# Supplementary material for: Statistical Mapping of Maize Bundle Intensity at the Stem Scale Using Spatial Normalisation of Replicated Images
Source: PLoS One. 2014 Mar 12;9(3):e90673. doi: 10.1371/journal.pone.0090673 (PMC3951278; doi:10.1371/journal.pone.0090673)
Supplement: File S1 — Legend: Matlab and R scripts used to estimate groupwise bundle density maps. (ZIP) [file pone.0090673.s001.zip]

Archive with 33 entries (28 files):
- scripts/
- scripts/densityMaps/
- scripts/densityMaps/m_4_01_estimateDensities.R
- scripts/densityMaps/m_4_02_convertToMetaImage.m
- scripts/densityMaps/m_4_03_convertToRGB.m
- scripts/densityMaps/m_4_04_computeDensityStats.m
- scripts/macro/
- scripts/macro/metaImageInfo.m
- scripts/macro/metaImageRead.m
- scripts/macro/metaImageWrite.m
- scripts/macro/m_2_01_segmentBundles.m
- scripts/macro/m_2_02_locateBundles.m
- scripts/macro/m_2_03_segmentContours.m
- scripts/macro/m_2_04_recenterData.m
- scripts/macro/m_2_05_plotSlices.m
- scripts/macro/m_2_05_simplifyContours.m
- scripts/macro/valid_slice.txt
- scripts/readme.txt
- scripts/register/
- scripts/register/m_3_01_rotateMacroSlices.m
- scripts/register/m_3_02_plotRotatedContours.m
- scripts/register/m_3_03_registerStemContourToAverageContour.m
- scripts/register/m_3_04_plotRegisterSlices.m
- scripts/slabs/
- scripts/slabs/fact2_slab.sel.txt
- scripts/slabs/m_1_01_segmentSlabImages.m
- scripts/slabs/m_1_02_computeSlabContours.m
- scripts/slabs/m_1_03_rotateContours.m
- scripts/slabs/m_1_04_concatSlabContoursN200.m
- scripts/slabs/m_1_05_selectCleanSlabContours.m
- scripts/slabs/m_1_06_anovaPcaContours.m
- scripts/slabs/m_1_07_fitModelContours.m
- scripts/slabs/m_1_08_computeContours_stem_slab.m
