# Supplementary material for: Statistical Mapping of Maize Bundle Intensity at the Stem Scale Using Spatial Normalisation of Replicated Images
Source: PLoS One. 2014 Mar 12;9(3):e90673. doi: 10.1371/journal.pone.0090673 (PMC3951278; doi:10.1371/journal.pone.0090673)
Supplement: File S1 — Legend: Matlab and R scripts used to estimate groupwise bundle density maps. (ZIP) [file pone.0090673.s001.zip › scripts/macro/valid_slice.txt]

nom   Valid
m01a   1
m01d   0
m01g   0
m02a   1
m02d   1
m02g   1
m03a   1
m03d   1
m03g   0
m04a   1
m04d   1
m04g   1
m09a   1
m09d   1
m09g   1
m11a   1
m11d   1
m11g   1
m12a   1
m12d   1
m12g   1
m14a   1
m14d   1
m14g   1
s02a   1
s02d   1
s02g   1
s03a   1
s03d   1
s03g   1
s05a   1
s05d   1
s05g   1
s07a   1
s07d   1
s07g   1
s08a   1
s08d   1
s08g   1
s09a   0
s09d   1
s09g   1
s11a   1
s11d   1
s11g   1
s12a   1
s12d   1
s12g   1
