# Supplementary material for: Statistical Mapping of Maize Bundle Intensity at the Stem Scale Using Spatial Normalisation of Replicated Images
Source: PLoS One. 2014 Mar 12;9(3):e90673. doi: 10.1371/journal.pone.0090673 (PMC3951278; doi:10.1371/journal.pone.0090673)
Supplement: File S1 — Legend: Matlab and R scripts used to estimate groupwise bundle density maps. (ZIP) [file pone.0090673.s001.zip › scripts/readme.txt]

Contents of the "cartoMaize" directory.

This directory contains script and data illustrating the article:
"Statistical cartography of maize bundle intensity at the stem scale using
spatial normalisation of replicated images".

The directory is organized as follow:
* slabs:    scripts for processing slab images and modelling contour of the stem
* macro:    scripts for processing images of macroscopy slices, resulting in 
    bundle positions and slice contour coordinates
* register: replaces bundle coordinates within the corresponding stem model, and
            apply transform to project into the reference stem
* densityMaps: compute density maps for each registered slice, and compute  
            averages

Scripts and image data are stored in two separate archives, but directory 
arborescences are the same.
                        
