# Supplementary material for: Statistical Mapping of Maize Bundle Intensity at the Stem Scale Using Spatial Normalisation of Replicated Images
Source: PLoS One. 2014 Mar 12;9(3):e90673. doi: 10.1371/journal.pone.0090673 (PMC3951278; doi:10.1371/journal.pone.0090673)
Supplement: File S1 — Legend: Matlab and R scripts used to estimate groupwise bundle density maps. (ZIP) [file pone.0090673.s001.zip › scripts/slabs/fact2_slab.sel.txt]

nom   geno   stem   slab   side   cut
m01ar m m01 a r ab
m01av m m01 a v xa
m01br m m01 b r bc
m01bv m m01 b v ab
m01cr m m01 c r cd
m01cv m m01 c v bc
m01dr m m01 d r de
m01er m m01 e r ef
m01ev m m01 e v de
m02ar m m02 a r ab
m02av m m02 a v xa
m02br m m02 b r bc
m02bv m m02 b v ab
m02cr m m02 c r cd
m02cv m m02 c v bc
m02dr m m02 d r de
m02dv m m02 d v cd
m02er m m02 e r ef
m02ev m m02 e v de
m02fr m m02 f r fg
m02fv m m02 f v ef
m02gr m m02 g r gh
m02gv m m02 g v fg
m02hr m m02 h r hi
m02hv m m02 h v gh
m03Xr m m03 X r xa
m03ar m m03 a r ab
m03av m m03 a v xa
m03br m m03 b r bc
m03bv m m03 b v ab
m03dr m m03 d r de
m03dv m m03 d v cd
m03er m m03 e r ef
m04ar m m04 a r ab
m04av m m04 a v xa
m04br m m04 b r bc
m04bv m m04 b v ab
m04cr m m04 c r cd
m04cv m m04 c v bc
m09Xr m m09 X r xa
m09ar m m09 a r ab
m09cr m m09 c r cd
m09dr m m09 d r de
m09er m m09 e r ef
m09ev m m09 e v de
m09fr m m09 f r fg
m09fv m m09 f v ef
m09gr m m09 g r gh
m11ar m m11 a r ab
m11av m m11 a v xa
m11br m m11 b r bc
m11bv m m11 b v ab
m11cr m m11 c r cd
m11cv m m11 c v bc
m11dr m m11 d r de
m11dv m m11 d v cd
m11er m m11 e r ef
m11ev m m11 e v de
m11hr m m11 h r hi
m11hv m m11 h v gh
m12ar m m12 a r ab
m12av m m12 a v xa
m12br m m12 b r bc
m12bv m m12 b v ab
m12cr m m12 c r cd
m12cv m m12 c v bc
m12dr m m12 d r de
m12dv m m12 d v cd
m12er m m12 e r ef
m12ev m m12 e v de
m12fr m m12 f r fg
m12fv m m12 f v ef
m12gr m m12 g r gh
m12gv m m12 g v fg
m12hr m m12 h r hi
m12hv m m12 h v gh
m14ar m m14 a r ab
m14av m m14 a v xa
m14br m m14 b r bc
m14bv m m14 b v ab
m14cr m m14 c r cd
m14cv m m14 c v bc
m14er m m14 e r ef
m14ev m m14 e v de
m14fr m m14 f r fg
m14gr m m14 g r gh
m14gv m m14 g v fg
m14hr m m14 h r hi
m14hv m m14 h v gh
s02Xr s s02 X r xa
s02ar s s02 a r ab
s02av s s02 a v xa
s02br s s02 b r bc
s02bv s s02 b v ab
s02cr s s02 c r cd
s02cv s s02 c v bc
s02dr s s02 d r de
s02dv s s02 d v cd
s02er s s02 e r ef
s02ev s s02 e v de
s02fr s s02 f r fg
s02fv s s02 f v ef
s02gr s s02 g r gh
s02gv s s02 g v fg
s02hr s s02 h r hi
s02hv s s02 h v gh
s03ar s s03 a r ab
s03av s s03 a v xa
s03br s s03 b r bc
s03bv s s03 b v ab
s03cr s s03 c r cd
s03cv s s03 c v bc
s03dr s s03 d r de
s03dv s s03 d v cd
s03er s s03 e r ef
s03ev s s03 e v de
s03fr s s03 f r fg
s03gr s s03 g r gh
s03gv s s03 g v fg
s05av s s05 a v xa
s05br s s05 b r bc
s05cr s s05 c r cd
s05dr s s05 d r de
s05er s s05 e r ef
s05fr s s05 f r fg
s05gr s s05 g r gh
s05gv s s05 g v fg
s07Xr s s07 X r xa
s07ar s s07 a r ab
s07av s s07 a v xa
s07br s s07 b r bc
s07bv s s07 b v ab
s07cr s s07 c r cd
s07cv s s07 c v bc
s07dr s s07 d r de
s07dv s s07 d v cd
s07er s s07 e r ef
s07ev s s07 e v de
s07fr s s07 f r fg
s07fv s s07 f v ef
s07gr s s07 g r gh
s07gv s s07 g v fg
s07hv s s07 h v gh
s08ar s s08 a r ab
s08av s s08 a v xa
s08br s s08 b r bc
s08bv s s08 b v ab
s08cr s s08 c r cd
s08cv s s08 c v bc
s08dr s s08 d r de
s08dv s s08 d v cd
s08er s s08 e r ef
s08ev s s08 e v de
s08fr s s08 f r fg
s08fv s s08 f v ef
s08gr s s08 g r gh
s08gv s s08 g v fg
s08hr s s08 h r hi
s08hv s s08 h v gh
s09br s s09 b r bc
s09bv s s09 b v ab
s09cr s s09 c r cd
s09cv s s09 c v bc
s09dr s s09 d r de
s09dv s s09 d v cd
s09er s s09 e r ef
s09ev s s09 e v de
s09fr s s09 f r fg
s09fv s s09 f v ef
s09gr s s09 g r gh
s09gv s s09 g v fg
s09hr s s09 h r hi
s09hv s s09 h v gh
s11ar s s11 a r ab
s11br s s11 b r bc
s11bv s s11 b v ab
s11cr s s11 c r cd
s11dv s s11 d v cd
s11ev s s11 e v de
s11fr s s11 f r fg
s11gr s s11 g r gh
s11gv s s11 g v fg
s12Xr s s12 X r xa
s12ar s s12 a r ab
s12av s s12 a v xa
s12br s s12 b r bc
s12bv s s12 b v ab
s12cr s s12 c r cd
s12cv s s12 c v bc
s12dr s s12 d r de
s12dv s s12 d v cd
s12er s s12 e r ef
s12ev s s12 e v de
s12fr s s12 f r fg
s12fv s s12 f v ef
s12gr s s12 g r gh
s12gv s s12 g v fg
s12hr s s12 h r hi
s12hv s s12 h v gh
