# Supplementary material for: Statistical Mapping of Maize Bundle Intensity at the Stem Scale Using Spatial Normalisation of Replicated Images
Source: PLoS One. 2014 Mar 12;9(3):e90673. doi: 10.1371/journal.pone.0090673 (PMC3951278; doi:10.1371/journal.pone.0090673)
Supplement: File S2 — Data files containing bundle positions and slice contours. (ZIP) [file pone.0090673.s002.zip]

Archive with 368 entries (360 files):
- data/
- data/macro/
- data/macro/tables/
- data/macro/tables/bundlesMm/
- data/macro/tables/bundlesMm/m01aBunMm.txt
- data/macro/tables/bundlesMm/m01dBunMm.txt
- data/macro/tables/bundlesMm/m01gBunMm.txt
- data/macro/tables/bundlesMm/m02aBunMm.txt
- data/macro/tables/bundlesMm/m02dBunMm.txt
- data/macro/tables/bundlesMm/m02gBunMm.txt
- data/macro/tables/bundlesMm/m03aBunMm.txt
- data/macro/tables/bundlesMm/m03dBunMm.txt
- data/macro/tables/bundlesMm/m03gBunMm.txt
- data/macro/tables/bundlesMm/m04aBunMm.txt
- data/macro/tables/bundlesMm/m04dBunMm.txt
- data/macro/tables/bundlesMm/m04gBunMm.txt
- data/macro/tables/bundlesMm/m09aBunMm.txt
- data/macro/tables/bundlesMm/m09dBunMm.txt
- data/macro/tables/bundlesMm/m09gBunMm.txt
- data/macro/tables/bundlesMm/m11aBunMm.txt
- data/macro/tables/bundlesMm/m11dBunMm.txt
- data/macro/tables/bundlesMm/m11gBunMm.txt
- data/macro/tables/bundlesMm/m12aBunMm.txt
- data/macro/tables/bundlesMm/m12dBunMm.txt
- data/macro/tables/bundlesMm/m12gBunMm.txt
- data/macro/tables/bundlesMm/m14aBunMm.txt
- data/macro/tables/bundlesMm/m14dBunMm.txt
- data/macro/tables/bundlesMm/m14gBunMm.txt
- data/macro/tables/bundlesMm/s02aBunMm.txt
- data/macro/tables/bundlesMm/s02dBunMm.txt
- data/macro/tables/bundlesMm/s02gBunMm.txt
- data/macro/tables/bundlesMm/s03aBunMm.txt
- data/macro/tables/bundlesMm/s03dBunMm.txt
- data/macro/tables/bundlesMm/s03gBunMm.txt
- data/macro/tables/bundlesMm/s05aBunMm.txt
- data/macro/tables/bundlesMm/s05dBunMm.txt
- data/macro/tables/bundlesMm/s05gBunMm.txt
- data/macro/tables/bundlesMm/s07aBunMm.txt
- data/macro/tables/bundlesMm/s07dBunMm.txt
- data/macro/tables/bundlesMm/s07gBunMm.txt
- data/macro/tables/bundlesMm/s08aBunMm.txt
- data/macro/tables/bundlesMm/s08dBunMm.txt
- data/macro/tables/bundlesMm/s08gBunMm.txt
- data/macro/tables/bundlesMm/s09aBunMm.txt
- data/macro/tables/bundlesMm/s09dBunMm.txt
- data/macro/tables/bundlesMm/s09gBunMm.txt
- data/macro/tables/bundlesMm/s11aBunMm.txt
- data/macro/tables/bundlesMm/s11dBunMm.txt
- data/macro/tables/bundlesMm/s11gBunMm.txt
- data/macro/tables/bundlesMm/s12aBunMm.txt
- data/macro/tables/bundlesMm/s12dBunMm.txt
- data/macro/tables/bundlesMm/s12gBunMm.txt
- data/macro/tables/contoursMm/
- data/macro/tables/contoursMm/m01aCntMm.txt
- data/macro/tables/contoursMm/m01dCntMm.txt
- data/macro/tables/contoursMm/m01gCntMm.txt
- data/macro/tables/contoursMm/m02aCntMm.txt
- data/macro/tables/contoursMm/m02dCntMm.txt
- data/macro/tables/contoursMm/m02gCntMm.txt
- data/macro/tables/contoursMm/m03aCntMm.txt
- data/macro/tables/contoursMm/m03dCntMm.txt
- data/macro/tables/contoursMm/m03gCntMm.txt
- data/macro/tables/contoursMm/m04aCntMm.txt
- data/macro/tables/contoursMm/m04dCntMm.txt
- data/macro/tables/contoursMm/m04gCntMm.txt
- data/macro/tables/contoursMm/m09aCntMm.txt
- data/macro/tables/contoursMm/m09dCntMm.txt
- data/macro/tables/contoursMm/m09gCntMm.txt
- data/macro/tables/contoursMm/m11aCntMm.txt
- data/macro/tables/contoursMm/m11dCntMm.txt
- data/macro/tables/contoursMm/m11gCntMm.txt
- data/macro/tables/contoursMm/m12aCntMm.txt
- data/macro/tables/contoursMm/m12dCntMm.txt
- data/macro/tables/contoursMm/m12gCntMm.txt
- data/macro/tables/contoursMm/m14aCntMm.txt
- data/macro/tables/contoursMm/m14dCntMm.txt
- data/macro/tables/contoursMm/m14gCntMm.txt
- data/macro/tables/contoursMm/s02aCntMm.txt
- data/macro/tables/contoursMm/s02dCntMm.txt
- data/macro/tables/contoursMm/s02gCntMm.txt
- data/macro/tables/contoursMm/s03aCntMm.txt
- data/macro/tables/contoursMm/s03dCntMm.txt
- data/macro/tables/contoursMm/s03gCntMm.txt
- data/macro/tables/contoursMm/s05aCntMm.txt
- data/macro/tables/contoursMm/s05dCntMm.txt
- data/macro/tables/contoursMm/s05gCntMm.txt
- data/macro/tables/contoursMm/s07aCntMm.txt
- data/macro/tables/contoursMm/s07dCntMm.txt
- data/macro/tables/contoursMm/s07gCntMm.txt
- data/macro/tables/contoursMm/s08aCntMm.txt
- data/macro/tables/contoursMm/s08dCntMm.txt
- data/macro/tables/contoursMm/s08gCntMm.txt
- data/macro/tables/contoursMm/s09aCntMm.txt
- data/macro/tables/contoursMm/s09dCntMm.txt
- data/macro/tables/contoursMm/s09gCntMm.txt
- data/macro/tables/contoursMm/s11aCntMm.txt
- data/macro/tables/contoursMm/s11dCntMm.txt
- data/macro/tables/contoursMm/s11gCntMm.txt
- data/macro/tables/contoursMm/s12aCntMm.txt
- data/macro/tables/contoursMm/s12dCntMm.txt
- data/macro/tables/contoursMm/s12gCntMm.txt
- data/slabs/
- data/slabs/tables/
- data/slabs/tables/contoursMm/
- data/slabs/tables/contoursMm/m01arCntMm.txt
- data/slabs/tables/contoursMm/m01avCntMm.txt
- data/slabs/tables/contoursMm/m01brCntMm.txt
- data/slabs/tables/contoursMm/m01bvCntMm.txt
- data/slabs/tables/contoursMm/m01crCntMm.txt
- data/slabs/tables/contoursMm/m01cvCntMm.txt
- data/slabs/tables/contoursMm/m01drCntMm.txt
- data/slabs/tables/contoursMm/m01dvCntMm.txt
- data/slabs/tables/contoursMm/m01erCntMm.txt
- data/slabs/tables/contoursMm/m01evCntMm.txt
- data/slabs/tables/contoursMm/m01frCntMm.txt
- data/slabs/tables/contoursMm/m01fvCntMm.txt
- data/slabs/tables/contoursMm/m01grCntMm.txt
- data/slabs/tables/contoursMm/m01gvCntMm.txt
- data/slabs/tables/contoursMm/m01hrCntMm.txt
- data/slabs/tables/contoursMm/m01hvCntMm.txt
- data/slabs/tables/contoursMm/m01XrCntMm.txt
- data/slabs/tables/contoursMm/m02arCntMm.txt
- data/slabs/tables/contoursMm/m02avCntMm.txt
- data/slabs/tables/contoursMm/m02brCntMm.txt
- data/slabs/tables/contoursMm/m02bvCntMm.txt
- data/slabs/tables/contoursMm/m02crCntMm.txt
- data/slabs/tables/contoursMm/m02cvCntMm.txt
- data/slabs/tables/contoursMm/m02drCntMm.txt
- data/slabs/tables/contoursMm/m02dvCntMm.txt
- data/slabs/tables/contoursMm/m02erCntMm.txt
- data/slabs/tables/contoursMm/m02evCntMm.txt
- data/slabs/tables/contoursMm/m02frCntMm.txt
- data/slabs/tables/contoursMm/m02fvCntMm.txt
- data/slabs/tables/contoursMm/m02grCntMm.txt
- data/slabs/tables/contoursMm/m02gvCntMm.txt
- data/slabs/tables/contoursMm/m02hrCntMm.txt
- data/slabs/tables/contoursMm/m02hvCntMm.txt
- data/slabs/tables/contoursMm/m02XrCntMm.txt
- data/slabs/tables/contoursMm/m03arCntMm.txt
- data/slabs/tables/contoursMm/m03avCntMm.txt
- data/slabs/tables/contoursMm/m03brCntMm.txt
- data/slabs/tables/contoursMm/m03bvCntMm.txt
- data/slabs/tables/contoursMm/m03crCntMm.txt
- data/slabs/tables/contoursMm/m03cvCntMm.txt
- data/slabs/tables/contoursMm/m03drCntMm.txt
- data/slabs/tables/contoursMm/m03dvCntMm.txt
- data/slabs/tables/contoursMm/m03erCntMm.txt
- data/slabs/tables/contoursMm/m03evCntMm.txt
- data/slabs/tables/contoursMm/m03frCntMm.txt
- data/slabs/tables/contoursMm/m03fvCntMm.txt
- data/slabs/tables/contoursMm/m03grCntMm.txt
- data/slabs/tables/contoursMm/m03gvCntMm.txt
- data/slabs/tables/contoursMm/m03hrCntMm.txt
- data/slabs/tables/contoursMm/m03hvCntMm.txt
- data/slabs/tables/contoursMm/m03XrCntMm.txt
- data/slabs/tables/contoursMm/m04arCntMm.txt
- data/slabs/tables/contoursMm/m04avCntMm.txt
- data/slabs/tables/contoursMm/m04brCntMm.txt
- data/slabs/tables/contoursMm/m04bvCntMm.txt
- data/slabs/tables/contoursMm/m04crCntMm.txt
- data/slabs/tables/contoursMm/m04cvCntMm.txt
- data/slabs/tables/contoursMm/m04drCntMm.txt
- data/slabs/tables/contoursMm/m04dvCntMm.txt
- data/slabs/tables/contoursMm/m04erCntMm.txt
- data/slabs/tables/contoursMm/m04evCntMm.txt
- data/slabs/tables/contoursMm/m04frCntMm.txt
- data/slabs/tables/contoursMm/m04fvCntMm.txt
- data/slabs/tables/contoursMm/m04grCntMm.txt
- data/slabs/tables/contoursMm/m04gvCntMm.txt
- data/slabs/tables/contoursMm/m04hrCntMm.txt
- data/slabs/tables/contoursMm/m04hvCntMm.txt
- data/slabs/tables/contoursMm/m04XrCntMm.txt
- data/slabs/tables/contoursMm/m09arCntMm.txt
- data/slabs/tables/contoursMm/m09avCntMm.txt
- data/slabs/tables/contoursMm/m09brCntMm.txt
- data/slabs/tables/contoursMm/m09bvCntMm.txt
- data/slabs/tables/contoursMm/m09crCntMm.txt
- data/slabs/tables/contoursMm/m09cvCntMm.txt
- data/slabs/tables/contoursMm/m09drCntMm.txt
- data/slabs/tables/contoursMm/m09dvCntMm.txt
- data/slabs/tables/contoursMm/m09erCntMm.txt
- data/slabs/tables/contoursMm/m09evCntMm.txt
- data/slabs/tables/contoursMm/m09frCntMm.txt
- data/slabs/tables/contoursMm/m09fvCntMm.txt
- data/slabs/tables/contoursMm/m09grCntMm.txt
- data/slabs/tables/contoursMm/m09gvCntMm.txt
- data/slabs/tables/contoursMm/m09XrCntMm.txt
- data/slabs/tables/contoursMm/m11arCntMm.txt
- data/slabs/tables/contoursMm/m11avCntMm.txt
- data/slabs/tables/contoursMm/m11brCntMm.txt
- data/slabs/tables/contoursMm/m11bvCntMm.txt
- data/slabs/tables/contoursMm/m11crCntMm.txt
- data/slabs/tables/contoursMm/m11cvCntMm.txt
- data/slabs/tables/contoursMm/m11drCntMm.txt
- data/slabs/tables/contoursMm/m11dvCntMm.txt
- data/slabs/tables/contoursMm/m11erCntMm.txt
- data/slabs/tables/contoursMm/m11evCntMm.txt
- data/slabs/tables/contoursMm/m11frCntMm.txt
- data/slabs/tables/contoursMm/m11fvCntMm.txt
- data/slabs/tables/contoursMm/m11grCntMm.txt
- data/slabs/tables/contoursMm/m11gvCntMm.txt
- data/slabs/tables/contoursMm/m11hrCntMm.txt
- data/slabs/tables/contoursMm/m11hvCntMm.txt
- data/slabs/tables/contoursMm/m11XrCntMm.txt
- data/slabs/tables/contoursMm/m12arCntMm.txt
- data/slabs/tables/contoursMm/m12avCntMm.txt
- data/slabs/tables/contoursMm/m12brCntMm.txt
- data/slabs/tables/contoursMm/m12bvCntMm.txt
- data/slabs/tables/contoursMm/m12crCntMm.txt
- data/slabs/tables/contoursMm/m12cvCntMm.txt
- data/slabs/tables/contoursMm/m12drCntMm.txt
- data/slabs/tables/contoursMm/m12dvCntMm.txt
- data/slabs/tables/contoursMm/m12erCntMm.txt
- data/slabs/tables/contoursMm/m12evCntMm.txt
- data/slabs/tables/contoursMm/m12frCntMm.txt
- data/slabs/tables/contoursMm/m12fvCntMm.txt
- data/slabs/tables/contoursMm/m12grCntMm.txt
- data/slabs/tables/contoursMm/m12gvCntMm.txt
- data/slabs/tables/contoursMm/m12hrCntMm.txt
- data/slabs/tables/contoursMm/m12hvCntMm.txt
- data/slabs/tables/contoursMm/m12XrCntMm.txt
- data/slabs/tables/contoursMm/m14arCntMm.txt
- data/slabs/tables/contoursMm/m14avCntMm.txt
- data/slabs/tables/contoursMm/m14brCntMm.txt
- data/slabs/tables/contoursMm/m14bvCntMm.txt
- data/slabs/tables/contoursMm/m14crCntMm.txt
- data/slabs/tables/contoursMm/m14cvCntMm.txt
- data/slabs/tables/contoursMm/m14drCntMm.txt
- data/slabs/tables/contoursMm/m14dvCntMm.txt
- data/slabs/tables/contoursMm/m14erCntMm.txt
- data/slabs/tables/contoursMm/m14evCntMm.txt
- data/slabs/tables/contoursMm/m14frCntMm.txt
- data/slabs/tables/contoursMm/m14fvCntMm.txt
- data/slabs/tables/contoursMm/m14grCntMm.txt
- data/slabs/tables/contoursMm/m14gvCntMm.txt
- data/slabs/tables/contoursMm/m14hrCntMm.txt
- data/slabs/tables/contoursMm/m14hvCntMm.txt
- data/slabs/tables/contoursMm/m14XrCntMm.txt
- data/slabs/tables/contoursMm/s02arCntMm.txt
- data/slabs/tables/contoursMm/s02avCntMm.txt
- data/slabs/tables/contoursMm/s02brCntMm.txt
- data/slabs/tables/contoursMm/s02bvCntMm.txt
- data/slabs/tables/contoursMm/s02crCntMm.txt
- data/slabs/tables/contoursMm/s02cvCntMm.txt
- data/slabs/tables/contoursMm/s02drCntMm.txt
- data/slabs/tables/contoursMm/s02dvCntMm.txt
- data/slabs/tables/contoursMm/s02erCntMm.txt
- data/slabs/tables/contoursMm/s02evCntMm.txt
- data/slabs/tables/contoursMm/s02frCntMm.txt
- data/slabs/tables/contoursMm/s02fvCntMm.txt
- data/slabs/tables/contoursMm/s02grCntMm.txt
- data/slabs/tables/contoursMm/s02gvCntMm.txt
- data/slabs/tables/contoursMm/s02hrCntMm.txt
- data/slabs/tables/contoursMm/s02hvCntMm.txt
- data/slabs/tables/contoursMm/s02XrCntMm.txt
- data/slabs/tables/contoursMm/s03arCntMm.txt
- data/slabs/tables/contoursMm/s03avCntMm.txt
- data/slabs/tables/contoursMm/s03brCntMm.txt
- data/slabs/tables/contoursMm/s03bvCntMm.txt
- data/slabs/tables/contoursMm/s03crCntMm.txt
- data/slabs/tables/contoursMm/s03cvCntMm.txt
- data/slabs/tables/contoursMm/s03drCntMm.txt
- data/slabs/tables/contoursMm/s03dvCntMm.txt
- data/slabs/tables/contoursMm/s03erCntMm.txt
- data/slabs/tables/contoursMm/s03evCntMm.txt
- data/slabs/tables/contoursMm/s03frCntMm.txt
- data/slabs/tables/contoursMm/s03fvCntMm.txt
- data/slabs/tables/contoursMm/s03grCntMm.txt
- data/slabs/tables/contoursMm/s03gvCntMm.txt
- data/slabs/tables/contoursMm/s03XrCntMm.txt
- data/slabs/tables/contoursMm/s05arCntMm.txt
- data/slabs/tables/contoursMm/s05avCntMm.txt
- data/slabs/tables/contoursMm/s05brCntMm.txt
- data/slabs/tables/contoursMm/s05bvCntMm.txt
- data/slabs/tables/contoursMm/s05crCntMm.txt
- data/slabs/tables/contoursMm/s05cvCntMm.txt
- data/slabs/tables/contoursMm/s05drCntMm.txt
- data/slabs/tables/contoursMm/s05dvCntMm.txt
- data/slabs/tables/contoursMm/s05erCntMm.txt
- data/slabs/tables/contoursMm/s05evCntMm.txt
- data/slabs/tables/contoursMm/s05frCntMm.txt
- data/slabs/tables/contoursMm/s05fvCntMm.txt
- data/slabs/tables/contoursMm/s05grCntMm.txt
- data/slabs/tables/contoursMm/s05gvCntMm.txt
- data/slabs/tables/contoursMm/s05XrCntMm.txt
- data/slabs/tables/contoursMm/s07arCntMm.txt
- data/slabs/tables/contoursMm/s07avCntMm.txt
- data/slabs/tables/contoursMm/s07brCntMm.txt
- data/slabs/tables/contoursMm/s07bvCntMm.txt
- data/slabs/tables/contoursMm/s07crCntMm.txt
- data/slabs/tables/contoursMm/s07cvCntMm.txt
- data/slabs/tables/contoursMm/s07drCntMm.txt
- data/slabs/tables/contoursMm/s07dvCntMm.txt
- data/slabs/tables/contoursMm/s07erCntMm.txt
- data/slabs/tables/contoursMm/s07evCntMm.txt
- data/slabs/tables/contoursMm/s07frCntMm.txt
- data/slabs/tables/contoursMm/s07fvCntMm.txt
- data/slabs/tables/contoursMm/s07grCntMm.txt
- data/slabs/tables/contoursMm/s07gvCntMm.txt
- data/slabs/tables/contoursMm/s07hrCntMm.txt
[truncated: 68 more entries]
