# Supplementary material for: Statistical Mapping of Maize Bundle Intensity at the Stem Scale Using Spatial Normalisation of Replicated Images
Source: PLoS One. 2014 Mar 12;9(3):e90673. doi: 10.1371/journal.pone.0090673 (PMC3951278; doi:10.1371/journal.pone.0090673)
Supplement: File S2 — Data files containing bundle positions and slice contours. (ZIP) [file pone.0090673.s002.zip › data/macro/tables/bundlesMm/m01aBunMm.txt]

name   xCentroid   yCentroid
  m01a-b1 1.98905 7.20915
  m01a-b2 2.09926 6.62924
  m01a-b3 2.28787 7.65762
  m01a-b4 2.37844 8.70849
  m01a-b5 2.39271 5.56972
  m01a-b6 2.35635 9.78874
  m01a-b7 2.49666 6.63091
  m01a-b8 2.65577 12.1554
  m01a-b9 2.77136 11.3154
 m01a-b10 2.80471 5.0451
 m01a-b11 2.84726 9.84821
 m01a-b12 2.95721 5.75613
 m01a-b13 3.14079 8.67756
 m01a-b14 3.09106 9.73465
 m01a-b15 3.14268 7.32344
 m01a-b16 3.22042 6.28101
 m01a-b17 3.31142 8.01062
 m01a-b18 3.39981 10.6382
 m01a-b19 3.4715 3.97897
 m01a-b20 3.44762 4.64498
 m01a-b21 3.73645 12.4208
 m01a-b22 3.93946 9.85677
 m01a-b23 3.94971 8.74339
 m01a-b24 4.02831 3.46104
 m01a-b25 4.12589 10.6759
 m01a-b26 4.27388 5.16691
 m01a-b27 4.32045 6.61293
 m01a-b28 4.37746 2.80296
 m01a-b29 4.35751 5.8894
 m01a-b30 4.32982 12.2311
 m01a-b31 4.28227 7.63873
 m01a-b32 4.59704 4.5894
 m01a-b33 4.71329 2.29153
 m01a-b34 4.79386 10.778
 m01a-b35 4.77127 3.6222
 m01a-b36 5.05555 8.98065
 m01a-b37 5.19784 8.07325
 m01a-b38 5.35808 7.30285
 m01a-b39 5.36173 10.8318
 m01a-b40 5.40787 11.5051
 m01a-b41 5.3806 2.41704
 m01a-b42 5.51171 1.59486
 m01a-b43 5.67203 6.58847
 m01a-b44 5.70626 9.43621
 m01a-b45 5.71544 4.79421
 m01a-b46 5.73498 5.68313
 m01a-b47 5.83195 3.7381
 m01a-b48 6.10627 2.80728
 m01a-b49 6.13317 11.7087
 m01a-b50 6.29285 8.03225
 m01a-b51 6.37212 1.52453
 m01a-b52 6.76322 1.02188
 m01a-b53 6.67781 6.95472
 m01a-b54 6.65685 3.70871
 m01a-b55 6.87771 9.64233
 m01a-b56 6.91474 5.89542
 m01a-b57 7.11795 4.90118
 m01a-b58 7.21664 2.47891
 m01a-b59 7.35075 7.79467
 m01a-b60 7.3505 8.66397
 m01a-b61 7.3868 1.46298
 m01a-b62 7.4496 3.58953
 m01a-b63 7.56296 11.147
 m01a-b64 7.81125 0.928964
 m01a-b65 7.85229 6.48921
 m01a-b66 7.94369 9.72809
 m01a-b67 8.14883 2.21405
 m01a-b68 8.35648 1.0412
 m01a-b69 8.42302 5.03442
 m01a-b70 8.61614 2.96578
 m01a-b71 8.73807 3.77693
 m01a-b72 8.64398 8.98236
 m01a-b73 8.86959 7.29976
 m01a-b74 8.90548 11.1404
 m01a-b75 8.9951 6.10747
 m01a-b76 8.93125 1.43495
 m01a-b77 8.93567 0.972231
 m01a-b78 9.2304 4.6018
 m01a-b79 9.45677 7.99583
 m01a-b80 9.6191 9.49401
 m01a-b81 9.68389 1.09793
 m01a-b82 9.6719 2.35896
 m01a-b83 9.83148 11.3761
 m01a-b84 9.95715 4.49357
 m01a-b85 10.0062 5.64569
 m01a-b86 10.087 6.98357
 m01a-b87 10.1663 10.5447
 m01a-b88 10.2629 3.11796
 m01a-b89 10.247 9.10265
 m01a-b90 10.4324 11.2101
 m01a-b91 10.6209 2.07046
 m01a-b92 10.6698 6.1774
 m01a-b93 10.605 7.96332
 m01a-b94 10.6652 11.4717
 m01a-b95 10.8013 4.13474
 m01a-b96 11.0288 8.63205
 m01a-b97 11.2362 7.03421
 m01a-b98 11.242 2.56492
 m01a-b99 11.3691 4.61353
m01a-b100 11.3267 10.5546
m01a-b101 11.7755 2.78321
m01a-b102 11.8101 10.2291
m01a-b103 11.8282 11.19
m01a-b104 11.8334 5.88503
m01a-b105 11.9097 3.2909
m01a-b106 11.9771 7.59799
m01a-b107 12.013 6.55347
m01a-b108 12.0227 9.76481
m01a-b109 12.1575 4.98269
m01a-b110 12.3056 3.80713
m01a-b111 12.4623 8.28366
m01a-b112 12.6442 9.21259
m01a-b113 12.8451 5.54555
m01a-b114 12.9673 11.9131
m01a-b115 13.1575 8.86684
m01a-b116 13.2348 10.036
m01a-b117 13.2105 6.9408
m01a-b118 13.1442 10.9297
m01a-b119 13.2517 7.88457
m01a-b120 13.3226 11.0842
m01a-b121 13.4604 6.45929
m01a-b122 13.9237 12.0495
m01a-b123 14.0029 11.7216
m01a-b124 14.0394 8.06542
m01a-b125 14.0574 8.67732
m01a-b126 14.0128 9.0345
m01a-b127 14.1955 9.6368
