# Supplementary material for: Statistical Mapping of Maize Bundle Intensity at the Stem Scale Using Spatial Normalisation of Replicated Images
Source: PLoS One. 2014 Mar 12;9(3):e90673. doi: 10.1371/journal.pone.0090673 (PMC3951278; doi:10.1371/journal.pone.0090673)
Supplement: File S2 — Data files containing bundle positions and slice contours. (ZIP) [file pone.0090673.s002.zip › data/macro/tables/bundlesMm/m01dBunMm.txt]

name   xCentroid   yCentroid
 m01d-b1 1.58035 10.3575
 m01d-b2 1.66515 9.47855
 m01d-b3 1.65019 5.32967
 m01d-b4 1.83861 8.75684
 m01d-b5 2.0691 10.6157
 m01d-b6 2.32262 7.36059
 m01d-b7 2.59144 8.27469
 m01d-b8 2.64332 9.99263
 m01d-b9 2.87594 10.5931
m01d-b10 2.77067 6.3004
m01d-b11 2.97748 5.76103
m01d-b12 3.08924 5.04552
m01d-b13 3.23179 7.66966
m01d-b14 3.24313 8.49647
m01d-b15 3.24732 3.54921
m01d-b16 3.42255 4.07263
m01d-b17 3.49705 6.57989
m01d-b18 3.78983 8.77686
m01d-b19 4.02208 2.58767
m01d-b20 4.11588 5.63175
m01d-b21 4.21327 9.69503
m01d-b22 4.35276 8.97253
m01d-b23 4.39652 4.58897
m01d-b24 4.5128 7.08676
m01d-b25 4.51689 3.90712
m01d-b26 4.68046 3.26984
m01d-b27 4.86472 6.27431
m01d-b28 4.85976 1.73087
m01d-b29 4.93683 10.0243
m01d-b30 5.02856 7.70555
m01d-b31 5.07511 2.83095
m01d-b32 5.15597 5.57363
m01d-b33 5.35996 1.30025
m01d-b34 5.50078 1.98151
m01d-b35 5.63558 4.93932
m01d-b36 5.86898 6.4841
m01d-b37 5.91975 4.11855
m01d-b38 6.10249 8.13501
m01d-b39 6.07133 3.29807
m01d-b40 6.37813 9.80655
m01d-b41 6.39047 0.823905
m01d-b42 6.4539 5.5393
m01d-b43 6.42018 2.30922
m01d-b44 6.74062 7.36651
m01d-b45 6.88205 6.47807
m01d-b46 6.8909 1.50765
m01d-b47 6.92745 4.57428
m01d-b48 7.08239 8.39755
m01d-b49 7.16784 2.44731
m01d-b50 7.21763 10.0181
m01d-b51 7.32504 3.67055
m01d-b52 7.42233 0.416684
m01d-b53 7.41915 9.89056
m01d-b54 7.74687 9.72598
m01d-b55 7.6839 5.28035
m01d-b56 7.85017 7.87271
m01d-b57 7.92251 2.48958
m01d-b58 7.95257 1.45157
m01d-b59 7.98636 0.365733
m01d-b60 8.3379 0.651053
m01d-b61 8.45785 6.39519
m01d-b62 8.57956 4.0937
m01d-b63 8.61673 8.57981
m01d-b64 8.69242 9.63602
m01d-b65 8.82659 7.14347
m01d-b66 8.71619 5.21117
m01d-b67 8.92157 1.43026
m01d-b68 8.88627 5.25638
m01d-b69 9.13138 2.9604
m01d-b70 9.17239 2.18411
m01d-b71 9.23029 8.33506
m01d-b72 9.29351 0.504497
m01d-b73 9.33799 3.88104
m01d-b74 9.65332 6.32452
m01d-b75 9.69189 1.00821
m01d-b76 9.80799 5.04233
m01d-b77 9.88348 7.32334
m01d-b78 10.0357 3.97545
m01d-b79 10.219 8.09518
m01d-b80 10.3277 5.65457
m01d-b81 10.3154 1.89401
m01d-b82 10.6433 2.74309
m01d-b83 10.684 6.59873
m01d-b84 10.9095 3.80038
m01d-b85 11.2456 7.27693
m01d-b86 11.3458 4.32744
m01d-b87 11.5263 6.30804
m01d-b88 11.5179 5.66056
m01d-b89 12.0049 4.85563
m01d-b90 12.5188 5.50698
m01d-b91 12.5966 6.9462
