# Supplementary material for: Statistical Mapping of Maize Bundle Intensity at the Stem Scale Using Spatial Normalisation of Replicated Images
Source: PLoS One. 2014 Mar 12;9(3):e90673. doi: 10.1371/journal.pone.0090673 (PMC3951278; doi:10.1371/journal.pone.0090673)
Supplement: File S2 — Data files containing bundle positions and slice contours. (ZIP) [file pone.0090673.s002.zip › data/macro/tables/bundlesMm/m01gBunMm.txt]

name   xCentroid   yCentroid
 m01g-b1 2.31278 4.9078
 m01g-b2 2.77306 4.21075
 m01g-b3 3.3117 5.00074
 m01g-b4 3.22278 5.68814
 m01g-b5 3.46719 3.61829
 m01g-b6 3.7183 6.68929
 m01g-b7 3.78347 2.97277
 m01g-b8 4.22929 5.91148
 m01g-b9 4.55877 4.94996
m01g-b10 4.77124 3.20739
m01g-b11 5.04416 4.25801
m01g-b12 5.10234 6.57097
m01g-b13 5.33369 5.59474
m01g-b14 5.43406 3.0229
m01g-b15 5.57055 1.31123
m01g-b16 5.66962 2.14241
m01g-b17 5.82659 7.64963
m01g-b18 6.08394 4.45867
m01g-b19 6.18722 6.39798
m01g-b20 6.27722 3.31607
m01g-b21 6.4368 5.59994
m01g-b22 6.48477 7.92009
m01g-b23 6.8723 1.56702
m01g-b24 7.21856 4.45877
m01g-b25 7.20022 7.17367
m01g-b26 7.50678 2.80865
m01g-b27 7.63138 1.4812
m01g-b28 7.93267 3.72525
m01g-b29 8.05632 5.64331
m01g-b30 8.0559 7.73003
m01g-b31 8.26716 6.55726
m01g-b32 8.38638 1.33979
m01g-b33 8.4756 4.70425
m01g-b34 8.77645 2.35445
m01g-b35 8.91876 7.3943
m01g-b36 8.96265 3.20606
m01g-b37 9.11962 5.61091
m01g-b38 9.3122 4.03788
m01g-b39 9.76664 4.68717
m01g-b40 9.81196 1.78334
m01g-b41 9.98705 6.91827
m01g-b42 10.1084 5.39613
m01g-b43 10.2251 2.28204
m01g-b44 10.3892 2.98066
m01g-b45 10.4991 6.24076
m01g-b46 10.616 3.59884
m01g-b47 10.7789 8.28916
m01g-b48 10.8859 4.6932
m01g-b49 11.2722 8.07586
m01g-b50 11.6188 5.64531
m01g-b51 11.8335 7.74026
m01g-b52 11.863 6.83201
m01g-b53 11.9648 4.81139
m01g-b54 11.9623 4.0744
m01g-b55 12.2819 5.38787
m01g-b56 12.4832 7.46858
m01g-b57 12.7356 6.44535
m01g-b58 13.7235 7.56437
