# Supplementary material for: Statistical Mapping of Maize Bundle Intensity at the Stem Scale Using Spatial Normalisation of Replicated Images
Source: PLoS One. 2014 Mar 12;9(3):e90673. doi: 10.1371/journal.pone.0090673 (PMC3951278; doi:10.1371/journal.pone.0090673)
Supplement: File S2 — Data files containing bundle positions and slice contours. (ZIP) [file pone.0090673.s002.zip › data/macro/tables/bundlesMm/m02aBunMm.txt]

name   xCentroid   yCentroid
  m02a-b1 1.73728 7.46543
  m02a-b2 1.78272 8.65374
  m02a-b3 1.96259 7.99581
  m02a-b4 1.97384 9.30606
  m02a-b5 1.96244 10.4433
  m02a-b6 2.03621 11.0251
  m02a-b7 2.19116 6.23931
  m02a-b8 2.33623 5.49107
  m02a-b9 2.54676 10.5314
 m02a-b10 2.62844 4.75733
 m02a-b11 2.74108 11.7263
 m02a-b12 2.74018 8.99466
 m02a-b13 2.81801 12.3924
 m02a-b14 2.87525 6.60612
 m02a-b15 2.83025 7.28426
 m02a-b16 3.04803 7.99942
 m02a-b17 3.19436 5.45702
 m02a-b18 3.33364 9.36222
 m02a-b19 3.34604 12.6288
 m02a-b20 3.35139 3.622
 m02a-b21 3.71814 9.88331
 m02a-b22 3.78604 8.35813
 m02a-b23 3.75904 10.6019
 m02a-b24 3.77159 4.83835
 m02a-b25 3.89421 10.9656
 m02a-b26 3.93364 12.8932
 m02a-b27 4.01701 2.98058
 m02a-b28 4.16427 3.9602
 m02a-b29 4.21332 7.38147
 m02a-b30 4.25851 11.8317
 m02a-b31 4.48898 5.94959
 m02a-b32 4.45219 11.1142
 m02a-b33 4.69659 8.97513
 m02a-b34 4.8051 14.1675
 m02a-b35 4.88762 6.90854
 m02a-b36 5.02122 5.04833
 m02a-b37 5.00987 11.7023
 m02a-b38 5.12331 7.95749
 m02a-b39 5.06758 3.68412
 m02a-b40 5.12818 12.7884
 m02a-b41 5.13553 2.51759
 m02a-b42 5.23124 14.3433
 m02a-b43 5.36814 9.66167
 m02a-b44 5.43171 6.21937
 m02a-b45 5.43871 1.60406
 m02a-b46 5.654 8.58179
 m02a-b47 5.83799 10.3842
 m02a-b48 5.98347 13.5855
 m02a-b49 6.16067 11.5731
 m02a-b50 6.13131 1.88663
 m02a-b51 6.21636 4.00208
 m02a-b52 6.28305 2.9236
 m02a-b53 6.33246 7.02564
 m02a-b54 6.35152 5.12049
 m02a-b55 6.51516 1.1354
 m02a-b56 6.70308 7.8687
 m02a-b57 6.56992 6.07935
 m02a-b58 6.70038 8.77257
 m02a-b59 6.69762 9.92479
 m02a-b60 6.85909 12.1897
 m02a-b61 6.87462 11.5107
 m02a-b62 7.15425 12.8624
 m02a-b63 7.29733 2.32562
 m02a-b64 7.38654 1.3225
 m02a-b65 7.56284 10.1905
 m02a-b66 7.5081 6.72746
 m02a-b67 7.59972 3.35896
 m02a-b68 7.83243 4.8215
 m02a-b69 7.93021 5.79722
 m02a-b70 7.93292 11.2001
 m02a-b71 8.07991 12.2708
 m02a-b72 8.13863 4.34735
 m02a-b73 8.23815 9.54508
 m02a-b74 8.28756 12.5672
 m02a-b75 8.25426 8.35461
 m02a-b76 8.26852 0.991857
 m02a-b77 8.40422 2.42069
 m02a-b78 8.58375 7.50988
 m02a-b79 8.86197 6.74267
 m02a-b80 8.92965 11.3076
 m02a-b81 8.94432 3.28387
 m02a-b82 9.10875 1.42852
 m02a-b83 9.2347 12.0118
 m02a-b84 9.4601 12.4141
 m02a-b85 9.25898 5.44828
 m02a-b86 9.47762 9.47956
 m02a-b87 9.45612 4.42481
 m02a-b88 9.64859 7.90671
 m02a-b89 9.86055 9.04785
 m02a-b90 9.91218 2.83266
 m02a-b91 9.98114 11.8481
 m02a-b92 10.0217 1.25643
 m02a-b93 9.97622 1.90941
 m02a-b94 10.0746 6.49166
 m02a-b95 10.0715 5.61099
 m02a-b96 10.4147 11.1319
 m02a-b97 10.5066 7.49787
 m02a-b98 10.4115 3.78011
 m02a-b99 10.5592 8.59925
m02a-b100 10.5892 2.62539
m02a-b101 10.6993 4.64905
m02a-b102 11.1115 12.173
m02a-b103 11.0949 2.26077
m02a-b104 11.1853 6.87447
m02a-b105 11.2463 5.78149
m02a-b106 11.4233 10.2316
m02a-b107 11.456 9.7911
m02a-b108 11.5244 3.54561
m02a-b109 11.5366 7.92348
m02a-b110 11.5578 11.4343
m02a-b111 11.5576 10.8606
m02a-b112 11.5436 2.893
m02a-b113 11.8184 4.72307
m02a-b114 11.8979 9.50536
m02a-b115 11.9565 8.56346
m02a-b116 12.0362 3.83731
m02a-b117 12.1306 6.12069
m02a-b118 12.3624 9.11896
m02a-b119 12.4982 7.31442
m02a-b120 12.5684 5.44627
m02a-b121 12.5787 11.7881
m02a-b122 12.7293 6.73479
m02a-b123 12.6709 4.5929
m02a-b124 12.7224 10.8869
m02a-b125 13.0482 7.91257
m02a-b126 13.2503 6.14332
m02a-b127 13.1614 5.65772
m02a-b128 13.2081 12.5166
m02a-b129 13.342 10.2955
m02a-b130 13.4251 9.13565
m02a-b131 13.5399 6.96843
m02a-b132 13.6401 11.4892
m02a-b133 13.6985 8.31455
m02a-b134 13.7687 12.1909
m02a-b135 13.8153 7.75044
m02a-b136 13.8352 9.74843
m02a-b137 13.8671 10.8178
