# Supplementary material for: Statistical Mapping of Maize Bundle Intensity at the Stem Scale Using Spatial Normalisation of Replicated Images
Source: PLoS One. 2014 Mar 12;9(3):e90673. doi: 10.1371/journal.pone.0090673 (PMC3951278; doi:10.1371/journal.pone.0090673)
Supplement: File S2 — Data files containing bundle positions and slice contours. (ZIP) [file pone.0090673.s002.zip › data/macro/tables/bundlesMm/m02dBunMm.txt]

name   xCentroid   yCentroid
  m02d-b1 1.94058 6.70375
  m02d-b2 1.9858 7.18629
  m02d-b3 2.02629 8.63855
  m02d-b4 2.10199 7.79615
  m02d-b5 2.10314 9.94502
  m02d-b6 2.21775 11.3763
  m02d-b7 2.34879 6.15894
  m02d-b8 2.50531 10.7394
  m02d-b9 2.64321 9.46021
 m02d-b10 2.75208 8.29711
 m02d-b11 2.71055 7.03342
 m02d-b12 2.82737 11.8486
 m02d-b13 2.91718 12.9104
 m02d-b14 3.06673 8.78213
 m02d-b15 3.23146 7.57959
 m02d-b16 3.31693 6.18955
 m02d-b17 3.45778 13.8629
 m02d-b18 3.50188 10.5343
 m02d-b19 3.53589 12.3165
 m02d-b20 3.84957 9.90441
 m02d-b21 3.91573 13.1527
 m02d-b22 3.99704 7.09228
 m02d-b23 3.99576 10.8332
 m02d-b24 4.125 9.24434
 m02d-b25 4.27135 8.20083
 m02d-b26 4.35766 5.98651
 m02d-b27 4.25163 10.8042
 m02d-b28 4.47308 5.09003
 m02d-b29 4.54562 11.0442
 m02d-b30 4.56354 11.5138
 m02d-b31 4.67118 12.1284
 m02d-b32 4.73869 4.13654
 m02d-b33 4.81804 12.689
 m02d-b34 5.04854 8.63061
 m02d-b35 5.14784 6.8169
 m02d-b36 5.21485 9.74321
 m02d-b37 5.25768 2.69531
 m02d-b38 5.30241 7.62675
 m02d-b39 5.39137 13.3696
 m02d-b40 5.48014 5.55912
 m02d-b41 5.75797 4.37969
 m02d-b42 5.82383 12.2663
 m02d-b43 5.84524 6.49858
 m02d-b44 5.94845 8.94692
 m02d-b45 5.99239 10.1006
 m02d-b46 6.15342 3.52671
 m02d-b47 6.3781 1.93216
 m02d-b48 6.34901 10.4597
 m02d-b49 6.36981 12.9757
 m02d-b50 6.51301 7.68123
 m02d-b51 6.71225 5.28672
 m02d-b52 6.8765 2.31074
 m02d-b53 6.92703 8.36167
 m02d-b54 7.03363 4.19739
 m02d-b55 7.07378 5.66448
 m02d-b56 7.15353 3.21753
 m02d-b57 7.18023 6.65373
 m02d-b58 7.29323 12.1848
 m02d-b59 7.38543 9.13483
 m02d-b60 7.62311 10.2576
 m02d-b61 7.79662 7.38549
 m02d-b62 7.72294 1.96919
 m02d-b63 8.18111 2.57565
 m02d-b64 8.26757 11.9187
 m02d-b65 8.20462 1.64926
 m02d-b66 8.31866 12.9209
 m02d-b67 8.25135 3.53
 m02d-b68 8.40398 10.738
 m02d-b69 8.48312 4.576
 m02d-b70 8.53579 6.6505
 m02d-b71 8.59691 5.67089
 m02d-b72 8.78171 2.15215
 m02d-b73 8.82755 8.31043
 m02d-b74 8.94667 7.45468
 m02d-b75 8.99874 9.19648
 m02d-b76 9.17621 1.53382
 m02d-b77 9.17863 3.00244
 m02d-b78 9.13292 10.3935
 m02d-b79 9.3183 11.977
 m02d-b80 9.45094 1.95596
 m02d-b81 9.48939 12.6801
 m02d-b82 9.53434 3.96453
 m02d-b83 9.66858 6.51129
 m02d-b84 9.8316 5.31596
 m02d-b85 9.93 8.80197
 m02d-b86 9.99624 10.5314
 m02d-b87 10.0878 11.8544
 m02d-b88 10.264 8.08286
 m02d-b89 10.296 7.06466
 m02d-b90 10.4115 3.10549
 m02d-b91 10.3327 2.39499
 m02d-b92 10.4075 9.78097
 m02d-b93 10.4851 4.06272
 m02d-b94 10.5017 6.07118
 m02d-b95 10.6563 13.6292
 m02d-b96 10.8828 8.9739
 m02d-b97 11.0341 7.38673
 m02d-b98 11.0236 4.85699
 m02d-b99 11.1506 11.6302
m02d-b100 11.122 3.5979
m02d-b101 11.2358 12.7073
m02d-b102 11.649 5.31873
m02d-b103 11.6625 8.19405
m02d-b104 11.6312 10.9926
m02d-b105 11.8807 11.6194
m02d-b106 11.9381 13.9594
m02d-b107 12.0481 4.53187
m02d-b108 12.1373 10.321
m02d-b109 12.1337 10.7649
m02d-b110 12.1185 9.68112
m02d-b111 12.1365 6.32091
m02d-b112 12.3193 9.0418
m02d-b113 12.3597 6.97714
m02d-b114 12.3393 13.7329
m02d-b115 12.3547 7.66915
m02d-b116 12.45 5.17064
m02d-b117 12.4896 12.5098
m02d-b118 12.7531 5.85522
m02d-b119 12.7876 8.60372
m02d-b120 13.0192 12.1212
m02d-b121 13.3214 10.001
m02d-b122 13.3692 7.48481
m02d-b123 13.3166 6.09277
m02d-b124 13.2914 11.1672
m02d-b125 13.4609 11.8177
m02d-b126 13.5161 6.92647
m02d-b127 13.4702 11.2724
m02d-b128 13.654 8.72594
m02d-b129 13.867 7.98373
m02d-b130 14.0156 9.85134
m02d-b131 13.9933 11.0594
m02d-b132 14.0237 10.3832
m02d-b133 14.0775 8.98351
