# Supplementary material for: Statistical Mapping of Maize Bundle Intensity at the Stem Scale Using Spatial Normalisation of Replicated Images
Source: PLoS One. 2014 Mar 12;9(3):e90673. doi: 10.1371/journal.pone.0090673 (PMC3951278; doi:10.1371/journal.pone.0090673)
Supplement: File S2 — Data files containing bundle positions and slice contours. (ZIP) [file pone.0090673.s002.zip › data/macro/tables/bundlesMm/m02gBunMm.txt]

name   xCentroid   yCentroid
  m02g-b1 1.69862 8.45761
  m02g-b2 1.97386 9.22331
  m02g-b3 1.96065 7.31493
  m02g-b4 1.91931 6.72807
  m02g-b5 2.07456 6.43301
  m02g-b6 2.22171 7.88613
  m02g-b7 2.36623 5.61234
  m02g-b8 2.44822 10.5753
  m02g-b9 2.47789 11.899
 m02g-b10 2.50402 12.5714
 m02g-b11 2.71125 6.1207
 m02g-b12 2.8691 9.05924
 m02g-b13 2.85234 13.7865
 m02g-b14 2.98139 14.2281
 m02g-b15 2.977 5.36444
 m02g-b16 3.03344 12.8483
 m02g-b17 3.21955 7.28983
 m02g-b18 3.32418 6.58546
 m02g-b19 3.27353 8.01639
 m02g-b20 3.35737 3.34775
 m02g-b21 3.44179 9.49661
 m02g-b22 3.39694 14.4431
 m02g-b23 3.41934 4.66378
 m02g-b24 3.4367 3.95163
 m02g-b25 3.63725 13.2098
 m02g-b26 3.72155 10.8434
 m02g-b27 3.8061 10.1115
 m02g-b28 3.84555 3.12446
 m02g-b29 3.86614 5.49916
 m02g-b30 3.86357 11.2428
 m02g-b31 4.02398 8.54757
 m02g-b32 4.01421 14.4978
 m02g-b33 4.05667 15.0557
 m02g-b34 4.2082 12.1766
 m02g-b35 4.30837 3.64325
 m02g-b36 4.38717 11.4731
 m02g-b37 4.49374 4.98292
 m02g-b38 4.40223 2.52936
 m02g-b39 4.56963 14.79
 m02g-b40 4.68096 7.6827
 m02g-b41 4.92033 12.1643
 m02g-b42 4.95184 9.31466
 m02g-b43 5.13194 2.08352
 m02g-b44 5.04915 4.13442
 m02g-b45 5.05285 13.3259
 m02g-b46 5.06583 3.17156
 m02g-b47 5.19319 6.2797
 m02g-b48 5.42129 7.24804
 m02g-b49 5.53613 8.32586
 m02g-b50 5.5353 10.0856
 m02g-b51 5.77131 14.3438
 m02g-b52 5.80394 5.46592
 m02g-b53 5.95818 9.06711
 m02g-b54 6.00347 10.897
 m02g-b55 6.01198 1.8397
 m02g-b56 6.01059 3.94986
 m02g-b57 6.05945 12.3915
 m02g-b58 6.06055 6.65375
 m02g-b59 6.1124 1.42245
 m02g-b60 6.32001 2.99369
 m02g-b61 6.71598 1.96985
 m02g-b62 6.81624 13.1979
 m02g-b63 6.88979 7.61924
 m02g-b64 6.8774 10.6976
 m02g-b65 6.94736 9.40747
 m02g-b66 6.9149 12.4066
 m02g-b67 7.08476 8.47961
 m02g-b68 7.12614 4.59651
 m02g-b69 7.10203 5.78009
 m02g-b70 7.22975 6.79591
 m02g-b71 7.3126 1.41741
 m02g-b72 7.33754 3.48987
 m02g-b73 7.36068 2.42641
 m02g-b74 7.66185 11.0419
 m02g-b75 7.82117 1.74167
 m02g-b76 7.87453 12.3811
 m02g-b77 7.95269 13.6005
 m02g-b78 8.05413 7.44797
 m02g-b79 8.42526 10.4437
 m02g-b80 8.48236 3.04068
 m02g-b81 8.46567 1.27597
 m02g-b82 8.58602 9.24551
 m02g-b83 8.61631 4.13439
 m02g-b84 8.65158 6.69305
 m02g-b85 8.70592 5.65852
 m02g-b86 8.73334 2.05242
 m02g-b87 8.81041 12.613
 m02g-b88 9.01238 8.43279
 m02g-b89 9.05017 5.24702
 m02g-b90 9.0275 13.4158
 m02g-b91 9.21868 1.41665
 m02g-b92 9.38813 7.74034
 m02g-b93 9.50354 3.42287
 m02g-b94 9.57062 3.20379
 m02g-b95 9.7081 10.5433
 m02g-b96 9.67228 1.83255
 m02g-b97 9.77252 13.4759
 m02g-b98 9.9412 4.22401
 m02g-b99 10.0838 8.97274
m02g-b100 10.0466 10.1908
m02g-b101 9.99575 6.45887
m02g-b102 10.0607 4.00184
m02g-b103 10.3316 5.40885
m02g-b104 10.3223 12.575
m02g-b105 10.4161 2.34844
m02g-b106 10.6368 7.56755
m02g-b107 10.7372 6.67628
m02g-b108 10.7503 13.8663
m02g-b109 10.9664 8.58336
m02g-b110 10.9462 9.80258
m02g-b111 11.0675 3.81383
m02g-b112 11.1474 2.97845
m02g-b113 11.3449 4.90388
m02g-b114 11.5017 5.79158
m02g-b115 11.3924 13.0484
m02g-b116 11.4546 4.70533
m02g-b117 11.6072 11.1213
m02g-b118 11.6151 11.679
m02g-b119 11.6151 12.4139
m02g-b120 11.6468 3.63124
m02g-b121 11.7422 8.13834
m02g-b122 11.9637 9.18903
m02g-b123 11.9781 6.95035
m02g-b124 12.1837 10.8521
m02g-b125 12.1836 3.44829
m02g-b126 12.3058 9.88268
m02g-b127 12.2812 13.3817
m02g-b128 12.422 4.74339
m02g-b129 12.4632 10.4542
m02g-b130 12.5748 4.02256
m02g-b131 12.6905 5.89612
m02g-b132 12.6602 12.4097
m02g-b133 12.6129 4.67265
m02g-b134 12.6814 10.5024
m02g-b135 12.8029 14.2447
m02g-b136 12.7751 14.7288
m02g-b137 12.8591 7.37764
m02g-b138 12.9934 5.05535
m02g-b139 13.1315 8.61655
m02g-b140 13.3997 8.11841
m02g-b141 13.2862 6.76527
m02g-b142 13.4213 11.8999
m02g-b143 13.4978 13.1427
m02g-b144 13.5906 9.36986
m02g-b145 13.4781 6.68637
m02g-b146 13.5981 5.82369
m02g-b147 13.7544 10.637
m02g-b148 13.8374 12.4975
m02g-b149 13.9193 6.93635
m02g-b150 14.0445 7.50173
m02g-b151 14.2198 9.79193
m02g-b152 14.1584 11.3328
m02g-b153 14.2534 8.43557
m02g-b154 14.3261 9.17842
m02g-b155 14.3671 10.6389
