# Supplementary material for: Statistical Mapping of Maize Bundle Intensity at the Stem Scale Using Spatial Normalisation of Replicated Images
Source: PLoS One. 2014 Mar 12;9(3):e90673. doi: 10.1371/journal.pone.0090673 (PMC3951278; doi:10.1371/journal.pone.0090673)
Supplement: File S2 — Data files containing bundle positions and slice contours. (ZIP) [file pone.0090673.s002.zip › data/macro/tables/bundlesMm/m03aBunMm.txt]

name   xCentroid   yCentroid
  m03a-b1 1.7536 7.77692
  m03a-b2 1.85867 6.47507
  m03a-b3 1.99058 9.64523
  m03a-b4 2.04909 7.30563
  m03a-b5 2.03234 5.10052
  m03a-b6 2.02347 4.5535
  m03a-b7 2.12809 8.84997
  m03a-b8 2.09191 10.6411
  m03a-b9 2.10037 10.9688
 m03a-b10 2.18333 11.1914
 m03a-b11 2.38132 10.0913
 m03a-b12 2.37674 5.45144
 m03a-b13 2.56608 11.3178
 m03a-b14 2.57031 4.50783
 m03a-b15 2.69651 8.14239
 m03a-b16 2.80855 6.40813
 m03a-b17 2.72585 3.17694
 m03a-b18 3.03416 2.80609
 m03a-b19 2.9834 3.54875
 m03a-b20 3.03996 12.2761
 m03a-b21 3.1804 4.53289
 m03a-b22 3.29209 9.27014
 m03a-b23 3.22082 10.6418
 m03a-b24 3.38337 7.18326
 m03a-b25 3.51319 5.69624
 m03a-b26 3.58546 11.5927
 m03a-b27 3.47316 2.8977
 m03a-b28 3.68521 13.29
 m03a-b29 3.75675 12.6805
 m03a-b30 3.69958 8.34038
 m03a-b31 3.85006 9.82658
 m03a-b32 3.83555 10.8735
 m03a-b33 3.93914 3.96614
 m03a-b34 4.26418 7.63866
 m03a-b35 4.27784 6.16114
 m03a-b36 4.31749 2.90194
 m03a-b37 4.35142 2.15844
 m03a-b38 4.46173 9.10735
 m03a-b39 4.48061 4.98641
 m03a-b40 4.71301 6.85573
 m03a-b41 4.73559 13.1283
 m03a-b42 4.79395 11.5429
 m03a-b43 5.02035 10.752
 m03a-b44 5.1086 3.89123
 m03a-b45 5.05203 8.34837
 m03a-b46 5.15618 1.07918
 m03a-b47 5.23422 9.71529
 m03a-b48 5.28168 1.96186
 m03a-b49 5.41181 11.511
 m03a-b50 5.5388 6.22071
 m03a-b51 5.47546 3.19434
 m03a-b52 5.60937 4.75088
 m03a-b53 5.67232 7.18845
 m03a-b54 5.68175 0.640348
 m03a-b55 5.7615 12.3783
 m03a-b56 5.92273 8.07782
 m03a-b57 5.94766 1.38072
 m03a-b58 6.00619 2.56099
 m03a-b59 6.07481 5.44807
 m03a-b60 6.12381 12.9301
 m03a-b61 6.32967 10.0247
 m03a-b62 6.42114 0.721631
 m03a-b63 6.50921 8.47964
 m03a-b64 6.74429 12.103
 m03a-b65 6.7437 7.14683
 m03a-b66 6.9393 5.00679
 m03a-b67 6.86175 1.69844
 m03a-b68 6.92809 3.82308
 m03a-b69 6.99609 6.15434
 m03a-b70 6.95231 2.80246
 m03a-b71 7.03544 0.403221
 m03a-b72 7.01387 9.11013
 m03a-b73 7.13088 10.7126
 m03a-b74 7.18739 1.17623
 m03a-b75 7.4798 7.83007
 m03a-b76 7.42614 12.5496
 m03a-b77 7.69536 0.169412
 m03a-b78 7.67017 12.4932
 m03a-b79 7.93519 3.81496
 m03a-b80 7.98276 9.30407
 m03a-b81 7.95061 6.35712
 m03a-b82 8.06859 11.3664
 m03a-b83 8.23497 4.71169
 m03a-b84 8.26303 2.02938
 m03a-b85 8.28754 0.474558
 m03a-b86 8.35035 10.3342
 m03a-b87 8.48564 5.64277
 m03a-b88 8.52305 8.46067
 m03a-b89 8.49213 3.63665
 m03a-b90 8.57029 7.49672
 m03a-b91 8.52082 0.938042
 m03a-b92 8.77042 12.0269
 m03a-b93 9.09942 0.3797
 m03a-b94 8.99141 2.58291
 m03a-b95 9.1234 1.21312
 m03a-b96 9.16802 9.85014
 m03a-b97 9.43972 3.31622
 m03a-b98 9.45018 4.72755
 m03a-b99 9.43943 11.4803
m03a-b100 9.46296 5.55937
m03a-b101 9.49288 6.33474
m03a-b102 9.62222 12.7858
m03a-b103 9.6473 8.2622
m03a-b104 9.69783 7.37635
m03a-b105 9.70938 1.73141
m03a-b106 9.72538 0.71093
m03a-b107 9.99458 11.1548
m03a-b108 10.0295 9.24602
m03a-b109 9.97578 10.0314
m03a-b110 10.2367 0.832617
m03a-b111 10.2507 4.97727
m03a-b112 10.3106 3.39699
m03a-b113 10.4907 5.71279
m03a-b114 10.5009 12.5165
m03a-b115 10.55 2.59563
m03a-b116 10.6171 1.75614
m03a-b117 10.599 6.84768
m03a-b118 10.6368 8.41372
m03a-b119 10.6185 1.23456
m03a-b120 10.8606 11.1565
m03a-b121 11.025 12.0672
m03a-b122 11.0498 3.82262
m03a-b123 11.2478 10.1015
m03a-b124 11.266 2.73627
m03a-b125 11.3444 9.30061
m03a-b126 11.3144 1.87653
m03a-b127 11.368 4.582
m03a-b128 11.5242 13.2944
m03a-b129 11.4604 13.5456
m03a-b130 11.5826 10.9832
m03a-b131 11.6221 5.58731
m03a-b132 11.685 8.28646
m03a-b133 11.7121 6.16857
m03a-b134 11.795 2.46815
m03a-b135 11.9624 7.3315
m03a-b136 11.9131 12.0527
m03a-b137 12.1293 13.606
m03a-b138 12.086 3.17613
m03a-b139 12.1043 6.67895
m03a-b140 12.1046 3.87705
m03a-b141 12.2353 9.50318
m03a-b142 12.2858 7.93662
m03a-b143 12.2457 8.86185
m03a-b144 12.4074 11.2484
m03a-b145 12.6917 13.2555
m03a-b146 12.7267 5.2879
m03a-b147 12.8372 4.60182
m03a-b148 12.8462 6.26536
m03a-b149 12.8141 3.98891
m03a-b150 13.0047 11.9895
m03a-b151 13.1561 10.7034
m03a-b152 13.2319 9.23311
m03a-b153 13.3466 6.94305
m03a-b154 13.3473 7.97084
m03a-b155 13.4844 5.97976
m03a-b156 13.4104 5.37966
m03a-b157 13.6973 9.68826
m03a-b158 13.8268 8.3549
m03a-b159 13.7741 7.30649
m03a-b160 13.9246 9.04941
