# Supplementary material for: Statistical Mapping of Maize Bundle Intensity at the Stem Scale Using Spatial Normalisation of Replicated Images
Source: PLoS One. 2014 Mar 12;9(3):e90673. doi: 10.1371/journal.pone.0090673 (PMC3951278; doi:10.1371/journal.pone.0090673)
Supplement: File S2 — Data files containing bundle positions and slice contours. (ZIP) [file pone.0090673.s002.zip › data/macro/tables/bundlesMm/m03dBunMm.txt]

name   xCentroid   yCentroid
  m03d-b1 2.57674 8.03978
  m03d-b2 2.54699 10.3463
  m03d-b3 2.67047 9.97598
  m03d-b4 2.70093 9.17753
  m03d-b5 2.66965 7.11195
  m03d-b6 2.99 6.63504
  m03d-b7 3.0731 10.5762
  m03d-b8 3.1372 7.75244
  m03d-b9 3.12419 11.3104
 m03d-b10 3.24602 8.79877
 m03d-b11 3.39565 10.0706
 m03d-b12 3.47047 5.30922
 m03d-b13 3.57964 5.97633
 m03d-b14 3.57635 7.03907
 m03d-b15 3.70602 11.5235
 m03d-b16 4.02604 12.7574
 m03d-b17 4.07398 3.84265
 m03d-b18 4.15409 4.59914
 m03d-b19 4.31243 8.67336
 m03d-b20 4.34417 7.42455
 m03d-b21 4.314 3.07233
 m03d-b22 4.45584 10.2442
 m03d-b23 4.40739 9.62884
 m03d-b24 4.48573 12.0717
 m03d-b25 4.54001 8.03263
 m03d-b26 4.57824 14.0348
 m03d-b27 4.65526 6.85128
 m03d-b28 4.81501 6.22156
 m03d-b29 4.85464 3.36699
 m03d-b30 4.9196 8.99539
 m03d-b31 4.91454 5.21423
 m03d-b32 5.10424 4.42729
 m03d-b33 5.08741 12.7829
 m03d-b34 5.27539 11.7206
 m03d-b35 5.33071 9.98033
 m03d-b36 5.40946 2.35545
 m03d-b37 5.43619 10.8748
 m03d-b38 5.50712 3.16123
 m03d-b39 5.85766 3.92987
 m03d-b40 5.88518 6.27007
 m03d-b41 5.9583 7.41736
 m03d-b42 5.9501 9.12069
 m03d-b43 5.98543 5.52954
 m03d-b44 5.97803 12.8346
 m03d-b45 5.98838 11.0661
 m03d-b46 6.15372 11.7213
 m03d-b47 6.30959 2.26194
 m03d-b48 6.58539 9.88384
 m03d-b49 6.66054 3.76702
 m03d-b50 6.74308 7.88054
 m03d-b51 6.82096 5.26562
 m03d-b52 6.86787 6.8355
 m03d-b53 6.83981 1.73815
 m03d-b54 6.85636 6.1079
 m03d-b55 6.85752 11.8595
 m03d-b56 6.97647 8.72399
 m03d-b57 7.06146 3.02448
 m03d-b58 7.40253 1.43577
 m03d-b59 7.41666 12.1847
 m03d-b60 7.53088 10.4005
 m03d-b61 7.65084 0.931293
 m03d-b62 7.68955 4.04918
 m03d-b63 7.74878 2.46775
 m03d-b64 7.79781 6.11447
 m03d-b65 7.86611 7.93905
 m03d-b66 8.00677 5.13738
 m03d-b67 8.02043 8.92753
 m03d-b68 8.12526 12.6237
 m03d-b69 8.23454 4.24219
 m03d-b70 8.36892 10.7766
 m03d-b71 8.42033 6.75494
 m03d-b72 8.39778 13.2967
 m03d-b73 8.63512 9.69649
 m03d-b74 8.70811 11.8661
 m03d-b75 8.728 1.61267
 m03d-b76 9.03928 8.23162
 m03d-b77 9.11048 3.14216
 m03d-b78 9.12752 2.03248
 m03d-b79 9.21751 4.15955
 m03d-b80 9.26322 5.32584
 m03d-b81 9.38782 13.169
 m03d-b82 9.38649 6.48731
 m03d-b83 9.46882 9.41112
 m03d-b84 9.51073 11.0795
 m03d-b85 9.63086 7.39763
 m03d-b86 9.96211 1.66445
 m03d-b87 10.0127 2.79356
 m03d-b88 10.0161 8.77369
 m03d-b89 10.0627 12.602
 m03d-b90 10.1743 5.73148
 m03d-b91 10.2665 10.2951
 m03d-b92 10.5233 8.27997
 m03d-b93 10.6274 4.92406
 m03d-b94 10.5903 13.4138
 m03d-b95 10.6092 3.32086
 m03d-b96 10.6851 2.14286
 m03d-b97 10.7913 6.42605
 m03d-b98 10.7312 7.37694
 m03d-b99 10.9137 12.6533
m03d-b100 11.0725 4.02046
m03d-b101 11.1806 12.2294
m03d-b102 11.283 9.92131
m03d-b103 11.2875 11.8303
m03d-b104 11.3649 13.4794
m03d-b105 11.3921 8.48007
m03d-b106 11.6702 6.9683
m03d-b107 11.5962 2.22967
m03d-b108 11.6772 10.9792
m03d-b109 11.7108 2.9634
m03d-b110 11.7368 5.05304
m03d-b111 11.9058 11.7285
m03d-b112 11.9747 13.2933
m03d-b113 12.0204 6.23869
m03d-b114 12.1698 7.72722
m03d-b115 12.1655 3.97545
m03d-b116 12.1264 9.19214
m03d-b117 12.4902 2.92125
m03d-b118 12.6111 13.6933
m03d-b119 12.664 8.36582
m03d-b120 12.7191 9.8813
m03d-b121 12.7373 5.69912
m03d-b122 12.8643 10.9752
m03d-b123 12.9396 12.7027
m03d-b124 12.9222 4.50868
m03d-b125 13.0332 7.15109
m03d-b126 12.9447 3.53683
m03d-b127 13.0531 13.339
m03d-b128 13.1001 11.6224
m03d-b129 13.2307 9.24496
m03d-b130 13.3628 10.6168
m03d-b131 13.4626 6.34412
m03d-b132 13.5638 4.41851
m03d-b133 13.6909 13.03
m03d-b134 13.7159 8.06463
m03d-b135 13.8105 5.32422
m03d-b136 13.9148 11.2389
m03d-b137 14.0007 4.89883
m03d-b138 14.0251 12.6569
m03d-b139 14.2926 7.14379
m03d-b140 14.3095 8.67653
m03d-b141 14.327 9.96705
m03d-b142 14.4634 6.28668
m03d-b143 14.8397 9.58413
m03d-b144 15.0035 10.3583
