# Supplementary material for: Statistical Mapping of Maize Bundle Intensity at the Stem Scale Using Spatial Normalisation of Replicated Images
Source: PLoS One. 2014 Mar 12;9(3):e90673. doi: 10.1371/journal.pone.0090673 (PMC3951278; doi:10.1371/journal.pone.0090673)
Supplement: File S2 — Data files containing bundle positions and slice contours. (ZIP) [file pone.0090673.s002.zip › data/macro/tables/bundlesMm/m03gBunMm.txt]

name   xCentroid   yCentroid
 m03g-b1 0.941131 8.51548
 m03g-b2 1.05031 6.66941
 m03g-b3 1.15347 7.57609
 m03g-b4 1.59332 10.962
 m03g-b5 1.67913 2.73994
 m03g-b6 1.69902 5.71457
 m03g-b7 1.77107 4.00528
 m03g-b8 1.8468 8.5744
 m03g-b9 1.7221 9.70819
m03g-b10 1.95413 2.12126
m03g-b11 2.22574 10.2445
m03g-b12 2.38179 6.57106
m03g-b13 2.38529 10.9051
m03g-b14 2.63614 4.57285
m03g-b15 2.53774 8.73195
m03g-b16 2.75989 3.44945
m03g-b17 2.62766 10.8867
m03g-b18 2.76282 5.50325
m03g-b19 2.7453 1.7788
m03g-b20 2.79009 2.6657
m03g-b21 3.066 10.7438
m03g-b22 3.1239 9.11731
m03g-b23 3.22986 7.22672
m03g-b24 3.76705 4.68368
m03g-b25 3.80941 2.79053
m03g-b26 3.81177 9.73971
m03g-b27 3.88419 5.69918
m03g-b28 4.00422 1.76001
m03g-b29 4.02426 10.7567
m03g-b30 4.09682 7.78154
m03g-b31 4.38304 8.94724
m03g-b32 4.37135 3.3925
m03g-b33 4.43519 6.57781
m03g-b34 4.90823 5.08808
m03g-b35 4.9457 10.4992
m03g-b36 5.26403 8.10947
m03g-b37 5.31142 3.27653
m03g-b38 5.37602 2.06588
m03g-b39 5.35504 6.29404
m03g-b40 5.56037 4.29601
m03g-b41 5.66557 9.86008
m03g-b42 5.89146 5.68772
m03g-b43 6.06975 7.30112
m03g-b44 6.06653 10.6169
m03g-b45 6.2639 2.52605
m03g-b46 6.38385 5.17752
m03g-b47 6.52395 10.039
m03g-b48 6.74172 1.71641
m03g-b49 6.72158 4.29599
m03g-b50 6.81492 3.27675
m03g-b51 6.77267 9.47775
m03g-b52 6.9776 9.09661
m03g-b53 7.15322 6.99737
m03g-b54 7.30479 10.5848
m03g-b55 7.44459 8.2069
m03g-b56 7.4096 5.56506
m03g-b57 7.56199 9.00629
m03g-b58 7.70243 3.87366
m03g-b59 7.90862 1.87974
m03g-b60 8.1382 3.18637
m03g-b61 8.04095 6.29714
m03g-b62 8.24055 4.71552
m03g-b63 8.50694 10.1095
m03g-b64 8.63023 8.1891
m03g-b65 8.67654 7.09357
m03g-b66 8.69941 8.88042
m03g-b67 8.67501 11.3892
m03g-b68 8.90435 1.88198
m03g-b69 8.80583 5.4371
m03g-b70 8.96332 2.66231
m03g-b71 8.91294 8.97974
m03g-b72 9.16003 4.187
m03g-b73 9.19506 6.44274
m03g-b74 9.17277 7.86271
m03g-b75 9.72311 3.35891
m03g-b76 9.79657 5.2076
m03g-b77 10.2541 4.26134
