# Supplementary material for: Statistical Mapping of Maize Bundle Intensity at the Stem Scale Using Spatial Normalisation of Replicated Images
Source: PLoS One. 2014 Mar 12;9(3):e90673. doi: 10.1371/journal.pone.0090673 (PMC3951278; doi:10.1371/journal.pone.0090673)
Supplement: File S2 — Data files containing bundle positions and slice contours. (ZIP) [file pone.0090673.s002.zip › data/macro/tables/bundlesMm/m04aBunMm.txt]

name   xCentroid   yCentroid
  m04a-b1 1.76628 8.30736
  m04a-b2 1.92151 9.06447
  m04a-b3 2.10877 7.32937
  m04a-b4 2.32437 10.4897
  m04a-b5 2.34804 8.13026
  m04a-b6 2.40919 12.1599
  m04a-b7 2.64936 11.49
  m04a-b8 2.69312 6.49289
  m04a-b9 2.69007 12.583
 m04a-b10 2.69122 8.97111
 m04a-b11 2.97599 7.75517
 m04a-b12 2.99391 5.67446
 m04a-b13 2.97305 9.4426
 m04a-b14 3.19741 10.0632
 m04a-b15 3.52284 7.16735
 m04a-b16 3.48345 12.2777
 m04a-b17 3.51201 4.32991
 m04a-b18 3.59465 10.979
 m04a-b19 3.54324 6.32741
 m04a-b20 3.8706 4.79208
 m04a-b21 3.99427 5.5224
 m04a-b22 4.026 10.2572
 m04a-b23 4.18214 8.48753
 m04a-b24 4.20798 7.87232
 m04a-b25 4.24242 3.64223
 m04a-b26 4.3649 9.19008
 m04a-b27 4.38988 11.707
 m04a-b28 4.42352 6.79862
 m04a-b29 4.31561 2.77725
 m04a-b30 4.45241 10.9991
 m04a-b31 4.74789 4.44695
 m04a-b32 4.90653 2.25308
 m04a-b33 4.84328 12.487
 m04a-b34 4.88052 3.5764
 m04a-b35 4.94267 3.80807
 m04a-b36 5.0282 9.87411
 m04a-b37 5.02278 5.43938
 m04a-b38 5.36775 6.94173
 m04a-b39 5.37256 8.59982
 m04a-b40 5.39632 7.81153
 m04a-b41 5.36298 11.4324
 m04a-b42 5.59619 12.8029
 m04a-b43 5.71875 4.67904
 m04a-b44 5.76274 11.834
 m04a-b45 5.75669 1.72606
 m04a-b46 5.84585 2.31504
 m04a-b47 5.92562 3.02673
 m04a-b48 6.02418 5.9508
 m04a-b49 6.12605 9.10026
 m04a-b50 6.08759 10.1121
 m04a-b51 6.19576 1.73845
 m04a-b52 6.32005 7.06606
 m04a-b53 6.52796 5.02861
 m04a-b54 6.54465 1.32773
 m04a-b55 6.60146 11.8919
 m04a-b56 6.62213 3.77172
 m04a-b57 6.74438 8.03533
 m04a-b58 6.73316 2.23611
 m04a-b59 7.02179 10.2076
 m04a-b60 7.09165 8.86243
 m04a-b61 7.17273 6.60366
 m04a-b62 7.17551 1.67729
 m04a-b63 7.33414 4.53538
 m04a-b64 7.35383 11.8167
 m04a-b65 7.57131 2.52451
 m04a-b66 7.55027 1.10882
 m04a-b67 7.60136 3.49252
 m04a-b68 7.63428 5.7049
 m04a-b69 7.67329 10.5933
 m04a-b70 7.72444 12.3021
 m04a-b71 7.83555 7.14918
 m04a-b72 7.85707 9.47443
 m04a-b73 7.99148 1.48588
 m04a-b74 8.11935 0.961211
 m04a-b75 8.33589 11.8602
 m04a-b76 8.54547 0.897262
 m04a-b77 8.55965 3.12377
 m04a-b78 8.66588 8.07337
 m04a-b79 8.73324 6.04597
 m04a-b80 8.71566 1.96805
 m04a-b81 8.70536 4.22043
 m04a-b82 9.0035 4.81642
 m04a-b83 9.05825 8.79274
 m04a-b84 9.01193 6.9213
 m04a-b85 9.23715 9.9027
 m04a-b86 9.23296 1.24877
 m04a-b87 9.26475 2.41085
 m04a-b88 9.31287 12.2346
 m04a-b89 9.4338 5.96594
 m04a-b90 9.45834 3.30341
 m04a-b91 9.78043 7.16853
 m04a-b92 9.82311 8.20936
 m04a-b93 9.80215 11.1173
 m04a-b94 9.82591 1.77658
 m04a-b95 9.98998 11.802
 m04a-b96 10.0496 5.24658
 m04a-b97 10.1637 3.87224
 m04a-b98 10.1959 2.46058
 m04a-b99 10.2229 6.13581
m04a-b100 10.4042 9.05841
m04a-b101 10.4983 9.69139
m04a-b102 10.6972 11.1756
m04a-b103 10.7047 1.98801
m04a-b104 10.8773 4.19954
m04a-b105 10.9416 7.64836
m04a-b106 10.9638 10.7023
m04a-b107 11.0034 3.05065
m04a-b108 11.0397 6.58574
m04a-b109 11.1523 12.3862
m04a-b110 11.1735 2.50642
m04a-b111 11.33 7.05431
m04a-b112 11.4351 8.46973
m04a-b113 11.3146 4.85872
m04a-b114 11.6234 5.5025
m04a-b115 11.7135 11.888
m04a-b116 11.8069 7.95778
m04a-b117 11.8249 10.4196
m04a-b118 11.8433 3.78406
m04a-b119 11.9848 9.49788
m04a-b120 12.2696 6.6969
m04a-b121 12.347 4.91716
m04a-b122 12.2945 11.2101
m04a-b123 12.3304 3.60052
m04a-b124 12.416 9.02471
m04a-b125 12.4413 12.6828
m04a-b126 12.5155 4.21216
m04a-b127 12.5453 5.59687
m04a-b128 12.7896 7.97477
m04a-b129 12.8824 12.2059
m04a-b130 12.8549 10.4623
m04a-b131 12.984 5.20304
m04a-b132 12.9977 11.5614
m04a-b133 13.2059 6.93304
m04a-b134 13.2168 6.16471
m04a-b135 13.3221 9.40239
m04a-b136 13.2905 7.55622
m04a-b137 13.4229 8.18797
m04a-b138 13.4421 10.3154
m04a-b139 13.4515 11.2791
