# Supplementary material for: Statistical Mapping of Maize Bundle Intensity at the Stem Scale Using Spatial Normalisation of Replicated Images
Source: PLoS One. 2014 Mar 12;9(3):e90673. doi: 10.1371/journal.pone.0090673 (PMC3951278; doi:10.1371/journal.pone.0090673)
Supplement: File S2 — Data files containing bundle positions and slice contours. (ZIP) [file pone.0090673.s002.zip › data/macro/tables/bundlesMm/m04dBunMm.txt]

name   xCentroid   yCentroid
  m04d-b1 1.13867 8.91051
  m04d-b2 1.39814 8.0526
  m04d-b3 1.42738 9.56731
  m04d-b4 1.65401 8.62041
  m04d-b5 1.78355 6.50983
  m04d-b6 1.89899 7.71523
  m04d-b7 1.87565 10.539
  m04d-b8 1.89258 9.88281
  m04d-b9 1.91044 5.42316
 m04d-b10 2.18222 5.89021
 m04d-b11 2.19172 8.8533
 m04d-b12 2.32803 11.0821
 m04d-b13 2.3716 5.30712
 m04d-b14 2.46584 4.68616
 m04d-b15 2.62286 6.37897
 m04d-b16 2.64032 9.65033
 m04d-b17 2.85945 7.48208
 m04d-b18 3.11043 10.5027
 m04d-b19 3.14895 4.09088
 m04d-b20 3.22014 7.98807
 m04d-b21 3.11921 9.00313
 m04d-b22 3.23802 5.1392
 m04d-b23 3.32185 8.91559
 m04d-b24 3.41694 3.46025
 m04d-b25 3.63979 6.49453
 m04d-b26 3.65901 11.069
 m04d-b27 3.79943 7.05926
 m04d-b28 4.0821 9.37646
 m04d-b29 4.09784 2.45628
 m04d-b30 4.12108 4.19523
 m04d-b31 4.19713 5.69192
 m04d-b32 4.30151 9.82767
 m04d-b33 4.41748 6.25911
 m04d-b34 4.40308 3.50142
 m04d-b35 4.59239 5.35187
 m04d-b36 4.69767 8.38514
 m04d-b37 4.85789 7.76603
 m04d-b38 4.82441 10.6779
 m04d-b39 4.90112 1.25358
 m04d-b40 4.89962 2.90217
 m04d-b41 4.90938 1.76882
 m04d-b42 5.09861 9.92907
 m04d-b43 5.355 4.94588
 m04d-b44 5.48943 11.2018
 m04d-b45 5.52851 6.96099
 m04d-b46 5.70011 4.12367
 m04d-b47 5.63984 2.57793
 m04d-b48 5.72931 6.00804
 m04d-b49 5.76732 1.23076
 m04d-b50 5.8679 8.71455
 m04d-b51 6.151 4.84546
 m04d-b52 6.16651 7.6505
 m04d-b53 6.3971 2.17894
 m04d-b54 6.46639 5.81052
 m04d-b55 6.51551 10.8599
 m04d-b56 6.65837 6.98469
 m04d-b57 6.67467 1.26198
 m04d-b58 6.67408 3.66873
 m04d-b59 6.76018 4.95863
 m04d-b60 7.05154 3.14996
 m04d-b61 7.26759 0.951949
 m04d-b62 7.30226 2.15963
 m04d-b63 7.31588 8.4919
 m04d-b64 7.38659 9.55165
 m04d-b65 7.52641 10.9251
 m04d-b66 7.60585 6.16762
 m04d-b67 7.92851 4.78814
 m04d-b68 8.05178 0.604644
 m04d-b69 8.01395 9.34329
 m04d-b70 8.14262 7.94113
 m04d-b71 8.21669 2.51309
 m04d-b72 8.29237 5.74451
 m04d-b73 8.29982 11.1223
 m04d-b74 8.34104 1.58289
 m04d-b75 8.36102 3.60488
 m04d-b76 8.51872 7.14725
 m04d-b77 8.81143 0.858742
 m04d-b78 9.05619 6.26371
 m04d-b79 8.97609 9.31459
 m04d-b80 9.07617 8.2951
 m04d-b81 9.07521 4.14879
 m04d-b82 9.11811 11.0854
 m04d-b83 9.1432 2.89911
 m04d-b84 9.17876 1.39592
 m04d-b85 9.46821 5.21154
 m04d-b86 9.58779 10.7412
 m04d-b87 9.83582 2.33867
 m04d-b88 9.8915 7.10678
 m04d-b89 9.90729 3.95655
 m04d-b90 9.87107 7.90095
 m04d-b91 9.98499 9.18613
 m04d-b92 10.0224 6.23524
 m04d-b93 10.0467 1.58584
 m04d-b94 10.4213 4.86158
 m04d-b95 10.5064 11.056
 m04d-b96 10.4458 10.2607
 m04d-b97 10.7828 3.92382
 m04d-b98 10.8025 8.56405
 m04d-b99 10.7868 1.87793
m04d-b100 10.8159 3.05961
m04d-b101 10.9924 6.18084
m04d-b102 11.0422 9.65573
m04d-b103 11.1232 7.87827
m04d-b104 11.4013 10.3984
m04d-b105 11.45 3.12059
m04d-b106 11.522 4.99066
m04d-b107 11.7028 4.27747
m04d-b108 11.7791 5.85
m04d-b109 11.8376 6.65117
m04d-b110 11.9316 9.54798
m04d-b111 11.9935 2.91431
m04d-b112 12.1179 8.92808
m04d-b113 12.123 3.8927
m04d-b114 12.3177 7.27376
m04d-b115 12.4603 5.24139
m04d-b116 12.4764 8.50867
m04d-b117 12.673 6.06145
m04d-b118 12.7064 10.0301
m04d-b119 12.8986 7.74453
m04d-b120 13.0859 8.61727
m04d-b121 13.1902 6.93454
