# Supplementary material for: Statistical Mapping of Maize Bundle Intensity at the Stem Scale Using Spatial Normalisation of Replicated Images
Source: PLoS One. 2014 Mar 12;9(3):e90673. doi: 10.1371/journal.pone.0090673 (PMC3951278; doi:10.1371/journal.pone.0090673)
Supplement: File S2 — Data files containing bundle positions and slice contours. (ZIP) [file pone.0090673.s002.zip › data/macro/tables/bundlesMm/m04gBunMm.txt]

name   xCentroid   yCentroid
  m04g-b1 2.84168 9.66256
  m04g-b2 3.18863 10.3389
  m04g-b3 3.22774 7.59741
  m04g-b4 3.31209 9.35959
  m04g-b5 3.36746 6.72364
  m04g-b6 3.80029 8.82845
  m04g-b7 3.89143 10.1735
  m04g-b8 3.96472 5.60376
  m04g-b9 4.06562 7.23378
 m04g-b10 4.07772 4.39296
 m04g-b11 4.15926 8.09081
 m04g-b12 4.19668 6.31404
 m04g-b13 4.37219 10.4877
 m04g-b14 4.40995 6.38385
 m04g-b15 4.48964 2.93473
 m04g-b16 4.65547 11.1214
 m04g-b17 4.71957 4.26188
 m04g-b18 4.85652 5.08477
 m04g-b19 5.03864 7.48818
 m04g-b20 5.20264 9.27584
 m04g-b21 5.32447 2.61355
 m04g-b22 5.41772 6.09164
 m04g-b23 5.45814 11.8812
 m04g-b24 5.57019 11.1088
 m04g-b25 5.53495 9.93721
 m04g-b26 5.63934 3.35223
 m04g-b27 5.81807 5.07366
 m04g-b28 5.99411 7.40185
 m04g-b29 6.15794 2.29725
 m04g-b30 6.29527 8.29019
 m04g-b31 6.30912 11.6434
 m04g-b32 6.40372 6.28649
 m04g-b33 6.47318 3.95602
 m04g-b34 6.42495 9.10751
 m04g-b35 6.46025 1.69446
 m04g-b36 6.49266 10.4576
 m04g-b37 6.66583 5.12352
 m04g-b38 6.94669 7.28977
 m04g-b39 7.0841 2.42845
 m04g-b40 7.22854 1.26512
 m04g-b41 7.2806 4.57498
 m04g-b42 7.2964 11.9474
 m04g-b43 7.31951 3.40049
 m04g-b44 7.31593 9.3855
 m04g-b45 7.61723 8.14071
 m04g-b46 7.56389 10.3998
 m04g-b47 7.63048 6.6705
 m04g-b48 7.70555 0.68906
 m04g-b49 7.81092 12.3025
 m04g-b50 7.88589 5.6504
 m04g-b51 8.06369 1.57957
 m04g-b52 8.16755 2.86039
 m04g-b53 8.14669 8.87612
 m04g-b54 8.42106 10.2633
 m04g-b55 8.39323 7.0037
 m04g-b56 8.56245 3.88524
 m04g-b57 8.65112 12.3194
 m04g-b58 8.71737 1.82517
 m04g-b59 8.99257 4.46912
 m04g-b60 9.03119 5.69644
 m04g-b61 9.03929 9.30819
 m04g-b62 9.10157 2.74793
 m04g-b63 9.15604 1.14688
 m04g-b64 9.16281 10.5358
 m04g-b65 9.31791 11.9925
 m04g-b66 9.45565 6.51139
 m04g-b67 9.4795 7.72018
 m04g-b68 9.63456 1.65564
 m04g-b69 9.73188 5.44229
 m04g-b70 9.93792 3.08122
 m04g-b71 10.0227 8.38934
 m04g-b72 10.06 1.20083
 m04g-b73 10.0858 4.62776
 m04g-b74 10.1707 11.7646
 m04g-b75 10.3054 6.59603
 m04g-b76 10.4742 5.45907
 m04g-b77 10.459 9.44396
 m04g-b78 10.6312 2.12164
 m04g-b79 10.619 7.57598
 m04g-b80 10.7611 1.4427
 m04g-b81 10.7534 3.26042
 m04g-b82 11.1232 12.0345
 m04g-b83 11.2073 3.98481
 m04g-b84 11.3521 10.6544
 m04g-b85 11.3717 5.7055
 m04g-b86 11.4368 8.33974
 m04g-b87 11.5732 6.65106
 m04g-b88 11.5901 2.60444
 m04g-b89 11.6451 4.50327
 m04g-b90 11.6384 8.93967
 m04g-b91 11.6614 11.414
 m04g-b92 11.6749 6.07494
 m04g-b93 12.1136 10.3724
 m04g-b94 12.2708 3.6509
 m04g-b95 12.4136 6.82003
 m04g-b96 12.3568 9.92547
 m04g-b97 12.3463 7.42032
 m04g-b98 12.5981 4.25449
 m04g-b99 12.6519 5.38081
m04g-b100 12.8021 11.6406
m04g-b101 13.0083 8.32191
m04g-b102 13.0948 9.33638
m04g-b103 13.2133 10.9393
m04g-b104 13.2727 7.76627
m04g-b105 13.2952 6.6277
m04g-b106 13.4302 4.6446
m04g-b107 13.5254 5.38101
m04g-b108 13.5284 6.5176
m04g-b109 13.6216 10.0233
m04g-b110 13.7627 6.00787
m04g-b111 13.9884 11.447
m04g-b112 14.1351 5.40383
m04g-b113 14.1405 9.12432
m04g-b114 14.2641 7.8515
m04g-b115 14.2687 6.54532
m04g-b116 14.4135 10.8803
m04g-b117 14.4288 10.2059
m04g-b118 14.4781 8.83559
