# Supplementary material for: Statistical Mapping of Maize Bundle Intensity at the Stem Scale Using Spatial Normalisation of Replicated Images
Source: PLoS One. 2014 Mar 12;9(3):e90673. doi: 10.1371/journal.pone.0090673 (PMC3951278; doi:10.1371/journal.pone.0090673)
Supplement: File S2 — Data files containing bundle positions and slice contours. (ZIP) [file pone.0090673.s002.zip › data/macro/tables/bundlesMm/m09aBunMm.txt]

name   xCentroid   yCentroid
  m09a-b1 2.38337 10.6064
  m09a-b2 2.50409 9.81664
  m09a-b3 2.62885 7.34367
  m09a-b4 2.55063 11.2954
  m09a-b5 2.74731 12.109
  m09a-b6 2.91626 8.91496
  m09a-b7 3.14081 11.4787
  m09a-b8 3.06107 5.89762
  m09a-b9 3.11604 5.55961
 m09a-b10 3.26108 12.6186
 m09a-b11 3.25073 10.6096
 m09a-b12 3.22605 13.7207
 m09a-b13 3.48677 7.8039
 m09a-b14 3.55967 9.288
 m09a-b15 3.71338 7.05416
 m09a-b16 3.82191 6.22685
 m09a-b17 3.84488 5.3932
 m09a-b18 3.9189 14.196
 m09a-b19 3.82385 9.84232
 m09a-b20 4.00304 10.8439
 m09a-b21 3.98452 11.9344
 m09a-b22 4.14667 4.66273
 m09a-b23 4.25626 13.0688
 m09a-b24 4.58018 7.93199
 m09a-b25 4.57164 3.48593
 m09a-b26 4.76815 14.6777
 m09a-b27 4.88206 13.6612
 m09a-b28 5.01203 5.52806
 m09a-b29 5.12084 8.62125
 m09a-b30 5.01721 10.9094
 m09a-b31 5.1252 11.8022
 m09a-b32 5.15821 9.12202
 m09a-b33 5.29154 7.08482
 m09a-b34 5.28127 4.84521
 m09a-b35 5.27529 12.4895
 m09a-b36 5.29411 3.68426
 m09a-b37 5.52273 9.86253
 m09a-b38 5.57684 14.5101
 m09a-b39 5.82512 1.91552
 m09a-b40 5.84758 2.74891
 m09a-b41 5.97219 7.93099
 m09a-b42 5.92453 13.3438
 m09a-b43 6.14784 6.13373
 m09a-b44 6.15281 3.76266
 m09a-b45 6.22245 12.4254
 m09a-b46 6.21457 14.531
 m09a-b47 6.50122 7.08569
 m09a-b48 6.67909 9.82757
 m09a-b49 6.83704 5.4379
 m09a-b50 6.81395 10.8698
 m09a-b51 6.82553 1.39308
 m09a-b52 6.90524 14.8551
 m09a-b53 6.85353 2.44913
 m09a-b54 6.96785 12.7806
 m09a-b55 6.99261 3.86365
 m09a-b56 6.99132 1.57339
 m09a-b57 7.24168 6.62425
 m09a-b58 7.29989 8.96204
 m09a-b59 7.35019 0.716484
 m09a-b60 7.51163 13.0292
 m09a-b61 7.53049 1.33159
 m09a-b62 7.62335 7.51556
 m09a-b63 7.7141 3.4252
 m09a-b64 7.7022 0.667776
 m09a-b65 7.78317 9.7172
 m09a-b66 7.86481 4.81873
 m09a-b67 7.83325 13.5684
 m09a-b68 7.88805 10.8228
 m09a-b69 8.06905 0.565769
 m09a-b70 8.18854 11.8586
 m09a-b71 8.21194 14.3836
 m09a-b72 8.22295 8.3817
 m09a-b73 8.30501 6.30824
 m09a-b74 8.35125 1.45068
 m09a-b75 8.3642 12.8665
 m09a-b76 8.51965 5.28867
 m09a-b77 8.5441 4.02514
 m09a-b78 8.55466 2.65716
 m09a-b79 8.78204 10.9915
 m09a-b80 9.0161 12.9637
 m09a-b81 8.9776 0.609089
 m09a-b82 9.03271 7.33239
 m09a-b83 9.21835 14.4811
 m09a-b84 9.27534 1.47734
 m09a-b85 9.41962 9.73965
 m09a-b86 9.56961 10.6508
 m09a-b87 9.58248 4.78857
 m09a-b88 9.75569 8.77502
 m09a-b89 9.68752 2.98759
 m09a-b90 9.75091 13.4377
 m09a-b91 9.74775 11.9024
 m09a-b92 9.81397 6.84634
 m09a-b93 9.97449 1.73125
 m09a-b94 10.0535 5.90598
 m09a-b95 10.2408 3.82101
 m09a-b96 10.5109 13.0836
 m09a-b97 10.4569 0.834255
 m09a-b98 10.6071 10.9511
 m09a-b99 10.696 8.4633
m09a-b100 10.626 14.3331
m09a-b101 10.7099 1.67769
m09a-b102 10.8432 3.01098
m09a-b103 10.9302 6.98179
m09a-b104 10.8469 4.43128
m09a-b105 11.1653 10.2483
m09a-b106 11.2488 13.1901
m09a-b107 11.2853 5.97696
m09a-b108 11.4415 7.73629
m09a-b109 11.4306 2.23986
m09a-b110 11.5753 12.5443
m09a-b111 11.6226 1.42503
m09a-b112 11.7754 11.3559
m09a-b113 11.7608 9.3709
m09a-b114 11.7244 13.797
m09a-b115 11.7334 14.9291
m09a-b116 11.7891 4.32776
m09a-b117 12.0971 6.38368
m09a-b118 12.3501 8.24271
m09a-b119 12.2689 1.70618
m09a-b120 12.3129 3.27581
m09a-b121 12.5075 10.0503
m09a-b122 12.6641 12.495
m09a-b123 12.6086 14.7947
m09a-b124 12.7028 4.64487
m09a-b125 12.5975 2.43718
m09a-b126 12.9043 11.5199
m09a-b127 12.9585 7.2435
m09a-b128 13.1413 5.48257
m09a-b129 13.157 9.12877
m09a-b130 13.0788 13.9387
m09a-b131 13.2419 9.81692
m09a-b132 13.3773 15.0718
m09a-b133 13.4108 8.15453
m09a-b134 13.5638 3.43685
m09a-b135 13.6788 12.6401
m09a-b136 13.8097 11.4999
m09a-b137 13.8081 4.69702
m09a-b138 13.8872 5.76905
m09a-b139 13.9722 14.2115
m09a-b140 14.076 10.4904
m09a-b141 14.2878 7.36036
m09a-b142 14.2318 8.5515
m09a-b143 14.3378 4.13682
m09a-b144 14.3506 13.4432
m09a-b145 14.4388 6.71729
m09a-b146 14.5317 14.0683
m09a-b147 14.66 11.6552
m09a-b148 14.7447 5.44205
m09a-b149 14.6969 12.9719
m09a-b150 14.8152 8.06075
m09a-b151 14.7995 4.49
m09a-b152 15.001 10.2176
m09a-b153 14.9454 12.5307
m09a-b154 15.08 9.19795
m09a-b155 15.1197 6.24059
m09a-b156 15.2725 11.0298
m09a-b157 15.449 6.97605
m09a-b158 15.5939 8.29697
m09a-b159 15.5922 9.94728
m09a-b160 15.5648 7.56995
m09a-b161 15.7538 8.9353
m09a-b162 15.8546 8.44753
