# Supplementary material for: Statistical Mapping of Maize Bundle Intensity at the Stem Scale Using Spatial Normalisation of Replicated Images
Source: PLoS One. 2014 Mar 12;9(3):e90673. doi: 10.1371/journal.pone.0090673 (PMC3951278; doi:10.1371/journal.pone.0090673)
Supplement: File S2 — Data files containing bundle positions and slice contours. (ZIP) [file pone.0090673.s002.zip › data/macro/tables/bundlesMm/m09dBunMm.txt]

name   xCentroid   yCentroid
  m09d-b1 0.68935 8.26543
  m09d-b2 0.888135 9.34616
  m09d-b3 0.977244 10.8207
  m09d-b4 1.03029 11.4136
  m09d-b5 1.07471 6.08989
  m09d-b6 1.20027 8.67484
  m09d-b7 1.12898 12.3783
  m09d-b8 1.14602 6.80546
  m09d-b9 1.30764 10.0809
 m09d-b10 1.29688 11.8812
 m09d-b11 1.40423 5.43385
 m09d-b12 1.57684 7.71131
 m09d-b13 1.60966 12.7197
 m09d-b14 1.90476 6.58733
 m09d-b15 1.89492 4.85482
 m09d-b16 2.03415 9.06932
 m09d-b17 1.97818 13.6683
 m09d-b18 2.07442 10.1349
 m09d-b19 2.10049 11.2402
 m09d-b20 2.40811 6.0633
 m09d-b21 2.38516 5.38029
 m09d-b22 2.33959 12.6872
 m09d-b23 2.40977 4.14571
 m09d-b24 2.40362 7.0351
 m09d-b25 2.68394 13.6769
 m09d-b26 2.97368 8.61439
 m09d-b27 2.96596 10.3423
 m09d-b28 2.88358 11.373
 m09d-b29 3.00948 3.14267
 m09d-b30 3.04338 7.9872
 m09d-b31 3.0805 4.5993
 m09d-b32 3.13821 6.98367
 m09d-b33 3.36551 3.62879
 m09d-b34 3.41471 2.3174
 m09d-b35 3.50442 13.9839
 m09d-b36 3.59489 8.95416
 m09d-b37 3.61889 12.847
 m09d-b38 3.68782 6.23081
 m09d-b39 3.97488 1.75932
 m09d-b40 3.85636 4.4475
 m09d-b41 3.82951 2.41978
 m09d-b42 4.01637 10.3533
 m09d-b43 4.02295 11.5896
 m09d-b44 4.1043 7.26182
 m09d-b45 4.19065 12.3387
 m09d-b46 4.42136 8.45422
 m09d-b47 4.37047 3.61818
 m09d-b48 4.55818 13.6038
 m09d-b49 4.50854 3.8947
 m09d-b50 4.69833 5.54117
 m09d-b51 4.79723 12.4136
 m09d-b52 4.87864 1.69947
 m09d-b53 4.88841 9.51161
 m09d-b54 4.97744 14.3993
 m09d-b55 4.96277 6.99399
 m09d-b56 5.02614 2.46985
 m09d-b57 5.14746 10.2767
 m09d-b58 5.2681 1.12498
 m09d-b59 5.34946 3.60208
 m09d-b60 5.47384 12.8696
 m09d-b61 5.51867 5.27998
 m09d-b62 5.56683 7.78065
 m09d-b63 5.58329 6.29574
 m09d-b64 5.82228 11.2975
 m09d-b65 5.81338 14.0604
 m09d-b66 5.82835 14.6719
 m09d-b67 5.98336 0.925656
 m09d-b68 6.03806 1.66945
 m09d-b69 6.06993 14.8267
 m09d-b70 6.1014 7.12679
 m09d-b71 6.20006 10.1143
 m09d-b72 6.27142 12.5962
 m09d-b73 6.22964 3.79878
 m09d-b74 6.32717 8.22271
 m09d-b75 6.42214 2.48712
 m09d-b76 6.39402 14.748
 m09d-b77 6.46255 9.22197
 m09d-b78 6.65273 5.43093
 m09d-b79 6.69865 14.9749
 m09d-b80 6.68211 14.1292
 m09d-b81 6.73538 6.45528
 m09d-b82 6.86649 10.5973
 m09d-b83 6.84217 12.5522
 m09d-b84 6.85393 1.3419
 m09d-b85 6.88383 3.40523
 m09d-b86 7.09252 14.8955
 m09d-b87 7.1925 11.563
 m09d-b88 7.17461 13.3347
 m09d-b89 7.18366 0.0664821
 m09d-b90 7.22451 0.454932
 m09d-b91 7.27507 4.36578
 m09d-b92 7.36832 6.98658
 m09d-b93 7.50197 1.44022
 m09d-b94 7.55269 2.70007
 m09d-b95 7.67046 10.5664
 m09d-b96 7.84933 8.13187
 m09d-b97 8.05179 9.53188
 m09d-b98 8.14681 12.7192
 m09d-b99 8.17676 1.32812
m09d-b100 8.22918 5.17588
m09d-b101 8.22899 6.17893
m09d-b102 8.43792 3.97893
m09d-b103 8.59106 8.81558
m09d-b104 8.56206 0.631729
m09d-b105 8.59784 7.47576
m09d-b106 8.6918 10.7805
m09d-b107 8.70431 2.60125
m09d-b108 8.93887 4.82569
m09d-b109 9.03232 9.83182
m09d-b110 8.93987 12.5285
m09d-b111 8.95945 13.4724
m09d-b112 8.99059 4.13812
m09d-b113 9.03904 1.51212
m09d-b114 9.16922 6.70832
m09d-b115 9.31967 3.48965
m09d-b116 9.7604 7.24948
m09d-b117 9.77946 12.6509
m09d-b118 9.79703 5.5951
m09d-b119 9.87985 4.14066
m09d-b120 9.86926 1.52976
m09d-b121 9.87745 13.9586
m09d-b122 9.97703 14.8164
m09d-b123 10.1013 10.0895
m09d-b124 10.0774 8.15929
m09d-b125 10.0957 12.0612
m09d-b126 10.2691 6.4173
m09d-b127 10.3141 2.76035
m09d-b128 10.3348 11.1754
m09d-b129 10.4194 1.83503
m09d-b130 10.5491 9.43753
m09d-b131 10.6021 13.4726
m09d-b132 10.71 4.16751
m09d-b133 10.7933 9.03893
m09d-b134 10.8764 7.49163
m09d-b135 11.0297 1.89703
m09d-b136 11.1085 12.411
m09d-b137 11.1614 3.20736
m09d-b138 11.3615 11.3436
m09d-b139 11.3174 8.40853
m09d-b140 11.3427 2.50226
m09d-b141 11.3935 5.2892
m09d-b142 11.4834 6.02458
m09d-b143 11.641 10.4221
m09d-b144 11.5498 4.19714
m09d-b145 11.5526 8.47387
m09d-b146 11.6664 13.1801
m09d-b147 12.0505 9.92848
m09d-b148 11.9379 12.009
m09d-b149 12.0802 11.2637
m09d-b150 12.1058 12.1404
m09d-b151 12.2431 4.1678
m09d-b152 12.3866 7.77869
m09d-b153 12.4469 8.49464
m09d-b154 12.3271 12.8354
m09d-b155 12.454 6.94092
m09d-b156 12.454 5.3863
m09d-b157 12.557 6.14794
m09d-b158 12.7863 9.69704
m09d-b159 12.7713 12.0756
m09d-b160 12.9498 10.6415
m09d-b161 12.9645 11.4602
m09d-b162 13.1536 7.0666
m09d-b163 13.2405 5.86443
m09d-b164 13.2733 6.53675
