# Supplementary material for: Statistical Mapping of Maize Bundle Intensity at the Stem Scale Using Spatial Normalisation of Replicated Images
Source: PLoS One. 2014 Mar 12;9(3):e90673. doi: 10.1371/journal.pone.0090673 (PMC3951278; doi:10.1371/journal.pone.0090673)
Supplement: File S2 — Data files containing bundle positions and slice contours. (ZIP) [file pone.0090673.s002.zip › data/macro/tables/bundlesMm/m09gBunMm.txt]

name   xCentroid   yCentroid
  m09g-b1 1.76766 10.3103
  m09g-b2 1.65121 10.9783
  m09g-b3 1.76606 9.17936
  m09g-b4 1.92417 11.7217
  m09g-b5 2.1158 8.12156
  m09g-b6 2.14572 11.6758
  m09g-b7 2.52835 6.80311
  m09g-b8 2.64378 10.5942
  m09g-b9 2.6584 7.4701
 m09g-b10 2.64686 8.62902
 m09g-b11 2.83869 11.6821
 m09g-b12 2.93131 12.8304
 m09g-b13 3.1764 5.92715
 m09g-b14 3.22809 15.3356
 m09g-b15 3.32167 4.90733
 m09g-b16 3.48835 8.34465
 m09g-b17 3.53157 14.2941
 m09g-b18 3.61553 9.93551
 m09g-b19 3.65354 9.31392
 m09g-b20 3.73839 11.816
 m09g-b21 3.67959 3.7039
 m09g-b22 3.74124 12.8866
 m09g-b23 3.92243 5.68937
 m09g-b24 4.00022 7.5052
 m09g-b25 3.97837 15.3035
 m09g-b26 3.94011 12.7258
 m09g-b27 4.2941 10.2641
 m09g-b28 4.4383 4.90307
 m09g-b29 4.52833 8.49493
 m09g-b30 4.67046 2.82256
 m09g-b31 4.83725 14.3089
 m09g-b32 4.87726 11.6379
 m09g-b33 4.88816 6.65205
 m09g-b34 4.78947 15.7002
 m09g-b35 4.98885 9.69411
 m09g-b36 4.97149 13.0404
 m09g-b37 4.89869 3.54345
 m09g-b38 5.25318 13.758
 m09g-b39 5.37407 4.62978
 m09g-b40 5.43104 8.08539
 m09g-b41 5.50673 10.6208
 m09g-b42 5.61629 1.89823
 m09g-b43 5.71524 6.35886
 m09g-b44 5.73262 15.103
 m09g-b45 5.80261 2.59832
 m09g-b46 5.91538 13.782
 m09g-b47 5.97618 7.38104
 m09g-b48 6.00738 11.3445
 m09g-b49 6.1258 8.85061
 m09g-b50 6.2678 4.79423
 m09g-b51 6.28803 15.9768
 m09g-b52 6.37203 3.39289
 m09g-b53 6.73551 1.04102
 m09g-b54 6.56112 14.1642
 m09g-b55 6.62221 1.97274
 m09g-b56 6.73888 12.3596
 m09g-b57 6.87354 6.35756
 m09g-b58 6.87512 4.22761
 m09g-b59 6.96175 9.24068
 m09g-b60 6.98238 11.1338
 m09g-b61 6.99567 15.4323
 m09g-b62 7.05183 7.34006
 m09g-b63 7.17042 10.17
 m09g-b64 7.30066 13.7769
 m09g-b65 7.32416 2.03606
 m09g-b66 7.44002 5.2587
 m09g-b67 7.47214 3.45588
 m09g-b68 7.66087 11.4571
 m09g-b69 7.80078 7.93393
 m09g-b70 7.73393 11.6651
 m09g-b71 7.81522 15.356
 m09g-b72 7.88714 13.6455
 m09g-b73 7.91563 15.5862
 m09g-b74 7.98873 1.84713
 m09g-b75 8.18942 12.4969
 m09g-b76 8.24664 14.3548
 m09g-b77 8.45068 8.88796
 m09g-b78 8.37423 1.0143
 m09g-b79 8.47961 16.3381
 m09g-b80 8.49305 5.81487
 m09g-b81 8.5403 11.4127
 m09g-b82 8.56935 4.60635
 m09g-b83 8.60037 6.82939
 m09g-b84 8.64099 3.15346
 m09g-b85 8.72002 13.8588
 m09g-b86 8.81285 10.3504
 m09g-b87 8.90605 15.9691
 m09g-b88 8.9348 1.95244
 m09g-b89 9.15427 8.16112
 m09g-b90 9.12321 5.45684
 m09g-b91 9.24582 9.51136
 m09g-b92 9.25407 13.6191
 m09g-b93 9.43035 0.992449
 m09g-b94 9.3835 3.9996
 m09g-b95 9.6239 7.2642
 m09g-b96 9.63177 15.5934
 m09g-b97 9.60067 11.4948
 m09g-b98 9.74025 1.86116
 m09g-b99 9.94938 10.4926
m09g-b100 10.0911 6.06476
m09g-b101 10.0457 13.2127
m09g-b102 10.0576 4.55766
m09g-b103 10.1378 1.46036
m09g-b104 10.1307 14.3161
m09g-b105 10.198 15.535
m09g-b106 10.3248 7.6778
m09g-b107 10.3422 2.07496
m09g-b108 10.3251 3.0415
m09g-b109 10.7314 6.82802
m09g-b110 10.7503 8.57788
m09g-b111 10.8485 13.2831
m09g-b112 10.9322 10.6057
m09g-b113 10.9025 4.47401
m09g-b114 10.9864 15.7146
m09g-b115 10.9293 2.16216
m09g-b116 11.1029 14.6682
m09g-b117 11.1542 12.6763
m09g-b118 11.2799 3.4947
m09g-b119 11.3355 11.7004
m09g-b120 11.3877 2.65923
m09g-b121 11.4129 9.8414
m09g-b122 11.5069 7.81732
m09g-b123 11.5748 9.38451
m09g-b124 11.5073 15.9787
m09g-b125 11.6933 5.57724
m09g-b126 11.7629 14.0334
m09g-b127 11.7566 4.43023
m09g-b128 11.8944 15.1927
m09g-b129 11.9471 6.24701
m09g-b130 12.1584 8.70823
m09g-b131 12.2504 12.8942
m09g-b132 12.2841 11.6328
m09g-b133 12.4342 4.25744
m09g-b134 12.5887 10.7632
m09g-b135 12.5148 11.7608
m09g-b136 12.6859 14.54
m09g-b137 12.8242 5.44386
m09g-b138 12.8439 13.6043
m09g-b139 13.004 10.1762
m09g-b140 13.089 7.88156
m09g-b141 12.9428 4.66318
m09g-b142 13.0605 6.16105
m09g-b143 13.0735 7.02623
m09g-b144 13.139 12.3989
m09g-b145 13.1544 11.5102
m09g-b146 13.2725 8.59152
m09g-b147 13.3676 13.0053
m09g-b148 13.5038 5.83638
m09g-b149 13.7063 9.88344
m09g-b150 13.8222 7.04344
m09g-b151 14.0897 8.24635
