# Supplementary material for: Statistical Mapping of Maize Bundle Intensity at the Stem Scale Using Spatial Normalisation of Replicated Images
Source: PLoS One. 2014 Mar 12;9(3):e90673. doi: 10.1371/journal.pone.0090673 (PMC3951278; doi:10.1371/journal.pone.0090673)
Supplement: File S2 — Data files containing bundle positions and slice contours. (ZIP) [file pone.0090673.s002.zip › data/macro/tables/bundlesMm/m11aBunMm.txt]

name   xCentroid   yCentroid
  m11a-b1 1.36972 11.027
  m11a-b2 1.49779 9.99286
  m11a-b3 1.61962 7.76117
  m11a-b4 1.71515 8.59622
  m11a-b5 1.64295 6.60236
  m11a-b6 1.74303 11.4959
  m11a-b7 2.02226 6.00768
  m11a-b8 2.16412 7.08144
  m11a-b9 2.11637 13.4043
 m11a-b10 2.20302 13.0271
 m11a-b11 2.28448 9.76733
 m11a-b12 2.17914 12.733
 m11a-b13 2.33312 4.89867
 m11a-b14 2.38151 14.1687
 m11a-b15 2.62721 10.9825
 m11a-b16 2.63881 7.79315
 m11a-b17 2.85512 5.48628
 m11a-b18 2.8373 12.1176
 m11a-b19 2.84338 4.49757
 m11a-b20 3.13025 9.28447
 m11a-b21 3.1149 13.3695
 m11a-b22 3.07857 14.8459
 m11a-b23 3.27495 6.2338
 m11a-b24 3.35232 10.1363
 m11a-b25 3.29244 3.75562
 m11a-b26 3.66682 11.2189
 m11a-b27 3.66148 7.26487
 m11a-b28 3.81321 12.2378
 m11a-b29 3.73567 4.47397
 m11a-b30 3.84569 8.08948
 m11a-b31 3.82864 8.74019
 m11a-b32 3.95285 15.3021
 m11a-b33 3.90572 3.05553
 m11a-b34 4.16862 5.92711
 m11a-b35 4.34871 3.77903
 m11a-b36 4.32822 12.9524
 m11a-b37 4.54036 14.723
 m11a-b38 4.72704 2.38571
 m11a-b39 4.93149 10.7297
 m11a-b40 5.02347 5.50684
 m11a-b41 4.97228 13.0717
 m11a-b42 5.00275 7.08193
 m11a-b43 5.29192 8.36875
 m11a-b44 5.23999 14.0929
 m11a-b45 5.36258 4.53388
 m11a-b46 5.40455 3.01744
 m11a-b47 5.51987 11.6906
 m11a-b48 5.69595 9.57996
 m11a-b49 5.59962 1.46137
 m11a-b50 5.87608 14.2216
 m11a-b51 5.90973 6.56821
 m11a-b52 5.89268 13.0352
 m11a-b53 6.02802 2.48785
 m11a-b54 6.07097 15.2803
 m11a-b55 6.07353 7.62276
 m11a-b56 6.25752 1.28225
 m11a-b57 6.54455 15.0727
 m11a-b58 6.47681 4.1565
 m11a-b59 6.45801 5.64467
 m11a-b60 6.6382 10.4862
 m11a-b61 6.62886 8.4768
 m11a-b62 6.83987 2.03687
 m11a-b63 6.90426 12.6072
 m11a-b64 6.99558 2.73529
 m11a-b65 7.28087 13.8346
 m11a-b66 7.33231 9.36896
 m11a-b67 7.25887 5.09124
 m11a-b68 7.24962 1.4257
 m11a-b69 7.31217 3.42418
 m11a-b70 7.376 7.67344
 m11a-b71 7.41098 11.3083
 m11a-b72 7.42561 6.38178
 m11a-b73 7.78953 14.6199
 m11a-b74 7.97128 1.11015
 m11a-b75 7.93095 2.34937
 m11a-b76 8.21042 8.09106
 m11a-b77 8.32012 11.9694
 m11a-b78 8.46126 10.2369
 m11a-b79 8.43296 4.79305
 m11a-b80 8.47725 13.7723
 m11a-b81 8.47692 12.7469
 m11a-b82 8.63283 3.74892
 m11a-b83 8.65458 2.42556
 m11a-b84 8.75493 6.01597
 m11a-b85 9.05324 7.71091
 m11a-b86 9.10929 1.4041
 m11a-b87 9.18796 4.77483
 m11a-b88 9.13146 15.2489
 m11a-b89 9.24115 9.10923
 m11a-b90 9.40782 2.76296
 m11a-b91 9.50804 9.08493
 m11a-b92 9.60157 11.2172
 m11a-b93 9.68442 13.405
 m11a-b94 9.74094 10.0716
 m11a-b95 9.84713 5.60545
 m11a-b96 9.86467 14.5857
 m11a-b97 9.84622 1.59235
 m11a-b98 9.99506 3.46407
 m11a-b99 10.0677 8.36723
m11a-b100 10.0664 2.51259
m11a-b101 10.257 12.1837
m11a-b102 10.3342 6.3071
m11a-b103 10.3898 7.38887
m11a-b104 10.7408 14.5899
m11a-b105 10.984 9.84796
m11a-b106 10.8751 10.9365
m11a-b107 11.0043 4.14209
m11a-b108 11.1765 8.20388
m11a-b109 11.1579 12.2837
m11a-b110 11.146 5.01258
m11a-b111 11.1617 3.13828
m11a-b112 11.2816 9.01517
m11a-b113 11.273 13.9999
m11a-b114 11.3162 15.8213
m11a-b115 11.2461 2.48292
m11a-b116 11.3591 7.0503
m11a-b117 11.5156 13.261
m11a-b118 11.672 5.73799
m11a-b119 11.8597 15.4891
m11a-b120 12.1044 2.97855
m11a-b121 12.1205 4.38983
m11a-b122 12.22 6.41473
m11a-b123 12.3098 12.6384
m11a-b124 12.4749 9.62919
m11a-b125 12.5997 8.40269
m11a-b126 12.5197 14.7523
m11a-b127 12.5351 3.74454
m11a-b128 12.5196 12.0253
m11a-b129 12.6133 15.8258
m11a-b130 12.7739 7.6389
m11a-b131 12.8553 10.8934
m11a-b132 12.9577 5.67673
m11a-b133 12.9816 4.91078
m11a-b134 13.1186 10.3306
m11a-b135 13.11 13.9551
m11a-b136 13.2819 14.9588
m11a-b137 13.2615 4.25787
m11a-b138 13.4409 6.83286
m11a-b139 13.4686 13.2305
m11a-b140 13.7058 11.9188
m11a-b141 13.7542 5.61271
m11a-b142 13.9122 9.44743
m11a-b143 14.064 14.1237
m11a-b144 14.1784 10.6888
m11a-b145 14.1858 7.36374
m11a-b146 14.1273 8.88473
m11a-b147 14.1826 6.61917
m11a-b148 14.3079 13.6644
m11a-b149 14.4675 8.00249
m11a-b150 14.5509 11.7022
m11a-b151 14.7194 12.8449
m11a-b152 14.8445 9.73548
m11a-b153 14.8378 8.72368
m11a-b154 15.0418 10.6477
m11a-b155 15.3241 10.1379
