# Supplementary material for: Statistical Mapping of Maize Bundle Intensity at the Stem Scale Using Spatial Normalisation of Replicated Images
Source: PLoS One. 2014 Mar 12;9(3):e90673. doi: 10.1371/journal.pone.0090673 (PMC3951278; doi:10.1371/journal.pone.0090673)
Supplement: File S2 — Data files containing bundle positions and slice contours. (ZIP) [file pone.0090673.s002.zip › data/macro/tables/bundlesMm/m11dBunMm.txt]

name   xCentroid   yCentroid
  m11d-b1 1.76043 9.78058
  m11d-b2 1.92925 8.84645
  m11d-b3 2.08838 11.755
  m11d-b4 2.13623 10.8107
  m11d-b5 2.21294 7.08908
  m11d-b6 2.43406 5.7534
  m11d-b7 2.47709 12.6109
  m11d-b8 2.51015 9.81052
  m11d-b9 2.55296 6.57568
 m11d-b10 2.5998 8.05802
 m11d-b11 2.71747 13.123
 m11d-b12 2.75502 8.51037
 m11d-b13 2.96766 10.9915
 m11d-b14 3.0096 4.86408
 m11d-b15 3.27385 12.2568
 m11d-b16 3.30505 6.11065
 m11d-b17 3.43325 13.9174
 m11d-b18 3.59103 9.44841
 m11d-b19 3.54708 13.0409
 m11d-b20 3.68157 4.15787
 m11d-b21 3.66628 4.84368
 m11d-b22 3.85227 9.94925
 m11d-b23 3.86638 6.83589
 m11d-b24 4.0055 7.51423
 m11d-b25 4.15127 14.7755
 m11d-b26 4.13718 8.79096
 m11d-b27 4.14529 3.11275
 m11d-b28 4.1628 11.0686
 m11d-b29 4.205 13.7314
 m11d-b30 4.28558 11.7251
 m11d-b31 4.43427 5.64939
 m11d-b32 4.52633 15.5067
 m11d-b33 4.48487 3.67938
 m11d-b34 4.59888 2.52131
 m11d-b35 4.82072 14.5354
 m11d-b36 4.92947 5.00834
 m11d-b37 5.01112 15.5188
 m11d-b38 5.14002 12.3138
 m11d-b39 5.28356 6.29523
 m11d-b40 5.31393 1.81025
 m11d-b41 5.39047 2.54258
 m11d-b42 5.43424 8.22039
 m11d-b43 5.49443 7.40611
 m11d-b44 5.39701 11.4491
 m11d-b45 5.41954 13.0243
 m11d-b46 5.46019 14.9431
 m11d-b47 5.44719 4.27921
 m11d-b48 5.51074 3.44227
 m11d-b49 5.61302 8.94612
 m11d-b50 5.74986 10.0085
 m11d-b51 5.92036 13.6766
 m11d-b52 6.16475 6.61325
 m11d-b53 6.22307 5.59847
 m11d-b54 6.29333 11.2774
 m11d-b55 6.44161 1.95059
 m11d-b56 6.46085 7.52292
 m11d-b57 6.49263 2.79369
 m11d-b58 6.67251 1.09014
 m11d-b59 6.64953 4.79861
 m11d-b60 6.74735 13.6676
 m11d-b61 6.81295 9.22372
 m11d-b62 6.88021 12.4912
 m11d-b63 6.92012 10.3217
 m11d-b64 7.01556 2.17661
 m11d-b65 7.11462 8.27329
 m11d-b66 7.23142 4.0623
 m11d-b67 7.36721 0.867112
 m11d-b68 7.48748 14.0696
 m11d-b69 7.43328 6.97225
 m11d-b70 7.62834 5.22201
 m11d-b71 7.77361 1.84793
 m11d-b72 7.805 3.12252
 m11d-b73 8.00574 9.35143
 m11d-b74 7.98829 4.17051
 m11d-b75 7.95591 12.9338
 m11d-b76 7.99757 11.8517
 m11d-b77 8.08528 11.078
 m11d-b78 8.25743 7.18007
 m11d-b79 8.47075 1.6891
 m11d-b80 8.75219 14.0097
 m11d-b81 8.95712 5.59884
 m11d-b82 8.98659 10.4388
 m11d-b83 9.02962 6.85154
 m11d-b84 9.05619 2.75325
 m11d-b85 9.11648 4.47223
 m11d-b86 9.05347 13.0303
 m11d-b87 9.11704 0.847836
 m11d-b88 9.12583 8.48017
 m11d-b89 9.38975 2.15327
 m11d-b90 9.53921 1.39102
 m11d-b91 9.54896 11.7888
 m11d-b92 9.69927 9.64005
 m11d-b93 9.71765 7.69413
 m11d-b94 9.84377 3.41674
 m11d-b95 9.87102 4.85475
 m11d-b96 9.93776 14.1574
 m11d-b97 10.0824 1.01882
 m11d-b98 10.2348 6.82251
 m11d-b99 10.3243 1.86893
m11d-b100 10.3809 5.8161
m11d-b101 10.4167 12.0604
m11d-b102 10.5444 8.66922
m11d-b103 10.6115 13.4315
m11d-b104 10.8569 3.86484
m11d-b105 10.8634 10.8178
m11d-b106 10.8859 2.3259
m11d-b107 11.0482 7.48083
m11d-b108 11.0545 13.236
m11d-b109 11.193 4.76205
m11d-b110 11.242 6.24383
m11d-b111 11.3577 9.79838
m11d-b112 11.4876 1.86857
m11d-b113 11.3936 12.0047
m11d-b114 11.8551 11.8865
m11d-b115 11.7461 13.8236
m11d-b116 11.8942 3.10828
m11d-b117 12.0421 5.17584
m11d-b118 12.3143 7.86554
m11d-b119 12.2536 2.52829
m11d-b120 12.4405 11.2182
m11d-b121 12.361 7.21764
m11d-b122 12.4398 3.72638
m11d-b123 12.5209 6.41033
m11d-b124 12.6284 10.2452
m11d-b125 12.9645 8.36269
m11d-b126 12.9284 13.6511
m11d-b127 12.8589 5.44133
m11d-b128 12.9217 9.19214
m11d-b129 13.0916 12.2983
m11d-b130 13.2466 3.8184
m11d-b131 13.3652 11.0749
m11d-b132 13.318 4.72145
m11d-b133 13.4396 6.91814
m11d-b134 13.6496 14.2833
m11d-b135 13.5816 9.94087
m11d-b136 13.7241 13.0599
m11d-b137 13.8522 8.78805
m11d-b138 13.7717 13.8236
m11d-b139 13.8723 6.25073
m11d-b140 13.8646 5.28326
m11d-b141 14.1383 11.7682
m11d-b142 14.1748 7.68405
m11d-b143 14.3505 10.4169
m11d-b144 14.3817 11.0875
