# Supplementary material for: Statistical Mapping of Maize Bundle Intensity at the Stem Scale Using Spatial Normalisation of Replicated Images
Source: PLoS One. 2014 Mar 12;9(3):e90673. doi: 10.1371/journal.pone.0090673 (PMC3951278; doi:10.1371/journal.pone.0090673)
Supplement: File S2 — Data files containing bundle positions and slice contours. (ZIP) [file pone.0090673.s002.zip › data/macro/tables/bundlesMm/m11gBunMm.txt]

name   xCentroid   yCentroid
  m11g-b1 1.4527 9.49003
  m11g-b2 1.43544 10.4683
  m11g-b3 1.44884 12.0697
  m11g-b4 1.6256 8.21845
  m11g-b5 1.57684 7.39308
  m11g-b6 1.80661 11.7288
  m11g-b7 1.81936 10.9623
  m11g-b8 1.98289 5.73162
  m11g-b9 2.00101 6.70863
 m11g-b10 2.14838 12.398
 m11g-b11 2.18821 9.29573
 m11g-b12 2.1404 12.972
 m11g-b13 2.43024 7.34131
 m11g-b14 2.48749 4.26377
 m11g-b15 2.6009 5.15615
 m11g-b16 2.60538 10.4288
 m11g-b17 2.73886 13.6779
 m11g-b18 2.96237 11.626
 m11g-b19 3.0664 8.82191
 m11g-b20 2.97893 5.84593
 m11g-b21 3.21727 9.61713
 m11g-b22 3.27082 12.8599
 m11g-b23 3.34448 4.13069
 m11g-b24 3.38659 6.82467
 m11g-b25 3.44658 2.91196
 m11g-b26 3.60651 8.25063
 m11g-b27 3.59111 10.764
 m11g-b28 3.56392 14.5262
 m11g-b29 3.63287 7.56645
 m11g-b30 3.81146 11.7443
 m11g-b31 3.7587 5.48775
 m11g-b32 3.8002 3.44201
 m11g-b33 4.14443 2.16033
 m11g-b34 4.47264 12.4553
 m11g-b35 4.60736 5.04108
 m11g-b36 4.61527 6.49398
 m11g-b37 4.77768 14.5934
 m11g-b38 4.76301 2.65736
 m11g-b39 4.86363 10.1837
 m11g-b40 4.88186 4.06306
 m11g-b41 4.99014 7.82966
 m11g-b42 5.06397 12.6
 m11g-b43 5.30527 2.02687
 m11g-b44 5.43228 13.8197
 m11g-b45 5.44099 11.215
 m11g-b46 5.51054 6.05409
 m11g-b47 5.44885 1.02309
 m11g-b48 5.52978 8.96857
 m11g-b49 5.72498 7.03816
 m11g-b50 5.86874 12.5353
 m11g-b51 5.88425 14.0944
 m11g-b52 5.86415 3.65089
 m11g-b53 6.01499 5.12498
 m11g-b54 6.06428 1.57341
 m11g-b55 6.21429 2.25983
 m11g-b56 6.31825 7.89831
 m11g-b57 6.47147 9.81061
 m11g-b58 6.48001 0.890636
 m11g-b59 6.53167 14.787
 m11g-b60 6.65015 2.87955
 m11g-b61 6.73349 4.64516
 m11g-b62 6.7871 12.1243
 m11g-b63 6.93207 5.8244
 m11g-b64 6.9777 7.12547
 m11g-b65 7.02533 8.747
 m11g-b66 7.16169 0.648823
 m11g-b67 7.23031 13.5201
 m11g-b68 7.20138 1.79156
 m11g-b69 7.27032 10.6757
 m11g-b70 7.66272 14.5965
 m11g-b71 7.79607 7.45476
 m11g-b72 7.85521 4.23923
 m11g-b73 7.87879 1.87751
 m11g-b74 7.94537 3.1506
 m11g-b75 8.19173 9.49596
 m11g-b76 8.13863 11.253
 m11g-b77 8.21801 5.33736
 m11g-b78 8.24983 13.2691
 m11g-b79 8.25686 0.837914
 m11g-b80 8.22198 12.1406
 m11g-b81 8.30328 15.0918
 m11g-b82 8.54844 7.05099
 m11g-b83 8.57271 4.20634
 m11g-b84 8.67336 2.12765
 m11g-b85 8.73735 14.8522
 m11g-b86 8.94982 8.38451
 m11g-b87 9.08738 1.03267
 m11g-b88 9.20734 4.79449
 m11g-b89 9.24724 2.7556
 m11g-b90 9.26141 10.382
 m11g-b91 9.3567 9.30044
 m11g-b92 9.32942 1.83421
 m11g-b93 9.35255 12.788
 m11g-b94 9.44938 14.0859
 m11g-b95 9.60828 7.6359
 m11g-b96 9.69639 5.59211
 m11g-b97 9.83592 6.62955
 m11g-b98 9.93924 11.4604
 m11g-b99 10.1742 15.4747
m11g-b100 10.1417 13.9344
m11g-b101 10.2358 14.1164
m11g-b102 10.3825 3.36399
m11g-b103 10.4144 9.92174
m11g-b104 10.4288 2.42311
m11g-b105 10.4376 4.21308
m11g-b106 10.5276 8.92664
m11g-b107 10.608 7.34834
m11g-b108 10.6673 15.2367
m11g-b109 10.7086 8.17344
m11g-b110 10.729 6.27291
m11g-b111 10.7365 11.4389
m11g-b112 10.7647 13.2308
m11g-b113 11.0074 4.89564
m11g-b114 11.0689 12.3882
m11g-b115 11.2666 14.7109
m11g-b116 11.646 7.39593
m11g-b117 11.3888 3.49336
m11g-b118 11.539 5.50743
m11g-b119 11.7163 2.96916
m11g-b120 11.902 11.7088
m11g-b121 11.9417 8.71307
m11g-b122 11.9907 14.8939
m11g-b123 11.9945 13.8505
m11g-b124 12.0536 11.0319
m11g-b125 12.2403 3.34004
m11g-b126 12.365 9.87364
m11g-b127 12.5568 9.32878
m11g-b128 12.5148 12.9355
m11g-b129 12.6977 13.0913
m11g-b130 12.7637 14.0083
m11g-b131 12.9827 12.2468
m11g-b132 13.4402 12.8693
