# Supplementary material for: Statistical Mapping of Maize Bundle Intensity at the Stem Scale Using Spatial Normalisation of Replicated Images
Source: PLoS One. 2014 Mar 12;9(3):e90673. doi: 10.1371/journal.pone.0090673 (PMC3951278; doi:10.1371/journal.pone.0090673)
Supplement: File S2 — Data files containing bundle positions and slice contours. (ZIP) [file pone.0090673.s002.zip › data/macro/tables/bundlesMm/m12aBunMm.txt]

name   xCentroid   yCentroid
  m12a-b1 2.12447 10.4404
  m12a-b2 2.34065 7.77141
  m12a-b3 2.34349 8.14715
  m12a-b4 2.47793 10.1829
  m12a-b5 2.68176 9.43818
  m12a-b6 2.88941 7.54112
  m12a-b7 2.87681 6.75986
  m12a-b8 2.90389 8.73846
  m12a-b9 2.96496 10.9234
 m12a-b10 2.89345 11.5839
 m12a-b11 3.34482 9.6864
 m12a-b12 3.35851 8.13974
 m12a-b13 3.54111 6.41667
 m12a-b14 3.48477 12.1258
 m12a-b15 3.59539 5.76456
 m12a-b16 3.89237 7.33841
 m12a-b17 3.87971 10.436
 m12a-b18 3.86505 13.1375
 m12a-b19 4.141 11.0745
 m12a-b20 4.32496 9.35148
 m12a-b21 4.25694 13.8655
 m12a-b22 4.40715 5.24889
 m12a-b23 4.44485 4.59749
 m12a-b24 4.38763 4.03536
 m12a-b25 4.43701 6.53332
 m12a-b26 4.57015 8.40838
 m12a-b27 4.51736 13.078
 m12a-b28 4.66884 6.6562
 m12a-b29 4.68395 3.58118
 m12a-b30 4.79717 12.002
 m12a-b31 4.82064 11.3568
 m12a-b32 4.95367 9.86983
 m12a-b33 4.96047 13.7919
 m12a-b34 4.95962 5.88653
 m12a-b35 5.15656 3.69716
 m12a-b36 5.23887 7.51571
 m12a-b37 5.34491 2.90685
 m12a-b38 5.38572 15.3068
 m12a-b39 5.47614 5.21858
 m12a-b40 5.61336 8.94431
 m12a-b41 5.66832 10.5864
 m12a-b42 5.51913 13.2825
 m12a-b43 5.69277 12.6318
 m12a-b44 5.80651 8.15797
 m12a-b45 5.96327 6.41942
 m12a-b46 5.89095 11.7542
 m12a-b47 6.00734 15.0802
 m12a-b48 5.98119 3.6812
 m12a-b49 6.12459 2.96413
 m12a-b50 6.25928 4.74865
 m12a-b51 6.1735 11.119
 m12a-b52 6.28226 2.16339
 m12a-b53 6.31967 13.8047
 m12a-b54 6.43777 9.72976
 m12a-b55 6.63696 12.7064
 m12a-b56 6.64217 6.89938
 m12a-b57 6.80402 14.7947
 m12a-b58 6.6427 7.96142
 m12a-b59 6.99211 2.80678
 m12a-b60 7.17313 10.3971
 m12a-b61 7.20261 2.1136
 m12a-b62 7.24114 13.911
 m12a-b63 7.18847 4.68347
 m12a-b64 7.28922 6.29971
 m12a-b65 7.34274 4.93427
 m12a-b66 7.40462 7.67893
 m12a-b67 7.583 9.39714
 m12a-b68 7.57394 3.39035
 m12a-b69 7.69351 13.1018
 m12a-b70 7.71928 12.1824
 m12a-b71 7.87387 11.143
 m12a-b72 7.90292 4.35575
 m12a-b73 7.95934 14.0871
 m12a-b74 7.96491 2.51922
 m12a-b75 8.03482 1.57772
 m12a-b76 8.15955 8.04061
 m12a-b77 8.21442 10.1463
 m12a-b78 8.38634 5.20338
 m12a-b79 8.46002 7.21921
 m12a-b80 8.59013 9.00325
 m12a-b81 8.61456 6.16654
 m12a-b82 8.64027 2.06197
 m12a-b83 8.62508 11.5315
 m12a-b84 8.76306 13.7574
 m12a-b85 8.73416 3.27616
 m12a-b86 8.91764 4.46626
 m12a-b87 8.88648 12.5302
 m12a-b88 9.23885 7.40546
 m12a-b89 9.22854 1.6993
 m12a-b90 9.32588 10.9271
 m12a-b91 9.57681 12.9966
 m12a-b92 9.55353 1.33654
 m12a-b93 9.73824 13.9041
 m12a-b94 9.85041 10.1506
 m12a-b95 9.81003 2.2935
 m12a-b96 9.98934 5.41519
 m12a-b97 10.0616 4.34374
 m12a-b98 10.1309 7.37819
 m12a-b99 10.1174 3.22145
m12a-b100 10.1072 9.21204
m12a-b101 10.4434 12.1422
m12a-b102 10.4971 2.09381
m12a-b103 10.5837 14.1695
m12a-b104 10.5953 4.47031
m12a-b105 10.6734 6.15053
m12a-b106 10.7217 11.5932
m12a-b107 10.6577 8.3988
m12a-b108 10.859 10.519
m12a-b109 10.9421 2.77867
m12a-b110 10.9409 7.39118
m12a-b111 10.9957 13.6197
m12a-b112 11.1549 1.67151
m12a-b113 11.2068 13.8373
m12a-b114 11.3284 13.14
m12a-b115 11.4606 9.87464
m12a-b116 11.421 4.69995
m12a-b117 11.4875 3.30778
m12a-b118 11.6176 2.5176
m12a-b119 11.702 7.9504
m12a-b120 11.8162 8.98191
m12a-b121 11.8274 6.80197
m12a-b122 11.8149 5.48392
m12a-b123 11.8662 10.8805
m12a-b124 12.0355 11.7797
m12a-b125 12.0606 2.23178
m12a-b126 12.0749 11.068
m12a-b127 12.2344 12.7345
m12a-b128 12.1062 13.3929
m12a-b129 12.2938 14.453
m12a-b130 12.4124 8.22851
m12a-b131 12.4582 9.96525
m12a-b132 12.5022 3.39866
m12a-b133 12.5222 2.57101
m12a-b134 12.722 4.36661
m12a-b135 12.8 7.21994
m12a-b136 12.9427 11.0284
m12a-b137 13.0457 15.2794
m12a-b138 13.2076 8.99378
m12a-b139 13.2365 12.6079
m12a-b140 13.1442 5.33303
m12a-b141 13.2177 14.3738
m12a-b142 13.4205 9.62261
m12a-b143 13.4036 8.28871
m12a-b144 13.3183 3.15953
m12a-b145 13.5566 13.5682
m12a-b146 13.4651 6.33428
m12a-b147 13.5955 4.28884
m12a-b148 13.7489 10.5737
m12a-b149 13.7073 6.24608
m12a-b150 14.001 7.62906
m12a-b151 14.0619 11.9333
m12a-b152 14.0647 12.7565
m12a-b153 14.2117 14.0457
m12a-b154 14.3497 5.01493
m12a-b155 14.2281 5.58323
m12a-b156 14.4082 8.98894
m12a-b157 14.4362 11.3551
m12a-b158 14.7059 10.3377
m12a-b159 14.8046 7.15857
m12a-b160 14.7194 12.9955
m12a-b161 14.9149 6.23667
m12a-b162 14.9987 11.9932
m12a-b163 15.0428 8.65913
m12a-b164 15.1763 7.85108
m12a-b165 15.2479 9.31659
m12a-b166 15.2163 11.4434
m12a-b167 15.2553 6.73155
m12a-b168 15.3648 10.7192
