# Supplementary material for: Statistical Mapping of Maize Bundle Intensity at the Stem Scale Using Spatial Normalisation of Replicated Images
Source: PLoS One. 2014 Mar 12;9(3):e90673. doi: 10.1371/journal.pone.0090673 (PMC3951278; doi:10.1371/journal.pone.0090673)
Supplement: File S2 — Data files containing bundle positions and slice contours. (ZIP) [file pone.0090673.s002.zip › data/macro/tables/bundlesMm/m12dBunMm.txt]

name   xCentroid   yCentroid
  m12d-b1 1.66369 6.79465
  m12d-b2 1.81644 12.6731
  m12d-b3 1.75574 13.2041
  m12d-b4 1.82863 8.90569
  m12d-b5 1.92958 11.2209
  m12d-b6 1.94639 13.323
  m12d-b7 2.04174 7.35086
  m12d-b8 2.04086 8.83044
  m12d-b9 2.16358 11.1146
 m12d-b10 2.25997 12.2559
 m12d-b11 2.35571 5.71608
 m12d-b12 2.32112 9.65448
 m12d-b13 2.59822 6.56368
 m12d-b14 2.54557 12.9896
 m12d-b15 2.62828 10.2253
 m12d-b16 2.70032 14.3015
 m12d-b17 2.95707 8.57977
 m12d-b18 3.01157 12.0483
 m12d-b19 3.13735 4.60516
 m12d-b20 3.16773 14.2133
 m12d-b21 3.20803 5.88034
 m12d-b22 3.22884 7.62888
 m12d-b23 3.26582 11.1707
 m12d-b24 3.33944 10.5441
 m12d-b25 3.37027 12.9085
 m12d-b26 3.54417 9.07788
 m12d-b27 3.62545 5.1673
 m12d-b28 3.79584 14.2874
 m12d-b29 3.88489 6.80815
 m12d-b30 3.8999 3.25718
 m12d-b31 3.99174 3.05338
 m12d-b32 4.12451 4.55178
 m12d-b33 4.05608 12.412
 m12d-b34 4.12392 11.8727
 m12d-b35 4.26188 9.77336
 m12d-b36 4.25298 8.18693
 m12d-b37 4.47736 14.0996
 m12d-b38 4.51604 7.4577
 m12d-b39 4.6153 5.74259
 m12d-b40 4.65056 3.16535
 m12d-b41 4.75994 2.43204
 m12d-b42 4.76078 13.1019
 m12d-b43 4.91436 10.3108
 m12d-b44 4.86881 4.06063
 m12d-b45 5.18699 14.2241
 m12d-b46 5.1334 8.93704
 m12d-b47 5.11044 11.9502
 m12d-b48 5.24325 6.29091
 m12d-b49 5.39124 7.3363
 m12d-b50 5.59073 2.20378
 m12d-b51 5.67008 9.61477
 m12d-b52 5.75458 13.2647
 m12d-b53 5.80744 1.69195
 m12d-b54 5.85729 5.67015
 m12d-b55 5.89545 4.18693
 m12d-b56 5.98196 7.01311
 m12d-b57 6.15382 14.0505
 m12d-b58 6.09761 8.66498
 m12d-b59 6.13851 2.79239
 m12d-b60 6.21647 12.4337
 m12d-b61 6.23685 11.4145
 m12d-b62 6.33039 10.3216
 m12d-b63 6.45855 13.4684
 m12d-b64 6.46862 3.76565
 m12d-b65 6.52283 2.00145
 m12d-b66 6.67519 7.30905
 m12d-b67 6.73395 9.36414
 m12d-b68 6.90985 4.5343
 m12d-b69 6.96784 13.891
 m12d-b70 7.02282 6.5667
 m12d-b71 7.10077 8.23536
 m12d-b72 7.11111 10.6742
 m12d-b73 7.15509 5.53255
 m12d-b74 7.2117 13.2441
 m12d-b75 7.21249 1.48576
 m12d-b76 7.28455 2.7046
 m12d-b77 7.32301 11.829
 m12d-b78 7.40046 3.81956
 m12d-b79 7.59838 0.78936
 m12d-b80 7.76162 10.1265
 m12d-b81 7.75424 6.72638
 m12d-b82 7.77693 1.13202
 m12d-b83 8.05961 12.3399
 m12d-b84 8.07966 0.772573
 m12d-b85 8.23458 13.4005
 m12d-b86 8.37161 8.4371
 m12d-b87 8.31015 9.33535
 m12d-b88 8.3303 1.71035
 m12d-b89 8.59643 6.78695
 m12d-b90 8.53283 4.6167
 m12d-b91 8.58005 3.67219
 m12d-b92 8.65121 2.54519
 m12d-b93 8.79663 11.2544
 m12d-b94 9.02658 7.67002
 m12d-b95 9.03195 1.53674
 m12d-b96 9.10653 13.4736
 m12d-b97 9.11535 3.77981
 m12d-b98 9.12525 10.8595
 m12d-b99 9.19897 5.40195
m12d-b100 9.24761 9.65923
m12d-b101 9.37588 6.64431
m12d-b102 9.48534 2.09633
m12d-b103 9.59163 12.9985
m12d-b104 9.61689 1.32346
m12d-b105 9.80348 12.356
m12d-b106 9.88301 3.99556
m12d-b107 9.90473 9.07709
m12d-b108 10.0175 7.20981
m12d-b109 9.99526 2.75327
m12d-b110 10.2198 8.14582
m12d-b111 10.1506 13.9792
m12d-b112 10.1416 1.89676
m12d-b113 10.2759 6.0343
m12d-b114 10.2259 4.87342
m12d-b115 10.3583 10.093
m12d-b116 10.3846 12.4124
m12d-b117 10.4303 10.8884
m12d-b118 10.6694 11.8439
m12d-b119 10.6101 1.67125
m12d-b120 10.7489 13.5689
m12d-b121 10.8388 7.3792
m12d-b122 10.8693 9.07769
m12d-b123 11.0266 2.72891
m12d-b124 11.0663 1.9571
m12d-b125 11.1511 6.44368
m12d-b126 11.1852 3.63735
m12d-b127 11.3389 10.0971
m12d-b128 11.4153 4.6464
m12d-b129 11.5876 8.13406
m12d-b130 11.6021 14.1676
m12d-b131 11.6304 13.2499
m12d-b132 11.7413 11.6593
m12d-b133 11.7615 7.47061
m12d-b134 11.7922 8.70361
m12d-b135 11.9516 5.47551
m12d-b136 12.0443 12.574
m12d-b137 12.0079 3.60595
m12d-b138 12.2666 9.62964
m12d-b139 12.3604 13.8178
m12d-b140 12.3837 6.77817
m12d-b141 12.4552 4.87361
m12d-b142 12.5669 10.9566
m12d-b143 12.5737 11.7328
m12d-b144 12.559 4.36862
m12d-b145 12.8203 8.09367
m12d-b146 12.9502 13.179
m12d-b147 12.9209 10.3547
m12d-b148 13.1183 6.3462
m12d-b149 13.1517 5.4554
m12d-b150 13.2246 9.35497
m12d-b151 13.3824 7.77129
m12d-b152 13.4508 12.0128
m12d-b153 13.527 12.6556
m12d-b154 13.5053 6.97908
m12d-b155 13.611 10.9763
m12d-b156 13.5309 6.00132
m12d-b157 13.6411 8.38351
m12d-b158 13.7544 10.4296
m12d-b159 13.7754 9.75965
m12d-b160 13.8089 6.52904
m12d-b161 13.7908 11.5307
