# Supplementary material for: Statistical Mapping of Maize Bundle Intensity at the Stem Scale Using Spatial Normalisation of Replicated Images
Source: PLoS One. 2014 Mar 12;9(3):e90673. doi: 10.1371/journal.pone.0090673 (PMC3951278; doi:10.1371/journal.pone.0090673)
Supplement: File S2 — Data files containing bundle positions and slice contours. (ZIP) [file pone.0090673.s002.zip › data/macro/tables/bundlesMm/m12gBunMm.txt]

name   xCentroid   yCentroid
  m12g-b1 1.73212 7.17655
  m12g-b2 1.68699 9.0765
  m12g-b3 1.76277 8.42433
  m12g-b4 1.82951 6.35945
  m12g-b5 2.02306 10.5996
  m12g-b6 2.22451 9.33711
  m12g-b7 2.20415 7.72394
  m12g-b8 2.31388 5.92099
  m12g-b9 2.32793 5.23944
 m12g-b10 2.71608 6.81545
 m12g-b11 2.67772 11.7771
 m12g-b12 2.88555 10.1574
 m12g-b13 3.11312 4.7267
 m12g-b14 3.17446 10.7686
 m12g-b15 3.14214 12.8217
 m12g-b16 3.2975 6.06739
 m12g-b17 3.32035 8.94012
 m12g-b18 3.59394 7.98947
 m12g-b19 3.55792 13.6608
 m12g-b20 3.63016 5.28214
 m12g-b21 3.73696 12.7287
 m12g-b22 3.87595 11.104
 m12g-b23 3.87179 11.7346
 m12g-b24 3.97946 9.5287
 m12g-b25 4.0721 4.58655
 m12g-b26 4.19749 13.6396
 m12g-b27 4.19063 7.01089
 m12g-b28 4.31759 2.01679
 m12g-b29 4.2834 7.21976
 m12g-b30 4.32047 15.0304
 m12g-b31 4.65103 3.14804
 m12g-b32 4.63256 8.46225
 m12g-b33 4.71997 2.40515
 m12g-b34 4.80488 10.2211
 m12g-b35 4.82002 12.5342
 m12g-b36 4.97394 5.98393
 m12g-b37 4.95429 13.0813
 m12g-b38 4.92692 15.0859
 m12g-b39 4.99357 7.72578
 m12g-b40 5.1566 4.20241
 m12g-b41 5.50203 10.7671
 m12g-b42 5.57223 14.9033
 m12g-b43 5.66275 9.28011
 m12g-b44 5.6395 2.13309
 m12g-b45 5.66914 6.50369
 m12g-b46 5.68047 3.71962
 m12g-b47 5.68982 1.56217
 m12g-b48 5.70654 13.7814
 m12g-b49 5.85629 7.56376
 m12g-b50 5.86542 12.591
 m12g-b51 6.158 1.5028
 m12g-b52 6.25515 4.19569
 m12g-b53 6.267 5.82928
 m12g-b54 6.27406 10.0157
 m12g-b55 6.48214 7.2737
 m12g-b56 6.45246 11.2315
 m12g-b57 6.47306 2.83721
 m12g-b58 6.67773 8.95269
 m12g-b59 6.7342 14.1312
 m12g-b60 6.79953 1.90767
 m12g-b61 6.86046 1.0968
 m12g-b62 6.85338 3.80749
 m12g-b63 6.9947 10.824
 m12g-b64 6.97205 11.9181
 m12g-b65 6.96876 13.1778
 m12g-b66 6.95372 3.12525
 m12g-b67 7.16102 2.89872
 m12g-b68 7.18184 7.54123
 m12g-b69 7.33675 4.57452
 m12g-b70 7.33175 9.74518
 m12g-b71 7.38669 14.3981
 m12g-b72 7.47734 1.3725
 m12g-b73 7.52796 6.7579
 m12g-b74 7.60777 5.66741
 m12g-b75 7.64821 2.63199
 m12g-b76 7.69817 8.46409
 m12g-b77 7.86887 3.81747
 m12g-b78 7.80415 11.0695
 m12g-b79 8.06724 12.3698
 m12g-b80 8.10287 13.9628
 m12g-b81 8.07658 1.00372
 m12g-b82 8.30949 6.86663
 m12g-b83 8.45638 10.4247
 m12g-b84 8.77942 12.9475
 m12g-b85 8.747 1.54483
 m12g-b86 9.07498 14.1522
 m12g-b87 9.03695 8.63115
 m12g-b88 9.0149 4.63806
 m12g-b89 9.03817 3.64211
 m12g-b90 9.0273 9.57869
 m12g-b91 9.07885 2.48594
 m12g-b92 9.13164 6.90271
 m12g-b93 9.50536 11.6148
 m12g-b94 9.44097 1.32176
 m12g-b95 9.63545 7.8333
 m12g-b96 9.61527 3.72626
 m12g-b97 9.77345 5.43482
 m12g-b98 9.79722 14.3134
 m12g-b99 9.93546 11.1165
m12g-b100 9.92882 6.78878
m12g-b101 9.94533 1.93538
m12g-b102 10.0149 10.0123
m12g-b103 10.3228 4.06986
m12g-b104 10.3696 13.7206
m12g-b105 10.5429 1.77262
m12g-b106 10.4535 3.83691
m12g-b107 10.4825 2.59256
m12g-b108 10.5435 12.9278
m12g-b109 10.5531 9.25857
m12g-b110 10.6573 7.26773
m12g-b111 10.7587 4.84874
m12g-b112 10.6895 6.15461
m12g-b113 10.8526 14.7911
m12g-b114 10.8946 8.29208
m12g-b115 10.9085 6.02489
m12g-b116 11.131 10.36
m12g-b117 11.1509 12.9165
m12g-b118 11.1703 11.2226
m12g-b119 11.4296 7.51214
m12g-b120 11.4343 9.21004
m12g-b121 11.4668 14.2314
m12g-b122 11.4994 12.3281
m12g-b123 11.5537 2.56966
m12g-b124 11.6742 9.31121
m12g-b125 11.7755 3.45817
m12g-b126 11.829 6.45379
m12g-b127 12.0939 10.3174
m12g-b128 12.1182 4.47032
m12g-b129 12.2801 14.9099
m12g-b130 12.3993 8.20199
m12g-b131 12.5053 7.52427
m12g-b132 12.3886 13.8404
m12g-b133 12.5843 8.81095
m12g-b134 12.5448 12.0174
m12g-b135 12.6278 5.35301
m12g-b136 12.6198 3.3933
m12g-b137 12.7942 12.9807
m12g-b138 13.1282 6.76753
m12g-b139 13.1077 9.83118
m12g-b140 13.2028 14.5183
m12g-b141 13.1721 4.68928
m12g-b142 13.3882 12.0439
m12g-b143 13.6454 8.09489
m12g-b144 13.5505 11.3237
m12g-b145 13.7001 5.34546
m12g-b146 13.6599 14.6322
m12g-b147 13.7788 13.6146
m12g-b148 13.7729 10.5648
m12g-b149 13.7396 14.2398
m12g-b150 13.9057 6.21856
m12g-b151 14.0056 9.45329
m12g-b152 14.2234 7.7741
m12g-b153 14.2704 6.94378
m12g-b154 14.1979 12.301
m12g-b155 14.4173 11.1882
m12g-b156 14.5224 8.41659
m12g-b157 14.5943 10.6767
m12g-b158 14.7158 9.86265
