# Supplementary material for: Statistical Mapping of Maize Bundle Intensity at the Stem Scale Using Spatial Normalisation of Replicated Images
Source: PLoS One. 2014 Mar 12;9(3):e90673. doi: 10.1371/journal.pone.0090673 (PMC3951278; doi:10.1371/journal.pone.0090673)
Supplement: File S2 — Data files containing bundle positions and slice contours. (ZIP) [file pone.0090673.s002.zip › data/macro/tables/bundlesMm/m14aBunMm.txt]

name   xCentroid   yCentroid
  m14a-b1 2.11287 11.1468
  m14a-b2 2.28485 10.0371
  m14a-b3 2.60081 7.59658
  m14a-b4 2.72214 6.45495
  m14a-b5 2.92528 12.0777
  m14a-b6 3.12136 8.08156
  m14a-b7 3.13373 10.7962
  m14a-b8 3.20147 8.78745
  m14a-b9 3.19242 5.71565
 m14a-b10 3.40818 10.1318
 m14a-b11 3.40223 12.7086
 m14a-b12 3.49467 5.64229
 m14a-b13 3.59875 7.33113
 m14a-b14 3.60297 13.5851
 m14a-b15 3.6906 3.56656
 m14a-b16 3.69896 9.37125
 m14a-b17 4.04207 10.9475
 m14a-b18 4.0616 14.3602
 m14a-b19 4.24069 5.14353
 m14a-b20 4.33293 6.26514
 m14a-b21 4.51472 11.4241
 m14a-b22 4.5277 7.21587
 m14a-b23 4.65743 3.26011
 m14a-b24 4.80865 8.57009
 m14a-b25 4.81493 4.12447
 m14a-b26 4.88472 12.9203
 m14a-b27 5.09242 11.994
 m14a-b28 5.26212 5.49027
 m14a-b29 5.21239 14.8979
 m14a-b30 5.28824 9.81434
 m14a-b31 5.41074 13.2622
 m14a-b32 5.37332 2.36691
 m14a-b33 5.51465 10.8924
 m14a-b34 5.62325 13.8012
 m14a-b35 5.70368 7.04129
 m14a-b36 5.73774 8.26019
 m14a-b37 5.91345 14.6033
 m14a-b38 5.95442 2.05969
 m14a-b39 6.07013 3.60861
 m14a-b40 6.14101 5.29327
 m14a-b41 6.34381 9.98587
 m14a-b42 6.40915 11.3065
 m14a-b43 6.37786 14.3343
 m14a-b44 6.49287 9.78373
 m14a-b45 6.59613 8.05457
 m14a-b46 6.62129 1.29301
 m14a-b47 6.74363 14.1408
 m14a-b48 6.71013 13.4705
 m14a-b49 6.91606 6.98058
 m14a-b50 6.89257 4.00177
 m14a-b51 6.90362 4.93765
 m14a-b52 7.12133 9.17826
 m14a-b53 7.21789 5.97074
 m14a-b54 7.19273 3.05693
 m14a-b55 7.18296 1.81693
 m14a-b56 7.24038 11.568
 m14a-b57 7.58335 10.4572
 m14a-b58 7.69902 12.9993
 m14a-b59 7.83885 7.20186
 m14a-b60 8.1192 12.1597
 m14a-b61 8.02223 1.43534
 m14a-b62 8.48518 0.760592
 m14a-b63 8.54931 11.3679
 m14a-b64 8.60154 5.0812
 m14a-b65 8.61977 2.94169
 m14a-b66 8.67921 9.65644
 m14a-b67 8.62919 3.882
 m14a-b68 8.69412 1.92724
 m14a-b69 8.71514 6.29475
 m14a-b70 8.99838 8.71584
 m14a-b71 8.92496 7.55318
 m14a-b72 9.1132 1.26826
 m14a-b73 9.22602 12.7006
 m14a-b74 9.688 10.7309
 m14a-b75 9.61475 2.92951
 m14a-b76 9.73356 1.48893
 m14a-b77 9.82614 11.9804
 m14a-b78 9.84404 13.6139
 m14a-b79 9.91772 5.666
 m14a-b80 10.1417 8.55734
 m14a-b81 10.0692 3.99096
 m14a-b82 10.104 6.6337
 m14a-b83 10.4851 9.52143
 m14a-b84 10.508 2.17172
 m14a-b85 10.7063 10.3875
 m14a-b86 10.7054 7.28403
 m14a-b87 10.7184 13.5471
 m14a-b88 11.0693 11.5804
 m14a-b89 11.0441 4.24997
 m14a-b90 11.1378 12.7853
 m14a-b91 11.3307 8.79777
 m14a-b92 11.274 2.42236
 m14a-b93 11.4117 3.20802
 m14a-b94 11.5312 5.06723
 m14a-b95 11.7799 14.1561
 m14a-b96 11.8715 10.2316
 m14a-b97 12.0026 11.7747
 m14a-b98 12.0912 7.84661
 m14a-b99 12.0835 6.98589
m14a-b100 12.1271 13.2189
m14a-b101 12.2591 5.40367
m14a-b102 12.2872 3.5975
m14a-b103 12.4562 9.69455
m14a-b104 12.3716 13.3717
m14a-b105 12.6513 11.4407
m14a-b106 12.7851 9.0232
m14a-b107 12.6968 4.17769
m14a-b108 13.0805 8.37421
m14a-b109 13.0397 12.6025
m14a-b110 12.9993 4.83303
m14a-b111 13.1296 6.03517
m14a-b112 13.1907 6.88302
m14a-b113 13.1603 10.9577
m14a-b114 13.6789 10.0834
m14a-b115 13.7013 5.7797
m14a-b116 13.7811 8.13858
m14a-b117 13.7867 7.18314
