# Supplementary material for: Statistical Mapping of Maize Bundle Intensity at the Stem Scale Using Spatial Normalisation of Replicated Images
Source: PLoS One. 2014 Mar 12;9(3):e90673. doi: 10.1371/journal.pone.0090673 (PMC3951278; doi:10.1371/journal.pone.0090673)
Supplement: File S2 — Data files containing bundle positions and slice contours. (ZIP) [file pone.0090673.s002.zip › data/macro/tables/bundlesMm/m14dBunMm.txt]

name   xCentroid   yCentroid
  m14d-b1 1.49795 11.5911
  m14d-b2 1.58199 11.9973
  m14d-b3 1.77936 10.3265
  m14d-b4 1.9061 7.19051
  m14d-b5 2.10532 8.61669
  m14d-b6 2.36882 5.58763
  m14d-b7 2.42097 11.152
  m14d-b8 2.4677 9.2482
  m14d-b9 2.79671 12.6894
 m14d-b10 2.58203 2.88742
 m14d-b11 2.8041 3.52113
 m14d-b12 2.81891 7.16729
 m14d-b13 2.89932 9.78768
 m14d-b14 2.79474 2.97696
 m14d-b15 2.90375 7.92279
 m14d-b16 2.90617 5.14696
 m14d-b17 2.98547 11.4726
 m14d-b18 3.26922 14.3058
 m14d-b19 3.38443 2.57855
 m14d-b20 3.25026 4.40514
 m14d-b21 3.53304 10.2064
 m14d-b22 3.66057 11.7288
 m14d-b23 3.66887 13.2595
 m14d-b24 3.78686 8.7147
 m14d-b25 3.87567 1.53696
 m14d-b26 4.09746 7.22209
 m14d-b27 4.15994 3.96695
 m14d-b28 4.33615 14.0211
 m14d-b29 4.39523 2.82747
 m14d-b30 4.53777 11.4113
 m14d-b31 4.54254 1.32866
 m14d-b32 4.58114 5.52032
 m14d-b33 4.67684 10.2467
 m14d-b34 4.6859 6.53494
 m14d-b35 4.70463 12.6146
 m14d-b36 4.77549 9.37041
 m14d-b37 4.91271 8.34635
 m14d-b38 4.99328 1.79019
 m14d-b39 5.23733 13.2648
 m14d-b40 5.25706 2.69418
 m14d-b41 5.47942 3.61973
 m14d-b42 5.58368 1.26692
 m14d-b43 5.70993 10.4939
 m14d-b44 5.77071 4.81552
 m14d-b45 5.83479 11.6459
 m14d-b46 5.88009 5.93198
 m14d-b47 5.94694 7.2009
 m14d-b48 6.07961 8.29673
 m14d-b49 6.16086 13.5366
 m14d-b50 6.51078 12.2432
 m14d-b51 6.53213 9.24096
 m14d-b52 6.49056 1.35135
 m14d-b53 6.68304 2.53243
 m14d-b54 6.80812 6.80271
 m14d-b55 6.91704 10.8934
 m14d-b56 6.94284 0.951667
 m14d-b57 7.03231 13.3511
 m14d-b58 7.14212 5.43129
 m14d-b59 7.13072 3.41494
 m14d-b60 7.26807 4.41349
 m14d-b61 7.45764 11.5248
 m14d-b62 7.57145 13.4917
 m14d-b63 7.64687 9.79461
 m14d-b64 7.59771 6.30983
 m14d-b65 7.78757 8.33554
 m14d-b66 7.63548 1.32219
 m14d-b67 7.81314 2.93474
 m14d-b68 8.01715 7.33906
 m14d-b69 8.0572 4.45232
 m14d-b70 8.05301 12.3002
 m14d-b71 8.18678 10.7733
 m14d-b72 8.23528 1.56546
 m14d-b73 8.2629 13.4632
 m14d-b74 8.6483 9.05176
 m14d-b75 8.82147 4.56495
 m14d-b76 8.75486 6.09504
 m14d-b77 8.85446 10.4354
 m14d-b78 8.91805 12.5178
 m14d-b79 8.93948 7.35029
 m14d-b80 9.04008 1.38084
 m14d-b81 9.04138 2.28033
 m14d-b82 9.05463 3.19019
 m14d-b83 9.68505 8.82322
 m14d-b84 9.64361 9.95116
 m14d-b85 9.76106 3.98752
 m14d-b86 9.80573 1.70128
 m14d-b87 9.86544 7.43959
 m14d-b88 9.91897 5.07938
 m14d-b89 9.94761 6.0396
 m14d-b90 10.0574 2.39413
 m14d-b91 10.1245 12.6834
 m14d-b92 10.206 12.0909
 m14d-b93 10.2093 10.7524
 m14d-b94 10.2253 2.13182
 m14d-b95 10.5947 11.5896
 m14d-b96 10.6798 3.37106
 m14d-b97 10.6783 10.1237
 m14d-b98 10.7236 6.03516
 m14d-b99 10.7709 2.78265
m14d-b100 10.7513 4.14093
m14d-b101 11.0188 7.96307
m14d-b102 11.1148 9.59637
m14d-b103 11.3146 6.63713
m14d-b104 11.4742 8.66771
m14d-b105 11.4757 7.35157
m14d-b106 11.5898 3.88067
m14d-b107 11.647 12.8297
m14d-b108 11.6705 5.06613
m14d-b109 11.7127 13.8119
m14d-b110 11.9717 11.0833
m14d-b111 11.9533 5.88356
m14d-b112 11.893 9.27812
m14d-b113 11.925 11.9893
m14d-b114 12.2817 10.4199
m14d-b115 12.2457 5.03681
m14d-b116 12.3268 13.2333
m14d-b117 12.4775 8.33313
m14d-b118 12.5772 6.76684
m14d-b119 12.6949 11.97
m14d-b120 12.9147 5.98137
m14d-b121 12.9358 9.45292
m14d-b122 13.0151 10.7562
m14d-b123 13.0857 7.98252
m14d-b124 13.1668 6.89078
m14d-b125 13.3702 8.59614
m14d-b126 13.3782 9.94372
m14d-b127 13.5415 10.3869
m14d-b128 13.5917 9.22496
