# Supplementary material for: Statistical Mapping of Maize Bundle Intensity at the Stem Scale Using Spatial Normalisation of Replicated Images
Source: PLoS One. 2014 Mar 12;9(3):e90673. doi: 10.1371/journal.pone.0090673 (PMC3951278; doi:10.1371/journal.pone.0090673)
Supplement: File S2 — Data files containing bundle positions and slice contours. (ZIP) [file pone.0090673.s002.zip › data/macro/tables/bundlesMm/m14gBunMm.txt]

name   xCentroid   yCentroid
  m14g-b1 0.861652 7.29276
  m14g-b2 1.24834 6.20116
  m14g-b3 1.33301 7.53921
  m14g-b4 1.42844 5.64471
  m14g-b5 1.33765 12.6766
  m14g-b6 1.40595 11.5894
  m14g-b7 1.68582 13.0043
  m14g-b8 1.80003 10.1519
  m14g-b9 1.91454 7.24675
 m14g-b10 1.87682 13.5805
 m14g-b11 1.94545 6.43484
 m14g-b12 1.9448 5.21403
 m14g-b13 2.04798 4.64188
 m14g-b14 2.16303 8.6648
 m14g-b15 2.24934 11.2623
 m14g-b16 2.4137 12.9298
 m14g-b17 2.48837 9.32549
 m14g-b18 2.4978 4.08102
 m14g-b19 2.74695 11.6862
 m14g-b20 2.73505 5.762
 m14g-b21 2.82696 9.94385
 m14g-b22 2.87567 14.5039
 m14g-b23 3.04227 7.29744
 m14g-b24 3.10249 8.07732
 m14g-b25 3.05194 6.47419
 m14g-b26 3.09125 2.6677
 m14g-b27 3.33315 13.6116
 m14g-b28 3.33927 3.65482
 m14g-b29 3.4066 5.34533
 m14g-b30 3.39679 12.0082
 m14g-b31 3.36786 2.89283
 m14g-b32 3.49769 10.4035
 m14g-b33 3.34632 2.31039
 m14g-b34 3.40576 15.2307
 m14g-b35 3.78692 4.61902
 m14g-b36 3.89821 8.93832
 m14g-b37 3.71768 15.1594
 m14g-b38 3.99659 1.84677
 m14g-b39 3.92199 14.5242
 m14g-b40 4.0549 2.58531
 m14g-b41 4.38059 7.4961
 m14g-b42 4.31295 11.7675
 m14g-b43 4.36101 13.1078
 m14g-b44 4.54556 10.577
 m14g-b45 4.57265 1.76289
 m14g-b46 4.58144 6.52531
 m14g-b47 4.73259 4.35608
 m14g-b48 4.71485 9.67601
 m14g-b49 4.72085 14.8535
 m14g-b50 4.85265 13.9006
 m14g-b51 4.89652 6.88111
 m14g-b52 4.98849 5.92551
 m14g-b53 4.97003 3.19521
 m14g-b54 5.05125 8.71148
 m14g-b55 5.32041 1.62434
 m14g-b56 5.56675 10.8816
 m14g-b57 5.54754 12.1575
 m14g-b58 5.75893 2.14281
 m14g-b59 5.6995 14.2388
 m14g-b60 5.94454 3.1238
 m14g-b61 5.90048 15.0739
 m14g-b62 6.02572 4.08895
 m14g-b63 6.13581 8.78422
 m14g-b64 6.11235 7.72102
 m14g-b65 6.15323 12.9363
 m14g-b66 6.18644 5.23693
 m14g-b67 6.18664 6.42776
 m14g-b68 6.18819 14.9818
 m14g-b69 6.39738 1.66905
 m14g-b70 6.45121 9.67058
 m14g-b71 6.53273 14.1261
 m14g-b72 6.72391 11.4607
 m14g-b73 6.80537 1.07769
 m14g-b74 7.01626 7.26846
 m14g-b75 7.11189 12.2252
 m14g-b76 7.0601 14.4373
 m14g-b77 7.22181 1.90959
 m14g-b78 7.30313 3.15732
 m14g-b79 7.43355 10.479
 m14g-b80 7.55033 6.01233
 m14g-b81 7.589 13.1139
 m14g-b82 7.66232 4.17942
 m14g-b83 7.61017 10.3585
 m14g-b84 7.77664 8.98567
 m14g-b85 7.74372 5.04043
 m14g-b86 7.77049 1.38855
 m14g-b87 7.73952 14.761
 m14g-b88 7.87616 6.95756
 m14g-b89 7.92955 11.5025
 m14g-b90 8.14625 8.0235
 m14g-b91 8.42606 1.97361
 m14g-b92 8.45472 3.56802
 m14g-b93 8.4733 13.4528
 m14g-b94 8.53862 5.21973
 m14g-b95 8.54928 9.67674
 m14g-b96 8.4862 15.0913
 m14g-b97 8.53742 14.4613
 m14g-b98 8.68927 11.2217
 m14g-b99 8.8358 1.4217
m14g-b100 9.02522 6.94772
m14g-b101 9.01423 2.21118
m14g-b102 9.03531 8.17684
m14g-b103 9.09997 7.94165
m14g-b104 9.32281 5.3149
m14g-b105 9.36896 14.8174
m14g-b106 9.37578 1.47854
m14g-b107 9.49106 10.6745
m14g-b108 9.52502 13.6219
m14g-b109 9.62426 9.57784
m14g-b110 9.64076 3.93433
m14g-b111 9.77961 13.05
m14g-b112 9.87325 1.99629
m14g-b113 9.7634 3.12402
m14g-b114 9.93485 8.27068
m14g-b115 9.9838 11.7184
m14g-b116 10.1251 6.93302
m14g-b117 10.018 14.7096
m14g-b118 10.2033 4.90771
m14g-b119 10.2244 5.99242
m14g-b120 10.2675 12.6238
m14g-b121 10.4367 2.30832
m14g-b122 10.4797 11.0608
m14g-b123 10.4981 15.133
m14g-b124 10.9275 10.636
m14g-b125 10.9947 6.96351
m14g-b126 11.0861 2.9812
m14g-b127 11.121 13.9465
m14g-b128 11.151 8.97464
m14g-b129 11.2714 4.30943
m14g-b130 11.2772 15.0273
m14g-b131 11.2542 5.06587
m14g-b132 11.2771 15.4537
m14g-b133 11.444 9.68749
m14g-b134 11.4688 3.46965
m14g-b135 11.5376 8.31943
m14g-b136 11.5365 7.61965
m14g-b137 11.6184 13.0772
m14g-b138 11.6324 14.911
m14g-b139 11.7698 12.1901
m14g-b140 11.7559 10.3151
m14g-b141 11.8719 14.3624
m14g-b142 12.0826 6.10502
m14g-b143 12.1581 11.5365
m14g-b144 12.1626 4.84391
m14g-b145 12.251 6.90217
m14g-b146 12.1806 13.7073
m14g-b147 12.2964 13.1795
m14g-b148 12.5695 9.44075
m14g-b149 12.8445 7.85305
m14g-b150 12.8295 11.8748
m14g-b151 12.9224 10.6181
m14g-b152 13.0484 9.1051
m14g-b153 13.2292 11.0697
