# Supplementary material for: Statistical Mapping of Maize Bundle Intensity at the Stem Scale Using Spatial Normalisation of Replicated Images
Source: PLoS One. 2014 Mar 12;9(3):e90673. doi: 10.1371/journal.pone.0090673 (PMC3951278; doi:10.1371/journal.pone.0090673)
Supplement: File S2 — Data files containing bundle positions and slice contours. (ZIP) [file pone.0090673.s002.zip › data/macro/tables/bundlesMm/s02aBunMm.txt]

name   xCentroid   yCentroid
  s02a-b1 0.948825 5.14734
  s02a-b2 1.02693 6.31522
  s02a-b3 1.34142 9.40582
  s02a-b4 1.41043 9.7213
  s02a-b5 1.45568 8.73522
  s02a-b6 1.4912 10.3624
  s02a-b7 1.47319 11.5677
  s02a-b8 1.5692 5.10311
  s02a-b9 1.58218 4.17972
 s02a-b10 1.62532 5.77927
 s02a-b11 1.69568 6.42879
 s02a-b12 1.6818 11.0282
 s02a-b13 1.70762 11.8783
 s02a-b14 1.86482 7.34069
 s02a-b15 2.03056 4.0403
 s02a-b16 2.11818 12.2551
 s02a-b17 2.06547 3.1655
 s02a-b18 2.18302 9.95769
 s02a-b19 2.19372 8.2191
 s02a-b20 2.21956 11.7734
 s02a-b21 2.29428 9.39469
 s02a-b22 2.40635 10.6293
 s02a-b23 2.45333 4.97922
 s02a-b24 2.54915 6.76327
 s02a-b25 2.62643 2.58373
 s02a-b26 2.7118 7.50834
 s02a-b27 2.72915 8.50196
 s02a-b28 2.78128 3.93574
 s02a-b29 2.82074 5.72773
 s02a-b30 2.84867 4.52066
 s02a-b31 2.85664 11.0824
 s02a-b32 3.15516 2.96257
 s02a-b33 3.2597 8.86632
 s02a-b34 3.2478 10.2416
 s02a-b35 3.45113 9.36883
 s02a-b36 3.53278 3.59342
 s02a-b37 3.53537 2.24088
 s02a-b38 3.56224 6.16048
 s02a-b39 3.58563 11.3851
 s02a-b40 3.65969 5.03558
 s02a-b41 3.74279 10.6616
 s02a-b42 3.84855 7.84873
 s02a-b43 3.91903 6.96521
 s02a-b44 4.16055 3.15955
 s02a-b45 4.15152 4.53032
 s02a-b46 4.23855 8.65491
 s02a-b47 4.35908 1.72395
 s02a-b48 4.44625 6.23745
 s02a-b49 4.46959 10.8098
 s02a-b50 4.57812 5.35348
 s02a-b51 4.61785 9.02984
 s02a-b52 4.68891 2.4672
 s02a-b53 4.9508 6.84087
 s02a-b54 4.9377 1.25985
 s02a-b55 5.00318 3.38789
 s02a-b56 5.04824 7.76397
 s02a-b57 5.10802 4.49518
 s02a-b58 5.27688 0.984445
 s02a-b59 5.41689 11.4525
 s02a-b60 5.55738 10.792
 s02a-b61 5.51133 2.54117
 s02a-b62 5.59845 8.89856
 s02a-b63 5.66862 1.57654
 s02a-b64 5.73117 5.54482
 s02a-b65 5.85979 9.94159
 s02a-b66 6.03914 7.16904
 s02a-b67 6.13116 0.969557
 s02a-b68 6.33677 9.10728
 s02a-b69 6.38112 1.8504
 s02a-b70 6.49353 6.4289
 s02a-b71 6.50648 7.98385
 s02a-b72 6.48723 5.38763
 s02a-b73 6.57763 2.76781
 s02a-b74 6.57315 3.74696
 s02a-b75 6.64279 1.1872
 s02a-b76 6.65795 4.69209
 s02a-b77 6.79836 11.3962
 s02a-b78 6.97413 10.4755
 s02a-b79 6.95785 5.83242
 s02a-b80 7.25626 7.57761
 s02a-b81 7.1738 1.47392
 s02a-b82 7.36557 3.09262
 s02a-b83 7.36905 6.70706
 s02a-b84 7.42133 8.77726
 s02a-b85 7.57031 4.4044
 s02a-b86 7.66406 10.201
 s02a-b87 7.82217 11.6584
 s02a-b88 7.72805 2.04148
 s02a-b89 7.87807 1.25844
 s02a-b90 7.87057 3.294
 s02a-b91 8.00344 10.9163
 s02a-b92 8.19837 5.33222
 s02a-b93 8.12003 9.49891
 s02a-b94 8.30238 6.71623
 s02a-b95 8.32651 8.31186
 s02a-b96 8.34176 6.0392
 s02a-b97 8.39868 1.3673
 s02a-b98 8.54339 2.03561
 s02a-b99 8.58034 10.393
s02a-b100 8.72139 7.52508
s02a-b101 8.71596 11.7744
s02a-b102 8.76153 3.47789
s02a-b103 8.90139 8.04193
s02a-b104 8.88192 4.23732
s02a-b105 8.88717 2.79907
s02a-b106 9.07867 7.08248
s02a-b107 9.09037 9.22639
s02a-b108 9.1079 11.1512
s02a-b109 9.31325 3.23306
s02a-b110 9.33396 5.53454
s02a-b111 9.35714 4.77758
s02a-b112 9.52917 6.21482
s02a-b113 9.65889 10.4138
s02a-b114 9.72652 4.30353
s02a-b115 9.83527 8.48698
s02a-b116 9.93716 7.12643
s02a-b117 9.94694 9.51821
s02a-b118 10.2197 5.802
s02a-b119 10.2968 4.77683
s02a-b120 10.3435 9.20047
s02a-b121 10.3328 8.20384
