# Supplementary material for: Statistical Mapping of Maize Bundle Intensity at the Stem Scale Using Spatial Normalisation of Replicated Images
Source: PLoS One. 2014 Mar 12;9(3):e90673. doi: 10.1371/journal.pone.0090673 (PMC3951278; doi:10.1371/journal.pone.0090673)
Supplement: File S2 — Data files containing bundle positions and slice contours. (ZIP) [file pone.0090673.s002.zip › data/macro/tables/bundlesMm/s02dBunMm.txt]

name   xCentroid   yCentroid
  s02d-b1 1.79933 5.06793
  s02d-b2 2.07394 4.67114
  s02d-b3 2.12384 6.05764
  s02d-b4 2.23216 7.34875
  s02d-b5 2.25983 8.24593
  s02d-b6 2.39082 3.44914
  s02d-b7 2.57009 5.20587
  s02d-b8 2.54827 9.2497
  s02d-b9 2.75535 4.57657
 s02d-b10 2.74323 3.84828
 s02d-b11 2.76039 2.43406
 s02d-b12 2.87063 8.15496
 s02d-b13 2.93753 10.0971
 s02d-b14 2.99834 6.11654
 s02d-b15 3.1253 6.9675
 s02d-b16 3.1932 3.3192
 s02d-b17 3.20763 1.97309
 s02d-b18 3.31682 6.49887
 s02d-b19 3.34313 2.63354
 s02d-b20 3.48186 9.35698
 s02d-b21 3.63499 7.25578
 s02d-b22 3.77233 5.76113
 s02d-b23 3.76583 5.08105
 s02d-b24 3.86958 4.40433
 s02d-b25 3.89205 8.50066
 s02d-b26 4.03101 9.89984
 s02d-b27 4.25094 2.45023
 s02d-b28 4.34055 9.26111
 s02d-b29 4.33767 1.27123
 s02d-b30 4.51596 3.52211
 s02d-b31 4.55196 7.76505
 s02d-b32 4.71284 2.24137
 s02d-b33 4.7158 6.55594
 s02d-b34 4.67715 5.69835
 s02d-b35 4.87214 0.706944
 s02d-b36 4.98063 9.60493
 s02d-b37 5.07236 4.90463
 s02d-b38 5.17946 10.458
 s02d-b39 5.41086 0.43812
 s02d-b40 5.40534 3.78992
 s02d-b41 5.49311 7.00029
 s02d-b42 5.49075 1.90429
 s02d-b43 5.5484 5.45171
 s02d-b44 5.50737 2.8685
 s02d-b45 5.53092 4.4621
 s02d-b46 5.62575 8.06594
 s02d-b47 5.67049 1.00312
 s02d-b48 5.94052 6.18141
 s02d-b49 6.10308 9.00791
 s02d-b50 6.31063 10.0009
 s02d-b51 6.34381 7.9318
 s02d-b52 6.39116 10.7061
 s02d-b53 6.31905 4.53884
 s02d-b54 6.37273 0.749861
 s02d-b55 6.52052 1.6158
 s02d-b56 6.64953 8.45033
 s02d-b57 6.89859 6.74813
 s02d-b58 6.92765 3.60644
 s02d-b59 7.00395 2.48115
 s02d-b60 7.03663 5.82164
 s02d-b61 7.05548 0.450432
 s02d-b62 7.09704 10.7624
 s02d-b63 7.31268 8.03385
 s02d-b64 7.34236 1.55524
 s02d-b65 7.38167 10.0504
 s02d-b66 7.42596 4.41859
 s02d-b67 7.52739 5.30696
 s02d-b68 7.64365 0.845917
 s02d-b69 7.68225 7.6657
 s02d-b70 7.81665 2.13992
 s02d-b71 7.8578 3.60498
 s02d-b72 7.97991 6.00874
 s02d-b73 8.0443 6.84586
 s02d-b74 8.07648 9.78709
 s02d-b75 8.16655 10.5189
 s02d-b76 8.32126 4.06506
 s02d-b77 8.36785 5.20168
 s02d-b78 8.41668 2.62815
 s02d-b79 8.4814 10.9613
 s02d-b80 8.43377 8.39081
 s02d-b81 8.41776 1.33797
 s02d-b82 8.5932 9.30118
 s02d-b83 8.63203 7.89045
 s02d-b84 8.80267 2.00878
 s02d-b85 8.91024 10.1533
 s02d-b86 9.10355 3.54712
 s02d-b87 9.142 4.76525
 s02d-b88 9.2553 10.8652
 s02d-b89 9.19573 2.98864
 s02d-b90 9.16262 7.54953
 s02d-b91 9.21647 6.53854
 s02d-b92 9.39699 5.78195
 s02d-b93 9.38462 9.67869
 s02d-b94 9.46333 4.01838
 s02d-b95 9.47683 2.21165
 s02d-b96 9.55975 8.46743
 s02d-b97 9.62598 9.01853
 s02d-b98 9.65515 7.22593
 s02d-b99 9.77801 2.42003
s02d-b100 9.85834 3.07225
s02d-b101 10.002 6.30283
s02d-b102 10.2097 5.42915
s02d-b103 10.298 4.78373
s02d-b104 10.248 3.19124
s02d-b105 10.3392 4.10705
s02d-b106 10.4131 7.72849
s02d-b107 10.5339 8.58708
s02d-b108 10.7213 6.41543
s02d-b109 10.8404 7.4064
