# Supplementary material for: Statistical Mapping of Maize Bundle Intensity at the Stem Scale Using Spatial Normalisation of Replicated Images
Source: PLoS One. 2014 Mar 12;9(3):e90673. doi: 10.1371/journal.pone.0090673 (PMC3951278; doi:10.1371/journal.pone.0090673)
Supplement: File S2 — Data files containing bundle positions and slice contours. (ZIP) [file pone.0090673.s002.zip › data/macro/tables/bundlesMm/s02gBunMm.txt]

name   xCentroid   yCentroid
  s02g-b1 1.42495 5.52727
  s02g-b2 1.66539 6.55742
  s02g-b3 1.6313 7.70907
  s02g-b4 1.75325 8.90318
  s02g-b5 1.82717 9.80641
  s02g-b6 1.7793 4.71201
  s02g-b7 1.96723 5.1428
  s02g-b8 2.09092 7.76518
  s02g-b9 2.18934 4.101
 s02g-b10 2.27404 10.0754
 s02g-b11 2.34254 9.09228
 s02g-b12 2.41635 6.85697
 s02g-b13 2.41631 5.53228
 s02g-b14 2.49918 6.2334
 s02g-b15 2.61115 3.60158
 s02g-b16 2.68574 10.9668
 s02g-b17 2.74448 4.99266
 s02g-b18 2.8038 4.24084
 s02g-b19 2.97436 7.74818
 s02g-b20 3.0872 9.8266
 s02g-b21 3.20145 8.58994
 s02g-b22 3.18851 8.10974
 s02g-b23 3.37456 1.96225
 s02g-b24 3.4421 11.7783
 s02g-b25 3.5724 6.652
 s02g-b26 3.60465 7.29372
 s02g-b27 3.62315 5.95937
 s02g-b28 3.67018 8.89287
 s02g-b29 3.70234 3.9323
 s02g-b30 3.71391 2.75283
 s02g-b31 3.8107 11.0253
 s02g-b32 3.9241 12.2833
 s02g-b33 4.12746 2.02348
 s02g-b34 4.12296 1.57257
 s02g-b35 4.14777 10.112
 s02g-b36 4.15388 5.0189
 s02g-b37 4.18208 3.70399
 s02g-b38 4.4854 11.4602
 s02g-b39 4.57548 7.1409
 s02g-b40 4.63049 9.26813
 s02g-b41 4.61219 1.591
 s02g-b42 4.72481 7.9763
 s02g-b43 4.63746 10.8241
 s02g-b44 4.82628 12.286
 s02g-b45 4.88591 3.20327
 s02g-b46 4.92133 6.35626
 s02g-b47 5.0131 2.27345
 s02g-b48 5.08878 1.33974
 s02g-b49 5.04992 5.21513
 s02g-b50 5.06225 4.26361
 s02g-b51 5.14245 12.3244
 s02g-b52 5.25354 5.88545
 s02g-b53 5.31133 11.0796
 s02g-b54 5.437 6.83044
 s02g-b55 5.54232 8.32921
 s02g-b56 5.64933 12.0143
 s02g-b57 5.75065 9.47107
 s02g-b58 5.72249 1.89412
 s02g-b59 5.90801 7.46482
 s02g-b60 5.94552 1.11259
 s02g-b61 5.97991 2.77329
 s02g-b62 6.08558 5.77299
 s02g-b63 6.2645 10.2987
 s02g-b64 6.32638 1.42749
 s02g-b65 6.46847 9.17059
 s02g-b66 6.52229 3.64641
 s02g-b67 6.59878 4.80755
 s02g-b68 6.60865 11.3562
 s02g-b69 6.74934 2.63661
 s02g-b70 6.77587 12.2699
 s02g-b71 6.87703 7.05361
 s02g-b72 6.87958 7.93772
 s02g-b73 6.98142 1.80328
 s02g-b74 7.18967 5.55407
 s02g-b75 7.31798 3.18859
 s02g-b76 7.38469 6.42368
 s02g-b77 7.39488 12.1131
 s02g-b78 7.42412 9.25381
 s02g-b79 7.4894 4.67795
 s02g-b80 7.65151 11.2399
 s02g-b81 7.72948 8.85696
 s02g-b82 7.82676 2.21235
 s02g-b83 7.82043 7.08793
 s02g-b84 7.98295 3.59421
 s02g-b85 8.04115 5.10366
 s02g-b86 8.07236 7.97083
 s02g-b87 8.18368 6.27859
 s02g-b88 8.33778 2.92849
 s02g-b89 8.34466 10.9355
 s02g-b90 8.41037 11.6501
 s02g-b91 8.59373 9.46599
 s02g-b92 8.69622 4.48575
 s02g-b93 8.75425 12.1993
 s02g-b94 8.77149 3.8563
 s02g-b95 8.76563 8.93274
 s02g-b96 8.77559 2.41596
 s02g-b97 8.84252 10.4083
 s02g-b98 8.90367 5.71693
 s02g-b99 9.08232 11.1908
s02g-b100 9.14849 4.90747
s02g-b101 9.19109 7.51145
s02g-b102 9.20346 8.55194
s02g-b103 9.31864 6.77621
s02g-b104 9.53797 10.6562
s02g-b105 9.61016 8.12866
s02g-b106 9.61976 11.8538
s02g-b107 9.68497 9.41179
s02g-b108 9.72581 9.91897
s02g-b109 9.94565 7.20526
s02g-b110 9.90623 5.69658
s02g-b111 10.0284 6.24037
s02g-b112 10.2363 8.5564
