# Supplementary material for: Statistical Mapping of Maize Bundle Intensity at the Stem Scale Using Spatial Normalisation of Replicated Images
Source: PLoS One. 2014 Mar 12;9(3):e90673. doi: 10.1371/journal.pone.0090673 (PMC3951278; doi:10.1371/journal.pone.0090673)
Supplement: File S2 — Data files containing bundle positions and slice contours. (ZIP) [file pone.0090673.s002.zip › data/macro/tables/bundlesMm/s03aBunMm.txt]

name   xCentroid   yCentroid
  s03a-b1 0.227162 8.17923
  s03a-b2 0.426146 5.75804
  s03a-b3 0.532088 7.47525
  s03a-b4 0.56808 6.55052
  s03a-b5 0.560133 8.58989
  s03a-b6 0.521481 9.16019
  s03a-b7 0.715108 5.32849
  s03a-b8 0.748802 9.69438
  s03a-b9 0.848788 10.5842
 s03a-b10 1.05233 8.98973
 s03a-b11 1.04723 7.70438
 s03a-b12 1.07415 10.8233
 s03a-b13 1.23748 6.50941
 s03a-b14 1.37361 5.40448
 s03a-b15 1.38811 9.74759
 s03a-b16 1.47117 11.3725
 s03a-b17 1.67642 4.71584
 s03a-b18 1.62298 3.42408
 s03a-b19 1.81611 8.41289
 s03a-b20 1.90536 7.37386
 s03a-b21 1.89068 11.6192
 s03a-b22 1.81514 3.36421
 s03a-b23 1.99807 3.08305
 s03a-b24 2.08889 6.14894
 s03a-b25 2.16915 4.23984
 s03a-b26 2.22927 6.80919
 s03a-b27 2.25874 11.7613
 s03a-b28 2.30663 10.5796
 s03a-b29 2.41799 9.68806
 s03a-b30 2.56457 8.53157
 s03a-b31 2.57867 7.75444
 s03a-b32 2.89152 5.46793
 s03a-b33 2.94788 3.71313
 s03a-b34 2.95537 1.43172
 s03a-b35 3.02844 2.67067
 s03a-b36 3.1628 6.31143
 s03a-b37 3.07919 9.89485
 s03a-b38 3.34233 8.52565
 s03a-b39 3.42788 9.31714
 s03a-b40 3.4755 2.02895
 s03a-b41 3.58943 5.05044
 s03a-b42 3.61617 7.05277
 s03a-b43 3.59792 4.17266
 s03a-b44 3.56899 11.1747
 s03a-b45 3.95315 9.75096
 s03a-b46 4.02038 0.786754
 s03a-b47 4.08475 1.73373
 s03a-b48 4.13004 3.64044
 s03a-b49 4.16357 8.48218
 s03a-b50 4.2154 6.24157
 s03a-b51 4.18294 2.5903
 s03a-b52 4.54381 10.9007
 s03a-b53 4.54073 10.1974
 s03a-b54 4.61181 4.89782
 s03a-b55 4.64405 0.359299
 s03a-b56 4.6778 1.14759
 s03a-b57 4.92689 3.34682
 s03a-b58 4.94605 5.94118
 s03a-b59 5.25085 8.00874
 s03a-b60 5.25306 7.06056
 s03a-b61 5.26734 0.660394
 s03a-b62 5.36171 9.08531
 s03a-b63 5.42311 4.06054
 s03a-b64 5.55915 3.08383
 s03a-b65 5.59281 10.333
 s03a-b66 5.70812 1.92577
 s03a-b67 5.83404 5.16436
 s03a-b68 6.01885 0.331011
 s03a-b69 6.09833 7.78337
 s03a-b70 6.21152 10.4263
 s03a-b71 6.29395 1.99703
 s03a-b72 6.36644 6.26725
 s03a-b73 6.38068 0.035074
 s03a-b74 6.51529 9.10523
 s03a-b75 6.57533 7.07561
 s03a-b76 6.53189 5.09874
 s03a-b77 6.63462 4.01888
 s03a-b78 6.7106 2.90372
 s03a-b79 6.79804 10.0254
 s03a-b80 6.84437 1.19505
 s03a-b81 6.86763 0.407915
 s03a-b82 7.10467 8.34636
 s03a-b83 7.25755 0.170706
 s03a-b84 7.32992 5.43829
 s03a-b85 7.46687 2.27721
 s03a-b86 7.51416 6.52717
 s03a-b87 7.52871 11.1327
 s03a-b88 7.56216 0.860778
 s03a-b89 7.65492 10.1021
 s03a-b90 7.67147 4.66173
 s03a-b91 7.68951 3.79223
 s03a-b92 7.72326 6.48643
 s03a-b93 7.85337 9.44106
 s03a-b94 8.05537 1.42103
 s03a-b95 8.10965 7.59217
 s03a-b96 8.24995 0.641103
 s03a-b97 8.26726 11.2067
 s03a-b98 8.3444 2.46232
 s03a-b99 8.31233 10.3938
s03a-b100 8.44299 8.93212
s03a-b101 8.52586 5.76542
s03a-b102 8.5961 8.25345
s03a-b103 8.71969 6.4566
s03a-b104 8.80696 3.24366
s03a-b105 8.8841 7.26524
s03a-b106 8.90255 11.4901
s03a-b107 8.92127 4.66434
s03a-b108 8.99175 9.79453
s03a-b109 8.96553 1.56962
s03a-b110 9.11548 4.57405
s03a-b111 9.26104 3.95402
s03a-b112 9.36748 11.2423
s03a-b113 9.37546 10.6271
s03a-b114 9.46439 9.16
s03a-b115 9.49976 5.81123
s03a-b116 9.55277 3.00149
s03a-b117 9.72656 6.84061
s03a-b118 9.72345 8.06749
s03a-b119 9.81533 10.4149
s03a-b120 9.89714 5.12385
s03a-b121 10.0225 9.65109
s03a-b122 10.0554 4.35895
s03a-b123 10.1182 8.58932
s03a-b124 10.3317 5.70797
s03a-b125 10.3181 3.78682
s03a-b126 10.3013 7.29182
s03a-b127 10.4325 6.45715
s03a-b128 10.4621 4.80143
