# Supplementary material for: Statistical Mapping of Maize Bundle Intensity at the Stem Scale Using Spatial Normalisation of Replicated Images
Source: PLoS One. 2014 Mar 12;9(3):e90673. doi: 10.1371/journal.pone.0090673 (PMC3951278; doi:10.1371/journal.pone.0090673)
Supplement: File S2 — Data files containing bundle positions and slice contours. (ZIP) [file pone.0090673.s002.zip › data/macro/tables/bundlesMm/s03dBunMm.txt]

name   xCentroid   yCentroid
  s03d-b1 0.795032 6.82039
  s03d-b2 0.869611 7.60791
  s03d-b3 0.883313 8.96117
  s03d-b4 0.898173 10.0861
  s03d-b5 0.916529 4.6662
  s03d-b6 1.03782 5.13347
  s03d-b7 1.14661 6.01321
  s03d-b8 1.08767 10.6495
  s03d-b9 1.17994 10.846
 s03d-b10 1.40936 8.55661
 s03d-b11 1.37366 4.16855
 s03d-b12 1.5132 9.69263
 s03d-b13 1.46824 11.2536
 s03d-b14 1.57285 7.3015
 s03d-b15 1.58182 4.73704
 s03d-b16 1.63812 5.53136
 s03d-b17 1.86983 3.36457
 s03d-b18 1.95026 6.28737
 s03d-b19 1.94294 12.2302
 s03d-b20 2.05395 10.4707
 s03d-b21 2.37108 7.8395
 s03d-b22 2.31758 3.45748
 s03d-b23 2.42208 4.39873
 s03d-b24 2.50939 8.89482
 s03d-b25 2.57983 5.1251
 s03d-b26 2.5938 9.66809
 s03d-b27 2.57104 12.0464
 s03d-b28 2.57156 11.179
 s03d-b29 2.58907 7.03771
 s03d-b30 2.91233 6.39592
 s03d-b31 3.00031 3.77699
 s03d-b32 3.08272 8.29878
 s03d-b33 3.07381 2.13066
 s03d-b34 3.11843 10.2731
 s03d-b35 3.25889 11.0301
 s03d-b36 3.27325 12.1639
 s03d-b37 3.37997 1.40414
 s03d-b38 3.76473 1.14646
 s03d-b39 3.53781 3.06141
 s03d-b40 3.72097 7.21982
 s03d-b41 3.93499 5.40752
 s03d-b42 3.99766 9.20184
 s03d-b43 3.94757 2.09211
 s03d-b44 4.00229 4.49281
 s03d-b45 4.07812 11.0579
 s03d-b46 4.07755 6.16556
 s03d-b47 4.40798 2.97591
 s03d-b48 4.43037 10.1582
 s03d-b49 4.5563 1.59186
 s03d-b50 4.62402 11.5654
 s03d-b51 4.70915 7.92852
 s03d-b52 4.92388 6.00111
 s03d-b53 4.96859 7.16954
 s03d-b54 4.98213 0.989166
 s03d-b55 5.00084 4.81281
 s03d-b56 5.04754 8.74017
 s03d-b57 5.12397 3.68772
 s03d-b58 5.17301 11.5675
 s03d-b59 5.21447 1.98444
 s03d-b60 5.28392 12.509
 s03d-b61 5.30861 1.23052
 s03d-b62 5.64125 10.1949
 s03d-b63 5.6629 6.08015
 s03d-b64 5.66495 2.87601
 s03d-b65 5.87852 0.744392
 s03d-b66 5.90226 9.06407
 s03d-b67 6.16678 12.8544
 s03d-b68 5.99597 8.07843
 s03d-b69 6.11106 12.2412
 s03d-b70 6.18883 11.5107
 s03d-b71 6.17439 1.23516
 s03d-b72 6.2253 4.96596
 s03d-b73 6.22635 4.05751
 s03d-b74 6.28066 2.88285
 s03d-b75 6.43349 6.99112
 s03d-b76 6.82541 4.35334
 s03d-b77 6.8698 9.73058
 s03d-b78 6.84098 11.1302
 s03d-b79 6.89626 12.6595
 s03d-b80 6.8875 1.62351
 s03d-b81 6.94189 5.98666
 s03d-b82 7.10174 7.34631
 s03d-b83 7.38339 2.1822
 s03d-b84 7.4501 10.734
 s03d-b85 7.53595 4.76429
 s03d-b86 7.59281 8.27563
 s03d-b87 7.65919 9.86476
 s03d-b88 7.67961 3.71272
 s03d-b89 7.66515 11.3207
 s03d-b90 7.94505 6.20903
 s03d-b91 7.91936 2.83152
 s03d-b92 8.00513 5.39226
 s03d-b93 8.06893 1.97539
 s03d-b94 8.17562 7.58709
 s03d-b95 8.15488 13.3264
 s03d-b96 8.37657 9.95544
 s03d-b97 8.38048 12.1337
 s03d-b98 8.37213 11.1485
 s03d-b99 8.44662 3.21877
s03d-b100 8.50788 13.1878
s03d-b101 8.53939 6.7448
s03d-b102 8.53436 9.14562
s03d-b103 8.66142 4.95679
s03d-b104 8.7452 3.99145
s03d-b105 8.84616 3.82249
s03d-b106 9.0115 8.20826
s03d-b107 8.93886 12.943
s03d-b108 9.01009 2.74288
s03d-b109 9.15043 9.89463
s03d-b110 9.20523 8.84523
s03d-b111 9.24004 7.53949
s03d-b112 9.40954 11.2733
s03d-b113 9.43044 5.59417
s03d-b114 9.59607 4.21776
s03d-b115 9.77193 3.52214
s03d-b116 9.87342 6.10573
s03d-b117 9.88604 10.5691
s03d-b118 10.0145 6.85994
s03d-b119 10.0315 9.2598
s03d-b120 10.106 4.62565
s03d-b121 10.0826 8.05196
s03d-b122 10.3218 5.45573
s03d-b123 10.3588 10.1749
s03d-b124 10.4463 8.12403
