# Supplementary material for: Statistical Mapping of Maize Bundle Intensity at the Stem Scale Using Spatial Normalisation of Replicated Images
Source: PLoS One. 2014 Mar 12;9(3):e90673. doi: 10.1371/journal.pone.0090673 (PMC3951278; doi:10.1371/journal.pone.0090673)
Supplement: File S2 — Data files containing bundle positions and slice contours. (ZIP) [file pone.0090673.s002.zip › data/macro/tables/bundlesMm/s03gBunMm.txt]

name   xCentroid   yCentroid
  s03g-b1 0.394744 9.4483
  s03g-b2 0.357984 8.86537
  s03g-b3 0.708049 7.961
  s03g-b4 0.759096 6.1998
  s03g-b5 0.842413 10.7656
  s03g-b6 0.908382 8.7434
  s03g-b7 0.966468 7.1949
  s03g-b8 0.930091 5.25418
  s03g-b9 1.1183 5.84944
 s03g-b10 1.08734 10.14
 s03g-b11 1.11766 4.40415
 s03g-b12 1.22044 11.222
 s03g-b13 1.36796 6.6106
 s03g-b14 1.45641 12.0328
 s03g-b15 1.54657 8.37984
 s03g-b16 1.58273 9.60711
 s03g-b17 1.6385 4.51605
 s03g-b18 1.81609 7.29554
 s03g-b19 1.84529 10.7333
 s03g-b20 1.94183 5.44867
 s03g-b21 1.94861 12.2513
 s03g-b22 2.06298 13.4217
 s03g-b23 2.14128 3.08855
 s03g-b24 2.21045 13.7301
 s03g-b25 2.27715 6.14941
 s03g-b26 2.36898 8.84102
 s03g-b27 2.41355 11.4565
 s03g-b28 2.43141 4.71183
 s03g-b29 2.46532 7.97401
 s03g-b30 2.49638 13.6612
 s03g-b31 2.61189 9.83382
 s03g-b32 2.54599 13.3948
 s03g-b33 2.74209 7.31966
 s03g-b34 2.77203 10.6066
 s03g-b35 2.86062 3.96393
 s03g-b36 2.94814 2.09032
 s03g-b37 3.34415 13.748
 s03g-b38 3.03571 12.073
 s03g-b39 3.07417 9.12413
 s03g-b40 3.14092 12.9842
 s03g-b41 3.17363 2.94851
 s03g-b42 3.27107 1.57935
 s03g-b43 3.41519 11.1611
 s03g-b44 3.60308 8.03085
 s03g-b45 3.57269 5.28263
 s03g-b46 3.6137 6.23679
 s03g-b47 3.64616 11.8644
 s03g-b48 3.64598 2.2959
 s03g-b49 3.78853 3.73435
 s03g-b50 3.81638 6.94557
 s03g-b51 3.84614 13.0121
 s03g-b52 3.99453 13.7382
 s03g-b53 4.07456 1.6303
 s03g-b54 4.04545 9.95016
 s03g-b55 4.63358 13.7242
 s03g-b56 4.38726 1.81708
 s03g-b57 4.40631 11.8185
 s03g-b58 4.3902 2.6336
 s03g-b59 4.50741 4.43169
 s03g-b60 4.58016 5.52105
 s03g-b61 4.62317 6.68018
 s03g-b62 4.64184 10.7959
 s03g-b63 4.63664 8.59241
 s03g-b64 4.82578 7.81712
 s03g-b65 4.94894 3.52799
 s03g-b66 4.96081 12.2794
 s03g-b67 5.06936 9.38141
 s03g-b68 5.29992 1.73867
 s03g-b69 5.37139 6.66094
 s03g-b70 5.41494 13.8031
 s03g-b71 5.49195 12.1894
 s03g-b72 5.56176 13.3478
 s03g-b73 5.59045 3.40855
 s03g-b74 5.71001 4.59468
 s03g-b75 5.80605 10.7568
 s03g-b76 5.87632 5.60328
 s03g-b77 5.92196 8.62207
 s03g-b78 5.92212 9.66112
 s03g-b79 6.05615 1.9855
 s03g-b80 6.25635 1.36798
 s03g-b81 6.222 7.48184
 s03g-b82 6.33348 12.8219
 s03g-b83 6.33402 4.84049
 s03g-b84 6.4302 12.0204
 s03g-b85 6.58203 6.46311
 s03g-b86 6.63441 2.53163
 s03g-b87 6.73465 1.72405
 s03g-b88 6.93129 7.69442
 s03g-b89 7.00979 11.5693
 s03g-b90 7.00036 10.1425
 s03g-b91 7.07624 13.2071
 s03g-b92 7.06404 5.1192
 s03g-b93 7.09404 4.09922
 s03g-b94 7.21367 3.14763
 s03g-b95 7.32004 2.14523
 s03g-b96 7.52041 8.6482
 s03g-b97 7.5356 13.7782
 s03g-b98 7.56805 11.0898
 s03g-b99 7.61834 6.51145
s03g-b100 7.55337 5.65988
s03g-b101 7.71152 10.1474
s03g-b102 7.73441 3.5012
s03g-b103 7.76885 11.6842
s03g-b104 8.01335 7.89784
s03g-b105 8.27278 13.7137
s03g-b106 8.27317 7.01051
s03g-b107 8.19613 4.10603
s03g-b108 8.22722 5.17296
s03g-b109 8.27093 2.89171
s03g-b110 8.45337 10.2444
s03g-b111 8.4789 12.425
s03g-b112 8.48981 11.4421
s03g-b113 8.60326 9.4142
s03g-b114 8.65271 13.5047
s03g-b115 8.91116 8.3901
s03g-b116 9.01135 5.75692
s03g-b117 8.99187 4.35302
s03g-b118 9.08442 7.67731
s03g-b119 9.13593 9.04115
s03g-b120 9.11945 3.67645
s03g-b121 9.18892 10.0952
s03g-b122 9.46346 4.64778
s03g-b123 9.49373 6.20994
s03g-b124 9.47899 11.4823
s03g-b125 9.70224 6.92295
s03g-b126 9.77354 5.45476
s03g-b127 9.82891 8.03968
s03g-b128 9.91287 10.709
s03g-b129 9.9629 9.32932
s03g-b130 10.0304 8.13534
s03g-b131 10.3762 8.07202
