# Supplementary material for: Statistical Mapping of Maize Bundle Intensity at the Stem Scale Using Spatial Normalisation of Replicated Images
Source: PLoS One. 2014 Mar 12;9(3):e90673. doi: 10.1371/journal.pone.0090673 (PMC3951278; doi:10.1371/journal.pone.0090673)
Supplement: File S2 — Data files containing bundle positions and slice contours. (ZIP) [file pone.0090673.s002.zip › data/macro/tables/bundlesMm/s05aBunMm.txt]

name   xCentroid   yCentroid
  s05a-b1 2.11084 8.17393
  s05a-b2 2.2109 8.78967
  s05a-b3 2.43312 9.26567
  s05a-b4 2.44026 6.18545
  s05a-b5 2.49159 11.0364
  s05a-b6 2.59406 7.71681
  s05a-b7 2.59065 10.3517
  s05a-b8 2.62905 6.78849
  s05a-b9 2.63645 5.51251
 s05a-b10 2.82151 11.5435
 s05a-b11 3.00011 6.15921
 s05a-b12 3.14138 8.65824
 s05a-b13 3.19259 12.6643
 s05a-b14 3.27916 4.80843
 s05a-b15 3.31052 7.36913
 s05a-b16 3.28083 9.62333
 s05a-b17 3.64992 10.1802
 s05a-b18 3.68982 10.752
 s05a-b19 3.65378 5.60971
 s05a-b20 3.77637 11.9123
 s05a-b21 3.84816 13.3798
 s05a-b22 3.8867 8.79871
 s05a-b23 3.93922 6.4984
 s05a-b24 3.89706 3.96952
 s05a-b25 3.99844 13.9045
 s05a-b26 4.15233 4.62592
 s05a-b27 4.1348 3.34306
 s05a-b28 4.27739 12.6604
 s05a-b29 4.3598 2.27528
 s05a-b30 4.55702 10.8531
 s05a-b31 4.63397 7.6672
 s05a-b32 4.72409 8.32437
 s05a-b33 4.69423 9.27199
 s05a-b34 4.66749 13.9128
 s05a-b35 4.8335 5.33554
 s05a-b36 4.91118 3.33312
 s05a-b37 5.0668 11.4332
 s05a-b38 5.18773 14.229
 s05a-b39 5.09973 2.6025
 s05a-b40 5.29858 6.16005
 s05a-b41 5.32153 13.0709
 s05a-b42 5.34415 4.83063
 s05a-b43 5.36391 9.84878
 s05a-b44 5.43337 7.00603
 s05a-b45 5.64404 11.8648
 s05a-b46 5.78312 4.19246
 s05a-b47 5.90688 8.94869
 s05a-b48 5.98638 10.384
 s05a-b49 5.97769 1.46708
 s05a-b50 6.08172 13.528
 s05a-b51 6.12171 3.46088
 s05a-b52 6.21785 2.25646
 s05a-b53 6.32771 6.37593
 s05a-b54 6.42879 4.90365
 s05a-b55 6.36322 14.084
 s05a-b56 6.43587 7.76669
 s05a-b57 6.47802 12.4541
 s05a-b58 6.5478 1.33974
 s05a-b59 6.51643 6.51381
 s05a-b60 6.63852 11.5773
 s05a-b61 6.74126 8.90536
 s05a-b62 6.83875 13.9841
 s05a-b63 6.89686 13.0564
 s05a-b64 7.01486 5.65085
 s05a-b65 7.08323 0.834585
 s05a-b66 7.23498 9.36325
 s05a-b67 7.24883 3.35612
 s05a-b68 7.37815 7.19907
 s05a-b69 7.41475 4.03585
 s05a-b70 7.55516 1.89159
 s05a-b71 7.60839 13.293
 s05a-b72 7.6285 6.28126
 s05a-b73 7.68671 8.11086
 s05a-b74 7.70691 10.6091
 s05a-b75 7.66047 12.2784
 s05a-b76 7.6919 2.88003
 s05a-b77 7.72524 4.82445
 s05a-b78 7.71358 0.897407
 s05a-b79 8.13708 0.663152
 s05a-b80 8.27946 0.227375
 s05a-b81 8.36564 11.2277
 s05a-b82 8.47641 9.57219
 s05a-b83 8.54411 6.83067
 s05a-b84 8.71167 13.1101
 s05a-b85 8.76904 2.35867
 s05a-b86 8.96581 12.0132
 s05a-b87 8.95522 3.32629
 s05a-b88 9.02119 1.35326
 s05a-b89 9.13616 8.35193
 s05a-b90 9.11897 4.48519
 s05a-b91 9.08522 10.8772
 s05a-b92 9.17941 5.54436
 s05a-b93 9.43961 10.3887
 s05a-b94 9.45377 9.28888
 s05a-b95 9.4721 0.617768
 s05a-b96 9.56892 7.18236
 s05a-b97 9.66962 2.67015
 s05a-b98 9.67289 1.26761
 s05a-b99 10.1492 12.0225
s05a-b100 10.1833 7.82974
s05a-b101 10.2264 10.824
s05a-b102 10.2773 13.0959
s05a-b103 10.2827 3.32256
s05a-b104 10.2614 5.24928
s05a-b105 10.3124 0.985296
s05a-b106 10.4587 10.139
s05a-b107 10.4207 1.86231
s05a-b108 10.589 6.4446
s05a-b109 10.7427 4.29062
s05a-b110 10.8138 9.15186
s05a-b111 10.9742 7.88839
s05a-b112 10.9019 1.46734
s05a-b113 11.3119 13.0503
s05a-b114 11.2969 5.69677
s05a-b115 11.3323 11.9428
s05a-b116 11.3888 3.39926
s05a-b117 11.4385 2.65044
s05a-b118 11.4586 11.1679
s05a-b119 11.5115 1.84799
s05a-b120 11.5475 7.24218
s05a-b121 11.7199 4.48838
s05a-b122 11.751 10.3208
s05a-b123 11.7835 8.28396
s05a-b124 11.7654 7.18446
s05a-b125 11.911 6.37481
s05a-b126 11.938 12.229
s05a-b127 11.9996 8.18503
s05a-b128 12.1134 9.85767
s05a-b129 12.1472 13.0417
s05a-b130 12.3698 12.2319
s05a-b131 12.4211 4.9616
s05a-b132 12.4138 11.0568
s05a-b133 12.3364 9.96516
s05a-b134 12.4464 13.7321
s05a-b135 12.5706 9.40607
s05a-b136 12.6481 7.7192
s05a-b137 12.5777 4.26077
s05a-b138 12.7292 5.80271
s05a-b139 12.6906 8.72376
s05a-b140 12.7037 11.9731
s05a-b141 13.4406 10.3539
s05a-b142 13.5619 6.47221
s05a-b143 13.6727 7.7285
s05a-b144 13.6577 9.02372
s05a-b145 13.9547 9.8361
s05a-b146 13.9965 8.33859
s05a-b147 14.1019 7.26907
