# Supplementary material for: Statistical Mapping of Maize Bundle Intensity at the Stem Scale Using Spatial Normalisation of Replicated Images
Source: PLoS One. 2014 Mar 12;9(3):e90673. doi: 10.1371/journal.pone.0090673 (PMC3951278; doi:10.1371/journal.pone.0090673)
Supplement: File S2 — Data files containing bundle positions and slice contours. (ZIP) [file pone.0090673.s002.zip › data/macro/tables/bundlesMm/s05dBunMm.txt]

name   xCentroid   yCentroid
  s05d-b1 3.01418 8.35012
  s05d-b2 3.12622 9.3888
  s05d-b3 3.18403 6.92684
  s05d-b4 3.37024 7.62252
  s05d-b5 3.44387 8.85182
  s05d-b6 3.51045 6.38721
  s05d-b7 3.59838 10.0119
  s05d-b8 3.62736 4.48545
  s05d-b9 3.67477 3.63274
 s05d-b10 3.74835 5.23567
 s05d-b11 3.69348 10.7769
 s05d-b12 4.18262 3.71522
 s05d-b13 4.20412 10.6713
 s05d-b14 4.27025 7.47559
 s05d-b15 4.26281 9.67305
 s05d-b16 4.3101 8.10767
 s05d-b17 4.30189 11.5666
 s05d-b18 4.41801 6.50336
 s05d-b19 4.39105 12.2815
 s05d-b20 4.56651 4.66529
 s05d-b21 4.51858 2.58768
 s05d-b22 4.62009 8.59898
 s05d-b23 4.75816 3.16559
 s05d-b24 4.94238 3.91835
 s05d-b25 4.88187 2.03114
 s05d-b26 4.93458 9.07536
 s05d-b27 5.02861 11.6825
 s05d-b28 4.93912 7.0412
 s05d-b29 5.08987 9.86712
 s05d-b30 5.14801 10.6258
 s05d-b31 5.13517 7.15725
 s05d-b32 5.23361 5.33504
 s05d-b33 5.38333 6.12644
 s05d-b34 5.58449 3.56241
 s05d-b35 5.88022 8.11684
 s05d-b36 5.93017 6.8532
 s05d-b37 5.8794 4.75964
 s05d-b38 5.94558 11.9159
 s05d-b39 6.03154 1.882
 s05d-b40 6.03239 2.6536
 s05d-b41 6.05026 9.09562
 s05d-b42 6.05038 1.1678
 s05d-b43 6.20328 10.8417
 s05d-b44 6.25047 9.70752
 s05d-b45 6.33889 12.5693
 s05d-b46 6.45954 5.54271
 s05d-b47 6.49629 3.49533
 s05d-b48 6.62733 6.89143
 s05d-b49 6.61037 0.856022
 s05d-b50 6.75821 4.55087
 s05d-b51 6.8494 0.414876
 s05d-b52 6.98082 2.69286
 s05d-b53 6.97756 9.48928
 s05d-b54 7.05731 1.28013
 s05d-b55 7.14423 8.36228
 s05d-b56 7.20057 0.492512
 s05d-b57 7.29001 6.36817
 s05d-b58 7.30073 11.0925
 s05d-b59 7.4275 12.2478
 s05d-b60 7.49597 7.55265
 s05d-b61 7.60793 2.10498
 s05d-b62 7.72375 4.92366
 s05d-b63 7.76496 0.832721
 s05d-b64 7.88867 3.9109
 s05d-b65 7.89764 10.3875
 s05d-b66 7.96754 8.77597
 s05d-b67 7.98799 0.283084
 s05d-b68 8.16766 2.8005
 s05d-b69 8.17515 6.09321
 s05d-b70 8.36371 11.5125
 s05d-b71 8.30998 12.5263
 s05d-b72 8.32644 0.967573
 s05d-b73 8.4424 1.89971
 s05d-b74 8.56459 9.88657
 s05d-b75 8.81868 7.50154
 s05d-b76 8.95669 12.3538
 s05d-b77 8.92197 0.585447
 s05d-b78 9.04615 5.79817
 s05d-b79 9.10833 4.38671
 s05d-b80 9.07288 8.71786
 s05d-b81 9.21111 6.66463
 s05d-b82 9.18491 0.424385
 s05d-b83 9.21058 12.7415
 s05d-b84 9.34984 2.5566
 s05d-b85 9.39183 10.9582
 s05d-b86 9.42594 11.7961
 s05d-b87 9.58474 12.7573
 s05d-b88 9.56144 8.37799
 s05d-b89 9.61399 0.699552
 s05d-b90 9.69023 3.07739
 s05d-b91 9.66348 5.18133
 s05d-b92 9.63825 1.635
 s05d-b93 9.98587 7.33097
 s05d-b94 10.134 9.82526
 s05d-b95 10.1112 6.09106
 s05d-b96 10.2439 11.3058
 s05d-b97 10.2939 4.61388
 s05d-b98 10.3397 8.48115
 s05d-b99 10.3892 12.4633
s05d-b100 10.5778 1.25888
s05d-b101 10.7214 3.29378
s05d-b102 10.7639 9.43243
s05d-b103 10.8497 10.9708
s05d-b104 10.758 2.14844
s05d-b105 10.9589 6.69472
s05d-b106 10.9521 3.98924
s05d-b107 11.185 5.929
s05d-b108 11.2352 1.35918
s05d-b109 11.3017 4.64242
s05d-b110 11.4019 12.1253
s05d-b111 11.462 8.94319
s05d-b112 11.4453 10.4427
s05d-b113 11.5246 8.04214
s05d-b114 11.6465 7.39123
s05d-b115 11.6792 5.16338
s05d-b116 11.701 2.64738
s05d-b117 11.7734 3.31784
s05d-b118 11.7561 1.4071
s05d-b119 11.9584 11.5152
s05d-b120 11.8937 1.81625
s05d-b121 12.2042 10.475
s05d-b122 12.2293 8.55315
s05d-b123 12.3533 4.61283
s05d-b124 12.3264 9.96069
s05d-b125 12.4016 6.39517
s05d-b126 12.4431 12.2515
s05d-b127 12.5468 3.3789
s05d-b128 12.6596 4.03267
s05d-b129 12.7183 5.54919
s05d-b130 12.7774 9.4182
s05d-b131 12.9039 7.24239
s05d-b132 12.986 8.51281
s05d-b133 13.0994 4.83235
s05d-b134 13.2811 6.12471
s05d-b135 13.4068 7.67975
s05d-b136 13.5377 6.77549
s05d-b137 13.5464 5.59708
