# Supplementary material for: Statistical Mapping of Maize Bundle Intensity at the Stem Scale Using Spatial Normalisation of Replicated Images
Source: PLoS One. 2014 Mar 12;9(3):e90673. doi: 10.1371/journal.pone.0090673 (PMC3951278; doi:10.1371/journal.pone.0090673)
Supplement: File S2 — Data files containing bundle positions and slice contours. (ZIP) [file pone.0090673.s002.zip › data/macro/tables/bundlesMm/s05gBunMm.txt]

name   xCentroid   yCentroid
  s05g-b1 2.94236 8.78888
  s05g-b2 3.11634 9.2255
  s05g-b3 3.25562 9.79088
  s05g-b4 3.36633 8.74394
  s05g-b5 3.47358 10.2433
  s05g-b6 3.38359 6.73431
  s05g-b7 3.39962 10.8725
  s05g-b8 3.59451 7.20587
  s05g-b9 3.71417 11.2163
 s05g-b10 3.77261 5.85305
 s05g-b11 3.95867 9.67135
 s05g-b12 4.01485 8.35038
 s05g-b13 3.94231 4.63443
 s05g-b14 4.17814 13.0988
 s05g-b15 4.10909 4.04624
 s05g-b16 4.18012 6.52666
 s05g-b17 4.24173 5.13137
 s05g-b18 4.25432 10.5815
 s05g-b19 4.38681 13.6345
 s05g-b20 4.36031 4.4274
 s05g-b21 4.48761 7.41991
 s05g-b22 4.56128 5.62485
 s05g-b23 4.71621 11.1205
 s05g-b24 4.72207 9.6572
 s05g-b25 4.75183 13.395
 s05g-b26 4.89076 11.6047
 s05g-b27 4.95023 14.0642
 s05g-b28 5.06379 3.57961
 s05g-b29 5.07288 4.28042
 s05g-b30 5.20459 12.6889
 s05g-b31 5.25775 6.16701
 s05g-b32 5.32579 8.51932
 s05g-b33 5.42323 9.1534
 s05g-b34 5.56934 10.0374
 s05g-b35 5.64089 11.6279
 s05g-b36 5.62961 5.62874
 s05g-b37 5.70502 14.563
 s05g-b38 5.7641 6.91997
 s05g-b39 5.80979 13.337
 s05g-b40 5.96394 5.00065
 s05g-b41 5.97496 7.74219
 s05g-b42 6.09238 3.06822
 s05g-b43 6.16333 4.23738
 s05g-b44 6.21637 12.1908
 s05g-b45 6.19458 14.7422
 s05g-b46 6.24989 2.30363
 s05g-b47 6.26485 10.5924
 s05g-b48 6.52509 14.5788
 s05g-b49 6.61496 5.54733
 s05g-b50 6.69253 9.58059
 s05g-b51 6.84687 7.07141
 s05g-b52 6.89752 13.758
 s05g-b53 6.88673 12.5475
 s05g-b54 6.94497 11.026
 s05g-b55 7.22049 14.9285
 s05g-b56 7.10661 8.34882
 s05g-b57 7.20792 3.96626
 s05g-b58 7.2473 1.41969
 s05g-b59 7.22598 2.38226
 s05g-b60 7.26185 6.23895
 s05g-b61 7.49555 9.43214
 s05g-b62 7.61122 0.987451
 s05g-b63 7.55117 3.493
 s05g-b64 7.73716 14.2929
 s05g-b65 7.82367 7.63791
 s05g-b66 7.78548 13.0796
 s05g-b67 7.7792 12.152
 s05g-b68 7.84851 5.3304
 s05g-b69 7.88882 6.83071
 s05g-b70 7.93021 1.2582
 s05g-b71 7.93926 9.75707
 s05g-b72 8.20336 8.48703
 s05g-b73 8.30109 13.7121
 s05g-b74 8.52633 2.61024
 s05g-b75 8.56484 10.9998
 s05g-b76 8.55485 1.55521
 s05g-b77 8.60181 14.5946
 s05g-b78 8.74807 12.8111
 s05g-b79 8.85009 13.9212
 s05g-b80 8.84452 3.6467
 s05g-b81 8.87692 7.15001
 s05g-b82 9.14259 4.78831
 s05g-b83 9.13439 1.43821
 s05g-b84 9.1432 9.8159
 s05g-b85 9.21635 11.5023
 s05g-b86 9.27844 5.8563
 s05g-b87 9.3443 2.83984
 s05g-b88 9.54494 8.549
 s05g-b89 9.66172 13.6429
 s05g-b90 9.75691 7.33054
 s05g-b91 9.81082 12.2933
 s05g-b92 9.91611 1.83474
 s05g-b93 9.95027 9.38485
 s05g-b94 10.0747 3.44776
 s05g-b95 10.1406 10.4856
 s05g-b96 10.3187 5.4427
 s05g-b97 10.324 1.4436
 s05g-b98 10.4356 7.85714
 s05g-b99 10.5915 4.33491
s05g-b100 10.6167 6.44676
s05g-b101 10.8963 14.1274
s05g-b102 10.8284 10.8168
s05g-b103 10.9283 12.0506
s05g-b104 10.9989 10.1125
s05g-b105 11.023 3.43412
s05g-b106 11.1132 1.76432
s05g-b107 11.0795 2.67443
s05g-b108 11.115 7.7651
s05g-b109 11.0893 13.1016
s05g-b110 11.1898 9.08076
s05g-b111 11.2259 5.60302
s05g-b112 11.4794 4.35755
s05g-b113 11.4804 10.7289
s05g-b114 11.5433 10.9992
s05g-b115 11.6849 7.06426
s05g-b116 11.5995 12.1617
s05g-b117 11.7432 14.4801
s05g-b118 11.8315 14.0261
s05g-b119 11.8637 6.18567
s05g-b120 11.7896 10.3363
s05g-b121 11.9643 11.72
s05g-b122 12.0649 8.00387
s05g-b123 12.0184 10.9365
s05g-b124 12.0378 12.7861
s05g-b125 12.1974 4.68112
s05g-b126 12.1959 10.0563
s05g-b127 12.1843 13.8634
s05g-b128 12.4087 3.90305
s05g-b129 12.397 9.61275
s05g-b130 12.5782 5.45806
s05g-b131 12.4685 3.45867
s05g-b132 12.6749 7.41626
s05g-b133 12.6084 13.3263
s05g-b134 12.7705 9.06383
s05g-b135 12.7912 12.6423
s05g-b136 12.8167 8.42096
s05g-b137 12.9076 11.7287
s05g-b138 12.8692 10.7401
s05g-b139 12.9015 4.48529
s05g-b140 13.3425 6.01763
s05g-b141 13.2998 4.43972
s05g-b142 13.432 11.8279
s05g-b143 13.4846 11.0405
s05g-b144 13.5671 7.26431
s05g-b145 13.7557 5.20952
s05g-b146 13.6813 9.7704
s05g-b147 13.6963 8.56227
s05g-b148 13.9508 6.01648
s05g-b149 13.9931 7.84
s05g-b150 13.8961 11.5674
s05g-b151 14.007 6.78117
s05g-b152 14.0244 10.2851
s05g-b153 14.131 9.30428
