# Supplementary material for: Statistical Mapping of Maize Bundle Intensity at the Stem Scale Using Spatial Normalisation of Replicated Images
Source: PLoS One. 2014 Mar 12;9(3):e90673. doi: 10.1371/journal.pone.0090673 (PMC3951278; doi:10.1371/journal.pone.0090673)
Supplement: File S2 — Data files containing bundle positions and slice contours. (ZIP) [file pone.0090673.s002.zip › data/macro/tables/bundlesMm/s07aBunMm.txt]

name   xCentroid   yCentroid
 s07a-b1 3.78665 6.41265
 s07a-b2 3.76576 7.5277
 s07a-b3 3.68872 5.35537
 s07a-b4 3.94412 8.62026
 s07a-b5 4.13069 9.14472
 s07a-b6 4.21399 3.77279
 s07a-b7 4.22591 5.27451
 s07a-b8 4.34589 10.0003
 s07a-b9 4.38142 7.60565
s07a-b10 4.40169 4.64773
s07a-b11 4.35615 3.07595
s07a-b12 4.61707 6.26426
s07a-b13 4.90713 9.08325
s07a-b14 4.97146 6.79831
s07a-b15 5.12875 3.1398
s07a-b16 5.07947 10.3063
s07a-b17 5.22828 2.29794
s07a-b18 5.26924 5.16876
s07a-b19 5.29563 3.97851
s07a-b20 5.31216 7.70025
s07a-b21 5.5533 1.46155
s07a-b22 5.46754 9.65394
s07a-b23 5.55111 8.28712
s07a-b24 5.63863 5.87717
s07a-b25 6.00893 6.72614
s07a-b26 6.22975 5.16422
s07a-b27 6.33269 3.7299
s07a-b28 6.32643 1.04162
s07a-b29 6.36574 1.66742
s07a-b30 6.49835 2.64523
s07a-b31 6.59802 9.43974
s07a-b32 6.69278 8.33675
s07a-b33 6.76084 7.52888
s07a-b34 6.77357 1.07232
s07a-b35 6.95867 4.41855
s07a-b36 7.11304 5.64506
s07a-b37 7.29131 2.65293
s07a-b38 7.30705 0.739421
s07a-b39 7.33907 9.69656
s07a-b40 7.37995 6.90599
s07a-b41 7.64064 3.64872
s07a-b42 7.59391 1.27458
s07a-b43 7.69818 2.18345
s07a-b44 7.70107 4.93557
s07a-b45 7.86354 8.6802
s07a-b46 7.96823 6.13658
s07a-b47 8.07451 0.626277
s07a-b48 8.12957 7.48974
s07a-b49 8.47205 9.21099
s07a-b50 8.47527 4.52863
s07a-b51 8.5983 0.706809
s07a-b52 8.68622 1.3347
s07a-b53 8.67993 2.71218
s07a-b54 8.95554 8.24812
s07a-b55 9.15337 3.91387
s07a-b56 9.25754 2.11821
s07a-b57 9.34411 7.32694
s07a-b58 9.39043 6.28646
s07a-b59 9.40991 0.708605
s07a-b60 9.44725 5.16549
s07a-b61 9.69554 1.45969
s07a-b62 9.83824 9.66186
s07a-b63 9.93265 2.24159
s07a-b64 9.94044 3.47806
s07a-b65 10.0233 5.54039
s07a-b66 10.0983 4.33402
s07a-b67 10.1618 7.97005
s07a-b68 10.2167 1.11539
s07a-b69 10.2552 6.83835
s07a-b70 10.3178 9.27049
s07a-b71 10.4819 6.40111
s07a-b72 10.5893 2.25922
s07a-b73 10.9177 5.77232
s07a-b74 10.8694 4.36931
s07a-b75 10.9957 1.74994
s07a-b76 11.0482 2.79838
s07a-b77 11.3177 8.97969
s07a-b78 11.3387 3.3723
s07a-b79 11.6272 7.87296
s07a-b80 11.6977 6.45226
s07a-b81 11.7025 9.83264
s07a-b82 11.6923 4.94798
s07a-b83 11.7505 4.3671
s07a-b84 11.8288 2.73513
s07a-b85 12.1391 7.24483
s07a-b86 12.1692 5.60972
s07a-b87 12.3297 3.73222
s07a-b88 12.5187 8.76876
s07a-b89 12.496 9.36419
s07a-b90 12.6528 4.95637
s07a-b91 12.7028 6.06161
s07a-b92 12.7199 8.10037
s07a-b93 12.5842 10.0907
s07a-b94 12.8935 10.1037
s07a-b95 13.2163 4.73544
s07a-b96 13.1249 6.60989
s07a-b97 13.2554 5.59316
