# Supplementary material for: Statistical Mapping of Maize Bundle Intensity at the Stem Scale Using Spatial Normalisation of Replicated Images
Source: PLoS One. 2014 Mar 12;9(3):e90673. doi: 10.1371/journal.pone.0090673 (PMC3951278; doi:10.1371/journal.pone.0090673)
Supplement: File S2 — Data files containing bundle positions and slice contours. (ZIP) [file pone.0090673.s002.zip › data/macro/tables/bundlesMm/s07dBunMm.txt]

name   xCentroid   yCentroid
 s07d-b1 0.225738 8.25132
 s07d-b2 0.354292 7.2521
 s07d-b3 0.3731 5.84938
 s07d-b4 0.603104 7.89656
 s07d-b5 0.600922 6.78005
 s07d-b6 0.554297 4.998
 s07d-b7 0.643198 8.98136
 s07d-b8 0.65589 9.73848
 s07d-b9 0.875696 4.10559
s07d-b10 0.824054 10.1959
s07d-b11 1.06988 5.18693
s07d-b12 1.16872 8.18218
s07d-b13 1.16318 6.25187
s07d-b14 1.33479 3.99238
s07d-b15 1.42035 8.84171
s07d-b16 1.565 5.80841
s07d-b17 1.5806 9.3685
s07d-b18 1.60072 2.97581
s07d-b19 1.67493 7.33894
s07d-b20 1.911 4.5839
s07d-b21 1.99617 5.15937
s07d-b22 2.08114 6.52381
s07d-b23 2.20764 7.87441
s07d-b24 2.25838 3.62382
s07d-b25 2.45367 2.04546
s07d-b26 2.4727 3.09877
s07d-b27 2.57994 8.91148
s07d-b28 2.7196 4.5437
s07d-b29 2.77855 5.87201
s07d-b30 2.88625 2.58188
s07d-b31 3.13761 1.34593
s07d-b32 3.45157 6.8738
s07d-b33 3.44839 4.51184
s07d-b34 3.52715 9.25699
s07d-b35 3.50041 2.50948
s07d-b36 3.5536 3.68538
s07d-b37 3.58122 5.58599
s07d-b38 3.61579 7.93571
s07d-b39 3.72968 1.7371
s07d-b40 3.96384 0.990675
s07d-b41 4.08422 5.26396
s07d-b42 4.19194 9.37833
s07d-b43 4.12598 2.34615
s07d-b44 4.21231 6.24913
s07d-b45 4.27234 4.09374
s07d-b46 4.29498 7.26066
s07d-b47 4.66972 8.0432
s07d-b48 4.65747 1.53746
s07d-b49 4.69219 2.89723
s07d-b50 4.72657 0.945289
s07d-b51 4.94344 4.69966
s07d-b52 5.21645 9.00845
s07d-b53 5.21039 0.86408
s07d-b54 5.46129 7.32421
s07d-b55 5.4873 6.03953
s07d-b56 5.59361 2.31987
s07d-b57 5.68454 3.72655
s07d-b58 5.67223 4.99161
s07d-b59 5.73651 8.4776
s07d-b60 5.72818 1.47406
s07d-b61 6.00662 2.77507
s07d-b62 6.0618 6.7216
s07d-b63 6.28096 5.54272
s07d-b64 6.37506 9.50932
s07d-b65 6.36352 4.41954
s07d-b66 6.43576 1.19748
s07d-b67 6.7189 7.28267
s07d-b68 6.72241 2.7518
s07d-b69 6.81204 8.01742
s07d-b70 6.84002 1.81154
s07d-b71 6.91188 3.76372
s07d-b72 6.9784 9.14494
s07d-b73 7.05976 5.05033
s07d-b74 7.4152 6.51915
s07d-b75 7.56551 1.81963
s07d-b76 7.65899 5.66914
s07d-b77 7.85386 7.92508
s07d-b78 7.9043 3.91473
s07d-b79 7.91031 2.34846
s07d-b80 7.98549 5.01999
s07d-b81 8.01399 3.11732
s07d-b82 8.08728 7.40014
s07d-b83 8.08454 9.23704
s07d-b84 8.32924 6.52053
s07d-b85 8.44874 9.79445
s07d-b86 8.55202 8.68391
s07d-b87 8.66698 5.98197
s07d-b88 8.78242 4.47259
s07d-b89 8.8676 3.71882
s07d-b90 8.96835 7.22681
s07d-b91 8.97725 5.05255
s07d-b92 9.13582 9.50948
s07d-b93 9.2901 8.71064
s07d-b94 9.45451 6.09837
s07d-b95 9.34149 10.0008
s07d-b96 9.47831 8.16366
s07d-b97 9.57167 7.0955
s07d-b98 9.67273 9.1599
