# Supplementary material for: Statistical Mapping of Maize Bundle Intensity at the Stem Scale Using Spatial Normalisation of Replicated Images
Source: PLoS One. 2014 Mar 12;9(3):e90673. doi: 10.1371/journal.pone.0090673 (PMC3951278; doi:10.1371/journal.pone.0090673)
Supplement: File S2 — Data files containing bundle positions and slice contours. (ZIP) [file pone.0090673.s002.zip › data/macro/tables/bundlesMm/s07gBunMm.txt]

name   xCentroid   yCentroid
  s07g-b1 0.358404 7.45699
  s07g-b2 0.445975 7.89223
  s07g-b3 0.636062 7.12774
  s07g-b4 0.751502 8.05011
  s07g-b5 0.741116 5.0805
  s07g-b6 0.794737 6.05458
  s07g-b7 1.14924 7.27928
  s07g-b8 1.27237 5.07222
  s07g-b9 1.49863 4.46989
 s07g-b10 1.58899 6.05712
 s07g-b11 1.64614 8.77642
 s07g-b12 1.74578 10.1611
 s07g-b13 1.84542 6.60964
 s07g-b14 2.05884 7.51855
 s07g-b15 2.14589 10.8708
 s07g-b16 2.10745 9.41343
 s07g-b17 2.23521 5.08085
 s07g-b18 2.2692 3.17099
 s07g-b19 2.26712 8.02424
 s07g-b20 2.39932 3.97088
 s07g-b21 2.56332 5.76253
 s07g-b22 2.66612 10.359
 s07g-b23 2.79149 6.63314
 s07g-b24 2.80593 10.846
 s07g-b25 3.01028 10.4537
 s07g-b26 3.1263 10.7716
 s07g-b27 3.12127 9.41242
 s07g-b28 3.15914 5.2151
 s07g-b29 3.23708 8.24617
 s07g-b30 3.30175 10.3524
 s07g-b31 3.37851 7.49681
 s07g-b32 3.35996 3.87657
 s07g-b33 3.43893 10.7993
 s07g-b34 3.49938 1.88506
 s07g-b35 3.5994 2.83778
 s07g-b36 3.66837 9.87271
 s07g-b37 3.8793 4.55414
 s07g-b38 3.92196 5.72192
 s07g-b39 3.9239 1.30113
 s07g-b40 4.08745 6.88369
 s07g-b41 4.29458 8.74572
 s07g-b42 4.30389 2.93071
 s07g-b43 4.39665 0.942261
 s07g-b44 4.52437 5.15482
 s07g-b45 4.56979 3.88522
 s07g-b46 4.6 1.54514
 s07g-b47 4.65547 6.23285
 s07g-b48 4.68322 7.51241
 s07g-b49 4.7445 9.44354
 s07g-b50 4.70463 2.51124
 s07g-b51 5.08763 0.952324
 s07g-b52 5.08918 10.31
 s07g-b53 5.15028 10.8469
 s07g-b54 5.21471 4.86368
 s07g-b55 5.30649 8.33382
 s07g-b56 5.56474 3.08218
 s07g-b57 5.63955 1.07674
 s07g-b58 5.69687 1.71683
 s07g-b59 5.74995 7.58539
 s07g-b60 5.81075 10.2247
 s07g-b61 5.8852 10.8606
 s07g-b62 5.88599 6.4628
 s07g-b63 5.91761 4.33756
 s07g-b64 6.06009 0.860073
 s07g-b65 6.09278 5.52106
 s07g-b66 6.17074 2.52887
 s07g-b67 6.24445 9.6463
 s07g-b68 6.32796 8.27965
 s07g-b69 6.58525 5.89223
 s07g-b70 6.5927 7.18843
 s07g-b71 6.60422 1.9104
 s07g-b72 6.67623 3.94511
 s07g-b73 6.76464 4.79646
 s07g-b74 6.77383 2.72574
 s07g-b75 6.89742 1.20161
 s07g-b76 6.87181 6.78736
 s07g-b77 7.15537 1.55075
 s07g-b78 7.20084 9.39938
 s07g-b79 7.2255 10.3457
 s07g-b80 7.35701 6.21528
 s07g-b81 7.38894 2.84751
 s07g-b82 7.4957 4.88666
 s07g-b83 7.681 8.32919
 s07g-b84 7.75096 3.35175
 s07g-b85 7.88646 2.28868
 s07g-b86 7.9958 6.94058
 s07g-b87 7.96764 3.91123
 s07g-b88 8.11372 9.90534
 s07g-b89 8.19525 5.47574
 s07g-b90 8.28513 4.92169
 s07g-b91 8.31486 7.76396
 s07g-b92 8.35162 9.33699
 s07g-b93 8.5649 6.21121
 s07g-b94 8.66215 3.29559
 s07g-b95 8.71196 8.69887
 s07g-b96 8.8894 4.40102
 s07g-b97 8.97871 6.72116
 s07g-b98 8.95651 10.3382
 s07g-b99 9.10367 5.61927
s07g-b100 9.09927 9.53669
s07g-b101 9.27133 8.41344
s07g-b102 9.4132 7.23911
s07g-b103 9.52942 7.74481
s07g-b104 9.6771 9.4412
s07g-b105 9.80138 8.81091
