# Supplementary material for: Statistical Mapping of Maize Bundle Intensity at the Stem Scale Using Spatial Normalisation of Replicated Images
Source: PLoS One. 2014 Mar 12;9(3):e90673. doi: 10.1371/journal.pone.0090673 (PMC3951278; doi:10.1371/journal.pone.0090673)
Supplement: File S2 — Data files containing bundle positions and slice contours. (ZIP) [file pone.0090673.s002.zip › data/macro/tables/bundlesMm/s08aBunMm.txt]

name   xCentroid   yCentroid
  s08a-b1 1.11835 6.9793
  s08a-b2 1.09327 7.61304
  s08a-b3 1.0853 4.32393
  s08a-b4 1.08471 5.21494
  s08a-b5 1.19864 5.99858
  s08a-b6 1.37218 8.51578
  s08a-b7 1.50218 4.43352
  s08a-b8 1.5538 7.87351
  s08a-b9 1.60662 3.48429
 s08a-b10 1.62271 6.59281
 s08a-b11 1.68483 5.76937
 s08a-b12 1.64702 2.86215
 s08a-b13 1.78333 8.82609
 s08a-b14 1.82687 9.59323
 s08a-b15 1.82915 2.19444
 s08a-b16 1.8986 5.03862
 s08a-b17 2.1454 4.31664
 s08a-b18 2.19305 7.67324
 s08a-b19 2.11755 9.89134
 s08a-b20 2.23239 7.06723
 s08a-b21 2.38636 10.2982
 s08a-b22 2.47737 5.68913
 s08a-b23 2.45437 2.63616
 s08a-b24 2.45278 1.9132
 s08a-b25 2.49762 3.72744
 s08a-b26 2.49056 9.03425
 s08a-b27 2.64423 3.0029
 s08a-b28 2.79765 9.64864
 s08a-b29 2.83492 10.7052
 s08a-b30 2.92189 8.35235
 s08a-b31 3.07894 7.70172
 s08a-b32 3.09195 6.0765
 s08a-b33 3.15892 4.55412
 s08a-b34 3.16484 1.68821
 s08a-b35 3.3563 10.403
 s08a-b36 3.49458 2.73008
 s08a-b37 3.57464 8.89859
 s08a-b38 3.53677 3.55712
 s08a-b39 3.61752 6.87781
 s08a-b40 3.87193 5.28562
 s08a-b41 3.83604 1.20177
 s08a-b42 4.09334 7.79781
 s08a-b43 4.15875 4.34778
 s08a-b44 4.18136 6.08318
 s08a-b45 4.19056 9.2875
 s08a-b46 4.1727 10.0549
 s08a-b47 4.25201 0.789744
 s08a-b48 4.39641 2.39499
 s08a-b49 4.66133 6.93541
 s08a-b50 4.6666 1.37966
 s08a-b51 4.69348 0.706317
 s08a-b52 4.78792 5.26744
 s08a-b53 4.84003 3.60899
 s08a-b54 4.96958 7.839
 s08a-b55 4.98196 9.04242
 s08a-b56 4.98932 0.367504
 s08a-b57 5.10742 9.80682
 s08a-b58 5.26178 6.22962
 s08a-b59 5.40226 1.42561
 s08a-b60 5.44638 0.643127
 s08a-b61 5.53324 2.42053
 s08a-b62 5.72658 7.92994
 s08a-b63 5.70427 4.81005
 s08a-b64 5.81517 9.65526
 s08a-b65 5.96933 3.22267
 s08a-b66 5.9843 0.435124
 s08a-b67 6.14508 7.10035
 s08a-b68 6.12814 2.06072
 s08a-b69 6.32135 4.34504
 s08a-b70 6.3295 0.726491
 s08a-b71 6.45079 5.79133
 s08a-b72 6.40948 9.39001
 s08a-b73 6.61091 1.21023
 s08a-b74 6.5982 8.86507
 s08a-b75 6.86891 4.96547
 s08a-b76 6.85196 2.10773
 s08a-b77 6.93693 0.670936
 s08a-b78 7.01797 8.41955
 s08a-b79 7.1154 3.89455
 s08a-b80 7.18516 7.67892
 s08a-b81 7.31987 2.83854
 s08a-b82 7.33228 6.53288
 s08a-b83 7.42383 5.39688
 s08a-b84 7.42679 0.786169
 s08a-b85 7.49347 1.33897
 s08a-b86 7.70741 7.24194
 s08a-b87 7.76763 1.94338
 s08a-b88 7.82595 4.49316
 s08a-b89 7.87329 8.86119
 s08a-b90 8.0522 9.91291
 s08a-b91 8.13664 6.08115
 s08a-b92 8.10463 2.82625
 s08a-b93 8.22205 3.62894
 s08a-b94 8.29974 1.41933
 s08a-b95 8.47002 8.34229
 s08a-b96 8.53587 5.16045
 s08a-b97 8.64952 6.73235
 s08a-b98 8.63039 9.83029
 s08a-b99 8.66815 1.98069
s08a-b100 8.77388 9.2381
s08a-b101 8.91474 2.57119
s08a-b102 8.95492 7.59523
s08a-b103 9.00192 3.77554
s08a-b104 9.29023 8.9234
s08a-b105 9.34515 2.93007
s08a-b106 9.41094 4.43062
s08a-b107 9.48108 8.34478
s08a-b108 9.53895 10.3562
s08a-b109 9.59036 5.85237
s08a-b110 9.6306 5.30956
s08a-b111 9.62648 6.93058
s08a-b112 9.73546 6.3137
s08a-b113 9.78065 7.52787
s08a-b114 9.73897 3.85089
s08a-b115 9.78836 9.8892
s08a-b116 9.93742 3.40983
s08a-b117 10.1382 4.27363
s08a-b118 10.1643 8.45231
s08a-b119 10.2091 9.53147
s08a-b120 10.298 5.15491
s08a-b121 10.4424 6.78575
s08a-b122 10.4185 9.07775
s08a-b123 10.5211 7.61873
s08a-b124 10.5885 4.66597
s08a-b125 10.7055 6.16997
s08a-b126 10.812 5.60922
s08a-b127 10.8324 8.02265
s08a-b128 10.8448 6.9213
