# Supplementary material for: Statistical Mapping of Maize Bundle Intensity at the Stem Scale Using Spatial Normalisation of Replicated Images
Source: PLoS One. 2014 Mar 12;9(3):e90673. doi: 10.1371/journal.pone.0090673 (PMC3951278; doi:10.1371/journal.pone.0090673)
Supplement: File S2 — Data files containing bundle positions and slice contours. (ZIP) [file pone.0090673.s002.zip › data/macro/tables/bundlesMm/s08dBunMm.txt]

name   xCentroid   yCentroid
  s08d-b1 0.654795 5.89667
  s08d-b2 0.690669 4.01067
  s08d-b3 0.685301 5.01076
  s08d-b4 0.740217 7.53705
  s08d-b5 0.98288 4.52344
  s08d-b6 1.18689 9.16228
  s08d-b7 1.1938 3.60051
  s08d-b8 1.25786 10.2066
  s08d-b9 1.31358 5.96551
 s08d-b10 1.38785 5.05122
 s08d-b11 1.39287 6.9989
 s08d-b12 1.46735 6.51004
 s08d-b13 1.4829 8.17801
 s08d-b14 1.56439 7.57814
 s08d-b15 1.58767 3.20873
 s08d-b16 1.63695 11.0945
 s08d-b17 1.68137 4.33189
 s08d-b18 1.74047 10.4903
 s08d-b19 1.73662 2.61505
 s08d-b20 1.88298 9.01584
 s08d-b21 2.14861 9.53984
 s08d-b22 2.31957 8.18225
 s08d-b23 2.40329 5.68173
 s08d-b24 2.41633 4.06048
 s08d-b25 2.36661 3.28811
 s08d-b26 2.5335 7.24003
 s08d-b27 2.55254 2.34251
 s08d-b28 2.69124 1.70636
 s08d-b29 2.74929 9.82605
 s08d-b30 2.95641 8.89838
 s08d-b31 2.96994 6.53303
 s08d-b32 2.93771 10.3244
 s08d-b33 2.98016 4.87383
 s08d-b34 3.04659 0.931672
 s08d-b35 3.1336 3.16127
 s08d-b36 3.46452 2.33842
 s08d-b37 3.53325 5.69131
 s08d-b38 3.51628 1.40137
 s08d-b39 3.53533 7.61955
 s08d-b40 3.53812 4.19425
 s08d-b41 3.62946 9.37523
 s08d-b42 3.69482 0.884865
 s08d-b43 3.79358 6.84662
 s08d-b44 3.90449 0.62348
 s08d-b45 3.99381 5.21526
 s08d-b46 4.14532 8.032
 s08d-b47 4.13129 2.16265
 s08d-b48 4.38621 4.53077
 s08d-b49 4.40019 8.79044
 s08d-b50 4.53983 0.619477
 s08d-b51 4.53477 5.94197
 s08d-b52 4.52779 3.31737
 s08d-b53 4.71516 1.39317
 s08d-b54 4.77424 2.41615
 s08d-b55 4.8874 9.2591
 s08d-b56 4.98768 7.19346
 s08d-b57 5.05914 4.85986
 s08d-b58 5.20063 9.74407
 s08d-b59 5.32401 0.558883
 s08d-b60 5.4248 1.19455
 s08d-b61 5.5736 7.97092
 s08d-b62 5.69766 6.14743
 s08d-b63 5.71452 3.49653
 s08d-b64 6.00676 0.449674
 s08d-b65 5.81288 9.94278
 s08d-b66 5.89191 2.16712
 s08d-b67 6.06763 5.13314
 s08d-b68 6.28409 7.76847
 s08d-b69 6.43945 6.71003
 s08d-b70 6.46252 4.0873
 s08d-b71 6.50308 9.0011
 s08d-b72 6.52777 9.81163
 s08d-b73 6.67185 0.700104
 s08d-b74 6.71904 5.78525
 s08d-b75 6.86998 2.35567
 s08d-b76 6.90446 4.9353
 s08d-b77 6.94317 3.14556
 s08d-b78 6.99792 1.28131
 s08d-b79 7.11294 7.47622
 s08d-b80 7.31922 8.97882
 s08d-b81 7.43458 6.41502
 s08d-b82 7.51156 9.82857
 s08d-b83 7.48279 4.04531
 s08d-b84 7.84402 5.46921
 s08d-b85 7.75132 2.45324
 s08d-b86 7.8543 2.11561
 s08d-b87 7.8859 8.39934
 s08d-b88 8.03974 3.07916
 s08d-b89 8.19308 7.10244
 s08d-b90 8.41332 4.96515
 s08d-b91 8.46076 3.55495
 s08d-b92 8.44777 7.68866
 s08d-b93 8.47932 9.83483
 s08d-b94 8.83465 2.73634
 s08d-b95 8.92309 8.83111
 s08d-b96 8.90095 6.246
 s08d-b97 8.86455 4.19035
 s08d-b98 9.04603 6.77297
 s08d-b99 9.06383 8.20316
s08d-b100 9.08338 3.48622
s08d-b101 9.17728 4.83746
s08d-b102 9.43823 5.60793
s08d-b103 9.42944 3.31709
s08d-b104 9.59132 6.80743
s08d-b105 9.62986 7.79351
s08d-b106 9.64237 4.13063
