# Supplementary material for: Statistical Mapping of Maize Bundle Intensity at the Stem Scale Using Spatial Normalisation of Replicated Images
Source: PLoS One. 2014 Mar 12;9(3):e90673. doi: 10.1371/journal.pone.0090673 (PMC3951278; doi:10.1371/journal.pone.0090673)
Supplement: File S2 — Data files containing bundle positions and slice contours. (ZIP) [file pone.0090673.s002.zip › data/macro/tables/bundlesMm/s08gBunMm.txt]

name   xCentroid   yCentroid
  s08g-b1 0.81505 5.89777
  s08g-b2 0.858146 6.55338
  s08g-b3 1.21335 7.18647
  s08g-b4 1.29625 5.04815
  s08g-b5 1.35789 6.35143
  s08g-b6 1.43973 4.20878
  s08g-b7 1.52725 3.53777
  s08g-b8 1.57459 5.67911
  s08g-b9 1.77439 7.75837
 s08g-b10 1.75528 8.36993
 s08g-b11 1.90747 4.99807
 s08g-b12 2.00871 9.83093
 s08g-b13 2.17117 6.41632
 s08g-b14 2.24405 2.80075
 s08g-b15 2.2638 4.46128
 s08g-b16 2.24971 10.4371
 s08g-b17 2.3184 3.4378
 s08g-b18 2.48682 9.19105
 s08g-b19 2.47332 3.84278
 s08g-b20 2.65806 8.56916
 s08g-b21 2.74011 6.87974
 s08g-b22 2.87245 11.3454
 s08g-b23 2.91742 5.36611
 s08g-b24 3.0374 2.52308
 s08g-b25 3.20685 1.92576
 s08g-b26 3.18395 9.82111
 s08g-b27 3.30873 3.54982
 s08g-b28 3.34059 4.39262
 s08g-b29 3.33087 7.76926
 s08g-b30 3.61172 6.18713
 s08g-b31 3.67674 1.95896
 s08g-b32 3.76481 8.7536
 s08g-b33 3.79303 10.3365
 s08g-b34 3.79138 1.31133
 s08g-b35 3.7875 11.2036
 s08g-b36 3.9124 5.27139
 s08g-b37 3.93425 7.01116
 s08g-b38 4.18643 1.54322
 s08g-b39 4.27909 3.22986
 s08g-b40 4.3208 7.85268
 s08g-b41 4.51677 6.25458
 s08g-b42 4.57102 2.16215
 s08g-b43 4.61145 8.94271
 s08g-b44 4.61945 1.48692
 s08g-b45 4.59558 10.2292
 s08g-b46 4.6147 4.58522
 s08g-b47 4.74156 11.1377
 s08g-b48 4.9849 1.17629
 s08g-b49 4.98848 7.22695
 s08g-b50 5.34604 9.0504
 s08g-b51 5.35496 2.25561
 s08g-b52 5.39843 1.48015
 s08g-b53 5.38405 11.2277
 s08g-b54 5.43671 3.31263
 s08g-b55 5.50618 5.78062
 s08g-b56 5.77535 4.20559
 s08g-b57 5.78243 8.1694
 s08g-b58 5.91389 10.8467
 s08g-b59 6.01643 1.32396
 s08g-b60 6.10677 6.84496
 s08g-b61 6.07841 5.44091
 s08g-b62 6.09926 10.2495
 s08g-b63 6.07538 2.95596
 s08g-b64 6.32973 1.58884
 s08g-b65 6.5141 9.77233
 s08g-b66 6.54902 6.11521
 s08g-b67 6.56518 2.09491
 s08g-b68 6.70801 8.97479
 s08g-b69 6.7637 3.07538
 s08g-b70 6.87034 4.95586
 s08g-b71 6.97645 7.70649
 s08g-b72 6.93468 1.60829
 s08g-b73 7.09139 6.50823
 s08g-b74 7.17516 3.85552
 s08g-b75 7.25944 8.44655
 s08g-b76 7.33815 10.297
 s08g-b77 7.42304 2.32965
 s08g-b78 7.50592 5.59787
 s08g-b79 7.61304 2.99946
 s08g-b80 7.72486 7.28841
 s08g-b81 7.91815 9.76452
 s08g-b82 7.90895 11.3665
 s08g-b83 7.96697 3.87528
 s08g-b84 8.02515 4.69506
 s08g-b85 8.18454 7.95541
 s08g-b86 8.21138 6.35703
 s08g-b87 8.17563 10.6977
 s08g-b88 8.50589 8.91734
 s08g-b89 8.5745 3.11324
 s08g-b90 8.72044 10.3046
 s08g-b91 8.73912 3.71878
 s08g-b92 8.79611 4.88765
 s08g-b93 8.92942 9.73712
 s08g-b94 9.1098 5.57718
 s08g-b95 9.13927 4.04595
 s08g-b96 9.09916 11.2261
 s08g-b97 9.18602 8.17336
 s08g-b98 9.26432 6.50363
 s08g-b99 9.26393 8.82506
s08g-b100 9.25978 7.11778
s08g-b101 9.29834 7.57665
s08g-b102 9.45886 4.98235
s08g-b103 9.48584 9.82001
s08g-b104 9.83422 5.47041
s08g-b105 9.928 6.38399
s08g-b106 10.0122 8.02145
s08g-b107 10.228 7.3806
s08g-b108 10.3752 6.83252
