# Supplementary material for: Statistical Mapping of Maize Bundle Intensity at the Stem Scale Using Spatial Normalisation of Replicated Images
Source: PLoS One. 2014 Mar 12;9(3):e90673. doi: 10.1371/journal.pone.0090673 (PMC3951278; doi:10.1371/journal.pone.0090673)
Supplement: File S2 — Data files containing bundle positions and slice contours. (ZIP) [file pone.0090673.s002.zip › data/macro/tables/bundlesMm/s09aBunMm.txt]

name   xCentroid   yCentroid
 s09a-b1 2.98848 3.42461
 s09a-b2 3.00664 8.19359
 s09a-b3 3.1703 6.55895
 s09a-b4 3.3439 7.78755
 s09a-b5 3.29248 5.61263
 s09a-b6 3.55107 4.92357
 s09a-b7 3.57252 6.99287
 s09a-b8 3.48237 4.1667
 s09a-b9 3.54077 3.57099
s09a-b10 3.75539 6.36702
s09a-b11 3.93414 3.62329
s09a-b12 4.21855 5.57351
s09a-b13 4.20735 2.88192
s09a-b14 4.28115 4.58086
s09a-b15 4.42684 7.46182
s09a-b16 4.68943 3.82
s09a-b17 4.80042 8.12149
s09a-b18 4.9226 2.21817
s09a-b19 5.02748 5.35466
s09a-b20 5.12022 7.17327
s09a-b21 5.24986 3.25002
s09a-b22 5.29809 6.38048
s09a-b23 5.64274 2.39602
s09a-b24 5.74426 4.50464
s09a-b25 5.81499 0.965936
s09a-b26 5.88441 1.48617
s09a-b27 6.14246 5.85006
s09a-b28 6.21602 7.07476
s09a-b29 6.38589 3.3527
s09a-b30 6.36779 7.92843
s09a-b31 6.38494 0.756282
s09a-b32 6.67445 5.51258
s09a-b33 6.62852 4.28345
s09a-b34 6.69535 2.4932
s09a-b35 6.73913 1.42477
s09a-b36 6.90573 0.250173
s09a-b37 6.97273 6.36627
s09a-b38 7.26251 5.44654
s09a-b39 7.25052 0.879359
s09a-b40 7.31401 0.0584674
s09a-b41 7.45121 6.92087
s09a-b42 7.64112 4.51081
s09a-b43 7.59758 2.27381
s09a-b44 7.75114 7.67115
s09a-b45 7.81495 0.346035
s09a-b46 7.86779 3.21134
s09a-b47 8.12522 5.81969
s09a-b48 8.04988 2.194
s09a-b49 8.3297 1.08391
s09a-b50 8.67524 0.213763
s09a-b51 8.95134 6.55063
s09a-b52 9.12989 4.31742
s09a-b53 9.17677 0.613085
s09a-b54 9.23317 5.54986
s09a-b55 9.25758 3.34988
s09a-b56 9.29722 2.26605
s09a-b57 9.30097 7.77937
s09a-b58 9.8317 6.8988
s09a-b59 9.94693 5.00406
s09a-b60 10.0701 5.96395
s09a-b61 10.0303 0.821618
s09a-b62 10.3413 4.42311
s09a-b63 10.2959 1.59776
s09a-b64 10.334 2.60395
s09a-b65 10.4537 7.90375
s09a-b66 10.6281 6.92515
s09a-b67 10.7187 0.839031
s09a-b68 10.8823 5.71932
s09a-b69 10.8972 3.91672
s09a-b70 10.975 3.37566
s09a-b71 11.3153 1.07222
s09a-b72 11.3899 2.54019
s09a-b73 11.5304 6.24649
s09a-b74 11.5699 4.69517
s09a-b75 11.5643 1.78804
s09a-b76 11.6997 6.78214
s09a-b77 11.737 7.44576
s09a-b78 11.7314 3.8019
s09a-b79 12.1533 2.75956
s09a-b80 12.5121 5.5699
s09a-b81 12.5278 7.96561
s09a-b82 12.5564 3.87813
s09a-b83 12.8406 4.81222
s09a-b84 12.7679 3.12306
s09a-b85 12.8989 6.80395
s09a-b86 13.1708 7.60524
s09a-b87 13.1849 4.06622
s09a-b88 13.3228 5.87437
s09a-b89 13.5314 6.36678
s09a-b90 13.6568 5.01539
s09a-b91 13.8814 7.1019
s09a-b92 13.9702 5.95724
s09a-b93 14.0888 7.73026
s09a-b94 14.1347 6.57633
