# Supplementary material for: Statistical Mapping of Maize Bundle Intensity at the Stem Scale Using Spatial Normalisation of Replicated Images
Source: PLoS One. 2014 Mar 12;9(3):e90673. doi: 10.1371/journal.pone.0090673 (PMC3951278; doi:10.1371/journal.pone.0090673)
Supplement: File S2 — Data files containing bundle positions and slice contours. (ZIP) [file pone.0090673.s002.zip › data/macro/tables/bundlesMm/s09dBunMm.txt]

name   xCentroid   yCentroid
  s09d-b1 0.280598 10.1826
  s09d-b2 0.367019 8.82709
  s09d-b3 0.404299 8.07499
  s09d-b4 0.430977 5.04709
  s09d-b5 0.470157 6.3493
  s09d-b6 0.662235 5.88766
  s09d-b7 0.656849 10.9789
  s09d-b8 0.802766 9.19886
  s09d-b9 0.752533 7.60156
 s09d-b10 0.865091 10.3703
 s09d-b11 0.900492 4.12002
 s09d-b12 0.931692 11.7864
 s09d-b13 1.08914 6.86158
 s09d-b14 1.15527 4.87678
 s09d-b15 1.21634 11.2806
 s09d-b16 1.4738 8.02982
 s09d-b17 1.47604 5.6312
 s09d-b18 1.46255 4.00462
 s09d-b19 1.54505 9.27488
 s09d-b20 1.60113 12.0983
 s09d-b21 1.83934 2.95686
 s09d-b22 1.94358 10.6498
 s09d-b23 1.99102 9.91961
 s09d-b24 1.90159 12.3578
 s09d-b25 2.07939 8.37545
 s09d-b26 2.01961 12.2159
 s09d-b27 2.17397 11.3592
 s09d-b28 2.19239 7.49054
 s09d-b29 2.25058 3.93941
 s09d-b30 2.29677 6.86602
 s09d-b31 2.2572 12.2199
 s09d-b32 2.41148 4.84315
 s09d-b33 2.46365 6.39291
 s09d-b34 2.47759 2.05298
 s09d-b35 2.62785 2.79341
 s09d-b36 2.72586 1.37935
 s09d-b37 2.84861 9.01245
 s09d-b38 2.97871 3.61221
 s09d-b39 2.95633 10.0095
 s09d-b40 3.11072 5.91339
 s09d-b41 3.12463 11.7169
 s09d-b42 3.2638 10.732
 s09d-b43 3.30052 1.23259
 s09d-b44 3.34549 7.07512
 s09d-b45 3.4714 8.06009
 s09d-b46 3.43446 12.1688
 s09d-b47 3.59778 4.65804
 s09d-b48 3.59006 2.86767
 s09d-b49 3.71047 9.16808
 s09d-b50 3.69247 1.89067
 s09d-b51 3.85686 6.13104
 s09d-b52 3.97226 5.23022
 s09d-b53 3.99745 1.19668
 s09d-b54 4.09933 7.02747
 s09d-b55 4.0995 11.9362
 s09d-b56 4.35318 0.690168
 s09d-b57 4.42848 10.537
 s09d-b58 4.57964 7.94187
 s09d-b59 4.65085 2.57418
 s09d-b60 4.66182 3.63945
 s09d-b61 4.6796 5.8022
 s09d-b62 4.76166 4.57871
 s09d-b63 4.86916 9.05896
 s09d-b64 4.85841 1.03489
 s09d-b65 4.92061 11.6887
 s09d-b66 4.93718 6.78215
 s09d-b67 5.28986 0.62874
 s09d-b68 5.64006 1.52725
 s09d-b69 5.7343 11.7077
 s09d-b70 5.76256 6.01819
 s09d-b71 5.70855 10.9285
 s09d-b72 5.8164 8.86831
 s09d-b73 5.87555 2.59287
 s09d-b74 6.04366 3.57986
 s09d-b75 6.13322 7.88206
 s09d-b76 6.1374 0.826862
 s09d-b77 6.25221 4.79456
 s09d-b78 6.28071 2.69146
 s09d-b79 6.40407 9.42441
 s09d-b80 6.45544 7.12989
 s09d-b81 6.50195 10.6662
 s09d-b82 6.61605 5.73564
 s09d-b83 6.61482 1.36599
 s09d-b84 6.91269 6.5982
 s09d-b85 7.00918 9.10629
 s09d-b86 7.01201 0.846251
 s09d-b87 7.10918 10.5189
 s09d-b88 7.12814 1.92637
 s09d-b89 7.15593 2.90711
 s09d-b90 7.15635 5.76469
 s09d-b91 7.25387 4.6289
 s09d-b92 7.44834 8.32877
 s09d-b93 7.44377 3.79584
 s09d-b94 7.46708 1.32038
 s09d-b95 7.63212 7.28344
 s09d-b96 7.56749 11.8155
 s09d-b97 7.61894 10.3213
 s09d-b98 7.66634 6.09477
 s09d-b99 7.92559 1.98764
s09d-b100 8.0069 11.0869
s09d-b101 8.11419 4.77816
s09d-b102 8.17621 2.76318
s09d-b103 8.52787 6.5868
s09d-b104 8.57149 3.61111
s09d-b105 8.68364 7.36644
s09d-b106 8.8291 5.59965
s09d-b107 8.88256 9.0102
s09d-b108 8.93594 12.2614
s09d-b109 8.78691 2.7014
s09d-b110 8.88049 9.89574
s09d-b111 9.00334 8.40253
s09d-b112 9.01386 11.6753
s09d-b113 9.06972 10.8209
s09d-b114 9.09926 4.13316
s09d-b115 9.34647 7.69311
s09d-b116 9.38055 12.3339
s09d-b117 9.56174 5.78089
s09d-b118 9.54497 11.8487
s09d-b119 9.54383 4.82006
s09d-b120 9.81579 10.048
s09d-b121 9.83972 11.325
s09d-b122 9.91183 9.12553
s09d-b123 10.057 6.57802
s09d-b124 10.1162 10.6761
s09d-b125 10.2255 7.17782
s09d-b126 10.1812 5.22274
s09d-b127 10.3213 7.99242
s09d-b128 10.4627 9.56961
