# Supplementary material for: Statistical Mapping of Maize Bundle Intensity at the Stem Scale Using Spatial Normalisation of Replicated Images
Source: PLoS One. 2014 Mar 12;9(3):e90673. doi: 10.1371/journal.pone.0090673 (PMC3951278; doi:10.1371/journal.pone.0090673)
Supplement: File S2 — Data files containing bundle positions and slice contours. (ZIP) [file pone.0090673.s002.zip › data/macro/tables/bundlesMm/s09gBunMm.txt]

name   xCentroid   yCentroid
  s09g-b1 0.244813 8.85622
  s09g-b2 0.28421 8.02213
  s09g-b3 0.442265 7.41393
  s09g-b4 0.448782 6.07269
  s09g-b5 0.643625 9.93563
  s09g-b6 0.862571 10.8498
  s09g-b7 0.941077 5.57193
  s09g-b8 0.980005 6.5704
  s09g-b9 1.1708 8.53547
 s09g-b10 1.38107 4.86542
 s09g-b11 1.47982 9.23577
 s09g-b12 1.56315 11.729
 s09g-b13 1.61233 3.36314
 s09g-b14 1.64245 9.88119
 s09g-b15 1.69462 12.7167
 s09g-b16 1.6804 10.8182
 s09g-b17 1.73544 6.3759
 s09g-b18 1.82755 8.17872
 s09g-b19 1.86345 4.35399
 s09g-b20 1.92911 2.30531
 s09g-b21 1.96329 7.36759
 s09g-b22 2.3044 3.58102
 s09g-b23 2.37831 2.02955
 s09g-b24 2.49911 13.3501
 s09g-b25 2.42251 5.56845
 s09g-b26 2.52045 10.4886
 s09g-b27 2.57543 2.73318
 s09g-b28 2.65332 12.0738
 s09g-b29 2.77315 6.83817
 s09g-b30 2.92046 8.13301
 s09g-b31 2.88463 7.01325
 s09g-b32 3.03066 2.0152
 s09g-b33 2.98604 11.2052
 s09g-b34 3.09625 4.5535
 s09g-b35 3.09537 9.19815
 s09g-b36 3.20893 13.0818
 s09g-b37 3.22908 5.39777
 s09g-b38 3.3234 3.64144
 s09g-b39 3.34767 2.64249
 s09g-b40 3.31478 6.56957
 s09g-b41 3.43738 1.48806
 s09g-b42 3.47046 11.5151
 s09g-b43 3.51879 9.97259
 s09g-b44 3.63264 7.43346
 s09g-b45 3.64201 13.458
 s09g-b46 3.73827 13.166
 s09g-b47 3.87896 1.22105
 s09g-b48 3.87638 2.06628
 s09g-b49 3.94351 6.58807
 s09g-b50 4.08111 11.6274
 s09g-b51 4.13097 7.98384
 s09g-b52 4.12679 10.3082
 s09g-b53 4.23361 3.41573
 s09g-b54 4.25994 5.63808
 s09g-b55 4.37232 8.70298
 s09g-b56 4.32736 1.54998
 s09g-b57 4.45251 4.36936
 s09g-b58 4.58885 3.34337
 s09g-b59 4.77005 12.8417
 s09g-b60 4.69153 9.69207
 s09g-b61 4.75405 6.79434
 s09g-b62 4.77098 11.8957
 s09g-b63 4.8348 2.23669
 s09g-b64 5.18592 1.01048
 s09g-b65 5.17961 1.40058
 s09g-b66 5.47636 12.8551
 s09g-b67 5.57415 7.60029
 s09g-b68 5.6343 9.93613
 s09g-b69 5.70677 5.40293
 s09g-b70 5.69988 1.74122
 s09g-b71 5.82918 6.67095
 s09g-b72 5.86862 4.43138
 s09g-b73 5.91601 8.80412
 s09g-b74 5.89636 3.3678
 s09g-b75 5.99124 11.4466
 s09g-b76 6.05108 0.998214
 s09g-b77 6.18265 13.0427
 s09g-b78 6.18286 1.35399
 s09g-b79 6.48923 7.90591
 s09g-b80 6.536 6.06322
 s09g-b81 6.55977 1.87276
 s09g-b82 6.60328 1.17157
 s09g-b83 6.70909 6.99073
 s09g-b84 6.83456 10.1195
 s09g-b85 6.9006 5.46764
 s09g-b86 6.86566 2.73013
 s09g-b87 6.93026 1.47154
 s09g-b88 6.94046 3.64781
 s09g-b89 7.00768 8.97553
 s09g-b90 7.14374 12.8878
 s09g-b91 7.20316 7.92754
 s09g-b92 7.14411 11.8029
 s09g-b93 7.25133 1.97042
 s09g-b94 7.44444 6.80764
 s09g-b95 7.54958 11.0387
 s09g-b96 7.55888 4.422
 s09g-b97 7.70061 9.96865
 s09g-b98 7.89707 2.13224
 s09g-b99 7.9635 3.58167
s09g-b100 7.99002 13.4892
s09g-b101 8.1357 7.33102
s09g-b102 8.11891 2.86829
s09g-b103 8.15979 5.67659
s09g-b104 8.17745 12.4241
s09g-b105 8.30051 7.79706
s09g-b106 8.31508 4.76152
s09g-b107 8.39542 8.43882
s09g-b108 8.47528 9.33493
s09g-b109 8.48336 11.7346
s09g-b110 8.58243 2.40067
s09g-b111 8.50913 11.0121
s09g-b112 8.70906 13.2893
s09g-b113 8.7357 3.73167
s09g-b114 8.97566 10.2946
s09g-b115 9.01695 2.85668
s09g-b116 9.11779 6.54098
s09g-b117 9.16562 9.00215
s09g-b118 9.12417 4.86516
s09g-b119 9.20835 12.4532
s09g-b120 9.34371 12.9149
s09g-b121 9.41183 4.04065
s09g-b122 9.45958 5.72141
s09g-b123 9.53323 7.68949
s09g-b124 9.5842 11.3817
s09g-b125 9.71354 10.2129
s09g-b126 9.71081 4.94858
s09g-b127 9.88106 8.55892
s09g-b128 9.84852 12.0422
s09g-b129 9.97086 6.68695
s09g-b130 10.171 7.23322
s09g-b131 10.1915 5.88428
s09g-b132 10.2834 11.3026
s09g-b133 10.3105 9.82411
s09g-b134 10.2965 11.7067
s09g-b135 10.3759 9.00379
s09g-b136 10.4617 10.5312
s09g-b137 10.5763 7.94464
s09g-b138 10.5814 6.76107
s09g-b139 10.7867 7.35391
