# Supplementary material for: Statistical Mapping of Maize Bundle Intensity at the Stem Scale Using Spatial Normalisation of Replicated Images
Source: PLoS One. 2014 Mar 12;9(3):e90673. doi: 10.1371/journal.pone.0090673 (PMC3951278; doi:10.1371/journal.pone.0090673)
Supplement: File S2 — Data files containing bundle positions and slice contours. (ZIP) [file pone.0090673.s002.zip › data/macro/tables/bundlesMm/s11aBunMm.txt]

name   xCentroid   yCentroid
  s11a-b1 1.88484 9.86458
  s11a-b2 2.10731 7.83334
  s11a-b3 2.21541 9.27427
  s11a-b4 2.35722 10.5588
  s11a-b5 2.39432 8.21568
  s11a-b6 2.42558 6.61669
  s11a-b7 2.54817 5.51451
  s11a-b8 2.59896 4.69984
  s11a-b9 2.71938 4.19719
 s11a-b10 2.7364 6.03089
 s11a-b11 2.79408 7.32889
 s11a-b12 2.93988 9.11494
 s11a-b13 2.91509 5.00833
 s11a-b14 2.94003 10.9174
 s11a-b15 3.00938 12.007
 s11a-b16 3.03582 12.788
 s11a-b17 3.1658 8.19996
 s11a-b18 3.15339 6.49849
 s11a-b19 3.29385 13.6148
 s11a-b20 3.38381 4.46391
 s11a-b21 3.5228 9.73323
 s11a-b22 3.48033 3.76363
 s11a-b23 3.57443 5.09674
 s11a-b24 3.77688 10.3076
 s11a-b25 3.70874 13.8898
 s11a-b26 3.69038 14.7589
 s11a-b27 3.80674 13.1132
 s11a-b28 3.9238 6.0438
 s11a-b29 3.92698 14.4416
 s11a-b30 4.06317 6.87194
 s11a-b31 4.0382 3.54925
 s11a-b32 4.08143 2.9418
 s11a-b33 4.0854 12.2134
 s11a-b34 4.2424 11.495
 s11a-b35 4.26129 4.66983
 s11a-b36 4.30976 10.6975
 s11a-b37 4.32129 8.57083
 s11a-b38 4.40163 9.141
 s11a-b39 4.48079 7.52499
 s11a-b40 4.47624 2.53107
 s11a-b41 4.77483 3.70698
 s11a-b42 4.85371 13.3857
 s11a-b43 4.84536 12.2755
 s11a-b44 4.92108 5.85222
 s11a-b45 5.05978 13.9564
 s11a-b46 5.12543 9.65901
 s11a-b47 5.16555 4.55487
 s11a-b48 5.17281 2.6905
 s11a-b49 5.24562 10.92
 s11a-b50 5.35635 7.84751
 s11a-b51 5.43668 1.90449
 s11a-b52 5.82349 6.06167
 s11a-b53 5.81594 12.7644
 s11a-b54 5.84198 8.86158
 s11a-b55 5.89865 4.04081
 s11a-b56 5.9411 10.6614
 s11a-b57 6.15567 14.0248
 s11a-b58 6.05865 2.34114
 s11a-b59 6.07893 1.67439
 s11a-b60 6.21227 3.19542
 s11a-b61 6.24436 1.13579
 s11a-b62 6.27976 8.0563
 s11a-b63 6.35167 9.62031
 s11a-b64 6.55826 11.7625
 s11a-b65 6.57634 6.91223
 s11a-b66 6.61248 5.15478
 s11a-b67 6.62701 0.929964
 s11a-b68 6.60561 12.6891
 s11a-b69 6.63583 2.31367
 s11a-b70 6.68524 1.59109
 s11a-b71 6.88795 7.65675
 s11a-b72 6.88893 10.7897
 s11a-b73 6.87202 13.3141
 s11a-b74 7.01038 6.04509
 s11a-b75 7.12336 14.1321
 s11a-b76 7.05411 0.918443
 s11a-b77 7.08997 8.79871
 s11a-b78 7.23501 4.93286
 s11a-b79 7.28594 2.57061
 s11a-b80 7.34449 3.62207
 s11a-b81 7.37598 1.44013
 s11a-b82 7.63462 0.920739
 s11a-b83 7.68059 13.0227
 s11a-b84 7.74486 11.6685
 s11a-b85 7.73358 6.91356
 s11a-b86 7.76343 2.0991
 s11a-b87 8.06324 10.6194
 s11a-b88 8.08556 14.0735
 s11a-b89 8.07198 1.13237
 s11a-b90 8.19609 9.52864
 s11a-b91 8.30282 1.67507
 s11a-b92 8.32504 0.886466
 s11a-b93 8.42198 8.32516
 s11a-b94 8.56158 2.92478
 s11a-b95 8.71101 7.14172
 s11a-b96 8.68342 4.99583
 s11a-b97 8.68765 12.5564
 s11a-b98 8.72106 0.899838
 s11a-b99 8.69769 3.87087
s11a-b100 8.76316 5.94074
s11a-b101 8.90638 13.5889
s11a-b102 8.92631 2.24266
s11a-b103 9.03296 11.6194
s11a-b104 9.14009 8.99384
s11a-b105 9.22267 10.5389
s11a-b106 9.20357 0.917305
s11a-b107 9.24379 1.41585
s11a-b108 9.27435 7.43871
s11a-b109 9.35053 13.3152
s11a-b110 9.41969 3.93274
s11a-b111 9.53144 2.04258
s11a-b112 9.58886 6.3782
s11a-b113 9.78009 8.23301
s11a-b114 9.84939 2.92741
s11a-b115 10.06 1.95331
s11a-b116 10.0784 9.01413
s11a-b117 10.1319 4.27488
s11a-b118 10.0887 12.5055
s11a-b119 10.1388 13.294
s11a-b120 10.2268 9.99251
s11a-b121 10.369 7.70416
s11a-b122 10.3636 11.5296
s11a-b123 10.4373 5.15163
s11a-b124 10.4443 6.78678
s11a-b125 10.5812 2.63177
s11a-b126 11.0822 10.9908
s11a-b127 11.0753 13.0939
s11a-b128 11.1059 3.80009
s11a-b129 11.1157 2.89249
s11a-b130 11.314 11.7986
s11a-b131 11.3698 10.3097
s11a-b132 11.3879 5.53727
s11a-b133 11.4228 4.56317
s11a-b134 11.5017 7.62163
s11a-b135 11.6891 9.30893
s11a-b136 11.6865 6.1478
s11a-b137 11.7101 13.8776
s11a-b138 11.8568 3.43625
s11a-b139 12.028 6.75847
s11a-b140 12.0392 11.035
s11a-b141 12.0427 12.6976
s11a-b142 12.0881 4.43374
s11a-b143 12.2751 8.28013
s11a-b144 12.2827 10.0228
s11a-b145 12.2411 13.457
s11a-b146 12.4332 5.47744
s11a-b147 12.5229 7.40934
s11a-b148 12.5601 11.7662
s11a-b149 12.5599 12.7287
s11a-b150 12.6391 12.5499
s11a-b151 12.7822 8.97157
s11a-b152 12.7432 6.09642
s11a-b153 12.8325 10.7772
s11a-b154 13.0525 11.6505
s11a-b155 13.1531 6.9919
s11a-b156 13.3365 7.75429
s11a-b157 13.3484 9.82229
s11a-b158 13.3947 8.46875
s11a-b159 13.3755 6.39072
s11a-b160 13.458 10.8857
