# Supplementary material for: Statistical Mapping of Maize Bundle Intensity at the Stem Scale Using Spatial Normalisation of Replicated Images
Source: PLoS One. 2014 Mar 12;9(3):e90673. doi: 10.1371/journal.pone.0090673 (PMC3951278; doi:10.1371/journal.pone.0090673)
Supplement: File S2 — Data files containing bundle positions and slice contours. (ZIP) [file pone.0090673.s002.zip › data/macro/tables/bundlesMm/s11dBunMm.txt]

name   xCentroid   yCentroid
  s11d-b1 0.531991 6.40559
  s11d-b2 0.739466 5.92009
  s11d-b3 0.766255 7.64196
  s11d-b4 0.849065 6.94664
  s11d-b5 0.801314 8.3507
  s11d-b6 1.01899 9.61103
  s11d-b7 1.10178 6.01449
  s11d-b8 1.32411 5.45166
  s11d-b9 1.39647 8.7453
 s11d-b10 1.41908 4.43398
 s11d-b11 1.50931 7.26198
 s11d-b12 1.50157 3.58824
 s11d-b13 1.6551 10.4063
 s11d-b14 1.62619 3.03221
 s11d-b15 1.753 8.01266
 s11d-b16 1.84906 6.57598
 s11d-b17 2.01977 9.72004
 s11d-b18 2.03241 2.93958
 s11d-b19 2.07114 4.454
 s11d-b20 2.09877 6.01056
 s11d-b21 2.20937 5.35984
 s11d-b22 2.22313 3.75567
 s11d-b23 2.39248 8.94032
 s11d-b24 2.39508 10.6409
 s11d-b25 2.4246 7.30413
 s11d-b26 2.45954 2.60641
 s11d-b27 2.89394 9.87431
 s11d-b28 2.90658 1.91744
 s11d-b29 3.03692 4.90088
 s11d-b30 3.16324 4.01473
 s11d-b31 3.17491 11.2857
 s11d-b32 3.27393 10.495
 s11d-b33 3.25948 2.75901
 s11d-b34 3.28671 6.42467
 s11d-b35 3.36994 1.89077
 s11d-b36 3.53408 7.2859
 s11d-b37 3.55261 1.33749
 s11d-b38 3.79223 3.59955
 s11d-b39 3.94725 9.44957
 s11d-b40 3.92522 8.4711
 s11d-b41 4.01341 5.99017
 s11d-b42 3.97639 1.99798
 s11d-b43 4.08027 7.66976
 s11d-b44 4.0577 10.8643
 s11d-b45 4.44375 3.40222
 s11d-b46 4.50185 1.31473
 s11d-b47 4.46961 6.88092
 s11d-b48 4.45814 11.8609
 s11d-b49 4.47647 2.51107
 s11d-b50 4.63288 4.47779
 s11d-b51 4.63248 1.00541
 s11d-b52 4.73268 5.41534
 s11d-b53 4.76644 8.27997
 s11d-b54 4.94973 6.56002
 s11d-b55 4.97187 9.79918
 s11d-b56 5.07952 1.66044
 s11d-b57 5.29346 10.8335
 s11d-b58 5.29259 1.01013
 s11d-b59 5.34367 7.57941
 s11d-b60 5.61389 1.99881
 s11d-b61 5.72362 2.98779
 s11d-b62 5.73896 11.7734
 s11d-b63 5.7743 8.67329
 s11d-b64 5.82999 6.22962
 s11d-b65 5.98918 4.1901
 s11d-b66 5.97924 1.02805
 s11d-b67 6.0448 9.7235
 s11d-b68 6.21326 1.69713
 s11d-b69 6.36704 5.2564
 s11d-b70 6.46314 10.7408
 s11d-b71 6.56049 0.968354
 s11d-b72 6.66873 7.81528
 s11d-b73 6.65655 4.38205
 s11d-b74 6.69164 12.1058
 s11d-b75 6.72907 2.43849
 s11d-b76 6.69164 6.73641
 s11d-b77 6.72636 1.63131
 s11d-b78 6.91812 5.98119
 s11d-b79 7.10365 3.11393
 s11d-b80 7.14735 9.71696
 s11d-b81 7.24 7.00338
 s11d-b82 7.42249 12.2454
 s11d-b83 7.46289 5.04094
 s11d-b84 7.49885 8.46511
 s11d-b85 7.54839 10.6392
 s11d-b86 7.64943 1.83833
 s11d-b87 7.63255 11.6029
 s11d-b88 7.80962 7.70625
 s11d-b89 7.85916 3.48736
 s11d-b90 7.95944 9.45985
 s11d-b91 8.1031 6.69041
 s11d-b92 8.02188 13.4569
 s11d-b93 8.13513 2.63957
 s11d-b94 8.24465 4.73051
 s11d-b95 8.33459 11.5591
 s11d-b96 8.56476 8.38158
 s11d-b97 8.65512 9.61836
 s11d-b98 8.63842 13.0384
 s11d-b99 8.72974 3.49234
s11d-b100 8.77743 2.41185
s11d-b101 8.84659 6.23981
s11d-b102 9.14374 7.80788
s11d-b103 9.15345 5.55063
s11d-b104 9.1039 12.652
s11d-b105 9.14197 7.27335
s11d-b106 9.16145 10.9327
s11d-b107 9.19263 4.72795
s11d-b108 9.25597 12.0542
s11d-b109 9.40698 3.7938
s11d-b110 9.47623 9.31165
s11d-b111 9.47202 3.17475
s11d-b112 9.62765 10.0574
s11d-b113 9.56136 13.3028
s11d-b114 9.87536 8.86148
s11d-b115 9.85999 10.752
s11d-b116 9.96684 5.08321
s11d-b117 10.0568 8.26241
s11d-b118 10.1609 6.68862
s11d-b119 10.2136 11.5516
s11d-b120 10.2963 4.55536
s11d-b121 10.4149 5.84217
s11d-b122 10.5048 7.57543
s11d-b123 10.7404 9.26045
