# Supplementary material for: Statistical Mapping of Maize Bundle Intensity at the Stem Scale Using Spatial Normalisation of Replicated Images
Source: PLoS One. 2014 Mar 12;9(3):e90673. doi: 10.1371/journal.pone.0090673 (PMC3951278; doi:10.1371/journal.pone.0090673)
Supplement: File S2 — Data files containing bundle positions and slice contours. (ZIP) [file pone.0090673.s002.zip › data/macro/tables/bundlesMm/s11gBunMm.txt]

name   xCentroid   yCentroid
  s11g-b1 3.55603 8.62095
  s11g-b2 3.67585 5.0386
  s11g-b3 3.70849 7.57468
  s11g-b4 3.76407 6.015
  s11g-b5 3.95242 5.56636
  s11g-b6 4.01731 6.71892
  s11g-b7 4.08185 4.46398
  s11g-b8 4.25222 8.44371
  s11g-b9 4.27587 10.2009
 s11g-b10 4.28725 11.3309
 s11g-b11 4.3781 5.93558
 s11g-b12 4.42126 7.52256
 s11g-b13 4.4432 12.1018
 s11g-b14 4.5279 4.02931
 s11g-b15 4.76744 9.07488
 s11g-b16 4.75408 4.56106
 s11g-b17 5.09181 12.4315
 s11g-b18 5.04123 5.49684
 s11g-b19 5.10378 9.59067
 s11g-b20 5.15645 3.15176
 s11g-b21 5.0785 7.27428
 s11g-b22 5.23403 6.2424
 s11g-b23 5.23909 2.70917
 s11g-b24 5.34181 4.20087
 s11g-b25 5.49165 10.0363
 s11g-b26 5.48032 11.5928
 s11g-b27 5.51845 10.9042
 s11g-b28 5.50372 8.02503
 s11g-b29 5.50672 2.31858
 s11g-b30 5.64676 8.48876
 s11g-b31 5.62863 6.92169
 s11g-b32 5.76049 2.02011
 s11g-b33 5.80139 3.30585
 s11g-b34 5.99099 5.31829
 s11g-b35 6.02575 11.6669
 s11g-b36 6.13979 2.33689
 s11g-b37 6.23027 4.07661
 s11g-b38 6.23521 14.1658
 s11g-b39 6.30248 8.95668
 s11g-b40 6.26973 12.7763
 s11g-b41 6.3774 10.2047
 s11g-b42 6.43267 7.20944
 s11g-b43 6.56837 1.78572
 s11g-b44 6.53232 13.4656
 s11g-b45 6.8334 5.52067
 s11g-b46 6.84036 3.59233
 s11g-b47 6.91589 8.15386
 s11g-b48 7.02009 9.97169
 s11g-b49 6.94921 14.8439
 s11g-b50 6.98166 1.62465
 s11g-b51 7.02632 12.2297
 s11g-b52 7.06389 13.8353
 s11g-b53 7.17878 2.86472
 s11g-b54 7.29719 7.42771
 s11g-b55 7.36352 8.9073
 s11g-b56 7.51293 6.44682
 s11g-b57 7.52252 2.03351
 s11g-b58 7.55923 4.732
 s11g-b59 7.6777 1.4522
 s11g-b60 7.72659 11.0873
 s11g-b61 7.77919 12.1441
 s11g-b62 7.8513 7.07369
 s11g-b63 7.84226 10.0737
 s11g-b64 7.98823 5.59266
 s11g-b65 8.03814 8.11445
 s11g-b66 8.14823 4.47688
 s11g-b67 8.07707 12.736
 s11g-b68 8.00096 8.6173
 s11g-b69 8.11122 13.9998
 s11g-b70 8.18531 2.26055
 s11g-b71 8.14942 3.09649
 s11g-b72 8.25144 3.30903
 s11g-b73 8.33178 1.32897
 s11g-b74 8.62906 6.38976
 s11g-b75 8.65214 1.83066
 s11g-b76 8.72533 10.9346
 s11g-b77 8.72832 12.4605
 s11g-b78 8.70972 0.929077
 s11g-b79 8.97223 9.82738
 s11g-b80 9.12047 13.7061
 s11g-b81 9.15596 8.80433
 s11g-b82 9.26194 1.51561
 s11g-b83 9.37098 7.72541
 s11g-b84 9.49103 2.62567
 s11g-b85 9.58005 6.65992
 s11g-b86 9.56702 4.55807
 s11g-b87 9.6443 11.9305
 s11g-b88 9.66006 3.4611
 s11g-b89 9.70745 5.48257
 s11g-b90 9.83637 1.98855
 s11g-b91 9.83681 13.0395
 s11g-b92 9.92312 10.8236
 s11g-b93 10.1004 6.9047
 s11g-b94 10.0927 8.2452
 s11g-b95 10.1127 12.6979
 s11g-b96 10.1332 9.75523
 s11g-b97 10.3139 3.50501
 s11g-b98 10.3975 5.92041
 s11g-b99 10.633 7.55848
s11g-b100 10.6907 2.58752
s11g-b101 10.8413 8.2935
s11g-b102 10.9032 11.7942
s11g-b103 10.9156 12.605
s11g-b104 11.0279 9.27147
s11g-b105 10.9782 3.80412
s11g-b106 11.0899 7.07306
s11g-b107 11.1938 10.7763
s11g-b108 11.2224 6.18969
s11g-b109 11.2368 4.65114
s11g-b110 11.5831 14.2147
s11g-b111 11.7761 12.2781
s11g-b112 11.8285 13.8187
s11g-b113 11.8909 10.1915
s11g-b114 11.8748 3.43237
s11g-b115 12.028 10.9388
s11g-b116 12.0866 4.08754
s11g-b117 12.1249 4.99357
s11g-b118 12.1936 9.52695
s11g-b119 12.2301 6.89699
s11g-b120 12.2985 12.8631
s11g-b121 12.3414 5.57745
s11g-b122 12.4925 8.55206
s11g-b123 12.6982 6.12619
s11g-b124 12.7114 11.7543
s11g-b125 12.7098 10.1675
s11g-b126 12.7218 3.92934
s11g-b127 12.9318 9.1868
s11g-b128 12.9824 7.48393
s11g-b129 12.9447 12.4332
s11g-b130 13.0344 4.96447
s11g-b131 13.1286 6.71155
s11g-b132 13.2323 10.7732
s11g-b133 13.2923 5.45075
s11g-b134 13.4282 8.09597
s11g-b135 13.3447 11.6447
s11g-b136 13.5199 9.76613
s11g-b137 13.6782 6.26706
s11g-b138 13.8073 6.97453
s11g-b139 13.8511 8.90479
s11g-b140 13.895 7.71572
