# Supplementary material for: Statistical Mapping of Maize Bundle Intensity at the Stem Scale Using Spatial Normalisation of Replicated Images
Source: PLoS One. 2014 Mar 12;9(3):e90673. doi: 10.1371/journal.pone.0090673 (PMC3951278; doi:10.1371/journal.pone.0090673)
Supplement: File S2 — Data files containing bundle positions and slice contours. (ZIP) [file pone.0090673.s002.zip › data/macro/tables/bundlesMm/s12aBunMm.txt]

name   xCentroid   yCentroid
  s12a-b1 0.531863 9.51593
  s12a-b2 0.648812 10.3548
  s12a-b3 0.595609 7.56971
  s12a-b4 0.663232 6.52294
  s12a-b5 0.731051 8.50356
  s12a-b6 0.74561 5.7687
  s12a-b7 0.849378 4.26421
  s12a-b8 0.896351 9.85826
  s12a-b9 0.978064 8.99818
 s12a-b10 0.958 3.65618
 s12a-b11 1.07519 4.71923
 s12a-b12 1.16389 7.00209
 s12a-b13 1.17831 7.81457
 s12a-b14 1.24178 10.5079
 s12a-b15 1.4447 5.90841
 s12a-b16 1.45986 3.96542
 s12a-b17 1.66997 2.4486
 s12a-b18 1.7421 3.1298
 s12a-b19 1.80689 8.10447
 s12a-b20 1.74293 4.73782
 s12a-b21 1.86374 9.78008
 s12a-b22 1.93249 4.81635
 s12a-b23 2.0924 5.49312
 s12a-b24 2.11779 3.83658
 s12a-b25 2.24173 6.466
 s12a-b26 2.25537 8.99477
 s12a-b27 2.39561 8.31893
 s12a-b28 2.52349 2.09063
 s12a-b29 2.54983 7.43962
 s12a-b30 2.55651 9.92893
 s12a-b31 2.69249 3.13048
 s12a-b32 2.9047 6.97462
 s12a-b33 2.92245 1.41694
 s12a-b34 3.09885 0.77763
 s12a-b35 3.17976 4.41569
 s12a-b36 3.21438 2.59711
 s12a-b37 3.30248 6.03628
 s12a-b38 3.39127 9.83514
 s12a-b39 3.56391 0.496467
 s12a-b40 3.6893 5.15472
 s12a-b41 3.84484 2.29195
 s12a-b42 3.91017 3.57942
 s12a-b43 3.96369 0.921114
 s12a-b44 3.94705 10.1583
 s12a-b45 4.00845 8.30474
 s12a-b46 4.02585 8.92362
 s12a-b47 4.17518 0.355658
 s12a-b48 4.18951 9.78508
 s12a-b49 4.34612 6.4044
 s12a-b50 4.40478 7.18286
 s12a-b51 4.38595 4.5039
 s12a-b52 4.39156 1.89878
 s12a-b53 4.74584 0.562527
 s12a-b54 4.99531 5.23201
 s12a-b55 4.98893 1.69969
 s12a-b56 5.0223 2.76366
 s12a-b57 5.15432 9.43225
 s12a-b58 5.29174 6.25851
 s12a-b59 5.32133 4.24363
 s12a-b60 5.34463 7.69663
 s12a-b61 5.65647 1.27076
 s12a-b62 5.87961 8.83269
 s12a-b63 6.22889 5.44485
 s12a-b64 6.23711 0.965245
 s12a-b65 6.33817 1.95327
 s12a-b66 6.43397 8.11865
 s12a-b67 6.5171 3.44963
 s12a-b68 6.75073 7.10539
 s12a-b69 6.80813 9.50376
 s12a-b70 6.81162 2.66899
 s12a-b71 6.83302 4.48489
 s12a-b72 7.26746 5.17397
 s12a-b73 7.36809 6.10497
 s12a-b74 7.4253 8.26198
 s12a-b75 7.57802 1.48138
 s12a-b76 7.57899 2.73192
 s12a-b77 7.72347 4.01282
 s12a-b78 7.67421 2.5512
 s12a-b79 8.2336 6.08662
 s12a-b80 8.19032 4.95318
 s12a-b81 8.31948 6.90104
 s12a-b82 8.31264 9.65559
 s12a-b83 8.39532 7.69265
 s12a-b84 8.43398 10.366
 s12a-b85 8.54075 2.41951
 s12a-b86 8.54745 1.30865
 s12a-b87 8.6712 9.25513
 s12a-b88 8.77302 3.38426
 s12a-b89 9.0154 1.95255
 s12a-b90 9.214 3.69381
 s12a-b91 9.45117 6.23348
 s12a-b92 9.46737 7.10706
 s12a-b93 9.67238 9.36723
 s12a-b94 9.70194 5.30729
 s12a-b95 9.6732 10.1981
 s12a-b96 9.76631 4.02207
 s12a-b97 9.82382 4.67076
 s12a-b98 9.84923 10.9392
 s12a-b99 9.82348 3.06636
s12a-b100 9.99303 7.75458
s12a-b101 10.05 8.64709
s12a-b102 10.342 5.78118
s12a-b103 10.4317 10.4999
s12a-b104 10.5599 6.65576
s12a-b105 10.6206 9.47221
s12a-b106 10.7602 8.49556
s12a-b107 10.8434 4.58653
s12a-b108 10.9413 5.55072
