# Supplementary material for: Statistical Mapping of Maize Bundle Intensity at the Stem Scale Using Spatial Normalisation of Replicated Images
Source: PLoS One. 2014 Mar 12;9(3):e90673. doi: 10.1371/journal.pone.0090673 (PMC3951278; doi:10.1371/journal.pone.0090673)
Supplement: File S2 — Data files containing bundle positions and slice contours. (ZIP) [file pone.0090673.s002.zip › data/macro/tables/bundlesMm/s12dBunMm.txt]

name   xCentroid   yCentroid
  s12d-b1 0.512177 7.2477
  s12d-b2 0.736992 8.14027
  s12d-b3 0.777921 5.59198
  s12d-b4 0.948205 9.0396
  s12d-b5 1.06244 6.35786
  s12d-b6 1.01897 4.42199
  s12d-b7 1.05179 10.052
  s12d-b8 1.307 5.64416
  s12d-b9 1.47832 8.24433
 s12d-b10 1.52887 7.44167
 s12d-b11 1.68817 10.482
 s12d-b12 1.70225 3.02026
 s12d-b13 1.77538 4.55257
 s12d-b14 1.76624 3.92709
 s12d-b15 1.75279 2.42409
 s12d-b16 1.82813 9.02467
 s12d-b17 1.8693 5.09972
 s12d-b18 1.8322 9.7462
 s12d-b19 2.07363 5.99882
 s12d-b20 2.06369 6.84124
 s12d-b21 2.30812 3.6419
 s12d-b22 2.51591 2.01131
 s12d-b23 2.68346 3.35506
 s12d-b24 2.74741 8.90171
 s12d-b25 2.92741 1.40456
 s12d-b26 2.95158 2.47202
 s12d-b27 2.98293 9.8713
 s12d-b28 3.00285 7.39313
 s12d-b29 3.0812 6.67255
 s12d-b30 3.07982 9.32357
 s12d-b31 3.26692 5.92661
 s12d-b32 3.2978 0.862247
 s12d-b33 3.26948 4.84337
 s12d-b34 3.6895 3.96328
 s12d-b35 3.75519 2.70276
 s12d-b36 3.80877 0.929688
 s12d-b37 3.8315 1.61325
 s12d-b38 3.92185 7.86147
 s12d-b39 4.07046 5.89077
 s12d-b40 4.11084 5.09087
 s12d-b41 4.44993 9.14021
 s12d-b42 4.43673 0.916921
 s12d-b43 4.4785 4.41689
 s12d-b44 4.5041 2.75213
 s12d-b45 4.54352 6.85365
 s12d-b46 4.73653 3.51853
 s12d-b47 4.81798 7.77294
 s12d-b48 4.88318 0.507414
 s12d-b49 4.93202 2.09746
 s12d-b50 5.05596 1.11773
 s12d-b51 5.03355 5.34664
 s12d-b52 5.28326 8.50163
 s12d-b53 5.49651 0.591154
 s12d-b54 5.57551 1.45545
 s12d-b55 5.80274 7.43372
 s12d-b56 5.85062 4.19703
 s12d-b57 5.87044 6.0655
 s12d-b58 5.93502 0.384411
 s12d-b59 5.97794 9.19208
 s12d-b60 6.11416 5.14568
 s12d-b61 6.12585 2.83757
 s12d-b62 6.17005 1.87868
 s12d-b63 6.37927 0.245729
 s12d-b64 6.45798 0.750687
 s12d-b65 6.71059 6.25163
 s12d-b66 6.6941 4.45108
 s12d-b67 6.72478 2.07496
 s12d-b68 6.74084 6.99997
 s12d-b69 6.86106 9.48364
 s12d-b70 6.97918 0.618342
 s12d-b71 6.99386 8.65456
 s12d-b72 7.03087 8.02917
 s12d-b73 7.14302 1.08097
 s12d-b74 7.14017 3.58251
 s12d-b75 7.19488 2.4138
 s12d-b76 7.34867 5.10847
 s12d-b77 7.56552 9.52547
 s12d-b78 7.66552 5.87469
 s12d-b79 7.81011 4.35873
 s12d-b80 7.77992 2.69385
 s12d-b81 8.0672 6.78711
 s12d-b82 8.08574 1.55943
 s12d-b83 8.25926 3.16241
 s12d-b84 8.34707 9.6237
 s12d-b85 8.38962 7.1858
 s12d-b86 8.43256 2.20297
 s12d-b87 8.53845 8.06513
 s12d-b88 8.65437 8.70498
 s12d-b89 8.71816 6.28833
 s12d-b90 8.71926 1.60416
 s12d-b91 8.78441 3.77159
 s12d-b92 8.90676 5.33955
 s12d-b93 8.98359 9.49454
 s12d-b94 8.9988 1.95618
 s12d-b95 9.04747 4.68111
 s12d-b96 9.07659 7.84673
 s12d-b97 9.13424 3.14266
 s12d-b98 9.23164 2.51507
 s12d-b99 9.47106 5.73633
s12d-b100 9.46501 3.85991
s12d-b101 9.63546 10.1524
s12d-b102 9.71125 6.79285
s12d-b103 9.71535 7.57239
s12d-b104 9.83505 4.5994
s12d-b105 9.88111 9.56876
s12d-b106 9.89225 8.72576
s12d-b107 9.96765 10.231
s12d-b108 10.1176 8.24591
s12d-b109 10.1635 5.61999
s12d-b110 10.2706 6.33199
s12d-b111 10.3314 5.18934
s12d-b112 10.3423 7.32882
