# Supplementary material for: Statistical Mapping of Maize Bundle Intensity at the Stem Scale Using Spatial Normalisation of Replicated Images
Source: PLoS One. 2014 Mar 12;9(3):e90673. doi: 10.1371/journal.pone.0090673 (PMC3951278; doi:10.1371/journal.pone.0090673)
Supplement: File S2 — Data files containing bundle positions and slice contours. (ZIP) [file pone.0090673.s002.zip › data/macro/tables/bundlesMm/s12gBunMm.txt]

name   xCentroid   yCentroid
 s12g-b1 0.406821 6.67293
 s12g-b2 0.424302 4.93556
 s12g-b3 0.651118 9.12288
 s12g-b4 0.709787 7.54784
 s12g-b5 0.754538 3.70607
 s12g-b6 0.893823 5.74727
 s12g-b7 0.928635 8.49015
 s12g-b8 0.940832 10.3682
 s12g-b9 1.09357 4.9771
s12g-b10 1.08867 9.60251
s12g-b11 1.36458 6.89174
s12g-b12 1.44274 2.24154
s12g-b13 1.50716 3.85323
s12g-b14 1.46229 7.70721
s12g-b15 1.53496 3.15185
s12g-b16 1.61118 4.39634
s12g-b17 1.86368 8.51157
s12g-b18 1.88578 5.38967
s12g-b19 1.88988 6.21322
s12g-b20 1.94479 10.1303
s12g-b21 1.97754 9.2789
s12g-b22 2.0799 2.91713
s12g-b23 2.29135 1.22696
s12g-b24 2.40343 2.67667
s12g-b25 2.71056 1.71851
s12g-b26 2.7592 8.41684
s12g-b27 2.93246 6.05924
s12g-b28 3.01578 4.16869
s12g-b29 3.03509 6.79887
s12g-b30 3.1066 5.27899
s12g-b31 3.13641 8.91615
s12g-b32 3.185 9.643
s12g-b33 3.5321 2.04885
s12g-b34 3.51959 3.37113
s12g-b35 3.58595 0.832415
s12g-b36 3.83421 7.33972
s12g-b37 3.88767 5.27472
s12g-b38 3.96671 4.44696
s12g-b39 4.32663 3.79862
s12g-b40 4.31076 2.08221
s12g-b41 4.43162 6.26753
s12g-b42 4.43914 8.84841
s12g-b43 4.56565 2.86222
s12g-b44 4.69914 1.45579
s12g-b45 4.74493 7.2856
s12g-b46 4.88669 4.74005
s12g-b47 4.87748 0.433471
s12g-b48 5.16798 8.09442
s12g-b49 5.36815 0.784831
s12g-b50 5.59452 9.94747
s12g-b51 5.64979 6.9422
s12g-b52 5.70605 3.68456
s12g-b53 5.76267 5.5135
s12g-b54 5.75717 8.89221
s12g-b55 5.961 2.23932
s12g-b56 6.00203 4.6136
s12g-b57 6.01695 1.25123
s12g-b58 6.49098 3.92529
s12g-b59 6.56735 6.46916
s12g-b60 6.54769 9.36343
s12g-b61 6.58724 5.68752
s12g-b62 6.55919 1.47937
s12g-b63 6.68691 8.32839
s12g-b64 6.82407 7.58079
s12g-b65 6.96168 3.03579
s12g-b66 7.02678 1.7821
s12g-b67 7.14697 4.56663
s12g-b68 7.23908 9.39265
s12g-b69 7.53627 5.37586
s12g-b70 7.64692 3.80663
s12g-b71 7.64216 2.06159
s12g-b72 7.89563 6.32288
s12g-b73 7.85976 9.4594
s12g-b74 8.15036 2.58064
s12g-b75 8.25453 6.74262
s12g-b76 8.33173 7.67858
s12g-b77 8.38918 8.43587
s12g-b78 8.59292 9.2645
s12g-b79 8.63083 5.83486
s12g-b80 8.70955 3.21766
s12g-b81 8.79554 4.87075
s12g-b82 8.91049 7.47614
s12g-b83 9.03824 10.1699
s12g-b84 9.02156 4.17561
s12g-b85 9.37489 5.31844
s12g-b86 9.54481 9.35017
s12g-b87 9.58135 6.38391
s12g-b88 9.57082 7.22306
s12g-b89 9.63512 8.43584
s12g-b90 9.6637 4.22747
s12g-b91 9.92 7.94884
s12g-b92 9.94244 5.2471
s12g-b93 10.0284 8.9515
