# Supplementary material for: Statistical Mapping of Maize Bundle Intensity at the Stem Scale Using Spatial Normalisation of Replicated Images
Source: PLoS One. 2014 Mar 12;9(3):e90673. doi: 10.1371/journal.pone.0090673 (PMC3951278; doi:10.1371/journal.pone.0090673)
Supplement: File S2 — Data files containing bundle positions and slice contours. (ZIP) [file pone.0090673.s002.zip › data/macro/tables/contoursMm/m01aCntMm.txt]

name   x   y
    1 1.869468 7.177163
    2 1.873091 7.173540
    3 1.873091 7.169917
    4 1.876714 7.166294
    5 1.876714 7.162671
    6 1.880337 7.159048
    7 1.880337 7.155425
    8 1.883960 7.151802
    9 1.883960 7.148179
   10 1.883960 7.144556
   11 1.883960 7.140933
   12 1.883960 7.137310
   13 1.883960 7.133687
   14 1.883960 7.130064
   15 1.883960 7.126441
   16 1.883960 7.122818
   17 1.883960 7.119195
   18 1.883960 7.115572
   19 1.883960 7.111949
   20 1.883960 7.108326
   21 1.887583 7.104703
   22 1.887583 7.101080
   23 1.891206 7.097457
   24 1.894829 7.093834
   25 1.898452 7.090211
   26 1.902075 7.086588
   27 1.902075 7.082965
   28 1.905698 7.079342
   29 1.905698 7.075719
   30 1.909321 7.072096
   31 1.909321 7.068473
   32 1.912944 7.064850
   33 1.912944 7.061227
   34 1.916567 7.057604
   35 1.916567 7.053981
   36 1.920190 7.050358
   37 1.920190 7.046735
   38 1.923813 7.043112
   39 1.923813 7.039489
   40 1.923813 7.035866
   41 1.923813 7.032243
   42 1.923813 7.028620
   43 1.923813 7.024997
   44 1.923813 7.021374
   45 1.923813 7.017751
   46 1.923813 7.014128
   47 1.923813 7.010505
   48 1.923813 7.006882
   49 1.923813 7.003259
   50 1.923813 6.999636
   51 1.923813 6.996013
   52 1.923813 6.992390
   53 1.923813 6.988767
   54 1.923813 6.985144
   55 1.923813 6.981521
   56 1.923813 6.977898
   57 1.923813 6.974275
   58 1.923813 6.970652
   59 1.923813 6.967029
   60 1.923813 6.963406
   61 1.923813 6.959783
   62 1.923813 6.956160
   63 1.923813 6.952537
   64 1.920190 6.948914
   65 1.920190 6.945291
   66 1.920190 6.941668
   67 1.916567 6.938045
   68 1.916567 6.934422
   69 1.916567 6.930799
   70 1.916567 6.927176
   71 1.916567 6.923553
   72 1.916567 6.919930
   73 1.916567 6.916307
   74 1.916567 6.912684
   75 1.916567 6.909061
   76 1.916567 6.905438
   77 1.916567 6.901815
   78 1.916567 6.898192
   79 1.916567 6.894569
   80 1.916567 6.890946
   81 1.916567 6.887323
   82 1.916567 6.883700
   83 1.916567 6.880077
   84 1.916567 6.876454
   85 1.916567 6.872831
   86 1.916567 6.869208
   87 1.920190 6.865585
   88 1.920190 6.861962
   89 1.920190 6.858339
   90 1.920190 6.854716
   91 1.920190 6.851093
   92 1.923813 6.847470
   93 1.923813 6.843847
   94 1.923813 6.840224
   95 1.927436 6.836601
   96 1.927436 6.832978
   97 1.931059 6.829355
   98 1.931059 6.825732
   99 1.934682 6.822109
  100 1.934682 6.818486
  101 1.938305 6.814863
  102 1.938305 6.811240
  103 1.941928 6.807617
  104 1.941928 6.803994
  105 1.945551 6.800371
  106 1.945551 6.796748
  107 1.949174 6.793125
  108 1.949174 6.789502
  109 1.949174 6.785879
  110 1.952797 6.782256
  111 1.952797 6.778633
  112 1.956420 6.775010
  113 1.956420 6.771387
  114 1.960043 6.767764
  115 1.960043 6.764141
  116 1.963666 6.760518
  117 1.963666 6.756895
  118 1.963666 6.753272
  119 1.963666 6.749649
  120 1.963666 6.746026
  121 1.963666 6.742403
  122 1.967289 6.738780
  123 1.967289 6.735157
  124 1.970912 6.731534
  125 1.970912 6.727911
  126 1.974535 6.724288
  127 1.974535 6.720665
  128 1.978158 6.717042
  129 1.978158 6.713419
  130 1.981781 6.709796
  131 1.981781 6.706173
  132 1.985404 6.702550
  133 1.985404 6.698927
  134 1.989027 6.695304
  135 1.989027 6.691681
  136 1.989027 6.688058
  137 1.989027 6.684435
  138 1.989027 6.680812
  139 1.989027 6.677189
  140 1.989027 6.673566
  141 1.989027 6.669943
  142 1.989027 6.666320
  143 1.989027 6.662697
  144 1.989027 6.659074
  145 1.989027 6.655451
  146 1.989027 6.651828
  147 1.989027 6.648205
  148 1.989027 6.644582
  149 1.989027 6.640959
  150 1.989027 6.637336
  151 1.989027 6.633713
  152 1.989027 6.630090
  153 1.989027 6.626467
  154 1.989027 6.622844
  155 1.989027 6.619221
  156 1.989027 6.615598
  157 1.989027 6.611975
  158 1.989027 6.608352
  159 1.989027 6.604729
  160 1.989027 6.601106
  161 1.989027 6.597483
  162 1.989027 6.593860
  163 1.989027 6.590237
  164 1.989027 6.586614
  165 1.989027 6.582991
  166 1.989027 6.579368
  167 1.989027 6.575745
  168 1.989027 6.572122
  169 1.989027 6.568499
  170 1.989027 6.564876
  171 1.989027 6.561253
  172 1.989027 6.557630
  173 1.992650 6.554007
  174 1.996273 6.550384
  175 1.996273 6.546761
  176 1.999896 6.543138
  177 2.003519 6.539515
  178 2.003519 6.535892
  179 2.007142 6.532269
  180 2.007142 6.528646
  181 2.010765 6.525023
  182 2.010765 6.521400
  183 2.014388 6.517777
  184 2.018011 6.514154
  185 2.021634 6.510531
  186 2.021634 6.506908
  187 2.025257 6.503285
  188 2.025257 6.499662
  189 2.028880 6.496039
  190 2.028880 6.492416
  191 2.032503 6.488793
  192 2.032503 6.485170
  193 2.036126 6.481547
  194 2.036126 6.477924
  195 2.039749 6.474301
  196 2.039749 6.470678
  197 2.043372 6.467055
  198 2.043372 6.463432
  199 2.043372 6.459809
  200 2.043372 6.456186
  201 2.043372 6.452563
  202 2.043372 6.448940
  203 2.043372 6.445317
  204 2.043372 6.441694
  205 2.043372 6.438071
  206 2.043372 6.434448
  207 2.043372 6.430825
  208 2.043372 6.427202
  209 2.043372 6.423579
  210 2.043372 6.419956
  211 2.043372 6.416333
  212 2.043372 6.412710
  213 2.043372 6.409087
  214 2.043372 6.405464
  215 2.043372 6.401841
  216 2.043372 6.398218
  217 2.043372 6.394595
  218 2.043372 6.390972
  219 2.043372 6.387349
  220 2.043372 6.383726
  221 2.043372 6.380103
  222 2.043372 6.376480
  223 2.043372 6.372857
  224 2.043372 6.369234
  225 2.043372 6.365611
  226 2.046995 6.361988
  227 2.050618 6.358365
  228 2.050618 6.354742
  229 2.054241 6.351119
  230 2.054241 6.347496
  231 2.057864 6.343873
  232 2.057864 6.340250
  233 2.061487 6.336627
  234 2.061487 6.333004
  235 2.065110 6.329381
  236 2.065110 6.325758
  237 2.068733 6.322135
  238 2.068733 6.318512
  239 2.072356 6.314889
  240 2.072356 6.311266
  241 2.072356 6.307643
  242 2.075979 6.304020
  243 2.075979 6.300397
  244 2.075979 6.296774
  245 2.075979 6.293151
  246 2.075979 6.289528
  247 2.075979 6.285905
  248 2.075979 6.282282
  249 2.075979 6.278659
  250 2.075979 6.275036
  251 2.075979 6.271413
  252 2.075979 6.267790
  253 2.075979 6.264167
  254 2.075979 6.260544
  255 2.075979 6.256921
  256 2.075979 6.253298
  257 2.079602 6.249675
  258 2.079602 6.246052
  259 2.079602 6.242429
  260 2.079602 6.238806
  261 2.079602 6.235183
  262 2.083225 6.231560
  263 2.083225 6.227937
  264 2.083225 6.224314
  265 2.083225 6.220691
  266 2.083225 6.217068
  267 2.083225 6.213445
  268 2.083225 6.209822
  269 2.083225 6.206199
  270 2.083225 6.202576
  271 2.083225 6.198953
  272 2.083225 6.195330
  273 2.083225 6.191707
  274 2.083225 6.188084
  275 2.083225 6.184461
  276 2.086848 6.180838
  277 2.086848 6.177215
  278 2.086848 6.173592
  279 2.086848 6.169969
  280 2.086848 6.166346
  281 2.086848 6.162723
  282 2.086848 6.159100
  283 2.086848 6.155477
  284 2.086848 6.151854
  285 2.086848 6.148231
  286 2.086848 6.144608
  287 2.086848 6.140985
  288 2.086848 6.137362
  289 2.090471 6.133739
  290 2.090471 6.130116
  291 2.090471 6.126493
  292 2.090471 6.122870
  293 2.090471 6.119247
  294 2.090471 6.115624
  295 2.094094 6.112001
  296 2.097717 6.108378
  297 2.101340 6.104755
  298 2.104963 6.101132
  299 2.104963 6.097509
  300 2.108586 6.093886
  301 2.108586 6.090263
  302 2.112209 6.086640
  303 2.112209 6.083017
  304 2.115832 6.079394
  305 2.115832 6.075771
  306 2.119455 6.072148
  307 2.119455 6.068525
  308 2.123078 6.064902
  309 2.123078 6.061279
  310 2.126701 6.057656
  311 2.126701 6.054033
  312 2.130324 6.050410
  313 2.133947 6.046787
  314 2.133947 6.043164
  315 2.137570 6.039541
  316 2.141193 6.035918
  317 2.141193 6.032295
  318 2.144816 6.028672
  319 2.144816 6.025049
  320 2.148439 6.021426
  321 2.148439 6.017803
  322 2.152062 6.014180
  323 2.152062 6.010557
  324 2.155685 6.006934
  325 2.155685 6.003311
  326 2.159308 5.999688
  327 2.159308 5.996065
  328 2.162931 5.992442
  329 2.162931 5.988819
  330 2.162931 5.985196
  331 2.162931 5.981573
  332 2.162931 5.977950
  333 2.162931 5.974327
  334 2.162931 5.970704
  335 2.162931 5.967081
  336 2.162931 5.963458
  337 2.162931 5.959835
  338 2.162931 5.956212
  339 2.162931 5.952589
  340 2.162931 5.948966
  341 2.162931 5.945343
  342 2.162931 5.941720
  343 2.162931 5.938097
  344 2.162931 5.934474
  345 2.162931 5.930851
  346 2.166554 5.927228
  347 2.166554 5.923605
  348 2.166554 5.919982
  349 2.166554 5.916359
  350 2.170177 5.912736
  351 2.170177 5.909113
  352 2.170177 5.905490
  353 2.170177 5.901867
  354 2.170177 5.898244
  355 2.170177 5.894621
  356 2.170177 5.890998
  357 2.170177 5.887375
  358 2.170177 5.883752
  359 2.170177 5.880129
  360 2.170177 5.876506
  361 2.170177 5.872883
  362 2.170177 5.869260
  363 2.170177 5.865637
  364 2.170177 5.862014
  365 2.170177 5.858391
  366 2.170177 5.854768
  367 2.170177 5.851145
  368 2.170177 5.847522
  369 2.170177 5.843899
  370 2.170177 5.840276
  371 2.170177 5.836653
  372 2.170177 5.833030
  373 2.173800 5.829407
  374 2.173800 5.825784
  375 2.173800 5.822161
  376 2.177423 5.818538
  377 2.177423 5.814915
  378 2.177423 5.811292
  379 2.181046 5.807669
  380 2.181046 5.804046
  381 2.184669 5.800423
  382 2.184669 5.796800
  383 2.188292 5.793177
  384 2.188292 5.789554
  385 2.191915 5.785931
  386 2.191915 5.782308
  387 2.191915 5.778685
  388 2.191915 5.775062
  389 2.191915 5.771439
  390 2.191915 5.767816
  391 2.191915 5.764193
  392 2.191915 5.760570
  393 2.191915 5.756947
  394 2.191915 5.753324
  395 2.191915 5.749701
  396 2.191915 5.746078
  397 2.191915 5.742455
  398 2.191915 5.738832
  399 2.191915 5.735209
  400 2.191915 5.731586
  401 2.191915 5.727963
  402 2.191915 5.724340
  403 2.191915 5.720717
  404 2.191915 5.717094
  405 2.191915 5.713471
  406 2.191915 5.709848
  407 2.191915 5.706225
  408 2.191915 5.702602
  409 2.191915 5.698979
  410 2.191915 5.695356
  411 2.191915 5.691733
  412 2.195538 5.688110
  413 2.195538 5.684487
  414 2.199161 5.680864
  415 2.199161 5.677241
  416 2.202784 5.673618
  417 2.202784 5.669995
  418 2.206407 5.666372
  419 2.206407 5.662749
  420 2.210030 5.659126
  421 2.213653 5.655503
  422 2.217276 5.651880
  423 2.217276 5.648257
  424 2.220899 5.644634
  425 2.220899 5.641011
  426 2.224522 5.637388
  427 2.224522 5.633765
  428 2.228145 5.630142
  429 2.228145 5.626519
  430 2.231768 5.622896
  431 2.231768 5.619273
  432 2.235391 5.615650
  433 2.235391 5.612027
  434 2.239014 5.608404
  435 2.239014 5.604781
  436 2.242637 5.601158
  437 2.242637 5.597535
  438 2.246260 5.593912
  439 2.246260 5.590289
  440 2.249883 5.586666
  441 2.249883 5.583043
  442 2.249883 5.579420
  443 2.253506 5.575797
  444 2.257129 5.572174
  445 2.257129 5.568551
  446 2.260752 5.564928
  447 2.260752 5.561305
  448 2.264375 5.557682
  449 2.267998 5.554059
  450 2.267998 5.550436
  451 2.271621 5.546813
  452 2.271621 5.543190
  453 2.275244 5.539567
  454 2.275244 5.535944
  455 2.278867 5.532321
  456 2.278867 5.528698
  457 2.282490 5.525075
  458 2.282490 5.521452
  459 2.286113 5.517829
  460 2.286113 5.514206
  461 2.289736 5.510583
  462 2.289736 5.506960
  463 2.293359 5.503337
  464 2.293359 5.499714
  465 2.293359 5.496091
  466 2.296982 5.492468
  467 2.296982 5.488845
  468 2.300605 5.485222
  469 2.304228 5.481599
  470 2.307851 5.477976
  471 2.307851 5.474353
  472 2.311474 5.470730
  473 2.315097 5.467107
  474 2.315097 5.463484
  475 2.318720 5.459861
  476 2.318720 5.456238
  477 2.322343 5.452615
  478 2.322343 5.448992
  479 2.325966 5.445369
  480 2.325966 5.441746
  481 2.329589 5.438123
  482 2.329589 5.434500
  483 2.333212 5.430877
  484 2.333212 5.427254
  485 2.336835 5.423631
  486 2.336835 5.420008
  487 2.340458 5.416385
  488 2.340458 5.412762
  489 2.340458 5.409139
  490 2.344081 5.405516
  491 2.344081 5.401893
  492 2.344081 5.398270
  493 2.347704 5.394647
  494 2.347704 5.391024
  495 2.351327 5.387401
  496 2.351327 5.383778
  497 2.351327 5.380155
  498 2.354950 5.376532
  499 2.354950 5.372909
  500 2.358573 5.369286
  501 2.358573 5.365663
  502 2.362196 5.362040
  503 2.362196 5.358417
  504 2.362196 5.354794
  505 2.365819 5.351171
  506 2.369442 5.347548
  507 2.369442 5.343925
  508 2.373065 5.340302
  509 2.373065 5.336679
  510 2.376688 5.333056
  511 2.380311 5.329433
  512 2.383934 5.325810
  513 2.387557 5.322187
  514 2.391180 5.318564
  515 2.394803 5.314941
  516 2.398426 5.311318
  517 2.402049 5.307695
  518 2.402049 5.304072
  519 2.405672 5.300449
  520 2.405672 5.296826
  521 2.409295 5.293203
  522 2.409295 5.289580
  523 2.412918 5.285957
  524 2.412918 5.282334
  525 2.416541 5.278711
  526 2.416541 5.275088
  527 2.420164 5.271465
  528 2.420164 5.267842
  529 2.423787 5.264219
  530 2.423787 5.260596
  531 2.423787 5.256973
  532 2.423787 5.253350
  533 2.427410 5.249727
  534 2.431033 5.246104
  535 2.434656 5.242481
  536 2.438279 5.238858
  537 2.441902 5.235235
  538 2.445525 5.231612
  539 2.449148 5.227989
  540 2.449148 5.224366
  541 2.452771 5.220743
  542 2.456394 5.220743
  543 2.460017 5.217120
  544 2.463640 5.217120
  545 2.467263 5.213497
  546 2.470886 5.213497
  547 2.474509 5.209874
  548 2.478132 5.209874
  549 2.481755 5.206251
  550 2.485378 5.202628
  551 2.489001 5.199005
  552 2.492624 5.195382
  553 2.492624 5.191759
  554 2.496247 5.188136
  555 2.496247 5.184513
  556 2.499870 5.180890
  557 2.499870 5.177267
  558 2.503493 5.173644
  559 2.503493 5.170021
  560 2.507116 5.166398
  561 2.507116 5.162775
  562 2.510739 5.159152
  563 2.510739 5.155529
  564 2.514362 5.151906
  565 2.514362 5.148283
  566 2.514362 5.144660
  567 2.514362 5.141037
  568 2.514362 5.137414
  569 2.514362 5.133791
  570 2.514362 5.130168
  571 2.514362 5.126545
  572 2.514362 5.122922
  573 2.514362 5.119299
  574 2.514362 5.115676
  575 2.517985 5.112053
  576 2.521608 5.108430
  577 2.521608 5.104807
  578 2.525231 5.101184
  579 2.525231 5.097561
  580 2.528854 5.093938
  581 2.532477 5.093938
  582 2.536100 5.090315
  583 2.539723 5.090315
  584 2.543346 5.086692
  585 2.546969 5.083069
  586 2.550592 5.079446
  587 2.554215 5.075823
  588 2.554215 5.072200
  589 2.557838 5.068577
  590 2.557838 5.064954
  591 2.561461 5.061331
  592 2.561461 5.057708
  593 2.565084 5.054085
  594 2.565084 5.050462
  595 2.568707 5.046839
  596 2.568707 5.043216
  597 2.572330 5.039593
  598 2.572330 5.035970
  599 2.575953 5.032347
  600 2.575953 5.028724
  601 2.575953 5.025101
  602 2.575953 5.021478
  603 2.579576 5.017855
  604 2.579576 5.014232
  605 2.583199 5.010609
  606 2.583199 5.006986
  607 2.586822 5.003363
  608 2.586822 4.999740
  609 2.590445 4.996117
  610 2.590445 4.992494
  611 2.594068 4.988871
  612 2.594068 4.985248
  613 2.594068 4.981625
  614 2.594068 4.978002
  615 2.594068 4.974379
  616 2.597691 4.970756
  617 2.601314 4.967133
  618 2.604937 4.963510
  619 2.608560 4.959887
  620 2.612183 4.956264
  621 2.615806 4.952641
  622 2.619429 4.949018
  623 2.623052 4.945395
  624 2.626675 4.941772
  625 2.630298 4.938149
  626 2.633921 4.934526
  627 2.637544 4.930903
  628 2.641167 4.927280
  629 2.644790 4.923657
  630 2.648413 4.920034
  631 2.652036 4.916411
  632 2.655659 4.912788
  633 2.655659 4.909165
  634 2.659282 4.905542
  635 2.659282 4.901919
  636 2.662905 4.898296
  637 2.662905 4.894673
  638 2.666528 4.891050
  639 2.666528 4.887427
  640 2.670151 4.883804
  641 2.670151 4.880181
  642 2.673774 4.876558
  643 2.673774 4.872935
  644 2.677397 4.869312
  645 2.681020 4.865689
  646 2.681020 4.862066
  647 2.684643 4.858443
  648 2.688266 4.854820
  649 2.691889 4.851197
  650 2.695512 4.847574
  651 2.699135 4.843951
  652 2.702758 4.840328
  653 2.706381 4.836705
  654 2.706381 4.833082
  655 2.710004 4.829459
  656 2.710004 4.825836
  657 2.713627 4.822213
  658 2.713627 4.818590
  659 2.717250 4.814967
  660 2.717250 4.811344
  661 2.720873 4.807721
  662 2.720873 4.804098
  663 2.724496 4.800475
  664 2.724496 4.796852
  665 2.728119 4.793229
  666 2.728119 4.789606
  667 2.731742 4.785983
  668 2.731742 4.782360
  669 2.735365 4.778737
  670 2.735365 4.775114
  671 2.735365 4.771491
  672 2.735365 4.767868
  673 2.735365 4.764245
  674 2.735365 4.760622
  675 2.738988 4.756999
  676 2.738988 4.753376
  677 2.742611 4.749753
  678 2.746234 4.746130
  679 2.749857 4.742507
  680 2.753480 4.738884
  681 2.757103 4.735261
  682 2.757103 4.731638
  683 2.760726 4.728015
  684 2.760726 4.724392
  685 2.764349 4.720769
  686 2.764349 4.717146
  687 2.767972 4.713523
  688 2.767972 4.709900
  689 2.771595 4.706277
  690 2.771595 4.702654
  691 2.775218 4.699031
  692 2.775218 4.695408
  693 2.778841 4.691785
  694 2.778841 4.688162
  695 2.778841 4.684539
  696 2.782464 4.680916
  697 2.782464 4.677293
  698 2.782464 4.673670
  699 2.786087 4.670047
  700 2.786087 4.666424
  701 2.789710 4.662801
  702 2.793333 4.659178
  703 2.796956 4.655555
  704 2.800579 4.655555
  705 2.804202 4.651932
  706 2.807825 4.651932
  707 2.811448 4.648309
  708 2.815071 4.648309
  709 2.818694 4.644686
  710 2.822317 4.641063
  711 2.825940 4.637440
  712 2.825940 4.633817
  713 2.829563 4.630194
  714 2.829563 4.626571
  715 2.833186 4.622948
  716 2.833186 4.619325
  717 2.836809 4.615702
  718 2.836809 4.612079
  719 2.840432 4.608456
  720 2.840432 4.604833
  721 2.844055 4.601210
  722 2.844055 4.597587
  723 2.847678 4.593964
  724 2.847678 4.590341
  725 2.847678 4.586718
  726 2.847678 4.583095
  727 2.847678 4.579472
  728 2.847678 4.575849
  729 2.847678 4.572226
  730 2.847678 4.568603
  731 2.847678 4.564980
  732 2.847678 4.561357
  733 2.847678 4.557734
  734 2.847678 4.554111
  735 2.847678 4.550488
  736 2.847678 4.546865
  737 2.847678 4.543242
  738 2.847678 4.539619
  739 2.851301 4.535996
  740 2.851301 4.532373
  741 2.854924 4.528750
  742 2.854924 4.525127
  743 2.858547 4.521504
  744 2.862170 4.517881
  745 2.865793 4.514258
  746 2.869416 4.510635
  747 2.873039 4.507012
  748 2.873039 4.503389
  749 2.876662 4.499766
  750 2.876662 4.496143
  751 2.880285 4.492520
  752 2.880285 4.488897
  753 2.883908 4.485274
  754 2.883908 4.481651
  755 2.887531 4.478028
  756 2.887531 4.474405
  757 2.891154 4.470782
  758 2.891154 4.467159
  759 2.894777 4.463536
  760 2.894777 4.459913
  761 2.894777 4.456290
  762 2.894777 4.452667
  763 2.898400 4.449044
  764 2.898400 4.445421
  765 2.898400 4.441798
  766 2.902023 4.438175
  767 2.902023 4.434552
  768 2.905646 4.430929
  769 2.905646 4.427306
  770 2.905646 4.423683
  771 2.909269 4.420060
  772 2.909269 4.416437
  773 2.909269 4.412814
  774 2.909269 4.409191
  775 2.909269 4.405568
  776 2.912892 4.401945
  777 2.912892 4.398322
  778 2.912892 4.394699
  779 2.916515 4.391076
  780 2.916515 4.387453
  781 2.920138 4.383830
  782 2.920138 4.380207
  783 2.923761 4.376584
  784 2.923761 4.372961
  785 2.923761 4.369338
  786 2.927384 4.365715
  787 2.927384 4.362092
  788 2.927384 4.358469
  789 2.931007 4.354846
  790 2.931007 4.351223
  791 2.931007 4.347600
  792 2.934630 4.343977
  793 2.934630 4.340354
  794 2.938253 4.336731
  795 2.938253 4.333108
  796 2.938253 4.329485
  797 2.941876 4.325862
  798 2.941876 4.322239
  799 2.941876 4.318616
  800 2.941876 4.314993
  801 2.941876 4.311370
  802 2.941876 4.307747
  803 2.941876 4.304124
  804 2.941876 4.300501
  805 2.941876 4.296878
  806 2.941876 4.293255
  807 2.941876 4.289632
  808 2.941876 4.286009
  809 2.941876 4.282386
  810 2.941876 4.278763
  811 2.941876 4.275140
  812 2.941876 4.271517
  813 2.941876 4.267894
  814 2.945499 4.264271
  815 2.945499 4.260648
  816 2.945499 4.257025
  817 2.945499 4.253402
  818 2.945499 4.249779
  819 2.945499 4.246156
  820 2.945499 4.242533
  821 2.949122 4.238910
  822 2.949122 4.235287
  823 2.952745 4.231664
  824 2.956368 4.228041
  825 2.956368 4.224418
  826 2.959991 4.220795
  827 2.963614 4.217172
  828 2.967237 4.213549
  829 2.970860 4.213549
  830 2.974483 4.209926
  831 2.978106 4.209926
  832 2.981729 4.206303
  833 2.985352 4.206303
  834 2.988975 4.202680
  835 2.992598 4.202680
  836 2.996221 4.199057
  837 2.999844 4.199057
  838 3.003467 4.195434
  839 3.007090 4.195434
  840 3.010713 4.191811
  841 3.014336 4.191811
  842 3.017959 4.188188
  843 3.021582 4.184565
  844 3.025205 4.180942
  845 3.028828 4.177319
  846 3.032451 4.173696
  847 3.036074 4.170073
  848 3.039697 4.166450
  849 3.039697 4.162827
  850 3.043320 4.159204
  851 3.046943 4.155581
  852 3.046943 4.151958
  853 3.050566 4.148335
  854 3.050566 4.144712
  855 3.054189 4.141089
  856 3.057812 4.137466
  857 3.061435 4.133843
  858 3.065058 4.130220
  859 3.068681 4.130220
  860 3.072304 4.126597
  861 3.075927 4.122974
  862 3.079550 4.122974
  863 3.083173 4.119351
  864 3.086796 4.119351
  865 3.090419 4.119351
  866 3.094042 4.115728
  867 3.097665 4.115728
  868 3.101288 4.112105
  869 3.104911 4.112105
  870 3.108534 4.112105
  871 3.112157 4.108482
  872 3.115780 4.108482
  873 3.119403 4.104859
  874 3.123026 4.104859
  875 3.126649 4.101236
  876 3.130272 4.101236
  877 3.133895 4.097613
  878 3.137518 4.097613
  879 3.141141 4.093990
  880 3.144764 4.093990
  881 3.148387 4.090367
  882 3.152010 4.090367
  883 3.155633 4.086744
  884 3.159256 4.083121
  885 3.162879 4.079498
  886 3.166502 4.075875
  887 3.170125 4.075875
  888 3.173748 4.072252
  889 3.177371 4.072252
  890 3.180994 4.068629
  891 3.184617 4.068629
  892 3.188240 4.065006
  893 3.191863 4.065006
  894 3.195486 4.061383
  895 3.199109 4.061383
  896 3.202732 4.057760
  897 3.206355 4.054137
  898 3.209978 4.050514
  899 3.213601 4.046891
  900 3.217224 4.043268
  901 3.220847 4.039645
  902 3.224470 4.036022
  903 3.224470 4.032399
  904 3.228093 4.028776
  905 3.228093 4.025153
  906 3.231716 4.021530
  907 3.231716 4.017907
  908 3.235339 4.014284
  909 3.238962 4.010661
  910 3.242585 4.007038
  911 3.242585 4.003415
  912 3.246208 3.999792
  913 3.246208 3.996169
  914 3.249831 3.992546
  915 3.249831 3.988923
  916 3.253454 3.985300
  917 3.253454 3.981677
  918 3.257077 3.978054
  919 3.257077 3.974431
  920 3.260700 3.970808
  921 3.260700 3.967185
  922 3.264323 3.963562
  923 3.264323 3.959939
  924 3.264323 3.956316
  925 3.264323 3.952693
  926 3.264323 3.949070
  927 3.264323 3.945447
  928 3.264323 3.941824
  929 3.264323 3.938201
  930 3.267946 3.934578
  931 3.267946 3.930955
  932 3.271569 3.927332
  933 3.271569 3.923709
  934 3.275192 3.920086
  935 3.275192 3.916463
  936 3.278815 3.912840
  937 3.278815 3.909217
  938 3.282438 3.905594
  939 3.282438 3.901971
  940 3.282438 3.898348
  941 3.286061 3.894725
  942 3.286061 3.891102
  943 3.286061 3.887479
  944 3.289684 3.883856
  945 3.289684 3.880233
  946 3.293307 3.876610
  947 3.293307 3.872987
  948 3.296930 3.869364
  949 3.300553 3.865741
  950 3.304176 3.862118
  951 3.307799 3.858495
  952 3.311422 3.854872
  953 3.315045 3.851249
  954 3.318668 3.847626
  955 3.322291 3.844003
  956 3.325914 3.840380
  957 3.329537 3.836757
  958 3.333160 3.833134
  959 3.336783 3.829511
  960 3.340406 3.825888
  961 3.344029 3.822265
  962 3.347652 3.818642
  963 3.351275 3.815019
  964 3.354898 3.811396
  965 3.358521 3.807773
  966 3.362144 3.804150
  967 3.365767 3.800527
  968 3.369390 3.796904
  969 3.373013 3.793281
  970 3.373013 3.789658
  971 3.376636 3.786035
  972 3.380259 3.782412
  973 3.380259 3.778789
  974 3.383882 3.775166
  975 3.383882 3.771543
  976 3.387505 3.767920
  977 3.391128 3.764297
  978 3.391128 3.760674
  979 3.394751 3.757051
  980 3.398374 3.753428
  981 3.401997 3.749805
  982 3.405620 3.746182
  983 3.409243 3.742559
  984 3.412866 3.738936
  985 3.416489 3.735313
  986 3.420112 3.731690
  987 3.420112 3.728067
  988 3.423735 3.724444
  989 3.427358 3.720821
  990 3.427358 3.717198
  991 3.430981 3.713575
  992 3.430981 3.709952
  993 3.434604 3.706329
  994 3.438227 3.702706
  995 3.441850 3.702706
  996 3.445473 3.699083
  997 3.449096 3.695460
  998 3.452719 3.691837
  999 3.456342 3.691837
 1000 3.459965 3.688214
 1001 3.463588 3.688214
 1002 3.467211 3.684591
 1003 3.470834 3.684591
 1004 3.474457 3.680968
 1005 3.478080 3.680968
 1006 3.481703 3.677345
 1007 3.485326 3.677345
 1008 3.488949 3.673722
 1009 3.492572 3.673722
 1010 3.496195 3.670099
 1011 3.499818 3.670099
 1012 3.503441 3.666476
 1013 3.507064 3.662853
 1014 3.510687 3.659230
 1015 3.514310 3.655607
 1016 3.517933 3.651984
 1017 3.521556 3.648361
 1018 3.525179 3.644738
 1019 3.528802 3.641115
 1020 3.532425 3.641115
 1021 3.536048 3.637492
 1022 3.539671 3.633869
 1023 3.543294 3.633869
 1024 3.546917 3.630246
 1025 3.550540 3.630246
 1026 3.554163 3.630246
 1027 3.557786 3.626623
 1028 3.561409 3.626623
 1029 3.565032 3.623000
 1030 3.568655 3.623000
 1031 3.572278 3.619377
 1032 3.575901 3.619377
 1033 3.579524 3.615754
 1034 3.583147 3.615754
 1035 3.586770 3.612131
 1036 3.590393 3.612131
 1037 3.594016 3.608508
 1038 3.597639 3.608508
 1039 3.601262 3.604885
 1040 3.601262 3.601262
 1041 3.604885 3.597639
 1042 3.604885 3.594016
 1043 3.608508 3.590393
 1044 3.608508 3.586770
 1045 3.612131 3.583147
 1046 3.612131 3.579524
 1047 3.615754 3.575901
 1048 3.615754 3.572278
 1049 3.619377 3.568655
 1050 3.619377 3.565032
 1051 3.623000 3.561409
 1052 3.623000 3.557786
 1053 3.623000 3.554163
 1054 3.623000 3.550540
 1055 3.623000 3.546917
 1056 3.623000 3.543294
 1057 3.623000 3.539671
 1058 3.623000 3.536048
 1059 3.626623 3.532425
 1060 3.626623 3.528802
 1061 3.626623 3.525179
 1062 3.626623 3.521556
 1063 3.630246 3.517933
 1064 3.633869 3.514310
 1065 3.637492 3.510687
 1066 3.641115 3.507064
 1067 3.644738 3.503441
 1068 3.648361 3.499818
 1069 3.651984 3.496195
 1070 3.655607 3.492572
 1071 3.659230 3.488949
 1072 3.659230 3.485326
 1073 3.662853 3.481703
 1074 3.666476 3.478080
 1075 3.670099 3.474457
 1076 3.673722 3.470834
 1077 3.677345 3.467211
 1078 3.680968 3.463588
 1079 3.684591 3.459965
 1080 3.688214 3.456342
 1081 3.691837 3.452719
 1082 3.695460 3.449096
 1083 3.699083 3.445473
 1084 3.702706 3.441850
 1085 3.702706 3.438227
 1086 3.706329 3.434604
 1087 3.706329 3.430981
 1088 3.709952 3.427358
 1089 3.709952 3.423735
 1090 3.713575 3.420112
 1091 3.713575 3.416489
 1092 3.717198 3.412866
 1093 3.717198 3.409243
 1094 3.720821 3.405620
 1095 3.720821 3.401997
 1096 3.724444 3.398374
 1097 3.724444 3.394751
 1098 3.724444 3.391128
 1099 3.724444 3.387505
 1100 3.724444 3.383882
 1101 3.728067 3.380259
 1102 3.731690 3.376636
 1103 3.731690 3.373013
 1104 3.735313 3.369390
 1105 3.738936 3.365767
 1106 3.742559 3.362144
 1107 3.746182 3.358521
 1108 3.749805 3.354898
 1109 3.753428 3.351275
 1110 3.757051 3.347652
 1111 3.760674 3.344029
 1112 3.764297 3.340406
 1113 3.767920 3.336783
 1114 3.771543 3.333160
 1115 3.775166 3.333160
 1116 3.778789 3.329537
 1117 3.782412 3.325914
 1118 3.786035 3.322291
 1119 3.789658 3.318668
 1120 3.793281 3.315045
 1121 3.796904 3.311422
 1122 3.796904 3.307799
 1123 3.800527 3.304176
 1124 3.800527 3.300553
 1125 3.804150 3.296930
 1126 3.804150 3.293307
 1127 3.807773 3.289684
 1128 3.807773 3.286061
 1129 3.811396 3.282438
 1130 3.811396 3.278815
 1131 3.815019 3.275192
 1132 3.815019 3.271569
 1133 3.818642 3.267946
 1134 3.818642 3.264323
 1135 3.818642 3.260700
 1136 3.822265 3.257077
 1137 3.822265 3.253454
 1138 3.825888 3.249831
 1139 3.825888 3.246208
 1140 3.829511 3.242585
 1141 3.829511 3.238962
 1142 3.833134 3.235339
 1143 3.833134 3.231716
 1144 3.836757 3.228093
 1145 3.836757 3.224470
 1146 3.840380 3.220847
 1147 3.840380 3.217224
 1148 3.844003 3.213601
 1149 3.844003 3.209978
 1150 3.844003 3.206355
 1151 3.847626 3.202732
 1152 3.851249 3.199109
 1153 3.854872 3.195486
 1154 3.858495 3.191863
 1155 3.858495 3.188240
 1156 3.862118 3.184617
 1157 3.862118 3.180994
 1158 3.865741 3.177371
 1159 3.865741 3.173748
 1160 3.869364 3.170125
 1161 3.869364 3.166502
 1162 3.872987 3.162879
 1163 3.872987 3.159256
 1164 3.876610 3.155633
 1165 3.876610 3.152010
 1166 3.880233 3.148387
 1167 3.880233 3.144764
 1168 3.883856 3.141141
 1169 3.883856 3.137518
 1170 3.887479 3.133895
 1171 3.887479 3.130272
 1172 3.891102 3.126649
 1173 3.891102 3.123026
 1174 3.891102 3.119403
 1175 3.891102 3.115780
 1176 3.891102 3.112157
 1177 3.891102 3.108534
 1178 3.891102 3.104911
 1179 3.891102 3.101288
 1180 3.891102 3.097665
 1181 3.894725 3.094042
 1182 3.898348 3.090419
 1183 3.901971 3.086796
 1184 3.905594 3.083173
 1185 3.905594 3.079550
 1186 3.909217 3.075927
 1187 3.909217 3.072304
 1188 3.912840 3.068681
 1189 3.912840 3.065058
 1190 3.916463 3.061435
 1191 3.916463 3.057812
 1192 3.920086 3.054189
 1193 3.923709 3.050566
 1194 3.923709 3.046943
 1195 3.927332 3.043320
 1196 3.927332 3.039697
 1197 3.930955 3.036074
 1198 3.930955 3.032451
 1199 3.934578 3.028828
 1200 3.938201 3.025205
 1201 3.941824 3.021582
 1202 3.945447 3.017959
 1203 3.949070 3.014336
 1204 3.952693 3.010713
 1205 3.956316 3.007090
 1206 3.959939 3.003467
 1207 3.963562 2.999844
 1208 3.967185 2.996221
 1209 3.970808 2.992598
 1210 3.974431 2.988975
 1211 3.978054 2.985352
 1212 3.978054 2.981729
 1213 3.981677 2.978106
 1214 3.985300 2.974483
 1215 3.988923 2.970860
 1216 3.992546 2.967237
 1217 3.996169 2.963614
 1218 3.999792 2.959991
 1219 4.003415 2.956368
 1220 4.007038 2.952745
 1221 4.010661 2.949122
 1222 4.014284 2.949122
 1223 4.017907 2.945499
 1224 4.021530 2.941876
 1225 4.025153 2.938253
 1226 4.028776 2.934630
 1227 4.032399 2.931007
 1228 4.036022 2.927384
 1229 4.039645 2.923761
 1230 4.043268 2.920138
 1231 4.046891 2.916515
 1232 4.050514 2.912892
 1233 4.050514 2.909269
 1234 4.054137 2.905646
 1235 4.057760 2.902023
 1236 4.057760 2.898400
 1237 4.061383 2.894777
 1238 4.065006 2.891154
 1239 4.068629 2.887531
 1240 4.072252 2.883908
 1241 4.072252 2.880285
 1242 4.075875 2.876662
 1243 4.075875 2.873039
 1244 4.079498 2.869416
 1245 4.079498 2.865793
 1246 4.083121 2.862170
 1247 4.083121 2.858547
 1248 4.086744 2.854924
 1249 4.090367 2.851301
 1250 4.090367 2.847678
 1251 4.093990 2.844055
 1252 4.093990 2.840432
 1253 4.097613 2.836809
 1254 4.097613 2.833186
 1255 4.101236 2.829563
 1256 4.101236 2.825940
 1257 4.104859 2.822317
 1258 4.104859 2.818694
 1259 4.108482 2.815071
 1260 4.108482 2.811448
 1261 4.112105 2.807825
 1262 4.112105 2.804202
 1263 4.112105 2.800579
 1264 4.112105 2.796956
 1265 4.112105 2.793333
 1266 4.112105 2.789710
 1267 4.112105 2.786087
 1268 4.112105 2.782464
 1269 4.112105 2.778841
 1270 4.112105 2.775218
 1271 4.112105 2.771595
 1272 4.112105 2.767972
 1273 4.115728 2.764349
 1274 4.119351 2.760726
 1275 4.122974 2.757103
 1276 4.126597 2.753480
 1277 4.130220 2.749857
 1278 4.133843 2.746234
 1279 4.137466 2.742611
 1280 4.141089 2.738988
 1281 4.144712 2.735365
 1282 4.148335 2.735365
 1283 4.151958 2.731742
 1284 4.155581 2.731742
 1285 4.159204 2.728119
 1286 4.162827 2.728119
 1287 4.166450 2.724496
 1288 4.170073 2.724496
 1289 4.173696 2.720873
 1290 4.177319 2.717250
 1291 4.180942 2.713627
 1292 4.184565 2.710004
 1293 4.188188 2.706381
 1294 4.191811 2.702758
 1295 4.195434 2.699135
 1296 4.195434 2.695512
 1297 4.199057 2.691889
 1298 4.202680 2.688266
 1299 4.202680 2.684643
 1300 4.206303 2.681020
 1301 4.209926 2.677397
 1302 4.213549 2.673774
 1303 4.217172 2.670151
 1304 4.220795 2.666528
 1305 4.224418 2.662905
 1306 4.228041 2.659282
 1307 4.231664 2.655659
 1308 4.235287 2.652036
 1309 4.238910 2.652036
 1310 4.242533 2.648413
 1311 4.246156 2.648413
 1312 4.249779 2.644790
 1313 4.253402 2.644790
 1314 4.257025 2.641167
 1315 4.260648 2.637544
 1316 4.264271 2.633921
 1317 4.267894 2.630298
 1318 4.267894 2.626675
 1319 4.271517 2.623052
 1320 4.271517 2.619429
 1321 4.275140 2.615806
 1322 4.275140 2.612183
 1323 4.278763 2.608560
 1324 4.278763 2.604937
 1325 4.282386 2.601314
 1326 4.282386 2.597691
 1327 4.286009 2.594068
 1328 4.286009 2.590445
 1329 4.289632 2.586822
 1330 4.289632 2.583199
 1331 4.289632 2.579576
 1332 4.289632 2.575953
 1333 4.289632 2.572330
 1334 4.289632 2.568707
 1335 4.289632 2.565084
 1336 4.289632 2.561461
 1337 4.289632 2.557838
 1338 4.289632 2.554215
 1339 4.289632 2.550592
 1340 4.289632 2.546969
 1341 4.289632 2.543346
 1342 4.289632 2.539723
 1343 4.289632 2.536100
 1344 4.289632 2.532477
 1345 4.289632 2.528854
 1346 4.289632 2.525231
 1347 4.289632 2.521608
 1348 4.293255 2.517985
 1349 4.293255 2.514362
 1350 4.293255 2.510739
 1351 4.296878 2.507116
 1352 4.296878 2.503493
 1353 4.296878 2.499870
 1354 4.300501 2.496247
 1355 4.300501 2.492624
 1356 4.304124 2.489001
 1357 4.307747 2.485378
 1358 4.311370 2.481755
 1359 4.314993 2.478132
 1360 4.318616 2.474509
 1361 4.322239 2.470886
 1362 4.325862 2.467263
 1363 4.329485 2.463640
 1364 4.333108 2.460017
 1365 4.336731 2.456394
 1366 4.340354 2.452771
 1367 4.343977 2.449148
 1368 4.347600 2.445525
 1369 4.351223 2.441902
 1370 4.354846 2.438279
 1371 4.358469 2.434656
 1372 4.362092 2.434656
 1373 4.365715 2.431033
 1374 4.369338 2.427410
 1375 4.372961 2.423787
 1376 4.376584 2.420164
 1377 4.380207 2.416541
 1378 4.383830 2.412918
 1379 4.387453 2.409295
 1380 4.387453 2.405672
 1381 4.391076 2.402049
 1382 4.391076 2.398426
 1383 4.394699 2.394803
 1384 4.394699 2.391180
 1385 4.398322 2.387557
 1386 4.398322 2.383934
 1387 4.401945 2.380311
 1388 4.401945 2.376688
 1389 4.405568 2.373065
 1390 4.405568 2.369442
 1391 4.409191 2.365819
 1392 4.412814 2.362196
 1393 4.416437 2.358573
 1394 4.420060 2.354950
 1395 4.423683 2.351327
 1396 4.427306 2.347704
 1397 4.430929 2.344081
 1398 4.434552 2.340458
 1399 4.438175 2.336835
 1400 4.441798 2.333212
 1401 4.445421 2.333212
 1402 4.449044 2.329589
 1403 4.452667 2.329589
 1404 4.456290 2.325966
 1405 4.459913 2.322343
 1406 4.463536 2.318720
 1407 4.467159 2.315097
 1408 4.470782 2.311474
 1409 4.474405 2.307851
 1410 4.478028 2.304228
 1411 4.481651 2.300605
 1412 4.485274 2.296982
 1413 4.485274 2.293359
 1414 4.488897 2.289736
 1415 4.492520 2.286113
 1416 4.492520 2.282490
 1417 4.496143 2.278867
 1418 4.496143 2.275244
 1419 4.499766 2.271621
 1420 4.499766 2.267998
 1421 4.503389 2.264375
 1422 4.503389 2.260752
 1423 4.507012 2.257129
 1424 4.507012 2.253506
 1425 4.510635 2.249883
 1426 4.510635 2.246260
 1427 4.514258 2.242637
 1428 4.514258 2.239014
 1429 4.514258 2.235391
 1430 4.514258 2.231768
 1431 4.514258 2.228145
 1432 4.514258 2.224522
 1433 4.514258 2.220899
 1434 4.517881 2.217276
 1435 4.517881 2.213653
 1436 4.521504 2.210030
 1437 4.521504 2.206407
 1438 4.521504 2.202784
 1439 4.525127 2.199161
 1440 4.525127 2.195538
 1441 4.525127 2.191915
 1442 4.525127 2.188292
 1443 4.525127 2.184669
 1444 4.525127 2.181046
 1445 4.528750 2.177423
 1446 4.528750 2.173800
 1447 4.532373 2.170177
 1448 4.532373 2.166554
 1449 4.535996 2.162931
 1450 4.535996 2.159308
 1451 4.539619 2.155685
 1452 4.539619 2.152062
 1453 4.539619 2.148439
 1454 4.539619 2.144816
 1455 4.539619 2.141193
 1456 4.543242 2.137570
 1457 4.546865 2.133947
 1458 4.550488 2.130324
 1459 4.554111 2.126701
 1460 4.557734 2.123078
 1461 4.561357 2.119455
 1462 4.564980 2.115832
 1463 4.568603 2.112209
 1464 4.572226 2.108586
 1465 4.575849 2.104963
 1466 4.575849 2.101340
 1467 4.579472 2.097717
 1468 4.579472 2.094094
 1469 4.583095 2.090471
 1470 4.583095 2.086848
 1471 4.586718 2.083225
 1472 4.590341 2.079602
 1473 4.593964 2.075979
 1474 4.597587 2.072356
 1475 4.601210 2.068733
 1476 4.604833 2.065110
 1477 4.608456 2.061487
 1478 4.612079 2.057864
 1479 4.615702 2.054241
 1480 4.619325 2.050618
 1481 4.622948 2.046995
 1482 4.626571 2.043372
 1483 4.630194 2.039749
 1484 4.630194 2.036126
 1485 4.633817 2.032503
 1486 4.637440 2.028880
 1487 4.641063 2.025257
 1488 4.644686 2.021634
 1489 4.648309 2.018011
 1490 4.651932 2.014388
 1491 4.655555 2.010765
 1492 4.659178 2.007142
 1493 4.662801 2.003519
 1494 4.666424 1.999896
 1495 4.670047 1.996273
 1496 4.673670 1.992650
 1497 4.677293 1.992650
 1498 4.680916 1.992650
 1499 4.684539 1.992650
 1500 4.688162 1.992650
 1501 4.691785 1.992650
 1502 4.695408 1.989027
 1503 4.699031 1.989027
 1504 4.702654 1.985404
 1505 4.706277 1.985404
 1506 4.709900 1.981781
 1507 4.713523 1.981781
 1508 4.717146 1.978158
 1509 4.720769 1.978158
 1510 4.724392 1.974535
 1511 4.728015 1.974535
 1512 4.731638 1.970912
 1513 4.735261 1.970912
 1514 4.738884 1.967289
 1515 4.742507 1.967289
 1516 4.746130 1.963666
 1517 4.749753 1.960043
 1518 4.753376 1.960043
 1519 4.756999 1.956420
 1520 4.760622 1.952797
 1521 4.764245 1.952797
 1522 4.767868 1.952797
 1523 4.771491 1.952797
 1524 4.775114 1.952797
 1525 4.778737 1.952797
 1526 4.782360 1.952797
 1527 4.785983 1.952797
 1528 4.789606 1.952797
 1529 4.793229 1.952797
 1530 4.796852 1.952797
 1531 4.800475 1.952797
 1532 4.804098 1.952797
 1533 4.807721 1.952797
 1534 4.811344 1.952797
 1535 4.814967 1.952797
 1536 4.818590 1.952797
 1537 4.822213 1.952797
 1538 4.825836 1.952797
 1539 4.829459 1.952797
 1540 4.833082 1.949174
 1541 4.836705 1.949174
 1542 4.840328 1.945551
 1543 4.843951 1.945551
 1544 4.847574 1.941928
 1545 4.851197 1.941928
 1546 4.854820 1.938305
 1547 4.858443 1.938305
 1548 4.862066 1.934682
 1549 4.865689 1.934682
 1550 4.869312 1.931059
 1551 4.872935 1.931059
 1552 4.876558 1.927436
 1553 4.880181 1.923813
 1554 4.883804 1.920190
 1555 4.887427 1.920190
 1556 4.891050 1.916567
 1557 4.894673 1.916567
 1558 4.898296 1.912944
 1559 4.901919 1.912944
 1560 4.905542 1.909321
 1561 4.909165 1.909321
 1562 4.912788 1.905698
 1563 4.916411 1.905698
 1564 4.920034 1.902075
 1565 4.923657 1.902075
 1566 4.927280 1.898452
 1567 4.930903 1.894829
 1568 4.934526 1.891206
 1569 4.938149 1.887583
 1570 4.938149 1.883960
 1571 4.941772 1.880337
 1572 4.941772 1.876714
 1573 4.945395 1.873091
 1574 4.945395 1.869468
 1575 4.949018 1.865845
 1576 4.949018 1.862222
 1577 4.952641 1.858599
 1578 4.952641 1.854976
 1579 4.956264 1.851353
 1580 4.956264 1.847730
 1581 4.959887 1.844107
 1582 4.959887 1.840484
 1583 4.963510 1.836861
 1584 4.967133 1.836861
 1585 4.970756 1.833238
 1586 4.974379 1.829615
 1587 4.978002 1.829615
 1588 4.981625 1.825992
 1589 4.985248 1.825992
 1590 4.988871 1.822369
 1591 4.992494 1.822369
 1592 4.996117 1.818746
 1593 4.999740 1.818746
 1594 5.003363 1.815123
 1595 5.006986 1.811500
 1596 5.010609 1.807877
 1597 5.014232 1.804254
 1598 5.017855 1.800631
 1599 5.021478 1.797008
 1600 5.025101 1.793385
 1601 5.028724 1.789762
 1602 5.032347 1.786139
 1603 5.035970 1.782516
 1604 5.039593 1.778893
 1605 5.043216 1.775270
 1606 5.046839 1.771647
 1607 5.050462 1.768024
 1608 5.054085 1.764401
 1609 5.057708 1.760778
 1610 5.061331 1.757155
 1611 5.064954 1.753532
 1612 5.068577 1.749909
 1613 5.072200 1.746286
 1614 5.075823 1.742663
 1615 5.079446 1.739040
 1616 5.083069 1.735417
 1617 5.086692 1.735417
 1618 5.090315 1.731794
 1619 5.093938 1.731794
 1620 5.097561 1.728171
 1621 5.101184 1.728171
 1622 5.104807 1.724548
 1623 5.108430 1.720925
 1624 5.112053 1.717302
 1625 5.115676 1.713679
 1626 5.119299 1.710056
 1627 5.122922 1.706433
 1628 5.126545 1.706433
 1629 5.130168 1.702810
 1630 5.133791 1.702810
 1631 5.137414 1.699187
 1632 5.141037 1.695564
 1633 5.144660 1.695564
 1634 5.148283 1.695564
 1635 5.151906 1.695564
 1636 5.155529 1.695564
 1637 5.159152 1.695564
 1638 5.162775 1.695564
 1639 5.166398 1.691941
 1640 5.170021 1.691941
 1641 5.173644 1.688318
 1642 5.177267 1.688318
 1643 5.180890 1.684695
 1644 5.184513 1.684695
 1645 5.188136 1.681072
 1646 5.191759 1.681072
 1647 5.195382 1.677449
 1648 5.199005 1.677449
 1649 5.202628 1.673826
 1650 5.206251 1.673826
 1651 5.209874 1.670203
 1652 5.213497 1.670203
 1653 5.217120 1.666580
 1654 5.220743 1.666580
 1655 5.224366 1.662957
 1656 5.227989 1.659334
 1657 5.231612 1.655711
 1658 5.235235 1.652088
 1659 5.238858 1.648465
 1660 5.242481 1.648465
 1661 5.246104 1.644842
 1662 5.249727 1.644842
 1663 5.253350 1.641219
 1664 5.256973 1.641219
 1665 5.260596 1.641219
 1666 5.264219 1.641219
 1667 5.267842 1.641219
 1668 5.271465 1.641219
 1669 5.275088 1.641219
 1670 5.278711 1.641219
 1671 5.282334 1.641219
 1672 5.285957 1.641219
 1673 5.289580 1.641219
 1674 5.293203 1.641219
 1675 5.296826 1.641219
 1676 5.300449 1.641219
 1677 5.304072 1.637596
 1678 5.307695 1.637596
 1679 5.311318 1.633973
 1680 5.314941 1.633973
 1681 5.318564 1.630350
 1682 5.322187 1.630350
 1683 5.325810 1.626727
 1684 5.329433 1.626727
 1685 5.333056 1.623104
 1686 5.336679 1.623104
 1687 5.340302 1.619481
 1688 5.343925 1.619481
 1689 5.347548 1.615858
 1690 5.351171 1.612235
 1691 5.351171 1.608612
 1692 5.354794 1.604989
 1693 5.358417 1.601366
 1694 5.362040 1.601366
 1695 5.365663 1.597743
 1696 5.369286 1.597743
 1697 5.372909 1.594120
 1698 5.376532 1.594120
 1699 5.380155 1.590497
 1700 5.383778 1.590497
 1701 5.387401 1.586874
 1702 5.391024 1.583251
 1703 5.394647 1.579628
 1704 5.398270 1.576005
 1705 5.401893 1.572382
 1706 5.401893 1.568759
 1707 5.405516 1.565136
 1708 5.405516 1.561513
 1709 5.409139 1.557890
 1710 5.409139 1.554267
 1711 5.412762 1.550644
 1712 5.412762 1.547021
 1713 5.416385 1.543398
 1714 5.416385 1.539775
 1715 5.420008 1.536152
 1716 5.423631 1.532529
 1717 5.427254 1.528906
 1718 5.430877 1.525283
 1719 5.434500 1.525283
 1720 5.438123 1.521660
 1721 5.441746 1.521660
 1722 5.445369 1.518037
 1723 5.448992 1.518037
 1724 5.452615 1.514414
 1725 5.456238 1.514414
 1726 5.459861 1.510791
 1727 5.463484 1.510791
 1728 5.467107 1.507168
 1729 5.470730 1.507168
 1730 5.474353 1.503545
 1731 5.477976 1.503545
 1732 5.481599 1.499922
 1733 5.485222 1.496299
 1734 5.488845 1.492676
 1735 5.492468 1.489053
 1736 5.496091 1.485430
 1737 5.499714 1.485430
 1738 5.503337 1.485430
 1739 5.506960 1.485430
 1740 5.510583 1.485430
 1741 5.514206 1.485430
 1742 5.517829 1.485430
 1743 5.521452 1.481807
 1744 5.525075 1.481807
 1745 5.528698 1.481807
 1746 5.532321 1.481807
 1747 5.535944 1.481807
 1748 5.539567 1.481807
 1749 5.543190 1.481807
 1750 5.546813 1.481807
 1751 5.550436 1.481807
 1752 5.554059 1.478184
 1753 5.557682 1.478184
 1754 5.561305 1.474561
 1755 5.564928 1.474561
 1756 5.568551 1.470938
 1757 5.572174 1.470938
 1758 5.575797 1.467315
 1759 5.579420 1.467315
 1760 5.583043 1.467315
 1761 5.586666 1.467315
 1762 5.590289 1.463692
 1763 5.593912 1.463692
 1764 5.597535 1.460069
 1765 5.601158 1.460069
 1766 5.604781 1.456446
 1767 5.608404 1.456446
 1768 5.612027 1.452823
 1769 5.615650 1.452823
 1770 5.619273 1.449200
 1771 5.622896 1.449200
 1772 5.626519 1.445577
 1773 5.630142 1.445577
 1774 5.633765 1.441954
 1775 5.637388 1.441954
 1776 5.641011 1.438331
 1777 5.644634 1.438331
 1778 5.648257 1.434708
 1779 5.651880 1.431085
 1780 5.655503 1.427462
 1781 5.659126 1.423839
 1782 5.662749 1.420216
 1783 5.666372 1.416593
 1784 5.669995 1.412970
 1785 5.673618 1.412970
 1786 5.677241 1.409347
 1787 5.680864 1.409347
 1788 5.684487 1.405724
 1789 5.688110 1.405724
 1790 5.691733 1.402101
 1791 5.695356 1.398478
 1792 5.698979 1.394855
 1793 5.702602 1.391232
 1794 5.706225 1.387609
 1795 5.709848 1.383986
 1796 5.713471 1.380363
 1797 5.717094 1.376740
 1798 5.720717 1.373117
 1799 5.724340 1.369494
 1800 5.727963 1.365871
 1801 5.731586 1.362248
 1802 5.735209 1.362248
 1803 5.738832 1.358625
 1804 5.742455 1.358625
 1805 5.746078 1.355002
 1806 5.749701 1.355002
 1807 5.753324 1.351379
 1808 5.756947 1.351379
 1809 5.760570 1.347756
 1810 5.764193 1.347756
 1811 5.767816 1.344133
 1812 5.771439 1.340510
 1813 5.775062 1.336887
 1814 5.778685 1.333264
 1815 5.782308 1.329641
 1816 5.785931 1.326018
 1817 5.789554 1.326018
 1818 5.793177 1.322395
 1819 5.796800 1.318772
 1820 5.800423 1.315149
 1821 5.804046 1.311526
 1822 5.807669 1.307903
 1823 5.811292 1.304280
 1824 5.814915 1.300657
 1825 5.818538 1.297034
 1826 5.822161 1.293411
 1827 5.822161 1.289788
 1828 5.825784 1.289788
 1829 5.829407 1.286165
 1830 5.833030 1.282542
 1831 5.836653 1.278919
 1832 5.840276 1.275296
 1833 5.843899 1.271673
 1834 5.847522 1.268050
 1835 5.851145 1.264427
 1836 5.854768 1.264427
 1837 5.858391 1.260804
 1838 5.862014 1.260804
 1839 5.865637 1.257181
 1840 5.869260 1.257181
 1841 5.872883 1.253558
 1842 5.876506 1.253558
 1843 5.880129 1.249935
 1844 5.883752 1.246312
 1845 5.887375 1.242689
 1846 5.890998 1.239066
 1847 5.894621 1.235443
 1848 5.898244 1.231820
 1849 5.901867 1.228197
 1850 5.905490 1.224574
 1851 5.909113 1.220951
 1852 5.912736 1.217328
 1853 5.916359 1.213705
 1854 5.919982 1.210082
 1855 5.923605 1.206459
 1856 5.927228 1.202836
 1857 5.930851 1.199213
 1858 5.934474 1.195590
 1859 5.938097 1.191967
 1860 5.941720 1.188344
 1861 5.945343 1.184721
 1862 5.948966 1.181098
 1863 5.952589 1.177475
 1864 5.956212 1.173852
 1865 5.959835 1.173852
 1866 5.963458 1.170229
 1867 5.967081 1.170229
 1868 5.970704 1.166606
 1869 5.974327 1.162983
 1870 5.977950 1.159360
 1871 5.981573 1.159360
 1872 5.985196 1.159360
 1873 5.988819 1.155737
 1874 5.992442 1.155737
 1875 5.996065 1.152114
 1876 5.999688 1.152114
 1877 6.003311 1.148491
 1878 6.006934 1.148491
 1879 6.010557 1.144868
 1880 6.014180 1.144868
 1881 6.017803 1.141245
 1882 6.021426 1.141245
 1883 6.025049 1.137622
 1884 6.028672 1.137622
 1885 6.032295 1.133999
 1886 6.035918 1.133999
 1887 6.039541 1.130376
 1888 6.043164 1.126753
 1889 6.046787 1.123130
 1890 6.050410 1.123130
 1891 6.054033 1.123130
 1892 6.057656 1.123130
 1893 6.061279 1.123130
 1894 6.064902 1.123130
 1895 6.068525 1.123130
 1896 6.072148 1.123130
 1897 6.075771 1.123130
 1898 6.079394 1.123130
 1899 6.083017 1.123130
 1900 6.086640 1.123130
 1901 6.090263 1.123130
 1902 6.093886 1.123130
 1903 6.097509 1.123130
 1904 6.101132 1.123130
 1905 6.104755 1.123130
 1906 6.108378 1.123130
 1907 6.112001 1.123130
 1908 6.115624 1.123130
 1909 6.119247 1.123130
 1910 6.122870 1.123130
 1911 6.126493 1.123130
 1912 6.130116 1.123130
 1913 6.133739 1.123130
 1914 6.137362 1.123130
 1915 6.140985 1.123130
 1916 6.144608 1.123130
 1917 6.148231 1.123130
 1918 6.151854 1.123130
 1919 6.155477 1.123130
 1920 6.159100 1.123130
 1921 6.162723 1.123130
 1922 6.166346 1.123130
 1923 6.169969 1.123130
 1924 6.173592 1.123130
 1925 6.177215 1.123130
 1926 6.180838 1.119507
 1927 6.184461 1.119507
 1928 6.188084 1.115884
 1929 6.191707 1.115884
 1930 6.195330 1.112261
 1931 6.198953 1.112261
 1932 6.202576 1.108638
 1933 6.206199 1.108638
 1934 6.209822 1.105015
 1935 6.213445 1.105015
 1936 6.217068 1.101392
 1937 6.220691 1.101392
 1938 6.224314 1.097769
 1939 6.227937 1.094146
 1940 6.231560 1.090523
 1941 6.235183 1.086900
 1942 6.238806 1.083277
 1943 6.238806 1.079654
 1944 6.242429 1.076031
 1945 6.242429 1.072408
 1946 6.246052 1.068785
 1947 6.246052 1.065162
 1948 6.249675 1.061539
 1949 6.249675 1.057916
 1950 6.253298 1.054293
 1951 6.253298 1.050670
 1952 6.256921 1.047047
 1953 6.256921 1.043424
 1954 6.260544 1.039801
 1955 6.260544 1.036178
 1956 6.260544 1.032555
 1957 6.260544 1.028932
 1958 6.260544 1.025309
 1959 6.260544 1.021686
 1960 6.260544 1.018063
 1961 6.260544 1.014440
 1962 6.260544 1.010817
 1963 6.260544 1.007194
 1964 6.260544 1.003571
 1965 6.260544 0.999948
 1966 6.260544 0.996325
 1967 6.260544 0.992702
 1968 6.260544 0.989079
 1969 6.260544 0.985456
 1970 6.260544 0.981833
 1971 6.260544 0.978210
 1972 6.260544 0.974587
 1973 6.264167 0.970964
 1974 6.267790 0.967341
 1975 6.271413 0.963718
 1976 6.275036 0.960095
 1977 6.278659 0.956472
 1978 6.282282 0.952849
 1979 6.285905 0.949226
 1980 6.289528 0.945603
 1981 6.293151 0.941980
 1982 6.296774 0.938357
 1983 6.300397 0.934734
 1984 6.304020 0.934734
 1985 6.307643 0.931111
 1986 6.311266 0.931111
 1987 6.314889 0.927488
 1988 6.318512 0.927488
 1989 6.322135 0.923865
 1990 6.325758 0.923865
 1991 6.329381 0.920242
 1992 6.333004 0.920242
 1993 6.336627 0.916619
 1994 6.340250 0.916619
 1995 6.343873 0.912996
 1996 6.347496 0.909373
 1997 6.351119 0.905750
 1998 6.354742 0.902127
 1999 6.358365 0.898504
 2000 6.361988 0.894881
 2001 6.365611 0.891258
 2002 6.369234 0.887635
 2003 6.372857 0.884012
 2004 6.376480 0.880389
 2005 6.380103 0.876766
 2006 6.383726 0.873143
 2007 6.387349 0.869520
 2008 6.390972 0.865897
 2009 6.394595 0.862274
 2010 6.398218 0.858651
 2011 6.401841 0.855028
 2012 6.405464 0.855028
 2013 6.409087 0.851405
 2014 6.412710 0.851405
 2015 6.416333 0.847782
 2016 6.419956 0.844159
 2017 6.423579 0.844159
 2018 6.427202 0.844159
 2019 6.430825 0.840536
 2020 6.434448 0.840536
 2021 6.438071 0.840536
 2022 6.441694 0.840536
 2023 6.445317 0.836913
 2024 6.448940 0.836913
 2025 6.452563 0.836913
 2026 6.456186 0.833290
 2027 6.459809 0.833290
 2028 6.463432 0.833290
 2029 6.467055 0.833290
 2030 6.470678 0.833290
 2031 6.474301 0.833290
 2032 6.477924 0.829667
 2033 6.481547 0.829667
 2034 6.485170 0.829667
 2035 6.488793 0.829667
 2036 6.492416 0.829667
 2037 6.496039 0.829667
 2038 6.499662 0.829667
 2039 6.503285 0.826044
 2040 6.506908 0.826044
 2041 6.510531 0.826044
 2042 6.514154 0.826044
 2043 6.517777 0.826044
 2044 6.521400 0.822421
 2045 6.525023 0.822421
 2046 6.528646 0.822421
 2047 6.532269 0.822421
 2048 6.535892 0.822421
 2049 6.539515 0.822421
 2050 6.543138 0.822421
 2051 6.546761 0.822421
 2052 6.550384 0.822421
 2053 6.554007 0.822421
 2054 6.557630 0.822421
 2055 6.561253 0.822421
 2056 6.564876 0.822421
 2057 6.568499 0.822421
 2058 6.572122 0.822421
 2059 6.575745 0.818798
 2060 6.579368 0.818798
 2061 6.582991 0.815175
 2062 6.586614 0.815175
 2063 6.590237 0.811552
 2064 6.593860 0.811552
 2065 6.597483 0.807929
 2066 6.601106 0.807929
 2067 6.604729 0.804306
 2068 6.608352 0.804306
 2069 6.611975 0.800683
 2070 6.615598 0.800683
 2071 6.619221 0.800683
 2072 6.622844 0.800683
 2073 6.626467 0.800683
 2074 6.630090 0.800683
 2075 6.633713 0.800683
 2076 6.637336 0.800683
 2077 6.640959 0.800683
 2078 6.644582 0.800683
 2079 6.648205 0.800683
 2080 6.651828 0.800683
 2081 6.655451 0.800683
 2082 6.659074 0.800683
 2083 6.662697 0.800683
 2084 6.666320 0.800683
 2085 6.669943 0.800683
 2086 6.673566 0.800683
 2087 6.677189 0.797060
 2088 6.680812 0.797060
 2089 6.684435 0.793437
 2090 6.688058 0.793437
 2091 6.691681 0.789814
 2092 6.695304 0.789814
 2093 6.698927 0.789814
 2094 6.702550 0.789814
 2095 6.706173 0.789814
 2096 6.709796 0.789814
 2097 6.713419 0.789814
 2098 6.717042 0.789814
 2099 6.720665 0.789814
 2100 6.724288 0.789814
 2101 6.727911 0.789814
 2102 6.731534 0.789814
 2103 6.735157 0.789814
 2104 6.738780 0.789814
 2105 6.742403 0.786191
 2106 6.746026 0.786191
 2107 6.749649 0.782568
 2108 6.753272 0.782568
 2109 6.756895 0.778945
 2110 6.760518 0.778945
 2111 6.764141 0.775322
 2112 6.767764 0.775322
 2113 6.771387 0.771699
 2114 6.775010 0.771699
 2115 6.778633 0.768076
 2116 6.782256 0.768076
 2117 6.785879 0.768076
 2118 6.789502 0.768076
 2119 6.793125 0.768076
 2120 6.796748 0.768076
 2121 6.800371 0.768076
 2122 6.803994 0.768076
 2123 6.807617 0.768076
 2124 6.811240 0.768076
 2125 6.814863 0.768076
 2126 6.818486 0.768076
 2127 6.822109 0.768076
 2128 6.825732 0.768076
 2129 6.829355 0.768076
 2130 6.832978 0.768076
 2131 6.836601 0.768076
 2132 6.840224 0.768076
 2133 6.843847 0.768076
 2134 6.847470 0.768076
 2135 6.851093 0.768076
 2136 6.854716 0.768076
 2137 6.858339 0.768076
 2138 6.861962 0.768076
 2139 6.865585 0.768076
 2140 6.869208 0.771699
 2141 6.872831 0.771699
 2142 6.876454 0.771699
 2143 6.880077 0.771699
 2144 6.883700 0.771699
 2145 6.887323 0.775322
 2146 6.890946 0.775322
 2147 6.894569 0.775322
 2148 6.898192 0.778945
 2149 6.901815 0.778945
 2150 6.905438 0.778945
 2151 6.909061 0.778945
 2152 6.912684 0.778945
 2153 6.916307 0.778945
 2154 6.919930 0.778945
 2155 6.923553 0.778945
 2156 6.927176 0.782568
 2157 6.930799 0.786191
 2158 6.934422 0.789814
 2159 6.938045 0.793437
 2160 6.941668 0.797060
 2161 6.945291 0.800683
 2162 6.948914 0.804306
 2163 6.952537 0.804306
 2164 6.956160 0.807929
 2165 6.959783 0.807929
 2166 6.963406 0.811552
 2167 6.967029 0.811552
 2168 6.970652 0.815175
 2169 6.974275 0.815175
 2170 6.977898 0.818798
 2171 6.981521 0.818798
 2172 6.985144 0.822421
 2173 6.988767 0.822421
 2174 6.992390 0.826044
 2175 6.996013 0.826044
 2176 6.999636 0.826044
 2177 7.003259 0.826044
 2178 7.006882 0.826044
 2179 7.010505 0.826044
 2180 7.014128 0.826044
 2181 7.017751 0.826044
 2182 7.021374 0.826044
 2183 7.024997 0.826044
 2184 7.028620 0.826044
 2185 7.032243 0.826044
 2186 7.035866 0.826044
 2187 7.039489 0.826044
 2188 7.043112 0.826044
 2189 7.046735 0.829667
 2190 7.050358 0.829667
 2191 7.053981 0.829667
 2192 7.057604 0.829667
 2193 7.061227 0.829667
 2194 7.064850 0.829667
 2195 7.068473 0.829667
 2196 7.072096 0.829667
 2197 7.075719 0.829667
 2198 7.079342 0.829667
 2199 7.082965 0.829667
 2200 7.086588 0.833290
 2201 7.090211 0.836913
 2202 7.093834 0.836913
 2203 7.097457 0.840536
 2204 7.101080 0.840536
 2205 7.104703 0.844159
 2206 7.108326 0.844159
 2207 7.111949 0.847782
 2208 7.115572 0.847782
 2209 7.119195 0.851405
 2210 7.122818 0.851405
 2211 7.126441 0.855028
 2212 7.130064 0.855028
 2213 7.133687 0.858651
 2214 7.137310 0.858651
 2215 7.140933 0.858651
 2216 7.144556 0.858651
 2217 7.148179 0.858651
 2218 7.151802 0.858651
 2219 7.155425 0.858651
 2220 7.159048 0.858651
 2221 7.162671 0.858651
 2222 7.166294 0.858651
 2223 7.169917 0.858651
 2224 7.173540 0.858651
 2225 7.177163 0.858651
 2226 7.180786 0.858651
 2227 7.184409 0.858651
 2228 7.188032 0.858651
 2229 7.191655 0.858651
 2230 7.195278 0.858651
 2231 7.198901 0.858651
 2232 7.202524 0.858651
 2233 7.206147 0.858651
 2234 7.209770 0.858651
 2235 7.213393 0.858651
 2236 7.217016 0.855028
 2237 7.220639 0.855028
 2238 7.224262 0.851405
 2239 7.227885 0.851405
 2240 7.231508 0.847782
 2241 7.235131 0.847782
 2242 7.238754 0.844159
 2243 7.242377 0.844159
 2244 7.246000 0.840536
 2245 7.249623 0.840536
 2246 7.253246 0.836913
 2247 7.256869 0.836913
 2248 7.260492 0.833290
 2249 7.264115 0.833290
 2250 7.267738 0.829667
 2251 7.271361 0.829667
 2252 7.274984 0.829667
 2253 7.278607 0.829667
 2254 7.282230 0.829667
 2255 7.285853 0.829667
 2256 7.289476 0.829667
 2257 7.293099 0.829667
 2258 7.296722 0.829667
 2259 7.300345 0.829667
 2260 7.303968 0.829667
 2261 7.307591 0.829667
 2262 7.311214 0.829667
 2263 7.314837 0.829667
 2264 7.318460 0.829667
 2265 7.322083 0.829667
 2266 7.325706 0.829667
 2267 7.329329 0.829667
 2268 7.332952 0.829667
 2269 7.336575 0.829667
 2270 7.340198 0.829667
 2271 7.343821 0.829667
 2272 7.347444 0.829667
 2273 7.351067 0.829667
 2274 7.354690 0.826044
 2275 7.358313 0.826044
 2276 7.361936 0.826044
 2277 7.365559 0.826044
 2278 7.369182 0.826044
 2279 7.372805 0.826044
 2280 7.376428 0.826044
 2281 7.380051 0.826044
 2282 7.383674 0.826044
 2283 7.387297 0.826044
 2284 7.390920 0.826044
 2285 7.394543 0.826044
 2286 7.398166 0.826044
 2287 7.401789 0.826044
 2288 7.405412 0.826044
 2289 7.409035 0.826044
 2290 7.412658 0.826044
 2291 7.416281 0.822421
 2292 7.419904 0.822421
 2293 7.423527 0.818798
 2294 7.427150 0.818798
 2295 7.430773 0.815175
 2296 7.434396 0.815175
 2297 7.438019 0.811552
 2298 7.441642 0.811552
 2299 7.445265 0.807929
 2300 7.448888 0.807929
 2301 7.452511 0.804306
 2302 7.456134 0.804306
 2303 7.459757 0.800683
 2304 7.463380 0.800683
 2305 7.467003 0.800683
 2306 7.470626 0.800683
 2307 7.474249 0.800683
 2308 7.477872 0.800683
 2309 7.481495 0.800683
 2310 7.485118 0.800683
 2311 7.488741 0.804306
 2312 7.492364 0.804306
 2313 7.495987 0.804306
 2314 7.499610 0.804306
 2315 7.503233 0.804306
 2316 7.506856 0.804306
 2317 7.510479 0.804306
 2318 7.514102 0.804306
 2319 7.517725 0.804306
 2320 7.521348 0.804306
 2321 7.524971 0.804306
 2322 7.528594 0.804306
 2323 7.532217 0.804306
 2324 7.535840 0.804306
 2325 7.539463 0.804306
 2326 7.543086 0.804306
 2327 7.546709 0.804306
 2328 7.550332 0.804306
 2329 7.553955 0.804306
 2330 7.557578 0.804306
 2331 7.561201 0.804306
 2332 7.564824 0.804306
 2333 7.568447 0.804306
 2334 7.572070 0.804306
 2335 7.575693 0.800683
 2336 7.579316 0.800683
 2337 7.582939 0.797060
 2338 7.586562 0.797060
 2339 7.590185 0.793437
 2340 7.593808 0.793437
 2341 7.597431 0.789814
 2342 7.601054 0.789814
 2343 7.604677 0.789814
 2344 7.608300 0.789814
 2345 7.611923 0.786191
 2346 7.615546 0.786191
 2347 7.619169 0.786191
 2348 7.622792 0.786191
 2349 7.626415 0.786191
 2350 7.630038 0.786191
 2351 7.633661 0.786191
 2352 7.637284 0.786191
 2353 7.640907 0.786191
 2354 7.644530 0.786191
 2355 7.648153 0.786191
 2356 7.651776 0.786191
 2357 7.655399 0.786191
 2358 7.659022 0.786191
 2359 7.662645 0.786191
 2360 7.666268 0.786191
 2361 7.669891 0.786191
 2362 7.673514 0.786191
 2363 7.677137 0.782568
 2364 7.680760 0.782568
 2365 7.684383 0.782568
 2366 7.688006 0.782568
 2367 7.691629 0.782568
 2368 7.695252 0.782568
 2369 7.698875 0.782568
 2370 7.702498 0.782568
 2371 7.706121 0.782568
 2372 7.709744 0.782568
 2373 7.713367 0.782568
 2374 7.716990 0.782568
 2375 7.720613 0.782568
 2376 7.724236 0.782568
 2377 7.727859 0.782568
 2378 7.731482 0.782568
 2379 7.735105 0.782568
 2380 7.738728 0.782568
 2381 7.742351 0.782568
 2382 7.745974 0.782568
 2383 7.749597 0.778945
 2384 7.753220 0.778945
 2385 7.756843 0.775322
 2386 7.760466 0.775322
 2387 7.764089 0.771699
 2388 7.767712 0.771699
 2389 7.771335 0.771699
 2390 7.774958 0.771699
 2391 7.778581 0.771699
 2392 7.782204 0.771699
 2393 7.785827 0.771699
 2394 7.789450 0.771699
 2395 7.793073 0.768076
 2396 7.796696 0.768076
 2397 7.800319 0.764453
 2398 7.803942 0.764453
 2399 7.807565 0.760830
 2400 7.811188 0.760830
 2401 7.814811 0.757207
 2402 7.818434 0.757207
 2403 7.822057 0.757207
 2404 7.825680 0.757207
 2405 7.829303 0.757207
 2406 7.832926 0.757207
 2407 7.836549 0.757207
 2408 7.840172 0.757207
 2409 7.843795 0.757207
 2410 7.847418 0.757207
 2411 7.851041 0.757207
 2412 7.854664 0.757207
 2413 7.858287 0.757207
 2414 7.861910 0.757207
 2415 7.865533 0.757207
 2416 7.869156 0.757207
 2417 7.872779 0.757207
 2418 7.876402 0.757207
 2419 7.880025 0.757207
 2420 7.883648 0.757207
 2421 7.887271 0.757207
 2422 7.890894 0.757207
 2423 7.894517 0.760830
 2424 7.898140 0.760830
 2425 7.901763 0.764453
 2426 7.905386 0.764453
 2427 7.909009 0.764453
 2428 7.912632 0.768076
 2429 7.916255 0.771699
 2430 7.919878 0.775322
 2431 7.923501 0.778945
 2432 7.927124 0.782568
 2433 7.930747 0.786191
 2434 7.934370 0.789814
 2435 7.937993 0.793437
 2436 7.941616 0.797060
 2437 7.945239 0.800683
 2438 7.948862 0.804306
 2439 7.952485 0.807929
 2440 7.956108 0.811552
 2441 7.959731 0.815175
 2442 7.963354 0.818798
 2443 7.966977 0.822421
 2444 7.970600 0.826044
 2445 7.974223 0.829667
 2446 7.974223 0.833290
 2447 7.974223 0.836913
 2448 7.974223 0.840536
 2449 7.974223 0.844159
 2450 7.974223 0.847782
 2451 7.977846 0.851405
 2452 7.977846 0.855028
 2453 7.981469 0.858651
 2454 7.981469 0.862274
 2455 7.985092 0.865897
 2456 7.985092 0.869520
 2457 7.988715 0.873143
 2458 7.988715 0.876766
 2459 7.992338 0.880389
 2460 7.992338 0.884012
 2461 7.995961 0.887635
 2462 7.995961 0.891258
 2463 7.999584 0.894881
 2464 8.003207 0.898504
 2465 8.006830 0.902127
 2466 8.010453 0.905750
 2467 8.014076 0.905750
 2468 8.017699 0.909373
 2469 8.021322 0.909373
 2470 8.024945 0.912996
 2471 8.028568 0.912996
 2472 8.032191 0.916619
 2473 8.035814 0.916619
 2474 8.039437 0.920242
 2475 8.043060 0.920242
 2476 8.046683 0.923865
 2477 8.050306 0.923865
 2478 8.053929 0.927488
 2479 8.057552 0.927488
 2480 8.061175 0.927488
 2481 8.064798 0.927488
 2482 8.068421 0.927488
 2483 8.072044 0.927488
 2484 8.075667 0.927488
 2485 8.079290 0.927488
 2486 8.082913 0.927488
 2487 8.086536 0.927488
 2488 8.090159 0.927488
 2489 8.093782 0.927488
 2490 8.097405 0.927488
 2491 8.101028 0.927488
 2492 8.104651 0.927488
 2493 8.108274 0.927488
 2494 8.111897 0.927488
 2495 8.115520 0.927488
 2496 8.119143 0.927488
 2497 8.122766 0.927488
 2498 8.126389 0.927488
 2499 8.130012 0.927488
 2500 8.133635 0.927488
 2501 8.137258 0.927488
 2502 8.140881 0.923865
 2503 8.144504 0.923865
 2504 8.148127 0.920242
 2505 8.151750 0.920242
 2506 8.155373 0.916619
 2507 8.158996 0.916619
 2508 8.162619 0.912996
 2509 8.166242 0.912996
 2510 8.169865 0.912996
 2511 8.173488 0.912996
 2512 8.177111 0.912996
 2513 8.180734 0.912996
 2514 8.184357 0.912996
 2515 8.187980 0.912996
 2516 8.191603 0.912996
 2517 8.195226 0.912996
 2518 8.198849 0.912996
 2519 8.202472 0.912996
 2520 8.206095 0.912996
 2521 8.209718 0.912996
 2522 8.213341 0.912996
 2523 8.216964 0.912996
 2524 8.220587 0.912996
 2525 8.224210 0.912996
 2526 8.227833 0.912996
 2527 8.231456 0.912996
 2528 8.235079 0.912996
 2529 8.238702 0.912996
 2530 8.242325 0.912996
 2531 8.245948 0.912996
 2532 8.249571 0.909373
 2533 8.253194 0.909373
 2534 8.256817 0.905750
 2535 8.260440 0.905750
 2536 8.264063 0.902127
 2537 8.267686 0.902127
 2538 8.271309 0.898504
 2539 8.274932 0.898504
 2540 8.278555 0.894881
 2541 8.282178 0.894881
 2542 8.285801 0.891258
 2543 8.289424 0.891258
 2544 8.293047 0.887635
 2545 8.296670 0.884012
 2546 8.300293 0.880389
 2547 8.303916 0.876766
 2548 8.307539 0.873143
 2549 8.311162 0.869520
 2550 8.314785 0.865897
 2551 8.318408 0.865897
 2552 8.322031 0.862274
 2553 8.325654 0.858651
 2554 8.329277 0.858651
 2555 8.332900 0.858651
 2556 8.336523 0.858651
 2557 8.340146 0.858651
 2558 8.343769 0.858651
 2559 8.347392 0.858651
 2560 8.351015 0.858651
 2561 8.354638 0.858651
 2562 8.358261 0.858651
 2563 8.361884 0.858651
 2564 8.365507 0.858651
 2565 8.369130 0.858651
 2566 8.372753 0.858651
 2567 8.376376 0.858651
 2568 8.379999 0.858651
 2569 8.383622 0.858651
 2570 8.387245 0.858651
 2571 8.390868 0.858651
 2572 8.394491 0.858651
 2573 8.398114 0.858651
 2574 8.401737 0.858651
 2575 8.405360 0.858651
 2576 8.408983 0.858651
 2577 8.412606 0.858651
 2578 8.416229 0.858651
 2579 8.419852 0.858651
 2580 8.423475 0.858651
 2581 8.427098 0.858651
 2582 8.430721 0.858651
 2583 8.434344 0.858651
 2584 8.437967 0.858651
 2585 8.441590 0.858651
 2586 8.445213 0.858651
 2587 8.448836 0.858651
 2588 8.452459 0.858651
 2589 8.456082 0.858651
 2590 8.459705 0.862274
 2591 8.463328 0.862274
 2592 8.466951 0.865897
 2593 8.470574 0.869520
 2594 8.474197 0.873143
 2595 8.477820 0.873143
 2596 8.481443 0.876766
 2597 8.485066 0.876766
 2598 8.488689 0.880389
 2599 8.492312 0.880389
 2600 8.495935 0.884012
 2601 8.499558 0.884012
 2602 8.503181 0.887635
 2603 8.506804 0.887635
 2604 8.510427 0.891258
 2605 8.514050 0.891258
 2606 8.517673 0.894881
 2607 8.521296 0.894881
 2608 8.524919 0.898504
 2609 8.528542 0.898504
 2610 8.532165 0.902127
 2611 8.535788 0.902127
 2612 8.539411 0.902127
 2613 8.543034 0.902127
 2614 8.546657 0.902127
 2615 8.550280 0.902127
 2616 8.553903 0.902127
 2617 8.557526 0.902127
 2618 8.561149 0.902127
 2619 8.564772 0.902127
 2620 8.568395 0.902127
 2621 8.572018 0.902127
 2622 8.575641 0.902127
 2623 8.579264 0.902127
 2624 8.582887 0.902127
 2625 8.586510 0.902127
 2626 8.590133 0.902127
 2627 8.593756 0.902127
 2628 8.597379 0.902127
 2629 8.601002 0.902127
 2630 8.604625 0.902127
 2631 8.608248 0.902127
 2632 8.611871 0.902127
 2633 8.615494 0.898504
 2634 8.619117 0.898504
 2635 8.622740 0.894881
 2636 8.626363 0.894881
 2637 8.629986 0.891258
 2638 8.633609 0.891258
 2639 8.637232 0.887635
 2640 8.640855 0.887635
 2641 8.644478 0.884012
 2642 8.648101 0.884012
 2643 8.651724 0.880389
 2644 8.655347 0.880389
 2645 8.658970 0.876766
 2646 8.662593 0.876766
 2647 8.666216 0.873143
 2648 8.669839 0.873143
 2649 8.673462 0.873143
 2650 8.677085 0.873143
 2651 8.680708 0.876766
 2652 8.684331 0.876766
 2653 8.687954 0.880389
 2654 8.691577 0.880389
 2655 8.695200 0.884012
 2656 8.698823 0.884012
 2657 8.702446 0.887635
 2658 8.706069 0.887635
 2659 8.709692 0.891258
 2660 8.713315 0.891258
 2661 8.716938 0.894881
 2662 8.720561 0.894881
 2663 8.724184 0.894881
 2664 8.727807 0.894881
 2665 8.731430 0.894881
 2666 8.735053 0.894881
 2667 8.738676 0.894881
 2668 8.742299 0.894881
 2669 8.745922 0.894881
 2670 8.749545 0.894881
 2671 8.753168 0.894881
 2672 8.756791 0.894881
 2673 8.760414 0.894881
 2674 8.764037 0.894881
 2675 8.767660 0.894881
 2676 8.771283 0.894881
 2677 8.774906 0.894881
 2678 8.778529 0.894881
 2679 8.782152 0.894881
 2680 8.785775 0.894881
 2681 8.789398 0.894881
 2682 8.793021 0.894881
 2683 8.796644 0.894881
 2684 8.800267 0.894881
 2685 8.803890 0.894881
 2686 8.807513 0.894881
 2687 8.811136 0.894881
 2688 8.814759 0.894881
 2689 8.818382 0.894881
 2690 8.822005 0.894881
 2691 8.825628 0.894881
 2692 8.829251 0.894881
 2693 8.832874 0.891258
 2694 8.836497 0.891258
 2695 8.840120 0.887635
 2696 8.843743 0.887635
 2697 8.847366 0.884012
 2698 8.850989 0.884012
 2699 8.854612 0.884012
 2700 8.858235 0.884012
 2701 8.861858 0.884012
 2702 8.865481 0.884012
 2703 8.869104 0.884012
 2704 8.872727 0.884012
 2705 8.876350 0.884012
 2706 8.879973 0.884012
 2707 8.883596 0.884012
 2708 8.887219 0.884012
 2709 8.890842 0.884012
 2710 8.894465 0.884012
 2711 8.898088 0.884012
 2712 8.901711 0.884012
 2713 8.905334 0.884012
 2714 8.908957 0.884012
 2715 8.912580 0.884012
 2716 8.916203 0.884012
 2717 8.919826 0.884012
 2718 8.923449 0.884012
 2719 8.927072 0.884012
 2720 8.930695 0.884012
 2721 8.934318 0.884012
 2722 8.937941 0.884012
 2723 8.941564 0.884012
 2724 8.945187 0.884012
 2725 8.948810 0.884012
 2726 8.952433 0.884012
 2727 8.956056 0.887635
 2728 8.959679 0.887635
 2729 8.963302 0.887635
 2730 8.966925 0.887635
 2731 8.970548 0.887635
 2732 8.974171 0.887635
 2733 8.977794 0.891258
 2734 8.981417 0.891258
 2735 8.985040 0.891258
 2736 8.988663 0.891258
 2737 8.992286 0.891258
 2738 8.995909 0.891258
 2739 8.999532 0.894881
 2740 9.003155 0.894881
 2741 9.006778 0.898504
 2742 9.010401 0.898504
 2743 9.014024 0.902127
 2744 9.017647 0.902127
 2745 9.021270 0.905750
 2746 9.024893 0.905750
 2747 9.028516 0.909373
 2748 9.032139 0.909373
 2749 9.035762 0.912996
 2750 9.039385 0.912996
 2751 9.043008 0.916619
 2752 9.046631 0.916619
 2753 9.050254 0.916619
 2754 9.053877 0.916619
 2755 9.057500 0.916619
 2756 9.061123 0.916619
 2757 9.064746 0.916619
 2758 9.068369 0.916619
 2759 9.071992 0.920242
 2760 9.075615 0.920242
 2761 9.079238 0.920242
 2762 9.082861 0.920242
 2763 9.086484 0.920242
 2764 9.090107 0.920242
 2765 9.093730 0.920242
 2766 9.097353 0.920242
 2767 9.100976 0.920242
 2768 9.104599 0.920242
 2769 9.108222 0.920242
 2770 9.111845 0.920242
 2771 9.115468 0.920242
 2772 9.119091 0.920242
 2773 9.122714 0.920242
 2774 9.126337 0.920242
 2775 9.129960 0.923865
 2776 9.133583 0.923865
 2777 9.137206 0.923865
 2778 9.140829 0.923865
 2779 9.144452 0.923865
 2780 9.148075 0.923865
 2781 9.151698 0.923865
 2782 9.155321 0.923865
 2783 9.158944 0.923865
 2784 9.162567 0.923865
 2785 9.166190 0.923865
 2786 9.169813 0.923865
 2787 9.173436 0.923865
 2788 9.177059 0.923865
 2789 9.180682 0.923865
 2790 9.184305 0.923865
 2791 9.187928 0.923865
 2792 9.191551 0.923865
 2793 9.195174 0.923865
 2794 9.198797 0.923865
 2795 9.202420 0.923865
 2796 9.206043 0.923865
 2797 9.209666 0.923865
 2798 9.213289 0.923865
 2799 9.216912 0.920242
 2800 9.220535 0.920242
 2801 9.224158 0.916619
 2802 9.227781 0.916619
 2803 9.231404 0.912996
 2804 9.235027 0.912996
 2805 9.238650 0.909373
 2806 9.242273 0.909373
 2807 9.245896 0.905750
 2808 9.249519 0.905750
 2809 9.253142 0.902127
 2810 9.256765 0.902127
 2811 9.260388 0.898504
 2812 9.264011 0.894881
 2813 9.267634 0.894881
 2814 9.271257 0.891258
 2815 9.274880 0.891258
 2816 9.278503 0.891258
 2817 9.282126 0.891258
 2818 9.285749 0.891258
 2819 9.289372 0.891258
 2820 9.292995 0.891258
 2821 9.296618 0.891258
 2822 9.300241 0.891258
 2823 9.303864 0.891258
 2824 9.307487 0.891258
 2825 9.311110 0.891258
 2826 9.314733 0.891258
 2827 9.318356 0.891258
 2828 9.321979 0.891258
 2829 9.325602 0.891258
 2830 9.329225 0.891258
 2831 9.332848 0.891258
 2832 9.336471 0.887635
 2833 9.340094 0.887635
 2834 9.343717 0.887635
 2835 9.347340 0.887635
 2836 9.350963 0.887635
 2837 9.354586 0.887635
 2838 9.358209 0.887635
 2839 9.361832 0.887635
 2840 9.365455 0.887635
 2841 9.369078 0.887635
 2842 9.372701 0.887635
 2843 9.376324 0.887635
 2844 9.379947 0.887635
 2845 9.383570 0.887635
 2846 9.387193 0.884012
 2847 9.390816 0.884012
 2848 9.394439 0.880389
 2849 9.398062 0.880389
 2850 9.401685 0.884012
 2851 9.405308 0.884012
 2852 9.408931 0.884012
 2853 9.412554 0.884012
 2854 9.416177 0.884012
 2855 9.419800 0.884012
 2856 9.423423 0.884012
 2857 9.427046 0.884012
 2858 9.430669 0.884012
 2859 9.434292 0.884012
 2860 9.437915 0.884012
 2861 9.441538 0.884012
 2862 9.445161 0.884012
 2863 9.448784 0.884012
 2864 9.452407 0.887635
 2865 9.456030 0.887635
 2866 9.459653 0.887635
 2867 9.463276 0.887635
 2868 9.466899 0.887635
 2869 9.470522 0.887635
 2870 9.474145 0.891258
 2871 9.477768 0.891258
 2872 9.481391 0.894881
 2873 9.485014 0.894881
 2874 9.488637 0.898504
 2875 9.492260 0.898504
 2876 9.495883 0.902127
 2877 9.499506 0.902127
 2878 9.503129 0.902127
 2879 9.506752 0.902127
 2880 9.510375 0.902127
 2881 9.513998 0.902127
 2882 9.517621 0.902127
 2883 9.521244 0.902127
 2884 9.524867 0.902127
 2885 9.528490 0.902127
 2886 9.532113 0.902127
 2887 9.535736 0.902127
 2888 9.539359 0.902127
 2889 9.542982 0.902127
 2890 9.546605 0.902127
 2891 9.550228 0.902127
 2892 9.553851 0.902127
 2893 9.557474 0.902127
 2894 9.561097 0.902127
 2895 9.564720 0.902127
 2896 9.568343 0.902127
 2897 9.571966 0.902127
 2898 9.575589 0.902127
 2899 9.579212 0.902127
 2900 9.582835 0.898504
 2901 9.586458 0.898504
 2902 9.590081 0.894881
 2903 9.593704 0.894881
 2904 9.597327 0.894881
 2905 9.600950 0.894881
 2906 9.604573 0.894881
 2907 9.608196 0.894881
 2908 9.611819 0.894881
 2909 9.615442 0.894881
 2910 9.619065 0.894881
 2911 9.622688 0.894881
 2912 9.626311 0.894881
 2913 9.629934 0.894881
 2914 9.633557 0.894881
 2915 9.637180 0.894881
 2916 9.640803 0.894881
 2917 9.644426 0.894881
 2918 9.648049 0.894881
 2919 9.651672 0.894881
 2920 9.655295 0.898504
 2921 9.658918 0.898504
 2922 9.662541 0.898504
 2923 9.666164 0.898504
 2924 9.669787 0.898504
 2925 9.673410 0.898504
 2926 9.677033 0.898504
 2927 9.680656 0.898504
 2928 9.684279 0.898504
 2929 9.687902 0.898504
 2930 9.691525 0.898504
 2931 9.695148 0.898504
 2932 9.698771 0.898504
 2933 9.702394 0.898504
 2934 9.706017 0.898504
 2935 9.709640 0.902127
 2936 9.713263 0.902127
 2937 9.716886 0.902127
 2938 9.720509 0.902127
 2939 9.724132 0.902127
 2940 9.727755 0.902127
 2941 9.731378 0.902127
 2942 9.735001 0.902127
 2943 9.738624 0.902127
 2944 9.742247 0.905750
 2945 9.745870 0.909373
 2946 9.749493 0.909373
 2947 9.753116 0.912996
 2948 9.756739 0.912996
 2949 9.760362 0.916619
 2950 9.763985 0.916619
 2951 9.767608 0.920242
 2952 9.771231 0.920242
 2953 9.774854 0.923865
 2954 9.778477 0.923865
 2955 9.782100 0.927488
 2956 9.785723 0.927488
 2957 9.789346 0.931111
 2958 9.792969 0.931111
 2959 9.796592 0.934734
 2960 9.800215 0.938357
 2961 9.803838 0.938357
 2962 9.807461 0.941980
 2963 9.811084 0.941980
 2964 9.814707 0.945603
 2965 9.818330 0.945603
 2966 9.821953 0.949226
 2967 9.825576 0.949226
 2968 9.829199 0.952849
 2969 9.832822 0.952849
 2970 9.836445 0.956472
 2971 9.840068 0.956472
 2972 9.843691 0.960095
 2973 9.847314 0.960095
 2974 9.850937 0.960095
 2975 9.854560 0.960095
 2976 9.858183 0.960095
 2977 9.861806 0.960095
 2978 9.865429 0.960095
 2979 9.869052 0.960095
 2980 9.872675 0.963718
 2981 9.876298 0.967341
 2982 9.879921 0.970964
 2983 9.883544 0.974587
 2984 9.887167 0.978210
 2985 9.890790 0.981833
 2986 9.894413 0.985456
 2987 9.898036 0.989079
 2988 9.901659 0.992702
 2989 9.905282 0.996325
 2990 9.908905 0.996325
 2991 9.912528 0.999948
 2992 9.916151 0.999948
 2993 9.919774 1.003571
 2994 9.923397 1.003571
 2995 9.927020 1.007194
 2996 9.930643 1.007194
 2997 9.934266 1.010817
 2998 9.937889 1.010817
 2999 9.941512 1.014440
 3000 9.945135 1.014440
 3001 9.948758 1.018063
 3002 9.952381 1.018063
 3003 9.956004 1.021686
 3004 9.959627 1.021686
 3005 9.963250 1.021686
 3006 9.966873 1.025309
 3007 9.970496 1.028932
 3008 9.974119 1.032555
 3009 9.977742 1.036178
 3010 9.981365 1.039801
 3011 9.981365 1.043424
 3012 9.981365 1.047047
 3013 9.984988 1.050670
 3014 9.984988 1.054293
 3015 9.984988 1.057916
 3016 9.984988 1.061539
 3017 9.984988 1.065162
 3018 9.988611 1.068785
 3019 9.988611 1.072408
 3020 9.992234 1.076031
 3021 9.992234 1.079654
 3022 9.995857 1.083277
 3023 9.995857 1.086900
 3024 9.999480 1.090523
 3025 9.999480 1.094146
 3026 10.003103 1.097769
 3027 10.003103 1.101392
 3028 10.006726 1.105015
 3029 10.006726 1.108638
 3030 10.010349 1.112261
 3031 10.013972 1.112261
 3032 10.017595 1.115884
 3033 10.021218 1.115884
 3034 10.024841 1.119507
 3035 10.028464 1.119507
 3036 10.032087 1.123130
 3037 10.035710 1.123130
 3038 10.039333 1.126753
 3039 10.042956 1.126753
 3040 10.046579 1.130376
 3041 10.050202 1.130376
 3042 10.053825 1.133999
 3043 10.057448 1.133999
 3044 10.061071 1.133999
 3045 10.064694 1.137622
 3046 10.068317 1.137622
 3047 10.071940 1.141245
 3048 10.075563 1.144868
 3049 10.079186 1.148491
 3050 10.082809 1.152114
 3051 10.086432 1.155737
 3052 10.090055 1.155737
 3053 10.093678 1.159360
 3054 10.097301 1.159360
 3055 10.100924 1.162983
 3056 10.104547 1.162983
 3057 10.108170 1.166606
 3058 10.111793 1.166606
 3059 10.115416 1.170229
 3060 10.119039 1.170229
 3061 10.122662 1.173852
 3062 10.126285 1.173852
 3063 10.129908 1.177475
 3064 10.133531 1.181098
 3065 10.137154 1.184721
 3066 10.140777 1.188344
 3067 10.140777 1.191967
 3068 10.144400 1.195590
 3069 10.148023 1.199213
 3070 10.151646 1.202836
 3071 10.151646 1.206459
 3072 10.155269 1.210082
 3073 10.158892 1.213705
 3074 10.162515 1.217328
 3075 10.166138 1.220951
 3076 10.169761 1.224574
 3077 10.173384 1.228197
 3078 10.177007 1.228197
 3079 10.180630 1.231820
 3080 10.184253 1.235443
 3081 10.187876 1.235443
 3082 10.191499 1.239066
 3083 10.195122 1.239066
 3084 10.198745 1.242689
 3085 10.202368 1.246312
 3086 10.205991 1.249935
 3087 10.209614 1.249935
 3088 10.213237 1.253558
 3089 10.216860 1.253558
 3090 10.220483 1.257181
 3091 10.224106 1.257181
 3092 10.227729 1.260804
 3093 10.231352 1.260804
 3094 10.234975 1.264427
 3095 10.238598 1.264427
 3096 10.242221 1.268050
 3097 10.245844 1.271673
 3098 10.249467 1.275296
 3099 10.253090 1.278919
 3100 10.256713 1.282542
 3101 10.260336 1.286165
 3102 10.263959 1.289788
 3103 10.267582 1.293411
 3104 10.271205 1.293411
 3105 10.274828 1.297034
 3106 10.278451 1.297034
 3107 10.282074 1.300657
 3108 10.285697 1.300657
 3109 10.289320 1.304280
 3110 10.292943 1.304280
 3111 10.296566 1.307903
 3112 10.300189 1.311526
 3113 10.303812 1.315149
 3114 10.307435 1.318772
 3115 10.311058 1.322395
 3116 10.314681 1.326018
 3117 10.314681 1.329641
 3118 10.318304 1.333264
 3119 10.318304 1.336887
 3120 10.321927 1.340510
 3121 10.325550 1.344133
 3122 10.325550 1.347756
 3123 10.329173 1.351379
 3124 10.332796 1.355002
 3125 10.332796 1.358625
 3126 10.336419 1.362248
 3127 10.336419 1.365871
 3128 10.340042 1.369494
 3129 10.343665 1.373117
 3130 10.343665 1.376740
 3131 10.347288 1.380363
 3132 10.350911 1.383986
 3133 10.354534 1.387609
 3134 10.354534 1.391232
 3135 10.358157 1.394855
 3136 10.358157 1.398478
 3137 10.358157 1.402101
 3138 10.358157 1.405724
 3139 10.358157 1.409347
 3140 10.358157 1.412970
 3141 10.361780 1.416593
 3142 10.361780 1.420216
 3143 10.365403 1.423839
 3144 10.365403 1.427462
 3145 10.369026 1.431085
 3146 10.369026 1.434708
 3147 10.372649 1.438331
 3148 10.372649 1.441954
 3149 10.376272 1.445577
 3150 10.376272 1.449200
 3151 10.379895 1.452823
 3152 10.379895 1.456446
 3153 10.383518 1.460069
 3154 10.387141 1.463692
 3155 10.390764 1.467315
 3156 10.394387 1.470938
 3157 10.398010 1.474561
 3158 10.398010 1.478184
 3159 10.398010 1.481807
 3160 10.401633 1.485430
 3161 10.401633 1.489053
 3162 10.405256 1.492676
 3163 10.405256 1.496299
 3164 10.408879 1.499922
 3165 10.408879 1.503545
 3166 10.412502 1.507168
 3167 10.412502 1.510791
 3168 10.416125 1.514414
 3169 10.416125 1.518037
 3170 10.419748 1.521660
 3171 10.419748 1.525283
 3172 10.423371 1.528906
 3173 10.423371 1.532529
 3174 10.426994 1.536152
 3175 10.430617 1.539775
 3176 10.434240 1.539775
 3177 10.437863 1.543398
 3178 10.441486 1.547021
 3179 10.445109 1.547021
 3180 10.448732 1.550644
 3181 10.452355 1.550644
 3182 10.455978 1.554267
 3183 10.459601 1.554267
 3184 10.463224 1.557890
 3185 10.466847 1.557890
 3186 10.470470 1.561513
 3187 10.474093 1.565136
 3188 10.477716 1.568759
 3189 10.481339 1.572382
 3190 10.484962 1.576005
 3191 10.488585 1.576005
 3192 10.492208 1.579628
 3193 10.495831 1.579628
 3194 10.499454 1.583251
 3195 10.503077 1.583251
 3196 10.506700 1.586874
 3197 10.510323 1.586874
 3198 10.513946 1.590497
 3199 10.517569 1.590497
 3200 10.521192 1.594120
 3201 10.524815 1.594120
 3202 10.528438 1.597743
 3203 10.532061 1.597743
 3204 10.535684 1.601366
 3205 10.539307 1.604989
 3206 10.542930 1.604989
 3207 10.546553 1.608612
 3208 10.550176 1.608612
 3209 10.553799 1.612235
 3210 10.557422 1.612235
 3211 10.561045 1.615858
 3212 10.564668 1.615858
 3213 10.568291 1.619481
 3214 10.571914 1.619481
 3215 10.575537 1.623104
 3216 10.579160 1.623104
 3217 10.582783 1.626727
 3218 10.586406 1.626727
 3219 10.590029 1.630350
 3220 10.593652 1.630350
 3221 10.597275 1.633973
 3222 10.600898 1.633973
 3223 10.604521 1.633973
 3224 10.608144 1.637596
 3225 10.611767 1.637596
 3226 10.615390 1.637596
 3227 10.619013 1.637596
 3228 10.622636 1.637596
 3229 10.626259 1.637596
 3230 10.629882 1.637596
 3231 10.633505 1.637596
 3232 10.637128 1.637596
 3233 10.640751 1.637596
 3234 10.644374 1.641219
 3235 10.647997 1.644842
 3236 10.651620 1.644842
 3237 10.655243 1.648465
 3238 10.658866 1.652088
 3239 10.662489 1.655711
 3240 10.666112 1.659334
 3241 10.669735 1.662957
 3242 10.673358 1.666580
 3243 10.673358 1.670203
 3244 10.676981 1.673826
 3245 10.676981 1.677449
 3246 10.680604 1.681072
 3247 10.680604 1.684695
 3248 10.684227 1.688318
 3249 10.684227 1.691941
 3250 10.687850 1.695564
 3251 10.687850 1.699187
 3252 10.691473 1.702810
 3253 10.691473 1.706433
 3254 10.695096 1.710056
 3255 10.698719 1.713679
 3256 10.702342 1.713679
 3257 10.705965 1.717302
 3258 10.709588 1.717302
 3259 10.713211 1.720925
 3260 10.716834 1.720925
 3261 10.720457 1.724548
 3262 10.724080 1.724548
 3263 10.727703 1.728171
 3264 10.731326 1.728171
 3265 10.734949 1.731794
 3266 10.738572 1.731794
 3267 10.742195 1.735417
 3268 10.745818 1.735417
 3269 10.749441 1.735417
 3270 10.753064 1.735417
 3271 10.756687 1.735417
 3272 10.760310 1.735417
 3273 10.763933 1.739040
 3274 10.767556 1.742663
 3275 10.771179 1.746286
 3276 10.774802 1.749909
 3277 10.778425 1.753532
 3278 10.782048 1.757155
 3279 10.785671 1.760778
 3280 10.789294 1.764401
 3281 10.792917 1.768024
 3282 10.792917 1.771647
 3283 10.792917 1.775270
 3284 10.792917 1.778893
 3285 10.792917 1.782516
 3286 10.796540 1.786139
 3287 10.796540 1.789762
 3288 10.800163 1.793385
 3289 10.800163 1.797008
 3290 10.803786 1.800631
 3291 10.803786 1.804254
 3292 10.807409 1.807877
 3293 10.807409 1.811500
 3294 10.811032 1.815123
 3295 10.811032 1.818746
 3296 10.814655 1.822369
 3297 10.814655 1.825992
 3298 10.818278 1.829615
 3299 10.821901 1.833238
 3300 10.825524 1.836861
 3301 10.829147 1.836861
 3302 10.832770 1.840484
 3303 10.836393 1.844107
 3304 10.840016 1.847730
 3305 10.843639 1.851353
 3306 10.843639 1.854976
 3307 10.847262 1.858599
 3308 10.847262 1.862222
 3309 10.850885 1.865845
 3310 10.854508 1.869468
 3311 10.854508 1.873091
 3312 10.858131 1.876714
 3313 10.861754 1.880337
 3314 10.865377 1.883960
 3315 10.869000 1.883960
 3316 10.872623 1.887583
 3317 10.876246 1.891206
 3318 10.879869 1.891206
 3319 10.883492 1.894829
 3320 10.887115 1.894829
 3321 10.890738 1.898452
 3322 10.894361 1.902075
 3323 10.897984 1.905698
 3324 10.901607 1.909321
 3325 10.905230 1.912944
 3326 10.908853 1.916567
 3327 10.912476 1.920190
 3328 10.916099 1.920190
 3329 10.919722 1.923813
 3330 10.923345 1.923813
 3331 10.926968 1.927436
 3332 10.930591 1.927436
 3333 10.934214 1.931059
 3334 10.937837 1.931059
 3335 10.941460 1.934682
 3336 10.945083 1.934682
 3337 10.948706 1.938305
 3338 10.952329 1.938305
 3339 10.955952 1.941928
 3340 10.959575 1.941928
 3341 10.963198 1.941928
 3342 10.966821 1.941928
 3343 10.970444 1.941928
 3344 10.974067 1.941928
 3345 10.977690 1.941928
 3346 10.981313 1.941928
 3347 10.984936 1.941928
 3348 10.988559 1.941928
 3349 10.992182 1.945551
 3350 10.995805 1.945551
 3351 10.999428 1.949174
 3352 10.999428 1.952797
 3353 11.003051 1.956420
 3354 11.006674 1.960043
 3355 11.010297 1.963666
 3356 11.013920 1.963666
 3357 11.017543 1.967289
 3358 11.021166 1.967289
 3359 11.024789 1.970912
 3360 11.028412 1.970912
 3361 11.032035 1.974535
 3362 11.035658 1.974535
 3363 11.039281 1.978158
 3364 11.042904 1.978158
 3365 11.046527 1.981781
 3366 11.050150 1.985404
 3367 11.053773 1.989027
 3368 11.057396 1.992650
 3369 11.061019 1.996273
 3370 11.064642 1.999896
 3371 11.068265 2.003519
 3372 11.071888 2.007142
 3373 11.075511 2.010765
 3374 11.079134 2.014388
 3375 11.082757 2.018011
 3376 11.086380 2.021634
 3377 11.086380 2.025257
 3378 11.090003 2.028880
 3379 11.090003 2.032503
 3380 11.090003 2.036126
 3381 11.090003 2.039749
 3382 11.090003 2.043372
 3383 11.090003 2.046995
 3384 11.090003 2.050618
 3385 11.090003 2.054241
 3386 11.093626 2.057864
 3387 11.093626 2.061487
 3388 11.097249 2.065110
 3389 11.097249 2.068733
 3390 11.100872 2.072356
 3391 11.100872 2.075979
 3392 11.104495 2.079602
 3393 11.104495 2.083225
 3394 11.108118 2.086848
 3395 11.108118 2.090471
 3396 11.111741 2.094094
 3397 11.111741 2.097717
 3398 11.115364 2.101340
 3399 11.118987 2.101340
 3400 11.122610 2.104963
 3401 11.126233 2.104963
 3402 11.129856 2.108586
 3403 11.133479 2.108586
 3404 11.137102 2.112209
 3405 11.140725 2.112209
 3406 11.144348 2.115832
 3407 11.147971 2.115832
 3408 11.151594 2.119455
 3409 11.155217 2.119455
 3410 11.158840 2.123078
 3411 11.162463 2.123078
 3412 11.166086 2.123078
 3413 11.169709 2.123078
 3414 11.173332 2.123078
 3415 11.176955 2.123078
 3416 11.180578 2.123078
 3417 11.184201 2.123078
 3418 11.187824 2.123078
 3419 11.191447 2.123078
 3420 11.195070 2.123078
 3421 11.198693 2.123078
 3422 11.202316 2.126701
 3423 11.205939 2.130324
 3424 11.209562 2.130324
 3425 11.213185 2.133947
 3426 11.213185 2.137570
 3427 11.216808 2.141193
 3428 11.220431 2.144816
 3429 11.220431 2.148439
 3430 11.224054 2.152062
 3431 11.227677 2.155685
 3432 11.227677 2.159308
 3433 11.231300 2.162931
 3434 11.231300 2.166554
 3435 11.231300 2.170177
 3436 11.231300 2.173800
 3437 11.234923 2.177423
 3438 11.234923 2.181046
 3439 11.234923 2.184669
 3440 11.234923 2.188292
 3441 11.234923 2.191915
 3442 11.234923 2.195538
 3443 11.238546 2.199161
 3444 11.238546 2.202784
 3445 11.242169 2.206407
 3446 11.242169 2.210030
 3447 11.245792 2.213653
 3448 11.245792 2.217276
 3449 11.249415 2.220899
 3450 11.249415 2.224522
 3451 11.253038 2.228145
 3452 11.253038 2.231768
 3453 11.256661 2.235391
 3454 11.256661 2.239014
 3455 11.260284 2.242637
 3456 11.263907 2.246260
 3457 11.267530 2.249883
 3458 11.271153 2.253506
 3459 11.274776 2.257129
 3460 11.278399 2.260752
 3461 11.278399 2.264375
 3462 11.282022 2.267998
 3463 11.285645 2.271621
 3464 11.289268 2.275244
 3465 11.289268 2.278867
 3466 11.292891 2.282490
 3467 11.296514 2.286113
 3468 11.300137 2.289736
 3469 11.303760 2.293359
 3470 11.307383 2.296982
 3471 11.311006 2.296982
 3472 11.314629 2.300605
 3473 11.318252 2.304228
 3474 11.321875 2.304228
 3475 11.325498 2.307851
 3476 11.329121 2.307851
 3477 11.332744 2.311474
 3478 11.336367 2.315097
 3479 11.339990 2.318720
 3480 11.343613 2.322343
 3481 11.347236 2.325966
 3482 11.350859 2.329589
 3483 11.354482 2.333212
 3484 11.358105 2.336835
 3485 11.361728 2.340458
 3486 11.365351 2.344081
 3487 11.368974 2.344081
 3488 11.372597 2.347704
 3489 11.376220 2.347704
 3490 11.379843 2.351327
 3491 11.383466 2.351327
 3492 11.387089 2.354950
 3493 11.390712 2.354950
 3494 11.394335 2.358573
 3495 11.397958 2.358573
 3496 11.401581 2.362196
 3497 11.405204 2.362196
 3498 11.408827 2.365819
 3499 11.412450 2.365819
 3500 11.416073 2.365819
 3501 11.419696 2.369442
 3502 11.423319 2.369442
 3503 11.426942 2.369442
 3504 11.430565 2.369442
 3505 11.434188 2.373065
 3506 11.437811 2.376688
 3507 11.441434 2.380311
 3508 11.445057 2.383934
 3509 11.448680 2.387557
 3510 11.452303 2.391180
 3511 11.455926 2.394803
 3512 11.459549 2.398426
 3513 11.463172 2.402049
 3514 11.466795 2.405672
 3515 11.470418 2.409295
 3516 11.474041 2.412918
 3517 11.477664 2.412918
 3518 11.481287 2.416541
 3519 11.484910 2.416541
 3520 11.488533 2.420164
 3521 11.492156 2.420164
 3522 11.495779 2.423787
 3523 11.499402 2.423787
 3524 11.503025 2.427410
 3525 11.506648 2.427410
 3526 11.510271 2.431033
 3527 11.510271 2.434656
 3528 11.513894 2.438279
 3529 11.513894 2.441902
 3530 11.517517 2.445525
 3531 11.521140 2.449148
 3532 11.521140 2.452771
 3533 11.524763 2.456394
 3534 11.524763 2.460017
 3535 11.528386 2.463640
 3536 11.528386 2.467263
 3537 11.528386 2.470886
 3538 11.528386 2.474509
 3539 11.528386 2.478132
 3540 11.528386 2.481755
 3541 11.528386 2.485378
 3542 11.532009 2.489001
 3543 11.532009 2.492624
 3544 11.535632 2.496247
 3545 11.535632 2.499870
 3546 11.539255 2.503493
 3547 11.539255 2.507116
 3548 11.542878 2.510739
 3549 11.542878 2.514362
 3550 11.546501 2.517985
 3551 11.546501 2.521608
 3552 11.550124 2.525231
 3553 11.550124 2.528854
 3554 11.553747 2.532477
 3555 11.553747 2.536100
 3556 11.557370 2.539723
 3557 11.560993 2.543346
 3558 11.564616 2.546969
 3559 11.568239 2.546969
 3560 11.571862 2.550592
 3561 11.575485 2.550592
 3562 11.579108 2.554215
 3563 11.582731 2.554215
 3564 11.586354 2.557838
 3565 11.589977 2.557838
 3566 11.593600 2.561461
 3567 11.597223 2.561461
 3568 11.600846 2.565084
 3569 11.604469 2.565084
 3570 11.608092 2.568707
 3571 11.611715 2.568707
 3572 11.615338 2.568707
 3573 11.618961 2.568707
 3574 11.622584 2.572330
 3575 11.626207 2.572330
 3576 11.629830 2.575953
 3577 11.633453 2.575953
 3578 11.637076 2.579576
 3579 11.640699 2.583199
 3580 11.640699 2.586822
 3581 11.644322 2.590445
 3582 11.644322 2.594068
 3583 11.647945 2.597691
 3584 11.647945 2.601314
 3585 11.651568 2.604937
 3586 11.655191 2.608560
 3587 11.655191 2.612183
 3588 11.658814 2.615806
 3589 11.662437 2.615806
 3590 11.666060 2.619429
 3591 11.669683 2.619429
 3592 11.673306 2.623052
 3593 11.676929 2.623052
 3594 11.680552 2.626675
 3595 11.684175 2.626675
 3596 11.687798 2.630298
 3597 11.691421 2.630298
 3598 11.695044 2.633921
 3599 11.698667 2.633921
 3600 11.702290 2.637544
 3601 11.705913 2.637544
 3602 11.709536 2.637544
 3603 11.713159 2.637544
 3604 11.716782 2.637544
 3605 11.720405 2.637544
 3606 11.724028 2.641167
 3607 11.727651 2.641167
 3608 11.731274 2.644790
 3609 11.734897 2.644790
 3610 11.738520 2.644790
 3611 11.742143 2.648413
 3612 11.745766 2.648413
 3613 11.749389 2.648413
 3614 11.753012 2.648413
 3615 11.756635 2.648413
 3616 11.760258 2.648413
 3617 11.763881 2.652036
 3618 11.767504 2.652036
 3619 11.771127 2.655659
 3620 11.774750 2.659282
 3621 11.778373 2.662905
 3622 11.781996 2.666528
 3623 11.785619 2.670151
 3624 11.789242 2.673774
 3625 11.792865 2.677397
 3626 11.796488 2.681020
 3627 11.800111 2.684643
 3628 11.800111 2.688266
 3629 11.803734 2.691889
 3630 11.807357 2.695512
 3631 11.807357 2.699135
 3632 11.810980 2.702758
 3633 11.814603 2.706381
 3634 11.818226 2.710004
 3635 11.821849 2.713627
 3636 11.825472 2.717250
 3637 11.829095 2.720873
 3638 11.832718 2.724496
 3639 11.836341 2.728119
 3640 11.839964 2.731742
 3641 11.843587 2.735365
 3642 11.847210 2.735365
 3643 11.850833 2.738988
 3644 11.854456 2.742611
 3645 11.858079 2.742611
 3646 11.861702 2.746234
 3647 11.865325 2.746234
 3648 11.868948 2.749857
 3649 11.872571 2.749857
 3650 11.876194 2.753480
 3651 11.879817 2.757103
 3652 11.883440 2.760726
 3653 11.887063 2.764349
 3654 11.890686 2.767972
 3655 11.894309 2.771595
 3656 11.897932 2.775218
 3657 11.901555 2.778841
 3658 11.905178 2.782464
 3659 11.905178 2.786087
 3660 11.908801 2.789710
 3661 11.908801 2.793333
 3662 11.912424 2.796956
 3663 11.912424 2.800579
 3664 11.916047 2.804202
 3665 11.919670 2.807825
 3666 11.919670 2.811448
 3667 11.923293 2.815071
 3668 11.926916 2.818694
 3669 11.930539 2.822317
 3670 11.934162 2.825940
 3671 11.934162 2.829563
 3672 11.937785 2.833186
 3673 11.941408 2.836809
 3674 11.945031 2.840432
 3675 11.948654 2.844055
 3676 11.952277 2.847678
 3677 11.955900 2.847678
 3678 11.959523 2.851301
 3679 11.963146 2.854924
 3680 11.966769 2.854924
 3681 11.970392 2.858547
 3682 11.974015 2.862170
 3683 11.977638 2.865793
 3684 11.981261 2.869416
 3685 11.984884 2.873039
 3686 11.984884 2.876662
 3687 11.984884 2.880285
 3688 11.988507 2.883908
 3689 11.988507 2.887531
 3690 11.992130 2.891154
 3691 11.992130 2.894777
 3692 11.995753 2.898400
 3693 11.995753 2.902023
 3694 11.999376 2.905646
 3695 11.999376 2.909269
 3696 12.002999 2.912892
 3697 12.002999 2.916515
 3698 12.006622 2.920138
 3699 12.006622 2.923761
 3700 12.010245 2.927384
 3701 12.013868 2.927384
 3702 12.017491 2.931007
 3703 12.021114 2.931007
 3704 12.024737 2.934630
 3705 12.028360 2.934630
 3706 12.031983 2.938253
 3707 12.035606 2.938253
 3708 12.039229 2.941876
 3709 12.042852 2.941876
 3710 12.046475 2.945499
 3711 12.050098 2.945499
 3712 12.053721 2.949122
 3713 12.057344 2.949122
 3714 12.060967 2.949122
 3715 12.064590 2.949122
 3716 12.068213 2.949122
 3717 12.071836 2.949122
 3718 12.075459 2.949122
 3719 12.079082 2.949122
 3720 12.082705 2.949122
 3721 12.086328 2.949122
 3722 12.089951 2.949122
 3723 12.093574 2.949122
 3724 12.097197 2.949122
 3725 12.100820 2.949122
 3726 12.104443 2.949122
 3727 12.108066 2.949122
 3728 12.111689 2.949122
 3729 12.115312 2.952745
 3730 12.118935 2.952745
 3731 12.122558 2.952745
 3732 12.126181 2.956368
 3733 12.129804 2.959991
 3734 12.133427 2.963614
 3735 12.137050 2.967237
 3736 12.140673 2.970860
 3737 12.140673 2.974483
 3738 12.140673 2.978106
 3739 12.144296 2.981729
 3740 12.144296 2.985352
 3741 12.144296 2.988975
 3742 12.147919 2.992598
 3743 12.147919 2.996221
 3744 12.151542 2.999844
 3745 12.151542 3.003467
 3746 12.155165 3.007090
 3747 12.155165 3.010713
 3748 12.155165 3.014336
 3749 12.155165 3.017959
 3750 12.155165 3.021582
 3751 12.155165 3.025205
 3752 12.155165 3.028828
 3753 12.158788 3.032451
 3754 12.158788 3.036074
 3755 12.162411 3.039697
 3756 12.162411 3.043320
 3757 12.166034 3.046943
 3758 12.166034 3.050566
 3759 12.169657 3.054189
 3760 12.169657 3.057812
 3761 12.173280 3.061435
 3762 12.173280 3.065058
 3763 12.176903 3.068681
 3764 12.176903 3.072304
 3765 12.180526 3.075927
 3766 12.184149 3.075927
 3767 12.187772 3.079550
 3768 12.191395 3.079550
 3769 12.195018 3.083173
 3770 12.198641 3.083173
 3771 12.202264 3.086796
 3772 12.205887 3.086796
 3773 12.209510 3.090419
 3774 12.213133 3.090419
 3775 12.216756 3.094042
 3776 12.220379 3.094042
 3777 12.224002 3.097665
 3778 12.227625 3.097665
 3779 12.231248 3.097665
 3780 12.234871 3.097665
 3781 12.238494 3.097665
 3782 12.242117 3.097665
 3783 12.245740 3.097665
 3784 12.249363 3.097665
 3785 12.252986 3.101288
 3786 12.256609 3.101288
 3787 12.260232 3.101288
 3788 12.263855 3.101288
 3789 12.267478 3.104911
 3790 12.271101 3.104911
 3791 12.274724 3.108534
 3792 12.278347 3.108534
 3793 12.281970 3.112157
 3794 12.285593 3.115780
 3795 12.289216 3.119403
 3796 12.292839 3.123026
 3797 12.296462 3.126649
 3798 12.300085 3.130272
 3799 12.303708 3.133895
 3800 12.307331 3.137518
 3801 12.310954 3.141141
 3802 12.310954 3.144764
 3803 12.314577 3.148387
 3804 12.318200 3.152010
 3805 12.321823 3.155633
 3806 12.325446 3.155633
 3807 12.329069 3.159256
 3808 12.332692 3.162879
 3809 12.336315 3.162879
 3810 12.339938 3.166502
 3811 12.343561 3.166502
 3812 12.347184 3.170125
 3813 12.350807 3.173748
 3814 12.354430 3.177371
 3815 12.354430 3.180994
 3816 12.358053 3.184617
 3817 12.358053 3.188240
 3818 12.361676 3.191863
 3819 12.361676 3.195486
 3820 12.365299 3.199109
 3821 12.368922 3.202732
 3822 12.368922 3.206355
 3823 12.372545 3.209978
 3824 12.376168 3.213601
 3825 12.379791 3.217224
 3826 12.379791 3.220847
 3827 12.383414 3.224470
 3828 12.383414 3.228093
 3829 12.387037 3.231716
 3830 12.387037 3.235339
 3831 12.390660 3.238962
 3832 12.390660 3.242585
 3833 12.390660 3.246208
 3834 12.394283 3.249831
 3835 12.394283 3.253454
 3836 12.394283 3.257077
 3837 12.394283 3.260700
 3838 12.397906 3.264323
 3839 12.397906 3.267946
 3840 12.397906 3.271569
 3841 12.397906 3.275192
 3842 12.401529 3.278815
 3843 12.401529 3.282438
 3844 12.401529 3.286061
 3845 12.405152 3.289684
 3846 12.405152 3.293307
 3847 12.405152 3.296930
 3848 12.405152 3.300553
 3849 12.405152 3.304176
 3850 12.405152 3.307799
 3851 12.405152 3.311422
 3852 12.405152 3.315045
 3853 12.405152 3.318668
 3854 12.408775 3.322291
 3855 12.408775 3.325914
 3856 12.412398 3.329537
 3857 12.412398 3.333160
 3858 12.416021 3.336783
 3859 12.416021 3.340406
 3860 12.419644 3.344029
 3861 12.419644 3.347652
 3862 12.423267 3.351275
 3863 12.423267 3.354898
 3864 12.426890 3.358521
 3865 12.426890 3.362144
 3866 12.430513 3.365767
 3867 12.434136 3.369390
 3868 12.437759 3.373013
 3869 12.441382 3.373013
 3870 12.445005 3.376636
 3871 12.448628 3.380259
 3872 12.452251 3.380259
 3873 12.452251 3.383882
 3874 12.455874 3.387505
 3875 12.459497 3.391128
 3876 12.459497 3.394751
 3877 12.459497 3.398374
 3878 12.459497 3.401997
 3879 12.459497 3.405620
 3880 12.459497 3.409243
 3881 12.459497 3.412866
 3882 12.455874 3.416489
 3883 12.455874 3.420112
 3884 12.452251 3.423735
 3885 12.452251 3.427358
 3886 12.448628 3.430981
 3887 12.448628 3.434604
 3888 12.445005 3.438227
 3889 12.445005 3.441850
 3890 12.441382 3.445473
 3891 12.441382 3.449096
 3892 12.441382 3.452719
 3893 12.441382 3.456342
 3894 12.441382 3.459965
 3895 12.441382 3.463588
 3896 12.441382 3.467211
 3897 12.441382 3.470834
 3898 12.441382 3.474457
 3899 12.441382 3.478080
 3900 12.441382 3.481703
 3901 12.441382 3.485326
 3902 12.441382 3.488949
 3903 12.441382 3.492572
 3904 12.441382 3.496195
 3905 12.441382 3.499818
 3906 12.441382 3.503441
 3907 12.441382 3.507064
 3908 12.441382 3.510687
 3909 12.441382 3.514310
 3910 12.441382 3.517933
 3911 12.441382 3.521556
 3912 12.441382 3.525179
 3913 12.445005 3.528802
 3914 12.445005 3.532425
 3915 12.448628 3.536048
 3916 12.448628 3.539671
 3917 12.452251 3.543294
 3918 12.452251 3.546917
 3919 12.455874 3.550540
 3920 12.455874 3.554163
 3921 12.459497 3.557786
 3922 12.459497 3.561409
 3923 12.463120 3.565032
 3924 12.463120 3.568655
 3925 12.466743 3.572278
 3926 12.470366 3.572278
 3927 12.473989 3.575901
 3928 12.477612 3.575901
 3929 12.481235 3.579524
 3930 12.484858 3.579524
 3931 12.488481 3.583147
 3932 12.492104 3.583147
 3933 12.495727 3.586770
 3934 12.499350 3.586770
 3935 12.502973 3.590393
 3936 12.506596 3.590393
 3937 12.510219 3.594016
 3938 12.513842 3.594016
 3939 12.517465 3.597639
 3940 12.521088 3.601262
 3941 12.524711 3.604885
 3942 12.524711 3.608508
 3943 12.528334 3.612131
 3944 12.531957 3.615754
 3945 12.531957 3.619377
 3946 12.535580 3.623000
 3947 12.535580 3.626623
 3948 12.539203 3.630246
 3949 12.542826 3.633869
 3950 12.542826 3.637492
 3951 12.542826 3.641115
 3952 12.546449 3.644738
 3953 12.546449 3.648361
 3954 12.546449 3.651984
 3955 12.550072 3.655607
 3956 12.550072 3.659230
 3957 12.553695 3.662853
 3958 12.553695 3.666476
 3959 12.557318 3.670099
 3960 12.557318 3.673722
 3961 12.557318 3.677345
 3962 12.560941 3.680968
 3963 12.560941 3.684591
 3964 12.560941 3.688214
 3965 12.560941 3.691837
 3966 12.564564 3.695460
 3967 12.564564 3.699083
 3968 12.564564 3.702706
 3969 12.564564 3.706329
 3970 12.568187 3.709952
 3971 12.568187 3.713575
 3972 12.568187 3.717198
 3973 12.568187 3.720821
 3974 12.568187 3.724444
 3975 12.568187 3.728067
 3976 12.568187 3.731690
 3977 12.568187 3.735313
 3978 12.568187 3.738936
 3979 12.568187 3.742559
 3980 12.568187 3.746182
 3981 12.568187 3.749805
 3982 12.568187 3.753428
 3983 12.568187 3.757051
 3984 12.568187 3.760674
 3985 12.568187 3.764297
 3986 12.571810 3.767920
 3987 12.571810 3.771543
 3988 12.571810 3.775166
 3989 12.571810 3.778789
 3990 12.575433 3.782412
 3991 12.575433 3.786035
 3992 12.579056 3.789658
 3993 12.579056 3.793281
 3994 12.582679 3.796904
 3995 12.582679 3.800527
 3996 12.582679 3.804150
 3997 12.582679 3.807773
 3998 12.582679 3.811396
 3999 12.582679 3.815019
 4000 12.582679 3.818642
 4001 12.582679 3.822265
 4002 12.582679 3.825888
 4003 12.582679 3.829511
 4004 12.582679 3.833134
 4005 12.582679 3.836757
 4006 12.582679 3.840380
 4007 12.582679 3.844003
 4008 12.582679 3.847626
 4009 12.582679 3.851249
 4010 12.582679 3.854872
 4011 12.586302 3.858495
 4012 12.586302 3.862118
 4013 12.589925 3.865741
 4014 12.589925 3.869364
 4015 12.593548 3.872987
 4016 12.593548 3.876610
 4017 12.597171 3.880233
 4018 12.597171 3.883856
 4019 12.600794 3.887479
 4020 12.600794 3.891102
 4021 12.604417 3.894725
 4022 12.604417 3.898348
 4023 12.608040 3.901971
 4024 12.611663 3.905594
 4025 12.611663 3.909217
 4026 12.611663 3.912840
 4027 12.611663 3.916463
 4028 12.611663 3.920086
 4029 12.611663 3.923709
 4030 12.611663 3.927332
 4031 12.611663 3.930955
 4032 12.615286 3.934578
 4033 12.615286 3.938201
 4034 12.615286 3.941824
 4035 12.615286 3.945447
 4036 12.618909 3.949070
 4037 12.618909 3.952693
 4038 12.618909 3.956316
 4039 12.618909 3.959939
 4040 12.622532 3.963562
 4041 12.622532 3.967185
 4042 12.622532 3.970808
 4043 12.626155 3.974431
 4044 12.626155 3.978054
 4045 12.629778 3.981677
 4046 12.629778 3.985300
 4047 12.633401 3.988923
 4048 12.633401 3.992546
 4049 12.637024 3.996169
 4050 12.637024 3.999792
 4051 12.640647 4.003415
 4052 12.640647 4.007038
 4053 12.644270 4.010661
 4054 12.644270 4.014284
 4055 12.644270 4.017907
 4056 12.647893 4.021530
 4057 12.647893 4.025153
 4058 12.647893 4.028776
 4059 12.647893 4.032399
 4060 12.651516 4.036022
 4061 12.651516 4.039645
 4062 12.651516 4.043268
 4063 12.651516 4.046891
 4064 12.655139 4.050514
 4065 12.655139 4.054137
 4066 12.658762 4.057760
 4067 12.658762 4.061383
 4068 12.662385 4.065006
 4069 12.662385 4.068629
 4070 12.666008 4.072252
 4071 12.666008 4.075875
 4072 12.669631 4.079498
 4073 12.669631 4.083121
 4074 12.673254 4.086744
 4075 12.673254 4.090367
 4076 12.676877 4.093990
 4077 12.676877 4.097613
 4078 12.680500 4.101236
 4079 12.680500 4.104859
 4080 12.684123 4.108482
 4081 12.684123 4.112105
 4082 12.687746 4.115728
 4083 12.691369 4.119351
 4084 12.691369 4.122974
 4085 12.694992 4.126597
 4086 12.698615 4.130220
 4087 12.698615 4.133843
 4088 12.702238 4.137466
 4089 12.705861 4.141089
 4090 12.709484 4.144712
 4091 12.713107 4.148335
 4092 12.716730 4.151958
 4093 12.716730 4.155581
 4094 12.716730 4.159204
 4095 12.716730 4.162827
 4096 12.716730 4.166450
 4097 12.716730 4.170073
 4098 12.716730 4.173696
 4099 12.716730 4.177319
 4100 12.716730 4.180942
 4101 12.716730 4.184565
 4102 12.716730 4.188188
 4103 12.716730 4.191811
 4104 12.716730 4.195434
 4105 12.716730 4.199057
 4106 12.716730 4.202680
 4107 12.720353 4.206303
 4108 12.720353 4.209926
 4109 12.720353 4.213549
 4110 12.723976 4.217172
 4111 12.723976 4.220795
 4112 12.727599 4.224418
 4113 12.727599 4.228041
 4114 12.731222 4.231664
 4115 12.731222 4.235287
 4116 12.734845 4.238910
 4117 12.734845 4.242533
 4118 12.738468 4.246156
 4119 12.738468 4.249779
 4120 12.738468 4.253402
 4121 12.738468 4.257025
 4122 12.738468 4.260648
 4123 12.738468 4.264271
 4124 12.742091 4.267894
 4125 12.742091 4.271517
 4126 12.742091 4.275140
 4127 12.742091 4.278763
 4128 12.745714 4.282386
 4129 12.745714 4.286009
 4130 12.745714 4.289632
 4131 12.745714 4.293255
 4132 12.749337 4.296878
 4133 12.749337 4.300501
 4134 12.752960 4.304124
 4135 12.752960 4.307747
 4136 12.756583 4.311370
 4137 12.756583 4.314993
 4138 12.756583 4.318616
 4139 12.760206 4.322239
 4140 12.760206 4.325862
 4141 12.763829 4.329485
 4142 12.763829 4.333108
 4143 12.763829 4.336731
 4144 12.763829 4.340354
 4145 12.763829 4.343977
 4146 12.767452 4.347600
 4147 12.767452 4.351223
 4148 12.771075 4.354846
 4149 12.771075 4.358469
 4150 12.774698 4.362092
 4151 12.774698 4.365715
 4152 12.778321 4.369338
 4153 12.778321 4.372961
 4154 12.781944 4.376584
 4155 12.781944 4.380207
 4156 12.785567 4.383830
 4157 12.785567 4.387453
 4158 12.789190 4.391076
 4159 12.792813 4.394699
 4160 12.796436 4.394699
 4161 12.800059 4.398322
 4162 12.803682 4.401945
 4163 12.807305 4.401945
 4164 12.810928 4.405568
 4165 12.814551 4.405568
 4166 12.818174 4.409191
 4167 12.821797 4.412814
 4168 12.825420 4.416437
 4169 12.829043 4.420060
 4170 12.829043 4.423683
 4171 12.832666 4.427306
 4172 12.832666 4.430929
 4173 12.832666 4.434552
 4174 12.832666 4.438175
 4175 12.832666 4.441798
 4176 12.832666 4.445421
 4177 12.832666 4.449044
 4178 12.832666 4.452667
 4179 12.832666 4.456290
 4180 12.836289 4.459913
 4181 12.836289 4.463536
 4182 12.836289 4.467159
 4183 12.836289 4.470782
 4184 12.839912 4.474405
 4185 12.839912 4.478028
 4186 12.839912 4.481651
 4187 12.839912 4.485274
 4188 12.839912 4.488897
 4189 12.839912 4.492520
 4190 12.836289 4.496143
 4191 12.836289 4.499766
 4192 12.836289 4.503389
 4193 12.836289 4.507012
 4194 12.836289 4.510635
 4195 12.836289 4.514258
 4196 12.836289 4.517881
 4197 12.836289 4.521504
 4198 12.836289 4.525127
 4199 12.836289 4.528750
 4200 12.836289 4.532373
 4201 12.836289 4.535996
 4202 12.836289 4.539619
 4203 12.836289 4.543242
 4204 12.836289 4.546865
 4205 12.836289 4.550488
 4206 12.836289 4.554111
 4207 12.836289 4.557734
 4208 12.836289 4.561357
 4209 12.836289 4.564980
 4210 12.836289 4.568603
 4211 12.836289 4.572226
 4212 12.836289 4.575849
 4213 12.836289 4.579472
 4214 12.836289 4.583095
 4215 12.836289 4.586718
 4216 12.836289 4.590341
 4217 12.836289 4.593964
 4218 12.836289 4.597587
 4219 12.839912 4.601210
 4220 12.839912 4.604833
 4221 12.843535 4.608456
 4222 12.843535 4.612079
 4223 12.843535 4.615702
 4224 12.847158 4.619325
 4225 12.847158 4.622948
 4226 12.847158 4.626571
 4227 12.847158 4.630194
 4228 12.847158 4.633817
 4229 12.847158 4.637440
 4230 12.847158 4.641063
 4231 12.847158 4.644686
 4232 12.847158 4.648309
 4233 12.847158 4.651932
 4234 12.847158 4.655555
 4235 12.847158 4.659178
 4236 12.847158 4.662801
 4237 12.847158 4.666424
 4238 12.847158 4.670047
 4239 12.847158 4.673670
 4240 12.847158 4.677293
 4241 12.847158 4.680916
 4242 12.847158 4.684539
 4243 12.847158 4.688162
 4244 12.850781 4.691785
 4245 12.850781 4.695408
 4246 12.854404 4.699031
 4247 12.854404 4.702654
 4248 12.858027 4.706277
 4249 12.858027 4.709900
 4250 12.861650 4.713523
 4251 12.861650 4.717146
 4252 12.865273 4.720769
 4253 12.865273 4.724392
 4254 12.868896 4.728015
 4255 12.868896 4.731638
 4256 12.872519 4.735261
 4257 12.876142 4.738884
 4258 12.879765 4.738884
 4259 12.883388 4.742507
 4260 12.887011 4.742507
 4261 12.890634 4.746130
 4262 12.894257 4.746130
 4263 12.897880 4.749753
 4264 12.901503 4.749753
 4265 12.905126 4.753376
 4266 12.908749 4.756999
 4267 12.912372 4.760622
 4268 12.915995 4.760622
 4269 12.919618 4.764245
 4270 12.923241 4.767868
 4271 12.926864 4.767868
 4272 12.930487 4.771491
 4273 12.934110 4.771491
 4274 12.937733 4.775114
 4275 12.941356 4.778737
 4276 12.944979 4.782360
 4277 12.944979 4.785983
 4278 12.948602 4.789606
 4279 12.948602 4.793229
 4280 12.948602 4.796852
 4281 12.952225 4.800475
 4282 12.952225 4.804098
 4283 12.955848 4.807721
 4284 12.955848 4.811344
 4285 12.959471 4.814967
 4286 12.959471 4.818590
 4287 12.963094 4.822213
 4288 12.963094 4.825836
 4289 12.966717 4.829459
 4290 12.966717 4.833082
 4291 12.970340 4.836705
 4292 12.970340 4.840328
 4293 12.973963 4.843951
 4294 12.977586 4.847574
 4295 12.977586 4.851197
 4296 12.981209 4.854820
 4297 12.981209 4.858443
 4298 12.981209 4.862066
 4299 12.981209 4.865689
 4300 12.981209 4.869312
 4301 12.981209 4.872935
 4302 12.981209 4.876558
 4303 12.981209 4.880181
 4304 12.981209 4.883804
 4305 12.981209 4.887427
 4306 12.981209 4.891050
 4307 12.981209 4.894673
 4308 12.981209 4.898296
 4309 12.981209 4.901919
 4310 12.981209 4.905542
 4311 12.981209 4.909165
 4312 12.981209 4.912788
 4313 12.981209 4.916411
 4314 12.981209 4.920034
 4315 12.981209 4.923657
 4316 12.984832 4.927280
 4317 12.984832 4.930903
 4318 12.988455 4.934526
 4319 12.988455 4.938149
 4320 12.988455 4.941772
 4321 12.988455 4.945395
 4322 12.988455 4.949018
 4323 12.988455 4.952641
 4324 12.988455 4.956264
 4325 12.988455 4.959887
 4326 12.988455 4.963510
 4327 12.988455 4.967133
 4328 12.988455 4.970756
 4329 12.988455 4.974379
 4330 12.992078 4.978002
 4331 12.992078 4.981625
 4332 12.995701 4.985248
 4333 12.995701 4.988871
 4334 12.999324 4.992494
 4335 12.999324 4.996117
 4336 13.002947 4.999740
 4337 13.002947 5.003363
 4338 13.006570 5.006986
 4339 13.006570 5.010609
 4340 13.010193 5.014232
 4341 13.010193 5.017855
 4342 13.013816 5.021478
 4343 13.017439 5.025101
 4344 13.021062 5.025101
 4345 13.024685 5.028724
 4346 13.028308 5.028724
 4347 13.031931 5.032347
 4348 13.035554 5.032347
 4349 13.039177 5.035970
 4350 13.042800 5.035970
 4351 13.046423 5.039593
 4352 13.050046 5.039593
 4353 13.053669 5.043216
 4354 13.057292 5.043216
 4355 13.060915 5.046839
 4356 13.064538 5.050462
 4357 13.068161 5.054085
 4358 13.071784 5.057708
 4359 13.071784 5.061331
 4360 13.075407 5.064954
 4361 13.075407 5.068577
 4362 13.079030 5.072200
 4363 13.079030 5.075823
 4364 13.079030 5.079446
 4365 13.079030 5.083069
 4366 13.079030 5.086692
 4367 13.079030 5.090315
 4368 13.079030 5.093938
 4369 13.079030 5.097561
 4370 13.079030 5.101184
 4371 13.079030 5.104807
 4372 13.079030 5.108430
 4373 13.079030 5.112053
 4374 13.079030 5.115676
 4375 13.082653 5.119299
 4376 13.082653 5.122922
 4377 13.082653 5.126545
 4378 13.086276 5.130168
 4379 13.086276 5.133791
 4380 13.089899 5.137414
 4381 13.089899 5.141037
 4382 13.093522 5.144660
 4383 13.093522 5.148283
 4384 13.097145 5.151906
 4385 13.097145 5.155529
 4386 13.097145 5.159152
 4387 13.100768 5.162775
 4388 13.100768 5.166398
 4389 13.100768 5.170021
 4390 13.100768 5.173644
 4391 13.100768 5.177267
 4392 13.104391 5.180890
 4393 13.104391 5.184513
 4394 13.104391 5.188136
 4395 13.104391 5.191759
 4396 13.108014 5.195382
 4397 13.108014 5.199005
 4398 13.108014 5.202628
 4399 13.111637 5.206251
 4400 13.111637 5.209874
 4401 13.111637 5.213497
 4402 13.111637 5.217120
 4403 13.111637 5.220743
 4404 13.111637 5.224366
 4405 13.115260 5.227989
 4406 13.115260 5.231612
 4407 13.115260 5.235235
 4408 13.115260 5.238858
 4409 13.115260 5.242481
 4410 13.115260 5.246104
 4411 13.115260 5.249727
 4412 13.118883 5.253350
 4413 13.118883 5.256973
 4414 13.118883 5.260596
 4415 13.118883 5.264219
 4416 13.122506 5.267842
 4417 13.122506 5.271465
 4418 13.126129 5.275088
 4419 13.126129 5.278711
 4420 13.126129 5.282334
 4421 13.126129 5.285957
 4422 13.126129 5.289580
 4423 13.129752 5.293203
 4424 13.129752 5.296826
 4425 13.129752 5.300449
 4426 13.129752 5.304072
 4427 13.129752 5.307695
 4428 13.129752 5.311318
 4429 13.129752 5.314941
 4430 13.129752 5.318564
 4431 13.129752 5.322187
 4432 13.129752 5.325810
 4433 13.129752 5.329433
 4434 13.129752 5.333056
 4435 13.133375 5.336679
 4436 13.133375 5.340302
 4437 13.136998 5.343925
 4438 13.136998 5.347548
 4439 13.140621 5.351171
 4440 13.140621 5.354794
 4441 13.144244 5.358417
 4442 13.144244 5.362040
 4443 13.147867 5.365663
 4444 13.147867 5.369286
 4445 13.151490 5.372909
 4446 13.151490 5.376532
 4447 13.155113 5.380155
 4448 13.158736 5.383778
 4449 13.162359 5.387401
 4450 13.165982 5.387401
 4451 13.165982 5.391024
 4452 13.165982 5.394647
 4453 13.165982 5.398270
 4454 13.165982 5.401893
 4455 13.169605 5.405516
 4456 13.169605 5.409139
 4457 13.173228 5.412762
 4458 13.173228 5.416385
 4459 13.176851 5.420008
 4460 13.176851 5.423631
 4461 13.180474 5.427254
 4462 13.180474 5.430877
 4463 13.184097 5.434500
 4464 13.184097 5.438123
 4465 13.187720 5.441746
 4466 13.187720 5.445369
 4467 13.191343 5.448992
 4468 13.194966 5.452615
 4469 13.198589 5.456238
 4470 13.202212 5.456238
 4471 13.205835 5.459861
 4472 13.209458 5.463484
 4473 13.213081 5.467107
 4474 13.216704 5.470730
 4475 13.220327 5.474353
 4476 13.223950 5.477976
 4477 13.227573 5.481599
 4478 13.231196 5.485222
 4479 13.234819 5.488845
 4480 13.234819 5.492468
 4481 13.234819 5.496091
 4482 13.234819 5.499714
 4483 13.238442 5.503337
 4484 13.238442 5.506960
 4485 13.238442 5.510583
 4486 13.238442 5.514206
 4487 13.238442 5.517829
 4488 13.238442 5.521452
 4489 13.238442 5.525075
 4490 13.238442 5.528698
 4491 13.238442 5.532321
 4492 13.238442 5.535944
 4493 13.238442 5.539567
 4494 13.238442 5.543190
 4495 13.238442 5.546813
 4496 13.238442 5.550436
 4497 13.242065 5.554059
 4498 13.242065 5.557682
 4499 13.245688 5.561305
 4500 13.245688 5.564928
 4501 13.249311 5.568551
 4502 13.249311 5.572174
 4503 13.249311 5.575797
 4504 13.249311 5.579420
 4505 13.249311 5.583043
 4506 13.249311 5.586666
 4507 13.249311 5.590289
 4508 13.249311 5.593912
 4509 13.249311 5.597535
 4510 13.249311 5.601158
 4511 13.249311 5.604781
 4512 13.249311 5.608404
 4513 13.249311 5.612027
 4514 13.249311 5.615650
 4515 13.249311 5.619273
 4516 13.249311 5.622896
 4517 13.249311 5.626519
 4518 13.252934 5.630142
 4519 13.252934 5.633765
 4520 13.256557 5.637388
 4521 13.256557 5.641011
 4522 13.256557 5.644634
 4523 13.260180 5.648257
 4524 13.260180 5.651880
 4525 13.263803 5.655503
 4526 13.263803 5.659126
 4527 13.263803 5.662749
 4528 13.263803 5.666372
 4529 13.267426 5.669995
 4530 13.267426 5.673618
 4531 13.271049 5.677241
 4532 13.271049 5.680864
 4533 13.274672 5.684487
 4534 13.274672 5.688110
 4535 13.278295 5.691733
 4536 13.278295 5.695356
 4537 13.281918 5.698979
 4538 13.281918 5.702602
 4539 13.285541 5.706225
 4540 13.285541 5.709848
 4541 13.289164 5.713471
 4542 13.289164 5.717094
 4543 13.292787 5.720717
 4544 13.292787 5.724340
 4545 13.296410 5.727963
 4546 13.300033 5.731586
 4547 13.300033 5.735209
 4548 13.303656 5.738832
 4549 13.303656 5.742455
 4550 13.303656 5.746078
 4551 13.303656 5.749701
 4552 13.307279 5.753324
 4553 13.307279 5.756947
 4554 13.307279 5.760570
 4555 13.310902 5.764193
 4556 13.310902 5.767816
 4557 13.310902 5.771439
 4558 13.310902 5.775062
 4559 13.310902 5.778685
 4560 13.310902 5.782308
 4561 13.314525 5.785931
 4562 13.314525 5.789554
 4563 13.318148 5.793177
 4564 13.318148 5.796800
 4565 13.321771 5.800423
 4566 13.321771 5.804046
 4567 13.325394 5.807669
 4568 13.325394 5.811292
 4569 13.329017 5.814915
 4570 13.329017 5.818538
 4571 13.332640 5.822161
 4572 13.332640 5.825784
 4573 13.336263 5.829407
 4574 13.339886 5.833030
 4575 13.343509 5.836653
 4576 13.343509 5.840276
 4577 13.347132 5.843899
 4578 13.347132 5.847522
 4579 13.347132 5.851145
 4580 13.350755 5.854768
 4581 13.350755 5.858391
 4582 13.354378 5.862014
 4583 13.354378 5.865637
 4584 13.354378 5.869260
 4585 13.354378 5.872883
 4586 13.358001 5.876506
 4587 13.358001 5.880129
 4588 13.358001 5.883752
 4589 13.354378 5.887375
 4590 13.354378 5.890998
 4591 13.350755 5.894621
 4592 13.350755 5.898244
 4593 13.350755 5.901867
 4594 13.350755 5.905490
 4595 13.350755 5.909113
 4596 13.350755 5.912736
 4597 13.350755 5.916359
 4598 13.350755 5.919982
 4599 13.350755 5.923605
 4600 13.350755 5.927228
 4601 13.350755 5.930851
 4602 13.350755 5.934474
 4603 13.350755 5.938097
 4604 13.350755 5.941720
 4605 13.350755 5.945343
 4606 13.350755 5.948966
 4607 13.350755 5.952589
 4608 13.350755 5.956212
 4609 13.350755 5.959835
 4610 13.350755 5.963458
 4611 13.350755 5.967081
 4612 13.350755 5.970704
 4613 13.350755 5.974327
 4614 13.350755 5.977950
 4615 13.350755 5.981573
 4616 13.350755 5.985196
 4617 13.350755 5.988819
 4618 13.350755 5.992442
 4619 13.350755 5.996065
 4620 13.354378 5.999688
 4621 13.354378 6.003311
 4622 13.358001 6.006934
 4623 13.358001 6.010557
 4624 13.361624 6.014180
 4625 13.361624 6.017803
 4626 13.365247 6.021426
 4627 13.365247 6.025049
 4628 13.368870 6.028672
 4629 13.368870 6.032295
 4630 13.372493 6.035918
 4631 13.372493 6.039541
 4632 13.376116 6.043164
 4633 13.379739 6.046787
 4634 13.383362 6.050410
 4635 13.386985 6.054033
 4636 13.390608 6.057656
 4637 13.394231 6.061279
 4638 13.397854 6.064902
 4639 13.401477 6.068525
 4640 13.405100 6.072148
 4641 13.408723 6.075771
 4642 13.408723 6.079394
 4643 13.412346 6.083017
 4644 13.412346 6.086640
 4645 13.412346 6.090263
 4646 13.412346 6.093886
 4647 13.415969 6.097509
 4648 13.415969 6.101132
 4649 13.415969 6.104755
 4650 13.415969 6.108378
 4651 13.415969 6.112001
 4652 13.415969 6.115624
 4653 13.415969 6.119247
 4654 13.415969 6.122870
 4655 13.415969 6.126493
 4656 13.415969 6.130116
 4657 13.415969 6.133739
 4658 13.415969 6.137362
 4659 13.415969 6.140985
 4660 13.415969 6.144608
 4661 13.415969 6.148231
 4662 13.415969 6.151854
 4663 13.415969 6.155477
 4664 13.415969 6.159100
 4665 13.415969 6.162723
 4666 13.415969 6.166346
 4667 13.415969 6.169969
 4668 13.415969 6.173592
 4669 13.415969 6.177215
 4670 13.415969 6.180838
 4671 13.415969 6.184461
 4672 13.415969 6.188084
 4673 13.415969 6.191707
 4674 13.415969 6.195330
 4675 13.415969 6.198953
 4676 13.419592 6.202576
 4677 13.419592 6.206199
 4678 13.419592 6.209822
 4679 13.419592 6.213445
 4680 13.419592 6.217068
 4681 13.419592 6.220691
 4682 13.423215 6.224314
 4683 13.423215 6.227937
 4684 13.426838 6.231560
 4685 13.426838 6.235183
 4686 13.430461 6.238806
 4687 13.430461 6.242429
 4688 13.434084 6.246052
 4689 13.434084 6.249675
 4690 13.437707 6.253298
 4691 13.437707 6.256921
 4692 13.441330 6.260544
 4693 13.441330 6.264167
 4694 13.444953 6.267790
 4695 13.448576 6.271413
 4696 13.448576 6.275036
 4697 13.452199 6.278659
 4698 13.452199 6.282282
 4699 13.455822 6.285905
 4700 13.455822 6.289528
 4701 13.459445 6.293151
 4702 13.459445 6.296774
 4703 13.463068 6.300397
 4704 13.463068 6.304020
 4705 13.466691 6.307643
 4706 13.466691 6.311266
 4707 13.470314 6.314889
 4708 13.470314 6.318512
 4709 13.473937 6.322135
 4710 13.477560 6.325758
 4711 13.481183 6.329381
 4712 13.484806 6.333004
 4713 13.488429 6.336627
 4714 13.492052 6.340250
 4715 13.495675 6.343873
 4716 13.499298 6.347496
 4717 13.502921 6.351119
 4718 13.506544 6.354742
 4719 13.506544 6.358365
 4720 13.510167 6.361988
 4721 13.510167 6.365611
 4722 13.510167 6.369234
 4723 13.513790 6.372857
 4724 13.513790 6.376480
 4725 13.513790 6.380103
 4726 13.517413 6.383726
 4727 13.517413 6.387349
 4728 13.517413 6.390972
 4729 13.521036 6.394595
 4730 13.521036 6.398218
 4731 13.521036 6.401841
 4732 13.524659 6.405464
 4733 13.524659 6.409087
 4734 13.524659 6.412710
 4735 13.524659 6.416333
 4736 13.528282 6.419956
 4737 13.528282 6.423579
 4738 13.528282 6.427202
 4739 13.528282 6.430825
 4740 13.531905 6.434448
 4741 13.531905 6.438071
 4742 13.535528 6.441694
 4743 13.535528 6.445317
 4744 13.539151 6.448940
 4745 13.539151 6.452563
 4746 13.539151 6.456186
 4747 13.539151 6.459809
 4748 13.539151 6.463432
 4749 13.539151 6.467055
 4750 13.539151 6.470678
 4751 13.539151 6.474301
 4752 13.539151 6.477924
 4753 13.539151 6.481547
 4754 13.539151 6.485170
 4755 13.539151 6.488793
 4756 13.539151 6.492416
 4757 13.539151 6.496039
 4758 13.539151 6.499662
 4759 13.539151 6.503285
 4760 13.539151 6.506908
 4761 13.539151 6.510531
 4762 13.539151 6.514154
 4763 13.539151 6.517777
 4764 13.539151 6.521400
 4765 13.539151 6.525023
 4766 13.539151 6.528646
 4767 13.539151 6.532269
 4768 13.539151 6.535892
 4769 13.539151 6.539515
 4770 13.539151 6.543138
 4771 13.539151 6.546761
 4772 13.539151 6.550384
 4773 13.539151 6.554007
 4774 13.539151 6.557630
 4775 13.539151 6.561253
 4776 13.539151 6.564876
 4777 13.539151 6.568499
 4778 13.539151 6.572122
 4779 13.539151 6.575745
 4780 13.539151 6.579368
 4781 13.539151 6.582991
 4782 13.539151 6.586614
 4783 13.539151 6.590237
 4784 13.539151 6.593860
 4785 13.539151 6.597483
 4786 13.542774 6.601106
 4787 13.542774 6.604729
 4788 13.546397 6.608352
 4789 13.546397 6.611975
 4790 13.550020 6.615598
 4791 13.550020 6.619221
 4792 13.553643 6.622844
 4793 13.553643 6.626467
 4794 13.553643 6.630090
 4795 13.553643 6.633713
 4796 13.553643 6.637336
 4797 13.557266 6.640959
 4798 13.557266 6.644582
 4799 13.560889 6.648205
 4800 13.560889 6.651828
 4801 13.564512 6.655451
 4802 13.564512 6.659074
 4803 13.568135 6.662697
 4804 13.568135 6.666320
 4805 13.571758 6.669943
 4806 13.571758 6.673566
 4807 13.575381 6.677189
 4808 13.575381 6.680812
 4809 13.579004 6.684435
 4810 13.582627 6.688058
 4811 13.586250 6.688058
 4812 13.586250 6.691681
 4813 13.586250 6.695304
 4814 13.589873 6.698927
 4815 13.589873 6.702550
 4816 13.593496 6.706173
 4817 13.593496 6.709796
 4818 13.597119 6.713419
 4819 13.597119 6.717042
 4820 13.597119 6.720665
 4821 13.600742 6.724288
 4822 13.600742 6.727911
 4823 13.600742 6.731534
 4824 13.600742 6.735157
 4825 13.600742 6.738780
 4826 13.600742 6.742403
 4827 13.600742 6.746026
 4828 13.600742 6.749649
 4829 13.600742 6.753272
 4830 13.600742 6.756895
 4831 13.600742 6.760518
 4832 13.600742 6.764141
 4833 13.600742 6.767764
 4834 13.600742 6.771387
 4835 13.600742 6.775010
 4836 13.600742 6.778633
 4837 13.600742 6.782256
 4838 13.600742 6.785879
 4839 13.604365 6.789502
 4840 13.604365 6.793125
 4841 13.607988 6.796748
 4842 13.607988 6.800371
 4843 13.611611 6.803994
 4844 13.611611 6.807617
 4845 13.615234 6.811240
 4846 13.615234 6.814863
 4847 13.618857 6.818486
 4848 13.618857 6.822109
 4849 13.622480 6.825732
 4850 13.622480 6.829355
 4851 13.626103 6.832978
 4852 13.626103 6.836601
 4853 13.629726 6.840224
 4854 13.629726 6.843847
 4855 13.629726 6.847470
 4856 13.629726 6.851093
 4857 13.629726 6.854716
 4858 13.629726 6.858339
 4859 13.633349 6.861962
 4860 13.633349 6.865585
 4861 13.636972 6.869208
 4862 13.636972 6.872831
 4863 13.640595 6.876454
 4864 13.640595 6.880077
 4865 13.644218 6.883700
 4866 13.644218 6.887323
 4867 13.647841 6.890946
 4868 13.647841 6.894569
 4869 13.651464 6.898192
 4870 13.651464 6.901815
 4871 13.655087 6.905438
 4872 13.658710 6.909061
 4873 13.662333 6.909061
 4874 13.665956 6.912684
 4875 13.669579 6.912684
 4876 13.673202 6.916307
 4877 13.676825 6.916307
 4878 13.680448 6.919930
 4879 13.684071 6.919930
 4880 13.687694 6.923553
 4881 13.691317 6.923553
 4882 13.694940 6.927176
 4883 13.698563 6.930799
 4884 13.702186 6.934422
 4885 13.705809 6.938045
 4886 13.705809 6.941668
 4887 13.709432 6.945291
 4888 13.709432 6.948914
 4889 13.709432 6.952537
 4890 13.709432 6.956160
 4891 13.709432 6.959783
 4892 13.709432 6.963406
 4893 13.709432 6.967029
 4894 13.709432 6.970652
 4895 13.709432 6.974275
 4896 13.709432 6.977898
 4897 13.709432 6.981521
 4898 13.709432 6.985144
 4899 13.709432 6.988767
 4900 13.709432 6.992390
 4901 13.709432 6.996013
 4902 13.709432 6.999636
 4903 13.713055 7.003259
 4904 13.713055 7.006882
 4905 13.713055 7.010505
 4906 13.713055 7.014128
 4907 13.716678 7.017751
 4908 13.716678 7.021374
 4909 13.716678 7.024997
 4910 13.716678 7.028620
 4911 13.716678 7.032243
 4912 13.716678 7.035866
 4913 13.716678 7.039489
 4914 13.716678 7.043112
 4915 13.716678 7.046735
 4916 13.716678 7.050358
 4917 13.716678 7.053981
 4918 13.716678 7.057604
 4919 13.716678 7.061227
 4920 13.716678 7.064850
 4921 13.716678 7.068473
 4922 13.716678 7.072096
 4923 13.716678 7.075719
 4924 13.716678 7.079342
 4925 13.716678 7.082965
 4926 13.716678 7.086588
 4927 13.716678 7.090211
 4928 13.716678 7.093834
 4929 13.716678 7.097457
 4930 13.716678 7.101080
 4931 13.716678 7.104703
 4932 13.716678 7.108326
 4933 13.716678 7.111949
 4934 13.716678 7.115572
 4935 13.716678 7.119195
 4936 13.716678 7.122818
 4937 13.713055 7.126441
 4938 13.713055 7.130064
 4939 13.713055 7.133687
 4940 13.713055 7.137310
 4941 13.713055 7.140933
 4942 13.713055 7.144556
 4943 13.713055 7.148179
 4944 13.713055 7.151802
 4945 13.713055 7.155425
 4946 13.713055 7.159048
 4947 13.713055 7.162671
 4948 13.713055 7.166294
 4949 13.713055 7.169917
 4950 13.713055 7.173540
 4951 13.713055 7.177163
 4952 13.713055 7.180786
 4953 13.713055 7.184409
 4954 13.713055 7.188032
 4955 13.713055 7.191655
 4956 13.713055 7.195278
 4957 13.713055 7.198901
 4958 13.713055 7.202524
 4959 13.713055 7.206147
 4960 13.713055 7.209770
 4961 13.713055 7.213393
 4962 13.713055 7.217016
 4963 13.709432 7.220639
 4964 13.709432 7.224262
 4965 13.709432 7.227885
 4966 13.705809 7.231508
 4967 13.702186 7.235131
 4968 13.698563 7.238754
 4969 13.694940 7.242377
 4970 13.691317 7.242377
 4971 13.687694 7.246000
 4972 13.684071 7.246000
 4973 13.680448 7.249623
 4974 13.680448 7.253246
 4975 13.676825 7.256869
 4976 13.676825 7.260492
 4977 13.673202 7.264115
 4978 13.673202 7.267738
 4979 13.669579 7.271361
 4980 13.669579 7.274984
 4981 13.665956 7.278607
 4982 13.665956 7.282230
 4983 13.662333 7.285853
 4984 13.662333 7.289476
 4985 13.658710 7.293099
 4986 13.658710 7.296722
 4987 13.658710 7.300345
 4988 13.658710 7.303968
 4989 13.658710 7.307591
 4990 13.658710 7.311214
 4991 13.658710 7.314837
 4992 13.658710 7.318460
 4993 13.658710 7.322083
 4994 13.658710 7.325706
 4995 13.658710 7.329329
 4996 13.658710 7.332952
 4997 13.658710 7.336575
 4998 13.658710 7.340198
 4999 13.658710 7.343821
 5000 13.658710 7.347444
 5001 13.658710 7.351067
 5002 13.658710 7.354690
 5003 13.658710 7.358313
 5004 13.658710 7.361936
 5005 13.658710 7.365559
 5006 13.658710 7.369182
 5007 13.658710 7.372805
 5008 13.662333 7.376428
 5009 13.662333 7.380051
 5010 13.665956 7.383674
 5011 13.665956 7.387297
 5012 13.669579 7.390920
 5013 13.669579 7.394543
 5014 13.673202 7.398166
 5015 13.673202 7.401789
 5016 13.676825 7.405412
 5017 13.676825 7.409035
 5018 13.680448 7.412658
 5019 13.680448 7.416281
 5020 13.684071 7.419904
 5021 13.687694 7.419904
 5022 13.691317 7.423527
 5023 13.694940 7.423527
 5024 13.698563 7.427150
 5025 13.702186 7.427150
 5026 13.705809 7.430773
 5027 13.709432 7.430773
 5028 13.713055 7.434396
 5029 13.716678 7.434396
 5030 13.720301 7.438019
 5031 13.723924 7.438019
 5032 13.727547 7.441642
 5033 13.731170 7.441642
 5034 13.734793 7.441642
 5035 13.738416 7.441642
 5036 13.742039 7.441642
 5037 13.745662 7.441642
 5038 13.749285 7.441642
 5039 13.752908 7.441642
 5040 13.756531 7.441642
 5041 13.760154 7.441642
 5042 13.763777 7.441642
 5043 13.767400 7.441642
 5044 13.771023 7.441642
 5045 13.774646 7.441642
 5046 13.778269 7.441642
 5047 13.781892 7.445265
 5048 13.785515 7.445265
 5049 13.789138 7.448888
 5050 13.792761 7.452511
 5051 13.792761 7.456134
 5052 13.796384 7.459757
 5053 13.796384 7.463380
 5054 13.800007 7.467003
 5055 13.800007 7.470626
 5056 13.803630 7.474249
 5057 13.803630 7.477872
 5058 13.807253 7.481495
 5059 13.810876 7.485118
 5060 13.810876 7.488741
 5061 13.814499 7.492364
 5062 13.818122 7.495987
 5063 13.821745 7.499610
 5064 13.825368 7.499610
 5065 13.828991 7.503233
 5066 13.832614 7.503233
 5067 13.836237 7.506856
 5068 13.839860 7.506856
 5069 13.843483 7.510479
 5070 13.847106 7.510479
 5071 13.850729 7.514102
 5072 13.854352 7.514102
 5073 13.857975 7.517725
 5074 13.861598 7.521348
 5075 13.865221 7.524971
 5076 13.868844 7.528594
 5077 13.868844 7.532217
 5078 13.872467 7.535840
 5079 13.876090 7.539463
 5080 13.876090 7.543086
 5081 13.879713 7.546709
 5082 13.879713 7.550332
 5083 13.883336 7.553955
 5084 13.883336 7.557578
 5085 13.886959 7.561201
 5086 13.890582 7.564824
 5087 13.890582 7.568447
 5088 13.890582 7.572070
 5089 13.890582 7.575693
 5090 13.890582 7.579316
 5091 13.890582 7.582939
 5092 13.890582 7.586562
 5093 13.890582 7.590185
 5094 13.890582 7.593808
 5095 13.890582 7.597431
 5096 13.890582 7.601054
 5097 13.890582 7.604677
 5098 13.890582 7.608300
 5099 13.890582 7.611923
 5100 13.894205 7.615546
 5101 13.894205 7.619169
 5102 13.897828 7.622792
 5103 13.897828 7.626415
 5104 13.901451 7.630038
 5105 13.901451 7.633661
 5106 13.905074 7.637284
 5107 13.905074 7.640907
 5108 13.908697 7.644530
 5109 13.908697 7.648153
 5110 13.912320 7.651776
 5111 13.912320 7.655399
 5112 13.915943 7.659022
 5113 13.915943 7.662645
 5114 13.919566 7.666268
 5115 13.919566 7.669891
 5116 13.923189 7.673514
 5117 13.923189 7.677137
 5118 13.926812 7.680760
 5119 13.926812 7.684383
 5120 13.930435 7.688006
 5121 13.930435 7.691629
 5122 13.934058 7.695252
 5123 13.934058 7.698875
 5124 13.937681 7.702498
 5125 13.941304 7.706121
 5126 13.944927 7.709744
 5127 13.948550 7.713367
 5128 13.952173 7.716990
 5129 13.955796 7.720613
 5130 13.959419 7.724236
 5131 13.963042 7.727859
 5132 13.963042 7.731482
 5133 13.966665 7.735105
 5134 13.966665 7.738728
 5135 13.966665 7.742351
 5136 13.970288 7.745974
 5137 13.970288 7.749597
 5138 13.973911 7.753220
 5139 13.973911 7.756843
 5140 13.973911 7.760466
 5141 13.977534 7.764089
 5142 13.977534 7.767712
 5143 13.977534 7.771335
 5144 13.977534 7.774958
 5145 13.981157 7.778581
 5146 13.981157 7.782204
 5147 13.981157 7.785827
 5148 13.981157 7.789450
 5149 13.981157 7.793073
 5150 13.981157 7.796696
 5151 13.981157 7.800319
 5152 13.981157 7.803942
 5153 13.981157 7.807565
 5154 13.981157 7.811188
 5155 13.981157 7.814811
 5156 13.981157 7.818434
 5157 13.981157 7.822057
 5158 13.981157 7.825680
 5159 13.981157 7.829303
 5160 13.981157 7.832926
 5161 13.981157 7.836549
 5162 13.981157 7.840172
 5163 13.981157 7.843795
 5164 13.981157 7.847418
 5165 13.981157 7.851041
 5166 13.981157 7.854664
 5167 13.981157 7.858287
 5168 13.981157 7.861910
 5169 13.984780 7.865533
 5170 13.984780 7.869156
 5171 13.988403 7.872779
 5172 13.988403 7.876402
 5173 13.992026 7.880025
 5174 13.992026 7.883648
 5175 13.995649 7.887271
 5176 13.995649 7.890894
 5177 13.999272 7.894517
 5178 13.999272 7.898140
 5179 14.002895 7.901763
 5180 14.002895 7.905386
 5181 14.006518 7.909009
 5182 14.010141 7.912632
 5183 14.013764 7.916255
 5184 14.017387 7.916255
 5185 14.021010 7.919878
 5186 14.024633 7.923501
 5187 14.028256 7.923501
 5188 14.031879 7.927124
 5189 14.035502 7.927124
 5190 14.039125 7.930747
 5191 14.042748 7.934370
 5192 14.046371 7.937993
 5193 14.049994 7.941616
 5194 14.053617 7.945239
 5195 14.057240 7.948862
 5196 14.060863 7.952485
 5197 14.064486 7.956108
 5198 14.068109 7.959731
 5199 14.071732 7.963354
 5200 14.075355 7.966977
 5201 14.078978 7.970600
 5202 14.078978 7.974223
 5203 14.082601 7.977846
 5204 14.082601 7.981469
 5205 14.086224 7.985092
 5206 14.086224 7.988715
 5207 14.089847 7.992338
 5208 14.089847 7.995961
 5209 14.093470 7.999584
 5210 14.093470 8.003207
 5211 14.097093 8.006830
 5212 14.097093 8.010453
 5213 14.100716 8.014076
 5214 14.104339 8.017699
 5215 14.107962 8.021322
 5216 14.111585 8.024945
 5217 14.115208 8.028568
 5218 14.118831 8.032191
 5219 14.122454 8.035814
 5220 14.126077 8.039437
 5221 14.129700 8.043060
 5222 14.133323 8.046683
 5223 14.136946 8.050306
 5224 14.140569 8.053929
 5225 14.144192 8.057552
 5226 14.144192 8.061175
 5227 14.147815 8.064798
 5228 14.147815 8.068421
 5229 14.151438 8.072044
 5230 14.151438 8.075667
 5231 14.155061 8.079290
 5232 14.158684 8.082913
 5233 14.158684 8.086536
 5234 14.158684 8.090159
 5235 14.158684 8.093782
 5236 14.162307 8.097405
 5237 14.162307 8.101028
 5238 14.162307 8.104651
 5239 14.165930 8.108274
 5240 14.165930 8.111897
 5241 14.165930 8.115520
 5242 14.165930 8.119143
 5243 14.165930 8.122766
 5244 14.165930 8.126389
 5245 14.165930 8.130012
 5246 14.165930 8.133635
 5247 14.165930 8.137258
 5248 14.165930 8.140881
 5249 14.165930 8.144504
 5250 14.165930 8.148127
 5251 14.165930 8.151750
 5252 14.165930 8.155373
 5253 14.165930 8.158996
 5254 14.165930 8.162619
 5255 14.165930 8.166242
 5256 14.165930 8.169865
 5257 14.165930 8.173488
 5258 14.165930 8.177111
 5259 14.165930 8.180734
 5260 14.165930 8.184357
 5261 14.165930 8.187980
 5262 14.165930 8.191603
 5263 14.165930 8.195226
 5264 14.165930 8.198849
 5265 14.165930 8.202472
 5266 14.165930 8.206095
 5267 14.165930 8.209718
 5268 14.165930 8.213341
 5269 14.165930 8.216964
 5270 14.165930 8.220587
 5271 14.165930 8.224210
 5272 14.165930 8.227833
 5273 14.165930 8.231456
 5274 14.165930 8.235079
 5275 14.169553 8.238702
 5276 14.169553 8.242325
 5277 14.169553 8.245948
 5278 14.169553 8.249571
 5279 14.169553 8.253194
 5280 14.169553 8.256817
 5281 14.169553 8.260440
 5282 14.169553 8.264063
 5283 14.169553 8.267686
 5284 14.169553 8.271309
 5285 14.169553 8.274932
 5286 14.169553 8.278555
 5287 14.169553 8.282178
 5288 14.169553 8.285801
 5289 14.169553 8.289424
 5290 14.173176 8.293047
 5291 14.173176 8.296670
 5292 14.173176 8.300293
 5293 14.173176 8.303916
 5294 14.173176 8.307539
 5295 14.176799 8.311162
 5296 14.176799 8.314785
 5297 14.176799 8.318408
 5298 14.176799 8.322031
 5299 14.180422 8.325654
 5300 14.180422 8.329277
 5301 14.180422 8.332900
 5302 14.180422 8.336523
 5303 14.180422 8.340146
 5304 14.180422 8.343769
 5305 14.180422 8.347392
 5306 14.180422 8.351015
 5307 14.180422 8.354638
 5308 14.180422 8.358261
 5309 14.180422 8.361884
 5310 14.184045 8.365507
 5311 14.184045 8.369130
 5312 14.187668 8.372753
 5313 14.187668 8.376376
 5314 14.191291 8.379999
 5315 14.191291 8.383622
 5316 14.194914 8.387245
 5317 14.194914 8.390868
 5318 14.198537 8.394491
 5319 14.198537 8.398114
 5320 14.202160 8.401737
 5321 14.202160 8.405360
 5322 14.205783 8.408983
 5323 14.209406 8.412606
 5324 14.213029 8.412606
 5325 14.213029 8.416229
 5326 14.216652 8.419852
 5327 14.216652 8.423475
 5328 14.220275 8.427098
 5329 14.223898 8.430721
 5330 14.223898 8.434344
 5331 14.223898 8.437967
 5332 14.223898 8.441590
 5333 14.223898 8.445213
 5334 14.223898 8.448836
 5335 14.223898 8.452459
 5336 14.223898 8.456082
 5337 14.223898 8.459705
 5338 14.223898 8.463328
 5339 14.223898 8.466951
 5340 14.223898 8.470574
 5341 14.223898 8.474197
 5342 14.223898 8.477820
 5343 14.223898 8.481443
 5344 14.223898 8.485066
 5345 14.223898 8.488689
 5346 14.223898 8.492312
 5347 14.223898 8.495935
 5348 14.223898 8.499558
 5349 14.223898 8.503181
 5350 14.220275 8.506804
 5351 14.220275 8.510427
 5352 14.216652 8.514050
 5353 14.216652 8.517673
 5354 14.216652 8.521296
 5355 14.216652 8.524919
 5356 14.216652 8.528542
 5357 14.216652 8.532165
 5358 14.216652 8.535788
 5359 14.216652 8.539411
 5360 14.216652 8.543034
 5361 14.216652 8.546657
 5362 14.216652 8.550280
 5363 14.216652 8.553903
 5364 14.216652 8.557526
 5365 14.216652 8.561149
 5366 14.216652 8.564772
 5367 14.216652 8.568395
 5368 14.216652 8.572018
 5369 14.216652 8.575641
 5370 14.216652 8.579264
 5371 14.216652 8.582887
 5372 14.216652 8.586510
 5373 14.216652 8.590133
 5374 14.216652 8.593756
 5375 14.216652 8.597379
 5376 14.216652 8.601002
 5377 14.216652 8.604625
 5378 14.216652 8.608248
 5379 14.216652 8.611871
 5380 14.213029 8.615494
 5381 14.213029 8.619117
 5382 14.209406 8.622740
 5383 14.209406 8.626363
 5384 14.205783 8.629986
 5385 14.205783 8.633609
 5386 14.202160 8.637232
 5387 14.202160 8.640855
 5388 14.202160 8.644478
 5389 14.198537 8.648101
 5390 14.198537 8.651724
 5391 14.198537 8.655347
 5392 14.194914 8.658970
 5393 14.191291 8.662593
 5394 14.191291 8.666216
 5395 14.187668 8.669839
 5396 14.184045 8.673462
 5397 14.184045 8.677085
 5398 14.180422 8.680708
 5399 14.176799 8.684331
 5400 14.173176 8.687954
 5401 14.169553 8.691577
 5402 14.165930 8.695200
 5403 14.162307 8.698823
 5404 14.158684 8.702446
 5405 14.155061 8.706069
 5406 14.151438 8.709692
 5407 14.147815 8.713315
 5408 14.144192 8.716938
 5409 14.140569 8.716938
 5410 14.136946 8.720561
 5411 14.133323 8.724184
 5412 14.129700 8.727807
 5413 14.126077 8.731430
 5414 14.122454 8.735053
 5415 14.118831 8.738676
 5416 14.115208 8.742299
 5417 14.111585 8.745922
 5418 14.107962 8.749545
 5419 14.104339 8.753168
 5420 14.104339 8.756791
 5421 14.100716 8.760414
 5422 14.100716 8.764037
 5423 14.097093 8.767660
 5424 14.097093 8.771283
 5425 14.093470 8.774906
 5426 14.089847 8.778529
 5427 14.086224 8.782152
 5428 14.082601 8.785775
 5429 14.078978 8.789398
 5430 14.078978 8.793021
 5431 14.075355 8.796644
 5432 14.075355 8.800267
 5433 14.071732 8.803890
 5434 14.071732 8.807513
 5435 14.068109 8.811136
 5436 14.068109 8.814759
 5437 14.064486 8.818382
 5438 14.064486 8.822005
 5439 14.060863 8.825628
 5440 14.060863 8.829251
 5441 14.057240 8.832874
 5442 14.057240 8.836497
 5443 14.053617 8.840120
 5444 14.053617 8.843743
 5445 14.049994 8.847366
 5446 14.049994 8.850989
 5447 14.046371 8.854612
 5448 14.046371 8.858235
 5449 14.042748 8.861858
 5450 14.042748 8.865481
 5451 14.042748 8.869104
 5452 14.042748 8.872727
 5453 14.042748 8.876350
 5454 14.042748 8.879973
 5455 14.042748 8.883596
 5456 14.042748 8.887219
 5457 14.042748 8.890842
 5458 14.042748 8.894465
 5459 14.042748 8.898088
 5460 14.042748 8.901711
 5461 14.042748 8.905334
 5462 14.042748 8.908957
 5463 14.042748 8.912580
 5464 14.042748 8.916203
 5465 14.042748 8.919826
 5466 14.042748 8.923449
 5467 14.042748 8.927072
 5468 14.042748 8.930695
 5469 14.042748 8.934318
 5470 14.042748 8.937941
 5471 14.042748 8.941564
 5472 14.042748 8.945187
 5473 14.042748 8.948810
 5474 14.046371 8.952433
 5475 14.046371 8.956056
 5476 14.049994 8.959679
 5477 14.049994 8.963302
 5478 14.053617 8.966925
 5479 14.053617 8.970548
 5480 14.057240 8.974171
 5481 14.057240 8.977794
 5482 14.060863 8.981417
 5483 14.060863 8.985040
 5484 14.064486 8.988663
 5485 14.064486 8.992286
 5486 14.068109 8.995909
 5487 14.071732 8.999532
 5488 14.075355 9.003155
 5489 14.078978 9.006778
 5490 14.082601 9.010401
 5491 14.086224 9.014024
 5492 14.086224 9.017647
 5493 14.089847 9.021270
 5494 14.089847 9.024893
 5495 14.093470 9.028516
 5496 14.093470 9.032139
 5497 14.097093 9.035762
 5498 14.097093 9.039385
 5499 14.100716 9.043008
 5500 14.100716 9.046631
 5501 14.104339 9.050254
 5502 14.107962 9.053877
 5503 14.111585 9.057500
 5504 14.115208 9.061123
 5505 14.118831 9.064746
 5506 14.122454 9.068369
 5507 14.126077 9.071992
 5508 14.129700 9.075615
 5509 14.133323 9.079238
 5510 14.136946 9.082861
 5511 14.136946 9.086484
 5512 14.140569 9.090107
 5513 14.140569 9.093730
 5514 14.140569 9.097353
 5515 14.144192 9.100976
 5516 14.144192 9.104599
 5517 14.147815 9.108222
 5518 14.147815 9.111845
 5519 14.151438 9.115468
 5520 14.151438 9.119091
 5521 14.155061 9.122714
 5522 14.155061 9.126337
 5523 14.158684 9.129960
 5524 14.158684 9.133583
 5525 14.162307 9.137206
 5526 14.162307 9.140829
 5527 14.165930 9.144452
 5528 14.165930 9.148075
 5529 14.169553 9.151698
 5530 14.173176 9.155321
 5531 14.176799 9.158944
 5532 14.180422 9.162567
 5533 14.180422 9.166190
 5534 14.184045 9.169813
 5535 14.187668 9.173436
 5536 14.187668 9.177059
 5537 14.191291 9.180682
 5538 14.194914 9.184305
 5539 14.198537 9.187928
 5540 14.202160 9.191551
 5541 14.205783 9.191551
 5542 14.209406 9.195174
 5543 14.213029 9.198797
 5544 14.216652 9.198797
 5545 14.220275 9.202420
 5546 14.223898 9.202420
 5547 14.227521 9.206043
 5548 14.231144 9.209666
 5549 14.234767 9.209666
 5550 14.238390 9.213289
 5551 14.242013 9.216912
 5552 14.245636 9.216912
 5553 14.249259 9.220535
 5554 14.252882 9.224158
 5555 14.256505 9.224158
 5556 14.260128 9.227781
 5557 14.263751 9.231404
 5558 14.267374 9.235027
 5559 14.270997 9.238650
 5560 14.274620 9.242273
 5561 14.278243 9.245896
 5562 14.281866 9.249519
 5563 14.285489 9.253142
 5564 14.289112 9.256765
 5565 14.292735 9.260388
 5566 14.296358 9.264011
 5567 14.299981 9.267634
 5568 14.303604 9.271257
 5569 14.307227 9.274880
 5570 14.310850 9.278503
 5571 14.310850 9.282126
 5572 14.314473 9.285749
 5573 14.318096 9.289372
 5574 14.321719 9.292995
 5575 14.325342 9.296618
 5576 14.328965 9.300241
 5577 14.332588 9.303864
 5578 14.336211 9.307487
 5579 14.339834 9.311110
 5580 14.343457 9.314733
 5581 14.347080 9.318356
 5582 14.350703 9.321979
 5583 14.354326 9.325602
 5584 14.357949 9.329225
 5585 14.361572 9.332848
 5586 14.365195 9.336471
 5587 14.365195 9.340094
 5588 14.365195 9.343717
 5589 14.368818 9.347340
 5590 14.368818 9.350963
 5591 14.368818 9.354586
 5592 14.368818 9.358209
 5593 14.372441 9.361832
 5594 14.372441 9.365455
 5595 14.372441 9.369078
 5596 14.372441 9.372701
 5597 14.372441 9.376324
 5598 14.372441 9.379947
 5599 14.372441 9.383570
 5600 14.372441 9.387193
 5601 14.372441 9.390816
 5602 14.372441 9.394439
 5603 14.372441 9.398062
 5604 14.372441 9.401685
 5605 14.372441 9.405308
 5606 14.372441 9.408931
 5607 14.372441 9.412554
 5608 14.372441 9.416177
 5609 14.372441 9.419800
 5610 14.372441 9.423423
 5611 14.372441 9.427046
 5612 14.372441 9.430669
 5613 14.372441 9.434292
 5614 14.372441 9.437915
 5615 14.372441 9.441538
 5616 14.372441 9.445161
 5617 14.372441 9.448784
 5618 14.372441 9.452407
 5619 14.372441 9.456030
 5620 14.372441 9.459653
 5621 14.376064 9.463276
 5622 14.376064 9.466899
 5623 14.376064 9.470522
 5624 14.376064 9.474145
 5625 14.376064 9.477768
 5626 14.376064 9.481391
 5627 14.376064 9.485014
 5628 14.376064 9.488637
 5629 14.376064 9.492260
 5630 14.376064 9.495883
 5631 14.376064 9.499506
 5632 14.376064 9.503129
 5633 14.376064 9.506752
 5634 14.379687 9.510375
 5635 14.379687 9.513998
 5636 14.379687 9.517621
 5637 14.379687 9.521244
 5638 14.379687 9.524867
 5639 14.383310 9.528490
 5640 14.383310 9.532113
 5641 14.383310 9.535736
 5642 14.383310 9.539359
 5643 14.383310 9.542982
 5644 14.383310 9.546605
 5645 14.383310 9.550228
 5646 14.383310 9.553851
 5647 14.383310 9.557474
 5648 14.383310 9.561097
 5649 14.383310 9.564720
 5650 14.383310 9.568343
 5651 14.383310 9.571966
 5652 14.383310 9.575589
 5653 14.383310 9.579212
 5654 14.383310 9.582835
 5655 14.383310 9.586458
 5656 14.383310 9.590081
 5657 14.383310 9.593704
 5658 14.383310 9.597327
 5659 14.383310 9.600950
 5660 14.383310 9.604573
 5661 14.379687 9.608196
 5662 14.379687 9.611819
 5663 14.379687 9.615442
 5664 14.379687 9.619065
 5665 14.379687 9.622688
 5666 14.379687 9.626311
 5667 14.379687 9.629934
 5668 14.379687 9.633557
 5669 14.379687 9.637180
 5670 14.376064 9.640803
 5671 14.376064 9.644426
 5672 14.376064 9.648049
 5673 14.376064 9.651672
 5674 14.372441 9.655295
 5675 14.372441 9.658918
 5676 14.372441 9.662541
 5677 14.372441 9.666164
 5678 14.368818 9.669787
 5679 14.368818 9.673410
 5680 14.365195 9.677033
 5681 14.365195 9.680656
 5682 14.365195 9.684279
 5683 14.361572 9.687902
 5684 14.357949 9.691525
 5685 14.354326 9.695148
 5686 14.350703 9.698771
 5687 14.347080 9.702394
 5688 14.343457 9.706017
 5689 14.339834 9.709640
 5690 14.336211 9.713263
 5691 14.332588 9.716886
 5692 14.328965 9.720509
 5693 14.325342 9.724132
 5694 14.321719 9.727755
 5695 14.318096 9.731378
 5696 14.314473 9.735001
 5697 14.310850 9.738624
 5698 14.310850 9.742247
 5699 14.307227 9.745870
 5700 14.307227 9.749493
 5701 14.303604 9.753116
 5702 14.299981 9.756739
 5703 14.299981 9.760362
 5704 14.296358 9.763985
 5705 14.292735 9.767608
 5706 14.292735 9.771231
 5707 14.289112 9.774854
 5708 14.289112 9.778477
 5709 14.285489 9.782100
 5710 14.285489 9.785723
 5711 14.281866 9.789346
 5712 14.281866 9.792969
 5713 14.278243 9.796592
 5714 14.278243 9.800215
 5715 14.274620 9.803838
 5716 14.274620 9.807461
 5717 14.270997 9.811084
 5718 14.270997 9.814707
 5719 14.267374 9.818330
 5720 14.267374 9.821953
 5721 14.263751 9.825576
 5722 14.263751 9.829199
 5723 14.260128 9.832822
 5724 14.260128 9.836445
 5725 14.256505 9.840068
 5726 14.252882 9.843691
 5727 14.249259 9.847314
 5728 14.245636 9.850937
 5729 14.242013 9.854560
 5730 14.238390 9.858183
 5731 14.234767 9.861806
 5732 14.231144 9.865429
 5733 14.227521 9.869052
 5734 14.223898 9.872675
 5735 14.223898 9.876298
 5736 14.220275 9.879921
 5737 14.220275 9.883544
 5738 14.216652 9.887167
 5739 14.216652 9.890790
 5740 14.213029 9.894413
 5741 14.213029 9.898036
 5742 14.209406 9.901659
 5743 14.209406 9.905282
 5744 14.205783 9.908905
 5745 14.205783 9.912528
 5746 14.202160 9.916151
 5747 14.202160 9.919774
 5748 14.202160 9.923397
 5749 14.202160 9.927020
 5750 14.202160 9.930643
 5751 14.202160 9.934266
 5752 14.202160 9.937889
 5753 14.202160 9.941512
 5754 14.202160 9.945135
 5755 14.202160 9.948758
 5756 14.198537 9.952381
 5757 14.198537 9.956004
 5758 14.194914 9.959627
 5759 14.194914 9.963250
 5760 14.191291 9.966873
 5761 14.191291 9.970496
 5762 14.187668 9.974119
 5763 14.187668 9.977742
 5764 14.187668 9.981365
 5765 14.184045 9.984988
 5766 14.184045 9.988611
 5767 14.184045 9.992234
 5768 14.184045 9.995857
 5769 14.184045 9.999480
 5770 14.184045 10.003103
 5771 14.184045 10.006726
 5772 14.180422 10.010349
 5773 14.180422 10.013972
 5774 14.180422 10.017595
 5775 14.176799 10.021218
 5776 14.176799 10.024841
 5777 14.176799 10.028464
 5778 14.173176 10.032087
 5779 14.173176 10.035710
 5780 14.173176 10.039333
 5781 14.173176 10.042956
 5782 14.169553 10.046579
 5783 14.169553 10.050202
 5784 14.169553 10.053825
 5785 14.169553 10.057448
 5786 14.165930 10.061071
 5787 14.165930 10.064694
 5788 14.165930 10.068317
 5789 14.162307 10.071940
 5790 14.162307 10.075563
 5791 14.158684 10.079186
 5792 14.155061 10.082809
 5793 14.151438 10.086432
 5794 14.147815 10.090055
 5795 14.144192 10.093678
 5796 14.140569 10.097301
 5797 14.136946 10.100924
 5798 14.133323 10.104547
 5799 14.129700 10.108170
 5800 14.126077 10.108170
 5801 14.122454 10.111793
 5802 14.118831 10.111793
 5803 14.115208 10.111793
 5804 14.111585 10.111793
 5805 14.107962 10.111793
 5806 14.104339 10.111793
 5807 14.100716 10.111793
 5808 14.097093 10.115416
 5809 14.093470 10.115416
 5810 14.089847 10.119039
 5811 14.086224 10.119039
 5812 14.082601 10.122662
 5813 14.078978 10.122662
 5814 14.075355 10.126285
 5815 14.071732 10.126285
 5816 14.068109 10.129908
 5817 14.064486 10.129908
 5818 14.060863 10.133531
 5819 14.057240 10.133531
 5820 14.053617 10.137154
 5821 14.053617 10.140777
 5822 14.049994 10.144400
 5823 14.049994 10.148023
 5824 14.046371 10.151646
 5825 14.046371 10.155269
 5826 14.042748 10.158892
 5827 14.042748 10.162515
 5828 14.039125 10.166138
 5829 14.039125 10.169761
 5830 14.035502 10.173384
 5831 14.035502 10.177007
 5832 14.031879 10.180630
 5833 14.031879 10.184253
 5834 14.031879 10.187876
 5835 14.031879 10.191499
 5836 14.031879 10.195122
 5837 14.031879 10.198745
 5838 14.031879 10.202368
 5839 14.031879 10.205991
 5840 14.031879 10.209614
 5841 14.031879 10.213237
 5842 14.031879 10.216860
 5843 14.031879 10.220483
 5844 14.031879 10.224106
 5845 14.031879 10.227729
 5846 14.031879 10.231352
 5847 14.031879 10.234975
 5848 14.031879 10.238598
 5849 14.031879 10.242221
 5850 14.031879 10.245844
 5851 14.031879 10.249467
 5852 14.031879 10.253090
 5853 14.031879 10.256713
 5854 14.031879 10.260336
 5855 14.035502 10.263959
 5856 14.035502 10.267582
 5857 14.039125 10.271205
 5858 14.035502 10.274828
 5859 14.035502 10.278451
 5860 14.035502 10.282074
 5861 14.035502 10.285697
 5862 14.035502 10.289320
 5863 14.035502 10.292943
 5864 14.035502 10.296566
 5865 14.035502 10.300189
 5866 14.031879 10.303812
 5867 14.031879 10.307435
 5868 14.031879 10.311058
 5869 14.031879 10.314681
 5870 14.031879 10.318304
 5871 14.031879 10.321927
 5872 14.031879 10.325550
 5873 14.031879 10.329173
 5874 14.031879 10.332796
 5875 14.031879 10.336419
 5876 14.031879 10.340042
 5877 14.031879 10.343665
 5878 14.031879 10.347288
 5879 14.031879 10.350911
 5880 14.031879 10.354534
 5881 14.031879 10.358157
 5882 14.031879 10.361780
 5883 14.031879 10.365403
 5884 14.031879 10.369026
 5885 14.031879 10.372649
 5886 14.031879 10.376272
 5887 14.031879 10.379895
 5888 14.031879 10.383518
 5889 14.031879 10.387141
 5890 14.031879 10.390764
 5891 14.031879 10.394387
 5892 14.031879 10.398010
 5893 14.031879 10.401633
 5894 14.035502 10.405256
 5895 14.035502 10.408879
 5896 14.039125 10.412502
 5897 14.039125 10.416125
 5898 14.042748 10.419748
 5899 14.042748 10.423371
 5900 14.042748 10.426994
 5901 14.042748 10.430617
 5902 14.042748 10.434240
 5903 14.039125 10.437863
 5904 14.039125 10.441486
 5905 14.039125 10.445109
 5906 14.035502 10.448732
 5907 14.035502 10.452355
 5908 14.035502 10.455978
 5909 14.031879 10.459601
 5910 14.031879 10.463224
 5911 14.031879 10.466847
 5912 14.031879 10.470470
 5913 14.028256 10.474093
 5914 14.024633 10.477716
 5915 14.024633 10.481339
 5916 14.021010 10.484962
 5917 14.017387 10.488585
 5918 14.013764 10.492208
 5919 14.010141 10.495831
 5920 14.010141 10.499454
 5921 14.006518 10.503077
 5922 14.006518 10.506700
 5923 14.002895 10.510323
 5924 14.002895 10.513946
 5925 13.999272 10.517569
 5926 13.999272 10.521192
 5927 13.995649 10.524815
 5928 13.995649 10.528438
 5929 13.992026 10.532061
 5930 13.992026 10.535684
 5931 13.988403 10.539307
 5932 13.988403 10.542930
 5933 13.984780 10.546553
 5934 13.984780 10.550176
 5935 13.981157 10.553799
 5936 13.977534 10.557422
 5937 13.977534 10.561045
 5938 13.973911 10.564668
 5939 13.973911 10.568291
 5940 13.970288 10.571914
 5941 13.970288 10.575537
 5942 13.966665 10.579160
 5943 13.966665 10.582783
 5944 13.963042 10.586406
 5945 13.963042 10.590029
 5946 13.959419 10.593652
 5947 13.959419 10.597275
 5948 13.955796 10.600898
 5949 13.955796 10.604521
 5950 13.955796 10.608144
 5951 13.955796 10.611767
 5952 13.955796 10.615390
 5953 13.955796 10.619013
 5954 13.955796 10.622636
 5955 13.955796 10.626259
 5956 13.955796 10.629882
 5957 13.955796 10.633505
 5958 13.955796 10.637128
 5959 13.955796 10.640751
 5960 13.955796 10.644374
 5961 13.955796 10.647997
 5962 13.955796 10.651620
 5963 13.955796 10.655243
 5964 13.955796 10.658866
 5965 13.955796 10.662489
 5966 13.955796 10.666112
 5967 13.955796 10.669735
 5968 13.955796 10.673358
 5969 13.955796 10.676981
 5970 13.955796 10.680604
 5971 13.955796 10.684227
 5972 13.955796 10.687850
 5973 13.959419 10.691473
 5974 13.959419 10.695096
 5975 13.959419 10.698719
 5976 13.959419 10.702342
 5977 13.959419 10.705965
 5978 13.959419 10.709588
 5979 13.959419 10.713211
 5980 13.959419 10.716834
 5981 13.959419 10.720457
 5982 13.959419 10.724080
 5983 13.959419 10.727703
 5984 13.959419 10.731326
 5985 13.959419 10.734949
 5986 13.959419 10.738572
 5987 13.959419 10.742195
 5988 13.955796 10.745818
 5989 13.955796 10.749441
 5990 13.952173 10.753064
 5991 13.952173 10.756687
 5992 13.952173 10.760310
 5993 13.948550 10.763933
 5994 13.948550 10.767556
 5995 13.944927 10.771179
 5996 13.941304 10.774802
 5997 13.937681 10.778425
 5998 13.934058 10.778425
 5999 13.930435 10.782048
 6000 13.926812 10.782048
 6001 13.923189 10.785671
 6002 13.923189 10.789294
 6003 13.919566 10.792917
 6004 13.919566 10.796540
 6005 13.915943 10.800163
 6006 13.915943 10.803786
 6007 13.912320 10.807409
 6008 13.912320 10.811032
 6009 13.908697 10.814655
 6010 13.908697 10.818278
 6011 13.905074 10.821901
 6012 13.905074 10.825524
 6013 13.901451 10.829147
 6014 13.901451 10.832770
 6015 13.901451 10.836393
 6016 13.901451 10.840016
 6017 13.901451 10.843639
 6018 13.901451 10.847262
 6019 13.901451 10.850885
 6020 13.901451 10.854508
 6021 13.901451 10.858131
 6022 13.901451 10.861754
 6023 13.901451 10.865377
 6024 13.901451 10.869000
 6025 13.901451 10.872623
 6026 13.901451 10.876246
 6027 13.901451 10.879869
 6028 13.901451 10.883492
 6029 13.901451 10.887115
 6030 13.901451 10.890738
 6031 13.901451 10.894361
 6032 13.901451 10.897984
 6033 13.901451 10.901607
 6034 13.901451 10.905230
 6035 13.901451 10.908853
 6036 13.901451 10.912476
 6037 13.905074 10.916099
 6038 13.905074 10.919722
 6039 13.908697 10.923345
 6040 13.908697 10.926968
 6041 13.912320 10.930591
 6042 13.912320 10.934214
 6043 13.915943 10.937837
 6044 13.915943 10.941460
 6045 13.919566 10.945083
 6046 13.919566 10.948706
 6047 13.923189 10.952329
 6048 13.923189 10.955952
 6049 13.926812 10.959575
 6050 13.930435 10.959575
 6051 13.934058 10.963198
 6052 13.937681 10.963198
 6053 13.941304 10.966821
 6054 13.944927 10.966821
 6055 13.948550 10.970444
 6056 13.952173 10.970444
 6057 13.955796 10.974067
 6058 13.959419 10.974067
 6059 13.963042 10.977690
 6060 13.966665 10.977690
 6061 13.970288 10.981313
 6062 13.973911 10.981313
 6063 13.977534 10.981313
 6064 13.981157 10.981313
 6065 13.984780 10.981313
 6066 13.988403 10.981313
 6067 13.992026 10.981313
 6068 13.995649 10.981313
 6069 13.999272 10.984936
 6070 14.002895 10.984936
 6071 14.006518 10.988559
 6072 14.010141 10.988559
 6073 14.013764 10.992182
 6074 14.017387 10.992182
 6075 14.021010 10.995805
 6076 14.024633 10.995805
 6077 14.028256 10.999428
 6078 14.031879 10.999428
 6079 14.035502 11.003051
 6080 14.039125 11.003051
 6081 14.042748 11.006674
 6082 14.046371 11.006674
 6083 14.049994 11.010297
 6084 14.053617 11.010297
 6085 14.057240 11.013920
 6086 14.060863 11.013920
 6087 14.064486 11.013920
 6088 14.068109 11.017543
 6089 14.071732 11.017543
 6090 14.075355 11.021166
 6091 14.078978 11.021166
 6092 14.082601 11.021166
 6093 14.086224 11.024789
 6094 14.089847 11.024789
 6095 14.093470 11.024789
 6096 14.097093 11.024789
 6097 14.100716 11.024789
 6098 14.104339 11.024789
 6099 14.107962 11.024789
 6100 14.111585 11.028412
 6101 14.115208 11.028412
 6102 14.118831 11.032035
 6103 14.122454 11.035658
 6104 14.126077 11.035658
 6105 14.129700 11.039281
 6106 14.133323 11.039281
 6107 14.136946 11.042904
 6108 14.140569 11.046527
 6109 14.144192 11.050150
 6110 14.144192 11.053773
 6111 14.147815 11.057396
 6112 14.147815 11.061019
 6113 14.151438 11.064642
 6114 14.151438 11.068265
 6115 14.155061 11.071888
 6116 14.155061 11.075511
 6117 14.158684 11.079134
 6118 14.158684 11.082757
 6119 14.162307 11.086380
 6120 14.165930 11.090003
 6121 14.165930 11.093626
 6122 14.169553 11.097249
 6123 14.169553 11.100872
 6124 14.173176 11.104495
 6125 14.173176 11.108118
 6126 14.176799 11.111741
 6127 14.176799 11.115364
 6128 14.180422 11.118987
 6129 14.184045 11.122610
 6130 14.184045 11.126233
 6131 14.187668 11.129856
 6132 14.191291 11.133479
 6133 14.191291 11.137102
 6134 14.194914 11.140725
 6135 14.198537 11.144348
 6136 14.202160 11.147971
 6137 14.205783 11.151594
 6138 14.209406 11.155217
 6139 14.213029 11.158840
 6140 14.216652 11.162463
 6141 14.220275 11.166086
 6142 14.223898 11.169709
 6143 14.227521 11.173332
 6144 14.227521 11.176955
 6145 14.231144 11.180578
 6146 14.231144 11.184201
 6147 14.234767 11.187824
 6148 14.234767 11.191447
 6149 14.234767 11.195070
 6150 14.234767 11.198693
 6151 14.238390 11.202316
 6152 14.238390 11.205939
 6153 14.238390 11.209562
 6154 14.238390 11.213185
 6155 14.238390 11.216808
 6156 14.238390 11.220431
 6157 14.238390 11.224054
 6158 14.238390 11.227677
 6159 14.242013 11.231300
 6160 14.242013 11.234923
 6161 14.242013 11.238546
 6162 14.242013 11.242169
 6163 14.242013 11.245792
 6164 14.242013 11.249415
 6165 14.242013 11.253038
 6166 14.245636 11.256661
 6167 14.245636 11.260284
 6168 14.245636 11.263907
 6169 14.245636 11.267530
 6170 14.249259 11.271153
 6171 14.249259 11.274776
 6172 14.249259 11.278399
 6173 14.249259 11.282022
 6174 14.249259 11.285645
 6175 14.249259 11.289268
 6176 14.249259 11.292891
 6177 14.249259 11.296514
 6178 14.249259 11.300137
 6179 14.249259 11.303760
 6180 14.249259 11.307383
 6181 14.249259 11.311006
 6182 14.249259 11.314629
 6183 14.252882 11.318252
 6184 14.252882 11.321875
 6185 14.252882 11.325498
 6186 14.252882 11.329121
 6187 14.252882 11.332744
 6188 14.249259 11.336367
 6189 14.249259 11.339990
 6190 14.249259 11.343613
 6191 14.245636 11.347236
 6192 14.245636 11.350859
 6193 14.245636 11.354482
 6194 14.242013 11.358105
 6195 14.242013 11.361728
 6196 14.238390 11.365351
 6197 14.238390 11.368974
 6198 14.234767 11.372597
 6199 14.234767 11.376220
 6200 14.234767 11.379843
 6201 14.231144 11.383466
 6202 14.231144 11.387089
 6203 14.231144 11.390712
 6204 14.231144 11.394335
 6205 14.227521 11.397958
 6206 14.227521 11.401581
 6207 14.223898 11.405204
 6208 14.223898 11.408827
 6209 14.220275 11.412450
 6210 14.220275 11.416073
 6211 14.220275 11.419696
 6212 14.220275 11.423319
 6213 14.220275 11.426942
 6214 14.220275 11.430565
 6215 14.220275 11.434188
 6216 14.220275 11.437811
 6217 14.220275 11.441434
 6218 14.220275 11.445057
 6219 14.220275 11.448680
 6220 14.220275 11.452303
 6221 14.220275 11.455926
 6222 14.220275 11.459549
 6223 14.220275 11.463172
 6224 14.220275 11.466795
 6225 14.220275 11.470418
 6226 14.220275 11.474041
 6227 14.220275 11.477664
 6228 14.220275 11.481287
 6229 14.220275 11.484910
 6230 14.220275 11.488533
 6231 14.220275 11.492156
 6232 14.220275 11.495779
 6233 14.220275 11.499402
 6234 14.220275 11.503025
 6235 14.220275 11.506648
 6236 14.220275 11.510271
 6237 14.220275 11.513894
 6238 14.220275 11.517517
 6239 14.220275 11.521140
 6240 14.220275 11.524763
 6241 14.220275 11.528386
 6242 14.220275 11.532009
 6243 14.220275 11.535632
 6244 14.220275 11.539255
 6245 14.220275 11.542878
 6246 14.220275 11.546501
 6247 14.220275 11.550124
 6248 14.220275 11.553747
 6249 14.220275 11.557370
 6250 14.216652 11.560993
 6251 14.216652 11.564616
 6252 14.213029 11.568239
 6253 14.213029 11.571862
 6254 14.213029 11.575485
 6255 14.209406 11.579108
 6256 14.209406 11.582731
 6257 14.205783 11.586354
 6258 14.202160 11.589977
 6259 14.198537 11.593600
 6260 14.194914 11.597223
 6261 14.191291 11.600846
 6262 14.187668 11.604469
 6263 14.184045 11.608092
 6264 14.180422 11.611715
 6265 14.176799 11.615338
 6266 14.173176 11.618961
 6267 14.169553 11.622584
 6268 14.165930 11.626207
 6269 14.165930 11.629830
 6270 14.162307 11.633453
 6271 14.162307 11.637076
 6272 14.158684 11.640699
 6273 14.158684 11.644322
 6274 14.155061 11.647945
 6275 14.155061 11.651568
 6276 14.151438 11.655191
 6277 14.151438 11.658814
 6278 14.147815 11.662437
 6279 14.147815 11.666060
 6280 14.144192 11.669683
 6281 14.144192 11.673306
 6282 14.144192 11.676929
 6283 14.144192 11.680552
 6284 14.144192 11.684175
 6285 14.144192 11.687798
 6286 14.140569 11.691421
 6287 14.136946 11.695044
 6288 14.136946 11.698667
 6289 14.133323 11.702290
 6290 14.133323 11.705913
 6291 14.129700 11.709536
 6292 14.126077 11.713159
 6293 14.122454 11.716782
 6294 14.118831 11.720405
 6295 14.115208 11.724028
 6296 14.111585 11.727651
 6297 14.107962 11.731274
 6298 14.104339 11.734897
 6299 14.100716 11.738520
 6300 14.097093 11.742143
 6301 14.093470 11.745766
 6302 14.089847 11.749389
 6303 14.086224 11.753012
 6304 14.082601 11.756635
 6305 14.078978 11.760258
 6306 14.075355 11.760258
 6307 14.071732 11.763881
 6308 14.068109 11.763881
 6309 14.064486 11.767504
 6310 14.060863 11.767504
 6311 14.057240 11.771127
 6312 14.053617 11.774750
 6313 14.049994 11.778373
 6314 14.046371 11.778373
 6315 14.042748 11.781996
 6316 14.039125 11.781996
 6317 14.035502 11.785619
 6318 14.031879 11.789242
 6319 14.028256 11.792865
 6320 14.028256 11.796488
 6321 14.024633 11.800111
 6322 14.024633 11.803734
 6323 14.021010 11.807357
 6324 14.021010 11.810980
 6325 14.017387 11.814603
 6326 14.017387 11.818226
 6327 14.013764 11.821849
 6328 14.013764 11.825472
 6329 14.010141 11.829095
 6330 14.010141 11.832718
 6331 14.006518 11.836341
 6332 14.006518 11.839964
 6333 14.006518 11.843587
 6334 14.006518 11.847210
 6335 14.006518 11.850833
 6336 14.006518 11.854456
 6337 14.006518 11.858079
 6338 14.006518 11.861702
 6339 14.006518 11.865325
 6340 14.006518 11.868948
 6341 14.006518 11.872571
 6342 14.006518 11.876194
 6343 14.006518 11.879817
 6344 14.006518 11.883440
 6345 14.006518 11.887063
 6346 14.006518 11.890686
 6347 14.006518 11.894309
 6348 14.006518 11.897932
 6349 14.006518 11.901555
 6350 14.006518 11.905178
 6351 14.006518 11.908801
 6352 14.006518 11.912424
 6353 14.006518 11.916047
 6354 14.010141 11.919670
 6355 14.010141 11.923293
 6356 14.013764 11.926916
 6357 14.013764 11.930539
 6358 14.017387 11.934162
 6359 14.017387 11.937785
 6360 14.017387 11.941408
 6361 14.021010 11.945031
 6362 14.021010 11.948654
 6363 14.021010 11.952277
 6364 14.024633 11.955900
 6365 14.024633 11.959523
 6366 14.024633 11.963146
 6367 14.024633 11.966769
 6368 14.024633 11.970392
 6369 14.024633 11.974015
 6370 14.024633 11.977638
 6371 14.024633 11.981261
 6372 14.024633 11.984884
 6373 14.024633 11.988507
 6374 14.024633 11.992130
 6375 14.024633 11.995753
 6376 14.024633 11.999376
 6377 14.024633 12.002999
 6378 14.024633 12.006622
 6379 14.024633 12.010245
 6380 14.024633 12.013868
 6381 14.021010 12.017491
 6382 14.021010 12.021114
 6383 14.021010 12.024737
 6384 14.017387 12.028360
 6385 14.017387 12.031983
 6386 14.017387 12.035606
 6387 14.013764 12.039229
 6388 14.013764 12.042852
 6389 14.013764 12.046475
 6390 14.010141 12.050098
 6391 14.010141 12.053721
 6392 14.010141 12.057344
 6393 14.006518 12.060967
 6394 14.006518 12.064590
 6395 14.006518 12.068213
 6396 14.002895 12.071836
 6397 14.002895 12.075459
 6398 13.999272 12.079082
 6399 13.995649 12.082705
 6400 13.992026 12.086328
 6401 13.988403 12.089951
 6402 13.988403 12.093574
 6403 13.984780 12.097197
 6404 13.984780 12.100820
 6405 13.981157 12.104443
 6406 13.981157 12.108066
 6407 13.977534 12.111689
 6408 13.977534 12.115312
 6409 13.973911 12.118935
 6410 13.973911 12.122558
 6411 13.970288 12.126181
 6412 13.966665 12.129804
 6413 13.963042 12.133427
 6414 13.959419 12.137050
 6415 13.955796 12.140673
 6416 13.952173 12.144296
 6417 13.948550 12.147919
 6418 13.944927 12.151542
 6419 13.941304 12.155165
 6420 13.937681 12.158788
 6421 13.934058 12.162411
 6422 13.930435 12.162411
 6423 13.926812 12.166034
 6424 13.923189 12.166034
 6425 13.919566 12.169657
 6426 13.915943 12.169657
 6427 13.912320 12.173280
 6428 13.908697 12.173280
 6429 13.905074 12.173280
 6430 13.901451 12.173280
 6431 13.897828 12.173280
 6432 13.894205 12.173280
 6433 13.890582 12.173280
 6434 13.886959 12.173280
 6435 13.883336 12.173280
 6436 13.879713 12.173280
 6437 13.876090 12.173280
 6438 13.872467 12.173280
 6439 13.868844 12.173280
 6440 13.865221 12.173280
 6441 13.861598 12.173280
 6442 13.857975 12.173280
 6443 13.854352 12.173280
 6444 13.850729 12.173280
 6445 13.847106 12.173280
 6446 13.843483 12.169657
 6447 13.839860 12.169657
 6448 13.836237 12.166034
 6449 13.832614 12.166034
 6450 13.828991 12.162411
 6451 13.825368 12.162411
 6452 13.821745 12.158788
 6453 13.818122 12.158788
 6454 13.814499 12.155165
 6455 13.810876 12.155165
 6456 13.807253 12.151542
 6457 13.803630 12.151542
 6458 13.800007 12.151542
 6459 13.796384 12.151542
 6460 13.792761 12.151542
 6461 13.789138 12.151542
 6462 13.785515 12.147919
 6463 13.781892 12.144296
 6464 13.778269 12.140673
 6465 13.774646 12.137050
 6466 13.771023 12.133427
 6467 13.767400 12.129804
 6468 13.763777 12.126181
 6469 13.760154 12.122558
 6470 13.756531 12.118935
 6471 13.756531 12.115312
 6472 13.752908 12.111689
 6473 13.752908 12.108066
 6474 13.749285 12.104443
 6475 13.745662 12.100820
 6476 13.742039 12.097197
 6477 13.738416 12.097197
 6478 13.734793 12.093574
 6479 13.731170 12.093574
 6480 13.727547 12.089951
 6481 13.723924 12.089951
 6482 13.720301 12.086328
 6483 13.716678 12.086328
 6484 13.713055 12.082705
 6485 13.709432 12.082705
 6486 13.705809 12.079082
 6487 13.702186 12.079082
 6488 13.698563 12.075459
 6489 13.694940 12.075459
 6490 13.691317 12.075459
 6491 13.687694 12.075459
 6492 13.684071 12.075459
 6493 13.680448 12.075459
 6494 13.676825 12.075459
 6495 13.673202 12.071836
 6496 13.669579 12.071836
 6497 13.665956 12.071836
 6498 13.662333 12.071836
 6499 13.658710 12.071836
 6500 13.655087 12.071836
 6501 13.651464 12.071836
 6502 13.647841 12.071836
 6503 13.644218 12.071836
 6504 13.640595 12.071836
 6505 13.636972 12.071836
 6506 13.633349 12.071836
 6507 13.629726 12.071836
 6508 13.626103 12.071836
 6509 13.622480 12.071836
 6510 13.618857 12.071836
 6511 13.615234 12.071836
 6512 13.611611 12.071836
 6513 13.607988 12.071836
 6514 13.604365 12.071836
 6515 13.600742 12.071836
 6516 13.597119 12.071836
 6517 13.593496 12.071836
 6518 13.589873 12.071836
 6519 13.586250 12.071836
 6520 13.582627 12.075459
 6521 13.579004 12.075459
 6522 13.575381 12.079082
 6523 13.571758 12.079082
 6524 13.568135 12.082705
 6525 13.564512 12.082705
 6526 13.560889 12.086328
 6527 13.557266 12.086328
 6528 13.553643 12.089951
 6529 13.550020 12.089951
 6530 13.546397 12.089951
 6531 13.542774 12.089951
 6532 13.539151 12.089951
 6533 13.535528 12.093574
 6534 13.531905 12.093574
 6535 13.528282 12.093574
 6536 13.524659 12.093574
 6537 13.521036 12.093574
 6538 13.517413 12.093574
 6539 13.513790 12.093574
 6540 13.510167 12.093574
 6541 13.506544 12.093574
 6542 13.502921 12.093574
 6543 13.499298 12.093574
 6544 13.495675 12.093574
 6545 13.492052 12.093574
 6546 13.488429 12.093574
 6547 13.484806 12.093574
 6548 13.481183 12.093574
 6549 13.477560 12.093574
 6550 13.473937 12.093574
 6551 13.470314 12.093574
 6552 13.466691 12.093574
 6553 13.463068 12.093574
 6554 13.459445 12.093574
 6555 13.455822 12.093574
 6556 13.452199 12.093574
 6557 13.448576 12.093574
 6558 13.444953 12.093574
 6559 13.441330 12.093574
 6560 13.437707 12.093574
 6561 13.434084 12.093574
 6562 13.430461 12.093574
 6563 13.426838 12.093574
 6564 13.423215 12.093574
 6565 13.419592 12.093574
 6566 13.415969 12.093574
 6567 13.412346 12.093574
 6568 13.408723 12.097197
 6569 13.405100 12.097197
 6570 13.401477 12.097197
 6571 13.397854 12.100820
 6572 13.394231 12.100820
 6573 13.390608 12.100820
 6574 13.386985 12.104443
 6575 13.383362 12.104443
 6576 13.379739 12.104443
 6577 13.376116 12.104443
 6578 13.372493 12.104443
 6579 13.368870 12.104443
 6580 13.365247 12.108066
 6581 13.361624 12.108066
 6582 13.358001 12.108066
 6583 13.354378 12.108066
 6584 13.350755 12.111689
 6585 13.347132 12.111689
 6586 13.343509 12.111689
 6587 13.339886 12.111689
 6588 13.336263 12.111689
 6589 13.332640 12.111689
 6590 13.329017 12.111689
 6591 13.325394 12.111689
 6592 13.321771 12.111689
 6593 13.318148 12.111689
 6594 13.314525 12.111689
 6595 13.310902 12.108066
 6596 13.307279 12.108066
 6597 13.303656 12.104443
 6598 13.300033 12.104443
 6599 13.296410 12.104443
 6600 13.292787 12.100820
 6601 13.289164 12.100820
 6602 13.285541 12.100820
 6603 13.281918 12.097197
 6604 13.278295 12.097197
 6605 13.274672 12.093574
 6606 13.271049 12.093574
 6607 13.267426 12.089951
 6608 13.263803 12.086328
 6609 13.260180 12.082705
 6610 13.256557 12.079082
 6611 13.252934 12.075459
 6612 13.249311 12.071836
 6613 13.245688 12.068213
 6614 13.242065 12.068213
 6615 13.238442 12.064590
 6616 13.234819 12.064590
 6617 13.231196 12.060967
 6618 13.227573 12.060967
 6619 13.223950 12.057344
 6620 13.220327 12.057344
 6621 13.216704 12.053721
 6622 13.213081 12.053721
 6623 13.209458 12.050098
 6624 13.205835 12.050098
 6625 13.202212 12.046475
 6626 13.198589 12.046475
 6627 13.194966 12.042852
 6628 13.191343 12.042852
 6629 13.187720 12.042852
 6630 13.184097 12.039229
 6631 13.180474 12.039229
 6632 13.176851 12.039229
 6633 13.173228 12.039229
 6634 13.169605 12.039229
 6635 13.165982 12.039229
 6636 13.162359 12.039229
 6637 13.158736 12.039229
 6638 13.155113 12.039229
 6639 13.151490 12.039229
 6640 13.147867 12.039229
 6641 13.144244 12.039229
 6642 13.140621 12.039229
 6643 13.136998 12.039229
 6644 13.133375 12.039229
 6645 13.129752 12.039229
 6646 13.126129 12.039229
 6647 13.122506 12.039229
 6648 13.118883 12.039229
 6649 13.115260 12.039229
 6650 13.111637 12.039229
 6651 13.108014 12.039229
 6652 13.104391 12.039229
 6653 13.100768 12.039229
 6654 13.097145 12.039229
 6655 13.093522 12.039229
 6656 13.089899 12.039229
 6657 13.086276 12.039229
 6658 13.082653 12.042852
 6659 13.079030 12.042852
 6660 13.075407 12.042852
 6661 13.071784 12.042852
 6662 13.068161 12.042852
 6663 13.064538 12.042852
 6664 13.060915 12.046475
 6665 13.057292 12.046475
 6666 13.053669 12.046475
 6667 13.050046 12.046475
 6668 13.046423 12.046475
 6669 13.042800 12.046475
 6670 13.039177 12.046475
 6671 13.035554 12.046475
 6672 13.031931 12.046475
 6673 13.028308 12.046475
 6674 13.024685 12.046475
 6675 13.021062 12.046475
 6676 13.017439 12.046475
 6677 13.013816 12.046475
 6678 13.010193 12.046475
 6679 13.006570 12.046475
 6680 13.002947 12.046475
 6681 12.999324 12.046475
 6682 12.995701 12.046475
 6683 12.992078 12.046475
 6684 12.988455 12.046475
 6685 12.984832 12.046475
 6686 12.981209 12.046475
 6687 12.977586 12.046475
 6688 12.973963 12.046475
 6689 12.970340 12.046475
 6690 12.966717 12.046475
 6691 12.963094 12.042852
 6692 12.959471 12.042852
 6693 12.955848 12.042852
 6694 12.952225 12.039229
 6695 12.948602 12.039229
 6696 12.944979 12.039229
 6697 12.941356 12.039229
 6698 12.937733 12.035606
 6699 12.934110 12.035606
 6700 12.930487 12.035606
 6701 12.926864 12.035606
 6702 12.923241 12.035606
 6703 12.919618 12.035606
 6704 12.915995 12.035606
 6705 12.912372 12.035606
 6706 12.908749 12.035606
 6707 12.905126 12.035606
 6708 12.901503 12.035606
 6709 12.897880 12.035606
 6710 12.894257 12.035606
 6711 12.890634 12.035606
 6712 12.887011 12.035606
 6713 12.883388 12.035606
 6714 12.879765 12.035606
 6715 12.876142 12.035606
 6716 12.872519 12.035606
 6717 12.868896 12.035606
 6718 12.865273 12.035606
 6719 12.861650 12.035606
 6720 12.858027 12.035606
 6721 12.854404 12.035606
 6722 12.850781 12.035606
 6723 12.847158 12.035606
 6724 12.843535 12.039229
 6725 12.839912 12.039229
 6726 12.836289 12.039229
 6727 12.832666 12.039229
 6728 12.829043 12.035606
 6729 12.825420 12.035606
 6730 12.821797 12.035606
 6731 12.818174 12.035606
 6732 12.814551 12.031983
 6733 12.810928 12.031983
 6734 12.807305 12.031983
 6735 12.803682 12.028360
 6736 12.800059 12.028360
 6737 12.796436 12.024737
 6738 12.792813 12.024737
 6739 12.789190 12.021114
 6740 12.785567 12.021114
 6741 12.781944 12.021114
 6742 12.778321 12.017491
 6743 12.774698 12.017491
 6744 12.771075 12.017491
 6745 12.767452 12.013868
 6746 12.763829 12.013868
 6747 12.760206 12.013868
 6748 12.756583 12.010245
 6749 12.752960 12.010245
 6750 12.749337 12.006622
 6751 12.745714 12.006622
 6752 12.742091 12.002999
 6753 12.738468 12.002999
 6754 12.734845 11.999376
 6755 12.731222 11.999376
 6756 12.727599 11.995753
 6757 12.723976 11.995753
 6758 12.720353 11.992130
 6759 12.716730 11.992130
 6760 12.713107 11.988507
 6761 12.709484 11.988507
 6762 12.705861 11.984884
 6763 12.702238 11.984884
 6764 12.698615 11.981261
 6765 12.694992 11.981261
 6766 12.691369 11.977638
 6767 12.687746 11.977638
 6768 12.684123 11.977638
 6769 12.680500 11.974015
 6770 12.676877 11.974015
 6771 12.673254 11.970392
 6772 12.669631 11.970392
 6773 12.666008 11.966769
 6774 12.662385 11.966769
 6775 12.658762 11.963146
 6776 12.655139 11.963146
 6777 12.651516 11.959523
 6778 12.647893 11.959523
 6779 12.644270 11.959523
 6780 12.640647 11.959523
 6781 12.637024 11.959523
 6782 12.633401 11.959523
 6783 12.629778 11.959523
 6784 12.626155 11.959523
 6785 12.622532 11.959523
 6786 12.618909 11.959523
 6787 12.615286 11.959523
 6788 12.611663 11.959523
 6789 12.608040 11.959523
 6790 12.604417 11.959523
 6791 12.600794 11.959523
 6792 12.597171 11.955900
 6793 12.593548 11.955900
 6794 12.589925 11.955900
 6795 12.586302 11.952277
 6796 12.582679 11.952277
 6797 12.579056 11.948654
 6798 12.575433 11.945031
 6799 12.571810 11.941408
 6800 12.568187 11.937785
 6801 12.564564 11.934162
 6802 12.564564 11.930539
 6803 12.560941 11.926916
 6804 12.557318 11.923293
 6805 12.553695 11.919670
 6806 12.553695 11.916047
 6807 12.550072 11.912424
 6808 12.546449 11.908801
 6809 12.546449 11.905178
 6810 12.546449 11.901555
 6811 12.546449 11.897932
 6812 12.546449 11.894309
 6813 12.542826 11.890686
 6814 12.542826 11.887063
 6815 12.542826 11.883440
 6816 12.542826 11.879817
 6817 12.542826 11.876194
 6818 12.542826 11.872571
 6819 12.542826 11.868948
 6820 12.542826 11.865325
 6821 12.546449 11.861702
 6822 12.546449 11.858079
 6823 12.550072 11.854456
 6824 12.550072 11.850833
 6825 12.553695 11.847210
 6826 12.553695 11.843587
 6827 12.557318 11.839964
 6828 12.557318 11.836341
 6829 12.560941 11.832718
 6830 12.560941 11.829095
 6831 12.564564 11.825472
 6832 12.564564 11.821849
 6833 12.564564 11.818226
 6834 12.564564 11.814603
 6835 12.564564 11.810980
 6836 12.564564 11.807357
 6837 12.564564 11.803734
 6838 12.564564 11.800111
 6839 12.564564 11.796488
 6840 12.564564 11.792865
 6841 12.564564 11.789242
 6842 12.564564 11.785619
 6843 12.564564 11.781996
 6844 12.564564 11.778373
 6845 12.564564 11.774750
 6846 12.564564 11.771127
 6847 12.564564 11.767504
 6848 12.564564 11.763881
 6849 12.564564 11.760258
 6850 12.564564 11.756635
 6851 12.564564 11.753012
 6852 12.564564 11.749389
 6853 12.564564 11.745766
 6854 12.564564 11.742143
 6855 12.560941 11.738520
 6856 12.560941 11.734897
 6857 12.557318 11.731274
 6858 12.557318 11.727651
 6859 12.557318 11.724028
 6860 12.557318 11.720405
 6861 12.557318 11.716782
 6862 12.557318 11.713159
 6863 12.557318 11.709536
 6864 12.557318 11.705913
 6865 12.557318 11.702290
 6866 12.557318 11.698667
 6867 12.557318 11.695044
 6868 12.557318 11.691421
 6869 12.557318 11.687798
 6870 12.553695 11.684175
 6871 12.553695 11.680552
 6872 12.550072 11.676929
 6873 12.550072 11.673306
 6874 12.546449 11.669683
 6875 12.546449 11.666060
 6876 12.542826 11.662437
 6877 12.542826 11.658814
 6878 12.539203 11.655191
 6879 12.539203 11.651568
 6880 12.535580 11.647945
 6881 12.535580 11.644322
 6882 12.531957 11.640699
 6883 12.528334 11.637076
 6884 12.524711 11.637076
 6885 12.521088 11.633453
 6886 12.521088 11.629830
 6887 12.521088 11.626207
 6888 12.521088 11.622584
 6889 12.521088 11.618961
 6890 12.521088 11.615338
 6891 12.521088 11.611715
 6892 12.521088 11.608092
 6893 12.521088 11.604469
 6894 12.521088 11.600846
 6895 12.521088 11.597223
 6896 12.521088 11.593600
 6897 12.521088 11.589977
 6898 12.521088 11.586354
 6899 12.521088 11.582731
 6900 12.521088 11.579108
 6901 12.521088 11.575485
 6902 12.521088 11.571862
 6903 12.521088 11.568239
 6904 12.517465 11.564616
 6905 12.517465 11.560993
 6906 12.513842 11.557370
 6907 12.513842 11.553747
 6908 12.510219 11.550124
 6909 12.510219 11.546501
 6910 12.506596 11.542878
 6911 12.506596 11.539255
 6912 12.502973 11.535632
 6913 12.502973 11.532009
 6914 12.499350 11.528386
 6915 12.499350 11.524763
 6916 12.495727 11.521140
 6917 12.492104 11.521140
 6918 12.488481 11.517517
 6919 12.484858 11.517517
 6920 12.481235 11.513894
 6921 12.477612 11.513894
 6922 12.473989 11.510271
 6923 12.470366 11.510271
 6924 12.466743 11.506648
 6925 12.463120 11.506648
 6926 12.459497 11.503025
 6927 12.455874 11.503025
 6928 12.452251 11.499402
 6929 12.448628 11.499402
 6930 12.445005 11.499402
 6931 12.441382 11.499402
 6932 12.437759 11.499402
 6933 12.434136 11.499402
 6934 12.430513 11.499402
 6935 12.426890 11.499402
 6936 12.423267 11.499402
 6937 12.419644 11.499402
 6938 12.416021 11.499402
 6939 12.412398 11.499402
 6940 12.408775 11.499402
 6941 12.405152 11.499402
 6942 12.401529 11.499402
 6943 12.397906 11.499402
 6944 12.394283 11.499402
 6945 12.390660 11.499402
 6946 12.387037 11.499402
 6947 12.383414 11.499402
 6948 12.379791 11.499402
 6949 12.376168 11.499402
 6950 12.372545 11.499402
 6951 12.368922 11.503025
 6952 12.365299 11.503025
 6953 12.361676 11.506648
 6954 12.358053 11.506648
 6955 12.354430 11.510271
 6956 12.350807 11.510271
 6957 12.347184 11.510271
 6958 12.343561 11.510271
 6959 12.339938 11.510271
 6960 12.336315 11.513894
 6961 12.332692 11.513894
 6962 12.329069 11.517517
 6963 12.325446 11.517517
 6964 12.321823 11.521140
 6965 12.318200 11.521140
 6966 12.314577 11.524763
 6967 12.310954 11.524763
 6968 12.307331 11.528386
 6969 12.303708 11.528386
 6970 12.300085 11.532009
 6971 12.296462 11.532009
 6972 12.292839 11.535632
 6973 12.289216 11.539255
 6974 12.285593 11.542878
 6975 12.281970 11.546501
 6976 12.278347 11.546501
 6977 12.274724 11.550124
 6978 12.271101 11.550124
 6979 12.267478 11.553747
 6980 12.263855 11.553747
 6981 12.260232 11.557370
 6982 12.256609 11.557370
 6983 12.252986 11.560993
 6984 12.249363 11.560993
 6985 12.245740 11.564616
 6986 12.242117 11.564616
 6987 12.238494 11.568239
 6988 12.234871 11.571862
 6989 12.231248 11.575485
 6990 12.227625 11.579108
 6991 12.224002 11.582731
 6992 12.220379 11.586354
 6993 12.216756 11.589977
 6994 12.213133 11.593600
 6995 12.209510 11.593600
 6996 12.205887 11.589977
 6997 12.202264 11.589977
 6998 12.198641 11.589977
 6999 12.195018 11.589977
 7000 12.191395 11.589977
 7001 12.187772 11.589977
 7002 12.184149 11.589977
 7003 12.180526 11.589977
 7004 12.176903 11.589977
 7005 12.173280 11.589977
 7006 12.169657 11.589977
 7007 12.166034 11.589977
 7008 12.162411 11.589977
 7009 12.158788 11.589977
 7010 12.155165 11.589977
 7011 12.151542 11.589977
 7012 12.147919 11.589977
 7013 12.144296 11.589977
 7014 12.140673 11.589977
 7015 12.137050 11.589977
 7016 12.133427 11.589977
 7017 12.129804 11.589977
 7018 12.126181 11.589977
 7019 12.122558 11.589977
 7020 12.118935 11.589977
 7021 12.115312 11.589977
 7022 12.111689 11.589977
 7023 12.108066 11.589977
 7024 12.104443 11.593600
 7025 12.100820 11.593600
 7026 12.097197 11.597223
 7027 12.093574 11.597223
 7028 12.089951 11.597223
 7029 12.086328 11.593600
 7030 12.082705 11.593600
 7031 12.079082 11.593600
 7032 12.075459 11.589977
 7033 12.071836 11.589977
 7034 12.068213 11.589977
 7035 12.064590 11.586354
 7036 12.060967 11.586354
 7037 12.057344 11.586354
 7038 12.053721 11.582731
 7039 12.050098 11.579108
 7040 12.046475 11.575485
 7041 12.042852 11.571862
 7042 12.039229 11.568239
 7043 12.035606 11.564616
 7044 12.031983 11.560993
 7045 12.028360 11.560993
 7046 12.028360 11.557370
 7047 12.028360 11.553747
 7048 12.028360 11.550124
 7049 12.028360 11.546501
 7050 12.024737 11.542878
 7051 12.024737 11.539255
 7052 12.021114 11.535632
 7053 12.021114 11.532009
 7054 12.017491 11.528386
 7055 12.017491 11.524763
 7056 12.013868 11.521140
 7057 12.013868 11.517517
 7058 12.010245 11.513894
 7059 12.010245 11.510271
 7060 12.006622 11.506648
 7061 12.006622 11.503025
 7062 12.002999 11.499402
 7063 11.999376 11.499402
 7064 11.995753 11.495779
 7065 11.992130 11.495779
 7066 11.988507 11.492156
 7067 11.984884 11.492156
 7068 11.981261 11.488533
 7069 11.977638 11.488533
 7070 11.974015 11.484910
 7071 11.970392 11.484910
 7072 11.966769 11.481287
 7073 11.963146 11.481287
 7074 11.959523 11.477664
 7075 11.955900 11.477664
 7076 11.952277 11.477664
 7077 11.948654 11.477664
 7078 11.945031 11.477664
 7079 11.941408 11.477664
 7080 11.937785 11.477664
 7081 11.934162 11.477664
 7082 11.930539 11.477664
 7083 11.926916 11.477664
 7084 11.923293 11.477664
 7085 11.919670 11.477664
 7086 11.916047 11.477664
 7087 11.912424 11.477664
 7088 11.908801 11.477664
 7089 11.905178 11.477664
 7090 11.901555 11.477664
 7091 11.897932 11.477664
 7092 11.894309 11.477664
 7093 11.890686 11.477664
 7094 11.887063 11.477664
 7095 11.883440 11.477664
 7096 11.879817 11.477664
 7097 11.876194 11.477664
 7098 11.872571 11.477664
 7099 11.868948 11.477664
 7100 11.865325 11.477664
 7101 11.861702 11.477664
 7102 11.858079 11.477664
 7103 11.854456 11.477664
 7104 11.850833 11.477664
 7105 11.847210 11.477664
 7106 11.843587 11.477664
 7107 11.839964 11.481287
 7108 11.836341 11.481287
 7109 11.832718 11.484910
 7110 11.829095 11.484910
 7111 11.825472 11.488533
 7112 11.821849 11.488533
 7113 11.818226 11.492156
 7114 11.814603 11.492156
 7115 11.810980 11.495779
 7116 11.807357 11.495779
 7117 11.803734 11.499402
 7118 11.800111 11.499402
 7119 11.796488 11.503025
 7120 11.792865 11.503025
 7121 11.789242 11.506648
 7122 11.785619 11.506648
 7123 11.781996 11.506648
 7124 11.778373 11.506648
 7125 11.774750 11.510271
 7126 11.771127 11.506648
 7127 11.767504 11.506648
 7128 11.763881 11.506648
 7129 11.760258 11.506648
 7130 11.756635 11.506648
 7131 11.753012 11.506648
 7132 11.749389 11.503025
 7133 11.745766 11.499402
 7134 11.742143 11.495779
 7135 11.742143 11.492156
 7136 11.738520 11.488533
 7137 11.738520 11.484910
 7138 11.738520 11.481287
 7139 11.742143 11.477664
 7140 11.742143 11.474041
 7141 11.745766 11.470418
 7142 11.745766 11.466795
 7143 11.745766 11.463172
 7144 11.745766 11.459549
 7145 11.745766 11.455926
 7146 11.745766 11.452303
 7147 11.745766 11.448680
 7148 11.745766 11.445057
 7149 11.745766 11.441434
 7150 11.745766 11.437811
 7151 11.745766 11.434188
 7152 11.745766 11.430565
 7153 11.745766 11.426942
 7154 11.745766 11.423319
 7155 11.745766 11.419696
 7156 11.745766 11.416073
 7157 11.745766 11.412450
 7158 11.745766 11.408827
 7159 11.745766 11.405204
 7160 11.745766 11.401581
 7161 11.745766 11.397958
 7162 11.745766 11.394335
 7163 11.745766 11.390712
 7164 11.742143 11.387089
 7165 11.742143 11.383466
 7166 11.738520 11.379843
 7167 11.738520 11.376220
 7168 11.734897 11.372597
 7169 11.734897 11.368974
 7170 11.731274 11.365351
 7171 11.731274 11.361728
 7172 11.727651 11.358105
 7173 11.727651 11.354482
 7174 11.724028 11.350859
 7175 11.724028 11.347236
 7176 11.720405 11.343613
 7177 11.716782 11.343613
 7178 11.713159 11.339990
 7179 11.709536 11.339990
 7180 11.705913 11.336367
 7181 11.702290 11.336367
 7182 11.698667 11.332744
 7183 11.695044 11.332744
 7184 11.691421 11.329121
 7185 11.687798 11.329121
 7186 11.684175 11.325498
 7187 11.680552 11.325498
 7188 11.676929 11.321875
 7189 11.673306 11.321875
 7190 11.669683 11.321875
 7191 11.666060 11.321875
 7192 11.662437 11.321875
 7193 11.658814 11.321875
 7194 11.655191 11.321875
 7195 11.651568 11.321875
 7196 11.647945 11.321875
 7197 11.644322 11.321875
 7198 11.640699 11.321875
 7199 11.637076 11.321875
 7200 11.633453 11.321875
 7201 11.629830 11.321875
 7202 11.626207 11.321875
 7203 11.622584 11.321875
 7204 11.618961 11.321875
 7205 11.615338 11.321875
 7206 11.611715 11.321875
 7207 11.608092 11.321875
 7208 11.604469 11.321875
 7209 11.600846 11.321875
 7210 11.597223 11.321875
 7211 11.593600 11.321875
 7212 11.589977 11.321875
 7213 11.586354 11.321875
 7214 11.582731 11.321875
 7215 11.579108 11.321875
 7216 11.575485 11.321875
 7217 11.571862 11.321875
 7218 11.568239 11.321875
 7219 11.564616 11.321875
 7220 11.560993 11.321875
 7221 11.557370 11.325498
 7222 11.553747 11.325498
 7223 11.550124 11.329121
 7224 11.546501 11.329121
 7225 11.542878 11.332744
 7226 11.539255 11.332744
 7227 11.535632 11.336367
 7228 11.532009 11.336367
 7229 11.528386 11.339990
 7230 11.524763 11.339990
 7231 11.521140 11.343613
 7232 11.517517 11.343613
 7233 11.513894 11.347236
 7234 11.513894 11.350859
 7235 11.510271 11.354482
 7236 11.510271 11.358105
 7237 11.506648 11.361728
 7238 11.506648 11.365351
 7239 11.503025 11.368974
 7240 11.503025 11.372597
 7241 11.499402 11.376220
 7242 11.499402 11.379843
 7243 11.495779 11.383466
 7244 11.495779 11.387089
 7245 11.492156 11.390712
 7246 11.492156 11.394335
 7247 11.492156 11.397958
 7248 11.492156 11.401581
 7249 11.492156 11.405204
 7250 11.492156 11.408827
 7251 11.492156 11.412450
 7252 11.488533 11.416073
 7253 11.484910 11.419696
 7254 11.481287 11.423319
 7255 11.477664 11.426942
 7256 11.474041 11.430565
 7257 11.470418 11.430565
 7258 11.466795 11.434188
 7259 11.466795 11.437811
 7260 11.463172 11.441434
 7261 11.463172 11.445057
 7262 11.459549 11.448680
 7263 11.459549 11.452303
 7264 11.455926 11.455926
 7265 11.455926 11.459549
 7266 11.452303 11.463172
 7267 11.452303 11.466795
 7268 11.448680 11.470418
 7269 11.448680 11.474041
 7270 11.445057 11.477664
 7271 11.445057 11.481287
 7272 11.445057 11.484910
 7273 11.445057 11.488533
 7274 11.445057 11.492156
 7275 11.445057 11.495779
 7276 11.445057 11.499402
 7277 11.445057 11.503025
 7278 11.445057 11.506648
 7279 11.445057 11.510271
 7280 11.445057 11.513894
 7281 11.445057 11.517517
 7282 11.445057 11.521140
 7283 11.445057 11.524763
 7284 11.445057 11.528386
 7285 11.445057 11.532009
 7286 11.445057 11.535632
 7287 11.445057 11.539255
 7288 11.445057 11.542878
 7289 11.445057 11.546501
 7290 11.445057 11.550124
 7291 11.445057 11.553747
 7292 11.445057 11.557370
 7293 11.448680 11.560993
 7294 11.448680 11.564616
 7295 11.452303 11.568239
 7296 11.452303 11.571862
 7297 11.455926 11.575485
 7298 11.452303 11.579108
 7299 11.452303 11.582731
 7300 11.452303 11.586354
 7301 11.452303 11.589977
 7302 11.448680 11.593600
 7303 11.448680 11.597223
 7304 11.448680 11.600846
 7305 11.448680 11.604469
 7306 11.448680 11.608092
 7307 11.448680 11.611715
 7308 11.448680 11.615338
 7309 11.448680 11.618961
 7310 11.448680 11.622584
 7311 11.445057 11.626207
 7312 11.441434 11.629830
 7313 11.437811 11.633453
 7314 11.434188 11.637076
 7315 11.430565 11.640699
 7316 11.430565 11.644322
 7317 11.426942 11.647945
 7318 11.426942 11.651568
 7319 11.423319 11.655191
 7320 11.423319 11.658814
 7321 11.419696 11.662437
 7322 11.419696 11.666060
 7323 11.416073 11.669683
 7324 11.416073 11.673306
 7325 11.412450 11.676929
 7326 11.412450 11.680552
 7327 11.408827 11.684175
 7328 11.408827 11.687798
 7329 11.405204 11.691421
 7330 11.405204 11.695044
 7331 11.405204 11.698667
 7332 11.405204 11.702290
 7333 11.401581 11.705913
 7334 11.401581 11.709536
 7335 11.397958 11.713159
 7336 11.394335 11.716782
 7337 11.390712 11.720405
 7338 11.387089 11.724028
 7339 11.383466 11.727651
 7340 11.379843 11.731274
 7341 11.376220 11.731274
 7342 11.372597 11.734897
 7343 11.368974 11.738520
 7344 11.365351 11.738520
 7345 11.361728 11.742143
 7346 11.358105 11.742143
 7347 11.354482 11.745766
 7348 11.350859 11.745766
 7349 11.347236 11.749389
 7350 11.343613 11.749389
 7351 11.339990 11.749389
 7352 11.336367 11.749389
 7353 11.332744 11.749389
 7354 11.329121 11.749389
 7355 11.325498 11.749389
 7356 11.321875 11.749389
 7357 11.318252 11.745766
 7358 11.314629 11.745766
 7359 11.311006 11.745766
 7360 11.307383 11.745766
 7361 11.303760 11.742143
 7362 11.300137 11.742143
 7363 11.296514 11.738520
 7364 11.292891 11.738520
 7365 11.289268 11.734897
 7366 11.285645 11.731274
 7367 11.282022 11.727651
 7368 11.278399 11.727651
 7369 11.274776 11.724028
 7370 11.271153 11.724028
 7371 11.267530 11.720405
 7372 11.263907 11.720405
 7373 11.260284 11.716782
 7374 11.256661 11.716782
 7375 11.253038 11.713159
 7376 11.249415 11.713159
 7377 11.245792 11.709536
 7378 11.242169 11.709536
 7379 11.238546 11.705913
 7380 11.234923 11.705913
 7381 11.231300 11.705913
 7382 11.227677 11.705913
 7383 11.224054 11.705913
 7384 11.220431 11.702290
 7385 11.216808 11.702290
 7386 11.213185 11.702290
 7387 11.209562 11.698667
 7388 11.205939 11.698667
 7389 11.202316 11.695044
 7390 11.198693 11.695044
 7391 11.195070 11.691421
 7392 11.191447 11.691421
 7393 11.187824 11.687798
 7394 11.184201 11.687798
 7395 11.180578 11.687798
 7396 11.176955 11.684175
 7397 11.173332 11.684175
 7398 11.169709 11.684175
 7399 11.166086 11.680552
 7400 11.162463 11.680552
 7401 11.158840 11.680552
 7402 11.155217 11.676929
 7403 11.151594 11.676929
 7404 11.147971 11.673306
 7405 11.144348 11.669683
 7406 11.140725 11.669683
 7407 11.137102 11.666060
 7408 11.133479 11.666060
 7409 11.129856 11.662437
 7410 11.126233 11.662437
 7411 11.122610 11.658814
 7412 11.118987 11.658814
 7413 11.115364 11.655191
 7414 11.111741 11.655191
 7415 11.108118 11.651568
 7416 11.104495 11.651568
 7417 11.100872 11.647945
 7418 11.097249 11.647945
 7419 11.093626 11.647945
 7420 11.090003 11.647945
 7421 11.086380 11.647945
 7422 11.082757 11.644322
 7423 11.079134 11.644322
 7424 11.075511 11.640699
 7425 11.071888 11.640699
 7426 11.068265 11.637076
 7427 11.064642 11.637076
 7428 11.061019 11.633453
 7429 11.057396 11.633453
 7430 11.053773 11.629830
 7431 11.050150 11.629830
 7432 11.046527 11.626207
 7433 11.042904 11.626207
 7434 11.039281 11.626207
 7435 11.035658 11.626207
 7436 11.032035 11.626207
 7437 11.028412 11.626207
 7438 11.024789 11.626207
 7439 11.021166 11.622584
 7440 11.017543 11.622584
 7441 11.013920 11.622584
 7442 11.010297 11.622584
 7443 11.006674 11.618961
 7444 11.003051 11.618961
 7445 10.999428 11.618961
 7446 10.995805 11.615338
 7447 10.992182 11.615338
 7448 10.988559 11.611715
 7449 10.984936 11.611715
 7450 10.981313 11.608092
 7451 10.977690 11.608092
 7452 10.974067 11.604469
 7453 10.970444 11.604469
 7454 10.966821 11.600846
 7455 10.963198 11.600846
 7456 10.959575 11.600846
 7457 10.955952 11.597223
 7458 10.952329 11.597223
 7459 10.948706 11.593600
 7460 10.945083 11.593600
 7461 10.941460 11.589977
 7462 10.937837 11.589977
 7463 10.934214 11.589977
 7464 10.930591 11.589977
 7465 10.926968 11.589977
 7466 10.923345 11.589977
 7467 10.919722 11.589977
 7468 10.916099 11.589977
 7469 10.912476 11.589977
 7470 10.908853 11.589977
 7471 10.905230 11.589977
 7472 10.901607 11.589977
 7473 10.897984 11.589977
 7474 10.894361 11.589977
 7475 10.890738 11.589977
 7476 10.887115 11.589977
 7477 10.883492 11.589977
 7478 10.879869 11.589977
 7479 10.876246 11.589977
 7480 10.872623 11.589977
 7481 10.869000 11.589977
 7482 10.865377 11.589977
 7483 10.861754 11.586354
 7484 10.858131 11.586354
 7485 10.854508 11.586354
 7486 10.850885 11.586354
 7487 10.847262 11.586354
 7488 10.843639 11.586354
 7489 10.840016 11.586354
 7490 10.836393 11.582731
 7491 10.832770 11.582731
 7492 10.829147 11.582731
 7493 10.825524 11.582731
 7494 10.821901 11.582731
 7495 10.818278 11.579108
 7496 10.814655 11.579108
 7497 10.811032 11.579108
 7498 10.807409 11.579108
 7499 10.803786 11.575485
 7500 10.800163 11.575485
 7501 10.796540 11.571862
 7502 10.792917 11.571862
 7503 10.789294 11.571862
 7504 10.785671 11.568239
 7505 10.782048 11.568239
 7506 10.778425 11.568239
 7507 10.774802 11.564616
 7508 10.771179 11.564616
 7509 10.767556 11.564616
 7510 10.763933 11.560993
 7511 10.760310 11.560993
 7512 10.756687 11.560993
 7513 10.753064 11.560993
 7514 10.749441 11.560993
 7515 10.745818 11.560993
 7516 10.742195 11.557370
 7517 10.738572 11.557370
 7518 10.734949 11.553747
 7519 10.731326 11.553747
 7520 10.727703 11.550124
 7521 10.724080 11.550124
 7522 10.720457 11.546501
 7523 10.716834 11.546501
 7524 10.713211 11.542878
 7525 10.709588 11.542878
 7526 10.705965 11.539255
 7527 10.702342 11.539255
 7528 10.698719 11.535632
 7529 10.695096 11.535632
 7530 10.691473 11.532009
 7531 10.687850 11.532009
 7532 10.684227 11.532009
 7533 10.680604 11.532009
 7534 10.676981 11.532009
 7535 10.673358 11.532009
 7536 10.669735 11.532009
 7537 10.666112 11.532009
 7538 10.662489 11.532009
 7539 10.658866 11.532009
 7540 10.655243 11.532009
 7541 10.651620 11.532009
 7542 10.647997 11.532009
 7543 10.644374 11.532009
 7544 10.640751 11.532009
 7545 10.637128 11.532009
 7546 10.633505 11.532009
 7547 10.629882 11.532009
 7548 10.626259 11.532009
 7549 10.622636 11.532009
 7550 10.619013 11.532009
 7551 10.615390 11.532009
 7552 10.611767 11.528386
 7553 10.608144 11.528386
 7554 10.604521 11.524763
 7555 10.600898 11.524763
 7556 10.597275 11.521140
 7557 10.593652 11.521140
 7558 10.590029 11.517517
 7559 10.586406 11.517517
 7560 10.582783 11.513894
 7561 10.579160 11.513894
 7562 10.575537 11.510271
 7563 10.571914 11.510271
 7564 10.568291 11.506648
 7565 10.564668 11.506648
 7566 10.561045 11.503025
 7567 10.557422 11.503025
 7568 10.553799 11.499402
 7569 10.550176 11.499402
 7570 10.546553 11.495779
 7571 10.542930 11.492156
 7572 10.539307 11.488533
 7573 10.535684 11.484910
 7574 10.532061 11.481287
 7575 10.528438 11.477664
 7576 10.524815 11.474041
 7577 10.521192 11.470418
 7578 10.517569 11.466795
 7579 10.513946 11.463172
 7580 10.513946 11.459549
 7581 10.513946 11.455926
 7582 10.513946 11.452303
 7583 10.513946 11.448680
 7584 10.513946 11.445057
 7585 10.513946 11.441434
 7586 10.513946 11.437811
 7587 10.513946 11.434188
 7588 10.513946 11.430565
 7589 10.510323 11.426942
 7590 10.510323 11.423319
 7591 10.506700 11.419696
 7592 10.506700 11.416073
 7593 10.503077 11.412450
 7594 10.503077 11.408827
 7595 10.499454 11.405204
 7596 10.499454 11.401581
 7597 10.495831 11.397958
 7598 10.495831 11.394335
 7599 10.492208 11.390712
 7600 10.492208 11.387089
 7601 10.488585 11.383466
 7602 10.484962 11.383466
 7603 10.481339 11.379843
 7604 10.477716 11.379843
 7605 10.474093 11.376220
 7606 10.470470 11.376220
 7607 10.466847 11.372597
 7608 10.463224 11.372597
 7609 10.459601 11.368974
 7610 10.455978 11.368974
 7611 10.452355 11.365351
 7612 10.448732 11.365351
 7613 10.445109 11.361728
 7614 10.441486 11.361728
 7615 10.437863 11.361728
 7616 10.434240 11.361728
 7617 10.430617 11.361728
 7618 10.426994 11.358105
 7619 10.423371 11.358105
 7620 10.419748 11.358105
 7621 10.416125 11.358105
 7622 10.412502 11.358105
 7623 10.408879 11.358105
 7624 10.405256 11.358105
 7625 10.401633 11.358105
 7626 10.398010 11.354482
 7627 10.394387 11.354482
 7628 10.390764 11.354482
 7629 10.387141 11.354482
 7630 10.383518 11.354482
 7631 10.379895 11.354482
 7632 10.376272 11.350859
 7633 10.372649 11.350859
 7634 10.369026 11.350859
 7635 10.365403 11.350859
 7636 10.361780 11.350859
 7637 10.358157 11.350859
 7638 10.354534 11.347236
 7639 10.350911 11.347236
 7640 10.347288 11.347236
 7641 10.343665 11.343613
 7642 10.340042 11.339990
 7643 10.336419 11.339990
 7644 10.332796 11.336367
 7645 10.329173 11.336367
 7646 10.325550 11.332744
 7647 10.321927 11.332744
 7648 10.318304 11.329121
 7649 10.314681 11.329121
 7650 10.311058 11.325498
 7651 10.307435 11.325498
 7652 10.303812 11.321875
 7653 10.300189 11.321875
 7654 10.296566 11.318252
 7655 10.292943 11.318252
 7656 10.289320 11.318252
 7657 10.285697 11.318252
 7658 10.282074 11.318252
 7659 10.278451 11.318252
 7660 10.274828 11.318252
 7661 10.271205 11.318252
 7662 10.267582 11.318252
 7663 10.263959 11.318252
 7664 10.260336 11.318252
 7665 10.256713 11.318252
 7666 10.253090 11.318252
 7667 10.249467 11.318252
 7668 10.245844 11.318252
 7669 10.242221 11.318252
 7670 10.238598 11.318252
 7671 10.234975 11.318252
 7672 10.231352 11.318252
 7673 10.227729 11.318252
 7674 10.224106 11.318252
 7675 10.220483 11.318252
 7676 10.216860 11.318252
 7677 10.213237 11.321875
 7678 10.209614 11.321875
 7679 10.205991 11.325498
 7680 10.202368 11.325498
 7681 10.198745 11.329121
 7682 10.195122 11.329121
 7683 10.191499 11.332744
 7684 10.187876 11.332744
 7685 10.184253 11.336367
 7686 10.180630 11.336367
 7687 10.177007 11.339990
 7688 10.173384 11.339990
 7689 10.169761 11.343613
 7690 10.169761 11.347236
 7691 10.166138 11.350859
 7692 10.166138 11.354482
 7693 10.162515 11.358105
 7694 10.162515 11.361728
 7695 10.158892 11.365351
 7696 10.158892 11.368974
 7697 10.155269 11.372597
 7698 10.155269 11.376220
 7699 10.151646 11.379843
 7700 10.151646 11.383466
 7701 10.148023 11.387089
 7702 10.148023 11.390712
 7703 10.148023 11.394335
 7704 10.148023 11.397958
 7705 10.148023 11.401581
 7706 10.148023 11.405204
 7707 10.148023 11.408827
 7708 10.148023 11.412450
 7709 10.148023 11.416073
 7710 10.148023 11.419696
 7711 10.148023 11.423319
 7712 10.148023 11.426942
 7713 10.148023 11.430565
 7714 10.148023 11.434188
 7715 10.148023 11.437811
 7716 10.148023 11.441434
 7717 10.148023 11.445057
 7718 10.148023 11.448680
 7719 10.148023 11.452303
 7720 10.148023 11.455926
 7721 10.148023 11.459549
 7722 10.148023 11.463172
 7723 10.148023 11.466795
 7724 10.148023 11.470418
 7725 10.148023 11.474041
 7726 10.148023 11.477664
 7727 10.148023 11.481287
 7728 10.148023 11.484910
 7729 10.148023 11.488533
 7730 10.148023 11.492156
 7731 10.148023 11.495779
 7732 10.148023 11.499402
 7733 10.144400 11.503025
 7734 10.140777 11.506648
 7735 10.137154 11.510271
 7736 10.133531 11.513894
 7737 10.129908 11.517517
 7738 10.126285 11.521140
 7739 10.122662 11.524763
 7740 10.119039 11.528386
 7741 10.115416 11.532009
 7742 10.111793 11.532009
 7743 10.108170 11.532009
 7744 10.104547 11.532009
 7745 10.100924 11.532009
 7746 10.097301 11.532009
 7747 10.093678 11.532009
 7748 10.090055 11.532009
 7749 10.086432 11.532009
 7750 10.082809 11.532009
 7751 10.079186 11.532009
 7752 10.075563 11.532009
 7753 10.071940 11.532009
 7754 10.068317 11.532009
 7755 10.064694 11.532009
 7756 10.061071 11.532009
 7757 10.057448 11.532009
 7758 10.053825 11.532009
 7759 10.050202 11.528386
 7760 10.046579 11.528386
 7761 10.042956 11.528386
 7762 10.039333 11.524763
 7763 10.035710 11.524763
 7764 10.032087 11.524763
 7765 10.028464 11.521140
 7766 10.024841 11.521140
 7767 10.021218 11.521140
 7768 10.017595 11.517517
 7769 10.013972 11.517517
 7770 10.010349 11.517517
 7771 10.006726 11.513894
 7772 10.003103 11.513894
 7773 9.999480 11.510271
 7774 9.995857 11.510271
 7775 9.992234 11.510271
 7776 9.988611 11.506648
 7777 9.984988 11.506648
 7778 9.981365 11.506648
 7779 9.977742 11.503025
 7780 9.974119 11.503025
 7781 9.970496 11.503025
 7782 9.966873 11.503025
 7783 9.963250 11.499402
 7784 9.959627 11.499402
 7785 9.956004 11.499402
 7786 9.952381 11.495779
 7787 9.948758 11.492156
 7788 9.945135 11.488533
 7789 9.941512 11.484910
 7790 9.937889 11.481287
 7791 9.934266 11.481287
 7792 9.930643 11.477664
 7793 9.927020 11.474041
 7794 9.923397 11.474041
 7795 9.919774 11.470418
 7796 9.916151 11.470418
 7797 9.912528 11.466795
 7798 9.908905 11.466795
 7799 9.905282 11.463172
 7800 9.901659 11.459549
 7801 9.898036 11.455926
 7802 9.894413 11.452303
 7803 9.890790 11.448680
 7804 9.887167 11.445057
 7805 9.883544 11.441434
 7806 9.879921 11.441434
 7807 9.876298 11.437811
 7808 9.872675 11.437811
 7809 9.869052 11.434188
 7810 9.865429 11.434188
 7811 9.861806 11.430565
 7812 9.858183 11.430565
 7813 9.854560 11.426942
 7814 9.850937 11.426942
 7815 9.847314 11.423319
 7816 9.843691 11.423319
 7817 9.840068 11.419696
 7818 9.836445 11.419696
 7819 9.832822 11.419696
 7820 9.829199 11.419696
 7821 9.825576 11.419696
 7822 9.821953 11.419696
 7823 9.818330 11.419696
 7824 9.814707 11.419696
 7825 9.811084 11.419696
 7826 9.807461 11.419696
 7827 9.803838 11.419696
 7828 9.800215 11.419696
 7829 9.796592 11.419696
 7830 9.792969 11.419696
 7831 9.789346 11.419696
 7832 9.785723 11.419696
 7833 9.782100 11.419696
 7834 9.778477 11.419696
 7835 9.774854 11.419696
 7836 9.771231 11.419696
 7837 9.767608 11.419696
 7838 9.763985 11.419696
 7839 9.760362 11.419696
 7840 9.756739 11.419696
 7841 9.753116 11.419696
 7842 9.749493 11.419696
 7843 9.745870 11.419696
 7844 9.742247 11.419696
 7845 9.738624 11.419696
 7846 9.735001 11.419696
 7847 9.731378 11.419696
 7848 9.727755 11.419696
 7849 9.724132 11.423319
 7850 9.720509 11.423319
 7851 9.716886 11.426942
 7852 9.713263 11.426942
 7853 9.709640 11.430565
 7854 9.706017 11.430565
 7855 9.702394 11.434188
 7856 9.698771 11.434188
 7857 9.695148 11.437811
 7858 9.691525 11.437811
 7859 9.687902 11.441434
 7860 9.684279 11.441434
 7861 9.680656 11.445057
 7862 9.677033 11.448680
 7863 9.673410 11.452303
 7864 9.669787 11.455926
 7865 9.666164 11.455926
 7866 9.662541 11.455926
 7867 9.658918 11.455926
 7868 9.655295 11.455926
 7869 9.651672 11.455926
 7870 9.648049 11.455926
 7871 9.644426 11.455926
 7872 9.640803 11.455926
 7873 9.637180 11.455926
 7874 9.633557 11.455926
 7875 9.629934 11.455926
 7876 9.626311 11.455926
 7877 9.622688 11.455926
 7878 9.619065 11.455926
 7879 9.615442 11.455926
 7880 9.611819 11.455926
 7881 9.608196 11.455926
 7882 9.604573 11.455926
 7883 9.600950 11.455926
 7884 9.597327 11.455926
 7885 9.593704 11.455926
 7886 9.590081 11.455926
 7887 9.586458 11.452303
 7888 9.582835 11.452303
 7889 9.579212 11.452303
 7890 9.575589 11.448680
 7891 9.571966 11.448680
 7892 9.568343 11.448680
 7893 9.564720 11.445057
 7894 9.561097 11.441434
 7895 9.557474 11.437811
 7896 9.553851 11.434188
 7897 9.550228 11.430565
 7898 9.546605 11.426942
 7899 9.542982 11.423319
 7900 9.539359 11.419696
 7901 9.535736 11.416073
 7902 9.532113 11.412450
 7903 9.528490 11.408827
 7904 9.524867 11.405204
 7905 9.521244 11.401581
 7906 9.517621 11.397958
 7907 9.517621 11.394335
 7908 9.517621 11.390712
 7909 9.517621 11.387089
 7910 9.517621 11.383466
 7911 9.517621 11.379843
 7912 9.517621 11.376220
 7913 9.517621 11.372597
 7914 9.517621 11.368974
 7915 9.517621 11.365351
 7916 9.517621 11.361728
 7917 9.517621 11.358105
 7918 9.517621 11.354482
 7919 9.517621 11.350859
 7920 9.517621 11.347236
 7921 9.513998 11.343613
 7922 9.513998 11.339990
 7923 9.510375 11.336367
 7924 9.510375 11.332744
 7925 9.506752 11.329121
 7926 9.506752 11.325498
 7927 9.503129 11.321875
 7928 9.503129 11.318252
 7929 9.499506 11.314629
 7930 9.499506 11.311006
 7931 9.495883 11.307383
 7932 9.495883 11.303760
 7933 9.492260 11.300137
 7934 9.488637 11.296514
 7935 9.485014 11.296514
 7936 9.481391 11.292891
 7937 9.477768 11.289268
 7938 9.474145 11.289268
 7939 9.470522 11.285645
 7940 9.466899 11.285645
 7941 9.463276 11.282022
 7942 9.459653 11.278399
 7943 9.459653 11.274776
 7944 9.456030 11.271153
 7945 9.456030 11.267530
 7946 9.452407 11.263907
 7947 9.452407 11.260284
 7948 9.448784 11.256661
 7949 9.448784 11.253038
 7950 9.445161 11.249415
 7951 9.441538 11.245792
 7952 9.437915 11.245792
 7953 9.434292 11.242169
 7954 9.430669 11.242169
 7955 9.427046 11.238546
 7956 9.423423 11.238546
 7957 9.419800 11.234923
 7958 9.416177 11.234923
 7959 9.412554 11.231300
 7960 9.408931 11.231300
 7961 9.405308 11.227677
 7962 9.401685 11.227677
 7963 9.398062 11.224054
 7964 9.394439 11.224054
 7965 9.390816 11.224054
 7966 9.387193 11.224054
 7967 9.383570 11.224054
 7968 9.379947 11.224054
 7969 9.376324 11.224054
 7970 9.372701 11.224054
 7971 9.369078 11.224054
 7972 9.365455 11.224054
 7973 9.361832 11.224054
 7974 9.358209 11.224054
 7975 9.354586 11.224054
 7976 9.350963 11.224054
 7977 9.347340 11.224054
 7978 9.343717 11.224054
 7979 9.340094 11.224054
 7980 9.336471 11.224054
 7981 9.332848 11.224054
 7982 9.329225 11.220431
 7983 9.325602 11.220431
 7984 9.321979 11.220431
 7985 9.318356 11.220431
 7986 9.314733 11.220431
 7987 9.311110 11.220431
 7988 9.307487 11.220431
 7989 9.303864 11.220431
 7990 9.300241 11.220431
 7991 9.296618 11.220431
 7992 9.292995 11.220431
 7993 9.289372 11.220431
 7994 9.285749 11.220431
 7995 9.282126 11.220431
 7996 9.278503 11.220431
 7997 9.274880 11.220431
 7998 9.271257 11.220431
 7999 9.267634 11.220431
 8000 9.264011 11.220431
 8001 9.260388 11.220431
 8002 9.256765 11.220431
 8003 9.253142 11.220431
 8004 9.249519 11.220431
 8005 9.245896 11.224054
 8006 9.242273 11.224054
 8007 9.238650 11.227677
 8008 9.235027 11.227677
 8009 9.231404 11.231300
 8010 9.227781 11.231300
 8011 9.224158 11.234923
 8012 9.220535 11.234923
 8013 9.216912 11.238546
 8014 9.213289 11.238546
 8015 9.209666 11.242169
 8016 9.206043 11.242169
 8017 9.202420 11.245792
 8018 9.198797 11.245792
 8019 9.195174 11.245792
 8020 9.191551 11.245792
 8021 9.187928 11.245792
 8022 9.184305 11.245792
 8023 9.180682 11.245792
 8024 9.177059 11.245792
 8025 9.173436 11.245792
 8026 9.169813 11.245792
 8027 9.166190 11.245792
 8028 9.162567 11.245792
 8029 9.158944 11.245792
 8030 9.155321 11.245792
 8031 9.151698 11.245792
 8032 9.148075 11.245792
 8033 9.144452 11.245792
 8034 9.140829 11.245792
 8035 9.137206 11.245792
 8036 9.133583 11.245792
 8037 9.129960 11.249415
 8038 9.126337 11.249415
 8039 9.122714 11.253038
 8040 9.119091 11.253038
 8041 9.115468 11.253038
 8042 9.111845 11.256661
 8043 9.108222 11.256661
 8044 9.104599 11.256661
 8045 9.100976 11.256661
 8046 9.097353 11.256661
 8047 9.093730 11.256661
 8048 9.090107 11.256661
 8049 9.086484 11.256661
 8050 9.082861 11.256661
 8051 9.079238 11.256661
 8052 9.075615 11.256661
 8053 9.071992 11.256661
 8054 9.068369 11.256661
 8055 9.064746 11.256661
 8056 9.061123 11.256661
 8057 9.057500 11.256661
 8058 9.053877 11.256661
 8059 9.050254 11.256661
 8060 9.046631 11.256661
 8061 9.043008 11.256661
 8062 9.039385 11.260284
 8063 9.035762 11.260284
 8064 9.032139 11.263907
 8065 9.028516 11.263907
 8066 9.024893 11.267530
 8067 9.021270 11.267530
 8068 9.017647 11.267530
 8069 9.014024 11.271153
 8070 9.010401 11.271153
 8071 9.006778 11.271153
 8072 9.003155 11.271153
 8073 8.999532 11.271153
 8074 8.995909 11.274776
 8075 8.992286 11.274776
 8076 8.988663 11.274776
 8077 8.985040 11.274776
 8078 8.981417 11.278399
 8079 8.977794 11.278399
 8080 8.974171 11.282022
 8081 8.970548 11.282022
 8082 8.966925 11.285645
 8083 8.963302 11.285645
 8084 8.959679 11.289268
 8085 8.956056 11.289268
 8086 8.952433 11.292891
 8087 8.948810 11.292891
 8088 8.945187 11.296514
 8089 8.941564 11.296514
 8090 8.937941 11.300137
 8091 8.934318 11.303760
 8092 8.930695 11.307383
 8093 8.927072 11.311006
 8094 8.923449 11.314629
 8095 8.923449 11.318252
 8096 8.919826 11.321875
 8097 8.919826 11.325498
 8098 8.916203 11.329121
 8099 8.912580 11.332744
 8100 8.908957 11.336367
 8101 8.905334 11.339990
 8102 8.901711 11.343613
 8103 8.898088 11.343613
 8104 8.894465 11.343613
 8105 8.890842 11.347236
 8106 8.887219 11.347236
 8107 8.883596 11.350859
 8108 8.879973 11.350859
 8109 8.876350 11.350859
 8110 8.872727 11.350859
 8111 8.869104 11.350859
 8112 8.865481 11.350859
 8113 8.861858 11.350859
 8114 8.858235 11.350859
 8115 8.854612 11.350859
 8116 8.850989 11.350859
 8117 8.847366 11.350859
 8118 8.843743 11.354482
 8119 8.840120 11.354482
 8120 8.836497 11.354482
 8121 8.832874 11.354482
 8122 8.829251 11.354482
 8123 8.825628 11.358105
 8124 8.822005 11.358105
 8125 8.818382 11.358105
 8126 8.814759 11.361728
 8127 8.811136 11.361728
 8128 8.807513 11.365351
 8129 8.803890 11.365351
 8130 8.800267 11.368974
 8131 8.796644 11.368974
 8132 8.793021 11.372597
 8133 8.789398 11.372597
 8134 8.785775 11.376220
 8135 8.782152 11.376220
 8136 8.778529 11.379843
 8137 8.774906 11.379843
 8138 8.771283 11.379843
 8139 8.767660 11.376220
 8140 8.764037 11.376220
 8141 8.760414 11.376220
 8142 8.756791 11.372597
 8143 8.753168 11.372597
 8144 8.749545 11.372597
 8145 8.745922 11.368974
 8146 8.742299 11.368974
 8147 8.738676 11.368974
 8148 8.735053 11.368974
 8149 8.731430 11.368974
 8150 8.727807 11.365351
 8151 8.724184 11.365351
 8152 8.720561 11.365351
 8153 8.716938 11.365351
 8154 8.713315 11.365351
 8155 8.709692 11.365351
 8156 8.706069 11.361728
 8157 8.702446 11.361728
 8158 8.698823 11.361728
 8159 8.695200 11.358105
 8160 8.691577 11.358105
 8161 8.687954 11.354482
 8162 8.684331 11.354482
 8163 8.680708 11.354482
 8164 8.677085 11.354482
 8165 8.673462 11.354482
 8166 8.669839 11.354482
 8167 8.666216 11.354482
 8168 8.662593 11.354482
 8169 8.658970 11.354482
 8170 8.655347 11.354482
 8171 8.651724 11.354482
 8172 8.648101 11.354482
 8173 8.644478 11.354482
 8174 8.640855 11.354482
 8175 8.637232 11.354482
 8176 8.633609 11.354482
 8177 8.629986 11.354482
 8178 8.626363 11.354482
 8179 8.622740 11.354482
 8180 8.619117 11.354482
 8181 8.615494 11.354482
 8182 8.611871 11.354482
 8183 8.608248 11.354482
 8184 8.604625 11.358105
 8185 8.601002 11.358105
 8186 8.597379 11.361728
 8187 8.593756 11.361728
 8188 8.590133 11.365351
 8189 8.586510 11.365351
 8190 8.582887 11.368974
 8191 8.579264 11.368974
 8192 8.575641 11.372597
 8193 8.572018 11.372597
 8194 8.568395 11.376220
 8195 8.564772 11.376220
 8196 8.561149 11.379843
 8197 8.557526 11.379843
 8198 8.553903 11.379843
 8199 8.550280 11.379843
 8200 8.546657 11.379843
 8201 8.543034 11.379843
 8202 8.539411 11.379843
 8203 8.535788 11.379843
 8204 8.532165 11.379843
 8205 8.528542 11.379843
 8206 8.524919 11.379843
 8207 8.521296 11.379843
 8208 8.517673 11.379843
 8209 8.514050 11.379843
 8210 8.510427 11.379843
 8211 8.506804 11.383466
 8212 8.503181 11.383466
 8213 8.499558 11.387089
 8214 8.495935 11.387089
 8215 8.492312 11.390712
 8216 8.488689 11.390712
 8217 8.485066 11.394335
 8218 8.481443 11.394335
 8219 8.477820 11.394335
 8220 8.474197 11.397958
 8221 8.470574 11.397958
 8222 8.466951 11.397958
 8223 8.463328 11.397958
 8224 8.459705 11.397958
 8225 8.456082 11.397958
 8226 8.452459 11.397958
 8227 8.448836 11.397958
 8228 8.445213 11.397958
 8229 8.441590 11.397958
 8230 8.437967 11.401581
 8231 8.434344 11.401581
 8232 8.430721 11.401581
 8233 8.427098 11.401581
 8234 8.423475 11.405204
 8235 8.419852 11.405204
 8236 8.416229 11.408827
 8237 8.412606 11.408827
 8238 8.408983 11.408827
 8239 8.405360 11.408827
 8240 8.401737 11.412450
 8241 8.398114 11.412450
 8242 8.394491 11.412450
 8243 8.390868 11.412450
 8244 8.387245 11.408827
 8245 8.383622 11.408827
 8246 8.379999 11.405204
 8247 8.376376 11.405204
 8248 8.372753 11.401581
 8249 8.369130 11.401581
 8250 8.365507 11.401581
 8251 8.361884 11.401581
 8252 8.358261 11.401581
 8253 8.354638 11.401581
 8254 8.351015 11.401581
 8255 8.347392 11.401581
 8256 8.343769 11.401581
 8257 8.340146 11.401581
 8258 8.336523 11.401581
 8259 8.332900 11.401581
 8260 8.329277 11.401581
 8261 8.325654 11.401581
 8262 8.322031 11.401581
 8263 8.318408 11.401581
 8264 8.314785 11.401581
 8265 8.311162 11.401581
 8266 8.307539 11.401581
 8267 8.303916 11.401581
 8268 8.300293 11.401581
 8269 8.296670 11.401581
 8270 8.293047 11.401581
 8271 8.289424 11.401581
 8272 8.285801 11.405204
 8273 8.282178 11.405204
 8274 8.278555 11.408827
 8275 8.274932 11.408827
 8276 8.271309 11.412450
 8277 8.267686 11.412450
 8278 8.264063 11.416073
 8279 8.260440 11.416073
 8280 8.256817 11.419696
 8281 8.253194 11.419696
 8282 8.249571 11.423319
 8283 8.245948 11.423319
 8284 8.242325 11.426942
 8285 8.242325 11.430565
 8286 8.238702 11.434188
 8287 8.238702 11.437811
 8288 8.235079 11.441434
 8289 8.231456 11.445057
 8290 8.227833 11.448680
 8291 8.224210 11.452303
 8292 8.220587 11.455926
 8293 8.216964 11.459549
 8294 8.213341 11.463172
 8295 8.209718 11.466795
 8296 8.206095 11.470418
 8297 8.202472 11.474041
 8298 8.198849 11.474041
 8299 8.195226 11.474041
 8300 8.191603 11.474041
 8301 8.187980 11.474041
 8302 8.184357 11.477664
 8303 8.180734 11.477664
 8304 8.177111 11.477664
 8305 8.173488 11.477664
 8306 8.169865 11.474041
 8307 8.166242 11.474041
 8308 8.162619 11.470418
 8309 8.158996 11.470418
 8310 8.155373 11.470418
 8311 8.151750 11.470418
 8312 8.148127 11.470418
 8313 8.144504 11.470418
 8314 8.140881 11.470418
 8315 8.137258 11.470418
 8316 8.133635 11.470418
 8317 8.130012 11.470418
 8318 8.126389 11.470418
 8319 8.122766 11.470418
 8320 8.119143 11.470418
 8321 8.115520 11.470418
 8322 8.111897 11.470418
 8323 8.108274 11.470418
 8324 8.104651 11.470418
 8325 8.101028 11.470418
 8326 8.097405 11.470418
 8327 8.093782 11.470418
 8328 8.090159 11.470418
 8329 8.086536 11.470418
 8330 8.082913 11.470418
 8331 8.079290 11.470418
 8332 8.075667 11.470418
 8333 8.072044 11.470418
 8334 8.068421 11.474041
 8335 8.064798 11.474041
 8336 8.061175 11.477664
 8337 8.057552 11.477664
 8338 8.053929 11.477664
 8339 8.050306 11.481287
 8340 8.046683 11.481287
 8341 8.043060 11.484910
 8342 8.039437 11.484910
 8343 8.035814 11.484910
 8344 8.032191 11.484910
 8345 8.028568 11.484910
 8346 8.024945 11.484910
 8347 8.021322 11.488533
 8348 8.017699 11.488533
 8349 8.014076 11.492156
 8350 8.010453 11.492156
 8351 8.006830 11.495779
 8352 8.003207 11.495779
 8353 7.999584 11.499402
 8354 7.995961 11.499402
 8355 7.992338 11.503025
 8356 7.988715 11.503025
 8357 7.985092 11.506648
 8358 7.981469 11.506648
 8359 7.977846 11.510271
 8360 7.974223 11.513894
 8361 7.970600 11.517517
 8362 7.966977 11.521140
 8363 7.963354 11.524763
 8364 7.959731 11.524763
 8365 7.956108 11.521140
 8366 7.952485 11.521140
 8367 7.948862 11.517517
 8368 7.945239 11.517517
 8369 7.941616 11.513894
 8370 7.937993 11.513894
 8371 7.934370 11.510271
 8372 7.930747 11.510271
 8373 7.927124 11.506648
 8374 7.923501 11.506648
 8375 7.919878 11.503025
 8376 7.916255 11.503025
 8377 7.912632 11.499402
 8378 7.909009 11.499402
 8379 7.905386 11.495779
 8380 7.901763 11.495779
 8381 7.898140 11.495779
 8382 7.894517 11.495779
 8383 7.890894 11.495779
 8384 7.887271 11.495779
 8385 7.883648 11.495779
 8386 7.880025 11.495779
 8387 7.876402 11.495779
 8388 7.872779 11.495779
 8389 7.869156 11.495779
 8390 7.865533 11.495779
 8391 7.861910 11.495779
 8392 7.858287 11.495779
 8393 7.854664 11.495779
 8394 7.851041 11.495779
 8395 7.847418 11.495779
 8396 7.843795 11.495779
 8397 7.840172 11.495779
 8398 7.836549 11.495779
 8399 7.832926 11.495779
 8400 7.829303 11.495779
 8401 7.825680 11.495779
 8402 7.822057 11.495779
 8403 7.818434 11.495779
 8404 7.814811 11.495779
 8405 7.811188 11.495779
 8406 7.807565 11.499402
 8407 7.803942 11.499402
 8408 7.800319 11.503025
 8409 7.796696 11.503025
 8410 7.793073 11.506648
 8411 7.789450 11.506648
 8412 7.785827 11.510271
 8413 7.782204 11.510271
 8414 7.778581 11.513894
 8415 7.774958 11.513894
 8416 7.771335 11.517517
 8417 7.767712 11.517517
 8418 7.764089 11.521140
 8419 7.760466 11.524763
 8420 7.760466 11.528386
 8421 7.756843 11.532009
 8422 7.756843 11.535632
 8423 7.753220 11.539255
 8424 7.753220 11.542878
 8425 7.749597 11.546501
 8426 7.749597 11.550124
 8427 7.745974 11.553747
 8428 7.745974 11.557370
 8429 7.742351 11.560993
 8430 7.738728 11.564616
 8431 7.735105 11.568239
 8432 7.731482 11.568239
 8433 7.727859 11.568239
 8434 7.724236 11.568239
 8435 7.720613 11.568239
 8436 7.716990 11.571862
 8437 7.713367 11.571862
 8438 7.709744 11.568239
 8439 7.706121 11.568239
 8440 7.702498 11.564616
 8441 7.702498 11.560993
 8442 7.702498 11.557370
 8443 7.702498 11.553747
 8444 7.702498 11.550124
 8445 7.698875 11.546501
 8446 7.698875 11.542878
 8447 7.698875 11.539255
 8448 7.695252 11.535632
 8449 7.695252 11.532009
 8450 7.691629 11.528386
 8451 7.691629 11.524763
 8452 7.691629 11.521140
 8453 7.691629 11.517517
 8454 7.691629 11.513894
 8455 7.691629 11.510271
 8456 7.691629 11.506648
 8457 7.691629 11.503025
 8458 7.691629 11.499402
 8459 7.688006 11.495779
 8460 7.688006 11.492156
 8461 7.684383 11.488533
 8462 7.684383 11.484910
 8463 7.680760 11.481287
 8464 7.680760 11.477664
 8465 7.677137 11.474041
 8466 7.677137 11.470418
 8467 7.673514 11.466795
 8468 7.673514 11.463172
 8469 7.669891 11.459549
 8470 7.669891 11.455926
 8471 7.666268 11.452303
 8472 7.662645 11.452303
 8473 7.659022 11.448680
 8474 7.655399 11.448680
 8475 7.651776 11.445057
 8476 7.648153 11.445057
 8477 7.644530 11.441434
 8478 7.640907 11.441434
 8479 7.637284 11.437811
 8480 7.633661 11.437811
 8481 7.630038 11.434188
 8482 7.626415 11.434188
 8483 7.622792 11.430565
 8484 7.619169 11.430565
 8485 7.615546 11.430565
 8486 7.611923 11.430565
 8487 7.608300 11.430565
 8488 7.604677 11.430565
 8489 7.601054 11.430565
 8490 7.597431 11.430565
 8491 7.593808 11.430565
 8492 7.590185 11.430565
 8493 7.586562 11.430565
 8494 7.582939 11.430565
 8495 7.579316 11.430565
 8496 7.575693 11.430565
 8497 7.572070 11.430565
 8498 7.568447 11.430565
 8499 7.564824 11.430565
 8500 7.561201 11.430565
 8501 7.557578 11.430565
 8502 7.553955 11.430565
 8503 7.550332 11.430565
 8504 7.546709 11.430565
 8505 7.543086 11.430565
 8506 7.539463 11.434188
 8507 7.535840 11.434188
 8508 7.532217 11.437811
 8509 7.528594 11.437811
 8510 7.524971 11.441434
 8511 7.521348 11.441434
 8512 7.517725 11.445057
 8513 7.514102 11.445057
 8514 7.510479 11.448680
 8515 7.506856 11.448680
 8516 7.503233 11.452303
 8517 7.499610 11.452303
 8518 7.495987 11.455926
 8519 7.492364 11.455926
 8520 7.488741 11.455926
 8521 7.485118 11.452303
 8522 7.481495 11.452303
 8523 7.477872 11.452303
 8524 7.474249 11.452303
 8525 7.470626 11.452303
 8526 7.467003 11.452303
 8527 7.463380 11.452303
 8528 7.459757 11.452303
 8529 7.456134 11.452303
 8530 7.452511 11.452303
 8531 7.448888 11.452303
 8532 7.445265 11.452303
 8533 7.441642 11.448680
 8534 7.438019 11.448680
 8535 7.434396 11.448680
 8536 7.430773 11.448680
 8537 7.427150 11.448680
 8538 7.423527 11.448680
 8539 7.419904 11.448680
 8540 7.416281 11.448680
 8541 7.412658 11.448680
 8542 7.409035 11.448680
 8543 7.405412 11.448680
 8544 7.401789 11.448680
 8545 7.398166 11.448680
 8546 7.394543 11.448680
 8547 7.390920 11.448680
 8548 7.387297 11.448680
 8549 7.383674 11.448680
 8550 7.380051 11.448680
 8551 7.376428 11.448680
 8552 7.372805 11.448680
 8553 7.369182 11.448680
 8554 7.365559 11.448680
 8555 7.361936 11.448680
 8556 7.358313 11.452303
 8557 7.354690 11.452303
 8558 7.351067 11.455926
 8559 7.347444 11.455926
 8560 7.343821 11.459549
 8561 7.340198 11.459549
 8562 7.336575 11.463172
 8563 7.332952 11.463172
 8564 7.329329 11.466795
 8565 7.325706 11.466795
 8566 7.322083 11.466795
 8567 7.318460 11.466795
 8568 7.314837 11.470418
 8569 7.311214 11.470418
 8570 7.307591 11.470418
 8571 7.303968 11.470418
 8572 7.300345 11.470418
 8573 7.296722 11.470418
 8574 7.293099 11.470418
 8575 7.289476 11.466795
 8576 7.285853 11.466795
 8577 7.282230 11.466795
 8578 7.278607 11.466795
 8579 7.274984 11.463172
 8580 7.271361 11.463172
 8581 7.267738 11.463172
 8582 7.264115 11.463172
 8583 7.260492 11.463172
 8584 7.256869 11.463172
 8585 7.253246 11.463172
 8586 7.249623 11.463172
 8587 7.246000 11.463172
 8588 7.242377 11.463172
 8589 7.238754 11.463172
 8590 7.235131 11.463172
 8591 7.231508 11.463172
 8592 7.227885 11.463172
 8593 7.224262 11.463172
 8594 7.220639 11.463172
 8595 7.217016 11.463172
 8596 7.213393 11.463172
 8597 7.209770 11.463172
 8598 7.206147 11.463172
 8599 7.202524 11.463172
 8600 7.198901 11.463172
 8601 7.195278 11.463172
 8602 7.191655 11.463172
 8603 7.188032 11.463172
 8604 7.184409 11.463172
 8605 7.180786 11.466795
 8606 7.177163 11.466795
 8607 7.173540 11.470418
 8608 7.169917 11.470418
 8609 7.166294 11.474041
 8610 7.162671 11.474041
 8611 7.159048 11.477664
 8612 7.155425 11.477664
 8613 7.151802 11.481287
 8614 7.148179 11.481287
 8615 7.144556 11.481287
 8616 7.140933 11.484910
 8617 7.137310 11.484910
 8618 7.133687 11.488533
 8619 7.130064 11.488533
 8620 7.126441 11.492156
 8621 7.122818 11.492156
 8622 7.119195 11.495779
 8623 7.115572 11.495779
 8624 7.111949 11.499402
 8625 7.108326 11.499402
 8626 7.104703 11.503025
 8627 7.101080 11.503025
 8628 7.097457 11.506648
 8629 7.093834 11.506648
 8630 7.090211 11.510271
 8631 7.086588 11.513894
 8632 7.082965 11.517517
 8633 7.079342 11.521140
 8634 7.075719 11.524763
 8635 7.072096 11.528386
 8636 7.068473 11.528386
 8637 7.064850 11.528386
 8638 7.061227 11.528386
 8639 7.057604 11.528386
 8640 7.053981 11.528386
 8641 7.050358 11.528386
 8642 7.046735 11.528386
 8643 7.043112 11.528386
 8644 7.039489 11.528386
 8645 7.035866 11.528386
 8646 7.032243 11.528386
 8647 7.028620 11.528386
 8648 7.024997 11.528386
 8649 7.021374 11.528386
 8650 7.017751 11.528386
 8651 7.014128 11.528386
 8652 7.010505 11.528386
 8653 7.006882 11.528386
 8654 7.003259 11.528386
 8655 6.999636 11.528386
 8656 6.996013 11.528386
 8657 6.992390 11.528386
 8658 6.988767 11.532009
 8659 6.985144 11.532009
 8660 6.981521 11.535632
 8661 6.977898 11.535632
 8662 6.974275 11.539255
 8663 6.970652 11.539255
 8664 6.967029 11.542878
 8665 6.963406 11.542878
 8666 6.959783 11.546501
 8667 6.956160 11.546501
 8668 6.952537 11.550124
 8669 6.948914 11.550124
 8670 6.945291 11.553747
 8671 6.941668 11.557370
 8672 6.941668 11.560993
 8673 6.938045 11.564616
 8674 6.938045 11.568239
 8675 6.934422 11.571862
 8676 6.934422 11.575485
 8677 6.930799 11.575485
 8678 6.927176 11.575485
 8679 6.923553 11.575485
 8680 6.919930 11.575485
 8681 6.916307 11.575485
 8682 6.912684 11.575485
 8683 6.909061 11.575485
 8684 6.905438 11.575485
 8685 6.901815 11.575485
 8686 6.898192 11.575485
 8687 6.894569 11.575485
 8688 6.890946 11.575485
 8689 6.887323 11.575485
 8690 6.883700 11.575485
 8691 6.880077 11.575485
 8692 6.876454 11.575485
 8693 6.872831 11.575485
 8694 6.869208 11.575485
 8695 6.865585 11.575485
 8696 6.861962 11.575485
 8697 6.858339 11.575485
 8698 6.854716 11.575485
 8699 6.851093 11.575485
 8700 6.847470 11.575485
 8701 6.843847 11.575485
 8702 6.840224 11.575485
 8703 6.836601 11.575485
 8704 6.832978 11.575485
 8705 6.829355 11.575485
 8706 6.825732 11.579108
 8707 6.822109 11.579108
 8708 6.818486 11.582731
 8709 6.814863 11.582731
 8710 6.811240 11.586354
 8711 6.807617 11.586354
 8712 6.803994 11.589977
 8713 6.800371 11.589977
 8714 6.796748 11.593600
 8715 6.793125 11.593600
 8716 6.789502 11.597223
 8717 6.785879 11.597223
 8718 6.782256 11.600846
 8719 6.778633 11.604469
 8720 6.775010 11.608092
 8721 6.771387 11.608092
 8722 6.767764 11.608092
 8723 6.764141 11.608092
 8724 6.760518 11.608092
 8725 6.756895 11.608092
 8726 6.753272 11.608092
 8727 6.749649 11.608092
 8728 6.746026 11.608092
 8729 6.742403 11.608092
 8730 6.738780 11.608092
 8731 6.735157 11.608092
 8732 6.731534 11.608092
 8733 6.727911 11.608092
 8734 6.724288 11.608092
 8735 6.720665 11.608092
 8736 6.717042 11.608092
 8737 6.713419 11.608092
 8738 6.709796 11.608092
 8739 6.706173 11.611715
 8740 6.702550 11.611715
 8741 6.698927 11.615338
 8742 6.695304 11.615338
 8743 6.691681 11.618961
 8744 6.688058 11.618961
 8745 6.684435 11.622584
 8746 6.680812 11.622584
 8747 6.677189 11.626207
 8748 6.673566 11.626207
 8749 6.669943 11.629830
 8750 6.666320 11.629830
 8751 6.662697 11.633453
 8752 6.662697 11.637076
 8753 6.659074 11.640699
 8754 6.659074 11.644322
 8755 6.655451 11.647945
 8756 6.651828 11.647945
 8757 6.648205 11.651568
 8758 6.644582 11.651568
 8759 6.640959 11.655191
 8760 6.637336 11.658814
 8761 6.633713 11.658814
 8762 6.630090 11.662437
 8763 6.626467 11.662437
 8764 6.622844 11.666060
 8765 6.619221 11.669683
 8766 6.615598 11.673306
 8767 6.611975 11.676929
 8768 6.608352 11.676929
 8769 6.604729 11.676929
 8770 6.601106 11.680552
 8771 6.597483 11.680552
 8772 6.593860 11.680552
 8773 6.590237 11.684175
 8774 6.586614 11.684175
 8775 6.582991 11.684175
 8776 6.579368 11.687798
 8777 6.575745 11.687798
 8778 6.572122 11.691421
 8779 6.568499 11.691421
 8780 6.564876 11.695044
 8781 6.561253 11.695044
 8782 6.557630 11.698667
 8783 6.554007 11.698667
 8784 6.550384 11.702290
 8785 6.546761 11.702290
 8786 6.543138 11.705913
 8787 6.539515 11.705913
 8788 6.535892 11.709536
 8789 6.532269 11.709536
 8790 6.528646 11.713159
 8791 6.525023 11.716782
 8792 6.521400 11.716782
 8793 6.517777 11.720405
 8794 6.514154 11.724028
 8795 6.510531 11.724028
 8796 6.506908 11.727651
 8797 6.503285 11.727651
 8798 6.499662 11.731274
 8799 6.496039 11.731274
 8800 6.492416 11.734897
 8801 6.488793 11.734897
 8802 6.485170 11.734897
 8803 6.481547 11.738520
 8804 6.477924 11.738520
 8805 6.474301 11.738520
 8806 6.470678 11.742143
 8807 6.467055 11.742143
 8808 6.463432 11.742143
 8809 6.459809 11.745766
 8810 6.456186 11.745766
 8811 6.452563 11.749389
 8812 6.448940 11.749389
 8813 6.445317 11.753012
 8814 6.441694 11.753012
 8815 6.438071 11.756635
 8816 6.434448 11.756635
 8817 6.430825 11.760258
 8818 6.427202 11.760258
 8819 6.423579 11.763881
 8820 6.419956 11.763881
 8821 6.416333 11.767504
 8822 6.412710 11.767504
 8823 6.409087 11.771127
 8824 6.405464 11.771127
 8825 6.401841 11.774750
 8826 6.398218 11.774750
 8827 6.394595 11.774750
 8828 6.390972 11.774750
 8829 6.387349 11.774750
 8830 6.383726 11.774750
 8831 6.380103 11.774750
 8832 6.376480 11.774750
 8833 6.372857 11.774750
 8834 6.369234 11.774750
 8835 6.365611 11.774750
 8836 6.361988 11.774750
 8837 6.358365 11.774750
 8838 6.354742 11.774750
 8839 6.351119 11.778373
 8840 6.347496 11.778373
 8841 6.343873 11.781996
 8842 6.340250 11.781996
 8843 6.336627 11.785619
 8844 6.333004 11.785619
 8845 6.329381 11.789242
 8846 6.325758 11.789242
 8847 6.322135 11.792865
 8848 6.318512 11.792865
 8849 6.314889 11.796488
 8850 6.311266 11.796488
 8851 6.307643 11.796488
 8852 6.304020 11.796488
 8853 6.300397 11.796488
 8854 6.296774 11.796488
 8855 6.293151 11.796488
 8856 6.289528 11.796488
 8857 6.285905 11.796488
 8858 6.282282 11.796488
 8859 6.278659 11.796488
 8860 6.275036 11.796488
 8861 6.271413 11.796488
 8862 6.267790 11.796488
 8863 6.264167 11.796488
 8864 6.260544 11.796488
 8865 6.256921 11.796488
 8866 6.253298 11.796488
 8867 6.249675 11.796488
 8868 6.246052 11.796488
 8869 6.242429 11.796488
 8870 6.238806 11.796488
 8871 6.235183 11.796488
 8872 6.231560 11.796488
 8873 6.227937 11.796488
 8874 6.224314 11.796488
 8875 6.220691 11.796488
 8876 6.217068 11.796488
 8877 6.213445 11.796488
 8878 6.209822 11.796488
 8879 6.206199 11.796488
 8880 6.202576 11.796488
 8881 6.198953 11.796488
 8882 6.195330 11.796488
 8883 6.191707 11.796488
 8884 6.188084 11.800111
 8885 6.184461 11.800111
 8886 6.180838 11.800111
 8887 6.177215 11.800111
 8888 6.173592 11.800111
 8889 6.169969 11.803734
 8890 6.166346 11.803734
 8891 6.162723 11.803734
 8892 6.159100 11.803734
 8893 6.155477 11.803734
 8894 6.151854 11.803734
 8895 6.148231 11.803734
 8896 6.144608 11.803734
 8897 6.140985 11.807357
 8898 6.137362 11.807357
 8899 6.133739 11.807357
 8900 6.130116 11.807357
 8901 6.126493 11.810980
 8902 6.122870 11.810980
 8903 6.119247 11.810980
 8904 6.115624 11.814603
 8905 6.112001 11.814603
 8906 6.108378 11.814603
 8907 6.104755 11.814603
 8908 6.101132 11.818226
 8909 6.097509 11.818226
 8910 6.093886 11.818226
 8911 6.090263 11.821849
 8912 6.086640 11.821849
 8913 6.083017 11.821849
 8914 6.079394 11.825472
 8915 6.075771 11.825472
 8916 6.072148 11.829095
 8917 6.068525 11.829095
 8918 6.064902 11.832718
 8919 6.061279 11.832718
 8920 6.057656 11.836341
 8921 6.054033 11.836341
 8922 6.050410 11.839964
 8923 6.046787 11.839964
 8924 6.043164 11.843587
 8925 6.039541 11.843587
 8926 6.035918 11.847210
 8927 6.032295 11.847210
 8928 6.028672 11.847210
 8929 6.025049 11.847210
 8930 6.021426 11.847210
 8931 6.017803 11.847210
 8932 6.014180 11.847210
 8933 6.010557 11.847210
 8934 6.006934 11.847210
 8935 6.003311 11.847210
 8936 5.999688 11.847210
 8937 5.996065 11.847210
 8938 5.992442 11.847210
 8939 5.988819 11.847210
 8940 5.985196 11.847210
 8941 5.981573 11.847210
 8942 5.977950 11.847210
 8943 5.974327 11.847210
 8944 5.970704 11.847210
 8945 5.967081 11.847210
 8946 5.963458 11.847210
 8947 5.959835 11.847210
 8948 5.956212 11.847210
 8949 5.952589 11.847210
 8950 5.948966 11.847210
 8951 5.945343 11.843587
 8952 5.941720 11.839964
 8953 5.938097 11.836341
 8954 5.934474 11.832718
 8955 5.930851 11.832718
 8956 5.927228 11.829095
 8957 5.923605 11.829095
 8958 5.919982 11.825472
 8959 5.916359 11.825472
 8960 5.912736 11.821849
 8961 5.909113 11.821849
 8962 5.905490 11.818226
 8963 5.901867 11.818226
 8964 5.898244 11.814603
 8965 5.894621 11.814603
 8966 5.890998 11.810980
 8967 5.887375 11.810980
 8968 5.883752 11.810980
 8969 5.880129 11.810980
 8970 5.876506 11.807357
 8971 5.872883 11.803734
 8972 5.869260 11.800111
 8973 5.865637 11.796488
 8974 5.862014 11.792865
 8975 5.862014 11.789242
 8976 5.858391 11.785619
 8977 5.854768 11.781996
 8978 5.851145 11.778373
 8979 5.851145 11.774750
 8980 5.847522 11.771127
 8981 5.847522 11.767504
 8982 5.843899 11.763881
 8983 5.840276 11.760258
 8984 5.836653 11.756635
 8985 5.833030 11.753012
 8986 5.829407 11.753012
 8987 5.825784 11.749389
 8988 5.822161 11.749389
 8989 5.818538 11.745766
 8990 5.814915 11.745766
 8991 5.811292 11.742143
 8992 5.807669 11.742143
 8993 5.804046 11.738520
 8994 5.800423 11.738520
 8995 5.796800 11.734897
 8996 5.793177 11.734897
 8997 5.789554 11.731274
 8998 5.785931 11.731274
 8999 5.782308 11.731274
 9000 5.778685 11.727651
 9001 5.775062 11.727651
 9002 5.771439 11.727651
 9003 5.767816 11.724028
 9004 5.764193 11.724028
 9005 5.760570 11.724028
 9006 5.756947 11.724028
 9007 5.753324 11.724028
 9008 5.749701 11.724028
 9009 5.746078 11.724028
 9010 5.742455 11.724028
 9011 5.738832 11.724028
 9012 5.735209 11.724028
 9013 5.731586 11.724028
 9014 5.727963 11.724028
 9015 5.724340 11.724028
 9016 5.720717 11.724028
 9017 5.717094 11.724028
 9018 5.713471 11.724028
 9019 5.709848 11.724028
 9020 5.706225 11.724028
 9021 5.702602 11.724028
 9022 5.698979 11.724028
 9023 5.695356 11.724028
 9024 5.691733 11.724028
 9025 5.688110 11.724028
 9026 5.684487 11.724028
 9027 5.680864 11.724028
 9028 5.677241 11.727651
 9029 5.673618 11.727651
 9030 5.669995 11.727651
 9031 5.666372 11.727651
 9032 5.662749 11.727651
 9033 5.659126 11.731274
 9034 5.655503 11.731274
 9035 5.651880 11.731274
 9036 5.648257 11.731274
 9037 5.644634 11.734897
 9038 5.641011 11.734897
 9039 5.637388 11.734897
 9040 5.633765 11.738520
 9041 5.630142 11.738520
 9042 5.626519 11.738520
 9043 5.622896 11.738520
 9044 5.619273 11.738520
 9045 5.615650 11.738520
 9046 5.612027 11.738520
 9047 5.608404 11.738520
 9048 5.604781 11.738520
 9049 5.601158 11.738520
 9050 5.597535 11.738520
 9051 5.593912 11.742143
 9052 5.590289 11.742143
 9053 5.586666 11.742143
 9054 5.583043 11.742143
 9055 5.579420 11.745766
 9056 5.575797 11.745766
 9057 5.572174 11.745766
 9058 5.568551 11.745766
 9059 5.564928 11.745766
 9060 5.561305 11.745766
 9061 5.557682 11.745766
 9062 5.554059 11.745766
 9063 5.550436 11.749389
 9064 5.546813 11.749389
 9065 5.543190 11.749389
 9066 5.539567 11.749389
 9067 5.535944 11.749389
 9068 5.532321 11.749389
 9069 5.528698 11.749389
 9070 5.525075 11.749389
 9071 5.521452 11.749389
 9072 5.517829 11.749389
 9073 5.514206 11.749389
 9074 5.510583 11.749389
 9075 5.506960 11.749389
 9076 5.503337 11.749389
 9077 5.499714 11.749389
 9078 5.496091 11.749389
 9079 5.492468 11.749389
 9080 5.488845 11.753012
 9081 5.485222 11.753012
 9082 5.481599 11.756635
 9083 5.477976 11.756635
 9084 5.474353 11.756635
 9085 5.470730 11.760258
 9086 5.467107 11.760258
 9087 5.463484 11.760258
 9088 5.459861 11.760258
 9089 5.456238 11.760258
 9090 5.452615 11.760258
 9091 5.448992 11.760258
 9092 5.445369 11.760258
 9093 5.441746 11.760258
 9094 5.438123 11.760258
 9095 5.434500 11.760258
 9096 5.430877 11.760258
 9097 5.427254 11.760258
 9098 5.423631 11.760258
 9099 5.420008 11.760258
 9100 5.416385 11.760258
 9101 5.412762 11.760258
 9102 5.409139 11.760258
 9103 5.405516 11.760258
 9104 5.401893 11.760258
 9105 5.398270 11.760258
 9106 5.394647 11.760258
 9107 5.391024 11.760258
 9108 5.387401 11.760258
 9109 5.383778 11.756635
 9110 5.380155 11.756635
 9111 5.376532 11.756635
 9112 5.372909 11.753012
 9113 5.369286 11.753012
 9114 5.365663 11.749389
 9115 5.362040 11.749389
 9116 5.358417 11.745766
 9117 5.354794 11.745766
 9118 5.351171 11.742143
 9119 5.347548 11.742143
 9120 5.343925 11.738520
 9121 5.340302 11.738520
 9122 5.336679 11.738520
 9123 5.333056 11.734897
 9124 5.329433 11.734897
 9125 5.325810 11.734897
 9126 5.322187 11.731274
 9127 5.318564 11.731274
 9128 5.314941 11.727651
 9129 5.311318 11.724028
 9130 5.307695 11.720405
 9131 5.304072 11.716782
 9132 5.300449 11.716782
 9133 5.296826 11.713159
 9134 5.293203 11.713159
 9135 5.289580 11.709536
 9136 5.285957 11.709536
 9137 5.282334 11.705913
 9138 5.278711 11.705913
 9139 5.275088 11.702290
 9140 5.271465 11.702290
 9141 5.267842 11.698667
 9142 5.264219 11.698667
 9143 5.260596 11.695044
 9144 5.256973 11.695044
 9145 5.253350 11.695044
 9146 5.249727 11.695044
 9147 5.246104 11.695044
 9148 5.242481 11.695044
 9149 5.238858 11.695044
 9150 5.235235 11.695044
 9151 5.231612 11.695044
 9152 5.227989 11.695044
 9153 5.224366 11.695044
 9154 5.220743 11.695044
 9155 5.217120 11.695044
 9156 5.213497 11.695044
 9157 5.209874 11.695044
 9158 5.206251 11.695044
 9159 5.202628 11.695044
 9160 5.199005 11.695044
 9161 5.195382 11.695044
 9162 5.191759 11.695044
 9163 5.188136 11.695044
 9164 5.184513 11.695044
 9165 5.180890 11.695044
 9166 5.177267 11.695044
 9167 5.173644 11.698667
 9168 5.170021 11.698667
 9169 5.166398 11.702290
 9170 5.162775 11.702290
 9171 5.159152 11.705913
 9172 5.155529 11.705913
 9173 5.151906 11.709536
 9174 5.148283 11.709536
 9175 5.144660 11.713159
 9176 5.141037 11.713159
 9177 5.137414 11.716782
 9178 5.133791 11.716782
 9179 5.130168 11.720405
 9180 5.126545 11.724028
 9181 5.122922 11.727651
 9182 5.119299 11.731274
 9183 5.115676 11.734897
 9184 5.112053 11.738520
 9185 5.108430 11.742143
 9186 5.104807 11.745766
 9187 5.101184 11.749389
 9188 5.097561 11.753012
 9189 5.093938 11.756635
 9190 5.090315 11.760258
 9191 5.086692 11.763881
 9192 5.083069 11.767504
 9193 5.079446 11.767504
 9194 5.075823 11.771127
 9195 5.072200 11.771127
 9196 5.068577 11.771127
 9197 5.064954 11.771127
 9198 5.061331 11.774750
 9199 5.057708 11.774750
 9200 5.054085 11.778373
 9201 5.050462 11.778373
 9202 5.046839 11.781996
 9203 5.043216 11.781996
 9204 5.039593 11.785619
 9205 5.035970 11.785619
 9206 5.032347 11.789242
 9207 5.028724 11.789242
 9208 5.025101 11.792865
 9209 5.021478 11.792865
 9210 5.017855 11.796488
 9211 5.014232 11.800111
 9212 5.010609 11.803734
 9213 5.006986 11.807357
 9214 5.006986 11.810980
 9215 5.003363 11.814603
 9216 4.999740 11.818226
 9217 4.996117 11.821849
 9218 4.996117 11.825472
 9219 4.992494 11.829095
 9220 4.992494 11.832718
 9221 4.988871 11.836341
 9222 4.988871 11.839964
 9223 4.985248 11.843587
 9224 4.985248 11.847210
 9225 4.981625 11.850833
 9226 4.978002 11.854456
 9227 4.978002 11.858079
 9228 4.974379 11.861702
 9229 4.970756 11.865325
 9230 4.967133 11.868948
 9231 4.963510 11.872571
 9232 4.963510 11.876194
 9233 4.959887 11.879817
 9234 4.959887 11.883440
 9235 4.956264 11.887063
 9236 4.956264 11.890686
 9237 4.952641 11.894309
 9238 4.952641 11.897932
 9239 4.949018 11.901555
 9240 4.949018 11.905178
 9241 4.945395 11.908801
 9242 4.945395 11.912424
 9243 4.941772 11.916047
 9244 4.941772 11.919670
 9245 4.941772 11.923293
 9246 4.941772 11.926916
 9247 4.941772 11.930539
 9248 4.941772 11.934162
 9249 4.941772 11.937785
 9250 4.941772 11.941408
 9251 4.941772 11.945031
 9252 4.938149 11.948654
 9253 4.938149 11.952277
 9254 4.934526 11.955900
 9255 4.934526 11.959523
 9256 4.930903 11.963146
 9257 4.930903 11.966769
 9258 4.927280 11.970392
 9259 4.927280 11.974015
 9260 4.923657 11.977638
 9261 4.923657 11.981261
 9262 4.920034 11.984884
 9263 4.920034 11.988507
 9264 4.916411 11.992130
 9265 4.916411 11.995753
 9266 4.912788 11.999376
 9267 4.912788 12.002999
 9268 4.909165 12.006622
 9269 4.909165 12.010245
 9270 4.905542 12.013868
 9271 4.905542 12.017491
 9272 4.901919 12.021114
 9273 4.901919 12.024737
 9274 4.901919 12.028360
 9275 4.898296 12.031983
 9276 4.894673 12.035606
 9277 4.891050 12.039229
 9278 4.887427 12.042852
 9279 4.883804 12.046475
 9280 4.880181 12.050098
 9281 4.876558 12.053721
 9282 4.872935 12.057344
 9283 4.869312 12.060967
 9284 4.865689 12.064590
 9285 4.862066 12.068213
 9286 4.858443 12.071836
 9287 4.854820 12.075459
 9288 4.854820 12.079082
 9289 4.851197 12.079082
 9290 4.847574 12.082705
 9291 4.843951 12.086328
 9292 4.840328 12.086328
 9293 4.836705 12.089951
 9294 4.833082 12.089951
 9295 4.829459 12.093574
 9296 4.825836 12.093574
 9297 4.822213 12.097197
 9298 4.818590 12.097197
 9299 4.814967 12.100820
 9300 4.811344 12.104443
 9301 4.807721 12.104443
 9302 4.804098 12.108066
 9303 4.800475 12.108066
 9304 4.796852 12.108066
 9305 4.793229 12.108066
 9306 4.789606 12.108066
 9307 4.785983 12.108066
 9308 4.782360 12.108066
 9309 4.778737 12.111689
 9310 4.775114 12.111689
 9311 4.771491 12.111689
 9312 4.767868 12.111689
 9313 4.764245 12.111689
 9314 4.760622 12.111689
 9315 4.756999 12.111689
 9316 4.753376 12.111689
 9317 4.749753 12.111689
 9318 4.746130 12.111689
 9319 4.742507 12.111689
 9320 4.738884 12.115312
 9321 4.735261 12.115312
 9322 4.731638 12.115312
 9323 4.728015 12.115312
 9324 4.724392 12.118935
 9325 4.720769 12.118935
 9326 4.717146 12.122558
 9327 4.713523 12.122558
 9328 4.709900 12.122558
 9329 4.706277 12.122558
 9330 4.702654 12.122558
 9331 4.699031 12.122558
 9332 4.695408 12.122558
 9333 4.691785 12.122558
 9334 4.688162 12.122558
 9335 4.684539 12.122558
 9336 4.680916 12.122558
 9337 4.677293 12.122558
 9338 4.673670 12.122558
 9339 4.670047 12.122558
 9340 4.666424 12.122558
 9341 4.662801 12.122558
 9342 4.659178 12.122558
 9343 4.655555 12.122558
 9344 4.651932 12.122558
 9345 4.648309 12.122558
 9346 4.644686 12.126181
 9347 4.641063 12.126181
 9348 4.637440 12.126181
 9349 4.633817 12.126181
 9350 4.630194 12.126181
 9351 4.626571 12.129804
 9352 4.622948 12.129804
 9353 4.619325 12.129804
 9354 4.615702 12.129804
 9355 4.612079 12.126181
 9356 4.608456 12.126181
 9357 4.604833 12.126181
 9358 4.601210 12.126181
 9359 4.597587 12.126181
 9360 4.593964 12.126181
 9361 4.590341 12.126181
 9362 4.586718 12.126181
 9363 4.583095 12.126181
 9364 4.579472 12.126181
 9365 4.575849 12.126181
 9366 4.572226 12.126181
 9367 4.568603 12.126181
 9368 4.564980 12.126181
 9369 4.561357 12.126181
 9370 4.557734 12.126181
 9371 4.554111 12.126181
 9372 4.550488 12.126181
 9373 4.546865 12.126181
 9374 4.543242 12.126181
 9375 4.539619 12.126181
 9376 4.535996 12.126181
 9377 4.532373 12.126181
 9378 4.528750 12.126181
 9379 4.525127 12.129804
 9380 4.521504 12.129804
 9381 4.517881 12.133427
 9382 4.514258 12.133427
 9383 4.510635 12.137050
 9384 4.507012 12.137050
 9385 4.503389 12.140673
 9386 4.499766 12.140673
 9387 4.496143 12.144296
 9388 4.492520 12.144296
 9389 4.488897 12.147919
 9390 4.485274 12.147919
 9391 4.481651 12.151542
 9392 4.481651 12.155165
 9393 4.478028 12.158788
 9394 4.478028 12.162411
 9395 4.474405 12.166034
 9396 4.474405 12.169657
 9397 4.470782 12.173280
 9398 4.470782 12.176903
 9399 4.467159 12.180526
 9400 4.467159 12.184149
 9401 4.463536 12.187772
 9402 4.463536 12.191395
 9403 4.459913 12.195018
 9404 4.459913 12.198641
 9405 4.459913 12.202264
 9406 4.459913 12.205887
 9407 4.459913 12.209510
 9408 4.459913 12.213133
 9409 4.459913 12.216756
 9410 4.459913 12.220379
 9411 4.459913 12.224002
 9412 4.459913 12.227625
 9413 4.459913 12.231248
 9414 4.459913 12.234871
 9415 4.456290 12.238494
 9416 4.452667 12.242117
 9417 4.449044 12.245740
 9418 4.445421 12.249363
 9419 4.445421 12.252986
 9420 4.441798 12.256609
 9421 4.438175 12.260232
 9422 4.434552 12.263855
 9423 4.430929 12.267478
 9424 4.430929 12.271101
 9425 4.427306 12.274724
 9426 4.423683 12.278347
 9427 4.420060 12.281970
 9428 4.416437 12.285593
 9429 4.412814 12.289216
 9430 4.409191 12.292839
 9431 4.405568 12.296462
 9432 4.401945 12.300085
 9433 4.398322 12.303708
 9434 4.394699 12.307331
 9435 4.391076 12.310954
 9436 4.387453 12.310954
 9437 4.383830 12.314577
 9438 4.380207 12.318200
 9439 4.376584 12.318200
 9440 4.372961 12.321823
 9441 4.369338 12.325446
 9442 4.365715 12.329069
 9443 4.362092 12.329069
 9444 4.358469 12.332692
 9445 4.354846 12.332692
 9446 4.351223 12.336315
 9447 4.347600 12.336315
 9448 4.343977 12.339938
 9449 4.340354 12.339938
 9450 4.336731 12.343561
 9451 4.333108 12.343561
 9452 4.329485 12.347184
 9453 4.325862 12.347184
 9454 4.322239 12.350807
 9455 4.318616 12.354430
 9456 4.314993 12.358053
 9457 4.311370 12.361676
 9458 4.307747 12.361676
 9459 4.304124 12.361676
 9460 4.300501 12.361676
 9461 4.296878 12.365299
 9462 4.293255 12.365299
 9463 4.289632 12.365299
 9464 4.286009 12.368922
 9465 4.282386 12.368922
 9466 4.278763 12.368922
 9467 4.275140 12.368922
 9468 4.271517 12.368922
 9469 4.267894 12.368922
 9470 4.264271 12.368922
 9471 4.260648 12.368922
 9472 4.257025 12.368922
 9473 4.253402 12.368922
 9474 4.249779 12.368922
 9475 4.246156 12.368922
 9476 4.242533 12.368922
 9477 4.238910 12.368922
 9478 4.235287 12.368922
 9479 4.231664 12.368922
 9480 4.228041 12.368922
 9481 4.224418 12.368922
 9482 4.220795 12.368922
 9483 4.217172 12.368922
 9484 4.213549 12.368922
 9485 4.209926 12.368922
 9486 4.206303 12.368922
 9487 4.202680 12.368922
 9488 4.199057 12.368922
 9489 4.195434 12.372545
 9490 4.191811 12.372545
 9491 4.188188 12.376168
 9492 4.184565 12.376168
 9493 4.180942 12.379791
 9494 4.177319 12.379791
 9495 4.173696 12.383414
 9496 4.170073 12.383414
 9497 4.166450 12.387037
 9498 4.162827 12.387037
 9499 4.159204 12.390660
 9500 4.155581 12.390660
 9501 4.151958 12.394283
 9502 4.151958 12.397906
 9503 4.148335 12.401529
 9504 4.148335 12.405152
 9505 4.144712 12.408775
 9506 4.144712 12.412398
 9507 4.141089 12.416021
 9508 4.141089 12.419644
 9509 4.137466 12.423267
 9510 4.137466 12.426890
 9511 4.133843 12.430513
 9512 4.133843 12.434136
 9513 4.130220 12.437759
 9514 4.130220 12.441382
 9515 4.130220 12.445005
 9516 4.130220 12.448628
 9517 4.130220 12.452251
 9518 4.130220 12.455874
 9519 4.130220 12.459497
 9520 4.130220 12.463120
 9521 4.130220 12.466743
 9522 4.130220 12.470366
 9523 4.130220 12.473989
 9524 4.130220 12.477612
 9525 4.126597 12.477612
 9526 4.122974 12.477612
 9527 4.119351 12.477612
 9528 4.115728 12.477612
 9529 4.112105 12.477612
 9530 4.108482 12.477612
 9531 4.104859 12.477612
 9532 4.101236 12.477612
 9533 4.097613 12.477612
 9534 4.093990 12.477612
 9535 4.090367 12.477612
 9536 4.086744 12.477612
 9537 4.083121 12.477612
 9538 4.079498 12.477612
 9539 4.075875 12.477612
 9540 4.072252 12.477612
 9541 4.068629 12.477612
 9542 4.065006 12.477612
 9543 4.061383 12.477612
 9544 4.057760 12.477612
 9545 4.054137 12.477612
 9546 4.050514 12.477612
 9547 4.046891 12.477612
 9548 4.043268 12.477612
 9549 4.039645 12.477612
 9550 4.036022 12.477612
 9551 4.032399 12.477612
 9552 4.028776 12.477612
 9553 4.025153 12.477612
 9554 4.021530 12.477612
 9555 4.017907 12.477612
 9556 4.014284 12.477612
 9557 4.010661 12.477612
 9558 4.007038 12.477612
 9559 4.003415 12.477612
 9560 3.999792 12.477612
 9561 3.996169 12.477612
 9562 3.992546 12.477612
 9563 3.988923 12.477612
 9564 3.985300 12.477612
 9565 3.981677 12.477612
 9566 3.978054 12.477612
 9567 3.974431 12.477612
 9568 3.970808 12.477612
 9569 3.967185 12.477612
 9570 3.963562 12.477612
 9571 3.959939 12.477612
 9572 3.956316 12.477612
 9573 3.952693 12.477612
 9574 3.949070 12.477612
 9575 3.945447 12.477612
 9576 3.941824 12.477612
 9577 3.938201 12.477612
 9578 3.934578 12.477612
 9579 3.930955 12.477612
 9580 3.927332 12.477612
 9581 3.923709 12.477612
 9582 3.920086 12.477612
 9583 3.916463 12.477612
 9584 3.912840 12.477612
 9585 3.909217 12.477612
 9586 3.905594 12.477612
 9587 3.901971 12.477612
 9588 3.898348 12.477612
 9589 3.894725 12.477612
 9590 3.891102 12.477612
 9591 3.887479 12.477612
 9592 3.883856 12.477612
 9593 3.880233 12.477612
 9594 3.876610 12.477612
 9595 3.872987 12.477612
 9596 3.869364 12.477612
 9597 3.865741 12.477612
 9598 3.862118 12.477612
 9599 3.858495 12.477612
 9600 3.854872 12.477612
 9601 3.851249 12.477612
 9602 3.847626 12.477612
 9603 3.844003 12.477612
 9604 3.840380 12.477612
 9605 3.836757 12.477612
 9606 3.833134 12.477612
 9607 3.829511 12.477612
 9608 3.825888 12.477612
 9609 3.822265 12.477612
 9610 3.818642 12.477612
 9611 3.815019 12.477612
 9612 3.811396 12.477612
 9613 3.807773 12.477612
 9614 3.804150 12.477612
 9615 3.800527 12.477612
 9616 3.796904 12.477612
 9617 3.793281 12.477612
 9618 3.789658 12.477612
 9619 3.786035 12.477612
 9620 3.782412 12.477612
 9621 3.778789 12.477612
 9622 3.775166 12.477612
 9623 3.771543 12.477612
 9624 3.767920 12.477612
 9625 3.764297 12.477612
 9626 3.760674 12.477612
 9627 3.757051 12.477612
 9628 3.753428 12.477612
 9629 3.749805 12.477612
 9630 3.746182 12.477612
 9631 3.742559 12.477612
 9632 3.738936 12.477612
 9633 3.735313 12.477612
 9634 3.731690 12.477612
 9635 3.728067 12.477612
 9636 3.724444 12.477612
 9637 3.720821 12.477612
 9638 3.717198 12.477612
 9639 3.713575 12.477612
 9640 3.709952 12.477612
 9641 3.706329 12.477612
 9642 3.702706 12.477612
 9643 3.699083 12.477612
 9644 3.695460 12.477612
 9645 3.691837 12.477612
 9646 3.688214 12.477612
 9647 3.684591 12.477612
 9648 3.680968 12.477612
 9649 3.677345 12.477612
 9650 3.673722 12.477612
 9651 3.670099 12.477612
 9652 3.666476 12.477612
 9653 3.662853 12.477612
 9654 3.659230 12.477612
 9655 3.655607 12.477612
 9656 3.651984 12.477612
 9657 3.648361 12.477612
 9658 3.644738 12.477612
 9659 3.641115 12.477612
 9660 3.637492 12.477612
 9661 3.633869 12.477612
 9662 3.630246 12.477612
 9663 3.626623 12.477612
 9664 3.623000 12.477612
 9665 3.619377 12.477612
 9666 3.615754 12.477612
 9667 3.612131 12.477612
 9668 3.608508 12.477612
 9669 3.604885 12.477612
 9670 3.601262 12.477612
 9671 3.597639 12.477612
 9672 3.594016 12.477612
 9673 3.590393 12.477612
 9674 3.586770 12.477612
 9675 3.583147 12.477612
 9676 3.579524 12.477612
 9677 3.575901 12.477612
 9678 3.572278 12.477612
 9679 3.568655 12.477612
 9680 3.565032 12.477612
 9681 3.561409 12.477612
 9682 3.557786 12.477612
 9683 3.554163 12.477612
 9684 3.550540 12.477612
 9685 3.546917 12.477612
 9686 3.543294 12.477612
 9687 3.539671 12.477612
 9688 3.536048 12.477612
 9689 3.532425 12.477612
 9690 3.528802 12.477612
 9691 3.525179 12.477612
 9692 3.521556 12.477612
 9693 3.517933 12.477612
 9694 3.514310 12.477612
 9695 3.510687 12.477612
 9696 3.507064 12.477612
 9697 3.503441 12.477612
 9698 3.499818 12.477612
 9699 3.496195 12.477612
 9700 3.492572 12.477612
 9701 3.488949 12.477612
 9702 3.485326 12.477612
 9703 3.481703 12.477612
 9704 3.478080 12.477612
 9705 3.474457 12.477612
 9706 3.470834 12.477612
 9707 3.467211 12.477612
 9708 3.463588 12.477612
 9709 3.459965 12.477612
 9710 3.456342 12.477612
 9711 3.452719 12.477612
 9712 3.449096 12.477612
 9713 3.445473 12.477612
 9714 3.441850 12.477612
 9715 3.438227 12.477612
 9716 3.434604 12.477612
 9717 3.430981 12.477612
 9718 3.427358 12.477612
 9719 3.423735 12.477612
 9720 3.420112 12.477612
 9721 3.416489 12.477612
 9722 3.412866 12.477612
 9723 3.409243 12.477612
 9724 3.405620 12.477612
 9725 3.401997 12.477612
 9726 3.398374 12.477612
 9727 3.394751 12.477612
 9728 3.391128 12.477612
 9729 3.387505 12.477612
 9730 3.383882 12.477612
 9731 3.380259 12.477612
 9732 3.376636 12.477612
 9733 3.373013 12.477612
 9734 3.369390 12.477612
 9735 3.365767 12.477612
 9736 3.362144 12.477612
 9737 3.358521 12.477612
 9738 3.354898 12.477612
 9739 3.351275 12.477612
 9740 3.347652 12.477612
 9741 3.344029 12.477612
 9742 3.340406 12.477612
 9743 3.336783 12.477612
 9744 3.333160 12.477612
 9745 3.329537 12.477612
 9746 3.325914 12.477612
 9747 3.322291 12.477612
 9748 3.318668 12.477612
 9749 3.315045 12.477612
 9750 3.311422 12.477612
 9751 3.307799 12.477612
 9752 3.304176 12.477612
 9753 3.300553 12.477612
 9754 3.296930 12.477612
 9755 3.293307 12.477612
 9756 3.289684 12.477612
 9757 3.286061 12.477612
 9758 3.282438 12.477612
 9759 3.278815 12.477612
 9760 3.275192 12.477612
 9761 3.271569 12.477612
 9762 3.267946 12.477612
 9763 3.264323 12.477612
 9764 3.260700 12.477612
 9765 3.257077 12.477612
 9766 3.253454 12.477612
 9767 3.249831 12.477612
 9768 3.246208 12.477612
 9769 3.242585 12.477612
 9770 3.238962 12.477612
 9771 3.235339 12.477612
 9772 3.231716 12.477612
 9773 3.228093 12.477612
 9774 3.224470 12.477612
 9775 3.220847 12.477612
 9776 3.217224 12.477612
 9777 3.213601 12.477612
 9778 3.209978 12.477612
 9779 3.206355 12.477612
 9780 3.202732 12.477612
 9781 3.199109 12.477612
 9782 3.195486 12.477612
 9783 3.191863 12.477612
 9784 3.188240 12.477612
 9785 3.184617 12.477612
 9786 3.180994 12.477612
 9787 3.177371 12.477612
 9788 3.173748 12.477612
 9789 3.170125 12.477612
 9790 3.166502 12.477612
 9791 3.162879 12.477612
 9792 3.159256 12.477612
 9793 3.155633 12.477612
 9794 3.152010 12.477612
 9795 3.148387 12.477612
 9796 3.144764 12.477612
 9797 3.141141 12.477612
 9798 3.137518 12.477612
 9799 3.133895 12.477612
 9800 3.130272 12.477612
 9801 3.126649 12.477612
 9802 3.123026 12.477612
 9803 3.119403 12.477612
 9804 3.115780 12.477612
 9805 3.112157 12.477612
 9806 3.108534 12.477612
 9807 3.104911 12.477612
 9808 3.101288 12.477612
 9809 3.097665 12.477612
 9810 3.094042 12.477612
 9811 3.090419 12.477612
 9812 3.086796 12.477612
 9813 3.083173 12.477612
 9814 3.079550 12.477612
 9815 3.075927 12.477612
 9816 3.072304 12.477612
 9817 3.068681 12.477612
 9818 3.065058 12.477612
 9819 3.061435 12.477612
 9820 3.057812 12.477612
 9821 3.054189 12.477612
 9822 3.050566 12.477612
 9823 3.046943 12.477612
 9824 3.043320 12.477612
 9825 3.039697 12.477612
 9826 3.036074 12.477612
 9827 3.032451 12.477612
 9828 3.028828 12.477612
 9829 3.025205 12.477612
 9830 3.021582 12.477612
 9831 3.017959 12.477612
 9832 3.014336 12.477612
 9833 3.010713 12.477612
 9834 3.007090 12.477612
 9835 3.003467 12.477612
 9836 2.999844 12.477612
 9837 2.996221 12.477612
 9838 2.992598 12.477612
 9839 2.988975 12.477612
 9840 2.985352 12.477612
 9841 2.981729 12.477612
 9842 2.978106 12.477612
 9843 2.974483 12.477612
 9844 2.970860 12.477612
 9845 2.967237 12.477612
 9846 2.963614 12.477612
 9847 2.959991 12.477612
 9848 2.956368 12.477612
 9849 2.952745 12.477612
 9850 2.949122 12.477612
 9851 2.945499 12.477612
 9852 2.941876 12.477612
 9853 2.938253 12.477612
 9854 2.934630 12.477612
 9855 2.931007 12.477612
 9856 2.927384 12.477612
 9857 2.923761 12.477612
 9858 2.920138 12.477612
 9859 2.916515 12.477612
 9860 2.912892 12.477612
 9861 2.909269 12.477612
 9862 2.905646 12.477612
 9863 2.902023 12.477612
 9864 2.898400 12.477612
 9865 2.894777 12.477612
 9866 2.891154 12.477612
 9867 2.887531 12.477612
 9868 2.883908 12.477612
 9869 2.880285 12.477612
 9870 2.876662 12.477612
 9871 2.873039 12.477612
 9872 2.869416 12.477612
 9873 2.865793 12.477612
 9874 2.862170 12.477612
 9875 2.858547 12.477612
 9876 2.854924 12.477612
 9877 2.851301 12.477612
 9878 2.847678 12.477612
 9879 2.844055 12.477612
 9880 2.840432 12.477612
 9881 2.836809 12.477612
 9882 2.833186 12.477612
 9883 2.829563 12.477612
 9884 2.825940 12.477612
 9885 2.822317 12.477612
 9886 2.818694 12.477612
 9887 2.815071 12.477612
 9888 2.811448 12.477612
 9889 2.807825 12.477612
 9890 2.804202 12.477612
 9891 2.800579 12.477612
 9892 2.796956 12.477612
 9893 2.793333 12.477612
 9894 2.789710 12.477612
 9895 2.786087 12.477612
 9896 2.782464 12.477612
 9897 2.778841 12.477612
 9898 2.775218 12.477612
 9899 2.771595 12.477612
 9900 2.767972 12.477612
 9901 2.764349 12.477612
 9902 2.760726 12.477612
 9903 2.757103 12.477612
 9904 2.753480 12.477612
 9905 2.749857 12.477612
 9906 2.746234 12.477612
 9907 2.742611 12.477612
 9908 2.738988 12.477612
 9909 2.735365 12.477612
 9910 2.731742 12.477612
 9911 2.728119 12.477612
 9912 2.724496 12.477612
 9913 2.720873 12.477612
 9914 2.717250 12.477612
 9915 2.713627 12.477612
 9916 2.710004 12.477612
 9917 2.706381 12.477612
 9918 2.702758 12.477612
 9919 2.699135 12.477612
 9920 2.695512 12.477612
 9921 2.691889 12.477612
 9922 2.688266 12.477612
 9923 2.684643 12.477612
 9924 2.681020 12.477612
 9925 2.677397 12.477612
 9926 2.673774 12.477612
 9927 2.670151 12.477612
 9928 2.666528 12.477612
 9929 2.662905 12.477612
 9930 2.659282 12.477612
 9931 2.655659 12.477612
 9932 2.652036 12.477612
 9933 2.648413 12.477612
 9934 2.644790 12.477612
 9935 2.641167 12.477612
 9936 2.637544 12.477612
 9937 2.633921 12.477612
 9938 2.630298 12.477612
 9939 2.626675 12.477612
 9940 2.623052 12.477612
 9941 2.619429 12.477612
 9942 2.615806 12.477612
 9943 2.612183 12.477612
 9944 2.608560 12.477612
 9945 2.604937 12.477612
 9946 2.601314 12.477612
 9947 2.597691 12.477612
 9948 2.594068 12.477612
 9949 2.590445 12.477612
 9950 2.586822 12.477612
 9951 2.583199 12.477612
 9952 2.579576 12.477612
 9953 2.575953 12.477612
 9954 2.572330 12.477612
 9955 2.568707 12.477612
 9956 2.565084 12.477612
 9957 2.561461 12.477612
 9958 2.557838 12.477612
 9959 2.554215 12.477612
 9960 2.550592 12.477612
 9961 2.546969 12.477612
 9962 2.543346 12.477612
 9963 2.539723 12.477612
 9964 2.536100 12.477612
 9965 2.532477 12.477612
 9966 2.528854 12.477612
 9967 2.525231 12.477612
 9968 2.521608 12.477612
 9969 2.517985 12.477612
 9970 2.514362 12.477612
 9971 2.510739 12.477612
 9972 2.507116 12.477612
 9973 2.503493 12.477612
 9974 2.499870 12.477612
 9975 2.496247 12.477612
 9976 2.492624 12.477612
 9977 2.489001 12.477612
 9978 2.485378 12.477612
 9979 2.481755 12.477612
 9980 2.478132 12.477612
 9981 2.474509 12.477612
 9982 2.470886 12.477612
 9983 2.467263 12.477612
 9984 2.463640 12.477612
 9985 2.463640 12.473989
 9986 2.463640 12.470366
 9987 2.463640 12.466743
 9988 2.463640 12.463120
 9989 2.463640 12.459497
 9990 2.463640 12.455874
 9991 2.463640 12.452251
 9992 2.463640 12.448628
 9993 2.463640 12.445005
 9994 2.463640 12.441382
 9995 2.463640 12.437759
 9996 2.460017 12.434136
 9997 2.460017 12.430513
 9998 2.456394 12.426890
 9999 2.456394 12.423267
10000 2.452771 12.419644
10001 2.452771 12.416021
10002 2.449148 12.412398
10003 2.449148 12.408775
10004 2.445525 12.405152
10005 2.445525 12.401529
10006 2.441902 12.397906
10007 2.441902 12.394283
10008 2.438279 12.390660
10009 2.434656 12.387037
10010 2.431033 12.383414
10011 2.427410 12.379791
10012 2.423787 12.376168
10013 2.420164 12.372545
10014 2.416541 12.368922
10015 2.412918 12.365299
10016 2.412918 12.361676
10017 2.412918 12.358053
10018 2.412918 12.354430
10019 2.412918 12.350807
10020 2.412918 12.347184
10021 2.412918 12.343561
10022 2.412918 12.339938
10023 2.412918 12.336315
10024 2.412918 12.332692
10025 2.412918 12.329069
10026 2.412918 12.325446
10027 2.412918 12.321823
10028 2.412918 12.318200
10029 2.412918 12.314577
10030 2.412918 12.310954
10031 2.412918 12.307331
10032 2.412918 12.303708
10033 2.416541 12.300085
10034 2.416541 12.296462
10035 2.420164 12.292839
10036 2.420164 12.289216
10037 2.423787 12.285593
10038 2.423787 12.281970
10039 2.423787 12.278347
10040 2.423787 12.274724
10041 2.423787 12.271101
10042 2.423787 12.267478
10043 2.423787 12.263855
10044 2.423787 12.260232
10045 2.423787 12.256609
10046 2.423787 12.252986
10047 2.423787 12.249363
10048 2.423787 12.245740
10049 2.423787 12.242117
10050 2.427410 12.238494
10051 2.427410 12.234871
10052 2.427410 12.231248
10053 2.427410 12.227625
10054 2.427410 12.224002
10055 2.427410 12.220379
10056 2.427410 12.216756
10057 2.427410 12.213133
10058 2.427410 12.209510
10059 2.427410 12.205887
10060 2.427410 12.202264
10061 2.427410 12.198641
10062 2.427410 12.195018
10063 2.427410 12.191395
10064 2.427410 12.187772
10065 2.427410 12.184149
10066 2.427410 12.180526
10067 2.427410 12.176903
10068 2.427410 12.173280
10069 2.427410 12.169657
10070 2.427410 12.166034
10071 2.427410 12.162411
10072 2.427410 12.158788
10073 2.427410 12.155165
10074 2.423787 12.151542
10075 2.423787 12.147919
10076 2.420164 12.144296
10077 2.420164 12.140673
10078 2.416541 12.137050
10079 2.416541 12.133427
10080 2.412918 12.129804
10081 2.412918 12.126181
10082 2.409295 12.122558
10083 2.409295 12.118935
10084 2.405672 12.115312
10085 2.405672 12.111689
10086 2.402049 12.108066
10087 2.398426 12.108066
10088 2.394803 12.104443
10089 2.391180 12.104443
10090 2.387557 12.100820
10091 2.383934 12.100820
10092 2.383934 12.097197
10093 2.380311 12.093574
10094 2.380311 12.089951
10095 2.376688 12.086328
10096 2.376688 12.082705
10097 2.376688 12.079082
10098 2.373065 12.075459
10099 2.373065 12.071836
10100 2.373065 12.068213
10101 2.373065 12.064590
10102 2.376688 12.060967
10103 2.376688 12.057344
10104 2.376688 12.053721
10105 2.376688 12.050098
10106 2.376688 12.046475
10107 2.380311 12.042852
10108 2.380311 12.039229
10109 2.380311 12.035606
10110 2.383934 12.031983
10111 2.383934 12.028360
10112 2.383934 12.024737
10113 2.387557 12.021114
10114 2.387557 12.017491
10115 2.391180 12.013868
10116 2.391180 12.010245
10117 2.394803 12.006622
10118 2.394803 12.002999
10119 2.398426 11.999376
10120 2.398426 11.995753
10121 2.398426 11.992130
10122 2.398426 11.988507
10123 2.398426 11.984884
10124 2.398426 11.981261
10125 2.398426 11.977638
10126 2.398426 11.974015
10127 2.398426 11.970392
10128 2.398426 11.966769
10129 2.398426 11.963146
10130 2.398426 11.959523
10131 2.398426 11.955900
10132 2.398426 11.952277
10133 2.398426 11.948654
10134 2.398426 11.945031
10135 2.398426 11.941408
10136 2.398426 11.937785
10137 2.398426 11.934162
10138 2.398426 11.930539
10139 2.398426 11.926916
10140 2.398426 11.923293
10141 2.398426 11.919670
10142 2.398426 11.916047
10143 2.398426 11.912424
10144 2.398426 11.908801
10145 2.398426 11.905178
10146 2.394803 11.901555
10147 2.394803 11.897932
10148 2.391180 11.894309
10149 2.391180 11.890686
10150 2.387557 11.887063
10151 2.387557 11.883440
10152 2.383934 11.879817
10153 2.383934 11.876194
10154 2.383934 11.872571
10155 2.383934 11.868948
10156 2.383934 11.865325
10157 2.383934 11.861702
10158 2.383934 11.858079
10159 2.383934 11.854456
10160 2.383934 11.850833
10161 2.387557 11.847210
10162 2.387557 11.843587
10163 2.391180 11.839964
10164 2.391180 11.836341
10165 2.391180 11.832718
10166 2.394803 11.829095
10167 2.394803 11.825472
10168 2.394803 11.821849
10169 2.394803 11.818226
10170 2.398426 11.814603
10171 2.398426 11.810980
10172 2.398426 11.807357
10173 2.398426 11.803734
10174 2.402049 11.800111
10175 2.402049 11.796488
10176 2.402049 11.792865
10177 2.402049 11.789242
10178 2.402049 11.785619
10179 2.402049 11.781996
10180 2.402049 11.778373
10181 2.402049 11.774750
10182 2.402049 11.771127
10183 2.402049 11.767504
10184 2.402049 11.763881
10185 2.402049 11.760258
10186 2.402049 11.756635
10187 2.402049 11.753012
10188 2.402049 11.749389
10189 2.402049 11.745766
10190 2.402049 11.742143
10191 2.402049 11.738520
10192 2.402049 11.734897
10193 2.402049 11.731274
10194 2.402049 11.727651
10195 2.402049 11.724028
10196 2.402049 11.720405
10197 2.402049 11.716782
10198 2.402049 11.713159
10199 2.398426 11.709536
10200 2.398426 11.705913
10201 2.394803 11.702290
10202 2.394803 11.698667
10203 2.394803 11.695044
10204 2.394803 11.691421
10205 2.391180 11.687798
10206 2.391180 11.684175
10207 2.391180 11.680552
10208 2.391180 11.676929
10209 2.391180 11.673306
10210 2.391180 11.669683
10211 2.394803 11.666060
10212 2.394803 11.662437
10213 2.394803 11.658814
10214 2.398426 11.655191
10215 2.398426 11.651568
10216 2.402049 11.647945
10217 2.402049 11.644322
10218 2.402049 11.640699
10219 2.405672 11.637076
10220 2.405672 11.633453
10221 2.405672 11.629830
10222 2.405672 11.626207
10223 2.409295 11.622584
10224 2.409295 11.618961
10225 2.409295 11.615338
10226 2.409295 11.611715
10227 2.409295 11.608092
10228 2.409295 11.604469
10229 2.409295 11.600846
10230 2.409295 11.597223
10231 2.409295 11.593600
10232 2.409295 11.589977
10233 2.409295 11.586354
10234 2.409295 11.582731
10235 2.409295 11.579108
10236 2.409295 11.575485
10237 2.409295 11.571862
10238 2.409295 11.568239
10239 2.409295 11.564616
10240 2.409295 11.560993
10241 2.409295 11.557370
10242 2.409295 11.553747
10243 2.409295 11.550124
10244 2.409295 11.546501
10245 2.409295 11.542878
10246 2.409295 11.539255
10247 2.405672 11.535632
10248 2.405672 11.532009
10249 2.405672 11.528386
10250 2.402049 11.524763
10251 2.402049 11.521140
10252 2.402049 11.517517
10253 2.402049 11.513894
10254 2.402049 11.510271
10255 2.402049 11.506648
10256 2.402049 11.503025
10257 2.402049 11.499402
10258 2.402049 11.495779
10259 2.402049 11.492156
10260 2.402049 11.488533
10261 2.402049 11.484910
10262 2.402049 11.481287
10263 2.402049 11.477664
10264 2.402049 11.474041
10265 2.402049 11.470418
10266 2.402049 11.466795
10267 2.402049 11.463172
10268 2.402049 11.459549
10269 2.402049 11.455926
10270 2.402049 11.452303
10271 2.402049 11.448680
10272 2.402049 11.445057
10273 2.402049 11.441434
10274 2.402049 11.437811
10275 2.402049 11.434188
10276 2.402049 11.430565
10277 2.402049 11.426942
10278 2.402049 11.423319
10279 2.402049 11.419696
10280 2.398426 11.416073
10281 2.398426 11.412450
10282 2.394803 11.408827
10283 2.394803 11.405204
10284 2.391180 11.401581
10285 2.394803 11.397958
10286 2.394803 11.394335
10287 2.398426 11.390712
10288 2.398426 11.387089
10289 2.402049 11.383466
10290 2.402049 11.379843
10291 2.405672 11.376220
10292 2.405672 11.372597
10293 2.409295 11.368974
10294 2.409295 11.365351
10295 2.409295 11.361728
10296 2.409295 11.358105
10297 2.409295 11.354482
10298 2.409295 11.350859
10299 2.409295 11.347236
10300 2.409295 11.343613
10301 2.409295 11.339990
10302 2.409295 11.336367
10303 2.409295 11.332744
10304 2.409295 11.329121
10305 2.409295 11.325498
10306 2.409295 11.321875
10307 2.409295 11.318252
10308 2.409295 11.314629
10309 2.409295 11.311006
10310 2.409295 11.307383
10311 2.409295 11.303760
10312 2.409295 11.300137
10313 2.409295 11.296514
10314 2.409295 11.292891
10315 2.409295 11.289268
10316 2.405672 11.285645
10317 2.405672 11.282022
10318 2.402049 11.278399
10319 2.402049 11.274776
10320 2.398426 11.271153
10321 2.398426 11.267530
10322 2.398426 11.263907
10323 2.398426 11.260284
10324 2.398426 11.256661
10325 2.398426 11.253038
10326 2.398426 11.249415
10327 2.398426 11.245792
10328 2.394803 11.242169
10329 2.394803 11.238546
10330 2.391180 11.234923
10331 2.391180 11.231300
10332 2.387557 11.227677
10333 2.387557 11.224054
10334 2.383934 11.220431
10335 2.383934 11.216808
10336 2.380311 11.213185
10337 2.380311 11.209562
10338 2.376688 11.205939
10339 2.376688 11.202316
10340 2.376688 11.198693
10341 2.376688 11.195070
10342 2.376688 11.191447
10343 2.373065 11.187824
10344 2.373065 11.184201
10345 2.373065 11.180578
10346 2.373065 11.176955
10347 2.373065 11.173332
10348 2.373065 11.169709
10349 2.373065 11.166086
10350 2.373065 11.162463
10351 2.373065 11.158840
10352 2.373065 11.155217
10353 2.373065 11.151594
10354 2.373065 11.147971
10355 2.373065 11.144348
10356 2.369442 11.140725
10357 2.369442 11.137102
10358 2.369442 11.133479
10359 2.369442 11.129856
10360 2.369442 11.126233
10361 2.373065 11.122610
10362 2.373065 11.118987
10363 2.373065 11.115364
10364 2.373065 11.111741
10365 2.376688 11.108118
10366 2.376688 11.104495
10367 2.376688 11.100872
10368 2.376688 11.097249
10369 2.376688 11.093626
10370 2.376688 11.090003
10371 2.376688 11.086380
10372 2.376688 11.082757
10373 2.376688 11.079134
10374 2.376688 11.075511
10375 2.376688 11.071888
10376 2.376688 11.068265
10377 2.376688 11.064642
10378 2.376688 11.061019
10379 2.376688 11.057396
10380 2.376688 11.053773
10381 2.376688 11.050150
10382 2.376688 11.046527
10383 2.376688 11.042904
10384 2.376688 11.039281
10385 2.376688 11.035658
10386 2.376688 11.032035
10387 2.376688 11.028412
10388 2.376688 11.024789
10389 2.376688 11.021166
10390 2.376688 11.017543
10391 2.376688 11.013920
10392 2.376688 11.010297
10393 2.376688 11.006674
10394 2.376688 11.003051
10395 2.376688 10.999428
10396 2.376688 10.995805
10397 2.373065 10.992182
10398 2.373065 10.988559
10399 2.369442 10.984936
10400 2.369442 10.981313
10401 2.365819 10.977690
10402 2.365819 10.974067
10403 2.362196 10.970444
10404 2.362196 10.966821
10405 2.358573 10.963198
10406 2.358573 10.959575
10407 2.354950 10.955952
10408 2.354950 10.952329
10409 2.351327 10.948706
10410 2.347704 10.945083
10411 2.344081 10.941460
10412 2.344081 10.937837
10413 2.340458 10.934214
10414 2.340458 10.930591
10415 2.336835 10.926968
10416 2.336835 10.923345
10417 2.333212 10.919722
10418 2.333212 10.916099
10419 2.329589 10.912476
10420 2.329589 10.908853
10421 2.329589 10.905230
10422 2.325966 10.901607
10423 2.325966 10.897984
10424 2.325966 10.894361
10425 2.325966 10.890738
10426 2.325966 10.887115
10427 2.325966 10.883492
10428 2.325966 10.879869
10429 2.325966 10.876246
10430 2.325966 10.872623
10431 2.325966 10.869000
10432 2.325966 10.865377
10433 2.329589 10.861754
10434 2.333212 10.858131
10435 2.336835 10.854508
10436 2.340458 10.850885
10437 2.344081 10.847262
10438 2.344081 10.843639
10439 2.347704 10.840016
10440 2.347704 10.836393
10441 2.351327 10.832770
10442 2.351327 10.829147
10443 2.354950 10.825524
10444 2.354950 10.821901
10445 2.358573 10.818278
10446 2.358573 10.814655
10447 2.362196 10.811032
10448 2.362196 10.807409
10449 2.365819 10.803786
10450 2.365819 10.800163
10451 2.365819 10.796540
10452 2.365819 10.792917
10453 2.365819 10.789294
10454 2.365819 10.785671
10455 2.365819 10.782048
10456 2.365819 10.778425
10457 2.365819 10.774802
10458 2.365819 10.771179
10459 2.365819 10.767556
10460 2.365819 10.763933
10461 2.365819 10.760310
10462 2.365819 10.756687
10463 2.365819 10.753064
10464 2.365819 10.749441
10465 2.365819 10.745818
10466 2.365819 10.742195
10467 2.365819 10.738572
10468 2.365819 10.734949
10469 2.365819 10.731326
10470 2.365819 10.727703
10471 2.365819 10.724080
10472 2.365819 10.720457
10473 2.362196 10.716834
10474 2.362196 10.713211
10475 2.358573 10.709588
10476 2.358573 10.705965
10477 2.354950 10.702342
10478 2.354950 10.698719
10479 2.351327 10.695096
10480 2.351327 10.691473
10481 2.347704 10.687850
10482 2.347704 10.684227
10483 2.344081 10.680604
10484 2.344081 10.676981
10485 2.340458 10.673358
10486 2.336835 10.669735
10487 2.336835 10.666112
10488 2.336835 10.662489
10489 2.336835 10.658866
10490 2.336835 10.655243
10491 2.336835 10.651620
10492 2.336835 10.647997
10493 2.336835 10.644374
10494 2.336835 10.640751
10495 2.336835 10.637128
10496 2.336835 10.633505
10497 2.336835 10.629882
10498 2.336835 10.626259
10499 2.336835 10.622636
10500 2.336835 10.619013
10501 2.336835 10.615390
10502 2.336835 10.611767
10503 2.333212 10.608144
10504 2.333212 10.604521
10505 2.333212 10.600898
10506 2.333212 10.597275
10507 2.333212 10.593652
10508 2.333212 10.590029
10509 2.333212 10.586406
10510 2.333212 10.582783
10511 2.333212 10.579160
10512 2.333212 10.575537
10513 2.333212 10.571914
10514 2.333212 10.568291
10515 2.333212 10.564668
10516 2.333212 10.561045
10517 2.333212 10.557422
10518 2.333212 10.553799
10519 2.329589 10.550176
10520 2.329589 10.546553
10521 2.325966 10.542930
10522 2.325966 10.539307
10523 2.322343 10.535684
10524 2.322343 10.532061
10525 2.318720 10.528438
10526 2.318720 10.524815
10527 2.315097 10.521192
10528 2.315097 10.517569
10529 2.311474 10.513946
10530 2.311474 10.510323
10531 2.307851 10.506700
10532 2.307851 10.503077
10533 2.304228 10.499454
10534 2.304228 10.495831
10535 2.304228 10.492208
10536 2.304228 10.488585
10537 2.304228 10.484962
10538 2.304228 10.481339
10539 2.304228 10.477716
10540 2.304228 10.474093
10541 2.304228 10.470470
10542 2.307851 10.466847
10543 2.307851 10.463224
10544 2.307851 10.459601
10545 2.307851 10.455978
10546 2.311474 10.452355
10547 2.311474 10.448732
10548 2.315097 10.445109
10549 2.315097 10.441486
10550 2.315097 10.437863
10551 2.318720 10.434240
10552 2.318720 10.430617
10553 2.322343 10.426994
10554 2.322343 10.423371
10555 2.325966 10.419748
10556 2.325966 10.416125
10557 2.325966 10.412502
10558 2.329589 10.408879
10559 2.329589 10.405256
10560 2.329589 10.401633
10561 2.329589 10.398010
10562 2.333212 10.394387
10563 2.333212 10.390764
10564 2.333212 10.387141
10565 2.333212 10.383518
10566 2.333212 10.379895
10567 2.333212 10.376272
10568 2.333212 10.372649
10569 2.333212 10.369026
10570 2.333212 10.365403
10571 2.333212 10.361780
10572 2.333212 10.358157
10573 2.333212 10.354534
10574 2.333212 10.350911
10575 2.333212 10.347288
10576 2.333212 10.343665
10577 2.333212 10.340042
10578 2.333212 10.336419
10579 2.333212 10.332796
10580 2.333212 10.329173
10581 2.333212 10.325550
10582 2.333212 10.321927
10583 2.333212 10.318304
10584 2.333212 10.314681
10585 2.333212 10.311058
10586 2.333212 10.307435
10587 2.333212 10.303812
10588 2.333212 10.300189
10589 2.333212 10.296566
10590 2.329589 10.292943
10591 2.329589 10.289320
10592 2.329589 10.285697
10593 2.329589 10.282074
10594 2.329589 10.278451
10595 2.329589 10.274828
10596 2.329589 10.271205
10597 2.329589 10.267582
10598 2.329589 10.263959
10599 2.329589 10.260336
10600 2.329589 10.256713
10601 2.329589 10.253090
10602 2.329589 10.249467
10603 2.329589 10.245844
10604 2.329589 10.242221
10605 2.329589 10.238598
10606 2.329589 10.234975
10607 2.329589 10.231352
10608 2.329589 10.227729
10609 2.329589 10.224106
10610 2.325966 10.220483
10611 2.325966 10.216860
10612 2.325966 10.213237
10613 2.325966 10.209614
10614 2.325966 10.205991
10615 2.325966 10.202368
10616 2.325966 10.198745
10617 2.325966 10.195122
10618 2.325966 10.191499
10619 2.325966 10.187876
10620 2.322343 10.184253
10621 2.322343 10.180630
10622 2.322343 10.177007
10623 2.322343 10.173384
10624 2.322343 10.169761
10625 2.318720 10.166138
10626 2.318720 10.162515
10627 2.315097 10.158892
10628 2.315097 10.155269
10629 2.311474 10.151646
10630 2.311474 10.148023
10631 2.307851 10.144400
10632 2.307851 10.140777
10633 2.304228 10.137154
10634 2.304228 10.133531
10635 2.300605 10.129908
10636 2.300605 10.126285
10637 2.300605 10.122662
10638 2.296982 10.119039
10639 2.296982 10.115416
10640 2.296982 10.111793
10641 2.296982 10.108170
10642 2.296982 10.104547
10643 2.296982 10.100924
10644 2.296982 10.097301
10645 2.296982 10.093678
10646 2.296982 10.090055
10647 2.296982 10.086432
10648 2.296982 10.082809
10649 2.300605 10.079186
10650 2.300605 10.075563
10651 2.300605 10.071940
10652 2.304228 10.068317
10653 2.304228 10.064694
10654 2.307851 10.061071
10655 2.307851 10.057448
10656 2.311474 10.053825
10657 2.311474 10.050202
10658 2.311474 10.046579
10659 2.311474 10.042956
10660 2.311474 10.039333
10661 2.311474 10.035710
10662 2.311474 10.032087
10663 2.311474 10.028464
10664 2.311474 10.024841
10665 2.311474 10.021218
10666 2.311474 10.017595
10667 2.311474 10.013972
10668 2.311474 10.010349
10669 2.311474 10.006726
10670 2.315097 10.003103
10671 2.315097 9.999480
10672 2.315097 9.995857
10673 2.315097 9.992234
10674 2.315097 9.988611
10675 2.315097 9.984988
10676 2.315097 9.981365
10677 2.315097 9.977742
10678 2.315097 9.974119
10679 2.315097 9.970496
10680 2.315097 9.966873
10681 2.315097 9.963250
10682 2.315097 9.959627
10683 2.315097 9.956004
10684 2.315097 9.952381
10685 2.315097 9.948758
10686 2.315097 9.945135
10687 2.315097 9.941512
10688 2.315097 9.937889
10689 2.315097 9.934266
10690 2.315097 9.930643
10691 2.315097 9.927020
10692 2.315097 9.923397
10693 2.315097 9.919774
10694 2.311474 9.916151
10695 2.311474 9.912528
10696 2.307851 9.908905
10697 2.307851 9.905282
10698 2.304228 9.901659
10699 2.304228 9.898036
10700 2.300605 9.894413
10701 2.300605 9.890790
10702 2.296982 9.887167
10703 2.296982 9.883544
10704 2.293359 9.879921
10705 2.293359 9.876298
10706 2.289736 9.872675
10707 2.286113 9.869052
10708 2.282490 9.865429
10709 2.282490 9.861806
10710 2.282490 9.858183
10711 2.282490 9.854560
10712 2.282490 9.850937
10713 2.282490 9.847314
10714 2.282490 9.843691
10715 2.282490 9.840068
10716 2.282490 9.836445
10717 2.282490 9.832822
10718 2.282490 9.829199
10719 2.282490 9.825576
10720 2.282490 9.821953
10721 2.282490 9.818330
10722 2.282490 9.814707
10723 2.282490 9.811084
10724 2.282490 9.807461
10725 2.282490 9.803838
10726 2.282490 9.800215
10727 2.282490 9.796592
10728 2.282490 9.792969
10729 2.282490 9.789346
10730 2.282490 9.785723
10731 2.282490 9.782100
10732 2.282490 9.778477
10733 2.282490 9.774854
10734 2.278867 9.771231
10735 2.278867 9.767608
10736 2.278867 9.763985
10737 2.275244 9.760362
10738 2.275244 9.756739
10739 2.271621 9.753116
10740 2.271621 9.749493
10741 2.267998 9.745870
10742 2.267998 9.742247
10743 2.267998 9.738624
10744 2.267998 9.735001
10745 2.267998 9.731378
10746 2.267998 9.727755
10747 2.267998 9.724132
10748 2.267998 9.720509
10749 2.267998 9.716886
10750 2.267998 9.713263
10751 2.267998 9.709640
10752 2.267998 9.706017
10753 2.267998 9.702394
10754 2.267998 9.698771
10755 2.267998 9.695148
10756 2.267998 9.691525
10757 2.267998 9.687902
10758 2.267998 9.684279
10759 2.267998 9.680656
10760 2.267998 9.677033
10761 2.267998 9.673410
10762 2.267998 9.669787
10763 2.267998 9.666164
10764 2.267998 9.662541
10765 2.267998 9.658918
10766 2.267998 9.655295
10767 2.267998 9.651672
10768 2.267998 9.648049
10769 2.267998 9.644426
10770 2.267998 9.640803
10771 2.267998 9.637180
10772 2.267998 9.633557
10773 2.267998 9.629934
10774 2.267998 9.626311
10775 2.267998 9.622688
10776 2.267998 9.619065
10777 2.267998 9.615442
10778 2.267998 9.611819
10779 2.267998 9.608196
10780 2.267998 9.604573
10781 2.267998 9.600950
10782 2.267998 9.597327
10783 2.267998 9.593704
10784 2.267998 9.590081
10785 2.267998 9.586458
10786 2.264375 9.582835
10787 2.264375 9.579212
10788 2.264375 9.575589
10789 2.264375 9.571966
10790 2.260752 9.568343
10791 2.260752 9.564720
10792 2.260752 9.561097
10793 2.260752 9.557474
10794 2.260752 9.553851
10795 2.260752 9.550228
10796 2.260752 9.546605
10797 2.260752 9.542982
10798 2.260752 9.539359
10799 2.257129 9.535736
10800 2.257129 9.532113
10801 2.257129 9.528490
10802 2.257129 9.524867
10803 2.257129 9.521244
10804 2.257129 9.517621
10805 2.257129 9.513998
10806 2.257129 9.510375
10807 2.257129 9.506752
10808 2.257129 9.503129
10809 2.253506 9.499506
10810 2.253506 9.495883
10811 2.253506 9.492260
10812 2.249883 9.488637
10813 2.249883 9.485014
10814 2.249883 9.481391
10815 2.246260 9.477768
10816 2.246260 9.474145
10817 2.246260 9.470522
10818 2.246260 9.466899
10819 2.246260 9.463276
10820 2.246260 9.459653
10821 2.242637 9.456030
10822 2.242637 9.452407
10823 2.242637 9.448784
10824 2.242637 9.445161
10825 2.242637 9.441538
10826 2.242637 9.437915
10827 2.242637 9.434292
10828 2.242637 9.430669
10829 2.242637 9.427046
10830 2.242637 9.423423
10831 2.242637 9.419800
10832 2.242637 9.416177
10833 2.242637 9.412554
10834 2.242637 9.408931
10835 2.242637 9.405308
10836 2.242637 9.401685
10837 2.242637 9.398062
10838 2.242637 9.394439
10839 2.242637 9.390816
10840 2.242637 9.387193
10841 2.242637 9.383570
10842 2.242637 9.379947
10843 2.242637 9.376324
10844 2.246260 9.372701
10845 2.246260 9.369078
10846 2.246260 9.365455
10847 2.249883 9.361832
10848 2.249883 9.358209
10849 2.249883 9.354586
10850 2.249883 9.350963
10851 2.253506 9.347340
10852 2.253506 9.343717
10853 2.253506 9.340094
10854 2.253506 9.336471
10855 2.253506 9.332848
10856 2.253506 9.329225
10857 2.253506 9.325602
10858 2.253506 9.321979
10859 2.253506 9.318356
10860 2.253506 9.314733
10861 2.253506 9.311110
10862 2.253506 9.307487
10863 2.253506 9.303864
10864 2.253506 9.300241
10865 2.253506 9.296618
10866 2.253506 9.292995
10867 2.253506 9.289372
10868 2.253506 9.285749
10869 2.253506 9.282126
10870 2.253506 9.278503
10871 2.253506 9.274880
10872 2.253506 9.271257
10873 2.253506 9.267634
10874 2.249883 9.264011
10875 2.249883 9.260388
10876 2.246260 9.256765
10877 2.246260 9.253142
10878 2.242637 9.249519
10879 2.242637 9.245896
10880 2.239014 9.242273
10881 2.239014 9.238650
10882 2.235391 9.235027
10883 2.235391 9.231404
10884 2.231768 9.227781
10885 2.231768 9.224158
10886 2.228145 9.220535
10887 2.224522 9.220535
10888 2.220899 9.216912
10889 2.217276 9.216912
10890 2.213653 9.213289
10891 2.210030 9.213289
10892 2.210030 9.209666
10893 2.210030 9.206043
10894 2.210030 9.202420
10895 2.210030 9.198797
10896 2.210030 9.195174
10897 2.206407 9.191551
10898 2.206407 9.187928
10899 2.206407 9.184305
10900 2.202784 9.180682
10901 2.202784 9.177059
10902 2.202784 9.173436
10903 2.202784 9.169813
10904 2.202784 9.166190
10905 2.199161 9.162567
10906 2.199161 9.158944
10907 2.199161 9.155321
10908 2.199161 9.151698
10909 2.199161 9.148075
10910 2.199161 9.144452
10911 2.202784 9.140829
10912 2.202784 9.137206
10913 2.202784 9.133583
10914 2.206407 9.129960
10915 2.206407 9.126337
10916 2.206407 9.122714
10917 2.206407 9.119091
10918 2.206407 9.115468
10919 2.206407 9.111845
10920 2.206407 9.108222
10921 2.206407 9.104599
10922 2.206407 9.100976
10923 2.206407 9.097353
10924 2.206407 9.093730
10925 2.206407 9.090107
10926 2.206407 9.086484
10927 2.206407 9.082861
10928 2.206407 9.079238
10929 2.206407 9.075615
10930 2.206407 9.071992
10931 2.206407 9.068369
10932 2.206407 9.064746
10933 2.206407 9.061123
10934 2.206407 9.057500
10935 2.206407 9.053877
10936 2.206407 9.050254
10937 2.206407 9.046631
10938 2.206407 9.043008
10939 2.206407 9.039385
10940 2.206407 9.035762
10941 2.206407 9.032139
10942 2.206407 9.028516
10943 2.206407 9.024893
10944 2.206407 9.021270
10945 2.206407 9.017647
10946 2.206407 9.014024
10947 2.206407 9.010401
10948 2.206407 9.006778
10949 2.206407 9.003155
10950 2.206407 8.999532
10951 2.206407 8.995909
10952 2.206407 8.992286
10953 2.206407 8.988663
10954 2.206407 8.985040
10955 2.206407 8.981417
10956 2.206407 8.977794
10957 2.206407 8.974171
10958 2.206407 8.970548
10959 2.206407 8.966925
10960 2.206407 8.963302
10961 2.202784 8.959679
10962 2.202784 8.956056
10963 2.199161 8.952433
10964 2.199161 8.948810
10965 2.195538 8.945187
10966 2.195538 8.941564
10967 2.191915 8.937941
10968 2.191915 8.934318
10969 2.188292 8.930695
10970 2.188292 8.927072
10971 2.184669 8.923449
10972 2.184669 8.919826
10973 2.181046 8.916203
10974 2.181046 8.912580
10975 2.177423 8.908957
10976 2.173800 8.905334
10977 2.170177 8.901711
10978 2.166554 8.898088
10979 2.162931 8.894465
10980 2.159308 8.890842
10981 2.155685 8.890842
10982 2.152062 8.887219
10983 2.152062 8.883596
10984 2.148439 8.879973
10985 2.144816 8.876350
10986 2.144816 8.872727
10987 2.144816 8.869104
10988 2.141193 8.865481
10989 2.141193 8.861858
10990 2.141193 8.858235
10991 2.141193 8.854612
10992 2.141193 8.850989
10993 2.141193 8.847366
10994 2.141193 8.843743
10995 2.141193 8.840120
10996 2.144816 8.836497
10997 2.144816 8.832874
10998 2.148439 8.829251
10999 2.148439 8.825628
11000 2.152062 8.822005
11001 2.152062 8.818382
11002 2.155685 8.814759
11003 2.155685 8.811136
11004 2.159308 8.807513
11005 2.159308 8.803890
11006 2.159308 8.800267
11007 2.159308 8.796644
11008 2.159308 8.793021
11009 2.159308 8.789398
11010 2.159308 8.785775
11011 2.159308 8.782152
11012 2.159308 8.778529
11013 2.159308 8.774906
11014 2.159308 8.771283
11015 2.159308 8.767660
11016 2.159308 8.764037
11017 2.159308 8.760414
11018 2.159308 8.756791
11019 2.159308 8.753168
11020 2.159308 8.749545
11021 2.159308 8.745922
11022 2.159308 8.742299
11023 2.159308 8.738676
11024 2.159308 8.735053
11025 2.159308 8.731430
11026 2.159308 8.727807
11027 2.159308 8.724184
11028 2.159308 8.720561
11029 2.159308 8.716938
11030 2.159308 8.713315
11031 2.159308 8.709692
11032 2.159308 8.706069
11033 2.159308 8.702446
11034 2.159308 8.698823
11035 2.159308 8.695200
11036 2.159308 8.691577
11037 2.159308 8.687954
11038 2.159308 8.684331
11039 2.159308 8.680708
11040 2.159308 8.677085
11041 2.159308 8.673462
11042 2.159308 8.669839
11043 2.159308 8.666216
11044 2.159308 8.662593
11045 2.159308 8.658970
11046 2.159308 8.655347
11047 2.155685 8.651724
11048 2.155685 8.648101
11049 2.155685 8.644478
11050 2.152062 8.640855
11051 2.152062 8.637232
11052 2.152062 8.633609
11053 2.148439 8.629986
11054 2.148439 8.626363
11055 2.148439 8.622740
11056 2.144816 8.619117
11057 2.144816 8.615494
11058 2.144816 8.611871
11059 2.144816 8.608248
11060 2.144816 8.604625
11061 2.141193 8.601002
11062 2.141193 8.597379
11063 2.137570 8.593756
11064 2.137570 8.590133
11065 2.133947 8.586510
11066 2.133947 8.582887
11067 2.130324 8.579264
11068 2.130324 8.575641
11069 2.126701 8.572018
11070 2.126701 8.568395
11071 2.123078 8.564772
11072 2.123078 8.561149
11073 2.119455 8.557526
11074 2.115832 8.553903
11075 2.112209 8.550280
11076 2.108586 8.546657
11077 2.104963 8.546657
11078 2.101340 8.543034
11079 2.097717 8.539411
11080 2.097717 8.535788
11081 2.094094 8.532165
11082 2.094094 8.528542
11083 2.094094 8.524919
11084 2.090471 8.521296
11085 2.090471 8.517673
11086 2.090471 8.514050
11087 2.090471 8.510427
11088 2.090471 8.506804
11089 2.090471 8.503181
11090 2.090471 8.499558
11091 2.090471 8.495935
11092 2.090471 8.492312
11093 2.090471 8.488689
11094 2.090471 8.485066
11095 2.090471 8.481443
11096 2.090471 8.477820
11097 2.090471 8.474197
11098 2.090471 8.470574
11099 2.090471 8.466951
11100 2.090471 8.463328
11101 2.090471 8.459705
11102 2.090471 8.456082
11103 2.090471 8.452459
11104 2.090471 8.448836
11105 2.090471 8.445213
11106 2.090471 8.441590
11107 2.090471 8.437967
11108 2.090471 8.434344
11109 2.090471 8.430721
11110 2.090471 8.427098
11111 2.090471 8.423475
11112 2.090471 8.419852
11113 2.090471 8.416229
11114 2.094094 8.412606
11115 2.094094 8.408983
11116 2.097717 8.405360
11117 2.097717 8.401737
11118 2.101340 8.398114
11119 2.101340 8.394491
11120 2.101340 8.390868
11121 2.101340 8.387245
11122 2.101340 8.383622
11123 2.101340 8.379999
11124 2.101340 8.376376
11125 2.101340 8.372753
11126 2.101340 8.369130
11127 2.101340 8.365507
11128 2.101340 8.361884
11129 2.101340 8.358261
11130 2.101340 8.354638
11131 2.101340 8.351015
11132 2.101340 8.347392
11133 2.101340 8.343769
11134 2.101340 8.340146
11135 2.101340 8.336523
11136 2.101340 8.332900
11137 2.101340 8.329277
11138 2.101340 8.325654
11139 2.101340 8.322031
11140 2.101340 8.318408
11141 2.097717 8.314785
11142 2.097717 8.311162
11143 2.094094 8.307539
11144 2.094094 8.303916
11145 2.090471 8.300293
11146 2.090471 8.296670
11147 2.086848 8.293047
11148 2.086848 8.289424
11149 2.083225 8.285801
11150 2.083225 8.282178
11151 2.079602 8.278555
11152 2.079602 8.274932
11153 2.075979 8.271309
11154 2.075979 8.267686
11155 2.072356 8.264063
11156 2.068733 8.260440
11157 2.065110 8.256817
11158 2.065110 8.253194
11159 2.065110 8.249571
11160 2.061487 8.245948
11161 2.061487 8.242325
11162 2.057864 8.238702
11163 2.057864 8.235079
11164 2.054241 8.231456
11165 2.054241 8.227833
11166 2.050618 8.224210
11167 2.050618 8.220587
11168 2.046995 8.216964
11169 2.046995 8.213341
11170 2.046995 8.209718
11171 2.043372 8.206095
11172 2.043372 8.202472
11173 2.043372 8.198849
11174 2.043372 8.195226
11175 2.043372 8.191603
11176 2.043372 8.187980
11177 2.043372 8.184357
11178 2.043372 8.180734
11179 2.043372 8.177111
11180 2.043372 8.173488
11181 2.043372 8.169865
11182 2.043372 8.166242
11183 2.043372 8.162619
11184 2.039749 8.158996
11185 2.039749 8.155373
11186 2.039749 8.151750
11187 2.039749 8.148127
11188 2.039749 8.144504
11189 2.039749 8.140881
11190 2.036126 8.137258
11191 2.036126 8.133635
11192 2.039749 8.130012
11193 2.039749 8.126389
11194 2.039749 8.122766
11195 2.039749 8.119143
11196 2.043372 8.115520
11197 2.043372 8.111897
11198 2.046995 8.108274
11199 2.046995 8.104651
11200 2.046995 8.101028
11201 2.046995 8.097405
11202 2.046995 8.093782
11203 2.046995 8.090159
11204 2.046995 8.086536
11205 2.046995 8.082913
11206 2.046995 8.079290
11207 2.046995 8.075667
11208 2.046995 8.072044
11209 2.046995 8.068421
11210 2.046995 8.064798
11211 2.046995 8.061175
11212 2.046995 8.057552
11213 2.046995 8.053929
11214 2.046995 8.050306
11215 2.046995 8.046683
11216 2.046995 8.043060
11217 2.046995 8.039437
11218 2.046995 8.035814
11219 2.046995 8.032191
11220 2.046995 8.028568
11221 2.046995 8.024945
11222 2.046995 8.021322
11223 2.046995 8.017699
11224 2.043372 8.014076
11225 2.043372 8.010453
11226 2.039749 8.006830
11227 2.039749 8.003207
11228 2.036126 7.999584
11229 2.036126 7.995961
11230 2.032503 7.992338
11231 2.032503 7.988715
11232 2.028880 7.985092
11233 2.028880 7.981469
11234 2.025257 7.977846
11235 2.025257 7.974223
11236 2.021634 7.970600
11237 2.021634 7.966977
11238 2.018011 7.963354
11239 2.014388 7.959731
11240 2.010765 7.956108
11241 2.007142 7.952485
11242 2.003519 7.948862
11243 1.999896 7.945239
11244 1.996273 7.941616
11245 1.996273 7.937993
11246 1.992650 7.934370
11247 1.992650 7.930747
11248 1.989027 7.927124
11249 1.989027 7.923501
11250 1.985404 7.919878
11251 1.985404 7.916255
11252 1.981781 7.912632
11253 1.981781 7.909009
11254 1.978158 7.905386
11255 1.978158 7.901763
11256 1.974535 7.898140
11257 1.970912 7.894517
11258 1.967289 7.890894
11259 1.963666 7.890894
11260 1.960043 7.887271
11261 1.956420 7.883648
11262 1.952797 7.883648
11263 1.949174 7.880025
11264 1.945551 7.880025
11265 1.941928 7.876402
11266 1.938305 7.876402
11267 1.934682 7.872779
11268 1.934682 7.869156
11269 1.931059 7.865533
11270 1.931059 7.861910
11271 1.927436 7.858287
11272 1.927436 7.854664
11273 1.923813 7.851041
11274 1.920190 7.847418
11275 1.920190 7.843795
11276 1.920190 7.840172
11277 1.920190 7.836549
11278 1.920190 7.832926
11279 1.923813 7.829303
11280 1.923813 7.825680
11281 1.927436 7.822057
11282 1.927436 7.818434
11283 1.931059 7.814811
11284 1.931059 7.811188
11285 1.934682 7.807565
11286 1.934682 7.803942
11287 1.938305 7.800319
11288 1.938305 7.796696
11289 1.941928 7.793073
11290 1.941928 7.789450
11291 1.945551 7.785827
11292 1.945551 7.782204
11293 1.945551 7.778581
11294 1.945551 7.774958
11295 1.945551 7.771335
11296 1.945551 7.767712
11297 1.945551 7.764089
11298 1.945551 7.760466
11299 1.945551 7.756843
11300 1.945551 7.753220
11301 1.945551 7.749597
11302 1.945551 7.745974
11303 1.945551 7.742351
11304 1.945551 7.738728
11305 1.945551 7.735105
11306 1.945551 7.731482
11307 1.945551 7.727859
11308 1.945551 7.724236
11309 1.945551 7.720613
11310 1.945551 7.716990
11311 1.945551 7.713367
11312 1.945551 7.709744
11313 1.945551 7.706121
11314 1.945551 7.702498
11315 1.941928 7.698875
11316 1.941928 7.695252
11317 1.938305 7.691629
11318 1.938305 7.688006
11319 1.938305 7.684383
11320 1.938305 7.680760
11321 1.938305 7.677137
11322 1.938305 7.673514
11323 1.938305 7.669891
11324 1.938305 7.666268
11325 1.938305 7.662645
11326 1.938305 7.659022
11327 1.938305 7.655399
11328 1.934682 7.651776
11329 1.934682 7.648153
11330 1.931059 7.644530
11331 1.931059 7.640907
11332 1.927436 7.637284
11333 1.927436 7.633661
11334 1.923813 7.630038
11335 1.923813 7.626415
11336 1.920190 7.622792
11337 1.920190 7.619169
11338 1.916567 7.615546
11339 1.916567 7.611923
11340 1.912944 7.608300
11341 1.909321 7.604677
11342 1.905698 7.601054
11343 1.902075 7.597431
11344 1.898452 7.593808
11345 1.898452 7.590185
11346 1.894829 7.586562
11347 1.891206 7.582939
11348 1.891206 7.579316
11349 1.891206 7.575693
11350 1.887583 7.572070
11351 1.887583 7.568447
11352 1.887583 7.564824
11353 1.883960 7.561201
11354 1.883960 7.557578
11355 1.883960 7.553955
11356 1.883960 7.550332
11357 1.883960 7.546709
11358 1.883960 7.543086
11359 1.883960 7.539463
11360 1.883960 7.535840
11361 1.883960 7.532217
11362 1.883960 7.528594
11363 1.883960 7.524971
11364 1.883960 7.521348
11365 1.883960 7.517725
11366 1.883960 7.514102
11367 1.883960 7.510479
11368 1.883960 7.506856
11369 1.883960 7.503233
11370 1.883960 7.499610
11371 1.883960 7.495987
11372 1.883960 7.492364
11373 1.883960 7.488741
11374 1.883960 7.485118
11375 1.883960 7.481495
11376 1.883960 7.477872
11377 1.883960 7.474249
11378 1.883960 7.470626
11379 1.883960 7.467003
11380 1.883960 7.463380
11381 1.883960 7.459757
11382 1.887583 7.456134
11383 1.887583 7.452511
11384 1.887583 7.448888
11385 1.887583 7.445265
11386 1.887583 7.441642
11387 1.887583 7.438019
11388 1.887583 7.434396
11389 1.887583 7.430773
11390 1.887583 7.427150
11391 1.887583 7.423527
11392 1.887583 7.419904
11393 1.887583 7.416281
11394 1.887583 7.412658
11395 1.887583 7.409035
11396 1.887583 7.405412
11397 1.887583 7.401789
11398 1.887583 7.398166
11399 1.887583 7.394543
11400 1.887583 7.390920
11401 1.887583 7.387297
11402 1.887583 7.383674
11403 1.887583 7.380051
11404 1.887583 7.376428
11405 1.887583 7.372805
11406 1.883960 7.369182
11407 1.883960 7.365559
11408 1.880337 7.361936
11409 1.880337 7.358313
11410 1.876714 7.354690
11411 1.876714 7.351067
11412 1.873091 7.347444
11413 1.873091 7.343821
11414 1.873091 7.340198
11415 1.873091 7.336575
11416 1.873091 7.332952
11417 1.873091 7.329329
11418 1.873091 7.325706
11419 1.873091 7.322083
11420 1.873091 7.318460
11421 1.873091 7.314837
11422 1.873091 7.311214
11423 1.873091 7.307591
11424 1.873091 7.303968
11425 1.873091 7.300345
11426 1.873091 7.296722
11427 1.873091 7.293099
11428 1.873091 7.289476
11429 1.873091 7.285853
11430 1.873091 7.282230
11431 1.873091 7.278607
11432 1.873091 7.274984
11433 1.873091 7.271361
11434 1.873091 7.267738
11435 1.873091 7.264115
11436 1.873091 7.260492
11437 1.873091 7.256869
11438 1.873091 7.253246
11439 1.873091 7.249623
11440 1.873091 7.246000
11441 1.873091 7.242377
11442 1.873091 7.238754
11443 1.869468 7.235131
11444 1.869468 7.231508
11445 1.869468 7.227885
11446 1.869468 7.224262
11447 1.869468 7.220639
11448 1.869468 7.217016
11449 1.869468 7.213393
11450 1.869468 7.209770
11451 1.869468 7.206147
11452 1.869468 7.202524
11453 1.869468 7.198901
11454 1.869468 7.195278
11455 1.869468 7.191655
11456 1.869468 7.188032
11457 1.869468 7.184409
11458 1.869468 7.180786
11459 1.869468 7.177163
