# Supplementary material for: Statistical Mapping of Maize Bundle Intensity at the Stem Scale Using Spatial Normalisation of Replicated Images
Source: PLoS One. 2014 Mar 12;9(3):e90673. doi: 10.1371/journal.pone.0090673 (PMC3951278; doi:10.1371/journal.pone.0090673)
Supplement: File S2 — Data files containing bundle positions and slice contours. (ZIP) [file pone.0090673.s002.zip › data/macro/tables/contoursMm/m01dCntMm.txt]

name   x   y
   1  1.383986 10.680604
   2  1.387609 10.676981
   3  1.387609 10.673358
   4  1.387609 10.669735
   5  1.387609 10.666112
   6  1.387609 10.662489
   7  1.391232 10.658866
   8  1.394855 10.655243
   9  1.398478 10.651620
  10  1.402101 10.647997
  11  1.405724 10.647997
  12  1.409347 10.644374
  13  1.412970 10.640751
  14  1.412970 10.637128
  15  1.416593 10.633505
  16  1.416593 10.629882
  17  1.420216 10.626259
  18  1.420216 10.622636
  19  1.423839 10.619013
  20  1.423839 10.615390
  21  1.427462 10.611767
  22  1.427462 10.608144
  23  1.431085 10.604521
  24  1.431085 10.600898
  25  1.434708 10.597275
  26  1.434708 10.593652
  27  1.434708 10.590029
  28  1.434708 10.586406
  29  1.434708 10.582783
  30  1.434708 10.579160
  31  1.434708 10.575537
  32  1.434708 10.571914
  33  1.434708 10.568291
  34  1.434708 10.564668
  35  1.434708 10.561045
  36  1.434708 10.557422
  37  1.434708 10.553799
  38  1.434708 10.550176
  39  1.438331 10.546553
  40  1.438331 10.542930
  41  1.441954 10.539307
  42  1.441954 10.535684
  43  1.441954 10.532061
  44  1.441954 10.528438
  45  1.441954 10.524815
  46  1.441954 10.521192
  47  1.441954 10.517569
  48  1.441954 10.513946
  49  1.441954 10.510323
  50  1.441954 10.506700
  51  1.441954 10.503077
  52  1.441954 10.499454
  53  1.441954 10.495831
  54  1.441954 10.492208
  55  1.441954 10.488585
  56  1.441954 10.484962
  57  1.441954 10.481339
  58  1.441954 10.477716
  59  1.441954 10.474093
  60  1.441954 10.470470
  61  1.441954 10.466847
  62  1.441954 10.463224
  63  1.441954 10.459601
  64  1.441954 10.455978
  65  1.441954 10.452355
  66  1.441954 10.448732
  67  1.441954 10.445109
  68  1.441954 10.441486
  69  1.441954 10.437863
  70  1.441954 10.434240
  71  1.441954 10.430617
  72  1.441954 10.426994
  73  1.441954 10.423371
  74  1.441954 10.419748
  75  1.441954 10.416125
  76  1.441954 10.412502
  77  1.441954 10.408879
  78  1.441954 10.405256
  79  1.441954 10.401633
  80  1.441954 10.398010
  81  1.441954 10.394387
  82  1.441954 10.390764
  83  1.441954 10.387141
  84  1.441954 10.383518
  85  1.441954 10.379895
  86  1.441954 10.376272
  87  1.441954 10.372649
  88  1.441954 10.369026
  89  1.441954 10.365403
  90  1.441954 10.361780
  91  1.445577 10.358157
  92  1.445577 10.354534
  93  1.445577 10.350911
  94  1.445577 10.347288
  95  1.445577 10.343665
  96  1.449200 10.340042
  97  1.449200 10.336419
  98  1.449200 10.332796
  99  1.449200 10.329173
 100  1.449200 10.325550
 101  1.452823 10.321927
 102  1.452823 10.318304
 103  1.452823 10.314681
 104  1.456446 10.311058
 105  1.456446 10.307435
 106  1.456446 10.303812
 107  1.456446 10.300189
 108  1.456446 10.296566
 109  1.456446 10.292943
 110  1.456446 10.289320
 111  1.456446 10.285697
 112  1.456446 10.282074
 113  1.456446 10.278451
 114  1.456446 10.274828
 115  1.460069 10.271205
 116  1.460069 10.267582
 117  1.463692 10.263959
 118  1.463692 10.260336
 119  1.463692 10.256713
 120  1.463692 10.253090
 121  1.463692 10.249467
 122  1.463692 10.245844
 123  1.463692 10.242221
 124  1.463692 10.238598
 125  1.463692 10.234975
 126  1.463692 10.231352
 127  1.463692 10.227729
 128  1.463692 10.224106
 129  1.463692 10.220483
 130  1.463692 10.216860
 131  1.463692 10.213237
 132  1.463692 10.209614
 133  1.463692 10.205991
 134  1.463692 10.202368
 135  1.463692 10.198745
 136  1.463692 10.195122
 137  1.463692 10.191499
 138  1.463692 10.187876
 139  1.463692 10.184253
 140  1.463692 10.180630
 141  1.463692 10.177007
 142  1.460069 10.173384
 143  1.460069 10.169761
 144  1.456446 10.166138
 145  1.456446 10.162515
 146  1.456446 10.158892
 147  1.456446 10.155269
 148  1.456446 10.151646
 149  1.456446 10.148023
 150  1.456446 10.144400
 151  1.456446 10.140777
 152  1.456446 10.137154
 153  1.456446 10.133531
 154  1.456446 10.129908
 155  1.456446 10.126285
 156  1.452823 10.122662
 157  1.452823 10.119039
 158  1.452823 10.115416
 159  1.449200 10.111793
 160  1.449200 10.108170
 161  1.449200 10.104547
 162  1.449200 10.100924
 163  1.449200 10.097301
 164  1.452823 10.093678
 165  1.452823 10.090055
 166  1.452823 10.086432
 167  1.452823 10.082809
 168  1.452823 10.079186
 169  1.452823 10.075563
 170  1.452823 10.071940
 171  1.452823 10.068317
 172  1.452823 10.064694
 173  1.452823 10.061071
 174  1.452823 10.057448
 175  1.452823 10.053825
 176  1.452823 10.050202
 177  1.452823 10.046579
 178  1.452823 10.042956
 179  1.452823 10.039333
 180  1.456446 10.035710
 181  1.456446 10.032087
 182  1.460069 10.028464
 183  1.460069 10.024841
 184  1.463692 10.021218
 185  1.463692 10.017595
 186  1.467315 10.013972
 187  1.467315 10.010349
 188  1.467315 10.006726
 189  1.467315 10.003103
 190  1.467315 9.999480
 191  1.467315 9.995857
 192  1.470938 9.992234
 193  1.470938 9.988611
 194  1.474561 9.984988
 195  1.474561 9.981365
 196  1.478184 9.977742
 197  1.478184 9.974119
 198  1.481807 9.970496
 199  1.481807 9.966873
 200  1.485430 9.963250
 201  1.485430 9.959627
 202  1.489053 9.956004
 203  1.489053 9.952381
 204  1.492676 9.948758
 205  1.492676 9.945135
 206  1.492676 9.941512
 207  1.492676 9.937889
 208  1.492676 9.934266
 209  1.492676 9.930643
 210  1.492676 9.927020
 211  1.492676 9.923397
 212  1.492676 9.919774
 213  1.492676 9.916151
 214  1.492676 9.912528
 215  1.492676 9.908905
 216  1.492676 9.905282
 217  1.492676 9.901659
 218  1.492676 9.898036
 219  1.492676 9.894413
 220  1.492676 9.890790
 221  1.492676 9.887167
 222  1.492676 9.883544
 223  1.492676 9.879921
 224  1.492676 9.876298
 225  1.492676 9.872675
 226  1.496299 9.869052
 227  1.496299 9.865429
 228  1.496299 9.861806
 229  1.496299 9.858183
 230  1.499922 9.858183
 231  1.503545 9.854560
 232  1.507168 9.854560
 233  1.510791 9.850937
 234  1.510791 9.847314
 235  1.514414 9.843691
 236  1.514414 9.840068
 237  1.518037 9.836445
 238  1.518037 9.832822
 239  1.521660 9.829199
 240  1.521660 9.825576
 241  1.525283 9.821953
 242  1.525283 9.818330
 243  1.528906 9.814707
 244  1.528906 9.811084
 245  1.532529 9.807461
 246  1.532529 9.803838
 247  1.532529 9.800215
 248  1.532529 9.796592
 249  1.532529 9.792969
 250  1.532529 9.789346
 251  1.532529 9.785723
 252  1.532529 9.782100
 253  1.532529 9.778477
 254  1.532529 9.774854
 255  1.532529 9.771231
 256  1.532529 9.767608
 257  1.532529 9.763985
 258  1.532529 9.760362
 259  1.532529 9.756739
 260  1.532529 9.753116
 261  1.532529 9.749493
 262  1.532529 9.745870
 263  1.532529 9.742247
 264  1.532529 9.738624
 265  1.532529 9.735001
 266  1.532529 9.731378
 267  1.532529 9.727755
 268  1.532529 9.724132
 269  1.532529 9.720509
 270  1.532529 9.716886
 271  1.528906 9.713263
 272  1.528906 9.709640
 273  1.528906 9.706017
 274  1.525283 9.702394
 275  1.525283 9.698771
 276  1.521660 9.695148
 277  1.521660 9.691525
 278  1.518037 9.687902
 279  1.518037 9.684279
 280  1.518037 9.680656
 281  1.518037 9.677033
 282  1.518037 9.673410
 283  1.514414 9.669787
 284  1.514414 9.666164
 285  1.518037 9.662541
 286  1.518037 9.658918
 287  1.518037 9.655295
 288  1.518037 9.651672
 289  1.518037 9.648049
 290  1.518037 9.644426
 291  1.518037 9.640803
 292  1.518037 9.637180
 293  1.518037 9.633557
 294  1.518037 9.629934
 295  1.518037 9.626311
 296  1.521660 9.622688
 297  1.521660 9.619065
 298  1.525283 9.615442
 299  1.525283 9.611819
 300  1.528906 9.608196
 301  1.528906 9.604573
 302  1.532529 9.600950
 303  1.532529 9.597327
 304  1.536152 9.593704
 305  1.536152 9.590081
 306  1.536152 9.586458
 307  1.536152 9.582835
 308  1.536152 9.579212
 309  1.536152 9.575589
 310  1.536152 9.571966
 311  1.536152 9.568343
 312  1.536152 9.564720
 313  1.536152 9.561097
 314  1.536152 9.557474
 315  1.536152 9.553851
 316  1.536152 9.550228
 317  1.536152 9.546605
 318  1.536152 9.542982
 319  1.536152 9.539359
 320  1.536152 9.535736
 321  1.536152 9.532113
 322  1.536152 9.528490
 323  1.536152 9.524867
 324  1.536152 9.521244
 325  1.536152 9.517621
 326  1.536152 9.513998
 327  1.536152 9.510375
 328  1.532529 9.506752
 329  1.532529 9.503129
 330  1.528906 9.499506
 331  1.528906 9.495883
 332  1.525283 9.492260
 333  1.525283 9.488637
 334  1.521660 9.485014
 335  1.521660 9.481391
 336  1.518037 9.477768
 337  1.518037 9.474145
 338  1.514414 9.470522
 339  1.514414 9.466899
 340  1.510791 9.463276
 341  1.507168 9.459653
 342  1.507168 9.456030
 343  1.507168 9.452407
 344  1.507168 9.448784
 345  1.507168 9.445161
 346  1.507168 9.441538
 347  1.503545 9.437915
 348  1.503545 9.434292
 349  1.499922 9.430669
 350  1.499922 9.427046
 351  1.496299 9.423423
 352  1.496299 9.419800
 353  1.492676 9.416177
 354  1.492676 9.412554
 355  1.489053 9.408931
 356  1.489053 9.405308
 357  1.485430 9.401685
 358  1.485430 9.398062
 359  1.481807 9.394439
 360  1.478184 9.390816
 361  1.474561 9.390816
 362  1.470938 9.387193
 363  1.467315 9.383570
 364  1.463692 9.383570
 365  1.460069 9.379947
 366  1.456446 9.376324
 367  1.452823 9.372701
 368  1.452823 9.369078
 369  1.449200 9.365455
 370  1.449200 9.361832
 371  1.449200 9.358209
 372  1.449200 9.354586
 373  1.449200 9.350963
 374  1.449200 9.347340
 375  1.452823 9.343717
 376  1.456446 9.343717
 377  1.460069 9.340094
 378  1.463692 9.336471
 379  1.467315 9.332848
 380  1.470938 9.329225
 381  1.474561 9.325602
 382  1.478184 9.325602
 383  1.481807 9.321979
 384  1.485430 9.321979
 385  1.489053 9.318356
 386  1.492676 9.318356
 387  1.496299 9.314733
 388  1.499922 9.314733
 389  1.503545 9.311110
 390  1.507168 9.311110
 391  1.510791 9.307487
 392  1.510791 9.303864
 393  1.514414 9.300241
 394  1.514414 9.296618
 395  1.518037 9.292995
 396  1.518037 9.289372
 397  1.521660 9.285749
 398  1.521660 9.282126
 399  1.525283 9.278503
 400  1.525283 9.274880
 401  1.528906 9.271257
 402  1.528906 9.267634
 403  1.532529 9.264011
 404  1.532529 9.260388
 405  1.532529 9.256765
 406  1.532529 9.253142
 407  1.532529 9.249519
 408  1.532529 9.245896
 409  1.532529 9.242273
 410  1.532529 9.238650
 411  1.532529 9.235027
 412  1.532529 9.231404
 413  1.532529 9.227781
 414  1.532529 9.224158
 415  1.532529 9.220535
 416  1.532529 9.216912
 417  1.532529 9.213289
 418  1.532529 9.209666
 419  1.532529 9.206043
 420  1.532529 9.202420
 421  1.532529 9.198797
 422  1.532529 9.195174
 423  1.532529 9.191551
 424  1.532529 9.187928
 425  1.532529 9.184305
 426  1.532529 9.180682
 427  1.528906 9.177059
 428  1.528906 9.173436
 429  1.528906 9.169813
 430  1.528906 9.166190
 431  1.528906 9.162567
 432  1.532529 9.158944
 433  1.532529 9.155321
 434  1.536152 9.151698
 435  1.536152 9.148075
 436  1.536152 9.144452
 437  1.536152 9.140829
 438  1.536152 9.137206
 439  1.536152 9.133583
 440  1.536152 9.129960
 441  1.536152 9.126337
 442  1.536152 9.122714
 443  1.536152 9.119091
 444  1.536152 9.115468
 445  1.536152 9.111845
 446  1.536152 9.108222
 447  1.536152 9.104599
 448  1.536152 9.100976
 449  1.536152 9.097353
 450  1.536152 9.093730
 451  1.536152 9.090107
 452  1.536152 9.086484
 453  1.536152 9.082861
 454  1.536152 9.079238
 455  1.536152 9.075615
 456  1.536152 9.071992
 457  1.539775 9.068369
 458  1.539775 9.064746
 459  1.543398 9.061123
 460  1.543398 9.057500
 461  1.547021 9.053877
 462  1.547021 9.050254
 463  1.547021 9.046631
 464  1.550644 9.043008
 465  1.550644 9.039385
 466  1.554267 9.035762
 467  1.554267 9.032139
 468  1.554267 9.028516
 469  1.554267 9.024893
 470  1.554267 9.021270
 471  1.554267 9.017647
 472  1.554267 9.014024
 473  1.554267 9.010401
 474  1.554267 9.006778
 475  1.554267 9.003155
 476  1.554267 8.999532
 477  1.554267 8.995909
 478  1.554267 8.992286
 479  1.554267 8.988663
 480  1.554267 8.985040
 481  1.554267 8.981417
 482  1.554267 8.977794
 483  1.554267 8.974171
 484  1.554267 8.970548
 485  1.554267 8.966925
 486  1.554267 8.963302
 487  1.554267 8.959679
 488  1.554267 8.956056
 489  1.550644 8.952433
 490  1.550644 8.948810
 491  1.547021 8.945187
 492  1.547021 8.941564
 493  1.543398 8.937941
 494  1.543398 8.934318
 495  1.539775 8.930695
 496  1.539775 8.927072
 497  1.536152 8.923449
 498  1.536152 8.919826
 499  1.536152 8.916203
 500  1.536152 8.912580
 501  1.536152 8.908957
 502  1.536152 8.905334
 503  1.532529 8.901711
 504  1.532529 8.898088
 505  1.532529 8.894465
 506  1.528906 8.890842
 507  1.532529 8.887219
 508  1.532529 8.883596
 509  1.536152 8.879973
 510  1.536152 8.876350
 511  1.536152 8.872727
 512  1.536152 8.869104
 513  1.536152 8.865481
 514  1.536152 8.861858
 515  1.536152 8.858235
 516  1.536152 8.854612
 517  1.536152 8.850989
 518  1.536152 8.847366
 519  1.536152 8.843743
 520  1.536152 8.840120
 521  1.536152 8.836497
 522  1.536152 8.832874
 523  1.536152 8.829251
 524  1.536152 8.825628
 525  1.536152 8.822005
 526  1.536152 8.818382
 527  1.536152 8.814759
 528  1.536152 8.811136
 529  1.536152 8.807513
 530  1.536152 8.803890
 531  1.536152 8.800267
 532  1.536152 8.796644
 533  1.536152 8.793021
 534  1.536152 8.789398
 535  1.532529 8.785775
 536  1.532529 8.782152
 537  1.528906 8.778529
 538  1.532529 8.774906
 539  1.532529 8.771283
 540  1.532529 8.767660
 541  1.536152 8.764037
 542  1.536152 8.760414
 543  1.536152 8.756791
 544  1.536152 8.753168
 545  1.536152 8.749545
 546  1.536152 8.745922
 547  1.536152 8.742299
 548  1.539775 8.738676
 549  1.539775 8.735053
 550  1.539775 8.731430
 551  1.539775 8.727807
 552  1.539775 8.724184
 553  1.539775 8.720561
 554  1.539775 8.716938
 555  1.539775 8.713315
 556  1.539775 8.709692
 557  1.539775 8.706069
 558  1.539775 8.702446
 559  1.539775 8.698823
 560  1.539775 8.695200
 561  1.539775 8.691577
 562  1.539775 8.687954
 563  1.539775 8.684331
 564  1.539775 8.680708
 565  1.539775 8.677085
 566  1.539775 8.673462
 567  1.539775 8.669839
 568  1.539775 8.666216
 569  1.539775 8.662593
 570  1.539775 8.658970
 571  1.539775 8.655347
 572  1.539775 8.651724
 573  1.543398 8.648101
 574  1.547021 8.648101
 575  1.550644 8.644478
 576  1.554267 8.644478
 577  1.557890 8.640855
 578  1.557890 8.637232
 579  1.561513 8.633609
 580  1.561513 8.629986
 581  1.565136 8.626363
 582  1.565136 8.622740
 583  1.568759 8.619117
 584  1.568759 8.615494
 585  1.572382 8.611871
 586  1.572382 8.608248
 587  1.576005 8.604625
 588  1.576005 8.601002
 589  1.579628 8.597379
 590  1.579628 8.593756
 591  1.579628 8.590133
 592  1.579628 8.586510
 593  1.579628 8.582887
 594  1.579628 8.579264
 595  1.579628 8.575641
 596  1.579628 8.572018
 597  1.579628 8.568395
 598  1.579628 8.564772
 599  1.579628 8.561149
 600  1.579628 8.557526
 601  1.579628 8.553903
 602  1.579628 8.550280
 603  1.579628 8.546657
 604  1.579628 8.543034
 605  1.579628 8.539411
 606  1.579628 8.535788
 607  1.579628 8.532165
 608  1.579628 8.528542
 609  1.579628 8.524919
 610  1.579628 8.521296
 611  1.579628 8.517673
 612  1.576005 8.514050
 613  1.576005 8.510427
 614  1.572382 8.506804
 615  1.572382 8.503181
 616  1.568759 8.499558
 617  1.568759 8.495935
 618  1.568759 8.492312
 619  1.568759 8.488689
 620  1.568759 8.485066
 621  1.568759 8.481443
 622  1.568759 8.477820
 623  1.572382 8.474197
 624  1.576005 8.470574
 625  1.579628 8.466951
 626  1.579628 8.463328
 627  1.583251 8.459705
 628  1.583251 8.456082
 629  1.586874 8.452459
 630  1.586874 8.448836
 631  1.590497 8.445213
 632  1.590497 8.441590
 633  1.594120 8.437967
 634  1.594120 8.434344
 635  1.597743 8.430721
 636  1.597743 8.427098
 637  1.601366 8.423475
 638  1.601366 8.419852
 639  1.601366 8.416229
 640  1.601366 8.412606
 641  1.601366 8.408983
 642  1.601366 8.405360
 643  1.601366 8.401737
 644  1.601366 8.398114
 645  1.601366 8.394491
 646  1.601366 8.390868
 647  1.601366 8.387245
 648  1.601366 8.383622
 649  1.601366 8.379999
 650  1.601366 8.376376
 651  1.601366 8.372753
 652  1.601366 8.369130
 653  1.601366 8.365507
 654  1.601366 8.361884
 655  1.601366 8.358261
 656  1.601366 8.354638
 657  1.601366 8.351015
 658  1.601366 8.347392
 659  1.601366 8.343769
 660  1.597743 8.340146
 661  1.597743 8.336523
 662  1.594120 8.332900
 663  1.594120 8.329277
 664  1.590497 8.325654
 665  1.590497 8.322031
 666  1.586874 8.318408
 667  1.586874 8.314785
 668  1.583251 8.311162
 669  1.583251 8.307539
 670  1.579628 8.303916
 671  1.579628 8.300293
 672  1.576005 8.296670
 673  1.576005 8.293047
 674  1.576005 8.289424
 675  1.579628 8.285801
 676  1.579628 8.282178
 677  1.579628 8.278555
 678  1.579628 8.274932
 679  1.579628 8.271309
 680  1.579628 8.267686
 681  1.579628 8.264063
 682  1.579628 8.260440
 683  1.579628 8.256817
 684  1.579628 8.253194
 685  1.579628 8.249571
 686  1.579628 8.245948
 687  1.579628 8.242325
 688  1.579628 8.238702
 689  1.579628 8.235079
 690  1.579628 8.231456
 691  1.579628 8.227833
 692  1.579628 8.224210
 693  1.579628 8.220587
 694  1.579628 8.216964
 695  1.579628 8.213341
 696  1.579628 8.209718
 697  1.579628 8.206095
 698  1.579628 8.202472
 699  1.576005 8.198849
 700  1.576005 8.195226
 701  1.572382 8.191603
 702  1.572382 8.187980
 703  1.572382 8.184357
 704  1.572382 8.180734
 705  1.572382 8.177111
 706  1.572382 8.173488
 707  1.572382 8.169865
 708  1.572382 8.166242
 709  1.572382 8.162619
 710  1.576005 8.158996
 711  1.576005 8.155373
 712  1.576005 8.151750
 713  1.576005 8.148127
 714  1.576005 8.144504
 715  1.579628 8.140881
 716  1.579628 8.137258
 717  1.583251 8.133635
 718  1.583251 8.130012
 719  1.586874 8.126389
 720  1.586874 8.122766
 721  1.590497 8.119143
 722  1.590497 8.115520
 723  1.594120 8.111897
 724  1.594120 8.108274
 725  1.597743 8.104651
 726  1.597743 8.101028
 727  1.601366 8.097405
 728  1.601366 8.093782
 729  1.601366 8.090159
 730  1.601366 8.086536
 731  1.601366 8.082913
 732  1.601366 8.079290
 733  1.601366 8.075667
 734  1.601366 8.072044
 735  1.601366 8.068421
 736  1.601366 8.064798
 737  1.601366 8.061175
 738  1.601366 8.057552
 739  1.601366 8.053929
 740  1.601366 8.050306
 741  1.601366 8.046683
 742  1.604989 8.043060
 743  1.604989 8.039437
 744  1.608612 8.035814
 745  1.608612 8.032191
 746  1.612235 8.028568
 747  1.612235 8.024945
 748  1.615858 8.021322
 749  1.615858 8.017699
 750  1.619481 8.014076
 751  1.619481 8.010453
 752  1.623104 8.006830
 753  1.623104 8.003207
 754  1.626727 7.999584
 755  1.626727 7.995961
 756  1.626727 7.992338
 757  1.626727 7.988715
 758  1.626727 7.985092
 759  1.626727 7.981469
 760  1.626727 7.977846
 761  1.626727 7.974223
 762  1.626727 7.970600
 763  1.626727 7.966977
 764  1.626727 7.963354
 765  1.626727 7.959731
 766  1.626727 7.956108
 767  1.626727 7.952485
 768  1.626727 7.948862
 769  1.626727 7.945239
 770  1.626727 7.941616
 771  1.626727 7.937993
 772  1.626727 7.934370
 773  1.626727 7.930747
 774  1.626727 7.927124
 775  1.626727 7.923501
 776  1.626727 7.919878
 777  1.626727 7.916255
 778  1.626727 7.912632
 779  1.626727 7.909009
 780  1.626727 7.905386
 781  1.623104 7.901763
 782  1.623104 7.898140
 783  1.623104 7.894517
 784  1.619481 7.890894
 785  1.619481 7.887271
 786  1.615858 7.883648
 787  1.615858 7.880025
 788  1.615858 7.876402
 789  1.615858 7.872779
 790  1.615858 7.869156
 791  1.615858 7.865533
 792  1.615858 7.861910
 793  1.615858 7.858287
 794  1.615858 7.854664
 795  1.615858 7.851041
 796  1.615858 7.847418
 797  1.615858 7.843795
 798  1.615858 7.840172
 799  1.615858 7.836549
 800  1.615858 7.832926
 801  1.615858 7.829303
 802  1.615858 7.825680
 803  1.615858 7.822057
 804  1.615858 7.818434
 805  1.615858 7.814811
 806  1.615858 7.811188
 807  1.615858 7.807565
 808  1.615858 7.803942
 809  1.615858 7.800319
 810  1.615858 7.796696
 811  1.615858 7.793073
 812  1.612235 7.789450
 813  1.615858 7.785827
 814  1.615858 7.782204
 815  1.615858 7.778581
 816  1.615858 7.774958
 817  1.619481 7.771335
 818  1.623104 7.767712
 819  1.626727 7.764089
 820  1.630350 7.760466
 821  1.633973 7.760466
 822  1.637596 7.756843
 823  1.641219 7.756843
 824  1.644842 7.756843
 825  1.648465 7.756843
 826  1.652088 7.756843
 827  1.655711 7.756843
 828  1.659334 7.756843
 829  1.662957 7.756843
 830  1.666580 7.756843
 831  1.670203 7.756843
 832  1.673826 7.756843
 833  1.677449 7.756843
 834  1.681072 7.756843
 835  1.684695 7.756843
 836  1.688318 7.756843
 837  1.691941 7.756843
 838  1.695564 7.756843
 839  1.699187 7.756843
 840  1.702810 7.756843
 841  1.706433 7.756843
 842  1.710056 7.756843
 843  1.713679 7.753220
 844  1.717302 7.753220
 845  1.720925 7.749597
 846  1.724548 7.749597
 847  1.728171 7.745974
 848  1.731794 7.745974
 849  1.735417 7.742351
 850  1.739040 7.742351
 851  1.742663 7.738728
 852  1.746286 7.738728
 853  1.749909 7.735105
 854  1.753532 7.735105
 855  1.757155 7.731482
 856  1.760778 7.727859
 857  1.760778 7.724236
 858  1.764401 7.720613
 859  1.768024 7.716990
 860  1.771647 7.713367
 861  1.775270 7.713367
 862  1.778893 7.709744
 863  1.782516 7.709744
 864  1.786139 7.706121
 865  1.789762 7.706121
 866  1.793385 7.702498
 867  1.797008 7.698875
 868  1.800631 7.695252
 869  1.804254 7.691629
 870  1.804254 7.688006
 871  1.807877 7.684383
 872  1.807877 7.680760
 873  1.811500 7.677137
 874  1.811500 7.673514
 875  1.815123 7.669891
 876  1.815123 7.666268
 877  1.818746 7.662645
 878  1.818746 7.659022
 879  1.822369 7.655399
 880  1.822369 7.651776
 881  1.825992 7.648153
 882  1.825992 7.644530
 883  1.825992 7.640907
 884  1.825992 7.637284
 885  1.829615 7.633661
 886  1.829615 7.630038
 887  1.829615 7.626415
 888  1.833238 7.622792
 889  1.833238 7.619169
 890  1.833238 7.615546
 891  1.833238 7.611923
 892  1.833238 7.608300
 893  1.833238 7.604677
 894  1.833238 7.601054
 895  1.836861 7.597431
 896  1.836861 7.593808
 897  1.840484 7.590185
 898  1.844107 7.590185
 899  1.847730 7.586562
 900  1.847730 7.582939
 901  1.851353 7.579316
 902  1.851353 7.575693
 903  1.854976 7.572070
 904  1.854976 7.568447
 905  1.858599 7.564824
 906  1.858599 7.561201
 907  1.862222 7.557578
 908  1.862222 7.553955
 909  1.865845 7.550332
 910  1.865845 7.546709
 911  1.869468 7.543086
 912  1.869468 7.539463
 913  1.869468 7.535840
 914  1.869468 7.532217
 915  1.869468 7.528594
 916  1.869468 7.524971
 917  1.869468 7.521348
 918  1.869468 7.517725
 919  1.869468 7.514102
 920  1.869468 7.510479
 921  1.869468 7.506856
 922  1.869468 7.503233
 923  1.869468 7.499610
 924  1.869468 7.495987
 925  1.869468 7.492364
 926  1.869468 7.488741
 927  1.869468 7.485118
 928  1.869468 7.481495
 929  1.869468 7.477872
 930  1.869468 7.474249
 931  1.869468 7.470626
 932  1.869468 7.467003
 933  1.869468 7.463380
 934  1.869468 7.459757
 935  1.865845 7.456134
 936  1.865845 7.452511
 937  1.865845 7.448888
 938  1.865845 7.445265
 939  1.865845 7.441642
 940  1.862222 7.438019
 941  1.862222 7.434396
 942  1.862222 7.430773
 943  1.862222 7.427150
 944  1.865845 7.423527
 945  1.865845 7.419904
 946  1.869468 7.416281
 947  1.869468 7.412658
 948  1.873091 7.409035
 949  1.873091 7.405412
 950  1.876714 7.401789
 951  1.876714 7.398166
 952  1.876714 7.394543
 953  1.876714 7.390920
 954  1.876714 7.387297
 955  1.876714 7.383674
 956  1.876714 7.380051
 957  1.876714 7.376428
 958  1.876714 7.372805
 959  1.876714 7.369182
 960  1.876714 7.365559
 961  1.876714 7.361936
 962  1.876714 7.358313
 963  1.876714 7.354690
 964  1.876714 7.351067
 965  1.876714 7.347444
 966  1.876714 7.343821
 967  1.876714 7.340198
 968  1.876714 7.336575
 969  1.876714 7.332952
 970  1.876714 7.329329
 971  1.876714 7.325706
 972  1.876714 7.322083
 973  1.876714 7.318460
 974  1.876714 7.314837
 975  1.876714 7.311214
 976  1.873091 7.307591
 977  1.873091 7.303968
 978  1.869468 7.300345
 979  1.869468 7.296722
 980  1.865845 7.293099
 981  1.865845 7.289476
 982  1.862222 7.285853
 983  1.862222 7.282230
 984  1.858599 7.278607
 985  1.858599 7.274984
 986  1.858599 7.271361
 987  1.858599 7.267738
 988  1.854976 7.264115
 989  1.858599 7.260492
 990  1.858599 7.256869
 991  1.862222 7.253246
 992  1.862222 7.249623
 993  1.865845 7.246000
 994  1.865845 7.242377
 995  1.865845 7.238754
 996  1.865845 7.235131
 997  1.865845 7.231508
 998  1.869468 7.227885
 999  1.869468 7.224262
1000  1.873091 7.220639
1001  1.873091 7.217016
1002  1.876714 7.213393
1003  1.876714 7.209770
1004  1.880337 7.206147
1005  1.880337 7.202524
1006  1.883960 7.198901
1007  1.883960 7.195278
1008  1.887583 7.191655
1009  1.887583 7.188032
1010  1.891206 7.184409
1011  1.891206 7.180786
1012  1.891206 7.177163
1013  1.891206 7.173540
1014  1.891206 7.169917
1015  1.891206 7.166294
1016  1.891206 7.162671
1017  1.891206 7.159048
1018  1.894829 7.155425
1019  1.894829 7.151802
1020  1.894829 7.148179
1021  1.898452 7.144556
1022  1.898452 7.140933
1023  1.902075 7.137310
1024  1.902075 7.133687
1025  1.902075 7.130064
1026  1.905698 7.126441
1027  1.905698 7.122818
1028  1.905698 7.119195
1029  1.905698 7.115572
1030  1.905698 7.111949
1031  1.905698 7.108326
1032  1.905698 7.104703
1033  1.905698 7.101080
1034  1.905698 7.097457
1035  1.905698 7.093834
1036  1.909321 7.090211
1037  1.909321 7.086588
1038  1.912944 7.082965
1039  1.912944 7.079342
1040  1.916567 7.075719
1041  1.916567 7.072096
1042  1.920190 7.068473
1043  1.920190 7.064850
1044  1.923813 7.061227
1045  1.923813 7.057604
1046  1.927436 7.053981
1047  1.927436 7.050358
1048  1.931059 7.046735
1049  1.931059 7.043112
1050  1.931059 7.039489
1051  1.931059 7.035866
1052  1.931059 7.032243
1053  1.931059 7.028620
1054  1.931059 7.024997
1055  1.931059 7.021374
1056  1.931059 7.017751
1057  1.931059 7.014128
1058  1.931059 7.010505
1059  1.931059 7.006882
1060  1.934682 7.003259
1061  1.934682 6.999636
1062  1.938305 6.996013
1063  1.941928 6.992390
1064  1.945551 6.988767
1065  1.945551 6.985144
1066  1.949174 6.981521
1067  1.949174 6.977898
1068  1.952797 6.974275
1069  1.952797 6.970652
1070  1.956420 6.967029
1071  1.956420 6.963406
1072  1.960043 6.959783
1073  1.960043 6.956160
1074  1.963666 6.952537
1075  1.963666 6.948914
1076  1.967289 6.945291
1077  1.967289 6.941668
1078  1.967289 6.938045
1079  1.967289 6.934422
1080  1.967289 6.930799
1081  1.970912 6.927176
1082  1.970912 6.923553
1083  1.970912 6.919930
1084  1.974535 6.916307
1085  1.978158 6.912684
1086  1.978158 6.909061
1087  1.981781 6.905438
1088  1.985404 6.901815
1089  1.989027 6.901815
1090  1.992650 6.898192
1091  1.996273 6.898192
1092  1.999896 6.894569
1093  1.999896 6.890946
1094  2.003519 6.887323
1095  2.003519 6.883700
1096  2.007142 6.880077
1097  2.007142 6.876454
1098  2.010765 6.872831
1099  2.010765 6.869208
1100  2.014388 6.865585
1101  2.014388 6.861962
1102  2.018011 6.858339
1103  2.018011 6.854716
1104  2.021634 6.851093
1105  2.021634 6.847470
1106  2.021634 6.843847
1107  2.021634 6.840224
1108  2.021634 6.836601
1109  2.021634 6.832978
1110  2.021634 6.829355
1111  2.021634 6.825732
1112  2.021634 6.822109
1113  2.021634 6.818486
1114  2.021634 6.814863
1115  2.021634 6.811240
1116  2.021634 6.807617
1117  2.021634 6.803994
1118  2.021634 6.800371
1119  2.021634 6.796748
1120  2.021634 6.793125
1121  2.021634 6.789502
1122  2.021634 6.785879
1123  2.021634 6.782256
1124  2.021634 6.778633
1125  2.021634 6.775010
1126  2.021634 6.771387
1127  2.021634 6.767764
1128  2.021634 6.764141
1129  2.021634 6.760518
1130  2.021634 6.756895
1131  2.025257 6.753272
1132  2.025257 6.749649
1133  2.025257 6.746026
1134  2.028880 6.742403
1135  2.028880 6.738780
1136  2.032503 6.735157
1137  2.036126 6.731534
1138  2.039749 6.727911
1139  2.043372 6.724288
1140  2.046995 6.720665
1141  2.050618 6.717042
1142  2.054241 6.713419
1143  2.057864 6.709796
1144  2.061487 6.706173
1145  2.065110 6.702550
1146  2.065110 6.698927
1147  2.068733 6.695304
1148  2.068733 6.691681
1149  2.072356 6.688058
1150  2.072356 6.684435
1151  2.075979 6.680812
1152  2.075979 6.677189
1153  2.079602 6.673566
1154  2.079602 6.669943
1155  2.083225 6.666320
1156  2.083225 6.662697
1157  2.086848 6.659074
1158  2.086848 6.655451
1159  2.086848 6.651828
1160  2.090471 6.648205
1161  2.094094 6.644582
1162  2.097717 6.640959
1163  2.101340 6.637336
1164  2.101340 6.633713
1165  2.104963 6.630090
1166  2.104963 6.626467
1167  2.108586 6.622844
1168  2.108586 6.619221
1169  2.112209 6.615598
1170  2.112209 6.611975
1171  2.115832 6.608352
1172  2.115832 6.604729
1173  2.119455 6.601106
1174  2.119455 6.597483
1175  2.123078 6.593860
1176  2.123078 6.590237
1177  2.123078 6.586614
1178  2.123078 6.582991
1179  2.123078 6.579368
1180  2.123078 6.575745
1181  2.123078 6.572122
1182  2.123078 6.568499
1183  2.123078 6.564876
1184  2.123078 6.561253
1185  2.123078 6.557630
1186  2.123078 6.554007
1187  2.123078 6.550384
1188  2.123078 6.546761
1189  2.123078 6.543138
1190  2.123078 6.539515
1191  2.123078 6.535892
1192  2.123078 6.532269
1193  2.123078 6.528646
1194  2.126701 6.525023
1195  2.130324 6.521400
1196  2.133947 6.517777
1197  2.137570 6.514154
1198  2.141193 6.514154
1199  2.144816 6.510531
1200  2.148439 6.510531
1201  2.152062 6.506908
1202  2.155685 6.503285
1203  2.159308 6.499662
1204  2.162931 6.496039
1205  2.166554 6.492416
1206  2.166554 6.488793
1207  2.170177 6.485170
1208  2.170177 6.481547
1209  2.173800 6.477924
1210  2.173800 6.474301
1211  2.177423 6.470678
1212  2.177423 6.467055
1213  2.181046 6.463432
1214  2.181046 6.459809
1215  2.184669 6.456186
1216  2.184669 6.452563
1217  2.188292 6.448940
1218  2.188292 6.445317
1219  2.188292 6.441694
1220  2.188292 6.438071
1221  2.188292 6.434448
1222  2.188292 6.430825
1223  2.188292 6.427202
1224  2.188292 6.423579
1225  2.188292 6.419956
1226  2.188292 6.416333
1227  2.188292 6.412710
1228  2.188292 6.409087
1229  2.188292 6.405464
1230  2.188292 6.401841
1231  2.188292 6.398218
1232  2.188292 6.394595
1233  2.188292 6.390972
1234  2.188292 6.387349
1235  2.188292 6.383726
1236  2.188292 6.380103
1237  2.188292 6.376480
1238  2.188292 6.372857
1239  2.188292 6.369234
1240  2.184669 6.365611
1241  2.188292 6.361988
1242  2.191915 6.358365
1243  2.195538 6.354742
1244  2.195538 6.351119
1245  2.199161 6.347496
1246  2.202784 6.343873
1247  2.202784 6.340250
1248  2.206407 6.336627
1249  2.206407 6.333004
1250  2.210030 6.329381
1251  2.213653 6.325758
1252  2.217276 6.325758
1253  2.220899 6.322135
1254  2.224522 6.322135
1255  2.228145 6.318512
1256  2.231768 6.318512
1257  2.235391 6.314889
1258  2.239014 6.311266
1259  2.242637 6.307643
1260  2.246260 6.304020
1261  2.246260 6.300397
1262  2.249883 6.296774
1263  2.249883 6.293151
1264  2.253506 6.289528
1265  2.253506 6.285905
1266  2.257129 6.282282
1267  2.257129 6.278659
1268  2.260752 6.275036
1269  2.260752 6.271413
1270  2.264375 6.267790
1271  2.264375 6.264167
1272  2.267998 6.260544
1273  2.267998 6.256921
1274  2.267998 6.253298
1275  2.267998 6.249675
1276  2.267998 6.246052
1277  2.267998 6.242429
1278  2.267998 6.238806
1279  2.267998 6.235183
1280  2.267998 6.231560
1281  2.267998 6.227937
1282  2.271621 6.224314
1283  2.271621 6.220691
1284  2.275244 6.217068
1285  2.275244 6.213445
1286  2.275244 6.209822
1287  2.275244 6.206199
1288  2.275244 6.202576
1289  2.275244 6.198953
1290  2.275244 6.195330
1291  2.275244 6.191707
1292  2.275244 6.188084
1293  2.275244 6.184461
1294  2.275244 6.180838
1295  2.275244 6.177215
1296  2.275244 6.173592
1297  2.275244 6.169969
1298  2.275244 6.166346
1299  2.275244 6.162723
1300  2.275244 6.159100
1301  2.275244 6.155477
1302  2.275244 6.151854
1303  2.275244 6.148231
1304  2.275244 6.144608
1305  2.275244 6.140985
1306  2.275244 6.137362
1307  2.275244 6.133739
1308  2.275244 6.130116
1309  2.275244 6.126493
1310  2.271621 6.122870
1311  2.271621 6.119247
1312  2.267998 6.115624
1313  2.267998 6.112001
1314  2.264375 6.108378
1315  2.264375 6.104755
1316  2.260752 6.101132
1317  2.260752 6.097509
1318  2.257129 6.093886
1319  2.257129 6.090263
1320  2.257129 6.086640
1321  2.257129 6.083017
1322  2.257129 6.079394
1323  2.257129 6.075771
1324  2.257129 6.072148
1325  2.257129 6.068525
1326  2.260752 6.064902
1327  2.260752 6.061279
1328  2.264375 6.057656
1329  2.264375 6.054033
1330  2.267998 6.050410
1331  2.267998 6.046787
1332  2.267998 6.043164
1333  2.271621 6.039541
1334  2.275244 6.035918
1335  2.278867 6.032295
1336  2.282490 6.028672
1337  2.286113 6.028672
1338  2.289736 6.025049
1339  2.293359 6.021426
1340  2.296982 6.017803
1341  2.300605 6.014180
1342  2.304228 6.010557
1343  2.307851 6.006934
1344  2.311474 6.003311
1345  2.315097 5.999688
1346  2.315097 5.996065
1347  2.318720 5.992442
1348  2.318720 5.988819
1349  2.322343 5.985196
1350  2.322343 5.981573
1351  2.325966 5.977950
1352  2.329589 5.974327
1353  2.333212 5.970704
1354  2.336835 5.967081
1355  2.340458 5.963458
1356  2.344081 5.959835
1357  2.347704 5.956212
1358  2.347704 5.952589
1359  2.351327 5.948966
1360  2.351327 5.945343
1361  2.354950 5.941720
1362  2.354950 5.938097
1363  2.358573 5.934474
1364  2.358573 5.930851
1365  2.362196 5.927228
1366  2.362196 5.923605
1367  2.365819 5.919982
1368  2.365819 5.916359
1369  2.369442 5.912736
1370  2.369442 5.909113
1371  2.369442 5.905490
1372  2.369442 5.901867
1373  2.369442 5.898244
1374  2.373065 5.898244
1375  2.376688 5.894621
1376  2.380311 5.890998
1377  2.383934 5.890998
1378  2.387557 5.887375
1379  2.391180 5.887375
1380  2.394803 5.883752
1381  2.398426 5.883752
1382  2.402049 5.880129
1383  2.405672 5.876506
1384  2.409295 5.872883
1385  2.412918 5.869260
1386  2.412918 5.865637
1387  2.416541 5.862014
1388  2.416541 5.858391
1389  2.420164 5.854768
1390  2.420164 5.851145
1391  2.423787 5.847522
1392  2.423787 5.843899
1393  2.427410 5.840276
1394  2.427410 5.836653
1395  2.431033 5.833030
1396  2.431033 5.829407
1397  2.434656 5.825784
1398  2.434656 5.822161
1399  2.434656 5.818538
1400  2.434656 5.814915
1401  2.434656 5.811292
1402  2.434656 5.807669
1403  2.434656 5.804046
1404  2.434656 5.800423
1405  2.434656 5.796800
1406  2.434656 5.793177
1407  2.434656 5.789554
1408  2.434656 5.785931
1409  2.434656 5.782308
1410  2.434656 5.778685
1411  2.434656 5.775062
1412  2.434656 5.771439
1413  2.434656 5.767816
1414  2.434656 5.764193
1415  2.434656 5.760570
1416  2.434656 5.756947
1417  2.434656 5.753324
1418  2.434656 5.749701
1419  2.434656 5.746078
1420  2.434656 5.742455
1421  2.434656 5.738832
1422  2.434656 5.735209
1423  2.431033 5.731586
1424  2.431033 5.727963
1425  2.427410 5.724340
1426  2.427410 5.720717
1427  2.423787 5.717094
1428  2.423787 5.713471
1429  2.420164 5.709848
1430  2.420164 5.706225
1431  2.416541 5.702602
1432  2.416541 5.698979
1433  2.412918 5.695356
1434  2.412918 5.691733
1435  2.416541 5.688110
1436  2.416541 5.684487
1437  2.420164 5.680864
1438  2.420164 5.677241
1439  2.423787 5.673618
1440  2.423787 5.669995
1441  2.427410 5.666372
1442  2.427410 5.662749
1443  2.431033 5.659126
1444  2.431033 5.655503
1445  2.431033 5.651880
1446  2.434656 5.648257
1447  2.434656 5.644634
1448  2.434656 5.641011
1449  2.438279 5.641011
1450  2.441902 5.637388
1451  2.441902 5.633765
1452  2.445525 5.630142
1453  2.445525 5.626519
1454  2.449148 5.622896
1455  2.449148 5.619273
1456  2.452771 5.615650
1457  2.452771 5.612027
1458  2.456394 5.608404
1459  2.456394 5.604781
1460  2.460017 5.601158
1461  2.460017 5.597535
1462  2.463640 5.593912
1463  2.463640 5.590289
1464  2.463640 5.586666
1465  2.463640 5.583043
1466  2.463640 5.579420
1467  2.463640 5.575797
1468  2.463640 5.572174
1469  2.463640 5.568551
1470  2.463640 5.564928
1471  2.463640 5.561305
1472  2.463640 5.557682
1473  2.463640 5.554059
1474  2.463640 5.550436
1475  2.463640 5.546813
1476  2.463640 5.543190
1477  2.463640 5.539567
1478  2.463640 5.535944
1479  2.463640 5.532321
1480  2.463640 5.528698
1481  2.463640 5.525075
1482  2.463640 5.521452
1483  2.463640 5.517829
1484  2.463640 5.514206
1485  2.463640 5.510583
1486  2.463640 5.506960
1487  2.463640 5.503337
1488  2.463640 5.499714
1489  2.463640 5.496091
1490  2.463640 5.492468
1491  2.463640 5.488845
1492  2.463640 5.485222
1493  2.463640 5.481599
1494  2.463640 5.477976
1495  2.463640 5.474353
1496  2.463640 5.470730
1497  2.467263 5.467107
1498  2.470886 5.463484
1499  2.474509 5.459861
1500  2.474509 5.456238
1501  2.478132 5.452615
1502  2.478132 5.448992
1503  2.481755 5.445369
1504  2.481755 5.441746
1505  2.485378 5.438123
1506  2.485378 5.434500
1507  2.489001 5.430877
1508  2.489001 5.427254
1509  2.492624 5.423631
1510  2.492624 5.420008
1511  2.496247 5.416385
1512  2.496247 5.412762
1513  2.499870 5.409139
1514  2.499870 5.405516
1515  2.503493 5.401893
1516  2.503493 5.398270
1517  2.503493 5.394647
1518  2.503493 5.391024
1519  2.507116 5.387401
1520  2.507116 5.383778
1521  2.507116 5.380155
1522  2.507116 5.376532
1523  2.507116 5.372909
1524  2.507116 5.369286
1525  2.507116 5.365663
1526  2.507116 5.362040
1527  2.507116 5.358417
1528  2.507116 5.354794
1529  2.507116 5.351171
1530  2.507116 5.347548
1531  2.507116 5.343925
1532  2.507116 5.340302
1533  2.507116 5.336679
1534  2.507116 5.333056
1535  2.507116 5.329433
1536  2.507116 5.325810
1537  2.507116 5.322187
1538  2.507116 5.318564
1539  2.507116 5.314941
1540  2.507116 5.311318
1541  2.510739 5.307695
1542  2.514362 5.304072
1543  2.517985 5.300449
1544  2.521608 5.296826
1545  2.525231 5.293203
1546  2.528854 5.289580
1547  2.532477 5.285957
1548  2.536100 5.282334
1549  2.539723 5.282334
1550  2.543346 5.278711
1551  2.546969 5.278711
1552  2.550592 5.275088
1553  2.554215 5.275088
1554  2.557838 5.271465
1555  2.561461 5.271465
1556  2.565084 5.267842
1557  2.568707 5.264219
1558  2.568707 5.260596
1559  2.572330 5.256973
1560  2.572330 5.253350
1561  2.575953 5.249727
1562  2.575953 5.246104
1563  2.579576 5.242481
1564  2.579576 5.238858
1565  2.583199 5.235235
1566  2.583199 5.231612
1567  2.586822 5.227989
1568  2.586822 5.224366
1569  2.590445 5.220743
1570  2.590445 5.217120
1571  2.590445 5.213497
1572  2.590445 5.209874
1573  2.590445 5.206251
1574  2.590445 5.202628
1575  2.590445 5.199005
1576  2.590445 5.195382
1577  2.590445 5.191759
1578  2.590445 5.188136
1579  2.590445 5.184513
1580  2.590445 5.180890
1581  2.590445 5.177267
1582  2.590445 5.173644
1583  2.590445 5.170021
1584  2.590445 5.166398
1585  2.590445 5.162775
1586  2.590445 5.159152
1587  2.590445 5.155529
1588  2.590445 5.151906
1589  2.590445 5.148283
1590  2.590445 5.144660
1591  2.590445 5.141037
1592  2.594068 5.137414
1593  2.597691 5.133791
1594  2.601314 5.133791
1595  2.604937 5.130168
1596  2.608560 5.126545
1597  2.612183 5.122922
1598  2.612183 5.119299
1599  2.615806 5.115676
1600  2.615806 5.112053
1601  2.619429 5.108430
1602  2.619429 5.104807
1603  2.623052 5.101184
1604  2.623052 5.097561
1605  2.626675 5.093938
1606  2.626675 5.090315
1607  2.630298 5.086692
1608  2.630298 5.083069
1609  2.633921 5.079446
1610  2.633921 5.075823
1611  2.633921 5.072200
1612  2.633921 5.068577
1613  2.633921 5.064954
1614  2.633921 5.061331
1615  2.633921 5.057708
1616  2.633921 5.054085
1617  2.633921 5.050462
1618  2.633921 5.046839
1619  2.633921 5.043216
1620  2.633921 5.039593
1621  2.633921 5.035970
1622  2.633921 5.032347
1623  2.633921 5.028724
1624  2.633921 5.025101
1625  2.633921 5.021478
1626  2.633921 5.017855
1627  2.633921 5.014232
1628  2.633921 5.010609
1629  2.633921 5.006986
1630  2.633921 5.003363
1631  2.633921 4.999740
1632  2.633921 4.996117
1633  2.630298 4.992494
1634  2.630298 4.988871
1635  2.633921 4.985248
1636  2.637544 4.981625
1637  2.641167 4.978002
1638  2.644790 4.974379
1639  2.648413 4.970756
1640  2.652036 4.967133
1641  2.652036 4.963510
1642  2.655659 4.959887
1643  2.655659 4.956264
1644  2.659282 4.952641
1645  2.659282 4.949018
1646  2.662905 4.945395
1647  2.662905 4.941772
1648  2.666528 4.938149
1649  2.666528 4.934526
1650  2.670151 4.930903
1651  2.670151 4.927280
1652  2.673774 4.923657
1653  2.673774 4.920034
1654  2.673774 4.916411
1655  2.673774 4.912788
1656  2.673774 4.909165
1657  2.677397 4.905542
1658  2.677397 4.901919
1659  2.677397 4.898296
1660  2.681020 4.894673
1661  2.684643 4.891050
1662  2.688266 4.887427
1663  2.688266 4.883804
1664  2.691889 4.880181
1665  2.691889 4.876558
1666  2.695512 4.872935
1667  2.695512 4.869312
1668  2.699135 4.865689
1669  2.702758 4.865689
1670  2.706381 4.862066
1671  2.710004 4.858443
1672  2.710004 4.854820
1673  2.713627 4.851197
1674  2.713627 4.847574
1675  2.717250 4.843951
1676  2.717250 4.840328
1677  2.720873 4.836705
1678  2.720873 4.833082
1679  2.724496 4.829459
1680  2.724496 4.825836
1681  2.728119 4.822213
1682  2.728119 4.818590
1683  2.731742 4.814967
1684  2.731742 4.811344
1685  2.731742 4.807721
1686  2.731742 4.804098
1687  2.731742 4.800475
1688  2.731742 4.796852
1689  2.731742 4.793229
1690  2.731742 4.789606
1691  2.731742 4.785983
1692  2.731742 4.782360
1693  2.731742 4.778737
1694  2.731742 4.775114
1695  2.731742 4.771491
1696  2.731742 4.767868
1697  2.731742 4.764245
1698  2.731742 4.760622
1699  2.731742 4.756999
1700  2.731742 4.753376
1701  2.735365 4.749753
1702  2.735365 4.746130
1703  2.738988 4.742507
1704  2.738988 4.738884
1705  2.742611 4.735261
1706  2.742611 4.731638
1707  2.746234 4.728015
1708  2.746234 4.724392
1709  2.749857 4.720769
1710  2.749857 4.717146
1711  2.753480 4.713523
1712  2.753480 4.709900
1713  2.757103 4.706277
1714  2.757103 4.702654
1715  2.757103 4.699031
1716  2.757103 4.695408
1717  2.757103 4.691785
1718  2.757103 4.688162
1719  2.757103 4.684539
1720  2.757103 4.680916
1721  2.757103 4.677293
1722  2.757103 4.673670
1723  2.757103 4.670047
1724  2.757103 4.666424
1725  2.757103 4.662801
1726  2.757103 4.659178
1727  2.757103 4.655555
1728  2.757103 4.651932
1729  2.757103 4.648309
1730  2.757103 4.644686
1731  2.757103 4.641063
1732  2.757103 4.637440
1733  2.757103 4.633817
1734  2.757103 4.630194
1735  2.757103 4.626571
1736  2.757103 4.622948
1737  2.757103 4.619325
1738  2.757103 4.615702
1739  2.757103 4.612079
1740  2.757103 4.608456
1741  2.757103 4.604833
1742  2.757103 4.601210
1743  2.757103 4.597587
1744  2.757103 4.593964
1745  2.757103 4.590341
1746  2.757103 4.586718
1747  2.760726 4.583095
1748  2.760726 4.579472
1749  2.760726 4.575849
1750  2.764349 4.572226
1751  2.767972 4.568603
1752  2.771595 4.564980
1753  2.775218 4.561357
1754  2.778841 4.561357
1755  2.782464 4.557734
1756  2.786087 4.557734
1757  2.789710 4.554111
1758  2.793333 4.554111
1759  2.796956 4.550488
1760  2.800579 4.550488
1761  2.804202 4.546865
1762  2.807825 4.543242
1763  2.807825 4.539619
1764  2.811448 4.535996
1765  2.811448 4.532373
1766  2.815071 4.528750
1767  2.815071 4.525127
1768  2.818694 4.521504
1769  2.818694 4.517881
1770  2.822317 4.514258
1771  2.822317 4.510635
1772  2.825940 4.507012
1773  2.825940 4.503389
1774  2.829563 4.499766
1775  2.829563 4.496143
1776  2.829563 4.492520
1777  2.829563 4.488897
1778  2.829563 4.485274
1779  2.829563 4.481651
1780  2.829563 4.478028
1781  2.829563 4.474405
1782  2.829563 4.470782
1783  2.829563 4.467159
1784  2.829563 4.463536
1785  2.829563 4.459913
1786  2.829563 4.456290
1787  2.829563 4.452667
1788  2.829563 4.449044
1789  2.829563 4.445421
1790  2.833186 4.441798
1791  2.833186 4.438175
1792  2.833186 4.434552
1793  2.836809 4.430929
1794  2.836809 4.427306
1795  2.836809 4.423683
1796  2.836809 4.420060
1797  2.840432 4.420060
1798  2.844055 4.416437
1799  2.847678 4.416437
1800  2.851301 4.412814
1801  2.854924 4.409191
1802  2.858547 4.405568
1803  2.862170 4.401945
1804  2.862170 4.398322
1805  2.865793 4.394699
1806  2.865793 4.391076
1807  2.869416 4.387453
1808  2.869416 4.383830
1809  2.873039 4.380207
1810  2.873039 4.376584
1811  2.876662 4.372961
1812  2.876662 4.369338
1813  2.880285 4.365715
1814  2.880285 4.362092
1815  2.883908 4.358469
1816  2.883908 4.354846
1817  2.883908 4.351223
1818  2.883908 4.347600
1819  2.883908 4.343977
1820  2.887531 4.340354
1821  2.887531 4.336731
1822  2.891154 4.333108
1823  2.891154 4.329485
1824  2.891154 4.325862
1825  2.891154 4.322239
1826  2.891154 4.318616
1827  2.891154 4.314993
1828  2.891154 4.311370
1829  2.891154 4.307747
1830  2.891154 4.304124
1831  2.891154 4.300501
1832  2.891154 4.296878
1833  2.891154 4.293255
1834  2.891154 4.289632
1835  2.891154 4.286009
1836  2.891154 4.282386
1837  2.891154 4.278763
1838  2.891154 4.275140
1839  2.891154 4.271517
1840  2.891154 4.267894
1841  2.891154 4.264271
1842  2.891154 4.260648
1843  2.891154 4.257025
1844  2.891154 4.253402
1845  2.891154 4.249779
1846  2.891154 4.246156
1847  2.891154 4.242533
1848  2.891154 4.238910
1849  2.894777 4.235287
1850  2.894777 4.231664
1851  2.894777 4.228041
1852  2.898400 4.224418
1853  2.902023 4.220795
1854  2.905646 4.217172
1855  2.905646 4.213549
1856  2.909269 4.209926
1857  2.912892 4.206303
1858  2.912892 4.202680
1859  2.916515 4.202680
1860  2.920138 4.199057
1861  2.923761 4.195434
1862  2.927384 4.191811
1863  2.931007 4.188188
1864  2.934630 4.184565
1865  2.938253 4.180942
1866  2.941876 4.177319
1867  2.941876 4.173696
1868  2.945499 4.170073
1869  2.949122 4.166450
1870  2.949122 4.162827
1871  2.952745 4.159204
1872  2.956368 4.159204
1873  2.959991 4.155581
1874  2.963614 4.151958
1875  2.967237 4.148335
1876  2.967237 4.144712
1877  2.970860 4.141089
1878  2.970860 4.137466
1879  2.974483 4.133843
1880  2.974483 4.130220
1881  2.978106 4.126597
1882  2.978106 4.122974
1883  2.981729 4.119351
1884  2.981729 4.115728
1885  2.985352 4.112105
1886  2.985352 4.108482
1887  2.988975 4.104859
1888  2.988975 4.101236
1889  2.988975 4.097613
1890  2.988975 4.093990
1891  2.988975 4.090367
1892  2.988975 4.086744
1893  2.988975 4.083121
1894  2.988975 4.079498
1895  2.988975 4.075875
1896  2.988975 4.072252
1897  2.988975 4.068629
1898  2.988975 4.065006
1899  2.988975 4.061383
1900  2.988975 4.057760
1901  2.988975 4.054137
1902  2.988975 4.050514
1903  2.988975 4.046891
1904  2.988975 4.043268
1905  2.988975 4.039645
1906  2.988975 4.036022
1907  2.988975 4.032399
1908  2.988975 4.028776
1909  2.992598 4.025153
1910  2.992598 4.021530
1911  2.992598 4.017907
1912  2.992598 4.014284
1913  2.992598 4.010661
1914  2.992598 4.007038
1915  2.992598 4.003415
1916  2.996221 3.999792
1917  2.996221 3.996169
1918  2.996221 3.992546
1919  2.996221 3.988923
1920  2.996221 3.985300
1921  2.996221 3.981677
1922  2.996221 3.978054
1923  2.996221 3.974431
1924  2.996221 3.970808
1925  2.996221 3.967185
1926  2.996221 3.963562
1927  2.996221 3.959939
1928  2.996221 3.956316
1929  2.996221 3.952693
1930  2.996221 3.949070
1931  2.996221 3.945447
1932  2.996221 3.941824
1933  2.996221 3.938201
1934  2.996221 3.934578
1935  2.996221 3.930955
1936  2.996221 3.927332
1937  2.996221 3.923709
1938  2.996221 3.920086
1939  2.996221 3.916463
1940  2.996221 3.912840
1941  2.996221 3.909217
1942  2.992598 3.905594
1943  2.992598 3.901971
1944  2.992598 3.898348
1945  2.992598 3.894725
1946  2.996221 3.891102
1947  2.996221 3.887479
1948  2.999844 3.883856
1949  2.999844 3.880233
1950  2.999844 3.876610
1951  3.003467 3.872987
1952  3.003467 3.869364
1953  3.003467 3.865741
1954  3.003467 3.862118
1955  3.007090 3.858495
1956  3.010713 3.854872
1957  3.014336 3.851249
1958  3.014336 3.847626
1959  3.017959 3.844003
1960  3.017959 3.840380
1961  3.021582 3.836757
1962  3.021582 3.833134
1963  3.025205 3.829511
1964  3.025205 3.825888
1965  3.028828 3.822265
1966  3.028828 3.818642
1967  3.032451 3.815019
1968  3.032451 3.811396
1969  3.036074 3.807773
1970  3.036074 3.804150
1971  3.036074 3.800527
1972  3.036074 3.796904
1973  3.039697 3.793281
1974  3.039697 3.789658
1975  3.043320 3.786035
1976  3.043320 3.782412
1977  3.046943 3.778789
1978  3.046943 3.775166
1979  3.050566 3.771543
1980  3.050566 3.767920
1981  3.054189 3.764297
1982  3.054189 3.760674
1983  3.057812 3.757051
1984  3.057812 3.753428
1985  3.057812 3.749805
1986  3.057812 3.746182
1987  3.057812 3.742559
1988  3.057812 3.738936
1989  3.057812 3.735313
1990  3.057812 3.731690
1991  3.057812 3.728067
1992  3.057812 3.724444
1993  3.057812 3.720821
1994  3.057812 3.717198
1995  3.057812 3.713575
1996  3.057812 3.709952
1997  3.057812 3.706329
1998  3.057812 3.702706
1999  3.057812 3.699083
2000  3.057812 3.695460
2001  3.057812 3.691837
2002  3.057812 3.688214
2003  3.057812 3.684591
2004  3.057812 3.680968
2005  3.057812 3.677345
2006  3.061435 3.673722
2007  3.061435 3.670099
2008  3.065058 3.666476
2009  3.068681 3.662853
2010  3.072304 3.659230
2011  3.072304 3.655607
2012  3.075927 3.651984
2013  3.075927 3.648361
2014  3.079550 3.644738
2015  3.079550 3.641115
2016  3.083173 3.637492
2017  3.083173 3.633869
2018  3.086796 3.630246
2019  3.086796 3.626623
2020  3.090419 3.623000
2021  3.090419 3.619377
2022  3.094042 3.615754
2023  3.094042 3.612131
2024  3.094042 3.608508
2025  3.094042 3.604885
2026  3.094042 3.601262
2027  3.094042 3.597639
2028  3.094042 3.594016
2029  3.094042 3.590393
2030  3.094042 3.586770
2031  3.094042 3.583147
2032  3.094042 3.579524
2033  3.094042 3.575901
2034  3.094042 3.572278
2035  3.097665 3.568655
2036  3.097665 3.565032
2037  3.101288 3.561409
2038  3.104911 3.557786
2039  3.104911 3.554163
2040  3.108534 3.550540
2041  3.108534 3.546917
2042  3.112157 3.543294
2043  3.115780 3.539671
2044  3.115780 3.536048
2045  3.119403 3.532425
2046  3.119403 3.528802
2047  3.123026 3.525179
2048  3.123026 3.521556
2049  3.126649 3.517933
2050  3.126649 3.514310
2051  3.130272 3.510687
2052  3.130272 3.507064
2053  3.133895 3.503441
2054  3.133895 3.499818
2055  3.137518 3.496195
2056  3.137518 3.492572
2057  3.141141 3.488949
2058  3.141141 3.485326
2059  3.144764 3.481703
2060  3.144764 3.478080
2061  3.148387 3.474457
2062  3.148387 3.470834
2063  3.152010 3.467211
2064  3.152010 3.463588
2065  3.152010 3.459965
2066  3.152010 3.456342
2067  3.152010 3.452719
2068  3.152010 3.449096
2069  3.152010 3.445473
2070  3.152010 3.441850
2071  3.152010 3.438227
2072  3.152010 3.434604
2073  3.152010 3.430981
2074  3.152010 3.427358
2075  3.152010 3.423735
2076  3.152010 3.420112
2077  3.152010 3.416489
2078  3.152010 3.412866
2079  3.152010 3.409243
2080  3.152010 3.405620
2081  3.152010 3.401997
2082  3.152010 3.398374
2083  3.152010 3.394751
2084  3.152010 3.391128
2085  3.152010 3.387505
2086  3.148387 3.383882
2087  3.148387 3.380259
2088  3.144764 3.376636
2089  3.144764 3.373013
2090  3.141141 3.369390
2091  3.141141 3.365767
2092  3.137518 3.362144
2093  3.137518 3.358521
2094  3.133895 3.354898
2095  3.133895 3.351275
2096  3.133895 3.347652
2097  3.133895 3.344029
2098  3.133895 3.340406
2099  3.133895 3.336783
2100  3.137518 3.333160
2101  3.141141 3.329537
2102  3.144764 3.325914
2103  3.148387 3.322291
2104  3.152010 3.322291
2105  3.155633 3.318668
2106  3.159256 3.318668
2107  3.162879 3.315045
2108  3.166502 3.315045
2109  3.170125 3.311422
2110  3.173748 3.311422
2111  3.177371 3.307799
2112  3.180994 3.307799
2113  3.184617 3.304176
2114  3.188240 3.304176
2115  3.191863 3.300553
2116  3.191863 3.296930
2117  3.195486 3.293307
2118  3.195486 3.289684
2119  3.199109 3.286061
2120  3.199109 3.282438
2121  3.202732 3.278815
2122  3.202732 3.275192
2123  3.206355 3.271569
2124  3.206355 3.267946
2125  3.209978 3.264323
2126  3.209978 3.260700
2127  3.213601 3.257077
2128  3.213601 3.253454
2129  3.213601 3.249831
2130  3.213601 3.246208
2131  3.213601 3.242585
2132  3.217224 3.238962
2133  3.217224 3.235339
2134  3.220847 3.231716
2135  3.220847 3.228093
2136  3.224470 3.224470
2137  3.224470 3.220847
2138  3.228093 3.217224
2139  3.228093 3.213601
2140  3.231716 3.209978
2141  3.231716 3.206355
2142  3.235339 3.202732
2143  3.235339 3.199109
2144  3.235339 3.195486
2145  3.235339 3.191863
2146  3.235339 3.188240
2147  3.235339 3.184617
2148  3.235339 3.180994
2149  3.235339 3.177371
2150  3.235339 3.173748
2151  3.238962 3.170125
2152  3.238962 3.166502
2153  3.242585 3.162879
2154  3.242585 3.159256
2155  3.242585 3.155633
2156  3.246208 3.152010
2157  3.249831 3.148387
2158  3.253454 3.148387
2159  3.257077 3.148387
2160  3.260700 3.148387
2161  3.264323 3.144764
2162  3.267946 3.144764
2163  3.271569 3.141141
2164  3.275192 3.141141
2165  3.278815 3.137518
2166  3.282438 3.137518
2167  3.286061 3.133895
2168  3.289684 3.133895
2169  3.293307 3.130272
2170  3.296930 3.130272
2171  3.300553 3.126649
2172  3.304176 3.126649
2173  3.307799 3.123026
2174  3.311422 3.119403
2175  3.315045 3.115780
2176  3.318668 3.112157
2177  3.322291 3.108534
2178  3.322291 3.104911
2179  3.325914 3.101288
2180  3.329537 3.097665
2181  3.333160 3.094042
2182  3.336783 3.090419
2183  3.340406 3.086796
2184  3.344029 3.083173
2185  3.344029 3.079550
2186  3.347652 3.075927
2187  3.347652 3.072304
2188  3.351275 3.068681
2189  3.351275 3.065058
2190  3.354898 3.061435
2191  3.354898 3.057812
2192  3.358521 3.054189
2193  3.358521 3.050566
2194  3.362144 3.046943
2195  3.362144 3.043320
2196  3.365767 3.039697
2197  3.365767 3.036074
2198  3.369390 3.032451
2199  3.373013 3.028828
2200  3.376636 3.025205
2201  3.380259 3.021582
2202  3.383882 3.021582
2203  3.387505 3.021582
2204  3.391128 3.021582
2205  3.394751 3.021582
2206  3.398374 3.021582
2207  3.401997 3.021582
2208  3.405620 3.021582
2209  3.409243 3.021582
2210  3.412866 3.021582
2211  3.416489 3.021582
2212  3.420112 3.021582
2213  3.423735 3.017959
2214  3.427358 3.017959
2215  3.430981 3.014336
2216  3.434604 3.014336
2217  3.438227 3.010713
2218  3.441850 3.010713
2219  3.445473 3.007090
2220  3.449096 3.007090
2221  3.452719 3.003467
2222  3.456342 3.003467
2223  3.459965 2.999844
2224  3.463588 2.999844
2225  3.467211 2.996221
2226  3.467211 2.992598
2227  3.470834 2.988975
2228  3.470834 2.985352
2229  3.474457 2.981729
2230  3.474457 2.978106
2231  3.478080 2.974483
2232  3.478080 2.970860
2233  3.481703 2.967237
2234  3.481703 2.963614
2235  3.485326 2.959991
2236  3.485326 2.956368
2237  3.488949 2.952745
2238  3.488949 2.949122
2239  3.488949 2.945499
2240  3.488949 2.941876
2241  3.488949 2.938253
2242  3.488949 2.934630
2243  3.492572 2.931007
2244  3.492572 2.927384
2245  3.492572 2.923761
2246  3.492572 2.920138
2247  3.492572 2.916515
2248  3.492572 2.912892
2249  3.492572 2.909269
2250  3.492572 2.905646
2251  3.492572 2.902023
2252  3.492572 2.898400
2253  3.492572 2.894777
2254  3.492572 2.891154
2255  3.492572 2.887531
2256  3.492572 2.883908
2257  3.492572 2.880285
2258  3.492572 2.876662
2259  3.496195 2.873039
2260  3.496195 2.869416
2261  3.499818 2.865793
2262  3.499818 2.862170
2263  3.499818 2.858547
2264  3.503441 2.854924
2265  3.507064 2.851301
2266  3.510687 2.851301
2267  3.514310 2.847678
2268  3.517933 2.844055
2269  3.521556 2.840432
2270  3.525179 2.840432
2271  3.528802 2.836809
2272  3.532425 2.836809
2273  3.536048 2.833186
2274  3.539671 2.833186
2275  3.543294 2.829563
2276  3.546917 2.825940
2277  3.550540 2.825940
2278  3.554163 2.822317
2279  3.557786 2.822317
2280  3.561409 2.818694
2281  3.565032 2.818694
2282  3.568655 2.815071
2283  3.572278 2.815071
2284  3.575901 2.811448
2285  3.579524 2.811448
2286  3.583147 2.807825
2287  3.586770 2.807825
2288  3.590393 2.804202
2289  3.594016 2.804202
2290  3.597639 2.800579
2291  3.601262 2.796956
2292  3.604885 2.793333
2293  3.608508 2.789710
2294  3.608508 2.786087
2295  3.612131 2.782464
2296  3.615754 2.778841
2297  3.619377 2.775218
2298  3.623000 2.771595
2299  3.626623 2.767972
2300  3.626623 2.764349
2301  3.630246 2.760726
2302  3.630246 2.757103
2303  3.633869 2.753480
2304  3.633869 2.749857
2305  3.637492 2.746234
2306  3.637492 2.742611
2307  3.641115 2.738988
2308  3.641115 2.735365
2309  3.644738 2.731742
2310  3.648361 2.728119
2311  3.648361 2.724496
2312  3.651984 2.720873
2313  3.655607 2.717250
2314  3.659230 2.717250
2315  3.662853 2.713627
2316  3.666476 2.710004
2317  3.670099 2.706381
2318  3.673722 2.702758
2319  3.677345 2.702758
2320  3.680968 2.699135
2321  3.684591 2.699135
2322  3.688214 2.695512
2323  3.691837 2.695512
2324  3.695460 2.691889
2325  3.699083 2.691889
2326  3.702706 2.688266
2327  3.706329 2.684643
2328  3.709952 2.681020
2329  3.713575 2.677397
2330  3.717198 2.673774
2331  3.720821 2.670151
2332  3.724444 2.666528
2333  3.728067 2.662905
2334  3.731690 2.662905
2335  3.735313 2.662905
2336  3.738936 2.662905
2337  3.742559 2.662905
2338  3.746182 2.662905
2339  3.749805 2.662905
2340  3.753428 2.662905
2341  3.757051 2.662905
2342  3.760674 2.662905
2343  3.764297 2.662905
2344  3.767920 2.662905
2345  3.771543 2.662905
2346  3.775166 2.662905
2347  3.778789 2.659282
2348  3.782412 2.659282
2349  3.786035 2.655659
2350  3.789658 2.655659
2351  3.793281 2.652036
2352  3.796904 2.652036
2353  3.800527 2.648413
2354  3.804150 2.648413
2355  3.807773 2.644790
2356  3.811396 2.644790
2357  3.815019 2.641167
2358  3.818642 2.641167
2359  3.822265 2.637544
2360  3.822265 2.633921
2361  3.825888 2.630298
2362  3.825888 2.626675
2363  3.829511 2.623052
2364  3.829511 2.619429
2365  3.833134 2.615806
2366  3.833134 2.612183
2367  3.836757 2.608560
2368  3.836757 2.604937
2369  3.840380 2.601314
2370  3.840380 2.597691
2371  3.844003 2.594068
2372  3.844003 2.590445
2373  3.844003 2.586822
2374  3.844003 2.583199
2375  3.844003 2.579576
2376  3.844003 2.575953
2377  3.844003 2.572330
2378  3.844003 2.568707
2379  3.844003 2.565084
2380  3.844003 2.561461
2381  3.847626 2.557838
2382  3.847626 2.554215
2383  3.851249 2.550592
2384  3.854872 2.546969
2385  3.858495 2.543346
2386  3.862118 2.539723
2387  3.865741 2.536100
2388  3.869364 2.532477
2389  3.872987 2.528854
2390  3.876610 2.525231
2391  3.880233 2.521608
2392  3.883856 2.517985
2393  3.883856 2.514362
2394  3.887479 2.510739
2395  3.891102 2.507116
2396  3.891102 2.503493
2397  3.894725 2.499870
2398  3.898348 2.496247
2399  3.901971 2.492624
2400  3.905594 2.489001
2401  3.909217 2.485378
2402  3.912840 2.481755
2403  3.916463 2.478132
2404  3.920086 2.474509
2405  3.923709 2.470886
2406  3.927332 2.467263
2407  3.930955 2.463640
2408  3.934578 2.460017
2409  3.938201 2.460017
2410  3.941824 2.456394
2411  3.945447 2.452771
2412  3.949070 2.449148
2413  3.952693 2.445525
2414  3.956316 2.441902
2415  3.959939 2.438279
2416  3.959939 2.434656
2417  3.963562 2.431033
2418  3.963562 2.427410
2419  3.967185 2.423787
2420  3.967185 2.420164
2421  3.970808 2.416541
2422  3.970808 2.412918
2423  3.974431 2.409295
2424  3.974431 2.405672
2425  3.978054 2.402049
2426  3.981677 2.402049
2427  3.985300 2.398426
2428  3.988923 2.398426
2429  3.992546 2.394803
2430  3.996169 2.391180
2431  3.999792 2.387557
2432  4.003415 2.383934
2433  4.007038 2.380311
2434  4.010661 2.376688
2435  4.014284 2.373065
2436  4.017907 2.373065
2437  4.021530 2.369442
2438  4.025153 2.365819
2439  4.028776 2.362196
2440  4.032399 2.358573
2441  4.036022 2.354950
2442  4.039645 2.351327
2443  4.043268 2.347704
2444  4.046891 2.344081
2445  4.046891 2.340458
2446  4.050514 2.336835
2447  4.050514 2.333212
2448  4.054137 2.329589
2449  4.054137 2.325966
2450  4.057760 2.322343
2451  4.061383 2.318720
2452  4.065006 2.315097
2453  4.068629 2.311474
2454  4.072252 2.307851
2455  4.075875 2.307851
2456  4.079498 2.304228
2457  4.083121 2.304228
2458  4.086744 2.300605
2459  4.090367 2.296982
2460  4.093990 2.293359
2461  4.097613 2.289736
2462  4.101236 2.286113
2463  4.101236 2.282490
2464  4.104859 2.278867
2465  4.104859 2.275244
2466  4.108482 2.271621
2467  4.108482 2.267998
2468  4.112105 2.264375
2469  4.112105 2.260752
2470  4.115728 2.257129
2471  4.115728 2.253506
2472  4.119351 2.249883
2473  4.119351 2.246260
2474  4.122974 2.242637
2475  4.122974 2.239014
2476  4.122974 2.235391
2477  4.122974 2.231768
2478  4.122974 2.228145
2479  4.122974 2.224522
2480  4.122974 2.220899
2481  4.126597 2.217276
2482  4.126597 2.213653
2483  4.130220 2.210030
2484  4.133843 2.206407
2485  4.137466 2.206407
2486  4.141089 2.206407
2487  4.144712 2.206407
2488  4.148335 2.206407
2489  4.151958 2.206407
2490  4.155581 2.206407
2491  4.159204 2.202784
2492  4.162827 2.202784
2493  4.166450 2.199161
2494  4.170073 2.199161
2495  4.173696 2.195538
2496  4.177319 2.195538
2497  4.180942 2.191915
2498  4.184565 2.191915
2499  4.188188 2.188292
2500  4.191811 2.188292
2501  4.195434 2.184669
2502  4.199057 2.184669
2503  4.202680 2.181046
2504  4.206303 2.177423
2505  4.209926 2.173800
2506  4.213549 2.170177
2507  4.217172 2.166554
2508  4.220795 2.162931
2509  4.224418 2.162931
2510  4.228041 2.159308
2511  4.231664 2.155685
2512  4.235287 2.152062
2513  4.238910 2.148439
2514  4.242533 2.144816
2515  4.246156 2.141193
2516  4.249779 2.137570
2517  4.253402 2.133947
2518  4.253402 2.130324
2519  4.257025 2.126701
2520  4.260648 2.123078
2521  4.264271 2.119455
2522  4.267894 2.115832
2523  4.271517 2.112209
2524  4.275140 2.108586
2525  4.278763 2.104963
2526  4.282386 2.101340
2527  4.286009 2.097717
2528  4.289632 2.094094
2529  4.293255 2.094094
2530  4.296878 2.090471
2531  4.300501 2.090471
2532  4.304124 2.086848
2533  4.307747 2.083225
2534  4.311370 2.079602
2535  4.311370 2.075979
2536  4.314993 2.072356
2537  4.314993 2.068733
2538  4.318616 2.065110
2539  4.318616 2.061487
2540  4.322239 2.057864
2541  4.322239 2.054241
2542  4.325862 2.050618
2543  4.325862 2.046995
2544  4.329485 2.043372
2545  4.329485 2.039749
2546  4.333108 2.036126
2547  4.333108 2.032503
2548  4.333108 2.028880
2549  4.333108 2.025257
2550  4.333108 2.021634
2551  4.333108 2.018011
2552  4.333108 2.014388
2553  4.333108 2.010765
2554  4.333108 2.007142
2555  4.333108 2.003519
2556  4.333108 1.999896
2557  4.333108 1.996273
2558  4.336731 1.992650
2559  4.340354 1.989027
2560  4.343977 1.985404
2561  4.347600 1.981781
2562  4.351223 1.978158
2563  4.354846 1.978158
2564  4.358469 1.974535
2565  4.362092 1.970912
2566  4.365715 1.967289
2567  4.369338 1.963666
2568  4.372961 1.960043
2569  4.376584 1.956420
2570  4.380207 1.952797
2571  4.380207 1.949174
2572  4.383830 1.945551
2573  4.387453 1.941928
2574  4.387453 1.938305
2575  4.391076 1.934682
2576  4.391076 1.931059
2577  4.394699 1.927436
2578  4.398322 1.923813
2579  4.401945 1.920190
2580  4.405568 1.916567
2581  4.405568 1.912944
2582  4.409191 1.912944
2583  4.412814 1.909321
2584  4.416437 1.909321
2585  4.420060 1.905698
2586  4.423683 1.905698
2587  4.427306 1.902075
2588  4.430929 1.902075
2589  4.434552 1.898452
2590  4.438175 1.898452
2591  4.441798 1.894829
2592  4.445421 1.891206
2593  4.449044 1.891206
2594  4.452667 1.887583
2595  4.456290 1.887583
2596  4.459913 1.883960
2597  4.463536 1.880337
2598  4.467159 1.876714
2599  4.470782 1.873091
2600  4.474405 1.869468
2601  4.478028 1.869468
2602  4.481651 1.865845
2603  4.485274 1.865845
2604  4.488897 1.862222
2605  4.492520 1.862222
2606  4.496143 1.862222
2607  4.499766 1.862222
2608  4.503389 1.862222
2609  4.507012 1.862222
2610  4.510635 1.862222
2611  4.514258 1.862222
2612  4.517881 1.862222
2613  4.521504 1.858599
2614  4.525127 1.858599
2615  4.528750 1.854976
2616  4.532373 1.854976
2617  4.535996 1.851353
2618  4.539619 1.851353
2619  4.543242 1.847730
2620  4.546865 1.847730
2621  4.550488 1.844107
2622  4.554111 1.844107
2623  4.557734 1.840484
2624  4.561357 1.840484
2625  4.564980 1.836861
2626  4.564980 1.833238
2627  4.568603 1.829615
2628  4.568603 1.825992
2629  4.572226 1.822369
2630  4.572226 1.818746
2631  4.575849 1.815123
2632  4.575849 1.811500
2633  4.579472 1.807877
2634  4.579472 1.804254
2635  4.583095 1.800631
2636  4.583095 1.797008
2637  4.586718 1.793385
2638  4.586718 1.789762
2639  4.586718 1.786139
2640  4.586718 1.782516
2641  4.586718 1.778893
2642  4.586718 1.775270
2643  4.586718 1.771647
2644  4.586718 1.768024
2645  4.586718 1.764401
2646  4.586718 1.760778
2647  4.586718 1.757155
2648  4.586718 1.753532
2649  4.586718 1.749909
2650  4.586718 1.746286
2651  4.586718 1.742663
2652  4.586718 1.739040
2653  4.586718 1.735417
2654  4.586718 1.731794
2655  4.590341 1.728171
2656  4.593964 1.724548
2657  4.597587 1.720925
2658  4.597587 1.717302
2659  4.601210 1.713679
2660  4.604833 1.710056
2661  4.604833 1.706433
2662  4.608456 1.706433
2663  4.612079 1.702810
2664  4.615702 1.702810
2665  4.619325 1.699187
2666  4.622948 1.699187
2667  4.626571 1.695564
2668  4.630194 1.695564
2669  4.633817 1.691941
2670  4.637440 1.691941
2671  4.641063 1.688318
2672  4.644686 1.688318
2673  4.648309 1.684695
2674  4.651932 1.681072
2675  4.655555 1.681072
2676  4.659178 1.681072
2677  4.662801 1.681072
2678  4.666424 1.681072
2679  4.670047 1.681072
2680  4.673670 1.681072
2681  4.677293 1.681072
2682  4.680916 1.681072
2683  4.684539 1.681072
2684  4.688162 1.681072
2685  4.691785 1.677449
2686  4.695408 1.677449
2687  4.699031 1.673826
2688  4.702654 1.673826
2689  4.706277 1.670203
2690  4.709900 1.670203
2691  4.713523 1.670203
2692  4.717146 1.670203
2693  4.720769 1.670203
2694  4.724392 1.666580
2695  4.728015 1.666580
2696  4.731638 1.662957
2697  4.735261 1.662957
2698  4.738884 1.659334
2699  4.742507 1.659334
2700  4.746130 1.655711
2701  4.749753 1.655711
2702  4.753376 1.652088
2703  4.756999 1.652088
2704  4.760622 1.648465
2705  4.764245 1.648465
2706  4.767868 1.644842
2707  4.771491 1.641219
2708  4.771491 1.637596
2709  4.775114 1.633973
2710  4.775114 1.630350
2711  4.778737 1.626727
2712  4.778737 1.623104
2713  4.782360 1.619481
2714  4.782360 1.615858
2715  4.785983 1.612235
2716  4.785983 1.608612
2717  4.789606 1.604989
2718  4.789606 1.601366
2719  4.793229 1.597743
2720  4.793229 1.594120
2721  4.793229 1.590497
2722  4.793229 1.586874
2723  4.793229 1.583251
2724  4.793229 1.579628
2725  4.793229 1.576005
2726  4.796852 1.572382
2727  4.796852 1.568759
2728  4.796852 1.565136
2729  4.796852 1.561513
2730  4.800475 1.557890
2731  4.804098 1.554267
2732  4.807721 1.550644
2733  4.811344 1.547021
2734  4.814967 1.543398
2735  4.818590 1.539775
2736  4.822213 1.536152
2737  4.822213 1.532529
2738  4.825836 1.528906
2739  4.825836 1.525283
2740  4.829459 1.521660
2741  4.829459 1.518037
2742  4.833082 1.514414
2743  4.833082 1.510791
2744  4.836705 1.507168
2745  4.836705 1.503545
2746  4.840328 1.499922
2747  4.843951 1.496299
2748  4.847574 1.492676
2749  4.851197 1.489053
2750  4.854820 1.485430
2751  4.858443 1.481807
2752  4.862066 1.481807
2753  4.865689 1.478184
2754  4.869312 1.474561
2755  4.872935 1.474561
2756  4.876558 1.470938
2757  4.880181 1.470938
2758  4.883804 1.470938
2759  4.887427 1.467315
2760  4.891050 1.467315
2761  4.894673 1.463692
2762  4.898296 1.463692
2763  4.901919 1.460069
2764  4.905542 1.460069
2765  4.909165 1.456446
2766  4.912788 1.456446
2767  4.916411 1.452823
2768  4.920034 1.452823
2769  4.923657 1.449200
2770  4.927280 1.449200
2771  4.930903 1.445577
2772  4.930903 1.441954
2773  4.934526 1.438331
2774  4.934526 1.434708
2775  4.938149 1.431085
2776  4.938149 1.427462
2777  4.941772 1.423839
2778  4.941772 1.420216
2779  4.945395 1.416593
2780  4.945395 1.412970
2781  4.949018 1.409347
2782  4.949018 1.405724
2783  4.952641 1.402101
2784  4.952641 1.398478
2785  4.952641 1.394855
2786  4.956264 1.391232
2787  4.959887 1.387609
2788  4.963510 1.383986
2789  4.967133 1.380363
2790  4.970756 1.376740
2791  4.974379 1.373117
2792  4.978002 1.373117
2793  4.981625 1.369494
2794  4.985248 1.369494
2795  4.988871 1.365871
2796  4.992494 1.365871
2797  4.996117 1.362248
2798  4.999740 1.362248
2799  5.003363 1.358625
2800  5.006986 1.355002
2801  5.010609 1.351379
2802  5.014232 1.347756
2803  5.017855 1.344133
2804  5.021478 1.340510
2805  5.025101 1.336887
2806  5.028724 1.333264
2807  5.032347 1.333264
2808  5.035970 1.329641
2809  5.039593 1.329641
2810  5.043216 1.326018
2811  5.046839 1.326018
2812  5.050462 1.326018
2813  5.054085 1.326018
2814  5.057708 1.322395
2815  5.061331 1.322395
2816  5.064954 1.322395
2817  5.068577 1.322395
2818  5.072200 1.322395
2819  5.075823 1.322395
2820  5.079446 1.322395
2821  5.083069 1.322395
2822  5.086692 1.322395
2823  5.090315 1.322395
2824  5.093938 1.322395
2825  5.097561 1.322395
2826  5.101184 1.322395
2827  5.104807 1.322395
2828  5.108430 1.322395
2829  5.112053 1.322395
2830  5.115676 1.322395
2831  5.119299 1.318772
2832  5.122922 1.318772
2833  5.126545 1.318772
2834  5.130168 1.315149
2835  5.133791 1.315149
2836  5.137414 1.311526
2837  5.141037 1.311526
2838  5.144660 1.307903
2839  5.148283 1.307903
2840  5.151906 1.307903
2841  5.155529 1.307903
2842  5.159152 1.307903
2843  5.162775 1.307903
2844  5.166398 1.307903
2845  5.170021 1.307903
2846  5.173644 1.307903
2847  5.177267 1.307903
2848  5.180890 1.304280
2849  5.184513 1.304280
2850  5.188136 1.300657
2851  5.191759 1.300657
2852  5.195382 1.297034
2853  5.199005 1.297034
2854  5.202628 1.293411
2855  5.206251 1.293411
2856  5.209874 1.289788
2857  5.213497 1.289788
2858  5.217120 1.286165
2859  5.220743 1.286165
2860  5.224366 1.282542
2861  5.227989 1.278919
2862  5.231612 1.275296
2863  5.235235 1.271673
2864  5.238858 1.268050
2865  5.242481 1.264427
2866  5.246104 1.260804
2867  5.249727 1.257181
2868  5.253350 1.253558
2869  5.256973 1.249935
2870  5.260596 1.246312
2871  5.264219 1.242689
2872  5.267842 1.239066
2873  5.271465 1.235443
2874  5.275088 1.235443
2875  5.278711 1.235443
2876  5.282334 1.235443
2877  5.285957 1.235443
2878  5.289580 1.235443
2879  5.293203 1.231820
2880  5.296826 1.231820
2881  5.300449 1.228197
2882  5.304072 1.228197
2883  5.307695 1.224574
2884  5.311318 1.224574
2885  5.314941 1.220951
2886  5.318564 1.220951
2887  5.322187 1.217328
2888  5.325810 1.217328
2889  5.329433 1.213705
2890  5.333056 1.213705
2891  5.336679 1.210082
2892  5.340302 1.206459
2893  5.343925 1.202836
2894  5.347548 1.199213
2895  5.351171 1.195590
2896  5.354794 1.191967
2897  5.358417 1.188344
2898  5.362040 1.184721
2899  5.365663 1.184721
2900  5.369286 1.184721
2901  5.372909 1.184721
2902  5.376532 1.181098
2903  5.380155 1.181098
2904  5.383778 1.177475
2905  5.387401 1.177475
2906  5.391024 1.173852
2907  5.394647 1.173852
2908  5.398270 1.170229
2909  5.401893 1.170229
2910  5.405516 1.166606
2911  5.409139 1.166606
2912  5.412762 1.162983
2913  5.416385 1.162983
2914  5.420008 1.159360
2915  5.423631 1.155737
2916  5.427254 1.152114
2917  5.430877 1.148491
2918  5.434500 1.144868
2919  5.438123 1.144868
2920  5.441746 1.141245
2921  5.445369 1.141245
2922  5.448992 1.137622
2923  5.452615 1.137622
2924  5.456238 1.137622
2925  5.459861 1.137622
2926  5.463484 1.133999
2927  5.467107 1.133999
2928  5.470730 1.130376
2929  5.474353 1.130376
2930  5.477976 1.126753
2931  5.481599 1.126753
2932  5.485222 1.123130
2933  5.488845 1.123130
2934  5.492468 1.119507
2935  5.496091 1.119507
2936  5.499714 1.119507
2937  5.503337 1.119507
2938  5.506960 1.119507
2939  5.510583 1.119507
2940  5.514206 1.119507
2941  5.517829 1.119507
2942  5.521452 1.119507
2943  5.525075 1.119507
2944  5.528698 1.115884
2945  5.532321 1.115884
2946  5.535944 1.112261
2947  5.539567 1.112261
2948  5.543190 1.108638
2949  5.546813 1.108638
2950  5.550436 1.105015
2951  5.554059 1.105015
2952  5.557682 1.101392
2953  5.561305 1.101392
2954  5.564928 1.097769
2955  5.568551 1.097769
2956  5.572174 1.094146
2957  5.575797 1.090523
2958  5.579420 1.086900
2959  5.579420 1.083277
2960  5.583043 1.079654
2961  5.583043 1.076031
2962  5.586666 1.072408
2963  5.586666 1.068785
2964  5.590289 1.068785
2965  5.593912 1.065162
2966  5.597535 1.061539
2967  5.601158 1.057916
2968  5.604781 1.054293
2969  5.608404 1.050670
2970  5.612027 1.047047
2971  5.615650 1.043424
2972  5.619273 1.039801
2973  5.619273 1.036178
2974  5.622896 1.032555
2975  5.622896 1.028932
2976  5.626519 1.025309
2977  5.626519 1.021686
2978  5.630142 1.018063
2979  5.630142 1.014440
2980  5.633765 1.010817
2981  5.633765 1.007194
2982  5.637388 1.003571
2983  5.637388 0.999948
2984  5.641011 0.996325
2985  5.641011 0.992702
2986  5.644634 0.989079
2987  5.644634 0.985456
2988  5.648257 0.981833
2989  5.651880 0.981833
2990  5.655503 0.981833
2991  5.659126 0.981833
2992  5.662749 0.978210
2993  5.666372 0.978210
2994  5.669995 0.974587
2995  5.673618 0.974587
2996  5.677241 0.970964
2997  5.680864 0.970964
2998  5.684487 0.967341
2999  5.688110 0.967341
3000  5.691733 0.963718
3001  5.695356 0.963718
3002  5.698979 0.960095
3003  5.702602 0.960095
3004  5.706225 0.956472
3005  5.709848 0.956472
3006  5.713471 0.952849
3007  5.717094 0.952849
3008  5.720717 0.949226
3009  5.724340 0.949226
3010  5.727963 0.945603
3011  5.731586 0.945603
3012  5.735209 0.941980
3013  5.738832 0.941980
3014  5.742455 0.938357
3015  5.746078 0.938357
3016  5.749701 0.934734
3017  5.753324 0.934734
3018  5.756947 0.931111
3019  5.760570 0.927488
3020  5.764193 0.923865
3021  5.767816 0.923865
3022  5.771439 0.920242
3023  5.775062 0.920242
3024  5.778685 0.920242
3025  5.782308 0.920242
3026  5.785931 0.920242
3027  5.789554 0.920242
3028  5.793177 0.920242
3029  5.796800 0.920242
3030  5.800423 0.920242
3031  5.804046 0.920242
3032  5.807669 0.920242
3033  5.811292 0.916619
3034  5.814915 0.916619
3035  5.818538 0.912996
3036  5.822161 0.912996
3037  5.825784 0.909373
3038  5.829407 0.909373
3039  5.833030 0.905750
3040  5.836653 0.905750
3041  5.840276 0.902127
3042  5.843899 0.902127
3043  5.847522 0.898504
3044  5.851145 0.898504
3045  5.854768 0.894881
3046  5.858391 0.891258
3047  5.862014 0.887635
3048  5.862014 0.884012
3049  5.865637 0.880389
3050  5.869260 0.876766
3051  5.872883 0.876766
3052  5.876506 0.873143
3053  5.880129 0.873143
3054  5.883752 0.869520
3055  5.887375 0.865897
3056  5.890998 0.865897
3057  5.894621 0.862274
3058  5.898244 0.862274
3059  5.901867 0.858651
3060  5.905490 0.858651
3061  5.909113 0.855028
3062  5.912736 0.855028
3063  5.916359 0.851405
3064  5.919982 0.851405
3065  5.923605 0.847782
3066  5.927228 0.847782
3067  5.930851 0.844159
3068  5.934474 0.844159
3069  5.938097 0.840536
3070  5.941720 0.836913
3071  5.945343 0.833290
3072  5.948966 0.829667
3073  5.952589 0.826044
3074  5.956212 0.822421
3075  5.959835 0.818798
3076  5.959835 0.815175
3077  5.963458 0.811552
3078  5.967081 0.811552
3079  5.970704 0.807929
3080  5.974327 0.804306
3081  5.977950 0.804306
3082  5.981573 0.800683
3083  5.985196 0.800683
3084  5.988819 0.797060
3085  5.992442 0.797060
3086  5.996065 0.797060
3087  5.999688 0.793437
3088  6.003311 0.793437
3089  6.006934 0.793437
3090  6.010557 0.793437
3091  6.014180 0.793437
3092  6.017803 0.793437
3093  6.021426 0.793437
3094  6.025049 0.793437
3095  6.028672 0.793437
3096  6.032295 0.793437
3097  6.035918 0.793437
3098  6.039541 0.789814
3099  6.043164 0.789814
3100  6.046787 0.786191
3101  6.050410 0.786191
3102  6.054033 0.782568
3103  6.057656 0.782568
3104  6.061279 0.778945
3105  6.064902 0.778945
3106  6.068525 0.775322
3107  6.072148 0.775322
3108  6.075771 0.771699
3109  6.079394 0.771699
3110  6.083017 0.768076
3111  6.086640 0.768076
3112  6.090263 0.768076
3113  6.093886 0.768076
3114  6.097509 0.768076
3115  6.101132 0.768076
3116  6.104755 0.768076
3117  6.108378 0.768076
3118  6.112001 0.768076
3119  6.115624 0.768076
3120  6.119247 0.768076
3121  6.122870 0.768076
3122  6.126493 0.764453
3123  6.130116 0.764453
3124  6.133739 0.760830
3125  6.137362 0.760830
3126  6.140985 0.757207
3127  6.144608 0.757207
3128  6.148231 0.753584
3129  6.151854 0.753584
3130  6.155477 0.749961
3131  6.159100 0.749961
3132  6.162723 0.746338
3133  6.166346 0.746338
3134  6.169969 0.742715
3135  6.169969 0.739092
3136  6.173592 0.735469
3137  6.173592 0.731846
3138  6.177215 0.728223
3139  6.177215 0.724600
3140  6.180838 0.720977
3141  6.180838 0.717354
3142  6.184461 0.713731
3143  6.184461 0.710108
3144  6.188084 0.706485
3145  6.188084 0.702862
3146  6.191707 0.699239
3147  6.191707 0.695616
3148  6.191707 0.691993
3149  6.191707 0.688370
3150  6.195330 0.684747
3151  6.195330 0.681124
3152  6.198953 0.677501
3153  6.202576 0.673878
3154  6.206199 0.670255
3155  6.209822 0.666632
3156  6.213445 0.666632
3157  6.217068 0.663009
3158  6.220691 0.659386
3159  6.224314 0.659386
3160  6.227937 0.655763
3161  6.231560 0.655763
3162  6.235183 0.652140
3163  6.238806 0.652140
3164  6.242429 0.648517
3165  6.246052 0.648517
3166  6.249675 0.644894
3167  6.253298 0.644894
3168  6.256921 0.641271
3169  6.260544 0.641271
3170  6.264167 0.637648
3171  6.267790 0.634025
3172  6.271413 0.630402
3173  6.275036 0.626779
3174  6.278659 0.623156
3175  6.282282 0.619533
3176  6.285905 0.619533
3177  6.289528 0.619533
3178  6.293151 0.619533
3179  6.296774 0.619533
3180  6.300397 0.619533
3181  6.304020 0.619533
3182  6.307643 0.619533
3183  6.311266 0.619533
3184  6.314889 0.619533
3185  6.318512 0.615910
3186  6.322135 0.615910
3187  6.325758 0.612287
3188  6.329381 0.612287
3189  6.333004 0.608664
3190  6.336627 0.608664
3191  6.340250 0.605041
3192  6.343873 0.605041
3193  6.347496 0.601418
3194  6.351119 0.601418
3195  6.354742 0.597795
3196  6.358365 0.597795
3197  6.361988 0.594172
3198  6.365611 0.590549
3199  6.369234 0.586926
3200  6.372857 0.583303
3201  6.376480 0.579680
3202  6.380103 0.579680
3203  6.383726 0.576057
3204  6.387349 0.576057
3205  6.390972 0.572434
3206  6.394595 0.572434
3207  6.398218 0.568811
3208  6.401841 0.568811
3209  6.405464 0.565188
3210  6.409087 0.565188
3211  6.412710 0.561565
3212  6.416333 0.561565
3213  6.419956 0.557942
3214  6.423579 0.557942
3215  6.427202 0.554319
3216  6.430825 0.550696
3217  6.434448 0.547073
3218  6.438071 0.543450
3219  6.438071 0.539827
3220  6.441694 0.536204
3221  6.445317 0.536204
3222  6.448940 0.532581
3223  6.452563 0.532581
3224  6.456186 0.528958
3225  6.459809 0.528958
3226  6.463432 0.525335
3227  6.467055 0.525335
3228  6.470678 0.521712
3229  6.474301 0.521712
3230  6.477924 0.518089
3231  6.481547 0.518089
3232  6.485170 0.514466
3233  6.488793 0.510843
3234  6.492416 0.507220
3235  6.496039 0.503597
3236  6.499662 0.499974
3237  6.503285 0.496351
3238  6.506908 0.492728
3239  6.510531 0.489105
3240  6.514154 0.485482
3241  6.517777 0.485482
3242  6.521400 0.481859
3243  6.525023 0.481859
3244  6.528646 0.478236
3245  6.532269 0.478236
3246  6.535892 0.474613
3247  6.539515 0.470990
3248  6.543138 0.467367
3249  6.546761 0.463744
3250  6.550384 0.460121
3251  6.554007 0.456498
3252  6.557630 0.456498
3253  6.561253 0.452875
3254  6.564876 0.449252
3255  6.568499 0.445629
3256  6.572122 0.442006
3257  6.575745 0.438383
3258  6.579368 0.438383
3259  6.582991 0.438383
3260  6.586614 0.438383
3261  6.590237 0.438383
3262  6.593860 0.438383
3263  6.597483 0.434760
3264  6.601106 0.434760
3265  6.604729 0.431137
3266  6.608352 0.431137
3267  6.611975 0.427514
3268  6.615598 0.427514
3269  6.619221 0.423891
3270  6.622844 0.423891
3271  6.626467 0.420268
3272  6.630090 0.420268
3273  6.633713 0.416645
3274  6.637336 0.416645
3275  6.640959 0.413022
3276  6.644582 0.409399
3277  6.648205 0.405776
3278  6.651828 0.402153
3279  6.655451 0.398530
3280  6.659074 0.398530
3281  6.662697 0.394907
3282  6.666320 0.394907
3283  6.669943 0.391284
3284  6.673566 0.391284
3285  6.677189 0.387661
3286  6.680812 0.387661
3287  6.684435 0.384038
3288  6.688058 0.384038
3289  6.691681 0.380415
3290  6.695304 0.376792
3291  6.698927 0.373169
3292  6.698927 0.369546
3293  6.702550 0.365923
3294  6.702550 0.362300
3295  6.706173 0.358677
3296  6.706173 0.355054
3297  6.709796 0.351431
3298  6.709796 0.347808
3299  6.713419 0.344185
3300  6.713419 0.340562
3301  6.717042 0.336939
3302  6.717042 0.333316
3303  6.720665 0.329693
3304  6.720665 0.326070
3305  6.720665 0.322447
3306  6.724288 0.318824
3307  6.727911 0.315201
3308  6.731534 0.311578
3309  6.735157 0.307955
3310  6.738780 0.307955
3311  6.742403 0.304332
3312  6.746026 0.304332
3313  6.749649 0.304332
3314  6.753272 0.304332
3315  6.756895 0.304332
3316  6.760518 0.304332
3317  6.764141 0.304332
3318  6.767764 0.307955
3319  6.771387 0.307955
3320  6.775010 0.307955
3321  6.778633 0.307955
3322  6.782256 0.307955
3323  6.785879 0.307955
3324  6.789502 0.307955
3325  6.793125 0.307955
3326  6.796748 0.307955
3327  6.800371 0.307955
3328  6.803994 0.307955
3329  6.807617 0.307955
3330  6.811240 0.307955
3331  6.814863 0.307955
3332  6.818486 0.307955
3333  6.822109 0.307955
3334  6.825732 0.307955
3335  6.829355 0.307955
3336  6.832978 0.307955
3337  6.836601 0.307955
3338  6.840224 0.307955
3339  6.843847 0.307955
3340  6.847470 0.307955
3341  6.851093 0.307955
3342  6.854716 0.307955
3343  6.858339 0.307955
3344  6.861962 0.304332
3345  6.865585 0.304332
3346  6.869208 0.300709
3347  6.872831 0.300709
3348  6.876454 0.297086
3349  6.880077 0.297086
3350  6.883700 0.297086
3351  6.887323 0.293463
3352  6.890946 0.293463
3353  6.894569 0.293463
3354  6.898192 0.293463
3355  6.901815 0.293463
3356  6.905438 0.293463
3357  6.909061 0.293463
3358  6.912684 0.293463
3359  6.916307 0.293463
3360  6.919930 0.293463
3361  6.923553 0.297086
3362  6.927176 0.297086
3363  6.930799 0.297086
3364  6.934422 0.297086
3365  6.938045 0.300709
3366  6.941668 0.300709
3367  6.945291 0.304332
3368  6.948914 0.304332
3369  6.952537 0.307955
3370  6.956160 0.307955
3371  6.959783 0.307955
3372  6.963406 0.311578
3373  6.967029 0.311578
3374  6.970652 0.311578
3375  6.974275 0.311578
3376  6.977898 0.315201
3377  6.981521 0.315201
3378  6.985144 0.318824
3379  6.988767 0.318824
3380  6.992390 0.322447
3381  6.996013 0.322447
3382  6.999636 0.326070
3383  7.003259 0.326070
3384  7.006882 0.329693
3385  7.010505 0.329693
3386  7.014128 0.329693
3387  7.017751 0.329693
3388  7.021374 0.329693
3389  7.024997 0.329693
3390  7.028620 0.329693
3391  7.032243 0.329693
3392  7.035866 0.329693
3393  7.039489 0.329693
3394  7.043112 0.329693
3395  7.046735 0.329693
3396  7.050358 0.329693
3397  7.053981 0.329693
3398  7.057604 0.329693
3399  7.061227 0.329693
3400  7.064850 0.329693
3401  7.068473 0.329693
3402  7.072096 0.329693
3403  7.075719 0.329693
3404  7.079342 0.329693
3405  7.082965 0.329693
3406  7.086588 0.329693
3407  7.090211 0.329693
3408  7.093834 0.329693
3409  7.097457 0.329693
3410  7.101080 0.329693
3411  7.104703 0.329693
3412  7.108326 0.329693
3413  7.111949 0.329693
3414  7.115572 0.326070
3415  7.119195 0.326070
3416  7.122818 0.326070
3417  7.126441 0.326070
3418  7.130064 0.326070
3419  7.133687 0.326070
3420  7.137310 0.322447
3421  7.140933 0.322447
3422  7.144556 0.318824
3423  7.148179 0.318824
3424  7.151802 0.315201
3425  7.155425 0.315201
3426  7.159048 0.311578
3427  7.162671 0.311578
3428  7.166294 0.307955
3429  7.169917 0.307955
3430  7.173540 0.304332
3431  7.177163 0.304332
3432  7.180786 0.300709
3433  7.184409 0.297086
3434  7.188032 0.293463
3435  7.191655 0.293463
3436  7.195278 0.289840
3437  7.198901 0.289840
3438  7.202524 0.289840
3439  7.206147 0.289840
3440  7.209770 0.289840
3441  7.213393 0.289840
3442  7.217016 0.289840
3443  7.220639 0.289840
3444  7.224262 0.289840
3445  7.227885 0.289840
3446  7.231508 0.289840
3447  7.235131 0.289840
3448  7.238754 0.289840
3449  7.242377 0.289840
3450  7.246000 0.289840
3451  7.249623 0.289840
3452  7.253246 0.289840
3453  7.256869 0.289840
3454  7.260492 0.289840
3455  7.264115 0.289840
3456  7.267738 0.289840
3457  7.271361 0.289840
3458  7.274984 0.289840
3459  7.278607 0.289840
3460  7.282230 0.289840
3461  7.285853 0.289840
3462  7.289476 0.289840
3463  7.293099 0.289840
3464  7.296722 0.289840
3465  7.300345 0.286217
3466  7.303968 0.286217
3467  7.307591 0.282594
3468  7.311214 0.282594
3469  7.314837 0.278971
3470  7.318460 0.278971
3471  7.322083 0.275348
3472  7.325706 0.275348
3473  7.329329 0.271725
3474  7.332952 0.271725
3475  7.336575 0.271725
3476  7.340198 0.268102
3477  7.343821 0.268102
3478  7.347444 0.268102
3479  7.351067 0.268102
3480  7.354690 0.268102
3481  7.358313 0.268102
3482  7.361936 0.268102
3483  7.365559 0.268102
3484  7.369182 0.268102
3485  7.372805 0.268102
3486  7.376428 0.268102
3487  7.380051 0.268102
3488  7.383674 0.268102
3489  7.387297 0.268102
3490  7.390920 0.268102
3491  7.394543 0.268102
3492  7.398166 0.268102
3493  7.401789 0.268102
3494  7.405412 0.268102
3495  7.409035 0.264479
3496  7.412658 0.264479
3497  7.416281 0.264479
3498  7.419904 0.264479
3499  7.423527 0.264479
3500  7.427150 0.264479
3501  7.430773 0.264479
3502  7.434396 0.264479
3503  7.438019 0.264479
3504  7.441642 0.264479
3505  7.445265 0.264479
3506  7.448888 0.264479
3507  7.452511 0.264479
3508  7.456134 0.264479
3509  7.459757 0.264479
3510  7.463380 0.264479
3511  7.467003 0.264479
3512  7.470626 0.264479
3513  7.474249 0.264479
3514  7.477872 0.264479
3515  7.481495 0.264479
3516  7.485118 0.264479
3517  7.488741 0.264479
3518  7.492364 0.264479
3519  7.495987 0.264479
3520  7.499610 0.264479
3521  7.503233 0.264479
3522  7.506856 0.264479
3523  7.510479 0.264479
3524  7.514102 0.264479
3525  7.517725 0.264479
3526  7.521348 0.264479
3527  7.524971 0.264479
3528  7.528594 0.264479
3529  7.532217 0.264479
3530  7.535840 0.264479
3531  7.539463 0.264479
3532  7.543086 0.264479
3533  7.546709 0.264479
3534  7.550332 0.264479
3535  7.553955 0.264479
3536  7.557578 0.264479
3537  7.561201 0.264479
3538  7.564824 0.264479
3539  7.568447 0.260856
3540  7.572070 0.260856
3541  7.575693 0.257233
3542  7.579316 0.257233
3543  7.582939 0.253610
3544  7.586562 0.253610
3545  7.590185 0.253610
3546  7.593808 0.249987
3547  7.597431 0.253610
3548  7.601054 0.253610
3549  7.604677 0.253610
3550  7.608300 0.257233
3551  7.611923 0.257233
3552  7.615546 0.260856
3553  7.619169 0.260856
3554  7.622792 0.264479
3555  7.626415 0.264479
3556  7.630038 0.268102
3557  7.633661 0.268102
3558  7.637284 0.271725
3559  7.640907 0.271725
3560  7.644530 0.275348
3561  7.648153 0.275348
3562  7.651776 0.278971
3563  7.655399 0.278971
3564  7.659022 0.278971
3565  7.662645 0.282594
3566  7.666268 0.282594
3567  7.669891 0.286217
3568  7.673514 0.286217
3569  7.677137 0.286217
3570  7.680760 0.289840
3571  7.684383 0.289840
3572  7.688006 0.289840
3573  7.691629 0.289840
3574  7.695252 0.289840
3575  7.698875 0.289840
3576  7.702498 0.293463
3577  7.706121 0.293463
3578  7.709744 0.297086
3579  7.713367 0.297086
3580  7.716990 0.300709
3581  7.720613 0.300709
3582  7.724236 0.304332
3583  7.727859 0.304332
3584  7.731482 0.304332
3585  7.735105 0.304332
3586  7.738728 0.304332
3587  7.742351 0.304332
3588  7.745974 0.304332
3589  7.749597 0.304332
3590  7.753220 0.304332
3591  7.756843 0.304332
3592  7.760466 0.304332
3593  7.764089 0.304332
3594  7.767712 0.304332
3595  7.771335 0.304332
3596  7.774958 0.304332
3597  7.778581 0.304332
3598  7.782204 0.304332
3599  7.785827 0.304332
3600  7.789450 0.304332
3601  7.793073 0.304332
3602  7.796696 0.304332
3603  7.800319 0.307955
3604  7.803942 0.307955
3605  7.807565 0.307955
3606  7.811188 0.307955
3607  7.814811 0.307955
3608  7.818434 0.307955
3609  7.822057 0.307955
3610  7.825680 0.307955
3611  7.829303 0.307955
3612  7.832926 0.307955
3613  7.836549 0.307955
3614  7.840172 0.307955
3615  7.843795 0.307955
3616  7.847418 0.307955
3617  7.851041 0.307955
3618  7.854664 0.307955
3619  7.858287 0.307955
3620  7.861910 0.307955
3621  7.865533 0.307955
3622  7.869156 0.307955
3623  7.872779 0.307955
3624  7.876402 0.307955
3625  7.880025 0.307955
3626  7.883648 0.307955
3627  7.887271 0.307955
3628  7.890894 0.307955
3629  7.894517 0.307955
3630  7.898140 0.304332
3631  7.901763 0.304332
3632  7.905386 0.300709
3633  7.909009 0.300709
3634  7.912632 0.297086
3635  7.916255 0.297086
3636  7.919878 0.297086
3637  7.923501 0.297086
3638  7.927124 0.297086
3639  7.930747 0.297086
3640  7.934370 0.297086
3641  7.937993 0.297086
3642  7.941616 0.297086
3643  7.945239 0.297086
3644  7.948862 0.297086
3645  7.952485 0.297086
3646  7.956108 0.297086
3647  7.959731 0.297086
3648  7.963354 0.297086
3649  7.966977 0.297086
3650  7.970600 0.297086
3651  7.974223 0.297086
3652  7.977846 0.297086
3653  7.981469 0.297086
3654  7.985092 0.297086
3655  7.988715 0.297086
3656  7.992338 0.297086
3657  7.995961 0.297086
3658  7.999584 0.297086
3659  8.003207 0.297086
3660  8.006830 0.297086
3661  8.010453 0.297086
3662  8.014076 0.297086
3663  8.017699 0.297086
3664  8.021322 0.297086
3665  8.024945 0.297086
3666  8.028568 0.297086
3667  8.032191 0.297086
3668  8.035814 0.297086
3669  8.039437 0.297086
3670  8.043060 0.297086
3671  8.046683 0.297086
3672  8.050306 0.297086
3673  8.053929 0.297086
3674  8.057552 0.300709
3675  8.061175 0.300709
3676  8.064798 0.304332
3677  8.068421 0.304332
3678  8.072044 0.304332
3679  8.075667 0.304332
3680  8.079290 0.304332
3681  8.082913 0.304332
3682  8.086536 0.304332
3683  8.090159 0.304332
3684  8.093782 0.304332
3685  8.097405 0.304332
3686  8.101028 0.304332
3687  8.104651 0.304332
3688  8.108274 0.304332
3689  8.111897 0.304332
3690  8.115520 0.304332
3691  8.119143 0.304332
3692  8.122766 0.304332
3693  8.126389 0.304332
3694  8.130012 0.304332
3695  8.133635 0.304332
3696  8.137258 0.304332
3697  8.140881 0.304332
3698  8.144504 0.304332
3699  8.148127 0.304332
3700  8.151750 0.304332
3701  8.155373 0.304332
3702  8.158996 0.304332
3703  8.162619 0.300709
3704  8.166242 0.300709
3705  8.169865 0.300709
3706  8.173488 0.300709
3707  8.177111 0.300709
3708  8.180734 0.300709
3709  8.184357 0.304332
3710  8.187980 0.304332
3711  8.191603 0.307955
3712  8.195226 0.307955
3713  8.198849 0.311578
3714  8.202472 0.311578
3715  8.206095 0.315201
3716  8.209718 0.315201
3717  8.213341 0.315201
3718  8.216964 0.315201
3719  8.220587 0.315201
3720  8.224210 0.315201
3721  8.227833 0.315201
3722  8.231456 0.315201
3723  8.235079 0.315201
3724  8.238702 0.315201
3725  8.242325 0.315201
3726  8.245948 0.315201
3727  8.249571 0.315201
3728  8.253194 0.315201
3729  8.256817 0.315201
3730  8.260440 0.315201
3731  8.264063 0.315201
3732  8.267686 0.315201
3733  8.271309 0.315201
3734  8.274932 0.315201
3735  8.278555 0.315201
3736  8.282178 0.315201
3737  8.285801 0.315201
3738  8.289424 0.315201
3739  8.293047 0.315201
3740  8.296670 0.315201
3741  8.300293 0.315201
3742  8.303916 0.315201
3743  8.307539 0.315201
3744  8.311162 0.315201
3745  8.314785 0.315201
3746  8.318408 0.315201
3747  8.322031 0.318824
3748  8.325654 0.318824
3749  8.329277 0.318824
3750  8.332900 0.318824
3751  8.336523 0.318824
3752  8.340146 0.318824
3753  8.343769 0.318824
3754  8.347392 0.318824
3755  8.351015 0.318824
3756  8.354638 0.318824
3757  8.358261 0.318824
3758  8.361884 0.318824
3759  8.365507 0.318824
3760  8.369130 0.318824
3761  8.372753 0.318824
3762  8.376376 0.318824
3763  8.379999 0.318824
3764  8.383622 0.318824
3765  8.387245 0.318824
3766  8.390868 0.318824
3767  8.394491 0.318824
3768  8.398114 0.318824
3769  8.401737 0.318824
3770  8.405360 0.318824
3771  8.408983 0.318824
3772  8.412606 0.318824
3773  8.416229 0.318824
3774  8.419852 0.318824
3775  8.423475 0.318824
3776  8.427098 0.318824
3777  8.430721 0.318824
3778  8.434344 0.315201
3779  8.437967 0.315201
3780  8.441590 0.311578
3781  8.445213 0.311578
3782  8.448836 0.311578
3783  8.452459 0.311578
3784  8.456082 0.311578
3785  8.459705 0.311578
3786  8.463328 0.311578
3787  8.466951 0.311578
3788  8.470574 0.311578
3789  8.474197 0.311578
3790  8.477820 0.311578
3791  8.481443 0.311578
3792  8.485066 0.311578
3793  8.488689 0.311578
3794  8.492312 0.311578
3795  8.495935 0.311578
3796  8.499558 0.311578
3797  8.503181 0.311578
3798  8.506804 0.311578
3799  8.510427 0.307955
3800  8.514050 0.307955
3801  8.517673 0.304332
3802  8.521296 0.304332
3803  8.524919 0.300709
3804  8.528542 0.300709
3805  8.532165 0.297086
3806  8.535788 0.297086
3807  8.539411 0.293463
3808  8.543034 0.293463
3809  8.546657 0.289840
3810  8.550280 0.289840
3811  8.553903 0.286217
3812  8.557526 0.286217
3813  8.561149 0.282594
3814  8.564772 0.282594
3815  8.568395 0.282594
3816  8.572018 0.278971
3817  8.575641 0.278971
3818  8.579264 0.278971
3819  8.582887 0.275348
3820  8.586510 0.275348
3821  8.590133 0.278971
3822  8.593756 0.278971
3823  8.597379 0.278971
3824  8.601002 0.278971
3825  8.604625 0.282594
3826  8.608248 0.282594
3827  8.611871 0.286217
3828  8.615494 0.286217
3829  8.619117 0.289840
3830  8.622740 0.289840
3831  8.626363 0.293463
3832  8.629986 0.293463
3833  8.633609 0.297086
3834  8.637232 0.297086
3835  8.640855 0.300709
3836  8.644478 0.300709
3837  8.648101 0.304332
3838  8.651724 0.304332
3839  8.655347 0.304332
3840  8.658970 0.304332
3841  8.662593 0.304332
3842  8.666216 0.304332
3843  8.669839 0.304332
3844  8.673462 0.304332
3845  8.677085 0.304332
3846  8.680708 0.304332
3847  8.684331 0.304332
3848  8.687954 0.304332
3849  8.691577 0.304332
3850  8.695200 0.304332
3851  8.698823 0.304332
3852  8.702446 0.304332
3853  8.706069 0.304332
3854  8.709692 0.304332
3855  8.713315 0.304332
3856  8.716938 0.304332
3857  8.720561 0.304332
3858  8.724184 0.307955
3859  8.727807 0.307955
3860  8.731430 0.307955
3861  8.735053 0.307955
3862  8.738676 0.307955
3863  8.742299 0.307955
3864  8.745922 0.307955
3865  8.749545 0.307955
3866  8.753168 0.307955
3867  8.756791 0.307955
3868  8.760414 0.307955
3869  8.764037 0.307955
3870  8.767660 0.307955
3871  8.771283 0.307955
3872  8.774906 0.307955
3873  8.778529 0.307955
3874  8.782152 0.307955
3875  8.785775 0.307955
3876  8.789398 0.307955
3877  8.793021 0.307955
3878  8.796644 0.307955
3879  8.800267 0.307955
3880  8.803890 0.307955
3881  8.807513 0.307955
3882  8.811136 0.307955
3883  8.814759 0.307955
3884  8.818382 0.304332
3885  8.822005 0.304332
3886  8.825628 0.304332
3887  8.829251 0.304332
3888  8.832874 0.300709
3889  8.836497 0.300709
3890  8.840120 0.300709
3891  8.843743 0.304332
3892  8.847366 0.304332
3893  8.850989 0.307955
3894  8.854612 0.307955
3895  8.858235 0.311578
3896  8.861858 0.311578
3897  8.865481 0.311578
3898  8.869104 0.311578
3899  8.872727 0.311578
3900  8.876350 0.311578
3901  8.879973 0.311578
3902  8.883596 0.311578
3903  8.887219 0.311578
3904  8.890842 0.311578
3905  8.894465 0.311578
3906  8.898088 0.311578
3907  8.901711 0.311578
3908  8.905334 0.311578
3909  8.908957 0.311578
3910  8.912580 0.311578
3911  8.916203 0.311578
3912  8.919826 0.311578
3913  8.923449 0.311578
3914  8.927072 0.311578
3915  8.930695 0.311578
3916  8.934318 0.311578
3917  8.937941 0.311578
3918  8.941564 0.311578
3919  8.945187 0.311578
3920  8.948810 0.311578
3921  8.952433 0.311578
3922  8.956056 0.311578
3923  8.959679 0.311578
3924  8.963302 0.311578
3925  8.966925 0.311578
3926  8.970548 0.311578
3927  8.974171 0.311578
3928  8.977794 0.311578
3929  8.981417 0.311578
3930  8.985040 0.311578
3931  8.988663 0.311578
3932  8.992286 0.311578
3933  8.995909 0.311578
3934  8.999532 0.311578
3935  9.003155 0.311578
3936  9.006778 0.311578
3937  9.010401 0.311578
3938  9.014024 0.311578
3939  9.017647 0.307955
3940  9.021270 0.307955
3941  9.024893 0.304332
3942  9.028516 0.304332
3943  9.032139 0.300709
3944  9.035762 0.300709
3945  9.039385 0.300709
3946  9.043008 0.300709
3947  9.046631 0.300709
3948  9.050254 0.300709
3949  9.053877 0.300709
3950  9.057500 0.300709
3951  9.061123 0.300709
3952  9.064746 0.300709
3953  9.068369 0.300709
3954  9.071992 0.300709
3955  9.075615 0.300709
3956  9.079238 0.297086
3957  9.082861 0.297086
3958  9.086484 0.293463
3959  9.090107 0.293463
3960  9.093730 0.289840
3961  9.097353 0.289840
3962  9.100976 0.286217
3963  9.104599 0.286217
3964  9.108222 0.282594
3965  9.111845 0.282594
3966  9.115468 0.282594
3967  9.119091 0.282594
3968  9.122714 0.282594
3969  9.126337 0.282594
3970  9.129960 0.282594
3971  9.133583 0.282594
3972  9.137206 0.286217
3973  9.140829 0.286217
3974  9.144452 0.286217
3975  9.148075 0.289840
3976  9.151698 0.289840
3977  9.155321 0.289840
3978  9.158944 0.293463
3979  9.162567 0.293463
3980  9.166190 0.293463
3981  9.169813 0.293463
3982  9.173436 0.293463
3983  9.177059 0.293463
3984  9.180682 0.293463
3985  9.184305 0.293463
3986  9.187928 0.293463
3987  9.191551 0.293463
3988  9.195174 0.297086
3989  9.198797 0.297086
3990  9.202420 0.300709
3991  9.206043 0.300709
3992  9.209666 0.304332
3993  9.213289 0.304332
3994  9.216912 0.304332
3995  9.220535 0.307955
3996  9.224158 0.311578
3997  9.227781 0.311578
3998  9.231404 0.315201
3999  9.231404 0.318824
4000  9.235027 0.322447
4001  9.235027 0.326070
4002  9.238650 0.329693
4003  9.238650 0.333316
4004  9.242273 0.336939
4005  9.245896 0.340562
4006  9.245896 0.344185
4007  9.249519 0.347808
4008  9.253142 0.351431
4009  9.256765 0.355054
4010  9.260388 0.355054
4011  9.264011 0.358677
4012  9.267634 0.358677
4013  9.271257 0.362300
4014  9.274880 0.362300
4015  9.278503 0.365923
4016  9.282126 0.365923
4017  9.285749 0.369546
4018  9.289372 0.369546
4019  9.292995 0.373169
4020  9.296618 0.376792
4021  9.300241 0.380415
4022  9.303864 0.384038
4023  9.307487 0.387661
4024  9.311110 0.391284
4025  9.314733 0.394907
4026  9.318356 0.398530
4027  9.321979 0.402153
4028  9.325602 0.405776
4029  9.329225 0.409399
4030  9.332848 0.413022
4031  9.336471 0.416645
4032  9.340094 0.420268
4033  9.343717 0.423891
4034  9.347340 0.427514
4035  9.347340 0.431137
4036  9.350963 0.434760
4037  9.350963 0.438383
4038  9.354586 0.442006
4039  9.354586 0.445629
4040  9.358209 0.449252
4041  9.358209 0.452875
4042  9.361832 0.456498
4043  9.365455 0.460121
4044  9.365455 0.463744
4045  9.369078 0.467367
4046  9.372701 0.470990
4047  9.372701 0.474613
4048  9.376324 0.478236
4049  9.376324 0.481859
4050  9.379947 0.485482
4051  9.379947 0.489105
4052  9.383570 0.492728
4053  9.383570 0.496351
4054  9.387193 0.499974
4055  9.387193 0.503597
4056  9.390816 0.507220
4057  9.394439 0.510843
4058  9.398062 0.514466
4059  9.401685 0.518089
4060  9.405308 0.521712
4061  9.408931 0.525335
4062  9.412554 0.528958
4063  9.416177 0.532581
4064  9.419800 0.536204
4065  9.423423 0.539827
4066  9.427046 0.543450
4067  9.430669 0.547073
4068  9.434292 0.550696
4069  9.437915 0.554319
4070  9.441538 0.557942
4071  9.441538 0.561565
4072  9.441538 0.565188
4073  9.441538 0.568811
4074  9.441538 0.572434
4075  9.441538 0.576057
4076  9.441538 0.579680
4077  9.441538 0.583303
4078  9.441538 0.586926
4079  9.441538 0.590549
4080  9.441538 0.594172
4081  9.445161 0.597795
4082  9.445161 0.601418
4083  9.448784 0.605041
4084  9.448784 0.608664
4085  9.452407 0.612287
4086  9.452407 0.615910
4087  9.456030 0.619533
4088  9.456030 0.623156
4089  9.459653 0.626779
4090  9.459653 0.630402
4091  9.463276 0.634025
4092  9.463276 0.637648
4093  9.466899 0.641271
4094  9.470522 0.644894
4095  9.474145 0.644894
4096  9.477768 0.648517
4097  9.481391 0.652140
4098  9.485014 0.652140
4099  9.488637 0.655763
4100  9.488637 0.659386
4101  9.492260 0.663009
4102  9.495883 0.666632
4103  9.495883 0.670255
4104  9.499506 0.673878
4105  9.503129 0.677501
4106  9.506752 0.681124
4107  9.510375 0.684747
4108  9.513998 0.688370
4109  9.517621 0.688370
4110  9.521244 0.691993
4111  9.524867 0.691993
4112  9.528490 0.695616
4113  9.532113 0.695616
4114  9.535736 0.699239
4115  9.539359 0.699239
4116  9.542982 0.702862
4117  9.546605 0.702862
4118  9.550228 0.706485
4119  9.553851 0.706485
4120  9.557474 0.710108
4121  9.561097 0.710108
4122  9.564720 0.710108
4123  9.568343 0.713731
4124  9.571966 0.717354
4125  9.575589 0.720977
4126  9.579212 0.724600
4127  9.582835 0.728223
4128  9.586458 0.731846
4129  9.590081 0.735469
4130  9.593704 0.739092
4131  9.593704 0.742715
4132  9.597327 0.746338
4133  9.597327 0.749961
4134  9.597327 0.753584
4135  9.597327 0.757207
4136  9.597327 0.760830
4137  9.597327 0.764453
4138  9.597327 0.768076
4139  9.597327 0.771699
4140  9.600950 0.775322
4141  9.600950 0.778945
4142  9.604573 0.782568
4143  9.604573 0.786191
4144  9.608196 0.789814
4145  9.608196 0.793437
4146  9.611819 0.797060
4147  9.611819 0.800683
4148  9.615442 0.804306
4149  9.615442 0.807929
4150  9.619065 0.811552
4151  9.619065 0.815175
4152  9.622688 0.818798
4153  9.622688 0.822421
4154  9.626311 0.826044
4155  9.629934 0.829667
4156  9.633557 0.833290
4157  9.633557 0.836913
4158  9.637180 0.840536
4159  9.637180 0.844159
4160  9.640803 0.847782
4161  9.640803 0.851405
4162  9.644426 0.855028
4163  9.644426 0.858651
4164  9.648049 0.862274
4165  9.648049 0.865897
4166  9.651672 0.869520
4167  9.655295 0.873143
4168  9.658918 0.876766
4169  9.662541 0.876766
4170  9.666164 0.880389
4171  9.669787 0.880389
4172  9.673410 0.884012
4173  9.677033 0.884012
4174  9.680656 0.887635
4175  9.684279 0.887635
4176  9.687902 0.891258
4177  9.691525 0.891258
4178  9.695148 0.894881
4179  9.698771 0.894881
4180  9.702394 0.898504
4181  9.706017 0.898504
4182  9.709640 0.898504
4183  9.713263 0.898504
4184  9.716886 0.898504
4185  9.720509 0.898504
4186  9.724132 0.898504
4187  9.727755 0.902127
4188  9.731378 0.905750
4189  9.735001 0.909373
4190  9.738624 0.912996
4191  9.742247 0.916619
4192  9.745870 0.920242
4193  9.749493 0.923865
4194  9.753116 0.927488
4195  9.756739 0.931111
4196  9.760362 0.934734
4197  9.760362 0.938357
4198  9.760362 0.941980
4199  9.763985 0.945603
4200  9.763985 0.949226
4201  9.763985 0.952849
4202  9.763985 0.956472
4203  9.763985 0.960095
4204  9.763985 0.963718
4205  9.763985 0.967341
4206  9.763985 0.970964
4207  9.767608 0.974587
4208  9.767608 0.978210
4209  9.771231 0.981833
4210  9.771231 0.985456
4211  9.774854 0.989079
4212  9.774854 0.992702
4213  9.778477 0.996325
4214  9.778477 0.999948
4215  9.782100 1.003571
4216  9.782100 1.007194
4217  9.785723 1.010817
4218  9.785723 1.014440
4219  9.789346 1.018063
4220  9.792969 1.021686
4221  9.796592 1.025309
4222  9.800215 1.028932
4223  9.803838 1.032555
4224  9.807461 1.036178
4225  9.811084 1.039801
4226  9.814707 1.043424
4227  9.818330 1.047047
4228  9.821953 1.050670
4229  9.825576 1.054293
4230  9.829199 1.057916
4231  9.832822 1.061539
4232  9.836445 1.065162
4233  9.840068 1.068785
4234  9.843691 1.072408
4235  9.847314 1.076031
4236  9.850937 1.079654
4237  9.854560 1.083277
4238  9.858183 1.086900
4239  9.861806 1.090523
4240  9.865429 1.094146
4241  9.865429 1.097769
4242  9.869052 1.101392
4243  9.869052 1.105015
4244  9.872675 1.108638
4245  9.876298 1.112261
4246  9.876298 1.115884
4247  9.879921 1.119507
4248  9.883544 1.123130
4249  9.887167 1.126753
4250  9.890790 1.130376
4251  9.894413 1.133999
4252  9.898036 1.137622
4253  9.901659 1.141245
4254  9.905282 1.144868
4255  9.905282 1.148491
4256  9.905282 1.152114
4257  9.908905 1.155737
4258  9.908905 1.159360
4259  9.912528 1.162983
4260  9.912528 1.166606
4261  9.916151 1.170229
4262  9.916151 1.173852
4263  9.919774 1.177475
4264  9.919774 1.181098
4265  9.923397 1.184721
4266  9.923397 1.188344
4267  9.927020 1.191967
4268  9.927020 1.195590
4269  9.930643 1.199213
4270  9.934266 1.202836
4271  9.937889 1.206459
4272  9.941512 1.210082
4273  9.945135 1.213705
4274  9.948758 1.213705
4275  9.952381 1.217328
4276  9.952381 1.220951
4277  9.956004 1.224574
4278  9.956004 1.228197
4279  9.959627 1.231820
4280  9.959627 1.235443
4281  9.963250 1.239066
4282  9.963250 1.242689
4283  9.966873 1.246312
4284  9.966873 1.249935
4285  9.970496 1.253558
4286  9.970496 1.257181
4287  9.974119 1.260804
4288  9.974119 1.264427
4289  9.977742 1.268050
4290  9.981365 1.271673
4291  9.984988 1.271673
4292  9.988611 1.275296
4293  9.992234 1.278919
4294  9.995857 1.278919
4295  9.999480 1.282542
4296  10.003103 1.286165
4297  10.006726 1.289788
4298  10.010349 1.293411
4299  10.010349 1.297034
4300  10.010349 1.300657
4301  10.010349 1.304280
4302  10.010349 1.307903
4303  10.010349 1.311526
4304  10.010349 1.315149
4305  10.010349 1.318772
4306  10.010349 1.322395
4307  10.010349 1.326018
4308  10.010349 1.329641
4309  10.010349 1.333264
4310  10.010349 1.336887
4311  10.013972 1.340510
4312  10.013972 1.344133
4313  10.017595 1.347756
4314  10.017595 1.351379
4315  10.021218 1.355002
4316  10.021218 1.358625
4317  10.024841 1.362248
4318  10.024841 1.365871
4319  10.028464 1.369494
4320  10.028464 1.373117
4321  10.032087 1.376740
4322  10.032087 1.380363
4323  10.035710 1.383986
4324  10.039333 1.387609
4325  10.042956 1.391232
4326  10.046579 1.391232
4327  10.050202 1.394855
4328  10.053825 1.398478
4329  10.057448 1.398478
4330  10.057448 1.402101
4331  10.057448 1.405724
4332  10.057448 1.409347
4333  10.057448 1.412970
4334  10.061071 1.416593
4335  10.061071 1.420216
4336  10.061071 1.423839
4337  10.064694 1.427462
4338  10.064694 1.431085
4339  10.068317 1.434708
4340  10.068317 1.438331
4341  10.071940 1.441954
4342  10.071940 1.445577
4343  10.075563 1.449200
4344  10.075563 1.452823
4345  10.079186 1.456446
4346  10.079186 1.460069
4347  10.082809 1.463692
4348  10.082809 1.467315
4349  10.086432 1.470938
4350  10.090055 1.474561
4351  10.093678 1.478184
4352  10.097301 1.481807
4353  10.100924 1.481807
4354  10.104547 1.485430
4355  10.108170 1.489053
4356  10.111793 1.489053
4357  10.115416 1.492676
4358  10.119039 1.496299
4359  10.119039 1.499922
4360  10.122662 1.503545
4361  10.122662 1.507168
4362  10.126285 1.510791
4363  10.126285 1.514414
4364  10.129908 1.518037
4365  10.129908 1.521660
4366  10.133531 1.525283
4367  10.133531 1.528906
4368  10.137154 1.532529
4369  10.137154 1.536152
4370  10.140777 1.539775
4371  10.140777 1.543398
4372  10.144400 1.547021
4373  10.144400 1.550644
4374  10.148023 1.554267
4375  10.151646 1.554267
4376  10.155269 1.557890
4377  10.158892 1.557890
4378  10.162515 1.561513
4379  10.166138 1.561513
4380  10.169761 1.565136
4381  10.173384 1.565136
4382  10.177007 1.568759
4383  10.180630 1.568759
4384  10.184253 1.572382
4385  10.187876 1.572382
4386  10.191499 1.576005
4387  10.195122 1.576005
4388  10.198745 1.576005
4389  10.202368 1.576005
4390  10.205991 1.576005
4391  10.209614 1.576005
4392  10.213237 1.576005
4393  10.216860 1.576005
4394  10.220483 1.576005
4395  10.224106 1.576005
4396  10.227729 1.576005
4397  10.231352 1.576005
4398  10.234975 1.576005
4399  10.238598 1.576005
4400  10.242221 1.576005
4401  10.245844 1.576005
4402  10.249467 1.576005
4403  10.253090 1.579628
4404  10.256713 1.583251
4405  10.260336 1.583251
4406  10.263959 1.586874
4407  10.267582 1.586874
4408  10.271205 1.590497
4409  10.274828 1.590497
4410  10.278451 1.594120
4411  10.282074 1.597743
4412  10.285697 1.601366
4413  10.289320 1.604989
4414  10.289320 1.608612
4415  10.292943 1.612235
4416  10.292943 1.615858
4417  10.296566 1.619481
4418  10.296566 1.623104
4419  10.300189 1.626727
4420  10.300189 1.630350
4421  10.303812 1.633973
4422  10.303812 1.637596
4423  10.307435 1.641219
4424  10.307435 1.644842
4425  10.311058 1.648465
4426  10.311058 1.652088
4427  10.314681 1.655711
4428  10.318304 1.655711
4429  10.321927 1.659334
4430  10.325550 1.659334
4431  10.329173 1.662957
4432  10.332796 1.662957
4433  10.336419 1.666580
4434  10.340042 1.666580
4435  10.343665 1.670203
4436  10.347288 1.670203
4437  10.350911 1.673826
4438  10.354534 1.673826
4439  10.358157 1.677449
4440  10.361780 1.677449
4441  10.365403 1.677449
4442  10.369026 1.677449
4443  10.372649 1.681072
4444  10.376272 1.684695
4445  10.376272 1.688318
4446  10.379895 1.691941
4447  10.383518 1.695564
4448  10.387141 1.699187
4449  10.390764 1.702810
4450  10.394387 1.702810
4451  10.398010 1.706433
4452  10.401633 1.710056
4453  10.405256 1.710056
4454  10.408879 1.713679
4455  10.412502 1.713679
4456  10.416125 1.717302
4457  10.419748 1.720925
4458  10.423371 1.724548
4459  10.426994 1.728171
4460  10.430617 1.731794
4461  10.434240 1.735417
4462  10.437863 1.739040
4463  10.441486 1.742663
4464  10.445109 1.746286
4465  10.448732 1.749909
4466  10.448732 1.753532
4467  10.452355 1.757155
4468  10.455978 1.760778
4469  10.455978 1.764401
4470  10.459601 1.768024
4471  10.463224 1.771647
4472  10.463224 1.775270
4473  10.466847 1.778893
4474  10.470470 1.782516
4475  10.474093 1.786139
4476  10.477716 1.789762
4477  10.481339 1.793385
4478  10.484962 1.797008
4479  10.484962 1.800631
4480  10.484962 1.804254
4481  10.484962 1.807877
4482  10.484962 1.811500
4483  10.484962 1.815123
4484  10.484962 1.818746
4485  10.484962 1.822369
4486  10.484962 1.825992
4487  10.484962 1.829615
4488  10.484962 1.833238
4489  10.484962 1.836861
4490  10.484962 1.840484
4491  10.484962 1.844107
4492  10.488585 1.847730
4493  10.488585 1.851353
4494  10.492208 1.854976
4495  10.492208 1.858599
4496  10.495831 1.862222
4497  10.495831 1.865845
4498  10.499454 1.869468
4499  10.499454 1.873091
4500  10.503077 1.876714
4501  10.503077 1.880337
4502  10.506700 1.883960
4503  10.506700 1.887583
4504  10.510323 1.891206
4505  10.510323 1.894829
4506  10.513946 1.898452
4507  10.513946 1.902075
4508  10.517569 1.905698
4509  10.517569 1.909321
4510  10.521192 1.912944
4511  10.521192 1.916567
4512  10.524815 1.920190
4513  10.524815 1.923813
4514  10.528438 1.927436
4515  10.532061 1.931059
4516  10.535684 1.931059
4517  10.539307 1.934682
4518  10.542930 1.934682
4519  10.546553 1.938305
4520  10.550176 1.938305
4521  10.553799 1.941928
4522  10.557422 1.941928
4523  10.561045 1.945551
4524  10.564668 1.945551
4525  10.568291 1.949174
4526  10.571914 1.949174
4527  10.575537 1.952797
4528  10.579160 1.952797
4529  10.582783 1.956420
4530  10.586406 1.956420
4531  10.590029 1.960043
4532  10.590029 1.963666
4533  10.590029 1.967289
4534  10.590029 1.970912
4535  10.593652 1.974535
4536  10.593652 1.978158
4537  10.593652 1.981781
4538  10.593652 1.985404
4539  10.593652 1.989027
4540  10.593652 1.992650
4541  10.597275 1.996273
4542  10.597275 1.999896
4543  10.600898 2.003519
4544  10.600898 2.007142
4545  10.604521 2.010765
4546  10.604521 2.014388
4547  10.608144 2.018011
4548  10.608144 2.021634
4549  10.611767 2.025257
4550  10.611767 2.028880
4551  10.615390 2.032503
4552  10.615390 2.036126
4553  10.619013 2.039749
4554  10.622636 2.039749
4555  10.626259 2.043372
4556  10.629882 2.043372
4557  10.633505 2.046995
4558  10.637128 2.046995
4559  10.640751 2.050618
4560  10.644374 2.050618
4561  10.647997 2.054241
4562  10.651620 2.054241
4563  10.655243 2.057864
4564  10.658866 2.057864
4565  10.662489 2.061487
4566  10.666112 2.061487
4567  10.669735 2.061487
4568  10.673358 2.061487
4569  10.676981 2.061487
4570  10.680604 2.061487
4571  10.684227 2.061487
4572  10.687850 2.061487
4573  10.691473 2.061487
4574  10.695096 2.061487
4575  10.698719 2.061487
4576  10.702342 2.065110
4577  10.705965 2.068733
4578  10.709588 2.072356
4579  10.713211 2.075979
4580  10.716834 2.079602
4581  10.720457 2.083225
4582  10.724080 2.086848
4583  10.727703 2.090471
4584  10.727703 2.094094
4585  10.731326 2.097717
4586  10.734949 2.101340
4587  10.734949 2.104963
4588  10.734949 2.108586
4589  10.734949 2.112209
4590  10.734949 2.115832
4591  10.734949 2.119455
4592  10.734949 2.123078
4593  10.734949 2.126701
4594  10.734949 2.130324
4595  10.734949 2.133947
4596  10.734949 2.137570
4597  10.734949 2.141193
4598  10.734949 2.144816
4599  10.734949 2.148439
4600  10.734949 2.152062
4601  10.734949 2.155685
4602  10.734949 2.159308
4603  10.738572 2.162931
4604  10.738572 2.166554
4605  10.742195 2.170177
4606  10.742195 2.173800
4607  10.745818 2.177423
4608  10.745818 2.181046
4609  10.749441 2.184669
4610  10.749441 2.188292
4611  10.753064 2.191915
4612  10.753064 2.195538
4613  10.753064 2.199161
4614  10.753064 2.202784
4615  10.756687 2.206407
4616  10.756687 2.210030
4617  10.756687 2.213653
4618  10.756687 2.217276
4619  10.756687 2.220899
4620  10.756687 2.224522
4621  10.756687 2.228145
4622  10.756687 2.231768
4623  10.756687 2.235391
4624  10.756687 2.239014
4625  10.756687 2.242637
4626  10.756687 2.246260
4627  10.756687 2.249883
4628  10.756687 2.253506
4629  10.756687 2.257129
4630  10.756687 2.260752
4631  10.756687 2.264375
4632  10.756687 2.267998
4633  10.756687 2.271621
4634  10.756687 2.275244
4635  10.756687 2.278867
4636  10.756687 2.282490
4637  10.760310 2.286113
4638  10.760310 2.289736
4639  10.763933 2.293359
4640  10.763933 2.296982
4641  10.767556 2.300605
4642  10.767556 2.304228
4643  10.771179 2.307851
4644  10.771179 2.311474
4645  10.774802 2.315097
4646  10.774802 2.318720
4647  10.778425 2.322343
4648  10.778425 2.325966
4649  10.778425 2.329589
4650  10.778425 2.333212
4651  10.778425 2.336835
4652  10.778425 2.340458
4653  10.778425 2.344081
4654  10.778425 2.347704
4655  10.782048 2.351327
4656  10.782048 2.354950
4657  10.785671 2.358573
4658  10.785671 2.362196
4659  10.789294 2.365819
4660  10.789294 2.369442
4661  10.792917 2.373065
4662  10.792917 2.376688
4663  10.796540 2.380311
4664  10.796540 2.383934
4665  10.800163 2.387557
4666  10.800163 2.391180
4667  10.803786 2.394803
4668  10.807409 2.398426
4669  10.811032 2.402049
4670  10.814655 2.402049
4671  10.818278 2.405672
4672  10.821901 2.409295
4673  10.825524 2.409295
4674  10.829147 2.412918
4675  10.832770 2.412918
4676  10.836393 2.416541
4677  10.840016 2.420164
4678  10.840016 2.423787
4679  10.843639 2.427410
4680  10.847262 2.431033
4681  10.850885 2.431033
4682  10.854508 2.434656
4683  10.858131 2.434656
4684  10.861754 2.438279
4685  10.865377 2.438279
4686  10.869000 2.441902
4687  10.872623 2.441902
4688  10.876246 2.445525
4689  10.879869 2.445525
4690  10.883492 2.449148
4691  10.887115 2.449148
4692  10.890738 2.452771
4693  10.894361 2.452771
4694  10.897984 2.452771
4695  10.901607 2.452771
4696  10.905230 2.452771
4697  10.908853 2.452771
4698  10.912476 2.452771
4699  10.916099 2.452771
4700  10.919722 2.452771
4701  10.923345 2.452771
4702  10.926968 2.452771
4703  10.930591 2.452771
4704  10.934214 2.452771
4705  10.937837 2.452771
4706  10.941460 2.452771
4707  10.945083 2.452771
4708  10.948706 2.452771
4709  10.952329 2.452771
4710  10.955952 2.452771
4711  10.959575 2.452771
4712  10.963198 2.452771
4713  10.966821 2.452771
4714  10.970444 2.452771
4715  10.974067 2.452771
4716  10.977690 2.452771
4717  10.981313 2.456394
4718  10.984936 2.456394
4719  10.988559 2.460017
4720  10.992182 2.463640
4721  10.995805 2.467263
4722  10.999428 2.470886
4723  11.003051 2.474509
4724  11.006674 2.478132
4725  11.010297 2.481755
4726  11.013920 2.485378
4727  11.013920 2.489001
4728  11.013920 2.492624
4729  11.013920 2.496247
4730  11.013920 2.499870
4731  11.013920 2.503493
4732  11.013920 2.507116
4733  11.017543 2.510739
4734  11.017543 2.514362
4735  11.021166 2.517985
4736  11.021166 2.521608
4737  11.024789 2.525231
4738  11.024789 2.528854
4739  11.028412 2.532477
4740  11.028412 2.536100
4741  11.032035 2.539723
4742  11.032035 2.543346
4743  11.035658 2.546969
4744  11.035658 2.550592
4745  11.039281 2.554215
4746  11.039281 2.557838
4747  11.039281 2.561461
4748  11.039281 2.565084
4749  11.039281 2.568707
4750  11.039281 2.572330
4751  11.039281 2.575953
4752  11.042904 2.579576
4753  11.042904 2.583199
4754  11.046527 2.586822
4755  11.046527 2.590445
4756  11.050150 2.594068
4757  11.050150 2.597691
4758  11.053773 2.601314
4759  11.053773 2.604937
4760  11.057396 2.608560
4761  11.057396 2.612183
4762  11.061019 2.615806
4763  11.061019 2.619429
4764  11.064642 2.623052
4765  11.068265 2.623052
4766  11.071888 2.626675
4767  11.075511 2.626675
4768  11.079134 2.630298
4769  11.082757 2.630298
4770  11.086380 2.633921
4771  11.090003 2.633921
4772  11.093626 2.637544
4773  11.097249 2.637544
4774  11.100872 2.641167
4775  11.104495 2.641167
4776  11.104495 2.644790
4777  11.108118 2.648413
4778  11.108118 2.652036
4779  11.111741 2.655659
4780  11.111741 2.659282
4781  11.115364 2.662905
4782  11.115364 2.666528
4783  11.118987 2.670151
4784  11.118987 2.673774
4785  11.122610 2.677397
4786  11.126233 2.681020
4787  11.126233 2.684643
4788  11.129856 2.688266
4789  11.133479 2.691889
4790  11.137102 2.695512
4791  11.140725 2.699135
4792  11.144348 2.702758
4793  11.147971 2.706381
4794  11.147971 2.710004
4795  11.147971 2.713627
4796  11.147971 2.717250
4797  11.147971 2.720873
4798  11.147971 2.724496
4799  11.147971 2.728119
4800  11.147971 2.731742
4801  11.147971 2.735365
4802  11.147971 2.738988
4803  11.147971 2.742611
4804  11.147971 2.746234
4805  11.147971 2.749857
4806  11.147971 2.753480
4807  11.151594 2.757103
4808  11.151594 2.760726
4809  11.155217 2.764349
4810  11.155217 2.767972
4811  11.158840 2.771595
4812  11.158840 2.775218
4813  11.162463 2.778841
4814  11.162463 2.782464
4815  11.166086 2.786087
4816  11.166086 2.789710
4817  11.169709 2.793333
4818  11.169709 2.796956
4819  11.173332 2.800579
4820  11.176955 2.800579
4821  11.180578 2.804202
4822  11.184201 2.804202
4823  11.187824 2.807825
4824  11.191447 2.807825
4825  11.195070 2.811448
4826  11.198693 2.811448
4827  11.202316 2.815071
4828  11.205939 2.815071
4829  11.209562 2.818694
4830  11.213185 2.818694
4831  11.216808 2.822317
4832  11.220431 2.822317
4833  11.224054 2.822317
4834  11.227677 2.822317
4835  11.231300 2.822317
4836  11.234923 2.822317
4837  11.238546 2.822317
4838  11.242169 2.822317
4839  11.245792 2.822317
4840  11.249415 2.822317
4841  11.253038 2.822317
4842  11.256661 2.822317
4843  11.260284 2.825940
4844  11.263907 2.829563
4845  11.267530 2.833186
4846  11.271153 2.836809
4847  11.274776 2.840432
4848  11.278399 2.844055
4849  11.278399 2.847678
4850  11.282022 2.851301
4851  11.282022 2.854924
4852  11.282022 2.858547
4853  11.282022 2.862170
4854  11.282022 2.865793
4855  11.282022 2.869416
4856  11.282022 2.873039
4857  11.282022 2.876662
4858  11.282022 2.880285
4859  11.282022 2.883908
4860  11.282022 2.887531
4861  11.285645 2.891154
4862  11.285645 2.894777
4863  11.289268 2.898400
4864  11.289268 2.902023
4865  11.292891 2.905646
4866  11.292891 2.909269
4867  11.296514 2.912892
4868  11.296514 2.916515
4869  11.300137 2.920138
4870  11.300137 2.923761
4871  11.303760 2.927384
4872  11.303760 2.931007
4873  11.307383 2.934630
4874  11.311006 2.934630
4875  11.314629 2.938253
4876  11.318252 2.938253
4877  11.321875 2.941876
4878  11.325498 2.941876
4879  11.329121 2.945499
4880  11.332744 2.945499
4881  11.336367 2.949122
4882  11.339990 2.949122
4883  11.343613 2.952745
4884  11.347236 2.952745
4885  11.350859 2.956368
4886  11.354482 2.956368
4887  11.358105 2.956368
4888  11.361728 2.956368
4889  11.365351 2.956368
4890  11.368974 2.956368
4891  11.372597 2.956368
4892  11.376220 2.956368
4893  11.379843 2.959991
4894  11.383466 2.959991
4895  11.387089 2.959991
4896  11.387089 2.963614
4897  11.390712 2.967237
4898  11.394335 2.970860
4899  11.397958 2.974483
4900  11.401581 2.978106
4901  11.405204 2.981729
4902  11.408827 2.985352
4903  11.412450 2.985352
4904  11.416073 2.988975
4905  11.419696 2.992598
4906  11.423319 2.992598
4907  11.426942 2.996221
4908  11.430565 2.999844
4909  11.434188 3.003467
4910  11.437811 3.007090
4911  11.437811 3.010713
4912  11.441434 3.014336
4913  11.441434 3.017959
4914  11.441434 3.021582
4915  11.441434 3.025205
4916  11.441434 3.028828
4917  11.441434 3.032451
4918  11.441434 3.036074
4919  11.441434 3.039697
4920  11.441434 3.043320
4921  11.441434 3.046943
4922  11.441434 3.050566
4923  11.441434 3.054189
4924  11.441434 3.057812
4925  11.441434 3.061435
4926  11.441434 3.065058
4927  11.441434 3.068681
4928  11.441434 3.072304
4929  11.441434 3.075927
4930  11.445057 3.079550
4931  11.445057 3.083173
4932  11.448680 3.086796
4933  11.448680 3.090419
4934  11.452303 3.094042
4935  11.452303 3.097665
4936  11.455926 3.101288
4937  11.455926 3.104911
4938  11.459549 3.108534
4939  11.459549 3.112157
4940  11.463172 3.115780
4941  11.463172 3.119403
4942  11.466795 3.123026
4943  11.470418 3.126649
4944  11.474041 3.126649
4945  11.477664 3.130272
4946  11.481287 3.133895
4947  11.484910 3.133895
4948  11.488533 3.137518
4949  11.492156 3.141141
4950  11.492156 3.144764
4951  11.492156 3.148387
4952  11.492156 3.152010
4953  11.495779 3.155633
4954  11.495779 3.159256
4955  11.499402 3.162879
4956  11.499402 3.166502
4957  11.503025 3.170125
4958  11.503025 3.173748
4959  11.506648 3.177371
4960  11.506648 3.180994
4961  11.510271 3.184617
4962  11.510271 3.188240
4963  11.513894 3.191863
4964  11.513894 3.195486
4965  11.517517 3.199109
4966  11.521140 3.199109
4967  11.524763 3.202732
4968  11.528386 3.202732
4969  11.532009 3.206355
4970  11.535632 3.206355
4971  11.539255 3.209978
4972  11.542878 3.209978
4973  11.546501 3.213601
4974  11.550124 3.213601
4975  11.553747 3.217224
4976  11.557370 3.217224
4977  11.560993 3.220847
4978  11.564616 3.220847
4979  11.568239 3.220847
4980  11.571862 3.220847
4981  11.575485 3.220847
4982  11.579108 3.220847
4983  11.582731 3.220847
4984  11.586354 3.220847
4985  11.589977 3.220847
4986  11.593600 3.220847
4987  11.597223 3.220847
4988  11.600846 3.220847
4989  11.604469 3.220847
4990  11.608092 3.220847
4991  11.611715 3.220847
4992  11.615338 3.220847
4993  11.618961 3.220847
4994  11.622584 3.224470
4995  11.626207 3.224470
4996  11.629830 3.224470
4997  11.633453 3.228093
4998  11.637076 3.228093
4999  11.640699 3.228093
5000  11.644322 3.231716
5001  11.647945 3.231716
5002  11.651568 3.231716
5003  11.655191 3.235339
5004  11.658814 3.238962
5005  11.662437 3.242585
5006  11.666060 3.246208
5007  11.669683 3.249831
5008  11.673306 3.253454
5009  11.673306 3.257077
5010  11.676929 3.260700
5011  11.680552 3.264323
5012  11.684175 3.267946
5013  11.687798 3.271569
5014  11.691421 3.275192
5015  11.695044 3.278815
5016  11.698667 3.278815
5017  11.698667 3.282438
5018  11.702290 3.286061
5019  11.702290 3.289684
5020  11.705913 3.293307
5021  11.705913 3.296930
5022  11.709536 3.300553
5023  11.709536 3.304176
5024  11.713159 3.307799
5025  11.713159 3.311422
5026  11.716782 3.315045
5027  11.716782 3.318668
5028  11.720405 3.322291
5029  11.720405 3.325914
5030  11.724028 3.329537
5031  11.727651 3.333160
5032  11.731274 3.336783
5033  11.734897 3.340406
5034  11.738520 3.344029
5035  11.742143 3.347652
5036  11.745766 3.351275
5037  11.745766 3.354898
5038  11.745766 3.358521
5039  11.745766 3.362144
5040  11.745766 3.365767
5041  11.745766 3.369390
5042  11.745766 3.373013
5043  11.745766 3.376636
5044  11.745766 3.380259
5045  11.745766 3.383882
5046  11.745766 3.387505
5047  11.745766 3.391128
5048  11.745766 3.394751
5049  11.745766 3.398374
5050  11.745766 3.401997
5051  11.745766 3.405620
5052  11.745766 3.409243
5053  11.745766 3.412866
5054  11.745766 3.416489
5055  11.745766 3.420112
5056  11.745766 3.423735
5057  11.745766 3.427358
5058  11.745766 3.430981
5059  11.745766 3.434604
5060  11.745766 3.438227
5061  11.749389 3.441850
5062  11.749389 3.445473
5063  11.753012 3.449096
5064  11.753012 3.452719
5065  11.756635 3.456342
5066  11.756635 3.459965
5067  11.756635 3.463588
5068  11.760258 3.467211
5069  11.760258 3.470834
5070  11.760258 3.474457
5071  11.760258 3.478080
5072  11.763881 3.481703
5073  11.763881 3.485326
5074  11.767504 3.488949
5075  11.767504 3.492572
5076  11.771127 3.496195
5077  11.771127 3.499818
5078  11.774750 3.503441
5079  11.774750 3.507064
5080  11.778373 3.510687
5081  11.778373 3.514310
5082  11.781996 3.517933
5083  11.781996 3.521556
5084  11.785619 3.525179
5085  11.789242 3.528802
5086  11.792865 3.532425
5087  11.796488 3.532425
5088  11.800111 3.536048
5089  11.803734 3.539671
5090  11.807357 3.543294
5091  11.810980 3.546917
5092  11.810980 3.550540
5093  11.810980 3.554163
5094  11.810980 3.557786
5095  11.810980 3.561409
5096  11.810980 3.565032
5097  11.810980 3.568655
5098  11.810980 3.572278
5099  11.814603 3.575901
5100  11.814603 3.579524
5101  11.818226 3.583147
5102  11.818226 3.586770
5103  11.821849 3.590393
5104  11.821849 3.594016
5105  11.825472 3.597639
5106  11.825472 3.601262
5107  11.829095 3.604885
5108  11.829095 3.608508
5109  11.832718 3.612131
5110  11.832718 3.615754
5111  11.836341 3.619377
5112  11.839964 3.619377
5113  11.843587 3.623000
5114  11.847210 3.623000
5115  11.850833 3.626623
5116  11.854456 3.626623
5117  11.858079 3.630246
5118  11.861702 3.630246
5119  11.865325 3.633869
5120  11.868948 3.633869
5121  11.872571 3.637492
5122  11.876194 3.637492
5123  11.879817 3.641115
5124  11.883440 3.641115
5125  11.887063 3.641115
5126  11.890686 3.641115
5127  11.894309 3.641115
5128  11.897932 3.641115
5129  11.901555 3.641115
5130  11.905178 3.641115
5131  11.908801 3.641115
5132  11.912424 3.641115
5133  11.916047 3.641115
5134  11.919670 3.641115
5135  11.923293 3.641115
5136  11.926916 3.641115
5137  11.930539 3.641115
5138  11.934162 3.641115
5139  11.937785 3.644738
5140  11.937785 3.648361
5141  11.941408 3.651984
5142  11.945031 3.655607
5143  11.948654 3.659230
5144  11.952277 3.662853
5145  11.952277 3.666476
5146  11.955900 3.670099
5147  11.959523 3.673722
5148  11.959523 3.677345
5149  11.963146 3.680968
5150  11.966769 3.680968
5151  11.970392 3.684591
5152  11.974015 3.684591
5153  11.977638 3.688214
5154  11.981261 3.688214
5155  11.984884 3.691837
5156  11.988507 3.691837
5157  11.992130 3.695460
5158  11.995753 3.695460
5159  11.999376 3.699083
5160  12.002999 3.699083
5161  12.006622 3.702706
5162  12.010245 3.702706
5163  12.013868 3.702706
5164  12.017491 3.702706
5165  12.021114 3.702706
5166  12.024737 3.702706
5167  12.028360 3.702706
5168  12.031983 3.702706
5169  12.035606 3.702706
5170  12.039229 3.706329
5171  12.042852 3.709952
5172  12.046475 3.709952
5173  12.050098 3.713575
5174  12.053721 3.713575
5175  12.057344 3.717198
5176  12.060967 3.717198
5177  12.064590 3.720821
5178  12.068213 3.720821
5179  12.068213 3.724444
5180  12.068213 3.728067
5181  12.071836 3.731690
5182  12.071836 3.735313
5183  12.075459 3.738936
5184  12.075459 3.742559
5185  12.079082 3.746182
5186  12.079082 3.749805
5187  12.082705 3.753428
5188  12.082705 3.757051
5189  12.086328 3.760674
5190  12.086328 3.764297
5191  12.089951 3.767920
5192  12.089951 3.771543
5193  12.089951 3.775166
5194  12.089951 3.778789
5195  12.089951 3.782412
5196  12.089951 3.786035
5197  12.089951 3.789658
5198  12.089951 3.793281
5199  12.089951 3.796904
5200  12.089951 3.800527
5201  12.089951 3.804150
5202  12.089951 3.807773
5203  12.093574 3.811396
5204  12.093574 3.815019
5205  12.097197 3.818642
5206  12.097197 3.822265
5207  12.100820 3.825888
5208  12.100820 3.829511
5209  12.104443 3.833134
5210  12.104443 3.836757
5211  12.108066 3.840380
5212  12.108066 3.844003
5213  12.111689 3.847626
5214  12.111689 3.851249
5215  12.115312 3.854872
5216  12.118935 3.858495
5217  12.122558 3.862118
5218  12.126181 3.865741
5219  12.129804 3.869364
5220  12.133427 3.872987
5221  12.137050 3.876610
5222  12.140673 3.880233
5223  12.144296 3.883856
5224  12.147919 3.887479
5225  12.151542 3.891102
5226  12.155165 3.894725
5227  12.158788 3.898348
5228  12.162411 3.901971
5229  12.166034 3.905594
5230  12.169657 3.909217
5231  12.173280 3.912840
5232  12.176903 3.916463
5233  12.180526 3.920086
5234  12.180526 3.923709
5235  12.184149 3.927332
5236  12.187772 3.930955
5237  12.187772 3.934578
5238  12.191395 3.938201
5239  12.195018 3.938201
5240  12.198641 3.941824
5241  12.202264 3.941824
5242  12.205887 3.945447
5243  12.209510 3.945447
5244  12.213133 3.949070
5245  12.216756 3.949070
5246  12.220379 3.952693
5247  12.224002 3.952693
5248  12.227625 3.956316
5249  12.231248 3.956316
5250  12.234871 3.959939
5251  12.238494 3.959939
5252  12.242117 3.963562
5253  12.245740 3.963562
5254  12.249363 3.967185
5255  12.249363 3.970808
5256  12.252986 3.974431
5257  12.256609 3.978054
5258  12.260232 3.981677
5259  12.263855 3.985300
5260  12.267478 3.988923
5261  12.271101 3.992546
5262  12.274724 3.996169
5263  12.278347 3.996169
5264  12.281970 3.999792
5265  12.285593 4.003415
5266  12.289216 4.007038
5267  12.292839 4.010661
5268  12.296462 4.014284
5269  12.300085 4.017907
5270  12.303708 4.021530
5271  12.307331 4.025153
5272  12.307331 4.028776
5273  12.307331 4.032399
5274  12.307331 4.036022
5275  12.307331 4.039645
5276  12.307331 4.043268
5277  12.307331 4.046891
5278  12.307331 4.050514
5279  12.307331 4.054137
5280  12.307331 4.057760
5281  12.307331 4.061383
5282  12.307331 4.065006
5283  12.307331 4.068629
5284  12.307331 4.072252
5285  12.307331 4.075875
5286  12.307331 4.079498
5287  12.307331 4.083121
5288  12.307331 4.086744
5289  12.307331 4.090367
5290  12.307331 4.093990
5291  12.310954 4.097613
5292  12.310954 4.101236
5293  12.314577 4.104859
5294  12.314577 4.108482
5295  12.318200 4.112105
5296  12.318200 4.115728
5297  12.321823 4.119351
5298  12.321823 4.122974
5299  12.325446 4.126597
5300  12.325446 4.130220
5301  12.329069 4.133843
5302  12.329069 4.137466
5303  12.332692 4.141089
5304  12.332692 4.144712
5305  12.336315 4.148335
5306  12.336315 4.151958
5307  12.339938 4.155581
5308  12.339938 4.159204
5309  12.343561 4.162827
5310  12.343561 4.166450
5311  12.347184 4.170073
5312  12.347184 4.173696
5313  12.350807 4.177319
5314  12.354430 4.177319
5315  12.358053 4.180942
5316  12.361676 4.180942
5317  12.365299 4.184565
5318  12.368922 4.184565
5319  12.372545 4.188188
5320  12.376168 4.188188
5321  12.379791 4.191811
5322  12.383414 4.191811
5323  12.387037 4.195434
5324  12.390660 4.195434
5325  12.394283 4.199057
5326  12.397906 4.199057
5327  12.401529 4.199057
5328  12.405152 4.199057
5329  12.408775 4.199057
5330  12.412398 4.199057
5331  12.416021 4.199057
5332  12.419644 4.199057
5333  12.423267 4.199057
5334  12.426890 4.199057
5335  12.430513 4.199057
5336  12.434136 4.202680
5337  12.437759 4.206303
5338  12.437759 4.209926
5339  12.441382 4.213549
5340  12.445005 4.217172
5341  12.448628 4.220795
5342  12.452251 4.224418
5343  12.455874 4.228041
5344  12.459497 4.231664
5345  12.459497 4.235287
5346  12.459497 4.238910
5347  12.463120 4.242533
5348  12.463120 4.246156
5349  12.463120 4.249779
5350  12.463120 4.253402
5351  12.459497 4.257025
5352  12.459497 4.260648
5353  12.459497 4.264271
5354  12.459497 4.267894
5355  12.459497 4.271517
5356  12.459497 4.275140
5357  12.459497 4.278763
5358  12.459497 4.282386
5359  12.459497 4.286009
5360  12.459497 4.289632
5361  12.459497 4.293255
5362  12.459497 4.296878
5363  12.459497 4.300501
5364  12.459497 4.304124
5365  12.459497 4.307747
5366  12.459497 4.311370
5367  12.459497 4.314993
5368  12.459497 4.318616
5369  12.459497 4.322239
5370  12.459497 4.325862
5371  12.459497 4.329485
5372  12.459497 4.333108
5373  12.459497 4.336731
5374  12.463120 4.340354
5375  12.463120 4.343977
5376  12.466743 4.347600
5377  12.466743 4.351223
5378  12.470366 4.354846
5379  12.470366 4.358469
5380  12.473989 4.362092
5381  12.473989 4.365715
5382  12.477612 4.369338
5383  12.477612 4.372961
5384  12.481235 4.376584
5385  12.481235 4.380207
5386  12.484858 4.383830
5387  12.488481 4.387453
5388  12.488481 4.391076
5389  12.488481 4.394699
5390  12.488481 4.398322
5391  12.488481 4.401945
5392  12.488481 4.405568
5393  12.488481 4.409191
5394  12.488481 4.412814
5395  12.488481 4.416437
5396  12.488481 4.420060
5397  12.488481 4.423683
5398  12.488481 4.427306
5399  12.488481 4.430929
5400  12.488481 4.434552
5401  12.492104 4.438175
5402  12.492104 4.441798
5403  12.495727 4.445421
5404  12.495727 4.449044
5405  12.499350 4.452667
5406  12.499350 4.456290
5407  12.502973 4.459913
5408  12.502973 4.463536
5409  12.506596 4.467159
5410  12.506596 4.470782
5411  12.510219 4.474405
5412  12.510219 4.478028
5413  12.513842 4.481651
5414  12.517465 4.485274
5415  12.521088 4.485274
5416  12.524711 4.488897
5417  12.528334 4.488897
5418  12.531957 4.492520
5419  12.535580 4.492520
5420  12.539203 4.496143
5421  12.542826 4.496143
5422  12.546449 4.499766
5423  12.550072 4.499766
5424  12.553695 4.503389
5425  12.557318 4.507012
5426  12.557318 4.510635
5427  12.557318 4.514258
5428  12.557318 4.517881
5429  12.560941 4.521504
5430  12.560941 4.525127
5431  12.564564 4.528750
5432  12.564564 4.532373
5433  12.568187 4.535996
5434  12.568187 4.539619
5435  12.571810 4.543242
5436  12.571810 4.546865
5437  12.575433 4.550488
5438  12.575433 4.554111
5439  12.579056 4.557734
5440  12.579056 4.561357
5441  12.582679 4.564980
5442  12.582679 4.568603
5443  12.586302 4.572226
5444  12.586302 4.575849
5445  12.586302 4.579472
5446  12.586302 4.583095
5447  12.589925 4.586718
5448  12.589925 4.590341
5449  12.593548 4.593964
5450  12.593548 4.597587
5451  12.597171 4.601210
5452  12.597171 4.604833
5453  12.600794 4.608456
5454  12.600794 4.612079
5455  12.604417 4.615702
5456  12.604417 4.619325
5457  12.608040 4.622948
5458  12.608040 4.626571
5459  12.611663 4.630194
5460  12.615286 4.633817
5461  12.618909 4.637440
5462  12.622532 4.641063
5463  12.626155 4.644686
5464  12.629778 4.648309
5465  12.633401 4.651932
5466  12.637024 4.655555
5467  12.640647 4.659178
5468  12.637024 4.662801
5469  12.633401 4.666424
5470  12.633401 4.670047
5471  12.629778 4.673670
5472  12.629778 4.677293
5473  12.626155 4.680916
5474  12.626155 4.684539
5475  12.622532 4.688162
5476  12.622532 4.691785
5477  12.618909 4.695408
5478  12.618909 4.699031
5479  12.615286 4.702654
5480  12.615286 4.706277
5481  12.611663 4.709900
5482  12.611663 4.713523
5483  12.611663 4.717146
5484  12.611663 4.720769
5485  12.611663 4.724392
5486  12.611663 4.728015
5487  12.611663 4.731638
5488  12.611663 4.735261
5489  12.611663 4.738884
5490  12.611663 4.742507
5491  12.611663 4.746130
5492  12.611663 4.749753
5493  12.611663 4.753376
5494  12.611663 4.756999
5495  12.608040 4.760622
5496  12.608040 4.764245
5497  12.604417 4.767868
5498  12.604417 4.771491
5499  12.600794 4.775114
5500  12.600794 4.778737
5501  12.600794 4.782360
5502  12.597171 4.785983
5503  12.597171 4.789606
5504  12.597171 4.793229
5505  12.597171 4.796852
5506  12.593548 4.800475
5507  12.593548 4.804098
5508  12.589925 4.807721
5509  12.589925 4.811344
5510  12.586302 4.814967
5511  12.586302 4.818590
5512  12.582679 4.822213
5513  12.582679 4.825836
5514  12.579056 4.829459
5515  12.579056 4.833082
5516  12.579056 4.836705
5517  12.579056 4.840328
5518  12.579056 4.843951
5519  12.579056 4.847574
5520  12.579056 4.851197
5521  12.579056 4.854820
5522  12.579056 4.858443
5523  12.579056 4.862066
5524  12.579056 4.865689
5525  12.579056 4.869312
5526  12.579056 4.872935
5527  12.579056 4.876558
5528  12.579056 4.880181
5529  12.579056 4.883804
5530  12.579056 4.887427
5531  12.579056 4.891050
5532  12.579056 4.894673
5533  12.579056 4.898296
5534  12.579056 4.901919
5535  12.579056 4.905542
5536  12.579056 4.909165
5537  12.582679 4.912788
5538  12.582679 4.916411
5539  12.586302 4.920034
5540  12.586302 4.923657
5541  12.586302 4.927280
5542  12.586302 4.930903
5543  12.589925 4.934526
5544  12.589925 4.938149
5545  12.589925 4.941772
5546  12.589925 4.945395
5547  12.593548 4.949018
5548  12.593548 4.952641
5549  12.597171 4.956264
5550  12.597171 4.959887
5551  12.597171 4.963510
5552  12.600794 4.967133
5553  12.600794 4.970756
5554  12.600794 4.974379
5555  12.600794 4.978002
5556  12.600794 4.981625
5557  12.597171 4.985248
5558  12.597171 4.988871
5559  12.593548 4.992494
5560  12.593548 4.996117
5561  12.593548 4.999740
5562  12.593548 5.003363
5563  12.593548 5.006986
5564  12.593548 5.010609
5565  12.593548 5.014232
5566  12.593548 5.017855
5567  12.593548 5.021478
5568  12.593548 5.025101
5569  12.593548 5.028724
5570  12.593548 5.032347
5571  12.593548 5.035970
5572  12.593548 5.039593
5573  12.593548 5.043216
5574  12.593548 5.046839
5575  12.593548 5.050462
5576  12.593548 5.054085
5577  12.593548 5.057708
5578  12.593548 5.061331
5579  12.593548 5.064954
5580  12.593548 5.068577
5581  12.593548 5.072200
5582  12.593548 5.075823
5583  12.597171 5.079446
5584  12.597171 5.083069
5585  12.600794 5.086692
5586  12.600794 5.090315
5587  12.604417 5.093938
5588  12.604417 5.097561
5589  12.608040 5.101184
5590  12.608040 5.104807
5591  12.611663 5.108430
5592  12.611663 5.112053
5593  12.615286 5.115676
5594  12.615286 5.119299
5595  12.618909 5.122922
5596  12.622532 5.126545
5597  12.626155 5.126545
5598  12.629778 5.130168
5599  12.633401 5.130168
5600  12.633401 5.133791
5601  12.637024 5.137414
5602  12.640647 5.141037
5603  12.640647 5.144660
5604  12.644270 5.148283
5605  12.647893 5.151906
5606  12.647893 5.155529
5607  12.651516 5.159152
5608  12.655139 5.162775
5609  12.658762 5.162775
5610  12.662385 5.166398
5611  12.666008 5.166398
5612  12.669631 5.170021
5613  12.673254 5.170021
5614  12.676877 5.173644
5615  12.680500 5.173644
5616  12.684123 5.177267
5617  12.687746 5.177267
5618  12.691369 5.180890
5619  12.694992 5.180890
5620  12.698615 5.184513
5621  12.702238 5.184513
5622  12.705861 5.184513
5623  12.709484 5.188136
5624  12.713107 5.191759
5625  12.716730 5.191759
5626  12.720353 5.195382
5627  12.723976 5.195382
5628  12.727599 5.199005
5629  12.731222 5.199005
5630  12.734845 5.202628
5631  12.738468 5.202628
5632  12.742091 5.206251
5633  12.745714 5.206251
5634  12.749337 5.209874
5635  12.752960 5.209874
5636  12.756583 5.213497
5637  12.760206 5.213497
5638  12.763829 5.213497
5639  12.767452 5.213497
5640  12.771075 5.213497
5641  12.774698 5.213497
5642  12.778321 5.217120
5643  12.781944 5.220743
5644  12.785567 5.220743
5645  12.789190 5.224366
5646  12.792813 5.224366
5647  12.796436 5.227989
5648  12.800059 5.231612
5649  12.803682 5.235235
5650  12.807305 5.238858
5651  12.810928 5.242481
5652  12.814551 5.242481
5653  12.818174 5.246104
5654  12.821797 5.246104
5655  12.825420 5.249727
5656  12.829043 5.249727
5657  12.832666 5.253350
5658  12.836289 5.253350
5659  12.839912 5.256973
5660  12.843535 5.256973
5661  12.847158 5.260596
5662  12.850781 5.260596
5663  12.854404 5.264219
5664  12.858027 5.264219
5665  12.861650 5.264219
5666  12.865273 5.264219
5667  12.868896 5.264219
5668  12.872519 5.264219
5669  12.876142 5.264219
5670  12.879765 5.264219
5671  12.883388 5.264219
5672  12.887011 5.264219
5673  12.890634 5.264219
5674  12.894257 5.264219
5675  12.897880 5.264219
5676  12.901503 5.264219
5677  12.905126 5.267842
5678  12.908749 5.267842
5679  12.912372 5.271465
5680  12.915995 5.271465
5681  12.919618 5.275088
5682  12.923241 5.275088
5683  12.926864 5.278711
5684  12.930487 5.278711
5685  12.934110 5.282334
5686  12.937733 5.282334
5687  12.941356 5.282334
5688  12.944979 5.282334
5689  12.948602 5.282334
5690  12.952225 5.285957
5691  12.955848 5.289580
5692  12.959471 5.293203
5693  12.959471 5.296826
5694  12.963094 5.300449
5695  12.963094 5.304072
5696  12.966717 5.307695
5697  12.970340 5.311318
5698  12.970340 5.314941
5699  12.973963 5.318564
5700  12.977586 5.322187
5701  12.981209 5.325810
5702  12.984832 5.329433
5703  12.988455 5.333056
5704  12.988455 5.336679
5705  12.988455 5.340302
5706  12.992078 5.343925
5707  12.992078 5.347548
5708  12.992078 5.351171
5709  12.992078 5.354794
5710  12.992078 5.358417
5711  12.992078 5.362040
5712  12.992078 5.365663
5713  12.992078 5.369286
5714  12.992078 5.372909
5715  12.992078 5.376532
5716  12.992078 5.380155
5717  12.992078 5.383778
5718  12.992078 5.387401
5719  12.988455 5.391024
5720  12.984832 5.394647
5721  12.981209 5.398270
5722  12.977586 5.401893
5723  12.973963 5.401893
5724  12.970340 5.405516
5725  12.966717 5.405516
5726  12.963094 5.409139
5727  12.959471 5.409139
5728  12.955848 5.412762
5729  12.955848 5.416385
5730  12.952225 5.420008
5731  12.952225 5.423631
5732  12.948602 5.427254
5733  12.948602 5.430877
5734  12.944979 5.434500
5735  12.944979 5.438123
5736  12.941356 5.441746
5737  12.941356 5.445369
5738  12.937733 5.448992
5739  12.937733 5.452615
5740  12.934110 5.456238
5741  12.934110 5.459861
5742  12.934110 5.463484
5743  12.934110 5.467107
5744  12.934110 5.470730
5745  12.934110 5.474353
5746  12.934110 5.477976
5747  12.934110 5.481599
5748  12.934110 5.485222
5749  12.934110 5.488845
5750  12.934110 5.492468
5751  12.934110 5.496091
5752  12.934110 5.499714
5753  12.934110 5.503337
5754  12.934110 5.506960
5755  12.934110 5.510583
5756  12.934110 5.514206
5757  12.934110 5.517829
5758  12.934110 5.521452
5759  12.934110 5.525075
5760  12.934110 5.528698
5761  12.934110 5.532321
5762  12.934110 5.535944
5763  12.937733 5.539567
5764  12.937733 5.543190
5765  12.941356 5.546813
5766  12.941356 5.550436
5767  12.944979 5.554059
5768  12.944979 5.557682
5769  12.948602 5.561305
5770  12.948602 5.564928
5771  12.952225 5.568551
5772  12.952225 5.572174
5773  12.955848 5.575797
5774  12.955848 5.579420
5775  12.959471 5.583043
5776  12.963094 5.586666
5777  12.966717 5.586666
5778  12.970340 5.590289
5779  12.973963 5.590289
5780  12.977586 5.593912
5781  12.981209 5.593912
5782  12.984832 5.597535
5783  12.988455 5.597535
5784  12.988455 5.601158
5785  12.992078 5.604781
5786  12.992078 5.608404
5787  12.995701 5.612027
5788  12.995701 5.615650
5789  12.999324 5.619273
5790  13.002947 5.622896
5791  13.002947 5.626519
5792  13.006570 5.630142
5793  13.010193 5.633765
5794  13.013816 5.637388
5795  13.017439 5.637388
5796  13.021062 5.641011
5797  13.024685 5.644634
5798  13.028308 5.644634
5799  13.031931 5.648257
5800  13.035554 5.651880
5801  13.039177 5.655503
5802  13.042800 5.659126
5803  13.046423 5.662749
5804  13.050046 5.666372
5805  13.050046 5.669995
5806  13.050046 5.673618
5807  13.053669 5.677241
5808  13.053669 5.680864
5809  13.053669 5.684487
5810  13.053669 5.688110
5811  13.053669 5.691733
5812  13.053669 5.695356
5813  13.053669 5.698979
5814  13.053669 5.702602
5815  13.050046 5.706225
5816  13.050046 5.709848
5817  13.046423 5.713471
5818  13.042800 5.713471
5819  13.039177 5.717094
5820  13.035554 5.720717
5821  13.031931 5.724340
5822  13.028308 5.727963
5823  13.024685 5.731586
5824  13.021062 5.735209
5825  13.017439 5.735209
5826  13.013816 5.738832
5827  13.010193 5.738832
5828  13.006570 5.742455
5829  13.006570 5.746078
5830  13.002947 5.749701
5831  13.002947 5.753324
5832  12.999324 5.756947
5833  12.999324 5.760570
5834  12.995701 5.764193
5835  12.995701 5.767816
5836  12.992078 5.771439
5837  12.992078 5.775062
5838  12.988455 5.778685
5839  12.988455 5.782308
5840  12.984832 5.785931
5841  12.984832 5.789554
5842  12.984832 5.793177
5843  12.984832 5.796800
5844  12.984832 5.800423
5845  12.984832 5.804046
5846  12.984832 5.807669
5847  12.984832 5.811292
5848  12.984832 5.814915
5849  12.984832 5.818538
5850  12.984832 5.822161
5851  12.984832 5.825784
5852  12.984832 5.829407
5853  12.984832 5.833030
5854  12.984832 5.836653
5855  12.984832 5.840276
5856  12.984832 5.843899
5857  12.984832 5.847522
5858  12.984832 5.851145
5859  12.984832 5.854768
5860  12.984832 5.858391
5861  12.984832 5.862014
5862  12.984832 5.865637
5863  12.984832 5.869260
5864  12.984832 5.872883
5865  12.988455 5.876506
5866  12.988455 5.880129
5867  12.988455 5.883752
5868  12.988455 5.887375
5869  12.988455 5.890998
5870  12.988455 5.894621
5871  12.988455 5.898244
5872  12.988455 5.901867
5873  12.988455 5.905490
5874  12.988455 5.909113
5875  12.988455 5.912736
5876  12.988455 5.916359
5877  12.988455 5.919982
5878  12.988455 5.923605
5879  12.992078 5.927228
5880  12.992078 5.930851
5881  12.995701 5.934474
5882  12.995701 5.938097
5883  12.999324 5.941720
5884  12.999324 5.945343
5885  13.002947 5.948966
5886  13.002947 5.952589
5887  13.006570 5.956212
5888  13.006570 5.959835
5889  13.010193 5.963458
5890  13.010193 5.967081
5891  13.010193 5.970704
5892  13.013816 5.974327
5893  13.013816 5.977950
5894  13.013816 5.981573
5895  13.013816 5.985196
5896  13.013816 5.988819
5897  13.013816 5.992442
5898  13.013816 5.996065
5899  13.013816 5.999688
5900  13.010193 6.003311
5901  13.006570 6.006934
5902  13.002947 6.010557
5903  12.999324 6.010557
5904  12.995701 6.014180
5905  12.992078 6.014180
5906  12.988455 6.017803
5907  12.984832 6.017803
5908  12.981209 6.021426
5909  12.977586 6.025049
5910  12.977586 6.028672
5911  12.973963 6.032295
5912  12.973963 6.035918
5913  12.970340 6.039541
5914  12.970340 6.043164
5915  12.966717 6.046787
5916  12.966717 6.050410
5917  12.963094 6.054033
5918  12.963094 6.057656
5919  12.959471 6.061279
5920  12.959471 6.064902
5921  12.955848 6.068525
5922  12.955848 6.072148
5923  12.955848 6.075771
5924  12.955848 6.079394
5925  12.955848 6.083017
5926  12.955848 6.086640
5927  12.955848 6.090263
5928  12.955848 6.093886
5929  12.955848 6.097509
5930  12.955848 6.101132
5931  12.955848 6.104755
5932  12.955848 6.108378
5933  12.955848 6.112001
5934  12.955848 6.115624
5935  12.955848 6.119247
5936  12.955848 6.122870
5937  12.955848 6.126493
5938  12.955848 6.130116
5939  12.955848 6.133739
5940  12.955848 6.137362
5941  12.955848 6.140985
5942  12.955848 6.144608
5943  12.952225 6.148231
5944  12.952225 6.151854
5945  12.948602 6.155477
5946  12.948602 6.159100
5947  12.944979 6.162723
5948  12.941356 6.166346
5949  12.937733 6.169969
5950  12.934110 6.173592
5951  12.930487 6.173592
5952  12.926864 6.177215
5953  12.923241 6.180838
5954  12.919618 6.184461
5955  12.915995 6.188084
5956  12.912372 6.191707
5957  12.908749 6.195330
5958  12.908749 6.198953
5959  12.905126 6.202576
5960  12.905126 6.206199
5961  12.901503 6.209822
5962  12.901503 6.213445
5963  12.897880 6.217068
5964  12.897880 6.220691
5965  12.894257 6.224314
5966  12.894257 6.227937
5967  12.890634 6.231560
5968  12.890634 6.235183
5969  12.887011 6.238806
5970  12.887011 6.242429
5971  12.883388 6.246052
5972  12.883388 6.249675
5973  12.883388 6.253298
5974  12.883388 6.256921
5975  12.883388 6.260544
5976  12.883388 6.264167
5977  12.883388 6.267790
5978  12.883388 6.271413
5979  12.883388 6.275036
5980  12.883388 6.278659
5981  12.883388 6.282282
5982  12.883388 6.285905
5983  12.883388 6.289528
5984  12.883388 6.293151
5985  12.883388 6.296774
5986  12.883388 6.300397
5987  12.883388 6.304020
5988  12.879765 6.307643
5989  12.879765 6.311266
5990  12.876142 6.314889
5991  12.876142 6.318512
5992  12.872519 6.322135
5993  12.872519 6.325758
5994  12.868896 6.329381
5995  12.868896 6.333004
5996  12.868896 6.336627
5997  12.868896 6.340250
5998  12.868896 6.343873
5999  12.868896 6.347496
6000  12.868896 6.351119
6001  12.868896 6.354742
6002  12.868896 6.358365
6003  12.868896 6.361988
6004  12.868896 6.365611
6005  12.868896 6.369234
6006  12.868896 6.372857
6007  12.868896 6.376480
6008  12.868896 6.380103
6009  12.868896 6.383726
6010  12.868896 6.387349
6011  12.868896 6.390972
6012  12.868896 6.394595
6013  12.868896 6.398218
6014  12.868896 6.401841
6015  12.868896 6.405464
6016  12.868896 6.409087
6017  12.868896 6.412710
6018  12.868896 6.416333
6019  12.872519 6.419956
6020  12.872519 6.423579
6021  12.876142 6.427202
6022  12.876142 6.430825
6023  12.879765 6.434448
6024  12.879765 6.438071
6025  12.879765 6.441694
6026  12.879765 6.445317
6027  12.879765 6.448940
6028  12.879765 6.452563
6029  12.879765 6.456186
6030  12.879765 6.459809
6031  12.879765 6.463432
6032  12.879765 6.467055
6033  12.879765 6.470678
6034  12.879765 6.474301
6035  12.879765 6.477924
6036  12.879765 6.481547
6037  12.883388 6.485170
6038  12.883388 6.488793
6039  12.883388 6.492416
6040  12.883388 6.496039
6041  12.887011 6.499662
6042  12.887011 6.503285
6043  12.887011 6.506908
6044  12.887011 6.510531
6045  12.887011 6.514154
6046  12.887011 6.517777
6047  12.887011 6.521400
6048  12.887011 6.525023
6049  12.887011 6.528646
6050  12.887011 6.532269
6051  12.887011 6.535892
6052  12.887011 6.539515
6053  12.887011 6.543138
6054  12.887011 6.546761
6055  12.887011 6.550384
6056  12.887011 6.554007
6057  12.887011 6.557630
6058  12.887011 6.561253
6059  12.887011 6.564876
6060  12.887011 6.568499
6061  12.887011 6.572122
6062  12.883388 6.575745
6063  12.883388 6.579368
6064  12.879765 6.582991
6065  12.879765 6.586614
6066  12.876142 6.590237
6067  12.876142 6.593860
6068  12.872519 6.597483
6069  12.868896 6.601106
6070  12.865273 6.604729
6071  12.861650 6.608352
6072  12.858027 6.611975
6073  12.854404 6.615598
6074  12.850781 6.619221
6075  12.847158 6.622844
6076  12.843535 6.626467
6077  12.839912 6.630090
6078  12.836289 6.630090
6079  12.832666 6.633713
6080  12.829043 6.633713
6081  12.825420 6.637336
6082  12.821797 6.637336
6083  12.818174 6.640959
6084  12.814551 6.644582
6085  12.814551 6.648205
6086  12.810928 6.651828
6087  12.810928 6.655451
6088  12.807305 6.659074
6089  12.807305 6.662697
6090  12.803682 6.666320
6091  12.803682 6.669943
6092  12.800059 6.673566
6093  12.800059 6.677189
6094  12.796436 6.680812
6095  12.796436 6.684435
6096  12.792813 6.688058
6097  12.792813 6.691681
6098  12.792813 6.695304
6099  12.792813 6.698927
6100  12.792813 6.702550
6101  12.792813 6.706173
6102  12.792813 6.709796
6103  12.792813 6.713419
6104  12.792813 6.717042
6105  12.792813 6.720665
6106  12.792813 6.724288
6107  12.792813 6.727911
6108  12.792813 6.731534
6109  12.792813 6.735157
6110  12.792813 6.738780
6111  12.792813 6.742403
6112  12.792813 6.746026
6113  12.792813 6.749649
6114  12.792813 6.753272
6115  12.792813 6.756895
6116  12.792813 6.760518
6117  12.792813 6.764141
6118  12.792813 6.767764
6119  12.796436 6.771387
6120  12.796436 6.775010
6121  12.800059 6.778633
6122  12.800059 6.782256
6123  12.803682 6.785879
6124  12.803682 6.789502
6125  12.807305 6.793125
6126  12.807305 6.796748
6127  12.810928 6.800371
6128  12.810928 6.803994
6129  12.814551 6.807617
6130  12.814551 6.811240
6131  12.818174 6.814863
6132  12.818174 6.818486
6133  12.821797 6.822109
6134  12.825420 6.825732
6135  12.829043 6.829355
6136  12.832666 6.832978
6137  12.832666 6.836601
6138  12.832666 6.840224
6139  12.836289 6.843847
6140  12.836289 6.847470
6141  12.839912 6.851093
6142  12.839912 6.854716
6143  12.843535 6.858339
6144  12.843535 6.861962
6145  12.847158 6.865585
6146  12.847158 6.869208
6147  12.850781 6.872831
6148  12.850781 6.876454
6149  12.854404 6.880077
6150  12.854404 6.883700
6151  12.858027 6.887323
6152  12.861650 6.890946
6153  12.865273 6.890946
6154  12.868896 6.894569
6155  12.872519 6.894569
6156  12.876142 6.898192
6157  12.879765 6.898192
6158  12.883388 6.901815
6159  12.887011 6.901815
6160  12.890634 6.905438
6161  12.894257 6.905438
6162  12.897880 6.909061
6163  12.901503 6.909061
6164  12.905126 6.912684
6165  12.905126 6.916307
6166  12.908749 6.919930
6167  12.908749 6.923553
6168  12.912372 6.927176
6169  12.912372 6.930799
6170  12.915995 6.934422
6171  12.915995 6.938045
6172  12.919618 6.941668
6173  12.919618 6.945291
6174  12.923241 6.948914
6175  12.923241 6.952537
6176  12.923241 6.956160
6177  12.923241 6.959783
6178  12.923241 6.963406
6179  12.923241 6.967029
6180  12.923241 6.970652
6181  12.923241 6.974275
6182  12.923241 6.977898
6183  12.923241 6.981521
6184  12.923241 6.985144
6185  12.923241 6.988767
6186  12.923241 6.992390
6187  12.923241 6.996013
6188  12.923241 6.999636
6189  12.923241 7.003259
6190  12.923241 7.006882
6191  12.923241 7.010505
6192  12.923241 7.014128
6193  12.923241 7.017751
6194  12.923241 7.021374
6195  12.923241 7.024997
6196  12.923241 7.028620
6197  12.923241 7.032243
6198  12.923241 7.035866
6199  12.923241 7.039489
6200  12.923241 7.043112
6201  12.926864 7.046735
6202  12.926864 7.050358
6203  12.923241 7.053981
6204  12.919618 7.057604
6205  12.915995 7.061227
6206  12.915995 7.064850
6207  12.912372 7.068473
6208  12.912372 7.072096
6209  12.908749 7.075719
6210  12.908749 7.079342
6211  12.905126 7.082965
6212  12.905126 7.086588
6213  12.901503 7.090211
6214  12.901503 7.093834
6215  12.897880 7.097457
6216  12.897880 7.101080
6217  12.894257 7.104703
6218  12.894257 7.108326
6219  12.894257 7.111949
6220  12.894257 7.115572
6221  12.894257 7.119195
6222  12.890634 7.122818
6223  12.887011 7.126441
6224  12.883388 7.126441
6225  12.879765 7.130064
6226  12.876142 7.133687
6227  12.876142 7.137310
6228  12.872519 7.140933
6229  12.872519 7.144556
6230  12.868896 7.148179
6231  12.868896 7.151802
6232  12.865273 7.155425
6233  12.865273 7.159048
6234  12.861650 7.162671
6235  12.861650 7.166294
6236  12.858027 7.169917
6237  12.858027 7.173540
6238  12.854404 7.177163
6239  12.854404 7.180786
6240  12.854404 7.184409
6241  12.854404 7.188032
6242  12.854404 7.191655
6243  12.854404 7.195278
6244  12.854404 7.198901
6245  12.854404 7.202524
6246  12.854404 7.206147
6247  12.854404 7.209770
6248  12.854404 7.213393
6249  12.854404 7.217016
6250  12.854404 7.220639
6251  12.854404 7.224262
6252  12.854404 7.227885
6253  12.854404 7.231508
6254  12.854404 7.235131
6255  12.854404 7.238754
6256  12.854404 7.242377
6257  12.854404 7.246000
6258  12.854404 7.249623
6259  12.854404 7.253246
6260  12.854404 7.256869
6261  12.854404 7.260492
6262  12.854404 7.264115
6263  12.858027 7.267738
6264  12.858027 7.271361
6265  12.861650 7.274984
6266  12.861650 7.278607
6267  12.865273 7.282230
6268  12.865273 7.285853
6269  12.868896 7.289476
6270  12.868896 7.293099
6271  12.872519 7.296722
6272  12.872519 7.300345
6273  12.876142 7.303968
6274  12.876142 7.307591
6275  12.876142 7.311214
6276  12.876142 7.314837
6277  12.879765 7.318460
6278  12.879765 7.322083
6279  12.879765 7.325706
6280  12.883388 7.329329
6281  12.883388 7.332952
6282  12.887011 7.336575
6283  12.887011 7.340198
6284  12.890634 7.343821
6285  12.890634 7.347444
6286  12.894257 7.351067
6287  12.894257 7.354690
6288  12.897880 7.358313
6289  12.897880 7.361936
6290  12.897880 7.365559
6291  12.901503 7.369182
6292  12.901503 7.372805
6293  12.901503 7.376428
6294  12.897880 7.380051
6295  12.897880 7.383674
6296  12.894257 7.387297
6297  12.894257 7.390920
6298  12.894257 7.394543
6299  12.894257 7.398166
6300  12.890634 7.398166
6301  12.887011 7.398166
6302  12.883388 7.398166
6303  12.879765 7.398166
6304  12.876142 7.398166
6305  12.872519 7.398166
6306  12.868896 7.398166
6307  12.865273 7.398166
6308  12.861650 7.398166
6309  12.858027 7.398166
6310  12.854404 7.398166
6311  12.850781 7.398166
6312  12.847158 7.398166
6313  12.843535 7.398166
6314  12.839912 7.398166
6315  12.836289 7.398166
6316  12.832666 7.398166
6317  12.829043 7.401789
6318  12.825420 7.401789
6319  12.821797 7.405412
6320  12.818174 7.405412
6321  12.814551 7.405412
6322  12.810928 7.409035
6323  12.807305 7.409035
6324  12.803682 7.409035
6325  12.800059 7.409035
6326  12.796436 7.405412
6327  12.792813 7.405412
6328  12.789190 7.405412
6329  12.785567 7.405412
6330  12.781944 7.405412
6331  12.778321 7.405412
6332  12.774698 7.405412
6333  12.771075 7.405412
6334  12.767452 7.405412
6335  12.763829 7.405412
6336  12.760206 7.405412
6337  12.756583 7.405412
6338  12.752960 7.405412
6339  12.749337 7.405412
6340  12.745714 7.405412
6341  12.742091 7.405412
6342  12.738468 7.405412
6343  12.734845 7.405412
6344  12.731222 7.405412
6345  12.727599 7.405412
6346  12.723976 7.405412
6347  12.720353 7.405412
6348  12.716730 7.405412
6349  12.713107 7.405412
6350  12.709484 7.409035
6351  12.705861 7.409035
6352  12.702238 7.412658
6353  12.698615 7.412658
6354  12.694992 7.416281
6355  12.691369 7.416281
6356  12.687746 7.419904
6357  12.684123 7.419904
6358  12.680500 7.423527
6359  12.676877 7.423527
6360  12.673254 7.427150
6361  12.669631 7.427150
6362  12.666008 7.430773
6363  12.662385 7.430773
6364  12.658762 7.430773
6365  12.655139 7.430773
6366  12.651516 7.430773
6367  12.647893 7.430773
6368  12.644270 7.430773
6369  12.640647 7.430773
6370  12.637024 7.434396
6371  12.633401 7.434396
6372  12.629778 7.438019
6373  12.626155 7.438019
6374  12.622532 7.441642
6375  12.618909 7.441642
6376  12.615286 7.445265
6377  12.611663 7.445265
6378  12.608040 7.448888
6379  12.604417 7.448888
6380  12.600794 7.452511
6381  12.597171 7.452511
6382  12.593548 7.456134
6383  12.589925 7.456134
6384  12.586302 7.459757
6385  12.582679 7.463380
6386  12.579056 7.467003
6387  12.575433 7.470626
6388  12.571810 7.474249
6389  12.568187 7.477872
6390  12.564564 7.481495
6391  12.560941 7.481495
6392  12.557318 7.481495
6393  12.553695 7.481495
6394  12.550072 7.481495
6395  12.546449 7.481495
6396  12.542826 7.485118
6397  12.539203 7.485118
6398  12.535580 7.485118
6399  12.531957 7.485118
6400  12.528334 7.488741
6401  12.524711 7.488741
6402  12.521088 7.488741
6403  12.517465 7.488741
6404  12.513842 7.488741
6405  12.510219 7.488741
6406  12.506596 7.485118
6407  12.502973 7.485118
6408  12.499350 7.481495
6409  12.495727 7.481495
6410  12.492104 7.477872
6411  12.488481 7.477872
6412  12.484858 7.477872
6413  12.481235 7.477872
6414  12.477612 7.477872
6415  12.473989 7.477872
6416  12.470366 7.477872
6417  12.466743 7.477872
6418  12.463120 7.477872
6419  12.459497 7.477872
6420  12.455874 7.477872
6421  12.452251 7.477872
6422  12.448628 7.477872
6423  12.445005 7.477872
6424  12.441382 7.477872
6425  12.437759 7.477872
6426  12.434136 7.477872
6427  12.430513 7.477872
6428  12.426890 7.477872
6429  12.423267 7.477872
6430  12.419644 7.477872
6431  12.416021 7.477872
6432  12.412398 7.477872
6433  12.408775 7.477872
6434  12.405152 7.477872
6435  12.401529 7.481495
6436  12.397906 7.481495
6437  12.394283 7.485118
6438  12.390660 7.485118
6439  12.387037 7.488741
6440  12.383414 7.488741
6441  12.379791 7.492364
6442  12.376168 7.492364
6443  12.372545 7.492364
6444  12.368922 7.492364
6445  12.365299 7.495987
6446  12.361676 7.495987
6447  12.358053 7.499610
6448  12.354430 7.499610
6449  12.350807 7.503233
6450  12.347184 7.503233
6451  12.343561 7.506856
6452  12.339938 7.506856
6453  12.336315 7.510479
6454  12.332692 7.510479
6455  12.329069 7.514102
6456  12.325446 7.514102
6457  12.321823 7.517725
6458  12.318200 7.521348
6459  12.314577 7.524971
6460  12.310954 7.528594
6461  12.307331 7.528594
6462  12.303708 7.528594
6463  12.300085 7.528594
6464  12.296462 7.528594
6465  12.292839 7.528594
6466  12.289216 7.528594
6467  12.285593 7.528594
6468  12.281970 7.528594
6469  12.278347 7.528594
6470  12.274724 7.528594
6471  12.271101 7.528594
6472  12.267478 7.528594
6473  12.263855 7.528594
6474  12.260232 7.528594
6475  12.256609 7.528594
6476  12.252986 7.532217
6477  12.249363 7.532217
6478  12.245740 7.535840
6479  12.242117 7.535840
6480  12.238494 7.539463
6481  12.234871 7.539463
6482  12.231248 7.539463
6483  12.227625 7.539463
6484  12.224002 7.539463
6485  12.220379 7.543086
6486  12.216756 7.543086
6487  12.213133 7.546709
6488  12.209510 7.546709
6489  12.205887 7.550332
6490  12.202264 7.550332
6491  12.198641 7.553955
6492  12.195018 7.553955
6493  12.191395 7.557578
6494  12.187772 7.557578
6495  12.184149 7.561201
6496  12.180526 7.561201
6497  12.176903 7.564824
6498  12.176903 7.568447
6499  12.173280 7.572070
6500  12.173280 7.575693
6501  12.169657 7.579316
6502  12.169657 7.582939
6503  12.166034 7.586562
6504  12.166034 7.590185
6505  12.162411 7.593808
6506  12.162411 7.597431
6507  12.158788 7.601054
6508  12.158788 7.604677
6509  12.155165 7.608300
6510  12.155165 7.611923
6511  12.155165 7.615546
6512  12.155165 7.619169
6513  12.151542 7.622792
6514  12.151542 7.626415
6515  12.147919 7.630038
6516  12.147919 7.633661
6517  12.144296 7.637284
6518  12.144296 7.640907
6519  12.140673 7.644530
6520  12.140673 7.648153
6521  12.140673 7.651776
6522  12.140673 7.655399
6523  12.137050 7.655399
6524  12.133427 7.659022
6525  12.129804 7.659022
6526  12.126181 7.662645
6527  12.122558 7.662645
6528  12.118935 7.666268
6529  12.115312 7.666268
6530  12.111689 7.669891
6531  12.108066 7.669891
6532  12.104443 7.673514
6533  12.100820 7.673514
6534  12.097197 7.677137
6535  12.093574 7.680760
6536  12.089951 7.684383
6537  12.086328 7.684383
6538  12.082705 7.684383
6539  12.079082 7.684383
6540  12.075459 7.688006
6541  12.071836 7.688006
6542  12.068213 7.688006
6543  12.064590 7.688006
6544  12.060967 7.688006
6545  12.057344 7.684383
6546  12.053721 7.684383
6547  12.050098 7.684383
6548  12.046475 7.680760
6549  12.042852 7.680760
6550  12.039229 7.677137
6551  12.035606 7.677137
6552  12.031983 7.677137
6553  12.028360 7.677137
6554  12.024737 7.677137
6555  12.021114 7.677137
6556  12.017491 7.677137
6557  12.013868 7.677137
6558  12.010245 7.677137
6559  12.006622 7.677137
6560  12.002999 7.677137
6561  11.999376 7.677137
6562  11.995753 7.677137
6563  11.992130 7.677137
6564  11.988507 7.677137
6565  11.984884 7.677137
6566  11.981261 7.677137
6567  11.977638 7.677137
6568  11.974015 7.677137
6569  11.970392 7.677137
6570  11.966769 7.677137
6571  11.963146 7.677137
6572  11.959523 7.677137
6573  11.955900 7.677137
6574  11.952277 7.680760
6575  11.948654 7.680760
6576  11.945031 7.684383
6577  11.941408 7.684383
6578  11.937785 7.688006
6579  11.934162 7.688006
6580  11.930539 7.691629
6581  11.926916 7.691629
6582  11.923293 7.695252
6583  11.919670 7.695252
6584  11.916047 7.698875
6585  11.912424 7.698875
6586  11.908801 7.698875
6587  11.905178 7.695252
6588  11.901555 7.695252
6589  11.897932 7.691629
6590  11.894309 7.691629
6591  11.890686 7.688006
6592  11.887063 7.688006
6593  11.883440 7.688006
6594  11.879817 7.688006
6595  11.876194 7.688006
6596  11.872571 7.688006
6597  11.868948 7.688006
6598  11.865325 7.688006
6599  11.861702 7.688006
6600  11.858079 7.688006
6601  11.854456 7.688006
6602  11.850833 7.688006
6603  11.847210 7.688006
6604  11.843587 7.688006
6605  11.839964 7.688006
6606  11.836341 7.688006
6607  11.832718 7.688006
6608  11.829095 7.688006
6609  11.825472 7.688006
6610  11.821849 7.688006
6611  11.818226 7.688006
6612  11.814603 7.688006
6613  11.810980 7.688006
6614  11.807357 7.688006
6615  11.803734 7.688006
6616  11.800111 7.688006
6617  11.796488 7.691629
6618  11.792865 7.691629
6619  11.789242 7.695252
6620  11.785619 7.695252
6621  11.781996 7.698875
6622  11.778373 7.698875
6623  11.774750 7.702498
6624  11.771127 7.702498
6625  11.767504 7.706121
6626  11.763881 7.706121
6627  11.760258 7.709744
6628  11.756635 7.709744
6629  11.753012 7.713367
6630  11.749389 7.713367
6631  11.745766 7.713367
6632  11.742143 7.713367
6633  11.738520 7.713367
6634  11.734897 7.713367
6635  11.731274 7.713367
6636  11.727651 7.713367
6637  11.724028 7.713367
6638  11.720405 7.713367
6639  11.716782 7.713367
6640  11.713159 7.713367
6641  11.709536 7.713367
6642  11.705913 7.713367
6643  11.702290 7.716990
6644  11.698667 7.716990
6645  11.695044 7.720613
6646  11.691421 7.720613
6647  11.687798 7.724236
6648  11.684175 7.724236
6649  11.680552 7.727859
6650  11.676929 7.727859
6651  11.673306 7.731482
6652  11.669683 7.731482
6653  11.666060 7.735105
6654  11.662437 7.735105
6655  11.658814 7.738728
6656  11.655191 7.742351
6657  11.655191 7.745974
6658  11.651568 7.749597
6659  11.647945 7.753220
6660  11.647945 7.756843
6661  11.644322 7.760466
6662  11.640699 7.760466
6663  11.637076 7.760466
6664  11.633453 7.760466
6665  11.629830 7.760466
6666  11.626207 7.764089
6667  11.622584 7.764089
6668  11.618961 7.767712
6669  11.615338 7.767712
6670  11.611715 7.771335
6671  11.608092 7.771335
6672  11.604469 7.774958
6673  11.600846 7.774958
6674  11.597223 7.778581
6675  11.593600 7.778581
6676  11.589977 7.782204
6677  11.586354 7.782204
6678  11.582731 7.785827
6679  11.582731 7.789450
6680  11.579108 7.793073
6681  11.579108 7.796696
6682  11.575485 7.800319
6683  11.575485 7.803942
6684  11.571862 7.807565
6685  11.571862 7.811188
6686  11.568239 7.814811
6687  11.568239 7.818434
6688  11.564616 7.822057
6689  11.564616 7.825680
6690  11.560993 7.829303
6691  11.560993 7.832926
6692  11.560993 7.836549
6693  11.560993 7.840172
6694  11.560993 7.843795
6695  11.560993 7.847418
6696  11.557370 7.851041
6697  11.557370 7.854664
6698  11.553747 7.858287
6699  11.553747 7.861910
6700  11.550124 7.865533
6701  11.550124 7.869156
6702  11.546501 7.872779
6703  11.546501 7.876402
6704  11.542878 7.876402
6705  11.539255 7.876402
6706  11.535632 7.880025
6707  11.532009 7.880025
6708  11.528386 7.883648
6709  11.524763 7.883648
6710  11.521140 7.883648
6711  11.517517 7.883648
6712  11.513894 7.883648
6713  11.510271 7.883648
6714  11.506648 7.883648
6715  11.503025 7.883648
6716  11.499402 7.883648
6717  11.495779 7.883648
6718  11.492156 7.883648
6719  11.488533 7.883648
6720  11.484910 7.883648
6721  11.481287 7.883648
6722  11.477664 7.883648
6723  11.474041 7.883648
6724  11.470418 7.883648
6725  11.466795 7.883648
6726  11.463172 7.887271
6727  11.459549 7.887271
6728  11.455926 7.890894
6729  11.452303 7.890894
6730  11.448680 7.894517
6731  11.445057 7.894517
6732  11.441434 7.898140
6733  11.437811 7.898140
6734  11.434188 7.901763
6735  11.430565 7.901763
6736  11.426942 7.905386
6737  11.423319 7.905386
6738  11.419696 7.909009
6739  11.416073 7.912632
6740  11.412450 7.916255
6741  11.408827 7.916255
6742  11.405204 7.916255
6743  11.401581 7.916255
6744  11.397958 7.916255
6745  11.394335 7.916255
6746  11.390712 7.916255
6747  11.387089 7.916255
6748  11.383466 7.916255
6749  11.379843 7.916255
6750  11.376220 7.916255
6751  11.372597 7.916255
6752  11.368974 7.916255
6753  11.365351 7.916255
6754  11.361728 7.916255
6755  11.358105 7.916255
6756  11.354482 7.919878
6757  11.350859 7.919878
6758  11.347236 7.919878
6759  11.343613 7.919878
6760  11.339990 7.919878
6761  11.336367 7.919878
6762  11.332744 7.919878
6763  11.329121 7.919878
6764  11.325498 7.919878
6765  11.321875 7.919878
6766  11.318252 7.919878
6767  11.314629 7.919878
6768  11.311006 7.919878
6769  11.307383 7.919878
6770  11.303760 7.919878
6771  11.300137 7.919878
6772  11.296514 7.919878
6773  11.292891 7.919878
6774  11.289268 7.919878
6775  11.285645 7.919878
6776  11.282022 7.923501
6777  11.278399 7.923501
6778  11.274776 7.927124
6779  11.271153 7.927124
6780  11.267530 7.930747
6781  11.263907 7.930747
6782  11.260284 7.934370
6783  11.256661 7.934370
6784  11.253038 7.937993
6785  11.249415 7.937993
6786  11.245792 7.941616
6787  11.242169 7.941616
6788  11.238546 7.945239
6789  11.234923 7.945239
6790  11.231300 7.948862
6791  11.227677 7.952485
6792  11.224054 7.956108
6793  11.220431 7.959731
6794  11.216808 7.963354
6795  11.216808 7.966977
6796  11.213185 7.970600
6797  11.213185 7.974223
6798  11.209562 7.977846
6799  11.209562 7.981469
6800  11.205939 7.985092
6801  11.205939 7.988715
6802  11.202316 7.992338
6803  11.202316 7.995961
6804  11.198693 7.999584
6805  11.198693 8.003207
6806  11.195070 8.006830
6807  11.195070 8.010453
6808  11.191447 8.014076
6809  11.191447 8.017699
6810  11.191447 8.021322
6811  11.191447 8.024945
6812  11.191447 8.028568
6813  11.191447 8.032191
6814  11.191447 8.035814
6815  11.191447 8.039437
6816  11.191447 8.043060
6817  11.191447 8.046683
6818  11.191447 8.050306
6819  11.191447 8.053929
6820  11.191447 8.057552
6821  11.191447 8.061175
6822  11.191447 8.064798
6823  11.191447 8.068421
6824  11.191447 8.072044
6825  11.191447 8.075667
6826  11.191447 8.079290
6827  11.191447 8.082913
6828  11.191447 8.086536
6829  11.191447 8.090159
6830  11.191447 8.093782
6831  11.195070 8.097405
6832  11.195070 8.101028
6833  11.198693 8.104651
6834  11.198693 8.108274
6835  11.198693 8.111897
6836  11.198693 8.115520
6837  11.198693 8.119143
6838  11.198693 8.122766
6839  11.195070 8.126389
6840  11.195070 8.130012
6841  11.195070 8.133635
6842  11.195070 8.137258
6843  11.195070 8.140881
6844  11.195070 8.144504
6845  11.191447 8.144504
6846  11.187824 8.144504
6847  11.184201 8.144504
6848  11.180578 8.148127
6849  11.176955 8.148127
6850  11.173332 8.151750
6851  11.169709 8.151750
6852  11.166086 8.155373
6853  11.162463 8.155373
6854  11.158840 8.158996
6855  11.155217 8.158996
6856  11.151594 8.162619
6857  11.147971 8.162619
6858  11.144348 8.166242
6859  11.140725 8.166242
6860  11.137102 8.169865
6861  11.133479 8.169865
6862  11.129856 8.173488
6863  11.126233 8.177111
6864  11.122610 8.180734
6865  11.122610 8.184357
6866  11.118987 8.187980
6867  11.118987 8.191603
6868  11.115364 8.195226
6869  11.115364 8.198849
6870  11.111741 8.202472
6871  11.111741 8.206095
6872  11.108118 8.209718
6873  11.108118 8.213341
6874  11.104495 8.216964
6875  11.104495 8.220587
6876  11.100872 8.224210
6877  11.100872 8.227833
6878  11.100872 8.231456
6879  11.100872 8.235079
6880  11.100872 8.238702
6881  11.100872 8.242325
6882  11.100872 8.245948
6883  11.097249 8.249571
6884  11.093626 8.253194
6885  11.090003 8.256817
6886  11.086380 8.260440
6887  11.082757 8.264063
6888  11.079134 8.267686
6889  11.075511 8.271309
6890  11.071888 8.274932
6891  11.068265 8.278555
6892  11.068265 8.282178
6893  11.064642 8.285801
6894  11.061019 8.289424
6895  11.057396 8.293047
6896  11.053773 8.296670
6897  11.050150 8.296670
6898  11.046527 8.296670
6899  11.042904 8.296670
6900  11.039281 8.296670
6901  11.035658 8.296670
6902  11.032035 8.296670
6903  11.028412 8.296670
6904  11.024789 8.296670
6905  11.021166 8.296670
6906  11.017543 8.296670
6907  11.013920 8.296670
6908  11.010297 8.296670
6909  11.006674 8.296670
6910  11.003051 8.296670
6911  10.999428 8.296670
6912  10.995805 8.296670
6913  10.992182 8.296670
6914  10.988559 8.296670
6915  10.984936 8.296670
6916  10.981313 8.296670
6917  10.977690 8.300293
6918  10.974067 8.300293
6919  10.970444 8.303916
6920  10.966821 8.303916
6921  10.963198 8.307539
6922  10.959575 8.307539
6923  10.955952 8.311162
6924  10.952329 8.311162
6925  10.948706 8.314785
6926  10.945083 8.314785
6927  10.941460 8.318408
6928  10.937837 8.318408
6929  10.934214 8.322031
6930  10.934214 8.325654
6931  10.930591 8.329277
6932  10.930591 8.332900
6933  10.926968 8.336523
6934  10.926968 8.340146
6935  10.923345 8.343769
6936  10.923345 8.347392
6937  10.919722 8.351015
6938  10.919722 8.354638
6939  10.916099 8.358261
6940  10.916099 8.361884
6941  10.912476 8.365507
6942  10.912476 8.369130
6943  10.912476 8.372753
6944  10.912476 8.376376
6945  10.912476 8.379999
6946  10.912476 8.383622
6947  10.912476 8.387245
6948  10.912476 8.390868
6949  10.912476 8.394491
6950  10.912476 8.398114
6951  10.908853 8.398114
6952  10.905230 8.398114
6953  10.901607 8.398114
6954  10.897984 8.398114
6955  10.894361 8.398114
6956  10.890738 8.398114
6957  10.887115 8.398114
6958  10.883492 8.398114
6959  10.879869 8.398114
6960  10.876246 8.398114
6961  10.872623 8.398114
6962  10.869000 8.398114
6963  10.865377 8.398114
6964  10.861754 8.398114
6965  10.858131 8.398114
6966  10.854508 8.398114
6967  10.850885 8.398114
6968  10.847262 8.398114
6969  10.843639 8.398114
6970  10.840016 8.398114
6971  10.836393 8.401737
6972  10.832770 8.401737
6973  10.829147 8.405360
6974  10.825524 8.405360
6975  10.821901 8.408983
6976  10.818278 8.408983
6977  10.814655 8.412606
6978  10.811032 8.412606
6979  10.807409 8.416229
6980  10.803786 8.416229
6981  10.800163 8.419852
6982  10.796540 8.419852
6983  10.792917 8.423475
6984  10.792917 8.427098
6985  10.789294 8.430721
6986  10.789294 8.434344
6987  10.785671 8.437967
6988  10.785671 8.441590
6989  10.782048 8.445213
6990  10.782048 8.448836
6991  10.778425 8.452459
6992  10.778425 8.456082
6993  10.774802 8.459705
6994  10.774802 8.463328
6995  10.771179 8.466951
6996  10.771179 8.470574
6997  10.771179 8.474197
6998  10.771179 8.477820
6999  10.771179 8.481443
7000  10.771179 8.485066
7001  10.771179 8.488689
7002  10.771179 8.492312
7003  10.771179 8.495935
7004  10.771179 8.499558
7005  10.771179 8.503181
7006  10.771179 8.506804
7007  10.771179 8.510427
7008  10.771179 8.514050
7009  10.771179 8.517673
7010  10.771179 8.521296
7011  10.767556 8.521296
7012  10.763933 8.524919
7013  10.760310 8.528542
7014  10.756687 8.532165
7015  10.753064 8.535788
7016  10.749441 8.539411
7017  10.745818 8.543034
7018  10.745818 8.546657
7019  10.742195 8.550280
7020  10.742195 8.553903
7021  10.738572 8.557526
7022  10.738572 8.561149
7023  10.734949 8.564772
7024  10.734949 8.568395
7025  10.731326 8.572018
7026  10.731326 8.575641
7027  10.727703 8.579264
7028  10.727703 8.582887
7029  10.724080 8.586510
7030  10.724080 8.590133
7031  10.724080 8.593756
7032  10.724080 8.597379
7033  10.724080 8.601002
7034  10.724080 8.604625
7035  10.724080 8.608248
7036  10.724080 8.611871
7037  10.724080 8.615494
7038  10.724080 8.619117
7039  10.720457 8.622740
7040  10.716834 8.626363
7041  10.713211 8.629986
7042  10.709588 8.633609
7043  10.705965 8.637232
7044  10.702342 8.640855
7045  10.698719 8.644478
7046  10.695096 8.648101
7047  10.691473 8.651724
7048  10.687850 8.655347
7049  10.684227 8.658970
7050  10.680604 8.662593
7051  10.680604 8.666216
7052  10.676981 8.669839
7053  10.673358 8.673462
7054  10.669735 8.677085
7055  10.666112 8.680708
7056  10.662489 8.684331
7057  10.658866 8.687954
7058  10.655243 8.691577
7059  10.651620 8.695200
7060  10.647997 8.695200
7061  10.644374 8.698823
7062  10.640751 8.698823
7063  10.637128 8.702446
7064  10.633505 8.702446
7065  10.629882 8.706069
7066  10.626259 8.706069
7067  10.622636 8.709692
7068  10.619013 8.709692
7069  10.615390 8.713315
7070  10.611767 8.716938
7071  10.608144 8.720561
7072  10.604521 8.724184
7073  10.600898 8.727807
7074  10.597275 8.731430
7075  10.597275 8.735053
7076  10.593652 8.738676
7077  10.593652 8.742299
7078  10.590029 8.745922
7079  10.590029 8.749545
7080  10.586406 8.753168
7081  10.586406 8.756791
7082  10.582783 8.760414
7083  10.579160 8.764037
7084  10.575537 8.767660
7085  10.571914 8.771283
7086  10.568291 8.774906
7087  10.564668 8.778529
7088  10.561045 8.778529
7089  10.557422 8.778529
7090  10.553799 8.778529
7091  10.550176 8.778529
7092  10.546553 8.778529
7093  10.542930 8.778529
7094  10.539307 8.778529
7095  10.535684 8.778529
7096  10.532061 8.778529
7097  10.528438 8.778529
7098  10.524815 8.778529
7099  10.521192 8.778529
7100  10.517569 8.778529
7101  10.513946 8.778529
7102  10.510323 8.778529
7103  10.506700 8.778529
7104  10.503077 8.782152
7105  10.499454 8.782152
7106  10.495831 8.785775
7107  10.492208 8.785775
7108  10.488585 8.789398
7109  10.484962 8.789398
7110  10.481339 8.793021
7111  10.477716 8.793021
7112  10.474093 8.796644
7113  10.470470 8.796644
7114  10.466847 8.800267
7115  10.463224 8.800267
7116  10.459601 8.803890
7117  10.459601 8.807513
7118  10.455978 8.811136
7119  10.455978 8.814759
7120  10.452355 8.818382
7121  10.452355 8.822005
7122  10.448732 8.825628
7123  10.448732 8.829251
7124  10.445109 8.832874
7125  10.445109 8.836497
7126  10.441486 8.840120
7127  10.441486 8.843743
7128  10.437863 8.847366
7129  10.437863 8.850989
7130  10.434240 8.854612
7131  10.430617 8.854612
7132  10.426994 8.854612
7133  10.423371 8.854612
7134  10.419748 8.854612
7135  10.416125 8.854612
7136  10.412502 8.854612
7137  10.408879 8.854612
7138  10.405256 8.858235
7139  10.401633 8.858235
7140  10.398010 8.861858
7141  10.394387 8.861858
7142  10.390764 8.865481
7143  10.387141 8.865481
7144  10.383518 8.869104
7145  10.379895 8.869104
7146  10.376272 8.872727
7147  10.372649 8.872727
7148  10.369026 8.876350
7149  10.365403 8.876350
7150  10.361780 8.879973
7151  10.358157 8.883596
7152  10.358157 8.887219
7153  10.354534 8.890842
7154  10.354534 8.894465
7155  10.350911 8.898088
7156  10.350911 8.901711
7157  10.347288 8.905334
7158  10.347288 8.908957
7159  10.343665 8.912580
7160  10.343665 8.916203
7161  10.340042 8.919826
7162  10.340042 8.923449
7163  10.336419 8.927072
7164  10.336419 8.930695
7165  10.336419 8.934318
7166  10.336419 8.937941
7167  10.336419 8.941564
7168  10.336419 8.945187
7169  10.332796 8.948810
7170  10.332796 8.952433
7171  10.329173 8.952433
7172  10.325550 8.952433
7173  10.321927 8.952433
7174  10.318304 8.956056
7175  10.314681 8.956056
7176  10.311058 8.956056
7177  10.307435 8.959679
7178  10.303812 8.959679
7179  10.300189 8.963302
7180  10.296566 8.963302
7181  10.292943 8.963302
7182  10.289320 8.966925
7183  10.285697 8.966925
7184  10.282074 8.970548
7185  10.278451 8.970548
7186  10.274828 8.974171
7187  10.271205 8.974171
7188  10.267582 8.977794
7189  10.263959 8.977794
7190  10.260336 8.981417
7191  10.256713 8.981417
7192  10.253090 8.985040
7193  10.249467 8.985040
7194  10.245844 8.988663
7195  10.242221 8.992286
7196  10.238598 8.995909
7197  10.234975 8.995909
7198  10.231352 8.992286
7199  10.227729 8.992286
7200  10.224106 8.992286
7201  10.220483 8.992286
7202  10.216860 8.992286
7203  10.213237 8.992286
7204  10.209614 8.992286
7205  10.205991 8.992286
7206  10.202368 8.992286
7207  10.198745 8.992286
7208  10.195122 8.992286
7209  10.191499 8.992286
7210  10.187876 8.992286
7211  10.184253 8.992286
7212  10.180630 8.992286
7213  10.177007 8.992286
7214  10.173384 8.992286
7215  10.169761 8.992286
7216  10.166138 8.992286
7217  10.162515 8.992286
7218  10.158892 8.992286
7219  10.155269 8.992286
7220  10.151646 8.992286
7221  10.148023 8.995909
7222  10.144400 8.995909
7223  10.140777 8.999532
7224  10.137154 8.999532
7225  10.133531 9.003155
7226  10.129908 9.003155
7227  10.126285 9.006778
7228  10.122662 9.006778
7229  10.119039 9.010401
7230  10.115416 9.010401
7231  10.111793 9.014024
7232  10.108170 9.014024
7233  10.104547 9.017647
7234  10.100924 9.021270
7235  10.097301 9.024893
7236  10.093678 9.028516
7237  10.090055 9.028516
7238  10.086432 9.028516
7239  10.082809 9.028516
7240  10.079186 9.028516
7241  10.075563 9.028516
7242  10.071940 9.028516
7243  10.068317 9.028516
7244  10.064694 9.028516
7245  10.061071 9.028516
7246  10.057448 9.028516
7247  10.053825 9.028516
7248  10.050202 9.032139
7249  10.046579 9.032139
7250  10.042956 9.035762
7251  10.039333 9.035762
7252  10.035710 9.039385
7253  10.032087 9.039385
7254  10.028464 9.043008
7255  10.024841 9.043008
7256  10.021218 9.046631
7257  10.017595 9.046631
7258  10.013972 9.050254
7259  10.010349 9.050254
7260  10.006726 9.053877
7261  10.003103 9.057500
7262  9.999480 9.061123
7263  9.995857 9.064746
7264  9.992234 9.068369
7265  9.988611 9.071992
7266  9.984988 9.075615
7267  9.981365 9.079238
7268  9.977742 9.082861
7269  9.974119 9.082861
7270  9.970496 9.086484
7271  9.966873 9.086484
7272  9.963250 9.090107
7273  9.959627 9.090107
7274  9.956004 9.093730
7275  9.952381 9.093730
7276  9.948758 9.097353
7277  9.945135 9.097353
7278  9.941512 9.100976
7279  9.937889 9.100976
7280  9.934266 9.104599
7281  9.930643 9.104599
7282  9.927020 9.108222
7283  9.923397 9.108222
7284  9.919774 9.111845
7285  9.916151 9.111845
7286  9.912528 9.111845
7287  9.908905 9.111845
7288  9.905282 9.111845
7289  9.901659 9.111845
7290  9.898036 9.111845
7291  9.894413 9.111845
7292  9.890790 9.111845
7293  9.887167 9.111845
7294  9.883544 9.111845
7295  9.879921 9.111845
7296  9.876298 9.111845
7297  9.872675 9.111845
7298  9.869052 9.111845
7299  9.865429 9.111845
7300  9.861806 9.111845
7301  9.858183 9.111845
7302  9.854560 9.115468
7303  9.850937 9.115468
7304  9.847314 9.119091
7305  9.843691 9.119091
7306  9.840068 9.122714
7307  9.836445 9.122714
7308  9.832822 9.126337
7309  9.829199 9.126337
7310  9.825576 9.129960
7311  9.821953 9.129960
7312  9.818330 9.133583
7313  9.814707 9.133583
7314  9.811084 9.133583
7315  9.807461 9.133583
7316  9.803838 9.133583
7317  9.800215 9.133583
7318  9.796592 9.133583
7319  9.792969 9.133583
7320  9.789346 9.137206
7321  9.785723 9.137206
7322  9.782100 9.140829
7323  9.778477 9.140829
7324  9.774854 9.144452
7325  9.771231 9.144452
7326  9.767608 9.148075
7327  9.763985 9.148075
7328  9.760362 9.151698
7329  9.756739 9.151698
7330  9.753116 9.155321
7331  9.749493 9.155321
7332  9.745870 9.158944
7333  9.745870 9.162567
7334  9.742247 9.166190
7335  9.742247 9.169813
7336  9.738624 9.173436
7337  9.738624 9.177059
7338  9.735001 9.180682
7339  9.735001 9.184305
7340  9.731378 9.187928
7341  9.731378 9.191551
7342  9.727755 9.195174
7343  9.727755 9.198797
7344  9.724132 9.202420
7345  9.724132 9.206043
7346  9.724132 9.209666
7347  9.724132 9.213289
7348  9.724132 9.216912
7349  9.724132 9.220535
7350  9.724132 9.224158
7351  9.724132 9.227781
7352  9.724132 9.231404
7353  9.724132 9.235027
7354  9.724132 9.238650
7355  9.724132 9.242273
7356  9.724132 9.245896
7357  9.724132 9.249519
7358  9.724132 9.253142
7359  9.724132 9.256765
7360  9.724132 9.260388
7361  9.724132 9.264011
7362  9.724132 9.267634
7363  9.724132 9.271257
7364  9.720509 9.271257
7365  9.716886 9.271257
7366  9.713263 9.271257
7367  9.709640 9.271257
7368  9.706017 9.274880
7369  9.702394 9.274880
7370  9.698771 9.278503
7371  9.695148 9.278503
7372  9.691525 9.282126
7373  9.687902 9.282126
7374  9.684279 9.285749
7375  9.680656 9.285749
7376  9.677033 9.289372
7377  9.673410 9.289372
7378  9.669787 9.292995
7379  9.666164 9.292995
7380  9.662541 9.296618
7381  9.658918 9.300241
7382  9.655295 9.303864
7383  9.651672 9.303864
7384  9.648049 9.307487
7385  9.644426 9.307487
7386  9.640803 9.311110
7387  9.637180 9.311110
7388  9.633557 9.314733
7389  9.629934 9.314733
7390  9.626311 9.318356
7391  9.622688 9.318356
7392  9.619065 9.321979
7393  9.615442 9.325602
7394  9.611819 9.329225
7395  9.608196 9.332848
7396  9.604573 9.336471
7397  9.600950 9.336471
7398  9.597327 9.340094
7399  9.593704 9.340094
7400  9.590081 9.343717
7401  9.586458 9.343717
7402  9.582835 9.347340
7403  9.579212 9.347340
7404  9.575589 9.350963
7405  9.571966 9.354586
7406  9.568343 9.358209
7407  9.564720 9.361832
7408  9.561097 9.365455
7409  9.557474 9.369078
7410  9.553851 9.369078
7411  9.550228 9.369078
7412  9.546605 9.369078
7413  9.542982 9.365455
7414  9.539359 9.365455
7415  9.535736 9.365455
7416  9.532113 9.361832
7417  9.528490 9.361832
7418  9.524867 9.361832
7419  9.521244 9.361832
7420  9.517621 9.361832
7421  9.513998 9.361832
7422  9.510375 9.361832
7423  9.506752 9.361832
7424  9.503129 9.361832
7425  9.499506 9.361832
7426  9.495883 9.361832
7427  9.492260 9.361832
7428  9.488637 9.361832
7429  9.485014 9.361832
7430  9.481391 9.361832
7431  9.477768 9.361832
7432  9.474145 9.361832
7433  9.470522 9.361832
7434  9.466899 9.361832
7435  9.463276 9.361832
7436  9.459653 9.361832
7437  9.456030 9.361832
7438  9.452407 9.361832
7439  9.448784 9.361832
7440  9.445161 9.361832
7441  9.441538 9.361832
7442  9.437915 9.361832
7443  9.434292 9.361832
7444  9.430669 9.361832
7445  9.427046 9.361832
7446  9.423423 9.361832
7447  9.419800 9.365455
7448  9.416177 9.365455
7449  9.412554 9.369078
7450  9.408931 9.369078
7451  9.405308 9.372701
7452  9.401685 9.372701
7453  9.398062 9.376324
7454  9.394439 9.376324
7455  9.390816 9.379947
7456  9.387193 9.379947
7457  9.383570 9.383570
7458  9.379947 9.383570
7459  9.376324 9.387193
7460  9.372701 9.390816
7461  9.372701 9.394439
7462  9.369078 9.398062
7463  9.369078 9.401685
7464  9.365455 9.405308
7465  9.365455 9.408931
7466  9.361832 9.412554
7467  9.358209 9.412554
7468  9.354586 9.416177
7469  9.350963 9.416177
7470  9.347340 9.419800
7471  9.343717 9.419800
7472  9.340094 9.423423
7473  9.336471 9.427046
7474  9.332848 9.430669
7475  9.332848 9.434292
7476  9.329225 9.437915
7477  9.329225 9.441538
7478  9.325602 9.445161
7479  9.325602 9.448784
7480  9.321979 9.452407
7481  9.321979 9.456030
7482  9.318356 9.459653
7483  9.318356 9.463276
7484  9.314733 9.466899
7485  9.314733 9.470522
7486  9.311110 9.474145
7487  9.311110 9.477768
7488  9.311110 9.481391
7489  9.311110 9.485014
7490  9.311110 9.488637
7491  9.311110 9.492260
7492  9.311110 9.495883
7493  9.311110 9.499506
7494  9.311110 9.503129
7495  9.311110 9.506752
7496  9.311110 9.510375
7497  9.307487 9.513998
7498  9.303864 9.517621
7499  9.300241 9.517621
7500  9.296618 9.521244
7501  9.292995 9.524867
7502  9.289372 9.528490
7503  9.285749 9.532113
7504  9.282126 9.535736
7505  9.278503 9.539359
7506  9.274880 9.542982
7507  9.271257 9.546605
7508  9.267634 9.550228
7509  9.264011 9.553851
7510  9.260388 9.557474
7511  9.256765 9.561097
7512  9.253142 9.564720
7513  9.249519 9.564720
7514  9.245896 9.568343
7515  9.242273 9.568343
7516  9.238650 9.571966
7517  9.235027 9.571966
7518  9.231404 9.575589
7519  9.227781 9.575589
7520  9.224158 9.575589
7521  9.220535 9.575589
7522  9.216912 9.575589
7523  9.213289 9.575589
7524  9.209666 9.579212
7525  9.206043 9.579212
7526  9.202420 9.575589
7527  9.198797 9.575589
7528  9.195174 9.571966
7529  9.191551 9.571966
7530  9.187928 9.568343
7531  9.184305 9.568343
7532  9.180682 9.564720
7533  9.177059 9.564720
7534  9.173436 9.561097
7535  9.169813 9.561097
7536  9.166190 9.561097
7537  9.162567 9.561097
7538  9.158944 9.561097
7539  9.155321 9.561097
7540  9.151698 9.561097
7541  9.148075 9.561097
7542  9.144452 9.561097
7543  9.140829 9.561097
7544  9.137206 9.561097
7545  9.133583 9.561097
7546  9.129960 9.561097
7547  9.126337 9.561097
7548  9.122714 9.561097
7549  9.119091 9.561097
7550  9.115468 9.561097
7551  9.111845 9.561097
7552  9.108222 9.561097
7553  9.104599 9.561097
7554  9.100976 9.561097
7555  9.097353 9.561097
7556  9.093730 9.561097
7557  9.090107 9.561097
7558  9.086484 9.561097
7559  9.082861 9.564720
7560  9.079238 9.564720
7561  9.075615 9.568343
7562  9.071992 9.568343
7563  9.068369 9.571966
7564  9.064746 9.571966
7565  9.061123 9.575589
7566  9.057500 9.575589
7567  9.053877 9.579212
7568  9.050254 9.579212
7569  9.046631 9.582835
7570  9.043008 9.582835
7571  9.039385 9.582835
7572  9.035762 9.582835
7573  9.032139 9.582835
7574  9.028516 9.582835
7575  9.024893 9.582835
7576  9.021270 9.582835
7577  9.017647 9.582835
7578  9.014024 9.582835
7579  9.010401 9.582835
7580  9.006778 9.582835
7581  9.003155 9.582835
7582  8.999532 9.582835
7583  8.995909 9.586458
7584  8.992286 9.586458
7585  8.988663 9.590081
7586  8.985040 9.590081
7587  8.981417 9.593704
7588  8.977794 9.593704
7589  8.974171 9.597327
7590  8.970548 9.597327
7591  8.966925 9.600950
7592  8.963302 9.600950
7593  8.959679 9.604573
7594  8.956056 9.604573
7595  8.952433 9.608196
7596  8.948810 9.608196
7597  8.945187 9.608196
7598  8.941564 9.608196
7599  8.937941 9.608196
7600  8.934318 9.608196
7601  8.930695 9.608196
7602  8.927072 9.608196
7603  8.923449 9.608196
7604  8.919826 9.608196
7605  8.916203 9.608196
7606  8.912580 9.608196
7607  8.908957 9.608196
7608  8.905334 9.608196
7609  8.901711 9.608196
7610  8.898088 9.608196
7611  8.894465 9.608196
7612  8.890842 9.608196
7613  8.887219 9.608196
7614  8.883596 9.608196
7615  8.879973 9.608196
7616  8.876350 9.608196
7617  8.872727 9.608196
7618  8.869104 9.608196
7619  8.865481 9.611819
7620  8.861858 9.611819
7621  8.858235 9.615442
7622  8.854612 9.615442
7623  8.850989 9.619065
7624  8.847366 9.619065
7625  8.843743 9.622688
7626  8.840120 9.622688
7627  8.836497 9.626311
7628  8.832874 9.626311
7629  8.829251 9.629934
7630  8.825628 9.629934
7631  8.822005 9.633557
7632  8.822005 9.637180
7633  8.818382 9.640803
7634  8.818382 9.644426
7635  8.814759 9.648049
7636  8.814759 9.651672
7637  8.811136 9.655295
7638  8.811136 9.658918
7639  8.807513 9.662541
7640  8.807513 9.666164
7641  8.803890 9.669787
7642  8.803890 9.673410
7643  8.800267 9.677033
7644  8.800267 9.680656
7645  8.800267 9.684279
7646  8.800267 9.687902
7647  8.800267 9.691525
7648  8.800267 9.695148
7649  8.800267 9.698771
7650  8.800267 9.702394
7651  8.800267 9.706017
7652  8.800267 9.709640
7653  8.800267 9.713263
7654  8.800267 9.716886
7655  8.800267 9.720509
7656  8.800267 9.724132
7657  8.800267 9.727755
7658  8.800267 9.731378
7659  8.800267 9.735001
7660  8.800267 9.738624
7661  8.800267 9.742247
7662  8.800267 9.745870
7663  8.800267 9.749493
7664  8.800267 9.753116
7665  8.800267 9.756739
7666  8.800267 9.760362
7667  8.803890 9.763985
7668  8.803890 9.767608
7669  8.803890 9.771231
7670  8.803890 9.774854
7671  8.803890 9.778477
7672  8.803890 9.782100
7673  8.803890 9.785723
7674  8.803890 9.789346
7675  8.803890 9.792969
7676  8.803890 9.796592
7677  8.803890 9.800215
7678  8.803890 9.803838
7679  8.803890 9.807461
7680  8.803890 9.811084
7681  8.803890 9.814707
7682  8.803890 9.818330
7683  8.803890 9.821953
7684  8.803890 9.825576
7685  8.803890 9.829199
7686  8.803890 9.832822
7687  8.803890 9.836445
7688  8.803890 9.840068
7689  8.800267 9.843691
7690  8.800267 9.847314
7691  8.800267 9.850937
7692  8.796644 9.854560
7693  8.796644 9.858183
7694  8.793021 9.861806
7695  8.793021 9.865429
7696  8.789398 9.869052
7697  8.785775 9.872675
7698  8.782152 9.876298
7699  8.778529 9.879921
7700  8.774906 9.883544
7701  8.771283 9.887167
7702  8.767660 9.890790
7703  8.764037 9.894413
7704  8.760414 9.898036
7705  8.756791 9.901659
7706  8.753168 9.905282
7707  8.749545 9.908905
7708  8.745922 9.912528
7709  8.742299 9.916151
7710  8.738676 9.916151
7711  8.735053 9.919774
7712  8.731430 9.923397
7713  8.727807 9.923397
7714  8.724184 9.927020
7715  8.720561 9.930643
7716  8.716938 9.930643
7717  8.713315 9.930643
7718  8.709692 9.930643
7719  8.706069 9.930643
7720  8.702446 9.930643
7721  8.698823 9.930643
7722  8.695200 9.930643
7723  8.691577 9.930643
7724  8.687954 9.930643
7725  8.684331 9.930643
7726  8.680708 9.930643
7727  8.677085 9.930643
7728  8.673462 9.930643
7729  8.669839 9.930643
7730  8.666216 9.930643
7731  8.662593 9.930643
7732  8.658970 9.927020
7733  8.655347 9.927020
7734  8.651724 9.923397
7735  8.648101 9.923397
7736  8.644478 9.923397
7737  8.640855 9.923397
7738  8.637232 9.923397
7739  8.633609 9.923397
7740  8.629986 9.923397
7741  8.626363 9.923397
7742  8.622740 9.923397
7743  8.619117 9.923397
7744  8.615494 9.923397
7745  8.611871 9.923397
7746  8.608248 9.923397
7747  8.604625 9.923397
7748  8.601002 9.923397
7749  8.597379 9.923397
7750  8.593756 9.923397
7751  8.590133 9.923397
7752  8.586510 9.923397
7753  8.582887 9.923397
7754  8.579264 9.923397
7755  8.575641 9.923397
7756  8.572018 9.923397
7757  8.568395 9.923397
7758  8.564772 9.923397
7759  8.561149 9.923397
7760  8.557526 9.923397
7761  8.553903 9.923397
7762  8.550280 9.923397
7763  8.546657 9.923397
7764  8.543034 9.927020
7765  8.539411 9.927020
7766  8.535788 9.927020
7767  8.532165 9.927020
7768  8.528542 9.927020
7769  8.524919 9.927020
7770  8.521296 9.927020
7771  8.517673 9.927020
7772  8.514050 9.927020
7773  8.510427 9.927020
7774  8.506804 9.927020
7775  8.503181 9.927020
7776  8.499558 9.930643
7777  8.495935 9.930643
7778  8.492312 9.930643
7779  8.488689 9.930643
7780  8.485066 9.927020
7781  8.481443 9.927020
7782  8.477820 9.927020
7783  8.474197 9.927020
7784  8.470574 9.927020
7785  8.466951 9.927020
7786  8.463328 9.927020
7787  8.459705 9.927020
7788  8.456082 9.927020
7789  8.452459 9.927020
7790  8.448836 9.927020
7791  8.445213 9.927020
7792  8.441590 9.927020
7793  8.437967 9.927020
7794  8.434344 9.927020
7795  8.430721 9.927020
7796  8.427098 9.927020
7797  8.423475 9.927020
7798  8.419852 9.927020
7799  8.416229 9.927020
7800  8.412606 9.927020
7801  8.408983 9.927020
7802  8.405360 9.927020
7803  8.401737 9.927020
7804  8.398114 9.930643
7805  8.394491 9.930643
7806  8.390868 9.934266
7807  8.387245 9.934266
7808  8.383622 9.937889
7809  8.379999 9.937889
7810  8.376376 9.941512
7811  8.372753 9.941512
7812  8.369130 9.945135
7813  8.365507 9.945135
7814  8.361884 9.948758
7815  8.358261 9.948758
7816  8.354638 9.952381
7817  8.354638 9.956004
7818  8.351015 9.959627
7819  8.351015 9.963250
7820  8.347392 9.966873
7821  8.347392 9.970496
7822  8.343769 9.974119
7823  8.343769 9.977742
7824  8.340146 9.981365
7825  8.340146 9.984988
7826  8.336523 9.988611
7827  8.336523 9.992234
7828  8.332900 9.995857
7829  8.332900 9.999480
7830  8.329277 9.999480
7831  8.325654 9.999480
7832  8.322031 9.999480
7833  8.318408 9.999480
7834  8.314785 9.999480
7835  8.311162 9.999480
7836  8.307539 9.999480
7837  8.303916 9.999480
7838  8.300293 9.999480
7839  8.296670 9.999480
7840  8.293047 9.999480
7841  8.289424 9.999480
7842  8.285801 9.999480
7843  8.282178 10.003103
7844  8.278555 10.003103
7845  8.274932 10.006726
7846  8.271309 10.006726
7847  8.267686 10.010349
7848  8.264063 10.010349
7849  8.260440 10.013972
7850  8.256817 10.013972
7851  8.253194 10.017595
7852  8.249571 10.017595
7853  8.245948 10.021218
7854  8.242325 10.021218
7855  8.238702 10.024841
7856  8.235079 10.028464
7857  8.235079 10.032087
7858  8.231456 10.035710
7859  8.227833 10.035710
7860  8.224210 10.039333
7861  8.220587 10.039333
7862  8.216964 10.042956
7863  8.213341 10.042956
7864  8.209718 10.042956
7865  8.206095 10.039333
7866  8.202472 10.039333
7867  8.198849 10.039333
7868  8.198849 10.035710
7869  8.195226 10.032087
7870  8.195226 10.028464
7871  8.191603 10.024841
7872  8.187980 10.021218
7873  8.184357 10.017595
7874  8.180734 10.013972
7875  8.177111 10.010349
7876  8.173488 10.010349
7877  8.169865 10.006726
7878  8.166242 10.003103
7879  8.162619 10.003103
7880  8.158996 9.999480
7881  8.155373 9.999480
7882  8.151750 9.995857
7883  8.148127 9.992234
7884  8.144504 9.992234
7885  8.140881 9.988611
7886  8.140881 9.984988
7887  8.140881 9.981365
7888  8.140881 9.977742
7889  8.140881 9.974119
7890  8.137258 9.970496
7891  8.137258 9.966873
7892  8.133635 9.963250
7893  8.133635 9.959627
7894  8.130012 9.956004
7895  8.130012 9.952381
7896  8.126389 9.948758
7897  8.126389 9.945135
7898  8.122766 9.941512
7899  8.122766 9.937889
7900  8.119143 9.934266
7901  8.119143 9.930643
7902  8.115520 9.927020
7903  8.111897 9.923397
7904  8.108274 9.923397
7905  8.104651 9.919774
7906  8.101028 9.919774
7907  8.097405 9.916151
7908  8.093782 9.916151
7909  8.090159 9.912528
7910  8.086536 9.912528
7911  8.082913 9.908905
7912  8.079290 9.908905
7913  8.075667 9.905282
7914  8.072044 9.905282
7915  8.068421 9.901659
7916  8.064798 9.901659
7917  8.061175 9.898036
7918  8.057552 9.898036
7919  8.053929 9.898036
7920  8.050306 9.898036
7921  8.046683 9.898036
7922  8.043060 9.898036
7923  8.039437 9.898036
7924  8.035814 9.898036
7925  8.032191 9.898036
7926  8.028568 9.898036
7927  8.024945 9.898036
7928  8.021322 9.898036
7929  8.017699 9.898036
7930  8.014076 9.898036
7931  8.010453 9.898036
7932  8.006830 9.898036
7933  8.003207 9.898036
7934  7.999584 9.898036
7935  7.995961 9.898036
7936  7.992338 9.898036
7937  7.988715 9.898036
7938  7.985092 9.898036
7939  7.981469 9.898036
7940  7.977846 9.898036
7941  7.974223 9.898036
7942  7.970600 9.901659
7943  7.966977 9.901659
7944  7.963354 9.905282
7945  7.959731 9.905282
7946  7.956108 9.905282
7947  7.952485 9.905282
7948  7.948862 9.905282
7949  7.945239 9.905282
7950  7.941616 9.905282
7951  7.937993 9.905282
7952  7.934370 9.905282
7953  7.930747 9.905282
7954  7.927124 9.905282
7955  7.923501 9.908905
7956  7.919878 9.908905
7957  7.916255 9.908905
7958  7.912632 9.908905
7959  7.909009 9.912528
7960  7.905386 9.912528
7961  7.901763 9.912528
7962  7.898140 9.912528
7963  7.894517 9.912528
7964  7.890894 9.912528
7965  7.887271 9.912528
7966  7.883648 9.912528
7967  7.880025 9.912528
7968  7.876402 9.912528
7969  7.872779 9.912528
7970  7.869156 9.912528
7971  7.865533 9.912528
7972  7.861910 9.912528
7973  7.858287 9.912528
7974  7.854664 9.912528
7975  7.851041 9.912528
7976  7.847418 9.912528
7977  7.843795 9.912528
7978  7.840172 9.912528
7979  7.836549 9.912528
7980  7.832926 9.916151
7981  7.829303 9.916151
7982  7.825680 9.919774
7983  7.822057 9.919774
7984  7.818434 9.923397
7985  7.814811 9.923397
7986  7.811188 9.927020
7987  7.807565 9.927020
7988  7.803942 9.930643
7989  7.800319 9.930643
7990  7.796696 9.934266
7991  7.793073 9.934266
7992  7.789450 9.937889
7993  7.785827 9.941512
7994  7.782204 9.945135
7995  7.778581 9.948758
7996  7.774958 9.948758
7997  7.771335 9.948758
7998  7.767712 9.948758
7999  7.764089 9.948758
8000  7.760466 9.948758
8001  7.756843 9.948758
8002  7.753220 9.948758
8003  7.749597 9.948758
8004  7.745974 9.948758
8005  7.742351 9.948758
8006  7.738728 9.948758
8007  7.735105 9.948758
8008  7.731482 9.948758
8009  7.727859 9.948758
8010  7.724236 9.948758
8011  7.720613 9.948758
8012  7.716990 9.945135
8013  7.713367 9.941512
8014  7.709744 9.937889
8015  7.706121 9.934266
8016  7.702498 9.930643
8017  7.698875 9.927020
8018  7.695252 9.923397
8019  7.691629 9.919774
8020  7.688006 9.916151
8021  7.684383 9.912528
8022  7.684383 9.908905
8023  7.680760 9.905282
8024  7.680760 9.901659
8025  7.677137 9.898036
8026  7.677137 9.894413
8027  7.673514 9.890790
8028  7.669891 9.887167
8029  7.666268 9.887167
8030  7.662645 9.883544
8031  7.659022 9.883544
8032  7.655399 9.879921
8033  7.651776 9.879921
8034  7.648153 9.876298
8035  7.644530 9.876298
8036  7.640907 9.872675
8037  7.637284 9.872675
8038  7.633661 9.869052
8039  7.630038 9.869052
8040  7.626415 9.865429
8041  7.622792 9.865429
8042  7.619169 9.865429
8043  7.615546 9.865429
8044  7.611923 9.865429
8045  7.608300 9.865429
8046  7.604677 9.865429
8047  7.601054 9.865429
8048  7.597431 9.865429
8049  7.593808 9.865429
8050  7.590185 9.865429
8051  7.586562 9.865429
8052  7.582939 9.865429
8053  7.579316 9.865429
8054  7.575693 9.865429
8055  7.572070 9.865429
8056  7.568447 9.865429
8057  7.564824 9.865429
8058  7.561201 9.865429
8059  7.557578 9.865429
8060  7.553955 9.865429
8061  7.550332 9.865429
8062  7.546709 9.865429
8063  7.543086 9.865429
8064  7.539463 9.869052
8065  7.535840 9.869052
8066  7.532217 9.872675
8067  7.528594 9.872675
8068  7.524971 9.876298
8069  7.521348 9.876298
8070  7.517725 9.879921
8071  7.514102 9.879921
8072  7.510479 9.883544
8073  7.506856 9.883544
8074  7.503233 9.887167
8075  7.499610 9.887167
8076  7.495987 9.890790
8077  7.495987 9.894413
8078  7.492364 9.898036
8079  7.492364 9.901659
8080  7.488741 9.905282
8081  7.485118 9.908905
8082  7.481495 9.912528
8083  7.477872 9.916151
8084  7.474249 9.919774
8085  7.470626 9.923397
8086  7.467003 9.927020
8087  7.463380 9.930643
8088  7.459757 9.934266
8089  7.456134 9.934266
8090  7.452511 9.937889
8091  7.448888 9.937889
8092  7.445265 9.941512
8093  7.441642 9.941512
8094  7.438019 9.945135
8095  7.434396 9.945135
8096  7.430773 9.948758
8097  7.427150 9.952381
8098  7.423527 9.956004
8099  7.419904 9.959627
8100  7.416281 9.963250
8101  7.412658 9.966873
8102  7.412658 9.970496
8103  7.409035 9.974119
8104  7.409035 9.977742
8105  7.405412 9.977742
8106  7.401789 9.981365
8107  7.398166 9.981365
8108  7.394543 9.984988
8109  7.390920 9.984988
8110  7.387297 9.988611
8111  7.383674 9.988611
8112  7.380051 9.992234
8113  7.376428 9.992234
8114  7.372805 9.995857
8115  7.369182 9.995857
8116  7.365559 9.999480
8117  7.361936 9.999480
8118  7.358313 10.003103
8119  7.354690 10.006726
8120  7.351067 10.010349
8121  7.347444 10.013972
8122  7.343821 10.017595
8123  7.340198 10.017595
8124  7.336575 10.021218
8125  7.332952 10.021218
8126  7.329329 10.024841
8127  7.325706 10.028464
8128  7.322083 10.032087
8129  7.318460 10.035710
8130  7.314837 10.035710
8131  7.311214 10.035710
8132  7.307591 10.035710
8133  7.303968 10.039333
8134  7.300345 10.039333
8135  7.296722 10.042956
8136  7.293099 10.042956
8137  7.289476 10.046579
8138  7.285853 10.046579
8139  7.282230 10.050202
8140  7.278607 10.050202
8141  7.274984 10.053825
8142  7.271361 10.053825
8143  7.267738 10.057448
8144  7.264115 10.057448
8145  7.260492 10.061071
8146  7.256869 10.064694
8147  7.253246 10.068317
8148  7.249623 10.068317
8149  7.246000 10.071940
8150  7.242377 10.075563
8151  7.238754 10.079186
8152  7.235131 10.082809
8153  7.231508 10.086432
8154  7.227885 10.090055
8155  7.224262 10.093678
8156  7.224262 10.097301
8157  7.220639 10.100924
8158  7.217016 10.100924
8159  7.213393 10.104547
8160  7.209770 10.104547
8161  7.206147 10.104547
8162  7.202524 10.104547
8163  7.198901 10.104547
8164  7.195278 10.104547
8165  7.191655 10.104547
8166  7.188032 10.104547
8167  7.184409 10.104547
8168  7.180786 10.104547
8169  7.177163 10.104547
8170  7.173540 10.104547
8171  7.169917 10.104547
8172  7.166294 10.104547
8173  7.162671 10.104547
8174  7.159048 10.104547
8175  7.155425 10.104547
8176  7.151802 10.104547
8177  7.148179 10.104547
8178  7.144556 10.104547
8179  7.140933 10.104547
8180  7.137310 10.104547
8181  7.133687 10.104547
8182  7.130064 10.104547
8183  7.126441 10.108170
8184  7.122818 10.108170
8185  7.119195 10.111793
8186  7.115572 10.111793
8187  7.111949 10.115416
8188  7.108326 10.115416
8189  7.104703 10.119039
8190  7.101080 10.119039
8191  7.097457 10.122662
8192  7.093834 10.122662
8193  7.090211 10.126285
8194  7.086588 10.126285
8195  7.082965 10.129908
8196  7.079342 10.133531
8197  7.079342 10.137154
8198  7.075719 10.140777
8199  7.075719 10.144400
8200  7.072096 10.148023
8201  7.072096 10.151646
8202  7.068473 10.155269
8203  7.068473 10.158892
8204  7.064850 10.162515
8205  7.064850 10.166138
8206  7.061227 10.169761
8207  7.061227 10.173384
8208  7.057604 10.177007
8209  7.057604 10.180630
8210  7.057604 10.184253
8211  7.053981 10.187876
8212  7.050358 10.191499
8213  7.046735 10.191499
8214  7.043112 10.191499
8215  7.039489 10.191499
8216  7.035866 10.187876
8217  7.032243 10.187876
8218  7.028620 10.187876
8219  7.024997 10.184253
8220  7.021374 10.184253
8221  7.017751 10.184253
8222  7.014128 10.180630
8223  7.010505 10.180630
8224  7.006882 10.180630
8225  7.003259 10.180630
8226  6.999636 10.180630
8227  6.996013 10.180630
8228  6.992390 10.180630
8229  6.988767 10.180630
8230  6.985144 10.180630
8231  6.981521 10.180630
8232  6.977898 10.180630
8233  6.974275 10.180630
8234  6.970652 10.180630
8235  6.967029 10.180630
8236  6.963406 10.180630
8237  6.959783 10.180630
8238  6.956160 10.180630
8239  6.952537 10.180630
8240  6.948914 10.180630
8241  6.945291 10.180630
8242  6.941668 10.180630
8243  6.938045 10.180630
8244  6.934422 10.180630
8245  6.930799 10.180630
8246  6.927176 10.180630
8247  6.923553 10.180630
8248  6.919930 10.180630
8249  6.916307 10.180630
8250  6.912684 10.180630
8251  6.909061 10.180630
8252  6.905438 10.180630
8253  6.901815 10.180630
8254  6.898192 10.180630
8255  6.894569 10.180630
8256  6.890946 10.184253
8257  6.887323 10.184253
8258  6.883700 10.184253
8259  6.880077 10.184253
8260  6.876454 10.184253
8261  6.872831 10.184253
8262  6.869208 10.184253
8263  6.865585 10.184253
8264  6.861962 10.184253
8265  6.858339 10.184253
8266  6.854716 10.184253
8267  6.851093 10.184253
8268  6.847470 10.184253
8269  6.843847 10.184253
8270  6.840224 10.184253
8271  6.836601 10.184253
8272  6.832978 10.184253
8273  6.829355 10.184253
8274  6.825732 10.184253
8275  6.822109 10.184253
8276  6.818486 10.187876
8277  6.814863 10.187876
8278  6.811240 10.191499
8279  6.807617 10.191499
8280  6.803994 10.195122
8281  6.800371 10.195122
8282  6.796748 10.198745
8283  6.793125 10.198745
8284  6.789502 10.202368
8285  6.785879 10.202368
8286  6.782256 10.205991
8287  6.778633 10.205991
8288  6.775010 10.209614
8289  6.775010 10.213237
8290  6.771387 10.216860
8291  6.771387 10.220483
8292  6.767764 10.224106
8293  6.767764 10.227729
8294  6.764141 10.227729
8295  6.760518 10.227729
8296  6.756895 10.227729
8297  6.753272 10.227729
8298  6.749649 10.227729
8299  6.746026 10.231352
8300  6.742403 10.231352
8301  6.738780 10.231352
8302  6.735157 10.231352
8303  6.731534 10.234975
8304  6.727911 10.234975
8305  6.724288 10.238598
8306  6.720665 10.238598
8307  6.717042 10.242221
8308  6.713419 10.242221
8309  6.709796 10.242221
8310  6.706173 10.242221
8311  6.702550 10.242221
8312  6.698927 10.242221
8313  6.695304 10.245844
8314  6.691681 10.245844
8315  6.688058 10.242221
8316  6.684435 10.242221
8317  6.680812 10.242221
8318  6.677189 10.238598
8319  6.673566 10.238598
8320  6.669943 10.234975
8321  6.666320 10.234975
8322  6.662697 10.231352
8323  6.659074 10.231352
8324  6.655451 10.227729
8325  6.651828 10.227729
8326  6.648205 10.224106
8327  6.644582 10.224106
8328  6.640959 10.220483
8329  6.637336 10.220483
8330  6.633713 10.220483
8331  6.630090 10.216860
8332  6.626467 10.216860
8333  6.622844 10.216860
8334  6.619221 10.216860
8335  6.615598 10.216860
8336  6.611975 10.216860
8337  6.608352 10.216860
8338  6.604729 10.213237
8339  6.601106 10.213237
8340  6.597483 10.213237
8341  6.593860 10.209614
8342  6.590237 10.209614
8343  6.586614 10.209614
8344  6.582991 10.205991
8345  6.579368 10.205991
8346  6.575745 10.205991
8347  6.572122 10.202368
8348  6.568499 10.198745
8349  6.564876 10.195122
8350  6.561253 10.191499
8351  6.557630 10.187876
8352  6.554007 10.184253
8353  6.550384 10.184253
8354  6.546761 10.180630
8355  6.543138 10.180630
8356  6.539515 10.177007
8357  6.535892 10.177007
8358  6.532269 10.173384
8359  6.528646 10.173384
8360  6.525023 10.169761
8361  6.521400 10.169761
8362  6.517777 10.166138
8363  6.514154 10.166138
8364  6.510531 10.162515
8365  6.506908 10.162515
8366  6.503285 10.162515
8367  6.499662 10.162515
8368  6.496039 10.162515
8369  6.492416 10.162515
8370  6.488793 10.162515
8371  6.485170 10.162515
8372  6.481547 10.162515
8373  6.477924 10.162515
8374  6.474301 10.162515
8375  6.470678 10.162515
8376  6.467055 10.162515
8377  6.463432 10.162515
8378  6.459809 10.162515
8379  6.456186 10.162515
8380  6.452563 10.162515
8381  6.448940 10.162515
8382  6.445317 10.162515
8383  6.441694 10.162515
8384  6.438071 10.162515
8385  6.434448 10.162515
8386  6.430825 10.162515
8387  6.427202 10.162515
8388  6.423579 10.166138
8389  6.419956 10.166138
8390  6.416333 10.169761
8391  6.412710 10.169761
8392  6.409087 10.173384
8393  6.405464 10.173384
8394  6.401841 10.177007
8395  6.398218 10.177007
8396  6.394595 10.180630
8397  6.390972 10.180630
8398  6.387349 10.184253
8399  6.383726 10.184253
8400  6.380103 10.187876
8401  6.380103 10.191499
8402  6.376480 10.195122
8403  6.376480 10.198745
8404  6.372857 10.202368
8405  6.372857 10.205991
8406  6.369234 10.209614
8407  6.369234 10.213237
8408  6.365611 10.216860
8409  6.365611 10.220483
8410  6.361988 10.224106
8411  6.361988 10.227729
8412  6.358365 10.231352
8413  6.358365 10.234975
8414  6.358365 10.238598
8415  6.358365 10.242221
8416  6.358365 10.245844
8417  6.358365 10.249467
8418  6.358365 10.253090
8419  6.358365 10.256713
8420  6.354742 10.260336
8421  6.354742 10.263959
8422  6.354742 10.267582
8423  6.354742 10.271205
8424  6.354742 10.274828
8425  6.354742 10.278451
8426  6.354742 10.282074
8427  6.354742 10.285697
8428  6.351119 10.289320
8429  6.351119 10.292943
8430  6.351119 10.296566
8431  6.351119 10.300189
8432  6.351119 10.303812
8433  6.351119 10.307435
8434  6.351119 10.311058
8435  6.351119 10.314681
8436  6.351119 10.318304
8437  6.351119 10.321927
8438  6.351119 10.325550
8439  6.351119 10.329173
8440  6.347496 10.332796
8441  6.343873 10.336419
8442  6.340250 10.340042
8443  6.336627 10.343665
8444  6.333004 10.347288
8445  6.329381 10.350911
8446  6.325758 10.354534
8447  6.322135 10.358157
8448  6.318512 10.361780
8449  6.318512 10.365403
8450  6.314889 10.369026
8451  6.314889 10.372649
8452  6.311266 10.376272
8453  6.311266 10.379895
8454  6.307643 10.383518
8455  6.307643 10.387141
8456  6.304020 10.390764
8457  6.304020 10.394387
8458  6.300397 10.398010
8459  6.300397 10.401633
8460  6.296774 10.405256
8461  6.296774 10.408879
8462  6.296774 10.412502
8463  6.296774 10.416125
8464  6.296774 10.419748
8465  6.296774 10.423371
8466  6.296774 10.426994
8467  6.296774 10.430617
8468  6.296774 10.434240
8469  6.296774 10.437863
8470  6.296774 10.441486
8471  6.296774 10.445109
8472  6.296774 10.448732
8473  6.293151 10.452355
8474  6.293151 10.455978
8475  6.289528 10.459601
8476  6.285905 10.463224
8477  6.285905 10.466847
8478  6.282282 10.470470
8479  6.278659 10.474093
8480  6.278659 10.477716
8481  6.275036 10.481339
8482  6.271413 10.484962
8483  6.271413 10.488585
8484  6.267790 10.492208
8485  6.267790 10.495831
8486  6.264167 10.499454
8487  6.264167 10.503077
8488  6.260544 10.506700
8489  6.260544 10.510323
8490  6.256921 10.513946
8491  6.256921 10.517569
8492  6.253298 10.521192
8493  6.249675 10.524815
8494  6.246052 10.528438
8495  6.242429 10.528438
8496  6.238806 10.532061
8497  6.235183 10.532061
8498  6.231560 10.535684
8499  6.227937 10.535684
8500  6.224314 10.539307
8501  6.220691 10.539307
8502  6.217068 10.539307
8503  6.213445 10.539307
8504  6.209822 10.542930
8505  6.206199 10.542930
8506  6.202576 10.542930
8507  6.198953 10.546553
8508  6.195330 10.546553
8509  6.191707 10.550176
8510  6.188084 10.550176
8511  6.184461 10.553799
8512  6.180838 10.553799
8513  6.177215 10.557422
8514  6.173592 10.557422
8515  6.169969 10.561045
8516  6.166346 10.561045
8517  6.162723 10.561045
8518  6.159100 10.564668
8519  6.155477 10.564668
8520  6.151854 10.564668
8521  6.148231 10.564668
8522  6.144608 10.564668
8523  6.140985 10.568291
8524  6.137362 10.568291
8525  6.133739 10.568291
8526  6.130116 10.568291
8527  6.126493 10.571914
8528  6.122870 10.571914
8529  6.119247 10.571914
8530  6.115624 10.571914
8531  6.112001 10.571914
8532  6.108378 10.571914
8533  6.104755 10.571914
8534  6.101132 10.571914
8535  6.097509 10.571914
8536  6.093886 10.571914
8537  6.090263 10.575537
8538  6.086640 10.575537
8539  6.083017 10.575537
8540  6.079394 10.579160
8541  6.075771 10.579160
8542  6.072148 10.582783
8543  6.068525 10.582783
8544  6.064902 10.586406
8545  6.061279 10.586406
8546  6.057656 10.590029
8547  6.054033 10.590029
8548  6.050410 10.590029
8549  6.046787 10.590029
8550  6.043164 10.590029
8551  6.039541 10.590029
8552  6.035918 10.590029
8553  6.032295 10.590029
8554  6.028672 10.593652
8555  6.025049 10.593652
8556  6.021426 10.593652
8557  6.017803 10.593652
8558  6.014180 10.597275
8559  6.010557 10.597275
8560  6.006934 10.600898
8561  6.003311 10.600898
8562  5.999688 10.600898
8563  5.996065 10.600898
8564  5.992442 10.600898
8565  5.988819 10.600898
8566  5.985196 10.600898
8567  5.981573 10.600898
8568  5.977950 10.600898
8569  5.974327 10.600898
8570  5.970704 10.600898
8571  5.967081 10.600898
8572  5.963458 10.600898
8573  5.959835 10.600898
8574  5.956212 10.600898
8575  5.952589 10.600898
8576  5.948966 10.600898
8577  5.945343 10.600898
8578  5.941720 10.600898
8579  5.938097 10.600898
8580  5.934474 10.600898
8581  5.930851 10.600898
8582  5.927228 10.600898
8583  5.923605 10.604521
8584  5.919982 10.604521
8585  5.916359 10.604521
8586  5.912736 10.604521
8587  5.909113 10.604521
8588  5.905490 10.604521
8589  5.901867 10.604521
8590  5.898244 10.604521
8591  5.894621 10.604521
8592  5.890998 10.604521
8593  5.887375 10.604521
8594  5.883752 10.604521
8595  5.880129 10.604521
8596  5.876506 10.604521
8597  5.872883 10.604521
8598  5.869260 10.604521
8599  5.865637 10.604521
8600  5.862014 10.604521
8601  5.858391 10.604521
8602  5.854768 10.604521
8603  5.851145 10.600898
8604  5.847522 10.597275
8605  5.843899 10.597275
8606  5.840276 10.593652
8607  5.836653 10.590029
8608  5.833030 10.590029
8609  5.829407 10.586406
8610  5.825784 10.582783
8611  5.822161 10.579160
8612  5.818538 10.575537
8613  5.814915 10.571914
8614  5.811292 10.568291
8615  5.807669 10.564668
8616  5.804046 10.561045
8617  5.800423 10.557422
8618  5.800423 10.553799
8619  5.800423 10.550176
8620  5.800423 10.546553
8621  5.800423 10.542930
8622  5.800423 10.539307
8623  5.800423 10.535684
8624  5.800423 10.532061
8625  5.800423 10.528438
8626  5.800423 10.524815
8627  5.800423 10.521192
8628  5.796800 10.517569
8629  5.796800 10.513946
8630  5.793177 10.510323
8631  5.793177 10.506700
8632  5.789554 10.503077
8633  5.789554 10.499454
8634  5.785931 10.495831
8635  5.785931 10.492208
8636  5.782308 10.488585
8637  5.782308 10.484962
8638  5.778685 10.481339
8639  5.778685 10.477716
8640  5.775062 10.474093
8641  5.771439 10.470470
8642  5.767816 10.466847
8643  5.764193 10.466847
8644  5.760570 10.463224
8645  5.756947 10.463224
8646  5.753324 10.459601
8647  5.749701 10.459601
8648  5.746078 10.455978
8649  5.742455 10.455978
8650  5.738832 10.452355
8651  5.735209 10.452355
8652  5.731586 10.448732
8653  5.727963 10.448732
8654  5.724340 10.445109
8655  5.720717 10.445109
8656  5.717094 10.441486
8657  5.713471 10.441486
8658  5.709848 10.441486
8659  5.706225 10.441486
8660  5.702602 10.441486
8661  5.698979 10.441486
8662  5.695356 10.441486
8663  5.691733 10.441486
8664  5.688110 10.441486
8665  5.684487 10.441486
8666  5.680864 10.441486
8667  5.677241 10.441486
8668  5.673618 10.441486
8669  5.669995 10.441486
8670  5.666372 10.441486
8671  5.662749 10.437863
8672  5.659126 10.437863
8673  5.655503 10.434240
8674  5.651880 10.434240
8675  5.648257 10.430617
8676  5.644634 10.426994
8677  5.641011 10.423371
8678  5.637388 10.423371
8679  5.633765 10.419748
8680  5.630142 10.416125
8681  5.626519 10.412502
8682  5.622896 10.408879
8683  5.619273 10.405256
8684  5.615650 10.401633
8685  5.615650 10.398010
8686  5.612027 10.394387
8687  5.612027 10.390764
8688  5.608404 10.387141
8689  5.608404 10.383518
8690  5.604781 10.379895
8691  5.604781 10.376272
8692  5.601158 10.372649
8693  5.601158 10.369026
8694  5.597535 10.365403
8695  5.593912 10.365403
8696  5.590289 10.361780
8697  5.586666 10.361780
8698  5.583043 10.358157
8699  5.579420 10.358157
8700  5.575797 10.354534
8701  5.572174 10.354534
8702  5.568551 10.350911
8703  5.564928 10.350911
8704  5.561305 10.347288
8705  5.557682 10.347288
8706  5.554059 10.343665
8707  5.550436 10.343665
8708  5.546813 10.343665
8709  5.543190 10.343665
8710  5.539567 10.343665
8711  5.535944 10.343665
8712  5.532321 10.343665
8713  5.528698 10.343665
8714  5.525075 10.343665
8715  5.521452 10.343665
8716  5.517829 10.343665
8717  5.514206 10.343665
8718  5.510583 10.343665
8719  5.506960 10.343665
8720  5.503337 10.343665
8721  5.499714 10.343665
8722  5.496091 10.343665
8723  5.492468 10.343665
8724  5.488845 10.343665
8725  5.485222 10.343665
8726  5.481599 10.343665
8727  5.477976 10.343665
8728  5.474353 10.343665
8729  5.470730 10.343665
8730  5.467107 10.343665
8731  5.463484 10.347288
8732  5.459861 10.347288
8733  5.456238 10.347288
8734  5.452615 10.347288
8735  5.448992 10.347288
8736  5.445369 10.350911
8737  5.441746 10.350911
8738  5.438123 10.350911
8739  5.434500 10.347288
8740  5.430877 10.347288
8741  5.427254 10.347288
8742  5.423631 10.347288
8743  5.420008 10.347288
8744  5.416385 10.347288
8745  5.412762 10.347288
8746  5.409139 10.347288
8747  5.405516 10.347288
8748  5.401893 10.347288
8749  5.398270 10.347288
8750  5.394647 10.347288
8751  5.391024 10.347288
8752  5.387401 10.347288
8753  5.383778 10.347288
8754  5.380155 10.347288
8755  5.376532 10.347288
8756  5.372909 10.347288
8757  5.369286 10.347288
8758  5.365663 10.347288
8759  5.362040 10.347288
8760  5.358417 10.347288
8761  5.354794 10.347288
8762  5.351171 10.347288
8763  5.347548 10.347288
8764  5.343925 10.347288
8765  5.340302 10.350911
8766  5.336679 10.350911
8767  5.333056 10.350911
8768  5.329433 10.350911
8769  5.325810 10.350911
8770  5.322187 10.350911
8771  5.318564 10.354534
8772  5.314941 10.354534
8773  5.311318 10.354534
8774  5.307695 10.354534
8775  5.304072 10.354534
8776  5.300449 10.354534
8777  5.296826 10.350911
8778  5.293203 10.350911
8779  5.289580 10.350911
8780  5.289580 10.347288
8781  5.285957 10.343665
8782  5.282334 10.340042
8783  5.278711 10.340042
8784  5.275088 10.336419
8785  5.271465 10.336419
8786  5.267842 10.332796
8787  5.264219 10.332796
8788  5.260596 10.329173
8789  5.256973 10.329173
8790  5.253350 10.325550
8791  5.249727 10.325550
8792  5.246104 10.321927
8793  5.242481 10.321927
8794  5.238858 10.318304
8795  5.235235 10.318304
8796  5.231612 10.318304
8797  5.227989 10.318304
8798  5.224366 10.318304
8799  5.220743 10.318304
8800  5.217120 10.318304
8801  5.213497 10.318304
8802  5.209874 10.318304
8803  5.206251 10.318304
8804  5.202628 10.318304
8805  5.199005 10.318304
8806  5.195382 10.318304
8807  5.191759 10.318304
8808  5.188136 10.318304
8809  5.184513 10.318304
8810  5.180890 10.318304
8811  5.177267 10.318304
8812  5.173644 10.318304
8813  5.170021 10.314681
8814  5.166398 10.314681
8815  5.162775 10.314681
8816  5.159152 10.314681
8817  5.155529 10.314681
8818  5.151906 10.314681
8819  5.148283 10.314681
8820  5.144660 10.314681
8821  5.141037 10.314681
8822  5.137414 10.314681
8823  5.133791 10.314681
8824  5.130168 10.314681
8825  5.126545 10.314681
8826  5.122922 10.314681
8827  5.119299 10.314681
8828  5.115676 10.314681
8829  5.112053 10.314681
8830  5.108430 10.314681
8831  5.104807 10.314681
8832  5.101184 10.314681
8833  5.097561 10.314681
8834  5.093938 10.314681
8835  5.090315 10.314681
8836  5.086692 10.314681
8837  5.083069 10.314681
8838  5.079446 10.314681
8839  5.075823 10.314681
8840  5.072200 10.318304
8841  5.068577 10.318304
8842  5.064954 10.318304
8843  5.061331 10.318304
8844  5.057708 10.318304
8845  5.054085 10.318304
8846  5.050462 10.318304
8847  5.046839 10.318304
8848  5.043216 10.318304
8849  5.043216 10.314681
8850  5.039593 10.311058
8851  5.035970 10.307435
8852  5.032347 10.303812
8853  5.028724 10.300189
8854  5.025101 10.296566
8855  5.025101 10.292943
8856  5.021478 10.289320
8857  5.017855 10.285697
8858  5.014232 10.282074
8859  5.010609 10.278451
8860  5.006986 10.274828
8861  5.003363 10.271205
8862  4.999740 10.271205
8863  4.996117 10.267582
8864  4.992494 10.267582
8865  4.988871 10.263959
8866  4.985248 10.263959
8867  4.981625 10.260336
8868  4.978002 10.260336
8869  4.974379 10.256713
8870  4.970756 10.256713
8871  4.967133 10.253090
8872  4.963510 10.253090
8873  4.959887 10.249467
8874  4.956264 10.249467
8875  4.952641 10.245844
8876  4.949018 10.245844
8877  4.945395 10.245844
8878  4.941772 10.245844
8879  4.938149 10.245844
8880  4.934526 10.245844
8881  4.930903 10.245844
8882  4.927280 10.245844
8883  4.923657 10.245844
8884  4.920034 10.245844
8885  4.916411 10.245844
8886  4.912788 10.245844
8887  4.909165 10.245844
8888  4.905542 10.245844
8889  4.901919 10.245844
8890  4.898296 10.245844
8891  4.894673 10.245844
8892  4.891050 10.245844
8893  4.887427 10.245844
8894  4.883804 10.245844
8895  4.880181 10.245844
8896  4.876558 10.245844
8897  4.872935 10.245844
8898  4.869312 10.245844
8899  4.865689 10.245844
8900  4.862066 10.249467
8901  4.858443 10.249467
8902  4.854820 10.253090
8903  4.851197 10.253090
8904  4.847574 10.256713
8905  4.843951 10.256713
8906  4.840328 10.260336
8907  4.836705 10.260336
8908  4.833082 10.263959
8909  4.829459 10.263959
8910  4.825836 10.267582
8911  4.822213 10.267582
8912  4.818590 10.271205
8913  4.818590 10.274828
8914  4.814967 10.278451
8915  4.814967 10.282074
8916  4.811344 10.285697
8917  4.811344 10.289320
8918  4.807721 10.292943
8919  4.807721 10.296566
8920  4.804098 10.300189
8921  4.804098 10.303812
8922  4.800475 10.307435
8923  4.796852 10.311058
8924  4.796852 10.314681
8925  4.793229 10.314681
8926  4.789606 10.314681
8927  4.785983 10.314681
8928  4.782360 10.314681
8929  4.778737 10.314681
8930  4.775114 10.314681
8931  4.771491 10.314681
8932  4.767868 10.314681
8933  4.764245 10.314681
8934  4.760622 10.314681
8935  4.756999 10.314681
8936  4.753376 10.314681
8937  4.749753 10.314681
8938  4.746130 10.314681
8939  4.742507 10.314681
8940  4.738884 10.314681
8941  4.735261 10.314681
8942  4.731638 10.314681
8943  4.728015 10.314681
8944  4.724392 10.318304
8945  4.720769 10.318304
8946  4.717146 10.321927
8947  4.713523 10.321927
8948  4.709900 10.325550
8949  4.706277 10.325550
8950  4.702654 10.329173
8951  4.699031 10.329173
8952  4.695408 10.332796
8953  4.691785 10.332796
8954  4.688162 10.336419
8955  4.684539 10.336419
8956  4.680916 10.340042
8957  4.677293 10.343665
8958  4.673670 10.347288
8959  4.670047 10.350911
8960  4.666424 10.354534
8961  4.662801 10.358157
8962  4.659178 10.361780
8963  4.659178 10.365403
8964  4.655555 10.369026
8965  4.651932 10.372649
8966  4.648309 10.376272
8967  4.644686 10.379895
8968  4.641063 10.383518
8969  4.641063 10.387141
8970  4.637440 10.390764
8971  4.637440 10.394387
8972  4.633817 10.398010
8973  4.633817 10.401633
8974  4.630194 10.405256
8975  4.626571 10.405256
8976  4.622948 10.405256
8977  4.619325 10.405256
8978  4.615702 10.408879
8979  4.612079 10.408879
8980  4.608456 10.408879
8981  4.604833 10.408879
8982  4.601210 10.408879
8983  4.597587 10.412502
8984  4.593964 10.412502
8985  4.590341 10.412502
8986  4.586718 10.416125
8987  4.583095 10.416125
8988  4.579472 10.419748
8989  4.575849 10.419748
8990  4.572226 10.423371
8991  4.568603 10.423371
8992  4.564980 10.426994
8993  4.561357 10.426994
8994  4.557734 10.426994
8995  4.554111 10.426994
8996  4.550488 10.430617
8997  4.546865 10.430617
8998  4.543242 10.430617
8999  4.539619 10.430617
9000  4.535996 10.434240
9001  4.532373 10.434240
9002  4.528750 10.434240
9003  4.525127 10.434240
9004  4.521504 10.434240
9005  4.517881 10.434240
9006  4.514258 10.434240
9007  4.510635 10.434240
9008  4.507012 10.437863
9009  4.503389 10.437863
9010  4.499766 10.437863
9011  4.496143 10.437863
9012  4.492520 10.437863
9013  4.488897 10.434240
9014  4.485274 10.434240
9015  4.481651 10.434240
9016  4.478028 10.434240
9017  4.474405 10.434240
9018  4.470782 10.434240
9019  4.467159 10.434240
9020  4.463536 10.430617
9021  4.459913 10.430617
9022  4.456290 10.426994
9023  4.452667 10.426994
9024  4.449044 10.423371
9025  4.445421 10.423371
9026  4.441798 10.423371
9027  4.438175 10.419748
9028  4.434552 10.419748
9029  4.430929 10.416125
9030  4.427306 10.416125
9031  4.423683 10.416125
9032  4.420060 10.416125
9033  4.416437 10.416125
9034  4.412814 10.416125
9035  4.409191 10.416125
9036  4.405568 10.416125
9037  4.401945 10.416125
9038  4.398322 10.416125
9039  4.394699 10.416125
9040  4.391076 10.416125
9041  4.387453 10.416125
9042  4.383830 10.416125
9043  4.380207 10.416125
9044  4.376584 10.416125
9045  4.372961 10.416125
9046  4.369338 10.416125
9047  4.365715 10.416125
9048  4.362092 10.416125
9049  4.358469 10.416125
9050  4.354846 10.416125
9051  4.351223 10.416125
9052  4.347600 10.416125
9053  4.343977 10.416125
9054  4.340354 10.416125
9055  4.336731 10.416125
9056  4.333108 10.416125
9057  4.329485 10.416125
9058  4.325862 10.416125
9059  4.322239 10.416125
9060  4.318616 10.416125
9061  4.314993 10.416125
9062  4.311370 10.416125
9063  4.307747 10.416125
9064  4.304124 10.416125
9065  4.300501 10.416125
9066  4.296878 10.416125
9067  4.293255 10.416125
9068  4.289632 10.416125
9069  4.286009 10.416125
9070  4.282386 10.416125
9071  4.278763 10.416125
9072  4.275140 10.416125
9073  4.271517 10.416125
9074  4.267894 10.416125
9075  4.264271 10.416125
9076  4.260648 10.416125
9077  4.257025 10.416125
9078  4.253402 10.416125
9079  4.249779 10.416125
9080  4.246156 10.416125
9081  4.242533 10.416125
9082  4.238910 10.416125
9083  4.235287 10.416125
9084  4.231664 10.416125
9085  4.228041 10.419748
9086  4.224418 10.419748
9087  4.220795 10.419748
9088  4.217172 10.419748
9089  4.213549 10.423371
9090  4.209926 10.423371
9091  4.206303 10.426994
9092  4.202680 10.426994
9093  4.199057 10.430617
9094  4.195434 10.430617
9095  4.191811 10.434240
9096  4.188188 10.434240
9097  4.184565 10.434240
9098  4.180942 10.434240
9099  4.177319 10.434240
9100  4.173696 10.437863
9101  4.170073 10.437863
9102  4.166450 10.437863
9103  4.162827 10.437863
9104  4.159204 10.441486
9105  4.155581 10.441486
9106  4.151958 10.441486
9107  4.148335 10.441486
9108  4.144712 10.441486
9109  4.141089 10.441486
9110  4.137466 10.441486
9111  4.133843 10.441486
9112  4.130220 10.441486
9113  4.126597 10.445109
9114  4.122974 10.445109
9115  4.119351 10.448732
9116  4.115728 10.448732
9117  4.112105 10.452355
9118  4.108482 10.452355
9119  4.104859 10.455978
9120  4.101236 10.455978
9121  4.097613 10.459601
9122  4.093990 10.459601
9123  4.090367 10.463224
9124  4.086744 10.463224
9125  4.083121 10.466847
9126  4.079498 10.470470
9127  4.075875 10.474093
9128  4.072252 10.474093
9129  4.068629 10.470470
9130  4.065006 10.470470
9131  4.061383 10.470470
9132  4.057760 10.470470
9133  4.054137 10.470470
9134  4.050514 10.470470
9135  4.046891 10.470470
9136  4.043268 10.470470
9137  4.039645 10.470470
9138  4.036022 10.470470
9139  4.032399 10.470470
9140  4.028776 10.470470
9141  4.025153 10.470470
9142  4.021530 10.470470
9143  4.017907 10.470470
9144  4.014284 10.470470
9145  4.010661 10.470470
9146  4.007038 10.470470
9147  4.003415 10.470470
9148  3.999792 10.470470
9149  3.996169 10.470470
9150  3.992546 10.470470
9151  3.988923 10.470470
9152  3.985300 10.470470
9153  3.981677 10.470470
9154  3.978054 10.470470
9155  3.974431 10.470470
9156  3.970808 10.470470
9157  3.967185 10.470470
9158  3.963562 10.470470
9159  3.959939 10.474093
9160  3.956316 10.474093
9161  3.952693 10.477716
9162  3.949070 10.477716
9163  3.945447 10.481339
9164  3.941824 10.481339
9165  3.938201 10.484962
9166  3.934578 10.484962
9167  3.930955 10.488585
9168  3.927332 10.488585
9169  3.923709 10.492208
9170  3.920086 10.492208
9171  3.916463 10.492208
9172  3.912840 10.492208
9173  3.909217 10.492208
9174  3.905594 10.492208
9175  3.901971 10.492208
9176  3.898348 10.492208
9177  3.894725 10.492208
9178  3.891102 10.492208
9179  3.887479 10.492208
9180  3.883856 10.492208
9181  3.880233 10.492208
9182  3.876610 10.492208
9183  3.872987 10.492208
9184  3.869364 10.492208
9185  3.865741 10.492208
9186  3.862118 10.492208
9187  3.858495 10.495831
9188  3.854872 10.495831
9189  3.851249 10.495831
9190  3.847626 10.495831
9191  3.844003 10.499454
9192  3.840380 10.499454
9193  3.836757 10.503077
9194  3.833134 10.503077
9195  3.829511 10.506700
9196  3.825888 10.506700
9197  3.822265 10.510323
9198  3.818642 10.510323
9199  3.815019 10.510323
9200  3.811396 10.510323
9201  3.807773 10.510323
9202  3.804150 10.510323
9203  3.800527 10.510323
9204  3.796904 10.513946
9205  3.793281 10.513946
9206  3.789658 10.513946
9207  3.786035 10.513946
9208  3.782412 10.517569
9209  3.778789 10.517569
9210  3.775166 10.517569
9211  3.771543 10.517569
9212  3.767920 10.517569
9213  3.764297 10.521192
9214  3.760674 10.521192
9215  3.757051 10.521192
9216  3.753428 10.521192
9217  3.749805 10.524815
9218  3.746182 10.524815
9219  3.742559 10.524815
9220  3.738936 10.528438
9221  3.735313 10.524815
9222  3.731690 10.524815
9223  3.728067 10.524815
9224  3.724444 10.524815
9225  3.720821 10.524815
9226  3.717198 10.524815
9227  3.713575 10.524815
9228  3.709952 10.524815
9229  3.706329 10.524815
9230  3.702706 10.524815
9231  3.699083 10.524815
9232  3.695460 10.524815
9233  3.691837 10.524815
9234  3.688214 10.524815
9235  3.684591 10.524815
9236  3.680968 10.524815
9237  3.677345 10.524815
9238  3.673722 10.524815
9239  3.670099 10.524815
9240  3.666476 10.524815
9241  3.662853 10.524815
9242  3.659230 10.524815
9243  3.655607 10.524815
9244  3.651984 10.524815
9245  3.648361 10.524815
9246  3.644738 10.528438
9247  3.641115 10.528438
9248  3.637492 10.532061
9249  3.633869 10.532061
9250  3.630246 10.535684
9251  3.626623 10.535684
9252  3.623000 10.539307
9253  3.619377 10.539307
9254  3.615754 10.539307
9255  3.612131 10.539307
9256  3.608508 10.539307
9257  3.604885 10.539307
9258  3.601262 10.539307
9259  3.597639 10.539307
9260  3.594016 10.539307
9261  3.590393 10.539307
9262  3.586770 10.539307
9263  3.583147 10.539307
9264  3.579524 10.539307
9265  3.575901 10.539307
9266  3.572278 10.542930
9267  3.568655 10.542930
9268  3.565032 10.542930
9269  3.561409 10.546553
9270  3.557786 10.546553
9271  3.554163 10.550176
9272  3.550540 10.550176
9273  3.546917 10.553799
9274  3.543294 10.553799
9275  3.539671 10.557422
9276  3.536048 10.557422
9277  3.532425 10.557422
9278  3.528802 10.561045
9279  3.525179 10.561045
9280  3.521556 10.564668
9281  3.517933 10.564668
9282  3.514310 10.568291
9283  3.510687 10.568291
9284  3.507064 10.568291
9285  3.503441 10.568291
9286  3.499818 10.568291
9287  3.496195 10.568291
9288  3.492572 10.568291
9289  3.488949 10.568291
9290  3.485326 10.568291
9291  3.481703 10.568291
9292  3.478080 10.568291
9293  3.474457 10.568291
9294  3.470834 10.568291
9295  3.467211 10.568291
9296  3.463588 10.568291
9297  3.459965 10.568291
9298  3.456342 10.571914
9299  3.452719 10.571914
9300  3.449096 10.575537
9301  3.445473 10.575537
9302  3.441850 10.579160
9303  3.438227 10.579160
9304  3.434604 10.582783
9305  3.430981 10.582783
9306  3.427358 10.582783
9307  3.423735 10.582783
9308  3.420112 10.586406
9309  3.416489 10.586406
9310  3.412866 10.586406
9311  3.409243 10.586406
9312  3.405620 10.586406
9313  3.401997 10.586406
9314  3.398374 10.586406
9315  3.394751 10.586406
9316  3.391128 10.586406
9317  3.387505 10.586406
9318  3.383882 10.586406
9319  3.380259 10.590029
9320  3.376636 10.590029
9321  3.373013 10.590029
9322  3.369390 10.590029
9323  3.365767 10.593652
9324  3.362144 10.593652
9325  3.358521 10.593652
9326  3.354898 10.593652
9327  3.351275 10.597275
9328  3.347652 10.597275
9329  3.344029 10.597275
9330  3.340406 10.597275
9331  3.336783 10.597275
9332  3.333160 10.597275
9333  3.329537 10.597275
9334  3.325914 10.597275
9335  3.322291 10.597275
9336  3.318668 10.597275
9337  3.315045 10.597275
9338  3.311422 10.597275
9339  3.307799 10.597275
9340  3.304176 10.597275
9341  3.300553 10.597275
9342  3.296930 10.597275
9343  3.293307 10.597275
9344  3.289684 10.597275
9345  3.286061 10.597275
9346  3.282438 10.597275
9347  3.278815 10.597275
9348  3.275192 10.597275
9349  3.271569 10.597275
9350  3.267946 10.597275
9351  3.264323 10.600898
9352  3.260700 10.600898
9353  3.257077 10.604521
9354  3.253454 10.604521
9355  3.249831 10.608144
9356  3.246208 10.608144
9357  3.242585 10.611767
9358  3.238962 10.611767
9359  3.235339 10.615390
9360  3.231716 10.615390
9361  3.228093 10.619013
9362  3.224470 10.619013
9363  3.220847 10.622636
9364  3.217224 10.622636
9365  3.213601 10.626259
9366  3.209978 10.626259
9367  3.206355 10.629882
9368  3.202732 10.629882
9369  3.199109 10.633505
9370  3.195486 10.633505
9371  3.191863 10.637128
9372  3.188240 10.637128
9373  3.184617 10.640751
9374  3.180994 10.640751
9375  3.177371 10.644374
9376  3.173748 10.644374
9377  3.170125 10.644374
9378  3.166502 10.647997
9379  3.162879 10.647997
9380  3.159256 10.647997
9381  3.155633 10.647997
9382  3.152010 10.647997
9383  3.148387 10.647997
9384  3.144764 10.647997
9385  3.141141 10.647997
9386  3.137518 10.647997
9387  3.133895 10.647997
9388  3.130272 10.651620
9389  3.126649 10.651620
9390  3.123026 10.651620
9391  3.119403 10.651620
9392  3.115780 10.651620
9393  3.112157 10.651620
9394  3.108534 10.651620
9395  3.104911 10.651620
9396  3.101288 10.651620
9397  3.097665 10.651620
9398  3.094042 10.651620
9399  3.090419 10.651620
9400  3.086796 10.651620
9401  3.083173 10.651620
9402  3.079550 10.651620
9403  3.075927 10.651620
9404  3.072304 10.651620
9405  3.068681 10.651620
9406  3.065058 10.651620
9407  3.061435 10.651620
9408  3.057812 10.651620
9409  3.054189 10.651620
9410  3.050566 10.651620
9411  3.046943 10.651620
9412  3.043320 10.655243
9413  3.039697 10.655243
9414  3.036074 10.658866
9415  3.032451 10.658866
9416  3.028828 10.662489
9417  3.025205 10.662489
9418  3.021582 10.666112
9419  3.017959 10.666112
9420  3.014336 10.669735
9421  3.010713 10.669735
9422  3.007090 10.673358
9423  3.003467 10.673358
9424  2.999844 10.676981
9425  2.996221 10.680604
9426  2.992598 10.684227
9427  2.988975 10.687850
9428  2.985352 10.691473
9429  2.981729 10.695096
9430  2.978106 10.698719
9431  2.978106 10.702342
9432  2.974483 10.705965
9433  2.970860 10.709588
9434  2.967237 10.713211
9435  2.963614 10.716834
9436  2.959991 10.720457
9437  2.956368 10.724080
9438  2.952745 10.727703
9439  2.949122 10.731326
9440  2.945499 10.734949
9441  2.941876 10.738572
9442  2.938253 10.742195
9443  2.934630 10.745818
9444  2.931007 10.749441
9445  2.927384 10.749441
9446  2.923761 10.753064
9447  2.920138 10.756687
9448  2.916515 10.756687
9449  2.912892 10.760310
9450  2.909269 10.760310
9451  2.905646 10.763933
9452  2.902023 10.763933
9453  2.898400 10.767556
9454  2.894777 10.767556
9455  2.891154 10.767556
9456  2.887531 10.771179
9457  2.883908 10.771179
9458  2.880285 10.774802
9459  2.876662 10.774802
9460  2.873039 10.778425
9461  2.869416 10.778425
9462  2.865793 10.782048
9463  2.862170 10.782048
9464  2.858547 10.782048
9465  2.854924 10.782048
9466  2.851301 10.782048
9467  2.847678 10.782048
9468  2.844055 10.782048
9469  2.840432 10.782048
9470  2.836809 10.782048
9471  2.833186 10.782048
9472  2.829563 10.785671
9473  2.825940 10.785671
9474  2.822317 10.785671
9475  2.818694 10.785671
9476  2.815071 10.785671
9477  2.811448 10.785671
9478  2.807825 10.785671
9479  2.804202 10.785671
9480  2.800579 10.785671
9481  2.796956 10.785671
9482  2.793333 10.785671
9483  2.789710 10.785671
9484  2.786087 10.785671
9485  2.782464 10.785671
9486  2.778841 10.785671
9487  2.775218 10.785671
9488  2.771595 10.785671
9489  2.767972 10.785671
9490  2.764349 10.785671
9491  2.760726 10.785671
9492  2.757103 10.785671
9493  2.753480 10.785671
9494  2.749857 10.789294
9495  2.746234 10.789294
9496  2.742611 10.789294
9497  2.738988 10.789294
9498  2.735365 10.792917
9499  2.731742 10.792917
9500  2.728119 10.796540
9501  2.724496 10.796540
9502  2.720873 10.800163
9503  2.717250 10.800163
9504  2.713627 10.800163
9505  2.710004 10.800163
9506  2.706381 10.800163
9507  2.702758 10.800163
9508  2.699135 10.800163
9509  2.695512 10.800163
9510  2.691889 10.800163
9511  2.688266 10.800163
9512  2.684643 10.800163
9513  2.681020 10.800163
9514  2.677397 10.800163
9515  2.673774 10.800163
9516  2.670151 10.800163
9517  2.666528 10.800163
9518  2.662905 10.800163
9519  2.659282 10.800163
9520  2.655659 10.796540
9521  2.652036 10.796540
9522  2.648413 10.796540
9523  2.644790 10.796540
9524  2.641167 10.796540
9525  2.637544 10.796540
9526  2.633921 10.796540
9527  2.630298 10.796540
9528  2.626675 10.796540
9529  2.623052 10.796540
9530  2.619429 10.796540
9531  2.615806 10.796540
9532  2.612183 10.796540
9533  2.608560 10.796540
9534  2.604937 10.796540
9535  2.601314 10.796540
9536  2.597691 10.792917
9537  2.594068 10.792917
9538  2.590445 10.792917
9539  2.586822 10.792917
9540  2.583199 10.792917
9541  2.579576 10.792917
9542  2.575953 10.792917
9543  2.572330 10.792917
9544  2.568707 10.792917
9545  2.565084 10.792917
9546  2.561461 10.792917
9547  2.557838 10.792917
9548  2.554215 10.792917
9549  2.550592 10.792917
9550  2.546969 10.792917
9551  2.543346 10.792917
9552  2.539723 10.792917
9553  2.536100 10.792917
9554  2.532477 10.792917
9555  2.528854 10.792917
9556  2.525231 10.789294
9557  2.521608 10.789294
9558  2.517985 10.785671
9559  2.514362 10.785671
9560  2.510739 10.782048
9561  2.507116 10.782048
9562  2.503493 10.778425
9563  2.499870 10.778425
9564  2.496247 10.774802
9565  2.492624 10.771179
9566  2.489001 10.767556
9567  2.485378 10.767556
9568  2.481755 10.763933
9569  2.478132 10.760310
9570  2.474509 10.760310
9571  2.470886 10.756687
9572  2.470886 10.753064
9573  2.467263 10.749441
9574  2.467263 10.745818
9575  2.463640 10.742195
9576  2.463640 10.738572
9577  2.460017 10.734949
9578  2.456394 10.734949
9579  2.452771 10.731326
9580  2.449148 10.731326
9581  2.445525 10.727703
9582  2.441902 10.727703
9583  2.438279 10.724080
9584  2.434656 10.724080
9585  2.431033 10.720457
9586  2.427410 10.720457
9587  2.423787 10.716834
9588  2.420164 10.716834
9589  2.416541 10.713211
9590  2.412918 10.713211
9591  2.409295 10.713211
9592  2.405672 10.713211
9593  2.402049 10.713211
9594  2.398426 10.713211
9595  2.394803 10.713211
9596  2.391180 10.713211
9597  2.387557 10.713211
9598  2.383934 10.713211
9599  2.380311 10.713211
9600  2.376688 10.713211
9601  2.373065 10.713211
9602  2.369442 10.713211
9603  2.365819 10.713211
9604  2.362196 10.713211
9605  2.358573 10.713211
9606  2.354950 10.713211
9607  2.351327 10.713211
9608  2.347704 10.713211
9609  2.344081 10.713211
9610  2.340458 10.713211
9611  2.336835 10.713211
9612  2.333212 10.713211
9613  2.329589 10.713211
9614  2.325966 10.713211
9615  2.322343 10.716834
9616  2.318720 10.716834
9617  2.315097 10.716834
9618  2.311474 10.716834
9619  2.307851 10.716834
9620  2.304228 10.716834
9621  2.300605 10.716834
9622  2.296982 10.716834
9623  2.293359 10.716834
9624  2.289736 10.716834
9625  2.286113 10.716834
9626  2.282490 10.716834
9627  2.278867 10.716834
9628  2.275244 10.716834
9629  2.271621 10.716834
9630  2.267998 10.716834
9631  2.264375 10.716834
9632  2.260752 10.716834
9633  2.257129 10.716834
9634  2.253506 10.720457
9635  2.249883 10.720457
9636  2.246260 10.724080
9637  2.242637 10.724080
9638  2.239014 10.727703
9639  2.235391 10.727703
9640  2.231768 10.731326
9641  2.228145 10.731326
9642  2.224522 10.734949
9643  2.220899 10.734949
9644  2.217276 10.738572
9645  2.213653 10.738572
9646  2.210030 10.738572
9647  2.206407 10.738572
9648  2.202784 10.738572
9649  2.199161 10.738572
9650  2.195538 10.738572
9651  2.191915 10.738572
9652  2.188292 10.738572
9653  2.184669 10.738572
9654  2.181046 10.738572
9655  2.177423 10.738572
9656  2.173800 10.738572
9657  2.170177 10.738572
9658  2.166554 10.738572
9659  2.162931 10.738572
9660  2.159308 10.738572
9661  2.155685 10.738572
9662  2.152062 10.742195
9663  2.148439 10.742195
9664  2.144816 10.742195
9665  2.141193 10.742195
9666  2.137570 10.742195
9667  2.133947 10.742195
9668  2.130324 10.742195
9669  2.126701 10.742195
9670  2.123078 10.742195
9671  2.119455 10.742195
9672  2.115832 10.742195
9673  2.112209 10.742195
9674  2.108586 10.742195
9675  2.104963 10.742195
9676  2.101340 10.742195
9677  2.097717 10.742195
9678  2.094094 10.742195
9679  2.090471 10.745818
9680  2.086848 10.745818
9681  2.083225 10.745818
9682  2.079602 10.745818
9683  2.075979 10.749441
9684  2.072356 10.749441
9685  2.068733 10.753064
9686  2.065110 10.753064
9687  2.061487 10.756687
9688  2.057864 10.756687
9689  2.054241 10.756687
9690  2.050618 10.756687
9691  2.046995 10.756687
9692  2.043372 10.756687
9693  2.039749 10.756687
9694  2.036126 10.756687
9695  2.032503 10.756687
9696  2.028880 10.756687
9697  2.025257 10.756687
9698  2.021634 10.756687
9699  2.018011 10.756687
9700  2.014388 10.756687
9701  2.010765 10.756687
9702  2.007142 10.756687
9703  2.003519 10.756687
9704  1.999896 10.756687
9705  1.996273 10.756687
9706  1.992650 10.756687
9707  1.989027 10.756687
9708  1.985404 10.756687
9709  1.981781 10.756687
9710  1.978158 10.756687
9711  1.974535 10.756687
9712  1.970912 10.756687
9713  1.967289 10.756687
9714  1.963666 10.756687
9715  1.960043 10.756687
9716  1.956420 10.756687
9717  1.952797 10.756687
9718  1.949174 10.756687
9719  1.945551 10.756687
9720  1.941928 10.756687
9721  1.938305 10.756687
9722  1.934682 10.760310
9723  1.931059 10.760310
9724  1.927436 10.760310
9725  1.923813 10.760310
9726  1.920190 10.763933
9727  1.916567 10.763933
9728  1.912944 10.767556
9729  1.909321 10.767556
9730  1.905698 10.771179
9731  1.902075 10.771179
9732  1.898452 10.771179
9733  1.894829 10.771179
9734  1.891206 10.771179
9735  1.887583 10.771179
9736  1.883960 10.771179
9737  1.880337 10.771179
9738  1.876714 10.771179
9739  1.873091 10.771179
9740  1.869468 10.771179
9741  1.865845 10.767556
9742  1.862222 10.767556
9743  1.858599 10.763933
9744  1.854976 10.763933
9745  1.851353 10.760310
9746  1.847730 10.760310
9747  1.844107 10.760310
9748  1.840484 10.756687
9749  1.836861 10.756687
9750  1.833238 10.756687
9751  1.829615 10.753064
9752  1.825992 10.753064
9753  1.822369 10.753064
9754  1.818746 10.753064
9755  1.815123 10.753064
9756  1.811500 10.753064
9757  1.807877 10.753064
9758  1.804254 10.753064
9759  1.800631 10.753064
9760  1.797008 10.753064
9761  1.793385 10.753064
9762  1.789762 10.753064
9763  1.786139 10.753064
9764  1.782516 10.753064
9765  1.778893 10.753064
9766  1.775270 10.753064
9767  1.771647 10.753064
9768  1.768024 10.753064
9769  1.764401 10.753064
9770  1.760778 10.753064
9771  1.757155 10.753064
9772  1.753532 10.753064
9773  1.749909 10.753064
9774  1.746286 10.753064
9775  1.742663 10.753064
9776  1.739040 10.753064
9777  1.735417 10.753064
9778  1.731794 10.753064
9779  1.728171 10.753064
9780  1.724548 10.753064
9781  1.720925 10.753064
9782  1.717302 10.753064
9783  1.713679 10.753064
9784  1.710056 10.756687
9785  1.706433 10.756687
9786  1.702810 10.760310
9787  1.699187 10.760310
9788  1.695564 10.763933
9789  1.691941 10.763933
9790  1.688318 10.767556
9791  1.684695 10.767556
9792  1.681072 10.767556
9793  1.677449 10.767556
9794  1.673826 10.767556
9795  1.670203 10.767556
9796  1.666580 10.767556
9797  1.662957 10.767556
9798  1.659334 10.767556
9799  1.655711 10.763933
9800  1.652088 10.763933
9801  1.648465 10.763933
9802  1.644842 10.763933
9803  1.641219 10.763933
9804  1.637596 10.763933
9805  1.633973 10.763933
9806  1.630350 10.763933
9807  1.626727 10.763933
9808  1.623104 10.763933
9809  1.619481 10.763933
9810  1.615858 10.763933
9811  1.612235 10.763933
9812  1.608612 10.763933
9813  1.604989 10.763933
9814  1.601366 10.763933
9815  1.597743 10.763933
9816  1.594120 10.763933
9817  1.590497 10.763933
9818  1.586874 10.763933
9819  1.583251 10.763933
9820  1.579628 10.763933
9821  1.576005 10.763933
9822  1.572382 10.763933
9823  1.568759 10.763933
9824  1.565136 10.767556
9825  1.561513 10.767556
9826  1.557890 10.771179
9827  1.554267 10.771179
9828  1.550644 10.774802
9829  1.547021 10.774802
9830  1.543398 10.778425
9831  1.539775 10.778425
9832  1.536152 10.782048
9833  1.532529 10.782048
9834  1.528906 10.782048
9835  1.525283 10.782048
9836  1.521660 10.782048
9837  1.518037 10.782048
9838  1.514414 10.782048
9839  1.510791 10.785671
9840  1.507168 10.785671
9841  1.503545 10.785671
9842  1.499922 10.785671
9843  1.496299 10.785671
9844  1.492676 10.789294
9845  1.489053 10.789294
9846  1.485430 10.789294
9847  1.481807 10.789294
9848  1.478184 10.789294
9849  1.474561 10.792917
9850  1.470938 10.792917
9851  1.467315 10.792917
9852  1.463692 10.792917
9853  1.460069 10.789294
9854  1.456446 10.789294
9855  1.452823 10.789294
9856  1.449200 10.789294
9857  1.445577 10.789294
9858  1.441954 10.789294
9859  1.438331 10.789294
9860  1.434708 10.789294
9861  1.431085 10.785671
9862  1.427462 10.785671
9863  1.423839 10.785671
9864  1.420216 10.782048
9865  1.416593 10.778425
9866  1.412970 10.778425
9867  1.409347 10.774802
9868  1.405724 10.771179
9869  1.402101 10.767556
9870  1.398478 10.763933
9871  1.398478 10.760310
9872  1.394855 10.756687
9873  1.394855 10.753064
9874  1.394855 10.749441
9875  1.391232 10.745818
9876  1.391232 10.742195
9877  1.391232 10.738572
9878  1.387609 10.734949
9879  1.387609 10.731326
9880  1.387609 10.727703
9881  1.387609 10.724080
9882  1.387609 10.720457
9883  1.387609 10.716834
9884  1.387609 10.713211
9885  1.387609 10.709588
9886  1.383986 10.705965
9887  1.383986 10.702342
9888  1.383986 10.698719
9889  1.383986 10.695096
9890  1.383986 10.691473
9891  1.383986 10.687850
9892  1.383986 10.684227
9893  1.383986 10.680604
