# Supplementary material for: Statistical Mapping of Maize Bundle Intensity at the Stem Scale Using Spatial Normalisation of Replicated Images
Source: PLoS One. 2014 Mar 12;9(3):e90673. doi: 10.1371/journal.pone.0090673 (PMC3951278; doi:10.1371/journal.pone.0090673)
Supplement: File S2 — Data files containing bundle positions and slice contours. (ZIP) [file pone.0090673.s002.zip › data/macro/tables/contoursMm/m01gCntMm.txt]

name   x   y
   1  1.782516 4.981625
   2  1.786139 4.978002
   3  1.786139 4.974379
   4  1.789762 4.970756
   5  1.789762 4.967133
   6  1.793385 4.963510
   7  1.793385 4.959887
   8  1.797008 4.956264
   9  1.797008 4.952641
  10  1.800631 4.949018
  11  1.800631 4.945395
  12  1.800631 4.941772
  13  1.804254 4.938149
  14  1.804254 4.934526
  15  1.804254 4.930903
  16  1.804254 4.927280
  17  1.804254 4.923657
  18  1.804254 4.920034
  19  1.804254 4.916411
  20  1.804254 4.912788
  21  1.804254 4.909165
  22  1.804254 4.905542
  23  1.804254 4.901919
  24  1.804254 4.898296
  25  1.804254 4.894673
  26  1.807877 4.891050
  27  1.811500 4.887427
  28  1.815123 4.883804
  29  1.818746 4.880181
  30  1.822369 4.876558
  31  1.825992 4.872935
  32  1.829615 4.869312
  33  1.833238 4.869312
  34  1.836861 4.865689
  35  1.840484 4.865689
  36  1.844107 4.862066
  37  1.847730 4.862066
  38  1.851353 4.858443
  39  1.854976 4.858443
  40  1.858599 4.854820
  41  1.858599 4.851197
  42  1.862222 4.847574
  43  1.862222 4.843951
  44  1.865845 4.840328
  45  1.865845 4.836705
  46  1.869468 4.833082
  47  1.869468 4.829459
  48  1.873091 4.825836
  49  1.873091 4.822213
  50  1.876714 4.818590
  51  1.876714 4.814967
  52  1.880337 4.811344
  53  1.880337 4.807721
  54  1.880337 4.804098
  55  1.880337 4.800475
  56  1.880337 4.796852
  57  1.880337 4.793229
  58  1.880337 4.789606
  59  1.880337 4.785983
  60  1.880337 4.782360
  61  1.880337 4.778737
  62  1.880337 4.775114
  63  1.880337 4.771491
  64  1.880337 4.767868
  65  1.880337 4.764245
  66  1.880337 4.760622
  67  1.880337 4.756999
  68  1.880337 4.753376
  69  1.880337 4.749753
  70  1.880337 4.746130
  71  1.883960 4.742507
  72  1.883960 4.738884
  73  1.887583 4.735261
  74  1.891206 4.731638
  75  1.891206 4.728015
  76  1.894829 4.724392
  77  1.898452 4.720769
  78  1.902075 4.717146
  79  1.905698 4.713523
  80  1.909321 4.709900
  81  1.912944 4.706277
  82  1.912944 4.702654
  83  1.916567 4.699031
  84  1.916567 4.695408
  85  1.920190 4.691785
  86  1.920190 4.688162
  87  1.923813 4.684539
  88  1.923813 4.680916
  89  1.927436 4.677293
  90  1.927436 4.673670
  91  1.931059 4.670047
  92  1.931059 4.666424
  93  1.934682 4.662801
  94  1.934682 4.659178
  95  1.934682 4.655555
  96  1.934682 4.651932
  97  1.934682 4.648309
  98  1.934682 4.644686
  99  1.934682 4.641063
 100  1.938305 4.637440
 101  1.938305 4.633817
 102  1.941928 4.630194
 103  1.941928 4.626571
 104  1.945551 4.622948
 105  1.949174 4.619325
 106  1.952797 4.615702
 107  1.956420 4.615702
 108  1.960043 4.615702
 109  1.963666 4.612079
 110  1.967289 4.612079
 111  1.970912 4.608456
 112  1.974535 4.608456
 113  1.978158 4.604833
 114  1.981781 4.604833
 115  1.985404 4.601210
 116  1.989027 4.601210
 117  1.992650 4.597587
 118  1.996273 4.597587
 119  1.999896 4.593964
 120  2.003519 4.593964
 121  2.007142 4.590341
 122  2.010765 4.586718
 123  2.014388 4.583095
 124  2.018011 4.579472
 125  2.021634 4.575849
 126  2.021634 4.572226
 127  2.025257 4.568603
 128  2.028880 4.564980
 129  2.032503 4.561357
 130  2.036126 4.561357
 131  2.039749 4.557734
 132  2.043372 4.557734
 133  2.046995 4.554111
 134  2.050618 4.550488
 135  2.054241 4.546865
 136  2.057864 4.543242
 137  2.061487 4.539619
 138  2.065110 4.535996
 139  2.068733 4.532373
 140  2.072356 4.528750
 141  2.072356 4.525127
 142  2.075979 4.521504
 143  2.079602 4.517881
 144  2.079602 4.514258
 145  2.083225 4.510635
 146  2.086848 4.507012
 147  2.090471 4.503389
 148  2.090471 4.499766
 149  2.094094 4.496143
 150  2.097717 4.492520
 151  2.097717 4.488897
 152  2.101340 4.485274
 153  2.104963 4.485274
 154  2.108586 4.481651
 155  2.112209 4.478028
 156  2.115832 4.478028
 157  2.119455 4.474405
 158  2.123078 4.474405
 159  2.126701 4.470782
 160  2.130324 4.470782
 161  2.133947 4.467159
 162  2.137570 4.467159
 163  2.141193 4.463536
 164  2.144816 4.459913
 165  2.148439 4.456290
 166  2.152062 4.452667
 167  2.155685 4.449044
 168  2.159308 4.445421
 169  2.162931 4.441798
 170  2.162931 4.438175
 171  2.166554 4.434552
 172  2.166554 4.430929
 173  2.170177 4.427306
 174  2.170177 4.423683
 175  2.173800 4.420060
 176  2.173800 4.416437
 177  2.177423 4.412814
 178  2.177423 4.409191
 179  2.181046 4.405568
 180  2.181046 4.401945
 181  2.184669 4.398322
 182  2.184669 4.394699
 183  2.188292 4.394699
 184  2.191915 4.391076
 185  2.195538 4.391076
 186  2.199161 4.387453
 187  2.202784 4.383830
 188  2.206407 4.380207
 189  2.210030 4.376584
 190  2.210030 4.372961
 191  2.213653 4.369338
 192  2.213653 4.365715
 193  2.217276 4.362092
 194  2.217276 4.358469
 195  2.220899 4.354846
 196  2.220899 4.351223
 197  2.224522 4.347600
 198  2.224522 4.343977
 199  2.228145 4.340354
 200  2.228145 4.336731
 201  2.231768 4.333108
 202  2.231768 4.329485
 203  2.231768 4.325862
 204  2.231768 4.322239
 205  2.231768 4.318616
 206  2.231768 4.314993
 207  2.231768 4.311370
 208  2.231768 4.307747
 209  2.235391 4.304124
 210  2.239014 4.300501
 211  2.242637 4.296878
 212  2.246260 4.293255
 213  2.246260 4.289632
 214  2.249883 4.286009
 215  2.253506 4.282386
 216  2.257129 4.278763
 217  2.257129 4.275140
 218  2.260752 4.271517
 219  2.260752 4.267894
 220  2.264375 4.264271
 221  2.264375 4.260648
 222  2.267998 4.257025
 223  2.267998 4.253402
 224  2.271621 4.249779
 225  2.271621 4.246156
 226  2.275244 4.242533
 227  2.275244 4.238910
 228  2.278867 4.235287
 229  2.278867 4.231664
 230  2.278867 4.228041
 231  2.282490 4.224418
 232  2.282490 4.220795
 233  2.286113 4.217172
 234  2.286113 4.213549
 235  2.289736 4.209926
 236  2.289736 4.206303
 237  2.293359 4.202680
 238  2.296982 4.202680
 239  2.300605 4.199057
 240  2.304228 4.199057
 241  2.307851 4.195434
 242  2.311474 4.191811
 243  2.315097 4.188188
 244  2.315097 4.184565
 245  2.318720 4.180942
 246  2.318720 4.177319
 247  2.322343 4.173696
 248  2.322343 4.170073
 249  2.325966 4.166450
 250  2.325966 4.162827
 251  2.329589 4.159204
 252  2.329589 4.155581
 253  2.333212 4.151958
 254  2.333212 4.148335
 255  2.336835 4.144712
 256  2.336835 4.141089
 257  2.336835 4.137466
 258  2.336835 4.133843
 259  2.336835 4.130220
 260  2.340458 4.126597
 261  2.344081 4.122974
 262  2.344081 4.119351
 263  2.347704 4.115728
 264  2.347704 4.112105
 265  2.351327 4.108482
 266  2.351327 4.104859
 267  2.354950 4.101236
 268  2.358573 4.097613
 269  2.362196 4.093990
 270  2.365819 4.093990
 271  2.369442 4.090367
 272  2.373065 4.086744
 273  2.376688 4.086744
 274  2.380311 4.083121
 275  2.383934 4.079498
 276  2.387557 4.075875
 277  2.391180 4.072252
 278  2.394803 4.068629
 279  2.394803 4.065006
 280  2.398426 4.061383
 281  2.398426 4.057760
 282  2.402049 4.054137
 283  2.402049 4.050514
 284  2.405672 4.046891
 285  2.405672 4.043268
 286  2.409295 4.039645
 287  2.409295 4.036022
 288  2.412918 4.032399
 289  2.412918 4.028776
 290  2.416541 4.025153
 291  2.416541 4.021530
 292  2.416541 4.017907
 293  2.416541 4.014284
 294  2.416541 4.010661
 295  2.416541 4.007038
 296  2.420164 4.007038
 297  2.423787 4.003415
 298  2.427410 4.003415
 299  2.431033 3.999792
 300  2.434656 3.999792
 301  2.438279 3.996169
 302  2.441902 3.996169
 303  2.445525 3.992546
 304  2.449148 3.992546
 305  2.452771 3.988923
 306  2.456394 3.988923
 307  2.460017 3.985300
 308  2.463640 3.981677
 309  2.467263 3.978054
 310  2.467263 3.974431
 311  2.470886 3.970808
 312  2.470886 3.967185
 313  2.474509 3.963562
 314  2.474509 3.959939
 315  2.478132 3.956316
 316  2.478132 3.952693
 317  2.481755 3.949070
 318  2.481755 3.945447
 319  2.485378 3.941824
 320  2.485378 3.938201
 321  2.489001 3.934578
 322  2.492624 3.934578
 323  2.496247 3.930955
 324  2.499870 3.930955
 325  2.503493 3.927332
 326  2.507116 3.927332
 327  2.510739 3.923709
 328  2.514362 3.920086
 329  2.517985 3.916463
 330  2.517985 3.912840
 331  2.521608 3.909217
 332  2.521608 3.905594
 333  2.525231 3.901971
 334  2.525231 3.898348
 335  2.528854 3.894725
 336  2.528854 3.891102
 337  2.532477 3.887479
 338  2.532477 3.883856
 339  2.536100 3.880233
 340  2.536100 3.876610
 341  2.539723 3.872987
 342  2.539723 3.869364
 343  2.539723 3.865741
 344  2.539723 3.862118
 345  2.539723 3.858495
 346  2.539723 3.854872
 347  2.539723 3.851249
 348  2.539723 3.847626
 349  2.539723 3.844003
 350  2.539723 3.840380
 351  2.539723 3.836757
 352  2.539723 3.833134
 353  2.543346 3.829511
 354  2.543346 3.825888
 355  2.546969 3.822265
 356  2.546969 3.818642
 357  2.550592 3.815019
 358  2.550592 3.811396
 359  2.550592 3.807773
 360  2.550592 3.804150
 361  2.550592 3.800527
 362  2.550592 3.796904
 363  2.550592 3.793281
 364  2.550592 3.789658
 365  2.550592 3.786035
 366  2.550592 3.782412
 367  2.550592 3.778789
 368  2.550592 3.775166
 369  2.550592 3.771543
 370  2.550592 3.767920
 371  2.550592 3.764297
 372  2.550592 3.760674
 373  2.550592 3.757051
 374  2.550592 3.753428
 375  2.550592 3.749805
 376  2.550592 3.746182
 377  2.550592 3.742559
 378  2.550592 3.738936
 379  2.550592 3.735313
 380  2.546969 3.731690
 381  2.546969 3.728067
 382  2.543346 3.724444
 383  2.543346 3.720821
 384  2.543346 3.717198
 385  2.539723 3.713575
 386  2.539723 3.709952
 387  2.536100 3.706329
 388  2.536100 3.702706
 389  2.539723 3.699083
 390  2.543346 3.695460
 391  2.543346 3.691837
 392  2.546969 3.688214
 393  2.546969 3.684591
 394  2.550592 3.680968
 395  2.554215 3.677345
 396  2.557838 3.673722
 397  2.561461 3.670099
 398  2.565084 3.666476
 399  2.568707 3.662853
 400  2.572330 3.659230
 401  2.575953 3.655607
 402  2.579576 3.655607
 403  2.583199 3.651984
 404  2.586822 3.651984
 405  2.590445 3.648361
 406  2.594068 3.648361
 407  2.597691 3.644738
 408  2.601314 3.644738
 409  2.604937 3.641115
 410  2.608560 3.641115
 411  2.612183 3.637492
 412  2.615806 3.637492
 413  2.619429 3.633869
 414  2.623052 3.630246
 415  2.626675 3.626623
 416  2.630298 3.623000
 417  2.633921 3.619377
 418  2.633921 3.615754
 419  2.637544 3.612131
 420  2.637544 3.608508
 421  2.641167 3.604885
 422  2.641167 3.601262
 423  2.644790 3.597639
 424  2.644790 3.594016
 425  2.648413 3.590393
 426  2.652036 3.586770
 427  2.655659 3.586770
 428  2.659282 3.583147
 429  2.662905 3.583147
 430  2.666528 3.579524
 431  2.670151 3.579524
 432  2.673774 3.579524
 433  2.677397 3.579524
 434  2.681020 3.583147
 435  2.684643 3.583147
 436  2.688266 3.583147
 437  2.691889 3.586770
 438  2.695512 3.586770
 439  2.699135 3.590393
 440  2.702758 3.590393
 441  2.706381 3.594016
 442  2.710004 3.597639
 443  2.713627 3.597639
 444  2.717250 3.601262
 445  2.720873 3.601262
 446  2.724496 3.604885
 447  2.728119 3.604885
 448  2.731742 3.608508
 449  2.735365 3.608508
 450  2.738988 3.612131
 451  2.742611 3.612131
 452  2.746234 3.615754
 453  2.749857 3.615754
 454  2.753480 3.619377
 455  2.757103 3.619377
 456  2.760726 3.619377
 457  2.764349 3.619377
 458  2.767972 3.619377
 459  2.771595 3.619377
 460  2.775218 3.619377
 461  2.778841 3.619377
 462  2.782464 3.619377
 463  2.786087 3.619377
 464  2.789710 3.619377
 465  2.793333 3.619377
 466  2.796956 3.619377
 467  2.800579 3.619377
 468  2.804202 3.619377
 469  2.807825 3.619377
 470  2.811448 3.619377
 471  2.815071 3.619377
 472  2.818694 3.619377
 473  2.822317 3.619377
 474  2.825940 3.619377
 475  2.829563 3.619377
 476  2.833186 3.619377
 477  2.836809 3.615754
 478  2.840432 3.615754
 479  2.844055 3.612131
 480  2.847678 3.612131
 481  2.851301 3.608508
 482  2.854924 3.608508
 483  2.858547 3.604885
 484  2.862170 3.604885
 485  2.865793 3.601262
 486  2.869416 3.601262
 487  2.873039 3.597639
 488  2.876662 3.597639
 489  2.880285 3.594016
 490  2.883908 3.590393
 491  2.887531 3.586770
 492  2.891154 3.583147
 493  2.894777 3.579524
 494  2.898400 3.575901
 495  2.902023 3.572278
 496  2.905646 3.572278
 497  2.909269 3.572278
 498  2.912892 3.568655
 499  2.916515 3.568655
 500  2.920138 3.568655
 501  2.923761 3.568655
 502  2.927384 3.568655
 503  2.931007 3.568655
 504  2.934630 3.568655
 505  2.938253 3.568655
 506  2.941876 3.568655
 507  2.945499 3.568655
 508  2.949122 3.565032
 509  2.952745 3.565032
 510  2.956368 3.561409
 511  2.959991 3.561409
 512  2.963614 3.557786
 513  2.967237 3.557786
 514  2.970860 3.554163
 515  2.974483 3.554163
 516  2.978106 3.550540
 517  2.981729 3.550540
 518  2.985352 3.546917
 519  2.988975 3.546917
 520  2.992598 3.543294
 521  2.992598 3.539671
 522  2.996221 3.536048
 523  2.996221 3.532425
 524  2.999844 3.528802
 525  2.999844 3.525179
 526  3.003467 3.521556
 527  3.003467 3.517933
 528  3.007090 3.514310
 529  3.007090 3.510687
 530  3.010713 3.507064
 531  3.010713 3.503441
 532  3.014336 3.499818
 533  3.014336 3.496195
 534  3.014336 3.492572
 535  3.014336 3.488949
 536  3.014336 3.485326
 537  3.014336 3.481703
 538  3.014336 3.478080
 539  3.014336 3.474457
 540  3.014336 3.470834
 541  3.014336 3.467211
 542  3.014336 3.463588
 543  3.014336 3.459965
 544  3.014336 3.456342
 545  3.014336 3.452719
 546  3.014336 3.449096
 547  3.014336 3.445473
 548  3.014336 3.441850
 549  3.014336 3.438227
 550  3.014336 3.434604
 551  3.014336 3.430981
 552  3.014336 3.427358
 553  3.014336 3.423735
 554  3.014336 3.420112
 555  3.014336 3.416489
 556  3.014336 3.412866
 557  3.014336 3.409243
 558  3.017959 3.405620
 559  3.017959 3.401997
 560  3.021582 3.398374
 561  3.021582 3.394751
 562  3.025205 3.391128
 563  3.028828 3.387505
 564  3.032451 3.383882
 565  3.032451 3.380259
 566  3.036074 3.376636
 567  3.039697 3.373013
 568  3.039697 3.369390
 569  3.043320 3.369390
 570  3.046943 3.369390
 571  3.050566 3.369390
 572  3.054189 3.369390
 573  3.057812 3.369390
 574  3.061435 3.369390
 575  3.065058 3.369390
 576  3.068681 3.369390
 577  3.072304 3.369390
 578  3.075927 3.369390
 579  3.079550 3.369390
 580  3.083173 3.369390
 581  3.086796 3.369390
 582  3.090419 3.369390
 583  3.094042 3.369390
 584  3.097665 3.369390
 585  3.101288 3.369390
 586  3.104911 3.369390
 587  3.108534 3.369390
 588  3.112157 3.369390
 589  3.115780 3.369390
 590  3.119403 3.369390
 591  3.123026 3.365767
 592  3.126649 3.365767
 593  3.130272 3.362144
 594  3.133895 3.362144
 595  3.137518 3.358521
 596  3.141141 3.358521
 597  3.144764 3.354898
 598  3.148387 3.354898
 599  3.152010 3.351275
 600  3.155633 3.351275
 601  3.159256 3.347652
 602  3.162879 3.347652
 603  3.166502 3.344029
 604  3.170125 3.340406
 605  3.170125 3.336783
 606  3.173748 3.333160
 607  3.177371 3.329537
 608  3.177371 3.325914
 609  3.180994 3.322291
 610  3.180994 3.318668
 611  3.184617 3.315045
 612  3.188240 3.315045
 613  3.191863 3.315045
 614  3.195486 3.315045
 615  3.199109 3.315045
 616  3.202732 3.315045
 617  3.206355 3.315045
 618  3.209978 3.315045
 619  3.213601 3.315045
 620  3.217224 3.315045
 621  3.220847 3.315045
 622  3.224470 3.315045
 623  3.228093 3.315045
 624  3.231716 3.315045
 625  3.235339 3.315045
 626  3.238962 3.315045
 627  3.242585 3.315045
 628  3.246208 3.311422
 629  3.249831 3.311422
 630  3.253454 3.307799
 631  3.257077 3.307799
 632  3.260700 3.304176
 633  3.264323 3.304176
 634  3.267946 3.300553
 635  3.271569 3.300553
 636  3.275192 3.296930
 637  3.278815 3.296930
 638  3.282438 3.293307
 639  3.286061 3.293307
 640  3.289684 3.289684
 641  3.293307 3.286061
 642  3.296930 3.282438
 643  3.300553 3.278815
 644  3.300553 3.275192
 645  3.304176 3.271569
 646  3.307799 3.267946
 647  3.311422 3.267946
 648  3.315045 3.267946
 649  3.318668 3.267946
 650  3.322291 3.267946
 651  3.325914 3.267946
 652  3.329537 3.267946
 653  3.333160 3.264323
 654  3.336783 3.264323
 655  3.340406 3.260700
 656  3.344029 3.260700
 657  3.347652 3.257077
 658  3.351275 3.257077
 659  3.354898 3.253454
 660  3.358521 3.253454
 661  3.362144 3.249831
 662  3.365767 3.249831
 663  3.369390 3.246208
 664  3.373013 3.246208
 665  3.376636 3.242585
 666  3.380259 3.238962
 667  3.383882 3.235339
 668  3.383882 3.231716
 669  3.387505 3.228093
 670  3.387505 3.224470
 671  3.391128 3.220847
 672  3.391128 3.217224
 673  3.394751 3.213601
 674  3.394751 3.209978
 675  3.398374 3.206355
 676  3.398374 3.202732
 677  3.401997 3.199109
 678  3.405620 3.195486
 679  3.409243 3.191863
 680  3.412866 3.191863
 681  3.416489 3.188240
 682  3.416489 3.184617
 683  3.420112 3.180994
 684  3.420112 3.177371
 685  3.423735 3.173748
 686  3.423735 3.170125
 687  3.427358 3.166502
 688  3.427358 3.162879
 689  3.430981 3.159256
 690  3.430981 3.155633
 691  3.434604 3.152010
 692  3.434604 3.148387
 693  3.438227 3.144764
 694  3.438227 3.141141
 695  3.438227 3.137518
 696  3.438227 3.133895
 697  3.438227 3.130272
 698  3.438227 3.126649
 699  3.438227 3.123026
 700  3.438227 3.119403
 701  3.438227 3.115780
 702  3.438227 3.112157
 703  3.438227 3.108534
 704  3.438227 3.104911
 705  3.438227 3.101288
 706  3.438227 3.097665
 707  3.438227 3.094042
 708  3.438227 3.090419
 709  3.438227 3.086796
 710  3.438227 3.083173
 711  3.438227 3.079550
 712  3.438227 3.075927
 713  3.438227 3.072304
 714  3.438227 3.068681
 715  3.438227 3.065058
 716  3.434604 3.061435
 717  3.434604 3.057812
 718  3.430981 3.054189
 719  3.430981 3.050566
 720  3.427358 3.046943
 721  3.427358 3.043320
 722  3.423735 3.039697
 723  3.423735 3.036074
 724  3.420112 3.032451
 725  3.420112 3.028828
 726  3.416489 3.025205
 727  3.416489 3.021582
 728  3.412866 3.017959
 729  3.412866 3.014336
 730  3.409243 3.010713
 731  3.409243 3.007090
 732  3.409243 3.003467
 733  3.409243 2.999844
 734  3.409243 2.996221
 735  3.409243 2.992598
 736  3.409243 2.988975
 737  3.409243 2.985352
 738  3.409243 2.981729
 739  3.409243 2.978106
 740  3.409243 2.974483
 741  3.409243 2.970860
 742  3.409243 2.967237
 743  3.409243 2.963614
 744  3.412866 2.959991
 745  3.416489 2.956368
 746  3.420112 2.956368
 747  3.423735 2.952745
 748  3.427358 2.952745
 749  3.430981 2.949122
 750  3.434604 2.949122
 751  3.438227 2.945499
 752  3.441850 2.945499
 753  3.445473 2.941876
 754  3.449096 2.941876
 755  3.452719 2.938253
 756  3.456342 2.938253
 757  3.459965 2.934630
 758  3.463588 2.934630
 759  3.467211 2.931007
 760  3.470834 2.927384
 761  3.474457 2.923761
 762  3.474457 2.920138
 763  3.478080 2.916515
 764  3.478080 2.912892
 765  3.481703 2.909269
 766  3.481703 2.905646
 767  3.485326 2.902023
 768  3.485326 2.898400
 769  3.488949 2.894777
 770  3.488949 2.891154
 771  3.492572 2.887531
 772  3.496195 2.883908
 773  3.496195 2.880285
 774  3.499818 2.876662
 775  3.499818 2.873039
 776  3.503441 2.869416
 777  3.503441 2.865793
 778  3.507064 2.862170
 779  3.507064 2.858547
 780  3.510687 2.854924
 781  3.510687 2.851301
 782  3.514310 2.847678
 783  3.514310 2.844055
 784  3.517933 2.840432
 785  3.517933 2.836809
 786  3.517933 2.833186
 787  3.517933 2.829563
 788  3.517933 2.825940
 789  3.517933 2.822317
 790  3.517933 2.818694
 791  3.517933 2.815071
 792  3.517933 2.811448
 793  3.517933 2.807825
 794  3.517933 2.804202
 795  3.521556 2.800579
 796  3.521556 2.796956
 797  3.525179 2.796956
 798  3.528802 2.793333
 799  3.532425 2.793333
 800  3.536048 2.789710
 801  3.539671 2.786087
 802  3.543294 2.782464
 803  3.546917 2.778841
 804  3.546917 2.775218
 805  3.550540 2.771595
 806  3.550540 2.767972
 807  3.554163 2.764349
 808  3.554163 2.760726
 809  3.557786 2.757103
 810  3.557786 2.753480
 811  3.561409 2.749857
 812  3.561409 2.746234
 813  3.565032 2.742611
 814  3.565032 2.738988
 815  3.568655 2.735365
 816  3.568655 2.731742
 817  3.568655 2.728119
 818  3.568655 2.724496
 819  3.568655 2.720873
 820  3.572278 2.717250
 821  3.575901 2.713627
 822  3.579524 2.710004
 823  3.583147 2.706381
 824  3.586770 2.702758
 825  3.586770 2.699135
 826  3.590393 2.695512
 827  3.590393 2.691889
 828  3.594016 2.688266
 829  3.594016 2.684643
 830  3.597639 2.681020
 831  3.597639 2.677397
 832  3.601262 2.673774
 833  3.601262 2.670151
 834  3.604885 2.666528
 835  3.604885 2.662905
 836  3.608508 2.659282
 837  3.608508 2.655659
 838  3.608508 2.652036
 839  3.608508 2.648413
 840  3.608508 2.644790
 841  3.608508 2.641167
 842  3.608508 2.637544
 843  3.608508 2.633921
 844  3.608508 2.630298
 845  3.608508 2.626675
 846  3.608508 2.623052
 847  3.612131 2.619429
 848  3.615754 2.615806
 849  3.619377 2.612183
 850  3.623000 2.608560
 851  3.626623 2.604937
 852  3.626623 2.601314
 853  3.630246 2.597691
 854  3.630246 2.594068
 855  3.633869 2.590445
 856  3.633869 2.586822
 857  3.637492 2.583199
 858  3.637492 2.579576
 859  3.641115 2.575953
 860  3.641115 2.572330
 861  3.644738 2.568707
 862  3.644738 2.565084
 863  3.648361 2.561461
 864  3.648361 2.557838
 865  3.648361 2.554215
 866  3.648361 2.550592
 867  3.648361 2.546969
 868  3.648361 2.543346
 869  3.648361 2.539723
 870  3.648361 2.536100
 871  3.648361 2.532477
 872  3.648361 2.528854
 873  3.648361 2.525231
 874  3.651984 2.525231
 875  3.655607 2.521608
 876  3.659230 2.517985
 877  3.662853 2.514362
 878  3.666476 2.514362
 879  3.670099 2.514362
 880  3.673722 2.514362
 881  3.677345 2.514362
 882  3.680968 2.514362
 883  3.684591 2.510739
 884  3.688214 2.510739
 885  3.691837 2.507116
 886  3.695460 2.507116
 887  3.699083 2.503493
 888  3.702706 2.503493
 889  3.706329 2.499870
 890  3.709952 2.499870
 891  3.713575 2.499870
 892  3.717198 2.499870
 893  3.720821 2.499870
 894  3.724444 2.499870
 895  3.728067 2.499870
 896  3.731690 2.499870
 897  3.735313 2.499870
 898  3.738936 2.499870
 899  3.742559 2.499870
 900  3.746182 2.499870
 901  3.749805 2.499870
 902  3.753428 2.499870
 903  3.757051 2.499870
 904  3.760674 2.499870
 905  3.764297 2.499870
 906  3.767920 2.499870
 907  3.771543 2.499870
 908  3.775166 2.496247
 909  3.778789 2.496247
 910  3.782412 2.492624
 911  3.786035 2.492624
 912  3.789658 2.489001
 913  3.793281 2.489001
 914  3.796904 2.485378
 915  3.800527 2.485378
 916  3.804150 2.481755
 917  3.807773 2.481755
 918  3.811396 2.478132
 919  3.815019 2.478132
 920  3.818642 2.474509
 921  3.822265 2.470886
 922  3.822265 2.467263
 923  3.825888 2.463640
 924  3.825888 2.460017
 925  3.829511 2.456394
 926  3.829511 2.452771
 927  3.833134 2.452771
 928  3.836757 2.449148
 929  3.840380 2.449148
 930  3.844003 2.445525
 931  3.847626 2.441902
 932  3.851249 2.438279
 933  3.854872 2.434656
 934  3.858495 2.431033
 935  3.862118 2.427410
 936  3.865741 2.423787
 937  3.869364 2.420164
 938  3.869364 2.416541
 939  3.872987 2.412918
 940  3.876610 2.409295
 941  3.880233 2.405672
 942  3.883856 2.402049
 943  3.887479 2.398426
 944  3.891102 2.394803
 945  3.894725 2.394803
 946  3.898348 2.394803
 947  3.901971 2.394803
 948  3.905594 2.394803
 949  3.909217 2.394803
 950  3.912840 2.394803
 951  3.916463 2.394803
 952  3.920086 2.394803
 953  3.923709 2.391180
 954  3.927332 2.391180
 955  3.930955 2.387557
 956  3.934578 2.387557
 957  3.938201 2.387557
 958  3.941824 2.387557
 959  3.945447 2.387557
 960  3.949070 2.387557
 961  3.952693 2.387557
 962  3.956316 2.387557
 963  3.959939 2.387557
 964  3.963562 2.387557
 965  3.967185 2.387557
 966  3.970808 2.387557
 967  3.974431 2.387557
 968  3.978054 2.387557
 969  3.981677 2.387557
 970  3.985300 2.387557
 971  3.988923 2.387557
 972  3.992546 2.387557
 973  3.996169 2.387557
 974  3.999792 2.387557
 975  4.003415 2.387557
 976  4.007038 2.387557
 977  4.010661 2.387557
 978  4.014284 2.387557
 979  4.017907 2.387557
 980  4.021530 2.383934
 981  4.025153 2.383934
 982  4.028776 2.383934
 983  4.032399 2.383934
 984  4.036022 2.383934
 985  4.039645 2.383934
 986  4.043268 2.383934
 987  4.046891 2.383934
 988  4.050514 2.387557
 989  4.054137 2.387557
 990  4.057760 2.387557
 991  4.061383 2.387557
 992  4.065006 2.387557
 993  4.068629 2.387557
 994  4.072252 2.387557
 995  4.075875 2.387557
 996  4.079498 2.387557
 997  4.083121 2.387557
 998  4.086744 2.387557
 999  4.090367 2.387557
1000  4.093990 2.387557
1001  4.097613 2.387557
1002  4.101236 2.387557
1003  4.104859 2.387557
1004  4.108482 2.387557
1005  4.112105 2.387557
1006  4.115728 2.387557
1007  4.119351 2.387557
1008  4.122974 2.387557
1009  4.126597 2.387557
1010  4.130220 2.387557
1011  4.133843 2.387557
1012  4.137466 2.383934
1013  4.141089 2.387557
1014  4.144712 2.387557
1015  4.148335 2.387557
1016  4.151958 2.391180
1017  4.155581 2.391180
1018  4.159204 2.394803
1019  4.162827 2.394803
1020  4.166450 2.394803
1021  4.170073 2.394803
1022  4.173696 2.394803
1023  4.177319 2.394803
1024  4.180942 2.394803
1025  4.184565 2.394803
1026  4.188188 2.394803
1027  4.191811 2.394803
1028  4.195434 2.394803
1029  4.199057 2.394803
1030  4.202680 2.394803
1031  4.206303 2.394803
1032  4.209926 2.394803
1033  4.213549 2.394803
1034  4.217172 2.394803
1035  4.220795 2.394803
1036  4.224418 2.394803
1037  4.228041 2.394803
1038  4.231664 2.394803
1039  4.235287 2.394803
1040  4.238910 2.394803
1041  4.242533 2.394803
1042  4.246156 2.391180
1043  4.249779 2.391180
1044  4.253402 2.387557
1045  4.257025 2.387557
1046  4.260648 2.383934
1047  4.264271 2.383934
1048  4.267894 2.380311
1049  4.271517 2.380311
1050  4.275140 2.376688
1051  4.278763 2.376688
1052  4.282386 2.373065
1053  4.286009 2.373065
1054  4.289632 2.369442
1055  4.289632 2.365819
1056  4.293255 2.362196
1057  4.293255 2.358573
1058  4.296878 2.354950
1059  4.296878 2.351327
1060  4.300501 2.347704
1061  4.300501 2.344081
1062  4.304124 2.340458
1063  4.304124 2.336835
1064  4.307747 2.333212
1065  4.307747 2.329589
1066  4.311370 2.325966
1067  4.311370 2.322343
1068  4.311370 2.318720
1069  4.311370 2.315097
1070  4.311370 2.311474
1071  4.311370 2.307851
1072  4.311370 2.304228
1073  4.311370 2.300605
1074  4.311370 2.296982
1075  4.311370 2.293359
1076  4.311370 2.289736
1077  4.311370 2.286113
1078  4.311370 2.282490
1079  4.311370 2.278867
1080  4.314993 2.275244
1081  4.314993 2.271621
1082  4.314993 2.267998
1083  4.318616 2.264375
1084  4.318616 2.260752
1085  4.318616 2.257129
1086  4.318616 2.253506
1087  4.318616 2.249883
1088  4.322239 2.246260
1089  4.325862 2.242637
1090  4.329485 2.239014
1091  4.333108 2.239014
1092  4.336731 2.239014
1093  4.340354 2.235391
1094  4.343977 2.235391
1095  4.347600 2.231768
1096  4.351223 2.231768
1097  4.354846 2.228145
1098  4.358469 2.228145
1099  4.362092 2.224522
1100  4.365715 2.224522
1101  4.369338 2.220899
1102  4.372961 2.220899
1103  4.376584 2.217276
1104  4.380207 2.217276
1105  4.383830 2.213653
1106  4.387453 2.210030
1107  4.391076 2.206407
1108  4.394699 2.202784
1109  4.398322 2.199161
1110  4.398322 2.195538
1111  4.401945 2.195538
1112  4.405568 2.191915
1113  4.409191 2.191915
1114  4.412814 2.188292
1115  4.416437 2.188292
1116  4.420060 2.184669
1117  4.423683 2.184669
1118  4.427306 2.181046
1119  4.430929 2.181046
1120  4.434552 2.177423
1121  4.438175 2.177423
1122  4.441798 2.173800
1123  4.445421 2.170177
1124  4.445421 2.166554
1125  4.449044 2.162931
1126  4.449044 2.159308
1127  4.452667 2.155685
1128  4.452667 2.152062
1129  4.456290 2.148439
1130  4.456290 2.144816
1131  4.459913 2.141193
1132  4.459913 2.137570
1133  4.463536 2.133947
1134  4.463536 2.130324
1135  4.467159 2.126701
1136  4.467159 2.123078
1137  4.467159 2.119455
1138  4.467159 2.115832
1139  4.467159 2.112209
1140  4.467159 2.108586
1141  4.467159 2.104963
1142  4.467159 2.101340
1143  4.467159 2.097717
1144  4.467159 2.094094
1145  4.470782 2.090471
1146  4.470782 2.086848
1147  4.474405 2.083225
1148  4.474405 2.079602
1149  4.478028 2.075979
1150  4.478028 2.072356
1151  4.481651 2.068733
1152  4.481651 2.065110
1153  4.485274 2.061487
1154  4.485274 2.057864
1155  4.488897 2.054241
1156  4.488897 2.050618
1157  4.492520 2.046995
1158  4.492520 2.043372
1159  4.492520 2.039749
1160  4.492520 2.036126
1161  4.496143 2.036126
1162  4.499766 2.036126
1163  4.503389 2.036126
1164  4.507012 2.036126
1165  4.510635 2.036126
1166  4.514258 2.032503
1167  4.517881 2.032503
1168  4.521504 2.032503
1169  4.525127 2.028880
1170  4.528750 2.028880
1171  4.532373 2.028880
1172  4.535996 2.028880
1173  4.539619 2.028880
1174  4.543242 2.025257
1175  4.546865 2.025257
1176  4.550488 2.021634
1177  4.554111 2.021634
1178  4.557734 2.018011
1179  4.561357 2.018011
1180  4.564980 2.014388
1181  4.568603 2.014388
1182  4.572226 2.010765
1183  4.575849 2.010765
1184  4.579472 2.007142
1185  4.583095 2.007142
1186  4.586718 2.003519
1187  4.590341 1.999896
1188  4.593964 1.996273
1189  4.597587 1.992650
1190  4.597587 1.989027
1191  4.601210 1.985404
1192  4.601210 1.981781
1193  4.604833 1.978158
1194  4.604833 1.974535
1195  4.608456 1.970912
1196  4.608456 1.967289
1197  4.612079 1.967289
1198  4.615702 1.967289
1199  4.619325 1.967289
1200  4.622948 1.967289
1201  4.626571 1.967289
1202  4.630194 1.967289
1203  4.633817 1.967289
1204  4.637440 1.967289
1205  4.641063 1.967289
1206  4.644686 1.967289
1207  4.648309 1.967289
1208  4.651932 1.967289
1209  4.655555 1.967289
1210  4.659178 1.967289
1211  4.662801 1.967289
1212  4.666424 1.967289
1213  4.670047 1.967289
1214  4.673670 1.967289
1215  4.677293 1.967289
1216  4.680916 1.967289
1217  4.684539 1.967289
1218  4.688162 1.967289
1219  4.691785 1.967289
1220  4.695408 1.967289
1221  4.699031 1.967289
1222  4.702654 1.967289
1223  4.706277 1.967289
1224  4.709900 1.963666
1225  4.713523 1.963666
1226  4.717146 1.960043
1227  4.720769 1.960043
1228  4.724392 1.956420
1229  4.728015 1.956420
1230  4.731638 1.952797
1231  4.735261 1.952797
1232  4.738884 1.949174
1233  4.742507 1.949174
1234  4.746130 1.945551
1235  4.749753 1.945551
1236  4.753376 1.941928
1237  4.753376 1.938305
1238  4.756999 1.934682
1239  4.756999 1.931059
1240  4.760622 1.927436
1241  4.760622 1.923813
1242  4.764245 1.920190
1243  4.764245 1.916567
1244  4.767868 1.912944
1245  4.767868 1.909321
1246  4.771491 1.905698
1247  4.771491 1.902075
1248  4.775114 1.898452
1249  4.775114 1.894829
1250  4.775114 1.891206
1251  4.775114 1.887583
1252  4.775114 1.883960
1253  4.775114 1.880337
1254  4.775114 1.876714
1255  4.775114 1.873091
1256  4.775114 1.869468
1257  4.775114 1.865845
1258  4.775114 1.862222
1259  4.775114 1.858599
1260  4.775114 1.854976
1261  4.775114 1.851353
1262  4.775114 1.847730
1263  4.775114 1.844107
1264  4.775114 1.840484
1265  4.775114 1.836861
1266  4.778737 1.833238
1267  4.778737 1.829615
1268  4.778737 1.825992
1269  4.782360 1.822369
1270  4.785983 1.818746
1271  4.789606 1.815123
1272  4.793229 1.811500
1273  4.793229 1.807877
1274  4.796852 1.804254
1275  4.800475 1.800631
1276  4.804098 1.797008
1277  4.807721 1.793385
1278  4.811344 1.793385
1279  4.814967 1.793385
1280  4.818590 1.793385
1281  4.822213 1.793385
1282  4.825836 1.793385
1283  4.829459 1.793385
1284  4.833082 1.789762
1285  4.836705 1.789762
1286  4.840328 1.786139
1287  4.843951 1.786139
1288  4.847574 1.782516
1289  4.851197 1.782516
1290  4.854820 1.778893
1291  4.858443 1.778893
1292  4.862066 1.775270
1293  4.865689 1.775270
1294  4.869312 1.771647
1295  4.872935 1.771647
1296  4.876558 1.768024
1297  4.876558 1.764401
1298  4.880181 1.760778
1299  4.880181 1.757155
1300  4.883804 1.753532
1301  4.883804 1.749909
1302  4.887427 1.746286
1303  4.887427 1.742663
1304  4.891050 1.739040
1305  4.891050 1.735417
1306  4.894673 1.731794
1307  4.894673 1.728171
1308  4.898296 1.724548
1309  4.898296 1.720925
1310  4.898296 1.717302
1311  4.898296 1.713679
1312  4.898296 1.710056
1313  4.898296 1.706433
1314  4.898296 1.702810
1315  4.898296 1.699187
1316  4.898296 1.695564
1317  4.898296 1.691941
1318  4.898296 1.688318
1319  4.898296 1.684695
1320  4.898296 1.681072
1321  4.901919 1.681072
1322  4.905542 1.677449
1323  4.909165 1.677449
1324  4.912788 1.673826
1325  4.916411 1.673826
1326  4.920034 1.670203
1327  4.923657 1.670203
1328  4.927280 1.666580
1329  4.930903 1.666580
1330  4.934526 1.662957
1331  4.938149 1.659334
1332  4.941772 1.655711
1333  4.945395 1.652088
1334  4.949018 1.648465
1335  4.952641 1.644842
1336  4.956264 1.641219
1337  4.959887 1.637596
1338  4.963510 1.637596
1339  4.967133 1.641219
1340  4.970756 1.641219
1341  4.974379 1.644842
1342  4.978002 1.644842
1343  4.981625 1.644842
1344  4.985248 1.644842
1345  4.988871 1.644842
1346  4.992494 1.644842
1347  4.996117 1.644842
1348  4.999740 1.644842
1349  5.003363 1.644842
1350  5.006986 1.644842
1351  5.010609 1.644842
1352  5.014232 1.644842
1353  5.017855 1.644842
1354  5.021478 1.644842
1355  5.025101 1.644842
1356  5.028724 1.644842
1357  5.032347 1.644842
1358  5.035970 1.644842
1359  5.039593 1.644842
1360  5.043216 1.644842
1361  5.046839 1.644842
1362  5.050462 1.644842
1363  5.054085 1.644842
1364  5.057708 1.644842
1365  5.061331 1.641219
1366  5.064954 1.641219
1367  5.068577 1.637596
1368  5.072200 1.637596
1369  5.075823 1.633973
1370  5.079446 1.633973
1371  5.083069 1.630350
1372  5.086692 1.630350
1373  5.090315 1.626727
1374  5.093938 1.626727
1375  5.097561 1.623104
1376  5.101184 1.623104
1377  5.104807 1.619481
1378  5.108430 1.619481
1379  5.112053 1.615858
1380  5.115676 1.612235
1381  5.119299 1.608612
1382  5.122922 1.604989
1383  5.126545 1.601366
1384  5.126545 1.597743
1385  5.130168 1.597743
1386  5.133791 1.597743
1387  5.137414 1.597743
1388  5.141037 1.597743
1389  5.144660 1.597743
1390  5.148283 1.597743
1391  5.151906 1.597743
1392  5.155529 1.597743
1393  5.159152 1.597743
1394  5.162775 1.597743
1395  5.166398 1.597743
1396  5.170021 1.597743
1397  5.173644 1.597743
1398  5.177267 1.597743
1399  5.180890 1.597743
1400  5.184513 1.597743
1401  5.188136 1.597743
1402  5.191759 1.597743
1403  5.195382 1.597743
1404  5.199005 1.594120
1405  5.202628 1.594120
1406  5.206251 1.590497
1407  5.209874 1.590497
1408  5.213497 1.586874
1409  5.217120 1.586874
1410  5.220743 1.583251
1411  5.224366 1.583251
1412  5.227989 1.579628
1413  5.231612 1.579628
1414  5.235235 1.576005
1415  5.238858 1.576005
1416  5.242481 1.572382
1417  5.242481 1.568759
1418  5.246104 1.565136
1419  5.246104 1.561513
1420  5.249727 1.557890
1421  5.249727 1.554267
1422  5.253350 1.550644
1423  5.253350 1.547021
1424  5.256973 1.543398
1425  5.256973 1.539775
1426  5.260596 1.536152
1427  5.260596 1.532529
1428  5.264219 1.528906
1429  5.264219 1.525283
1430  5.264219 1.521660
1431  5.264219 1.518037
1432  5.264219 1.514414
1433  5.264219 1.510791
1434  5.264219 1.507168
1435  5.264219 1.503545
1436  5.264219 1.499922
1437  5.264219 1.496299
1438  5.264219 1.492676
1439  5.264219 1.489053
1440  5.264219 1.485430
1441  5.264219 1.481807
1442  5.264219 1.478184
1443  5.264219 1.474561
1444  5.264219 1.470938
1445  5.264219 1.467315
1446  5.264219 1.463692
1447  5.264219 1.460069
1448  5.264219 1.456446
1449  5.264219 1.452823
1450  5.264219 1.449200
1451  5.264219 1.445577
1452  5.264219 1.441954
1453  5.264219 1.438331
1454  5.264219 1.434708
1455  5.264219 1.431085
1456  5.264219 1.427462
1457  5.264219 1.423839
1458  5.264219 1.420216
1459  5.264219 1.416593
1460  5.264219 1.412970
1461  5.264219 1.409347
1462  5.264219 1.405724
1463  5.264219 1.402101
1464  5.264219 1.398478
1465  5.264219 1.394855
1466  5.264219 1.391232
1467  5.264219 1.387609
1468  5.264219 1.383986
1469  5.264219 1.380363
1470  5.260596 1.376740
1471  5.260596 1.373117
1472  5.256973 1.369494
1473  5.256973 1.365871
1474  5.253350 1.362248
1475  5.253350 1.358625
1476  5.249727 1.355002
1477  5.249727 1.351379
1478  5.246104 1.347756
1479  5.246104 1.344133
1480  5.242481 1.340510
1481  5.242481 1.336887
1482  5.238858 1.333264
1483  5.235235 1.333264
1484  5.231612 1.329641
1485  5.227989 1.329641
1486  5.224366 1.326018
1487  5.220743 1.326018
1488  5.217120 1.322395
1489  5.213497 1.322395
1490  5.209874 1.318772
1491  5.206251 1.318772
1492  5.202628 1.315149
1493  5.199005 1.315149
1494  5.195382 1.311526
1495  5.191759 1.311526
1496  5.188136 1.311526
1497  5.184513 1.311526
1498  5.180890 1.311526
1499  5.177267 1.311526
1500  5.173644 1.311526
1501  5.170021 1.311526
1502  5.166398 1.311526
1503  5.162775 1.311526
1504  5.159152 1.311526
1505  5.155529 1.311526
1506  5.151906 1.311526
1507  5.148283 1.311526
1508  5.144660 1.307903
1509  5.141037 1.304280
1510  5.137414 1.300657
1511  5.133791 1.297034
1512  5.130168 1.293411
1513  5.126545 1.289788
1514  5.122922 1.286165
1515  5.119299 1.282542
1516  5.115676 1.278919
1517  5.115676 1.275296
1518  5.112053 1.271673
1519  5.112053 1.268050
1520  5.108430 1.264427
1521  5.108430 1.260804
1522  5.104807 1.257181
1523  5.104807 1.253558
1524  5.104807 1.249935
1525  5.104807 1.246312
1526  5.104807 1.242689
1527  5.108430 1.239066
1528  5.112053 1.239066
1529  5.115676 1.235443
1530  5.119299 1.231820
1531  5.122922 1.228197
1532  5.126545 1.228197
1533  5.130168 1.224574
1534  5.133791 1.224574
1535  5.137414 1.220951
1536  5.141037 1.220951
1537  5.144660 1.217328
1538  5.148283 1.217328
1539  5.151906 1.217328
1540  5.155529 1.217328
1541  5.159152 1.220951
1542  5.162775 1.220951
1543  5.166398 1.220951
1544  5.170021 1.220951
1545  5.173644 1.220951
1546  5.177267 1.220951
1547  5.180890 1.220951
1548  5.184513 1.220951
1549  5.188136 1.220951
1550  5.191759 1.220951
1551  5.195382 1.220951
1552  5.199005 1.220951
1553  5.202628 1.220951
1554  5.206251 1.220951
1555  5.209874 1.220951
1556  5.213497 1.220951
1557  5.217120 1.220951
1558  5.220743 1.220951
1559  5.224366 1.220951
1560  5.227989 1.220951
1561  5.231612 1.220951
1562  5.235235 1.220951
1563  5.238858 1.220951
1564  5.242481 1.217328
1565  5.246104 1.217328
1566  5.249727 1.213705
1567  5.253350 1.213705
1568  5.256973 1.210082
1569  5.260596 1.210082
1570  5.264219 1.206459
1571  5.267842 1.206459
1572  5.271465 1.202836
1573  5.275088 1.202836
1574  5.278711 1.199213
1575  5.282334 1.199213
1576  5.285957 1.195590
1577  5.289580 1.191967
1578  5.289580 1.188344
1579  5.293203 1.184721
1580  5.293203 1.181098
1581  5.296826 1.177475
1582  5.296826 1.173852
1583  5.300449 1.170229
1584  5.300449 1.166606
1585  5.304072 1.162983
1586  5.304072 1.159360
1587  5.307695 1.159360
1588  5.311318 1.159360
1589  5.314941 1.159360
1590  5.318564 1.155737
1591  5.322187 1.155737
1592  5.325810 1.155737
1593  5.329433 1.152114
1594  5.333056 1.152114
1595  5.336679 1.152114
1596  5.340302 1.152114
1597  5.343925 1.152114
1598  5.347548 1.152114
1599  5.351171 1.152114
1600  5.354794 1.152114
1601  5.358417 1.152114
1602  5.362040 1.152114
1603  5.365663 1.152114
1604  5.369286 1.152114
1605  5.372909 1.148491
1606  5.376532 1.148491
1607  5.380155 1.144868
1608  5.383778 1.144868
1609  5.387401 1.141245
1610  5.391024 1.141245
1611  5.394647 1.137622
1612  5.398270 1.137622
1613  5.401893 1.133999
1614  5.405516 1.133999
1615  5.409139 1.130376
1616  5.412762 1.130376
1617  5.416385 1.126753
1618  5.420008 1.123130
1619  5.420008 1.119507
1620  5.423631 1.115884
1621  5.423631 1.112261
1622  5.427254 1.108638
1623  5.427254 1.105015
1624  5.430877 1.101392
1625  5.434500 1.097769
1626  5.438123 1.094146
1627  5.441746 1.090523
1628  5.445369 1.090523
1629  5.448992 1.086900
1630  5.452615 1.086900
1631  5.456238 1.083277
1632  5.459861 1.083277
1633  5.463484 1.079654
1634  5.467107 1.079654
1635  5.470730 1.076031
1636  5.474353 1.076031
1637  5.477976 1.072408
1638  5.481599 1.072408
1639  5.485222 1.068785
1640  5.488845 1.065162
1641  5.492468 1.061539
1642  5.496091 1.057916
1643  5.499714 1.054293
1644  5.503337 1.054293
1645  5.506960 1.050670
1646  5.510583 1.050670
1647  5.514206 1.050670
1648  5.517829 1.050670
1649  5.521452 1.050670
1650  5.525075 1.050670
1651  5.528698 1.050670
1652  5.532321 1.050670
1653  5.535944 1.050670
1654  5.539567 1.050670
1655  5.543190 1.050670
1656  5.546813 1.047047
1657  5.550436 1.047047
1658  5.554059 1.043424
1659  5.557682 1.043424
1660  5.561305 1.039801
1661  5.564928 1.039801
1662  5.568551 1.036178
1663  5.572174 1.036178
1664  5.575797 1.032555
1665  5.579420 1.032555
1666  5.583043 1.032555
1667  5.586666 1.028932
1668  5.590289 1.028932
1669  5.593912 1.025309
1670  5.597535 1.025309
1671  5.601158 1.021686
1672  5.604781 1.021686
1673  5.608404 1.018063
1674  5.612027 1.018063
1675  5.615650 1.014440
1676  5.619273 1.014440
1677  5.622896 1.010817
1678  5.626519 1.010817
1679  5.630142 1.007194
1680  5.633765 1.003571
1681  5.637388 0.999948
1682  5.637388 0.996325
1683  5.641011 0.992702
1684  5.641011 0.989079
1685  5.644634 0.985456
1686  5.644634 0.981833
1687  5.648257 0.978210
1688  5.648257 0.974587
1689  5.651880 0.970964
1690  5.651880 0.967341
1691  5.655503 0.963718
1692  5.655503 0.960095
1693  5.659126 0.960095
1694  5.662749 0.960095
1695  5.666372 0.960095
1696  5.669995 0.960095
1697  5.673618 0.960095
1698  5.677241 0.960095
1699  5.680864 0.960095
1700  5.684487 0.956472
1701  5.688110 0.956472
1702  5.691733 0.952849
1703  5.695356 0.952849
1704  5.698979 0.949226
1705  5.702602 0.949226
1706  5.706225 0.945603
1707  5.709848 0.945603
1708  5.713471 0.941980
1709  5.717094 0.941980
1710  5.720717 0.938357
1711  5.724340 0.938357
1712  5.727963 0.934734
1713  5.731586 0.931111
1714  5.735209 0.927488
1715  5.738832 0.923865
1716  5.742455 0.923865
1717  5.746078 0.927488
1718  5.749701 0.927488
1719  5.753324 0.927488
1720  5.756947 0.927488
1721  5.760570 0.927488
1722  5.764193 0.927488
1723  5.767816 0.927488
1724  5.771439 0.931111
1725  5.775062 0.931111
1726  5.778685 0.934734
1727  5.782308 0.934734
1728  5.785931 0.938357
1729  5.789554 0.938357
1730  5.793177 0.941980
1731  5.796800 0.941980
1732  5.800423 0.945603
1733  5.804046 0.945603
1734  5.807669 0.945603
1735  5.811292 0.945603
1736  5.814915 0.945603
1737  5.818538 0.945603
1738  5.822161 0.945603
1739  5.825784 0.945603
1740  5.829407 0.949226
1741  5.833030 0.949226
1742  5.836653 0.949226
1743  5.840276 0.949226
1744  5.843899 0.949226
1745  5.847522 0.949226
1746  5.851145 0.949226
1747  5.854768 0.949226
1748  5.858391 0.949226
1749  5.862014 0.949226
1750  5.865637 0.949226
1751  5.869260 0.949226
1752  5.872883 0.949226
1753  5.876506 0.949226
1754  5.880129 0.949226
1755  5.883752 0.949226
1756  5.887375 0.949226
1757  5.890998 0.949226
1758  5.894621 0.949226
1759  5.898244 0.949226
1760  5.901867 0.949226
1761  5.905490 0.949226
1762  5.909113 0.949226
1763  5.912736 0.949226
1764  5.916359 0.945603
1765  5.919982 0.945603
1766  5.923605 0.941980
1767  5.927228 0.941980
1768  5.930851 0.938357
1769  5.934474 0.938357
1770  5.938097 0.934734
1771  5.941720 0.934734
1772  5.945343 0.931111
1773  5.948966 0.931111
1774  5.952589 0.927488
1775  5.956212 0.927488
1776  5.959835 0.923865
1777  5.963458 0.920242
1778  5.963458 0.916619
1779  5.967081 0.912996
1780  5.967081 0.909373
1781  5.970704 0.905750
1782  5.970704 0.902127
1783  5.974327 0.902127
1784  5.977950 0.898504
1785  5.981573 0.894881
1786  5.985196 0.891258
1787  5.988819 0.887635
1788  5.992442 0.887635
1789  5.996065 0.887635
1790  5.999688 0.887635
1791  6.003311 0.887635
1792  6.006934 0.887635
1793  6.010557 0.887635
1794  6.014180 0.891258
1795  6.017803 0.891258
1796  6.021426 0.891258
1797  6.025049 0.894881
1798  6.028672 0.894881
1799  6.032295 0.894881
1800  6.035918 0.894881
1801  6.039541 0.898504
1802  6.043164 0.902127
1803  6.046787 0.905750
1804  6.050410 0.909373
1805  6.054033 0.912996
1806  6.057656 0.916619
1807  6.061279 0.920242
1808  6.064902 0.923865
1809  6.068525 0.927488
1810  6.072148 0.931111
1811  6.075771 0.934734
1812  6.075771 0.938357
1813  6.075771 0.941980
1814  6.072148 0.945603
1815  6.072148 0.949226
1816  6.068525 0.952849
1817  6.068525 0.956472
1818  6.064902 0.960095
1819  6.064902 0.963718
1820  6.064902 0.967341
1821  6.061279 0.970964
1822  6.061279 0.974587
1823  6.057656 0.978210
1824  6.057656 0.981833
1825  6.054033 0.985456
1826  6.054033 0.989079
1827  6.050410 0.992702
1828  6.050410 0.996325
1829  6.046787 0.999948
1830  6.046787 1.003571
1831  6.046787 1.007194
1832  6.043164 1.010817
1833  6.043164 1.014440
1834  6.043164 1.018063
1835  6.043164 1.021686
1836  6.039541 1.025309
1837  6.039541 1.028932
1838  6.039541 1.032555
1839  6.039541 1.036178
1840  6.039541 1.039801
1841  6.039541 1.043424
1842  6.039541 1.047047
1843  6.039541 1.050670
1844  6.039541 1.054293
1845  6.039541 1.057916
1846  6.039541 1.061539
1847  6.039541 1.065162
1848  6.039541 1.068785
1849  6.039541 1.072408
1850  6.039541 1.076031
1851  6.039541 1.079654
1852  6.039541 1.083277
1853  6.039541 1.086900
1854  6.039541 1.090523
1855  6.039541 1.094146
1856  6.039541 1.097769
1857  6.039541 1.101392
1858  6.039541 1.105015
1859  6.039541 1.108638
1860  6.043164 1.112261
1861  6.043164 1.115884
1862  6.046787 1.119507
1863  6.046787 1.123130
1864  6.050410 1.126753
1865  6.050410 1.130376
1866  6.054033 1.133999
1867  6.054033 1.137622
1868  6.057656 1.141245
1869  6.057656 1.144868
1870  6.061279 1.148491
1871  6.061279 1.152114
1872  6.064902 1.155737
1873  6.068525 1.159360
1874  6.072148 1.159360
1875  6.075771 1.162983
1876  6.079394 1.162983
1877  6.083017 1.166606
1878  6.086640 1.166606
1879  6.090263 1.170229
1880  6.093886 1.170229
1881  6.097509 1.173852
1882  6.101132 1.173852
1883  6.104755 1.177475
1884  6.108378 1.181098
1885  6.112001 1.181098
1886  6.115624 1.184721
1887  6.119247 1.188344
1888  6.122870 1.188344
1889  6.126493 1.191967
1890  6.130116 1.191967
1891  6.133739 1.195590
1892  6.137362 1.199213
1893  6.140985 1.202836
1894  6.144608 1.206459
1895  6.148231 1.210082
1896  6.151854 1.213705
1897  6.151854 1.217328
1898  6.155477 1.220951
1899  6.155477 1.224574
1900  6.159100 1.228197
1901  6.159100 1.231820
1902  6.162723 1.235443
1903  6.162723 1.239066
1904  6.166346 1.242689
1905  6.169969 1.242689
1906  6.173592 1.246312
1907  6.177215 1.246312
1908  6.180838 1.249935
1909  6.184461 1.249935
1910  6.188084 1.253558
1911  6.191707 1.253558
1912  6.195330 1.257181
1913  6.198953 1.257181
1914  6.202576 1.260804
1915  6.206199 1.260804
1916  6.209822 1.264427
1917  6.213445 1.264427
1918  6.217068 1.264427
1919  6.220691 1.264427
1920  6.224314 1.264427
1921  6.227937 1.264427
1922  6.231560 1.264427
1923  6.235183 1.264427
1924  6.238806 1.264427
1925  6.242429 1.264427
1926  6.246052 1.264427
1927  6.249675 1.264427
1928  6.253298 1.264427
1929  6.256921 1.264427
1930  6.260544 1.264427
1931  6.264167 1.264427
1932  6.267790 1.264427
1933  6.271413 1.264427
1934  6.275036 1.264427
1935  6.278659 1.264427
1936  6.282282 1.264427
1937  6.285905 1.264427
1938  6.289528 1.264427
1939  6.293151 1.264427
1940  6.296774 1.264427
1941  6.300397 1.260804
1942  6.304020 1.260804
1943  6.307643 1.257181
1944  6.311266 1.257181
1945  6.314889 1.253558
1946  6.318512 1.253558
1947  6.322135 1.249935
1948  6.325758 1.249935
1949  6.329381 1.249935
1950  6.333004 1.249935
1951  6.336627 1.246312
1952  6.340250 1.246312
1953  6.343873 1.246312
1954  6.347496 1.246312
1955  6.351119 1.242689
1956  6.354742 1.242689
1957  6.358365 1.242689
1958  6.361988 1.239066
1959  6.365611 1.239066
1960  6.369234 1.239066
1961  6.372857 1.235443
1962  6.376480 1.235443
1963  6.380103 1.231820
1964  6.383726 1.231820
1965  6.387349 1.228197
1966  6.390972 1.228197
1967  6.394595 1.224574
1968  6.398218 1.224574
1969  6.401841 1.220951
1970  6.405464 1.220951
1971  6.409087 1.217328
1972  6.412710 1.217328
1973  6.416333 1.213705
1974  6.419956 1.213705
1975  6.423579 1.210082
1976  6.427202 1.210082
1977  6.430825 1.206459
1978  6.434448 1.202836
1979  6.438071 1.199213
1980  6.441694 1.195590
1981  6.445317 1.191967
1982  6.448940 1.188344
1983  6.452563 1.184721
1984  6.456186 1.184721
1985  6.459809 1.181098
1986  6.463432 1.177475
1987  6.467055 1.177475
1988  6.470678 1.173852
1989  6.474301 1.173852
1990  6.477924 1.170229
1991  6.481547 1.170229
1992  6.485170 1.166606
1993  6.488793 1.166606
1994  6.492416 1.162983
1995  6.496039 1.162983
1996  6.499662 1.162983
1997  6.503285 1.162983
1998  6.506908 1.162983
1999  6.510531 1.162983
2000  6.514154 1.162983
2001  6.517777 1.162983
2002  6.521400 1.162983
2003  6.525023 1.162983
2004  6.528646 1.162983
2005  6.532269 1.162983
2006  6.535892 1.162983
2007  6.539515 1.162983
2008  6.543138 1.162983
2009  6.546761 1.162983
2010  6.550384 1.162983
2011  6.554007 1.162983
2012  6.557630 1.162983
2013  6.561253 1.162983
2014  6.564876 1.162983
2015  6.568499 1.162983
2016  6.572122 1.162983
2017  6.575745 1.162983
2018  6.579368 1.162983
2019  6.582991 1.162983
2020  6.586614 1.162983
2021  6.590237 1.162983
2022  6.593860 1.162983
2023  6.597483 1.162983
2024  6.601106 1.162983
2025  6.604729 1.162983
2026  6.608352 1.162983
2027  6.611975 1.162983
2028  6.615598 1.159360
2029  6.619221 1.159360
2030  6.622844 1.155737
2031  6.626467 1.155737
2032  6.630090 1.152114
2033  6.633713 1.152114
2034  6.637336 1.148491
2035  6.640959 1.148491
2036  6.644582 1.144868
2037  6.648205 1.144868
2038  6.651828 1.141245
2039  6.655451 1.141245
2040  6.659074 1.137622
2041  6.659074 1.133999
2042  6.662697 1.130376
2043  6.662697 1.126753
2044  6.666320 1.123130
2045  6.666320 1.119507
2046  6.669943 1.115884
2047  6.669943 1.112261
2048  6.673566 1.108638
2049  6.677189 1.105015
2050  6.680812 1.101392
2051  6.684435 1.097769
2052  6.688058 1.094146
2053  6.691681 1.094146
2054  6.695304 1.094146
2055  6.698927 1.094146
2056  6.702550 1.094146
2057  6.706173 1.094146
2058  6.709796 1.094146
2059  6.713419 1.094146
2060  6.717042 1.094146
2061  6.720665 1.094146
2062  6.724288 1.094146
2063  6.727911 1.094146
2064  6.731534 1.094146
2065  6.735157 1.097769
2066  6.738780 1.097769
2067  6.742403 1.101392
2068  6.746026 1.101392
2069  6.749649 1.105015
2070  6.753272 1.105015
2071  6.756895 1.108638
2072  6.760518 1.108638
2073  6.764141 1.112261
2074  6.767764 1.112261
2075  6.771387 1.112261
2076  6.775010 1.112261
2077  6.778633 1.112261
2078  6.782256 1.112261
2079  6.785879 1.112261
2080  6.789502 1.112261
2081  6.793125 1.112261
2082  6.796748 1.112261
2083  6.800371 1.112261
2084  6.803994 1.112261
2085  6.807617 1.112261
2086  6.811240 1.112261
2087  6.814863 1.112261
2088  6.818486 1.112261
2089  6.822109 1.112261
2090  6.825732 1.112261
2091  6.829355 1.112261
2092  6.832978 1.112261
2093  6.836601 1.112261
2094  6.840224 1.112261
2095  6.843847 1.112261
2096  6.847470 1.112261
2097  6.851093 1.115884
2098  6.854716 1.115884
2099  6.858339 1.119507
2100  6.861962 1.119507
2101  6.865585 1.123130
2102  6.869208 1.123130
2103  6.872831 1.123130
2104  6.876454 1.123130
2105  6.880077 1.123130
2106  6.883700 1.123130
2107  6.887323 1.123130
2108  6.890946 1.123130
2109  6.894569 1.123130
2110  6.898192 1.123130
2111  6.901815 1.123130
2112  6.905438 1.123130
2113  6.909061 1.123130
2114  6.912684 1.123130
2115  6.916307 1.123130
2116  6.919930 1.123130
2117  6.923553 1.123130
2118  6.927176 1.123130
2119  6.930799 1.123130
2120  6.934422 1.123130
2121  6.938045 1.123130
2122  6.941668 1.123130
2123  6.945291 1.123130
2124  6.948914 1.123130
2125  6.952537 1.123130
2126  6.956160 1.119507
2127  6.959783 1.119507
2128  6.963406 1.115884
2129  6.967029 1.115884
2130  6.970652 1.112261
2131  6.974275 1.112261
2132  6.977898 1.108638
2133  6.981521 1.108638
2134  6.985144 1.105015
2135  6.988767 1.105015
2136  6.992390 1.101392
2137  6.996013 1.101392
2138  6.999636 1.097769
2139  7.003259 1.094146
2140  7.003259 1.090523
2141  7.006882 1.086900
2142  7.006882 1.083277
2143  7.010505 1.079654
2144  7.010505 1.076031
2145  7.014128 1.072408
2146  7.014128 1.068785
2147  7.017751 1.068785
2148  7.021374 1.068785
2149  7.024997 1.068785
2150  7.028620 1.068785
2151  7.032243 1.068785
2152  7.035866 1.068785
2153  7.039489 1.068785
2154  7.043112 1.065162
2155  7.046735 1.065162
2156  7.050358 1.065162
2157  7.053981 1.065162
2158  7.057604 1.065162
2159  7.061227 1.065162
2160  7.064850 1.065162
2161  7.068473 1.065162
2162  7.072096 1.065162
2163  7.075719 1.065162
2164  7.079342 1.065162
2165  7.082965 1.065162
2166  7.086588 1.061539
2167  7.090211 1.061539
2168  7.093834 1.057916
2169  7.097457 1.057916
2170  7.101080 1.054293
2171  7.104703 1.054293
2172  7.108326 1.050670
2173  7.111949 1.050670
2174  7.115572 1.047047
2175  7.119195 1.047047
2176  7.122818 1.043424
2177  7.126441 1.043424
2178  7.130064 1.039801
2179  7.130064 1.036178
2180  7.133687 1.032555
2181  7.133687 1.028932
2182  7.137310 1.025309
2183  7.137310 1.021686
2184  7.140933 1.018063
2185  7.140933 1.014440
2186  7.144556 1.010817
2187  7.144556 1.007194
2188  7.148179 1.003571
2189  7.148179 0.999948
2190  7.151802 0.996325
2191  7.151802 0.992702
2192  7.151802 0.989079
2193  7.151802 0.985456
2194  7.151802 0.981833
2195  7.151802 0.978210
2196  7.151802 0.974587
2197  7.151802 0.970964
2198  7.151802 0.967341
2199  7.151802 0.963718
2200  7.151802 0.960095
2201  7.151802 0.956472
2202  7.151802 0.952849
2203  7.151802 0.949226
2204  7.151802 0.945603
2205  7.151802 0.941980
2206  7.151802 0.938357
2207  7.151802 0.934734
2208  7.151802 0.931111
2209  7.155425 0.931111
2210  7.159048 0.927488
2211  7.162671 0.923865
2212  7.166294 0.920242
2213  7.169917 0.920242
2214  7.173540 0.920242
2215  7.177163 0.920242
2216  7.180786 0.916619
2217  7.184409 0.916619
2218  7.188032 0.916619
2219  7.191655 0.916619
2220  7.195278 0.916619
2221  7.198901 0.916619
2222  7.202524 0.912996
2223  7.206147 0.912996
2224  7.209770 0.912996
2225  7.213393 0.912996
2226  7.217016 0.909373
2227  7.220639 0.909373
2228  7.224262 0.909373
2229  7.227885 0.909373
2230  7.231508 0.909373
2231  7.235131 0.905750
2232  7.238754 0.905750
2233  7.242377 0.902127
2234  7.246000 0.902127
2235  7.249623 0.902127
2236  7.253246 0.902127
2237  7.256869 0.902127
2238  7.260492 0.902127
2239  7.264115 0.902127
2240  7.264115 0.905750
2241  7.267738 0.909373
2242  7.267738 0.912996
2243  7.271361 0.916619
2244  7.271361 0.920242
2245  7.274984 0.923865
2246  7.278607 0.923865
2247  7.282230 0.927488
2248  7.285853 0.927488
2249  7.289476 0.931111
2250  7.293099 0.931111
2251  7.296722 0.934734
2252  7.300345 0.934734
2253  7.303968 0.938357
2254  7.307591 0.938357
2255  7.311214 0.941980
2256  7.314837 0.941980
2257  7.318460 0.945603
2258  7.322083 0.945603
2259  7.325706 0.945603
2260  7.329329 0.945603
2261  7.332952 0.945603
2262  7.336575 0.945603
2263  7.340198 0.945603
2264  7.343821 0.945603
2265  7.347444 0.945603
2266  7.351067 0.945603
2267  7.354690 0.945603
2268  7.358313 0.945603
2269  7.361936 0.945603
2270  7.365559 0.945603
2271  7.369182 0.945603
2272  7.372805 0.945603
2273  7.376428 0.945603
2274  7.380051 0.945603
2275  7.383674 0.945603
2276  7.387297 0.945603
2277  7.390920 0.945603
2278  7.394543 0.945603
2279  7.398166 0.945603
2280  7.401789 0.945603
2281  7.405412 0.945603
2282  7.409035 0.941980
2283  7.412658 0.941980
2284  7.416281 0.938357
2285  7.419904 0.938357
2286  7.423527 0.934734
2287  7.427150 0.934734
2288  7.430773 0.931111
2289  7.434396 0.931111
2290  7.438019 0.934734
2291  7.441642 0.934734
2292  7.445265 0.938357
2293  7.448888 0.938357
2294  7.452511 0.941980
2295  7.456134 0.941980
2296  7.459757 0.945603
2297  7.463380 0.945603
2298  7.467003 0.949226
2299  7.470626 0.949226
2300  7.474249 0.949226
2301  7.477872 0.949226
2302  7.481495 0.952849
2303  7.485118 0.956472
2304  7.488741 0.960095
2305  7.492364 0.960095
2306  7.492364 0.963718
2307  7.495987 0.967341
2308  7.499610 0.970964
2309  7.503233 0.974587
2310  7.506856 0.978210
2311  7.510479 0.981833
2312  7.514102 0.985456
2313  7.517725 0.989079
2314  7.517725 0.992702
2315  7.521348 0.996325
2316  7.521348 0.999948
2317  7.524971 1.003571
2318  7.524971 1.007194
2319  7.528594 1.010817
2320  7.528594 1.014440
2321  7.532217 1.018063
2322  7.532217 1.021686
2323  7.535840 1.025309
2324  7.535840 1.028932
2325  7.539463 1.032555
2326  7.539463 1.036178
2327  7.543086 1.039801
2328  7.546709 1.039801
2329  7.550332 1.043424
2330  7.553955 1.043424
2331  7.557578 1.047047
2332  7.561201 1.047047
2333  7.564824 1.050670
2334  7.568447 1.050670
2335  7.572070 1.054293
2336  7.575693 1.054293
2337  7.579316 1.057916
2338  7.582939 1.057916
2339  7.586562 1.061539
2340  7.590185 1.061539
2341  7.593808 1.061539
2342  7.597431 1.061539
2343  7.601054 1.061539
2344  7.604677 1.061539
2345  7.608300 1.061539
2346  7.611923 1.061539
2347  7.615546 1.061539
2348  7.619169 1.061539
2349  7.622792 1.061539
2350  7.626415 1.061539
2351  7.630038 1.061539
2352  7.633661 1.061539
2353  7.637284 1.061539
2354  7.640907 1.061539
2355  7.644530 1.061539
2356  7.648153 1.061539
2357  7.651776 1.061539
2358  7.655399 1.061539
2359  7.659022 1.061539
2360  7.662645 1.061539
2361  7.666268 1.061539
2362  7.669891 1.061539
2363  7.673514 1.061539
2364  7.677137 1.061539
2365  7.680760 1.061539
2366  7.684383 1.061539
2367  7.688006 1.061539
2368  7.691629 1.061539
2369  7.695252 1.061539
2370  7.698875 1.061539
2371  7.702498 1.061539
2372  7.706121 1.061539
2373  7.709744 1.061539
2374  7.713367 1.061539
2375  7.716990 1.061539
2376  7.720613 1.061539
2377  7.724236 1.061539
2378  7.727859 1.061539
2379  7.731482 1.061539
2380  7.735105 1.061539
2381  7.738728 1.057916
2382  7.742351 1.057916
2383  7.745974 1.054293
2384  7.749597 1.054293
2385  7.753220 1.050670
2386  7.756843 1.050670
2387  7.760466 1.050670
2388  7.764089 1.050670
2389  7.767712 1.050670
2390  7.771335 1.050670
2391  7.774958 1.050670
2392  7.778581 1.050670
2393  7.782204 1.050670
2394  7.785827 1.050670
2395  7.789450 1.050670
2396  7.793073 1.050670
2397  7.796696 1.050670
2398  7.800319 1.050670
2399  7.803942 1.050670
2400  7.807565 1.050670
2401  7.811188 1.050670
2402  7.814811 1.050670
2403  7.818434 1.050670
2404  7.822057 1.050670
2405  7.825680 1.050670
2406  7.829303 1.050670
2407  7.832926 1.047047
2408  7.836549 1.047047
2409  7.840172 1.043424
2410  7.843795 1.043424
2411  7.847418 1.039801
2412  7.851041 1.039801
2413  7.854664 1.036178
2414  7.858287 1.036178
2415  7.861910 1.032555
2416  7.865533 1.032555
2417  7.869156 1.028932
2418  7.872779 1.028932
2419  7.876402 1.025309
2420  7.876402 1.021686
2421  7.880025 1.018063
2422  7.880025 1.014440
2423  7.883648 1.010817
2424  7.883648 1.007194
2425  7.887271 1.003571
2426  7.887271 0.999948
2427  7.890894 0.996325
2428  7.890894 0.992702
2429  7.894517 0.989079
2430  7.894517 0.985456
2431  7.898140 0.981833
2432  7.898140 0.978210
2433  7.901763 0.974587
2434  7.901763 0.970964
2435  7.905386 0.967341
2436  7.905386 0.963718
2437  7.905386 0.960095
2438  7.905386 0.956472
2439  7.905386 0.952849
2440  7.905386 0.949226
2441  7.905386 0.945603
2442  7.905386 0.941980
2443  7.905386 0.938357
2444  7.905386 0.934734
2445  7.905386 0.931111
2446  7.905386 0.927488
2447  7.905386 0.923865
2448  7.905386 0.920242
2449  7.905386 0.916619
2450  7.905386 0.912996
2451  7.905386 0.909373
2452  7.905386 0.905750
2453  7.905386 0.902127
2454  7.905386 0.898504
2455  7.905386 0.894881
2456  7.905386 0.891258
2457  7.905386 0.887635
2458  7.909009 0.884012
2459  7.912632 0.880389
2460  7.916255 0.876766
2461  7.919878 0.873143
2462  7.923501 0.869520
2463  7.923501 0.865897
2464  7.927124 0.862274
2465  7.930747 0.858651
2466  7.930747 0.855028
2467  7.934370 0.851405
2468  7.934370 0.847782
2469  7.937993 0.844159
2470  7.937993 0.840536
2471  7.941616 0.836913
2472  7.945239 0.833290
2473  7.948862 0.829667
2474  7.952485 0.826044
2475  7.952485 0.822421
2476  7.956108 0.822421
2477  7.959731 0.818798
2478  7.963354 0.815175
2479  7.966977 0.815175
2480  7.970600 0.815175
2481  7.974223 0.815175
2482  7.977846 0.815175
2483  7.981469 0.815175
2484  7.985092 0.815175
2485  7.988715 0.815175
2486  7.992338 0.815175
2487  7.995961 0.815175
2488  7.999584 0.815175
2489  8.003207 0.815175
2490  8.006830 0.815175
2491  8.010453 0.815175
2492  8.014076 0.815175
2493  8.017699 0.815175
2494  8.021322 0.815175
2495  8.024945 0.815175
2496  8.028568 0.815175
2497  8.032191 0.815175
2498  8.035814 0.815175
2499  8.039437 0.811552
2500  8.043060 0.811552
2501  8.046683 0.807929
2502  8.050306 0.807929
2503  8.053929 0.804306
2504  8.057552 0.804306
2505  8.061175 0.800683
2506  8.064798 0.800683
2507  8.068421 0.797060
2508  8.072044 0.797060
2509  8.075667 0.793437
2510  8.079290 0.793437
2511  8.082913 0.789814
2512  8.086536 0.786191
2513  8.086536 0.782568
2514  8.090159 0.778945
2515  8.090159 0.775322
2516  8.093782 0.771699
2517  8.093782 0.768076
2518  8.097405 0.764453
2519  8.097405 0.760830
2520  8.101028 0.757207
2521  8.104651 0.753584
2522  8.108274 0.753584
2523  8.111897 0.749961
2524  8.115520 0.749961
2525  8.119143 0.746338
2526  8.122766 0.742715
2527  8.126389 0.739092
2528  8.130012 0.739092
2529  8.133635 0.735469
2530  8.137258 0.731846
2531  8.140881 0.728223
2532  8.144504 0.728223
2533  8.148127 0.728223
2534  8.151750 0.728223
2535  8.155373 0.728223
2536  8.158996 0.728223
2537  8.162619 0.728223
2538  8.166242 0.728223
2539  8.169865 0.731846
2540  8.173488 0.731846
2541  8.177111 0.735469
2542  8.180734 0.735469
2543  8.184357 0.735469
2544  8.187980 0.735469
2545  8.191603 0.735469
2546  8.195226 0.735469
2547  8.198849 0.735469
2548  8.202472 0.735469
2549  8.206095 0.735469
2550  8.209718 0.735469
2551  8.213341 0.735469
2552  8.216964 0.735469
2553  8.220587 0.735469
2554  8.224210 0.735469
2555  8.227833 0.735469
2556  8.231456 0.735469
2557  8.235079 0.735469
2558  8.238702 0.735469
2559  8.242325 0.735469
2560  8.245948 0.735469
2561  8.249571 0.735469
2562  8.253194 0.735469
2563  8.256817 0.735469
2564  8.260440 0.735469
2565  8.264063 0.731846
2566  8.267686 0.731846
2567  8.271309 0.728223
2568  8.274932 0.728223
2569  8.278555 0.724600
2570  8.282178 0.724600
2571  8.285801 0.724600
2572  8.289424 0.724600
2573  8.293047 0.724600
2574  8.296670 0.724600
2575  8.300293 0.724600
2576  8.303916 0.724600
2577  8.307539 0.724600
2578  8.311162 0.724600
2579  8.314785 0.724600
2580  8.318408 0.724600
2581  8.322031 0.724600
2582  8.325654 0.724600
2583  8.329277 0.724600
2584  8.332900 0.720977
2585  8.336523 0.720977
2586  8.340146 0.717354
2587  8.343769 0.717354
2588  8.347392 0.713731
2589  8.351015 0.713731
2590  8.354638 0.710108
2591  8.358261 0.710108
2592  8.361884 0.706485
2593  8.365507 0.706485
2594  8.369130 0.702862
2595  8.372753 0.702862
2596  8.376376 0.699239
2597  8.376376 0.695616
2598  8.379999 0.691993
2599  8.379999 0.688370
2600  8.383622 0.684747
2601  8.383622 0.681124
2602  8.387245 0.677501
2603  8.387245 0.673878
2604  8.390868 0.670255
2605  8.390868 0.666632
2606  8.394491 0.663009
2607  8.394491 0.659386
2608  8.398114 0.655763
2609  8.398114 0.652140
2610  8.401737 0.648517
2611  8.405360 0.644894
2612  8.408983 0.641271
2613  8.412606 0.641271
2614  8.416229 0.641271
2615  8.419852 0.641271
2616  8.423475 0.641271
2617  8.427098 0.641271
2618  8.430721 0.641271
2619  8.434344 0.641271
2620  8.437967 0.641271
2621  8.441590 0.641271
2622  8.445213 0.641271
2623  8.448836 0.641271
2624  8.452459 0.641271
2625  8.456082 0.641271
2626  8.459705 0.641271
2627  8.463328 0.641271
2628  8.466951 0.637648
2629  8.470574 0.637648
2630  8.474197 0.634025
2631  8.477820 0.634025
2632  8.481443 0.630402
2633  8.485066 0.630402
2634  8.488689 0.626779
2635  8.492312 0.626779
2636  8.495935 0.623156
2637  8.499558 0.623156
2638  8.503181 0.619533
2639  8.506804 0.619533
2640  8.510427 0.615910
2641  8.510427 0.612287
2642  8.514050 0.608664
2643  8.517673 0.605041
2644  8.517673 0.601418
2645  8.521296 0.597795
2646  8.521296 0.594172
2647  8.524919 0.590549
2648  8.528542 0.586926
2649  8.532165 0.583303
2650  8.535788 0.579680
2651  8.539411 0.576057
2652  8.543034 0.572434
2653  8.546657 0.576057
2654  8.550280 0.576057
2655  8.553903 0.576057
2656  8.557526 0.576057
2657  8.561149 0.576057
2658  8.564772 0.576057
2659  8.568395 0.576057
2660  8.572018 0.576057
2661  8.575641 0.576057
2662  8.579264 0.576057
2663  8.582887 0.576057
2664  8.586510 0.576057
2665  8.590133 0.576057
2666  8.593756 0.576057
2667  8.597379 0.579680
2668  8.601002 0.579680
2669  8.604625 0.583303
2670  8.608248 0.583303
2671  8.611871 0.586926
2672  8.615494 0.586926
2673  8.619117 0.590549
2674  8.622740 0.590549
2675  8.626363 0.590549
2676  8.629986 0.590549
2677  8.633609 0.590549
2678  8.637232 0.590549
2679  8.640855 0.590549
2680  8.644478 0.590549
2681  8.648101 0.590549
2682  8.651724 0.590549
2683  8.655347 0.590549
2684  8.658970 0.590549
2685  8.662593 0.590549
2686  8.666216 0.590549
2687  8.669839 0.590549
2688  8.673462 0.590549
2689  8.677085 0.590549
2690  8.680708 0.590549
2691  8.684331 0.590549
2692  8.687954 0.590549
2693  8.691577 0.590549
2694  8.695200 0.590549
2695  8.698823 0.590549
2696  8.702446 0.586926
2697  8.706069 0.586926
2698  8.709692 0.583303
2699  8.713315 0.583303
2700  8.716938 0.579680
2701  8.720561 0.579680
2702  8.724184 0.583303
2703  8.727807 0.583303
2704  8.731430 0.586926
2705  8.735053 0.586926
2706  8.738676 0.590549
2707  8.742299 0.590549
2708  8.745922 0.594172
2709  8.749545 0.594172
2710  8.753168 0.597795
2711  8.756791 0.597795
2712  8.760414 0.597795
2713  8.764037 0.597795
2714  8.767660 0.597795
2715  8.771283 0.597795
2716  8.774906 0.597795
2717  8.778529 0.597795
2718  8.782152 0.597795
2719  8.785775 0.597795
2720  8.789398 0.597795
2721  8.793021 0.597795
2722  8.796644 0.597795
2723  8.800267 0.597795
2724  8.803890 0.597795
2725  8.807513 0.597795
2726  8.811136 0.597795
2727  8.814759 0.597795
2728  8.818382 0.597795
2729  8.822005 0.597795
2730  8.825628 0.597795
2731  8.829251 0.597795
2732  8.832874 0.597795
2733  8.836497 0.597795
2734  8.840120 0.594172
2735  8.843743 0.594172
2736  8.847366 0.594172
2737  8.850989 0.594172
2738  8.854612 0.597795
2739  8.858235 0.597795
2740  8.861858 0.601418
2741  8.865481 0.601418
2742  8.869104 0.605041
2743  8.872727 0.608664
2744  8.876350 0.612287
2745  8.879973 0.615910
2746  8.883596 0.615910
2747  8.887219 0.619533
2748  8.890842 0.623156
2749  8.894465 0.626779
2750  8.898088 0.630402
2751  8.901711 0.634025
2752  8.905334 0.637648
2753  8.905334 0.641271
2754  8.905334 0.644894
2755  8.905334 0.648517
2756  8.905334 0.652140
2757  8.905334 0.655763
2758  8.905334 0.659386
2759  8.905334 0.663009
2760  8.905334 0.666632
2761  8.905334 0.670255
2762  8.905334 0.673878
2763  8.905334 0.677501
2764  8.908957 0.681124
2765  8.908957 0.684747
2766  8.912580 0.688370
2767  8.912580 0.691993
2768  8.916203 0.695616
2769  8.916203 0.699239
2770  8.919826 0.702862
2771  8.919826 0.706485
2772  8.923449 0.710108
2773  8.923449 0.713731
2774  8.927072 0.717354
2775  8.927072 0.720977
2776  8.930695 0.724600
2777  8.934318 0.724600
2778  8.937941 0.728223
2779  8.941564 0.728223
2780  8.945187 0.731846
2781  8.948810 0.731846
2782  8.952433 0.735469
2783  8.956056 0.735469
2784  8.959679 0.739092
2785  8.963302 0.739092
2786  8.966925 0.742715
2787  8.970548 0.742715
2788  8.974171 0.746338
2789  8.977794 0.746338
2790  8.981417 0.746338
2791  8.985040 0.746338
2792  8.988663 0.746338
2793  8.992286 0.746338
2794  8.995909 0.749961
2795  8.999532 0.753584
2796  9.003155 0.757207
2797  9.006778 0.760830
2798  9.010401 0.764453
2799  9.014024 0.768076
2800  9.014024 0.771699
2801  9.014024 0.775322
2802  9.014024 0.778945
2803  9.014024 0.782568
2804  9.014024 0.786191
2805  9.014024 0.789814
2806  9.014024 0.793437
2807  9.017647 0.797060
2808  9.017647 0.800683
2809  9.017647 0.804306
2810  9.017647 0.807929
2811  9.021270 0.811552
2812  9.021270 0.815175
2813  9.021270 0.818798
2814  9.021270 0.822421
2815  9.024893 0.826044
2816  9.024893 0.829667
2817  9.024893 0.833290
2818  9.024893 0.836913
2819  9.028516 0.840536
2820  9.024893 0.844159
2821  9.024893 0.847782
2822  9.021270 0.851405
2823  9.021270 0.855028
2824  9.017647 0.858651
2825  9.017647 0.862274
2826  9.014024 0.865897
2827  9.014024 0.869520
2828  9.010401 0.873143
2829  9.010401 0.876766
2830  9.010401 0.880389
2831  9.010401 0.884012
2832  9.010401 0.887635
2833  9.010401 0.891258
2834  9.010401 0.894881
2835  9.010401 0.898504
2836  9.010401 0.902127
2837  9.010401 0.905750
2838  9.010401 0.909373
2839  9.010401 0.912996
2840  9.010401 0.916619
2841  9.010401 0.920242
2842  9.010401 0.923865
2843  9.010401 0.927488
2844  9.010401 0.931111
2845  9.010401 0.934734
2846  9.010401 0.938357
2847  9.010401 0.941980
2848  9.010401 0.945603
2849  9.010401 0.949226
2850  9.010401 0.952849
2851  9.010401 0.956472
2852  9.014024 0.960095
2853  9.014024 0.963718
2854  9.017647 0.967341
2855  9.017647 0.970964
2856  9.021270 0.974587
2857  9.021270 0.978210
2858  9.024893 0.981833
2859  9.024893 0.985456
2860  9.028516 0.989079
2861  9.028516 0.992702
2862  9.032139 0.996325
2863  9.032139 0.999948
2864  9.035762 1.003571
2865  9.039385 1.007194
2866  9.043008 1.010817
2867  9.046631 1.014440
2868  9.046631 1.018063
2869  9.046631 1.021686
2870  9.046631 1.025309
2871  9.046631 1.028932
2872  9.046631 1.032555
2873  9.046631 1.036178
2874  9.046631 1.039801
2875  9.046631 1.043424
2876  9.046631 1.047047
2877  9.046631 1.050670
2878  9.046631 1.054293
2879  9.046631 1.057916
2880  9.046631 1.061539
2881  9.046631 1.065162
2882  9.046631 1.068785
2883  9.046631 1.072408
2884  9.046631 1.076031
2885  9.046631 1.079654
2886  9.046631 1.083277
2887  9.050254 1.086900
2888  9.050254 1.090523
2889  9.053877 1.094146
2890  9.053877 1.097769
2891  9.057500 1.101392
2892  9.057500 1.105015
2893  9.061123 1.108638
2894  9.061123 1.112261
2895  9.064746 1.115884
2896  9.064746 1.119507
2897  9.068369 1.123130
2898  9.068369 1.126753
2899  9.071992 1.130376
2900  9.075615 1.130376
2901  9.079238 1.133999
2902  9.082861 1.133999
2903  9.086484 1.137622
2904  9.090107 1.141245
2905  9.090107 1.144868
2906  9.090107 1.148491
2907  9.093730 1.152114
2908  9.093730 1.155737
2909  9.097353 1.159360
2910  9.097353 1.162983
2911  9.100976 1.166606
2912  9.100976 1.170229
2913  9.104599 1.173852
2914  9.104599 1.177475
2915  9.108222 1.181098
2916  9.108222 1.184721
2917  9.111845 1.188344
2918  9.111845 1.191967
2919  9.115468 1.195590
2920  9.115468 1.199213
2921  9.119091 1.202836
2922  9.122714 1.206459
2923  9.126337 1.210082
2924  9.126337 1.213705
2925  9.129960 1.217328
2926  9.129960 1.220951
2927  9.133583 1.224574
2928  9.137206 1.228197
2929  9.140829 1.228197
2930  9.144452 1.231820
2931  9.148075 1.231820
2932  9.151698 1.235443
2933  9.155321 1.235443
2934  9.158944 1.239066
2935  9.162567 1.239066
2936  9.166190 1.242689
2937  9.169813 1.242689
2938  9.173436 1.246312
2939  9.177059 1.246312
2940  9.180682 1.249935
2941  9.184305 1.249935
2942  9.187928 1.249935
2943  9.191551 1.249935
2944  9.195174 1.249935
2945  9.198797 1.249935
2946  9.202420 1.249935
2947  9.206043 1.249935
2948  9.209666 1.249935
2949  9.213289 1.249935
2950  9.216912 1.249935
2951  9.220535 1.249935
2952  9.224158 1.249935
2953  9.227781 1.249935
2954  9.231404 1.249935
2955  9.235027 1.249935
2956  9.238650 1.249935
2957  9.242273 1.249935
2958  9.245896 1.249935
2959  9.249519 1.249935
2960  9.253142 1.249935
2961  9.256765 1.253558
2962  9.260388 1.257181
2963  9.264011 1.260804
2964  9.267634 1.264427
2965  9.271257 1.268050
2966  9.274880 1.268050
2967  9.278503 1.271673
2968  9.282126 1.275296
2969  9.285749 1.278919
2970  9.285749 1.282542
2971  9.289372 1.286165
2972  9.289372 1.289788
2973  9.292995 1.293411
2974  9.292995 1.297034
2975  9.296618 1.300657
2976  9.296618 1.304280
2977  9.300241 1.307903
2978  9.303864 1.307903
2979  9.307487 1.311526
2980  9.311110 1.311526
2981  9.314733 1.315149
2982  9.318356 1.315149
2983  9.321979 1.318772
2984  9.325602 1.318772
2985  9.329225 1.322395
2986  9.332848 1.322395
2987  9.336471 1.326018
2988  9.340094 1.326018
2989  9.343717 1.329641
2990  9.347340 1.329641
2991  9.350963 1.329641
2992  9.354586 1.329641
2993  9.358209 1.329641
2994  9.361832 1.329641
2995  9.365455 1.329641
2996  9.369078 1.329641
2997  9.372701 1.329641
2998  9.376324 1.329641
2999  9.379947 1.329641
3000  9.383570 1.329641
3001  9.387193 1.329641
3002  9.390816 1.329641
3003  9.394439 1.329641
3004  9.398062 1.329641
3005  9.401685 1.329641
3006  9.405308 1.329641
3007  9.408931 1.329641
3008  9.412554 1.329641
3009  9.416177 1.329641
3010  9.419800 1.329641
3011  9.423423 1.329641
3012  9.427046 1.326018
3013  9.430669 1.326018
3014  9.434292 1.322395
3015  9.437915 1.322395
3016  9.441538 1.318772
3017  9.445161 1.318772
3018  9.448784 1.315149
3019  9.452407 1.315149
3020  9.456030 1.311526
3021  9.459653 1.311526
3022  9.463276 1.307903
3023  9.466899 1.307903
3024  9.470522 1.304280
3025  9.474145 1.300657
3026  9.474145 1.297034
3027  9.477768 1.293411
3028  9.477768 1.289788
3029  9.481391 1.286165
3030  9.481391 1.282542
3031  9.485014 1.278919
3032  9.485014 1.275296
3033  9.488637 1.271673
3034  9.488637 1.268050
3035  9.492260 1.264427
3036  9.492260 1.260804
3037  9.495883 1.257181
3038  9.499506 1.253558
3039  9.503129 1.249935
3040  9.506752 1.246312
3041  9.510375 1.242689
3042  9.513998 1.239066
3043  9.517621 1.235443
3044  9.521244 1.231820
3045  9.524867 1.228197
3046  9.528490 1.224574
3047  9.532113 1.220951
3048  9.535736 1.217328
3049  9.539359 1.220951
3050  9.539359 1.224574
3051  9.542982 1.228197
3052  9.546605 1.228197
3053  9.550228 1.231820
3054  9.553851 1.231820
3055  9.557474 1.235443
3056  9.561097 1.235443
3057  9.564720 1.239066
3058  9.568343 1.239066
3059  9.571966 1.242689
3060  9.575589 1.242689
3061  9.579212 1.246312
3062  9.582835 1.246312
3063  9.586458 1.249935
3064  9.590081 1.249935
3065  9.593704 1.249935
3066  9.597327 1.249935
3067  9.600950 1.249935
3068  9.604573 1.249935
3069  9.608196 1.249935
3070  9.611819 1.249935
3071  9.615442 1.249935
3072  9.619065 1.249935
3073  9.622688 1.249935
3074  9.626311 1.249935
3075  9.629934 1.249935
3076  9.633557 1.249935
3077  9.637180 1.249935
3078  9.640803 1.249935
3079  9.644426 1.249935
3080  9.648049 1.249935
3081  9.651672 1.249935
3082  9.655295 1.249935
3083  9.658918 1.249935
3084  9.662541 1.249935
3085  9.666164 1.253558
3086  9.669787 1.257181
3087  9.673410 1.260804
3088  9.673410 1.264427
3089  9.677033 1.268050
3090  9.680656 1.271673
3091  9.684279 1.275296
3092  9.687902 1.278919
3093  9.691525 1.282542
3094  9.691525 1.286165
3095  9.695148 1.289788
3096  9.695148 1.293411
3097  9.698771 1.297034
3098  9.702394 1.300657
3099  9.702394 1.304280
3100  9.706017 1.307903
3101  9.709640 1.307903
3102  9.713263 1.311526
3103  9.716886 1.311526
3104  9.720509 1.315149
3105  9.724132 1.315149
3106  9.727755 1.318772
3107  9.731378 1.318772
3108  9.735001 1.322395
3109  9.738624 1.322395
3110  9.742247 1.326018
3111  9.745870 1.326018
3112  9.749493 1.329641
3113  9.753116 1.329641
3114  9.756739 1.333264
3115  9.760362 1.333264
3116  9.763985 1.336887
3117  9.767608 1.336887
3118  9.771231 1.340510
3119  9.774854 1.340510
3120  9.778477 1.344133
3121  9.782100 1.344133
3122  9.785723 1.344133
3123  9.789346 1.344133
3124  9.792969 1.344133
3125  9.796592 1.344133
3126  9.800215 1.344133
3127  9.803838 1.344133
3128  9.807461 1.344133
3129  9.811084 1.344133
3130  9.814707 1.344133
3131  9.818330 1.344133
3132  9.821953 1.344133
3133  9.825576 1.344133
3134  9.829199 1.344133
3135  9.832822 1.344133
3136  9.836445 1.344133
3137  9.840068 1.344133
3138  9.843691 1.344133
3139  9.847314 1.344133
3140  9.850937 1.344133
3141  9.854560 1.344133
3142  9.858183 1.344133
3143  9.861806 1.344133
3144  9.865429 1.344133
3145  9.869052 1.340510
3146  9.872675 1.340510
3147  9.876298 1.336887
3148  9.879921 1.336887
3149  9.883544 1.333264
3150  9.887167 1.333264
3151  9.890790 1.329641
3152  9.894413 1.329641
3153  9.898036 1.329641
3154  9.901659 1.329641
3155  9.905282 1.329641
3156  9.908905 1.329641
3157  9.912528 1.329641
3158  9.916151 1.326018
3159  9.919774 1.326018
3160  9.923397 1.322395
3161  9.927020 1.322395
3162  9.930643 1.318772
3163  9.934266 1.318772
3164  9.937889 1.315149
3165  9.941512 1.315149
3166  9.945135 1.311526
3167  9.948758 1.311526
3168  9.952381 1.307903
3169  9.956004 1.307903
3170  9.959627 1.304280
3171  9.963250 1.300657
3172  9.966873 1.300657
3173  9.970496 1.297034
3174  9.974119 1.297034
3175  9.977742 1.293411
3176  9.981365 1.289788
3177  9.984988 1.286165
3178  9.988611 1.282542
3179  9.992234 1.278919
3180  9.995857 1.275296
3181  9.999480 1.275296
3182  10.003103 1.271673
3183  10.006726 1.271673
3184  10.010349 1.268050
3185  10.013972 1.268050
3186  10.017595 1.264427
3187  10.021218 1.264427
3188  10.024841 1.260804
3189  10.028464 1.260804
3190  10.032087 1.257181
3191  10.035710 1.257181
3192  10.039333 1.253558
3193  10.042956 1.253558
3194  10.046579 1.249935
3195  10.050202 1.249935
3196  10.053825 1.249935
3197  10.057448 1.249935
3198  10.061071 1.249935
3199  10.064694 1.253558
3200  10.068317 1.253558
3201  10.071940 1.257181
3202  10.075563 1.257181
3203  10.079186 1.260804
3204  10.082809 1.260804
3205  10.086432 1.264427
3206  10.090055 1.264427
3207  10.093678 1.268050
3208  10.097301 1.268050
3209  10.100924 1.271673
3210  10.104547 1.271673
3211  10.108170 1.275296
3212  10.111793 1.278919
3213  10.111793 1.282542
3214  10.111793 1.286165
3215  10.111793 1.289788
3216  10.111793 1.293411
3217  10.111793 1.297034
3218  10.111793 1.300657
3219  10.111793 1.304280
3220  10.111793 1.307903
3221  10.115416 1.311526
3222  10.115416 1.315149
3223  10.119039 1.318772
3224  10.119039 1.322395
3225  10.122662 1.326018
3226  10.122662 1.329641
3227  10.126285 1.333264
3228  10.126285 1.336887
3229  10.129908 1.340510
3230  10.129908 1.344133
3231  10.133531 1.347756
3232  10.133531 1.351379
3233  10.137154 1.355002
3234  10.140777 1.355002
3235  10.144400 1.358625
3236  10.148023 1.362248
3237  10.151646 1.362248
3238  10.155269 1.365871
3239  10.158892 1.365871
3240  10.162515 1.369494
3241  10.166138 1.373117
3242  10.169761 1.376740
3243  10.173384 1.380363
3244  10.173384 1.383986
3245  10.177007 1.387609
3246  10.180630 1.391232
3247  10.184253 1.394855
3248  10.187876 1.398478
3249  10.191499 1.402101
3250  10.195122 1.405724
3251  10.195122 1.409347
3252  10.198745 1.412970
3253  10.198745 1.416593
3254  10.198745 1.420216
3255  10.198745 1.423839
3256  10.198745 1.427462
3257  10.198745 1.431085
3258  10.198745 1.434708
3259  10.198745 1.438331
3260  10.198745 1.441954
3261  10.198745 1.445577
3262  10.198745 1.449200
3263  10.198745 1.452823
3264  10.198745 1.456446
3265  10.202368 1.460069
3266  10.202368 1.463692
3267  10.205991 1.467315
3268  10.205991 1.470938
3269  10.209614 1.474561
3270  10.209614 1.478184
3271  10.213237 1.481807
3272  10.213237 1.485430
3273  10.216860 1.489053
3274  10.216860 1.492676
3275  10.220483 1.496299
3276  10.220483 1.499922
3277  10.224106 1.503545
3278  10.227729 1.503545
3279  10.231352 1.507168
3280  10.234975 1.507168
3281  10.238598 1.510791
3282  10.242221 1.510791
3283  10.245844 1.514414
3284  10.249467 1.514414
3285  10.253090 1.518037
3286  10.256713 1.518037
3287  10.260336 1.521660
3288  10.263959 1.521660
3289  10.267582 1.525283
3290  10.271205 1.525283
3291  10.274828 1.525283
3292  10.278451 1.525283
3293  10.282074 1.525283
3294  10.285697 1.525283
3295  10.289320 1.525283
3296  10.292943 1.525283
3297  10.296566 1.525283
3298  10.300189 1.525283
3299  10.303812 1.525283
3300  10.307435 1.525283
3301  10.311058 1.525283
3302  10.314681 1.525283
3303  10.318304 1.525283
3304  10.321927 1.525283
3305  10.325550 1.528906
3306  10.329173 1.528906
3307  10.332796 1.532529
3308  10.336419 1.532529
3309  10.340042 1.536152
3310  10.343665 1.536152
3311  10.347288 1.539775
3312  10.350911 1.539775
3313  10.354534 1.543398
3314  10.358157 1.543398
3315  10.361780 1.547021
3316  10.365403 1.547021
3317  10.369026 1.550644
3318  10.372649 1.550644
3319  10.376272 1.554267
3320  10.379895 1.554267
3321  10.383518 1.554267
3322  10.387141 1.557890
3323  10.390764 1.561513
3324  10.394387 1.565136
3325  10.394387 1.568759
3326  10.394387 1.572382
3327  10.394387 1.576005
3328  10.394387 1.579628
3329  10.394387 1.583251
3330  10.394387 1.586874
3331  10.394387 1.590497
3332  10.394387 1.594120
3333  10.394387 1.597743
3334  10.394387 1.601366
3335  10.394387 1.604989
3336  10.394387 1.608612
3337  10.394387 1.612235
3338  10.394387 1.615858
3339  10.394387 1.619481
3340  10.394387 1.623104
3341  10.394387 1.626727
3342  10.394387 1.630350
3343  10.394387 1.633973
3344  10.394387 1.637596
3345  10.394387 1.641219
3346  10.394387 1.644842
3347  10.398010 1.648465
3348  10.398010 1.652088
3349  10.401633 1.655711
3350  10.401633 1.659334
3351  10.401633 1.662957
3352  10.405256 1.666580
3353  10.405256 1.670203
3354  10.405256 1.673826
3355  10.405256 1.677449
3356  10.405256 1.681072
3357  10.408879 1.684695
3358  10.408879 1.688318
3359  10.412502 1.691941
3360  10.412502 1.695564
3361  10.416125 1.699187
3362  10.416125 1.702810
3363  10.419748 1.706433
3364  10.419748 1.710056
3365  10.423371 1.713679
3366  10.423371 1.717302
3367  10.426994 1.720925
3368  10.426994 1.724548
3369  10.430617 1.728171
3370  10.434240 1.728171
3371  10.437863 1.731794
3372  10.441486 1.731794
3373  10.445109 1.735417
3374  10.448732 1.735417
3375  10.452355 1.739040
3376  10.455978 1.739040
3377  10.459601 1.742663
3378  10.463224 1.742663
3379  10.466847 1.746286
3380  10.470470 1.746286
3381  10.474093 1.749909
3382  10.477716 1.749909
3383  10.481339 1.749909
3384  10.484962 1.749909
3385  10.488585 1.749909
3386  10.492208 1.749909
3387  10.495831 1.749909
3388  10.499454 1.749909
3389  10.503077 1.749909
3390  10.506700 1.749909
3391  10.510323 1.749909
3392  10.513946 1.749909
3393  10.517569 1.749909
3394  10.521192 1.749909
3395  10.524815 1.749909
3396  10.528438 1.749909
3397  10.532061 1.749909
3398  10.535684 1.749909
3399  10.539307 1.753532
3400  10.542930 1.753532
3401  10.546553 1.757155
3402  10.550176 1.760778
3403  10.553799 1.764401
3404  10.553799 1.768024
3405  10.553799 1.771647
3406  10.557422 1.775270
3407  10.557422 1.778893
3408  10.557422 1.782516
3409  10.561045 1.786139
3410  10.561045 1.789762
3411  10.561045 1.793385
3412  10.561045 1.797008
3413  10.561045 1.800631
3414  10.561045 1.804254
3415  10.561045 1.807877
3416  10.561045 1.811500
3417  10.561045 1.815123
3418  10.561045 1.818746
3419  10.561045 1.822369
3420  10.564668 1.825992
3421  10.564668 1.829615
3422  10.568291 1.833238
3423  10.568291 1.836861
3424  10.571914 1.840484
3425  10.571914 1.844107
3426  10.575537 1.847730
3427  10.575537 1.851353
3428  10.579160 1.854976
3429  10.579160 1.858599
3430  10.582783 1.862222
3431  10.582783 1.865845
3432  10.586406 1.869468
3433  10.590029 1.873091
3434  10.593652 1.873091
3435  10.597275 1.876714
3436  10.600898 1.876714
3437  10.604521 1.880337
3438  10.608144 1.880337
3439  10.611767 1.883960
3440  10.615390 1.883960
3441  10.619013 1.887583
3442  10.622636 1.887583
3443  10.626259 1.891206
3444  10.629882 1.891206
3445  10.629882 1.894829
3446  10.633505 1.898452
3447  10.633505 1.902075
3448  10.637128 1.905698
3449  10.640751 1.909321
3450  10.640751 1.912944
3451  10.644374 1.916567
3452  10.647997 1.920190
3453  10.651620 1.923813
3454  10.655243 1.927436
3455  10.658866 1.931059
3456  10.658866 1.934682
3457  10.658866 1.938305
3458  10.658866 1.941928
3459  10.658866 1.945551
3460  10.658866 1.949174
3461  10.658866 1.952797
3462  10.658866 1.956420
3463  10.658866 1.960043
3464  10.658866 1.963666
3465  10.658866 1.967289
3466  10.658866 1.970912
3467  10.658866 1.974535
3468  10.658866 1.978158
3469  10.658866 1.981781
3470  10.658866 1.985404
3471  10.658866 1.989027
3472  10.658866 1.992650
3473  10.658866 1.996273
3474  10.662489 1.999896
3475  10.662489 2.003519
3476  10.666112 2.007142
3477  10.666112 2.010765
3478  10.669735 2.014388
3479  10.669735 2.018011
3480  10.673358 2.021634
3481  10.673358 2.025257
3482  10.676981 2.028880
3483  10.676981 2.032503
3484  10.680604 2.036126
3485  10.680604 2.039749
3486  10.684227 2.043372
3487  10.687850 2.043372
3488  10.691473 2.046995
3489  10.695096 2.046995
3490  10.698719 2.050618
3491  10.702342 2.050618
3492  10.705965 2.054241
3493  10.709588 2.054241
3494  10.713211 2.057864
3495  10.716834 2.057864
3496  10.720457 2.061487
3497  10.724080 2.061487
3498  10.727703 2.065110
3499  10.731326 2.065110
3500  10.734949 2.065110
3501  10.738572 2.065110
3502  10.742195 2.065110
3503  10.745818 2.065110
3504  10.749441 2.065110
3505  10.753064 2.065110
3506  10.756687 2.065110
3507  10.760310 2.065110
3508  10.763933 2.065110
3509  10.767556 2.065110
3510  10.771179 2.068733
3511  10.774802 2.068733
3512  10.778425 2.072356
3513  10.782048 2.072356
3514  10.785671 2.075979
3515  10.789294 2.079602
3516  10.792917 2.079602
3517  10.796540 2.083225
3518  10.800163 2.086848
3519  10.803786 2.086848
3520  10.807409 2.090471
3521  10.811032 2.090471
3522  10.814655 2.094094
3523  10.814655 2.097717
3524  10.814655 2.101340
3525  10.818278 2.104963
3526  10.818278 2.108586
3527  10.818278 2.112209
3528  10.818278 2.115832
3529  10.818278 2.119455
3530  10.818278 2.123078
3531  10.818278 2.126701
3532  10.818278 2.130324
3533  10.818278 2.133947
3534  10.818278 2.137570
3535  10.818278 2.141193
3536  10.821901 2.144816
3537  10.821901 2.148439
3538  10.825524 2.152062
3539  10.825524 2.155685
3540  10.829147 2.159308
3541  10.829147 2.162931
3542  10.832770 2.166554
3543  10.832770 2.170177
3544  10.836393 2.173800
3545  10.836393 2.177423
3546  10.840016 2.181046
3547  10.840016 2.184669
3548  10.843639 2.188292
3549  10.847262 2.188292
3550  10.850885 2.191915
3551  10.854508 2.191915
3552  10.858131 2.195538
3553  10.861754 2.195538
3554  10.865377 2.199161
3555  10.869000 2.199161
3556  10.872623 2.202784
3557  10.876246 2.202784
3558  10.879869 2.206407
3559  10.883492 2.206407
3560  10.887115 2.210030
3561  10.890738 2.210030
3562  10.894361 2.210030
3563  10.897984 2.210030
3564  10.901607 2.210030
3565  10.905230 2.210030
3566  10.908853 2.210030
3567  10.912476 2.210030
3568  10.916099 2.210030
3569  10.919722 2.210030
3570  10.923345 2.210030
3571  10.926968 2.210030
3572  10.930591 2.210030
3573  10.934214 2.213653
3574  10.937837 2.217276
3575  10.937837 2.220899
3576  10.941460 2.224522
3577  10.941460 2.228145
3578  10.945083 2.231768
3579  10.945083 2.235391
3580  10.948706 2.239014
3581  10.948706 2.242637
3582  10.952329 2.246260
3583  10.952329 2.249883
3584  10.955952 2.253506
3585  10.955952 2.257129
3586  10.959575 2.260752
3587  10.963198 2.264375
3588  10.966821 2.264375
3589  10.970444 2.267998
3590  10.974067 2.267998
3591  10.977690 2.271621
3592  10.981313 2.271621
3593  10.984936 2.275244
3594  10.988559 2.275244
3595  10.992182 2.278867
3596  10.995805 2.278867
3597  10.999428 2.282490
3598  11.003051 2.282490
3599  11.006674 2.286113
3600  11.010297 2.286113
3601  11.013920 2.289736
3602  11.017543 2.293359
3603  11.017543 2.296982
3604  11.021166 2.300605
3605  11.024789 2.304228
3606  11.028412 2.307851
3607  11.032035 2.311474
3608  11.035658 2.315097
3609  11.035658 2.318720
3610  11.035658 2.322343
3611  11.039281 2.325966
3612  11.039281 2.329589
3613  11.042904 2.333212
3614  11.042904 2.336835
3615  11.042904 2.340458
3616  11.042904 2.344081
3617  11.042904 2.347704
3618  11.042904 2.351327
3619  11.042904 2.354950
3620  11.042904 2.358573
3621  11.042904 2.362196
3622  11.042904 2.365819
3623  11.042904 2.369442
3624  11.042904 2.373065
3625  11.042904 2.376688
3626  11.042904 2.380311
3627  11.042904 2.383934
3628  11.042904 2.387557
3629  11.042904 2.391180
3630  11.042904 2.394803
3631  11.042904 2.398426
3632  11.042904 2.402049
3633  11.042904 2.405672
3634  11.042904 2.409295
3635  11.042904 2.412918
3636  11.042904 2.416541
3637  11.042904 2.420164
3638  11.042904 2.423787
3639  11.046527 2.427410
3640  11.046527 2.431033
3641  11.050150 2.434656
3642  11.050150 2.438279
3643  11.053773 2.441902
3644  11.053773 2.445525
3645  11.057396 2.449148
3646  11.057396 2.452771
3647  11.061019 2.456394
3648  11.061019 2.460017
3649  11.064642 2.463640
3650  11.064642 2.467263
3651  11.068265 2.470886
3652  11.071888 2.474509
3653  11.075511 2.474509
3654  11.079134 2.478132
3655  11.082757 2.478132
3656  11.086380 2.481755
3657  11.090003 2.481755
3658  11.093626 2.485378
3659  11.093626 2.489001
3660  11.097249 2.492624
3661  11.100872 2.496247
3662  11.100872 2.499870
3663  11.104495 2.503493
3664  11.108118 2.507116
3665  11.111741 2.510739
3666  11.115364 2.514362
3667  11.115364 2.517985
3668  11.118987 2.521608
3669  11.118987 2.525231
3670  11.118987 2.528854
3671  11.115364 2.532477
3672  11.115364 2.536100
3673  11.111741 2.539723
3674  11.111741 2.543346
3675  11.108118 2.546969
3676  11.108118 2.550592
3677  11.104495 2.554215
3678  11.104495 2.557838
3679  11.100872 2.561461
3680  11.100872 2.565084
3681  11.097249 2.568707
3682  11.097249 2.572330
3683  11.093626 2.575953
3684  11.093626 2.579576
3685  11.090003 2.583199
3686  11.090003 2.586822
3687  11.090003 2.590445
3688  11.090003 2.594068
3689  11.090003 2.597691
3690  11.090003 2.601314
3691  11.090003 2.604937
3692  11.090003 2.608560
3693  11.090003 2.612183
3694  11.090003 2.615806
3695  11.090003 2.619429
3696  11.090003 2.623052
3697  11.090003 2.626675
3698  11.090003 2.630298
3699  11.090003 2.633921
3700  11.090003 2.637544
3701  11.090003 2.641167
3702  11.090003 2.644790
3703  11.090003 2.648413
3704  11.090003 2.652036
3705  11.090003 2.655659
3706  11.090003 2.659282
3707  11.090003 2.662905
3708  11.090003 2.666528
3709  11.090003 2.670151
3710  11.090003 2.673774
3711  11.093626 2.677397
3712  11.093626 2.681020
3713  11.097249 2.684643
3714  11.097249 2.688266
3715  11.100872 2.691889
3716  11.100872 2.695512
3717  11.104495 2.699135
3718  11.104495 2.702758
3719  11.108118 2.706381
3720  11.108118 2.710004
3721  11.108118 2.713627
3722  11.111741 2.717250
3723  11.111741 2.720873
3724  11.111741 2.724496
3725  11.111741 2.728119
3726  11.111741 2.731742
3727  11.111741 2.735365
3728  11.108118 2.738988
3729  11.108118 2.742611
3730  11.104495 2.746234
3731  11.104495 2.749857
3732  11.100872 2.753480
3733  11.100872 2.757103
3734  11.097249 2.760726
3735  11.097249 2.764349
3736  11.093626 2.767972
3737  11.093626 2.771595
3738  11.093626 2.775218
3739  11.093626 2.778841
3740  11.090003 2.782464
3741  11.090003 2.786087
3742  11.090003 2.789710
3743  11.090003 2.793333
3744  11.090003 2.796956
3745  11.090003 2.800579
3746  11.090003 2.804202
3747  11.090003 2.807825
3748  11.090003 2.811448
3749  11.090003 2.815071
3750  11.090003 2.818694
3751  11.090003 2.822317
3752  11.090003 2.825940
3753  11.090003 2.829563
3754  11.090003 2.833186
3755  11.090003 2.836809
3756  11.090003 2.840432
3757  11.090003 2.844055
3758  11.090003 2.847678
3759  11.090003 2.851301
3760  11.090003 2.854924
3761  11.090003 2.858547
3762  11.090003 2.862170
3763  11.090003 2.865793
3764  11.090003 2.869416
3765  11.090003 2.873039
3766  11.090003 2.876662
3767  11.090003 2.880285
3768  11.090003 2.883908
3769  11.090003 2.887531
3770  11.090003 2.891154
3771  11.090003 2.894777
3772  11.090003 2.898400
3773  11.090003 2.902023
3774  11.090003 2.905646
3775  11.090003 2.909269
3776  11.090003 2.912892
3777  11.090003 2.916515
3778  11.090003 2.920138
3779  11.090003 2.923761
3780  11.090003 2.927384
3781  11.090003 2.931007
3782  11.090003 2.934630
3783  11.090003 2.938253
3784  11.090003 2.941876
3785  11.090003 2.945499
3786  11.090003 2.949122
3787  11.090003 2.952745
3788  11.090003 2.956368
3789  11.090003 2.959991
3790  11.090003 2.963614
3791  11.090003 2.967237
3792  11.093626 2.970860
3793  11.093626 2.974483
3794  11.097249 2.978106
3795  11.097249 2.981729
3796  11.100872 2.985352
3797  11.100872 2.988975
3798  11.104495 2.992598
3799  11.104495 2.996221
3800  11.108118 2.999844
3801  11.108118 3.003467
3802  11.111741 3.007090
3803  11.111741 3.010713
3804  11.115364 3.014336
3805  11.118987 3.017959
3806  11.122610 3.017959
3807  11.122610 3.021582
3808  11.122610 3.025205
3809  11.122610 3.028828
3810  11.122610 3.032451
3811  11.126233 3.036074
3812  11.126233 3.039697
3813  11.129856 3.043320
3814  11.129856 3.046943
3815  11.133479 3.050566
3816  11.133479 3.054189
3817  11.137102 3.057812
3818  11.137102 3.061435
3819  11.140725 3.065058
3820  11.140725 3.068681
3821  11.144348 3.072304
3822  11.144348 3.075927
3823  11.147971 3.079550
3824  11.151594 3.079550
3825  11.155217 3.083173
3826  11.158840 3.083173
3827  11.162463 3.086796
3828  11.166086 3.086796
3829  11.169709 3.090419
3830  11.173332 3.090419
3831  11.176955 3.094042
3832  11.180578 3.094042
3833  11.184201 3.097665
3834  11.187824 3.097665
3835  11.191447 3.101288
3836  11.195070 3.101288
3837  11.198693 3.104911
3838  11.202316 3.104911
3839  11.205939 3.108534
3840  11.205939 3.112157
3841  11.209562 3.115780
3842  11.209562 3.119403
3843  11.213185 3.123026
3844  11.216808 3.126649
3845  11.216808 3.130272
3846  11.220431 3.133895
3847  11.224054 3.137518
3848  11.227677 3.141141
3849  11.231300 3.144764
3850  11.234923 3.144764
3851  11.238546 3.148387
3852  11.242169 3.148387
3853  11.245792 3.152010
3854  11.249415 3.152010
3855  11.253038 3.155633
3856  11.256661 3.155633
3857  11.260284 3.159256
3858  11.263907 3.159256
3859  11.267530 3.162879
3860  11.267530 3.166502
3861  11.271153 3.170125
3862  11.271153 3.173748
3863  11.274776 3.177371
3864  11.274776 3.180994
3865  11.278399 3.184617
3866  11.282022 3.188240
3867  11.282022 3.191863
3868  11.285645 3.195486
3869  11.289268 3.199109
3870  11.292891 3.202732
3871  11.296514 3.202732
3872  11.300137 3.206355
3873  11.303760 3.206355
3874  11.307383 3.209978
3875  11.311006 3.209978
3876  11.314629 3.213601
3877  11.318252 3.213601
3878  11.321875 3.217224
3879  11.325498 3.217224
3880  11.329121 3.220847
3881  11.332744 3.224470
3882  11.336367 3.228093
3883  11.339990 3.231716
3884  11.343613 3.235339
3885  11.347236 3.238962
3886  11.350859 3.242585
3887  11.354482 3.246208
3888  11.354482 3.249831
3889  11.354482 3.253454
3890  11.354482 3.257077
3891  11.354482 3.260700
3892  11.354482 3.264323
3893  11.354482 3.267946
3894  11.354482 3.271569
3895  11.354482 3.275192
3896  11.354482 3.278815
3897  11.354482 3.282438
3898  11.354482 3.286061
3899  11.354482 3.289684
3900  11.354482 3.293307
3901  11.354482 3.296930
3902  11.354482 3.300553
3903  11.358105 3.304176
3904  11.358105 3.307799
3905  11.361728 3.311422
3906  11.361728 3.315045
3907  11.365351 3.318668
3908  11.365351 3.322291
3909  11.368974 3.325914
3910  11.368974 3.329537
3911  11.372597 3.333160
3912  11.372597 3.336783
3913  11.376220 3.340406
3914  11.376220 3.344029
3915  11.379843 3.347652
3916  11.383466 3.351275
3917  11.387089 3.354898
3918  11.390712 3.354898
3919  11.394335 3.358521
3920  11.397958 3.358521
3921  11.397958 3.362144
3922  11.397958 3.365767
3923  11.397958 3.369390
3924  11.397958 3.373013
3925  11.397958 3.376636
3926  11.397958 3.380259
3927  11.397958 3.383882
3928  11.397958 3.387505
3929  11.401581 3.391128
3930  11.401581 3.394751
3931  11.405204 3.398374
3932  11.405204 3.401997
3933  11.408827 3.405620
3934  11.408827 3.409243
3935  11.412450 3.412866
3936  11.412450 3.416489
3937  11.416073 3.420112
3938  11.416073 3.423735
3939  11.419696 3.427358
3940  11.419696 3.430981
3941  11.423319 3.434604
3942  11.426942 3.438227
3943  11.430565 3.438227
3944  11.434188 3.441850
3945  11.437811 3.445473
3946  11.441434 3.445473
3947  11.445057 3.449096
3948  11.448680 3.452719
3949  11.452303 3.452719
3950  11.452303 3.456342
3951  11.452303 3.459965
3952  11.452303 3.463588
3953  11.452303 3.467211
3954  11.452303 3.470834
3955  11.455926 3.474457
3956  11.455926 3.478080
3957  11.459549 3.481703
3958  11.459549 3.485326
3959  11.463172 3.488949
3960  11.463172 3.492572
3961  11.466795 3.496195
3962  11.466795 3.499818
3963  11.470418 3.503441
3964  11.470418 3.507064
3965  11.474041 3.510687
3966  11.474041 3.514310
3967  11.477664 3.517933
3968  11.481287 3.517933
3969  11.484910 3.521556
3970  11.488533 3.521556
3971  11.492156 3.525179
3972  11.495779 3.525179
3973  11.499402 3.528802
3974  11.503025 3.528802
3975  11.506648 3.532425
3976  11.510271 3.532425
3977  11.513894 3.536048
3978  11.517517 3.536048
3979  11.521140 3.539671
3980  11.524763 3.539671
3981  11.528386 3.539671
3982  11.532009 3.539671
3983  11.535632 3.539671
3984  11.539255 3.539671
3985  11.542878 3.539671
3986  11.546501 3.539671
3987  11.550124 3.539671
3988  11.553747 3.539671
3989  11.557370 3.539671
3990  11.560993 3.539671
3991  11.564616 3.539671
3992  11.568239 3.539671
3993  11.571862 3.539671
3994  11.575485 3.539671
3995  11.579108 3.539671
3996  11.582731 3.539671
3997  11.586354 3.539671
3998  11.589977 3.543294
3999  11.593600 3.546917
4000  11.597223 3.550540
4001  11.600846 3.554163
4002  11.604469 3.557786
4003  11.604469 3.561409
4004  11.608092 3.565032
4005  11.608092 3.568655
4006  11.611715 3.572278
4007  11.615338 3.575901
4008  11.615338 3.579524
4009  11.618961 3.583147
4010  11.622584 3.586770
4011  11.626207 3.590393
4012  11.629830 3.594016
4013  11.633453 3.594016
4014  11.637076 3.597639
4015  11.640699 3.597639
4016  11.644322 3.601262
4017  11.647945 3.601262
4018  11.651568 3.604885
4019  11.655191 3.604885
4020  11.655191 3.608508
4021  11.655191 3.612131
4022  11.658814 3.615754
4023  11.658814 3.619377
4024  11.658814 3.623000
4025  11.658814 3.626623
4026  11.658814 3.630246
4027  11.658814 3.633869
4028  11.658814 3.637492
4029  11.658814 3.641115
4030  11.662437 3.644738
4031  11.662437 3.648361
4032  11.666060 3.651984
4033  11.666060 3.655607
4034  11.669683 3.659230
4035  11.669683 3.662853
4036  11.673306 3.666476
4037  11.673306 3.670099
4038  11.676929 3.673722
4039  11.676929 3.677345
4040  11.680552 3.680968
4041  11.680552 3.684591
4042  11.684175 3.688214
4043  11.687798 3.691837
4044  11.691421 3.691837
4045  11.695044 3.695460
4046  11.698667 3.695460
4047  11.702290 3.699083
4048  11.705913 3.699083
4049  11.709536 3.702706
4050  11.713159 3.702706
4051  11.716782 3.706329
4052  11.720405 3.706329
4053  11.724028 3.709952
4054  11.727651 3.709952
4055  11.731274 3.713575
4056  11.734897 3.713575
4057  11.738520 3.713575
4058  11.742143 3.713575
4059  11.745766 3.713575
4060  11.749389 3.713575
4061  11.753012 3.713575
4062  11.756635 3.713575
4063  11.760258 3.713575
4064  11.763881 3.713575
4065  11.767504 3.713575
4066  11.771127 3.713575
4067  11.774750 3.713575
4068  11.778373 3.713575
4069  11.781996 3.713575
4070  11.785619 3.713575
4071  11.789242 3.713575
4072  11.792865 3.713575
4073  11.796488 3.713575
4074  11.800111 3.713575
4075  11.803734 3.713575
4076  11.807357 3.713575
4077  11.810980 3.713575
4078  11.814603 3.713575
4079  11.818226 3.713575
4080  11.821849 3.713575
4081  11.825472 3.713575
4082  11.829095 3.713575
4083  11.832718 3.713575
4084  11.836341 3.713575
4085  11.839964 3.713575
4086  11.843587 3.713575
4087  11.847210 3.713575
4088  11.850833 3.713575
4089  11.854456 3.709952
4090  11.858079 3.709952
4091  11.861702 3.706329
4092  11.865325 3.706329
4093  11.868948 3.702706
4094  11.872571 3.702706
4095  11.876194 3.699083
4096  11.879817 3.699083
4097  11.883440 3.695460
4098  11.887063 3.695460
4099  11.890686 3.691837
4100  11.894309 3.691837
4101  11.897932 3.688214
4102  11.897932 3.684591
4103  11.901555 3.680968
4104  11.901555 3.677345
4105  11.905178 3.673722
4106  11.905178 3.670099
4107  11.908801 3.666476
4108  11.908801 3.662853
4109  11.912424 3.659230
4110  11.912424 3.655607
4111  11.916047 3.651984
4112  11.916047 3.648361
4113  11.919670 3.644738
4114  11.919670 3.641115
4115  11.919670 3.637492
4116  11.923293 3.633869
4117  11.926916 3.630246
4118  11.930539 3.630246
4119  11.934162 3.626623
4120  11.937785 3.626623
4121  11.941408 3.623000
4122  11.945031 3.623000
4123  11.948654 3.619377
4124  11.952277 3.619377
4125  11.955900 3.615754
4126  11.959523 3.612131
4127  11.963146 3.612131
4128  11.966769 3.612131
4129  11.970392 3.612131
4130  11.974015 3.612131
4131  11.977638 3.612131
4132  11.981261 3.612131
4133  11.984884 3.612131
4134  11.988507 3.612131
4135  11.992130 3.612131
4136  11.995753 3.612131
4137  11.999376 3.612131
4138  12.002999 3.612131
4139  12.006622 3.612131
4140  12.010245 3.612131
4141  12.013868 3.612131
4142  12.017491 3.608508
4143  12.021114 3.608508
4144  12.024737 3.604885
4145  12.028360 3.604885
4146  12.031983 3.601262
4147  12.035606 3.601262
4148  12.039229 3.597639
4149  12.042852 3.597639
4150  12.046475 3.594016
4151  12.050098 3.594016
4152  12.053721 3.590393
4153  12.057344 3.590393
4154  12.060967 3.586770
4155  12.064590 3.583147
4156  12.068213 3.579524
4157  12.071836 3.579524
4158  12.075459 3.575901
4159  12.079082 3.575901
4160  12.082705 3.579524
4161  12.086328 3.579524
4162  12.089951 3.583147
4163  12.093574 3.583147
4164  12.097197 3.583147
4165  12.100820 3.586770
4166  12.104443 3.590393
4167  12.108066 3.590393
4168  12.111689 3.594016
4169  12.115312 3.594016
4170  12.118935 3.597639
4171  12.122558 3.597639
4172  12.126181 3.601262
4173  12.129804 3.601262
4174  12.133427 3.604885
4175  12.137050 3.604885
4176  12.140673 3.608508
4177  12.144296 3.608508
4178  12.147919 3.612131
4179  12.151542 3.612131
4180  12.155165 3.612131
4181  12.158788 3.612131
4182  12.162411 3.612131
4183  12.166034 3.612131
4184  12.169657 3.612131
4185  12.173280 3.612131
4186  12.176903 3.612131
4187  12.180526 3.612131
4188  12.184149 3.612131
4189  12.187772 3.612131
4190  12.191395 3.615754
4191  12.195018 3.619377
4192  12.198641 3.623000
4193  12.198641 3.626623
4194  12.202264 3.630246
4195  12.205887 3.630246
4196  12.209510 3.633869
4197  12.213133 3.633869
4198  12.216756 3.637492
4199  12.220379 3.637492
4200  12.224002 3.641115
4201  12.227625 3.641115
4202  12.231248 3.644738
4203  12.234871 3.644738
4204  12.238494 3.648361
4205  12.242117 3.648361
4206  12.245740 3.651984
4207  12.249363 3.651984
4208  12.252986 3.651984
4209  12.256609 3.651984
4210  12.260232 3.651984
4211  12.263855 3.651984
4212  12.267478 3.651984
4213  12.271101 3.651984
4214  12.274724 3.655607
4215  12.278347 3.655607
4216  12.281970 3.655607
4217  12.285593 3.659230
4218  12.289216 3.659230
4219  12.292839 3.662853
4220  12.296462 3.662853
4221  12.300085 3.666476
4222  12.303708 3.666476
4223  12.307331 3.670099
4224  12.310954 3.670099
4225  12.314577 3.673722
4226  12.318200 3.673722
4227  12.321823 3.677345
4228  12.325446 3.677345
4229  12.329069 3.680968
4230  12.332692 3.680968
4231  12.336315 3.680968
4232  12.339938 3.680968
4233  12.343561 3.680968
4234  12.347184 3.680968
4235  12.350807 3.680968
4236  12.354430 3.680968
4237  12.358053 3.680968
4238  12.361676 3.680968
4239  12.365299 3.680968
4240  12.368922 3.680968
4241  12.372545 3.680968
4242  12.376168 3.680968
4243  12.379791 3.680968
4244  12.383414 3.680968
4245  12.387037 3.680968
4246  12.390660 3.680968
4247  12.394283 3.680968
4248  12.397906 3.684591
4249  12.401529 3.684591
4250  12.405152 3.688214
4251  12.408775 3.688214
4252  12.412398 3.691837
4253  12.416021 3.691837
4254  12.419644 3.695460
4255  12.423267 3.695460
4256  12.426890 3.699083
4257  12.430513 3.699083
4258  12.434136 3.699083
4259  12.437759 3.699083
4260  12.441382 3.699083
4261  12.445005 3.699083
4262  12.448628 3.699083
4263  12.452251 3.699083
4264  12.455874 3.699083
4265  12.459497 3.699083
4266  12.463120 3.699083
4267  12.466743 3.699083
4268  12.470366 3.699083
4269  12.473989 3.699083
4270  12.477612 3.699083
4271  12.481235 3.699083
4272  12.484858 3.699083
4273  12.488481 3.699083
4274  12.492104 3.699083
4275  12.495727 3.699083
4276  12.499350 3.699083
4277  12.502973 3.699083
4278  12.506596 3.699083
4279  12.510219 3.699083
4280  12.513842 3.695460
4281  12.517465 3.695460
4282  12.521088 3.691837
4283  12.524711 3.691837
4284  12.528334 3.688214
4285  12.531957 3.688214
4286  12.535580 3.684591
4287  12.539203 3.684591
4288  12.542826 3.680968
4289  12.546449 3.680968
4290  12.550072 3.677345
4291  12.553695 3.677345
4292  12.557318 3.673722
4293  12.560941 3.670099
4294  12.564564 3.670099
4295  12.568187 3.670099
4296  12.571810 3.670099
4297  12.575433 3.670099
4298  12.579056 3.670099
4299  12.582679 3.670099
4300  12.586302 3.670099
4301  12.589925 3.670099
4302  12.593548 3.670099
4303  12.597171 3.670099
4304  12.600794 3.670099
4305  12.604417 3.670099
4306  12.608040 3.670099
4307  12.611663 3.670099
4308  12.615286 3.670099
4309  12.618909 3.670099
4310  12.622532 3.670099
4311  12.626155 3.670099
4312  12.629778 3.670099
4313  12.633401 3.670099
4314  12.637024 3.670099
4315  12.640647 3.670099
4316  12.644270 3.666476
4317  12.647893 3.666476
4318  12.651516 3.662853
4319  12.655139 3.662853
4320  12.658762 3.659230
4321  12.662385 3.659230
4322  12.666008 3.655607
4323  12.669631 3.655607
4324  12.673254 3.651984
4325  12.676877 3.651984
4326  12.680500 3.648361
4327  12.684123 3.648361
4328  12.687746 3.644738
4329  12.691369 3.644738
4330  12.694992 3.641115
4331  12.698615 3.641115
4332  12.702238 3.641115
4333  12.705861 3.644738
4334  12.709484 3.644738
4335  12.713107 3.648361
4336  12.716730 3.648361
4337  12.720353 3.651984
4338  12.723976 3.651984
4339  12.727599 3.655607
4340  12.731222 3.655607
4341  12.734845 3.659230
4342  12.738468 3.659230
4343  12.742091 3.662853
4344  12.745714 3.662853
4345  12.749337 3.666476
4346  12.752960 3.666476
4347  12.756583 3.666476
4348  12.760206 3.666476
4349  12.763829 3.666476
4350  12.767452 3.670099
4351  12.771075 3.673722
4352  12.774698 3.677345
4353  12.774698 3.680968
4354  12.778321 3.684591
4355  12.774698 3.688214
4356  12.771075 3.691837
4357  12.767452 3.695460
4358  12.763829 3.699083
4359  12.760206 3.702706
4360  12.756583 3.706329
4361  12.756583 3.709952
4362  12.752960 3.713575
4363  12.752960 3.717198
4364  12.749337 3.720821
4365  12.749337 3.724444
4366  12.745714 3.728067
4367  12.745714 3.731690
4368  12.742091 3.735313
4369  12.742091 3.738936
4370  12.738468 3.742559
4371  12.738468 3.746182
4372  12.734845 3.749805
4373  12.734845 3.753428
4374  12.734845 3.757051
4375  12.731222 3.760674
4376  12.727599 3.764297
4377  12.723976 3.767920
4378  12.723976 3.771543
4379  12.720353 3.775166
4380  12.720353 3.778789
4381  12.716730 3.782412
4382  12.716730 3.786035
4383  12.713107 3.789658
4384  12.713107 3.793281
4385  12.709484 3.796904
4386  12.709484 3.800527
4387  12.705861 3.804150
4388  12.705861 3.807773
4389  12.702238 3.811396
4390  12.702238 3.815019
4391  12.702238 3.818642
4392  12.702238 3.822265
4393  12.698615 3.825888
4394  12.698615 3.829511
4395  12.698615 3.833134
4396  12.698615 3.836757
4397  12.694992 3.840380
4398  12.694992 3.844003
4399  12.694992 3.847626
4400  12.694992 3.851249
4401  12.694992 3.854872
4402  12.691369 3.858495
4403  12.691369 3.862118
4404  12.687746 3.865741
4405  12.687746 3.869364
4406  12.684123 3.872987
4407  12.684123 3.876610
4408  12.684123 3.880233
4409  12.684123 3.883856
4410  12.684123 3.887479
4411  12.684123 3.891102
4412  12.684123 3.894725
4413  12.684123 3.898348
4414  12.684123 3.901971
4415  12.684123 3.905594
4416  12.684123 3.909217
4417  12.684123 3.912840
4418  12.684123 3.916463
4419  12.684123 3.920086
4420  12.684123 3.923709
4421  12.684123 3.927332
4422  12.684123 3.930955
4423  12.684123 3.934578
4424  12.684123 3.938201
4425  12.684123 3.941824
4426  12.684123 3.945447
4427  12.684123 3.949070
4428  12.684123 3.952693
4429  12.687746 3.956316
4430  12.687746 3.959939
4431  12.691369 3.963562
4432  12.691369 3.967185
4433  12.691369 3.970808
4434  12.691369 3.974431
4435  12.687746 3.978054
4436  12.687746 3.981677
4437  12.687746 3.985300
4438  12.684123 3.988923
4439  12.684123 3.992546
4440  12.684123 3.996169
4441  12.684123 3.999792
4442  12.680500 4.003415
4443  12.680500 4.007038
4444  12.680500 4.010661
4445  12.680500 4.014284
4446  12.676877 4.017907
4447  12.676877 4.021530
4448  12.673254 4.025153
4449  12.673254 4.028776
4450  12.669631 4.032399
4451  12.669631 4.036022
4452  12.666008 4.039645
4453  12.666008 4.043268
4454  12.662385 4.046891
4455  12.662385 4.050514
4456  12.658762 4.054137
4457  12.658762 4.057760
4458  12.655139 4.061383
4459  12.655139 4.065006
4460  12.651516 4.068629
4461  12.651516 4.072252
4462  12.647893 4.075875
4463  12.647893 4.079498
4464  12.644270 4.083121
4465  12.644270 4.086744
4466  12.644270 4.090367
4467  12.644270 4.093990
4468  12.644270 4.097613
4469  12.644270 4.101236
4470  12.644270 4.104859
4471  12.644270 4.108482
4472  12.644270 4.112105
4473  12.644270 4.115728
4474  12.644270 4.119351
4475  12.644270 4.122974
4476  12.644270 4.126597
4477  12.644270 4.130220
4478  12.644270 4.133843
4479  12.644270 4.137466
4480  12.644270 4.141089
4481  12.644270 4.144712
4482  12.644270 4.148335
4483  12.644270 4.151958
4484  12.644270 4.155581
4485  12.644270 4.159204
4486  12.644270 4.162827
4487  12.644270 4.166450
4488  12.647893 4.170073
4489  12.647893 4.173696
4490  12.651516 4.177319
4491  12.651516 4.180942
4492  12.655139 4.184565
4493  12.655139 4.188188
4494  12.658762 4.191811
4495  12.658762 4.195434
4496  12.662385 4.199057
4497  12.662385 4.202680
4498  12.666008 4.206303
4499  12.666008 4.209926
4500  12.669631 4.213549
4501  12.669631 4.217172
4502  12.673254 4.220795
4503  12.676877 4.224418
4504  12.680500 4.224418
4505  12.684123 4.228041
4506  12.687746 4.228041
4507  12.691369 4.231664
4508  12.694992 4.231664
4509  12.698615 4.235287
4510  12.702238 4.235287
4511  12.705861 4.238910
4512  12.709484 4.238910
4513  12.713107 4.242533
4514  12.716730 4.242533
4515  12.720353 4.246156
4516  12.723976 4.246156
4517  12.727599 4.246156
4518  12.731222 4.246156
4519  12.734845 4.246156
4520  12.738468 4.246156
4521  12.742091 4.246156
4522  12.745714 4.246156
4523  12.749337 4.246156
4524  12.752960 4.246156
4525  12.756583 4.246156
4526  12.760206 4.246156
4527  12.763829 4.246156
4528  12.767452 4.246156
4529  12.771075 4.246156
4530  12.774698 4.246156
4531  12.778321 4.246156
4532  12.781944 4.246156
4533  12.785567 4.246156
4534  12.789190 4.249779
4535  12.792813 4.249779
4536  12.796436 4.249779
4537  12.800059 4.253402
4538  12.803682 4.257025
4539  12.803682 4.260648
4540  12.807305 4.264271
4541  12.810928 4.267894
4542  12.814551 4.271517
4543  12.814551 4.275140
4544  12.814551 4.278763
4545  12.814551 4.282386
4546  12.814551 4.286009
4547  12.814551 4.289632
4548  12.810928 4.293255
4549  12.810928 4.296878
4550  12.807305 4.300501
4551  12.803682 4.304124
4552  12.800059 4.307747
4553  12.800059 4.311370
4554  12.796436 4.314993
4555  12.796436 4.318616
4556  12.792813 4.322239
4557  12.792813 4.325862
4558  12.789190 4.329485
4559  12.789190 4.333108
4560  12.785567 4.336731
4561  12.785567 4.340354
4562  12.781944 4.343977
4563  12.781944 4.347600
4564  12.778321 4.351223
4565  12.778321 4.354846
4566  12.778321 4.358469
4567  12.778321 4.362092
4568  12.778321 4.365715
4569  12.778321 4.369338
4570  12.778321 4.372961
4571  12.778321 4.376584
4572  12.778321 4.380207
4573  12.774698 4.383830
4574  12.774698 4.387453
4575  12.771075 4.391076
4576  12.771075 4.394699
4577  12.767452 4.398322
4578  12.763829 4.401945
4579  12.760206 4.405568
4580  12.760206 4.409191
4581  12.756583 4.412814
4582  12.756583 4.416437
4583  12.752960 4.420060
4584  12.752960 4.423683
4585  12.749337 4.427306
4586  12.749337 4.430929
4587  12.745714 4.434552
4588  12.745714 4.438175
4589  12.742091 4.441798
4590  12.742091 4.445421
4591  12.738468 4.449044
4592  12.738468 4.452667
4593  12.738468 4.456290
4594  12.738468 4.459913
4595  12.738468 4.463536
4596  12.738468 4.467159
4597  12.738468 4.470782
4598  12.738468 4.474405
4599  12.738468 4.478028
4600  12.738468 4.481651
4601  12.738468 4.485274
4602  12.738468 4.488897
4603  12.738468 4.492520
4604  12.738468 4.496143
4605  12.738468 4.499766
4606  12.738468 4.503389
4607  12.738468 4.507012
4608  12.738468 4.510635
4609  12.738468 4.514258
4610  12.738468 4.517881
4611  12.738468 4.521504
4612  12.738468 4.525127
4613  12.738468 4.528750
4614  12.742091 4.532373
4615  12.742091 4.535996
4616  12.745714 4.539619
4617  12.745714 4.543242
4618  12.745714 4.546865
4619  12.745714 4.550488
4620  12.745714 4.554111
4621  12.745714 4.557734
4622  12.745714 4.561357
4623  12.745714 4.564980
4624  12.745714 4.568603
4625  12.745714 4.572226
4626  12.745714 4.575849
4627  12.745714 4.579472
4628  12.745714 4.583095
4629  12.745714 4.586718
4630  12.745714 4.590341
4631  12.745714 4.593964
4632  12.745714 4.597587
4633  12.745714 4.601210
4634  12.745714 4.604833
4635  12.745714 4.608456
4636  12.745714 4.612079
4637  12.745714 4.615702
4638  12.745714 4.619325
4639  12.745714 4.622948
4640  12.749337 4.626571
4641  12.749337 4.630194
4642  12.752960 4.633817
4643  12.752960 4.637440
4644  12.756583 4.641063
4645  12.756583 4.644686
4646  12.756583 4.648309
4647  12.756583 4.651932
4648  12.756583 4.655555
4649  12.756583 4.659178
4650  12.752960 4.662801
4651  12.752960 4.666424
4652  12.749337 4.670047
4653  12.749337 4.673670
4654  12.745714 4.677293
4655  12.742091 4.680916
4656  12.742091 4.684539
4657  12.738468 4.688162
4658  12.734845 4.691785
4659  12.734845 4.695408
4660  12.731222 4.699031
4661  12.731222 4.702654
4662  12.727599 4.706277
4663  12.727599 4.709900
4664  12.723976 4.713523
4665  12.723976 4.717146
4666  12.720353 4.720769
4667  12.720353 4.724392
4668  12.716730 4.728015
4669  12.716730 4.731638
4670  12.713107 4.735261
4671  12.713107 4.738884
4672  12.709484 4.742507
4673  12.709484 4.746130
4674  12.709484 4.749753
4675  12.709484 4.753376
4676  12.709484 4.756999
4677  12.709484 4.760622
4678  12.709484 4.764245
4679  12.709484 4.767868
4680  12.709484 4.771491
4681  12.709484 4.775114
4682  12.709484 4.778737
4683  12.709484 4.782360
4684  12.709484 4.785983
4685  12.709484 4.789606
4686  12.709484 4.793229
4687  12.709484 4.796852
4688  12.709484 4.800475
4689  12.709484 4.804098
4690  12.709484 4.807721
4691  12.709484 4.811344
4692  12.709484 4.814967
4693  12.709484 4.818590
4694  12.709484 4.822213
4695  12.709484 4.825836
4696  12.709484 4.829459
4697  12.709484 4.833082
4698  12.713107 4.836705
4699  12.713107 4.840328
4700  12.713107 4.843951
4701  12.713107 4.847574
4702  12.713107 4.851197
4703  12.716730 4.854820
4704  12.716730 4.858443
4705  12.716730 4.862066
4706  12.716730 4.865689
4707  12.716730 4.869312
4708  12.720353 4.872935
4709  12.720353 4.876558
4710  12.723976 4.880181
4711  12.723976 4.883804
4712  12.727599 4.887427
4713  12.727599 4.891050
4714  12.731222 4.894673
4715  12.731222 4.898296
4716  12.734845 4.901919
4717  12.734845 4.905542
4718  12.738468 4.909165
4719  12.738468 4.912788
4720  12.742091 4.916411
4721  12.745714 4.920034
4722  12.749337 4.923657
4723  12.752960 4.927280
4724  12.756583 4.930903
4725  12.760206 4.934526
4726  12.763829 4.938149
4727  12.767452 4.941772
4728  12.771075 4.941772
4729  12.771075 4.945395
4730  12.771075 4.949018
4731  12.771075 4.952641
4732  12.771075 4.956264
4733  12.771075 4.959887
4734  12.771075 4.963510
4735  12.771075 4.967133
4736  12.771075 4.970756
4737  12.771075 4.974379
4738  12.771075 4.978002
4739  12.771075 4.981625
4740  12.774698 4.985248
4741  12.774698 4.988871
4742  12.778321 4.992494
4743  12.778321 4.996117
4744  12.781944 4.999740
4745  12.781944 5.003363
4746  12.785567 5.006986
4747  12.785567 5.010609
4748  12.789190 5.014232
4749  12.789190 5.017855
4750  12.792813 5.021478
4751  12.792813 5.025101
4752  12.796436 5.028724
4753  12.800059 5.032347
4754  12.803682 5.035970
4755  12.807305 5.035970
4756  12.810928 5.039593
4757  12.814551 5.043216
4758  12.818174 5.043216
4759  12.821797 5.046839
4760  12.825420 5.050462
4761  12.829043 5.054085
4762  12.832666 5.057708
4763  12.836289 5.061331
4764  12.836289 5.064954
4765  12.839912 5.068577
4766  12.839912 5.072200
4767  12.843535 5.075823
4768  12.843535 5.079446
4769  12.843535 5.083069
4770  12.843535 5.086692
4771  12.843535 5.090315
4772  12.843535 5.093938
4773  12.843535 5.097561
4774  12.839912 5.101184
4775  12.839912 5.104807
4776  12.839912 5.108430
4777  12.839912 5.112053
4778  12.839912 5.115676
4779  12.839912 5.119299
4780  12.839912 5.122922
4781  12.839912 5.126545
4782  12.839912 5.130168
4783  12.839912 5.133791
4784  12.839912 5.137414
4785  12.839912 5.141037
4786  12.839912 5.144660
4787  12.839912 5.148283
4788  12.839912 5.151906
4789  12.839912 5.155529
4790  12.839912 5.159152
4791  12.839912 5.162775
4792  12.839912 5.166398
4793  12.839912 5.170021
4794  12.839912 5.173644
4795  12.839912 5.177267
4796  12.839912 5.180890
4797  12.839912 5.184513
4798  12.839912 5.188136
4799  12.839912 5.191759
4800  12.839912 5.195382
4801  12.843535 5.199005
4802  12.843535 5.202628
4803  12.847158 5.206251
4804  12.847158 5.209874
4805  12.850781 5.213497
4806  12.850781 5.217120
4807  12.854404 5.220743
4808  12.854404 5.224366
4809  12.854404 5.227989
4810  12.854404 5.231612
4811  12.858027 5.235235
4812  12.858027 5.238858
4813  12.858027 5.242481
4814  12.861650 5.246104
4815  12.861650 5.249727
4816  12.861650 5.253350
4817  12.861650 5.256973
4818  12.861650 5.260596
4819  12.861650 5.264219
4820  12.865273 5.267842
4821  12.865273 5.271465
4822  12.868896 5.275088
4823  12.868896 5.278711
4824  12.872519 5.282334
4825  12.872519 5.285957
4826  12.876142 5.289580
4827  12.876142 5.293203
4828  12.879765 5.296826
4829  12.879765 5.300449
4830  12.883388 5.304072
4831  12.883388 5.307695
4832  12.887011 5.311318
4833  12.890634 5.314941
4834  12.894257 5.318564
4835  12.897880 5.318564
4836  12.901503 5.322187
4837  12.905126 5.322187
4838  12.908749 5.325810
4839  12.912372 5.325810
4840  12.915995 5.329433
4841  12.919618 5.329433
4842  12.923241 5.333056
4843  12.926864 5.336679
4844  12.930487 5.340302
4845  12.934110 5.340302
4846  12.934110 5.343925
4847  12.934110 5.347548
4848  12.934110 5.351171
4849  12.930487 5.354794
4850  12.930487 5.358417
4851  12.926864 5.362040
4852  12.926864 5.365663
4853  12.926864 5.369286
4854  12.926864 5.372909
4855  12.923241 5.376532
4856  12.923241 5.380155
4857  12.923241 5.383778
4858  12.923241 5.387401
4859  12.923241 5.391024
4860  12.919618 5.394647
4861  12.915995 5.394647
4862  12.912372 5.398270
4863  12.908749 5.398270
4864  12.905126 5.398270
4865  12.901503 5.401893
4866  12.897880 5.401893
4867  12.894257 5.405516
4868  12.890634 5.405516
4869  12.887011 5.409139
4870  12.883388 5.409139
4871  12.879765 5.412762
4872  12.876142 5.412762
4873  12.872519 5.416385
4874  12.868896 5.416385
4875  12.865273 5.420008
4876  12.861650 5.420008
4877  12.858027 5.423631
4878  12.854404 5.427254
4879  12.850781 5.430877
4880  12.847158 5.434500
4881  12.847158 5.438123
4882  12.843535 5.441746
4883  12.843535 5.445369
4884  12.839912 5.448992
4885  12.836289 5.452615
4886  12.832666 5.452615
4887  12.829043 5.456238
4888  12.825420 5.456238
4889  12.821797 5.459861
4890  12.818174 5.459861
4891  12.814551 5.463484
4892  12.814551 5.467107
4893  12.810928 5.470730
4894  12.810928 5.474353
4895  12.807305 5.477976
4896  12.807305 5.481599
4897  12.803682 5.485222
4898  12.803682 5.488845
4899  12.800059 5.492468
4900  12.800059 5.496091
4901  12.796436 5.499714
4902  12.796436 5.503337
4903  12.792813 5.506960
4904  12.792813 5.510583
4905  12.792813 5.514206
4906  12.792813 5.517829
4907  12.792813 5.521452
4908  12.792813 5.525075
4909  12.792813 5.528698
4910  12.792813 5.532321
4911  12.792813 5.535944
4912  12.792813 5.539567
4913  12.792813 5.543190
4914  12.792813 5.546813
4915  12.792813 5.550436
4916  12.792813 5.554059
4917  12.792813 5.557682
4918  12.792813 5.561305
4919  12.792813 5.564928
4920  12.792813 5.568551
4921  12.792813 5.572174
4922  12.792813 5.575797
4923  12.792813 5.579420
4924  12.792813 5.583043
4925  12.792813 5.586666
4926  12.792813 5.590289
4927  12.792813 5.593912
4928  12.796436 5.597535
4929  12.796436 5.601158
4930  12.800059 5.604781
4931  12.800059 5.608404
4932  12.803682 5.612027
4933  12.803682 5.615650
4934  12.807305 5.619273
4935  12.807305 5.622896
4936  12.810928 5.626519
4937  12.810928 5.630142
4938  12.810928 5.633765
4939  12.810928 5.637388
4940  12.814551 5.641011
4941  12.814551 5.644634
4942  12.818174 5.648257
4943  12.818174 5.651880
4944  12.821797 5.655503
4945  12.821797 5.659126
4946  12.825420 5.662749
4947  12.825420 5.666372
4948  12.829043 5.669995
4949  12.829043 5.673618
4950  12.832666 5.677241
4951  12.832666 5.680864
4952  12.836289 5.684487
4953  12.832666 5.688110
4954  12.829043 5.691733
4955  12.825420 5.695356
4956  12.821797 5.698979
4957  12.818174 5.702602
4958  12.814551 5.706225
4959  12.810928 5.709848
4960  12.807305 5.713471
4961  12.803682 5.717094
4962  12.803682 5.720717
4963  12.800059 5.724340
4964  12.796436 5.727963
4965  12.792813 5.727963
4966  12.789190 5.727963
4967  12.785567 5.727963
4968  12.781944 5.727963
4969  12.778321 5.727963
4970  12.774698 5.727963
4971  12.771075 5.727963
4972  12.767452 5.727963
4973  12.763829 5.727963
4974  12.760206 5.727963
4975  12.756583 5.727963
4976  12.752960 5.727963
4977  12.749337 5.731586
4978  12.745714 5.731586
4979  12.742091 5.735209
4980  12.738468 5.735209
4981  12.734845 5.738832
4982  12.731222 5.738832
4983  12.727599 5.742455
4984  12.723976 5.742455
4985  12.720353 5.746078
4986  12.716730 5.746078
4987  12.713107 5.749701
4988  12.709484 5.749701
4989  12.705861 5.753324
4990  12.705861 5.756947
4991  12.702238 5.760570
4992  12.702238 5.764193
4993  12.698615 5.767816
4994  12.698615 5.771439
4995  12.694992 5.775062
4996  12.694992 5.778685
4997  12.691369 5.782308
4998  12.691369 5.785931
4999  12.687746 5.789554
5000  12.687746 5.793177
5001  12.684123 5.796800
5002  12.684123 5.800423
5003  12.684123 5.804046
5004  12.684123 5.807669
5005  12.684123 5.811292
5006  12.684123 5.814915
5007  12.684123 5.818538
5008  12.684123 5.822161
5009  12.684123 5.825784
5010  12.684123 5.829407
5011  12.684123 5.833030
5012  12.684123 5.836653
5013  12.684123 5.840276
5014  12.684123 5.843899
5015  12.684123 5.847522
5016  12.684123 5.851145
5017  12.684123 5.854768
5018  12.684123 5.858391
5019  12.684123 5.862014
5020  12.684123 5.865637
5021  12.684123 5.869260
5022  12.684123 5.872883
5023  12.684123 5.876506
5024  12.684123 5.880129
5025  12.684123 5.883752
5026  12.684123 5.887375
5027  12.684123 5.890998
5028  12.684123 5.894621
5029  12.684123 5.898244
5030  12.684123 5.901867
5031  12.684123 5.905490
5032  12.684123 5.909113
5033  12.684123 5.912736
5034  12.684123 5.916359
5035  12.684123 5.919982
5036  12.684123 5.923605
5037  12.684123 5.927228
5038  12.684123 5.930851
5039  12.684123 5.934474
5040  12.687746 5.938097
5041  12.687746 5.941720
5042  12.691369 5.945343
5043  12.691369 5.948966
5044  12.694992 5.952589
5045  12.694992 5.956212
5046  12.698615 5.959835
5047  12.698615 5.963458
5048  12.702238 5.967081
5049  12.702238 5.970704
5050  12.705861 5.974327
5051  12.705861 5.977950
5052  12.709484 5.981573
5053  12.713107 5.985196
5054  12.716730 5.988819
5055  12.720353 5.988819
5056  12.720353 5.992442
5057  12.720353 5.996065
5058  12.720353 5.999688
5059  12.720353 6.003311
5060  12.720353 6.006934
5061  12.720353 6.010557
5062  12.720353 6.014180
5063  12.720353 6.017803
5064  12.720353 6.021426
5065  12.720353 6.025049
5066  12.720353 6.028672
5067  12.720353 6.032295
5068  12.720353 6.035918
5069  12.720353 6.039541
5070  12.720353 6.043164
5071  12.720353 6.046787
5072  12.720353 6.050410
5073  12.720353 6.054033
5074  12.723976 6.057656
5075  12.723976 6.061279
5076  12.727599 6.064902
5077  12.727599 6.068525
5078  12.731222 6.072148
5079  12.731222 6.075771
5080  12.734845 6.079394
5081  12.734845 6.083017
5082  12.738468 6.086640
5083  12.738468 6.090263
5084  12.742091 6.093886
5085  12.742091 6.097509
5086  12.742091 6.101132
5087  12.742091 6.104755
5088  12.742091 6.108378
5089  12.742091 6.112001
5090  12.742091 6.115624
5091  12.742091 6.119247
5092  12.742091 6.122870
5093  12.742091 6.126493
5094  12.742091 6.130116
5095  12.742091 6.133739
5096  12.742091 6.137362
5097  12.745714 6.140985
5098  12.745714 6.144608
5099  12.749337 6.148231
5100  12.749337 6.151854
5101  12.752960 6.155477
5102  12.752960 6.159100
5103  12.756583 6.162723
5104  12.756583 6.166346
5105  12.760206 6.169969
5106  12.760206 6.173592
5107  12.763829 6.177215
5108  12.763829 6.180838
5109  12.767452 6.184461
5110  12.771075 6.184461
5111  12.774698 6.188084
5112  12.778321 6.188084
5113  12.781944 6.191707
5114  12.785567 6.191707
5115  12.789190 6.195330
5116  12.792813 6.195330
5117  12.796436 6.198953
5118  12.800059 6.198953
5119  12.803682 6.202576
5120  12.807305 6.202576
5121  12.810928 6.206199
5122  12.814551 6.206199
5123  12.818174 6.206199
5124  12.821797 6.206199
5125  12.825420 6.209822
5126  12.829043 6.213445
5127  12.832666 6.217068
5128  12.836289 6.220691
5129  12.839912 6.224314
5130  12.843535 6.227937
5131  12.847158 6.231560
5132  12.850781 6.235183
5133  12.854404 6.238806
5134  12.854404 6.242429
5135  12.858027 6.246052
5136  12.861650 6.249675
5137  12.861650 6.253298
5138  12.865273 6.256921
5139  12.868896 6.256921
5140  12.872519 6.260544
5141  12.876142 6.260544
5142  12.879765 6.264167
5143  12.883388 6.264167
5144  12.887011 6.267790
5145  12.890634 6.267790
5146  12.894257 6.271413
5147  12.897880 6.271413
5148  12.901503 6.275036
5149  12.905126 6.275036
5150  12.908749 6.278659
5151  12.912372 6.278659
5152  12.915995 6.278659
5153  12.919618 6.282282
5154  12.923241 6.285905
5155  12.926864 6.289528
5156  12.930487 6.293151
5157  12.934110 6.296774
5158  12.937733 6.300397
5159  12.941356 6.304020
5160  12.944979 6.307643
5161  12.948602 6.311266
5162  12.948602 6.314889
5163  12.952225 6.318512
5164  12.952225 6.322135
5165  12.955848 6.325758
5166  12.955848 6.329381
5167  12.959471 6.333004
5168  12.959471 6.336627
5169  12.963094 6.340250
5170  12.963094 6.343873
5171  12.966717 6.347496
5172  12.966717 6.351119
5173  12.970340 6.354742
5174  12.973963 6.358365
5175  12.977586 6.361988
5176  12.981209 6.365611
5177  12.984832 6.369234
5178  12.984832 6.372857
5179  12.984832 6.376480
5180  12.984832 6.380103
5181  12.984832 6.383726
5182  12.988455 6.387349
5183  12.988455 6.390972
5184  12.992078 6.394595
5185  12.992078 6.398218
5186  12.995701 6.401841
5187  12.995701 6.405464
5188  12.999324 6.409087
5189  12.999324 6.412710
5190  13.002947 6.416333
5191  13.002947 6.419956
5192  13.006570 6.423579
5193  13.006570 6.427202
5194  13.010193 6.430825
5195  13.013816 6.434448
5196  13.017439 6.438071
5197  13.021062 6.441694
5198  13.024685 6.445317
5199  13.028308 6.448940
5200  13.028308 6.452563
5201  13.028308 6.456186
5202  13.028308 6.459809
5203  13.028308 6.463432
5204  13.028308 6.467055
5205  13.028308 6.470678
5206  13.028308 6.474301
5207  13.028308 6.477924
5208  13.028308 6.481547
5209  13.028308 6.485170
5210  13.028308 6.488793
5211  13.028308 6.492416
5212  13.028308 6.496039
5213  13.028308 6.499662
5214  13.028308 6.503285
5215  13.028308 6.506908
5216  13.028308 6.510531
5217  13.028308 6.514154
5218  13.028308 6.517777
5219  13.028308 6.521400
5220  13.028308 6.525023
5221  13.028308 6.528646
5222  13.028308 6.532269
5223  13.028308 6.535892
5224  13.028308 6.539515
5225  13.028308 6.543138
5226  13.028308 6.546761
5227  13.028308 6.550384
5228  13.028308 6.554007
5229  13.028308 6.557630
5230  13.028308 6.561253
5231  13.028308 6.564876
5232  13.028308 6.568499
5233  13.028308 6.572122
5234  13.028308 6.575745
5235  13.028308 6.579368
5236  13.028308 6.582991
5237  13.028308 6.586614
5238  13.028308 6.590237
5239  13.031931 6.593860
5240  13.031931 6.597483
5241  13.035554 6.601106
5242  13.035554 6.604729
5243  13.039177 6.608352
5244  13.039177 6.611975
5245  13.042800 6.615598
5246  13.042800 6.619221
5247  13.046423 6.622844
5248  13.046423 6.626467
5249  13.050046 6.630090
5250  13.050046 6.633713
5251  13.053669 6.637336
5252  13.057292 6.637336
5253  13.060915 6.640959
5254  13.064538 6.640959
5255  13.068161 6.644582
5256  13.071784 6.644582
5257  13.075407 6.648205
5258  13.079030 6.648205
5259  13.082653 6.651828
5260  13.086276 6.651828
5261  13.086276 6.655451
5262  13.086276 6.659074
5263  13.086276 6.662697
5264  13.086276 6.666320
5265  13.086276 6.669943
5266  13.086276 6.673566
5267  13.086276 6.677189
5268  13.086276 6.680812
5269  13.086276 6.684435
5270  13.086276 6.688058
5271  13.086276 6.691681
5272  13.086276 6.695304
5273  13.086276 6.698927
5274  13.086276 6.702550
5275  13.086276 6.706173
5276  13.082653 6.709796
5277  13.079030 6.713419
5278  13.075407 6.717042
5279  13.071784 6.720665
5280  13.068161 6.724288
5281  13.064538 6.724288
5282  13.060915 6.724288
5283  13.057292 6.724288
5284  13.053669 6.727911
5285  13.050046 6.727911
5286  13.046423 6.731534
5287  13.042800 6.731534
5288  13.039177 6.735157
5289  13.035554 6.735157
5290  13.031931 6.738780
5291  13.028308 6.738780
5292  13.024685 6.742403
5293  13.021062 6.742403
5294  13.017439 6.746026
5295  13.013816 6.746026
5296  13.010193 6.749649
5297  13.010193 6.753272
5298  13.006570 6.756895
5299  13.006570 6.760518
5300  13.002947 6.764141
5301  13.002947 6.767764
5302  12.999324 6.771387
5303  12.999324 6.775010
5304  12.995701 6.778633
5305  12.995701 6.782256
5306  12.992078 6.785879
5307  12.992078 6.789502
5308  12.988455 6.793125
5309  12.988455 6.796748
5310  12.988455 6.800371
5311  12.988455 6.803994
5312  12.988455 6.807617
5313  12.988455 6.811240
5314  12.988455 6.814863
5315  12.988455 6.818486
5316  12.988455 6.822109
5317  12.988455 6.825732
5318  12.988455 6.829355
5319  12.988455 6.832978
5320  12.988455 6.836601
5321  12.988455 6.840224
5322  12.988455 6.843847
5323  12.988455 6.847470
5324  12.988455 6.851093
5325  12.988455 6.854716
5326  12.988455 6.858339
5327  12.988455 6.861962
5328  12.988455 6.865585
5329  12.988455 6.869208
5330  12.988455 6.872831
5331  12.988455 6.876454
5332  12.988455 6.880077
5333  12.988455 6.883700
5334  12.988455 6.887323
5335  12.988455 6.890946
5336  12.988455 6.894569
5337  12.992078 6.898192
5338  12.992078 6.901815
5339  12.995701 6.905438
5340  12.995701 6.909061
5341  12.999324 6.912684
5342  12.999324 6.916307
5343  13.002947 6.919930
5344  13.002947 6.923553
5345  13.006570 6.927176
5346  13.006570 6.930799
5347  13.010193 6.934422
5348  13.010193 6.938045
5349  13.013816 6.941668
5350  13.017439 6.941668
5351  13.021062 6.945291
5352  13.024685 6.945291
5353  13.028308 6.948914
5354  13.031931 6.948914
5355  13.035554 6.952537
5356  13.039177 6.952537
5357  13.042800 6.956160
5358  13.046423 6.956160
5359  13.050046 6.959783
5360  13.053669 6.959783
5361  13.057292 6.963406
5362  13.060915 6.963406
5363  13.064538 6.967029
5364  13.068161 6.967029
5365  13.071784 6.970652
5366  13.075407 6.970652
5367  13.079030 6.974275
5368  13.082653 6.974275
5369  13.086276 6.977898
5370  13.089899 6.977898
5371  13.093522 6.977898
5372  13.097145 6.977898
5373  13.100768 6.977898
5374  13.104391 6.977898
5375  13.108014 6.977898
5376  13.111637 6.977898
5377  13.115260 6.977898
5378  13.118883 6.977898
5379  13.122506 6.977898
5380  13.126129 6.977898
5381  13.129752 6.977898
5382  13.133375 6.977898
5383  13.136998 6.977898
5384  13.140621 6.977898
5385  13.144244 6.977898
5386  13.147867 6.977898
5387  13.151490 6.977898
5388  13.155113 6.977898
5389  13.158736 6.977898
5390  13.162359 6.977898
5391  13.165982 6.977898
5392  13.169605 6.974275
5393  13.173228 6.974275
5394  13.176851 6.970652
5395  13.180474 6.970652
5396  13.184097 6.967029
5397  13.187720 6.967029
5398  13.191343 6.963406
5399  13.194966 6.963406
5400  13.198589 6.959783
5401  13.202212 6.959783
5402  13.205835 6.956160
5403  13.209458 6.956160
5404  13.213081 6.952537
5405  13.213081 6.948914
5406  13.216704 6.945291
5407  13.216704 6.941668
5408  13.220327 6.938045
5409  13.220327 6.934422
5410  13.223950 6.930799
5411  13.223950 6.927176
5412  13.227573 6.923553
5413  13.227573 6.919930
5414  13.231196 6.916307
5415  13.231196 6.912684
5416  13.234819 6.909061
5417  13.238442 6.905438
5418  13.242065 6.905438
5419  13.245688 6.901815
5420  13.249311 6.901815
5421  13.252934 6.898192
5422  13.256557 6.894569
5423  13.260180 6.890946
5424  13.263803 6.887323
5425  13.267426 6.883700
5426  13.271049 6.880077
5427  13.274672 6.876454
5428  13.278295 6.872831
5429  13.281918 6.872831
5430  13.285541 6.872831
5431  13.289164 6.869208
5432  13.292787 6.869208
5433  13.296410 6.865585
5434  13.300033 6.865585
5435  13.303656 6.861962
5436  13.307279 6.861962
5437  13.310902 6.861962
5438  13.314525 6.861962
5439  13.318148 6.861962
5440  13.321771 6.861962
5441  13.325394 6.861962
5442  13.329017 6.861962
5443  13.332640 6.865585
5444  13.336263 6.865585
5445  13.339886 6.865585
5446  13.343509 6.869208
5447  13.347132 6.869208
5448  13.350755 6.872831
5449  13.354378 6.872831
5450  13.358001 6.876454
5451  13.361624 6.876454
5452  13.365247 6.880077
5453  13.368870 6.880077
5454  13.372493 6.880077
5455  13.376116 6.883700
5456  13.379739 6.887323
5457  13.383362 6.887323
5458  13.386985 6.890946
5459  13.390608 6.894569
5460  13.394231 6.898192
5461  13.394231 6.901815
5462  13.397854 6.905438
5463  13.401477 6.909061
5464  13.401477 6.912684
5465  13.405100 6.916307
5466  13.405100 6.919930
5467  13.408723 6.923553
5468  13.408723 6.927176
5469  13.412346 6.930799
5470  13.412346 6.934422
5471  13.415969 6.938045
5472  13.415969 6.941668
5473  13.419592 6.945291
5474  13.423215 6.948914
5475  13.423215 6.952537
5476  13.423215 6.956160
5477  13.423215 6.959783
5478  13.423215 6.963406
5479  13.423215 6.967029
5480  13.423215 6.970652
5481  13.423215 6.974275
5482  13.423215 6.977898
5483  13.423215 6.981521
5484  13.423215 6.985144
5485  13.423215 6.988767
5486  13.426838 6.992390
5487  13.426838 6.996013
5488  13.430461 6.999636
5489  13.430461 7.003259
5490  13.434084 7.006882
5491  13.434084 7.010505
5492  13.437707 7.014128
5493  13.437707 7.017751
5494  13.441330 7.021374
5495  13.441330 7.024997
5496  13.444953 7.028620
5497  13.444953 7.032243
5498  13.448576 7.035866
5499  13.452199 7.035866
5500  13.455822 7.039489
5501  13.459445 7.039489
5502  13.463068 7.043112
5503  13.466691 7.043112
5504  13.470314 7.046735
5505  13.473937 7.046735
5506  13.477560 7.050358
5507  13.481183 7.050358
5508  13.484806 7.053981
5509  13.488429 7.053981
5510  13.492052 7.057604
5511  13.495675 7.057604
5512  13.499298 7.057604
5513  13.502921 7.061227
5514  13.506544 7.064850
5515  13.510167 7.068473
5516  13.513790 7.072096
5517  13.513790 7.075719
5518  13.517413 7.079342
5519  13.521036 7.079342
5520  13.524659 7.082965
5521  13.528282 7.082965
5522  13.531905 7.086588
5523  13.535528 7.086588
5524  13.539151 7.090211
5525  13.542774 7.090211
5526  13.546397 7.093834
5527  13.550020 7.093834
5528  13.553643 7.097457
5529  13.557266 7.097457
5530  13.560889 7.101080
5531  13.564512 7.101080
5532  13.568135 7.101080
5533  13.571758 7.101080
5534  13.575381 7.101080
5535  13.579004 7.101080
5536  13.582627 7.101080
5537  13.586250 7.101080
5538  13.589873 7.101080
5539  13.593496 7.101080
5540  13.597119 7.101080
5541  13.600742 7.101080
5542  13.604365 7.101080
5543  13.607988 7.101080
5544  13.611611 7.101080
5545  13.615234 7.101080
5546  13.618857 7.101080
5547  13.622480 7.101080
5548  13.626103 7.104703
5549  13.629726 7.104703
5550  13.633349 7.108326
5551  13.636972 7.111949
5552  13.640595 7.115572
5553  13.640595 7.119195
5554  13.644218 7.122818
5555  13.644218 7.126441
5556  13.647841 7.130064
5557  13.647841 7.133687
5558  13.651464 7.137310
5559  13.651464 7.140933
5560  13.655087 7.144556
5561  13.655087 7.148179
5562  13.658710 7.151802
5563  13.658710 7.155425
5564  13.662333 7.159048
5565  13.662333 7.162671
5566  13.665956 7.166294
5567  13.669579 7.166294
5568  13.673202 7.169917
5569  13.676825 7.169917
5570  13.680448 7.173540
5571  13.684071 7.173540
5572  13.687694 7.177163
5573  13.691317 7.177163
5574  13.694940 7.180786
5575  13.698563 7.180786
5576  13.702186 7.184409
5577  13.705809 7.184409
5578  13.709432 7.188032
5579  13.713055 7.188032
5580  13.716678 7.188032
5581  13.720301 7.188032
5582  13.723924 7.188032
5583  13.727547 7.188032
5584  13.731170 7.188032
5585  13.734793 7.191655
5586  13.738416 7.191655
5587  13.742039 7.195278
5588  13.745662 7.195278
5589  13.749285 7.198901
5590  13.749285 7.202524
5591  13.752908 7.206147
5592  13.756531 7.209770
5593  13.760154 7.213393
5594  13.763777 7.213393
5595  13.767400 7.217016
5596  13.771023 7.217016
5597  13.774646 7.220639
5598  13.778269 7.220639
5599  13.781892 7.224262
5600  13.785515 7.224262
5601  13.789138 7.227885
5602  13.792761 7.227885
5603  13.796384 7.231508
5604  13.800007 7.231508
5605  13.800007 7.235131
5606  13.800007 7.238754
5607  13.803630 7.242377
5608  13.803630 7.246000
5609  13.803630 7.249623
5610  13.803630 7.253246
5611  13.803630 7.256869
5612  13.803630 7.260492
5613  13.803630 7.264115
5614  13.803630 7.267738
5615  13.807253 7.271361
5616  13.807253 7.274984
5617  13.810876 7.278607
5618  13.810876 7.282230
5619  13.814499 7.285853
5620  13.814499 7.289476
5621  13.818122 7.293099
5622  13.818122 7.296722
5623  13.821745 7.300345
5624  13.821745 7.303968
5625  13.825368 7.307591
5626  13.825368 7.311214
5627  13.828991 7.314837
5628  13.832614 7.318460
5629  13.836237 7.318460
5630  13.839860 7.322083
5631  13.843483 7.325706
5632  13.847106 7.325706
5633  13.850729 7.329329
5634  13.854352 7.329329
5635  13.857975 7.332952
5636  13.861598 7.332952
5637  13.865221 7.336575
5638  13.868844 7.340198
5639  13.872467 7.343821
5640  13.876090 7.343821
5641  13.879713 7.347444
5642  13.883336 7.351067
5643  13.886959 7.354690
5644  13.890582 7.358313
5645  13.894205 7.361936
5646  13.897828 7.365559
5647  13.901451 7.369182
5648  13.905074 7.372805
5649  13.908697 7.376428
5650  13.912320 7.380051
5651  13.915943 7.383674
5652  13.919566 7.387297
5653  13.919566 7.390920
5654  13.923189 7.394543
5655  13.926812 7.398166
5656  13.930435 7.401789
5657  13.934058 7.405412
5658  13.937681 7.409035
5659  13.937681 7.412658
5660  13.937681 7.416281
5661  13.937681 7.419904
5662  13.937681 7.423527
5663  13.937681 7.427150
5664  13.937681 7.430773
5665  13.937681 7.434396
5666  13.937681 7.438019
5667  13.937681 7.441642
5668  13.937681 7.445265
5669  13.937681 7.448888
5670  13.937681 7.452511
5671  13.937681 7.456134
5672  13.937681 7.459757
5673  13.937681 7.463380
5674  13.937681 7.467003
5675  13.937681 7.470626
5676  13.937681 7.474249
5677  13.937681 7.477872
5678  13.937681 7.481495
5679  13.937681 7.485118
5680  13.937681 7.488741
5681  13.937681 7.492364
5682  13.937681 7.495987
5683  13.934058 7.499610
5684  13.930435 7.503233
5685  13.926812 7.506856
5686  13.923189 7.510479
5687  13.919566 7.514102
5688  13.915943 7.517725
5689  13.912320 7.521348
5690  13.908697 7.524971
5691  13.905074 7.528594
5692  13.901451 7.532217
5693  13.897828 7.535840
5694  13.894205 7.539463
5695  13.890582 7.543086
5696  13.886959 7.546709
5697  13.886959 7.550332
5698  13.883336 7.553955
5699  13.883336 7.557578
5700  13.879713 7.561201
5701  13.879713 7.564824
5702  13.876090 7.568447
5703  13.876090 7.572070
5704  13.872467 7.575693
5705  13.872467 7.579316
5706  13.868844 7.582939
5707  13.868844 7.586562
5708  13.865221 7.590185
5709  13.865221 7.593808
5710  13.865221 7.597431
5711  13.865221 7.601054
5712  13.865221 7.604677
5713  13.865221 7.608300
5714  13.865221 7.611923
5715  13.865221 7.615546
5716  13.865221 7.619169
5717  13.865221 7.622792
5718  13.865221 7.626415
5719  13.865221 7.630038
5720  13.865221 7.633661
5721  13.865221 7.637284
5722  13.865221 7.640907
5723  13.865221 7.644530
5724  13.865221 7.648153
5725  13.865221 7.651776
5726  13.865221 7.655399
5727  13.865221 7.659022
5728  13.865221 7.662645
5729  13.865221 7.666268
5730  13.865221 7.669891
5731  13.865221 7.673514
5732  13.865221 7.677137
5733  13.865221 7.680760
5734  13.865221 7.684383
5735  13.865221 7.688006
5736  13.865221 7.691629
5737  13.865221 7.695252
5738  13.865221 7.698875
5739  13.865221 7.702498
5740  13.865221 7.706121
5741  13.861598 7.709744
5742  13.857975 7.713367
5743  13.854352 7.716990
5744  13.850729 7.720613
5745  13.847106 7.724236
5746  13.843483 7.727859
5747  13.839860 7.731482
5748  13.836237 7.735105
5749  13.832614 7.738728
5750  13.828991 7.742351
5751  13.825368 7.745974
5752  13.821745 7.749597
5753  13.818122 7.753220
5754  13.814499 7.756843
5755  13.810876 7.756843
5756  13.807253 7.760466
5757  13.803630 7.760466
5758  13.800007 7.764089
5759  13.796384 7.764089
5760  13.792761 7.767712
5761  13.789138 7.767712
5762  13.785515 7.771335
5763  13.781892 7.771335
5764  13.778269 7.774958
5765  13.774646 7.774958
5766  13.771023 7.778581
5767  13.767400 7.778581
5768  13.763777 7.782204
5769  13.760154 7.782204
5770  13.756531 7.785827
5771  13.752908 7.789450
5772  13.749285 7.793073
5773  13.745662 7.793073
5774  13.742039 7.793073
5775  13.738416 7.793073
5776  13.734793 7.793073
5777  13.731170 7.793073
5778  13.727547 7.796696
5779  13.723924 7.796696
5780  13.720301 7.800319
5781  13.716678 7.800319
5782  13.713055 7.803942
5783  13.709432 7.803942
5784  13.705809 7.807565
5785  13.702186 7.807565
5786  13.698563 7.811188
5787  13.694940 7.811188
5788  13.691317 7.814811
5789  13.687694 7.814811
5790  13.684071 7.818434
5791  13.684071 7.822057
5792  13.680448 7.825680
5793  13.680448 7.829303
5794  13.676825 7.832926
5795  13.676825 7.836549
5796  13.673202 7.840172
5797  13.673202 7.843795
5798  13.669579 7.847418
5799  13.669579 7.851041
5800  13.665956 7.854664
5801  13.665956 7.858287
5802  13.662333 7.861910
5803  13.662333 7.865533
5804  13.662333 7.869156
5805  13.662333 7.872779
5806  13.662333 7.876402
5807  13.662333 7.880025
5808  13.662333 7.883648
5809  13.662333 7.887271
5810  13.662333 7.890894
5811  13.662333 7.894517
5812  13.662333 7.898140
5813  13.662333 7.901763
5814  13.662333 7.905386
5815  13.662333 7.909009
5816  13.662333 7.912632
5817  13.662333 7.916255
5818  13.662333 7.919878
5819  13.662333 7.923501
5820  13.662333 7.927124
5821  13.658710 7.930747
5822  13.658710 7.934370
5823  13.658710 7.937993
5824  13.658710 7.941616
5825  13.658710 7.945239
5826  13.658710 7.948862
5827  13.658710 7.952485
5828  13.658710 7.956108
5829  13.658710 7.959731
5830  13.658710 7.963354
5831  13.655087 7.966977
5832  13.655087 7.970600
5833  13.655087 7.974223
5834  13.655087 7.977846
5835  13.651464 7.981469
5836  13.651464 7.985092
5837  13.651464 7.988715
5838  13.651464 7.992338
5839  13.651464 7.995961
5840  13.651464 7.999584
5841  13.651464 8.003207
5842  13.651464 8.006830
5843  13.651464 8.010453
5844  13.651464 8.014076
5845  13.647841 8.017699
5846  13.644218 8.021322
5847  13.640595 8.024945
5848  13.636972 8.028568
5849  13.633349 8.028568
5850  13.629726 8.032191
5851  13.626103 8.035814
5852  13.622480 8.039437
5853  13.618857 8.043060
5854  13.615234 8.046683
5855  13.611611 8.046683
5856  13.607988 8.050306
5857  13.604365 8.053929
5858  13.600742 8.057552
5859  13.597119 8.061175
5860  13.593496 8.064798
5861  13.593496 8.068421
5862  13.589873 8.072044
5863  13.589873 8.075667
5864  13.586250 8.079290
5865  13.586250 8.082913
5866  13.582627 8.086536
5867  13.582627 8.090159
5868  13.579004 8.093782
5869  13.579004 8.097405
5870  13.575381 8.101028
5871  13.575381 8.104651
5872  13.571758 8.108274
5873  13.571758 8.111897
5874  13.571758 8.115520
5875  13.571758 8.119143
5876  13.571758 8.122766
5877  13.571758 8.126389
5878  13.571758 8.130012
5879  13.571758 8.133635
5880  13.571758 8.137258
5881  13.568135 8.140881
5882  13.568135 8.144504
5883  13.568135 8.148127
5884  13.564512 8.151750
5885  13.560889 8.155373
5886  13.557266 8.158996
5887  13.557266 8.162619
5888  13.553643 8.166242
5889  13.553643 8.169865
5890  13.550020 8.173488
5891  13.550020 8.177111
5892  13.546397 8.180734
5893  13.546397 8.184357
5894  13.542774 8.187980
5895  13.542774 8.191603
5896  13.539151 8.195226
5897  13.539151 8.198849
5898  13.535528 8.202472
5899  13.535528 8.206095
5900  13.535528 8.209718
5901  13.535528 8.213341
5902  13.531905 8.216964
5903  13.531905 8.220587
5904  13.528282 8.224210
5905  13.528282 8.227833
5906  13.524659 8.231456
5907  13.524659 8.235079
5908  13.524659 8.238702
5909  13.524659 8.242325
5910  13.524659 8.245948
5911  13.524659 8.249571
5912  13.524659 8.253194
5913  13.524659 8.256817
5914  13.524659 8.260440
5915  13.524659 8.264063
5916  13.524659 8.267686
5917  13.524659 8.271309
5918  13.524659 8.274932
5919  13.524659 8.278555
5920  13.524659 8.282178
5921  13.524659 8.285801
5922  13.524659 8.289424
5923  13.524659 8.293047
5924  13.521036 8.296670
5925  13.521036 8.300293
5926  13.521036 8.303916
5927  13.521036 8.307539
5928  13.521036 8.311162
5929  13.521036 8.314785
5930  13.517413 8.318408
5931  13.517413 8.322031
5932  13.517413 8.325654
5933  13.517413 8.329277
5934  13.513790 8.332900
5935  13.513790 8.336523
5936  13.510167 8.340146
5937  13.510167 8.343769
5938  13.510167 8.347392
5939  13.510167 8.351015
5940  13.510167 8.354638
5941  13.510167 8.358261
5942  13.510167 8.361884
5943  13.510167 8.365507
5944  13.510167 8.369130
5945  13.510167 8.372753
5946  13.510167 8.376376
5947  13.510167 8.379999
5948  13.506544 8.379999
5949  13.502921 8.379999
5950  13.499298 8.379999
5951  13.495675 8.379999
5952  13.492052 8.379999
5953  13.488429 8.379999
5954  13.484806 8.379999
5955  13.481183 8.379999
5956  13.477560 8.379999
5957  13.473937 8.379999
5958  13.470314 8.379999
5959  13.466691 8.379999
5960  13.463068 8.379999
5961  13.459445 8.379999
5962  13.455822 8.379999
5963  13.452199 8.379999
5964  13.448576 8.379999
5965  13.444953 8.379999
5966  13.441330 8.379999
5967  13.437707 8.379999
5968  13.434084 8.379999
5969  13.430461 8.379999
5970  13.426838 8.379999
5971  13.423215 8.379999
5972  13.419592 8.379999
5973  13.415969 8.379999
5974  13.412346 8.379999
5975  13.408723 8.379999
5976  13.405100 8.379999
5977  13.401477 8.379999
5978  13.397854 8.379999
5979  13.394231 8.379999
5980  13.390608 8.379999
5981  13.386985 8.379999
5982  13.383362 8.379999
5983  13.379739 8.379999
5984  13.376116 8.379999
5985  13.372493 8.379999
5986  13.368870 8.379999
5987  13.365247 8.379999
5988  13.361624 8.379999
5989  13.358001 8.379999
5990  13.354378 8.379999
5991  13.350755 8.379999
5992  13.347132 8.379999
5993  13.343509 8.379999
5994  13.339886 8.379999
5995  13.336263 8.379999
5996  13.332640 8.379999
5997  13.329017 8.379999
5998  13.325394 8.379999
5999  13.321771 8.379999
6000  13.318148 8.379999
6001  13.314525 8.379999
6002  13.310902 8.379999
6003  13.307279 8.379999
6004  13.303656 8.379999
6005  13.300033 8.379999
6006  13.296410 8.379999
6007  13.292787 8.379999
6008  13.289164 8.379999
6009  13.285541 8.379999
6010  13.281918 8.379999
6011  13.278295 8.379999
6012  13.274672 8.379999
6013  13.271049 8.379999
6014  13.267426 8.379999
6015  13.263803 8.379999
6016  13.260180 8.379999
6017  13.256557 8.379999
6018  13.252934 8.379999
6019  13.249311 8.379999
6020  13.245688 8.379999
6021  13.242065 8.379999
6022  13.238442 8.379999
6023  13.234819 8.379999
6024  13.231196 8.379999
6025  13.227573 8.379999
6026  13.223950 8.379999
6027  13.220327 8.379999
6028  13.216704 8.379999
6029  13.213081 8.379999
6030  13.209458 8.379999
6031  13.205835 8.379999
6032  13.202212 8.379999
6033  13.198589 8.379999
6034  13.194966 8.379999
6035  13.191343 8.379999
6036  13.187720 8.379999
6037  13.184097 8.379999
6038  13.180474 8.379999
6039  13.176851 8.379999
6040  13.173228 8.379999
6041  13.169605 8.379999
6042  13.165982 8.379999
6043  13.162359 8.379999
6044  13.158736 8.379999
6045  13.155113 8.379999
6046  13.151490 8.379999
6047  13.147867 8.379999
6048  13.144244 8.379999
6049  13.140621 8.379999
6050  13.136998 8.379999
6051  13.133375 8.379999
6052  13.129752 8.379999
6053  13.126129 8.379999
6054  13.122506 8.379999
6055  13.118883 8.379999
6056  13.115260 8.379999
6057  13.111637 8.379999
6058  13.108014 8.379999
6059  13.104391 8.379999
6060  13.100768 8.379999
6061  13.097145 8.379999
6062  13.093522 8.379999
6063  13.089899 8.379999
6064  13.086276 8.379999
6065  13.082653 8.379999
6066  13.079030 8.379999
6067  13.075407 8.379999
6068  13.071784 8.379999
6069  13.068161 8.379999
6070  13.064538 8.379999
6071  13.060915 8.379999
6072  13.057292 8.379999
6073  13.053669 8.379999
6074  13.050046 8.379999
6075  13.046423 8.379999
6076  13.042800 8.379999
6077  13.039177 8.379999
6078  13.035554 8.379999
6079  13.031931 8.379999
6080  13.028308 8.379999
6081  13.024685 8.379999
6082  13.021062 8.379999
6083  13.017439 8.379999
6084  13.013816 8.379999
6085  13.010193 8.379999
6086  13.006570 8.379999
6087  13.002947 8.379999
6088  12.999324 8.379999
6089  12.995701 8.379999
6090  12.992078 8.379999
6091  12.988455 8.379999
6092  12.984832 8.379999
6093  12.981209 8.379999
6094  12.977586 8.379999
6095  12.973963 8.379999
6096  12.970340 8.379999
6097  12.966717 8.379999
6098  12.963094 8.379999
6099  12.959471 8.379999
6100  12.955848 8.379999
6101  12.952225 8.379999
6102  12.948602 8.379999
6103  12.944979 8.379999
6104  12.941356 8.379999
6105  12.937733 8.379999
6106  12.934110 8.379999
6107  12.930487 8.379999
6108  12.926864 8.379999
6109  12.923241 8.379999
6110  12.919618 8.379999
6111  12.915995 8.379999
6112  12.912372 8.379999
6113  12.908749 8.379999
6114  12.905126 8.379999
6115  12.901503 8.379999
6116  12.897880 8.379999
6117  12.894257 8.379999
6118  12.890634 8.379999
6119  12.887011 8.379999
6120  12.883388 8.379999
6121  12.879765 8.379999
6122  12.876142 8.379999
6123  12.872519 8.379999
6124  12.868896 8.379999
6125  12.865273 8.379999
6126  12.861650 8.379999
6127  12.858027 8.379999
6128  12.854404 8.379999
6129  12.850781 8.379999
6130  12.847158 8.379999
6131  12.843535 8.379999
6132  12.839912 8.379999
6133  12.836289 8.379999
6134  12.832666 8.379999
6135  12.829043 8.379999
6136  12.825420 8.379999
6137  12.821797 8.379999
6138  12.818174 8.379999
6139  12.814551 8.379999
6140  12.810928 8.379999
6141  12.807305 8.379999
6142  12.803682 8.379999
6143  12.800059 8.379999
6144  12.796436 8.379999
6145  12.792813 8.379999
6146  12.789190 8.379999
6147  12.785567 8.379999
6148  12.781944 8.379999
6149  12.778321 8.379999
6150  12.774698 8.379999
6151  12.771075 8.379999
6152  12.767452 8.379999
6153  12.763829 8.379999
6154  12.760206 8.379999
6155  12.756583 8.379999
6156  12.752960 8.379999
6157  12.749337 8.379999
6158  12.745714 8.379999
6159  12.742091 8.379999
6160  12.738468 8.379999
6161  12.734845 8.379999
6162  12.731222 8.379999
6163  12.727599 8.379999
6164  12.723976 8.379999
6165  12.720353 8.379999
6166  12.716730 8.379999
6167  12.713107 8.379999
6168  12.709484 8.379999
6169  12.705861 8.379999
6170  12.702238 8.379999
6171  12.698615 8.379999
6172  12.694992 8.379999
6173  12.691369 8.379999
6174  12.687746 8.379999
6175  12.684123 8.379999
6176  12.680500 8.379999
6177  12.676877 8.379999
6178  12.673254 8.379999
6179  12.669631 8.379999
6180  12.666008 8.379999
6181  12.662385 8.379999
6182  12.658762 8.379999
6183  12.655139 8.379999
6184  12.651516 8.379999
6185  12.647893 8.379999
6186  12.644270 8.379999
6187  12.640647 8.379999
6188  12.637024 8.379999
6189  12.633401 8.379999
6190  12.629778 8.379999
6191  12.626155 8.379999
6192  12.622532 8.379999
6193  12.618909 8.379999
6194  12.615286 8.379999
6195  12.611663 8.379999
6196  12.608040 8.379999
6197  12.604417 8.379999
6198  12.600794 8.379999
6199  12.597171 8.379999
6200  12.593548 8.379999
6201  12.589925 8.379999
6202  12.586302 8.379999
6203  12.582679 8.379999
6204  12.579056 8.379999
6205  12.575433 8.379999
6206  12.571810 8.379999
6207  12.568187 8.379999
6208  12.564564 8.379999
6209  12.560941 8.379999
6210  12.557318 8.379999
6211  12.553695 8.379999
6212  12.550072 8.379999
6213  12.546449 8.379999
6214  12.542826 8.379999
6215  12.539203 8.379999
6216  12.535580 8.379999
6217  12.531957 8.379999
6218  12.528334 8.379999
6219  12.524711 8.379999
6220  12.521088 8.379999
6221  12.517465 8.379999
6222  12.513842 8.379999
6223  12.510219 8.379999
6224  12.506596 8.379999
6225  12.502973 8.379999
6226  12.499350 8.379999
6227  12.495727 8.379999
6228  12.492104 8.379999
6229  12.488481 8.379999
6230  12.484858 8.379999
6231  12.481235 8.379999
6232  12.477612 8.379999
6233  12.473989 8.379999
6234  12.470366 8.379999
6235  12.466743 8.379999
6236  12.463120 8.379999
6237  12.459497 8.379999
6238  12.455874 8.379999
6239  12.452251 8.379999
6240  12.448628 8.379999
6241  12.445005 8.379999
6242  12.441382 8.379999
6243  12.437759 8.379999
6244  12.434136 8.379999
6245  12.430513 8.379999
6246  12.426890 8.379999
6247  12.423267 8.379999
6248  12.419644 8.379999
6249  12.416021 8.379999
6250  12.412398 8.379999
6251  12.408775 8.379999
6252  12.405152 8.379999
6253  12.401529 8.379999
6254  12.397906 8.379999
6255  12.394283 8.379999
6256  12.390660 8.379999
6257  12.387037 8.379999
6258  12.383414 8.379999
6259  12.379791 8.379999
6260  12.376168 8.379999
6261  12.372545 8.379999
6262  12.368922 8.379999
6263  12.365299 8.379999
6264  12.361676 8.379999
6265  12.358053 8.379999
6266  12.354430 8.379999
6267  12.350807 8.379999
6268  12.347184 8.379999
6269  12.343561 8.379999
6270  12.339938 8.379999
6271  12.336315 8.379999
6272  12.332692 8.379999
6273  12.329069 8.379999
6274  12.325446 8.379999
6275  12.321823 8.379999
6276  12.318200 8.379999
6277  12.314577 8.379999
6278  12.310954 8.379999
6279  12.307331 8.379999
6280  12.303708 8.379999
6281  12.300085 8.379999
6282  12.296462 8.379999
6283  12.292839 8.379999
6284  12.289216 8.379999
6285  12.285593 8.379999
6286  12.281970 8.379999
6287  12.278347 8.379999
6288  12.274724 8.379999
6289  12.271101 8.379999
6290  12.267478 8.379999
6291  12.263855 8.379999
6292  12.260232 8.379999
6293  12.256609 8.379999
6294  12.252986 8.379999
6295  12.249363 8.379999
6296  12.245740 8.379999
6297  12.242117 8.379999
6298  12.238494 8.379999
6299  12.234871 8.379999
6300  12.231248 8.379999
6301  12.227625 8.379999
6302  12.224002 8.379999
6303  12.220379 8.379999
6304  12.216756 8.379999
6305  12.213133 8.379999
6306  12.209510 8.379999
6307  12.205887 8.379999
6308  12.202264 8.379999
6309  12.198641 8.379999
6310  12.195018 8.379999
6311  12.191395 8.379999
6312  12.187772 8.379999
6313  12.184149 8.379999
6314  12.180526 8.379999
6315  12.176903 8.379999
6316  12.173280 8.379999
6317  12.169657 8.379999
6318  12.166034 8.379999
6319  12.162411 8.379999
6320  12.158788 8.379999
6321  12.155165 8.379999
6322  12.151542 8.379999
6323  12.147919 8.379999
6324  12.144296 8.379999
6325  12.140673 8.379999
6326  12.137050 8.379999
6327  12.133427 8.379999
6328  12.129804 8.379999
6329  12.126181 8.379999
6330  12.122558 8.379999
6331  12.118935 8.379999
6332  12.115312 8.379999
6333  12.111689 8.379999
6334  12.108066 8.379999
6335  12.104443 8.379999
6336  12.100820 8.379999
6337  12.097197 8.379999
6338  12.093574 8.379999
6339  12.089951 8.379999
6340  12.086328 8.379999
6341  12.082705 8.379999
6342  12.079082 8.379999
6343  12.075459 8.379999
6344  12.071836 8.379999
6345  12.068213 8.379999
6346  12.064590 8.379999
6347  12.060967 8.379999
6348  12.057344 8.379999
6349  12.053721 8.379999
6350  12.050098 8.379999
6351  12.046475 8.379999
6352  12.042852 8.379999
6353  12.039229 8.379999
6354  12.035606 8.379999
6355  12.031983 8.379999
6356  12.028360 8.379999
6357  12.024737 8.379999
6358  12.021114 8.379999
6359  12.017491 8.379999
6360  12.013868 8.379999
6361  12.010245 8.379999
6362  12.006622 8.379999
6363  12.002999 8.379999
6364  11.999376 8.379999
6365  11.995753 8.379999
6366  11.992130 8.379999
6367  11.988507 8.379999
6368  11.984884 8.379999
6369  11.981261 8.379999
6370  11.977638 8.379999
6371  11.974015 8.379999
6372  11.970392 8.379999
6373  11.966769 8.379999
6374  11.963146 8.379999
6375  11.959523 8.379999
6376  11.955900 8.379999
6377  11.952277 8.379999
6378  11.948654 8.379999
6379  11.945031 8.379999
6380  11.941408 8.379999
6381  11.937785 8.379999
6382  11.934162 8.379999
6383  11.930539 8.379999
6384  11.926916 8.379999
6385  11.923293 8.379999
6386  11.919670 8.379999
6387  11.916047 8.379999
6388  11.912424 8.379999
6389  11.908801 8.379999
6390  11.905178 8.379999
6391  11.901555 8.379999
6392  11.897932 8.379999
6393  11.894309 8.379999
6394  11.890686 8.379999
6395  11.887063 8.379999
6396  11.883440 8.379999
6397  11.879817 8.379999
6398  11.876194 8.379999
6399  11.872571 8.379999
6400  11.868948 8.379999
6401  11.865325 8.379999
6402  11.861702 8.379999
6403  11.858079 8.379999
6404  11.854456 8.379999
6405  11.850833 8.379999
6406  11.847210 8.379999
6407  11.843587 8.379999
6408  11.839964 8.379999
6409  11.836341 8.379999
6410  11.832718 8.379999
6411  11.829095 8.379999
6412  11.825472 8.379999
6413  11.821849 8.379999
6414  11.818226 8.379999
6415  11.814603 8.379999
6416  11.810980 8.379999
6417  11.807357 8.379999
6418  11.803734 8.379999
6419  11.800111 8.379999
6420  11.796488 8.379999
6421  11.792865 8.379999
6422  11.789242 8.379999
6423  11.785619 8.379999
6424  11.781996 8.379999
6425  11.778373 8.379999
6426  11.774750 8.379999
6427  11.771127 8.379999
6428  11.767504 8.379999
6429  11.763881 8.379999
6430  11.760258 8.379999
6431  11.756635 8.379999
6432  11.753012 8.379999
6433  11.749389 8.379999
6434  11.745766 8.379999
6435  11.742143 8.379999
6436  11.738520 8.379999
6437  11.734897 8.379999
6438  11.731274 8.379999
6439  11.727651 8.379999
6440  11.724028 8.379999
6441  11.720405 8.379999
6442  11.716782 8.379999
6443  11.713159 8.379999
6444  11.709536 8.379999
6445  11.705913 8.379999
6446  11.702290 8.379999
6447  11.698667 8.379999
6448  11.695044 8.379999
6449  11.691421 8.379999
6450  11.687798 8.379999
6451  11.684175 8.379999
6452  11.680552 8.379999
6453  11.676929 8.379999
6454  11.673306 8.379999
6455  11.669683 8.379999
6456  11.666060 8.379999
6457  11.662437 8.379999
6458  11.658814 8.379999
6459  11.655191 8.379999
6460  11.651568 8.379999
6461  11.647945 8.379999
6462  11.644322 8.379999
6463  11.640699 8.379999
6464  11.637076 8.379999
6465  11.633453 8.379999
6466  11.629830 8.379999
6467  11.626207 8.379999
6468  11.622584 8.379999
6469  11.618961 8.379999
6470  11.615338 8.379999
6471  11.611715 8.379999
6472  11.608092 8.379999
6473  11.604469 8.379999
6474  11.600846 8.379999
6475  11.597223 8.379999
6476  11.593600 8.379999
6477  11.589977 8.379999
6478  11.586354 8.379999
6479  11.582731 8.379999
6480  11.579108 8.379999
6481  11.575485 8.379999
6482  11.571862 8.379999
6483  11.568239 8.379999
6484  11.564616 8.379999
6485  11.560993 8.379999
6486  11.557370 8.379999
6487  11.553747 8.379999
6488  11.550124 8.379999
6489  11.546501 8.379999
6490  11.542878 8.379999
6491  11.539255 8.379999
6492  11.535632 8.379999
6493  11.532009 8.379999
6494  11.528386 8.379999
6495  11.524763 8.379999
6496  11.521140 8.379999
6497  11.517517 8.379999
6498  11.513894 8.379999
6499  11.510271 8.379999
6500  11.506648 8.379999
6501  11.503025 8.379999
6502  11.499402 8.379999
6503  11.495779 8.379999
6504  11.492156 8.379999
6505  11.488533 8.379999
6506  11.484910 8.379999
6507  11.481287 8.379999
6508  11.477664 8.379999
6509  11.474041 8.379999
6510  11.470418 8.379999
6511  11.466795 8.379999
6512  11.463172 8.379999
6513  11.459549 8.379999
6514  11.455926 8.379999
6515  11.452303 8.379999
6516  11.448680 8.379999
6517  11.445057 8.379999
6518  11.441434 8.379999
6519  11.437811 8.379999
6520  11.434188 8.379999
6521  11.430565 8.379999
6522  11.426942 8.379999
6523  11.423319 8.379999
6524  11.419696 8.379999
6525  11.416073 8.379999
6526  11.412450 8.379999
6527  11.408827 8.379999
6528  11.405204 8.379999
6529  11.401581 8.379999
6530  11.397958 8.379999
6531  11.394335 8.379999
6532  11.390712 8.379999
6533  11.387089 8.379999
6534  11.383466 8.379999
6535  11.379843 8.379999
6536  11.376220 8.379999
6537  11.372597 8.379999
6538  11.368974 8.379999
6539  11.365351 8.379999
6540  11.361728 8.379999
6541  11.358105 8.379999
6542  11.354482 8.379999
6543  11.350859 8.379999
6544  11.347236 8.379999
6545  11.343613 8.379999
6546  11.339990 8.379999
6547  11.336367 8.379999
6548  11.332744 8.379999
6549  11.329121 8.379999
6550  11.325498 8.379999
6551  11.321875 8.379999
6552  11.318252 8.379999
6553  11.314629 8.379999
6554  11.311006 8.379999
6555  11.307383 8.379999
6556  11.303760 8.379999
6557  11.300137 8.379999
6558  11.296514 8.379999
6559  11.292891 8.379999
6560  11.289268 8.379999
6561  11.285645 8.379999
6562  11.282022 8.379999
6563  11.278399 8.379999
6564  11.274776 8.379999
6565  11.271153 8.379999
6566  11.267530 8.379999
6567  11.263907 8.379999
6568  11.260284 8.379999
6569  11.256661 8.379999
6570  11.253038 8.379999
6571  11.249415 8.379999
6572  11.245792 8.379999
6573  11.242169 8.379999
6574  11.238546 8.379999
6575  11.234923 8.379999
6576  11.231300 8.379999
6577  11.227677 8.379999
6578  11.224054 8.379999
6579  11.220431 8.379999
6580  11.216808 8.379999
6581  11.213185 8.379999
6582  11.209562 8.379999
6583  11.205939 8.379999
6584  11.202316 8.379999
6585  11.198693 8.379999
6586  11.195070 8.379999
6587  11.191447 8.379999
6588  11.187824 8.379999
6589  11.184201 8.379999
6590  11.180578 8.379999
6591  11.176955 8.379999
6592  11.173332 8.379999
6593  11.169709 8.379999
6594  11.166086 8.379999
6595  11.162463 8.379999
6596  11.158840 8.379999
6597  11.155217 8.379999
6598  11.151594 8.379999
6599  11.147971 8.379999
6600  11.144348 8.379999
6601  11.140725 8.379999
6602  11.137102 8.379999
6603  11.133479 8.379999
6604  11.129856 8.379999
6605  11.126233 8.379999
6606  11.122610 8.379999
6607  11.118987 8.379999
6608  11.115364 8.379999
6609  11.111741 8.379999
6610  11.108118 8.379999
6611  11.104495 8.379999
6612  11.100872 8.379999
6613  11.097249 8.379999
6614  11.093626 8.379999
6615  11.090003 8.379999
6616  11.086380 8.379999
6617  11.082757 8.379999
6618  11.079134 8.379999
6619  11.075511 8.379999
6620  11.071888 8.379999
6621  11.068265 8.379999
6622  11.064642 8.379999
6623  11.061019 8.379999
6624  11.057396 8.379999
6625  11.053773 8.379999
6626  11.050150 8.379999
6627  11.046527 8.379999
6628  11.042904 8.379999
6629  11.039281 8.379999
6630  11.035658 8.379999
6631  11.032035 8.379999
6632  11.028412 8.379999
6633  11.024789 8.379999
6634  11.021166 8.379999
6635  11.017543 8.379999
6636  11.013920 8.379999
6637  11.010297 8.379999
6638  11.006674 8.379999
6639  11.003051 8.379999
6640  10.999428 8.379999
6641  10.995805 8.379999
6642  10.992182 8.379999
6643  10.988559 8.379999
6644  10.984936 8.379999
6645  10.981313 8.379999
6646  10.977690 8.379999
6647  10.974067 8.379999
6648  10.970444 8.379999
6649  10.966821 8.379999
6650  10.963198 8.379999
6651  10.959575 8.379999
6652  10.955952 8.379999
6653  10.952329 8.379999
6654  10.948706 8.379999
6655  10.945083 8.379999
6656  10.941460 8.379999
6657  10.937837 8.379999
6658  10.934214 8.379999
6659  10.930591 8.379999
6660  10.926968 8.379999
6661  10.923345 8.379999
6662  10.919722 8.379999
6663  10.916099 8.379999
6664  10.912476 8.379999
6665  10.908853 8.379999
6666  10.905230 8.379999
6667  10.901607 8.379999
6668  10.897984 8.379999
6669  10.894361 8.379999
6670  10.890738 8.379999
6671  10.887115 8.379999
6672  10.883492 8.379999
6673  10.879869 8.379999
6674  10.876246 8.379999
6675  10.872623 8.379999
6676  10.869000 8.379999
6677  10.865377 8.379999
6678  10.861754 8.379999
6679  10.858131 8.379999
6680  10.854508 8.379999
6681  10.850885 8.379999
6682  10.847262 8.379999
6683  10.843639 8.379999
6684  10.840016 8.379999
6685  10.836393 8.379999
6686  10.832770 8.379999
6687  10.829147 8.379999
6688  10.825524 8.379999
6689  10.821901 8.379999
6690  10.818278 8.379999
6691  10.814655 8.379999
6692  10.811032 8.379999
6693  10.807409 8.379999
6694  10.803786 8.379999
6695  10.800163 8.379999
6696  10.796540 8.379999
6697  10.792917 8.379999
6698  10.789294 8.379999
6699  10.785671 8.379999
6700  10.782048 8.379999
6701  10.778425 8.379999
6702  10.774802 8.379999
6703  10.771179 8.379999
6704  10.767556 8.379999
6705  10.763933 8.379999
6706  10.760310 8.379999
6707  10.756687 8.379999
6708  10.753064 8.379999
6709  10.749441 8.379999
6710  10.745818 8.379999
6711  10.742195 8.379999
6712  10.738572 8.379999
6713  10.734949 8.379999
6714  10.731326 8.379999
6715  10.727703 8.379999
6716  10.724080 8.379999
6717  10.720457 8.379999
6718  10.716834 8.379999
6719  10.713211 8.379999
6720  10.709588 8.379999
6721  10.705965 8.379999
6722  10.702342 8.379999
6723  10.698719 8.379999
6724  10.695096 8.379999
6725  10.691473 8.379999
6726  10.687850 8.379999
6727  10.684227 8.379999
6728  10.680604 8.379999
6729  10.676981 8.379999
6730  10.673358 8.379999
6731  10.669735 8.379999
6732  10.666112 8.379999
6733  10.662489 8.379999
6734  10.658866 8.379999
6735  10.655243 8.379999
6736  10.651620 8.379999
6737  10.647997 8.379999
6738  10.644374 8.379999
6739  10.640751 8.379999
6740  10.637128 8.379999
6741  10.633505 8.379999
6742  10.629882 8.379999
6743  10.626259 8.379999
6744  10.622636 8.379999
6745  10.619013 8.379999
6746  10.615390 8.379999
6747  10.611767 8.379999
6748  10.608144 8.379999
6749  10.604521 8.379999
6750  10.600898 8.379999
6751  10.597275 8.379999
6752  10.593652 8.379999
6753  10.590029 8.379999
6754  10.586406 8.379999
6755  10.582783 8.379999
6756  10.579160 8.379999
6757  10.575537 8.379999
6758  10.571914 8.379999
6759  10.568291 8.379999
6760  10.564668 8.379999
6761  10.561045 8.379999
6762  10.557422 8.379999
6763  10.553799 8.379999
6764  10.550176 8.379999
6765  10.546553 8.379999
6766  10.542930 8.379999
6767  10.539307 8.379999
6768  10.535684 8.379999
6769  10.532061 8.379999
6770  10.528438 8.379999
6771  10.524815 8.379999
6772  10.521192 8.379999
6773  10.517569 8.379999
6774  10.513946 8.379999
6775  10.510323 8.379999
6776  10.506700 8.379999
6777  10.503077 8.379999
6778  10.499454 8.379999
6779  10.495831 8.379999
6780  10.492208 8.379999
6781  10.488585 8.379999
6782  10.484962 8.379999
6783  10.481339 8.379999
6784  10.477716 8.379999
6785  10.474093 8.379999
6786  10.470470 8.379999
6787  10.466847 8.379999
6788  10.463224 8.379999
6789  10.459601 8.379999
6790  10.455978 8.379999
6791  10.452355 8.379999
6792  10.448732 8.379999
6793  10.445109 8.379999
6794  10.441486 8.379999
6795  10.437863 8.379999
6796  10.434240 8.379999
6797  10.430617 8.379999
6798  10.426994 8.379999
6799  10.423371 8.379999
6800  10.419748 8.379999
6801  10.416125 8.379999
6802  10.412502 8.379999
6803  10.408879 8.379999
6804  10.405256 8.379999
6805  10.401633 8.379999
6806  10.398010 8.379999
6807  10.394387 8.379999
6808  10.390764 8.379999
6809  10.387141 8.379999
6810  10.383518 8.379999
6811  10.379895 8.379999
6812  10.376272 8.379999
6813  10.372649 8.379999
6814  10.369026 8.379999
6815  10.365403 8.379999
6816  10.361780 8.379999
6817  10.358157 8.379999
6818  10.354534 8.379999
6819  10.350911 8.379999
6820  10.347288 8.379999
6821  10.343665 8.379999
6822  10.340042 8.379999
6823  10.336419 8.379999
6824  10.332796 8.379999
6825  10.329173 8.379999
6826  10.325550 8.379999
6827  10.321927 8.379999
6828  10.318304 8.379999
6829  10.314681 8.379999
6830  10.311058 8.379999
6831  10.307435 8.379999
6832  10.303812 8.379999
6833  10.300189 8.379999
6834  10.296566 8.379999
6835  10.292943 8.379999
6836  10.289320 8.379999
6837  10.285697 8.379999
6838  10.282074 8.379999
6839  10.278451 8.379999
6840  10.274828 8.379999
6841  10.271205 8.379999
6842  10.267582 8.379999
6843  10.263959 8.379999
6844  10.260336 8.379999
6845  10.256713 8.379999
6846  10.253090 8.379999
6847  10.249467 8.379999
6848  10.245844 8.379999
6849  10.242221 8.379999
6850  10.238598 8.379999
6851  10.234975 8.379999
6852  10.231352 8.379999
6853  10.227729 8.379999
6854  10.224106 8.379999
6855  10.220483 8.379999
6856  10.216860 8.379999
6857  10.213237 8.379999
6858  10.209614 8.379999
6859  10.205991 8.379999
6860  10.202368 8.379999
6861  10.198745 8.379999
6862  10.195122 8.379999
6863  10.191499 8.379999
6864  10.187876 8.379999
6865  10.184253 8.379999
6866  10.180630 8.379999
6867  10.177007 8.379999
6868  10.173384 8.379999
6869  10.169761 8.379999
6870  10.166138 8.379999
6871  10.162515 8.379999
6872  10.158892 8.379999
6873  10.155269 8.379999
6874  10.151646 8.379999
6875  10.148023 8.379999
6876  10.144400 8.379999
6877  10.140777 8.379999
6878  10.137154 8.379999
6879  10.133531 8.379999
6880  10.129908 8.379999
6881  10.126285 8.379999
6882  10.122662 8.379999
6883  10.119039 8.379999
6884  10.115416 8.379999
6885  10.111793 8.379999
6886  10.108170 8.379999
6887  10.104547 8.379999
6888  10.100924 8.379999
6889  10.097301 8.379999
6890  10.093678 8.379999
6891  10.090055 8.379999
6892  10.086432 8.379999
6893  10.082809 8.379999
6894  10.079186 8.379999
6895  10.075563 8.379999
6896  10.071940 8.379999
6897  10.068317 8.379999
6898  10.064694 8.379999
6899  10.061071 8.379999
6900  10.057448 8.379999
6901  10.053825 8.379999
6902  10.050202 8.379999
6903  10.046579 8.379999
6904  10.042956 8.379999
6905  10.039333 8.379999
6906  10.035710 8.379999
6907  10.032087 8.379999
6908  10.028464 8.379999
6909  10.024841 8.379999
6910  10.021218 8.379999
6911  10.017595 8.379999
6912  10.013972 8.379999
6913  10.010349 8.379999
6914  10.006726 8.379999
6915  10.003103 8.379999
6916  9.999480 8.379999
6917  9.995857 8.379999
6918  9.992234 8.379999
6919  9.988611 8.379999
6920  9.984988 8.379999
6921  9.981365 8.379999
6922  9.977742 8.379999
6923  9.974119 8.379999
6924  9.970496 8.379999
6925  9.966873 8.379999
6926  9.963250 8.379999
6927  9.959627 8.379999
6928  9.956004 8.379999
6929  9.952381 8.379999
6930  9.948758 8.379999
6931  9.945135 8.379999
6932  9.941512 8.379999
6933  9.937889 8.379999
6934  9.934266 8.379999
6935  9.930643 8.379999
6936  9.927020 8.379999
6937  9.923397 8.379999
6938  9.919774 8.379999
6939  9.916151 8.379999
6940  9.912528 8.379999
6941  9.908905 8.379999
6942  9.905282 8.379999
6943  9.901659 8.379999
6944  9.898036 8.379999
6945  9.894413 8.379999
6946  9.890790 8.379999
6947  9.887167 8.379999
6948  9.883544 8.379999
6949  9.879921 8.379999
6950  9.876298 8.379999
6951  9.872675 8.379999
6952  9.869052 8.379999
6953  9.865429 8.379999
6954  9.861806 8.379999
6955  9.858183 8.379999
6956  9.854560 8.379999
6957  9.850937 8.379999
6958  9.847314 8.379999
6959  9.843691 8.379999
6960  9.840068 8.379999
6961  9.836445 8.379999
6962  9.832822 8.379999
6963  9.829199 8.379999
6964  9.825576 8.379999
6965  9.821953 8.379999
6966  9.818330 8.379999
6967  9.814707 8.379999
6968  9.811084 8.379999
6969  9.807461 8.379999
6970  9.803838 8.379999
6971  9.800215 8.379999
6972  9.796592 8.379999
6973  9.792969 8.379999
6974  9.789346 8.379999
6975  9.785723 8.379999
6976  9.782100 8.379999
6977  9.778477 8.379999
6978  9.774854 8.379999
6979  9.771231 8.379999
6980  9.767608 8.379999
6981  9.763985 8.379999
6982  9.760362 8.379999
6983  9.756739 8.379999
6984  9.753116 8.379999
6985  9.749493 8.379999
6986  9.745870 8.379999
6987  9.742247 8.379999
6988  9.738624 8.379999
6989  9.735001 8.379999
6990  9.731378 8.379999
6991  9.727755 8.379999
6992  9.724132 8.379999
6993  9.720509 8.379999
6994  9.716886 8.379999
6995  9.713263 8.379999
6996  9.709640 8.379999
6997  9.706017 8.379999
6998  9.702394 8.379999
6999  9.698771 8.379999
7000  9.695148 8.379999
7001  9.691525 8.379999
7002  9.687902 8.379999
7003  9.684279 8.379999
7004  9.680656 8.379999
7005  9.677033 8.379999
7006  9.673410 8.379999
7007  9.669787 8.379999
7008  9.666164 8.379999
7009  9.662541 8.379999
7010  9.658918 8.379999
7011  9.655295 8.379999
7012  9.651672 8.379999
7013  9.648049 8.379999
7014  9.644426 8.379999
7015  9.640803 8.379999
7016  9.637180 8.379999
7017  9.633557 8.379999
7018  9.629934 8.379999
7019  9.626311 8.379999
7020  9.622688 8.379999
7021  9.619065 8.379999
7022  9.615442 8.379999
7023  9.611819 8.379999
7024  9.608196 8.379999
7025  9.604573 8.379999
7026  9.600950 8.379999
7027  9.597327 8.379999
7028  9.593704 8.379999
7029  9.590081 8.379999
7030  9.586458 8.379999
7031  9.582835 8.379999
7032  9.579212 8.379999
7033  9.575589 8.379999
7034  9.571966 8.379999
7035  9.568343 8.379999
7036  9.564720 8.379999
7037  9.561097 8.379999
7038  9.557474 8.379999
7039  9.553851 8.379999
7040  9.550228 8.379999
7041  9.546605 8.379999
7042  9.542982 8.379999
7043  9.539359 8.379999
7044  9.535736 8.379999
7045  9.532113 8.379999
7046  9.528490 8.379999
7047  9.524867 8.379999
7048  9.521244 8.379999
7049  9.517621 8.379999
7050  9.513998 8.379999
7051  9.510375 8.379999
7052  9.506752 8.379999
7053  9.503129 8.379999
7054  9.499506 8.379999
7055  9.495883 8.379999
7056  9.492260 8.379999
7057  9.488637 8.379999
7058  9.485014 8.379999
7059  9.481391 8.379999
7060  9.477768 8.379999
7061  9.474145 8.379999
7062  9.470522 8.379999
7063  9.466899 8.379999
7064  9.463276 8.379999
7065  9.459653 8.379999
7066  9.456030 8.379999
7067  9.452407 8.379999
7068  9.448784 8.379999
7069  9.445161 8.379999
7070  9.441538 8.379999
7071  9.437915 8.379999
7072  9.434292 8.379999
7073  9.430669 8.379999
7074  9.427046 8.379999
7075  9.423423 8.379999
7076  9.419800 8.379999
7077  9.416177 8.379999
7078  9.412554 8.379999
7079  9.408931 8.379999
7080  9.405308 8.379999
7081  9.401685 8.379999
7082  9.398062 8.379999
7083  9.394439 8.379999
7084  9.390816 8.379999
7085  9.387193 8.379999
7086  9.383570 8.379999
7087  9.379947 8.379999
7088  9.376324 8.379999
7089  9.372701 8.379999
7090  9.369078 8.379999
7091  9.365455 8.379999
7092  9.361832 8.379999
7093  9.358209 8.379999
7094  9.354586 8.379999
7095  9.350963 8.379999
7096  9.347340 8.379999
7097  9.343717 8.379999
7098  9.340094 8.379999
7099  9.336471 8.379999
7100  9.332848 8.379999
7101  9.329225 8.379999
7102  9.325602 8.379999
7103  9.321979 8.379999
7104  9.318356 8.379999
7105  9.314733 8.379999
7106  9.311110 8.379999
7107  9.307487 8.379999
7108  9.303864 8.379999
7109  9.300241 8.379999
7110  9.296618 8.379999
7111  9.292995 8.379999
7112  9.289372 8.379999
7113  9.285749 8.379999
7114  9.282126 8.379999
7115  9.278503 8.379999
7116  9.274880 8.379999
7117  9.271257 8.379999
7118  9.267634 8.379999
7119  9.264011 8.379999
7120  9.260388 8.379999
7121  9.256765 8.379999
7122  9.253142 8.379999
7123  9.249519 8.379999
7124  9.245896 8.379999
7125  9.242273 8.379999
7126  9.238650 8.379999
7127  9.235027 8.379999
7128  9.231404 8.379999
7129  9.227781 8.379999
7130  9.224158 8.379999
7131  9.220535 8.379999
7132  9.216912 8.379999
7133  9.213289 8.379999
7134  9.209666 8.379999
7135  9.206043 8.379999
7136  9.202420 8.379999
7137  9.198797 8.379999
7138  9.195174 8.379999
7139  9.191551 8.379999
7140  9.187928 8.379999
7141  9.184305 8.379999
7142  9.180682 8.379999
7143  9.177059 8.379999
7144  9.173436 8.379999
7145  9.169813 8.379999
7146  9.166190 8.379999
7147  9.162567 8.379999
7148  9.158944 8.379999
7149  9.155321 8.379999
7150  9.151698 8.379999
7151  9.148075 8.379999
7152  9.144452 8.379999
7153  9.140829 8.379999
7154  9.137206 8.379999
7155  9.133583 8.379999
7156  9.129960 8.379999
7157  9.126337 8.379999
7158  9.122714 8.379999
7159  9.119091 8.379999
7160  9.115468 8.379999
7161  9.111845 8.379999
7162  9.108222 8.379999
7163  9.104599 8.379999
7164  9.100976 8.379999
7165  9.097353 8.379999
7166  9.093730 8.379999
7167  9.090107 8.379999
7168  9.086484 8.379999
7169  9.082861 8.379999
7170  9.079238 8.379999
7171  9.075615 8.379999
7172  9.071992 8.379999
7173  9.068369 8.379999
7174  9.064746 8.379999
7175  9.061123 8.379999
7176  9.057500 8.379999
7177  9.053877 8.379999
7178  9.050254 8.379999
7179  9.046631 8.379999
7180  9.043008 8.379999
7181  9.039385 8.379999
7182  9.035762 8.379999
7183  9.032139 8.379999
7184  9.028516 8.379999
7185  9.024893 8.379999
7186  9.021270 8.379999
7187  9.017647 8.379999
7188  9.014024 8.379999
7189  9.010401 8.379999
7190  9.006778 8.379999
7191  9.003155 8.379999
7192  8.999532 8.379999
7193  8.995909 8.379999
7194  8.992286 8.379999
7195  8.988663 8.379999
7196  8.985040 8.379999
7197  8.981417 8.379999
7198  8.977794 8.379999
7199  8.974171 8.379999
7200  8.970548 8.379999
7201  8.966925 8.379999
7202  8.963302 8.379999
7203  8.959679 8.379999
7204  8.956056 8.379999
7205  8.952433 8.379999
7206  8.948810 8.379999
7207  8.945187 8.379999
7208  8.941564 8.379999
7209  8.937941 8.379999
7210  8.934318 8.379999
7211  8.930695 8.379999
7212  8.927072 8.379999
7213  8.923449 8.379999
7214  8.919826 8.379999
7215  8.916203 8.379999
7216  8.912580 8.379999
7217  8.908957 8.379999
7218  8.905334 8.379999
7219  8.901711 8.379999
7220  8.898088 8.379999
7221  8.894465 8.379999
7222  8.890842 8.379999
7223  8.887219 8.379999
7224  8.883596 8.379999
7225  8.879973 8.379999
7226  8.876350 8.379999
7227  8.872727 8.379999
7228  8.869104 8.379999
7229  8.865481 8.379999
7230  8.861858 8.379999
7231  8.858235 8.379999
7232  8.854612 8.379999
7233  8.850989 8.379999
7234  8.847366 8.379999
7235  8.843743 8.379999
7236  8.840120 8.379999
7237  8.836497 8.379999
7238  8.832874 8.379999
7239  8.829251 8.379999
7240  8.825628 8.379999
7241  8.822005 8.379999
7242  8.818382 8.379999
7243  8.814759 8.379999
7244  8.811136 8.379999
7245  8.807513 8.379999
7246  8.803890 8.379999
7247  8.800267 8.379999
7248  8.796644 8.379999
7249  8.793021 8.379999
7250  8.789398 8.379999
7251  8.785775 8.379999
7252  8.782152 8.379999
7253  8.778529 8.379999
7254  8.774906 8.379999
7255  8.771283 8.379999
7256  8.767660 8.379999
7257  8.764037 8.379999
7258  8.760414 8.379999
7259  8.756791 8.379999
7260  8.753168 8.379999
7261  8.749545 8.379999
7262  8.745922 8.379999
7263  8.742299 8.379999
7264  8.738676 8.379999
7265  8.735053 8.379999
7266  8.731430 8.379999
7267  8.727807 8.379999
7268  8.724184 8.379999
7269  8.720561 8.379999
7270  8.716938 8.379999
7271  8.713315 8.379999
7272  8.709692 8.379999
7273  8.706069 8.379999
7274  8.702446 8.379999
7275  8.698823 8.379999
7276  8.695200 8.379999
7277  8.691577 8.379999
7278  8.687954 8.379999
7279  8.684331 8.379999
7280  8.680708 8.379999
7281  8.677085 8.379999
7282  8.673462 8.379999
7283  8.669839 8.379999
7284  8.666216 8.379999
7285  8.662593 8.379999
7286  8.658970 8.379999
7287  8.655347 8.379999
7288  8.651724 8.379999
7289  8.648101 8.379999
7290  8.644478 8.379999
7291  8.640855 8.379999
7292  8.637232 8.379999
7293  8.633609 8.379999
7294  8.629986 8.379999
7295  8.626363 8.379999
7296  8.622740 8.379999
7297  8.619117 8.379999
7298  8.615494 8.379999
7299  8.611871 8.379999
7300  8.608248 8.379999
7301  8.604625 8.379999
7302  8.601002 8.379999
7303  8.597379 8.379999
7304  8.593756 8.379999
7305  8.590133 8.379999
7306  8.586510 8.379999
7307  8.582887 8.379999
7308  8.579264 8.379999
7309  8.575641 8.379999
7310  8.572018 8.379999
7311  8.568395 8.379999
7312  8.564772 8.379999
7313  8.561149 8.379999
7314  8.557526 8.379999
7315  8.553903 8.379999
7316  8.550280 8.379999
7317  8.546657 8.379999
7318  8.543034 8.379999
7319  8.539411 8.379999
7320  8.535788 8.379999
7321  8.532165 8.379999
7322  8.528542 8.379999
7323  8.524919 8.379999
7324  8.521296 8.379999
7325  8.517673 8.379999
7326  8.514050 8.379999
7327  8.510427 8.379999
7328  8.506804 8.379999
7329  8.503181 8.379999
7330  8.499558 8.379999
7331  8.495935 8.379999
7332  8.492312 8.379999
7333  8.488689 8.379999
7334  8.485066 8.379999
7335  8.481443 8.379999
7336  8.477820 8.379999
7337  8.474197 8.379999
7338  8.470574 8.379999
7339  8.466951 8.379999
7340  8.463328 8.379999
7341  8.459705 8.379999
7342  8.456082 8.379999
7343  8.452459 8.379999
7344  8.448836 8.379999
7345  8.445213 8.379999
7346  8.441590 8.379999
7347  8.437967 8.379999
7348  8.434344 8.379999
7349  8.430721 8.379999
7350  8.427098 8.379999
7351  8.423475 8.379999
7352  8.419852 8.379999
7353  8.416229 8.379999
7354  8.412606 8.379999
7355  8.408983 8.379999
7356  8.405360 8.379999
7357  8.401737 8.379999
7358  8.398114 8.379999
7359  8.394491 8.379999
7360  8.390868 8.379999
7361  8.387245 8.379999
7362  8.383622 8.379999
7363  8.379999 8.379999
7364  8.376376 8.379999
7365  8.372753 8.379999
7366  8.369130 8.379999
7367  8.365507 8.379999
7368  8.361884 8.379999
7369  8.358261 8.379999
7370  8.354638 8.379999
7371  8.351015 8.379999
7372  8.347392 8.379999
7373  8.343769 8.379999
7374  8.340146 8.379999
7375  8.336523 8.379999
7376  8.332900 8.379999
7377  8.329277 8.379999
7378  8.325654 8.379999
7379  8.322031 8.379999
7380  8.318408 8.379999
7381  8.314785 8.379999
7382  8.311162 8.379999
7383  8.307539 8.379999
7384  8.303916 8.379999
7385  8.300293 8.379999
7386  8.296670 8.379999
7387  8.293047 8.379999
7388  8.289424 8.379999
7389  8.285801 8.379999
7390  8.282178 8.379999
7391  8.278555 8.379999
7392  8.274932 8.379999
7393  8.271309 8.379999
7394  8.267686 8.379999
7395  8.264063 8.379999
7396  8.260440 8.379999
7397  8.256817 8.379999
7398  8.253194 8.379999
7399  8.249571 8.379999
7400  8.245948 8.379999
7401  8.242325 8.379999
7402  8.238702 8.379999
7403  8.235079 8.379999
7404  8.231456 8.379999
7405  8.227833 8.379999
7406  8.224210 8.379999
7407  8.220587 8.379999
7408  8.216964 8.379999
7409  8.213341 8.379999
7410  8.209718 8.379999
7411  8.206095 8.379999
7412  8.202472 8.379999
7413  8.198849 8.379999
7414  8.195226 8.379999
7415  8.191603 8.379999
7416  8.187980 8.379999
7417  8.184357 8.379999
7418  8.180734 8.379999
7419  8.177111 8.379999
7420  8.173488 8.379999
7421  8.169865 8.379999
7422  8.166242 8.379999
7423  8.162619 8.379999
7424  8.158996 8.379999
7425  8.155373 8.379999
7426  8.151750 8.379999
7427  8.148127 8.379999
7428  8.144504 8.379999
7429  8.140881 8.379999
7430  8.137258 8.379999
7431  8.133635 8.379999
7432  8.130012 8.379999
7433  8.126389 8.379999
7434  8.122766 8.379999
7435  8.119143 8.379999
7436  8.115520 8.379999
7437  8.111897 8.379999
7438  8.108274 8.379999
7439  8.104651 8.379999
7440  8.101028 8.379999
7441  8.097405 8.379999
7442  8.093782 8.379999
7443  8.090159 8.379999
7444  8.086536 8.379999
7445  8.082913 8.379999
7446  8.079290 8.379999
7447  8.075667 8.379999
7448  8.072044 8.379999
7449  8.068421 8.379999
7450  8.064798 8.379999
7451  8.061175 8.379999
7452  8.057552 8.379999
7453  8.053929 8.379999
7454  8.050306 8.379999
7455  8.046683 8.379999
7456  8.043060 8.379999
7457  8.039437 8.379999
7458  8.035814 8.379999
7459  8.032191 8.379999
7460  8.028568 8.379999
7461  8.024945 8.379999
7462  8.021322 8.379999
7463  8.017699 8.379999
7464  8.014076 8.379999
7465  8.010453 8.379999
7466  8.006830 8.379999
7467  8.003207 8.379999
7468  7.999584 8.379999
7469  7.995961 8.379999
7470  7.992338 8.379999
7471  7.988715 8.379999
7472  7.985092 8.379999
7473  7.981469 8.379999
7474  7.977846 8.379999
7475  7.974223 8.379999
7476  7.970600 8.379999
7477  7.966977 8.379999
7478  7.963354 8.379999
7479  7.959731 8.379999
7480  7.956108 8.379999
7481  7.952485 8.379999
7482  7.948862 8.379999
7483  7.945239 8.379999
7484  7.941616 8.379999
7485  7.937993 8.379999
7486  7.934370 8.379999
7487  7.930747 8.379999
7488  7.927124 8.379999
7489  7.923501 8.379999
7490  7.919878 8.379999
7491  7.916255 8.379999
7492  7.912632 8.379999
7493  7.909009 8.379999
7494  7.905386 8.379999
7495  7.901763 8.379999
7496  7.898140 8.379999
7497  7.894517 8.379999
7498  7.890894 8.379999
7499  7.887271 8.379999
7500  7.883648 8.379999
7501  7.880025 8.379999
7502  7.876402 8.379999
7503  7.872779 8.379999
7504  7.869156 8.379999
7505  7.865533 8.379999
7506  7.861910 8.379999
7507  7.858287 8.379999
7508  7.854664 8.379999
7509  7.851041 8.379999
7510  7.847418 8.379999
7511  7.843795 8.379999
7512  7.840172 8.379999
7513  7.836549 8.379999
7514  7.832926 8.379999
7515  7.829303 8.379999
7516  7.825680 8.379999
7517  7.822057 8.379999
7518  7.818434 8.379999
7519  7.814811 8.379999
7520  7.811188 8.379999
7521  7.807565 8.379999
7522  7.803942 8.379999
7523  7.800319 8.379999
7524  7.796696 8.379999
7525  7.793073 8.379999
7526  7.789450 8.379999
7527  7.785827 8.379999
7528  7.782204 8.379999
7529  7.778581 8.379999
7530  7.774958 8.379999
7531  7.771335 8.379999
7532  7.767712 8.379999
7533  7.764089 8.379999
7534  7.760466 8.379999
7535  7.756843 8.379999
7536  7.753220 8.379999
7537  7.749597 8.379999
7538  7.745974 8.379999
7539  7.742351 8.379999
7540  7.738728 8.379999
7541  7.735105 8.379999
7542  7.731482 8.379999
7543  7.727859 8.379999
7544  7.724236 8.379999
7545  7.720613 8.379999
7546  7.716990 8.379999
7547  7.713367 8.379999
7548  7.709744 8.379999
7549  7.706121 8.379999
7550  7.702498 8.379999
7551  7.698875 8.379999
7552  7.695252 8.379999
7553  7.691629 8.379999
7554  7.688006 8.379999
7555  7.684383 8.379999
7556  7.680760 8.379999
7557  7.677137 8.379999
7558  7.673514 8.379999
7559  7.669891 8.379999
7560  7.666268 8.379999
7561  7.662645 8.379999
7562  7.659022 8.379999
7563  7.655399 8.379999
7564  7.651776 8.379999
7565  7.648153 8.379999
7566  7.644530 8.379999
7567  7.640907 8.379999
7568  7.637284 8.379999
7569  7.633661 8.379999
7570  7.630038 8.379999
7571  7.626415 8.379999
7572  7.622792 8.379999
7573  7.619169 8.379999
7574  7.615546 8.379999
7575  7.611923 8.379999
7576  7.608300 8.379999
7577  7.604677 8.379999
7578  7.601054 8.379999
7579  7.597431 8.379999
7580  7.593808 8.379999
7581  7.590185 8.379999
7582  7.586562 8.379999
7583  7.582939 8.379999
7584  7.579316 8.379999
7585  7.575693 8.379999
7586  7.572070 8.379999
7587  7.568447 8.379999
7588  7.564824 8.379999
7589  7.561201 8.379999
7590  7.557578 8.379999
7591  7.553955 8.379999
7592  7.550332 8.379999
7593  7.546709 8.379999
7594  7.543086 8.379999
7595  7.539463 8.379999
7596  7.535840 8.379999
7597  7.532217 8.379999
7598  7.528594 8.379999
7599  7.524971 8.379999
7600  7.521348 8.379999
7601  7.517725 8.379999
7602  7.514102 8.379999
7603  7.510479 8.379999
7604  7.506856 8.379999
7605  7.503233 8.379999
7606  7.499610 8.379999
7607  7.495987 8.379999
7608  7.492364 8.379999
7609  7.488741 8.379999
7610  7.485118 8.379999
7611  7.481495 8.379999
7612  7.477872 8.379999
7613  7.474249 8.379999
7614  7.470626 8.379999
7615  7.467003 8.379999
7616  7.463380 8.379999
7617  7.459757 8.379999
7618  7.456134 8.379999
7619  7.452511 8.379999
7620  7.448888 8.379999
7621  7.445265 8.379999
7622  7.441642 8.379999
7623  7.438019 8.379999
7624  7.434396 8.379999
7625  7.430773 8.379999
7626  7.427150 8.379999
7627  7.423527 8.379999
7628  7.419904 8.379999
7629  7.416281 8.379999
7630  7.412658 8.379999
7631  7.409035 8.379999
7632  7.405412 8.379999
7633  7.401789 8.379999
7634  7.398166 8.379999
7635  7.394543 8.379999
7636  7.390920 8.379999
7637  7.387297 8.379999
7638  7.383674 8.379999
7639  7.380051 8.379999
7640  7.376428 8.379999
7641  7.372805 8.379999
7642  7.369182 8.379999
7643  7.365559 8.379999
7644  7.361936 8.379999
7645  7.358313 8.379999
7646  7.354690 8.379999
7647  7.351067 8.379999
7648  7.347444 8.379999
7649  7.343821 8.379999
7650  7.340198 8.379999
7651  7.336575 8.379999
7652  7.332952 8.379999
7653  7.329329 8.379999
7654  7.325706 8.379999
7655  7.322083 8.379999
7656  7.318460 8.379999
7657  7.314837 8.379999
7658  7.311214 8.379999
7659  7.307591 8.379999
7660  7.303968 8.379999
7661  7.300345 8.379999
7662  7.296722 8.379999
7663  7.293099 8.379999
7664  7.289476 8.379999
7665  7.285853 8.379999
7666  7.282230 8.379999
7667  7.278607 8.379999
7668  7.274984 8.379999
7669  7.271361 8.379999
7670  7.267738 8.379999
7671  7.264115 8.379999
7672  7.260492 8.379999
7673  7.256869 8.379999
7674  7.253246 8.379999
7675  7.249623 8.379999
7676  7.246000 8.379999
7677  7.242377 8.379999
7678  7.238754 8.379999
7679  7.235131 8.379999
7680  7.231508 8.379999
7681  7.227885 8.379999
7682  7.224262 8.379999
7683  7.220639 8.379999
7684  7.217016 8.379999
7685  7.213393 8.379999
7686  7.209770 8.379999
7687  7.206147 8.379999
7688  7.202524 8.379999
7689  7.198901 8.379999
7690  7.195278 8.379999
7691  7.191655 8.379999
7692  7.188032 8.379999
7693  7.184409 8.379999
7694  7.180786 8.379999
7695  7.177163 8.379999
7696  7.173540 8.379999
7697  7.169917 8.379999
7698  7.166294 8.379999
7699  7.162671 8.379999
7700  7.159048 8.379999
7701  7.155425 8.379999
7702  7.151802 8.379999
7703  7.148179 8.379999
7704  7.144556 8.379999
7705  7.140933 8.379999
7706  7.137310 8.379999
7707  7.133687 8.379999
7708  7.130064 8.379999
7709  7.126441 8.379999
7710  7.122818 8.379999
7711  7.119195 8.379999
7712  7.115572 8.379999
7713  7.111949 8.379999
7714  7.108326 8.379999
7715  7.104703 8.379999
7716  7.101080 8.379999
7717  7.097457 8.379999
7718  7.093834 8.379999
7719  7.090211 8.379999
7720  7.086588 8.379999
7721  7.082965 8.379999
7722  7.079342 8.379999
7723  7.075719 8.379999
7724  7.072096 8.379999
7725  7.068473 8.379999
7726  7.064850 8.379999
7727  7.061227 8.379999
7728  7.057604 8.379999
7729  7.053981 8.379999
7730  7.050358 8.379999
7731  7.046735 8.379999
7732  7.043112 8.379999
7733  7.039489 8.379999
7734  7.035866 8.379999
7735  7.032243 8.379999
7736  7.028620 8.379999
7737  7.024997 8.379999
7738  7.021374 8.379999
7739  7.017751 8.379999
7740  7.014128 8.379999
7741  7.010505 8.379999
7742  7.006882 8.379999
7743  7.003259 8.379999
7744  6.999636 8.379999
7745  6.996013 8.379999
7746  6.992390 8.379999
7747  6.988767 8.379999
7748  6.985144 8.379999
7749  6.981521 8.379999
7750  6.977898 8.379999
7751  6.974275 8.379999
7752  6.970652 8.379999
7753  6.967029 8.379999
7754  6.963406 8.379999
7755  6.959783 8.379999
7756  6.956160 8.379999
7757  6.952537 8.379999
7758  6.948914 8.379999
7759  6.945291 8.379999
7760  6.941668 8.379999
7761  6.938045 8.379999
7762  6.934422 8.379999
7763  6.930799 8.379999
7764  6.927176 8.379999
7765  6.923553 8.379999
7766  6.919930 8.379999
7767  6.916307 8.379999
7768  6.912684 8.379999
7769  6.909061 8.379999
7770  6.905438 8.379999
7771  6.901815 8.379999
7772  6.898192 8.379999
7773  6.894569 8.379999
7774  6.890946 8.379999
7775  6.887323 8.379999
7776  6.883700 8.379999
7777  6.880077 8.379999
7778  6.876454 8.379999
7779  6.872831 8.379999
7780  6.869208 8.379999
7781  6.865585 8.379999
7782  6.861962 8.379999
7783  6.858339 8.379999
7784  6.854716 8.379999
7785  6.851093 8.379999
7786  6.847470 8.379999
7787  6.843847 8.379999
7788  6.840224 8.379999
7789  6.836601 8.379999
7790  6.832978 8.379999
7791  6.829355 8.379999
7792  6.825732 8.379999
7793  6.822109 8.379999
7794  6.818486 8.379999
7795  6.814863 8.379999
7796  6.811240 8.379999
7797  6.807617 8.379999
7798  6.803994 8.379999
7799  6.800371 8.379999
7800  6.796748 8.379999
7801  6.793125 8.379999
7802  6.789502 8.379999
7803  6.785879 8.379999
7804  6.782256 8.379999
7805  6.778633 8.379999
7806  6.775010 8.379999
7807  6.771387 8.379999
7808  6.767764 8.379999
7809  6.764141 8.379999
7810  6.760518 8.379999
7811  6.756895 8.379999
7812  6.753272 8.379999
7813  6.749649 8.379999
7814  6.746026 8.379999
7815  6.742403 8.379999
7816  6.738780 8.379999
7817  6.735157 8.379999
7818  6.731534 8.379999
7819  6.727911 8.379999
7820  6.724288 8.379999
7821  6.720665 8.379999
7822  6.717042 8.379999
7823  6.713419 8.379999
7824  6.709796 8.379999
7825  6.706173 8.379999
7826  6.702550 8.379999
7827  6.698927 8.379999
7828  6.695304 8.379999
7829  6.691681 8.379999
7830  6.688058 8.379999
7831  6.684435 8.379999
7832  6.680812 8.379999
7833  6.677189 8.379999
7834  6.673566 8.379999
7835  6.669943 8.379999
7836  6.666320 8.379999
7837  6.662697 8.379999
7838  6.659074 8.379999
7839  6.655451 8.379999
7840  6.651828 8.379999
7841  6.648205 8.379999
7842  6.644582 8.379999
7843  6.640959 8.379999
7844  6.637336 8.379999
7845  6.633713 8.379999
7846  6.630090 8.379999
7847  6.626467 8.379999
7848  6.622844 8.379999
7849  6.619221 8.379999
7850  6.615598 8.379999
7851  6.611975 8.379999
7852  6.608352 8.379999
7853  6.604729 8.379999
7854  6.601106 8.379999
7855  6.597483 8.379999
7856  6.593860 8.379999
7857  6.590237 8.379999
7858  6.586614 8.379999
7859  6.582991 8.379999
7860  6.579368 8.379999
7861  6.575745 8.379999
7862  6.572122 8.379999
7863  6.568499 8.379999
7864  6.564876 8.379999
7865  6.561253 8.379999
7866  6.557630 8.379999
7867  6.554007 8.379999
7868  6.550384 8.379999
7869  6.546761 8.379999
7870  6.543138 8.379999
7871  6.539515 8.379999
7872  6.535892 8.379999
7873  6.532269 8.379999
7874  6.528646 8.379999
7875  6.525023 8.379999
7876  6.521400 8.379999
7877  6.517777 8.379999
7878  6.514154 8.379999
7879  6.510531 8.379999
7880  6.506908 8.379999
7881  6.503285 8.379999
7882  6.499662 8.379999
7883  6.496039 8.379999
7884  6.492416 8.379999
7885  6.488793 8.379999
7886  6.485170 8.379999
7887  6.481547 8.379999
7888  6.477924 8.379999
7889  6.474301 8.379999
7890  6.470678 8.379999
7891  6.467055 8.379999
7892  6.463432 8.379999
7893  6.459809 8.379999
7894  6.456186 8.379999
7895  6.452563 8.379999
7896  6.448940 8.379999
7897  6.445317 8.379999
7898  6.441694 8.379999
7899  6.438071 8.379999
7900  6.434448 8.379999
7901  6.430825 8.379999
7902  6.427202 8.379999
7903  6.423579 8.379999
7904  6.419956 8.379999
7905  6.416333 8.379999
7906  6.412710 8.379999
7907  6.409087 8.379999
7908  6.405464 8.379999
7909  6.401841 8.379999
7910  6.398218 8.379999
7911  6.394595 8.379999
7912  6.390972 8.379999
7913  6.387349 8.379999
7914  6.383726 8.379999
7915  6.383726 8.376376
7916  6.383726 8.372753
7917  6.383726 8.369130
7918  6.383726 8.365507
7919  6.383726 8.361884
7920  6.383726 8.358261
7921  6.383726 8.354638
7922  6.383726 8.351015
7923  6.383726 8.347392
7924  6.383726 8.343769
7925  6.383726 8.340146
7926  6.383726 8.336523
7927  6.380103 8.332900
7928  6.380103 8.329277
7929  6.376480 8.325654
7930  6.376480 8.322031
7931  6.372857 8.318408
7932  6.372857 8.314785
7933  6.369234 8.311162
7934  6.369234 8.307539
7935  6.365611 8.303916
7936  6.365611 8.300293
7937  6.361988 8.296670
7938  6.361988 8.293047
7939  6.358365 8.289424
7940  6.354742 8.285801
7941  6.351119 8.282178
7942  6.347496 8.278555
7943  6.343873 8.274932
7944  6.343873 8.271309
7945  6.340250 8.267686
7946  6.340250 8.264063
7947  6.336627 8.260440
7948  6.336627 8.256817
7949  6.333004 8.253194
7950  6.329381 8.249571
7951  6.325758 8.245948
7952  6.322135 8.245948
7953  6.318512 8.242325
7954  6.314889 8.242325
7955  6.311266 8.238702
7956  6.307643 8.238702
7957  6.304020 8.235079
7958  6.300397 8.235079
7959  6.296774 8.231456
7960  6.293151 8.231456
7961  6.289528 8.227833
7962  6.285905 8.227833
7963  6.282282 8.224210
7964  6.278659 8.224210
7965  6.275036 8.224210
7966  6.271413 8.224210
7967  6.267790 8.224210
7968  6.264167 8.224210
7969  6.260544 8.220587
7970  6.260544 8.216964
7971  6.256921 8.213341
7972  6.256921 8.209718
7973  6.253298 8.206095
7974  6.249675 8.202472
7975  6.249675 8.198849
7976  6.246052 8.195226
7977  6.246052 8.191603
7978  6.246052 8.187980
7979  6.246052 8.184357
7980  6.246052 8.180734
7981  6.246052 8.177111
7982  6.242429 8.173488
7983  6.242429 8.169865
7984  6.238806 8.166242
7985  6.238806 8.162619
7986  6.235183 8.158996
7987  6.235183 8.155373
7988  6.231560 8.151750
7989  6.231560 8.148127
7990  6.227937 8.144504
7991  6.227937 8.140881
7992  6.224314 8.137258
7993  6.224314 8.133635
7994  6.220691 8.130012
7995  6.217068 8.130012
7996  6.213445 8.126389
7997  6.209822 8.126389
7998  6.206199 8.122766
7999  6.202576 8.122766
8000  6.198953 8.119143
8001  6.195330 8.119143
8002  6.191707 8.115520
8003  6.188084 8.115520
8004  6.184461 8.111897
8005  6.180838 8.111897
8006  6.177215 8.108274
8007  6.173592 8.108274
8008  6.169969 8.108274
8009  6.166346 8.108274
8010  6.162723 8.108274
8011  6.159100 8.108274
8012  6.155477 8.108274
8013  6.151854 8.108274
8014  6.148231 8.108274
8015  6.144608 8.108274
8016  6.140985 8.108274
8017  6.137362 8.108274
8018  6.133739 8.108274
8019  6.130116 8.108274
8020  6.126493 8.108274
8021  6.122870 8.108274
8022  6.119247 8.108274
8023  6.115624 8.108274
8024  6.112001 8.108274
8025  6.108378 8.108274
8026  6.104755 8.108274
8027  6.101132 8.108274
8028  6.097509 8.108274
8029  6.093886 8.111897
8030  6.090263 8.111897
8031  6.086640 8.115520
8032  6.083017 8.115520
8033  6.079394 8.119143
8034  6.075771 8.119143
8035  6.072148 8.122766
8036  6.068525 8.122766
8037  6.064902 8.126389
8038  6.061279 8.126389
8039  6.057656 8.130012
8040  6.054033 8.130012
8041  6.050410 8.133635
8042  6.046787 8.137258
8043  6.043164 8.140881
8044  6.039541 8.144504
8045  6.035918 8.148127
8046  6.032295 8.151750
8047  6.028672 8.151750
8048  6.025049 8.155373
8049  6.021426 8.158996
8050  6.017803 8.162619
8051  6.014180 8.166242
8052  6.010557 8.169865
8053  6.006934 8.173488
8054  6.003311 8.177111
8055  5.999688 8.180734
8056  5.996065 8.180734
8057  5.992442 8.184357
8058  5.988819 8.187980
8059  5.985196 8.191603
8060  5.981573 8.195226
8061  5.977950 8.198849
8062  5.974327 8.202472
8063  5.970704 8.206095
8064  5.967081 8.202472
8065  5.963458 8.198849
8066  5.959835 8.195226
8067  5.956212 8.191603
8068  5.952589 8.187980
8069  5.948966 8.184357
8070  5.945343 8.184357
8071  5.941720 8.180734
8072  5.938097 8.180734
8073  5.934474 8.177111
8074  5.930851 8.177111
8075  5.927228 8.173488
8076  5.923605 8.173488
8077  5.919982 8.169865
8078  5.916359 8.169865
8079  5.912736 8.166242
8080  5.909113 8.166242
8081  5.905490 8.162619
8082  5.901867 8.162619
8083  5.898244 8.162619
8084  5.894621 8.162619
8085  5.890998 8.162619
8086  5.887375 8.162619
8087  5.883752 8.162619
8088  5.880129 8.162619
8089  5.876506 8.162619
8090  5.872883 8.162619
8091  5.869260 8.162619
8092  5.865637 8.162619
8093  5.862014 8.162619
8094  5.858391 8.162619
8095  5.854768 8.162619
8096  5.851145 8.162619
8097  5.847522 8.162619
8098  5.843899 8.162619
8099  5.840276 8.162619
8100  5.836653 8.162619
8101  5.833030 8.162619
8102  5.829407 8.162619
8103  5.825784 8.162619
8104  5.822161 8.162619
8105  5.818538 8.162619
8106  5.814915 8.162619
8107  5.811292 8.162619
8108  5.807669 8.162619
8109  5.804046 8.162619
8110  5.800423 8.162619
8111  5.796800 8.162619
8112  5.793177 8.158996
8113  5.793177 8.155373
8114  5.789554 8.151750
8115  5.789554 8.148127
8116  5.789554 8.144504
8117  5.785931 8.140881
8118  5.785931 8.137258
8119  5.785931 8.133635
8120  5.785931 8.130012
8121  5.785931 8.126389
8122  5.785931 8.122766
8123  5.782308 8.119143
8124  5.782308 8.115520
8125  5.778685 8.111897
8126  5.778685 8.108274
8127  5.775062 8.104651
8128  5.775062 8.101028
8129  5.771439 8.097405
8130  5.771439 8.093782
8131  5.767816 8.090159
8132  5.767816 8.086536
8133  5.764193 8.082913
8134  5.764193 8.079290
8135  5.760570 8.075667
8136  5.756947 8.075667
8137  5.753324 8.072044
8138  5.749701 8.072044
8139  5.746078 8.068421
8140  5.742455 8.068421
8141  5.738832 8.064798
8142  5.735209 8.064798
8143  5.731586 8.061175
8144  5.727963 8.061175
8145  5.724340 8.057552
8146  5.720717 8.057552
8147  5.717094 8.053929
8148  5.713471 8.053929
8149  5.709848 8.050306
8150  5.706225 8.046683
8151  5.702602 8.043060
8152  5.698979 8.039437
8153  5.695356 8.035814
8154  5.695356 8.032191
8155  5.691733 8.028568
8156  5.691733 8.024945
8157  5.688110 8.021322
8158  5.688110 8.017699
8159  5.684487 8.014076
8160  5.680864 8.010453
8161  5.677241 8.006830
8162  5.673618 8.003207
8163  5.669995 7.999584
8164  5.666372 7.995961
8165  5.662749 7.992338
8166  5.659126 7.988715
8167  5.659126 7.985092
8168  5.655503 7.981469
8169  5.655503 7.977846
8170  5.659126 7.974223
8171  5.659126 7.970600
8172  5.659126 7.966977
8173  5.659126 7.963354
8174  5.659126 7.959731
8175  5.659126 7.956108
8176  5.659126 7.952485
8177  5.659126 7.948862
8178  5.659126 7.945239
8179  5.659126 7.941616
8180  5.659126 7.937993
8181  5.659126 7.934370
8182  5.659126 7.930747
8183  5.659126 7.927124
8184  5.659126 7.923501
8185  5.659126 7.919878
8186  5.659126 7.916255
8187  5.659126 7.912632
8188  5.659126 7.909009
8189  5.659126 7.905386
8190  5.659126 7.901763
8191  5.659126 7.898140
8192  5.659126 7.894517
8193  5.655503 7.890894
8194  5.655503 7.887271
8195  5.651880 7.883648
8196  5.651880 7.880025
8197  5.648257 7.876402
8198  5.648257 7.872779
8199  5.644634 7.869156
8200  5.644634 7.865533
8201  5.641011 7.861910
8202  5.641011 7.858287
8203  5.637388 7.854664
8204  5.637388 7.851041
8205  5.637388 7.847418
8206  5.633765 7.843795
8207  5.633765 7.840172
8208  5.633765 7.836549
8209  5.633765 7.832926
8210  5.633765 7.829303
8211  5.633765 7.825680
8212  5.633765 7.822057
8213  5.630142 7.818434
8214  5.630142 7.814811
8215  5.626519 7.811188
8216  5.626519 7.807565
8217  5.622896 7.803942
8218  5.622896 7.800319
8219  5.619273 7.796696
8220  5.619273 7.793073
8221  5.615650 7.789450
8222  5.615650 7.785827
8223  5.612027 7.782204
8224  5.612027 7.778581
8225  5.608404 7.774958
8226  5.604781 7.771335
8227  5.601158 7.771335
8228  5.597535 7.767712
8229  5.593912 7.767712
8230  5.590289 7.764089
8231  5.586666 7.764089
8232  5.583043 7.760466
8233  5.579420 7.760466
8234  5.575797 7.756843
8235  5.572174 7.753220
8236  5.568551 7.749597
8237  5.564928 7.745974
8238  5.561305 7.742351
8239  5.561305 7.738728
8240  5.561305 7.735105
8241  5.561305 7.731482
8242  5.561305 7.727859
8243  5.561305 7.724236
8244  5.561305 7.720613
8245  5.561305 7.716990
8246  5.561305 7.713367
8247  5.561305 7.709744
8248  5.561305 7.706121
8249  5.561305 7.702498
8250  5.561305 7.698875
8251  5.557682 7.695252
8252  5.557682 7.691629
8253  5.557682 7.688006
8254  5.554059 7.684383
8255  5.554059 7.680760
8256  5.550436 7.677137
8257  5.550436 7.673514
8258  5.546813 7.669891
8259  5.546813 7.666268
8260  5.546813 7.662645
8261  5.546813 7.659022
8262  5.546813 7.655399
8263  5.550436 7.651776
8264  5.550436 7.648153
8265  5.554059 7.644530
8266  5.554059 7.640907
8267  5.554059 7.637284
8268  5.554059 7.633661
8269  5.554059 7.630038
8270  5.554059 7.626415
8271  5.554059 7.622792
8272  5.554059 7.619169
8273  5.554059 7.615546
8274  5.554059 7.611923
8275  5.554059 7.608300
8276  5.554059 7.604677
8277  5.554059 7.601054
8278  5.554059 7.597431
8279  5.554059 7.593808
8280  5.554059 7.590185
8281  5.554059 7.586562
8282  5.554059 7.582939
8283  5.554059 7.579316
8284  5.554059 7.575693
8285  5.554059 7.572070
8286  5.554059 7.568447
8287  5.554059 7.564824
8288  5.554059 7.561201
8289  5.550436 7.557578
8290  5.550436 7.553955
8291  5.546813 7.550332
8292  5.546813 7.546709
8293  5.543190 7.543086
8294  5.543190 7.539463
8295  5.539567 7.535840
8296  5.539567 7.532217
8297  5.535944 7.528594
8298  5.535944 7.524971
8299  5.532321 7.521348
8300  5.532321 7.517725
8301  5.528698 7.514102
8302  5.525075 7.514102
8303  5.521452 7.510479
8304  5.517829 7.510479
8305  5.514206 7.506856
8306  5.510583 7.506856
8307  5.506960 7.503233
8308  5.503337 7.503233
8309  5.499714 7.499610
8310  5.496091 7.499610
8311  5.492468 7.495987
8312  5.488845 7.495987
8313  5.485222 7.492364
8314  5.481599 7.488741
8315  5.477976 7.485118
8316  5.474353 7.481495
8317  5.474353 7.477872
8318  5.470730 7.474249
8319  5.470730 7.470626
8320  5.467107 7.467003
8321  5.467107 7.463380
8322  5.463484 7.459757
8323  5.463484 7.456134
8324  5.459861 7.452511
8325  5.459861 7.448888
8326  5.456238 7.445265
8327  5.456238 7.441642
8328  5.452615 7.438019
8329  5.448992 7.434396
8330  5.445369 7.430773
8331  5.441746 7.427150
8332  5.438123 7.427150
8333  5.438123 7.423527
8334  5.438123 7.419904
8335  5.438123 7.416281
8336  5.438123 7.412658
8337  5.438123 7.409035
8338  5.438123 7.405412
8339  5.438123 7.401789
8340  5.434500 7.398166
8341  5.434500 7.394543
8342  5.438123 7.390920
8343  5.438123 7.387297
8344  5.441746 7.383674
8345  5.441746 7.380051
8346  5.445369 7.376428
8347  5.445369 7.372805
8348  5.448992 7.369182
8349  5.448992 7.365559
8350  5.448992 7.361936
8351  5.448992 7.358313
8352  5.448992 7.354690
8353  5.448992 7.351067
8354  5.448992 7.347444
8355  5.448992 7.343821
8356  5.448992 7.340198
8357  5.448992 7.336575
8358  5.448992 7.332952
8359  5.448992 7.329329
8360  5.448992 7.325706
8361  5.448992 7.322083
8362  5.448992 7.318460
8363  5.448992 7.314837
8364  5.448992 7.311214
8365  5.448992 7.307591
8366  5.448992 7.303968
8367  5.448992 7.300345
8368  5.448992 7.296722
8369  5.448992 7.293099
8370  5.448992 7.289476
8371  5.448992 7.285853
8372  5.445369 7.282230
8373  5.445369 7.278607
8374  5.441746 7.274984
8375  5.441746 7.271361
8376  5.438123 7.267738
8377  5.438123 7.264115
8378  5.434500 7.260492
8379  5.434500 7.256869
8380  5.430877 7.253246
8381  5.430877 7.249623
8382  5.427254 7.246000
8383  5.427254 7.242377
8384  5.423631 7.238754
8385  5.420008 7.238754
8386  5.416385 7.235131
8387  5.412762 7.235131
8388  5.409139 7.231508
8389  5.405516 7.231508
8390  5.401893 7.227885
8391  5.398270 7.227885
8392  5.394647 7.224262
8393  5.391024 7.224262
8394  5.387401 7.220639
8395  5.383778 7.220639
8396  5.380155 7.217016
8397  5.376532 7.217016
8398  5.372909 7.217016
8399  5.369286 7.213393
8400  5.365663 7.213393
8401  5.362040 7.213393
8402  5.358417 7.213393
8403  5.354794 7.209770
8404  5.351171 7.209770
8405  5.347548 7.209770
8406  5.343925 7.206147
8407  5.340302 7.206147
8408  5.336679 7.202524
8409  5.333056 7.198901
8410  5.329433 7.195278
8411  5.325810 7.191655
8412  5.322187 7.191655
8413  5.322187 7.188032
8414  5.318564 7.184409
8415  5.318564 7.180786
8416  5.314941 7.177163
8417  5.314941 7.173540
8418  5.311318 7.169917
8419  5.311318 7.166294
8420  5.307695 7.162671
8421  5.304072 7.159048
8422  5.300449 7.155425
8423  5.296826 7.155425
8424  5.293203 7.151802
8425  5.289580 7.151802
8426  5.285957 7.148179
8427  5.282334 7.148179
8428  5.278711 7.144556
8429  5.275088 7.144556
8430  5.271465 7.140933
8431  5.267842 7.140933
8432  5.264219 7.137310
8433  5.260596 7.137310
8434  5.256973 7.133687
8435  5.256973 7.130064
8436  5.253350 7.126441
8437  5.253350 7.122818
8438  5.249727 7.119195
8439  5.246104 7.115572
8440  5.242481 7.111949
8441  5.238858 7.111949
8442  5.235235 7.108326
8443  5.231612 7.108326
8444  5.227989 7.104703
8445  5.224366 7.104703
8446  5.220743 7.101080
8447  5.217120 7.101080
8448  5.213497 7.097457
8449  5.209874 7.097457
8450  5.206251 7.093834
8451  5.202628 7.093834
8452  5.199005 7.090211
8453  5.195382 7.090211
8454  5.191759 7.090211
8455  5.188136 7.090211
8456  5.184513 7.090211
8457  5.180890 7.086588
8458  5.177267 7.082965
8459  5.173644 7.082965
8460  5.170021 7.079342
8461  5.166398 7.079342
8462  5.162775 7.075719
8463  5.159152 7.075719
8464  5.155529 7.072096
8465  5.151906 7.072096
8466  5.148283 7.068473
8467  5.144660 7.068473
8468  5.141037 7.064850
8469  5.137414 7.064850
8470  5.133791 7.061227
8471  5.130168 7.061227
8472  5.126545 7.061227
8473  5.122922 7.061227
8474  5.119299 7.061227
8475  5.115676 7.061227
8476  5.112053 7.061227
8477  5.108430 7.061227
8478  5.104807 7.061227
8479  5.101184 7.061227
8480  5.097561 7.061227
8481  5.093938 7.061227
8482  5.090315 7.061227
8483  5.086692 7.061227
8484  5.083069 7.061227
8485  5.079446 7.061227
8486  5.075823 7.061227
8487  5.072200 7.061227
8488  5.068577 7.061227
8489  5.064954 7.061227
8490  5.061331 7.061227
8491  5.057708 7.061227
8492  5.054085 7.061227
8493  5.050462 7.061227
8494  5.046839 7.061227
8495  5.043216 7.061227
8496  5.039593 7.061227
8497  5.035970 7.061227
8498  5.032347 7.061227
8499  5.028724 7.061227
8500  5.025101 7.061227
8501  5.021478 7.061227
8502  5.017855 7.061227
8503  5.014232 7.061227
8504  5.010609 7.061227
8505  5.006986 7.064850
8506  5.003363 7.064850
8507  4.999740 7.068473
8508  4.996117 7.068473
8509  4.992494 7.072096
8510  4.988871 7.072096
8511  4.985248 7.075719
8512  4.981625 7.075719
8513  4.978002 7.079342
8514  4.974379 7.079342
8515  4.970756 7.082965
8516  4.967133 7.082965
8517  4.963510 7.086588
8518  4.959887 7.086588
8519  4.956264 7.090211
8520  4.952641 7.090211
8521  4.949018 7.093834
8522  4.945395 7.093834
8523  4.941772 7.097457
8524  4.938149 7.101080
8525  4.934526 7.104703
8526  4.930903 7.108326
8527  4.927280 7.111949
8528  4.927280 7.115572
8529  4.923657 7.119195
8530  4.923657 7.122818
8531  4.920034 7.126441
8532  4.920034 7.130064
8533  4.916411 7.133687
8534  4.916411 7.137310
8535  4.912788 7.140933
8536  4.912788 7.144556
8537  4.909165 7.148179
8538  4.909165 7.151802
8539  4.905542 7.155425
8540  4.901919 7.159048
8541  4.898296 7.162671
8542  4.894673 7.166294
8543  4.891050 7.169917
8544  4.887427 7.173540
8545  4.883804 7.177163
8546  4.880181 7.180786
8547  4.876558 7.184409
8548  4.872935 7.188032
8549  4.872935 7.191655
8550  4.869312 7.191655
8551  4.865689 7.188032
8552  4.862066 7.188032
8553  4.858443 7.184409
8554  4.854820 7.184409
8555  4.851197 7.180786
8556  4.847574 7.180786
8557  4.843951 7.180786
8558  4.840328 7.180786
8559  4.836705 7.180786
8560  4.833082 7.180786
8561  4.829459 7.180786
8562  4.825836 7.180786
8563  4.822213 7.180786
8564  4.818590 7.180786
8565  4.814967 7.180786
8566  4.811344 7.180786
8567  4.807721 7.180786
8568  4.804098 7.180786
8569  4.800475 7.180786
8570  4.796852 7.180786
8571  4.793229 7.180786
8572  4.789606 7.180786
8573  4.785983 7.180786
8574  4.782360 7.180786
8575  4.778737 7.180786
8576  4.775114 7.180786
8577  4.771491 7.180786
8578  4.767868 7.180786
8579  4.764245 7.184409
8580  4.760622 7.184409
8581  4.756999 7.184409
8582  4.753376 7.184409
8583  4.749753 7.184409
8584  4.746130 7.180786
8585  4.742507 7.180786
8586  4.738884 7.180786
8587  4.735261 7.180786
8588  4.731638 7.180786
8589  4.728015 7.180786
8590  4.724392 7.177163
8591  4.720769 7.177163
8592  4.717146 7.173540
8593  4.713523 7.173540
8594  4.709900 7.169917
8595  4.706277 7.166294
8596  4.702654 7.162671
8597  4.699031 7.159048
8598  4.695408 7.155425
8599  4.691785 7.151802
8600  4.688162 7.148179
8601  4.684539 7.144556
8602  4.680916 7.144556
8603  4.677293 7.140933
8604  4.673670 7.137310
8605  4.670047 7.137310
8606  4.670047 7.133687
8607  4.666424 7.130064
8608  4.666424 7.126441
8609  4.662801 7.122818
8610  4.662801 7.119195
8611  4.662801 7.115572
8612  4.662801 7.111949
8613  4.662801 7.108326
8614  4.662801 7.104703
8615  4.662801 7.101080
8616  4.659178 7.097457
8617  4.659178 7.093834
8618  4.655555 7.090211
8619  4.655555 7.086588
8620  4.651932 7.082965
8621  4.651932 7.079342
8622  4.648309 7.075719
8623  4.648309 7.072096
8624  4.644686 7.068473
8625  4.644686 7.064850
8626  4.641063 7.061227
8627  4.641063 7.057604
8628  4.637440 7.053981
8629  4.637440 7.050358
8630  4.633817 7.046735
8631  4.630194 7.043112
8632  4.626571 7.039489
8633  4.622948 7.035866
8634  4.619325 7.032243
8635  4.615702 7.028620
8636  4.612079 7.024997
8637  4.608456 7.021374
8638  4.604833 7.021374
8639  4.601210 7.017751
8640  4.597587 7.014128
8641  4.593964 7.014128
8642  4.590341 7.010505
8643  4.586718 7.006882
8644  4.583095 7.003259
8645  4.579472 6.999636
8646  4.575849 6.996013
8647  4.572226 6.992390
8648  4.568603 6.988767
8649  4.564980 6.985144
8650  4.561357 6.985144
8651  4.557734 6.981521
8652  4.554111 6.981521
8653  4.550488 6.977898
8654  4.546865 6.977898
8655  4.543242 6.974275
8656  4.539619 6.974275
8657  4.535996 6.970652
8658  4.532373 6.970652
8659  4.528750 6.967029
8660  4.525127 6.967029
8661  4.521504 6.963406
8662  4.517881 6.963406
8663  4.514258 6.959783
8664  4.510635 6.956160
8665  4.510635 6.952537
8666  4.510635 6.948914
8667  4.510635 6.945291
8668  4.510635 6.941668
8669  4.510635 6.938045
8670  4.507012 6.934422
8671  4.507012 6.930799
8672  4.503389 6.927176
8673  4.503389 6.923553
8674  4.499766 6.919930
8675  4.499766 6.916307
8676  4.496143 6.912684
8677  4.496143 6.909061
8678  4.492520 6.905438
8679  4.492520 6.901815
8680  4.488897 6.898192
8681  4.488897 6.894569
8682  4.485274 6.890946
8683  4.481651 6.890946
8684  4.478028 6.887323
8685  4.474405 6.887323
8686  4.470782 6.883700
8687  4.467159 6.883700
8688  4.463536 6.880077
8689  4.459913 6.880077
8690  4.456290 6.876454
8691  4.452667 6.876454
8692  4.449044 6.872831
8693  4.445421 6.872831
8694  4.441798 6.869208
8695  4.438175 6.869208
8696  4.434552 6.869208
8697  4.430929 6.869208
8698  4.427306 6.869208
8699  4.423683 6.869208
8700  4.420060 6.869208
8701  4.416437 6.869208
8702  4.412814 6.869208
8703  4.409191 6.869208
8704  4.405568 6.869208
8705  4.401945 6.869208
8706  4.398322 6.869208
8707  4.394699 6.869208
8708  4.391076 6.869208
8709  4.387453 6.869208
8710  4.383830 6.869208
8711  4.380207 6.869208
8712  4.376584 6.869208
8713  4.372961 6.869208
8714  4.369338 6.869208
8715  4.365715 6.869208
8716  4.362092 6.869208
8717  4.358469 6.872831
8718  4.354846 6.872831
8719  4.351223 6.876454
8720  4.347600 6.876454
8721  4.343977 6.880077
8722  4.340354 6.880077
8723  4.336731 6.883700
8724  4.333108 6.883700
8725  4.329485 6.887323
8726  4.325862 6.887323
8727  4.322239 6.890946
8728  4.318616 6.890946
8729  4.314993 6.887323
8730  4.311370 6.887323
8731  4.307747 6.883700
8732  4.304124 6.883700
8733  4.300501 6.880077
8734  4.296878 6.880077
8735  4.293255 6.876454
8736  4.289632 6.876454
8737  4.286009 6.876454
8738  4.282386 6.872831
8739  4.278763 6.872831
8740  4.275140 6.872831
8741  4.271517 6.872831
8742  4.267894 6.872831
8743  4.264271 6.872831
8744  4.260648 6.872831
8745  4.257025 6.872831
8746  4.253402 6.872831
8747  4.253402 6.869208
8748  4.249779 6.865585
8749  4.249779 6.861962
8750  4.246156 6.858339
8751  4.242533 6.858339
8752  4.238910 6.854716
8753  4.235287 6.854716
8754  4.231664 6.851093
8755  4.228041 6.851093
8756  4.224418 6.847470
8757  4.220795 6.847470
8758  4.217172 6.843847
8759  4.213549 6.843847
8760  4.209926 6.840224
8761  4.206303 6.840224
8762  4.202680 6.836601
8763  4.199057 6.836601
8764  4.195434 6.836601
8765  4.191811 6.836601
8766  4.188188 6.836601
8767  4.184565 6.836601
8768  4.180942 6.836601
8769  4.177319 6.836601
8770  4.173696 6.836601
8771  4.170073 6.836601
8772  4.166450 6.836601
8773  4.162827 6.836601
8774  4.159204 6.836601
8775  4.155581 6.836601
8776  4.151958 6.836601
8777  4.148335 6.836601
8778  4.144712 6.836601
8779  4.141089 6.836601
8780  4.137466 6.836601
8781  4.133843 6.836601
8782  4.130220 6.836601
8783  4.126597 6.836601
8784  4.122974 6.836601
8785  4.119351 6.836601
8786  4.115728 6.836601
8787  4.112105 6.836601
8788  4.108482 6.836601
8789  4.104859 6.836601
8790  4.101236 6.836601
8791  4.097613 6.836601
8792  4.093990 6.836601
8793  4.090367 6.836601
8794  4.086744 6.836601
8795  4.083121 6.836601
8796  4.079498 6.836601
8797  4.075875 6.836601
8798  4.072252 6.836601
8799  4.068629 6.840224
8800  4.065006 6.840224
8801  4.061383 6.840224
8802  4.057760 6.843847
8803  4.054137 6.843847
8804  4.050514 6.847470
8805  4.046891 6.847470
8806  4.043268 6.847470
8807  4.039645 6.847470
8808  4.036022 6.847470
8809  4.032399 6.847470
8810  4.028776 6.843847
8811  4.025153 6.843847
8812  4.021530 6.840224
8813  4.017907 6.840224
8814  4.014284 6.840224
8815  4.010661 6.840224
8816  4.007038 6.840224
8817  4.003415 6.840224
8818  3.999792 6.840224
8819  3.996169 6.840224
8820  3.992546 6.840224
8821  3.988923 6.840224
8822  3.985300 6.840224
8823  3.981677 6.840224
8824  3.978054 6.840224
8825  3.974431 6.840224
8826  3.970808 6.840224
8827  3.967185 6.840224
8828  3.963562 6.840224
8829  3.959939 6.840224
8830  3.956316 6.840224
8831  3.952693 6.840224
8832  3.949070 6.840224
8833  3.945447 6.840224
8834  3.941824 6.840224
8835  3.938201 6.843847
8836  3.934578 6.843847
8837  3.930955 6.847470
8838  3.927332 6.847470
8839  3.923709 6.851093
8840  3.920086 6.851093
8841  3.916463 6.854716
8842  3.912840 6.854716
8843  3.909217 6.858339
8844  3.905594 6.858339
8845  3.901971 6.861962
8846  3.898348 6.861962
8847  3.894725 6.865585
8848  3.891102 6.869208
8849  3.887479 6.872831
8850  3.883856 6.876454
8851  3.880233 6.880077
8852  3.876610 6.883700
8853  3.872987 6.883700
8854  3.869364 6.883700
8855  3.865741 6.883700
8856  3.862118 6.880077
8857  3.858495 6.880077
8858  3.854872 6.876454
8859  3.851249 6.876454
8860  3.847626 6.872831
8861  3.844003 6.872831
8862  3.840380 6.869208
8863  3.836757 6.869208
8864  3.833134 6.869208
8865  3.829511 6.869208
8866  3.825888 6.869208
8867  3.822265 6.869208
8868  3.818642 6.869208
8869  3.815019 6.869208
8870  3.811396 6.869208
8871  3.807773 6.869208
8872  3.804150 6.869208
8873  3.800527 6.869208
8874  3.796904 6.865585
8875  3.793281 6.865585
8876  3.789658 6.861962
8877  3.786035 6.861962
8878  3.782412 6.858339
8879  3.778789 6.858339
8880  3.775166 6.858339
8881  3.771543 6.854716
8882  3.767920 6.854716
8883  3.764297 6.854716
8884  3.760674 6.854716
8885  3.757051 6.854716
8886  3.753428 6.854716
8887  3.749805 6.854716
8888  3.746182 6.854716
8889  3.742559 6.854716
8890  3.738936 6.854716
8891  3.735313 6.854716
8892  3.731690 6.854716
8893  3.728067 6.854716
8894  3.724444 6.854716
8895  3.720821 6.854716
8896  3.717198 6.854716
8897  3.713575 6.854716
8898  3.709952 6.854716
8899  3.706329 6.854716
8900  3.702706 6.854716
8901  3.699083 6.854716
8902  3.695460 6.854716
8903  3.691837 6.854716
8904  3.688214 6.854716
8905  3.684591 6.854716
8906  3.680968 6.854716
8907  3.677345 6.854716
8908  3.673722 6.854716
8909  3.670099 6.854716
8910  3.666476 6.854716
8911  3.662853 6.854716
8912  3.659230 6.854716
8913  3.655607 6.854716
8914  3.651984 6.854716
8915  3.648361 6.854716
8916  3.644738 6.854716
8917  3.641115 6.854716
8918  3.637492 6.854716
8919  3.633869 6.854716
8920  3.630246 6.851093
8921  3.626623 6.851093
8922  3.623000 6.851093
8923  3.619377 6.851093
8924  3.615754 6.851093
8925  3.612131 6.851093
8926  3.608508 6.851093
8927  3.604885 6.851093
8928  3.601262 6.851093
8929  3.597639 6.851093
8930  3.594016 6.851093
8931  3.590393 6.851093
8932  3.586770 6.851093
8933  3.583147 6.851093
8934  3.579524 6.851093
8935  3.575901 6.851093
8936  3.572278 6.851093
8937  3.568655 6.851093
8938  3.565032 6.851093
8939  3.561409 6.851093
8940  3.557786 6.851093
8941  3.554163 6.851093
8942  3.550540 6.851093
8943  3.546917 6.851093
8944  3.543294 6.851093
8945  3.539671 6.854716
8946  3.536048 6.854716
8947  3.532425 6.858339
8948  3.528802 6.858339
8949  3.525179 6.861962
8950  3.521556 6.861962
8951  3.517933 6.865585
8952  3.514310 6.865585
8953  3.510687 6.869208
8954  3.507064 6.869208
8955  3.503441 6.872831
8956  3.499818 6.872831
8957  3.496195 6.876454
8958  3.492572 6.876454
8959  3.488949 6.880077
8960  3.485326 6.883700
8961  3.485326 6.887323
8962  3.481703 6.890946
8963  3.481703 6.894569
8964  3.478080 6.898192
8965  3.478080 6.901815
8966  3.474457 6.905438
8967  3.474457 6.909061
8968  3.470834 6.912684
8969  3.470834 6.916307
8970  3.467211 6.919930
8971  3.467211 6.923553
8972  3.463588 6.927176
8973  3.463588 6.930799
8974  3.463588 6.934422
8975  3.463588 6.938045
8976  3.463588 6.941668
8977  3.463588 6.945291
8978  3.463588 6.948914
8979  3.463588 6.952537
8980  3.463588 6.956160
8981  3.463588 6.959783
8982  3.463588 6.963406
8983  3.463588 6.967029
8984  3.463588 6.970652
8985  3.463588 6.974275
8986  3.463588 6.977898
8987  3.459965 6.981521
8988  3.456342 6.985144
8989  3.452719 6.988767
8990  3.449096 6.992390
8991  3.445473 6.996013
8992  3.441850 6.999636
8993  3.438227 7.003259
8994  3.434604 7.006882
8995  3.430981 7.010505
8996  3.427358 7.014128
8997  3.423735 7.017751
8998  3.420112 7.021374
8999  3.420112 7.024997
9000  3.416489 7.028620
9001  3.416489 7.032243
9002  3.412866 7.035866
9003  3.412866 7.039489
9004  3.409243 7.043112
9005  3.409243 7.046735
9006  3.405620 7.046735
9007  3.401997 7.050358
9008  3.398374 7.050358
9009  3.394751 7.050358
9010  3.391128 7.053981
9011  3.387505 7.053981
9012  3.383882 7.053981
9013  3.380259 7.053981
9014  3.376636 7.053981
9015  3.373013 7.053981
9016  3.369390 7.053981
9017  3.365767 7.053981
9018  3.362144 7.050358
9019  3.358521 7.046735
9020  3.354898 7.046735
9021  3.354898 7.043112
9022  3.351275 7.039489
9023  3.351275 7.035866
9024  3.347652 7.032243
9025  3.347652 7.028620
9026  3.344029 7.024997
9027  3.344029 7.021374
9028  3.340406 7.017751
9029  3.340406 7.014128
9030  3.336783 7.010505
9031  3.336783 7.006882
9032  3.333160 7.003259
9033  3.329537 6.999636
9034  3.325914 6.996013
9035  3.322291 6.996013
9036  3.318668 6.992390
9037  3.315045 6.992390
9038  3.311422 6.988767
9039  3.307799 6.988767
9040  3.304176 6.985144
9041  3.300553 6.985144
9042  3.296930 6.981521
9043  3.293307 6.981521
9044  3.289684 6.977898
9045  3.286061 6.977898
9046  3.282438 6.974275
9047  3.278815 6.974275
9048  3.275192 6.974275
9049  3.271569 6.970652
9050  3.267946 6.970652
9051  3.264323 6.967029
9052  3.260700 6.967029
9053  3.257077 6.963406
9054  3.253454 6.963406
9055  3.249831 6.959783
9056  3.246208 6.959783
9057  3.242585 6.956160
9058  3.238962 6.956160
9059  3.235339 6.952537
9060  3.231716 6.952537
9061  3.228093 6.952537
9062  3.224470 6.952537
9063  3.220847 6.952537
9064  3.217224 6.952537
9065  3.213601 6.952537
9066  3.209978 6.952537
9067  3.206355 6.952537
9068  3.202732 6.952537
9069  3.199109 6.952537
9070  3.195486 6.952537
9071  3.191863 6.952537
9072  3.188240 6.952537
9073  3.184617 6.952537
9074  3.180994 6.952537
9075  3.177371 6.952537
9076  3.173748 6.952537
9077  3.170125 6.952537
9078  3.166502 6.952537
9079  3.162879 6.952537
9080  3.159256 6.952537
9081  3.155633 6.952537
9082  3.152010 6.956160
9083  3.148387 6.956160
9084  3.144764 6.959783
9085  3.141141 6.959783
9086  3.137518 6.963406
9087  3.133895 6.963406
9088  3.130272 6.967029
9089  3.126649 6.967029
9090  3.123026 6.970652
9091  3.119403 6.970652
9092  3.115780 6.974275
9093  3.112157 6.974275
9094  3.108534 6.977898
9095  3.104911 6.981521
9096  3.104911 6.985144
9097  3.101288 6.988767
9098  3.101288 6.992390
9099  3.097665 6.996013
9100  3.097665 6.999636
9101  3.094042 6.999636
9102  3.090419 7.003259
9103  3.086796 7.003259
9104  3.083173 7.006882
9105  3.079550 7.006882
9106  3.075927 7.010505
9107  3.072304 7.014128
9108  3.068681 7.017751
9109  3.065058 7.017751
9110  3.061435 7.021374
9111  3.057812 7.021374
9112  3.054189 7.021374
9113  3.050566 7.021374
9114  3.046943 7.024997
9115  3.043320 7.024997
9116  3.039697 7.028620
9117  3.036074 7.028620
9118  3.032451 7.032243
9119  3.028828 7.032243
9120  3.025205 7.035866
9121  3.021582 7.035866
9122  3.017959 7.035866
9123  3.014336 7.035866
9124  3.010713 7.035866
9125  3.007090 7.035866
9126  3.003467 7.035866
9127  2.999844 7.035866
9128  2.996221 7.032243
9129  2.992598 7.032243
9130  2.988975 7.032243
9131  2.985352 7.032243
9132  2.981729 7.032243
9133  2.978106 7.032243
9134  2.974483 7.032243
9135  2.970860 7.032243
9136  2.967237 7.032243
9137  2.963614 7.032243
9138  2.959991 7.032243
9139  2.956368 7.032243
9140  2.952745 7.032243
9141  2.949122 7.032243
9142  2.945499 7.032243
9143  2.941876 7.032243
9144  2.938253 7.032243
9145  2.934630 7.032243
9146  2.931007 7.032243
9147  2.927384 7.032243
9148  2.923761 7.032243
9149  2.920138 7.032243
9150  2.916515 7.032243
9151  2.912892 7.032243
9152  2.909269 7.032243
9153  2.905646 7.032243
9154  2.902023 7.032243
9155  2.898400 7.035866
9156  2.894777 7.035866
9157  2.891154 7.035866
9158  2.887531 7.035866
9159  2.883908 7.035866
9160  2.880285 7.035866
9161  2.876662 7.035866
9162  2.873039 7.039489
9163  2.869416 7.039489
9164  2.865793 7.035866
9165  2.862170 7.032243
9166  2.862170 7.028620
9167  2.858547 7.024997
9168  2.854924 7.021374
9169  2.851301 7.017751
9170  2.847678 7.014128
9171  2.844055 7.010505
9172  2.840432 7.010505
9173  2.836809 7.006882
9174  2.833186 7.006882
9175  2.829563 7.003259
9176  2.825940 7.003259
9177  2.822317 6.999636
9178  2.818694 6.999636
9179  2.815071 6.996013
9180  2.811448 6.996013
9181  2.807825 6.992390
9182  2.804202 6.992390
9183  2.800579 6.988767
9184  2.796956 6.988767
9185  2.793333 6.988767
9186  2.789710 6.988767
9187  2.786087 6.985144
9188  2.782464 6.985144
9189  2.778841 6.985144
9190  2.778841 6.981521
9191  2.775218 6.977898
9192  2.775218 6.974275
9193  2.775218 6.970652
9194  2.775218 6.967029
9195  2.771595 6.963406
9196  2.771595 6.959783
9197  2.771595 6.956160
9198  2.767972 6.952537
9199  2.767972 6.948914
9200  2.767972 6.945291
9201  2.767972 6.941668
9202  2.767972 6.938045
9203  2.764349 6.934422
9204  2.764349 6.930799
9205  2.760726 6.927176
9206  2.760726 6.923553
9207  2.757103 6.919930
9208  2.757103 6.916307
9209  2.753480 6.912684
9210  2.753480 6.909061
9211  2.749857 6.905438
9212  2.749857 6.901815
9213  2.746234 6.898192
9214  2.746234 6.894569
9215  2.742611 6.890946
9216  2.742611 6.887323
9217  2.738988 6.883700
9218  2.735365 6.883700
9219  2.731742 6.880077
9220  2.728119 6.880077
9221  2.724496 6.876454
9222  2.720873 6.876454
9223  2.717250 6.872831
9224  2.713627 6.872831
9225  2.710004 6.869208
9226  2.706381 6.869208
9227  2.702758 6.865585
9228  2.699135 6.865585
9229  2.695512 6.861962
9230  2.691889 6.861962
9231  2.688266 6.861962
9232  2.684643 6.861962
9233  2.681020 6.861962
9234  2.677397 6.861962
9235  2.673774 6.861962
9236  2.670151 6.861962
9237  2.666528 6.861962
9238  2.662905 6.861962
9239  2.659282 6.861962
9240  2.655659 6.858339
9241  2.652036 6.854716
9242  2.648413 6.851093
9243  2.644790 6.851093
9244  2.641167 6.847470
9245  2.637544 6.843847
9246  2.633921 6.843847
9247  2.630298 6.840224
9248  2.626675 6.840224
9249  2.623052 6.836601
9250  2.619429 6.836601
9251  2.615806 6.832978
9252  2.612183 6.832978
9253  2.608560 6.829355
9254  2.604937 6.829355
9255  2.601314 6.825732
9256  2.597691 6.825732
9257  2.594068 6.822109
9258  2.590445 6.822109
9259  2.586822 6.818486
9260  2.583199 6.814863
9261  2.583199 6.811240
9262  2.579576 6.807617
9263  2.579576 6.803994
9264  2.575953 6.800371
9265  2.575953 6.796748
9266  2.572330 6.793125
9267  2.568707 6.789502
9268  2.565084 6.785879
9269  2.561461 6.782256
9270  2.557838 6.778633
9271  2.557838 6.775010
9272  2.557838 6.771387
9273  2.554215 6.767764
9274  2.554215 6.764141
9275  2.554215 6.760518
9276  2.550592 6.756895
9277  2.550592 6.753272
9278  2.550592 6.749649
9279  2.554215 6.746026
9280  2.557838 6.742403
9281  2.557838 6.738780
9282  2.561461 6.735157
9283  2.565084 6.731534
9284  2.565084 6.727911
9285  2.568707 6.724288
9286  2.572330 6.720665
9287  2.575953 6.717042
9288  2.575953 6.713419
9289  2.579576 6.709796
9290  2.583199 6.706173
9291  2.583199 6.702550
9292  2.586822 6.698927
9293  2.590445 6.695304
9294  2.594068 6.691681
9295  2.597691 6.691681
9296  2.601314 6.688058
9297  2.604937 6.688058
9298  2.608560 6.684435
9299  2.612183 6.684435
9300  2.615806 6.680812
9301  2.619429 6.680812
9302  2.623052 6.677189
9303  2.626675 6.677189
9304  2.630298 6.673566
9305  2.633921 6.673566
9306  2.637544 6.669943
9307  2.641167 6.669943
9308  2.644790 6.666320
9309  2.644790 6.662697
9310  2.648413 6.659074
9311  2.648413 6.655451
9312  2.652036 6.651828
9313  2.652036 6.648205
9314  2.655659 6.644582
9315  2.655659 6.640959
9316  2.659282 6.637336
9317  2.659282 6.633713
9318  2.662905 6.630090
9319  2.662905 6.626467
9320  2.666528 6.622844
9321  2.666528 6.619221
9322  2.666528 6.615598
9323  2.666528 6.611975
9324  2.666528 6.608352
9325  2.666528 6.604729
9326  2.666528 6.601106
9327  2.666528 6.597483
9328  2.666528 6.593860
9329  2.666528 6.590237
9330  2.666528 6.586614
9331  2.666528 6.582991
9332  2.666528 6.579368
9333  2.666528 6.575745
9334  2.666528 6.572122
9335  2.666528 6.568499
9336  2.666528 6.564876
9337  2.666528 6.561253
9338  2.666528 6.557630
9339  2.666528 6.554007
9340  2.666528 6.550384
9341  2.666528 6.546761
9342  2.666528 6.543138
9343  2.662905 6.539515
9344  2.662905 6.535892
9345  2.659282 6.532269
9346  2.659282 6.528646
9347  2.655659 6.525023
9348  2.655659 6.521400
9349  2.655659 6.517777
9350  2.655659 6.514154
9351  2.655659 6.510531
9352  2.655659 6.506908
9353  2.655659 6.503285
9354  2.655659 6.499662
9355  2.655659 6.496039
9356  2.655659 6.492416
9357  2.655659 6.488793
9358  2.655659 6.485170
9359  2.655659 6.481547
9360  2.655659 6.477924
9361  2.655659 6.474301
9362  2.655659 6.470678
9363  2.655659 6.467055
9364  2.652036 6.463432
9365  2.652036 6.459809
9366  2.648413 6.456186
9367  2.648413 6.452563
9368  2.644790 6.448940
9369  2.644790 6.445317
9370  2.641167 6.441694
9371  2.641167 6.438071
9372  2.637544 6.434448
9373  2.637544 6.430825
9374  2.633921 6.427202
9375  2.633921 6.423579
9376  2.630298 6.419956
9377  2.626675 6.416333
9378  2.623052 6.416333
9379  2.619429 6.412710
9380  2.615806 6.412710
9381  2.612183 6.409087
9382  2.608560 6.409087
9383  2.604937 6.405464
9384  2.601314 6.401841
9385  2.597691 6.398218
9386  2.594068 6.394595
9387  2.590445 6.390972
9388  2.586822 6.387349
9389  2.583199 6.383726
9390  2.579576 6.380103
9391  2.579576 6.376480
9392  2.579576 6.372857
9393  2.575953 6.369234
9394  2.575953 6.365611
9395  2.572330 6.361988
9396  2.572330 6.358365
9397  2.572330 6.354742
9398  2.568707 6.351119
9399  2.568707 6.347496
9400  2.568707 6.343873
9401  2.565084 6.340250
9402  2.565084 6.336627
9403  2.565084 6.333004
9404  2.568707 6.329381
9405  2.568707 6.325758
9406  2.572330 6.322135
9407  2.572330 6.318512
9408  2.575953 6.314889
9409  2.575953 6.311266
9410  2.579576 6.307643
9411  2.579576 6.304020
9412  2.583199 6.300397
9413  2.583199 6.296774
9414  2.586822 6.293151
9415  2.586822 6.289528
9416  2.586822 6.285905
9417  2.586822 6.282282
9418  2.586822 6.278659
9419  2.586822 6.275036
9420  2.586822 6.271413
9421  2.586822 6.267790
9422  2.586822 6.264167
9423  2.586822 6.260544
9424  2.586822 6.256921
9425  2.586822 6.253298
9426  2.586822 6.249675
9427  2.586822 6.246052
9428  2.586822 6.242429
9429  2.586822 6.238806
9430  2.586822 6.235183
9431  2.586822 6.231560
9432  2.586822 6.227937
9433  2.586822 6.224314
9434  2.586822 6.220691
9435  2.586822 6.217068
9436  2.586822 6.213445
9437  2.586822 6.209822
9438  2.583199 6.206199
9439  2.583199 6.202576
9440  2.579576 6.198953
9441  2.579576 6.195330
9442  2.575953 6.191707
9443  2.575953 6.188084
9444  2.572330 6.184461
9445  2.572330 6.180838
9446  2.568707 6.177215
9447  2.568707 6.173592
9448  2.565084 6.169969
9449  2.565084 6.166346
9450  2.561461 6.162723
9451  2.557838 6.162723
9452  2.554215 6.159100
9453  2.550592 6.159100
9454  2.546969 6.155477
9455  2.543346 6.155477
9456  2.539723 6.151854
9457  2.536100 6.151854
9458  2.532477 6.148231
9459  2.528854 6.148231
9460  2.525231 6.144608
9461  2.521608 6.144608
9462  2.517985 6.140985
9463  2.514362 6.140985
9464  2.510739 6.140985
9465  2.507116 6.140985
9466  2.503493 6.140985
9467  2.499870 6.137362
9468  2.496247 6.137362
9469  2.492624 6.137362
9470  2.489001 6.133739
9471  2.485378 6.133739
9472  2.481755 6.130116
9473  2.478132 6.130116
9474  2.474509 6.130116
9475  2.470886 6.130116
9476  2.467263 6.130116
9477  2.463640 6.130116
9478  2.460017 6.130116
9479  2.456394 6.130116
9480  2.452771 6.130116
9481  2.449148 6.130116
9482  2.445525 6.130116
9483  2.441902 6.130116
9484  2.438279 6.130116
9485  2.434656 6.130116
9486  2.431033 6.130116
9487  2.427410 6.130116
9488  2.423787 6.130116
9489  2.420164 6.130116
9490  2.416541 6.130116
9491  2.412918 6.130116
9492  2.409295 6.130116
9493  2.405672 6.130116
9494  2.402049 6.130116
9495  2.398426 6.130116
9496  2.394803 6.126493
9497  2.391180 6.126493
9498  2.387557 6.122870
9499  2.383934 6.119247
9500  2.380311 6.119247
9501  2.376688 6.115624
9502  2.373065 6.115624
9503  2.369442 6.112001
9504  2.369442 6.108378
9505  2.365819 6.104755
9506  2.365819 6.101132
9507  2.362196 6.097509
9508  2.358573 6.093886
9509  2.354950 6.090263
9510  2.354950 6.086640
9511  2.351327 6.083017
9512  2.351327 6.079394
9513  2.347704 6.075771
9514  2.347704 6.072148
9515  2.344081 6.068525
9516  2.344081 6.064902
9517  2.344081 6.061279
9518  2.340458 6.057656
9519  2.340458 6.054033
9520  2.340458 6.050410
9521  2.340458 6.046787
9522  2.340458 6.043164
9523  2.340458 6.039541
9524  2.340458 6.035918
9525  2.340458 6.032295
9526  2.340458 6.028672
9527  2.340458 6.025049
9528  2.340458 6.021426
9529  2.340458 6.017803
9530  2.340458 6.014180
9531  2.340458 6.010557
9532  2.336835 6.006934
9533  2.336835 6.003311
9534  2.333212 5.999688
9535  2.333212 5.996065
9536  2.329589 5.992442
9537  2.329589 5.988819
9538  2.325966 5.985196
9539  2.325966 5.981573
9540  2.322343 5.977950
9541  2.322343 5.974327
9542  2.318720 5.970704
9543  2.318720 5.967081
9544  2.315097 5.963458
9545  2.311474 5.963458
9546  2.307851 5.959835
9547  2.304228 5.959835
9548  2.300605 5.956212
9549  2.296982 5.956212
9550  2.293359 5.952589
9551  2.289736 5.952589
9552  2.286113 5.948966
9553  2.282490 5.948966
9554  2.278867 5.945343
9555  2.275244 5.945343
9556  2.271621 5.941720
9557  2.267998 5.941720
9558  2.264375 5.941720
9559  2.260752 5.941720
9560  2.257129 5.941720
9561  2.253506 5.941720
9562  2.249883 5.941720
9563  2.246260 5.941720
9564  2.242637 5.941720
9565  2.239014 5.938097
9566  2.235391 5.934474
9567  2.235391 5.930851
9568  2.231768 5.927228
9569  2.228145 5.923605
9570  2.224522 5.919982
9571  2.220899 5.916359
9572  2.217276 5.912736
9573  2.213653 5.909113
9574  2.210030 5.905490
9575  2.206407 5.901867
9576  2.202784 5.901867
9577  2.199161 5.898244
9578  2.195538 5.894621
9579  2.191915 5.894621
9580  2.188292 5.890998
9581  2.184669 5.887375
9582  2.184669 5.883752
9583  2.184669 5.880129
9584  2.184669 5.876506
9585  2.184669 5.872883
9586  2.184669 5.869260
9587  2.184669 5.865637
9588  2.184669 5.862014
9589  2.188292 5.858391
9590  2.191915 5.854768
9591  2.195538 5.851145
9592  2.199161 5.847522
9593  2.199161 5.843899
9594  2.202784 5.840276
9595  2.202784 5.836653
9596  2.206407 5.833030
9597  2.206407 5.829407
9598  2.210030 5.825784
9599  2.210030 5.822161
9600  2.213653 5.818538
9601  2.213653 5.814915
9602  2.217276 5.811292
9603  2.217276 5.807669
9604  2.220899 5.804046
9605  2.220899 5.800423
9606  2.220899 5.796800
9607  2.220899 5.793177
9608  2.220899 5.789554
9609  2.220899 5.785931
9610  2.220899 5.782308
9611  2.220899 5.778685
9612  2.220899 5.775062
9613  2.220899 5.771439
9614  2.220899 5.767816
9615  2.220899 5.764193
9616  2.220899 5.760570
9617  2.220899 5.756947
9618  2.220899 5.753324
9619  2.220899 5.749701
9620  2.220899 5.746078
9621  2.220899 5.742455
9622  2.220899 5.738832
9623  2.220899 5.735209
9624  2.220899 5.731586
9625  2.220899 5.727963
9626  2.220899 5.724340
9627  2.220899 5.720717
9628  2.220899 5.717094
9629  2.220899 5.713471
9630  2.220899 5.709848
9631  2.220899 5.706225
9632  2.220899 5.702602
9633  2.220899 5.698979
9634  2.220899 5.695356
9635  2.220899 5.691733
9636  2.217276 5.688110
9637  2.217276 5.684487
9638  2.213653 5.680864
9639  2.213653 5.677241
9640  2.210030 5.673618
9641  2.210030 5.669995
9642  2.206407 5.666372
9643  2.206407 5.662749
9644  2.202784 5.659126
9645  2.202784 5.655503
9646  2.199161 5.651880
9647  2.199161 5.648257
9648  2.195538 5.644634
9649  2.191915 5.641011
9650  2.188292 5.641011
9651  2.184669 5.637388
9652  2.181046 5.637388
9653  2.177423 5.633765
9654  2.173800 5.633765
9655  2.170177 5.630142
9656  2.166554 5.630142
9657  2.162931 5.626519
9658  2.159308 5.626519
9659  2.155685 5.622896
9660  2.152062 5.622896
9661  2.148439 5.619273
9662  2.144816 5.619273
9663  2.144816 5.615650
9664  2.141193 5.612027
9665  2.141193 5.608404
9666  2.141193 5.604781
9667  2.141193 5.601158
9668  2.137570 5.597535
9669  2.137570 5.593912
9670  2.137570 5.590289
9671  2.133947 5.586666
9672  2.133947 5.583043
9673  2.133947 5.579420
9674  2.130324 5.575797
9675  2.130324 5.572174
9676  2.130324 5.568551
9677  2.126701 5.564928
9678  2.126701 5.561305
9679  2.126701 5.557682
9680  2.123078 5.554059
9681  2.123078 5.550436
9682  2.126701 5.546813
9683  2.126701 5.543190
9684  2.130324 5.539567
9685  2.130324 5.535944
9686  2.130324 5.532321
9687  2.130324 5.528698
9688  2.130324 5.525075
9689  2.130324 5.521452
9690  2.130324 5.517829
9691  2.130324 5.514206
9692  2.130324 5.510583
9693  2.130324 5.506960
9694  2.130324 5.503337
9695  2.130324 5.499714
9696  2.130324 5.496091
9697  2.130324 5.492468
9698  2.130324 5.488845
9699  2.130324 5.485222
9700  2.130324 5.481599
9701  2.130324 5.477976
9702  2.130324 5.474353
9703  2.130324 5.470730
9704  2.130324 5.467107
9705  2.130324 5.463484
9706  2.130324 5.459861
9707  2.130324 5.456238
9708  2.126701 5.452615
9709  2.126701 5.448992
9710  2.123078 5.445369
9711  2.123078 5.441746
9712  2.119455 5.438123
9713  2.119455 5.434500
9714  2.115832 5.430877
9715  2.115832 5.427254
9716  2.112209 5.423631
9717  2.112209 5.420008
9718  2.108586 5.416385
9719  2.108586 5.412762
9720  2.104963 5.409139
9721  2.101340 5.409139
9722  2.097717 5.405516
9723  2.094094 5.405516
9724  2.090471 5.401893
9725  2.086848 5.401893
9726  2.083225 5.398270
9727  2.079602 5.398270
9728  2.075979 5.394647
9729  2.072356 5.394647
9730  2.068733 5.391024
9731  2.065110 5.391024
9732  2.061487 5.387401
9733  2.061487 5.383778
9734  2.057864 5.380155
9735  2.057864 5.376532
9736  2.054241 5.372909
9737  2.054241 5.369286
9738  2.054241 5.365663
9739  2.050618 5.362040
9740  2.050618 5.358417
9741  2.050618 5.354794
9742  2.050618 5.351171
9743  2.050618 5.347548
9744  2.050618 5.343925
9745  2.046995 5.340302
9746  2.046995 5.336679
9747  2.046995 5.333056
9748  2.046995 5.329433
9749  2.046995 5.325810
9750  2.043372 5.322187
9751  2.043372 5.318564
9752  2.039749 5.314941
9753  2.039749 5.311318
9754  2.036126 5.307695
9755  2.036126 5.304072
9756  2.032503 5.300449
9757  2.032503 5.296826
9758  2.028880 5.293203
9759  2.028880 5.289580
9760  2.025257 5.285957
9761  2.025257 5.282334
9762  2.021634 5.278711
9763  2.018011 5.275088
9764  2.014388 5.271465
9765  2.010765 5.267842
9766  2.007142 5.267842
9767  2.007142 5.264219
9768  2.007142 5.260596
9769  2.007142 5.256973
9770  2.007142 5.253350
9771  2.007142 5.249727
9772  2.007142 5.246104
9773  2.007142 5.242481
9774  2.007142 5.238858
9775  2.007142 5.235235
9776  2.007142 5.231612
9777  2.007142 5.227989
9778  2.007142 5.224366
9779  2.007142 5.220743
9780  2.007142 5.217120
9781  2.007142 5.213497
9782  2.007142 5.209874
9783  2.007142 5.206251
9784  2.007142 5.202628
9785  2.007142 5.199005
9786  2.007142 5.195382
9787  2.007142 5.191759
9788  2.003519 5.188136
9789  2.003519 5.184513
9790  1.999896 5.180890
9791  1.999896 5.177267
9792  1.996273 5.173644
9793  1.996273 5.170021
9794  1.992650 5.166398
9795  1.992650 5.162775
9796  1.989027 5.159152
9797  1.989027 5.155529
9798  1.985404 5.151906
9799  1.985404 5.148283
9800  1.981781 5.144660
9801  1.981781 5.141037
9802  1.981781 5.137414
9803  1.981781 5.133791
9804  1.981781 5.130168
9805  1.981781 5.126545
9806  1.978158 5.122922
9807  1.978158 5.119299
9808  1.974535 5.115676
9809  1.974535 5.112053
9810  1.970912 5.108430
9811  1.970912 5.104807
9812  1.967289 5.101184
9813  1.967289 5.097561
9814  1.963666 5.093938
9815  1.963666 5.090315
9816  1.960043 5.086692
9817  1.960043 5.083069
9818  1.956420 5.079446
9819  1.952797 5.079446
9820  1.949174 5.075823
9821  1.945551 5.075823
9822  1.941928 5.072200
9823  1.938305 5.072200
9824  1.934682 5.068577
9825  1.931059 5.068577
9826  1.927436 5.064954
9827  1.923813 5.064954
9828  1.920190 5.061331
9829  1.916567 5.061331
9830  1.912944 5.057708
9831  1.909321 5.057708
9832  1.905698 5.057708
9833  1.902075 5.057708
9834  1.898452 5.057708
9835  1.894829 5.057708
9836  1.891206 5.057708
9837  1.887583 5.057708
9838  1.883960 5.057708
9839  1.880337 5.057708
9840  1.876714 5.057708
9841  1.873091 5.054085
9842  1.873091 5.050462
9843  1.869468 5.046839
9844  1.869468 5.043216
9845  1.865845 5.039593
9846  1.865845 5.035970
9847  1.862222 5.032347
9848  1.862222 5.028724
9849  1.858599 5.025101
9850  1.858599 5.021478
9851  1.854976 5.017855
9852  1.854976 5.014232
9853  1.851353 5.010609
9854  1.847730 5.006986
9855  1.844107 5.006986
9856  1.840484 5.003363
9857  1.836861 5.003363
9858  1.833238 4.999740
9859  1.829615 4.999740
9860  1.825992 4.996117
9861  1.822369 4.996117
9862  1.818746 4.992494
9863  1.815123 4.992494
9864  1.811500 4.988871
9865  1.807877 4.988871
9866  1.804254 4.985248
9867  1.800631 4.985248
9868  1.797008 4.985248
9869  1.793385 4.985248
9870  1.789762 4.985248
9871  1.786139 4.985248
9872  1.782516 4.981625
