# Supplementary material for: Statistical Mapping of Maize Bundle Intensity at the Stem Scale Using Spatial Normalisation of Replicated Images
Source: PLoS One. 2014 Mar 12;9(3):e90673. doi: 10.1371/journal.pone.0090673 (PMC3951278; doi:10.1371/journal.pone.0090673)
Supplement: File S2 — Data files containing bundle positions and slice contours. (ZIP) [file pone.0090673.s002.zip › data/macro/tables/contoursMm/m02aCntMm.txt]

name   x   y
    1 1.518037 7.148179
    2 1.521660 7.144556
    3 1.521660 7.140933
    4 1.521660 7.137310
    5 1.525283 7.133687
    6 1.525283 7.130064
    7 1.528906 7.126441
    8 1.532529 7.122818
    9 1.536152 7.119195
   10 1.539775 7.119195
   11 1.543398 7.115572
   12 1.547021 7.115572
   13 1.550644 7.111949
   14 1.554267 7.108326
   15 1.557890 7.104703
   16 1.561513 7.101080
   17 1.561513 7.097457
   18 1.565136 7.093834
   19 1.565136 7.090211
   20 1.568759 7.086588
   21 1.568759 7.082965
   22 1.572382 7.079342
   23 1.572382 7.075719
   24 1.576005 7.072096
   25 1.576005 7.068473
   26 1.579628 7.064850
   27 1.579628 7.061227
   28 1.583251 7.057604
   29 1.583251 7.053981
   30 1.586874 7.053981
   31 1.590497 7.050358
   32 1.594120 7.046735
   33 1.597743 7.043112
   34 1.597743 7.039489
   35 1.601366 7.035866
   36 1.601366 7.032243
   37 1.604989 7.028620
   38 1.604989 7.024997
   39 1.608612 7.021374
   40 1.608612 7.017751
   41 1.612235 7.014128
   42 1.612235 7.010505
   43 1.615858 7.006882
   44 1.615858 7.003259
   45 1.619481 6.999636
   46 1.619481 6.996013
   47 1.619481 6.992390
   48 1.619481 6.988767
   49 1.623104 6.985144
   50 1.623104 6.981521
   51 1.626727 6.977898
   52 1.626727 6.974275
   53 1.630350 6.970652
   54 1.630350 6.967029
   55 1.633973 6.963406
   56 1.633973 6.959783
   57 1.637596 6.956160
   58 1.637596 6.952537
   59 1.641219 6.948914
   60 1.641219 6.945291
   61 1.641219 6.941668
   62 1.641219 6.938045
   63 1.641219 6.934422
   64 1.641219 6.930799
   65 1.641219 6.927176
   66 1.641219 6.923553
   67 1.641219 6.919930
   68 1.641219 6.916307
   69 1.641219 6.912684
   70 1.641219 6.909061
   71 1.641219 6.905438
   72 1.641219 6.901815
   73 1.641219 6.898192
   74 1.641219 6.894569
   75 1.641219 6.890946
   76 1.641219 6.887323
   77 1.644842 6.883700
   78 1.644842 6.880077
   79 1.644842 6.876454
   80 1.648465 6.872831
   81 1.652088 6.869208
   82 1.655711 6.865585
   83 1.655711 6.861962
   84 1.659334 6.858339
   85 1.659334 6.854716
   86 1.662957 6.851093
   87 1.662957 6.847470
   88 1.666580 6.843847
   89 1.666580 6.840224
   90 1.670203 6.836601
   91 1.670203 6.832978
   92 1.673826 6.829355
   93 1.673826 6.825732
   94 1.677449 6.822109
   95 1.677449 6.818486
   96 1.681072 6.814863
   97 1.681072 6.811240
   98 1.681072 6.807617
   99 1.681072 6.803994
  100 1.681072 6.800371
  101 1.681072 6.796748
  102 1.681072 6.793125
  103 1.681072 6.789502
  104 1.681072 6.785879
  105 1.681072 6.782256
  106 1.681072 6.778633
  107 1.681072 6.775010
  108 1.681072 6.771387
  109 1.684695 6.767764
  110 1.684695 6.764141
  111 1.684695 6.760518
  112 1.688318 6.756895
  113 1.691941 6.753272
  114 1.695564 6.749649
  115 1.695564 6.746026
  116 1.699187 6.742403
  117 1.702810 6.738780
  118 1.702810 6.735157
  119 1.706433 6.731534
  120 1.706433 6.727911
  121 1.710056 6.724288
  122 1.710056 6.720665
  123 1.713679 6.717042
  124 1.713679 6.713419
  125 1.717302 6.709796
  126 1.717302 6.706173
  127 1.720925 6.702550
  128 1.720925 6.698927
  129 1.724548 6.695304
  130 1.724548 6.691681
  131 1.724548 6.688058
  132 1.728171 6.684435
  133 1.728171 6.680812
  134 1.728171 6.677189
  135 1.728171 6.673566
  136 1.728171 6.669943
  137 1.728171 6.666320
  138 1.728171 6.662697
  139 1.728171 6.659074
  140 1.728171 6.655451
  141 1.728171 6.651828
  142 1.728171 6.648205
  143 1.728171 6.644582
  144 1.728171 6.640959
  145 1.728171 6.637336
  146 1.728171 6.633713
  147 1.728171 6.630090
  148 1.728171 6.626467
  149 1.728171 6.622844
  150 1.728171 6.619221
  151 1.728171 6.615598
  152 1.728171 6.611975
  153 1.731794 6.608352
  154 1.731794 6.604729
  155 1.731794 6.601106
  156 1.735417 6.597483
  157 1.735417 6.593860
  158 1.739040 6.590237
  159 1.739040 6.586614
  160 1.742663 6.582991
  161 1.746286 6.579368
  162 1.749909 6.579368
  163 1.753532 6.575745
  164 1.757155 6.575745
  165 1.760778 6.572122
  166 1.764401 6.568499
  167 1.764401 6.564876
  168 1.768024 6.561253
  169 1.768024 6.557630
  170 1.771647 6.554007
  171 1.771647 6.550384
  172 1.775270 6.546761
  173 1.775270 6.543138
  174 1.778893 6.539515
  175 1.778893 6.535892
  176 1.782516 6.532269
  177 1.782516 6.528646
  178 1.786139 6.525023
  179 1.786139 6.521400
  180 1.786139 6.517777
  181 1.786139 6.514154
  182 1.786139 6.510531
  183 1.786139 6.506908
  184 1.786139 6.503285
  185 1.786139 6.499662
  186 1.786139 6.496039
  187 1.786139 6.492416
  188 1.786139 6.488793
  189 1.786139 6.485170
  190 1.786139 6.481547
  191 1.786139 6.477924
  192 1.786139 6.474301
  193 1.786139 6.470678
  194 1.786139 6.467055
  195 1.786139 6.463432
  196 1.786139 6.459809
  197 1.786139 6.456186
  198 1.786139 6.452563
  199 1.786139 6.448940
  200 1.786139 6.445317
  201 1.786139 6.441694
  202 1.786139 6.438071
  203 1.786139 6.434448
  204 1.786139 6.430825
  205 1.789762 6.427202
  206 1.789762 6.423579
  207 1.789762 6.419956
  208 1.793385 6.416333
  209 1.793385 6.412710
  210 1.793385 6.409087
  211 1.797008 6.405464
  212 1.797008 6.401841
  213 1.800631 6.398218
  214 1.804254 6.398218
  215 1.807877 6.394595
  216 1.811500 6.390972
  217 1.815123 6.387349
  218 1.818746 6.383726
  219 1.822369 6.380103
  220 1.822369 6.376480
  221 1.825992 6.372857
  222 1.825992 6.369234
  223 1.829615 6.365611
  224 1.829615 6.361988
  225 1.833238 6.358365
  226 1.833238 6.354742
  227 1.836861 6.351119
  228 1.836861 6.347496
  229 1.840484 6.343873
  230 1.840484 6.340250
  231 1.844107 6.336627
  232 1.844107 6.333004
  233 1.847730 6.329381
  234 1.847730 6.325758
  235 1.851353 6.322135
  236 1.851353 6.318512
  237 1.851353 6.314889
  238 1.851353 6.311266
  239 1.851353 6.307643
  240 1.851353 6.304020
  241 1.851353 6.300397
  242 1.851353 6.296774
  243 1.851353 6.293151
  244 1.851353 6.289528
  245 1.851353 6.285905
  246 1.851353 6.282282
  247 1.851353 6.278659
  248 1.851353 6.275036
  249 1.851353 6.271413
  250 1.851353 6.267790
  251 1.851353 6.264167
  252 1.851353 6.260544
  253 1.851353 6.256921
  254 1.851353 6.253298
  255 1.851353 6.249675
  256 1.851353 6.246052
  257 1.851353 6.242429
  258 1.851353 6.238806
  259 1.851353 6.235183
  260 1.851353 6.231560
  261 1.851353 6.227937
  262 1.851353 6.224314
  263 1.851353 6.220691
  264 1.851353 6.217068
  265 1.854976 6.213445
  266 1.854976 6.209822
  267 1.854976 6.206199
  268 1.858599 6.202576
  269 1.858599 6.198953
  270 1.862222 6.195330
  271 1.862222 6.191707
  272 1.865845 6.188084
  273 1.865845 6.184461
  274 1.869468 6.180838
  275 1.869468 6.177215
  276 1.873091 6.173592
  277 1.873091 6.169969
  278 1.876714 6.166346
  279 1.876714 6.162723
  280 1.876714 6.159100
  281 1.876714 6.155477
  282 1.876714 6.151854
  283 1.876714 6.148231
  284 1.880337 6.144608
  285 1.880337 6.140985
  286 1.883960 6.137362
  287 1.883960 6.133739
  288 1.887583 6.130116
  289 1.887583 6.126493
  290 1.891206 6.122870
  291 1.891206 6.119247
  292 1.891206 6.115624
  293 1.891206 6.112001
  294 1.891206 6.108378
  295 1.891206 6.104755
  296 1.891206 6.101132
  297 1.891206 6.097509
  298 1.891206 6.093886
  299 1.891206 6.090263
  300 1.891206 6.086640
  301 1.891206 6.083017
  302 1.891206 6.079394
  303 1.894829 6.075771
  304 1.894829 6.072148
  305 1.898452 6.068525
  306 1.898452 6.064902
  307 1.902075 6.061279
  308 1.902075 6.057656
  309 1.905698 6.054033
  310 1.905698 6.050410
  311 1.909321 6.046787
  312 1.909321 6.043164
  313 1.909321 6.039541
  314 1.909321 6.035918
  315 1.909321 6.032295
  316 1.909321 6.028672
  317 1.909321 6.025049
  318 1.909321 6.021426
  319 1.909321 6.017803
  320 1.912944 6.014180
  321 1.916567 6.014180
  322 1.920190 6.010557
  323 1.923813 6.006934
  324 1.927436 6.003311
  325 1.931059 5.999688
  326 1.931059 5.996065
  327 1.934682 5.992442
  328 1.934682 5.988819
  329 1.938305 5.985196
  330 1.938305 5.981573
  331 1.941928 5.977950
  332 1.941928 5.974327
  333 1.945551 5.970704
  334 1.945551 5.967081
  335 1.949174 5.963458
  336 1.949174 5.959835
  337 1.952797 5.956212
  338 1.952797 5.952589
  339 1.956420 5.948966
  340 1.956420 5.945343
  341 1.956420 5.941720
  342 1.956420 5.938097
  343 1.956420 5.934474
  344 1.956420 5.930851
  345 1.956420 5.927228
  346 1.956420 5.923605
  347 1.956420 5.919982
  348 1.956420 5.916359
  349 1.956420 5.912736
  350 1.956420 5.909113
  351 1.956420 5.905490
  352 1.956420 5.901867
  353 1.956420 5.898244
  354 1.956420 5.894621
  355 1.956420 5.890998
  356 1.956420 5.887375
  357 1.956420 5.883752
  358 1.956420 5.880129
  359 1.956420 5.876506
  360 1.956420 5.872883
  361 1.956420 5.869260
  362 1.956420 5.865637
  363 1.956420 5.862014
  364 1.956420 5.858391
  365 1.952797 5.854768
  366 1.952797 5.851145
  367 1.949174 5.847522
  368 1.949174 5.843899
  369 1.945551 5.840276
  370 1.945551 5.836653
  371 1.945551 5.833030
  372 1.945551 5.829407
  373 1.945551 5.825784
  374 1.945551 5.822161
  375 1.945551 5.818538
  376 1.949174 5.814915
  377 1.949174 5.811292
  378 1.952797 5.807669
  379 1.956420 5.804046
  380 1.960043 5.800423
  381 1.960043 5.796800
  382 1.963666 5.793177
  383 1.963666 5.789554
  384 1.967289 5.785931
  385 1.967289 5.782308
  386 1.970912 5.778685
  387 1.970912 5.775062
  388 1.974535 5.771439
  389 1.974535 5.767816
  390 1.978158 5.764193
  391 1.978158 5.760570
  392 1.981781 5.756947
  393 1.981781 5.753324
  394 1.981781 5.749701
  395 1.981781 5.746078
  396 1.981781 5.742455
  397 1.981781 5.738832
  398 1.981781 5.735209
  399 1.981781 5.731586
  400 1.985404 5.727963
  401 1.985404 5.724340
  402 1.985404 5.720717
  403 1.985404 5.717094
  404 1.989027 5.713471
  405 1.989027 5.709848
  406 1.992650 5.706225
  407 1.992650 5.702602
  408 1.996273 5.698979
  409 1.996273 5.695356
  410 1.999896 5.691733
  411 1.999896 5.688110
  412 2.003519 5.684487
  413 2.003519 5.680864
  414 2.007142 5.677241
  415 2.007142 5.673618
  416 2.010765 5.669995
  417 2.010765 5.666372
  418 2.014388 5.662749
  419 2.014388 5.659126
  420 2.018011 5.655503
  421 2.018011 5.651880
  422 2.018011 5.648257
  423 2.018011 5.644634
  424 2.018011 5.641011
  425 2.018011 5.637388
  426 2.018011 5.633765
  427 2.018011 5.630142
  428 2.018011 5.626519
  429 2.018011 5.622896
  430 2.018011 5.619273
  431 2.018011 5.615650
  432 2.018011 5.612027
  433 2.018011 5.608404
  434 2.018011 5.604781
  435 2.018011 5.601158
  436 2.018011 5.597535
  437 2.018011 5.593912
  438 2.018011 5.590289
  439 2.018011 5.586666
  440 2.018011 5.583043
  441 2.018011 5.579420
  442 2.018011 5.575797
  443 2.018011 5.572174
  444 2.018011 5.568551
  445 2.018011 5.564928
  446 2.018011 5.561305
  447 2.018011 5.557682
  448 2.018011 5.554059
  449 2.018011 5.550436
  450 2.018011 5.546813
  451 2.018011 5.543190
  452 2.018011 5.539567
  453 2.018011 5.535944
  454 2.014388 5.532321
  455 2.014388 5.528698
  456 2.014388 5.525075
  457 2.014388 5.521452
  458 2.018011 5.517829
  459 2.021634 5.514206
  460 2.021634 5.510583
  461 2.025257 5.506960
  462 2.028880 5.503337
  463 2.032503 5.499714
  464 2.036126 5.496091
  465 2.039749 5.492468
  466 2.043372 5.488845
  467 2.043372 5.485222
  468 2.046995 5.481599
  469 2.046995 5.477976
  470 2.050618 5.474353
  471 2.050618 5.470730
  472 2.054241 5.467107
  473 2.054241 5.463484
  474 2.057864 5.459861
  475 2.057864 5.456238
  476 2.061487 5.452615
  477 2.061487 5.448992
  478 2.065110 5.445369
  479 2.065110 5.441746
  480 2.068733 5.438123
  481 2.068733 5.434500
  482 2.072356 5.430877
  483 2.072356 5.427254
  484 2.075979 5.423631
  485 2.075979 5.420008
  486 2.079602 5.416385
  487 2.079602 5.412762
  488 2.083225 5.409139
  489 2.083225 5.405516
  490 2.086848 5.401893
  491 2.086848 5.398270
  492 2.090471 5.394647
  493 2.090471 5.391024
  494 2.090471 5.387401
  495 2.090471 5.383778
  496 2.090471 5.380155
  497 2.090471 5.376532
  498 2.090471 5.372909
  499 2.090471 5.369286
  500 2.090471 5.365663
  501 2.090471 5.362040
  502 2.090471 5.358417
  503 2.090471 5.354794
  504 2.090471 5.351171
  505 2.090471 5.347548
  506 2.090471 5.343925
  507 2.090471 5.340302
  508 2.090471 5.336679
  509 2.090471 5.333056
  510 2.090471 5.329433
  511 2.090471 5.325810
  512 2.090471 5.322187
  513 2.090471 5.318564
  514 2.090471 5.314941
  515 2.090471 5.311318
  516 2.090471 5.307695
  517 2.090471 5.304072
  518 2.090471 5.300449
  519 2.090471 5.296826
  520 2.090471 5.293203
  521 2.090471 5.289580
  522 2.090471 5.285957
  523 2.090471 5.282334
  524 2.090471 5.278711
  525 2.090471 5.275088
  526 2.094094 5.271465
  527 2.094094 5.267842
  528 2.097717 5.264219
  529 2.097717 5.260596
  530 2.097717 5.256973
  531 2.097717 5.253350
  532 2.097717 5.249727
  533 2.097717 5.246104
  534 2.097717 5.242481
  535 2.097717 5.238858
  536 2.097717 5.235235
  537 2.097717 5.231612
  538 2.097717 5.227989
  539 2.097717 5.224366
  540 2.097717 5.220743
  541 2.097717 5.217120
  542 2.097717 5.213497
  543 2.097717 5.209874
  544 2.097717 5.206251
  545 2.097717 5.202628
  546 2.097717 5.199005
  547 2.097717 5.195382
  548 2.097717 5.191759
  549 2.097717 5.188136
  550 2.097717 5.184513
  551 2.097717 5.180890
  552 2.097717 5.177267
  553 2.101340 5.173644
  554 2.101340 5.170021
  555 2.101340 5.166398
  556 2.101340 5.162775
  557 2.101340 5.159152
  558 2.104963 5.155529
  559 2.104963 5.151906
  560 2.104963 5.148283
  561 2.108586 5.144660
  562 2.112209 5.141037
  563 2.112209 5.137414
  564 2.115832 5.133791
  565 2.115832 5.130168
  566 2.119455 5.126545
  567 2.119455 5.122922
  568 2.123078 5.119299
  569 2.123078 5.115676
  570 2.126701 5.112053
  571 2.126701 5.108430
  572 2.130324 5.104807
  573 2.130324 5.101184
  574 2.133947 5.097561
  575 2.133947 5.093938
  576 2.137570 5.090315
  577 2.141193 5.086692
  578 2.144816 5.083069
  579 2.148439 5.079446
  580 2.148439 5.075823
  581 2.152062 5.072200
  582 2.152062 5.068577
  583 2.155685 5.064954
  584 2.155685 5.061331
  585 2.159308 5.057708
  586 2.159308 5.054085
  587 2.162931 5.050462
  588 2.162931 5.046839
  589 2.166554 5.043216
  590 2.166554 5.039593
  591 2.170177 5.035970
  592 2.170177 5.032347
  593 2.173800 5.028724
  594 2.173800 5.025101
  595 2.177423 5.021478
  596 2.177423 5.017855
  597 2.181046 5.014232
  598 2.181046 5.010609
  599 2.184669 5.006986
  600 2.184669 5.003363
  601 2.188292 4.999740
  602 2.188292 4.996117
  603 2.191915 4.992494
  604 2.191915 4.988871
  605 2.191915 4.985248
  606 2.191915 4.981625
  607 2.191915 4.978002
  608 2.191915 4.974379
  609 2.191915 4.970756
  610 2.191915 4.967133
  611 2.195538 4.963510
  612 2.195538 4.959887
  613 2.199161 4.956264
  614 2.199161 4.952641
  615 2.202784 4.949018
  616 2.202784 4.945395
  617 2.206407 4.941772
  618 2.206407 4.938149
  619 2.210030 4.934526
  620 2.210030 4.930903
  621 2.213653 4.927280
  622 2.213653 4.923657
  623 2.213653 4.920034
  624 2.213653 4.916411
  625 2.213653 4.912788
  626 2.213653 4.909165
  627 2.213653 4.905542
  628 2.213653 4.901919
  629 2.213653 4.898296
  630 2.213653 4.894673
  631 2.217276 4.891050
  632 2.220899 4.887427
  633 2.220899 4.883804
  634 2.224522 4.880181
  635 2.228145 4.880181
  636 2.231768 4.876558
  637 2.235391 4.876558
  638 2.239014 4.872935
  639 2.242637 4.872935
  640 2.246260 4.869312
  641 2.249883 4.869312
  642 2.253506 4.865689
  643 2.257129 4.865689
  644 2.260752 4.862066
  645 2.264375 4.862066
  646 2.267998 4.858443
  647 2.271621 4.858443
  648 2.275244 4.854820
  649 2.278867 4.851197
  650 2.282490 4.847574
  651 2.286113 4.843951
  652 2.286113 4.840328
  653 2.289736 4.836705
  654 2.289736 4.833082
  655 2.293359 4.829459
  656 2.293359 4.825836
  657 2.296982 4.822213
  658 2.296982 4.818590
  659 2.300605 4.814967
  660 2.300605 4.811344
  661 2.304228 4.807721
  662 2.304228 4.804098
  663 2.307851 4.800475
  664 2.307851 4.796852
  665 2.311474 4.793229
  666 2.311474 4.789606
  667 2.315097 4.785983
  668 2.315097 4.782360
  669 2.318720 4.778737
  670 2.318720 4.775114
  671 2.322343 4.771491
  672 2.322343 4.767868
  673 2.325966 4.764245
  674 2.325966 4.760622
  675 2.329589 4.756999
  676 2.329589 4.753376
  677 2.329589 4.749753
  678 2.329589 4.746130
  679 2.329589 4.742507
  680 2.329589 4.738884
  681 2.329589 4.735261
  682 2.329589 4.731638
  683 2.329589 4.728015
  684 2.329589 4.724392
  685 2.329589 4.720769
  686 2.329589 4.717146
  687 2.329589 4.713523
  688 2.329589 4.709900
  689 2.333212 4.706277
  690 2.333212 4.702654
  691 2.336835 4.699031
  692 2.340458 4.699031
  693 2.344081 4.695408
  694 2.347704 4.691785
  695 2.351327 4.691785
  696 2.354950 4.691785
  697 2.358573 4.688162
  698 2.362196 4.688162
  699 2.365819 4.688162
  700 2.369442 4.688162
  701 2.373065 4.688162
  702 2.376688 4.688162
  703 2.380311 4.688162
  704 2.383934 4.688162
  705 2.387557 4.688162
  706 2.391180 4.688162
  707 2.394803 4.688162
  708 2.398426 4.688162
  709 2.402049 4.684539
  710 2.405672 4.684539
  711 2.409295 4.680916
  712 2.412918 4.680916
  713 2.416541 4.677293
  714 2.420164 4.677293
  715 2.423787 4.673670
  716 2.427410 4.673670
  717 2.431033 4.670047
  718 2.434656 4.670047
  719 2.438279 4.666424
  720 2.441902 4.666424
  721 2.445525 4.662801
  722 2.449148 4.659178
  723 2.452771 4.655555
  724 2.456394 4.651932
  725 2.460017 4.648309
  726 2.463640 4.644686
  727 2.467263 4.641063
  728 2.470886 4.637440
  729 2.474509 4.633817
  730 2.478132 4.630194
  731 2.481755 4.626571
  732 2.485378 4.622948
  733 2.489001 4.619325
  734 2.492624 4.615702
  735 2.496247 4.612079
  736 2.499870 4.608456
  737 2.503493 4.604833
  738 2.503493 4.601210
  739 2.507116 4.597587
  740 2.507116 4.593964
  741 2.510739 4.590341
  742 2.510739 4.586718
  743 2.514362 4.583095
  744 2.514362 4.579472
  745 2.517985 4.575849
  746 2.517985 4.572226
  747 2.521608 4.568603
  748 2.521608 4.564980
  749 2.525231 4.561357
  750 2.525231 4.557734
  751 2.525231 4.554111
  752 2.525231 4.550488
  753 2.525231 4.546865
  754 2.525231 4.543242
  755 2.525231 4.539619
  756 2.525231 4.535996
  757 2.525231 4.532373
  758 2.525231 4.528750
  759 2.525231 4.525127
  760 2.525231 4.521504
  761 2.525231 4.517881
  762 2.525231 4.514258
  763 2.525231 4.510635
  764 2.525231 4.507012
  765 2.525231 4.503389
  766 2.525231 4.499766
  767 2.525231 4.496143
  768 2.525231 4.492520
  769 2.525231 4.488897
  770 2.528854 4.485274
  771 2.528854 4.481651
  772 2.532477 4.478028
  773 2.536100 4.474405
  774 2.536100 4.470782
  775 2.539723 4.467159
  776 2.543346 4.467159
  777 2.546969 4.463536
  778 2.550592 4.463536
  779 2.554215 4.459913
  780 2.557838 4.459913
  781 2.561461 4.456290
  782 2.565084 4.456290
  783 2.568707 4.452667
  784 2.572330 4.452667
  785 2.575953 4.449044
  786 2.579576 4.449044
  787 2.583199 4.445421
  788 2.586822 4.441798
  789 2.586822 4.438175
  790 2.590445 4.434552
  791 2.590445 4.430929
  792 2.594068 4.427306
  793 2.594068 4.423683
  794 2.597691 4.420060
  795 2.597691 4.416437
  796 2.601314 4.412814
  797 2.601314 4.409191
  798 2.604937 4.405568
  799 2.604937 4.401945
  800 2.608560 4.398322
  801 2.608560 4.394699
  802 2.608560 4.391076
  803 2.608560 4.387453
  804 2.608560 4.383830
  805 2.608560 4.380207
  806 2.612183 4.376584
  807 2.615806 4.376584
  808 2.619429 4.372961
  809 2.623052 4.372961
  810 2.626675 4.369338
  811 2.630298 4.369338
  812 2.633921 4.365715
  813 2.637544 4.365715
  814 2.641167 4.365715
  815 2.644790 4.362092
  816 2.648413 4.362092
  817 2.652036 4.358469
  818 2.655659 4.358469
  819 2.659282 4.354846
  820 2.662905 4.354846
  821 2.666528 4.351223
  822 2.670151 4.351223
  823 2.673774 4.347600
  824 2.677397 4.347600
  825 2.681020 4.343977
  826 2.684643 4.343977
  827 2.688266 4.340354
  828 2.691889 4.336731
  829 2.695512 4.333108
  830 2.695512 4.329485
  831 2.699135 4.325862
  832 2.702758 4.322239
  833 2.702758 4.318616
  834 2.706381 4.314993
  835 2.706381 4.311370
  836 2.710004 4.307747
  837 2.710004 4.304124
  838 2.713627 4.300501
  839 2.713627 4.296878
  840 2.717250 4.293255
  841 2.717250 4.289632
  842 2.720873 4.286009
  843 2.720873 4.282386
  844 2.724496 4.278763
  845 2.724496 4.275140
  846 2.728119 4.271517
  847 2.728119 4.267894
  848 2.728119 4.264271
  849 2.728119 4.260648
  850 2.728119 4.257025
  851 2.728119 4.253402
  852 2.728119 4.249779
  853 2.728119 4.246156
  854 2.728119 4.242533
  855 2.728119 4.238910
  856 2.728119 4.235287
  857 2.728119 4.231664
  858 2.731742 4.228041
  859 2.731742 4.224418
  860 2.735365 4.220795
  861 2.735365 4.217172
  862 2.738988 4.213549
  863 2.742611 4.209926
  864 2.746234 4.206303
  865 2.749857 4.202680
  866 2.753480 4.202680
  867 2.757103 4.199057
  868 2.760726 4.199057
  869 2.764349 4.195434
  870 2.767972 4.195434
  871 2.771595 4.191811
  872 2.775218 4.191811
  873 2.778841 4.188188
  874 2.782464 4.188188
  875 2.786087 4.184565
  876 2.789710 4.184565
  877 2.793333 4.180942
  878 2.796956 4.180942
  879 2.800579 4.177319
  880 2.804202 4.173696
  881 2.807825 4.170073
  882 2.811448 4.166450
  883 2.811448 4.162827
  884 2.815071 4.159204
  885 2.818694 4.155581
  886 2.818694 4.151958
  887 2.822317 4.148335
  888 2.822317 4.144712
  889 2.825940 4.141089
  890 2.825940 4.137466
  891 2.829563 4.133843
  892 2.829563 4.130220
  893 2.833186 4.126597
  894 2.833186 4.122974
  895 2.836809 4.119351
  896 2.836809 4.115728
  897 2.840432 4.112105
  898 2.840432 4.108482
  899 2.844055 4.104859
  900 2.844055 4.101236
  901 2.847678 4.097613
  902 2.847678 4.093990
  903 2.847678 4.090367
  904 2.847678 4.086744
  905 2.847678 4.083121
  906 2.847678 4.079498
  907 2.847678 4.075875
  908 2.847678 4.072252
  909 2.847678 4.068629
  910 2.847678 4.065006
  911 2.847678 4.061383
  912 2.847678 4.057760
  913 2.847678 4.054137
  914 2.847678 4.050514
  915 2.847678 4.046891
  916 2.847678 4.043268
  917 2.847678 4.039645
  918 2.847678 4.036022
  919 2.847678 4.032399
  920 2.847678 4.028776
  921 2.847678 4.025153
  922 2.847678 4.021530
  923 2.847678 4.017907
  924 2.847678 4.014284
  925 2.847678 4.010661
  926 2.847678 4.007038
  927 2.847678 4.003415
  928 2.844055 3.999792
  929 2.844055 3.996169
  930 2.844055 3.992546
  931 2.840432 3.988923
  932 2.840432 3.985300
  933 2.836809 3.981677
  934 2.840432 3.978054
  935 2.840432 3.974431
  936 2.840432 3.970808
  937 2.844055 3.967185
  938 2.844055 3.963562
  939 2.847678 3.959939
  940 2.851301 3.956316
  941 2.854924 3.952693
  942 2.858547 3.949070
  943 2.862170 3.949070
  944 2.865793 3.945447
  945 2.869416 3.941824
  946 2.873039 3.941824
  947 2.876662 3.938201
  948 2.880285 3.938201
  949 2.883908 3.934578
  950 2.887531 3.934578
  951 2.891154 3.934578
  952 2.894777 3.930955
  953 2.898400 3.930955
  954 2.902023 3.927332
  955 2.905646 3.927332
  956 2.909269 3.923709
  957 2.912892 3.923709
  958 2.916515 3.920086
  959 2.920138 3.920086
  960 2.923761 3.916463
  961 2.927384 3.916463
  962 2.931007 3.912840
  963 2.934630 3.912840
  964 2.938253 3.909217
  965 2.938253 3.905594
  966 2.941876 3.901971
  967 2.941876 3.898348
  968 2.945499 3.894725
  969 2.945499 3.891102
  970 2.949122 3.887479
  971 2.949122 3.883856
  972 2.952745 3.880233
  973 2.952745 3.876610
  974 2.956368 3.872987
  975 2.956368 3.869364
  976 2.959991 3.865741
  977 2.959991 3.862118
  978 2.959991 3.858495
  979 2.959991 3.854872
  980 2.959991 3.851249
  981 2.959991 3.847626
  982 2.959991 3.844003
  983 2.959991 3.840380
  984 2.959991 3.836757
  985 2.959991 3.833134
  986 2.959991 3.829511
  987 2.959991 3.825888
  988 2.959991 3.822265
  989 2.959991 3.818642
  990 2.959991 3.815019
  991 2.963614 3.811396
  992 2.963614 3.807773
  993 2.967237 3.804150
  994 2.967237 3.800527
  995 2.967237 3.796904
  996 2.967237 3.793281
  997 2.967237 3.789658
  998 2.967237 3.786035
  999 2.967237 3.782412
 1000 2.967237 3.778789
 1001 2.967237 3.775166
 1002 2.967237 3.771543
 1003 2.967237 3.767920
 1004 2.967237 3.764297
 1005 2.967237 3.760674
 1006 2.967237 3.757051
 1007 2.967237 3.753428
 1008 2.967237 3.749805
 1009 2.967237 3.746182
 1010 2.967237 3.742559
 1011 2.967237 3.738936
 1012 2.967237 3.735313
 1013 2.967237 3.731690
 1014 2.967237 3.728067
 1015 2.967237 3.724444
 1016 2.967237 3.720821
 1017 2.967237 3.717198
 1018 2.967237 3.713575
 1019 2.970860 3.709952
 1020 2.970860 3.706329
 1021 2.974483 3.702706
 1022 2.978106 3.699083
 1023 2.981729 3.695460
 1024 2.985352 3.691837
 1025 2.988975 3.688214
 1026 2.992598 3.684591
 1027 2.996221 3.684591
 1028 2.999844 3.680968
 1029 3.003467 3.680968
 1030 3.007090 3.677345
 1031 3.010713 3.677345
 1032 3.014336 3.673722
 1033 3.017959 3.673722
 1034 3.021582 3.670099
 1035 3.025205 3.670099
 1036 3.028828 3.666476
 1037 3.032451 3.666476
 1038 3.036074 3.662853
 1039 3.039697 3.662853
 1040 3.043320 3.659230
 1041 3.046943 3.655607
 1042 3.050566 3.651984
 1043 3.054189 3.648361
 1044 3.057812 3.644738
 1045 3.061435 3.641115
 1046 3.065058 3.637492
 1047 3.068681 3.633869
 1048 3.072304 3.630246
 1049 3.075927 3.626623
 1050 3.079550 3.626623
 1051 3.083173 3.623000
 1052 3.086796 3.623000
 1053 3.090419 3.619377
 1054 3.094042 3.619377
 1055 3.097665 3.615754
 1056 3.101288 3.615754
 1057 3.104911 3.612131
 1058 3.108534 3.608508
 1059 3.112157 3.604885
 1060 3.112157 3.601262
 1061 3.115780 3.597639
 1062 3.115780 3.594016
 1063 3.119403 3.590393
 1064 3.119403 3.586770
 1065 3.123026 3.583147
 1066 3.123026 3.579524
 1067 3.126649 3.575901
 1068 3.126649 3.572278
 1069 3.130272 3.568655
 1070 3.130272 3.565032
 1071 3.133895 3.561409
 1072 3.133895 3.557786
 1073 3.133895 3.554163
 1074 3.133895 3.550540
 1075 3.137518 3.546917
 1076 3.141141 3.543294
 1077 3.144764 3.539671
 1078 3.148387 3.536048
 1079 3.148387 3.532425
 1080 3.152010 3.528802
 1081 3.152010 3.525179
 1082 3.155633 3.521556
 1083 3.155633 3.517933
 1084 3.159256 3.514310
 1085 3.159256 3.510687
 1086 3.162879 3.507064
 1087 3.162879 3.503441
 1088 3.166502 3.499818
 1089 3.166502 3.496195
 1090 3.170125 3.492572
 1091 3.170125 3.488949
 1092 3.170125 3.485326
 1093 3.170125 3.481703
 1094 3.173748 3.478080
 1095 3.173748 3.474457
 1096 3.177371 3.470834
 1097 3.177371 3.467211
 1098 3.180994 3.463588
 1099 3.180994 3.459965
 1100 3.184617 3.456342
 1101 3.184617 3.452719
 1102 3.184617 3.449096
 1103 3.184617 3.445473
 1104 3.184617 3.441850
 1105 3.184617 3.438227
 1106 3.184617 3.434604
 1107 3.184617 3.430981
 1108 3.184617 3.427358
 1109 3.184617 3.423735
 1110 3.184617 3.420112
 1111 3.188240 3.416489
 1112 3.191863 3.412866
 1113 3.195486 3.409243
 1114 3.199109 3.405620
 1115 3.202732 3.401997
 1116 3.206355 3.398374
 1117 3.209978 3.394751
 1118 3.213601 3.391128
 1119 3.217224 3.387505
 1120 3.220847 3.387505
 1121 3.224470 3.383882
 1122 3.228093 3.383882
 1123 3.231716 3.380259
 1124 3.235339 3.380259
 1125 3.238962 3.376636
 1126 3.242585 3.376636
 1127 3.246208 3.373013
 1128 3.249831 3.373013
 1129 3.253454 3.369390
 1130 3.257077 3.369390
 1131 3.260700 3.365767
 1132 3.264323 3.362144
 1133 3.267946 3.358521
 1134 3.267946 3.354898
 1135 3.271569 3.351275
 1136 3.271569 3.347652
 1137 3.275192 3.344029
 1138 3.275192 3.340406
 1139 3.278815 3.336783
 1140 3.278815 3.333160
 1141 3.282438 3.329537
 1142 3.282438 3.325914
 1143 3.286061 3.322291
 1144 3.286061 3.318668
 1145 3.289684 3.315045
 1146 3.289684 3.311422
 1147 3.289684 3.307799
 1148 3.289684 3.304176
 1149 3.293307 3.300553
 1150 3.293307 3.296930
 1151 3.296930 3.293307
 1152 3.300553 3.289684
 1153 3.304176 3.289684
 1154 3.307799 3.286061
 1155 3.311422 3.286061
 1156 3.315045 3.282438
 1157 3.318668 3.282438
 1158 3.322291 3.278815
 1159 3.325914 3.275192
 1160 3.329537 3.271569
 1161 3.329537 3.267946
 1162 3.333160 3.264323
 1163 3.333160 3.260700
 1164 3.336783 3.257077
 1165 3.336783 3.253454
 1166 3.340406 3.249831
 1167 3.340406 3.246208
 1168 3.344029 3.242585
 1169 3.344029 3.238962
 1170 3.347652 3.235339
 1171 3.347652 3.231716
 1172 3.351275 3.228093
 1173 3.351275 3.224470
 1174 3.351275 3.220847
 1175 3.351275 3.217224
 1176 3.351275 3.213601
 1177 3.351275 3.209978
 1178 3.351275 3.206355
 1179 3.351275 3.202732
 1180 3.351275 3.199109
 1181 3.351275 3.195486
 1182 3.351275 3.191863
 1183 3.351275 3.188240
 1184 3.351275 3.184617
 1185 3.354898 3.180994
 1186 3.354898 3.177371
 1187 3.358521 3.173748
 1188 3.362144 3.170125
 1189 3.365767 3.166502
 1190 3.369390 3.162879
 1191 3.373013 3.159256
 1192 3.376636 3.155633
 1193 3.376636 3.152010
 1194 3.380259 3.148387
 1195 3.380259 3.144764
 1196 3.383882 3.141141
 1197 3.383882 3.137518
 1198 3.387505 3.133895
 1199 3.387505 3.130272
 1200 3.391128 3.126649
 1201 3.391128 3.123026
 1202 3.394751 3.119403
 1203 3.394751 3.115780
 1204 3.398374 3.112157
 1205 3.398374 3.108534
 1206 3.398374 3.104911
 1207 3.398374 3.101288
 1208 3.401997 3.097665
 1209 3.401997 3.094042
 1210 3.401997 3.090419
 1211 3.405620 3.086796
 1212 3.409243 3.086796
 1213 3.412866 3.083173
 1214 3.416489 3.079550
 1215 3.420112 3.075927
 1216 3.423735 3.075927
 1217 3.427358 3.072304
 1218 3.430981 3.068681
 1219 3.434604 3.065058
 1220 3.434604 3.061435
 1221 3.438227 3.057812
 1222 3.438227 3.054189
 1223 3.441850 3.050566
 1224 3.441850 3.046943
 1225 3.445473 3.043320
 1226 3.445473 3.039697
 1227 3.449096 3.036074
 1228 3.449096 3.032451
 1229 3.452719 3.028828
 1230 3.452719 3.025205
 1231 3.456342 3.021582
 1232 3.456342 3.017959
 1233 3.456342 3.014336
 1234 3.456342 3.010713
 1235 3.456342 3.007090
 1236 3.459965 3.003467
 1237 3.459965 2.999844
 1238 3.463588 2.996221
 1239 3.467211 2.996221
 1240 3.470834 2.992598
 1241 3.474457 2.992598
 1242 3.478080 2.988975
 1243 3.481703 2.988975
 1244 3.485326 2.985352
 1245 3.488949 2.981729
 1246 3.488949 2.978106
 1247 3.492572 2.974483
 1248 3.492572 2.970860
 1249 3.496195 2.967237
 1250 3.496195 2.963614
 1251 3.499818 2.959991
 1252 3.499818 2.956368
 1253 3.503441 2.952745
 1254 3.503441 2.949122
 1255 3.507064 2.945499
 1256 3.507064 2.941876
 1257 3.510687 2.938253
 1258 3.510687 2.934630
 1259 3.510687 2.931007
 1260 3.510687 2.927384
 1261 3.510687 2.923761
 1262 3.510687 2.920138
 1263 3.510687 2.916515
 1264 3.510687 2.912892
 1265 3.510687 2.909269
 1266 3.510687 2.905646
 1267 3.510687 2.902023
 1268 3.510687 2.898400
 1269 3.510687 2.894777
 1270 3.510687 2.891154
 1271 3.510687 2.887531
 1272 3.510687 2.883908
 1273 3.510687 2.880285
 1274 3.510687 2.876662
 1275 3.510687 2.873039
 1276 3.510687 2.869416
 1277 3.510687 2.865793
 1278 3.510687 2.862170
 1279 3.510687 2.858547
 1280 3.514310 2.854924
 1281 3.514310 2.851301
 1282 3.514310 2.847678
 1283 3.514310 2.844055
 1284 3.514310 2.840432
 1285 3.517933 2.836809
 1286 3.517933 2.833186
 1287 3.521556 2.829563
 1288 3.525179 2.825940
 1289 3.528802 2.822317
 1290 3.532425 2.818694
 1291 3.536048 2.815071
 1292 3.536048 2.811448
 1293 3.539671 2.807825
 1294 3.543294 2.807825
 1295 3.546917 2.804202
 1296 3.550540 2.804202
 1297 3.554163 2.800579
 1298 3.557786 2.800579
 1299 3.561409 2.796956
 1300 3.565032 2.796956
 1301 3.568655 2.793333
 1302 3.572278 2.793333
 1303 3.575901 2.789710
 1304 3.579524 2.789710
 1305 3.583147 2.786087
 1306 3.586770 2.786087
 1307 3.590393 2.782464
 1308 3.590393 2.778841
 1309 3.594016 2.775218
 1310 3.594016 2.771595
 1311 3.597639 2.767972
 1312 3.597639 2.764349
 1313 3.601262 2.760726
 1314 3.601262 2.757103
 1315 3.604885 2.753480
 1316 3.604885 2.749857
 1317 3.608508 2.746234
 1318 3.608508 2.742611
 1319 3.612131 2.738988
 1320 3.612131 2.735365
 1321 3.612131 2.731742
 1322 3.612131 2.728119
 1323 3.612131 2.724496
 1324 3.612131 2.720873
 1325 3.612131 2.717250
 1326 3.612131 2.713627
 1327 3.612131 2.710004
 1328 3.612131 2.706381
 1329 3.612131 2.702758
 1330 3.612131 2.699135
 1331 3.612131 2.695512
 1332 3.612131 2.691889
 1333 3.612131 2.688266
 1334 3.612131 2.684643
 1335 3.612131 2.681020
 1336 3.612131 2.677397
 1337 3.612131 2.673774
 1338 3.612131 2.670151
 1339 3.612131 2.666528
 1340 3.612131 2.662905
 1341 3.612131 2.659282
 1342 3.612131 2.655659
 1343 3.608508 2.652036
 1344 3.608508 2.648413
 1345 3.604885 2.644790
 1346 3.604885 2.641167
 1347 3.601262 2.637544
 1348 3.601262 2.633921
 1349 3.597639 2.630298
 1350 3.597639 2.626675
 1351 3.594016 2.623052
 1352 3.594016 2.619429
 1353 3.594016 2.615806
 1354 3.594016 2.612183
 1355 3.594016 2.608560
 1356 3.594016 2.604937
 1357 3.597639 2.601314
 1358 3.601262 2.597691
 1359 3.604885 2.594068
 1360 3.608508 2.590445
 1361 3.612131 2.586822
 1362 3.615754 2.583199
 1363 3.619377 2.583199
 1364 3.623000 2.579576
 1365 3.626623 2.579576
 1366 3.630246 2.575953
 1367 3.633869 2.575953
 1368 3.637492 2.572330
 1369 3.641115 2.572330
 1370 3.644738 2.568707
 1371 3.648361 2.568707
 1372 3.651984 2.568707
 1373 3.655607 2.568707
 1374 3.659230 2.568707
 1375 3.662853 2.568707
 1376 3.666476 2.568707
 1377 3.670099 2.568707
 1378 3.673722 2.568707
 1379 3.677345 2.568707
 1380 3.680968 2.568707
 1381 3.684591 2.568707
 1382 3.688214 2.568707
 1383 3.691837 2.568707
 1384 3.695460 2.568707
 1385 3.699083 2.568707
 1386 3.702706 2.568707
 1387 3.706329 2.568707
 1388 3.709952 2.568707
 1389 3.713575 2.568707
 1390 3.717198 2.568707
 1391 3.720821 2.568707
 1392 3.724444 2.568707
 1393 3.728067 2.568707
 1394 3.731690 2.568707
 1395 3.735313 2.568707
 1396 3.738936 2.568707
 1397 3.742559 2.568707
 1398 3.746182 2.568707
 1399 3.749805 2.568707
 1400 3.753428 2.565084
 1401 3.757051 2.565084
 1402 3.760674 2.561461
 1403 3.764297 2.561461
 1404 3.767920 2.557838
 1405 3.771543 2.557838
 1406 3.775166 2.554215
 1407 3.778789 2.554215
 1408 3.782412 2.550592
 1409 3.786035 2.550592
 1410 3.789658 2.546969
 1411 3.793281 2.546969
 1412 3.796904 2.543346
 1413 3.796904 2.539723
 1414 3.800527 2.536100
 1415 3.800527 2.532477
 1416 3.804150 2.528854
 1417 3.804150 2.525231
 1418 3.807773 2.521608
 1419 3.807773 2.517985
 1420 3.811396 2.514362
 1421 3.811396 2.510739
 1422 3.815019 2.510739
 1423 3.818642 2.507116
 1424 3.822265 2.507116
 1425 3.825888 2.503493
 1426 3.829511 2.503493
 1427 3.833134 2.499870
 1428 3.836757 2.499870
 1429 3.840380 2.496247
 1430 3.844003 2.492624
 1431 3.847626 2.489001
 1432 3.851249 2.485378
 1433 3.854872 2.481755
 1434 3.858495 2.478132
 1435 3.862118 2.474509
 1436 3.862118 2.470886
 1437 3.865741 2.467263
 1438 3.869364 2.463640
 1439 3.872987 2.460017
 1440 3.872987 2.456394
 1441 3.876610 2.456394
 1442 3.880233 2.452771
 1443 3.883856 2.452771
 1444 3.887479 2.449148
 1445 3.891102 2.449148
 1446 3.894725 2.445525
 1447 3.898348 2.445525
 1448 3.901971 2.441902
 1449 3.905594 2.438279
 1450 3.909217 2.434656
 1451 3.912840 2.431033
 1452 3.916463 2.431033
 1453 3.920086 2.427410
 1454 3.923709 2.427410
 1455 3.927332 2.423787
 1456 3.930955 2.423787
 1457 3.934578 2.420164
 1458 3.938201 2.420164
 1459 3.941824 2.416541
 1460 3.945447 2.416541
 1461 3.949070 2.412918
 1462 3.952693 2.412918
 1463 3.956316 2.409295
 1464 3.959939 2.409295
 1465 3.963562 2.405672
 1466 3.967185 2.405672
 1467 3.970808 2.402049
 1468 3.974431 2.402049
 1469 3.978054 2.398426
 1470 3.981677 2.398426
 1471 3.985300 2.394803
 1472 3.988923 2.394803
 1473 3.992546 2.391180
 1474 3.996169 2.391180
 1475 3.999792 2.387557
 1476 4.003415 2.387557
 1477 4.007038 2.383934
 1478 4.010661 2.383934
 1479 4.014284 2.380311
 1480 4.017907 2.380311
 1481 4.021530 2.376688
 1482 4.025153 2.376688
 1483 4.028776 2.373065
 1484 4.032399 2.373065
 1485 4.036022 2.369442
 1486 4.039645 2.369442
 1487 4.043268 2.365819
 1488 4.046891 2.365819
 1489 4.050514 2.362196
 1490 4.054137 2.362196
 1491 4.057760 2.358573
 1492 4.061383 2.358573
 1493 4.065006 2.354950
 1494 4.068629 2.354950
 1495 4.072252 2.351327
 1496 4.075875 2.347704
 1497 4.079498 2.344081
 1498 4.083121 2.340458
 1499 4.083121 2.336835
 1500 4.086744 2.333212
 1501 4.086744 2.329589
 1502 4.090367 2.325966
 1503 4.090367 2.322343
 1504 4.093990 2.318720
 1505 4.093990 2.315097
 1506 4.097613 2.311474
 1507 4.097613 2.307851
 1508 4.101236 2.304228
 1509 4.104859 2.300605
 1510 4.108482 2.296982
 1511 4.112105 2.293359
 1512 4.115728 2.289736
 1513 4.119351 2.286113
 1514 4.122974 2.282490
 1515 4.126597 2.278867
 1516 4.130220 2.278867
 1517 4.133843 2.278867
 1518 4.137466 2.278867
 1519 4.141089 2.275244
 1520 4.144712 2.275244
 1521 4.148335 2.271621
 1522 4.151958 2.271621
 1523 4.155581 2.267998
 1524 4.159204 2.267998
 1525 4.162827 2.264375
 1526 4.166450 2.264375
 1527 4.170073 2.260752
 1528 4.173696 2.260752
 1529 4.177319 2.257129
 1530 4.180942 2.257129
 1531 4.184565 2.253506
 1532 4.188188 2.249883
 1533 4.191811 2.246260
 1534 4.195434 2.242637
 1535 4.199057 2.239014
 1536 4.202680 2.239014
 1537 4.206303 2.235391
 1538 4.209926 2.231768
 1539 4.213549 2.231768
 1540 4.217172 2.231768
 1541 4.220795 2.231768
 1542 4.224418 2.231768
 1543 4.228041 2.231768
 1544 4.231664 2.231768
 1545 4.235287 2.231768
 1546 4.238910 2.231768
 1547 4.242533 2.231768
 1548 4.246156 2.231768
 1549 4.249779 2.231768
 1550 4.253402 2.231768
 1551 4.257025 2.231768
 1552 4.260648 2.231768
 1553 4.264271 2.231768
 1554 4.267894 2.231768
 1555 4.271517 2.231768
 1556 4.275140 2.228145
 1557 4.278763 2.228145
 1558 4.282386 2.224522
 1559 4.286009 2.224522
 1560 4.289632 2.220899
 1561 4.293255 2.220899
 1562 4.296878 2.217276
 1563 4.300501 2.217276
 1564 4.304124 2.213653
 1565 4.307747 2.213653
 1566 4.311370 2.210030
 1567 4.314993 2.210030
 1568 4.318616 2.206407
 1569 4.318616 2.202784
 1570 4.322239 2.199161
 1571 4.322239 2.195538
 1572 4.325862 2.191915
 1573 4.325862 2.188292
 1574 4.329485 2.184669
 1575 4.329485 2.181046
 1576 4.333108 2.177423
 1577 4.333108 2.173800
 1578 4.336731 2.170177
 1579 4.336731 2.166554
 1580 4.340354 2.162931
 1581 4.340354 2.159308
 1582 4.340354 2.155685
 1583 4.340354 2.152062
 1584 4.340354 2.148439
 1585 4.340354 2.144816
 1586 4.343977 2.141193
 1587 4.347600 2.137570
 1588 4.351223 2.137570
 1589 4.354846 2.133947
 1590 4.358469 2.130324
 1591 4.362092 2.130324
 1592 4.365715 2.126701
 1593 4.369338 2.123078
 1594 4.372961 2.123078
 1595 4.376584 2.119455
 1596 4.380207 2.119455
 1597 4.383830 2.115832
 1598 4.387453 2.115832
 1599 4.391076 2.115832
 1600 4.394699 2.112209
 1601 4.398322 2.112209
 1602 4.401945 2.112209
 1603 4.405568 2.112209
 1604 4.409191 2.112209
 1605 4.412814 2.112209
 1606 4.416437 2.112209
 1607 4.420060 2.112209
 1608 4.423683 2.112209
 1609 4.427306 2.112209
 1610 4.430929 2.112209
 1611 4.434552 2.112209
 1612 4.438175 2.112209
 1613 4.441798 2.108586
 1614 4.445421 2.108586
 1615 4.449044 2.104963
 1616 4.452667 2.104963
 1617 4.456290 2.101340
 1618 4.459913 2.101340
 1619 4.463536 2.097717
 1620 4.467159 2.097717
 1621 4.470782 2.094094
 1622 4.474405 2.094094
 1623 4.478028 2.090471
 1624 4.481651 2.090471
 1625 4.485274 2.086848
 1626 4.488897 2.083225
 1627 4.488897 2.079602
 1628 4.492520 2.075979
 1629 4.492520 2.072356
 1630 4.496143 2.068733
 1631 4.496143 2.065110
 1632 4.499766 2.061487
 1633 4.499766 2.057864
 1634 4.503389 2.057864
 1635 4.507012 2.054241
 1636 4.510635 2.054241
 1637 4.514258 2.050618
 1638 4.517881 2.050618
 1639 4.521504 2.046995
 1640 4.525127 2.046995
 1641 4.528750 2.043372
 1642 4.532373 2.043372
 1643 4.535996 2.039749
 1644 4.539619 2.039749
 1645 4.543242 2.036126
 1646 4.546865 2.032503
 1647 4.550488 2.028880
 1648 4.554111 2.025257
 1649 4.554111 2.021634
 1650 4.557734 2.018011
 1651 4.561357 2.014388
 1652 4.561357 2.010765
 1653 4.564980 2.007142
 1654 4.568603 2.007142
 1655 4.572226 2.003519
 1656 4.575849 2.003519
 1657 4.579472 1.999896
 1658 4.583095 1.999896
 1659 4.586718 1.996273
 1660 4.590341 1.996273
 1661 4.593964 1.992650
 1662 4.597587 1.989027
 1663 4.601210 1.985404
 1664 4.604833 1.985404
 1665 4.608456 1.981781
 1666 4.612079 1.978158
 1667 4.615702 1.974535
 1668 4.619325 1.970912
 1669 4.622948 1.967289
 1670 4.626571 1.963666
 1671 4.630194 1.960043
 1672 4.633817 1.960043
 1673 4.637440 1.960043
 1674 4.641063 1.960043
 1675 4.644686 1.960043
 1676 4.648309 1.960043
 1677 4.651932 1.960043
 1678 4.655555 1.960043
 1679 4.659178 1.960043
 1680 4.662801 1.960043
 1681 4.666424 1.956420
 1682 4.670047 1.956420
 1683 4.673670 1.952797
 1684 4.677293 1.952797
 1685 4.680916 1.949174
 1686 4.684539 1.949174
 1687 4.688162 1.945551
 1688 4.691785 1.945551
 1689 4.695408 1.941928
 1690 4.699031 1.941928
 1691 4.702654 1.938305
 1692 4.706277 1.938305
 1693 4.709900 1.934682
 1694 4.713523 1.931059
 1695 4.717146 1.931059
 1696 4.720769 1.931059
 1697 4.724392 1.931059
 1698 4.728015 1.931059
 1699 4.731638 1.931059
 1700 4.735261 1.931059
 1701 4.738884 1.931059
 1702 4.742507 1.931059
 1703 4.746130 1.931059
 1704 4.749753 1.931059
 1705 4.753376 1.931059
 1706 4.756999 1.931059
 1707 4.760622 1.931059
 1708 4.764245 1.931059
 1709 4.767868 1.931059
 1710 4.771491 1.931059
 1711 4.775114 1.931059
 1712 4.778737 1.931059
 1713 4.782360 1.927436
 1714 4.785983 1.927436
 1715 4.789606 1.923813
 1716 4.793229 1.923813
 1717 4.796852 1.920190
 1718 4.800475 1.920190
 1719 4.804098 1.916567
 1720 4.807721 1.916567
 1721 4.811344 1.912944
 1722 4.814967 1.912944
 1723 4.818590 1.909321
 1724 4.822213 1.909321
 1725 4.825836 1.905698
 1726 4.825836 1.902075
 1727 4.829459 1.898452
 1728 4.833082 1.894829
 1729 4.833082 1.891206
 1730 4.836705 1.891206
 1731 4.840328 1.887583
 1732 4.843951 1.887583
 1733 4.847574 1.883960
 1734 4.851197 1.883960
 1735 4.854820 1.880337
 1736 4.858443 1.880337
 1737 4.862066 1.876714
 1738 4.865689 1.876714
 1739 4.869312 1.873091
 1740 4.872935 1.869468
 1741 4.872935 1.865845
 1742 4.876558 1.862222
 1743 4.876558 1.858599
 1744 4.880181 1.854976
 1745 4.880181 1.851353
 1746 4.883804 1.847730
 1747 4.883804 1.844107
 1748 4.887427 1.840484
 1749 4.887427 1.836861
 1750 4.891050 1.833238
 1751 4.891050 1.829615
 1752 4.894673 1.825992
 1753 4.894673 1.822369
 1754 4.898296 1.818746
 1755 4.898296 1.815123
 1756 4.898296 1.811500
 1757 4.898296 1.807877
 1758 4.901919 1.807877
 1759 4.905542 1.804254
 1760 4.909165 1.804254
 1761 4.912788 1.800631
 1762 4.916411 1.800631
 1763 4.920034 1.797008
 1764 4.923657 1.797008
 1765 4.927280 1.793385
 1766 4.930903 1.793385
 1767 4.934526 1.789762
 1768 4.938149 1.786139
 1769 4.941772 1.782516
 1770 4.945395 1.778893
 1771 4.949018 1.775270
 1772 4.952641 1.771647
 1773 4.956264 1.768024
 1774 4.959887 1.764401
 1775 4.959887 1.760778
 1776 4.963510 1.757155
 1777 4.967133 1.753532
 1778 4.970756 1.753532
 1779 4.974379 1.749909
 1780 4.978002 1.749909
 1781 4.981625 1.746286
 1782 4.985248 1.746286
 1783 4.988871 1.742663
 1784 4.992494 1.742663
 1785 4.996117 1.739040
 1786 4.999740 1.739040
 1787 5.003363 1.735417
 1788 5.006986 1.735417
 1789 5.010609 1.731794
 1790 5.014232 1.728171
 1791 5.017855 1.724548
 1792 5.021478 1.720925
 1793 5.025101 1.717302
 1794 5.028724 1.713679
 1795 5.028724 1.710056
 1796 5.032347 1.706433
 1797 5.032347 1.702810
 1798 5.035970 1.699187
 1799 5.035970 1.695564
 1800 5.039593 1.691941
 1801 5.043216 1.691941
 1802 5.046839 1.691941
 1803 5.050462 1.691941
 1804 5.054085 1.691941
 1805 5.057708 1.688318
 1806 5.061331 1.688318
 1807 5.064954 1.688318
 1808 5.068577 1.684695
 1809 5.072200 1.684695
 1810 5.075823 1.681072
 1811 5.079446 1.681072
 1812 5.083069 1.677449
 1813 5.086692 1.677449
 1814 5.090315 1.673826
 1815 5.093938 1.673826
 1816 5.097561 1.670203
 1817 5.101184 1.670203
 1818 5.104807 1.666580
 1819 5.108430 1.666580
 1820 5.112053 1.662957
 1821 5.115676 1.659334
 1822 5.119299 1.655711
 1823 5.122922 1.652088
 1824 5.126545 1.648465
 1825 5.130168 1.644842
 1826 5.133791 1.641219
 1827 5.137414 1.637596
 1828 5.141037 1.633973
 1829 5.144660 1.633973
 1830 5.148283 1.633973
 1831 5.151906 1.633973
 1832 5.155529 1.630350
 1833 5.159152 1.630350
 1834 5.162775 1.630350
 1835 5.166398 1.630350
 1836 5.170021 1.626727
 1837 5.173644 1.626727
 1838 5.177267 1.623104
 1839 5.180890 1.623104
 1840 5.184513 1.619481
 1841 5.188136 1.619481
 1842 5.191759 1.615858
 1843 5.195382 1.615858
 1844 5.199005 1.612235
 1845 5.202628 1.612235
 1846 5.206251 1.608612
 1847 5.209874 1.608612
 1848 5.213497 1.604989
 1849 5.217120 1.601366
 1850 5.220743 1.597743
 1851 5.220743 1.594120
 1852 5.224366 1.590497
 1853 5.224366 1.586874
 1854 5.227989 1.583251
 1855 5.227989 1.579628
 1856 5.231612 1.576005
 1857 5.231612 1.572382
 1858 5.235235 1.568759
 1859 5.238858 1.565136
 1860 5.242481 1.561513
 1861 5.246104 1.557890
 1862 5.249727 1.554267
 1863 5.253350 1.554267
 1864 5.256973 1.554267
 1865 5.260596 1.554267
 1866 5.264219 1.554267
 1867 5.267842 1.554267
 1868 5.271465 1.554267
 1869 5.275088 1.550644
 1870 5.278711 1.550644
 1871 5.282334 1.547021
 1872 5.285957 1.547021
 1873 5.289580 1.543398
 1874 5.293203 1.543398
 1875 5.296826 1.539775
 1876 5.300449 1.539775
 1877 5.304072 1.536152
 1878 5.307695 1.536152
 1879 5.311318 1.532529
 1880 5.314941 1.532529
 1881 5.318564 1.528906
 1882 5.322187 1.525283
 1883 5.325810 1.521660
 1884 5.329433 1.518037
 1885 5.333056 1.514414
 1886 5.336679 1.510791
 1887 5.340302 1.507168
 1888 5.343925 1.503545
 1889 5.347548 1.499922
 1890 5.351171 1.496299
 1891 5.354794 1.492676
 1892 5.358417 1.492676
 1893 5.362040 1.492676
 1894 5.365663 1.492676
 1895 5.369286 1.492676
 1896 5.372909 1.492676
 1897 5.376532 1.492676
 1898 5.380155 1.492676
 1899 5.383778 1.489053
 1900 5.387401 1.489053
 1901 5.391024 1.485430
 1902 5.394647 1.485430
 1903 5.398270 1.481807
 1904 5.401893 1.481807
 1905 5.405516 1.478184
 1906 5.409139 1.478184
 1907 5.412762 1.474561
 1908 5.416385 1.474561
 1909 5.420008 1.470938
 1910 5.423631 1.470938
 1911 5.427254 1.467315
 1912 5.430877 1.463692
 1913 5.434500 1.460069
 1914 5.438123 1.456446
 1915 5.441746 1.452823
 1916 5.445369 1.449200
 1917 5.448992 1.445577
 1918 5.452615 1.441954
 1919 5.456238 1.438331
 1920 5.459861 1.438331
 1921 5.463484 1.434708
 1922 5.467107 1.434708
 1923 5.470730 1.434708
 1924 5.474353 1.434708
 1925 5.477976 1.431085
 1926 5.481599 1.431085
 1927 5.485222 1.427462
 1928 5.488845 1.427462
 1929 5.492468 1.423839
 1930 5.496091 1.423839
 1931 5.499714 1.420216
 1932 5.503337 1.420216
 1933 5.506960 1.416593
 1934 5.510583 1.416593
 1935 5.514206 1.412970
 1936 5.517829 1.412970
 1937 5.521452 1.409347
 1938 5.525075 1.405724
 1939 5.528698 1.402101
 1940 5.532321 1.398478
 1941 5.535944 1.394855
 1942 5.535944 1.391232
 1943 5.539567 1.387609
 1944 5.543190 1.383986
 1945 5.543190 1.380363
 1946 5.546813 1.376740
 1947 5.550436 1.376740
 1948 5.554059 1.373117
 1949 5.557682 1.373117
 1950 5.561305 1.369494
 1951 5.564928 1.369494
 1952 5.568551 1.369494
 1953 5.572174 1.369494
 1954 5.575797 1.369494
 1955 5.579420 1.369494
 1956 5.583043 1.369494
 1957 5.586666 1.369494
 1958 5.590289 1.369494
 1959 5.593912 1.369494
 1960 5.597535 1.365871
 1961 5.601158 1.365871
 1962 5.604781 1.362248
 1963 5.608404 1.362248
 1964 5.612027 1.358625
 1965 5.615650 1.358625
 1966 5.619273 1.355002
 1967 5.622896 1.355002
 1968 5.626519 1.351379
 1969 5.630142 1.351379
 1970 5.633765 1.347756
 1971 5.637388 1.347756
 1972 5.641011 1.344133
 1973 5.644634 1.340510
 1974 5.648257 1.336887
 1975 5.651880 1.333264
 1976 5.655503 1.329641
 1977 5.659126 1.326018
 1978 5.662749 1.322395
 1979 5.666372 1.318772
 1980 5.669995 1.318772
 1981 5.673618 1.318772
 1982 5.677241 1.315149
 1983 5.680864 1.315149
 1984 5.684487 1.315149
 1985 5.688110 1.315149
 1986 5.691733 1.311526
 1987 5.695356 1.311526
 1988 5.698979 1.307903
 1989 5.702602 1.307903
 1990 5.706225 1.304280
 1991 5.709848 1.304280
 1992 5.713471 1.300657
 1993 5.717094 1.300657
 1994 5.720717 1.297034
 1995 5.724340 1.297034
 1996 5.727963 1.293411
 1997 5.731586 1.293411
 1998 5.735209 1.289788
 1999 5.738832 1.286165
 2000 5.742455 1.282542
 2001 5.742455 1.278919
 2002 5.746078 1.275296
 2003 5.749701 1.271673
 2004 5.749701 1.268050
 2005 5.753324 1.264427
 2006 5.753324 1.260804
 2007 5.756947 1.260804
 2008 5.760570 1.257181
 2009 5.764193 1.253558
 2010 5.767816 1.249935
 2011 5.771439 1.249935
 2012 5.775062 1.246312
 2013 5.778685 1.246312
 2014 5.782308 1.242689
 2015 5.785931 1.242689
 2016 5.789554 1.239066
 2017 5.793177 1.235443
 2018 5.796800 1.231820
 2019 5.800423 1.228197
 2020 5.804046 1.224574
 2021 5.807669 1.220951
 2022 5.811292 1.217328
 2023 5.811292 1.213705
 2024 5.814915 1.210082
 2025 5.814915 1.206459
 2026 5.818538 1.202836
 2027 5.818538 1.199213
 2028 5.822161 1.195590
 2029 5.822161 1.191967
 2030 5.825784 1.188344
 2031 5.829407 1.184721
 2032 5.833030 1.181098
 2033 5.836653 1.177475
 2034 5.840276 1.177475
 2035 5.843899 1.173852
 2036 5.847522 1.173852
 2037 5.851145 1.173852
 2038 5.854768 1.173852
 2039 5.858391 1.173852
 2040 5.862014 1.173852
 2041 5.865637 1.170229
 2042 5.869260 1.170229
 2043 5.872883 1.170229
 2044 5.876506 1.170229
 2045 5.880129 1.170229
 2046 5.883752 1.170229
 2047 5.887375 1.170229
 2048 5.890998 1.170229
 2049 5.894621 1.170229
 2050 5.898244 1.170229
 2051 5.901867 1.170229
 2052 5.905490 1.170229
 2053 5.909113 1.170229
 2054 5.912736 1.170229
 2055 5.916359 1.170229
 2056 5.919982 1.170229
 2057 5.923605 1.166606
 2058 5.927228 1.166606
 2059 5.930851 1.162983
 2060 5.934474 1.162983
 2061 5.938097 1.159360
 2062 5.941720 1.159360
 2063 5.945343 1.155737
 2064 5.948966 1.155737
 2065 5.952589 1.152114
 2066 5.956212 1.152114
 2067 5.959835 1.148491
 2068 5.963458 1.148491
 2069 5.967081 1.144868
 2070 5.967081 1.141245
 2071 5.970704 1.137622
 2072 5.974327 1.133999
 2073 5.974327 1.130376
 2074 5.977950 1.126753
 2075 5.981573 1.123130
 2076 5.985196 1.119507
 2077 5.988819 1.115884
 2078 5.992442 1.112261
 2079 5.996065 1.108638
 2080 5.999688 1.105015
 2081 6.003311 1.101392
 2082 6.006934 1.101392
 2083 6.010557 1.097769
 2084 6.014180 1.097769
 2085 6.017803 1.094146
 2086 6.021426 1.094146
 2087 6.025049 1.090523
 2088 6.028672 1.090523
 2089 6.032295 1.086900
 2090 6.035918 1.086900
 2091 6.039541 1.083277
 2092 6.043164 1.079654
 2093 6.046787 1.076031
 2094 6.050410 1.072408
 2095 6.054033 1.068785
 2096 6.054033 1.065162
 2097 6.057656 1.061539
 2098 6.057656 1.057916
 2099 6.061279 1.054293
 2100 6.061279 1.050670
 2101 6.064902 1.047047
 2102 6.064902 1.043424
 2103 6.068525 1.039801
 2104 6.068525 1.036178
 2105 6.072148 1.032555
 2106 6.075771 1.028932
 2107 6.079394 1.025309
 2108 6.083017 1.021686
 2109 6.086640 1.018063
 2110 6.090263 1.014440
 2111 6.093886 1.010817
 2112 6.097509 1.007194
 2113 6.101132 1.007194
 2114 6.104755 1.007194
 2115 6.108378 1.007194
 2116 6.112001 1.007194
 2117 6.115624 1.003571
 2118 6.119247 1.003571
 2119 6.122870 0.999948
 2120 6.126493 0.999948
 2121 6.130116 0.996325
 2122 6.133739 0.996325
 2123 6.137362 0.992702
 2124 6.140985 0.992702
 2125 6.144608 0.989079
 2126 6.148231 0.989079
 2127 6.151854 0.985456
 2128 6.155477 0.985456
 2129 6.159100 0.981833
 2130 6.162723 0.978210
 2131 6.166346 0.974587
 2132 6.169969 0.970964
 2133 6.169969 0.967341
 2134 6.173592 0.967341
 2135 6.177215 0.963718
 2136 6.180838 0.960095
 2137 6.184461 0.956472
 2138 6.188084 0.956472
 2139 6.191707 0.952849
 2140 6.195330 0.949226
 2141 6.198953 0.945603
 2142 6.202576 0.941980
 2143 6.206199 0.938357
 2144 6.209822 0.934734
 2145 6.213445 0.931111
 2146 6.217068 0.927488
 2147 6.220691 0.923865
 2148 6.224314 0.923865
 2149 6.227937 0.923865
 2150 6.231560 0.923865
 2151 6.235183 0.923865
 2152 6.238806 0.920242
 2153 6.242429 0.920242
 2154 6.246052 0.916619
 2155 6.249675 0.916619
 2156 6.253298 0.912996
 2157 6.256921 0.912996
 2158 6.260544 0.909373
 2159 6.264167 0.909373
 2160 6.267790 0.905750
 2161 6.271413 0.905750
 2162 6.275036 0.902127
 2163 6.278659 0.902127
 2164 6.282282 0.898504
 2165 6.285905 0.898504
 2166 6.289528 0.898504
 2167 6.293151 0.898504
 2168 6.296774 0.894881
 2169 6.300397 0.894881
 2170 6.304020 0.891258
 2171 6.307643 0.891258
 2172 6.311266 0.887635
 2173 6.314889 0.887635
 2174 6.318512 0.884012
 2175 6.322135 0.884012
 2176 6.325758 0.880389
 2177 6.329381 0.880389
 2178 6.333004 0.876766
 2179 6.336627 0.876766
 2180 6.340250 0.873143
 2181 6.343873 0.869520
 2182 6.347496 0.869520
 2183 6.351119 0.869520
 2184 6.354742 0.869520
 2185 6.358365 0.869520
 2186 6.361988 0.865897
 2187 6.365611 0.865897
 2188 6.369234 0.865897
 2189 6.372857 0.865897
 2190 6.376480 0.862274
 2191 6.380103 0.862274
 2192 6.383726 0.865897
 2193 6.387349 0.869520
 2194 6.390972 0.873143
 2195 6.394595 0.876766
 2196 6.398218 0.880389
 2197 6.401841 0.884012
 2198 6.405464 0.887635
 2199 6.409087 0.891258
 2200 6.412710 0.894881
 2201 6.416333 0.894881
 2202 6.419956 0.898504
 2203 6.423579 0.898504
 2204 6.427202 0.902127
 2205 6.430825 0.902127
 2206 6.434448 0.905750
 2207 6.438071 0.905750
 2208 6.441694 0.909373
 2209 6.445317 0.909373
 2210 6.448940 0.912996
 2211 6.452563 0.912996
 2212 6.456186 0.916619
 2213 6.459809 0.916619
 2214 6.463432 0.916619
 2215 6.467055 0.916619
 2216 6.470678 0.916619
 2217 6.474301 0.916619
 2218 6.477924 0.916619
 2219 6.481547 0.916619
 2220 6.485170 0.916619
 2221 6.488793 0.916619
 2222 6.492416 0.916619
 2223 6.496039 0.916619
 2224 6.499662 0.916619
 2225 6.503285 0.916619
 2226 6.506908 0.916619
 2227 6.510531 0.916619
 2228 6.514154 0.916619
 2229 6.517777 0.916619
 2230 6.521400 0.916619
 2231 6.525023 0.916619
 2232 6.528646 0.916619
 2233 6.532269 0.916619
 2234 6.535892 0.916619
 2235 6.539515 0.916619
 2236 6.543138 0.912996
 2237 6.546761 0.912996
 2238 6.550384 0.909373
 2239 6.554007 0.909373
 2240 6.557630 0.909373
 2241 6.561253 0.909373
 2242 6.564876 0.909373
 2243 6.568499 0.909373
 2244 6.572122 0.909373
 2245 6.575745 0.909373
 2246 6.579368 0.905750
 2247 6.582991 0.905750
 2248 6.586614 0.902127
 2249 6.590237 0.902127
 2250 6.593860 0.898504
 2251 6.597483 0.898504
 2252 6.601106 0.898504
 2253 6.604729 0.898504
 2254 6.608352 0.898504
 2255 6.611975 0.898504
 2256 6.615598 0.898504
 2257 6.619221 0.898504
 2258 6.622844 0.898504
 2259 6.626467 0.898504
 2260 6.630090 0.898504
 2261 6.633713 0.898504
 2262 6.637336 0.898504
 2263 6.640959 0.898504
 2264 6.644582 0.898504
 2265 6.648205 0.898504
 2266 6.651828 0.898504
 2267 6.655451 0.898504
 2268 6.659074 0.898504
 2269 6.662697 0.898504
 2270 6.666320 0.898504
 2271 6.669943 0.898504
 2272 6.673566 0.898504
 2273 6.677189 0.898504
 2274 6.680812 0.898504
 2275 6.684435 0.898504
 2276 6.688058 0.898504
 2277 6.691681 0.898504
 2278 6.695304 0.898504
 2279 6.698927 0.894881
 2280 6.702550 0.894881
 2281 6.706173 0.891258
 2282 6.709796 0.891258
 2283 6.713419 0.887635
 2284 6.717042 0.887635
 2285 6.720665 0.884012
 2286 6.724288 0.884012
 2287 6.727911 0.880389
 2288 6.731534 0.880389
 2289 6.735157 0.876766
 2290 6.738780 0.876766
 2291 6.742403 0.873143
 2292 6.746026 0.869520
 2293 6.749649 0.865897
 2294 6.749649 0.862274
 2295 6.753272 0.858651
 2296 6.753272 0.855028
 2297 6.756895 0.851405
 2298 6.756895 0.847782
 2299 6.760518 0.844159
 2300 6.760518 0.840536
 2301 6.764141 0.836913
 2302 6.767764 0.833290
 2303 6.771387 0.829667
 2304 6.771387 0.826044
 2305 6.775010 0.826044
 2306 6.778633 0.822421
 2307 6.782256 0.822421
 2308 6.785879 0.818798
 2309 6.789502 0.818798
 2310 6.793125 0.818798
 2311 6.796748 0.818798
 2312 6.800371 0.818798
 2313 6.803994 0.818798
 2314 6.807617 0.818798
 2315 6.811240 0.818798
 2316 6.814863 0.822421
 2317 6.818486 0.822421
 2318 6.822109 0.822421
 2319 6.825732 0.826044
 2320 6.829355 0.826044
 2321 6.832978 0.826044
 2322 6.836601 0.826044
 2323 6.840224 0.826044
 2324 6.843847 0.826044
 2325 6.847470 0.826044
 2326 6.851093 0.826044
 2327 6.854716 0.826044
 2328 6.858339 0.826044
 2329 6.861962 0.826044
 2330 6.865585 0.826044
 2331 6.869208 0.826044
 2332 6.872831 0.826044
 2333 6.876454 0.826044
 2334 6.880077 0.826044
 2335 6.883700 0.826044
 2336 6.887323 0.826044
 2337 6.890946 0.826044
 2338 6.894569 0.826044
 2339 6.898192 0.826044
 2340 6.901815 0.826044
 2341 6.905438 0.826044
 2342 6.909061 0.822421
 2343 6.912684 0.822421
 2344 6.916307 0.818798
 2345 6.919930 0.818798
 2346 6.923553 0.815175
 2347 6.927176 0.815175
 2348 6.930799 0.811552
 2349 6.934422 0.811552
 2350 6.938045 0.807929
 2351 6.941668 0.807929
 2352 6.945291 0.804306
 2353 6.948914 0.804306
 2354 6.952537 0.800683
 2355 6.956160 0.797060
 2356 6.959783 0.793437
 2357 6.963406 0.789814
 2358 6.967029 0.786191
 2359 6.970652 0.782568
 2360 6.974275 0.782568
 2361 6.977898 0.778945
 2362 6.981521 0.778945
 2363 6.985144 0.778945
 2364 6.988767 0.778945
 2365 6.992390 0.778945
 2366 6.996013 0.778945
 2367 6.999636 0.778945
 2368 7.003259 0.778945
 2369 7.006882 0.778945
 2370 7.010505 0.778945
 2371 7.014128 0.778945
 2372 7.017751 0.778945
 2373 7.021374 0.778945
 2374 7.024997 0.778945
 2375 7.028620 0.778945
 2376 7.032243 0.778945
 2377 7.035866 0.778945
 2378 7.039489 0.775322
 2379 7.043112 0.775322
 2380 7.046735 0.771699
 2381 7.050358 0.771699
 2382 7.053981 0.768076
 2383 7.057604 0.768076
 2384 7.061227 0.768076
 2385 7.064850 0.768076
 2386 7.068473 0.768076
 2387 7.072096 0.771699
 2388 7.075719 0.771699
 2389 7.079342 0.771699
 2390 7.082965 0.771699
 2391 7.086588 0.771699
 2392 7.090211 0.771699
 2393 7.093834 0.771699
 2394 7.097457 0.771699
 2395 7.101080 0.771699
 2396 7.104703 0.771699
 2397 7.108326 0.771699
 2398 7.111949 0.771699
 2399 7.115572 0.771699
 2400 7.119195 0.771699
 2401 7.122818 0.771699
 2402 7.126441 0.771699
 2403 7.130064 0.771699
 2404 7.133687 0.771699
 2405 7.137310 0.771699
 2406 7.140933 0.771699
 2407 7.144556 0.771699
 2408 7.148179 0.771699
 2409 7.151802 0.771699
 2410 7.155425 0.771699
 2411 7.159048 0.775322
 2412 7.162671 0.775322
 2413 7.166294 0.778945
 2414 7.169917 0.778945
 2415 7.173540 0.782568
 2416 7.177163 0.782568
 2417 7.180786 0.786191
 2418 7.184409 0.786191
 2419 7.188032 0.789814
 2420 7.191655 0.789814
 2421 7.195278 0.793437
 2422 7.198901 0.793437
 2423 7.202524 0.797060
 2424 7.206147 0.797060
 2425 7.209770 0.797060
 2426 7.213393 0.797060
 2427 7.217016 0.797060
 2428 7.220639 0.797060
 2429 7.224262 0.797060
 2430 7.227885 0.797060
 2431 7.231508 0.797060
 2432 7.235131 0.797060
 2433 7.238754 0.797060
 2434 7.242377 0.797060
 2435 7.246000 0.797060
 2436 7.249623 0.797060
 2437 7.253246 0.797060
 2438 7.256869 0.797060
 2439 7.260492 0.797060
 2440 7.264115 0.797060
 2441 7.267738 0.797060
 2442 7.271361 0.797060
 2443 7.274984 0.797060
 2444 7.278607 0.797060
 2445 7.282230 0.797060
 2446 7.285853 0.797060
 2447 7.289476 0.797060
 2448 7.293099 0.797060
 2449 7.296722 0.797060
 2450 7.300345 0.797060
 2451 7.303968 0.793437
 2452 7.307591 0.793437
 2453 7.311214 0.793437
 2454 7.314837 0.793437
 2455 7.318460 0.793437
 2456 7.322083 0.793437
 2457 7.325706 0.793437
 2458 7.329329 0.789814
 2459 7.332952 0.789814
 2460 7.336575 0.786191
 2461 7.340198 0.786191
 2462 7.343821 0.782568
 2463 7.347444 0.782568
 2464 7.351067 0.778945
 2465 7.354690 0.778945
 2466 7.358313 0.775322
 2467 7.361936 0.775322
 2468 7.365559 0.771699
 2469 7.369182 0.771699
 2470 7.372805 0.768076
 2471 7.376428 0.764453
 2472 7.380051 0.760830
 2473 7.383674 0.757207
 2474 7.387297 0.757207
 2475 7.390920 0.753584
 2476 7.394543 0.753584
 2477 7.398166 0.753584
 2478 7.401789 0.753584
 2479 7.405412 0.749961
 2480 7.409035 0.749961
 2481 7.412658 0.749961
 2482 7.416281 0.749961
 2483 7.419904 0.749961
 2484 7.423527 0.749961
 2485 7.427150 0.749961
 2486 7.430773 0.749961
 2487 7.434396 0.749961
 2488 7.438019 0.749961
 2489 7.441642 0.749961
 2490 7.445265 0.749961
 2491 7.448888 0.749961
 2492 7.452511 0.749961
 2493 7.456134 0.749961
 2494 7.459757 0.749961
 2495 7.463380 0.749961
 2496 7.467003 0.749961
 2497 7.470626 0.749961
 2498 7.474249 0.749961
 2499 7.477872 0.749961
 2500 7.481495 0.749961
 2501 7.485118 0.749961
 2502 7.488741 0.749961
 2503 7.492364 0.749961
 2504 7.495987 0.749961
 2505 7.499610 0.749961
 2506 7.503233 0.749961
 2507 7.506856 0.746338
 2508 7.510479 0.746338
 2509 7.514102 0.742715
 2510 7.517725 0.742715
 2511 7.521348 0.739092
 2512 7.524971 0.739092
 2513 7.528594 0.735469
 2514 7.532217 0.735469
 2515 7.535840 0.731846
 2516 7.539463 0.731846
 2517 7.543086 0.728223
 2518 7.546709 0.728223
 2519 7.550332 0.724600
 2520 7.553955 0.724600
 2521 7.557578 0.720977
 2522 7.561201 0.717354
 2523 7.564824 0.713731
 2524 7.568447 0.713731
 2525 7.572070 0.710108
 2526 7.575693 0.710108
 2527 7.579316 0.710108
 2528 7.582939 0.710108
 2529 7.586562 0.710108
 2530 7.590185 0.713731
 2531 7.593808 0.713731
 2532 7.597431 0.717354
 2533 7.601054 0.717354
 2534 7.604677 0.720977
 2535 7.608300 0.720977
 2536 7.611923 0.724600
 2537 7.615546 0.724600
 2538 7.619169 0.724600
 2539 7.622792 0.724600
 2540 7.626415 0.724600
 2541 7.630038 0.724600
 2542 7.633661 0.724600
 2543 7.637284 0.724600
 2544 7.640907 0.724600
 2545 7.644530 0.724600
 2546 7.648153 0.724600
 2547 7.651776 0.724600
 2548 7.655399 0.724600
 2549 7.659022 0.724600
 2550 7.662645 0.724600
 2551 7.666268 0.724600
 2552 7.669891 0.724600
 2553 7.673514 0.724600
 2554 7.677137 0.724600
 2555 7.680760 0.724600
 2556 7.684383 0.724600
 2557 7.688006 0.724600
 2558 7.691629 0.724600
 2559 7.695252 0.724600
 2560 7.698875 0.724600
 2561 7.702498 0.720977
 2562 7.706121 0.720977
 2563 7.709744 0.717354
 2564 7.713367 0.717354
 2565 7.716990 0.713731
 2566 7.720613 0.713731
 2567 7.724236 0.710108
 2568 7.727859 0.710108
 2569 7.731482 0.706485
 2570 7.735105 0.706485
 2571 7.738728 0.702862
 2572 7.742351 0.702862
 2573 7.745974 0.702862
 2574 7.749597 0.702862
 2575 7.753220 0.702862
 2576 7.756843 0.702862
 2577 7.760466 0.702862
 2578 7.764089 0.702862
 2579 7.767712 0.702862
 2580 7.771335 0.702862
 2581 7.774958 0.702862
 2582 7.778581 0.702862
 2583 7.782204 0.702862
 2584 7.785827 0.702862
 2585 7.789450 0.699239
 2586 7.793073 0.699239
 2587 7.796696 0.695616
 2588 7.800319 0.695616
 2589 7.803942 0.695616
 2590 7.807565 0.695616
 2591 7.811188 0.695616
 2592 7.814811 0.691993
 2593 7.818434 0.691993
 2594 7.822057 0.688370
 2595 7.825680 0.688370
 2596 7.829303 0.684747
 2597 7.832926 0.684747
 2598 7.836549 0.681124
 2599 7.840172 0.681124
 2600 7.843795 0.677501
 2601 7.847418 0.677501
 2602 7.851041 0.673878
 2603 7.854664 0.673878
 2604 7.858287 0.670255
 2605 7.861910 0.666632
 2606 7.865533 0.663009
 2607 7.869156 0.659386
 2608 7.872779 0.655763
 2609 7.872779 0.652140
 2610 7.876402 0.652140
 2611 7.880025 0.648517
 2612 7.883648 0.644894
 2613 7.887271 0.641271
 2614 7.890894 0.637648
 2615 7.894517 0.634025
 2616 7.898140 0.630402
 2617 7.901763 0.630402
 2618 7.905386 0.626779
 2619 7.909009 0.623156
 2620 7.912632 0.619533
 2621 7.916255 0.615910
 2622 7.919878 0.612287
 2623 7.923501 0.608664
 2624 7.927124 0.605041
 2625 7.930747 0.605041
 2626 7.934370 0.605041
 2627 7.937993 0.608664
 2628 7.941616 0.608664
 2629 7.945239 0.612287
 2630 7.948862 0.615910
 2631 7.948862 0.619533
 2632 7.952485 0.623156
 2633 7.956108 0.626779
 2634 7.956108 0.630402
 2635 7.959731 0.634025
 2636 7.963354 0.634025
 2637 7.966977 0.637648
 2638 7.970600 0.637648
 2639 7.974223 0.641271
 2640 7.977846 0.641271
 2641 7.981469 0.644894
 2642 7.985092 0.644894
 2643 7.988715 0.648517
 2644 7.992338 0.648517
 2645 7.995961 0.652140
 2646 7.999584 0.652140
 2647 8.003207 0.655763
 2648 8.006830 0.655763
 2649 8.010453 0.655763
 2650 8.014076 0.655763
 2651 8.017699 0.655763
 2652 8.021322 0.655763
 2653 8.024945 0.655763
 2654 8.028568 0.655763
 2655 8.032191 0.655763
 2656 8.035814 0.655763
 2657 8.039437 0.659386
 2658 8.043060 0.659386
 2659 8.046683 0.663009
 2660 8.050306 0.663009
 2661 8.053929 0.666632
 2662 8.057552 0.666632
 2663 8.061175 0.670255
 2664 8.064798 0.670255
 2665 8.068421 0.673878
 2666 8.072044 0.673878
 2667 8.075667 0.673878
 2668 8.079290 0.673878
 2669 8.082913 0.673878
 2670 8.086536 0.673878
 2671 8.090159 0.673878
 2672 8.093782 0.673878
 2673 8.097405 0.673878
 2674 8.101028 0.673878
 2675 8.104651 0.673878
 2676 8.108274 0.673878
 2677 8.111897 0.673878
 2678 8.115520 0.673878
 2679 8.119143 0.673878
 2680 8.122766 0.673878
 2681 8.126389 0.673878
 2682 8.130012 0.673878
 2683 8.133635 0.673878
 2684 8.137258 0.673878
 2685 8.140881 0.673878
 2686 8.144504 0.673878
 2687 8.148127 0.673878
 2688 8.151750 0.673878
 2689 8.155373 0.673878
 2690 8.158996 0.670255
 2691 8.162619 0.670255
 2692 8.166242 0.666632
 2693 8.169865 0.666632
 2694 8.173488 0.663009
 2695 8.177111 0.663009
 2696 8.180734 0.663009
 2697 8.184357 0.663009
 2698 8.187980 0.663009
 2699 8.191603 0.666632
 2700 8.195226 0.670255
 2701 8.198849 0.673878
 2702 8.202472 0.677501
 2703 8.206095 0.681124
 2704 8.209718 0.681124
 2705 8.213341 0.684747
 2706 8.216964 0.684747
 2707 8.220587 0.688370
 2708 8.224210 0.688370
 2709 8.227833 0.691993
 2710 8.231456 0.691993
 2711 8.235079 0.695616
 2712 8.238702 0.695616
 2713 8.242325 0.699239
 2714 8.245948 0.699239
 2715 8.249571 0.702862
 2716 8.253194 0.702862
 2717 8.256817 0.702862
 2718 8.260440 0.702862
 2719 8.264063 0.702862
 2720 8.267686 0.702862
 2721 8.271309 0.702862
 2722 8.274932 0.702862
 2723 8.278555 0.702862
 2724 8.282178 0.702862
 2725 8.285801 0.702862
 2726 8.289424 0.702862
 2727 8.293047 0.702862
 2728 8.296670 0.702862
 2729 8.300293 0.702862
 2730 8.303916 0.702862
 2731 8.307539 0.702862
 2732 8.311162 0.702862
 2733 8.314785 0.702862
 2734 8.318408 0.702862
 2735 8.322031 0.702862
 2736 8.325654 0.702862
 2737 8.329277 0.706485
 2738 8.332900 0.706485
 2739 8.336523 0.706485
 2740 8.340146 0.710108
 2741 8.343769 0.710108
 2742 8.347392 0.710108
 2743 8.351015 0.713731
 2744 8.354638 0.713731
 2745 8.358261 0.717354
 2746 8.361884 0.720977
 2747 8.361884 0.724600
 2748 8.365507 0.728223
 2749 8.365507 0.731846
 2750 8.369130 0.735469
 2751 8.369130 0.739092
 2752 8.372753 0.742715
 2753 8.372753 0.746338
 2754 8.376376 0.749961
 2755 8.379999 0.749961
 2756 8.383622 0.753584
 2757 8.387245 0.753584
 2758 8.390868 0.757207
 2759 8.394491 0.757207
 2760 8.398114 0.760830
 2761 8.401737 0.760830
 2762 8.405360 0.764453
 2763 8.408983 0.764453
 2764 8.412606 0.768076
 2765 8.416229 0.768076
 2766 8.419852 0.771699
 2767 8.423475 0.771699
 2768 8.427098 0.771699
 2769 8.430721 0.771699
 2770 8.434344 0.771699
 2771 8.437967 0.771699
 2772 8.441590 0.771699
 2773 8.445213 0.771699
 2774 8.448836 0.771699
 2775 8.452459 0.771699
 2776 8.456082 0.771699
 2777 8.459705 0.771699
 2778 8.463328 0.771699
 2779 8.466951 0.771699
 2780 8.470574 0.771699
 2781 8.474197 0.771699
 2782 8.477820 0.771699
 2783 8.481443 0.771699
 2784 8.485066 0.771699
 2785 8.488689 0.771699
 2786 8.492312 0.771699
 2787 8.495935 0.771699
 2788 8.499558 0.771699
 2789 8.503181 0.771699
 2790 8.506804 0.771699
 2791 8.510427 0.771699
 2792 8.514050 0.771699
 2793 8.517673 0.771699
 2794 8.521296 0.771699
 2795 8.524919 0.771699
 2796 8.528542 0.771699
 2797 8.532165 0.771699
 2798 8.535788 0.771699
 2799 8.539411 0.771699
 2800 8.543034 0.771699
 2801 8.546657 0.768076
 2802 8.550280 0.768076
 2803 8.553903 0.768076
 2804 8.557526 0.768076
 2805 8.561149 0.768076
 2806 8.564772 0.768076
 2807 8.568395 0.771699
 2808 8.572018 0.771699
 2809 8.575641 0.775322
 2810 8.579264 0.775322
 2811 8.582887 0.775322
 2812 8.586510 0.778945
 2813 8.590133 0.782568
 2814 8.593756 0.782568
 2815 8.597379 0.786191
 2816 8.601002 0.786191
 2817 8.604625 0.789814
 2818 8.608248 0.789814
 2819 8.611871 0.793437
 2820 8.615494 0.793437
 2821 8.619117 0.797060
 2822 8.622740 0.797060
 2823 8.626363 0.800683
 2824 8.629986 0.800683
 2825 8.633609 0.804306
 2826 8.637232 0.804306
 2827 8.640855 0.804306
 2828 8.644478 0.804306
 2829 8.648101 0.804306
 2830 8.651724 0.804306
 2831 8.655347 0.804306
 2832 8.658970 0.804306
 2833 8.662593 0.804306
 2834 8.666216 0.804306
 2835 8.669839 0.804306
 2836 8.673462 0.804306
 2837 8.677085 0.804306
 2838 8.680708 0.804306
 2839 8.684331 0.804306
 2840 8.687954 0.804306
 2841 8.691577 0.804306
 2842 8.695200 0.804306
 2843 8.698823 0.804306
 2844 8.702446 0.804306
 2845 8.706069 0.804306
 2846 8.709692 0.804306
 2847 8.713315 0.804306
 2848 8.716938 0.807929
 2849 8.720561 0.807929
 2850 8.724184 0.811552
 2851 8.727807 0.811552
 2852 8.731430 0.811552
 2853 8.735053 0.815175
 2854 8.738676 0.815175
 2855 8.742299 0.818798
 2856 8.745922 0.818798
 2857 8.749545 0.822421
 2858 8.753168 0.822421
 2859 8.756791 0.826044
 2860 8.760414 0.826044
 2861 8.764037 0.829667
 2862 8.767660 0.829667
 2863 8.771283 0.829667
 2864 8.774906 0.829667
 2865 8.778529 0.829667
 2866 8.782152 0.829667
 2867 8.785775 0.829667
 2868 8.789398 0.829667
 2869 8.793021 0.829667
 2870 8.796644 0.829667
 2871 8.800267 0.829667
 2872 8.803890 0.829667
 2873 8.807513 0.829667
 2874 8.811136 0.829667
 2875 8.814759 0.833290
 2876 8.818382 0.833290
 2877 8.822005 0.836913
 2878 8.822005 0.840536
 2879 8.825628 0.844159
 2880 8.829251 0.847782
 2881 8.829251 0.851405
 2882 8.832874 0.855028
 2883 8.836497 0.858651
 2884 8.840120 0.862274
 2885 8.843743 0.862274
 2886 8.847366 0.865897
 2887 8.850989 0.865897
 2888 8.854612 0.869520
 2889 8.858235 0.869520
 2890 8.861858 0.873143
 2891 8.865481 0.873143
 2892 8.869104 0.876766
 2893 8.872727 0.876766
 2894 8.876350 0.880389
 2895 8.879973 0.880389
 2896 8.883596 0.884012
 2897 8.887219 0.884012
 2898 8.890842 0.887635
 2899 8.894465 0.887635
 2900 8.898088 0.891258
 2901 8.901711 0.891258
 2902 8.905334 0.891258
 2903 8.908957 0.891258
 2904 8.912580 0.891258
 2905 8.916203 0.891258
 2906 8.919826 0.891258
 2907 8.923449 0.891258
 2908 8.927072 0.891258
 2909 8.930695 0.891258
 2910 8.934318 0.891258
 2911 8.937941 0.891258
 2912 8.941564 0.891258
 2913 8.945187 0.891258
 2914 8.948810 0.891258
 2915 8.952433 0.891258
 2916 8.956056 0.891258
 2917 8.959679 0.891258
 2918 8.963302 0.891258
 2919 8.966925 0.891258
 2920 8.970548 0.891258
 2921 8.974171 0.891258
 2922 8.977794 0.891258
 2923 8.981417 0.891258
 2924 8.985040 0.891258
 2925 8.988663 0.887635
 2926 8.992286 0.887635
 2927 8.995909 0.887635
 2928 8.999532 0.887635
 2929 9.003155 0.891258
 2930 9.006778 0.894881
 2931 9.010401 0.894881
 2932 9.014024 0.898504
 2933 9.017647 0.898504
 2934 9.021270 0.902127
 2935 9.024893 0.902127
 2936 9.028516 0.905750
 2937 9.032139 0.905750
 2938 9.035762 0.909373
 2939 9.039385 0.909373
 2940 9.043008 0.912996
 2941 9.046631 0.912996
 2942 9.050254 0.916619
 2943 9.053877 0.916619
 2944 9.057500 0.916619
 2945 9.061123 0.916619
 2946 9.064746 0.916619
 2947 9.068369 0.916619
 2948 9.071992 0.916619
 2949 9.075615 0.916619
 2950 9.079238 0.916619
 2951 9.082861 0.916619
 2952 9.086484 0.916619
 2953 9.090107 0.916619
 2954 9.093730 0.916619
 2955 9.097353 0.916619
 2956 9.100976 0.916619
 2957 9.104599 0.916619
 2958 9.108222 0.916619
 2959 9.111845 0.920242
 2960 9.115468 0.920242
 2961 9.119091 0.923865
 2962 9.122714 0.927488
 2963 9.126337 0.931111
 2964 9.129960 0.934734
 2965 9.133583 0.938357
 2966 9.137206 0.941980
 2967 9.140829 0.941980
 2968 9.144452 0.945603
 2969 9.148075 0.945603
 2970 9.151698 0.949226
 2971 9.155321 0.949226
 2972 9.158944 0.952849
 2973 9.162567 0.952849
 2974 9.166190 0.956472
 2975 9.169813 0.956472
 2976 9.173436 0.960095
 2977 9.177059 0.960095
 2978 9.180682 0.963718
 2979 9.184305 0.963718
 2980 9.187928 0.963718
 2981 9.191551 0.963718
 2982 9.195174 0.963718
 2983 9.198797 0.963718
 2984 9.202420 0.963718
 2985 9.206043 0.967341
 2986 9.209666 0.967341
 2987 9.213289 0.967341
 2988 9.216912 0.967341
 2989 9.220535 0.967341
 2990 9.224158 0.967341
 2991 9.227781 0.967341
 2992 9.231404 0.967341
 2993 9.235027 0.967341
 2994 9.238650 0.967341
 2995 9.242273 0.967341
 2996 9.245896 0.967341
 2997 9.249519 0.967341
 2998 9.253142 0.967341
 2999 9.256765 0.967341
 3000 9.260388 0.967341
 3001 9.264011 0.967341
 3002 9.267634 0.967341
 3003 9.271257 0.967341
 3004 9.274880 0.967341
 3005 9.278503 0.967341
 3006 9.282126 0.967341
 3007 9.285749 0.967341
 3008 9.289372 0.963718
 3009 9.292995 0.963718
 3010 9.296618 0.960095
 3011 9.300241 0.960095
 3012 9.303864 0.956472
 3013 9.307487 0.956472
 3014 9.311110 0.956472
 3015 9.314733 0.956472
 3016 9.318356 0.956472
 3017 9.321979 0.956472
 3018 9.325602 0.956472
 3019 9.329225 0.956472
 3020 9.332848 0.956472
 3021 9.336471 0.956472
 3022 9.340094 0.956472
 3023 9.343717 0.956472
 3024 9.347340 0.956472
 3025 9.350963 0.956472
 3026 9.354586 0.952849
 3027 9.358209 0.952849
 3028 9.361832 0.949226
 3029 9.365455 0.949226
 3030 9.369078 0.945603
 3031 9.372701 0.945603
 3032 9.376324 0.941980
 3033 9.379947 0.941980
 3034 9.383570 0.941980
 3035 9.387193 0.945603
 3036 9.390816 0.945603
 3037 9.394439 0.949226
 3038 9.398062 0.952849
 3039 9.401685 0.956472
 3040 9.405308 0.960095
 3041 9.408931 0.963718
 3042 9.412554 0.963718
 3043 9.416177 0.967341
 3044 9.419800 0.967341
 3045 9.423423 0.970964
 3046 9.427046 0.970964
 3047 9.430669 0.974587
 3048 9.434292 0.974587
 3049 9.437915 0.978210
 3050 9.441538 0.978210
 3051 9.445161 0.981833
 3052 9.448784 0.981833
 3053 9.452407 0.985456
 3054 9.456030 0.985456
 3055 9.459653 0.989079
 3056 9.463276 0.989079
 3057 9.466899 0.992702
 3058 9.470522 0.992702
 3059 9.474145 0.992702
 3060 9.477768 0.992702
 3061 9.481391 0.992702
 3062 9.485014 0.992702
 3063 9.488637 0.996325
 3064 9.492260 0.996325
 3065 9.495883 0.999948
 3066 9.499506 0.999948
 3067 9.503129 1.003571
 3068 9.506752 1.003571
 3069 9.510375 1.007194
 3070 9.513998 1.007194
 3071 9.517621 1.010817
 3072 9.521244 1.010817
 3073 9.524867 1.014440
 3074 9.528490 1.014440
 3075 9.532113 1.014440
 3076 9.535736 1.014440
 3077 9.539359 1.014440
 3078 9.542982 1.014440
 3079 9.546605 1.014440
 3080 9.550228 1.014440
 3081 9.553851 1.014440
 3082 9.557474 1.014440
 3083 9.561097 1.014440
 3084 9.564720 1.014440
 3085 9.568343 1.014440
 3086 9.571966 1.014440
 3087 9.575589 1.014440
 3088 9.579212 1.014440
 3089 9.582835 1.014440
 3090 9.586458 1.014440
 3091 9.590081 1.018063
 3092 9.593704 1.021686
 3093 9.597327 1.025309
 3094 9.597327 1.028932
 3095 9.600950 1.032555
 3096 9.604573 1.036178
 3097 9.604573 1.039801
 3098 9.608196 1.043424
 3099 9.611819 1.043424
 3100 9.615442 1.047047
 3101 9.619065 1.047047
 3102 9.622688 1.050670
 3103 9.626311 1.050670
 3104 9.629934 1.054293
 3105 9.633557 1.054293
 3106 9.637180 1.057916
 3107 9.640803 1.057916
 3108 9.644426 1.061539
 3109 9.648049 1.061539
 3110 9.651672 1.065162
 3111 9.655295 1.065162
 3112 9.658918 1.065162
 3113 9.662541 1.065162
 3114 9.666164 1.065162
 3115 9.669787 1.065162
 3116 9.673410 1.065162
 3117 9.677033 1.065162
 3118 9.680656 1.065162
 3119 9.684279 1.065162
 3120 9.687902 1.065162
 3121 9.691525 1.068785
 3122 9.695148 1.068785
 3123 9.698771 1.068785
 3124 9.702394 1.068785
 3125 9.706017 1.068785
 3126 9.709640 1.068785
 3127 9.713263 1.068785
 3128 9.716886 1.068785
 3129 9.720509 1.068785
 3130 9.724132 1.068785
 3131 9.727755 1.068785
 3132 9.731378 1.068785
 3133 9.735001 1.068785
 3134 9.738624 1.068785
 3135 9.742247 1.068785
 3136 9.745870 1.072408
 3137 9.749493 1.072408
 3138 9.753116 1.076031
 3139 9.756739 1.076031
 3140 9.760362 1.079654
 3141 9.763985 1.079654
 3142 9.767608 1.079654
 3143 9.771231 1.083277
 3144 9.774854 1.083277
 3145 9.778477 1.083277
 3146 9.782100 1.083277
 3147 9.785723 1.083277
 3148 9.789346 1.083277
 3149 9.792969 1.083277
 3150 9.796592 1.083277
 3151 9.800215 1.083277
 3152 9.803838 1.083277
 3153 9.807461 1.083277
 3154 9.811084 1.083277
 3155 9.814707 1.086900
 3156 9.818330 1.086900
 3157 9.821953 1.086900
 3158 9.825576 1.090523
 3159 9.829199 1.090523
 3160 9.832822 1.090523
 3161 9.836445 1.090523
 3162 9.840068 1.090523
 3163 9.843691 1.090523
 3164 9.847314 1.090523
 3165 9.850937 1.090523
 3166 9.854560 1.090523
 3167 9.858183 1.090523
 3168 9.861806 1.090523
 3169 9.865429 1.090523
 3170 9.869052 1.090523
 3171 9.872675 1.090523
 3172 9.876298 1.090523
 3173 9.879921 1.090523
 3174 9.883544 1.090523
 3175 9.887167 1.090523
 3176 9.890790 1.090523
 3177 9.894413 1.090523
 3178 9.898036 1.090523
 3179 9.901659 1.090523
 3180 9.905282 1.090523
 3181 9.908905 1.090523
 3182 9.912528 1.086900
 3183 9.916151 1.086900
 3184 9.919774 1.086900
 3185 9.923397 1.086900
 3186 9.927020 1.086900
 3187 9.930643 1.086900
 3188 9.934266 1.086900
 3189 9.937889 1.086900
 3190 9.941512 1.086900
 3191 9.945135 1.086900
 3192 9.948758 1.086900
 3193 9.952381 1.086900
 3194 9.956004 1.086900
 3195 9.959627 1.086900
 3196 9.963250 1.086900
 3197 9.966873 1.086900
 3198 9.970496 1.086900
 3199 9.974119 1.086900
 3200 9.977742 1.086900
 3201 9.981365 1.086900
 3202 9.984988 1.086900
 3203 9.988611 1.086900
 3204 9.992234 1.086900
 3205 9.995857 1.090523
 3206 9.999480 1.090523
 3207 10.003103 1.090523
 3208 10.006726 1.094146
 3209 10.010349 1.094146
 3210 10.013972 1.097769
 3211 10.017595 1.101392
 3212 10.021218 1.105015
 3213 10.024841 1.108638
 3214 10.028464 1.112261
 3215 10.032087 1.115884
 3216 10.035710 1.119507
 3217 10.039333 1.123130
 3218 10.042956 1.123130
 3219 10.046579 1.126753
 3220 10.050202 1.130376
 3221 10.053825 1.130376
 3222 10.057448 1.133999
 3223 10.061071 1.133999
 3224 10.064694 1.137622
 3225 10.068317 1.137622
 3226 10.071940 1.141245
 3227 10.075563 1.141245
 3228 10.079186 1.144868
 3229 10.082809 1.144868
 3230 10.086432 1.148491
 3231 10.090055 1.148491
 3232 10.093678 1.152114
 3233 10.097301 1.152114
 3234 10.100924 1.152114
 3235 10.104547 1.155737
 3236 10.108170 1.155737
 3237 10.111793 1.155737
 3238 10.115416 1.155737
 3239 10.119039 1.155737
 3240 10.122662 1.155737
 3241 10.126285 1.155737
 3242 10.129908 1.155737
 3243 10.133531 1.155737
 3244 10.137154 1.155737
 3245 10.140777 1.155737
 3246 10.144400 1.155737
 3247 10.148023 1.155737
 3248 10.151646 1.155737
 3249 10.155269 1.155737
 3250 10.158892 1.155737
 3251 10.162515 1.155737
 3252 10.166138 1.155737
 3253 10.169761 1.155737
 3254 10.173384 1.155737
 3255 10.177007 1.155737
 3256 10.180630 1.155737
 3257 10.184253 1.155737
 3258 10.187876 1.155737
 3259 10.191499 1.155737
 3260 10.195122 1.155737
 3261 10.198745 1.155737
 3262 10.202368 1.155737
 3263 10.205991 1.155737
 3264 10.209614 1.155737
 3265 10.213237 1.155737
 3266 10.216860 1.155737
 3267 10.220483 1.159360
 3268 10.224106 1.159360
 3269 10.227729 1.159360
 3270 10.231352 1.162983
 3271 10.234975 1.166606
 3272 10.238598 1.170229
 3273 10.242221 1.173852
 3274 10.245844 1.177475
 3275 10.249467 1.181098
 3276 10.253090 1.184721
 3277 10.256713 1.188344
 3278 10.260336 1.191967
 3279 10.263959 1.195590
 3280 10.267582 1.199213
 3281 10.271205 1.202836
 3282 10.271205 1.206459
 3283 10.271205 1.210082
 3284 10.271205 1.213705
 3285 10.271205 1.217328
 3286 10.271205 1.220951
 3287 10.271205 1.224574
 3288 10.271205 1.228197
 3289 10.274828 1.231820
 3290 10.274828 1.235443
 3291 10.278451 1.239066
 3292 10.278451 1.242689
 3293 10.282074 1.246312
 3294 10.282074 1.249935
 3295 10.285697 1.253558
 3296 10.285697 1.257181
 3297 10.289320 1.260804
 3298 10.289320 1.264427
 3299 10.292943 1.268050
 3300 10.292943 1.271673
 3301 10.296566 1.275296
 3302 10.300189 1.275296
 3303 10.303812 1.278919
 3304 10.307435 1.278919
 3305 10.311058 1.282542
 3306 10.314681 1.282542
 3307 10.318304 1.286165
 3308 10.321927 1.286165
 3309 10.325550 1.289788
 3310 10.329173 1.289788
 3311 10.332796 1.293411
 3312 10.336419 1.293411
 3313 10.340042 1.297034
 3314 10.343665 1.297034
 3315 10.347288 1.297034
 3316 10.350911 1.297034
 3317 10.354534 1.297034
 3318 10.358157 1.297034
 3319 10.361780 1.297034
 3320 10.365403 1.297034
 3321 10.369026 1.297034
 3322 10.372649 1.297034
 3323 10.376272 1.300657
 3324 10.379895 1.304280
 3325 10.383518 1.307903
 3326 10.387141 1.311526
 3327 10.390764 1.315149
 3328 10.394387 1.318772
 3329 10.398010 1.318772
 3330 10.401633 1.322395
 3331 10.405256 1.322395
 3332 10.408879 1.326018
 3333 10.412502 1.326018
 3334 10.416125 1.329641
 3335 10.419748 1.329641
 3336 10.423371 1.333264
 3337 10.426994 1.333264
 3338 10.430617 1.336887
 3339 10.434240 1.336887
 3340 10.437863 1.340510
 3341 10.437863 1.344133
 3342 10.441486 1.347756
 3343 10.441486 1.351379
 3344 10.445109 1.355002
 3345 10.445109 1.358625
 3346 10.448732 1.362248
 3347 10.448732 1.365871
 3348 10.452355 1.369494
 3349 10.452355 1.373117
 3350 10.455978 1.376740
 3351 10.459601 1.380363
 3352 10.463224 1.380363
 3353 10.466847 1.383986
 3354 10.470470 1.383986
 3355 10.474093 1.387609
 3356 10.477716 1.387609
 3357 10.481339 1.391232
 3358 10.484962 1.391232
 3359 10.488585 1.394855
 3360 10.492208 1.394855
 3361 10.495831 1.398478
 3362 10.499454 1.398478
 3363 10.503077 1.402101
 3364 10.506700 1.402101
 3365 10.510323 1.402101
 3366 10.513946 1.405724
 3367 10.517569 1.405724
 3368 10.521192 1.409347
 3369 10.524815 1.412970
 3370 10.528438 1.416593
 3371 10.528438 1.420216
 3372 10.532061 1.423839
 3373 10.535684 1.427462
 3374 10.535684 1.431085
 3375 10.539307 1.434708
 3376 10.542930 1.438331
 3377 10.546553 1.441954
 3378 10.550176 1.445577
 3379 10.553799 1.445577
 3380 10.557422 1.449200
 3381 10.561045 1.452823
 3382 10.564668 1.452823
 3383 10.568291 1.456446
 3384 10.571914 1.456446
 3385 10.575537 1.460069
 3386 10.579160 1.463692
 3387 10.579160 1.467315
 3388 10.582783 1.470938
 3389 10.586406 1.474561
 3390 10.586406 1.478184
 3391 10.590029 1.481807
 3392 10.593652 1.485430
 3393 10.597275 1.489053
 3394 10.600898 1.489053
 3395 10.604521 1.492676
 3396 10.608144 1.492676
 3397 10.611767 1.496299
 3398 10.615390 1.496299
 3399 10.619013 1.499922
 3400 10.622636 1.499922
 3401 10.626259 1.503545
 3402 10.629882 1.503545
 3403 10.633505 1.507168
 3404 10.637128 1.507168
 3405 10.640751 1.510791
 3406 10.644374 1.514414
 3407 10.647997 1.514414
 3408 10.651620 1.518037
 3409 10.655243 1.521660
 3410 10.655243 1.525283
 3411 10.658866 1.528906
 3412 10.658866 1.532529
 3413 10.662489 1.536152
 3414 10.662489 1.539775
 3415 10.666112 1.543398
 3416 10.666112 1.547021
 3417 10.669735 1.550644
 3418 10.669735 1.554267
 3419 10.673358 1.557890
 3420 10.673358 1.561513
 3421 10.676981 1.565136
 3422 10.676981 1.568759
 3423 10.680604 1.572382
 3424 10.680604 1.576005
 3425 10.684227 1.579628
 3426 10.687850 1.583251
 3427 10.691473 1.586874
 3428 10.695096 1.586874
 3429 10.698719 1.590497
 3430 10.702342 1.590497
 3431 10.705965 1.594120
 3432 10.709588 1.594120
 3433 10.713211 1.597743
 3434 10.716834 1.597743
 3435 10.720457 1.601366
 3436 10.724080 1.601366
 3437 10.727703 1.604989
 3438 10.731326 1.604989
 3439 10.734949 1.608612
 3440 10.738572 1.608612
 3441 10.742195 1.608612
 3442 10.745818 1.608612
 3443 10.749441 1.608612
 3444 10.753064 1.608612
 3445 10.756687 1.612235
 3446 10.760310 1.615858
 3447 10.763933 1.619481
 3448 10.767556 1.623104
 3449 10.771179 1.626727
 3450 10.774802 1.630350
 3451 10.774802 1.633973
 3452 10.778425 1.637596
 3453 10.778425 1.641219
 3454 10.782048 1.644842
 3455 10.782048 1.648465
 3456 10.785671 1.652088
 3457 10.785671 1.655711
 3458 10.789294 1.659334
 3459 10.792917 1.662957
 3460 10.792917 1.666580
 3461 10.796540 1.670203
 3462 10.800163 1.673826
 3463 10.803786 1.677449
 3464 10.807409 1.681072
 3465 10.807409 1.684695
 3466 10.811032 1.688318
 3467 10.814655 1.691941
 3468 10.814655 1.695564
 3469 10.818278 1.699187
 3470 10.821901 1.702810
 3471 10.825524 1.706433
 3472 10.829147 1.710056
 3473 10.832770 1.713679
 3474 10.836393 1.713679
 3475 10.840016 1.717302
 3476 10.843639 1.720925
 3477 10.847262 1.720925
 3478 10.850885 1.724548
 3479 10.854508 1.728171
 3480 10.854508 1.731794
 3481 10.858131 1.735417
 3482 10.858131 1.739040
 3483 10.861754 1.742663
 3484 10.861754 1.746286
 3485 10.861754 1.749909
 3486 10.861754 1.753532
 3487 10.861754 1.757155
 3488 10.861754 1.760778
 3489 10.861754 1.764401
 3490 10.861754 1.768024
 3491 10.861754 1.771647
 3492 10.861754 1.775270
 3493 10.861754 1.778893
 3494 10.861754 1.782516
 3495 10.861754 1.786139
 3496 10.861754 1.789762
 3497 10.861754 1.793385
 3498 10.861754 1.797008
 3499 10.861754 1.800631
 3500 10.861754 1.804254
 3501 10.861754 1.807877
 3502 10.865377 1.811500
 3503 10.865377 1.815123
 3504 10.869000 1.818746
 3505 10.869000 1.822369
 3506 10.872623 1.825992
 3507 10.872623 1.829615
 3508 10.876246 1.833238
 3509 10.876246 1.836861
 3510 10.879869 1.840484
 3511 10.879869 1.844107
 3512 10.883492 1.847730
 3513 10.883492 1.851353
 3514 10.887115 1.854976
 3515 10.890738 1.854976
 3516 10.894361 1.858599
 3517 10.897984 1.862222
 3518 10.901607 1.862222
 3519 10.905230 1.865845
 3520 10.908853 1.865845
 3521 10.912476 1.869468
 3522 10.916099 1.873091
 3523 10.919722 1.873091
 3524 10.923345 1.876714
 3525 10.926968 1.880337
 3526 10.930591 1.880337
 3527 10.930591 1.883960
 3528 10.934214 1.887583
 3529 10.937837 1.891206
 3530 10.941460 1.894829
 3531 10.945083 1.898452
 3532 10.948706 1.902075
 3533 10.952329 1.905698
 3534 10.955952 1.905698
 3535 10.959575 1.909321
 3536 10.963198 1.909321
 3537 10.966821 1.912944
 3538 10.970444 1.912944
 3539 10.974067 1.916567
 3540 10.977690 1.916567
 3541 10.981313 1.920190
 3542 10.984936 1.920190
 3543 10.988559 1.923813
 3544 10.992182 1.923813
 3545 10.995805 1.927436
 3546 10.999428 1.927436
 3547 10.999428 1.931059
 3548 11.003051 1.934682
 3549 11.003051 1.938305
 3550 11.006674 1.941928
 3551 11.006674 1.945551
 3552 11.010297 1.949174
 3553 11.010297 1.952797
 3554 11.013920 1.956420
 3555 11.017543 1.960043
 3556 11.017543 1.963666
 3557 11.021166 1.967289
 3558 11.024789 1.970912
 3559 11.028412 1.974535
 3560 11.032035 1.974535
 3561 11.035658 1.978158
 3562 11.039281 1.981781
 3563 11.042904 1.981781
 3564 11.046527 1.985404
 3565 11.046527 1.989027
 3566 11.050150 1.992650
 3567 11.050150 1.996273
 3568 11.053773 1.999896
 3569 11.053773 2.003519
 3570 11.057396 2.007142
 3571 11.057396 2.010765
 3572 11.061019 2.014388
 3573 11.061019 2.018011
 3574 11.064642 2.021634
 3575 11.064642 2.025257
 3576 11.068265 2.028880
 3577 11.068265 2.032503
 3578 11.071888 2.036126
 3579 11.071888 2.039749
 3580 11.075511 2.043372
 3581 11.075511 2.046995
 3582 11.079134 2.050618
 3583 11.082757 2.054241
 3584 11.086380 2.057864
 3585 11.090003 2.057864
 3586 11.093626 2.061487
 3587 11.097249 2.061487
 3588 11.100872 2.065110
 3589 11.104495 2.065110
 3590 11.108118 2.068733
 3591 11.111741 2.068733
 3592 11.115364 2.072356
 3593 11.118987 2.075979
 3594 11.122610 2.079602
 3595 11.126233 2.083225
 3596 11.129856 2.086848
 3597 11.133479 2.090471
 3598 11.137102 2.094094
 3599 11.140725 2.097717
 3600 11.144348 2.101340
 3601 11.147971 2.104963
 3602 11.147971 2.108586
 3603 11.151594 2.112209
 3604 11.151594 2.115832
 3605 11.155217 2.119455
 3606 11.155217 2.123078
 3607 11.158840 2.126701
 3608 11.158840 2.130324
 3609 11.158840 2.133947
 3610 11.162463 2.137570
 3611 11.162463 2.141193
 3612 11.166086 2.144816
 3613 11.166086 2.148439
 3614 11.169709 2.152062
 3615 11.169709 2.155685
 3616 11.173332 2.159308
 3617 11.173332 2.162931
 3618 11.176955 2.166554
 3619 11.176955 2.170177
 3620 11.180578 2.173800
 3621 11.180578 2.177423
 3622 11.184201 2.181046
 3623 11.187824 2.184669
 3624 11.191447 2.188292
 3625 11.195070 2.191915
 3626 11.198693 2.195538
 3627 11.202316 2.199161
 3628 11.205939 2.202784
 3629 11.209562 2.206407
 3630 11.213185 2.210030
 3631 11.216808 2.213653
 3632 11.220431 2.217276
 3633 11.224054 2.220899
 3634 11.227677 2.224522
 3635 11.231300 2.228145
 3636 11.234923 2.231768
 3637 11.238546 2.235391
 3638 11.242169 2.239014
 3639 11.242169 2.242637
 3640 11.245792 2.246260
 3641 11.249415 2.249883
 3642 11.253038 2.253506
 3643 11.256661 2.257129
 3644 11.260284 2.260752
 3645 11.263907 2.264375
 3646 11.267530 2.267998
 3647 11.271153 2.271621
 3648 11.274776 2.275244
 3649 11.278399 2.278867
 3650 11.282022 2.282490
 3651 11.282022 2.286113
 3652 11.282022 2.289736
 3653 11.282022 2.293359
 3654 11.282022 2.296982
 3655 11.282022 2.300605
 3656 11.282022 2.304228
 3657 11.282022 2.307851
 3658 11.282022 2.311474
 3659 11.285645 2.315097
 3660 11.285645 2.318720
 3661 11.289268 2.322343
 3662 11.289268 2.325966
 3663 11.292891 2.329589
 3664 11.292891 2.333212
 3665 11.296514 2.336835
 3666 11.296514 2.340458
 3667 11.300137 2.344081
 3668 11.300137 2.347704
 3669 11.303760 2.351327
 3670 11.303760 2.354950
 3671 11.307383 2.358573
 3672 11.311006 2.362196
 3673 11.314629 2.365819
 3674 11.318252 2.369442
 3675 11.321875 2.373065
 3676 11.321875 2.376688
 3677 11.325498 2.380311
 3678 11.325498 2.383934
 3679 11.329121 2.387557
 3680 11.329121 2.391180
 3681 11.332744 2.394803
 3682 11.332744 2.398426
 3683 11.336367 2.402049
 3684 11.336367 2.405672
 3685 11.339990 2.409295
 3686 11.339990 2.412918
 3687 11.343613 2.416541
 3688 11.347236 2.420164
 3689 11.350859 2.423787
 3690 11.354482 2.427410
 3691 11.354482 2.431033
 3692 11.358105 2.434656
 3693 11.361728 2.438279
 3694 11.361728 2.441902
 3695 11.365351 2.445525
 3696 11.368974 2.449148
 3697 11.372597 2.452771
 3698 11.376220 2.452771
 3699 11.379843 2.456394
 3700 11.383466 2.456394
 3701 11.387089 2.460017
 3702 11.390712 2.460017
 3703 11.394335 2.463640
 3704 11.397958 2.463640
 3705 11.401581 2.467263
 3706 11.405204 2.467263
 3707 11.408827 2.470886
 3708 11.412450 2.470886
 3709 11.416073 2.474509
 3710 11.419696 2.478132
 3711 11.423319 2.481755
 3712 11.426942 2.485378
 3713 11.430565 2.489001
 3714 11.430565 2.492624
 3715 11.434188 2.496247
 3716 11.434188 2.499870
 3717 11.437811 2.503493
 3718 11.437811 2.507116
 3719 11.441434 2.510739
 3720 11.441434 2.514362
 3721 11.445057 2.517985
 3722 11.445057 2.521608
 3723 11.448680 2.525231
 3724 11.448680 2.528854
 3725 11.452303 2.532477
 3726 11.452303 2.536100
 3727 11.455926 2.539723
 3728 11.455926 2.543346
 3729 11.459549 2.546969
 3730 11.459549 2.550592
 3731 11.463172 2.554215
 3732 11.466795 2.557838
 3733 11.470418 2.561461
 3734 11.474041 2.561461
 3735 11.477664 2.565084
 3736 11.477664 2.568707
 3737 11.481287 2.572330
 3738 11.481287 2.575953
 3739 11.484910 2.579576
 3740 11.484910 2.583199
 3741 11.488533 2.586822
 3742 11.488533 2.590445
 3743 11.492156 2.594068
 3744 11.492156 2.597691
 3745 11.495779 2.601314
 3746 11.499402 2.604937
 3747 11.499402 2.608560
 3748 11.503025 2.612183
 3749 11.506648 2.615806
 3750 11.510271 2.619429
 3751 11.513894 2.623052
 3752 11.517517 2.626675
 3753 11.517517 2.630298
 3754 11.521140 2.633921
 3755 11.524763 2.637544
 3756 11.524763 2.641167
 3757 11.528386 2.644790
 3758 11.532009 2.648413
 3759 11.532009 2.652036
 3760 11.535632 2.655659
 3761 11.539255 2.659282
 3762 11.539255 2.662905
 3763 11.542878 2.666528
 3764 11.542878 2.670151
 3765 11.546501 2.673774
 3766 11.546501 2.677397
 3767 11.550124 2.681020
 3768 11.553747 2.684643
 3769 11.553747 2.688266
 3770 11.557370 2.691889
 3771 11.560993 2.695512
 3772 11.564616 2.699135
 3773 11.568239 2.702758
 3774 11.571862 2.702758
 3775 11.575485 2.706381
 3776 11.579108 2.710004
 3777 11.582731 2.710004
 3778 11.586354 2.713627
 3779 11.589977 2.713627
 3780 11.593600 2.717250
 3781 11.597223 2.720873
 3782 11.600846 2.724496
 3783 11.604469 2.728119
 3784 11.608092 2.731742
 3785 11.611715 2.735365
 3786 11.615338 2.738988
 3787 11.618961 2.742611
 3788 11.622584 2.746234
 3789 11.626207 2.749857
 3790 11.626207 2.753480
 3791 11.629830 2.757103
 3792 11.633453 2.760726
 3793 11.633453 2.764349
 3794 11.637076 2.767972
 3795 11.640699 2.771595
 3796 11.644322 2.775218
 3797 11.647945 2.778841
 3798 11.651568 2.782464
 3799 11.655191 2.786087
 3800 11.658814 2.789710
 3801 11.662437 2.793333
 3802 11.666060 2.796956
 3803 11.666060 2.800579
 3804 11.669683 2.804202
 3805 11.673306 2.807825
 3806 11.673306 2.811448
 3807 11.676929 2.815071
 3808 11.680552 2.818694
 3809 11.680552 2.822317
 3810 11.684175 2.825940
 3811 11.687798 2.829563
 3812 11.687798 2.833186
 3813 11.691421 2.836809
 3814 11.691421 2.840432
 3815 11.695044 2.844055
 3816 11.695044 2.847678
 3817 11.698667 2.851301
 3818 11.702290 2.854924
 3819 11.702290 2.858547
 3820 11.705913 2.862170
 3821 11.705913 2.865793
 3822 11.709536 2.869416
 3823 11.709536 2.873039
 3824 11.713159 2.876662
 3825 11.713159 2.880285
 3826 11.716782 2.883908
 3827 11.716782 2.887531
 3828 11.720405 2.891154
 3829 11.720405 2.894777
 3830 11.724028 2.898400
 3831 11.724028 2.902023
 3832 11.727651 2.905646
 3833 11.727651 2.909269
 3834 11.731274 2.912892
 3835 11.734897 2.916515
 3836 11.738520 2.920138
 3837 11.738520 2.923761
 3838 11.738520 2.927384
 3839 11.738520 2.931007
 3840 11.738520 2.934630
 3841 11.738520 2.938253
 3842 11.738520 2.941876
 3843 11.742143 2.945499
 3844 11.742143 2.949122
 3845 11.745766 2.952745
 3846 11.745766 2.956368
 3847 11.749389 2.959991
 3848 11.749389 2.963614
 3849 11.753012 2.967237
 3850 11.753012 2.970860
 3851 11.756635 2.974483
 3852 11.756635 2.978106
 3853 11.760258 2.981729
 3854 11.760258 2.985352
 3855 11.763881 2.988975
 3856 11.767504 2.992598
 3857 11.767504 2.996221
 3858 11.767504 2.999844
 3859 11.767504 3.003467
 3860 11.767504 3.007090
 3861 11.767504 3.010713
 3862 11.767504 3.014336
 3863 11.767504 3.017959
 3864 11.767504 3.021582
 3865 11.767504 3.025205
 3866 11.767504 3.028828
 3867 11.767504 3.032451
 3868 11.767504 3.036074
 3869 11.767504 3.039697
 3870 11.767504 3.043320
 3871 11.767504 3.046943
 3872 11.767504 3.050566
 3873 11.767504 3.054189
 3874 11.767504 3.057812
 3875 11.771127 3.061435
 3876 11.771127 3.065058
 3877 11.774750 3.068681
 3878 11.774750 3.072304
 3879 11.774750 3.075927
 3880 11.774750 3.079550
 3881 11.778373 3.083173
 3882 11.778373 3.086796
 3883 11.781996 3.090419
 3884 11.781996 3.094042
 3885 11.785619 3.097665
 3886 11.785619 3.101288
 3887 11.789242 3.104911
 3888 11.789242 3.108534
 3889 11.792865 3.112157
 3890 11.792865 3.115780
 3891 11.796488 3.119403
 3892 11.796488 3.123026
 3893 11.800111 3.126649
 3894 11.803734 3.130272
 3895 11.807357 3.133895
 3896 11.810980 3.137518
 3897 11.814603 3.137518
 3898 11.818226 3.141141
 3899 11.821849 3.144764
 3900 11.825472 3.144764
 3901 11.829095 3.148387
 3902 11.832718 3.148387
 3903 11.832718 3.152010
 3904 11.832718 3.155633
 3905 11.836341 3.159256
 3906 11.836341 3.162879
 3907 11.839964 3.166502
 3908 11.839964 3.170125
 3909 11.843587 3.173748
 3910 11.843587 3.177371
 3911 11.847210 3.180994
 3912 11.847210 3.184617
 3913 11.850833 3.188240
 3914 11.850833 3.191863
 3915 11.854456 3.195486
 3916 11.854456 3.199109
 3917 11.858079 3.202732
 3918 11.858079 3.206355
 3919 11.861702 3.209978
 3920 11.865325 3.213601
 3921 11.868948 3.217224
 3922 11.872571 3.220847
 3923 11.876194 3.224470
 3924 11.879817 3.228093
 3925 11.883440 3.231716
 3926 11.883440 3.235339
 3927 11.887063 3.238962
 3928 11.887063 3.242585
 3929 11.890686 3.246208
 3930 11.890686 3.249831
 3931 11.894309 3.253454
 3932 11.894309 3.257077
 3933 11.897932 3.260700
 3934 11.897932 3.264323
 3935 11.901555 3.267946
 3936 11.901555 3.271569
 3937 11.905178 3.275192
 3938 11.908801 3.278815
 3939 11.912424 3.278815
 3940 11.916047 3.282438
 3941 11.919670 3.282438
 3942 11.923293 3.286061
 3943 11.926916 3.286061
 3944 11.930539 3.289684
 3945 11.934162 3.289684
 3946 11.934162 3.293307
 3947 11.934162 3.296930
 3948 11.934162 3.300553
 3949 11.937785 3.304176
 3950 11.937785 3.307799
 3951 11.941408 3.311422
 3952 11.941408 3.315045
 3953 11.945031 3.318668
 3954 11.945031 3.322291
 3955 11.948654 3.325914
 3956 11.948654 3.329537
 3957 11.952277 3.333160
 3958 11.952277 3.336783
 3959 11.955900 3.340406
 3960 11.955900 3.344029
 3961 11.959523 3.347652
 3962 11.963146 3.351275
 3963 11.966769 3.354898
 3964 11.970392 3.354898
 3965 11.974015 3.358521
 3966 11.977638 3.362144
 3967 11.981261 3.365767
 3968 11.984884 3.365767
 3969 11.988507 3.369390
 3970 11.992130 3.373013
 3971 11.995753 3.376636
 3972 11.999376 3.380259
 3973 12.002999 3.383882
 3974 12.006622 3.383882
 3975 12.010245 3.387505
 3976 12.013868 3.391128
 3977 12.017491 3.391128
 3978 12.021114 3.394751
 3979 12.024737 3.394751
 3980 12.028360 3.398374
 3981 12.031983 3.401997
 3982 12.035606 3.405620
 3983 12.039229 3.409243
 3984 12.042852 3.412866
 3985 12.042852 3.416489
 3986 12.046475 3.420112
 3987 12.050098 3.423735
 3988 12.053721 3.427358
 3989 12.053721 3.430981
 3990 12.057344 3.434604
 3991 12.057344 3.438227
 3992 12.057344 3.441850
 3993 12.060967 3.445473
 3994 12.060967 3.449096
 3995 12.060967 3.452719
 3996 12.060967 3.456342
 3997 12.060967 3.459965
 3998 12.064590 3.463588
 3999 12.064590 3.467211
 4000 12.068213 3.470834
 4001 12.068213 3.474457
 4002 12.071836 3.478080
 4003 12.071836 3.481703
 4004 12.075459 3.485326
 4005 12.075459 3.488949
 4006 12.079082 3.492572
 4007 12.079082 3.496195
 4008 12.082705 3.499818
 4009 12.082705 3.503441
 4010 12.086328 3.507064
 4011 12.089951 3.510687
 4012 12.093574 3.510687
 4013 12.097197 3.514310
 4014 12.100820 3.517933
 4015 12.104443 3.517933
 4016 12.108066 3.521556
 4017 12.111689 3.521556
 4018 12.111689 3.525179
 4019 12.115312 3.528802
 4020 12.118935 3.532425
 4021 12.118935 3.536048
 4022 12.122558 3.539671
 4023 12.126181 3.543294
 4024 12.129804 3.546917
 4025 12.133427 3.550540
 4026 12.137050 3.554163
 4027 12.140673 3.557786
 4028 12.144296 3.561409
 4029 12.147919 3.565032
 4030 12.151542 3.568655
 4031 12.155165 3.572278
 4032 12.158788 3.575901
 4033 12.162411 3.579524
 4034 12.166034 3.583147
 4035 12.169657 3.586770
 4036 12.173280 3.590393
 4037 12.176903 3.594016
 4038 12.176903 3.597639
 4039 12.176903 3.601262
 4040 12.176903 3.604885
 4041 12.176903 3.608508
 4042 12.176903 3.612131
 4043 12.176903 3.615754
 4044 12.176903 3.619377
 4045 12.176903 3.623000
 4046 12.176903 3.626623
 4047 12.176903 3.630246
 4048 12.176903 3.633869
 4049 12.176903 3.637492
 4050 12.176903 3.641115
 4051 12.176903 3.644738
 4052 12.176903 3.648361
 4053 12.180526 3.651984
 4054 12.180526 3.655607
 4055 12.184149 3.659230
 4056 12.184149 3.662853
 4057 12.187772 3.666476
 4058 12.187772 3.670099
 4059 12.191395 3.673722
 4060 12.191395 3.677345
 4061 12.195018 3.680968
 4062 12.195018 3.684591
 4063 12.198641 3.688214
 4064 12.198641 3.691837
 4065 12.202264 3.695460
 4066 12.205887 3.695460
 4067 12.209510 3.699083
 4068 12.213133 3.699083
 4069 12.216756 3.702706
 4070 12.220379 3.702706
 4071 12.224002 3.706329
 4072 12.227625 3.706329
 4073 12.231248 3.709952
 4074 12.234871 3.709952
 4075 12.238494 3.713575
 4076 12.238494 3.717198
 4077 12.242117 3.720821
 4078 12.242117 3.724444
 4079 12.245740 3.728067
 4080 12.245740 3.731690
 4081 12.249363 3.735313
 4082 12.249363 3.738936
 4083 12.252986 3.742559
 4084 12.256609 3.746182
 4085 12.256609 3.749805
 4086 12.260232 3.753428
 4087 12.263855 3.757051
 4088 12.267478 3.760674
 4089 12.271101 3.764297
 4090 12.274724 3.764297
 4091 12.278347 3.767920
 4092 12.281970 3.771543
 4093 12.285593 3.771543
 4094 12.289216 3.775166
 4095 12.289216 3.778789
 4096 12.292839 3.782412
 4097 12.292839 3.786035
 4098 12.292839 3.789658
 4099 12.296462 3.793281
 4100 12.296462 3.796904
 4101 12.300085 3.800527
 4102 12.300085 3.804150
 4103 12.303708 3.807773
 4104 12.303708 3.811396
 4105 12.307331 3.815019
 4106 12.307331 3.818642
 4107 12.310954 3.822265
 4108 12.310954 3.825888
 4109 12.314577 3.829511
 4110 12.314577 3.833134
 4111 12.318200 3.836757
 4112 12.321823 3.840380
 4113 12.325446 3.840380
 4114 12.329069 3.844003
 4115 12.332692 3.847626
 4116 12.336315 3.847626
 4117 12.339938 3.851249
 4118 12.343561 3.851249
 4119 12.347184 3.854872
 4120 12.350807 3.858495
 4121 12.354430 3.862118
 4122 12.354430 3.865741
 4123 12.358053 3.869364
 4124 12.358053 3.872987
 4125 12.361676 3.876610
 4126 12.361676 3.880233
 4127 12.365299 3.883856
 4128 12.365299 3.887479
 4129 12.368922 3.891102
 4130 12.372545 3.894725
 4131 12.372545 3.898348
 4132 12.376168 3.901971
 4133 12.379791 3.905594
 4134 12.383414 3.909217
 4135 12.387037 3.912840
 4136 12.390660 3.916463
 4137 12.394283 3.916463
 4138 12.397906 3.920086
 4139 12.401529 3.923709
 4140 12.405152 3.927332
 4141 12.408775 3.930955
 4142 12.408775 3.934578
 4143 12.408775 3.938201
 4144 12.408775 3.941824
 4145 12.412398 3.945447
 4146 12.412398 3.949070
 4147 12.416021 3.952693
 4148 12.416021 3.956316
 4149 12.419644 3.959939
 4150 12.419644 3.963562
 4151 12.423267 3.967185
 4152 12.423267 3.970808
 4153 12.426890 3.974431
 4154 12.426890 3.978054
 4155 12.430513 3.981677
 4156 12.430513 3.985300
 4157 12.434136 3.988923
 4158 12.437759 3.992546
 4159 12.441382 3.996169
 4160 12.445005 3.999792
 4161 12.448628 3.999792
 4162 12.452251 4.003415
 4163 12.455874 4.007038
 4164 12.459497 4.010661
 4165 12.459497 4.014284
 4166 12.459497 4.017907
 4167 12.459497 4.021530
 4168 12.459497 4.025153
 4169 12.459497 4.028776
 4170 12.459497 4.032399
 4171 12.459497 4.036022
 4172 12.459497 4.039645
 4173 12.463120 4.043268
 4174 12.463120 4.046891
 4175 12.466743 4.050514
 4176 12.466743 4.054137
 4177 12.470366 4.057760
 4178 12.470366 4.061383
 4179 12.473989 4.065006
 4180 12.473989 4.068629
 4181 12.477612 4.072252
 4182 12.477612 4.075875
 4183 12.481235 4.079498
 4184 12.481235 4.083121
 4185 12.484858 4.086744
 4186 12.488481 4.090367
 4187 12.492104 4.090367
 4188 12.495727 4.093990
 4189 12.499350 4.093990
 4190 12.502973 4.097613
 4191 12.506596 4.097613
 4192 12.510219 4.101236
 4193 12.513842 4.101236
 4194 12.517465 4.104859
 4195 12.521088 4.104859
 4196 12.521088 4.108482
 4197 12.524711 4.112105
 4198 12.528334 4.115728
 4199 12.528334 4.119351
 4200 12.531957 4.122974
 4201 12.531957 4.126597
 4202 12.535580 4.130220
 4203 12.539203 4.133843
 4204 12.539203 4.137466
 4205 12.542826 4.141089
 4206 12.546449 4.144712
 4207 12.550072 4.148335
 4208 12.553695 4.148335
 4209 12.557318 4.151958
 4210 12.560941 4.151958
 4211 12.564564 4.155581
 4212 12.568187 4.155581
 4213 12.571810 4.159204
 4214 12.575433 4.159204
 4215 12.579056 4.162827
 4216 12.582679 4.162827
 4217 12.586302 4.166450
 4218 12.589925 4.166450
 4219 12.593548 4.170073
 4220 12.593548 4.173696
 4221 12.597171 4.177319
 4222 12.600794 4.180942
 4223 12.604417 4.184565
 4224 12.604417 4.188188
 4225 12.608040 4.191811
 4226 12.611663 4.195434
 4227 12.615286 4.199057
 4228 12.618909 4.202680
 4229 12.622532 4.206303
 4230 12.622532 4.209926
 4231 12.622532 4.213549
 4232 12.622532 4.217172
 4233 12.622532 4.220795
 4234 12.622532 4.224418
 4235 12.622532 4.228041
 4236 12.622532 4.231664
 4237 12.622532 4.235287
 4238 12.622532 4.238910
 4239 12.622532 4.242533
 4240 12.622532 4.246156
 4241 12.622532 4.249779
 4242 12.622532 4.253402
 4243 12.622532 4.257025
 4244 12.622532 4.260648
 4245 12.622532 4.264271
 4246 12.622532 4.267894
 4247 12.626155 4.271517
 4248 12.626155 4.275140
 4249 12.629778 4.278763
 4250 12.629778 4.282386
 4251 12.633401 4.286009
 4252 12.633401 4.289632
 4253 12.637024 4.293255
 4254 12.637024 4.296878
 4255 12.640647 4.300501
 4256 12.640647 4.304124
 4257 12.644270 4.307747
 4258 12.644270 4.311370
 4259 12.647893 4.314993
 4260 12.651516 4.314993
 4261 12.655139 4.318616
 4262 12.658762 4.318616
 4263 12.662385 4.322239
 4264 12.666008 4.322239
 4265 12.669631 4.325862
 4266 12.673254 4.325862
 4267 12.676877 4.329485
 4268 12.680500 4.329485
 4269 12.684123 4.333108
 4270 12.687746 4.333108
 4271 12.691369 4.336731
 4272 12.694992 4.336731
 4273 12.698615 4.336731
 4274 12.702238 4.336731
 4275 12.705861 4.336731
 4276 12.709484 4.336731
 4277 12.713107 4.336731
 4278 12.716730 4.340354
 4279 12.720353 4.343977
 4280 12.723976 4.347600
 4281 12.727599 4.351223
 4282 12.731222 4.354846
 4283 12.734845 4.358469
 4284 12.738468 4.362092
 4285 12.742091 4.365715
 4286 12.745714 4.369338
 4287 12.745714 4.372961
 4288 12.745714 4.376584
 4289 12.749337 4.380207
 4290 12.749337 4.383830
 4291 12.752960 4.387453
 4292 12.752960 4.391076
 4293 12.756583 4.394699
 4294 12.756583 4.398322
 4295 12.760206 4.401945
 4296 12.760206 4.405568
 4297 12.763829 4.409191
 4298 12.763829 4.412814
 4299 12.767452 4.416437
 4300 12.767452 4.420060
 4301 12.771075 4.423683
 4302 12.774698 4.427306
 4303 12.778321 4.430929
 4304 12.781944 4.434552
 4305 12.785567 4.438175
 4306 12.789190 4.441798
 4307 12.792813 4.445421
 4308 12.796436 4.449044
 4309 12.800059 4.452667
 4310 12.803682 4.456290
 4311 12.807305 4.459913
 4312 12.810928 4.463536
 4313 12.814551 4.467159
 4314 12.818174 4.470782
 4315 12.821797 4.474405
 4316 12.821797 4.478028
 4317 12.821797 4.481651
 4318 12.821797 4.485274
 4319 12.825420 4.488897
 4320 12.825420 4.492520
 4321 12.829043 4.496143
 4322 12.829043 4.499766
 4323 12.832666 4.503389
 4324 12.832666 4.507012
 4325 12.836289 4.510635
 4326 12.836289 4.514258
 4327 12.839912 4.517881
 4328 12.839912 4.521504
 4329 12.843535 4.525127
 4330 12.843535 4.528750
 4331 12.847158 4.532373
 4332 12.847158 4.535996
 4333 12.850781 4.539619
 4334 12.850781 4.543242
 4335 12.854404 4.546865
 4336 12.858027 4.550488
 4337 12.861650 4.554111
 4338 12.865273 4.557734
 4339 12.868896 4.561357
 4340 12.872519 4.564980
 4341 12.876142 4.568603
 4342 12.879765 4.572226
 4343 12.883388 4.575849
 4344 12.887011 4.579472
 4345 12.890634 4.583095
 4346 12.894257 4.586718
 4347 12.897880 4.590341
 4348 12.901503 4.593964
 4349 12.905126 4.593964
 4350 12.908749 4.597587
 4351 12.912372 4.601210
 4352 12.915995 4.601210
 4353 12.919618 4.604833
 4354 12.923241 4.604833
 4355 12.926864 4.608456
 4356 12.930487 4.612079
 4357 12.934110 4.615702
 4358 12.937733 4.619325
 4359 12.937733 4.622948
 4360 12.941356 4.626571
 4361 12.944979 4.630194
 4362 12.944979 4.633817
 4363 12.944979 4.637440
 4364 12.944979 4.641063
 4365 12.944979 4.644686
 4366 12.944979 4.648309
 4367 12.944979 4.651932
 4368 12.944979 4.655555
 4369 12.944979 4.659178
 4370 12.944979 4.662801
 4371 12.944979 4.666424
 4372 12.944979 4.670047
 4373 12.944979 4.673670
 4374 12.944979 4.677293
 4375 12.944979 4.680916
 4376 12.944979 4.684539
 4377 12.948602 4.688162
 4378 12.948602 4.691785
 4379 12.952225 4.695408
 4380 12.952225 4.699031
 4381 12.955848 4.702654
 4382 12.955848 4.706277
 4383 12.959471 4.709900
 4384 12.959471 4.713523
 4385 12.963094 4.717146
 4386 12.963094 4.720769
 4387 12.966717 4.724392
 4388 12.966717 4.728015
 4389 12.970340 4.731638
 4390 12.973963 4.731638
 4391 12.973963 4.735261
 4392 12.973963 4.738884
 4393 12.973963 4.742507
 4394 12.977586 4.746130
 4395 12.977586 4.749753
 4396 12.977586 4.753376
 4397 12.977586 4.756999
 4398 12.977586 4.760622
 4399 12.977586 4.764245
 4400 12.977586 4.767868
 4401 12.977586 4.771491
 4402 12.977586 4.775114
 4403 12.977586 4.778737
 4404 12.977586 4.782360
 4405 12.977586 4.785983
 4406 12.977586 4.789606
 4407 12.977586 4.793229
 4408 12.977586 4.796852
 4409 12.977586 4.800475
 4410 12.977586 4.804098
 4411 12.977586 4.807721
 4412 12.981209 4.811344
 4413 12.981209 4.814967
 4414 12.984832 4.818590
 4415 12.984832 4.822213
 4416 12.988455 4.825836
 4417 12.988455 4.829459
 4418 12.988455 4.833082
 4419 12.988455 4.836705
 4420 12.992078 4.840328
 4421 12.992078 4.843951
 4422 12.992078 4.847574
 4423 12.992078 4.851197
 4424 12.992078 4.854820
 4425 12.992078 4.858443
 4426 12.988455 4.862066
 4427 12.988455 4.865689
 4428 12.984832 4.869312
 4429 12.984832 4.872935
 4430 12.984832 4.876558
 4431 12.984832 4.880181
 4432 12.984832 4.883804
 4433 12.984832 4.887427
 4434 12.984832 4.891050
 4435 12.984832 4.894673
 4436 12.984832 4.898296
 4437 12.984832 4.901919
 4438 12.984832 4.905542
 4439 12.984832 4.909165
 4440 12.984832 4.912788
 4441 12.984832 4.916411
 4442 12.984832 4.920034
 4443 12.984832 4.923657
 4444 12.984832 4.927280
 4445 12.984832 4.930903
 4446 12.984832 4.934526
 4447 12.984832 4.938149
 4448 12.984832 4.941772
 4449 12.984832 4.945395
 4450 12.984832 4.949018
 4451 12.984832 4.952641
 4452 12.984832 4.956264
 4453 12.984832 4.959887
 4454 12.984832 4.963510
 4455 12.984832 4.967133
 4456 12.984832 4.970756
 4457 12.988455 4.974379
 4458 12.988455 4.978002
 4459 12.992078 4.981625
 4460 12.992078 4.985248
 4461 12.995701 4.988871
 4462 12.995701 4.992494
 4463 12.999324 4.996117
 4464 12.999324 4.999740
 4465 13.002947 5.003363
 4466 13.002947 5.006986
 4467 13.006570 5.010609
 4468 13.006570 5.014232
 4469 13.010193 5.017855
 4470 13.013816 5.021478
 4471 13.017439 5.025101
 4472 13.021062 5.025101
 4473 13.024685 5.028724
 4474 13.028308 5.032347
 4475 13.031931 5.032347
 4476 13.035554 5.035970
 4477 13.039177 5.035970
 4478 13.042800 5.039593
 4479 13.046423 5.043216
 4480 13.050046 5.046839
 4481 13.053669 5.050462
 4482 13.053669 5.054085
 4483 13.053669 5.057708
 4484 13.053669 5.061331
 4485 13.050046 5.064954
 4486 13.050046 5.068577
 4487 13.050046 5.072200
 4488 13.050046 5.075823
 4489 13.050046 5.079446
 4490 13.050046 5.083069
 4491 13.050046 5.086692
 4492 13.050046 5.090315
 4493 13.050046 5.093938
 4494 13.050046 5.097561
 4495 13.050046 5.101184
 4496 13.050046 5.104807
 4497 13.050046 5.108430
 4498 13.050046 5.112053
 4499 13.050046 5.115676
 4500 13.050046 5.119299
 4501 13.050046 5.122922
 4502 13.050046 5.126545
 4503 13.050046 5.130168
 4504 13.050046 5.133791
 4505 13.050046 5.137414
 4506 13.050046 5.141037
 4507 13.050046 5.144660
 4508 13.053669 5.148283
 4509 13.053669 5.151906
 4510 13.057292 5.155529
 4511 13.057292 5.159152
 4512 13.060915 5.162775
 4513 13.060915 5.166398
 4514 13.064538 5.170021
 4515 13.064538 5.173644
 4516 13.068161 5.177267
 4517 13.068161 5.180890
 4518 13.071784 5.184513
 4519 13.071784 5.188136
 4520 13.075407 5.191759
 4521 13.079030 5.191759
 4522 13.079030 5.195382
 4523 13.082653 5.199005
 4524 13.086276 5.202628
 4525 13.086276 5.206251
 4526 13.089899 5.209874
 4527 13.093522 5.213497
 4528 13.093522 5.217120
 4529 13.097145 5.220743
 4530 13.100768 5.224366
 4531 13.104391 5.227989
 4532 13.108014 5.227989
 4533 13.111637 5.231612
 4534 13.115260 5.235235
 4535 13.118883 5.235235
 4536 13.122506 5.238858
 4537 13.126129 5.242481
 4538 13.129752 5.246104
 4539 13.129752 5.249727
 4540 13.133375 5.253350
 4541 13.133375 5.256973
 4542 13.136998 5.260596
 4543 13.136998 5.264219
 4544 13.140621 5.267842
 4545 13.140621 5.271465
 4546 13.144244 5.275088
 4547 13.144244 5.278711
 4548 13.147867 5.282334
 4549 13.147867 5.285957
 4550 13.151490 5.289580
 4551 13.155113 5.293203
 4552 13.155113 5.296826
 4553 13.155113 5.300449
 4554 13.155113 5.304072
 4555 13.155113 5.307695
 4556 13.155113 5.311318
 4557 13.158736 5.314941
 4558 13.158736 5.318564
 4559 13.158736 5.322187
 4560 13.158736 5.325810
 4561 13.158736 5.329433
 4562 13.158736 5.333056
 4563 13.158736 5.336679
 4564 13.158736 5.340302
 4565 13.158736 5.343925
 4566 13.158736 5.347548
 4567 13.158736 5.351171
 4568 13.158736 5.354794
 4569 13.158736 5.358417
 4570 13.158736 5.362040
 4571 13.158736 5.365663
 4572 13.158736 5.369286
 4573 13.158736 5.372909
 4574 13.158736 5.376532
 4575 13.158736 5.380155
 4576 13.158736 5.383778
 4577 13.158736 5.387401
 4578 13.158736 5.391024
 4579 13.158736 5.394647
 4580 13.158736 5.398270
 4581 13.158736 5.401893
 4582 13.158736 5.405516
 4583 13.162359 5.409139
 4584 13.162359 5.412762
 4585 13.165982 5.416385
 4586 13.165982 5.420008
 4587 13.169605 5.423631
 4588 13.169605 5.427254
 4589 13.173228 5.430877
 4590 13.173228 5.434500
 4591 13.176851 5.438123
 4592 13.176851 5.441746
 4593 13.180474 5.445369
 4594 13.180474 5.448992
 4595 13.184097 5.452615
 4596 13.184097 5.456238
 4597 13.187720 5.459861
 4598 13.187720 5.463484
 4599 13.191343 5.467107
 4600 13.194966 5.470730
 4601 13.198589 5.474353
 4602 13.198589 5.477976
 4603 13.198589 5.481599
 4604 13.198589 5.485222
 4605 13.202212 5.488845
 4606 13.202212 5.492468
 4607 13.202212 5.496091
 4608 13.202212 5.499714
 4609 13.202212 5.503337
 4610 13.202212 5.506960
 4611 13.202212 5.510583
 4612 13.202212 5.514206
 4613 13.202212 5.517829
 4614 13.202212 5.521452
 4615 13.202212 5.525075
 4616 13.202212 5.528698
 4617 13.202212 5.532321
 4618 13.202212 5.535944
 4619 13.202212 5.539567
 4620 13.202212 5.543190
 4621 13.202212 5.546813
 4622 13.202212 5.550436
 4623 13.202212 5.554059
 4624 13.205835 5.557682
 4625 13.205835 5.561305
 4626 13.209458 5.564928
 4627 13.209458 5.568551
 4628 13.213081 5.572174
 4629 13.213081 5.575797
 4630 13.216704 5.579420
 4631 13.216704 5.583043
 4632 13.220327 5.586666
 4633 13.220327 5.590289
 4634 13.223950 5.593912
 4635 13.223950 5.597535
 4636 13.227573 5.601158
 4637 13.231196 5.604781
 4638 13.231196 5.608404
 4639 13.234819 5.612027
 4640 13.234819 5.615650
 4641 13.238442 5.619273
 4642 13.238442 5.622896
 4643 13.242065 5.626519
 4644 13.242065 5.630142
 4645 13.245688 5.633765
 4646 13.245688 5.637388
 4647 13.249311 5.641011
 4648 13.249311 5.644634
 4649 13.252934 5.648257
 4650 13.256557 5.651880
 4651 13.260180 5.655503
 4652 13.260180 5.659126
 4653 13.263803 5.662749
 4654 13.263803 5.666372
 4655 13.263803 5.669995
 4656 13.263803 5.673618
 4657 13.263803 5.677241
 4658 13.263803 5.680864
 4659 13.263803 5.684487
 4660 13.263803 5.688110
 4661 13.263803 5.691733
 4662 13.263803 5.695356
 4663 13.263803 5.698979
 4664 13.263803 5.702602
 4665 13.263803 5.706225
 4666 13.263803 5.709848
 4667 13.263803 5.713471
 4668 13.263803 5.717094
 4669 13.263803 5.720717
 4670 13.263803 5.724340
 4671 13.263803 5.727963
 4672 13.263803 5.731586
 4673 13.263803 5.735209
 4674 13.263803 5.738832
 4675 13.263803 5.742455
 4676 13.263803 5.746078
 4677 13.263803 5.749701
 4678 13.263803 5.753324
 4679 13.263803 5.756947
 4680 13.263803 5.760570
 4681 13.263803 5.764193
 4682 13.263803 5.767816
 4683 13.263803 5.771439
 4684 13.263803 5.775062
 4685 13.263803 5.778685
 4686 13.263803 5.782308
 4687 13.263803 5.785931
 4688 13.263803 5.789554
 4689 13.263803 5.793177
 4690 13.267426 5.796800
 4691 13.267426 5.800423
 4692 13.271049 5.804046
 4693 13.271049 5.807669
 4694 13.274672 5.811292
 4695 13.274672 5.814915
 4696 13.278295 5.818538
 4697 13.278295 5.822161
 4698 13.281918 5.825784
 4699 13.281918 5.829407
 4700 13.285541 5.833030
 4701 13.285541 5.836653
 4702 13.289164 5.840276
 4703 13.292787 5.843899
 4704 13.296410 5.847522
 4705 13.300033 5.851145
 4706 13.303656 5.854768
 4707 13.307279 5.858391
 4708 13.310902 5.858391
 4709 13.314525 5.862014
 4710 13.318148 5.865637
 4711 13.321771 5.869260
 4712 13.325394 5.872883
 4713 13.329017 5.876506
 4714 13.332640 5.880129
 4715 13.336263 5.883752
 4716 13.339886 5.887375
 4717 13.343509 5.890998
 4718 13.343509 5.894621
 4719 13.347132 5.898244
 4720 13.347132 5.901867
 4721 13.347132 5.905490
 4722 13.347132 5.909113
 4723 13.347132 5.912736
 4724 13.347132 5.916359
 4725 13.347132 5.919982
 4726 13.347132 5.923605
 4727 13.347132 5.927228
 4728 13.347132 5.930851
 4729 13.347132 5.934474
 4730 13.347132 5.938097
 4731 13.347132 5.941720
 4732 13.347132 5.945343
 4733 13.350755 5.948966
 4734 13.350755 5.952589
 4735 13.354378 5.956212
 4736 13.354378 5.959835
 4737 13.358001 5.963458
 4738 13.358001 5.967081
 4739 13.361624 5.970704
 4740 13.361624 5.974327
 4741 13.365247 5.977950
 4742 13.365247 5.981573
 4743 13.368870 5.985196
 4744 13.368870 5.988819
 4745 13.372493 5.992442
 4746 13.376116 5.996065
 4747 13.379739 5.999688
 4748 13.383362 6.003311
 4749 13.386985 6.006934
 4750 13.390608 6.010557
 4751 13.394231 6.014180
 4752 13.397854 6.017803
 4753 13.397854 6.021426
 4754 13.401477 6.025049
 4755 13.405100 6.028672
 4756 13.405100 6.032295
 4757 13.408723 6.035918
 4758 13.412346 6.039541
 4759 13.415969 6.043164
 4760 13.415969 6.046787
 4761 13.419592 6.050410
 4762 13.419592 6.054033
 4763 13.419592 6.057656
 4764 13.419592 6.061279
 4765 13.419592 6.064902
 4766 13.419592 6.068525
 4767 13.419592 6.072148
 4768 13.419592 6.075771
 4769 13.423215 6.079394
 4770 13.423215 6.083017
 4771 13.423215 6.086640
 4772 13.423215 6.090263
 4773 13.426838 6.093886
 4774 13.426838 6.097509
 4775 13.426838 6.101132
 4776 13.426838 6.104755
 4777 13.426838 6.108378
 4778 13.426838 6.112001
 4779 13.426838 6.115624
 4780 13.426838 6.119247
 4781 13.426838 6.122870
 4782 13.426838 6.126493
 4783 13.426838 6.130116
 4784 13.426838 6.133739
 4785 13.426838 6.137362
 4786 13.426838 6.140985
 4787 13.426838 6.144608
 4788 13.426838 6.148231
 4789 13.426838 6.151854
 4790 13.426838 6.155477
 4791 13.426838 6.159100
 4792 13.426838 6.162723
 4793 13.426838 6.166346
 4794 13.423215 6.169969
 4795 13.423215 6.173592
 4796 13.423215 6.177215
 4797 13.423215 6.180838
 4798 13.423215 6.184461
 4799 13.423215 6.188084
 4800 13.423215 6.191707
 4801 13.423215 6.195330
 4802 13.423215 6.198953
 4803 13.423215 6.202576
 4804 13.423215 6.206199
 4805 13.423215 6.209822
 4806 13.423215 6.213445
 4807 13.423215 6.217068
 4808 13.423215 6.220691
 4809 13.423215 6.224314
 4810 13.423215 6.227937
 4811 13.423215 6.231560
 4812 13.423215 6.235183
 4813 13.423215 6.238806
 4814 13.423215 6.242429
 4815 13.423215 6.246052
 4816 13.423215 6.249675
 4817 13.423215 6.253298
 4818 13.423215 6.256921
 4819 13.423215 6.260544
 4820 13.423215 6.264167
 4821 13.423215 6.267790
 4822 13.423215 6.271413
 4823 13.423215 6.275036
 4824 13.426838 6.278659
 4825 13.426838 6.282282
 4826 13.430461 6.285905
 4827 13.430461 6.289528
 4828 13.434084 6.293151
 4829 13.434084 6.296774
 4830 13.437707 6.300397
 4831 13.437707 6.304020
 4832 13.441330 6.307643
 4833 13.441330 6.311266
 4834 13.444953 6.314889
 4835 13.444953 6.318512
 4836 13.448576 6.322135
 4837 13.452199 6.325758
 4838 13.455822 6.329381
 4839 13.459445 6.333004
 4840 13.463068 6.336627
 4841 13.466691 6.340250
 4842 13.470314 6.340250
 4843 13.473937 6.343873
 4844 13.473937 6.347496
 4845 13.473937 6.351119
 4846 13.477560 6.354742
 4847 13.477560 6.358365
 4848 13.481183 6.361988
 4849 13.481183 6.365611
 4850 13.481183 6.369234
 4851 13.484806 6.372857
 4852 13.484806 6.376480
 4853 13.484806 6.380103
 4854 13.484806 6.383726
 4855 13.484806 6.387349
 4856 13.484806 6.390972
 4857 13.484806 6.394595
 4858 13.484806 6.398218
 4859 13.484806 6.401841
 4860 13.484806 6.405464
 4861 13.484806 6.409087
 4862 13.484806 6.412710
 4863 13.484806 6.416333
 4864 13.484806 6.419956
 4865 13.488429 6.423579
 4866 13.488429 6.427202
 4867 13.492052 6.430825
 4868 13.492052 6.434448
 4869 13.495675 6.438071
 4870 13.495675 6.441694
 4871 13.499298 6.445317
 4872 13.499298 6.448940
 4873 13.502921 6.452563
 4874 13.502921 6.456186
 4875 13.502921 6.459809
 4876 13.506544 6.463432
 4877 13.506544 6.467055
 4878 13.510167 6.470678
 4879 13.510167 6.474301
 4880 13.513790 6.477924
 4881 13.513790 6.481547
 4882 13.517413 6.485170
 4883 13.517413 6.488793
 4884 13.521036 6.492416
 4885 13.521036 6.496039
 4886 13.524659 6.499662
 4887 13.524659 6.503285
 4888 13.528282 6.506908
 4889 13.531905 6.510531
 4890 13.535528 6.514154
 4891 13.539151 6.514154
 4892 13.542774 6.517777
 4893 13.542774 6.521400
 4894 13.542774 6.525023
 4895 13.546397 6.528646
 4896 13.546397 6.532269
 4897 13.550020 6.535892
 4898 13.550020 6.539515
 4899 13.553643 6.543138
 4900 13.553643 6.546761
 4901 13.557266 6.550384
 4902 13.557266 6.554007
 4903 13.560889 6.557630
 4904 13.560889 6.561253
 4905 13.564512 6.564876
 4906 13.564512 6.568499
 4907 13.568135 6.572122
 4908 13.571758 6.575745
 4909 13.575381 6.579368
 4910 13.579004 6.579368
 4911 13.582627 6.582991
 4912 13.586250 6.586614
 4913 13.589873 6.586614
 4914 13.593496 6.590237
 4915 13.597119 6.593860
 4916 13.597119 6.597483
 4917 13.597119 6.601106
 4918 13.597119 6.604729
 4919 13.597119 6.608352
 4920 13.597119 6.611975
 4921 13.600742 6.615598
 4922 13.600742 6.619221
 4923 13.600742 6.622844
 4924 13.600742 6.626467
 4925 13.604365 6.630090
 4926 13.604365 6.633713
 4927 13.604365 6.637336
 4928 13.604365 6.640959
 4929 13.604365 6.644582
 4930 13.604365 6.648205
 4931 13.604365 6.651828
 4932 13.604365 6.655451
 4933 13.604365 6.659074
 4934 13.604365 6.662697
 4935 13.604365 6.666320
 4936 13.604365 6.669943
 4937 13.604365 6.673566
 4938 13.604365 6.677189
 4939 13.604365 6.680812
 4940 13.604365 6.684435
 4941 13.604365 6.688058
 4942 13.604365 6.691681
 4943 13.604365 6.695304
 4944 13.604365 6.698927
 4945 13.604365 6.702550
 4946 13.607988 6.706173
 4947 13.607988 6.709796
 4948 13.611611 6.713419
 4949 13.611611 6.717042
 4950 13.615234 6.720665
 4951 13.615234 6.724288
 4952 13.618857 6.727911
 4953 13.618857 6.731534
 4954 13.622480 6.735157
 4955 13.622480 6.738780
 4956 13.626103 6.742403
 4957 13.626103 6.746026
 4958 13.629726 6.749649
 4959 13.633349 6.753272
 4960 13.636972 6.756895
 4961 13.640595 6.760518
 4962 13.644218 6.764141
 4963 13.647841 6.764141
 4964 13.651464 6.767764
 4965 13.655087 6.771387
 4966 13.658710 6.771387
 4967 13.662333 6.775010
 4968 13.665956 6.778633
 4969 13.669579 6.782256
 4970 13.673202 6.785879
 4971 13.676825 6.789502
 4972 13.680448 6.793125
 4973 13.684071 6.796748
 4974 13.687694 6.800371
 4975 13.691317 6.803994
 4976 13.691317 6.807617
 4977 13.691317 6.811240
 4978 13.691317 6.814863
 4979 13.694940 6.818486
 4980 13.694940 6.822109
 4981 13.694940 6.825732
 4982 13.698563 6.829355
 4983 13.698563 6.832978
 4984 13.702186 6.836601
 4985 13.702186 6.840224
 4986 13.702186 6.843847
 4987 13.702186 6.847470
 4988 13.702186 6.851093
 4989 13.705809 6.854716
 4990 13.705809 6.858339
 4991 13.705809 6.861962
 4992 13.709432 6.865585
 4993 13.709432 6.869208
 4994 13.713055 6.872831
 4995 13.713055 6.876454
 4996 13.716678 6.880077
 4997 13.716678 6.883700
 4998 13.720301 6.887323
 4999 13.720301 6.890946
 5000 13.723924 6.894569
 5001 13.723924 6.898192
 5002 13.723924 6.901815
 5003 13.723924 6.905438
 5004 13.723924 6.909061
 5005 13.723924 6.912684
 5006 13.723924 6.916307
 5007 13.723924 6.919930
 5008 13.727547 6.923553
 5009 13.727547 6.927176
 5010 13.731170 6.930799
 5011 13.731170 6.934422
 5012 13.734793 6.938045
 5013 13.734793 6.941668
 5014 13.738416 6.945291
 5015 13.738416 6.948914
 5016 13.742039 6.952537
 5017 13.742039 6.956160
 5018 13.745662 6.959783
 5019 13.745662 6.963406
 5020 13.749285 6.967029
 5021 13.749285 6.970652
 5022 13.749285 6.974275
 5023 13.749285 6.977898
 5024 13.749285 6.981521
 5025 13.749285 6.985144
 5026 13.749285 6.988767
 5027 13.749285 6.992390
 5028 13.749285 6.996013
 5029 13.749285 6.999636
 5030 13.749285 7.003259
 5031 13.749285 7.006882
 5032 13.749285 7.010505
 5033 13.749285 7.014128
 5034 13.749285 7.017751
 5035 13.752908 7.021374
 5036 13.752908 7.024997
 5037 13.756531 7.028620
 5038 13.756531 7.032243
 5039 13.760154 7.035866
 5040 13.760154 7.039489
 5041 13.763777 7.043112
 5042 13.763777 7.046735
 5043 13.767400 7.050358
 5044 13.767400 7.053981
 5045 13.771023 7.057604
 5046 13.771023 7.061227
 5047 13.774646 7.064850
 5048 13.778269 7.068473
 5049 13.781892 7.072096
 5050 13.785515 7.072096
 5051 13.789138 7.075719
 5052 13.792761 7.075719
 5053 13.796384 7.079342
 5054 13.800007 7.079342
 5055 13.803630 7.082965
 5056 13.807253 7.082965
 5057 13.807253 7.086588
 5058 13.810876 7.090211
 5059 13.814499 7.093834
 5060 13.818122 7.097457
 5061 13.821745 7.101080
 5062 13.825368 7.104703
 5063 13.828991 7.108326
 5064 13.828991 7.111949
 5065 13.832614 7.115572
 5066 13.832614 7.119195
 5067 13.832614 7.122818
 5068 13.832614 7.126441
 5069 13.832614 7.130064
 5070 13.832614 7.133687
 5071 13.832614 7.137310
 5072 13.832614 7.140933
 5073 13.836237 7.144556
 5074 13.836237 7.148179
 5075 13.836237 7.151802
 5076 13.836237 7.155425
 5077 13.839860 7.159048
 5078 13.839860 7.162671
 5079 13.843483 7.166294
 5080 13.843483 7.169917
 5081 13.847106 7.173540
 5082 13.847106 7.177163
 5083 13.847106 7.180786
 5084 13.847106 7.184409
 5085 13.847106 7.188032
 5086 13.847106 7.191655
 5087 13.847106 7.195278
 5088 13.847106 7.198901
 5089 13.847106 7.202524
 5090 13.847106 7.206147
 5091 13.847106 7.209770
 5092 13.847106 7.213393
 5093 13.847106 7.217016
 5094 13.850729 7.220639
 5095 13.850729 7.224262
 5096 13.854352 7.227885
 5097 13.854352 7.231508
 5098 13.857975 7.235131
 5099 13.857975 7.238754
 5100 13.861598 7.242377
 5101 13.861598 7.246000
 5102 13.865221 7.249623
 5103 13.865221 7.253246
 5104 13.868844 7.256869
 5105 13.868844 7.260492
 5106 13.872467 7.264115
 5107 13.876090 7.267738
 5108 13.879713 7.271361
 5109 13.883336 7.274984
 5110 13.883336 7.278607
 5111 13.883336 7.282230
 5112 13.886959 7.285853
 5113 13.886959 7.289476
 5114 13.886959 7.293099
 5115 13.886959 7.296722
 5116 13.886959 7.300345
 5117 13.886959 7.303968
 5118 13.890582 7.307591
 5119 13.890582 7.311214
 5120 13.894205 7.314837
 5121 13.894205 7.318460
 5122 13.897828 7.322083
 5123 13.897828 7.325706
 5124 13.901451 7.329329
 5125 13.901451 7.332952
 5126 13.905074 7.336575
 5127 13.905074 7.340198
 5128 13.908697 7.343821
 5129 13.908697 7.347444
 5130 13.912320 7.351067
 5131 13.912320 7.354690
 5132 13.915943 7.358313
 5133 13.915943 7.361936
 5134 13.919566 7.365559
 5135 13.919566 7.369182
 5136 13.923189 7.372805
 5137 13.923189 7.376428
 5138 13.926812 7.380051
 5139 13.926812 7.383674
 5140 13.930435 7.387297
 5141 13.930435 7.390920
 5142 13.934058 7.394543
 5143 13.934058 7.398166
 5144 13.937681 7.401789
 5145 13.941304 7.401789
 5146 13.944927 7.405412
 5147 13.948550 7.405412
 5148 13.952173 7.409035
 5149 13.955796 7.409035
 5150 13.959419 7.412658
 5151 13.963042 7.412658
 5152 13.966665 7.416281
 5153 13.970288 7.416281
 5154 13.973911 7.419904
 5155 13.977534 7.419904
 5156 13.981157 7.423527
 5157 13.984780 7.423527
 5158 13.988403 7.427150
 5159 13.992026 7.430773
 5160 13.995649 7.434396
 5161 13.999272 7.438019
 5162 14.002895 7.441642
 5163 14.002895 7.445265
 5164 14.006518 7.448888
 5165 14.006518 7.452511
 5166 14.006518 7.456134
 5167 14.006518 7.459757
 5168 14.006518 7.463380
 5169 14.010141 7.467003
 5170 14.010141 7.470626
 5171 14.010141 7.474249
 5172 14.010141 7.477872
 5173 14.010141 7.481495
 5174 14.010141 7.485118
 5175 14.010141 7.488741
 5176 14.010141 7.492364
 5177 14.010141 7.495987
 5178 14.010141 7.499610
 5179 14.010141 7.503233
 5180 14.010141 7.506856
 5181 14.010141 7.510479
 5182 14.010141 7.514102
 5183 14.013764 7.517725
 5184 14.013764 7.521348
 5185 14.017387 7.524971
 5186 14.017387 7.528594
 5187 14.021010 7.532217
 5188 14.021010 7.535840
 5189 14.024633 7.539463
 5190 14.024633 7.543086
 5191 14.028256 7.546709
 5192 14.028256 7.550332
 5193 14.031879 7.553955
 5194 14.031879 7.557578
 5195 14.035502 7.561201
 5196 14.035502 7.564824
 5197 14.035502 7.568447
 5198 14.035502 7.572070
 5199 14.031879 7.575693
 5200 14.031879 7.579316
 5201 14.028256 7.582939
 5202 14.028256 7.586562
 5203 14.024633 7.590185
 5204 14.024633 7.593808
 5205 14.021010 7.597431
 5206 14.021010 7.601054
 5207 14.017387 7.604677
 5208 14.017387 7.608300
 5209 14.013764 7.611923
 5210 14.013764 7.615546
 5211 14.010141 7.619169
 5212 14.010141 7.622792
 5213 14.006518 7.626415
 5214 14.006518 7.630038
 5215 14.006518 7.633661
 5216 14.006518 7.637284
 5217 14.006518 7.640907
 5218 14.006518 7.644530
 5219 14.006518 7.648153
 5220 14.006518 7.651776
 5221 14.006518 7.655399
 5222 14.006518 7.659022
 5223 14.006518 7.662645
 5224 14.006518 7.666268
 5225 14.006518 7.669891
 5226 14.006518 7.673514
 5227 14.006518 7.677137
 5228 14.006518 7.680760
 5229 14.006518 7.684383
 5230 14.006518 7.688006
 5231 14.006518 7.691629
 5232 14.006518 7.695252
 5233 14.006518 7.698875
 5234 14.006518 7.702498
 5235 14.006518 7.706121
 5236 14.006518 7.709744
 5237 14.006518 7.713367
 5238 14.006518 7.716990
 5239 14.006518 7.720613
 5240 14.006518 7.724236
 5241 14.006518 7.727859
 5242 14.006518 7.731482
 5243 14.006518 7.735105
 5244 14.006518 7.738728
 5245 14.006518 7.742351
 5246 14.006518 7.745974
 5247 14.006518 7.749597
 5248 14.006518 7.753220
 5249 14.006518 7.756843
 5250 14.006518 7.760466
 5251 14.002895 7.764089
 5252 14.002895 7.767712
 5253 13.999272 7.771335
 5254 13.999272 7.774958
 5255 13.995649 7.778581
 5256 13.995649 7.782204
 5257 13.992026 7.785827
 5258 13.992026 7.789450
 5259 13.992026 7.793073
 5260 13.988403 7.796696
 5261 13.988403 7.800319
 5262 13.988403 7.803942
 5263 13.988403 7.807565
 5264 13.984780 7.811188
 5265 13.984780 7.814811
 5266 13.981157 7.818434
 5267 13.981157 7.822057
 5268 13.981157 7.825680
 5269 13.981157 7.829303
 5270 13.981157 7.832926
 5271 13.981157 7.836549
 5272 13.981157 7.840172
 5273 13.981157 7.843795
 5274 13.981157 7.847418
 5275 13.981157 7.851041
 5276 13.981157 7.854664
 5277 13.981157 7.858287
 5278 13.981157 7.861910
 5279 13.981157 7.865533
 5280 13.981157 7.869156
 5281 13.981157 7.872779
 5282 13.981157 7.876402
 5283 13.981157 7.880025
 5284 13.981157 7.883648
 5285 13.981157 7.887271
 5286 13.981157 7.890894
 5287 13.981157 7.894517
 5288 13.981157 7.898140
 5289 13.984780 7.901763
 5290 13.984780 7.905386
 5291 13.984780 7.909009
 5292 13.984780 7.912632
 5293 13.988403 7.916255
 5294 13.984780 7.919878
 5295 13.984780 7.923501
 5296 13.984780 7.927124
 5297 13.981157 7.930747
 5298 13.981157 7.934370
 5299 13.977534 7.937993
 5300 13.977534 7.941616
 5301 13.973911 7.945239
 5302 13.973911 7.948862
 5303 13.970288 7.952485
 5304 13.970288 7.956108
 5305 13.966665 7.959731
 5306 13.966665 7.963354
 5307 13.966665 7.966977
 5308 13.963042 7.970600
 5309 13.963042 7.974223
 5310 13.963042 7.977846
 5311 13.963042 7.981469
 5312 13.963042 7.985092
 5313 13.963042 7.988715
 5314 13.963042 7.992338
 5315 13.963042 7.995961
 5316 13.963042 7.999584
 5317 13.963042 8.003207
 5318 13.963042 8.006830
 5319 13.963042 8.010453
 5320 13.963042 8.014076
 5321 13.963042 8.017699
 5322 13.963042 8.021322
 5323 13.963042 8.024945
 5324 13.963042 8.028568
 5325 13.963042 8.032191
 5326 13.963042 8.035814
 5327 13.963042 8.039437
 5328 13.963042 8.043060
 5329 13.963042 8.046683
 5330 13.963042 8.050306
 5331 13.963042 8.053929
 5332 13.963042 8.057552
 5333 13.963042 8.061175
 5334 13.963042 8.064798
 5335 13.966665 8.068421
 5336 13.966665 8.072044
 5337 13.970288 8.075667
 5338 13.970288 8.079290
 5339 13.973911 8.082913
 5340 13.973911 8.086536
 5341 13.973911 8.090159
 5342 13.977534 8.093782
 5343 13.973911 8.097405
 5344 13.973911 8.101028
 5345 13.973911 8.104651
 5346 13.973911 8.108274
 5347 13.973911 8.111897
 5348 13.973911 8.115520
 5349 13.973911 8.119143
 5350 13.973911 8.122766
 5351 13.970288 8.126389
 5352 13.970288 8.130012
 5353 13.966665 8.133635
 5354 13.966665 8.137258
 5355 13.963042 8.140881
 5356 13.963042 8.144504
 5357 13.959419 8.148127
 5358 13.959419 8.151750
 5359 13.955796 8.155373
 5360 13.955796 8.158996
 5361 13.955796 8.162619
 5362 13.955796 8.166242
 5363 13.955796 8.169865
 5364 13.955796 8.173488
 5365 13.955796 8.177111
 5366 13.955796 8.180734
 5367 13.955796 8.184357
 5368 13.955796 8.187980
 5369 13.955796 8.191603
 5370 13.955796 8.195226
 5371 13.955796 8.198849
 5372 13.955796 8.202472
 5373 13.955796 8.206095
 5374 13.955796 8.209718
 5375 13.955796 8.213341
 5376 13.955796 8.216964
 5377 13.955796 8.220587
 5378 13.955796 8.224210
 5379 13.955796 8.227833
 5380 13.955796 8.231456
 5381 13.955796 8.235079
 5382 13.952173 8.238702
 5383 13.948550 8.242325
 5384 13.944927 8.245948
 5385 13.941304 8.249571
 5386 13.937681 8.253194
 5387 13.937681 8.256817
 5388 13.934058 8.260440
 5389 13.934058 8.264063
 5390 13.930435 8.267686
 5391 13.930435 8.271309
 5392 13.926812 8.274932
 5393 13.926812 8.278555
 5394 13.923189 8.282178
 5395 13.923189 8.285801
 5396 13.919566 8.289424
 5397 13.919566 8.293047
 5398 13.915943 8.296670
 5399 13.915943 8.300293
 5400 13.915943 8.303916
 5401 13.915943 8.307539
 5402 13.915943 8.311162
 5403 13.915943 8.314785
 5404 13.915943 8.318408
 5405 13.915943 8.322031
 5406 13.915943 8.325654
 5407 13.915943 8.329277
 5408 13.915943 8.332900
 5409 13.915943 8.336523
 5410 13.915943 8.340146
 5411 13.915943 8.343769
 5412 13.915943 8.347392
 5413 13.915943 8.351015
 5414 13.915943 8.354638
 5415 13.915943 8.358261
 5416 13.915943 8.361884
 5417 13.912320 8.365507
 5418 13.912320 8.369130
 5419 13.912320 8.372753
 5420 13.912320 8.376376
 5421 13.912320 8.379999
 5422 13.912320 8.383622
 5423 13.912320 8.387245
 5424 13.912320 8.390868
 5425 13.912320 8.394491
 5426 13.912320 8.398114
 5427 13.912320 8.401737
 5428 13.912320 8.405360
 5429 13.912320 8.408983
 5430 13.912320 8.412606
 5431 13.912320 8.416229
 5432 13.912320 8.419852
 5433 13.912320 8.423475
 5434 13.912320 8.427098
 5435 13.912320 8.430721
 5436 13.912320 8.434344
 5437 13.912320 8.437967
 5438 13.912320 8.441590
 5439 13.912320 8.445213
 5440 13.912320 8.448836
 5441 13.915943 8.452459
 5442 13.915943 8.456082
 5443 13.915943 8.459705
 5444 13.915943 8.463328
 5445 13.915943 8.466951
 5446 13.915943 8.470574
 5447 13.915943 8.474197
 5448 13.912320 8.477820
 5449 13.912320 8.481443
 5450 13.912320 8.485066
 5451 13.908697 8.488689
 5452 13.908697 8.492312
 5453 13.905074 8.495935
 5454 13.905074 8.499558
 5455 13.901451 8.503181
 5456 13.901451 8.506804
 5457 13.897828 8.510427
 5458 13.897828 8.514050
 5459 13.894205 8.517673
 5460 13.894205 8.521296
 5461 13.894205 8.524919
 5462 13.894205 8.528542
 5463 13.894205 8.532165
 5464 13.894205 8.535788
 5465 13.894205 8.539411
 5466 13.894205 8.543034
 5467 13.894205 8.546657
 5468 13.894205 8.550280
 5469 13.894205 8.553903
 5470 13.894205 8.557526
 5471 13.894205 8.561149
 5472 13.894205 8.564772
 5473 13.894205 8.568395
 5474 13.894205 8.572018
 5475 13.894205 8.575641
 5476 13.894205 8.579264
 5477 13.894205 8.582887
 5478 13.894205 8.586510
 5479 13.894205 8.590133
 5480 13.894205 8.593756
 5481 13.894205 8.597379
 5482 13.894205 8.601002
 5483 13.894205 8.604625
 5484 13.897828 8.608248
 5485 13.897828 8.611871
 5486 13.897828 8.615494
 5487 13.901451 8.619117
 5488 13.901451 8.622740
 5489 13.905074 8.626363
 5490 13.905074 8.629986
 5491 13.908697 8.633609
 5492 13.908697 8.637232
 5493 13.912320 8.640855
 5494 13.912320 8.644478
 5495 13.915943 8.648101
 5496 13.915943 8.651724
 5497 13.919566 8.655347
 5498 13.919566 8.658970
 5499 13.923189 8.662593
 5500 13.923189 8.666216
 5501 13.923189 8.669839
 5502 13.926812 8.673462
 5503 13.926812 8.677085
 5504 13.926812 8.680708
 5505 13.926812 8.684331
 5506 13.926812 8.687954
 5507 13.926812 8.691577
 5508 13.926812 8.695200
 5509 13.926812 8.698823
 5510 13.926812 8.702446
 5511 13.926812 8.706069
 5512 13.926812 8.709692
 5513 13.926812 8.713315
 5514 13.926812 8.716938
 5515 13.926812 8.720561
 5516 13.926812 8.724184
 5517 13.926812 8.727807
 5518 13.926812 8.731430
 5519 13.926812 8.735053
 5520 13.926812 8.738676
 5521 13.926812 8.742299
 5522 13.926812 8.745922
 5523 13.926812 8.749545
 5524 13.926812 8.753168
 5525 13.926812 8.756791
 5526 13.926812 8.760414
 5527 13.926812 8.764037
 5528 13.926812 8.767660
 5529 13.926812 8.771283
 5530 13.930435 8.774906
 5531 13.930435 8.778529
 5532 13.930435 8.782152
 5533 13.930435 8.785775
 5534 13.930435 8.789398
 5535 13.930435 8.793021
 5536 13.926812 8.796644
 5537 13.926812 8.800267
 5538 13.926812 8.803890
 5539 13.923189 8.807513
 5540 13.923189 8.811136
 5541 13.919566 8.814759
 5542 13.919566 8.818382
 5543 13.915943 8.822005
 5544 13.915943 8.825628
 5545 13.912320 8.829251
 5546 13.912320 8.832874
 5547 13.908697 8.836497
 5548 13.908697 8.840120
 5549 13.905074 8.843743
 5550 13.905074 8.847366
 5551 13.905074 8.850989
 5552 13.905074 8.854612
 5553 13.905074 8.858235
 5554 13.905074 8.861858
 5555 13.905074 8.865481
 5556 13.905074 8.869104
 5557 13.905074 8.872727
 5558 13.905074 8.876350
 5559 13.905074 8.879973
 5560 13.905074 8.883596
 5561 13.905074 8.887219
 5562 13.905074 8.890842
 5563 13.905074 8.894465
 5564 13.905074 8.898088
 5565 13.905074 8.901711
 5566 13.905074 8.905334
 5567 13.905074 8.908957
 5568 13.905074 8.912580
 5569 13.905074 8.916203
 5570 13.905074 8.919826
 5571 13.905074 8.923449
 5572 13.905074 8.927072
 5573 13.905074 8.930695
 5574 13.905074 8.934318
 5575 13.905074 8.937941
 5576 13.905074 8.941564
 5577 13.905074 8.945187
 5578 13.905074 8.948810
 5579 13.905074 8.952433
 5580 13.908697 8.956056
 5581 13.908697 8.959679
 5582 13.908697 8.963302
 5583 13.908697 8.966925
 5584 13.908697 8.970548
 5585 13.908697 8.974171
 5586 13.908697 8.977794
 5587 13.908697 8.981417
 5588 13.908697 8.985040
 5589 13.908697 8.988663
 5590 13.908697 8.992286
 5591 13.908697 8.995909
 5592 13.908697 8.999532
 5593 13.908697 9.003155
 5594 13.908697 9.006778
 5595 13.908697 9.010401
 5596 13.908697 9.014024
 5597 13.908697 9.017647
 5598 13.908697 9.021270
 5599 13.908697 9.024893
 5600 13.908697 9.028516
 5601 13.908697 9.032139
 5602 13.908697 9.035762
 5603 13.908697 9.039385
 5604 13.908697 9.043008
 5605 13.908697 9.046631
 5606 13.912320 9.050254
 5607 13.912320 9.053877
 5608 13.915943 9.057500
 5609 13.915943 9.061123
 5610 13.919566 9.064746
 5611 13.919566 9.068369
 5612 13.923189 9.071992
 5613 13.923189 9.075615
 5614 13.926812 9.079238
 5615 13.926812 9.082861
 5616 13.930435 9.086484
 5617 13.930435 9.090107
 5618 13.934058 9.093730
 5619 13.937681 9.097353
 5620 13.937681 9.100976
 5621 13.941304 9.104599
 5622 13.941304 9.108222
 5623 13.941304 9.111845
 5624 13.941304 9.115468
 5625 13.941304 9.119091
 5626 13.941304 9.122714
 5627 13.941304 9.126337
 5628 13.941304 9.129960
 5629 13.941304 9.133583
 5630 13.941304 9.137206
 5631 13.941304 9.140829
 5632 13.941304 9.144452
 5633 13.941304 9.148075
 5634 13.941304 9.151698
 5635 13.944927 9.155321
 5636 13.944927 9.158944
 5637 13.948550 9.162567
 5638 13.948550 9.166190
 5639 13.952173 9.169813
 5640 13.952173 9.173436
 5641 13.955796 9.177059
 5642 13.955796 9.180682
 5643 13.959419 9.184305
 5644 13.959419 9.187928
 5645 13.959419 9.191551
 5646 13.963042 9.195174
 5647 13.963042 9.198797
 5648 13.963042 9.202420
 5649 13.963042 9.206043
 5650 13.959419 9.209666
 5651 13.959419 9.213289
 5652 13.955796 9.216912
 5653 13.952173 9.220535
 5654 13.948550 9.224158
 5655 13.948550 9.227781
 5656 13.944927 9.231404
 5657 13.944927 9.235027
 5658 13.941304 9.238650
 5659 13.941304 9.242273
 5660 13.937681 9.245896
 5661 13.937681 9.249519
 5662 13.934058 9.253142
 5663 13.934058 9.256765
 5664 13.930435 9.260388
 5665 13.930435 9.264011
 5666 13.926812 9.267634
 5667 13.926812 9.271257
 5668 13.926812 9.274880
 5669 13.926812 9.278503
 5670 13.926812 9.282126
 5671 13.926812 9.285749
 5672 13.926812 9.289372
 5673 13.926812 9.292995
 5674 13.926812 9.296618
 5675 13.926812 9.300241
 5676 13.926812 9.303864
 5677 13.926812 9.307487
 5678 13.926812 9.311110
 5679 13.926812 9.314733
 5680 13.926812 9.318356
 5681 13.926812 9.321979
 5682 13.926812 9.325602
 5683 13.926812 9.329225
 5684 13.926812 9.332848
 5685 13.926812 9.336471
 5686 13.926812 9.340094
 5687 13.926812 9.343717
 5688 13.926812 9.347340
 5689 13.926812 9.350963
 5690 13.930435 9.354586
 5691 13.930435 9.358209
 5692 13.930435 9.361832
 5693 13.930435 9.365455
 5694 13.930435 9.369078
 5695 13.930435 9.372701
 5696 13.926812 9.376324
 5697 13.926812 9.379947
 5698 13.926812 9.383570
 5699 13.926812 9.387193
 5700 13.926812 9.390816
 5701 13.926812 9.394439
 5702 13.923189 9.398062
 5703 13.923189 9.401685
 5704 13.919566 9.405308
 5705 13.919566 9.408931
 5706 13.915943 9.412554
 5707 13.915943 9.416177
 5708 13.912320 9.419800
 5709 13.912320 9.423423
 5710 13.912320 9.427046
 5711 13.912320 9.430669
 5712 13.912320 9.434292
 5713 13.912320 9.437915
 5714 13.912320 9.441538
 5715 13.912320 9.445161
 5716 13.912320 9.448784
 5717 13.912320 9.452407
 5718 13.912320 9.456030
 5719 13.912320 9.459653
 5720 13.912320 9.463276
 5721 13.912320 9.466899
 5722 13.912320 9.470522
 5723 13.912320 9.474145
 5724 13.912320 9.477768
 5725 13.912320 9.481391
 5726 13.912320 9.485014
 5727 13.912320 9.488637
 5728 13.912320 9.492260
 5729 13.912320 9.495883
 5730 13.912320 9.499506
 5731 13.912320 9.503129
 5732 13.912320 9.506752
 5733 13.912320 9.510375
 5734 13.912320 9.513998
 5735 13.912320 9.517621
 5736 13.912320 9.521244
 5737 13.912320 9.524867
 5738 13.912320 9.528490
 5739 13.912320 9.532113
 5740 13.915943 9.535736
 5741 13.915943 9.539359
 5742 13.915943 9.542982
 5743 13.919566 9.546605
 5744 13.919566 9.550228
 5745 13.923189 9.553851
 5746 13.923189 9.557474
 5747 13.926812 9.561097
 5748 13.926812 9.564720
 5749 13.930435 9.568343
 5750 13.930435 9.571966
 5751 13.930435 9.575589
 5752 13.930435 9.579212
 5753 13.930435 9.582835
 5754 13.930435 9.586458
 5755 13.930435 9.590081
 5756 13.930435 9.593704
 5757 13.930435 9.597327
 5758 13.930435 9.600950
 5759 13.930435 9.604573
 5760 13.930435 9.608196
 5761 13.930435 9.611819
 5762 13.930435 9.615442
 5763 13.930435 9.619065
 5764 13.930435 9.622688
 5765 13.930435 9.626311
 5766 13.930435 9.629934
 5767 13.930435 9.633557
 5768 13.930435 9.637180
 5769 13.930435 9.640803
 5770 13.930435 9.644426
 5771 13.930435 9.648049
 5772 13.930435 9.651672
 5773 13.926812 9.655295
 5774 13.926812 9.658918
 5775 13.923189 9.662541
 5776 13.923189 9.666164
 5777 13.919566 9.669787
 5778 13.919566 9.673410
 5779 13.915943 9.677033
 5780 13.915943 9.680656
 5781 13.912320 9.684279
 5782 13.912320 9.687902
 5783 13.908697 9.691525
 5784 13.908697 9.695148
 5785 13.905074 9.698771
 5786 13.905074 9.702394
 5787 13.905074 9.706017
 5788 13.905074 9.709640
 5789 13.905074 9.713263
 5790 13.905074 9.716886
 5791 13.905074 9.720509
 5792 13.905074 9.724132
 5793 13.905074 9.727755
 5794 13.905074 9.731378
 5795 13.905074 9.735001
 5796 13.905074 9.738624
 5797 13.905074 9.742247
 5798 13.905074 9.745870
 5799 13.905074 9.749493
 5800 13.905074 9.753116
 5801 13.905074 9.756739
 5802 13.905074 9.760362
 5803 13.905074 9.763985
 5804 13.905074 9.767608
 5805 13.905074 9.771231
 5806 13.905074 9.774854
 5807 13.905074 9.778477
 5808 13.905074 9.782100
 5809 13.905074 9.785723
 5810 13.908697 9.789346
 5811 13.908697 9.792969
 5812 13.908697 9.796592
 5813 13.912320 9.800215
 5814 13.912320 9.803838
 5815 13.915943 9.807461
 5816 13.915943 9.811084
 5817 13.919566 9.814707
 5818 13.919566 9.818330
 5819 13.923189 9.821953
 5820 13.923189 9.825576
 5821 13.926812 9.829199
 5822 13.926812 9.832822
 5823 13.926812 9.836445
 5824 13.926812 9.840068
 5825 13.926812 9.843691
 5826 13.926812 9.847314
 5827 13.926812 9.850937
 5828 13.926812 9.854560
 5829 13.926812 9.858183
 5830 13.926812 9.861806
 5831 13.926812 9.865429
 5832 13.926812 9.869052
 5833 13.926812 9.872675
 5834 13.926812 9.876298
 5835 13.926812 9.879921
 5836 13.926812 9.883544
 5837 13.926812 9.887167
 5838 13.926812 9.890790
 5839 13.923189 9.894413
 5840 13.923189 9.898036
 5841 13.923189 9.901659
 5842 13.923189 9.905282
 5843 13.919566 9.908905
 5844 13.919566 9.912528
 5845 13.919566 9.916151
 5846 13.919566 9.919774
 5847 13.919566 9.923397
 5848 13.919566 9.927020
 5849 13.919566 9.930643
 5850 13.919566 9.934266
 5851 13.919566 9.937889
 5852 13.919566 9.941512
 5853 13.919566 9.945135
 5854 13.915943 9.948758
 5855 13.915943 9.952381
 5856 13.912320 9.956004
 5857 13.912320 9.959627
 5858 13.912320 9.963250
 5859 13.912320 9.966873
 5860 13.912320 9.970496
 5861 13.912320 9.974119
 5862 13.912320 9.977742
 5863 13.912320 9.981365
 5864 13.912320 9.984988
 5865 13.912320 9.988611
 5866 13.912320 9.992234
 5867 13.912320 9.995857
 5868 13.912320 9.999480
 5869 13.912320 10.003103
 5870 13.912320 10.006726
 5871 13.912320 10.010349
 5872 13.912320 10.013972
 5873 13.912320 10.017595
 5874 13.912320 10.021218
 5875 13.912320 10.024841
 5876 13.912320 10.028464
 5877 13.912320 10.032087
 5878 13.912320 10.035710
 5879 13.912320 10.039333
 5880 13.912320 10.042956
 5881 13.915943 10.046579
 5882 13.915943 10.050202
 5883 13.919566 10.053825
 5884 13.919566 10.057448
 5885 13.923189 10.061071
 5886 13.923189 10.064694
 5887 13.926812 10.068317
 5888 13.926812 10.071940
 5889 13.930435 10.075563
 5890 13.930435 10.079186
 5891 13.934058 10.082809
 5892 13.934058 10.086432
 5893 13.934058 10.090055
 5894 13.934058 10.093678
 5895 13.934058 10.097301
 5896 13.934058 10.100924
 5897 13.937681 10.104547
 5898 13.937681 10.108170
 5899 13.937681 10.111793
 5900 13.937681 10.115416
 5901 13.941304 10.119039
 5902 13.941304 10.122662
 5903 13.944927 10.126285
 5904 13.944927 10.129908
 5905 13.948550 10.133531
 5906 13.944927 10.137154
 5907 13.944927 10.140777
 5908 13.944927 10.144400
 5909 13.944927 10.148023
 5910 13.941304 10.151646
 5911 13.941304 10.155269
 5912 13.941304 10.158892
 5913 13.941304 10.162515
 5914 13.941304 10.166138
 5915 13.941304 10.169761
 5916 13.941304 10.173384
 5917 13.941304 10.177007
 5918 13.941304 10.180630
 5919 13.941304 10.184253
 5920 13.937681 10.187876
 5921 13.937681 10.191499
 5922 13.934058 10.195122
 5923 13.934058 10.198745
 5924 13.930435 10.202368
 5925 13.930435 10.205991
 5926 13.930435 10.209614
 5927 13.930435 10.213237
 5928 13.926812 10.216860
 5929 13.926812 10.220483
 5930 13.926812 10.224106
 5931 13.926812 10.227729
 5932 13.926812 10.231352
 5933 13.926812 10.234975
 5934 13.926812 10.238598
 5935 13.926812 10.242221
 5936 13.926812 10.245844
 5937 13.926812 10.249467
 5938 13.926812 10.253090
 5939 13.926812 10.256713
 5940 13.926812 10.260336
 5941 13.926812 10.263959
 5942 13.926812 10.267582
 5943 13.926812 10.271205
 5944 13.926812 10.274828
 5945 13.926812 10.278451
 5946 13.926812 10.282074
 5947 13.926812 10.285697
 5948 13.926812 10.289320
 5949 13.926812 10.292943
 5950 13.926812 10.296566
 5951 13.926812 10.300189
 5952 13.930435 10.303812
 5953 13.930435 10.307435
 5954 13.934058 10.311058
 5955 13.934058 10.314681
 5956 13.937681 10.318304
 5957 13.937681 10.321927
 5958 13.941304 10.325550
 5959 13.941304 10.329173
 5960 13.941304 10.332796
 5961 13.941304 10.336419
 5962 13.944927 10.340042
 5963 13.944927 10.343665
 5964 13.948550 10.347288
 5965 13.948550 10.350911
 5966 13.952173 10.354534
 5967 13.952173 10.358157
 5968 13.952173 10.361780
 5969 13.952173 10.365403
 5970 13.952173 10.369026
 5971 13.952173 10.372649
 5972 13.952173 10.376272
 5973 13.952173 10.379895
 5974 13.952173 10.383518
 5975 13.952173 10.387141
 5976 13.952173 10.390764
 5977 13.952173 10.394387
 5978 13.952173 10.398010
 5979 13.952173 10.401633
 5980 13.952173 10.405256
 5981 13.952173 10.408879
 5982 13.952173 10.412502
 5983 13.952173 10.416125
 5984 13.952173 10.419748
 5985 13.952173 10.423371
 5986 13.952173 10.426994
 5987 13.952173 10.430617
 5988 13.952173 10.434240
 5989 13.952173 10.437863
 5990 13.952173 10.441486
 5991 13.952173 10.445109
 5992 13.952173 10.448732
 5993 13.952173 10.452355
 5994 13.952173 10.455978
 5995 13.952173 10.459601
 5996 13.952173 10.463224
 5997 13.952173 10.466847
 5998 13.952173 10.470470
 5999 13.952173 10.474093
 6000 13.952173 10.477716
 6001 13.952173 10.481339
 6002 13.952173 10.484962
 6003 13.952173 10.488585
 6004 13.955796 10.492208
 6005 13.955796 10.495831
 6006 13.959419 10.499454
 6007 13.959419 10.503077
 6008 13.963042 10.506700
 6009 13.963042 10.510323
 6010 13.963042 10.513946
 6011 13.963042 10.517569
 6012 13.963042 10.521192
 6013 13.963042 10.524815
 6014 13.959419 10.528438
 6015 13.959419 10.532061
 6016 13.955796 10.535684
 6017 13.955796 10.539307
 6018 13.952173 10.542930
 6019 13.952173 10.546553
 6020 13.952173 10.550176
 6021 13.952173 10.553799
 6022 13.952173 10.557422
 6023 13.952173 10.561045
 6024 13.952173 10.564668
 6025 13.952173 10.568291
 6026 13.952173 10.571914
 6027 13.952173 10.575537
 6028 13.952173 10.579160
 6029 13.952173 10.582783
 6030 13.952173 10.586406
 6031 13.952173 10.590029
 6032 13.952173 10.593652
 6033 13.952173 10.597275
 6034 13.952173 10.600898
 6035 13.952173 10.604521
 6036 13.952173 10.608144
 6037 13.952173 10.611767
 6038 13.952173 10.615390
 6039 13.948550 10.619013
 6040 13.948550 10.622636
 6041 13.948550 10.626259
 6042 13.944927 10.629882
 6043 13.944927 10.633505
 6044 13.944927 10.637128
 6045 13.944927 10.640751
 6046 13.944927 10.644374
 6047 13.944927 10.647997
 6048 13.944927 10.651620
 6049 13.944927 10.655243
 6050 13.944927 10.658866
 6051 13.944927 10.662489
 6052 13.944927 10.666112
 6053 13.944927 10.669735
 6054 13.944927 10.673358
 6055 13.944927 10.676981
 6056 13.944927 10.680604
 6057 13.944927 10.684227
 6058 13.944927 10.687850
 6059 13.944927 10.691473
 6060 13.944927 10.695096
 6061 13.944927 10.698719
 6062 13.944927 10.702342
 6063 13.944927 10.705965
 6064 13.944927 10.709588
 6065 13.948550 10.713211
 6066 13.948550 10.716834
 6067 13.948550 10.720457
 6068 13.948550 10.724080
 6069 13.948550 10.727703
 6070 13.948550 10.731326
 6071 13.948550 10.734949
 6072 13.948550 10.738572
 6073 13.948550 10.742195
 6074 13.948550 10.745818
 6075 13.948550 10.749441
 6076 13.948550 10.753064
 6077 13.948550 10.756687
 6078 13.948550 10.760310
 6079 13.948550 10.763933
 6080 13.948550 10.767556
 6081 13.948550 10.771179
 6082 13.948550 10.774802
 6083 13.948550 10.778425
 6084 13.948550 10.782048
 6085 13.948550 10.785671
 6086 13.948550 10.789294
 6087 13.948550 10.792917
 6088 13.948550 10.796540
 6089 13.948550 10.800163
 6090 13.948550 10.803786
 6091 13.948550 10.807409
 6092 13.948550 10.811032
 6093 13.948550 10.814655
 6094 13.948550 10.818278
 6095 13.948550 10.821901
 6096 13.948550 10.825524
 6097 13.948550 10.829147
 6098 13.948550 10.832770
 6099 13.948550 10.836393
 6100 13.948550 10.840016
 6101 13.948550 10.843639
 6102 13.948550 10.847262
 6103 13.952173 10.850885
 6104 13.952173 10.854508
 6105 13.952173 10.858131
 6106 13.952173 10.861754
 6107 13.955796 10.865377
 6108 13.955796 10.869000
 6109 13.959419 10.872623
 6110 13.959419 10.876246
 6111 13.963042 10.879869
 6112 13.963042 10.883492
 6113 13.963042 10.887115
 6114 13.966665 10.890738
 6115 13.966665 10.894361
 6116 13.966665 10.897984
 6117 13.966665 10.901607
 6118 13.966665 10.905230
 6119 13.966665 10.908853
 6120 13.966665 10.912476
 6121 13.966665 10.916099
 6122 13.966665 10.919722
 6123 13.966665 10.923345
 6124 13.966665 10.926968
 6125 13.966665 10.930591
 6126 13.966665 10.934214
 6127 13.966665 10.937837
 6128 13.966665 10.941460
 6129 13.966665 10.945083
 6130 13.966665 10.948706
 6131 13.966665 10.952329
 6132 13.966665 10.955952
 6133 13.966665 10.959575
 6134 13.963042 10.963198
 6135 13.963042 10.966821
 6136 13.963042 10.970444
 6137 13.963042 10.974067
 6138 13.963042 10.977690
 6139 13.963042 10.981313
 6140 13.963042 10.984936
 6141 13.963042 10.988559
 6142 13.963042 10.992182
 6143 13.963042 10.995805
 6144 13.963042 10.999428
 6145 13.963042 11.003051
 6146 13.963042 11.006674
 6147 13.959419 11.010297
 6148 13.959419 11.013920
 6149 13.955796 11.017543
 6150 13.955796 11.021166
 6151 13.955796 11.024789
 6152 13.955796 11.028412
 6153 13.955796 11.032035
 6154 13.955796 11.035658
 6155 13.955796 11.039281
 6156 13.955796 11.042904
 6157 13.955796 11.046527
 6158 13.955796 11.050150
 6159 13.955796 11.053773
 6160 13.955796 11.057396
 6161 13.955796 11.061019
 6162 13.955796 11.064642
 6163 13.955796 11.068265
 6164 13.955796 11.071888
 6165 13.955796 11.075511
 6166 13.955796 11.079134
 6167 13.955796 11.082757
 6168 13.955796 11.086380
 6169 13.955796 11.090003
 6170 13.955796 11.093626
 6171 13.955796 11.097249
 6172 13.959419 11.100872
 6173 13.959419 11.104495
 6174 13.963042 11.108118
 6175 13.963042 11.111741
 6176 13.963042 11.115364
 6177 13.963042 11.118987
 6178 13.963042 11.122610
 6179 13.963042 11.126233
 6180 13.963042 11.129856
 6181 13.959419 11.133479
 6182 13.959419 11.137102
 6183 13.955796 11.140725
 6184 13.955796 11.144348
 6185 13.952173 11.147971
 6186 13.952173 11.151594
 6187 13.948550 11.155217
 6188 13.948550 11.158840
 6189 13.948550 11.162463
 6190 13.948550 11.166086
 6191 13.948550 11.169709
 6192 13.948550 11.173332
 6193 13.948550 11.176955
 6194 13.948550 11.180578
 6195 13.948550 11.184201
 6196 13.948550 11.187824
 6197 13.948550 11.191447
 6198 13.948550 11.195070
 6199 13.948550 11.198693
 6200 13.948550 11.202316
 6201 13.948550 11.205939
 6202 13.948550 11.209562
 6203 13.948550 11.213185
 6204 13.948550 11.216808
 6205 13.948550 11.220431
 6206 13.948550 11.224054
 6207 13.948550 11.227677
 6208 13.948550 11.231300
 6209 13.948550 11.234923
 6210 13.948550 11.238546
 6211 13.948550 11.242169
 6212 13.948550 11.245792
 6213 13.948550 11.249415
 6214 13.948550 11.253038
 6215 13.948550 11.256661
 6216 13.948550 11.260284
 6217 13.948550 11.263907
 6218 13.952173 11.267530
 6219 13.952173 11.271153
 6220 13.952173 11.274776
 6221 13.952173 11.278399
 6222 13.955796 11.282022
 6223 13.955796 11.285645
 6224 13.955796 11.289268
 6225 13.955796 11.292891
 6226 13.959419 11.296514
 6227 13.959419 11.300137
 6228 13.959419 11.303760
 6229 13.959419 11.307383
 6230 13.959419 11.311006
 6231 13.959419 11.314629
 6232 13.963042 11.318252
 6233 13.963042 11.321875
 6234 13.963042 11.325498
 6235 13.963042 11.329121
 6236 13.966665 11.332744
 6237 13.966665 11.336367
 6238 13.970288 11.339990
 6239 13.970288 11.343613
 6240 13.973911 11.347236
 6241 13.973911 11.350859
 6242 13.973911 11.354482
 6243 13.973911 11.358105
 6244 13.973911 11.361728
 6245 13.977534 11.365351
 6246 13.977534 11.368974
 6247 13.977534 11.372597
 6248 13.977534 11.376220
 6249 13.977534 11.379843
 6250 13.977534 11.383466
 6251 13.977534 11.387089
 6252 13.977534 11.390712
 6253 13.977534 11.394335
 6254 13.977534 11.397958
 6255 13.977534 11.401581
 6256 13.977534 11.405204
 6257 13.977534 11.408827
 6258 13.977534 11.412450
 6259 13.977534 11.416073
 6260 13.977534 11.419696
 6261 13.977534 11.423319
 6262 13.977534 11.426942
 6263 13.977534 11.430565
 6264 13.977534 11.434188
 6265 13.977534 11.437811
 6266 13.977534 11.441434
 6267 13.977534 11.445057
 6268 13.977534 11.448680
 6269 13.977534 11.452303
 6270 13.977534 11.455926
 6271 13.977534 11.459549
 6272 13.977534 11.463172
 6273 13.977534 11.466795
 6274 13.977534 11.470418
 6275 13.977534 11.474041
 6276 13.977534 11.477664
 6277 13.977534 11.481287
 6278 13.977534 11.484910
 6279 13.977534 11.488533
 6280 13.977534 11.492156
 6281 13.977534 11.495779
 6282 13.977534 11.499402
 6283 13.977534 11.503025
 6284 13.977534 11.506648
 6285 13.977534 11.510271
 6286 13.977534 11.513894
 6287 13.977534 11.517517
 6288 13.977534 11.521140
 6289 13.977534 11.524763
 6290 13.977534 11.528386
 6291 13.977534 11.532009
 6292 13.977534 11.535632
 6293 13.977534 11.539255
 6294 13.977534 11.542878
 6295 13.977534 11.546501
 6296 13.977534 11.550124
 6297 13.977534 11.553747
 6298 13.981157 11.557370
 6299 13.981157 11.560993
 6300 13.984780 11.564616
 6301 13.984780 11.568239
 6302 13.988403 11.571862
 6303 13.988403 11.575485
 6304 13.988403 11.579108
 6305 13.988403 11.582731
 6306 13.992026 11.586354
 6307 13.992026 11.589977
 6308 13.992026 11.593600
 6309 13.992026 11.597223
 6310 13.992026 11.600846
 6311 13.992026 11.604469
 6312 13.995649 11.608092
 6313 13.995649 11.611715
 6314 13.995649 11.615338
 6315 13.995649 11.618961
 6316 13.995649 11.622584
 6317 13.995649 11.626207
 6318 13.992026 11.629830
 6319 13.992026 11.633453
 6320 13.988403 11.637076
 6321 13.988403 11.640699
 6322 13.988403 11.644322
 6323 13.988403 11.647945
 6324 13.988403 11.651568
 6325 13.988403 11.655191
 6326 13.988403 11.658814
 6327 13.988403 11.662437
 6328 13.988403 11.666060
 6329 13.988403 11.669683
 6330 13.988403 11.673306
 6331 13.988403 11.676929
 6332 13.988403 11.680552
 6333 13.988403 11.684175
 6334 13.988403 11.687798
 6335 13.988403 11.691421
 6336 13.988403 11.695044
 6337 13.988403 11.698667
 6338 13.988403 11.702290
 6339 13.988403 11.705913
 6340 13.988403 11.709536
 6341 13.988403 11.713159
 6342 13.988403 11.716782
 6343 13.988403 11.720405
 6344 13.988403 11.724028
 6345 13.988403 11.727651
 6346 13.988403 11.731274
 6347 13.988403 11.734897
 6348 13.988403 11.738520
 6349 13.988403 11.742143
 6350 13.988403 11.745766
 6351 13.988403 11.749389
 6352 13.988403 11.753012
 6353 13.988403 11.756635
 6354 13.988403 11.760258
 6355 13.988403 11.763881
 6356 13.988403 11.767504
 6357 13.988403 11.771127
 6358 13.988403 11.774750
 6359 13.988403 11.778373
 6360 13.988403 11.781996
 6361 13.988403 11.785619
 6362 13.988403 11.789242
 6363 13.988403 11.792865
 6364 13.988403 11.796488
 6365 13.988403 11.800111
 6366 13.988403 11.803734
 6367 13.988403 11.807357
 6368 13.988403 11.810980
 6369 13.988403 11.814603
 6370 13.988403 11.818226
 6371 13.988403 11.821849
 6372 13.988403 11.825472
 6373 13.988403 11.829095
 6374 13.988403 11.832718
 6375 13.988403 11.836341
 6376 13.988403 11.839964
 6377 13.988403 11.843587
 6378 13.988403 11.847210
 6379 13.988403 11.850833
 6380 13.988403 11.854456
 6381 13.988403 11.858079
 6382 13.988403 11.861702
 6383 13.988403 11.865325
 6384 13.988403 11.868948
 6385 13.988403 11.872571
 6386 13.992026 11.876194
 6387 13.992026 11.879817
 6388 13.995649 11.883440
 6389 13.995649 11.887063
 6390 13.999272 11.890686
 6391 13.999272 11.894309
 6392 14.002895 11.897932
 6393 14.002895 11.901555
 6394 14.006518 11.905178
 6395 14.006518 11.908801
 6396 14.010141 11.912424
 6397 14.010141 11.916047
 6398 14.013764 11.919670
 6399 14.013764 11.923293
 6400 14.013764 11.926916
 6401 14.013764 11.930539
 6402 14.013764 11.934162
 6403 14.013764 11.937785
 6404 14.013764 11.941408
 6405 14.013764 11.945031
 6406 14.013764 11.948654
 6407 14.013764 11.952277
 6408 14.013764 11.955900
 6409 14.013764 11.959523
 6410 14.017387 11.963146
 6411 14.017387 11.966769
 6412 14.021010 11.970392
 6413 14.021010 11.974015
 6414 14.024633 11.977638
 6415 14.024633 11.981261
 6416 14.028256 11.984884
 6417 14.028256 11.988507
 6418 14.028256 11.992130
 6419 14.028256 11.995753
 6420 14.028256 11.999376
 6421 14.028256 12.002999
 6422 14.028256 12.006622
 6423 14.028256 12.010245
 6424 14.028256 12.013868
 6425 14.028256 12.017491
 6426 14.028256 12.021114
 6427 14.028256 12.024737
 6428 14.028256 12.028360
 6429 14.028256 12.031983
 6430 14.028256 12.035606
 6431 14.028256 12.039229
 6432 14.028256 12.042852
 6433 14.028256 12.046475
 6434 14.028256 12.050098
 6435 14.028256 12.053721
 6436 14.028256 12.057344
 6437 14.028256 12.060967
 6438 14.028256 12.064590
 6439 14.031879 12.068213
 6440 14.031879 12.071836
 6441 14.031879 12.075459
 6442 14.031879 12.079082
 6443 14.031879 12.082705
 6444 14.031879 12.086328
 6445 14.031879 12.089951
 6446 14.031879 12.093574
 6447 14.031879 12.097197
 6448 14.031879 12.100820
 6449 14.031879 12.104443
 6450 14.031879 12.108066
 6451 14.031879 12.111689
 6452 14.031879 12.115312
 6453 14.031879 12.118935
 6454 14.031879 12.122558
 6455 14.031879 12.126181
 6456 14.031879 12.129804
 6457 14.031879 12.133427
 6458 14.031879 12.137050
 6459 14.031879 12.140673
 6460 14.031879 12.144296
 6461 14.035502 12.147919
 6462 14.035502 12.151542
 6463 14.035502 12.155165
 6464 14.035502 12.158788
 6465 14.035502 12.162411
 6466 14.035502 12.166034
 6467 14.035502 12.169657
 6468 14.035502 12.173280
 6469 14.035502 12.176903
 6470 14.035502 12.180526
 6471 14.035502 12.184149
 6472 14.035502 12.187772
 6473 14.035502 12.191395
 6474 14.035502 12.195018
 6475 14.035502 12.198641
 6476 14.035502 12.202264
 6477 14.035502 12.205887
 6478 14.035502 12.209510
 6479 14.035502 12.213133
 6480 14.035502 12.216756
 6481 14.035502 12.220379
 6482 14.039125 12.224002
 6483 14.039125 12.227625
 6484 14.042748 12.231248
 6485 14.042748 12.234871
 6486 14.042748 12.238494
 6487 14.042748 12.242117
 6488 14.042748 12.245740
 6489 14.042748 12.249363
 6490 14.042748 12.252986
 6491 14.046371 12.256609
 6492 14.046371 12.260232
 6493 14.046371 12.263855
 6494 14.042748 12.267478
 6495 14.042748 12.271101
 6496 14.042748 12.274724
 6497 14.039125 12.278347
 6498 14.035502 12.281970
 6499 14.031879 12.281970
 6500 14.028256 12.285593
 6501 14.024633 12.285593
 6502 14.021010 12.289216
 6503 14.017387 12.292839
 6504 14.013764 12.296462
 6505 14.010141 12.300085
 6506 14.006518 12.303708
 6507 14.002895 12.307331
 6508 13.999272 12.310954
 6509 13.999272 12.314577
 6510 13.995649 12.318200
 6511 13.995649 12.321823
 6512 13.992026 12.325446
 6513 13.992026 12.329069
 6514 13.988403 12.332692
 6515 13.988403 12.336315
 6516 13.984780 12.339938
 6517 13.984780 12.343561
 6518 13.981157 12.347184
 6519 13.981157 12.350807
 6520 13.977534 12.354430
 6521 13.977534 12.358053
 6522 13.973911 12.361676
 6523 13.973911 12.365299
 6524 13.970288 12.368922
 6525 13.970288 12.372545
 6526 13.966665 12.376168
 6527 13.966665 12.379791
 6528 13.963042 12.383414
 6529 13.963042 12.387037
 6530 13.963042 12.390660
 6531 13.963042 12.394283
 6532 13.963042 12.397906
 6533 13.963042 12.401529
 6534 13.963042 12.405152
 6535 13.963042 12.408775
 6536 13.963042 12.412398
 6537 13.963042 12.416021
 6538 13.963042 12.419644
 6539 13.963042 12.423267
 6540 13.963042 12.426890
 6541 13.963042 12.430513
 6542 13.959419 12.434136
 6543 13.955796 12.437759
 6544 13.952173 12.441382
 6545 13.948550 12.445005
 6546 13.944927 12.448628
 6547 13.941304 12.452251
 6548 13.937681 12.455874
 6549 13.934058 12.459497
 6550 13.930435 12.463120
 6551 13.926812 12.466743
 6552 13.923189 12.470366
 6553 13.919566 12.473989
 6554 13.919566 12.477612
 6555 13.915943 12.481235
 6556 13.912320 12.484858
 6557 13.908697 12.488481
 6558 13.905074 12.492104
 6559 13.901451 12.492104
 6560 13.897828 12.495727
 6561 13.894205 12.495727
 6562 13.890582 12.499350
 6563 13.886959 12.499350
 6564 13.883336 12.502973
 6565 13.879713 12.502973
 6566 13.876090 12.506596
 6567 13.872467 12.506596
 6568 13.868844 12.510219
 6569 13.865221 12.513842
 6570 13.861598 12.517465
 6571 13.857975 12.521088
 6572 13.854352 12.524711
 6573 13.850729 12.528334
 6574 13.850729 12.531957
 6575 13.847106 12.535580
 6576 13.847106 12.539203
 6577 13.843483 12.542826
 6578 13.843483 12.546449
 6579 13.839860 12.550072
 6580 13.836237 12.553695
 6581 13.832614 12.553695
 6582 13.828991 12.553695
 6583 13.825368 12.557318
 6584 13.821745 12.557318
 6585 13.818122 12.557318
 6586 13.814499 12.557318
 6587 13.810876 12.557318
 6588 13.807253 12.557318
 6589 13.803630 12.557318
 6590 13.800007 12.557318
 6591 13.796384 12.557318
 6592 13.792761 12.557318
 6593 13.789138 12.560941
 6594 13.785515 12.560941
 6595 13.781892 12.564564
 6596 13.778269 12.564564
 6597 13.774646 12.568187
 6598 13.771023 12.568187
 6599 13.767400 12.571810
 6600 13.763777 12.571810
 6601 13.760154 12.575433
 6602 13.756531 12.575433
 6603 13.752908 12.579056
 6604 13.749285 12.579056
 6605 13.745662 12.582679
 6606 13.742039 12.586302
 6607 13.738416 12.589925
 6608 13.734793 12.593548
 6609 13.731170 12.597171
 6610 13.731170 12.600794
 6611 13.727547 12.604417
 6612 13.723924 12.608040
 6613 13.723924 12.611663
 6614 13.720301 12.615286
 6615 13.720301 12.618909
 6616 13.716678 12.622532
 6617 13.716678 12.626155
 6618 13.713055 12.629778
 6619 13.713055 12.633401
 6620 13.709432 12.637024
 6621 13.709432 12.640647
 6622 13.705809 12.644270
 6623 13.705809 12.647893
 6624 13.702186 12.651516
 6625 13.702186 12.655139
 6626 13.702186 12.658762
 6627 13.702186 12.662385
 6628 13.702186 12.666008
 6629 13.702186 12.669631
 6630 13.702186 12.673254
 6631 13.702186 12.676877
 6632 13.702186 12.680500
 6633 13.702186 12.684123
 6634 13.702186 12.687746
 6635 13.702186 12.691369
 6636 13.698563 12.694992
 6637 13.698563 12.698615
 6638 13.694940 12.702238
 6639 13.691317 12.705861
 6640 13.687694 12.709484
 6641 13.687694 12.713107
 6642 13.684071 12.716730
 6643 13.680448 12.720353
 6644 13.676825 12.723976
 6645 13.673202 12.723976
 6646 13.669579 12.727599
 6647 13.665956 12.731222
 6648 13.662333 12.734845
 6649 13.658710 12.738468
 6650 13.655087 12.742091
 6651 13.651464 12.742091
 6652 13.647841 12.745714
 6653 13.644218 12.745714
 6654 13.640595 12.749337
 6655 13.636972 12.749337
 6656 13.633349 12.752960
 6657 13.629726 12.752960
 6658 13.626103 12.752960
 6659 13.622480 12.752960
 6660 13.618857 12.752960
 6661 13.615234 12.749337
 6662 13.611611 12.749337
 6663 13.607988 12.749337
 6664 13.604365 12.745714
 6665 13.600742 12.745714
 6666 13.597119 12.742091
 6667 13.593496 12.738468
 6668 13.589873 12.734845
 6669 13.589873 12.731222
 6670 13.586250 12.727599
 6671 13.586250 12.723976
 6672 13.582627 12.720353
 6673 13.582627 12.716730
 6674 13.579004 12.713107
 6675 13.579004 12.709484
 6676 13.575381 12.705861
 6677 13.571758 12.702238
 6678 13.568135 12.698615
 6679 13.564512 12.694992
 6680 13.560889 12.694992
 6681 13.557266 12.691369
 6682 13.553643 12.691369
 6683 13.550020 12.687746
 6684 13.546397 12.687746
 6685 13.542774 12.684123
 6686 13.539151 12.684123
 6687 13.535528 12.680500
 6688 13.531905 12.680500
 6689 13.528282 12.676877
 6690 13.524659 12.676877
 6691 13.521036 12.673254
 6692 13.517413 12.673254
 6693 13.513790 12.673254
 6694 13.510167 12.673254
 6695 13.506544 12.673254
 6696 13.502921 12.673254
 6697 13.499298 12.673254
 6698 13.495675 12.669631
 6699 13.492052 12.669631
 6700 13.488429 12.666008
 6701 13.484806 12.662385
 6702 13.481183 12.658762
 6703 13.477560 12.655139
 6704 13.473937 12.655139
 6705 13.470314 12.651516
 6706 13.466691 12.651516
 6707 13.463068 12.647893
 6708 13.459445 12.647893
 6709 13.455822 12.644270
 6710 13.452199 12.644270
 6711 13.448576 12.640647
 6712 13.444953 12.640647
 6713 13.441330 12.637024
 6714 13.437707 12.637024
 6715 13.434084 12.633401
 6716 13.430461 12.633401
 6717 13.426838 12.633401
 6718 13.423215 12.633401
 6719 13.419592 12.633401
 6720 13.415969 12.633401
 6721 13.412346 12.633401
 6722 13.408723 12.633401
 6723 13.405100 12.633401
 6724 13.401477 12.633401
 6725 13.397854 12.633401
 6726 13.394231 12.633401
 6727 13.390608 12.633401
 6728 13.386985 12.633401
 6729 13.383362 12.633401
 6730 13.379739 12.633401
 6731 13.376116 12.633401
 6732 13.372493 12.633401
 6733 13.368870 12.633401
 6734 13.365247 12.629778
 6735 13.361624 12.629778
 6736 13.358001 12.629778
 6737 13.354378 12.626155
 6738 13.350755 12.626155
 6739 13.347132 12.626155
 6740 13.343509 12.626155
 6741 13.339886 12.626155
 6742 13.336263 12.626155
 6743 13.332640 12.626155
 6744 13.329017 12.626155
 6745 13.325394 12.626155
 6746 13.321771 12.626155
 6747 13.318148 12.626155
 6748 13.314525 12.626155
 6749 13.310902 12.626155
 6750 13.307279 12.626155
 6751 13.303656 12.626155
 6752 13.300033 12.626155
 6753 13.296410 12.626155
 6754 13.292787 12.626155
 6755 13.289164 12.626155
 6756 13.285541 12.626155
 6757 13.281918 12.626155
 6758 13.278295 12.626155
 6759 13.274672 12.622532
 6760 13.271049 12.622532
 6761 13.267426 12.622532
 6762 13.263803 12.622532
 6763 13.260180 12.622532
 6764 13.256557 12.622532
 6765 13.252934 12.622532
 6766 13.249311 12.622532
 6767 13.245688 12.622532
 6768 13.242065 12.622532
 6769 13.238442 12.622532
 6770 13.234819 12.622532
 6771 13.231196 12.622532
 6772 13.227573 12.622532
 6773 13.223950 12.622532
 6774 13.220327 12.622532
 6775 13.216704 12.622532
 6776 13.213081 12.622532
 6777 13.209458 12.622532
 6778 13.205835 12.622532
 6779 13.202212 12.622532
 6780 13.198589 12.622532
 6781 13.194966 12.622532
 6782 13.191343 12.622532
 6783 13.187720 12.622532
 6784 13.184097 12.622532
 6785 13.180474 12.622532
 6786 13.176851 12.622532
 6787 13.173228 12.622532
 6788 13.169605 12.622532
 6789 13.165982 12.622532
 6790 13.162359 12.622532
 6791 13.158736 12.622532
 6792 13.155113 12.622532
 6793 13.151490 12.626155
 6794 13.147867 12.626155
 6795 13.144244 12.629778
 6796 13.140621 12.629778
 6797 13.136998 12.633401
 6798 13.133375 12.633401
 6799 13.129752 12.637024
 6800 13.126129 12.637024
 6801 13.122506 12.640647
 6802 13.118883 12.640647
 6803 13.115260 12.644270
 6804 13.111637 12.644270
 6805 13.108014 12.647893
 6806 13.104391 12.647893
 6807 13.100768 12.647893
 6808 13.097145 12.647893
 6809 13.093522 12.647893
 6810 13.089899 12.647893
 6811 13.086276 12.647893
 6812 13.082653 12.647893
 6813 13.079030 12.647893
 6814 13.075407 12.647893
 6815 13.071784 12.647893
 6816 13.068161 12.647893
 6817 13.064538 12.647893
 6818 13.060915 12.647893
 6819 13.057292 12.647893
 6820 13.053669 12.647893
 6821 13.050046 12.647893
 6822 13.046423 12.647893
 6823 13.042800 12.647893
 6824 13.039177 12.647893
 6825 13.035554 12.647893
 6826 13.031931 12.647893
 6827 13.028308 12.647893
 6828 13.024685 12.647893
 6829 13.021062 12.647893
 6830 13.017439 12.647893
 6831 13.013816 12.647893
 6832 13.010193 12.647893
 6833 13.006570 12.647893
 6834 13.002947 12.647893
 6835 12.999324 12.647893
 6836 12.995701 12.647893
 6837 12.992078 12.651516
 6838 12.988455 12.651516
 6839 12.984832 12.651516
 6840 12.981209 12.655139
 6841 12.977586 12.655139
 6842 12.973963 12.655139
 6843 12.970340 12.655139
 6844 12.966717 12.655139
 6845 12.963094 12.655139
 6846 12.959471 12.655139
 6847 12.955848 12.655139
 6848 12.952225 12.655139
 6849 12.948602 12.655139
 6850 12.944979 12.655139
 6851 12.941356 12.655139
 6852 12.937733 12.658762
 6853 12.934110 12.658762
 6854 12.930487 12.658762
 6855 12.926864 12.658762
 6856 12.923241 12.662385
 6857 12.919618 12.662385
 6858 12.915995 12.666008
 6859 12.912372 12.666008
 6860 12.908749 12.669631
 6861 12.905126 12.669631
 6862 12.901503 12.673254
 6863 12.897880 12.673254
 6864 12.894257 12.673254
 6865 12.890634 12.673254
 6866 12.887011 12.673254
 6867 12.883388 12.673254
 6868 12.879765 12.673254
 6869 12.876142 12.673254
 6870 12.872519 12.673254
 6871 12.868896 12.673254
 6872 12.865273 12.673254
 6873 12.861650 12.673254
 6874 12.858027 12.673254
 6875 12.854404 12.673254
 6876 12.850781 12.673254
 6877 12.847158 12.673254
 6878 12.843535 12.673254
 6879 12.839912 12.673254
 6880 12.836289 12.673254
 6881 12.832666 12.673254
 6882 12.829043 12.673254
 6883 12.825420 12.673254
 6884 12.821797 12.673254
 6885 12.818174 12.673254
 6886 12.814551 12.673254
 6887 12.810928 12.673254
 6888 12.807305 12.673254
 6889 12.803682 12.673254
 6890 12.800059 12.673254
 6891 12.796436 12.673254
 6892 12.792813 12.673254
 6893 12.789190 12.673254
 6894 12.785567 12.673254
 6895 12.781944 12.673254
 6896 12.778321 12.673254
 6897 12.774698 12.673254
 6898 12.771075 12.673254
 6899 12.767452 12.673254
 6900 12.763829 12.676877
 6901 12.760206 12.676877
 6902 12.756583 12.680500
 6903 12.752960 12.680500
 6904 12.749337 12.684123
 6905 12.745714 12.684123
 6906 12.742091 12.687746
 6907 12.738468 12.687746
 6908 12.734845 12.691369
 6909 12.731222 12.691369
 6910 12.727599 12.694992
 6911 12.723976 12.694992
 6912 12.720353 12.698615
 6913 12.716730 12.702238
 6914 12.713107 12.705861
 6915 12.709484 12.705861
 6916 12.705861 12.709484
 6917 12.702238 12.709484
 6918 12.698615 12.713107
 6919 12.694992 12.716730
 6920 12.691369 12.716730
 6921 12.687746 12.716730
 6922 12.684123 12.716730
 6923 12.680500 12.716730
 6924 12.676877 12.716730
 6925 12.673254 12.716730
 6926 12.669631 12.716730
 6927 12.666008 12.716730
 6928 12.662385 12.720353
 6929 12.658762 12.720353
 6930 12.655139 12.723976
 6931 12.651516 12.723976
 6932 12.647893 12.727599
 6933 12.644270 12.727599
 6934 12.640647 12.731222
 6935 12.637024 12.731222
 6936 12.633401 12.734845
 6937 12.629778 12.734845
 6938 12.626155 12.738468
 6939 12.622532 12.738468
 6940 12.618909 12.742091
 6941 12.615286 12.745714
 6942 12.611663 12.749337
 6943 12.608040 12.749337
 6944 12.604417 12.749337
 6945 12.600794 12.752960
 6946 12.597171 12.749337
 6947 12.593548 12.749337
 6948 12.589925 12.749337
 6949 12.586302 12.749337
 6950 12.582679 12.749337
 6951 12.579056 12.749337
 6952 12.575433 12.749337
 6953 12.571810 12.749337
 6954 12.568187 12.749337
 6955 12.564564 12.749337
 6956 12.560941 12.749337
 6957 12.557318 12.749337
 6958 12.553695 12.749337
 6959 12.550072 12.749337
 6960 12.546449 12.745714
 6961 12.542826 12.742091
 6962 12.539203 12.738468
 6963 12.535580 12.734845
 6964 12.531957 12.731222
 6965 12.528334 12.731222
 6966 12.524711 12.727599
 6967 12.521088 12.727599
 6968 12.517465 12.723976
 6969 12.513842 12.723976
 6970 12.510219 12.720353
 6971 12.506596 12.720353
 6972 12.502973 12.716730
 6973 12.499350 12.716730
 6974 12.495727 12.713107
 6975 12.492104 12.713107
 6976 12.488481 12.709484
 6977 12.484858 12.709484
 6978 12.481235 12.709484
 6979 12.477612 12.709484
 6980 12.473989 12.709484
 6981 12.470366 12.709484
 6982 12.466743 12.709484
 6983 12.463120 12.709484
 6984 12.459497 12.709484
 6985 12.455874 12.709484
 6986 12.452251 12.709484
 6987 12.448628 12.709484
 6988 12.445005 12.709484
 6989 12.441382 12.709484
 6990 12.437759 12.709484
 6991 12.434136 12.709484
 6992 12.430513 12.709484
 6993 12.426890 12.709484
 6994 12.423267 12.709484
 6995 12.419644 12.709484
 6996 12.416021 12.709484
 6997 12.412398 12.709484
 6998 12.408775 12.709484
 6999 12.405152 12.709484
 7000 12.401529 12.709484
 7001 12.397906 12.713107
 7002 12.394283 12.713107
 7003 12.390660 12.716730
 7004 12.387037 12.716730
 7005 12.383414 12.720353
 7006 12.379791 12.720353
 7007 12.376168 12.723976
 7008 12.372545 12.723976
 7009 12.368922 12.727599
 7010 12.365299 12.727599
 7011 12.361676 12.731222
 7012 12.358053 12.731222
 7013 12.354430 12.731222
 7014 12.350807 12.731222
 7015 12.347184 12.731222
 7016 12.343561 12.727599
 7017 12.339938 12.727599
 7018 12.336315 12.727599
 7019 12.332692 12.723976
 7020 12.329069 12.723976
 7021 12.325446 12.720353
 7022 12.321823 12.720353
 7023 12.318200 12.716730
 7024 12.314577 12.716730
 7025 12.310954 12.713107
 7026 12.307331 12.713107
 7027 12.303708 12.709484
 7028 12.300085 12.709484
 7029 12.296462 12.705861
 7030 12.292839 12.705861
 7031 12.289216 12.705861
 7032 12.285593 12.705861
 7033 12.281970 12.705861
 7034 12.278347 12.705861
 7035 12.274724 12.705861
 7036 12.271101 12.705861
 7037 12.267478 12.705861
 7038 12.263855 12.705861
 7039 12.260232 12.705861
 7040 12.256609 12.705861
 7041 12.252986 12.705861
 7042 12.249363 12.705861
 7043 12.245740 12.705861
 7044 12.242117 12.705861
 7045 12.238494 12.705861
 7046 12.234871 12.705861
 7047 12.231248 12.705861
 7048 12.227625 12.705861
 7049 12.224002 12.705861
 7050 12.220379 12.705861
 7051 12.216756 12.702238
 7052 12.213133 12.702238
 7053 12.209510 12.702238
 7054 12.205887 12.702238
 7055 12.202264 12.702238
 7056 12.198641 12.702238
 7057 12.195018 12.702238
 7058 12.191395 12.702238
 7059 12.187772 12.702238
 7060 12.184149 12.702238
 7061 12.180526 12.702238
 7062 12.176903 12.702238
 7063 12.173280 12.702238
 7064 12.169657 12.702238
 7065 12.166034 12.698615
 7066 12.162411 12.698615
 7067 12.158788 12.698615
 7068 12.155165 12.694992
 7069 12.151542 12.694992
 7070 12.147919 12.694992
 7071 12.144296 12.694992
 7072 12.140673 12.694992
 7073 12.137050 12.694992
 7074 12.133427 12.694992
 7075 12.129804 12.694992
 7076 12.126181 12.694992
 7077 12.122558 12.694992
 7078 12.118935 12.694992
 7079 12.115312 12.694992
 7080 12.111689 12.694992
 7081 12.108066 12.691369
 7082 12.104443 12.691369
 7083 12.100820 12.691369
 7084 12.097197 12.687746
 7085 12.093574 12.687746
 7086 12.089951 12.687746
 7087 12.086328 12.684123
 7088 12.082705 12.684123
 7089 12.079082 12.684123
 7090 12.075459 12.684123
 7091 12.071836 12.680500
 7092 12.068213 12.680500
 7093 12.064590 12.680500
 7094 12.060967 12.680500
 7095 12.057344 12.680500
 7096 12.053721 12.680500
 7097 12.050098 12.680500
 7098 12.046475 12.680500
 7099 12.042852 12.680500
 7100 12.039229 12.680500
 7101 12.035606 12.680500
 7102 12.031983 12.680500
 7103 12.028360 12.680500
 7104 12.024737 12.680500
 7105 12.021114 12.680500
 7106 12.017491 12.680500
 7107 12.013868 12.680500
 7108 12.010245 12.680500
 7109 12.006622 12.676877
 7110 12.002999 12.676877
 7111 11.999376 12.676877
 7112 11.995753 12.676877
 7113 11.992130 12.673254
 7114 11.988507 12.673254
 7115 11.984884 12.669631
 7116 11.981261 12.669631
 7117 11.977638 12.669631
 7118 11.974015 12.666008
 7119 11.970392 12.666008
 7120 11.966769 12.666008
 7121 11.963146 12.666008
 7122 11.959523 12.666008
 7123 11.955900 12.666008
 7124 11.952277 12.666008
 7125 11.948654 12.666008
 7126 11.945031 12.666008
 7127 11.941408 12.666008
 7128 11.937785 12.666008
 7129 11.934162 12.666008
 7130 11.930539 12.666008
 7131 11.926916 12.666008
 7132 11.923293 12.666008
 7133 11.919670 12.666008
 7134 11.916047 12.666008
 7135 11.912424 12.666008
 7136 11.908801 12.666008
 7137 11.905178 12.666008
 7138 11.901555 12.666008
 7139 11.897932 12.666008
 7140 11.894309 12.666008
 7141 11.890686 12.666008
 7142 11.887063 12.669631
 7143 11.883440 12.669631
 7144 11.879817 12.673254
 7145 11.876194 12.673254
 7146 11.872571 12.676877
 7147 11.868948 12.676877
 7148 11.865325 12.680500
 7149 11.861702 12.680500
 7150 11.858079 12.684123
 7151 11.854456 12.684123
 7152 11.850833 12.684123
 7153 11.847210 12.684123
 7154 11.843587 12.684123
 7155 11.839964 12.684123
 7156 11.836341 12.684123
 7157 11.832718 12.684123
 7158 11.829095 12.684123
 7159 11.825472 12.684123
 7160 11.821849 12.684123
 7161 11.818226 12.684123
 7162 11.814603 12.684123
 7163 11.810980 12.684123
 7164 11.807357 12.687746
 7165 11.803734 12.687746
 7166 11.800111 12.691369
 7167 11.796488 12.691369
 7168 11.792865 12.694992
 7169 11.789242 12.694992
 7170 11.785619 12.698615
 7171 11.781996 12.698615
 7172 11.778373 12.702238
 7173 11.774750 12.702238
 7174 11.771127 12.705861
 7175 11.767504 12.705861
 7176 11.763881 12.709484
 7177 11.760258 12.713107
 7178 11.756635 12.713107
 7179 11.753012 12.709484
 7180 11.749389 12.709484
 7181 11.745766 12.709484
 7182 11.742143 12.705861
 7183 11.738520 12.705861
 7184 11.734897 12.702238
 7185 11.731274 12.702238
 7186 11.727651 12.698615
 7187 11.724028 12.698615
 7188 11.720405 12.694992
 7189 11.716782 12.694992
 7190 11.713159 12.691369
 7191 11.709536 12.691369
 7192 11.705913 12.687746
 7193 11.702290 12.687746
 7194 11.698667 12.687746
 7195 11.695044 12.687746
 7196 11.691421 12.687746
 7197 11.687798 12.687746
 7198 11.684175 12.687746
 7199 11.680552 12.687746
 7200 11.676929 12.687746
 7201 11.673306 12.687746
 7202 11.669683 12.687746
 7203 11.666060 12.687746
 7204 11.662437 12.687746
 7205 11.658814 12.687746
 7206 11.655191 12.687746
 7207 11.651568 12.687746
 7208 11.647945 12.687746
 7209 11.644322 12.687746
 7210 11.640699 12.687746
 7211 11.637076 12.687746
 7212 11.633453 12.687746
 7213 11.629830 12.687746
 7214 11.626207 12.687746
 7215 11.622584 12.687746
 7216 11.618961 12.687746
 7217 11.615338 12.687746
 7218 11.611715 12.687746
 7219 11.608092 12.687746
 7220 11.604469 12.687746
 7221 11.600846 12.687746
 7222 11.597223 12.687746
 7223 11.593600 12.687746
 7224 11.589977 12.687746
 7225 11.586354 12.687746
 7226 11.582731 12.687746
 7227 11.579108 12.687746
 7228 11.575485 12.687746
 7229 11.571862 12.687746
 7230 11.568239 12.687746
 7231 11.564616 12.691369
 7232 11.560993 12.691369
 7233 11.557370 12.694992
 7234 11.553747 12.694992
 7235 11.550124 12.694992
 7236 11.546501 12.694992
 7237 11.542878 12.694992
 7238 11.539255 12.694992
 7239 11.535632 12.698615
 7240 11.532009 12.694992
 7241 11.528386 12.694992
 7242 11.524763 12.694992
 7243 11.521140 12.691369
 7244 11.517517 12.691369
 7245 11.513894 12.691369
 7246 11.510271 12.687746
 7247 11.506648 12.687746
 7248 11.503025 12.687746
 7249 11.499402 12.684123
 7250 11.495779 12.684123
 7251 11.492156 12.684123
 7252 11.488533 12.684123
 7253 11.484910 12.684123
 7254 11.481287 12.684123
 7255 11.477664 12.684123
 7256 11.474041 12.684123
 7257 11.470418 12.684123
 7258 11.466795 12.684123
 7259 11.463172 12.684123
 7260 11.459549 12.680500
 7261 11.455926 12.680500
 7262 11.452303 12.676877
 7263 11.448680 12.676877
 7264 11.445057 12.673254
 7265 11.441434 12.673254
 7266 11.437811 12.673254
 7267 11.434188 12.673254
 7268 11.430565 12.673254
 7269 11.426942 12.673254
 7270 11.423319 12.673254
 7271 11.419696 12.673254
 7272 11.416073 12.673254
 7273 11.412450 12.673254
 7274 11.408827 12.673254
 7275 11.405204 12.673254
 7276 11.401581 12.673254
 7277 11.397958 12.673254
 7278 11.394335 12.673254
 7279 11.390712 12.673254
 7280 11.387089 12.673254
 7281 11.383466 12.673254
 7282 11.379843 12.673254
 7283 11.376220 12.673254
 7284 11.372597 12.673254
 7285 11.368974 12.673254
 7286 11.365351 12.673254
 7287 11.361728 12.673254
 7288 11.358105 12.673254
 7289 11.354482 12.673254
 7290 11.350859 12.673254
 7291 11.347236 12.673254
 7292 11.343613 12.669631
 7293 11.339990 12.669631
 7294 11.336367 12.666008
 7295 11.332744 12.666008
 7296 11.329121 12.662385
 7297 11.325498 12.662385
 7298 11.321875 12.662385
 7299 11.318252 12.662385
 7300 11.314629 12.662385
 7301 11.311006 12.662385
 7302 11.307383 12.662385
 7303 11.303760 12.662385
 7304 11.300137 12.662385
 7305 11.296514 12.662385
 7306 11.292891 12.662385
 7307 11.289268 12.662385
 7308 11.285645 12.662385
 7309 11.282022 12.662385
 7310 11.278399 12.662385
 7311 11.274776 12.662385
 7312 11.271153 12.662385
 7313 11.267530 12.662385
 7314 11.263907 12.662385
 7315 11.260284 12.662385
 7316 11.256661 12.662385
 7317 11.253038 12.662385
 7318 11.249415 12.662385
 7319 11.245792 12.662385
 7320 11.242169 12.662385
 7321 11.238546 12.662385
 7322 11.234923 12.662385
 7323 11.231300 12.662385
 7324 11.227677 12.662385
 7325 11.224054 12.662385
 7326 11.220431 12.662385
 7327 11.216808 12.662385
 7328 11.213185 12.662385
 7329 11.209562 12.662385
 7330 11.205939 12.662385
 7331 11.202316 12.662385
 7332 11.198693 12.662385
 7333 11.195070 12.662385
 7334 11.191447 12.662385
 7335 11.187824 12.662385
 7336 11.184201 12.662385
 7337 11.180578 12.662385
 7338 11.176955 12.662385
 7339 11.173332 12.662385
 7340 11.169709 12.662385
 7341 11.166086 12.662385
 7342 11.162463 12.662385
 7343 11.158840 12.662385
 7344 11.155217 12.662385
 7345 11.151594 12.662385
 7346 11.147971 12.662385
 7347 11.144348 12.666008
 7348 11.140725 12.666008
 7349 11.137102 12.666008
 7350 11.133479 12.666008
 7351 11.129856 12.666008
 7352 11.126233 12.666008
 7353 11.122610 12.662385
 7354 11.118987 12.662385
 7355 11.115364 12.662385
 7356 11.111741 12.662385
 7357 11.108118 12.662385
 7358 11.104495 12.662385
 7359 11.100872 12.662385
 7360 11.097249 12.662385
 7361 11.093626 12.662385
 7362 11.090003 12.662385
 7363 11.086380 12.662385
 7364 11.082757 12.662385
 7365 11.079134 12.662385
 7366 11.075511 12.662385
 7367 11.071888 12.662385
 7368 11.068265 12.662385
 7369 11.064642 12.662385
 7370 11.061019 12.662385
 7371 11.057396 12.662385
 7372 11.053773 12.662385
 7373 11.050150 12.662385
 7374 11.046527 12.658762
 7375 11.042904 12.658762
 7376 11.039281 12.655139
 7377 11.035658 12.655139
 7378 11.032035 12.651516
 7379 11.028412 12.651516
 7380 11.024789 12.651516
 7381 11.021166 12.647893
 7382 11.017543 12.647893
 7383 11.013920 12.647893
 7384 11.010297 12.647893
 7385 11.006674 12.647893
 7386 11.003051 12.647893
 7387 10.999428 12.647893
 7388 10.995805 12.647893
 7389 10.992182 12.647893
 7390 10.988559 12.647893
 7391 10.984936 12.647893
 7392 10.981313 12.647893
 7393 10.977690 12.647893
 7394 10.974067 12.647893
 7395 10.970444 12.647893
 7396 10.966821 12.647893
 7397 10.963198 12.647893
 7398 10.959575 12.647893
 7399 10.955952 12.647893
 7400 10.952329 12.647893
 7401 10.948706 12.647893
 7402 10.945083 12.647893
 7403 10.941460 12.647893
 7404 10.937837 12.647893
 7405 10.934214 12.647893
 7406 10.930591 12.647893
 7407 10.926968 12.647893
 7408 10.923345 12.647893
 7409 10.919722 12.647893
 7410 10.916099 12.651516
 7411 10.912476 12.651516
 7412 10.908853 12.655139
 7413 10.905230 12.655139
 7414 10.901607 12.658762
 7415 10.897984 12.658762
 7416 10.894361 12.662385
 7417 10.890738 12.662385
 7418 10.887115 12.662385
 7419 10.883492 12.662385
 7420 10.879869 12.662385
 7421 10.876246 12.662385
 7422 10.872623 12.662385
 7423 10.869000 12.662385
 7424 10.865377 12.662385
 7425 10.861754 12.662385
 7426 10.858131 12.662385
 7427 10.854508 12.662385
 7428 10.850885 12.662385
 7429 10.847262 12.662385
 7430 10.843639 12.662385
 7431 10.840016 12.662385
 7432 10.836393 12.662385
 7433 10.832770 12.662385
 7434 10.829147 12.662385
 7435 10.825524 12.662385
 7436 10.821901 12.662385
 7437 10.818278 12.662385
 7438 10.814655 12.662385
 7439 10.811032 12.662385
 7440 10.807409 12.662385
 7441 10.803786 12.662385
 7442 10.800163 12.662385
 7443 10.796540 12.658762
 7444 10.792917 12.658762
 7445 10.789294 12.658762
 7446 10.785671 12.655139
 7447 10.782048 12.655139
 7448 10.778425 12.655139
 7449 10.774802 12.655139
 7450 10.771179 12.655139
 7451 10.767556 12.655139
 7452 10.763933 12.655139
 7453 10.760310 12.655139
 7454 10.756687 12.651516
 7455 10.753064 12.647893
 7456 10.749441 12.644270
 7457 10.745818 12.644270
 7458 10.742195 12.640647
 7459 10.738572 12.640647
 7460 10.734949 12.637024
 7461 10.731326 12.637024
 7462 10.727703 12.633401
 7463 10.724080 12.629778
 7464 10.720457 12.626155
 7465 10.716834 12.626155
 7466 10.713211 12.622532
 7467 10.709588 12.622532
 7468 10.705965 12.618909
 7469 10.702342 12.618909
 7470 10.698719 12.615286
 7471 10.695096 12.615286
 7472 10.691473 12.611663
 7473 10.687850 12.611663
 7474 10.684227 12.608040
 7475 10.680604 12.608040
 7476 10.676981 12.604417
 7477 10.673358 12.604417
 7478 10.669735 12.604417
 7479 10.666112 12.604417
 7480 10.662489 12.604417
 7481 10.658866 12.604417
 7482 10.655243 12.604417
 7483 10.651620 12.604417
 7484 10.647997 12.604417
 7485 10.644374 12.604417
 7486 10.640751 12.600794
 7487 10.637128 12.600794
 7488 10.633505 12.597171
 7489 10.629882 12.597171
 7490 10.626259 12.593548
 7491 10.622636 12.593548
 7492 10.619013 12.593548
 7493 10.615390 12.593548
 7494 10.611767 12.593548
 7495 10.608144 12.593548
 7496 10.604521 12.593548
 7497 10.600898 12.593548
 7498 10.597275 12.593548
 7499 10.593652 12.593548
 7500 10.590029 12.593548
 7501 10.586406 12.593548
 7502 10.582783 12.593548
 7503 10.579160 12.593548
 7504 10.575537 12.593548
 7505 10.571914 12.593548
 7506 10.568291 12.593548
 7507 10.564668 12.593548
 7508 10.561045 12.593548
 7509 10.557422 12.593548
 7510 10.553799 12.593548
 7511 10.550176 12.593548
 7512 10.546553 12.593548
 7513 10.542930 12.593548
 7514 10.539307 12.593548
 7515 10.535684 12.593548
 7516 10.532061 12.593548
 7517 10.528438 12.597171
 7518 10.524815 12.597171
 7519 10.521192 12.600794
 7520 10.517569 12.600794
 7521 10.513946 12.604417
 7522 10.510323 12.604417
 7523 10.506700 12.608040
 7524 10.503077 12.608040
 7525 10.499454 12.611663
 7526 10.495831 12.611663
 7527 10.492208 12.611663
 7528 10.488585 12.615286
 7529 10.484962 12.611663
 7530 10.481339 12.611663
 7531 10.477716 12.608040
 7532 10.474093 12.608040
 7533 10.470470 12.608040
 7534 10.466847 12.608040
 7535 10.463224 12.608040
 7536 10.459601 12.608040
 7537 10.455978 12.608040
 7538 10.452355 12.608040
 7539 10.448732 12.608040
 7540 10.445109 12.608040
 7541 10.441486 12.608040
 7542 10.437863 12.608040
 7543 10.434240 12.608040
 7544 10.430617 12.608040
 7545 10.426994 12.608040
 7546 10.423371 12.608040
 7547 10.419748 12.608040
 7548 10.416125 12.608040
 7549 10.412502 12.608040
 7550 10.408879 12.608040
 7551 10.405256 12.608040
 7552 10.401633 12.608040
 7553 10.398010 12.608040
 7554 10.394387 12.608040
 7555 10.390764 12.608040
 7556 10.387141 12.608040
 7557 10.383518 12.608040
 7558 10.379895 12.608040
 7559 10.376272 12.608040
 7560 10.372649 12.608040
 7561 10.369026 12.608040
 7562 10.365403 12.608040
 7563 10.361780 12.608040
 7564 10.358157 12.608040
 7565 10.354534 12.608040
 7566 10.350911 12.608040
 7567 10.347288 12.608040
 7568 10.343665 12.608040
 7569 10.340042 12.608040
 7570 10.336419 12.608040
 7571 10.332796 12.608040
 7572 10.329173 12.608040
 7573 10.325550 12.608040
 7574 10.321927 12.608040
 7575 10.318304 12.608040
 7576 10.314681 12.608040
 7577 10.311058 12.608040
 7578 10.307435 12.608040
 7579 10.303812 12.608040
 7580 10.300189 12.608040
 7581 10.296566 12.608040
 7582 10.292943 12.608040
 7583 10.289320 12.611663
 7584 10.285697 12.611663
 7585 10.282074 12.611663
 7586 10.278451 12.615286
 7587 10.274828 12.615286
 7588 10.271205 12.618909
 7589 10.267582 12.618909
 7590 10.263959 12.622532
 7591 10.260336 12.622532
 7592 10.256713 12.626155
 7593 10.253090 12.626155
 7594 10.249467 12.629778
 7595 10.245844 12.629778
 7596 10.242221 12.633401
 7597 10.238598 12.633401
 7598 10.234975 12.633401
 7599 10.231352 12.633401
 7600 10.227729 12.633401
 7601 10.224106 12.633401
 7602 10.220483 12.633401
 7603 10.216860 12.633401
 7604 10.213237 12.633401
 7605 10.209614 12.633401
 7606 10.205991 12.633401
 7607 10.202368 12.633401
 7608 10.198745 12.633401
 7609 10.195122 12.633401
 7610 10.191499 12.633401
 7611 10.187876 12.633401
 7612 10.184253 12.633401
 7613 10.180630 12.633401
 7614 10.177007 12.633401
 7615 10.173384 12.633401
 7616 10.169761 12.633401
 7617 10.166138 12.633401
 7618 10.162515 12.633401
 7619 10.158892 12.637024
 7620 10.155269 12.637024
 7621 10.151646 12.640647
 7622 10.148023 12.640647
 7623 10.144400 12.644270
 7624 10.140777 12.644270
 7625 10.137154 12.647893
 7626 10.133531 12.647893
 7627 10.129908 12.651516
 7628 10.126285 12.651516
 7629 10.122662 12.655139
 7630 10.119039 12.655139
 7631 10.115416 12.655139
 7632 10.111793 12.658762
 7633 10.108170 12.655139
 7634 10.104547 12.655139
 7635 10.100924 12.655139
 7636 10.097301 12.651516
 7637 10.093678 12.651516
 7638 10.090055 12.651516
 7639 10.086432 12.647893
 7640 10.082809 12.647893
 7641 10.079186 12.644270
 7642 10.075563 12.640647
 7643 10.071940 12.637024
 7644 10.068317 12.633401
 7645 10.064694 12.629778
 7646 10.061071 12.626155
 7647 10.057448 12.622532
 7648 10.053825 12.622532
 7649 10.050202 12.618909
 7650 10.046579 12.618909
 7651 10.042956 12.615286
 7652 10.039333 12.615286
 7653 10.035710 12.611663
 7654 10.032087 12.611663
 7655 10.028464 12.608040
 7656 10.024841 12.608040
 7657 10.021218 12.604417
 7658 10.017595 12.604417
 7659 10.013972 12.600794
 7660 10.010349 12.600794
 7661 10.006726 12.597171
 7662 10.003103 12.597171
 7663 9.999480 12.593548
 7664 9.995857 12.593548
 7665 9.992234 12.589925
 7666 9.988611 12.589925
 7667 9.984988 12.586302
 7668 9.981365 12.586302
 7669 9.977742 12.586302
 7670 9.974119 12.586302
 7671 9.970496 12.586302
 7672 9.966873 12.586302
 7673 9.963250 12.586302
 7674 9.959627 12.586302
 7675 9.956004 12.586302
 7676 9.952381 12.586302
 7677 9.948758 12.586302
 7678 9.945135 12.586302
 7679 9.941512 12.586302
 7680 9.937889 12.586302
 7681 9.934266 12.586302
 7682 9.930643 12.586302
 7683 9.927020 12.586302
 7684 9.923397 12.586302
 7685 9.919774 12.586302
 7686 9.916151 12.586302
 7687 9.912528 12.586302
 7688 9.908905 12.586302
 7689 9.905282 12.586302
 7690 9.901659 12.586302
 7691 9.898036 12.586302
 7692 9.894413 12.586302
 7693 9.890790 12.586302
 7694 9.887167 12.586302
 7695 9.883544 12.586302
 7696 9.879921 12.586302
 7697 9.876298 12.586302
 7698 9.872675 12.586302
 7699 9.869052 12.586302
 7700 9.865429 12.586302
 7701 9.861806 12.586302
 7702 9.858183 12.586302
 7703 9.854560 12.586302
 7704 9.850937 12.586302
 7705 9.847314 12.586302
 7706 9.843691 12.586302
 7707 9.840068 12.586302
 7708 9.836445 12.586302
 7709 9.832822 12.586302
 7710 9.829199 12.586302
 7711 9.825576 12.586302
 7712 9.821953 12.586302
 7713 9.818330 12.586302
 7714 9.814707 12.582679
 7715 9.811084 12.582679
 7716 9.807461 12.582679
 7717 9.803838 12.579056
 7718 9.800215 12.579056
 7719 9.796592 12.579056
 7720 9.792969 12.579056
 7721 9.789346 12.579056
 7722 9.785723 12.579056
 7723 9.782100 12.579056
 7724 9.778477 12.579056
 7725 9.774854 12.579056
 7726 9.771231 12.579056
 7727 9.767608 12.579056
 7728 9.763985 12.579056
 7729 9.760362 12.579056
 7730 9.756739 12.579056
 7731 9.753116 12.579056
 7732 9.749493 12.579056
 7733 9.745870 12.579056
 7734 9.742247 12.579056
 7735 9.738624 12.579056
 7736 9.735001 12.579056
 7737 9.731378 12.579056
 7738 9.727755 12.579056
 7739 9.724132 12.575433
 7740 9.720509 12.571810
 7741 9.716886 12.568187
 7742 9.713263 12.564564
 7743 9.709640 12.560941
 7744 9.706017 12.560941
 7745 9.702394 12.557318
 7746 9.698771 12.557318
 7747 9.695148 12.553695
 7748 9.691525 12.553695
 7749 9.687902 12.550072
 7750 9.684279 12.550072
 7751 9.680656 12.546449
 7752 9.677033 12.546449
 7753 9.673410 12.542826
 7754 9.669787 12.542826
 7755 9.666164 12.539203
 7756 9.662541 12.539203
 7757 9.658918 12.539203
 7758 9.655295 12.539203
 7759 9.651672 12.539203
 7760 9.648049 12.539203
 7761 9.644426 12.539203
 7762 9.640803 12.539203
 7763 9.637180 12.539203
 7764 9.633557 12.539203
 7765 9.629934 12.539203
 7766 9.626311 12.539203
 7767 9.622688 12.539203
 7768 9.619065 12.539203
 7769 9.615442 12.539203
 7770 9.611819 12.539203
 7771 9.608196 12.539203
 7772 9.604573 12.539203
 7773 9.600950 12.539203
 7774 9.597327 12.539203
 7775 9.593704 12.539203
 7776 9.590081 12.539203
 7777 9.586458 12.539203
 7778 9.582835 12.539203
 7779 9.579212 12.539203
 7780 9.575589 12.539203
 7781 9.571966 12.539203
 7782 9.568343 12.539203
 7783 9.564720 12.539203
 7784 9.561097 12.539203
 7785 9.557474 12.539203
 7786 9.553851 12.539203
 7787 9.550228 12.539203
 7788 9.546605 12.539203
 7789 9.542982 12.539203
 7790 9.539359 12.539203
 7791 9.535736 12.539203
 7792 9.532113 12.539203
 7793 9.528490 12.539203
 7794 9.524867 12.539203
 7795 9.521244 12.535580
 7796 9.517621 12.535580
 7797 9.513998 12.531957
 7798 9.510375 12.531957
 7799 9.506752 12.528334
 7800 9.503129 12.528334
 7801 9.499506 12.524711
 7802 9.495883 12.524711
 7803 9.492260 12.521088
 7804 9.488637 12.521088
 7805 9.485014 12.521088
 7806 9.481391 12.521088
 7807 9.477768 12.521088
 7808 9.474145 12.521088
 7809 9.470522 12.521088
 7810 9.466899 12.521088
 7811 9.463276 12.521088
 7812 9.459653 12.521088
 7813 9.456030 12.521088
 7814 9.452407 12.521088
 7815 9.448784 12.521088
 7816 9.445161 12.521088
 7817 9.441538 12.521088
 7818 9.437915 12.521088
 7819 9.434292 12.521088
 7820 9.430669 12.521088
 7821 9.427046 12.521088
 7822 9.423423 12.521088
 7823 9.419800 12.521088
 7824 9.416177 12.521088
 7825 9.412554 12.521088
 7826 9.408931 12.521088
 7827 9.405308 12.524711
 7828 9.401685 12.524711
 7829 9.398062 12.528334
 7830 9.394439 12.528334
 7831 9.390816 12.531957
 7832 9.387193 12.531957
 7833 9.383570 12.531957
 7834 9.379947 12.531957
 7835 9.376324 12.531957
 7836 9.372701 12.531957
 7837 9.369078 12.531957
 7838 9.365455 12.531957
 7839 9.361832 12.531957
 7840 9.358209 12.531957
 7841 9.354586 12.531957
 7842 9.350963 12.531957
 7843 9.347340 12.531957
 7844 9.343717 12.531957
 7845 9.340094 12.531957
 7846 9.336471 12.535580
 7847 9.332848 12.535580
 7848 9.329225 12.535580
 7849 9.325602 12.535580
 7850 9.321979 12.535580
 7851 9.318356 12.535580
 7852 9.314733 12.535580
 7853 9.311110 12.535580
 7854 9.307487 12.535580
 7855 9.303864 12.535580
 7856 9.300241 12.535580
 7857 9.296618 12.535580
 7858 9.292995 12.535580
 7859 9.289372 12.539203
 7860 9.285749 12.539203
 7861 9.282126 12.539203
 7862 9.278503 12.539203
 7863 9.274880 12.542826
 7864 9.271257 12.542826
 7865 9.267634 12.542826
 7866 9.264011 12.542826
 7867 9.260388 12.542826
 7868 9.256765 12.542826
 7869 9.253142 12.542826
 7870 9.249519 12.542826
 7871 9.245896 12.542826
 7872 9.242273 12.542826
 7873 9.238650 12.542826
 7874 9.235027 12.542826
 7875 9.231404 12.542826
 7876 9.227781 12.542826
 7877 9.224158 12.542826
 7878 9.220535 12.542826
 7879 9.216912 12.542826
 7880 9.213289 12.542826
 7881 9.209666 12.542826
 7882 9.206043 12.539203
 7883 9.202420 12.539203
 7884 9.198797 12.539203
 7885 9.195174 12.535580
 7886 9.191551 12.535580
 7887 9.187928 12.535580
 7888 9.184305 12.535580
 7889 9.180682 12.535580
 7890 9.177059 12.535580
 7891 9.173436 12.535580
 7892 9.169813 12.531957
 7893 9.166190 12.531957
 7894 9.162567 12.528334
 7895 9.158944 12.528334
 7896 9.155321 12.524711
 7897 9.151698 12.524711
 7898 9.148075 12.524711
 7899 9.144452 12.521088
 7900 9.140829 12.521088
 7901 9.137206 12.517465
 7902 9.133583 12.517465
 7903 9.129960 12.513842
 7904 9.126337 12.513842
 7905 9.122714 12.510219
 7906 9.119091 12.510219
 7907 9.115468 12.506596
 7908 9.111845 12.506596
 7909 9.108222 12.502973
 7910 9.104599 12.502973
 7911 9.100976 12.499350
 7912 9.097353 12.499350
 7913 9.093730 12.499350
 7914 9.090107 12.499350
 7915 9.086484 12.499350
 7916 9.082861 12.499350
 7917 9.079238 12.499350
 7918 9.075615 12.499350
 7919 9.071992 12.499350
 7920 9.068369 12.499350
 7921 9.064746 12.499350
 7922 9.061123 12.499350
 7923 9.057500 12.499350
 7924 9.053877 12.499350
 7925 9.050254 12.499350
 7926 9.046631 12.499350
 7927 9.043008 12.499350
 7928 9.039385 12.499350
 7929 9.035762 12.499350
 7930 9.032139 12.499350
 7931 9.028516 12.499350
 7932 9.024893 12.499350
 7933 9.021270 12.495727
 7934 9.017647 12.495727
 7935 9.014024 12.495727
 7936 9.010401 12.495727
 7937 9.006778 12.495727
 7938 9.003155 12.495727
 7939 8.999532 12.495727
 7940 8.995909 12.495727
 7941 8.992286 12.495727
 7942 8.988663 12.495727
 7943 8.985040 12.495727
 7944 8.981417 12.495727
 7945 8.977794 12.495727
 7946 8.974171 12.495727
 7947 8.970548 12.495727
 7948 8.966925 12.495727
 7949 8.963302 12.495727
 7950 8.959679 12.495727
 7951 8.956056 12.495727
 7952 8.952433 12.495727
 7953 8.948810 12.495727
 7954 8.945187 12.495727
 7955 8.941564 12.495727
 7956 8.937941 12.495727
 7957 8.934318 12.495727
 7958 8.930695 12.495727
 7959 8.927072 12.495727
 7960 8.923449 12.495727
 7961 8.919826 12.495727
 7962 8.916203 12.495727
 7963 8.912580 12.495727
 7964 8.908957 12.499350
 7965 8.905334 12.499350
 7966 8.901711 12.499350
 7967 8.898088 12.502973
 7968 8.894465 12.502973
 7969 8.890842 12.502973
 7970 8.887219 12.506596
 7971 8.883596 12.506596
 7972 8.879973 12.506596
 7973 8.876350 12.506596
 7974 8.872727 12.506596
 7975 8.869104 12.510219
 7976 8.865481 12.510219
 7977 8.861858 12.510219
 7978 8.858235 12.510219
 7979 8.854612 12.506596
 7980 8.850989 12.502973
 7981 8.847366 12.499350
 7982 8.843743 12.495727
 7983 8.840120 12.492104
 7984 8.836497 12.488481
 7985 8.832874 12.488481
 7986 8.829251 12.484858
 7987 8.825628 12.484858
 7988 8.822005 12.481235
 7989 8.818382 12.481235
 7990 8.814759 12.477612
 7991 8.811136 12.477612
 7992 8.807513 12.473989
 7993 8.803890 12.473989
 7994 8.800267 12.470366
 7995 8.796644 12.470366
 7996 8.793021 12.466743
 7997 8.789398 12.466743
 7998 8.785775 12.466743
 7999 8.782152 12.466743
 8000 8.778529 12.466743
 8001 8.774906 12.466743
 8002 8.771283 12.466743
 8003 8.767660 12.466743
 8004 8.764037 12.466743
 8005 8.760414 12.466743
 8006 8.756791 12.466743
 8007 8.753168 12.466743
 8008 8.749545 12.466743
 8009 8.745922 12.466743
 8010 8.742299 12.466743
 8011 8.738676 12.466743
 8012 8.735053 12.466743
 8013 8.731430 12.466743
 8014 8.727807 12.466743
 8015 8.724184 12.466743
 8016 8.720561 12.466743
 8017 8.716938 12.466743
 8018 8.713315 12.466743
 8019 8.709692 12.470366
 8020 8.706069 12.470366
 8021 8.702446 12.473989
 8022 8.698823 12.473989
 8023 8.695200 12.477612
 8024 8.691577 12.477612
 8025 8.687954 12.481235
 8026 8.684331 12.481235
 8027 8.680708 12.484858
 8028 8.677085 12.484858
 8029 8.673462 12.488481
 8030 8.669839 12.488481
 8031 8.666216 12.492104
 8032 8.662593 12.495727
 8033 8.662593 12.499350
 8034 8.658970 12.502973
 8035 8.655347 12.506596
 8036 8.651724 12.510219
 8037 8.648101 12.513842
 8038 8.644478 12.517465
 8039 8.640855 12.517465
 8040 8.637232 12.517465
 8041 8.633609 12.517465
 8042 8.629986 12.521088
 8043 8.626363 12.521088
 8044 8.622740 12.521088
 8045 8.619117 12.521088
 8046 8.615494 12.524711
 8047 8.611871 12.524711
 8048 8.608248 12.524711
 8049 8.604625 12.524711
 8050 8.601002 12.524711
 8051 8.597379 12.524711
 8052 8.593756 12.524711
 8053 8.590133 12.524711
 8054 8.586510 12.524711
 8055 8.582887 12.524711
 8056 8.579264 12.528334
 8057 8.575641 12.528334
 8058 8.572018 12.531957
 8059 8.568395 12.531957
 8060 8.564772 12.535580
 8061 8.561149 12.535580
 8062 8.557526 12.539203
 8063 8.553903 12.539203
 8064 8.550280 12.542826
 8065 8.546657 12.542826
 8066 8.543034 12.546449
 8067 8.539411 12.546449
 8068 8.535788 12.550072
 8069 8.532165 12.553695
 8070 8.528542 12.557318
 8071 8.524919 12.560941
 8072 8.521296 12.564564
 8073 8.517673 12.568187
 8074 8.514050 12.571810
 8075 8.510427 12.575433
 8076 8.506804 12.575433
 8077 8.503181 12.575433
 8078 8.499558 12.575433
 8079 8.495935 12.575433
 8080 8.492312 12.575433
 8081 8.488689 12.575433
 8082 8.485066 12.575433
 8083 8.481443 12.575433
 8084 8.477820 12.575433
 8085 8.474197 12.575433
 8086 8.470574 12.575433
 8087 8.466951 12.575433
 8088 8.463328 12.575433
 8089 8.459705 12.579056
 8090 8.456082 12.579056
 8091 8.452459 12.582679
 8092 8.448836 12.582679
 8093 8.445213 12.586302
 8094 8.441590 12.586302
 8095 8.437967 12.589925
 8096 8.434344 12.589925
 8097 8.430721 12.593548
 8098 8.427098 12.593548
 8099 8.423475 12.597171
 8100 8.419852 12.597171
 8101 8.416229 12.600794
 8102 8.412606 12.604417
 8103 8.408983 12.608040
 8104 8.405360 12.611663
 8105 8.401737 12.615286
 8106 8.398114 12.618909
 8107 8.394491 12.622532
 8108 8.390868 12.622532
 8109 8.387245 12.622532
 8110 8.383622 12.622532
 8111 8.379999 12.622532
 8112 8.376376 12.622532
 8113 8.372753 12.622532
 8114 8.369130 12.622532
 8115 8.365507 12.622532
 8116 8.361884 12.622532
 8117 8.358261 12.622532
 8118 8.354638 12.622532
 8119 8.351015 12.622532
 8120 8.347392 12.622532
 8121 8.343769 12.622532
 8122 8.340146 12.622532
 8123 8.336523 12.622532
 8124 8.332900 12.622532
 8125 8.329277 12.622532
 8126 8.325654 12.622532
 8127 8.322031 12.622532
 8128 8.318408 12.622532
 8129 8.314785 12.622532
 8130 8.311162 12.622532
 8131 8.307539 12.622532
 8132 8.303916 12.622532
 8133 8.300293 12.626155
 8134 8.296670 12.626155
 8135 8.293047 12.629778
 8136 8.289424 12.629778
 8137 8.285801 12.633401
 8138 8.282178 12.633401
 8139 8.278555 12.637024
 8140 8.274932 12.637024
 8141 8.271309 12.640647
 8142 8.267686 12.640647
 8143 8.264063 12.644270
 8144 8.260440 12.644270
 8145 8.256817 12.647893
 8146 8.253194 12.651516
 8147 8.249571 12.655139
 8148 8.245948 12.658762
 8149 8.245948 12.662385
 8150 8.242325 12.666008
 8151 8.242325 12.669631
 8152 8.238702 12.673254
 8153 8.238702 12.676877
 8154 8.235079 12.680500
 8155 8.231456 12.684123
 8156 8.227833 12.687746
 8157 8.224210 12.691369
 8158 8.220587 12.694992
 8159 8.216964 12.698615
 8160 8.213341 12.702238
 8161 8.209718 12.705861
 8162 8.206095 12.709484
 8163 8.202472 12.709484
 8164 8.198849 12.709484
 8165 8.195226 12.709484
 8166 8.191603 12.709484
 8167 8.187980 12.709484
 8168 8.184357 12.713107
 8169 8.180734 12.713107
 8170 8.177111 12.716730
 8171 8.173488 12.716730
 8172 8.169865 12.720353
 8173 8.166242 12.720353
 8174 8.162619 12.723976
 8175 8.158996 12.723976
 8176 8.155373 12.727599
 8177 8.151750 12.727599
 8178 8.148127 12.731222
 8179 8.144504 12.731222
 8180 8.140881 12.734845
 8181 8.137258 12.738468
 8182 8.133635 12.738468
 8183 8.130012 12.742091
 8184 8.126389 12.742091
 8185 8.122766 12.745714
 8186 8.119143 12.749337
 8187 8.115520 12.752960
 8188 8.111897 12.756583
 8189 8.108274 12.760206
 8190 8.104651 12.763829
 8191 8.101028 12.767452
 8192 8.097405 12.771075
 8193 8.097405 12.774698
 8194 8.093782 12.778321
 8195 8.093782 12.781944
 8196 8.090159 12.785567
 8197 8.090159 12.789190
 8198 8.086536 12.792813
 8199 8.086536 12.796436
 8200 8.082913 12.800059
 8201 8.079290 12.803682
 8202 8.075667 12.803682
 8203 8.072044 12.807305
 8204 8.068421 12.807305
 8205 8.064798 12.810928
 8206 8.061175 12.810928
 8207 8.057552 12.810928
 8208 8.053929 12.810928
 8209 8.050306 12.810928
 8210 8.046683 12.807305
 8211 8.043060 12.807305
 8212 8.039437 12.803682
 8213 8.035814 12.803682
 8214 8.032191 12.800059
 8215 8.028568 12.800059
 8216 8.024945 12.796436
 8217 8.021322 12.796436
 8218 8.017699 12.796436
 8219 8.014076 12.792813
 8220 8.010453 12.792813
 8221 8.006830 12.792813
 8222 8.003207 12.792813
 8223 7.999584 12.789190
 8224 7.995961 12.789190
 8225 7.992338 12.789190
 8226 7.988715 12.785567
 8227 7.985092 12.781944
 8228 7.981469 12.778321
 8229 7.977846 12.774698
 8230 7.977846 12.771075
 8231 7.977846 12.767452
 8232 7.974223 12.763829
 8233 7.974223 12.760206
 8234 7.970600 12.756583
 8235 7.970600 12.752960
 8236 7.966977 12.749337
 8237 7.966977 12.745714
 8238 7.963354 12.742091
 8239 7.963354 12.738468
 8240 7.959731 12.734845
 8241 7.959731 12.731222
 8242 7.956108 12.727599
 8243 7.956108 12.723976
 8244 7.952485 12.720353
 8245 7.948862 12.720353
 8246 7.945239 12.716730
 8247 7.941616 12.716730
 8248 7.937993 12.713107
 8249 7.934370 12.713107
 8250 7.930747 12.709484
 8251 7.927124 12.709484
 8252 7.923501 12.705861
 8253 7.919878 12.705861
 8254 7.916255 12.702238
 8255 7.912632 12.702238
 8256 7.909009 12.698615
 8257 7.905386 12.698615
 8258 7.901763 12.698615
 8259 7.898140 12.698615
 8260 7.894517 12.698615
 8261 7.890894 12.698615
 8262 7.887271 12.698615
 8263 7.883648 12.698615
 8264 7.880025 12.698615
 8265 7.876402 12.698615
 8266 7.872779 12.698615
 8267 7.869156 12.698615
 8268 7.865533 12.698615
 8269 7.861910 12.698615
 8270 7.858287 12.698615
 8271 7.854664 12.698615
 8272 7.851041 12.698615
 8273 7.847418 12.698615
 8274 7.843795 12.698615
 8275 7.840172 12.698615
 8276 7.836549 12.698615
 8277 7.832926 12.698615
 8278 7.829303 12.698615
 8279 7.825680 12.698615
 8280 7.822057 12.702238
 8281 7.818434 12.702238
 8282 7.814811 12.705861
 8283 7.811188 12.705861
 8284 7.807565 12.709484
 8285 7.803942 12.709484
 8286 7.800319 12.713107
 8287 7.796696 12.713107
 8288 7.793073 12.713107
 8289 7.789450 12.713107
 8290 7.785827 12.716730
 8291 7.782204 12.713107
 8292 7.778581 12.713107
 8293 7.774958 12.713107
 8294 7.771335 12.713107
 8295 7.767712 12.713107
 8296 7.764089 12.709484
 8297 7.760466 12.709484
 8298 7.756843 12.705861
 8299 7.753220 12.705861
 8300 7.749597 12.702238
 8301 7.745974 12.702238
 8302 7.742351 12.698615
 8303 7.738728 12.698615
 8304 7.735105 12.698615
 8305 7.731482 12.694992
 8306 7.727859 12.694992
 8307 7.724236 12.694992
 8308 7.720613 12.694992
 8309 7.716990 12.694992
 8310 7.713367 12.694992
 8311 7.709744 12.694992
 8312 7.706121 12.694992
 8313 7.702498 12.694992
 8314 7.698875 12.694992
 8315 7.695252 12.694992
 8316 7.691629 12.694992
 8317 7.688006 12.694992
 8318 7.684383 12.694992
 8319 7.680760 12.694992
 8320 7.677137 12.694992
 8321 7.673514 12.694992
 8322 7.669891 12.694992
 8323 7.666268 12.694992
 8324 7.662645 12.694992
 8325 7.659022 12.694992
 8326 7.655399 12.694992
 8327 7.651776 12.694992
 8328 7.648153 12.694992
 8329 7.644530 12.694992
 8330 7.640907 12.698615
 8331 7.637284 12.698615
 8332 7.633661 12.702238
 8333 7.630038 12.702238
 8334 7.626415 12.705861
 8335 7.622792 12.705861
 8336 7.619169 12.705861
 8337 7.615546 12.705861
 8338 7.611923 12.709484
 8339 7.608300 12.709484
 8340 7.604677 12.709484
 8341 7.601054 12.713107
 8342 7.597431 12.713107
 8343 7.593808 12.713107
 8344 7.590185 12.713107
 8345 7.586562 12.713107
 8346 7.582939 12.716730
 8347 7.579316 12.716730
 8348 7.575693 12.720353
 8349 7.572070 12.720353
 8350 7.568447 12.723976
 8351 7.564824 12.723976
 8352 7.561201 12.727599
 8353 7.557578 12.727599
 8354 7.553955 12.731222
 8355 7.550332 12.731222
 8356 7.546709 12.734845
 8357 7.543086 12.734845
 8358 7.539463 12.738468
 8359 7.535840 12.742091
 8360 7.535840 12.745714
 8361 7.532217 12.749337
 8362 7.532217 12.752960
 8363 7.528594 12.756583
 8364 7.528594 12.760206
 8365 7.524971 12.763829
 8366 7.524971 12.767452
 8367 7.521348 12.771075
 8368 7.521348 12.774698
 8369 7.517725 12.778321
 8370 7.517725 12.781944
 8371 7.514102 12.785567
 8372 7.510479 12.789190
 8373 7.506856 12.792813
 8374 7.503233 12.796436
 8375 7.499610 12.800059
 8376 7.495987 12.803682
 8377 7.492364 12.807305
 8378 7.488741 12.810928
 8379 7.485118 12.814551
 8380 7.481495 12.818174
 8381 7.477872 12.821797
 8382 7.474249 12.821797
 8383 7.470626 12.821797
 8384 7.467003 12.821797
 8385 7.463380 12.821797
 8386 7.459757 12.821797
 8387 7.456134 12.821797
 8388 7.452511 12.825420
 8389 7.448888 12.825420
 8390 7.445265 12.829043
 8391 7.441642 12.829043
 8392 7.438019 12.832666
 8393 7.434396 12.832666
 8394 7.430773 12.836289
 8395 7.427150 12.836289
 8396 7.423527 12.839912
 8397 7.419904 12.839912
 8398 7.416281 12.843535
 8399 7.412658 12.843535
 8400 7.409035 12.847158
 8401 7.405412 12.850781
 8402 7.401789 12.854404
 8403 7.398166 12.854404
 8404 7.394543 12.854404
 8405 7.390920 12.854404
 8406 7.387297 12.854404
 8407 7.383674 12.854404
 8408 7.380051 12.854404
 8409 7.376428 12.854404
 8410 7.372805 12.854404
 8411 7.369182 12.854404
 8412 7.365559 12.854404
 8413 7.361936 12.854404
 8414 7.358313 12.854404
 8415 7.354690 12.854404
 8416 7.351067 12.854404
 8417 7.347444 12.854404
 8418 7.343821 12.854404
 8419 7.340198 12.854404
 8420 7.336575 12.854404
 8421 7.332952 12.854404
 8422 7.329329 12.854404
 8423 7.325706 12.854404
 8424 7.322083 12.854404
 8425 7.318460 12.854404
 8426 7.314837 12.854404
 8427 7.311214 12.854404
 8428 7.307591 12.854404
 8429 7.303968 12.854404
 8430 7.300345 12.854404
 8431 7.296722 12.854404
 8432 7.293099 12.854404
 8433 7.289476 12.854404
 8434 7.285853 12.854404
 8435 7.282230 12.854404
 8436 7.278607 12.854404
 8437 7.274984 12.854404
 8438 7.271361 12.854404
 8439 7.267738 12.854404
 8440 7.264115 12.854404
 8441 7.260492 12.858027
 8442 7.256869 12.858027
 8443 7.253246 12.861650
 8444 7.249623 12.861650
 8445 7.246000 12.865273
 8446 7.242377 12.865273
 8447 7.238754 12.868896
 8448 7.235131 12.868896
 8449 7.231508 12.872519
 8450 7.227885 12.872519
 8451 7.224262 12.876142
 8452 7.220639 12.876142
 8453 7.217016 12.879765
 8454 7.217016 12.883388
 8455 7.213393 12.887011
 8456 7.213393 12.890634
 8457 7.209770 12.894257
 8458 7.209770 12.897880
 8459 7.206147 12.901503
 8460 7.206147 12.905126
 8461 7.202524 12.908749
 8462 7.202524 12.912372
 8463 7.198901 12.915995
 8464 7.198901 12.919618
 8465 7.195278 12.923241
 8466 7.195278 12.926864
 8467 7.195278 12.930487
 8468 7.195278 12.934110
 8469 7.195278 12.937733
 8470 7.195278 12.941356
 8471 7.195278 12.944979
 8472 7.195278 12.948602
 8473 7.191655 12.952225
 8474 7.188032 12.955848
 8475 7.184409 12.959471
 8476 7.180786 12.963094
 8477 7.180786 12.966717
 8478 7.177163 12.970340
 8479 7.177163 12.973963
 8480 7.173540 12.977586
 8481 7.173540 12.981209
 8482 7.169917 12.984832
 8483 7.166294 12.988455
 8484 7.162671 12.992078
 8485 7.159048 12.995701
 8486 7.155425 12.999324
 8487 7.151802 13.002947
 8488 7.148179 13.006570
 8489 7.144556 13.010193
 8490 7.140933 13.013816
 8491 7.137310 13.017439
 8492 7.133687 13.017439
 8493 7.130064 13.021062
 8494 7.126441 13.021062
 8495 7.122818 13.024685
 8496 7.119195 13.028308
 8497 7.115572 13.028308
 8498 7.111949 13.031931
 8499 7.108326 13.031931
 8500 7.104703 13.035554
 8501 7.101080 13.035554
 8502 7.097457 13.039177
 8503 7.093834 13.042800
 8504 7.090211 13.046423
 8505 7.086588 13.050046
 8506 7.082965 13.053669
 8507 7.079342 13.057292
 8508 7.075719 13.060915
 8509 7.072096 13.064538
 8510 7.068473 13.068161
 8511 7.064850 13.071784
 8512 7.061227 13.075407
 8513 7.057604 13.079030
 8514 7.053981 13.082653
 8515 7.050358 13.086276
 8516 7.046735 13.089899
 8517 7.043112 13.093522
 8518 7.039489 13.097145
 8519 7.035866 13.100768
 8520 7.032243 13.104391
 8521 7.028620 13.108014
 8522 7.024997 13.111637
 8523 7.021374 13.111637
 8524 7.017751 13.115260
 8525 7.014128 13.118883
 8526 7.010505 13.118883
 8527 7.006882 13.122506
 8528 7.003259 13.122506
 8529 6.999636 13.126129
 8530 6.996013 13.129752
 8531 6.992390 13.133375
 8532 6.988767 13.136998
 8533 6.985144 13.140621
 8534 6.981521 13.140621
 8535 6.977898 13.144244
 8536 6.974275 13.144244
 8537 6.970652 13.147867
 8538 6.967029 13.151490
 8539 6.963406 13.151490
 8540 6.959783 13.151490
 8541 6.956160 13.151490
 8542 6.952537 13.151490
 8543 6.948914 13.151490
 8544 6.945291 13.151490
 8545 6.941668 13.151490
 8546 6.938045 13.151490
 8547 6.934422 13.151490
 8548 6.930799 13.151490
 8549 6.927176 13.151490
 8550 6.923553 13.151490
 8551 6.919930 13.151490
 8552 6.916307 13.151490
 8553 6.912684 13.151490
 8554 6.909061 13.151490
 8555 6.905438 13.151490
 8556 6.901815 13.155113
 8557 6.898192 13.155113
 8558 6.894569 13.155113
 8559 6.890946 13.158736
 8560 6.887323 13.158736
 8561 6.883700 13.162359
 8562 6.880077 13.162359
 8563 6.876454 13.165982
 8564 6.872831 13.165982
 8565 6.869208 13.169605
 8566 6.865585 13.169605
 8567 6.861962 13.173228
 8568 6.858339 13.173228
 8569 6.854716 13.176851
 8570 6.851093 13.176851
 8571 6.847470 13.180474
 8572 6.843847 13.184097
 8573 6.840224 13.187720
 8574 6.836601 13.191343
 8575 6.836601 13.194966
 8576 6.832978 13.198589
 8577 6.832978 13.202212
 8578 6.829355 13.205835
 8579 6.829355 13.209458
 8580 6.825732 13.213081
 8581 6.822109 13.216704
 8582 6.818486 13.220327
 8583 6.814863 13.223950
 8584 6.811240 13.223950
 8585 6.807617 13.227573
 8586 6.803994 13.227573
 8587 6.800371 13.231196
 8588 6.796748 13.231196
 8589 6.793125 13.231196
 8590 6.789502 13.231196
 8591 6.785879 13.231196
 8592 6.782256 13.231196
 8593 6.778633 13.231196
 8594 6.775010 13.231196
 8595 6.771387 13.234819
 8596 6.767764 13.234819
 8597 6.764141 13.238442
 8598 6.760518 13.238442
 8599 6.756895 13.242065
 8600 6.753272 13.242065
 8601 6.749649 13.245688
 8602 6.746026 13.245688
 8603 6.742403 13.249311
 8604 6.738780 13.249311
 8605 6.735157 13.252934
 8606 6.731534 13.252934
 8607 6.727911 13.256557
 8608 6.724288 13.260180
 8609 6.720665 13.263803
 8610 6.717042 13.267426
 8611 6.713419 13.271049
 8612 6.709796 13.274672
 8613 6.706173 13.278295
 8614 6.702550 13.281918
 8615 6.702550 13.285541
 8616 6.698927 13.289164
 8617 6.698927 13.292787
 8618 6.695304 13.296410
 8619 6.691681 13.300033
 8620 6.688058 13.303656
 8621 6.684435 13.307279
 8622 6.680812 13.310902
 8623 6.677189 13.314525
 8624 6.673566 13.318148
 8625 6.669943 13.321771
 8626 6.666320 13.325394
 8627 6.662697 13.329017
 8628 6.659074 13.332640
 8629 6.659074 13.336263
 8630 6.655451 13.339886
 8631 6.655451 13.343509
 8632 6.651828 13.347132
 8633 6.648205 13.350755
 8634 6.644582 13.354378
 8635 6.640959 13.358001
 8636 6.637336 13.361624
 8637 6.633713 13.361624
 8638 6.630090 13.361624
 8639 6.626467 13.361624
 8640 6.622844 13.361624
 8641 6.619221 13.361624
 8642 6.615598 13.361624
 8643 6.611975 13.361624
 8644 6.608352 13.365247
 8645 6.604729 13.365247
 8646 6.601106 13.368870
 8647 6.597483 13.368870
 8648 6.593860 13.372493
 8649 6.590237 13.372493
 8650 6.586614 13.376116
 8651 6.582991 13.376116
 8652 6.579368 13.379739
 8653 6.575745 13.379739
 8654 6.572122 13.383362
 8655 6.568499 13.383362
 8656 6.564876 13.386985
 8657 6.561253 13.390608
 8658 6.557630 13.394231
 8659 6.554007 13.397854
 8660 6.550384 13.401477
 8661 6.546761 13.405100
 8662 6.543138 13.408723
 8663 6.539515 13.412346
 8664 6.535892 13.415969
 8665 6.532269 13.419592
 8666 6.528646 13.423215
 8667 6.525023 13.426838
 8668 6.521400 13.430461
 8669 6.517777 13.434084
 8670 6.514154 13.437707
 8671 6.514154 13.441330
 8672 6.510531 13.444953
 8673 6.510531 13.448576
 8674 6.506908 13.452199
 8675 6.506908 13.455822
 8676 6.503285 13.459445
 8677 6.503285 13.463068
 8678 6.499662 13.466691
 8679 6.499662 13.470314
 8680 6.496039 13.473937
 8681 6.492416 13.477560
 8682 6.488793 13.481183
 8683 6.485170 13.484806
 8684 6.481547 13.488429
 8685 6.477924 13.488429
 8686 6.474301 13.492052
 8687 6.470678 13.492052
 8688 6.467055 13.495675
 8689 6.463432 13.495675
 8690 6.459809 13.499298
 8691 6.456186 13.499298
 8692 6.452563 13.502921
 8693 6.448940 13.502921
 8694 6.445317 13.506544
 8695 6.441694 13.506544
 8696 6.438071 13.510167
 8697 6.434448 13.513790
 8698 6.430825 13.517413
 8699 6.427202 13.521036
 8700 6.427202 13.524659
 8701 6.423579 13.528282
 8702 6.423579 13.531905
 8703 6.419956 13.535528
 8704 6.419956 13.539151
 8705 6.416333 13.542774
 8706 6.416333 13.546397
 8707 6.412710 13.550020
 8708 6.409087 13.553643
 8709 6.405464 13.557266
 8710 6.401841 13.560889
 8711 6.398218 13.564512
 8712 6.394595 13.568135
 8713 6.390972 13.571758
 8714 6.387349 13.575381
 8715 6.383726 13.579004
 8716 6.380103 13.582627
 8717 6.376480 13.586250
 8718 6.372857 13.589873
 8719 6.369234 13.589873
 8720 6.365611 13.593496
 8721 6.361988 13.597119
 8722 6.358365 13.597119
 8723 6.354742 13.600742
 8724 6.351119 13.600742
 8725 6.347496 13.604365
 8726 6.343873 13.604365
 8727 6.340250 13.607988
 8728 6.336627 13.611611
 8729 6.333004 13.611611
 8730 6.329381 13.615234
 8731 6.325758 13.615234
 8732 6.322135 13.618857
 8733 6.318512 13.618857
 8734 6.314889 13.622480
 8735 6.311266 13.622480
 8736 6.307643 13.626103
 8737 6.304020 13.626103
 8738 6.300397 13.626103
 8739 6.296774 13.629726
 8740 6.293151 13.629726
 8741 6.289528 13.633349
 8742 6.285905 13.633349
 8743 6.282282 13.636972
 8744 6.278659 13.636972
 8745 6.275036 13.640595
 8746 6.271413 13.640595
 8747 6.267790 13.644218
 8748 6.264167 13.644218
 8749 6.260544 13.647841
 8750 6.256921 13.647841
 8751 6.253298 13.651464
 8752 6.249675 13.655087
 8753 6.246052 13.658710
 8754 6.242429 13.662333
 8755 6.238806 13.665956
 8756 6.235183 13.669579
 8757 6.231560 13.673202
 8758 6.227937 13.676825
 8759 6.224314 13.680448
 8760 6.220691 13.684071
 8761 6.217068 13.687694
 8762 6.213445 13.691317
 8763 6.209822 13.694940
 8764 6.206199 13.698563
 8765 6.202576 13.702186
 8766 6.198953 13.705809
 8767 6.195330 13.705809
 8768 6.191707 13.709432
 8769 6.188084 13.709432
 8770 6.184461 13.713055
 8771 6.180838 13.716678
 8772 6.177215 13.720301
 8773 6.173592 13.723924
 8774 6.169969 13.727547
 8775 6.166346 13.727547
 8776 6.162723 13.731170
 8777 6.159100 13.731170
 8778 6.155477 13.734793
 8779 6.151854 13.734793
 8780 6.148231 13.734793
 8781 6.144608 13.734793
 8782 6.140985 13.738416
 8783 6.137362 13.738416
 8784 6.133739 13.738416
 8785 6.130116 13.738416
 8786 6.126493 13.742039
 8787 6.122870 13.742039
 8788 6.119247 13.745662
 8789 6.115624 13.745662
 8790 6.112001 13.749285
 8791 6.108378 13.749285
 8792 6.104755 13.752908
 8793 6.101132 13.752908
 8794 6.097509 13.756531
 8795 6.093886 13.756531
 8796 6.090263 13.760154
 8797 6.086640 13.760154
 8798 6.083017 13.763777
 8799 6.079394 13.763777
 8800 6.075771 13.767400
 8801 6.072148 13.771023
 8802 6.068525 13.774646
 8803 6.064902 13.778269
 8804 6.064902 13.781892
 8805 6.061279 13.785515
 8806 6.061279 13.789138
 8807 6.057656 13.792761
 8808 6.057656 13.796384
 8809 6.054033 13.800007
 8810 6.050410 13.803630
 8811 6.046787 13.807253
 8812 6.043164 13.810876
 8813 6.039541 13.814499
 8814 6.035918 13.818122
 8815 6.032295 13.821745
 8816 6.028672 13.825368
 8817 6.025049 13.828991
 8818 6.021426 13.832614
 8819 6.017803 13.836237
 8820 6.014180 13.839860
 8821 6.010557 13.843483
 8822 6.006934 13.847106
 8823 6.003311 13.850729
 8824 5.999688 13.854352
 8825 5.996065 13.857975
 8826 5.992442 13.857975
 8827 5.988819 13.857975
 8828 5.985196 13.857975
 8829 5.981573 13.857975
 8830 5.977950 13.857975
 8831 5.974327 13.857975
 8832 5.970704 13.857975
 8833 5.967081 13.857975
 8834 5.963458 13.857975
 8835 5.959835 13.857975
 8836 5.956212 13.861598
 8837 5.952589 13.861598
 8838 5.948966 13.865221
 8839 5.945343 13.865221
 8840 5.941720 13.868844
 8841 5.938097 13.868844
 8842 5.934474 13.872467
 8843 5.930851 13.872467
 8844 5.927228 13.876090
 8845 5.923605 13.876090
 8846 5.919982 13.879713
 8847 5.916359 13.879713
 8848 5.912736 13.883336
 8849 5.909113 13.886959
 8850 5.905490 13.890582
 8851 5.901867 13.894205
 8852 5.901867 13.897828
 8853 5.898244 13.901451
 8854 5.898244 13.905074
 8855 5.894621 13.905074
 8856 5.890998 13.908697
 8857 5.887375 13.912320
 8858 5.883752 13.912320
 8859 5.880129 13.915943
 8860 5.876506 13.915943
 8861 5.872883 13.915943
 8862 5.869260 13.915943
 8863 5.865637 13.915943
 8864 5.862014 13.915943
 8865 5.858391 13.915943
 8866 5.854768 13.915943
 8867 5.851145 13.915943
 8868 5.847522 13.915943
 8869 5.843899 13.919566
 8870 5.840276 13.919566
 8871 5.836653 13.919566
 8872 5.833030 13.919566
 8873 5.829407 13.923189
 8874 5.825784 13.923189
 8875 5.822161 13.926812
 8876 5.818538 13.926812
 8877 5.814915 13.926812
 8878 5.811292 13.926812
 8879 5.807669 13.926812
 8880 5.804046 13.926812
 8881 5.800423 13.926812
 8882 5.796800 13.930435
 8883 5.793177 13.930435
 8884 5.789554 13.934058
 8885 5.785931 13.934058
 8886 5.782308 13.937681
 8887 5.778685 13.937681
 8888 5.775062 13.941304
 8889 5.771439 13.941304
 8890 5.767816 13.944927
 8891 5.764193 13.944927
 8892 5.760570 13.948550
 8893 5.756947 13.948550
 8894 5.753324 13.952173
 8895 5.749701 13.955796
 8896 5.746078 13.959419
 8897 5.742455 13.963042
 8898 5.738832 13.963042
 8899 5.735209 13.966665
 8900 5.731586 13.970288
 8901 5.727963 13.973911
 8902 5.724340 13.977534
 8903 5.720717 13.981157
 8904 5.717094 13.984780
 8905 5.713471 13.988403
 8906 5.713471 13.992026
 8907 5.709848 13.995649
 8908 5.709848 13.999272
 8909 5.706225 14.002895
 8910 5.706225 14.006518
 8911 5.702602 14.010141
 8912 5.698979 14.013764
 8913 5.695356 14.017387
 8914 5.691733 14.021010
 8915 5.688110 14.024633
 8916 5.684487 14.028256
 8917 5.680864 14.031879
 8918 5.677241 14.035502
 8919 5.673618 14.039125
 8920 5.669995 14.042748
 8921 5.669995 14.046371
 8922 5.666372 14.049994
 8923 5.666372 14.053617
 8924 5.662749 14.057240
 8925 5.659126 14.060863
 8926 5.655503 14.064486
 8927 5.651880 14.068109
 8928 5.648257 14.071732
 8929 5.644634 14.071732
 8930 5.641011 14.075355
 8931 5.637388 14.075355
 8932 5.633765 14.078978
 8933 5.630142 14.078978
 8934 5.626519 14.082601
 8935 5.622896 14.082601
 8936 5.619273 14.086224
 8937 5.615650 14.086224
 8938 5.612027 14.089847
 8939 5.608404 14.093470
 8940 5.608404 14.097093
 8941 5.604781 14.100716
 8942 5.604781 14.104339
 8943 5.601158 14.107962
 8944 5.601158 14.111585
 8945 5.597535 14.115208
 8946 5.597535 14.118831
 8947 5.593912 14.122454
 8948 5.593912 14.126077
 8949 5.590289 14.129700
 8950 5.590289 14.133323
 8951 5.586666 14.136946
 8952 5.586666 14.140569
 8953 5.586666 14.144192
 8954 5.583043 14.147815
 8955 5.583043 14.151438
 8956 5.579420 14.151438
 8957 5.575797 14.155061
 8958 5.572174 14.158684
 8959 5.568551 14.158684
 8960 5.564928 14.162307
 8961 5.561305 14.162307
 8962 5.557682 14.165930
 8963 5.554059 14.165930
 8964 5.550436 14.169553
 8965 5.546813 14.169553
 8966 5.543190 14.173176
 8967 5.539567 14.176799
 8968 5.535944 14.180422
 8969 5.532321 14.184045
 8970 5.528698 14.187668
 8971 5.525075 14.191291
 8972 5.521452 14.194914
 8973 5.517829 14.198537
 8974 5.514206 14.202160
 8975 5.510583 14.205783
 8976 5.506960 14.209406
 8977 5.503337 14.213029
 8978 5.499714 14.216652
 8979 5.496091 14.220275
 8980 5.492468 14.223898
 8981 5.492468 14.227521
 8982 5.488845 14.231144
 8983 5.488845 14.234767
 8984 5.485222 14.238390
 8985 5.485222 14.242013
 8986 5.481599 14.245636
 8987 5.481599 14.249259
 8988 5.477976 14.252882
 8989 5.477976 14.256505
 8990 5.474353 14.260128
 8991 5.474353 14.263751
 8992 5.470730 14.267374
 8993 5.470730 14.270997
 8994 5.470730 14.274620
 8995 5.470730 14.278243
 8996 5.467107 14.281866
 8997 5.463484 14.285489
 8998 5.459861 14.289112
 8999 5.456238 14.292735
 9000 5.452615 14.296358
 9001 5.448992 14.299981
 9002 5.448992 14.303604
 9003 5.445369 14.307227
 9004 5.445369 14.310850
 9005 5.441746 14.314473
 9006 5.441746 14.318096
 9007 5.438123 14.321719
 9008 5.438123 14.325342
 9009 5.434500 14.328965
 9010 5.430877 14.332588
 9011 5.427254 14.336211
 9012 5.423631 14.339834
 9013 5.420008 14.343457
 9014 5.416385 14.347080
 9015 5.412762 14.350703
 9016 5.409139 14.354326
 9017 5.405516 14.357949
 9018 5.401893 14.361572
 9019 5.398270 14.365195
 9020 5.394647 14.368818
 9021 5.391024 14.372441
 9022 5.387401 14.376064
 9023 5.383778 14.379687
 9024 5.380155 14.383310
 9025 5.376532 14.386933
 9026 5.372909 14.390556
 9027 5.369286 14.390556
 9028 5.365663 14.390556
 9029 5.362040 14.394179
 9030 5.358417 14.394179
 9031 5.354794 14.397802
 9032 5.351171 14.397802
 9033 5.347548 14.401425
 9034 5.343925 14.401425
 9035 5.340302 14.405048
 9036 5.336679 14.405048
 9037 5.333056 14.408671
 9038 5.329433 14.408671
 9039 5.325810 14.412294
 9040 5.322187 14.412294
 9041 5.318564 14.415917
 9042 5.314941 14.419540
 9043 5.311318 14.423163
 9044 5.307695 14.426786
 9045 5.304072 14.430409
 9046 5.300449 14.434032
 9047 5.296826 14.437655
 9048 5.293203 14.441278
 9049 5.289580 14.444901
 9050 5.285957 14.448524
 9051 5.282334 14.452147
 9052 5.278711 14.455770
 9053 5.275088 14.459393
 9054 5.271465 14.463016
 9055 5.267842 14.466639
 9056 5.264219 14.470262
 9057 5.260596 14.473885
 9058 5.256973 14.477508
 9059 5.253350 14.481131
 9060 5.249727 14.484754
 9061 5.246104 14.488377
 9062 5.242481 14.492000
 9063 5.238858 14.495623
 9064 5.235235 14.499246
 9065 5.231612 14.502869
 9066 5.227989 14.502869
 9067 5.224366 14.502869
 9068 5.220743 14.502869
 9069 5.217120 14.502869
 9070 5.213497 14.502869
 9071 5.209874 14.502869
 9072 5.206251 14.502869
 9073 5.202628 14.502869
 9074 5.199005 14.502869
 9075 5.195382 14.502869
 9076 5.191759 14.502869
 9077 5.188136 14.502869
 9078 5.184513 14.502869
 9079 5.180890 14.502869
 9080 5.177267 14.502869
 9081 5.173644 14.502869
 9082 5.170021 14.502869
 9083 5.166398 14.502869
 9084 5.162775 14.502869
 9085 5.159152 14.502869
 9086 5.155529 14.502869
 9087 5.151906 14.502869
 9088 5.148283 14.502869
 9089 5.144660 14.502869
 9090 5.141037 14.502869
 9091 5.137414 14.502869
 9092 5.133791 14.502869
 9093 5.130168 14.502869
 9094 5.126545 14.502869
 9095 5.122922 14.502869
 9096 5.119299 14.502869
 9097 5.115676 14.502869
 9098 5.112053 14.502869
 9099 5.108430 14.502869
 9100 5.104807 14.499246
 9101 5.101184 14.495623
 9102 5.097561 14.495623
 9103 5.093938 14.492000
 9104 5.090315 14.492000
 9105 5.086692 14.488377
 9106 5.083069 14.488377
 9107 5.079446 14.484754
 9108 5.075823 14.484754
 9109 5.072200 14.481131
 9110 5.068577 14.481131
 9111 5.064954 14.477508
 9112 5.061331 14.477508
 9113 5.057708 14.473885
 9114 5.054085 14.473885
 9115 5.050462 14.473885
 9116 5.046839 14.473885
 9117 5.043216 14.470262
 9118 5.039593 14.466639
 9119 5.035970 14.463016
 9120 5.032347 14.459393
 9121 5.028724 14.455770
 9122 5.025101 14.452147
 9123 5.021478 14.448524
 9124 5.017855 14.444901
 9125 5.014232 14.441278
 9126 5.014232 14.437655
 9127 5.010609 14.434032
 9128 5.006986 14.430409
 9129 5.003363 14.426786
 9130 4.999740 14.423163
 9131 4.996117 14.419540
 9132 4.992494 14.415917
 9133 4.988871 14.412294
 9134 4.988871 14.408671
 9135 4.988871 14.405048
 9136 4.988871 14.401425
 9137 4.988871 14.397802
 9138 4.988871 14.394179
 9139 4.988871 14.390556
 9140 4.985248 14.386933
 9141 4.985248 14.383310
 9142 4.981625 14.379687
 9143 4.981625 14.376064
 9144 4.978002 14.372441
 9145 4.978002 14.368818
 9146 4.974379 14.365195
 9147 4.974379 14.361572
 9148 4.970756 14.357949
 9149 4.970756 14.354326
 9150 4.967133 14.350703
 9151 4.967133 14.347080
 9152 4.963510 14.343457
 9153 4.959887 14.343457
 9154 4.956264 14.339834
 9155 4.952641 14.339834
 9156 4.949018 14.336211
 9157 4.945395 14.336211
 9158 4.941772 14.332588
 9159 4.938149 14.332588
 9160 4.934526 14.328965
 9161 4.930903 14.328965
 9162 4.927280 14.325342
 9163 4.923657 14.325342
 9164 4.920034 14.321719
 9165 4.916411 14.321719
 9166 4.912788 14.321719
 9167 4.909165 14.321719
 9168 4.905542 14.321719
 9169 4.901919 14.321719
 9170 4.898296 14.321719
 9171 4.894673 14.321719
 9172 4.891050 14.321719
 9173 4.887427 14.321719
 9174 4.883804 14.321719
 9175 4.880181 14.321719
 9176 4.876558 14.321719
 9177 4.872935 14.321719
 9178 4.869312 14.321719
 9179 4.865689 14.321719
 9180 4.862066 14.321719
 9181 4.858443 14.321719
 9182 4.854820 14.321719
 9183 4.851197 14.321719
 9184 4.847574 14.321719
 9185 4.843951 14.321719
 9186 4.840328 14.321719
 9187 4.836705 14.321719
 9188 4.833082 14.318096
 9189 4.829459 14.318096
 9190 4.825836 14.314473
 9191 4.822213 14.310850
 9192 4.818590 14.307227
 9193 4.814967 14.303604
 9194 4.811344 14.303604
 9195 4.807721 14.299981
 9196 4.804098 14.299981
 9197 4.800475 14.296358
 9198 4.796852 14.296358
 9199 4.793229 14.292735
 9200 4.789606 14.292735
 9201 4.785983 14.289112
 9202 4.782360 14.289112
 9203 4.778737 14.285489
 9204 4.775114 14.285489
 9205 4.771491 14.281866
 9206 4.767868 14.281866
 9207 4.764245 14.278243
 9208 4.760622 14.274620
 9209 4.756999 14.270997
 9210 4.753376 14.267374
 9211 4.749753 14.263751
 9212 4.746130 14.260128
 9213 4.742507 14.256505
 9214 4.738884 14.252882
 9215 4.735261 14.249259
 9216 4.731638 14.245636
 9217 4.728015 14.242013
 9218 4.724392 14.242013
 9219 4.720769 14.238390
 9220 4.717146 14.238390
 9221 4.713523 14.234767
 9222 4.709900 14.234767
 9223 4.706277 14.231144
 9224 4.702654 14.231144
 9225 4.699031 14.227521
 9226 4.695408 14.227521
 9227 4.691785 14.223898
 9228 4.688162 14.223898
 9229 4.684539 14.220275
 9230 4.680916 14.216652
 9231 4.677293 14.213029
 9232 4.673670 14.209406
 9233 4.670047 14.205783
 9234 4.666424 14.202160
 9235 4.662801 14.198537
 9236 4.659178 14.194914
 9237 4.655555 14.191291
 9238 4.651932 14.191291
 9239 4.648309 14.187668
 9240 4.644686 14.187668
 9241 4.641063 14.184045
 9242 4.637440 14.184045
 9243 4.633817 14.180422
 9244 4.630194 14.180422
 9245 4.626571 14.176799
 9246 4.622948 14.176799
 9247 4.619325 14.173176
 9248 4.615702 14.173176
 9249 4.612079 14.169553
 9250 4.608456 14.169553
 9251 4.604833 14.169553
 9252 4.601210 14.169553
 9253 4.597587 14.169553
 9254 4.593964 14.165930
 9255 4.590341 14.162307
 9256 4.586718 14.158684
 9257 4.586718 14.155061
 9258 4.583095 14.151438
 9259 4.579472 14.147815
 9260 4.575849 14.144192
 9261 4.572226 14.140569
 9262 4.568603 14.136946
 9263 4.564980 14.136946
 9264 4.561357 14.133323
 9265 4.557734 14.133323
 9266 4.554111 14.129700
 9267 4.550488 14.129700
 9268 4.546865 14.126077
 9269 4.543242 14.126077
 9270 4.539619 14.122454
 9271 4.535996 14.122454
 9272 4.532373 14.118831
 9273 4.528750 14.118831
 9274 4.525127 14.115208
 9275 4.521504 14.111585
 9276 4.517881 14.107962
 9277 4.514258 14.104339
 9278 4.510635 14.100716
 9279 4.507012 14.097093
 9280 4.503389 14.093470
 9281 4.499766 14.089847
 9282 4.496143 14.086224
 9283 4.492520 14.082601
 9284 4.488897 14.078978
 9285 4.485274 14.078978
 9286 4.481651 14.075355
 9287 4.478028 14.075355
 9288 4.474405 14.071732
 9289 4.470782 14.071732
 9290 4.467159 14.068109
 9291 4.463536 14.068109
 9292 4.459913 14.064486
 9293 4.456290 14.064486
 9294 4.452667 14.060863
 9295 4.449044 14.060863
 9296 4.445421 14.057240
 9297 4.441798 14.057240
 9298 4.438175 14.057240
 9299 4.434552 14.057240
 9300 4.430929 14.057240
 9301 4.427306 14.057240
 9302 4.423683 14.057240
 9303 4.420060 14.053617
 9304 4.416437 14.049994
 9305 4.412814 14.046371
 9306 4.409191 14.042748
 9307 4.405568 14.039125
 9308 4.401945 14.039125
 9309 4.398322 14.035502
 9310 4.394699 14.035502
 9311 4.391076 14.031879
 9312 4.387453 14.031879
 9313 4.383830 14.028256
 9314 4.380207 14.028256
 9315 4.376584 14.024633
 9316 4.372961 14.024633
 9317 4.369338 14.021010
 9318 4.365715 14.021010
 9319 4.362092 14.017387
 9320 4.358469 14.017387
 9321 4.354846 14.013764
 9322 4.351223 14.013764
 9323 4.347600 14.010141
 9324 4.343977 14.010141
 9325 4.340354 14.006518
 9326 4.336731 14.006518
 9327 4.333108 14.002895
 9328 4.329485 14.002895
 9329 4.325862 13.999272
 9330 4.322239 13.999272
 9331 4.318616 13.995649
 9332 4.314993 13.992026
 9333 4.311370 13.988403
 9334 4.307747 13.984780
 9335 4.304124 13.981157
 9336 4.300501 13.977534
 9337 4.296878 13.973911
 9338 4.293255 13.970288
 9339 4.289632 13.970288
 9340 4.286009 13.966665
 9341 4.282386 13.963042
 9342 4.278763 13.963042
 9343 4.275140 13.959419
 9344 4.271517 13.959419
 9345 4.267894 13.955796
 9346 4.264271 13.952173
 9347 4.260648 13.952173
 9348 4.257025 13.948550
 9349 4.253402 13.948550
 9350 4.249779 13.944927
 9351 4.246156 13.944927
 9352 4.242533 13.941304
 9353 4.238910 13.941304
 9354 4.235287 13.937681
 9355 4.231664 13.937681
 9356 4.228041 13.934058
 9357 4.224418 13.934058
 9358 4.220795 13.930435
 9359 4.217172 13.930435
 9360 4.213549 13.930435
 9361 4.209926 13.926812
 9362 4.206303 13.926812
 9363 4.202680 13.923189
 9364 4.199057 13.923189
 9365 4.195434 13.919566
 9366 4.191811 13.919566
 9367 4.188188 13.915943
 9368 4.184565 13.915943
 9369 4.180942 13.915943
 9370 4.177319 13.912320
 9371 4.173696 13.912320
 9372 4.170073 13.912320
 9373 4.166450 13.912320
 9374 4.162827 13.912320
 9375 4.159204 13.912320
 9376 4.155581 13.912320
 9377 4.151958 13.912320
 9378 4.148335 13.912320
 9379 4.144712 13.908697
 9380 4.141089 13.908697
 9381 4.137466 13.905074
 9382 4.133843 13.905074
 9383 4.130220 13.901451
 9384 4.126597 13.901451
 9385 4.122974 13.897828
 9386 4.119351 13.897828
 9387 4.115728 13.897828
 9388 4.112105 13.897828
 9389 4.108482 13.897828
 9390 4.104859 13.897828
 9391 4.101236 13.897828
 9392 4.097613 13.897828
 9393 4.093990 13.897828
 9394 4.090367 13.897828
 9395 4.086744 13.897828
 9396 4.083121 13.897828
 9397 4.079498 13.897828
 9398 4.075875 13.897828
 9399 4.072252 13.897828
 9400 4.068629 13.897828
 9401 4.065006 13.897828
 9402 4.061383 13.897828
 9403 4.057760 13.897828
 9404 4.054137 13.897828
 9405 4.050514 13.897828
 9406 4.046891 13.897828
 9407 4.043268 13.897828
 9408 4.039645 13.897828
 9409 4.036022 13.901451
 9410 4.032399 13.901451
 9411 4.028776 13.901451
 9412 4.025153 13.901451
 9413 4.021530 13.905074
 9414 4.017907 13.901451
 9415 4.014284 13.901451
 9416 4.010661 13.901451
 9417 4.007038 13.897828
 9418 4.003415 13.894205
 9419 3.999792 13.890582
 9420 3.999792 13.886959
 9421 3.996169 13.883336
 9422 3.996169 13.879713
 9423 3.992546 13.876090
 9424 3.992546 13.872467
 9425 3.988923 13.868844
 9426 3.988923 13.865221
 9427 3.985300 13.861598
 9428 3.981677 13.857975
 9429 3.978054 13.854352
 9430 3.974431 13.850729
 9431 3.970808 13.847106
 9432 3.967185 13.843483
 9433 3.963562 13.839860
 9434 3.959939 13.839860
 9435 3.956316 13.836237
 9436 3.952693 13.832614
 9437 3.949070 13.832614
 9438 3.949070 13.828991
 9439 3.945447 13.825368
 9440 3.941824 13.821745
 9441 3.938201 13.818122
 9442 3.938201 13.814499
 9443 3.934578 13.810876
 9444 3.930955 13.807253
 9445 3.927332 13.803630
 9446 3.927332 13.800007
 9447 3.923709 13.796384
 9448 3.920086 13.792761
 9449 3.916463 13.789138
 9450 3.912840 13.785515
 9451 3.909217 13.781892
 9452 3.905594 13.778269
 9453 3.901971 13.774646
 9454 3.898348 13.771023
 9455 3.894725 13.767400
 9456 3.894725 13.763777
 9457 3.891102 13.760154
 9458 3.887479 13.756531
 9459 3.883856 13.752908
 9460 3.880233 13.749285
 9461 3.876610 13.745662
 9462 3.872987 13.742039
 9463 3.869364 13.738416
 9464 3.865741 13.734793
 9465 3.862118 13.734793
 9466 3.858495 13.731170
 9467 3.854872 13.727547
 9468 3.851249 13.727547
 9469 3.847626 13.723924
 9470 3.844003 13.720301
 9471 3.840380 13.720301
 9472 3.836757 13.716678
 9473 3.833134 13.716678
 9474 3.829511 13.713055
 9475 3.825888 13.713055
 9476 3.822265 13.709432
 9477 3.818642 13.709432
 9478 3.815019 13.705809
 9479 3.811396 13.705809
 9480 3.807773 13.702186
 9481 3.804150 13.702186
 9482 3.800527 13.698563
 9483 3.796904 13.698563
 9484 3.793281 13.694940
 9485 3.789658 13.694940
 9486 3.786035 13.694940
 9487 3.782412 13.694940
 9488 3.778789 13.694940
 9489 3.775166 13.694940
 9490 3.771543 13.694940
 9491 3.767920 13.694940
 9492 3.764297 13.691317
 9493 3.760674 13.691317
 9494 3.757051 13.691317
 9495 3.753428 13.691317
 9496 3.749805 13.687694
 9497 3.746182 13.687694
 9498 3.742559 13.687694
 9499 3.738936 13.684071
 9500 3.735313 13.684071
 9501 3.731690 13.684071
 9502 3.728067 13.680448
 9503 3.724444 13.680448
 9504 3.720821 13.680448
 9505 3.717198 13.680448
 9506 3.713575 13.680448
 9507 3.709952 13.680448
 9508 3.706329 13.680448
 9509 3.702706 13.680448
 9510 3.699083 13.680448
 9511 3.695460 13.680448
 9512 3.691837 13.680448
 9513 3.688214 13.680448
 9514 3.684591 13.676825
 9515 3.680968 13.673202
 9516 3.677345 13.669579
 9517 3.673722 13.665956
 9518 3.670099 13.662333
 9519 3.666476 13.662333
 9520 3.662853 13.658710
 9521 3.659230 13.655087
 9522 3.655607 13.655087
 9523 3.651984 13.651464
 9524 3.648361 13.647841
 9525 3.644738 13.647841
 9526 3.641115 13.644218
 9527 3.641115 13.640595
 9528 3.637492 13.636972
 9529 3.637492 13.633349
 9530 3.633869 13.629726
 9531 3.633869 13.626103
 9532 3.630246 13.622480
 9533 3.630246 13.618857
 9534 3.626623 13.615234
 9535 3.626623 13.611611
 9536 3.623000 13.607988
 9537 3.619377 13.604365
 9538 3.615754 13.604365
 9539 3.612131 13.600742
 9540 3.608508 13.600742
 9541 3.604885 13.597119
 9542 3.601262 13.597119
 9543 3.597639 13.593496
 9544 3.594016 13.593496
 9545 3.590393 13.589873
 9546 3.586770 13.589873
 9547 3.583147 13.586250
 9548 3.579524 13.586250
 9549 3.575901 13.582627
 9550 3.572278 13.582627
 9551 3.568655 13.582627
 9552 3.565032 13.579004
 9553 3.561409 13.579004
 9554 3.557786 13.575381
 9555 3.554163 13.575381
 9556 3.550540 13.571758
 9557 3.546917 13.571758
 9558 3.543294 13.568135
 9559 3.539671 13.568135
 9560 3.536048 13.564512
 9561 3.532425 13.564512
 9562 3.528802 13.564512
 9563 3.525179 13.564512
 9564 3.521556 13.564512
 9565 3.517933 13.564512
 9566 3.514310 13.564512
 9567 3.510687 13.564512
 9568 3.507064 13.564512
 9569 3.503441 13.564512
 9570 3.499818 13.564512
 9571 3.496195 13.564512
 9572 3.492572 13.564512
 9573 3.488949 13.564512
 9574 3.485326 13.564512
 9575 3.481703 13.560889
 9576 3.478080 13.557266
 9577 3.474457 13.557266
 9578 3.470834 13.553643
 9579 3.467211 13.553643
 9580 3.463588 13.550020
 9581 3.459965 13.550020
 9582 3.456342 13.546397
 9583 3.456342 13.542774
 9584 3.452719 13.539151
 9585 3.452719 13.535528
 9586 3.449096 13.531905
 9587 3.449096 13.528282
 9588 3.445473 13.524659
 9589 3.445473 13.521036
 9590 3.441850 13.517413
 9591 3.441850 13.513790
 9592 3.438227 13.510167
 9593 3.434604 13.506544
 9594 3.434604 13.502921
 9595 3.434604 13.499298
 9596 3.434604 13.495675
 9597 3.430981 13.492052
 9598 3.430981 13.488429
 9599 3.427358 13.484806
 9600 3.427358 13.481183
 9601 3.423735 13.477560
 9602 3.423735 13.473937
 9603 3.420112 13.470314
 9604 3.420112 13.466691
 9605 3.416489 13.463068
 9606 3.416489 13.459445
 9607 3.412866 13.455822
 9608 3.412866 13.452199
 9609 3.409243 13.448576
 9610 3.409243 13.444953
 9611 3.405620 13.441330
 9612 3.401997 13.437707
 9613 3.398374 13.434084
 9614 3.394751 13.430461
 9615 3.391128 13.426838
 9616 3.387505 13.426838
 9617 3.383882 13.423215
 9618 3.380259 13.423215
 9619 3.376636 13.419592
 9620 3.373013 13.419592
 9621 3.369390 13.415969
 9622 3.365767 13.415969
 9623 3.362144 13.412346
 9624 3.358521 13.412346
 9625 3.354898 13.408723
 9626 3.351275 13.408723
 9627 3.347652 13.405100
 9628 3.344029 13.405100
 9629 3.340406 13.405100
 9630 3.336783 13.405100
 9631 3.333160 13.405100
 9632 3.329537 13.405100
 9633 3.325914 13.405100
 9634 3.322291 13.405100
 9635 3.318668 13.405100
 9636 3.315045 13.405100
 9637 3.311422 13.405100
 9638 3.307799 13.405100
 9639 3.304176 13.405100
 9640 3.300553 13.405100
 9641 3.296930 13.405100
 9642 3.293307 13.405100
 9643 3.289684 13.405100
 9644 3.286061 13.405100
 9645 3.282438 13.405100
 9646 3.278815 13.405100
 9647 3.275192 13.405100
 9648 3.271569 13.405100
 9649 3.267946 13.405100
 9650 3.264323 13.405100
 9651 3.260700 13.405100
 9652 3.257077 13.408723
 9653 3.253454 13.408723
 9654 3.249831 13.412346
 9655 3.246208 13.412346
 9656 3.242585 13.415969
 9657 3.238962 13.415969
 9658 3.235339 13.419592
 9659 3.231716 13.419592
 9660 3.228093 13.423215
 9661 3.224470 13.423215
 9662 3.220847 13.426838
 9663 3.217224 13.423215
 9664 3.217224 13.419592
 9665 3.213601 13.415969
 9666 3.209978 13.412346
 9667 3.206355 13.408723
 9668 3.202732 13.405100
 9669 3.199109 13.401477
 9670 3.195486 13.401477
 9671 3.191863 13.397854
 9672 3.188240 13.397854
 9673 3.184617 13.394231
 9674 3.180994 13.394231
 9675 3.177371 13.390608
 9676 3.173748 13.386985
 9677 3.170125 13.386985
 9678 3.166502 13.383362
 9679 3.162879 13.383362
 9680 3.159256 13.379739
 9681 3.155633 13.379739
 9682 3.152010 13.376116
 9683 3.148387 13.376116
 9684 3.144764 13.372493
 9685 3.141141 13.372493
 9686 3.137518 13.368870
 9687 3.133895 13.368870
 9688 3.130272 13.365247
 9689 3.126649 13.365247
 9690 3.123026 13.365247
 9691 3.119403 13.365247
 9692 3.115780 13.361624
 9693 3.112157 13.361624
 9694 3.108534 13.358001
 9695 3.104911 13.358001
 9696 3.101288 13.354378
 9697 3.097665 13.354378
 9698 3.094042 13.354378
 9699 3.090419 13.350755
 9700 3.086796 13.350755
 9701 3.083173 13.350755
 9702 3.079550 13.350755
 9703 3.075927 13.350755
 9704 3.072304 13.350755
 9705 3.068681 13.350755
 9706 3.065058 13.350755
 9707 3.061435 13.350755
 9708 3.057812 13.350755
 9709 3.054189 13.350755
 9710 3.050566 13.350755
 9711 3.046943 13.350755
 9712 3.043320 13.350755
 9713 3.039697 13.350755
 9714 3.036074 13.347132
 9715 3.032451 13.343509
 9716 3.028828 13.339886
 9717 3.025205 13.336263
 9718 3.021582 13.332640
 9719 3.017959 13.329017
 9720 3.014336 13.325394
 9721 3.010713 13.321771
 9722 3.007090 13.318148
 9723 3.003467 13.314525
 9724 2.999844 13.310902
 9725 2.996221 13.307279
 9726 2.992598 13.307279
 9727 2.988975 13.303656
 9728 2.985352 13.300033
 9729 2.981729 13.300033
 9730 2.978106 13.296410
 9731 2.974483 13.296410
 9732 2.970860 13.292787
 9733 2.967237 13.289164
 9734 2.963614 13.285541
 9735 2.963614 13.281918
 9736 2.959991 13.278295
 9737 2.959991 13.274672
 9738 2.959991 13.271049
 9739 2.959991 13.267426
 9740 2.959991 13.263803
 9741 2.959991 13.260180
 9742 2.959991 13.256557
 9743 2.959991 13.252934
 9744 2.959991 13.249311
 9745 2.959991 13.245688
 9746 2.959991 13.242065
 9747 2.959991 13.238442
 9748 2.956368 13.234819
 9749 2.956368 13.231196
 9750 2.956368 13.227573
 9751 2.952745 13.223950
 9752 2.952745 13.220327
 9753 2.949122 13.216704
 9754 2.949122 13.213081
 9755 2.949122 13.209458
 9756 2.949122 13.205835
 9757 2.949122 13.202212
 9758 2.949122 13.198589
 9759 2.949122 13.194966
 9760 2.949122 13.191343
 9761 2.949122 13.187720
 9762 2.949122 13.184097
 9763 2.945499 13.180474
 9764 2.945499 13.176851
 9765 2.941876 13.173228
 9766 2.941876 13.169605
 9767 2.938253 13.165982
 9768 2.938253 13.162359
 9769 2.934630 13.158736
 9770 2.934630 13.155113
 9771 2.931007 13.151490
 9772 2.931007 13.147867
 9773 2.927384 13.144244
 9774 2.927384 13.140621
 9775 2.923761 13.136998
 9776 2.920138 13.133375
 9777 2.916515 13.129752
 9778 2.912892 13.129752
 9779 2.909269 13.126129
 9780 2.905646 13.126129
 9781 2.902023 13.122506
 9782 2.898400 13.122506
 9783 2.894777 13.118883
 9784 2.891154 13.118883
 9785 2.887531 13.115260
 9786 2.887531 13.111637
 9787 2.883908 13.108014
 9788 2.883908 13.104391
 9789 2.880285 13.100768
 9790 2.880285 13.097145
 9791 2.876662 13.093522
 9792 2.876662 13.089899
 9793 2.873039 13.086276
 9794 2.869416 13.082653
 9795 2.865793 13.079030
 9796 2.862170 13.075407
 9797 2.858547 13.071784
 9798 2.854924 13.071784
 9799 2.851301 13.068161
 9800 2.847678 13.064538
 9801 2.844055 13.064538
 9802 2.840432 13.060915
 9803 2.836809 13.057292
 9804 2.833186 13.053669
 9805 2.833186 13.050046
 9806 2.829563 13.046423
 9807 2.825940 13.042800
 9808 2.822317 13.039177
 9809 2.818694 13.035554
 9810 2.815071 13.031931
 9811 2.815071 13.028308
 9812 2.811448 13.024685
 9813 2.811448 13.021062
 9814 2.811448 13.017439
 9815 2.811448 13.013816
 9816 2.811448 13.010193
 9817 2.811448 13.006570
 9818 2.811448 13.002947
 9819 2.811448 12.999324
 9820 2.811448 12.995701
 9821 2.811448 12.992078
 9822 2.811448 12.988455
 9823 2.811448 12.984832
 9824 2.807825 12.981209
 9825 2.807825 12.977586
 9826 2.804202 12.973963
 9827 2.804202 12.970340
 9828 2.800579 12.966717
 9829 2.800579 12.963094
 9830 2.796956 12.959471
 9831 2.796956 12.955848
 9832 2.793333 12.952225
 9833 2.793333 12.948602
 9834 2.789710 12.944979
 9835 2.789710 12.941356
 9836 2.786087 12.937733
 9837 2.782464 12.934110
 9838 2.778841 12.934110
 9839 2.775218 12.930487
 9840 2.771595 12.926864
 9841 2.767972 12.926864
 9842 2.764349 12.923241
 9843 2.764349 12.919618
 9844 2.760726 12.915995
 9845 2.760726 12.912372
 9846 2.757103 12.908749
 9847 2.757103 12.905126
 9848 2.753480 12.901503
 9849 2.749857 12.897880
 9850 2.746234 12.894257
 9851 2.742611 12.890634
 9852 2.738988 12.887011
 9853 2.735365 12.883388
 9854 2.731742 12.879765
 9855 2.728119 12.876142
 9856 2.724496 12.872519
 9857 2.720873 12.868896
 9858 2.717250 12.865273
 9859 2.717250 12.861650
 9860 2.713627 12.858027
 9861 2.710004 12.854404
 9862 2.706381 12.850781
 9863 2.702758 12.847158
 9864 2.699135 12.843535
 9865 2.695512 12.839912
 9866 2.691889 12.836289
 9867 2.688266 12.832666
 9868 2.684643 12.829043
 9869 2.681020 12.825420
 9870 2.681020 12.821797
 9871 2.677397 12.818174
 9872 2.677397 12.814551
 9873 2.677397 12.810928
 9874 2.677397 12.807305
 9875 2.677397 12.803682
 9876 2.677397 12.800059
 9877 2.677397 12.796436
 9878 2.677397 12.792813
 9879 2.677397 12.789190
 9880 2.677397 12.785567
 9881 2.677397 12.781944
 9882 2.673774 12.778321
 9883 2.673774 12.774698
 9884 2.670151 12.771075
 9885 2.670151 12.767452
 9886 2.666528 12.763829
 9887 2.666528 12.760206
 9888 2.662905 12.756583
 9889 2.662905 12.752960
 9890 2.659282 12.749337
 9891 2.659282 12.745714
 9892 2.655659 12.742091
 9893 2.655659 12.738468
 9894 2.652036 12.734845
 9895 2.648413 12.731222
 9896 2.644790 12.727599
 9897 2.641167 12.723976
 9898 2.637544 12.720353
 9899 2.637544 12.716730
 9900 2.633921 12.713107
 9901 2.633921 12.709484
 9902 2.633921 12.705861
 9903 2.633921 12.702238
 9904 2.633921 12.698615
 9905 2.633921 12.694992
 9906 2.633921 12.691369
 9907 2.633921 12.687746
 9908 2.633921 12.684123
 9909 2.633921 12.680500
 9910 2.630298 12.676877
 9911 2.630298 12.673254
 9912 2.626675 12.669631
 9913 2.626675 12.666008
 9914 2.623052 12.662385
 9915 2.623052 12.658762
 9916 2.619429 12.655139
 9917 2.619429 12.651516
 9918 2.615806 12.647893
 9919 2.615806 12.644270
 9920 2.612183 12.640647
 9921 2.612183 12.637024
 9922 2.608560 12.633401
 9923 2.608560 12.629778
 9924 2.608560 12.626155
 9925 2.608560 12.622532
 9926 2.608560 12.618909
 9927 2.608560 12.615286
 9928 2.608560 12.611663
 9929 2.608560 12.608040
 9930 2.608560 12.604417
 9931 2.608560 12.600794
 9932 2.608560 12.597171
 9933 2.604937 12.593548
 9934 2.604937 12.589925
 9935 2.601314 12.586302
 9936 2.601314 12.582679
 9937 2.597691 12.579056
 9938 2.597691 12.575433
 9939 2.594068 12.571810
 9940 2.594068 12.568187
 9941 2.590445 12.564564
 9942 2.590445 12.560941
 9943 2.586822 12.557318
 9944 2.586822 12.553695
 9945 2.583199 12.550072
 9946 2.583199 12.546449
 9947 2.579576 12.542826
 9948 2.579576 12.539203
 9949 2.575953 12.535580
 9950 2.575953 12.531957
 9951 2.572330 12.528334
 9952 2.568707 12.524711
 9953 2.565084 12.521088
 9954 2.561461 12.517465
 9955 2.561461 12.513842
 9956 2.557838 12.510219
 9957 2.554215 12.506596
 9958 2.550592 12.502973
 9959 2.550592 12.499350
 9960 2.546969 12.495727
 9961 2.546969 12.492104
 9962 2.546969 12.488481
 9963 2.546969 12.484858
 9964 2.546969 12.481235
 9965 2.546969 12.477612
 9966 2.546969 12.473989
 9967 2.550592 12.470366
 9968 2.550592 12.466743
 9969 2.554215 12.463120
 9970 2.554215 12.459497
 9971 2.554215 12.455874
 9972 2.554215 12.452251
 9973 2.554215 12.448628
 9974 2.554215 12.445005
 9975 2.554215 12.441382
 9976 2.554215 12.437759
 9977 2.554215 12.434136
 9978 2.554215 12.430513
 9979 2.554215 12.426890
 9980 2.554215 12.423267
 9981 2.554215 12.419644
 9982 2.554215 12.416021
 9983 2.554215 12.412398
 9984 2.554215 12.408775
 9985 2.554215 12.405152
 9986 2.554215 12.401529
 9987 2.554215 12.397906
 9988 2.554215 12.394283
 9989 2.554215 12.390660
 9990 2.554215 12.387037
 9991 2.554215 12.383414
 9992 2.554215 12.379791
 9993 2.550592 12.376168
 9994 2.550592 12.372545
 9995 2.546969 12.368922
 9996 2.546969 12.365299
 9997 2.543346 12.361676
 9998 2.543346 12.358053
 9999 2.539723 12.354430
10000 2.539723 12.350807
10001 2.536100 12.347184
10002 2.536100 12.343561
10003 2.532477 12.339938
10004 2.532477 12.336315
10005 2.528854 12.332692
10006 2.525231 12.329069
10007 2.521608 12.325446
10008 2.521608 12.321823
10009 2.517985 12.318200
10010 2.514362 12.314577
10011 2.510739 12.310954
10012 2.507116 12.307331
10013 2.503493 12.303708
10014 2.499870 12.300085
10015 2.496247 12.300085
10016 2.492624 12.296462
10017 2.489001 12.292839
10018 2.485378 12.292839
10019 2.481755 12.289216
10020 2.478132 12.285593
10021 2.474509 12.281970
10022 2.470886 12.278347
10023 2.470886 12.274724
10024 2.467263 12.271101
10025 2.467263 12.267478
10026 2.463640 12.263855
10027 2.463640 12.260232
10028 2.460017 12.256609
10029 2.460017 12.252986
10030 2.456394 12.249363
10031 2.456394 12.245740
10032 2.452771 12.242117
10033 2.449148 12.238494
10034 2.445525 12.234871
10035 2.441902 12.231248
10036 2.438279 12.227625
10037 2.434656 12.224002
10038 2.431033 12.220379
10039 2.427410 12.216756
10040 2.423787 12.213133
10041 2.420164 12.209510
10042 2.416541 12.205887
10043 2.412918 12.202264
10044 2.409295 12.198641
10045 2.405672 12.195018
10046 2.402049 12.191395
10047 2.398426 12.191395
10048 2.394803 12.187772
10049 2.391180 12.184149
10050 2.387557 12.184149
10051 2.383934 12.180526
10052 2.380311 12.176903
10053 2.376688 12.173280
10054 2.373065 12.169657
10055 2.373065 12.166034
10056 2.369442 12.162411
10057 2.365819 12.158788
10058 2.362196 12.155165
10059 2.358573 12.151542
10060 2.354950 12.151542
10061 2.351327 12.147919
10062 2.347704 12.147919
10063 2.344081 12.144296
10064 2.340458 12.144296
10065 2.336835 12.140673
10066 2.333212 12.140673
10067 2.329589 12.137050
10068 2.325966 12.137050
10069 2.322343 12.133427
10070 2.318720 12.133427
10071 2.315097 12.129804
10072 2.311474 12.126181
10073 2.307851 12.122558
10074 2.307851 12.118935
10075 2.304228 12.115312
10076 2.304228 12.111689
10077 2.300605 12.108066
10078 2.300605 12.104443
10079 2.296982 12.100820
10080 2.296982 12.097197
10081 2.293359 12.093574
10082 2.293359 12.089951
10083 2.289736 12.086328
10084 2.289736 12.082705
10085 2.286113 12.079082
10086 2.282490 12.075459
10087 2.278867 12.071836
10088 2.275244 12.068213
10089 2.275244 12.064590
10090 2.275244 12.060967
10091 2.275244 12.057344
10092 2.271621 12.053721
10093 2.271621 12.050098
10094 2.271621 12.046475
10095 2.267998 12.042852
10096 2.267998 12.039229
10097 2.267998 12.035606
10098 2.271621 12.031983
10099 2.271621 12.028360
10100 2.275244 12.024737
10101 2.275244 12.021114
10102 2.275244 12.017491
10103 2.275244 12.013868
10104 2.275244 12.010245
10105 2.275244 12.006622
10106 2.275244 12.002999
10107 2.275244 11.999376
10108 2.275244 11.995753
10109 2.275244 11.992130
10110 2.275244 11.988507
10111 2.275244 11.984884
10112 2.275244 11.981261
10113 2.275244 11.977638
10114 2.275244 11.974015
10115 2.275244 11.970392
10116 2.275244 11.966769
10117 2.275244 11.963146
10118 2.275244 11.959523
10119 2.275244 11.955900
10120 2.275244 11.952277
10121 2.275244 11.948654
10122 2.275244 11.945031
10123 2.275244 11.941408
10124 2.271621 11.937785
10125 2.271621 11.934162
10126 2.267998 11.930539
10127 2.267998 11.926916
10128 2.264375 11.923293
10129 2.264375 11.919670
10130 2.260752 11.916047
10131 2.260752 11.912424
10132 2.257129 11.908801
10133 2.257129 11.905178
10134 2.253506 11.901555
10135 2.253506 11.897932
10136 2.249883 11.894309
10137 2.246260 11.890686
10138 2.246260 11.887063
10139 2.242637 11.883440
10140 2.242637 11.879817
10141 2.242637 11.876194
10142 2.246260 11.872571
10143 2.246260 11.868948
10144 2.246260 11.865325
10145 2.246260 11.861702
10146 2.246260 11.858079
10147 2.246260 11.854456
10148 2.246260 11.850833
10149 2.246260 11.847210
10150 2.246260 11.843587
10151 2.246260 11.839964
10152 2.246260 11.836341
10153 2.246260 11.832718
10154 2.246260 11.829095
10155 2.246260 11.825472
10156 2.246260 11.821849
10157 2.246260 11.818226
10158 2.246260 11.814603
10159 2.246260 11.810980
10160 2.246260 11.807357
10161 2.246260 11.803734
10162 2.246260 11.800111
10163 2.246260 11.796488
10164 2.246260 11.792865
10165 2.246260 11.789242
10166 2.246260 11.785619
10167 2.246260 11.781996
10168 2.246260 11.778373
10169 2.246260 11.774750
10170 2.246260 11.771127
10171 2.246260 11.767504
10172 2.246260 11.763881
10173 2.246260 11.760258
10174 2.242637 11.756635
10175 2.242637 11.753012
10176 2.239014 11.749389
10177 2.239014 11.745766
10178 2.235391 11.742143
10179 2.235391 11.738520
10180 2.231768 11.734897
10181 2.231768 11.731274
10182 2.228145 11.727651
10183 2.228145 11.724028
10184 2.224522 11.720405
10185 2.224522 11.716782
10186 2.220899 11.713159
10187 2.217276 11.709536
10188 2.213653 11.705913
10189 2.210030 11.702290
10190 2.206407 11.702290
10191 2.202784 11.698667
10192 2.199161 11.695044
10193 2.195538 11.691421
10194 2.191915 11.687798
10195 2.191915 11.684175
10196 2.191915 11.680552
10197 2.191915 11.676929
10198 2.191915 11.673306
10199 2.191915 11.669683
10200 2.191915 11.666060
10201 2.191915 11.662437
10202 2.191915 11.658814
10203 2.191915 11.655191
10204 2.188292 11.651568
10205 2.188292 11.647945
10206 2.184669 11.644322
10207 2.184669 11.640699
10208 2.181046 11.637076
10209 2.181046 11.633453
10210 2.177423 11.629830
10211 2.177423 11.626207
10212 2.173800 11.622584
10213 2.173800 11.618961
10214 2.170177 11.615338
10215 2.170177 11.611715
10216 2.166554 11.608092
10217 2.162931 11.604469
10218 2.159308 11.600846
10219 2.155685 11.597223
10220 2.152062 11.593600
10221 2.148439 11.589977
10222 2.144816 11.586354
10223 2.141193 11.582731
10224 2.137570 11.579108
10225 2.133947 11.575485
10226 2.130324 11.571862
10227 2.126701 11.568239
10228 2.123078 11.568239
10229 2.119455 11.564616
10230 2.115832 11.560993
10231 2.112209 11.560993
10232 2.108586 11.557370
10233 2.104963 11.553747
10234 2.104963 11.550124
10235 2.101340 11.546501
10236 2.097717 11.542878
10237 2.094094 11.539255
10238 2.090471 11.535632
10239 2.086848 11.532009
10240 2.083225 11.528386
10241 2.079602 11.524763
10242 2.075979 11.524763
10243 2.072356 11.521140
10244 2.068733 11.517517
10245 2.065110 11.517517
10246 2.061487 11.513894
10247 2.057864 11.510271
10248 2.054241 11.506648
10249 2.054241 11.503025
10250 2.050618 11.499402
10251 2.050618 11.495779
10252 2.046995 11.492156
10253 2.046995 11.488533
10254 2.043372 11.484910
10255 2.043372 11.481287
10256 2.039749 11.477664
10257 2.039749 11.474041
10258 2.036126 11.470418
10259 2.036126 11.466795
10260 2.032503 11.463172
10261 2.032503 11.459549
10262 2.028880 11.455926
10263 2.025257 11.452303
10264 2.021634 11.448680
10265 2.018011 11.445057
10266 2.014388 11.441434
10267 2.010765 11.437811
10268 2.007142 11.437811
10269 2.003519 11.434188
10270 1.999896 11.434188
10271 1.996273 11.430565
10272 1.992650 11.430565
10273 1.989027 11.426942
10274 1.985404 11.426942
10275 1.981781 11.423319
10276 1.978158 11.419696
10277 1.978158 11.416073
10278 1.974535 11.412450
10279 1.974535 11.408827
10280 1.970912 11.405204
10281 1.970912 11.401581
10282 1.967289 11.397958
10283 1.967289 11.394335
10284 1.963666 11.390712
10285 1.963666 11.387089
10286 1.960043 11.383466
10287 1.960043 11.379843
10288 1.956420 11.376220
10289 1.956420 11.372597
10290 1.952797 11.368974
10291 1.949174 11.365351
10292 1.945551 11.361728
10293 1.945551 11.358105
10294 1.945551 11.354482
10295 1.945551 11.350859
10296 1.945551 11.347236
10297 1.945551 11.343613
10298 1.945551 11.339990
10299 1.945551 11.336367
10300 1.945551 11.332744
10301 1.945551 11.329121
10302 1.949174 11.325498
10303 1.949174 11.321875
10304 1.952797 11.318252
10305 1.952797 11.314629
10306 1.956420 11.311006
10307 1.956420 11.307383
10308 1.960043 11.303760
10309 1.960043 11.300137
10310 1.963666 11.296514
10311 1.963666 11.292891
10312 1.963666 11.289268
10313 1.963666 11.285645
10314 1.963666 11.282022
10315 1.963666 11.278399
10316 1.963666 11.274776
10317 1.963666 11.271153
10318 1.963666 11.267530
10319 1.963666 11.263907
10320 1.963666 11.260284
10321 1.963666 11.256661
10322 1.963666 11.253038
10323 1.963666 11.249415
10324 1.963666 11.245792
10325 1.963666 11.242169
10326 1.963666 11.238546
10327 1.963666 11.234923
10328 1.963666 11.231300
10329 1.963666 11.227677
10330 1.963666 11.224054
10331 1.963666 11.220431
10332 1.963666 11.216808
10333 1.963666 11.213185
10334 1.963666 11.209562
10335 1.963666 11.205939
10336 1.963666 11.202316
10337 1.963666 11.198693
10338 1.963666 11.195070
10339 1.963666 11.191447
10340 1.963666 11.187824
10341 1.963666 11.184201
10342 1.963666 11.180578
10343 1.963666 11.176955
10344 1.963666 11.173332
10345 1.963666 11.169709
10346 1.963666 11.166086
10347 1.960043 11.162463
10348 1.960043 11.158840
10349 1.956420 11.155217
10350 1.956420 11.151594
10351 1.956420 11.147971
10352 1.956420 11.144348
10353 1.956420 11.140725
10354 1.956420 11.137102
10355 1.956420 11.133479
10356 1.956420 11.129856
10357 1.956420 11.126233
10358 1.956420 11.122610
10359 1.956420 11.118987
10360 1.956420 11.115364
10361 1.956420 11.111741
10362 1.956420 11.108118
10363 1.956420 11.104495
10364 1.956420 11.100872
10365 1.956420 11.097249
10366 1.956420 11.093626
10367 1.956420 11.090003
10368 1.956420 11.086380
10369 1.956420 11.082757
10370 1.956420 11.079134
10371 1.956420 11.075511
10372 1.956420 11.071888
10373 1.956420 11.068265
10374 1.956420 11.064642
10375 1.956420 11.061019
10376 1.956420 11.057396
10377 1.956420 11.053773
10378 1.956420 11.050150
10379 1.952797 11.046527
10380 1.952797 11.042904
10381 1.952797 11.039281
10382 1.949174 11.035658
10383 1.949174 11.032035
10384 1.945551 11.028412
10385 1.945551 11.024789
10386 1.941928 11.021166
10387 1.941928 11.017543
10388 1.938305 11.013920
10389 1.938305 11.010297
10390 1.934682 11.006674
10391 1.934682 11.003051
10392 1.931059 10.999428
10393 1.931059 10.995805
10394 1.931059 10.992182
10395 1.931059 10.988559
10396 1.931059 10.984936
10397 1.931059 10.981313
10398 1.931059 10.977690
10399 1.931059 10.974067
10400 1.931059 10.970444
10401 1.931059 10.966821
10402 1.931059 10.963198
10403 1.931059 10.959575
10404 1.931059 10.955952
10405 1.931059 10.952329
10406 1.931059 10.948706
10407 1.931059 10.945083
10408 1.931059 10.941460
10409 1.931059 10.937837
10410 1.931059 10.934214
10411 1.931059 10.930591
10412 1.931059 10.926968
10413 1.931059 10.923345
10414 1.931059 10.919722
10415 1.931059 10.916099
10416 1.931059 10.912476
10417 1.931059 10.908853
10418 1.931059 10.905230
10419 1.931059 10.901607
10420 1.931059 10.897984
10421 1.931059 10.894361
10422 1.931059 10.890738
10423 1.931059 10.887115
10424 1.931059 10.883492
10425 1.931059 10.879869
10426 1.931059 10.876246
10427 1.931059 10.872623
10428 1.931059 10.869000
10429 1.931059 10.865377
10430 1.931059 10.861754
10431 1.931059 10.858131
10432 1.931059 10.854508
10433 1.931059 10.850885
10434 1.931059 10.847262
10435 1.931059 10.843639
10436 1.931059 10.840016
10437 1.931059 10.836393
10438 1.931059 10.832770
10439 1.931059 10.829147
10440 1.931059 10.825524
10441 1.931059 10.821901
10442 1.931059 10.818278
10443 1.931059 10.814655
10444 1.931059 10.811032
10445 1.931059 10.807409
10446 1.931059 10.803786
10447 1.931059 10.800163
10448 1.931059 10.796540
10449 1.931059 10.792917
10450 1.931059 10.789294
10451 1.931059 10.785671
10452 1.931059 10.782048
10453 1.931059 10.778425
10454 1.931059 10.774802
10455 1.931059 10.771179
10456 1.931059 10.767556
10457 1.931059 10.763933
10458 1.931059 10.760310
10459 1.931059 10.756687
10460 1.931059 10.753064
10461 1.931059 10.749441
10462 1.931059 10.745818
10463 1.931059 10.742195
10464 1.931059 10.738572
10465 1.931059 10.734949
10466 1.931059 10.731326
10467 1.931059 10.727703
10468 1.931059 10.724080
10469 1.931059 10.720457
10470 1.927436 10.716834
10471 1.927436 10.713211
10472 1.923813 10.709588
10473 1.923813 10.705965
10474 1.923813 10.702342
10475 1.920190 10.698719
10476 1.920190 10.695096
10477 1.920190 10.691473
10478 1.916567 10.687850
10479 1.916567 10.684227
10480 1.916567 10.680604
10481 1.912944 10.676981
10482 1.912944 10.673358
10483 1.909321 10.669735
10484 1.909321 10.666112
10485 1.912944 10.662489
10486 1.912944 10.658866
10487 1.916567 10.655243
10488 1.916567 10.651620
10489 1.916567 10.647997
10490 1.916567 10.644374
10491 1.916567 10.640751
10492 1.916567 10.637128
10493 1.916567 10.633505
10494 1.916567 10.629882
10495 1.916567 10.626259
10496 1.916567 10.622636
10497 1.916567 10.619013
10498 1.916567 10.615390
10499 1.916567 10.611767
10500 1.916567 10.608144
10501 1.916567 10.604521
10502 1.916567 10.600898
10503 1.916567 10.597275
10504 1.916567 10.593652
10505 1.916567 10.590029
10506 1.916567 10.586406
10507 1.916567 10.582783
10508 1.916567 10.579160
10509 1.916567 10.575537
10510 1.916567 10.571914
10511 1.916567 10.568291
10512 1.916567 10.564668
10513 1.916567 10.561045
10514 1.916567 10.557422
10515 1.916567 10.553799
10516 1.916567 10.550176
10517 1.916567 10.546553
10518 1.912944 10.542930
10519 1.912944 10.539307
10520 1.909321 10.535684
10521 1.909321 10.532061
10522 1.905698 10.528438
10523 1.905698 10.524815
10524 1.902075 10.521192
10525 1.902075 10.517569
10526 1.898452 10.513946
10527 1.898452 10.510323
10528 1.894829 10.506700
10529 1.894829 10.503077
10530 1.891206 10.499454
10531 1.891206 10.495831
10532 1.887583 10.492208
10533 1.887583 10.488585
10534 1.883960 10.484962
10535 1.883960 10.481339
10536 1.883960 10.477716
10537 1.883960 10.474093
10538 1.883960 10.470470
10539 1.883960 10.466847
10540 1.883960 10.463224
10541 1.883960 10.459601
10542 1.883960 10.455978
10543 1.883960 10.452355
10544 1.880337 10.448732
10545 1.880337 10.445109
10546 1.880337 10.441486
10547 1.876714 10.437863
10548 1.876714 10.434240
10549 1.876714 10.430617
10550 1.876714 10.426994
10551 1.876714 10.423371
10552 1.876714 10.419748
10553 1.876714 10.416125
10554 1.876714 10.412502
10555 1.876714 10.408879
10556 1.876714 10.405256
10557 1.876714 10.401633
10558 1.876714 10.398010
10559 1.876714 10.394387
10560 1.876714 10.390764
10561 1.876714 10.387141
10562 1.876714 10.383518
10563 1.876714 10.379895
10564 1.876714 10.376272
10565 1.880337 10.372649
10566 1.880337 10.369026
10567 1.880337 10.365403
10568 1.880337 10.361780
10569 1.880337 10.358157
10570 1.880337 10.354534
10571 1.880337 10.350911
10572 1.880337 10.347288
10573 1.880337 10.343665
10574 1.880337 10.340042
10575 1.880337 10.336419
10576 1.880337 10.332796
10577 1.880337 10.329173
10578 1.880337 10.325550
10579 1.880337 10.321927
10580 1.880337 10.318304
10581 1.880337 10.314681
10582 1.880337 10.311058
10583 1.880337 10.307435
10584 1.880337 10.303812
10585 1.880337 10.300189
10586 1.880337 10.296566
10587 1.880337 10.292943
10588 1.880337 10.289320
10589 1.876714 10.285697
10590 1.876714 10.282074
10591 1.873091 10.278451
10592 1.873091 10.274828
10593 1.869468 10.271205
10594 1.869468 10.267582
10595 1.865845 10.263959
10596 1.865845 10.260336
10597 1.862222 10.256713
10598 1.862222 10.253090
10599 1.858599 10.249467
10600 1.858599 10.245844
10601 1.858599 10.242221
10602 1.858599 10.238598
10603 1.858599 10.234975
10604 1.858599 10.231352
10605 1.854976 10.227729
10606 1.854976 10.224106
10607 1.854976 10.220483
10608 1.854976 10.216860
10609 1.854976 10.213237
10610 1.854976 10.209614
10611 1.854976 10.205991
10612 1.854976 10.202368
10613 1.854976 10.198745
10614 1.854976 10.195122
10615 1.854976 10.191499
10616 1.854976 10.187876
10617 1.854976 10.184253
10618 1.854976 10.180630
10619 1.854976 10.177007
10620 1.854976 10.173384
10621 1.854976 10.169761
10622 1.854976 10.166138
10623 1.851353 10.162515
10624 1.851353 10.158892
10625 1.847730 10.155269
10626 1.847730 10.151646
10627 1.844107 10.148023
10628 1.844107 10.144400
10629 1.840484 10.140777
10630 1.840484 10.137154
10631 1.836861 10.133531
10632 1.836861 10.129908
10633 1.833238 10.126285
10634 1.833238 10.122662
10635 1.829615 10.119039
10636 1.829615 10.115416
10637 1.829615 10.111793
10638 1.829615 10.108170
10639 1.825992 10.104547
10640 1.825992 10.100924
10641 1.825992 10.097301
10642 1.825992 10.093678
10643 1.825992 10.090055
10644 1.825992 10.086432
10645 1.825992 10.082809
10646 1.825992 10.079186
10647 1.825992 10.075563
10648 1.825992 10.071940
10649 1.825992 10.068317
10650 1.825992 10.064694
10651 1.825992 10.061071
10652 1.825992 10.057448
10653 1.825992 10.053825
10654 1.825992 10.050202
10655 1.825992 10.046579
10656 1.825992 10.042956
10657 1.825992 10.039333
10658 1.825992 10.035710
10659 1.825992 10.032087
10660 1.822369 10.028464
10661 1.822369 10.024841
10662 1.822369 10.021218
10663 1.822369 10.017595
10664 1.822369 10.013972
10665 1.822369 10.010349
10666 1.822369 10.006726
10667 1.822369 10.003103
10668 1.818746 9.999480
10669 1.818746 9.995857
10670 1.818746 9.992234
10671 1.818746 9.988611
10672 1.822369 9.984988
10673 1.822369 9.981365
10674 1.822369 9.977742
10675 1.822369 9.974119
10676 1.822369 9.970496
10677 1.822369 9.966873
10678 1.825992 9.963250
10679 1.825992 9.959627
10680 1.829615 9.956004
10681 1.829615 9.952381
10682 1.833238 9.948758
10683 1.833238 9.945135
10684 1.836861 9.941512
10685 1.836861 9.937889
10686 1.836861 9.934266
10687 1.836861 9.930643
10688 1.836861 9.927020
10689 1.836861 9.923397
10690 1.836861 9.919774
10691 1.836861 9.916151
10692 1.836861 9.912528
10693 1.836861 9.908905
10694 1.836861 9.905282
10695 1.836861 9.901659
10696 1.836861 9.898036
10697 1.836861 9.894413
10698 1.836861 9.890790
10699 1.836861 9.887167
10700 1.836861 9.883544
10701 1.836861 9.879921
10702 1.836861 9.876298
10703 1.836861 9.872675
10704 1.836861 9.869052
10705 1.836861 9.865429
10706 1.836861 9.861806
10707 1.836861 9.858183
10708 1.836861 9.854560
10709 1.836861 9.850937
10710 1.833238 9.847314
10711 1.833238 9.843691
10712 1.829615 9.840068
10713 1.829615 9.836445
10714 1.825992 9.832822
10715 1.825992 9.829199
10716 1.822369 9.825576
10717 1.822369 9.821953
10718 1.818746 9.818330
10719 1.818746 9.814707
10720 1.815123 9.811084
10721 1.815123 9.807461
10722 1.811500 9.803838
10723 1.807877 9.800215
10724 1.804254 9.796592
10725 1.800631 9.796592
10726 1.797008 9.792969
10727 1.793385 9.789346
10728 1.793385 9.785723
10729 1.789762 9.782100
10730 1.789762 9.778477
10731 1.789762 9.774854
10732 1.786139 9.771231
10733 1.786139 9.767608
10734 1.786139 9.763985
10735 1.786139 9.760362
10736 1.786139 9.756739
10737 1.786139 9.753116
10738 1.786139 9.749493
10739 1.786139 9.745870
10740 1.789762 9.742247
10741 1.789762 9.738624
10742 1.793385 9.735001
10743 1.793385 9.731378
10744 1.793385 9.727755
10745 1.797008 9.724132
10746 1.797008 9.720509
10747 1.797008 9.716886
10748 1.797008 9.713263
10749 1.797008 9.709640
10750 1.797008 9.706017
10751 1.797008 9.702394
10752 1.797008 9.698771
10753 1.797008 9.695148
10754 1.797008 9.691525
10755 1.797008 9.687902
10756 1.797008 9.684279
10757 1.797008 9.680656
10758 1.797008 9.677033
10759 1.797008 9.673410
10760 1.797008 9.669787
10761 1.797008 9.666164
10762 1.797008 9.662541
10763 1.797008 9.658918
10764 1.797008 9.655295
10765 1.797008 9.651672
10766 1.797008 9.648049
10767 1.797008 9.644426
10768 1.797008 9.640803
10769 1.797008 9.637180
10770 1.797008 9.633557
10771 1.797008 9.629934
10772 1.797008 9.626311
10773 1.797008 9.622688
10774 1.797008 9.619065
10775 1.797008 9.615442
10776 1.797008 9.611819
10777 1.797008 9.608196
10778 1.797008 9.604573
10779 1.797008 9.600950
10780 1.797008 9.597327
10781 1.797008 9.593704
10782 1.797008 9.590081
10783 1.793385 9.586458
10784 1.793385 9.582835
10785 1.789762 9.579212
10786 1.789762 9.575589
10787 1.786139 9.571966
10788 1.786139 9.568343
10789 1.782516 9.564720
10790 1.782516 9.561097
10791 1.782516 9.557474
10792 1.782516 9.553851
10793 1.782516 9.550228
10794 1.782516 9.546605
10795 1.782516 9.542982
10796 1.782516 9.539359
10797 1.782516 9.535736
10798 1.782516 9.532113
10799 1.782516 9.528490
10800 1.782516 9.524867
10801 1.782516 9.521244
10802 1.782516 9.517621
10803 1.782516 9.513998
10804 1.778893 9.510375
10805 1.778893 9.506752
10806 1.778893 9.503129
10807 1.775270 9.499506
10808 1.775270 9.495883
10809 1.775270 9.492260
10810 1.775270 9.488637
10811 1.775270 9.485014
10812 1.775270 9.481391
10813 1.775270 9.477768
10814 1.778893 9.474145
10815 1.778893 9.470522
10816 1.778893 9.466899
10817 1.782516 9.463276
10818 1.782516 9.459653
10819 1.782516 9.456030
10820 1.782516 9.452407
10821 1.782516 9.448784
10822 1.782516 9.445161
10823 1.782516 9.441538
10824 1.782516 9.437915
10825 1.782516 9.434292
10826 1.782516 9.430669
10827 1.782516 9.427046
10828 1.782516 9.423423
10829 1.782516 9.419800
10830 1.782516 9.416177
10831 1.782516 9.412554
10832 1.782516 9.408931
10833 1.782516 9.405308
10834 1.782516 9.401685
10835 1.782516 9.398062
10836 1.782516 9.394439
10837 1.782516 9.390816
10838 1.782516 9.387193
10839 1.782516 9.383570
10840 1.782516 9.379947
10841 1.782516 9.376324
10842 1.782516 9.372701
10843 1.782516 9.369078
10844 1.782516 9.365455
10845 1.782516 9.361832
10846 1.782516 9.358209
10847 1.782516 9.354586
10848 1.782516 9.350963
10849 1.782516 9.347340
10850 1.782516 9.343717
10851 1.782516 9.340094
10852 1.778893 9.336471
10853 1.778893 9.332848
10854 1.778893 9.329225
10855 1.775270 9.325602
10856 1.775270 9.321979
10857 1.775270 9.318356
10858 1.771647 9.314733
10859 1.771647 9.311110
10860 1.771647 9.307487
10861 1.771647 9.303864
10862 1.771647 9.300241
10863 1.771647 9.296618
10864 1.771647 9.292995
10865 1.771647 9.289372
10866 1.771647 9.285749
10867 1.771647 9.282126
10868 1.771647 9.278503
10869 1.771647 9.274880
10870 1.771647 9.271257
10871 1.771647 9.267634
10872 1.771647 9.264011
10873 1.771647 9.260388
10874 1.771647 9.256765
10875 1.771647 9.253142
10876 1.771647 9.249519
10877 1.771647 9.245896
10878 1.771647 9.242273
10879 1.771647 9.238650
10880 1.771647 9.235027
10881 1.771647 9.231404
10882 1.768024 9.227781
10883 1.768024 9.224158
10884 1.764401 9.220535
10885 1.764401 9.216912
10886 1.760778 9.213289
10887 1.760778 9.209666
10888 1.757155 9.206043
10889 1.757155 9.202420
10890 1.753532 9.198797
10891 1.753532 9.195174
10892 1.749909 9.191551
10893 1.749909 9.187928
10894 1.749909 9.184305
10895 1.749909 9.180682
10896 1.749909 9.177059
10897 1.749909 9.173436
10898 1.749909 9.169813
10899 1.749909 9.166190
10900 1.749909 9.162567
10901 1.749909 9.158944
10902 1.746286 9.155321
10903 1.746286 9.151698
10904 1.746286 9.148075
10905 1.742663 9.144452
10906 1.742663 9.140829
10907 1.739040 9.137206
10908 1.739040 9.133583
10909 1.735417 9.129960
10910 1.735417 9.126337
10911 1.731794 9.122714
10912 1.731794 9.119091
10913 1.735417 9.115468
10914 1.735417 9.111845
10915 1.735417 9.108222
10916 1.739040 9.104599
10917 1.739040 9.100976
10918 1.739040 9.097353
10919 1.739040 9.093730
10920 1.739040 9.090107
10921 1.739040 9.086484
10922 1.739040 9.082861
10923 1.739040 9.079238
10924 1.739040 9.075615
10925 1.739040 9.071992
10926 1.739040 9.068369
10927 1.739040 9.064746
10928 1.739040 9.061123
10929 1.739040 9.057500
10930 1.739040 9.053877
10931 1.739040 9.050254
10932 1.739040 9.046631
10933 1.739040 9.043008
10934 1.739040 9.039385
10935 1.739040 9.035762
10936 1.739040 9.032139
10937 1.739040 9.028516
10938 1.739040 9.024893
10939 1.739040 9.021270
10940 1.739040 9.017647
10941 1.739040 9.014024
10942 1.739040 9.010401
10943 1.742663 9.006778
10944 1.742663 9.003155
10945 1.742663 8.999532
10946 1.746286 8.995909
10947 1.746286 8.992286
10948 1.746286 8.988663
10949 1.746286 8.985040
10950 1.746286 8.981417
10951 1.746286 8.977794
10952 1.746286 8.974171
10953 1.746286 8.970548
10954 1.746286 8.966925
10955 1.746286 8.963302
10956 1.746286 8.959679
10957 1.746286 8.956056
10958 1.746286 8.952433
10959 1.746286 8.948810
10960 1.746286 8.945187
10961 1.746286 8.941564
10962 1.746286 8.937941
10963 1.746286 8.934318
10964 1.746286 8.930695
10965 1.746286 8.927072
10966 1.746286 8.923449
10967 1.746286 8.919826
10968 1.746286 8.916203
10969 1.746286 8.912580
10970 1.746286 8.908957
10971 1.746286 8.905334
10972 1.742663 8.901711
10973 1.742663 8.898088
10974 1.742663 8.894465
10975 1.742663 8.890842
10976 1.742663 8.887219
10977 1.742663 8.883596
10978 1.742663 8.879973
10979 1.739040 8.876350
10980 1.739040 8.872727
10981 1.739040 8.869104
10982 1.739040 8.865481
10983 1.739040 8.861858
10984 1.739040 8.858235
10985 1.742663 8.854612
10986 1.742663 8.850989
10987 1.742663 8.847366
10988 1.742663 8.843743
10989 1.742663 8.840120
10990 1.742663 8.836497
10991 1.742663 8.832874
10992 1.742663 8.829251
10993 1.742663 8.825628
10994 1.742663 8.822005
10995 1.742663 8.818382
10996 1.742663 8.814759
10997 1.742663 8.811136
10998 1.742663 8.807513
10999 1.742663 8.803890
11000 1.742663 8.800267
11001 1.742663 8.796644
11002 1.742663 8.793021
11003 1.742663 8.789398
11004 1.742663 8.785775
11005 1.742663 8.782152
11006 1.742663 8.778529
11007 1.742663 8.774906
11008 1.742663 8.771283
11009 1.742663 8.767660
11010 1.742663 8.764037
11011 1.739040 8.760414
11012 1.739040 8.756791
11013 1.735417 8.753168
11014 1.735417 8.749545
11015 1.731794 8.745922
11016 1.731794 8.742299
11017 1.728171 8.738676
11018 1.728171 8.735053
11019 1.724548 8.731430
11020 1.724548 8.727807
11021 1.720925 8.724184
11022 1.720925 8.720561
11023 1.720925 8.716938
11024 1.720925 8.713315
11025 1.720925 8.709692
11026 1.720925 8.706069
11027 1.720925 8.702446
11028 1.720925 8.698823
11029 1.724548 8.695200
11030 1.724548 8.691577
11031 1.724548 8.687954
11032 1.728171 8.684331
11033 1.728171 8.680708
11034 1.731794 8.677085
11035 1.731794 8.673462
11036 1.735417 8.669839
11037 1.735417 8.666216
11038 1.739040 8.662593
11039 1.739040 8.658970
11040 1.742663 8.655347
11041 1.742663 8.651724
11042 1.746286 8.648101
11043 1.746286 8.644478
11044 1.749909 8.640855
11045 1.749909 8.637232
11046 1.749909 8.633609
11047 1.749909 8.629986
11048 1.749909 8.626363
11049 1.749909 8.622740
11050 1.749909 8.619117
11051 1.753532 8.615494
11052 1.753532 8.611871
11053 1.757155 8.608248
11054 1.757155 8.604625
11055 1.760778 8.601002
11056 1.760778 8.597379
11057 1.760778 8.593756
11058 1.760778 8.590133
11059 1.760778 8.586510
11060 1.760778 8.582887
11061 1.760778 8.579264
11062 1.760778 8.575641
11063 1.760778 8.572018
11064 1.760778 8.568395
11065 1.764401 8.564772
11066 1.764401 8.561149
11067 1.764401 8.557526
11068 1.764401 8.553903
11069 1.764401 8.550280
11070 1.764401 8.546657
11071 1.764401 8.543034
11072 1.764401 8.539411
11073 1.764401 8.535788
11074 1.764401 8.532165
11075 1.764401 8.528542
11076 1.764401 8.524919
11077 1.764401 8.521296
11078 1.764401 8.517673
11079 1.764401 8.514050
11080 1.764401 8.510427
11081 1.764401 8.506804
11082 1.764401 8.503181
11083 1.764401 8.499558
11084 1.764401 8.495935
11085 1.764401 8.492312
11086 1.764401 8.488689
11087 1.764401 8.485066
11088 1.760778 8.481443
11089 1.760778 8.477820
11090 1.757155 8.474197
11091 1.757155 8.470574
11092 1.753532 8.466951
11093 1.753532 8.463328
11094 1.749909 8.459705
11095 1.749909 8.456082
11096 1.749909 8.452459
11097 1.749909 8.448836
11098 1.749909 8.445213
11099 1.746286 8.441590
11100 1.746286 8.437967
11101 1.742663 8.434344
11102 1.742663 8.430721
11103 1.739040 8.427098
11104 1.739040 8.423475
11105 1.735417 8.419852
11106 1.735417 8.416229
11107 1.731794 8.412606
11108 1.731794 8.408983
11109 1.728171 8.405360
11110 1.728171 8.401737
11111 1.724548 8.398114
11112 1.724548 8.394491
11113 1.720925 8.390868
11114 1.720925 8.387245
11115 1.717302 8.383622
11116 1.717302 8.379999
11117 1.713679 8.376376
11118 1.713679 8.372753
11119 1.710056 8.369130
11120 1.710056 8.365507
11121 1.706433 8.361884
11122 1.706433 8.358261
11123 1.702810 8.354638
11124 1.699187 8.351015
11125 1.699187 8.347392
11126 1.695564 8.343769
11127 1.695564 8.340146
11128 1.691941 8.336523
11129 1.691941 8.332900
11130 1.688318 8.329277
11131 1.684695 8.325654
11132 1.681072 8.322031
11133 1.677449 8.318408
11134 1.673826 8.314785
11135 1.670203 8.311162
11136 1.666580 8.311162
11137 1.666580 8.307539
11138 1.666580 8.303916
11139 1.666580 8.300293
11140 1.666580 8.296670
11141 1.666580 8.293047
11142 1.666580 8.289424
11143 1.666580 8.285801
11144 1.666580 8.282178
11145 1.666580 8.278555
11146 1.666580 8.274932
11147 1.666580 8.271309
11148 1.666580 8.267686
11149 1.666580 8.264063
11150 1.666580 8.260440
11151 1.666580 8.256817
11152 1.666580 8.253194
11153 1.666580 8.249571
11154 1.666580 8.245948
11155 1.666580 8.242325
11156 1.666580 8.238702
11157 1.666580 8.235079
11158 1.662957 8.231456
11159 1.662957 8.227833
11160 1.662957 8.224210
11161 1.659334 8.220587
11162 1.659334 8.216964
11163 1.659334 8.213341
11164 1.659334 8.209718
11165 1.659334 8.206095
11166 1.659334 8.202472
11167 1.659334 8.198849
11168 1.659334 8.195226
11169 1.659334 8.191603
11170 1.659334 8.187980
11171 1.659334 8.184357
11172 1.659334 8.180734
11173 1.655711 8.177111
11174 1.659334 8.173488
11175 1.659334 8.169865
11176 1.659334 8.166242
11177 1.659334 8.162619
11178 1.659334 8.158996
11179 1.659334 8.155373
11180 1.659334 8.151750
11181 1.659334 8.148127
11182 1.659334 8.144504
11183 1.659334 8.140881
11184 1.659334 8.137258
11185 1.659334 8.133635
11186 1.659334 8.130012
11187 1.659334 8.126389
11188 1.659334 8.122766
11189 1.659334 8.119143
11190 1.659334 8.115520
11191 1.659334 8.111897
11192 1.659334 8.108274
11193 1.659334 8.104651
11194 1.659334 8.101028
11195 1.659334 8.097405
11196 1.659334 8.093782
11197 1.659334 8.090159
11198 1.659334 8.086536
11199 1.655711 8.082913
11200 1.655711 8.079290
11201 1.652088 8.075667
11202 1.652088 8.072044
11203 1.648465 8.068421
11204 1.648465 8.064798
11205 1.644842 8.061175
11206 1.644842 8.057552
11207 1.641219 8.053929
11208 1.641219 8.050306
11209 1.637596 8.046683
11210 1.637596 8.043060
11211 1.633973 8.039437
11212 1.630350 8.035814
11213 1.630350 8.032191
11214 1.626727 8.028568
11215 1.626727 8.024945
11216 1.626727 8.021322
11217 1.630350 8.017699
11218 1.630350 8.014076
11219 1.630350 8.010453
11220 1.633973 8.006830
11221 1.637596 8.003207
11222 1.637596 7.999584
11223 1.641219 7.995961
11224 1.641219 7.992338
11225 1.644842 7.988715
11226 1.644842 7.985092
11227 1.648465 7.981469
11228 1.648465 7.977846
11229 1.652088 7.974223
11230 1.652088 7.970600
11231 1.655711 7.966977
11232 1.655711 7.963354
11233 1.659334 7.959731
11234 1.659334 7.956108
11235 1.659334 7.952485
11236 1.659334 7.948862
11237 1.659334 7.945239
11238 1.659334 7.941616
11239 1.659334 7.937993
11240 1.659334 7.934370
11241 1.659334 7.930747
11242 1.659334 7.927124
11243 1.659334 7.923501
11244 1.659334 7.919878
11245 1.659334 7.916255
11246 1.659334 7.912632
11247 1.659334 7.909009
11248 1.659334 7.905386
11249 1.659334 7.901763
11250 1.659334 7.898140
11251 1.659334 7.894517
11252 1.659334 7.890894
11253 1.659334 7.887271
11254 1.659334 7.883648
11255 1.659334 7.880025
11256 1.659334 7.876402
11257 1.659334 7.872779
11258 1.659334 7.869156
11259 1.655711 7.865533
11260 1.655711 7.861910
11261 1.652088 7.858287
11262 1.652088 7.854664
11263 1.648465 7.851041
11264 1.648465 7.847418
11265 1.644842 7.843795
11266 1.644842 7.840172
11267 1.641219 7.836549
11268 1.641219 7.832926
11269 1.637596 7.829303
11270 1.637596 7.825680
11271 1.633973 7.822057
11272 1.630350 7.818434
11273 1.626727 7.814811
11274 1.623104 7.811188
11275 1.619481 7.807565
11276 1.619481 7.803942
11277 1.619481 7.800319
11278 1.619481 7.796696
11279 1.619481 7.793073
11280 1.619481 7.789450
11281 1.619481 7.785827
11282 1.619481 7.782204
11283 1.619481 7.778581
11284 1.619481 7.774958
11285 1.619481 7.771335
11286 1.623104 7.767712
11287 1.623104 7.764089
11288 1.626727 7.760466
11289 1.626727 7.756843
11290 1.630350 7.753220
11291 1.630350 7.749597
11292 1.630350 7.745974
11293 1.630350 7.742351
11294 1.630350 7.738728
11295 1.630350 7.735105
11296 1.630350 7.731482
11297 1.630350 7.727859
11298 1.630350 7.724236
11299 1.630350 7.720613
11300 1.630350 7.716990
11301 1.630350 7.713367
11302 1.630350 7.709744
11303 1.630350 7.706121
11304 1.630350 7.702498
11305 1.630350 7.698875
11306 1.630350 7.695252
11307 1.630350 7.691629
11308 1.630350 7.688006
11309 1.630350 7.684383
11310 1.630350 7.680760
11311 1.630350 7.677137
11312 1.630350 7.673514
11313 1.630350 7.669891
11314 1.630350 7.666268
11315 1.630350 7.662645
11316 1.626727 7.659022
11317 1.626727 7.655399
11318 1.623104 7.651776
11319 1.623104 7.648153
11320 1.623104 7.644530
11321 1.623104 7.640907
11322 1.623104 7.637284
11323 1.623104 7.633661
11324 1.619481 7.630038
11325 1.619481 7.626415
11326 1.619481 7.622792
11327 1.615858 7.619169
11328 1.615858 7.615546
11329 1.612235 7.611923
11330 1.612235 7.608300
11331 1.612235 7.604677
11332 1.612235 7.601054
11333 1.615858 7.597431
11334 1.615858 7.593808
11335 1.619481 7.590185
11336 1.619481 7.586562
11337 1.623104 7.582939
11338 1.623104 7.579316
11339 1.626727 7.575693
11340 1.626727 7.572070
11341 1.630350 7.568447
11342 1.630350 7.564824
11343 1.633973 7.561201
11344 1.633973 7.557578
11345 1.633973 7.553955
11346 1.633973 7.550332
11347 1.633973 7.546709
11348 1.633973 7.543086
11349 1.633973 7.539463
11350 1.633973 7.535840
11351 1.633973 7.532217
11352 1.633973 7.528594
11353 1.633973 7.524971
11354 1.633973 7.521348
11355 1.633973 7.517725
11356 1.633973 7.514102
11357 1.633973 7.510479
11358 1.633973 7.506856
11359 1.633973 7.503233
11360 1.633973 7.499610
11361 1.633973 7.495987
11362 1.633973 7.492364
11363 1.633973 7.488741
11364 1.633973 7.485118
11365 1.633973 7.481495
11366 1.633973 7.477872
11367 1.633973 7.474249
11368 1.630350 7.470626
11369 1.630350 7.467003
11370 1.626727 7.463380
11371 1.626727 7.459757
11372 1.623104 7.456134
11373 1.623104 7.452511
11374 1.619481 7.448888
11375 1.619481 7.445265
11376 1.615858 7.441642
11377 1.615858 7.438019
11378 1.612235 7.434396
11379 1.612235 7.430773
11380 1.608612 7.427150
11381 1.604989 7.423527
11382 1.604989 7.419904
11383 1.601366 7.416281
11384 1.601366 7.412658
11385 1.601366 7.409035
11386 1.597743 7.405412
11387 1.597743 7.401789
11388 1.594120 7.398166
11389 1.594120 7.394543
11390 1.594120 7.390920
11391 1.594120 7.387297
11392 1.594120 7.383674
11393 1.594120 7.380051
11394 1.594120 7.376428
11395 1.594120 7.372805
11396 1.594120 7.369182
11397 1.594120 7.365559
11398 1.594120 7.361936
11399 1.594120 7.358313
11400 1.594120 7.354690
11401 1.594120 7.351067
11402 1.594120 7.347444
11403 1.594120 7.343821
11404 1.594120 7.340198
11405 1.594120 7.336575
11406 1.594120 7.332952
11407 1.594120 7.329329
11408 1.594120 7.325706
11409 1.594120 7.322083
11410 1.594120 7.318460
11411 1.594120 7.314837
11412 1.594120 7.311214
11413 1.594120 7.307591
11414 1.594120 7.303968
11415 1.590497 7.300345
11416 1.590497 7.296722
11417 1.586874 7.293099
11418 1.586874 7.289476
11419 1.583251 7.285853
11420 1.583251 7.282230
11421 1.583251 7.278607
11422 1.583251 7.274984
11423 1.583251 7.271361
11424 1.583251 7.267738
11425 1.583251 7.264115
11426 1.583251 7.260492
11427 1.583251 7.256869
11428 1.583251 7.253246
11429 1.583251 7.249623
11430 1.579628 7.246000
11431 1.579628 7.242377
11432 1.576005 7.238754
11433 1.576005 7.235131
11434 1.572382 7.231508
11435 1.572382 7.227885
11436 1.568759 7.224262
11437 1.568759 7.220639
11438 1.565136 7.217016
11439 1.565136 7.213393
11440 1.561513 7.209770
11441 1.561513 7.206147
11442 1.557890 7.202524
11443 1.554267 7.198901
11444 1.550644 7.195278
11445 1.547021 7.191655
11446 1.543398 7.191655
11447 1.539775 7.188032
11448 1.536152 7.184409
11449 1.532529 7.184409
11450 1.528906 7.180786
11451 1.525283 7.177163
11452 1.521660 7.173540
11453 1.521660 7.169917
11454 1.518037 7.166294
11455 1.518037 7.162671
11456 1.518037 7.159048
11457 1.518037 7.155425
11458 1.518037 7.151802
11459 1.518037 7.148179
