# Supplementary material for: Statistical Mapping of Maize Bundle Intensity at the Stem Scale Using Spatial Normalisation of Replicated Images
Source: PLoS One. 2014 Mar 12;9(3):e90673. doi: 10.1371/journal.pone.0090673 (PMC3951278; doi:10.1371/journal.pone.0090673)
Supplement: File S2 — Data files containing bundle positions and slice contours. (ZIP) [file pone.0090673.s002.zip › data/macro/tables/contoursMm/m02dCntMm.txt]

name   x   y
    1 1.746286 6.756895
    2 1.749909 6.753272
    3 1.749909 6.749649
    4 1.753532 6.746026
    5 1.753532 6.742403
    6 1.757155 6.738780
    7 1.757155 6.735157
    8 1.760778 6.731534
    9 1.760778 6.727911
   10 1.764401 6.724288
   11 1.764401 6.720665
   12 1.768024 6.717042
   13 1.768024 6.713419
   14 1.768024 6.709796
   15 1.768024 6.706173
   16 1.771647 6.702550
   17 1.771647 6.698927
   18 1.771647 6.695304
   19 1.775270 6.691681
   20 1.778893 6.688058
   21 1.778893 6.684435
   22 1.782516 6.680812
   23 1.782516 6.677189
   24 1.786139 6.673566
   25 1.786139 6.669943
   26 1.789762 6.666320
   27 1.789762 6.662697
   28 1.793385 6.659074
   29 1.793385 6.655451
   30 1.797008 6.651828
   31 1.797008 6.648205
   32 1.800631 6.644582
   33 1.800631 6.640959
   34 1.800631 6.637336
   35 1.800631 6.633713
   36 1.800631 6.630090
   37 1.804254 6.626467
   38 1.807877 6.622844
   39 1.811500 6.619221
   40 1.815123 6.615598
   41 1.818746 6.611975
   42 1.822369 6.608352
   43 1.825992 6.604729
   44 1.829615 6.601106
   45 1.833238 6.597483
   46 1.836861 6.593860
   47 1.840484 6.593860
   48 1.844107 6.590237
   49 1.847730 6.586614
   50 1.851353 6.582991
   51 1.854976 6.579368
   52 1.858599 6.575745
   53 1.862222 6.572122
   54 1.862222 6.568499
   55 1.865845 6.564876
   56 1.865845 6.561253
   57 1.869468 6.557630
   58 1.869468 6.554007
   59 1.873091 6.550384
   60 1.873091 6.546761
   61 1.876714 6.543138
   62 1.876714 6.539515
   63 1.880337 6.535892
   64 1.880337 6.532269
   65 1.883960 6.528646
   66 1.883960 6.525023
   67 1.883960 6.521400
   68 1.883960 6.517777
   69 1.883960 6.514154
   70 1.883960 6.510531
   71 1.883960 6.506908
   72 1.883960 6.503285
   73 1.883960 6.499662
   74 1.887583 6.496039
   75 1.891206 6.492416
   76 1.894829 6.488793
   77 1.898452 6.485170
   78 1.902075 6.481547
   79 1.905698 6.477924
   80 1.909321 6.474301
   81 1.912944 6.470678
   82 1.916567 6.467055
   83 1.920190 6.463432
   84 1.923813 6.459809
   85 1.927436 6.456186
   86 1.927436 6.452563
   87 1.931059 6.448940
   88 1.931059 6.445317
   89 1.934682 6.441694
   90 1.934682 6.438071
   91 1.938305 6.434448
   92 1.938305 6.430825
   93 1.941928 6.427202
   94 1.945551 6.423579
   95 1.949174 6.419956
   96 1.952797 6.416333
   97 1.956420 6.416333
   98 1.960043 6.412710
   99 1.963666 6.409087
  100 1.967289 6.409087
  101 1.970912 6.405464
  102 1.974535 6.405464
  103 1.978158 6.401841
  104 1.981781 6.401841
  105 1.985404 6.398218
  106 1.989027 6.394595
  107 1.992650 6.390972
  108 1.996273 6.387349
  109 1.996273 6.383726
  110 1.999896 6.380103
  111 1.999896 6.376480
  112 2.003519 6.372857
  113 2.003519 6.369234
  114 2.007142 6.365611
  115 2.007142 6.361988
  116 2.010765 6.358365
  117 2.010765 6.354742
  118 2.014388 6.351119
  119 2.014388 6.347496
  120 2.018011 6.343873
  121 2.018011 6.340250
  122 2.018011 6.336627
  123 2.018011 6.333004
  124 2.018011 6.329381
  125 2.021634 6.325758
  126 2.021634 6.322135
  127 2.025257 6.318512
  128 2.028880 6.314889
  129 2.032503 6.311266
  130 2.036126 6.307643
  131 2.039749 6.307643
  132 2.043372 6.304020
  133 2.046995 6.304020
  134 2.050618 6.300397
  135 2.054241 6.300397
  136 2.057864 6.296774
  137 2.061487 6.296774
  138 2.065110 6.293151
  139 2.068733 6.289528
  140 2.072356 6.285905
  141 2.075979 6.282282
  142 2.079602 6.278659
  143 2.083225 6.275036
  144 2.086848 6.271413
  145 2.090471 6.267790
  146 2.090471 6.264167
  147 2.094094 6.260544
  148 2.097717 6.256921
  149 2.101340 6.253298
  150 2.104963 6.249675
  151 2.104963 6.246052
  152 2.108586 6.242429
  153 2.112209 6.238806
  154 2.112209 6.235183
  155 2.115832 6.231560
  156 2.119455 6.231560
  157 2.123078 6.227937
  158 2.126701 6.227937
  159 2.130324 6.224314
  160 2.133947 6.224314
  161 2.137570 6.220691
  162 2.141193 6.220691
  163 2.144816 6.217068
  164 2.148439 6.213445
  165 2.152062 6.209822
  166 2.155685 6.206199
  167 2.159308 6.202576
  168 2.162931 6.198953
  169 2.166554 6.195330
  170 2.166554 6.191707
  171 2.170177 6.188084
  172 2.173800 6.184461
  173 2.177423 6.180838
  174 2.181046 6.177215
  175 2.184669 6.173592
  176 2.188292 6.173592
  177 2.191915 6.169969
  178 2.195538 6.169969
  179 2.199161 6.166346
  180 2.202784 6.166346
  181 2.206407 6.162723
  182 2.210030 6.162723
  183 2.213653 6.159100
  184 2.217276 6.159100
  185 2.220899 6.155477
  186 2.224522 6.155477
  187 2.228145 6.151854
  188 2.231768 6.151854
  189 2.235391 6.148231
  190 2.235391 6.144608
  191 2.239014 6.140985
  192 2.239014 6.137362
  193 2.242637 6.133739
  194 2.242637 6.130116
  195 2.246260 6.126493
  196 2.246260 6.122870
  197 2.249883 6.119247
  198 2.249883 6.115624
  199 2.253506 6.112001
  200 2.253506 6.108378
  201 2.257129 6.104755
  202 2.257129 6.101132
  203 2.257129 6.097509
  204 2.257129 6.093886
  205 2.257129 6.090263
  206 2.257129 6.086640
  207 2.257129 6.083017
  208 2.257129 6.079394
  209 2.257129 6.075771
  210 2.257129 6.072148
  211 2.260752 6.068525
  212 2.264375 6.064902
  213 2.267998 6.061279
  214 2.271621 6.057656
  215 2.275244 6.054033
  216 2.278867 6.050410
  217 2.282490 6.046787
  218 2.286113 6.043164
  219 2.289736 6.039541
  220 2.293359 6.035918
  221 2.296982 6.032295
  222 2.300605 6.028672
  223 2.304228 6.025049
  224 2.307851 6.025049
  225 2.311474 6.021426
  226 2.315097 6.021426
  227 2.318720 6.017803
  228 2.322343 6.017803
  229 2.325966 6.014180
  230 2.329589 6.014180
  231 2.333212 6.010557
  232 2.336835 6.010557
  233 2.340458 6.006934
  234 2.344081 6.006934
  235 2.347704 6.003311
  236 2.351327 5.999688
  237 2.354950 5.996065
  238 2.358573 5.992442
  239 2.362196 5.988819
  240 2.365819 5.985196
  241 2.369442 5.981573
  242 2.373065 5.977950
  243 2.376688 5.974327
  244 2.380311 5.970704
  245 2.383934 5.967081
  246 2.387557 5.963458
  247 2.387557 5.959835
  248 2.391180 5.956212
  249 2.391180 5.952589
  250 2.394803 5.948966
  251 2.394803 5.945343
  252 2.398426 5.941720
  253 2.398426 5.938097
  254 2.402049 5.934474
  255 2.405672 5.930851
  256 2.409295 5.927228
  257 2.409295 5.923605
  258 2.412918 5.919982
  259 2.412918 5.916359
  260 2.416541 5.912736
  261 2.416541 5.909113
  262 2.420164 5.905490
  263 2.420164 5.901867
  264 2.423787 5.898244
  265 2.423787 5.894621
  266 2.427410 5.890998
  267 2.427410 5.887375
  268 2.431033 5.883752
  269 2.431033 5.880129
  270 2.431033 5.876506
  271 2.431033 5.872883
  272 2.431033 5.869260
  273 2.431033 5.865637
  274 2.431033 5.862014
  275 2.434656 5.858391
  276 2.434656 5.854768
  277 2.438279 5.851145
  278 2.438279 5.847522
  279 2.441902 5.843899
  280 2.445525 5.840276
  281 2.445525 5.836653
  282 2.449148 5.833030
  283 2.452771 5.829407
  284 2.456394 5.825784
  285 2.456394 5.822161
  286 2.460017 5.818538
  287 2.460017 5.814915
  288 2.463640 5.811292
  289 2.463640 5.807669
  290 2.467263 5.804046
  291 2.467263 5.800423
  292 2.470886 5.796800
  293 2.470886 5.793177
  294 2.474509 5.789554
  295 2.474509 5.785931
  296 2.478132 5.782308
  297 2.478132 5.778685
  298 2.478132 5.775062
  299 2.478132 5.771439
  300 2.478132 5.767816
  301 2.478132 5.764193
  302 2.478132 5.760570
  303 2.478132 5.756947
  304 2.478132 5.753324
  305 2.478132 5.749701
  306 2.481755 5.746078
  307 2.481755 5.742455
  308 2.481755 5.738832
  309 2.485378 5.735209
  310 2.485378 5.731586
  311 2.485378 5.727963
  312 2.489001 5.727963
  313 2.492624 5.724340
  314 2.496247 5.724340
  315 2.499870 5.720717
  316 2.503493 5.720717
  317 2.507116 5.717094
  318 2.510739 5.717094
  319 2.514362 5.713471
  320 2.517985 5.713471
  321 2.521608 5.709848
  322 2.525231 5.706225
  323 2.528854 5.702602
  324 2.532477 5.698979
  325 2.536100 5.698979
  326 2.539723 5.695356
  327 2.543346 5.695356
  328 2.546969 5.691733
  329 2.550592 5.691733
  330 2.554215 5.688110
  331 2.557838 5.688110
  332 2.561461 5.684487
  333 2.565084 5.684487
  334 2.568707 5.680864
  335 2.572330 5.677241
  336 2.575953 5.673618
  337 2.579576 5.669995
  338 2.583199 5.666372
  339 2.583199 5.662749
  340 2.586822 5.659126
  341 2.590445 5.655503
  342 2.590445 5.651880
  343 2.594068 5.648257
  344 2.594068 5.644634
  345 2.597691 5.641011
  346 2.597691 5.637388
  347 2.601314 5.633765
  348 2.604937 5.633765
  349 2.608560 5.630142
  350 2.612183 5.630142
  351 2.615806 5.626519
  352 2.619429 5.626519
  353 2.623052 5.626519
  354 2.626675 5.622896
  355 2.630298 5.622896
  356 2.633921 5.622896
  357 2.637544 5.622896
  358 2.641167 5.622896
  359 2.644790 5.622896
  360 2.648413 5.626519
  361 2.652036 5.626519
  362 2.655659 5.630142
  363 2.659282 5.630142
  364 2.662905 5.633765
  365 2.666528 5.633765
  366 2.670151 5.633765
  367 2.673774 5.633765
  368 2.677397 5.633765
  369 2.681020 5.633765
  370 2.684643 5.633765
  371 2.688266 5.633765
  372 2.691889 5.633765
  373 2.695512 5.633765
  374 2.699135 5.633765
  375 2.702758 5.633765
  376 2.706381 5.633765
  377 2.710004 5.633765
  378 2.713627 5.633765
  379 2.717250 5.633765
  380 2.720873 5.633765
  381 2.724496 5.633765
  382 2.728119 5.633765
  383 2.731742 5.633765
  384 2.735365 5.633765
  385 2.738988 5.633765
  386 2.742611 5.633765
  387 2.746234 5.630142
  388 2.749857 5.630142
  389 2.753480 5.626519
  390 2.757103 5.626519
  391 2.760726 5.622896
  392 2.764349 5.622896
  393 2.767972 5.619273
  394 2.771595 5.619273
  395 2.775218 5.615650
  396 2.778841 5.615650
  397 2.782464 5.612027
  398 2.786087 5.612027
  399 2.789710 5.608404
  400 2.793333 5.604781
  401 2.796956 5.601158
  402 2.800579 5.597535
  403 2.804202 5.593912
  404 2.804202 5.590289
  405 2.807825 5.586666
  406 2.807825 5.583043
  407 2.811448 5.579420
  408 2.811448 5.575797
  409 2.815071 5.572174
  410 2.815071 5.568551
  411 2.818694 5.568551
  412 2.822317 5.564928
  413 2.825940 5.564928
  414 2.829563 5.561305
  415 2.833186 5.561305
  416 2.836809 5.561305
  417 2.840432 5.561305
  418 2.844055 5.561305
  419 2.847678 5.561305
  420 2.851301 5.561305
  421 2.854924 5.561305
  422 2.858547 5.561305
  423 2.862170 5.561305
  424 2.865793 5.561305
  425 2.869416 5.561305
  426 2.873039 5.561305
  427 2.876662 5.561305
  428 2.880285 5.557682
  429 2.883908 5.557682
  430 2.887531 5.554059
  431 2.891154 5.554059
  432 2.894777 5.554059
  433 2.898400 5.554059
  434 2.902023 5.554059
  435 2.905646 5.554059
  436 2.909269 5.554059
  437 2.912892 5.554059
  438 2.916515 5.554059
  439 2.920138 5.554059
  440 2.923761 5.554059
  441 2.927384 5.554059
  442 2.931007 5.554059
  443 2.934630 5.554059
  444 2.938253 5.554059
  445 2.941876 5.554059
  446 2.945499 5.554059
  447 2.949122 5.554059
  448 2.952745 5.554059
  449 2.956368 5.554059
  450 2.959991 5.557682
  451 2.963614 5.557682
  452 2.967237 5.557682
  453 2.970860 5.557682
  454 2.974483 5.557682
  455 2.978106 5.557682
  456 2.981729 5.557682
  457 2.985352 5.557682
  458 2.988975 5.557682
  459 2.992598 5.557682
  460 2.996221 5.557682
  461 2.999844 5.557682
  462 3.003467 5.557682
  463 3.007090 5.557682
  464 3.010713 5.557682
  465 3.014336 5.557682
  466 3.017959 5.557682
  467 3.021582 5.557682
  468 3.025205 5.557682
  469 3.028828 5.557682
  470 3.032451 5.557682
  471 3.036074 5.557682
  472 3.039697 5.557682
  473 3.043320 5.557682
  474 3.046943 5.557682
  475 3.050566 5.557682
  476 3.054189 5.557682
  477 3.057812 5.557682
  478 3.061435 5.557682
  479 3.065058 5.554059
  480 3.068681 5.554059
  481 3.072304 5.550436
  482 3.075927 5.550436
  483 3.079550 5.546813
  484 3.083173 5.546813
  485 3.086796 5.543190
  486 3.090419 5.543190
  487 3.094042 5.539567
  488 3.097665 5.539567
  489 3.101288 5.535944
  490 3.104911 5.535944
  491 3.108534 5.532321
  492 3.112157 5.528698
  493 3.115780 5.525075
  494 3.115780 5.521452
  495 3.119403 5.517829
  496 3.119403 5.514206
  497 3.123026 5.510583
  498 3.123026 5.506960
  499 3.126649 5.503337
  500 3.126649 5.499714
  501 3.130272 5.496091
  502 3.130272 5.492468
  503 3.133895 5.488845
  504 3.133895 5.485222
  505 3.137518 5.481599
  506 3.137518 5.477976
  507 3.141141 5.474353
  508 3.141141 5.470730
  509 3.141141 5.467107
  510 3.144764 5.463484
  511 3.144764 5.459861
  512 3.148387 5.456238
  513 3.148387 5.452615
  514 3.152010 5.448992
  515 3.152010 5.445369
  516 3.155633 5.441746
  517 3.155633 5.438123
  518 3.159256 5.434500
  519 3.159256 5.430877
  520 3.159256 5.427254
  521 3.159256 5.423631
  522 3.162879 5.420008
  523 3.162879 5.416385
  524 3.166502 5.412762
  525 3.170125 5.409139
  526 3.173748 5.405516
  527 3.177371 5.401893
  528 3.180994 5.398270
  529 3.184617 5.394647
  530 3.188240 5.394647
  531 3.191863 5.394647
  532 3.195486 5.394647
  533 3.199109 5.394647
  534 3.202732 5.394647
  535 3.206355 5.391024
  536 3.209978 5.391024
  537 3.213601 5.387401
  538 3.217224 5.387401
  539 3.220847 5.383778
  540 3.224470 5.383778
  541 3.228093 5.380155
  542 3.231716 5.380155
  543 3.235339 5.376532
  544 3.238962 5.376532
  545 3.242585 5.372909
  546 3.246208 5.372909
  547 3.249831 5.372909
  548 3.253454 5.372909
  549 3.257077 5.372909
  550 3.260700 5.372909
  551 3.264323 5.372909
  552 3.267946 5.369286
  553 3.271569 5.369286
  554 3.275192 5.365663
  555 3.278815 5.365663
  556 3.282438 5.362040
  557 3.286061 5.362040
  558 3.289684 5.358417
  559 3.293307 5.358417
  560 3.296930 5.354794
  561 3.300553 5.354794
  562 3.304176 5.351171
  563 3.307799 5.351171
  564 3.311422 5.347548
  565 3.315045 5.343925
  566 3.318668 5.340302
  567 3.318668 5.336679
  568 3.322291 5.333056
  569 3.322291 5.329433
  570 3.325914 5.325810
  571 3.325914 5.322187
  572 3.329537 5.318564
  573 3.329537 5.314941
  574 3.333160 5.311318
  575 3.336783 5.307695
  576 3.340406 5.304072
  577 3.344029 5.300449
  578 3.344029 5.296826
  579 3.347652 5.293203
  580 3.347652 5.289580
  581 3.351275 5.285957
  582 3.351275 5.282334
  583 3.354898 5.278711
  584 3.354898 5.275088
  585 3.358521 5.271465
  586 3.358521 5.267842
  587 3.362144 5.264219
  588 3.362144 5.260596
  589 3.365767 5.256973
  590 3.365767 5.253350
  591 3.369390 5.249727
  592 3.369390 5.246104
  593 3.369390 5.242481
  594 3.373013 5.238858
  595 3.373013 5.235235
  596 3.376636 5.231612
  597 3.380259 5.227989
  598 3.383882 5.224366
  599 3.387505 5.220743
  600 3.391128 5.217120
  601 3.391128 5.213497
  602 3.394751 5.209874
  603 3.398374 5.209874
  604 3.401997 5.209874
  605 3.405620 5.209874
  606 3.409243 5.209874
  607 3.412866 5.209874
  608 3.416489 5.209874
  609 3.420112 5.209874
  610 3.423735 5.209874
  611 3.427358 5.209874
  612 3.430981 5.209874
  613 3.434604 5.209874
  614 3.438227 5.206251
  615 3.441850 5.206251
  616 3.445473 5.202628
  617 3.449096 5.202628
  618 3.452719 5.199005
  619 3.456342 5.199005
  620 3.459965 5.195382
  621 3.463588 5.195382
  622 3.467211 5.191759
  623 3.470834 5.191759
  624 3.474457 5.191759
  625 3.478080 5.188136
  626 3.481703 5.188136
  627 3.485326 5.188136
  628 3.488949 5.188136
  629 3.492572 5.188136
  630 3.496195 5.184513
  631 3.499818 5.184513
  632 3.503441 5.180890
  633 3.507064 5.180890
  634 3.510687 5.177267
  635 3.514310 5.177267
  636 3.517933 5.173644
  637 3.521556 5.173644
  638 3.525179 5.170021
  639 3.528802 5.170021
  640 3.532425 5.166398
  641 3.536048 5.166398
  642 3.539671 5.162775
  643 3.539671 5.159152
  644 3.543294 5.155529
  645 3.543294 5.151906
  646 3.546917 5.148283
  647 3.546917 5.144660
  648 3.550540 5.141037
  649 3.550540 5.137414
  650 3.554163 5.133791
  651 3.554163 5.130168
  652 3.557786 5.126545
  653 3.557786 5.122922
  654 3.561409 5.119299
  655 3.561409 5.115676
  656 3.561409 5.112053
  657 3.561409 5.108430
  658 3.561409 5.104807
  659 3.561409 5.101184
  660 3.561409 5.097561
  661 3.561409 5.093938
  662 3.561409 5.090315
  663 3.561409 5.086692
  664 3.561409 5.083069
  665 3.561409 5.079446
  666 3.561409 5.075823
  667 3.561409 5.072200
  668 3.561409 5.068577
  669 3.561409 5.064954
  670 3.561409 5.061331
  671 3.561409 5.057708
  672 3.561409 5.054085
  673 3.561409 5.050462
  674 3.561409 5.046839
  675 3.561409 5.043216
  676 3.561409 5.039593
  677 3.561409 5.035970
  678 3.561409 5.032347
  679 3.561409 5.028724
  680 3.561409 5.025101
  681 3.561409 5.021478
  682 3.557786 5.017855
  683 3.557786 5.014232
  684 3.557786 5.010609
  685 3.554163 5.006986
  686 3.554163 5.003363
  687 3.550540 4.999740
  688 3.550540 4.996117
  689 3.546917 4.992494
  690 3.546917 4.988871
  691 3.546917 4.985248
  692 3.543294 4.981625
  693 3.543294 4.978002
  694 3.543294 4.974379
  695 3.546917 4.970756
  696 3.550540 4.967133
  697 3.554163 4.963510
  698 3.557786 4.959887
  699 3.561409 4.956264
  700 3.565032 4.952641
  701 3.568655 4.949018
  702 3.572278 4.945395
  703 3.575901 4.945395
  704 3.579524 4.945395
  705 3.583147 4.945395
  706 3.586770 4.945395
  707 3.590393 4.945395
  708 3.594016 4.945395
  709 3.597639 4.941772
  710 3.601262 4.941772
  711 3.604885 4.938149
  712 3.608508 4.938149
  713 3.612131 4.934526
  714 3.615754 4.934526
  715 3.619377 4.930903
  716 3.623000 4.930903
  717 3.626623 4.927280
  718 3.630246 4.927280
  719 3.633869 4.923657
  720 3.637492 4.923657
  721 3.641115 4.920034
  722 3.641115 4.916411
  723 3.644738 4.912788
  724 3.644738 4.909165
  725 3.648361 4.905542
  726 3.648361 4.901919
  727 3.651984 4.898296
  728 3.651984 4.894673
  729 3.655607 4.891050
  730 3.655607 4.887427
  731 3.659230 4.883804
  732 3.659230 4.880181
  733 3.662853 4.876558
  734 3.662853 4.872935
  735 3.662853 4.869312
  736 3.666476 4.865689
  737 3.670099 4.862066
  738 3.673722 4.858443
  739 3.677345 4.854820
  740 3.680968 4.851197
  741 3.684591 4.847574
  742 3.688214 4.843951
  743 3.688214 4.840328
  744 3.691837 4.836705
  745 3.691837 4.833082
  746 3.695460 4.829459
  747 3.695460 4.825836
  748 3.699083 4.822213
  749 3.699083 4.818590
  750 3.702706 4.814967
  751 3.702706 4.811344
  752 3.706329 4.807721
  753 3.706329 4.804098
  754 3.709952 4.800475
  755 3.709952 4.796852
  756 3.709952 4.793229
  757 3.709952 4.789606
  758 3.709952 4.785983
  759 3.709952 4.782360
  760 3.709952 4.778737
  761 3.709952 4.775114
  762 3.709952 4.771491
  763 3.709952 4.767868
  764 3.709952 4.764245
  765 3.709952 4.760622
  766 3.709952 4.756999
  767 3.713575 4.753376
  768 3.717198 4.749753
  769 3.717198 4.746130
  770 3.720821 4.742507
  771 3.720821 4.738884
  772 3.724444 4.735261
  773 3.724444 4.731638
  774 3.728067 4.728015
  775 3.728067 4.724392
  776 3.731690 4.720769
  777 3.731690 4.717146
  778 3.735313 4.713523
  779 3.735313 4.709900
  780 3.738936 4.706277
  781 3.738936 4.702654
  782 3.738936 4.699031
  783 3.738936 4.695408
  784 3.738936 4.691785
  785 3.738936 4.688162
  786 3.738936 4.684539
  787 3.738936 4.680916
  788 3.738936 4.677293
  789 3.738936 4.673670
  790 3.738936 4.670047
  791 3.738936 4.666424
  792 3.738936 4.662801
  793 3.738936 4.659178
  794 3.738936 4.655555
  795 3.738936 4.651932
  796 3.738936 4.648309
  797 3.738936 4.644686
  798 3.742559 4.641063
  799 3.742559 4.637440
  800 3.742559 4.633817
  801 3.746182 4.630194
  802 3.746182 4.626571
  803 3.746182 4.622948
  804 3.746182 4.619325
  805 3.749805 4.615702
  806 3.749805 4.612079
  807 3.749805 4.608456
  808 3.753428 4.604833
  809 3.757051 4.601210
  810 3.760674 4.597587
  811 3.764297 4.593964
  812 3.767920 4.590341
  813 3.771543 4.586718
  814 3.775166 4.583095
  815 3.778789 4.579472
  816 3.782412 4.579472
  817 3.786035 4.579472
  818 3.789658 4.579472
  819 3.793281 4.579472
  820 3.796904 4.579472
  821 3.800527 4.579472
  822 3.804150 4.579472
  823 3.807773 4.579472
  824 3.811396 4.579472
  825 3.815019 4.575849
  826 3.818642 4.575849
  827 3.822265 4.572226
  828 3.825888 4.572226
  829 3.829511 4.568603
  830 3.833134 4.568603
  831 3.836757 4.564980
  832 3.840380 4.564980
  833 3.844003 4.561357
  834 3.847626 4.561357
  835 3.851249 4.557734
  836 3.854872 4.557734
  837 3.858495 4.554111
  838 3.862118 4.550488
  839 3.865741 4.546865
  840 3.869364 4.543242
  841 3.872987 4.539619
  842 3.876610 4.535996
  843 3.880233 4.532373
  844 3.883856 4.532373
  845 3.887479 4.532373
  846 3.891102 4.528750
  847 3.894725 4.528750
  848 3.898348 4.528750
  849 3.901971 4.528750
  850 3.905594 4.528750
  851 3.909217 4.528750
  852 3.912840 4.528750
  853 3.916463 4.528750
  854 3.920086 4.525127
  855 3.923709 4.525127
  856 3.927332 4.525127
  857 3.930955 4.525127
  858 3.934578 4.528750
  859 3.938201 4.528750
  860 3.941824 4.528750
  861 3.945447 4.528750
  862 3.949070 4.532373
  863 3.952693 4.535996
  864 3.956316 4.535996
  865 3.959939 4.539619
  866 3.963562 4.539619
  867 3.967185 4.543242
  868 3.970808 4.543242
  869 3.974431 4.546865
  870 3.978054 4.546865
  871 3.981677 4.550488
  872 3.985300 4.550488
  873 3.988923 4.554111
  874 3.992546 4.554111
  875 3.996169 4.557734
  876 3.999792 4.557734
  877 4.003415 4.557734
  878 4.007038 4.557734
  879 4.010661 4.557734
  880 4.014284 4.557734
  881 4.017907 4.557734
  882 4.021530 4.557734
  883 4.025153 4.557734
  884 4.028776 4.557734
  885 4.032399 4.557734
  886 4.036022 4.557734
  887 4.039645 4.557734
  888 4.043268 4.557734
  889 4.046891 4.557734
  890 4.050514 4.557734
  891 4.054137 4.557734
  892 4.057760 4.557734
  893 4.061383 4.557734
  894 4.065006 4.557734
  895 4.068629 4.557734
  896 4.072252 4.557734
  897 4.075875 4.557734
  898 4.079498 4.557734
  899 4.083121 4.557734
  900 4.086744 4.557734
  901 4.090367 4.557734
  902 4.093990 4.557734
  903 4.097613 4.557734
  904 4.101236 4.557734
  905 4.104859 4.557734
  906 4.108482 4.557734
  907 4.112105 4.557734
  908 4.115728 4.557734
  909 4.119351 4.557734
  910 4.122974 4.557734
  911 4.126597 4.557734
  912 4.130220 4.557734
  913 4.133843 4.557734
  914 4.137466 4.557734
  915 4.141089 4.557734
  916 4.144712 4.557734
  917 4.148335 4.557734
  918 4.151958 4.557734
  919 4.155581 4.557734
  920 4.159204 4.557734
  921 4.162827 4.557734
  922 4.166450 4.554111
  923 4.170073 4.554111
  924 4.173696 4.550488
  925 4.177319 4.550488
  926 4.180942 4.546865
  927 4.184565 4.546865
  928 4.188188 4.543242
  929 4.191811 4.543242
  930 4.195434 4.539619
  931 4.199057 4.539619
  932 4.202680 4.535996
  933 4.206303 4.535996
  934 4.209926 4.532373
  935 4.209926 4.528750
  936 4.213549 4.525127
  937 4.213549 4.521504
  938 4.217172 4.517881
  939 4.217172 4.514258
  940 4.220795 4.510635
  941 4.220795 4.507012
  942 4.224418 4.503389
  943 4.224418 4.499766
  944 4.228041 4.496143
  945 4.228041 4.492520
  946 4.231664 4.488897
  947 4.231664 4.485274
  948 4.231664 4.481651
  949 4.231664 4.478028
  950 4.231664 4.474405
  951 4.235287 4.470782
  952 4.238910 4.467159
  953 4.242533 4.463536
  954 4.246156 4.463536
  955 4.249779 4.459913
  956 4.253402 4.456290
  957 4.257025 4.456290
  958 4.260648 4.452667
  959 4.264271 4.452667
  960 4.267894 4.449044
  961 4.271517 4.445421
  962 4.275140 4.441798
  963 4.278763 4.438175
  964 4.282386 4.434552
  965 4.282386 4.430929
  966 4.286009 4.427306
  967 4.286009 4.423683
  968 4.289632 4.420060
  969 4.289632 4.416437
  970 4.293255 4.412814
  971 4.293255 4.409191
  972 4.296878 4.405568
  973 4.296878 4.401945
  974 4.300501 4.398322
  975 4.300501 4.394699
  976 4.304124 4.391076
  977 4.304124 4.387453
  978 4.307747 4.383830
  979 4.307747 4.380207
  980 4.311370 4.376584
  981 4.311370 4.372961
  982 4.314993 4.369338
  983 4.314993 4.365715
  984 4.318616 4.362092
  985 4.318616 4.358469
  986 4.322239 4.354846
  987 4.322239 4.351223
  988 4.325862 4.347600
  989 4.325862 4.343977
  990 4.325862 4.340354
  991 4.325862 4.336731
  992 4.325862 4.333108
  993 4.325862 4.329485
  994 4.325862 4.325862
  995 4.325862 4.322239
  996 4.325862 4.318616
  997 4.325862 4.314993
  998 4.325862 4.311370
  999 4.325862 4.307747
 1000 4.325862 4.304124
 1001 4.325862 4.300501
 1002 4.325862 4.296878
 1003 4.325862 4.293255
 1004 4.325862 4.289632
 1005 4.325862 4.286009
 1006 4.325862 4.282386
 1007 4.325862 4.278763
 1008 4.325862 4.275140
 1009 4.325862 4.271517
 1010 4.325862 4.267894
 1011 4.325862 4.264271
 1012 4.325862 4.260648
 1013 4.325862 4.257025
 1014 4.325862 4.253402
 1015 4.322239 4.249779
 1016 4.322239 4.246156
 1017 4.322239 4.242533
 1018 4.322239 4.238910
 1019 4.325862 4.235287
 1020 4.325862 4.231664
 1021 4.325862 4.228041
 1022 4.329485 4.224418
 1023 4.329485 4.220795
 1024 4.329485 4.217172
 1025 4.329485 4.213549
 1026 4.329485 4.209926
 1027 4.329485 4.206303
 1028 4.329485 4.202680
 1029 4.329485 4.199057
 1030 4.329485 4.195434
 1031 4.329485 4.191811
 1032 4.329485 4.188188
 1033 4.329485 4.184565
 1034 4.329485 4.180942
 1035 4.329485 4.177319
 1036 4.329485 4.173696
 1037 4.329485 4.170073
 1038 4.329485 4.166450
 1039 4.329485 4.162827
 1040 4.329485 4.159204
 1041 4.329485 4.155581
 1042 4.329485 4.151958
 1043 4.329485 4.148335
 1044 4.329485 4.144712
 1045 4.325862 4.141089
 1046 4.325862 4.137466
 1047 4.322239 4.133843
 1048 4.322239 4.130220
 1049 4.318616 4.126597
 1050 4.318616 4.122974
 1051 4.314993 4.119351
 1052 4.314993 4.115728
 1053 4.311370 4.112105
 1054 4.311370 4.108482
 1055 4.311370 4.104859
 1056 4.311370 4.101236
 1057 4.311370 4.097613
 1058 4.311370 4.093990
 1059 4.311370 4.090367
 1060 4.311370 4.086744
 1061 4.311370 4.083121
 1062 4.311370 4.079498
 1063 4.311370 4.075875
 1064 4.307747 4.072252
 1065 4.307747 4.068629
 1066 4.304124 4.065006
 1067 4.304124 4.061383
 1068 4.300501 4.057760
 1069 4.300501 4.054137
 1070 4.296878 4.050514
 1071 4.296878 4.046891
 1072 4.293255 4.043268
 1073 4.293255 4.039645
 1074 4.289632 4.036022
 1075 4.289632 4.032399
 1076 4.286009 4.028776
 1077 4.282386 4.028776
 1078 4.278763 4.025153
 1079 4.275140 4.025153
 1080 4.271517 4.021530
 1081 4.267894 4.021530
 1082 4.264271 4.017907
 1083 4.260648 4.017907
 1084 4.257025 4.014284
 1085 4.253402 4.014284
 1086 4.249779 4.010661
 1087 4.246156 4.010661
 1088 4.242533 4.007038
 1089 4.238910 4.007038
 1090 4.235287 4.003415
 1091 4.238910 3.999792
 1092 4.242533 3.996169
 1093 4.242533 3.992546
 1094 4.246156 3.988923
 1095 4.246156 3.985300
 1096 4.249779 3.981677
 1097 4.253402 3.978054
 1098 4.257025 3.974431
 1099 4.260648 3.970808
 1100 4.264271 3.967185
 1101 4.267894 3.963562
 1102 4.267894 3.959939
 1103 4.271517 3.956316
 1104 4.271517 3.952693
 1105 4.275140 3.949070
 1106 4.275140 3.945447
 1107 4.278763 3.941824
 1108 4.278763 3.938201
 1109 4.282386 3.934578
 1110 4.282386 3.930955
 1111 4.286009 3.927332
 1112 4.286009 3.923709
 1113 4.289632 3.920086
 1114 4.289632 3.916463
 1115 4.289632 3.912840
 1116 4.289632 3.909217
 1117 4.289632 3.905594
 1118 4.289632 3.901971
 1119 4.289632 3.898348
 1120 4.289632 3.894725
 1121 4.289632 3.891102
 1122 4.293255 3.887479
 1123 4.296878 3.883856
 1124 4.300501 3.880233
 1125 4.304124 3.876610
 1126 4.307747 3.872987
 1127 4.311370 3.869364
 1128 4.314993 3.865741
 1129 4.318616 3.862118
 1130 4.322239 3.858495
 1131 4.325862 3.854872
 1132 4.329485 3.851249
 1133 4.333108 3.847626
 1134 4.336731 3.844003
 1135 4.340354 3.844003
 1136 4.343977 3.844003
 1137 4.347600 3.844003
 1138 4.351223 3.844003
 1139 4.354846 3.844003
 1140 4.358469 3.844003
 1141 4.362092 3.844003
 1142 4.365715 3.844003
 1143 4.369338 3.844003
 1144 4.372961 3.840380
 1145 4.376584 3.840380
 1146 4.380207 3.836757
 1147 4.383830 3.836757
 1148 4.387453 3.833134
 1149 4.391076 3.833134
 1150 4.394699 3.829511
 1151 4.398322 3.829511
 1152 4.401945 3.825888
 1153 4.405568 3.825888
 1154 4.409191 3.822265
 1155 4.412814 3.822265
 1156 4.416437 3.818642
 1157 4.416437 3.815019
 1158 4.420060 3.811396
 1159 4.420060 3.807773
 1160 4.423683 3.804150
 1161 4.423683 3.800527
 1162 4.427306 3.796904
 1163 4.427306 3.793281
 1164 4.430929 3.789658
 1165 4.430929 3.786035
 1166 4.434552 3.782412
 1167 4.434552 3.778789
 1168 4.438175 3.775166
 1169 4.438175 3.771543
 1170 4.438175 3.767920
 1171 4.438175 3.764297
 1172 4.438175 3.760674
 1173 4.438175 3.757051
 1174 4.438175 3.753428
 1175 4.438175 3.749805
 1176 4.438175 3.746182
 1177 4.438175 3.742559
 1178 4.438175 3.738936
 1179 4.438175 3.735313
 1180 4.438175 3.731690
 1181 4.438175 3.728067
 1182 4.438175 3.724444
 1183 4.438175 3.720821
 1184 4.438175 3.717198
 1185 4.438175 3.713575
 1186 4.438175 3.709952
 1187 4.438175 3.706329
 1188 4.441798 3.702706
 1189 4.441798 3.699083
 1190 4.445421 3.695460
 1191 4.449044 3.691837
 1192 4.452667 3.688214
 1193 4.452667 3.684591
 1194 4.456290 3.680968
 1195 4.459913 3.680968
 1196 4.463536 3.677345
 1197 4.467159 3.673722
 1198 4.470782 3.670099
 1199 4.474405 3.666476
 1200 4.478028 3.662853
 1201 4.478028 3.659230
 1202 4.481651 3.655607
 1203 4.481651 3.651984
 1204 4.485274 3.648361
 1205 4.485274 3.644738
 1206 4.488897 3.641115
 1207 4.488897 3.637492
 1208 4.492520 3.633869
 1209 4.492520 3.630246
 1210 4.496143 3.626623
 1211 4.496143 3.623000
 1212 4.499766 3.619377
 1213 4.499766 3.615754
 1214 4.499766 3.612131
 1215 4.499766 3.608508
 1216 4.503389 3.604885
 1217 4.503389 3.601262
 1218 4.507012 3.597639
 1219 4.510635 3.594016
 1220 4.514258 3.590393
 1221 4.517881 3.586770
 1222 4.521504 3.583147
 1223 4.525127 3.583147
 1224 4.528750 3.579524
 1225 4.532373 3.579524
 1226 4.535996 3.575901
 1227 4.539619 3.575901
 1228 4.543242 3.572278
 1229 4.546865 3.572278
 1230 4.550488 3.568655
 1231 4.554111 3.568655
 1232 4.557734 3.565032
 1233 4.561357 3.565032
 1234 4.564980 3.561409
 1235 4.568603 3.561409
 1236 4.572226 3.557786
 1237 4.575849 3.557786
 1238 4.579472 3.554163
 1239 4.583095 3.550540
 1240 4.586718 3.546917
 1241 4.590341 3.543294
 1242 4.593964 3.539671
 1243 4.597587 3.536048
 1244 4.601210 3.532425
 1245 4.604833 3.528802
 1246 4.608456 3.528802
 1247 4.612079 3.528802
 1248 4.615702 3.528802
 1249 4.619325 3.528802
 1250 4.622948 3.528802
 1251 4.626571 3.528802
 1252 4.630194 3.528802
 1253 4.633817 3.528802
 1254 4.637440 3.528802
 1255 4.641063 3.525179
 1256 4.644686 3.525179
 1257 4.648309 3.521556
 1258 4.651932 3.521556
 1259 4.655555 3.517933
 1260 4.659178 3.517933
 1261 4.662801 3.514310
 1262 4.666424 3.514310
 1263 4.670047 3.510687
 1264 4.673670 3.510687
 1265 4.677293 3.507064
 1266 4.680916 3.507064
 1267 4.684539 3.503441
 1268 4.688162 3.499818
 1269 4.691785 3.496195
 1270 4.691785 3.492572
 1271 4.695408 3.488949
 1272 4.699031 3.485326
 1273 4.699031 3.481703
 1274 4.702654 3.478080
 1275 4.702654 3.474457
 1276 4.706277 3.470834
 1277 4.709900 3.467211
 1278 4.713523 3.463588
 1279 4.717146 3.459965
 1280 4.720769 3.456342
 1281 4.720769 3.452719
 1282 4.724392 3.449096
 1283 4.724392 3.445473
 1284 4.728015 3.441850
 1285 4.728015 3.438227
 1286 4.731638 3.434604
 1287 4.731638 3.430981
 1288 4.735261 3.427358
 1289 4.735261 3.423735
 1290 4.738884 3.420112
 1291 4.738884 3.416489
 1292 4.742507 3.412866
 1293 4.742507 3.409243
 1294 4.742507 3.405620
 1295 4.742507 3.401997
 1296 4.742507 3.398374
 1297 4.742507 3.394751
 1298 4.742507 3.391128
 1299 4.742507 3.387505
 1300 4.742507 3.383882
 1301 4.742507 3.380259
 1302 4.742507 3.376636
 1303 4.742507 3.373013
 1304 4.742507 3.369390
 1305 4.742507 3.365767
 1306 4.746130 3.362144
 1307 4.746130 3.358521
 1308 4.749753 3.354898
 1309 4.749753 3.351275
 1310 4.753376 3.347652
 1311 4.753376 3.344029
 1312 4.756999 3.340406
 1313 4.756999 3.336783
 1314 4.756999 3.333160
 1315 4.756999 3.329537
 1316 4.756999 3.325914
 1317 4.756999 3.322291
 1318 4.756999 3.318668
 1319 4.756999 3.315045
 1320 4.756999 3.311422
 1321 4.756999 3.307799
 1322 4.756999 3.304176
 1323 4.760622 3.300553
 1324 4.760622 3.296930
 1325 4.764245 3.293307
 1326 4.764245 3.289684
 1327 4.767868 3.286061
 1328 4.767868 3.282438
 1329 4.771491 3.278815
 1330 4.771491 3.275192
 1331 4.775114 3.271569
 1332 4.775114 3.267946
 1333 4.778737 3.264323
 1334 4.778737 3.260700
 1335 4.782360 3.257077
 1336 4.782360 3.253454
 1337 4.785983 3.249831
 1338 4.785983 3.246208
 1339 4.785983 3.242585
 1340 4.785983 3.238962
 1341 4.785983 3.235339
 1342 4.785983 3.231716
 1343 4.785983 3.228093
 1344 4.785983 3.224470
 1345 4.785983 3.220847
 1346 4.785983 3.217224
 1347 4.785983 3.213601
 1348 4.785983 3.209978
 1349 4.785983 3.206355
 1350 4.785983 3.202732
 1351 4.785983 3.199109
 1352 4.785983 3.195486
 1353 4.785983 3.191863
 1354 4.785983 3.188240
 1355 4.785983 3.184617
 1356 4.785983 3.180994
 1357 4.785983 3.177371
 1358 4.785983 3.173748
 1359 4.785983 3.170125
 1360 4.785983 3.166502
 1361 4.785983 3.162879
 1362 4.785983 3.159256
 1363 4.785983 3.155633
 1364 4.785983 3.152010
 1365 4.782360 3.148387
 1366 4.782360 3.144764
 1367 4.782360 3.141141
 1368 4.782360 3.137518
 1369 4.782360 3.133895
 1370 4.782360 3.130272
 1371 4.782360 3.126649
 1372 4.782360 3.123026
 1373 4.782360 3.119403
 1374 4.782360 3.115780
 1375 4.782360 3.112157
 1376 4.782360 3.108534
 1377 4.782360 3.104911
 1378 4.782360 3.101288
 1379 4.782360 3.097665
 1380 4.782360 3.094042
 1381 4.782360 3.090419
 1382 4.778737 3.086796
 1383 4.778737 3.083173
 1384 4.782360 3.079550
 1385 4.782360 3.075927
 1386 4.782360 3.072304
 1387 4.782360 3.068681
 1388 4.782360 3.065058
 1389 4.782360 3.061435
 1390 4.782360 3.057812
 1391 4.782360 3.054189
 1392 4.782360 3.050566
 1393 4.782360 3.046943
 1394 4.782360 3.043320
 1395 4.782360 3.039697
 1396 4.782360 3.036074
 1397 4.782360 3.032451
 1398 4.782360 3.028828
 1399 4.782360 3.025205
 1400 4.785983 3.021582
 1401 4.789606 3.017959
 1402 4.793229 3.014336
 1403 4.796852 3.014336
 1404 4.800475 3.010713
 1405 4.804098 3.007090
 1406 4.807721 3.003467
 1407 4.811344 2.999844
 1408 4.814967 2.996221
 1409 4.818590 2.992598
 1410 4.822213 2.988975
 1411 4.825836 2.985352
 1412 4.829459 2.985352
 1413 4.833082 2.981729
 1414 4.836705 2.981729
 1415 4.840328 2.981729
 1416 4.843951 2.981729
 1417 4.847574 2.981729
 1418 4.851197 2.981729
 1419 4.854820 2.981729
 1420 4.858443 2.981729
 1421 4.862066 2.981729
 1422 4.865689 2.981729
 1423 4.869312 2.981729
 1424 4.872935 2.978106
 1425 4.876558 2.978106
 1426 4.880181 2.974483
 1427 4.883804 2.974483
 1428 4.887427 2.970860
 1429 4.891050 2.970860
 1430 4.894673 2.967237
 1431 4.898296 2.967237
 1432 4.901919 2.963614
 1433 4.905542 2.963614
 1434 4.909165 2.959991
 1435 4.912788 2.959991
 1436 4.916411 2.956368
 1437 4.916411 2.952745
 1438 4.920034 2.949122
 1439 4.920034 2.945499
 1440 4.923657 2.941876
 1441 4.923657 2.938253
 1442 4.927280 2.934630
 1443 4.927280 2.931007
 1444 4.930903 2.927384
 1445 4.930903 2.923761
 1446 4.934526 2.920138
 1447 4.934526 2.916515
 1448 4.938149 2.912892
 1449 4.938149 2.909269
 1450 4.938149 2.905646
 1451 4.938149 2.902023
 1452 4.938149 2.898400
 1453 4.938149 2.894777
 1454 4.938149 2.891154
 1455 4.938149 2.887531
 1456 4.941772 2.883908
 1457 4.945395 2.880285
 1458 4.949018 2.876662
 1459 4.952641 2.873039
 1460 4.956264 2.869416
 1461 4.959887 2.869416
 1462 4.963510 2.869416
 1463 4.967133 2.865793
 1464 4.970756 2.865793
 1465 4.974379 2.862170
 1466 4.978002 2.862170
 1467 4.981625 2.858547
 1468 4.985248 2.858547
 1469 4.988871 2.854924
 1470 4.992494 2.854924
 1471 4.996117 2.851301
 1472 4.999740 2.851301
 1473 5.003363 2.847678
 1474 5.006986 2.847678
 1475 5.010609 2.844055
 1476 5.014232 2.844055
 1477 5.017855 2.840432
 1478 5.021478 2.840432
 1479 5.025101 2.836809
 1480 5.028724 2.836809
 1481 5.032347 2.833186
 1482 5.035970 2.829563
 1483 5.039593 2.825940
 1484 5.043216 2.822317
 1485 5.043216 2.818694
 1486 5.046839 2.818694
 1487 5.050462 2.815071
 1488 5.054085 2.815071
 1489 5.057708 2.811448
 1490 5.061331 2.811448
 1491 5.064954 2.807825
 1492 5.068577 2.807825
 1493 5.072200 2.804202
 1494 5.075823 2.804202
 1495 5.079446 2.800579
 1496 5.079446 2.796956
 1497 5.083069 2.793333
 1498 5.083069 2.789710
 1499 5.086692 2.786087
 1500 5.086692 2.782464
 1501 5.090315 2.778841
 1502 5.090315 2.775218
 1503 5.093938 2.771595
 1504 5.093938 2.767972
 1505 5.097561 2.764349
 1506 5.097561 2.760726
 1507 5.101184 2.757103
 1508 5.101184 2.753480
 1509 5.101184 2.749857
 1510 5.101184 2.746234
 1511 5.101184 2.742611
 1512 5.101184 2.738988
 1513 5.101184 2.735365
 1514 5.101184 2.731742
 1515 5.101184 2.728119
 1516 5.101184 2.724496
 1517 5.101184 2.720873
 1518 5.101184 2.717250
 1519 5.101184 2.713627
 1520 5.101184 2.710004
 1521 5.101184 2.706381
 1522 5.101184 2.702758
 1523 5.101184 2.699135
 1524 5.101184 2.695512
 1525 5.101184 2.691889
 1526 5.101184 2.688266
 1527 5.101184 2.684643
 1528 5.101184 2.681020
 1529 5.101184 2.677397
 1530 5.097561 2.673774
 1531 5.097561 2.670151
 1532 5.097561 2.666528
 1533 5.097561 2.662905
 1534 5.097561 2.659282
 1535 5.097561 2.655659
 1536 5.097561 2.652036
 1537 5.097561 2.648413
 1538 5.097561 2.644790
 1539 5.097561 2.641167
 1540 5.097561 2.637544
 1541 5.097561 2.633921
 1542 5.097561 2.630298
 1543 5.097561 2.626675
 1544 5.097561 2.623052
 1545 5.097561 2.619429
 1546 5.097561 2.615806
 1547 5.101184 2.612183
 1548 5.104807 2.608560
 1549 5.108430 2.604937
 1550 5.112053 2.601314
 1551 5.115676 2.597691
 1552 5.119299 2.594068
 1553 5.122922 2.590445
 1554 5.122922 2.586822
 1555 5.126545 2.583199
 1556 5.126545 2.579576
 1557 5.130168 2.575953
 1558 5.130168 2.572330
 1559 5.133791 2.568707
 1560 5.133791 2.565084
 1561 5.137414 2.561461
 1562 5.137414 2.557838
 1563 5.141037 2.554215
 1564 5.141037 2.550592
 1565 5.144660 2.546969
 1566 5.144660 2.543346
 1567 5.144660 2.539723
 1568 5.144660 2.536100
 1569 5.144660 2.532477
 1570 5.144660 2.528854
 1571 5.148283 2.525231
 1572 5.151906 2.521608
 1573 5.155529 2.517985
 1574 5.159152 2.514362
 1575 5.162775 2.510739
 1576 5.166398 2.507116
 1577 5.170021 2.503493
 1578 5.173644 2.499870
 1579 5.177267 2.496247
 1580 5.180890 2.496247
 1581 5.184513 2.496247
 1582 5.188136 2.496247
 1583 5.191759 2.496247
 1584 5.195382 2.496247
 1585 5.199005 2.496247
 1586 5.202628 2.496247
 1587 5.206251 2.496247
 1588 5.209874 2.496247
 1589 5.213497 2.496247
 1590 5.217120 2.496247
 1591 5.220743 2.496247
 1592 5.224366 2.496247
 1593 5.227989 2.496247
 1594 5.231612 2.496247
 1595 5.235235 2.496247
 1596 5.238858 2.496247
 1597 5.242481 2.496247
 1598 5.246104 2.496247
 1599 5.249727 2.496247
 1600 5.253350 2.496247
 1601 5.256973 2.496247
 1602 5.260596 2.496247
 1603 5.264219 2.496247
 1604 5.267842 2.496247
 1605 5.271465 2.496247
 1606 5.275088 2.496247
 1607 5.278711 2.496247
 1608 5.282334 2.496247
 1609 5.285957 2.496247
 1610 5.289580 2.499870
 1611 5.293203 2.499870
 1612 5.296826 2.503493
 1613 5.300449 2.503493
 1614 5.304072 2.507116
 1615 5.307695 2.507116
 1616 5.311318 2.510739
 1617 5.314941 2.510739
 1618 5.318564 2.514362
 1619 5.322187 2.514362
 1620 5.325810 2.517985
 1621 5.329433 2.517985
 1622 5.333056 2.521608
 1623 5.336679 2.521608
 1624 5.340302 2.521608
 1625 5.343925 2.521608
 1626 5.347548 2.521608
 1627 5.351171 2.521608
 1628 5.354794 2.521608
 1629 5.358417 2.521608
 1630 5.362040 2.521608
 1631 5.365663 2.521608
 1632 5.369286 2.521608
 1633 5.372909 2.521608
 1634 5.376532 2.521608
 1635 5.380155 2.521608
 1636 5.383778 2.521608
 1637 5.387401 2.521608
 1638 5.391024 2.521608
 1639 5.394647 2.521608
 1640 5.398270 2.521608
 1641 5.401893 2.521608
 1642 5.405516 2.521608
 1643 5.409139 2.521608
 1644 5.412762 2.521608
 1645 5.416385 2.521608
 1646 5.420008 2.517985
 1647 5.423631 2.517985
 1648 5.427254 2.514362
 1649 5.430877 2.514362
 1650 5.434500 2.510739
 1651 5.438123 2.510739
 1652 5.441746 2.507116
 1653 5.445369 2.507116
 1654 5.448992 2.503493
 1655 5.452615 2.503493
 1656 5.456238 2.499870
 1657 5.459861 2.499870
 1658 5.463484 2.496247
 1659 5.467107 2.492624
 1660 5.467107 2.489001
 1661 5.470730 2.485378
 1662 5.470730 2.481755
 1663 5.474353 2.478132
 1664 5.477976 2.474509
 1665 5.477976 2.470886
 1666 5.481599 2.467263
 1667 5.485222 2.463640
 1668 5.488845 2.460017
 1669 5.492468 2.456394
 1670 5.496091 2.452771
 1671 5.499714 2.449148
 1672 5.499714 2.445525
 1673 5.503337 2.441902
 1674 5.503337 2.438279
 1675 5.506960 2.434656
 1676 5.506960 2.431033
 1677 5.510583 2.427410
 1678 5.510583 2.423787
 1679 5.514206 2.420164
 1680 5.514206 2.416541
 1681 5.517829 2.412918
 1682 5.517829 2.409295
 1683 5.521452 2.405672
 1684 5.521452 2.402049
 1685 5.525075 2.398426
 1686 5.525075 2.394803
 1687 5.528698 2.391180
 1688 5.528698 2.387557
 1689 5.532321 2.383934
 1690 5.532321 2.380311
 1691 5.535944 2.376688
 1692 5.535944 2.373065
 1693 5.539567 2.369442
 1694 5.539567 2.365819
 1695 5.539567 2.362196
 1696 5.539567 2.358573
 1697 5.539567 2.354950
 1698 5.539567 2.351327
 1699 5.539567 2.347704
 1700 5.539567 2.344081
 1701 5.539567 2.340458
 1702 5.539567 2.336835
 1703 5.539567 2.333212
 1704 5.539567 2.329589
 1705 5.539567 2.325966
 1706 5.539567 2.322343
 1707 5.539567 2.318720
 1708 5.543190 2.315097
 1709 5.546813 2.311474
 1710 5.550436 2.307851
 1711 5.554059 2.307851
 1712 5.557682 2.304228
 1713 5.561305 2.304228
 1714 5.564928 2.300605
 1715 5.568551 2.300605
 1716 5.572174 2.296982
 1717 5.575797 2.296982
 1718 5.579420 2.293359
 1719 5.583043 2.293359
 1720 5.586666 2.289736
 1721 5.590289 2.289736
 1722 5.593912 2.286113
 1723 5.597535 2.286113
 1724 5.601158 2.282490
 1725 5.604781 2.278867
 1726 5.608404 2.275244
 1727 5.612027 2.271621
 1728 5.615650 2.271621
 1729 5.619273 2.271621
 1730 5.622896 2.271621
 1731 5.626519 2.271621
 1732 5.630142 2.275244
 1733 5.633765 2.275244
 1734 5.637388 2.275244
 1735 5.641011 2.275244
 1736 5.644634 2.275244
 1737 5.648257 2.275244
 1738 5.651880 2.275244
 1739 5.655503 2.275244
 1740 5.659126 2.275244
 1741 5.662749 2.275244
 1742 5.666372 2.275244
 1743 5.669995 2.275244
 1744 5.673618 2.275244
 1745 5.677241 2.275244
 1746 5.680864 2.275244
 1747 5.684487 2.275244
 1748 5.688110 2.275244
 1749 5.691733 2.275244
 1750 5.695356 2.275244
 1751 5.698979 2.275244
 1752 5.702602 2.275244
 1753 5.706225 2.275244
 1754 5.709848 2.275244
 1755 5.713471 2.275244
 1756 5.717094 2.275244
 1757 5.720717 2.275244
 1758 5.724340 2.271621
 1759 5.727963 2.271621
 1760 5.731586 2.267998
 1761 5.735209 2.267998
 1762 5.738832 2.264375
 1763 5.742455 2.264375
 1764 5.746078 2.260752
 1765 5.749701 2.260752
 1766 5.753324 2.257129
 1767 5.756947 2.257129
 1768 5.760570 2.253506
 1769 5.764193 2.253506
 1770 5.767816 2.249883
 1771 5.771439 2.246260
 1772 5.775062 2.242637
 1773 5.778685 2.242637
 1774 5.782308 2.239014
 1775 5.785931 2.239014
 1776 5.789554 2.235391
 1777 5.793177 2.231768
 1778 5.796800 2.231768
 1779 5.800423 2.231768
 1780 5.804046 2.235391
 1781 5.807669 2.235391
 1782 5.811292 2.235391
 1783 5.814915 2.235391
 1784 5.818538 2.235391
 1785 5.822161 2.235391
 1786 5.825784 2.235391
 1787 5.829407 2.235391
 1788 5.833030 2.235391
 1789 5.836653 2.235391
 1790 5.840276 2.235391
 1791 5.843899 2.235391
 1792 5.847522 2.235391
 1793 5.851145 2.235391
 1794 5.854768 2.235391
 1795 5.858391 2.235391
 1796 5.862014 2.235391
 1797 5.865637 2.235391
 1798 5.869260 2.235391
 1799 5.872883 2.235391
 1800 5.876506 2.239014
 1801 5.880129 2.239014
 1802 5.883752 2.242637
 1803 5.887375 2.242637
 1804 5.890998 2.246260
 1805 5.894621 2.246260
 1806 5.898244 2.249883
 1807 5.901867 2.249883
 1808 5.905490 2.253506
 1809 5.909113 2.253506
 1810 5.912736 2.253506
 1811 5.916359 2.253506
 1812 5.919982 2.253506
 1813 5.923605 2.253506
 1814 5.927228 2.253506
 1815 5.930851 2.253506
 1816 5.934474 2.253506
 1817 5.938097 2.253506
 1818 5.941720 2.253506
 1819 5.945343 2.253506
 1820 5.948966 2.253506
 1821 5.952589 2.253506
 1822 5.956212 2.253506
 1823 5.959835 2.253506
 1824 5.963458 2.253506
 1825 5.967081 2.253506
 1826 5.970704 2.253506
 1827 5.974327 2.253506
 1828 5.977950 2.253506
 1829 5.981573 2.253506
 1830 5.985196 2.253506
 1831 5.988819 2.253506
 1832 5.992442 2.249883
 1833 5.996065 2.249883
 1834 5.999688 2.246260
 1835 6.003311 2.246260
 1836 6.006934 2.242637
 1837 6.010557 2.242637
 1838 6.014180 2.239014
 1839 6.017803 2.239014
 1840 6.021426 2.235391
 1841 6.025049 2.235391
 1842 6.028672 2.231768
 1843 6.032295 2.231768
 1844 6.035918 2.228145
 1845 6.035918 2.224522
 1846 6.039541 2.220899
 1847 6.039541 2.217276
 1848 6.043164 2.213653
 1849 6.043164 2.210030
 1850 6.046787 2.206407
 1851 6.046787 2.202784
 1852 6.050410 2.199161
 1853 6.050410 2.195538
 1854 6.054033 2.191915
 1855 6.054033 2.188292
 1856 6.057656 2.184669
 1857 6.057656 2.181046
 1858 6.057656 2.177423
 1859 6.057656 2.173800
 1860 6.057656 2.170177
 1861 6.057656 2.166554
 1862 6.057656 2.162931
 1863 6.057656 2.159308
 1864 6.057656 2.155685
 1865 6.057656 2.152062
 1866 6.057656 2.148439
 1867 6.057656 2.144816
 1868 6.057656 2.141193
 1869 6.057656 2.137570
 1870 6.061279 2.133947
 1871 6.061279 2.130324
 1872 6.064902 2.126701
 1873 6.064902 2.123078
 1874 6.068525 2.119455
 1875 6.068525 2.115832
 1876 6.072148 2.112209
 1877 6.072148 2.108586
 1878 6.072148 2.104963
 1879 6.072148 2.101340
 1880 6.072148 2.097717
 1881 6.072148 2.094094
 1882 6.072148 2.090471
 1883 6.072148 2.086848
 1884 6.072148 2.083225
 1885 6.072148 2.079602
 1886 6.072148 2.075979
 1887 6.072148 2.072356
 1888 6.075771 2.068733
 1889 6.075771 2.065110
 1890 6.075771 2.061487
 1891 6.075771 2.057864
 1892 6.075771 2.054241
 1893 6.075771 2.050618
 1894 6.075771 2.046995
 1895 6.075771 2.043372
 1896 6.075771 2.039749
 1897 6.079394 2.036126
 1898 6.083017 2.032503
 1899 6.086640 2.028880
 1900 6.090263 2.025257
 1901 6.093886 2.021634
 1902 6.097509 2.018011
 1903 6.101132 2.014388
 1904 6.104755 2.010765
 1905 6.108378 2.007142
 1906 6.112001 2.003519
 1907 6.115624 2.003519
 1908 6.119247 2.003519
 1909 6.122870 2.003519
 1910 6.126493 2.003519
 1911 6.130116 1.999896
 1912 6.133739 1.999896
 1913 6.137362 1.996273
 1914 6.140985 1.996273
 1915 6.144608 1.992650
 1916 6.148231 1.992650
 1917 6.151854 1.989027
 1918 6.155477 1.989027
 1919 6.159100 1.985404
 1920 6.162723 1.985404
 1921 6.166346 1.981781
 1922 6.169969 1.981781
 1923 6.173592 1.978158
 1924 6.173592 1.974535
 1925 6.177215 1.970912
 1926 6.177215 1.967289
 1927 6.180838 1.963666
 1928 6.180838 1.960043
 1929 6.184461 1.956420
 1930 6.184461 1.952797
 1931 6.188084 1.949174
 1932 6.188084 1.945551
 1933 6.191707 1.941928
 1934 6.191707 1.938305
 1935 6.195330 1.934682
 1936 6.195330 1.931059
 1937 6.195330 1.927436
 1938 6.195330 1.923813
 1939 6.195330 1.920190
 1940 6.195330 1.916567
 1941 6.195330 1.912944
 1942 6.195330 1.909321
 1943 6.195330 1.905698
 1944 6.195330 1.902075
 1945 6.195330 1.898452
 1946 6.195330 1.894829
 1947 6.195330 1.891206
 1948 6.195330 1.887583
 1949 6.195330 1.883960
 1950 6.195330 1.880337
 1951 6.195330 1.876714
 1952 6.195330 1.873091
 1953 6.195330 1.869468
 1954 6.195330 1.865845
 1955 6.195330 1.862222
 1956 6.195330 1.858599
 1957 6.195330 1.854976
 1958 6.198953 1.851353
 1959 6.202576 1.847730
 1960 6.206199 1.844107
 1961 6.209822 1.840484
 1962 6.213445 1.836861
 1963 6.217068 1.833238
 1964 6.220691 1.829615
 1965 6.224314 1.825992
 1966 6.227937 1.822369
 1967 6.231560 1.822369
 1968 6.235183 1.822369
 1969 6.238806 1.822369
 1970 6.242429 1.822369
 1971 6.246052 1.822369
 1972 6.249675 1.822369
 1973 6.253298 1.822369
 1974 6.256921 1.822369
 1975 6.260544 1.822369
 1976 6.264167 1.822369
 1977 6.267790 1.822369
 1978 6.271413 1.822369
 1979 6.275036 1.822369
 1980 6.278659 1.822369
 1981 6.282282 1.822369
 1982 6.285905 1.822369
 1983 6.289528 1.818746
 1984 6.293151 1.818746
 1985 6.296774 1.818746
 1986 6.300397 1.818746
 1987 6.304020 1.818746
 1988 6.307643 1.818746
 1989 6.311266 1.818746
 1990 6.314889 1.818746
 1991 6.318512 1.818746
 1992 6.322135 1.818746
 1993 6.325758 1.818746
 1994 6.329381 1.818746
 1995 6.333004 1.818746
 1996 6.336627 1.818746
 1997 6.340250 1.818746
 1998 6.343873 1.818746
 1999 6.347496 1.818746
 2000 6.351119 1.818746
 2001 6.354742 1.818746
 2002 6.358365 1.818746
 2003 6.361988 1.818746
 2004 6.365611 1.818746
 2005 6.369234 1.818746
 2006 6.372857 1.818746
 2007 6.376480 1.818746
 2008 6.380103 1.818746
 2009 6.383726 1.818746
 2010 6.387349 1.818746
 2011 6.390972 1.818746
 2012 6.394595 1.815123
 2013 6.398218 1.815123
 2014 6.401841 1.815123
 2015 6.405464 1.811500
 2016 6.409087 1.811500
 2017 6.412710 1.807877
 2018 6.416333 1.807877
 2019 6.419956 1.804254
 2020 6.423579 1.804254
 2021 6.427202 1.800631
 2022 6.430825 1.800631
 2023 6.434448 1.800631
 2024 6.438071 1.800631
 2025 6.441694 1.800631
 2026 6.445317 1.800631
 2027 6.448940 1.800631
 2028 6.452563 1.800631
 2029 6.456186 1.800631
 2030 6.459809 1.800631
 2031 6.463432 1.800631
 2032 6.467055 1.800631
 2033 6.470678 1.800631
 2034 6.474301 1.800631
 2035 6.477924 1.800631
 2036 6.481547 1.800631
 2037 6.485170 1.800631
 2038 6.488793 1.800631
 2039 6.492416 1.804254
 2040 6.496039 1.804254
 2041 6.499662 1.807877
 2042 6.503285 1.807877
 2043 6.506908 1.811500
 2044 6.510531 1.811500
 2045 6.514154 1.815123
 2046 6.517777 1.815123
 2047 6.521400 1.818746
 2048 6.525023 1.818746
 2049 6.528646 1.818746
 2050 6.532269 1.818746
 2051 6.535892 1.818746
 2052 6.539515 1.818746
 2053 6.543138 1.818746
 2054 6.546761 1.818746
 2055 6.550384 1.818746
 2056 6.554007 1.818746
 2057 6.557630 1.818746
 2058 6.561253 1.818746
 2059 6.564876 1.818746
 2060 6.568499 1.818746
 2061 6.572122 1.818746
 2062 6.575745 1.818746
 2063 6.579368 1.818746
 2064 6.582991 1.818746
 2065 6.586614 1.818746
 2066 6.590237 1.818746
 2067 6.593860 1.818746
 2068 6.597483 1.818746
 2069 6.601106 1.818746
 2070 6.604729 1.818746
 2071 6.608352 1.818746
 2072 6.611975 1.818746
 2073 6.615598 1.818746
 2074 6.619221 1.818746
 2075 6.622844 1.818746
 2076 6.626467 1.818746
 2077 6.630090 1.818746
 2078 6.633713 1.818746
 2079 6.637336 1.818746
 2080 6.640959 1.815123
 2081 6.644582 1.815123
 2082 6.648205 1.811500
 2083 6.651828 1.811500
 2084 6.655451 1.811500
 2085 6.659074 1.811500
 2086 6.662697 1.811500
 2087 6.666320 1.811500
 2088 6.669943 1.811500
 2089 6.673566 1.811500
 2090 6.677189 1.815123
 2091 6.680812 1.815123
 2092 6.684435 1.815123
 2093 6.688058 1.815123
 2094 6.691681 1.815123
 2095 6.695304 1.815123
 2096 6.698927 1.815123
 2097 6.702550 1.815123
 2098 6.706173 1.818746
 2099 6.709796 1.818746
 2100 6.713419 1.822369
 2101 6.717042 1.822369
 2102 6.720665 1.825992
 2103 6.724288 1.825992
 2104 6.727911 1.825992
 2105 6.731534 1.825992
 2106 6.735157 1.825992
 2107 6.738780 1.825992
 2108 6.742403 1.825992
 2109 6.746026 1.825992
 2110 6.749649 1.825992
 2111 6.753272 1.825992
 2112 6.756895 1.825992
 2113 6.760518 1.825992
 2114 6.764141 1.825992
 2115 6.767764 1.825992
 2116 6.771387 1.825992
 2117 6.775010 1.825992
 2118 6.778633 1.825992
 2119 6.782256 1.825992
 2120 6.785879 1.825992
 2121 6.789502 1.825992
 2122 6.793125 1.825992
 2123 6.796748 1.825992
 2124 6.800371 1.825992
 2125 6.803994 1.825992
 2126 6.807617 1.825992
 2127 6.811240 1.825992
 2128 6.814863 1.825992
 2129 6.818486 1.825992
 2130 6.822109 1.825992
 2131 6.825732 1.822369
 2132 6.829355 1.822369
 2133 6.832978 1.818746
 2134 6.836601 1.818746
 2135 6.840224 1.815123
 2136 6.843847 1.815123
 2137 6.847470 1.811500
 2138 6.851093 1.811500
 2139 6.854716 1.807877
 2140 6.858339 1.807877
 2141 6.861962 1.804254
 2142 6.865585 1.804254
 2143 6.869208 1.800631
 2144 6.872831 1.797008
 2145 6.876454 1.793385
 2146 6.880077 1.789762
 2147 6.883700 1.786139
 2148 6.883700 1.782516
 2149 6.887323 1.778893
 2150 6.890946 1.775270
 2151 6.894569 1.771647
 2152 6.898192 1.771647
 2153 6.901815 1.768024
 2154 6.905438 1.768024
 2155 6.909061 1.768024
 2156 6.912684 1.768024
 2157 6.916307 1.768024
 2158 6.919930 1.768024
 2159 6.923553 1.768024
 2160 6.927176 1.764401
 2161 6.930799 1.764401
 2162 6.934422 1.760778
 2163 6.938045 1.760778
 2164 6.941668 1.760778
 2165 6.945291 1.760778
 2166 6.948914 1.760778
 2167 6.952537 1.760778
 2168 6.956160 1.760778
 2169 6.959783 1.760778
 2170 6.963406 1.760778
 2171 6.967029 1.760778
 2172 6.970652 1.760778
 2173 6.974275 1.760778
 2174 6.977898 1.760778
 2175 6.981521 1.760778
 2176 6.985144 1.760778
 2177 6.988767 1.760778
 2178 6.992390 1.760778
 2179 6.996013 1.760778
 2180 6.999636 1.760778
 2181 7.003259 1.760778
 2182 7.006882 1.760778
 2183 7.010505 1.760778
 2184 7.014128 1.760778
 2185 7.017751 1.760778
 2186 7.021374 1.760778
 2187 7.024997 1.760778
 2188 7.028620 1.757155
 2189 7.032243 1.757155
 2190 7.035866 1.753532
 2191 7.039489 1.753532
 2192 7.043112 1.749909
 2193 7.046735 1.749909
 2194 7.050358 1.746286
 2195 7.053981 1.746286
 2196 7.057604 1.746286
 2197 7.061227 1.746286
 2198 7.064850 1.746286
 2199 7.068473 1.746286
 2200 7.072096 1.746286
 2201 7.075719 1.746286
 2202 7.079342 1.746286
 2203 7.082965 1.746286
 2204 7.086588 1.746286
 2205 7.090211 1.746286
 2206 7.093834 1.746286
 2207 7.097457 1.746286
 2208 7.101080 1.746286
 2209 7.104703 1.746286
 2210 7.108326 1.742663
 2211 7.111949 1.742663
 2212 7.115572 1.739040
 2213 7.119195 1.739040
 2214 7.122818 1.735417
 2215 7.126441 1.735417
 2216 7.130064 1.731794
 2217 7.133687 1.731794
 2218 7.137310 1.728171
 2219 7.140933 1.728171
 2220 7.144556 1.724548
 2221 7.148179 1.724548
 2222 7.151802 1.720925
 2223 7.155425 1.720925
 2224 7.159048 1.720925
 2225 7.162671 1.720925
 2226 7.166294 1.720925
 2227 7.169917 1.720925
 2228 7.173540 1.720925
 2229 7.177163 1.720925
 2230 7.180786 1.720925
 2231 7.184409 1.720925
 2232 7.188032 1.720925
 2233 7.191655 1.720925
 2234 7.195278 1.720925
 2235 7.198901 1.717302
 2236 7.202524 1.717302
 2237 7.206147 1.713679
 2238 7.209770 1.713679
 2239 7.213393 1.710056
 2240 7.217016 1.710056
 2241 7.220639 1.706433
 2242 7.224262 1.706433
 2243 7.227885 1.702810
 2244 7.231508 1.702810
 2245 7.235131 1.699187
 2246 7.238754 1.699187
 2247 7.242377 1.695564
 2248 7.246000 1.695564
 2249 7.249623 1.691941
 2250 7.253246 1.688318
 2251 7.256869 1.684695
 2252 7.260492 1.681072
 2253 7.264115 1.681072
 2254 7.267738 1.681072
 2255 7.271361 1.681072
 2256 7.274984 1.681072
 2257 7.278607 1.681072
 2258 7.282230 1.681072
 2259 7.285853 1.681072
 2260 7.289476 1.681072
 2261 7.293099 1.677449
 2262 7.296722 1.677449
 2263 7.300345 1.673826
 2264 7.303968 1.673826
 2265 7.307591 1.670203
 2266 7.311214 1.670203
 2267 7.314837 1.666580
 2268 7.318460 1.666580
 2269 7.322083 1.662957
 2270 7.325706 1.662957
 2271 7.329329 1.659334
 2272 7.332952 1.659334
 2273 7.336575 1.655711
 2274 7.340198 1.652088
 2275 7.343821 1.648465
 2276 7.347444 1.644842
 2277 7.347444 1.641219
 2278 7.351067 1.637596
 2279 7.354690 1.633973
 2280 7.358313 1.633973
 2281 7.361936 1.630350
 2282 7.365559 1.630350
 2283 7.369182 1.630350
 2284 7.372805 1.630350
 2285 7.376428 1.630350
 2286 7.380051 1.630350
 2287 7.383674 1.630350
 2288 7.387297 1.630350
 2289 7.390920 1.630350
 2290 7.394543 1.630350
 2291 7.398166 1.630350
 2292 7.401789 1.630350
 2293 7.405412 1.633973
 2294 7.409035 1.633973
 2295 7.412658 1.637596
 2296 7.416281 1.637596
 2297 7.419904 1.641219
 2298 7.423527 1.641219
 2299 7.427150 1.644842
 2300 7.430773 1.644842
 2301 7.434396 1.648465
 2302 7.438019 1.648465
 2303 7.441642 1.648465
 2304 7.445265 1.648465
 2305 7.448888 1.648465
 2306 7.452511 1.648465
 2307 7.456134 1.648465
 2308 7.459757 1.648465
 2309 7.463380 1.648465
 2310 7.467003 1.648465
 2311 7.470626 1.648465
 2312 7.474249 1.648465
 2313 7.477872 1.648465
 2314 7.481495 1.648465
 2315 7.485118 1.648465
 2316 7.488741 1.648465
 2317 7.492364 1.648465
 2318 7.495987 1.648465
 2319 7.499610 1.648465
 2320 7.503233 1.648465
 2321 7.506856 1.648465
 2322 7.510479 1.648465
 2323 7.514102 1.648465
 2324 7.517725 1.644842
 2325 7.521348 1.644842
 2326 7.524971 1.641219
 2327 7.528594 1.641219
 2328 7.532217 1.637596
 2329 7.535840 1.637596
 2330 7.539463 1.633973
 2331 7.543086 1.633973
 2332 7.546709 1.630350
 2333 7.550332 1.630350
 2334 7.553955 1.630350
 2335 7.557578 1.630350
 2336 7.561201 1.630350
 2337 7.564824 1.630350
 2338 7.568447 1.630350
 2339 7.572070 1.630350
 2340 7.575693 1.630350
 2341 7.579316 1.630350
 2342 7.582939 1.630350
 2343 7.586562 1.630350
 2344 7.590185 1.630350
 2345 7.593808 1.630350
 2346 7.597431 1.630350
 2347 7.601054 1.630350
 2348 7.604677 1.630350
 2349 7.608300 1.630350
 2350 7.611923 1.630350
 2351 7.615546 1.630350
 2352 7.619169 1.630350
 2353 7.622792 1.630350
 2354 7.626415 1.626727
 2355 7.630038 1.626727
 2356 7.633661 1.626727
 2357 7.637284 1.626727
 2358 7.640907 1.626727
 2359 7.644530 1.626727
 2360 7.648153 1.626727
 2361 7.651776 1.626727
 2362 7.655399 1.626727
 2363 7.659022 1.626727
 2364 7.662645 1.626727
 2365 7.666268 1.626727
 2366 7.669891 1.626727
 2367 7.673514 1.626727
 2368 7.677137 1.626727
 2369 7.680760 1.626727
 2370 7.684383 1.626727
 2371 7.688006 1.626727
 2372 7.691629 1.626727
 2373 7.695252 1.626727
 2374 7.698875 1.626727
 2375 7.702498 1.623104
 2376 7.706121 1.623104
 2377 7.709744 1.619481
 2378 7.713367 1.619481
 2379 7.716990 1.615858
 2380 7.720613 1.615858
 2381 7.724236 1.612235
 2382 7.727859 1.612235
 2383 7.731482 1.608612
 2384 7.735105 1.608612
 2385 7.738728 1.604989
 2386 7.742351 1.604989
 2387 7.745974 1.604989
 2388 7.749597 1.604989
 2389 7.753220 1.604989
 2390 7.756843 1.604989
 2391 7.760466 1.604989
 2392 7.764089 1.604989
 2393 7.767712 1.604989
 2394 7.771335 1.604989
 2395 7.774958 1.604989
 2396 7.778581 1.604989
 2397 7.782204 1.601366
 2398 7.785827 1.601366
 2399 7.789450 1.597743
 2400 7.793073 1.597743
 2401 7.796696 1.594120
 2402 7.800319 1.594120
 2403 7.803942 1.590497
 2404 7.807565 1.590497
 2405 7.811188 1.586874
 2406 7.814811 1.586874
 2407 7.818434 1.583251
 2408 7.822057 1.583251
 2409 7.825680 1.579628
 2410 7.829303 1.579628
 2411 7.832926 1.579628
 2412 7.836549 1.579628
 2413 7.840172 1.579628
 2414 7.843795 1.579628
 2415 7.847418 1.579628
 2416 7.851041 1.579628
 2417 7.854664 1.579628
 2418 7.858287 1.579628
 2419 7.861910 1.579628
 2420 7.865533 1.579628
 2421 7.869156 1.579628
 2422 7.872779 1.579628
 2423 7.876402 1.579628
 2424 7.880025 1.579628
 2425 7.883648 1.579628
 2426 7.887271 1.576005
 2427 7.890894 1.576005
 2428 7.894517 1.572382
 2429 7.898140 1.572382
 2430 7.901763 1.568759
 2431 7.905386 1.568759
 2432 7.909009 1.565136
 2433 7.912632 1.565136
 2434 7.916255 1.561513
 2435 7.919878 1.561513
 2436 7.923501 1.557890
 2437 7.927124 1.557890
 2438 7.930747 1.554267
 2439 7.934370 1.554267
 2440 7.937993 1.550644
 2441 7.941616 1.550644
 2442 7.945239 1.547021
 2443 7.948862 1.547021
 2444 7.952485 1.543398
 2445 7.956108 1.543398
 2446 7.959731 1.539775
 2447 7.963354 1.536152
 2448 7.966977 1.532529
 2449 7.970600 1.528906
 2450 7.974223 1.525283
 2451 7.977846 1.525283
 2452 7.981469 1.525283
 2453 7.985092 1.525283
 2454 7.988715 1.525283
 2455 7.992338 1.528906
 2456 7.995961 1.528906
 2457 7.999584 1.528906
 2458 8.003207 1.528906
 2459 8.006830 1.528906
 2460 8.010453 1.528906
 2461 8.014076 1.528906
 2462 8.017699 1.528906
 2463 8.021322 1.528906
 2464 8.024945 1.528906
 2465 8.028568 1.528906
 2466 8.032191 1.528906
 2467 8.035814 1.528906
 2468 8.039437 1.528906
 2469 8.043060 1.528906
 2470 8.046683 1.528906
 2471 8.050306 1.528906
 2472 8.053929 1.528906
 2473 8.057552 1.528906
 2474 8.061175 1.528906
 2475 8.064798 1.528906
 2476 8.068421 1.528906
 2477 8.072044 1.528906
 2478 8.075667 1.528906
 2479 8.079290 1.528906
 2480 8.082913 1.528906
 2481 8.086536 1.528906
 2482 8.090159 1.528906
 2483 8.093782 1.528906
 2484 8.097405 1.528906
 2485 8.101028 1.528906
 2486 8.104651 1.528906
 2487 8.108274 1.528906
 2488 8.111897 1.528906
 2489 8.115520 1.528906
 2490 8.119143 1.525283
 2491 8.122766 1.525283
 2492 8.126389 1.521660
 2493 8.130012 1.521660
 2494 8.133635 1.518037
 2495 8.137258 1.518037
 2496 8.140881 1.514414
 2497 8.144504 1.514414
 2498 8.148127 1.510791
 2499 8.151750 1.510791
 2500 8.155373 1.510791
 2501 8.158996 1.510791
 2502 8.162619 1.510791
 2503 8.166242 1.510791
 2504 8.169865 1.510791
 2505 8.173488 1.510791
 2506 8.177111 1.510791
 2507 8.180734 1.507168
 2508 8.184357 1.507168
 2509 8.187980 1.503545
 2510 8.191603 1.503545
 2511 8.195226 1.499922
 2512 8.198849 1.499922
 2513 8.202472 1.499922
 2514 8.206095 1.499922
 2515 8.209718 1.496299
 2516 8.213341 1.496299
 2517 8.216964 1.496299
 2518 8.220587 1.496299
 2519 8.224210 1.496299
 2520 8.227833 1.496299
 2521 8.231456 1.496299
 2522 8.235079 1.496299
 2523 8.238702 1.496299
 2524 8.242325 1.496299
 2525 8.245948 1.496299
 2526 8.249571 1.496299
 2527 8.253194 1.496299
 2528 8.256817 1.496299
 2529 8.260440 1.496299
 2530 8.264063 1.496299
 2531 8.267686 1.496299
 2532 8.271309 1.496299
 2533 8.274932 1.496299
 2534 8.278555 1.492676
 2535 8.282178 1.492676
 2536 8.285801 1.489053
 2537 8.289424 1.489053
 2538 8.293047 1.485430
 2539 8.296670 1.485430
 2540 8.300293 1.481807
 2541 8.303916 1.481807
 2542 8.307539 1.478184
 2543 8.311162 1.478184
 2544 8.314785 1.474561
 2545 8.318408 1.474561
 2546 8.322031 1.474561
 2547 8.325654 1.474561
 2548 8.329277 1.474561
 2549 8.332900 1.474561
 2550 8.336523 1.478184
 2551 8.340146 1.478184
 2552 8.343769 1.478184
 2553 8.347392 1.478184
 2554 8.351015 1.478184
 2555 8.354638 1.478184
 2556 8.358261 1.478184
 2557 8.361884 1.478184
 2558 8.365507 1.478184
 2559 8.369130 1.478184
 2560 8.372753 1.478184
 2561 8.376376 1.478184
 2562 8.379999 1.478184
 2563 8.383622 1.478184
 2564 8.387245 1.478184
 2565 8.390868 1.481807
 2566 8.394491 1.481807
 2567 8.398114 1.481807
 2568 8.401737 1.481807
 2569 8.405360 1.481807
 2570 8.408983 1.481807
 2571 8.412606 1.481807
 2572 8.416229 1.481807
 2573 8.419852 1.481807
 2574 8.423475 1.481807
 2575 8.427098 1.481807
 2576 8.430721 1.481807
 2577 8.434344 1.481807
 2578 8.437967 1.481807
 2579 8.441590 1.481807
 2580 8.445213 1.481807
 2581 8.448836 1.481807
 2582 8.452459 1.481807
 2583 8.456082 1.481807
 2584 8.459705 1.481807
 2585 8.463328 1.481807
 2586 8.466951 1.481807
 2587 8.470574 1.481807
 2588 8.474197 1.481807
 2589 8.477820 1.478184
 2590 8.481443 1.478184
 2591 8.485066 1.474561
 2592 8.488689 1.474561
 2593 8.492312 1.470938
 2594 8.495935 1.470938
 2595 8.499558 1.467315
 2596 8.503181 1.467315
 2597 8.506804 1.463692
 2598 8.510427 1.463692
 2599 8.514050 1.460069
 2600 8.517673 1.460069
 2601 8.521296 1.456446
 2602 8.524919 1.452823
 2603 8.528542 1.452823
 2604 8.532165 1.449200
 2605 8.535788 1.449200
 2606 8.539411 1.445577
 2607 8.543034 1.441954
 2608 8.546657 1.441954
 2609 8.550280 1.438331
 2610 8.553903 1.438331
 2611 8.557526 1.434708
 2612 8.561149 1.431085
 2613 8.564772 1.427462
 2614 8.568395 1.423839
 2615 8.572018 1.420216
 2616 8.575641 1.416593
 2617 8.575641 1.412970
 2618 8.579264 1.409347
 2619 8.582887 1.405724
 2620 8.586510 1.405724
 2621 8.590133 1.402101
 2622 8.593756 1.398478
 2623 8.597379 1.398478
 2624 8.601002 1.394855
 2625 8.604625 1.394855
 2626 8.608248 1.394855
 2627 8.611871 1.391232
 2628 8.615494 1.391232
 2629 8.619117 1.391232
 2630 8.622740 1.391232
 2631 8.626363 1.394855
 2632 8.629986 1.394855
 2633 8.633609 1.398478
 2634 8.637232 1.398478
 2635 8.640855 1.402101
 2636 8.644478 1.402101
 2637 8.648101 1.405724
 2638 8.651724 1.405724
 2639 8.655347 1.409347
 2640 8.658970 1.409347
 2641 8.662593 1.409347
 2642 8.666216 1.409347
 2643 8.669839 1.409347
 2644 8.673462 1.409347
 2645 8.677085 1.409347
 2646 8.680708 1.409347
 2647 8.684331 1.409347
 2648 8.687954 1.409347
 2649 8.691577 1.409347
 2650 8.695200 1.409347
 2651 8.698823 1.409347
 2652 8.702446 1.409347
 2653 8.706069 1.409347
 2654 8.709692 1.409347
 2655 8.713315 1.409347
 2656 8.716938 1.409347
 2657 8.720561 1.409347
 2658 8.724184 1.409347
 2659 8.727807 1.409347
 2660 8.731430 1.409347
 2661 8.735053 1.409347
 2662 8.738676 1.405724
 2663 8.742299 1.405724
 2664 8.745922 1.402101
 2665 8.749545 1.402101
 2666 8.753168 1.402101
 2667 8.756791 1.402101
 2668 8.760414 1.402101
 2669 8.764037 1.402101
 2670 8.767660 1.402101
 2671 8.771283 1.402101
 2672 8.774906 1.402101
 2673 8.778529 1.402101
 2674 8.782152 1.402101
 2675 8.785775 1.402101
 2676 8.789398 1.402101
 2677 8.793021 1.402101
 2678 8.796644 1.402101
 2679 8.800267 1.402101
 2680 8.803890 1.402101
 2681 8.807513 1.402101
 2682 8.811136 1.402101
 2683 8.814759 1.402101
 2684 8.818382 1.402101
 2685 8.822005 1.402101
 2686 8.825628 1.402101
 2687 8.829251 1.402101
 2688 8.832874 1.402101
 2689 8.836497 1.405724
 2690 8.840120 1.405724
 2691 8.843743 1.409347
 2692 8.847366 1.409347
 2693 8.850989 1.412970
 2694 8.854612 1.412970
 2695 8.858235 1.416593
 2696 8.861858 1.416593
 2697 8.865481 1.416593
 2698 8.869104 1.416593
 2699 8.872727 1.416593
 2700 8.876350 1.416593
 2701 8.879973 1.416593
 2702 8.883596 1.416593
 2703 8.887219 1.416593
 2704 8.890842 1.416593
 2705 8.894465 1.416593
 2706 8.898088 1.416593
 2707 8.901711 1.416593
 2708 8.905334 1.416593
 2709 8.908957 1.416593
 2710 8.912580 1.416593
 2711 8.916203 1.416593
 2712 8.919826 1.416593
 2713 8.923449 1.416593
 2714 8.927072 1.416593
 2715 8.930695 1.416593
 2716 8.934318 1.416593
 2717 8.937941 1.416593
 2718 8.941564 1.416593
 2719 8.945187 1.412970
 2720 8.948810 1.412970
 2721 8.952433 1.409347
 2722 8.956056 1.409347
 2723 8.959679 1.405724
 2724 8.963302 1.405724
 2725 8.966925 1.402101
 2726 8.970548 1.402101
 2727 8.974171 1.398478
 2728 8.977794 1.398478
 2729 8.981417 1.394855
 2730 8.985040 1.394855
 2731 8.988663 1.391232
 2732 8.992286 1.387609
 2733 8.995909 1.383986
 2734 8.999532 1.380363
 2735 9.003155 1.376740
 2736 9.006778 1.373117
 2737 9.010401 1.369494
 2738 9.014024 1.369494
 2739 9.017647 1.369494
 2740 9.021270 1.369494
 2741 9.024893 1.369494
 2742 9.028516 1.369494
 2743 9.032139 1.369494
 2744 9.035762 1.369494
 2745 9.039385 1.369494
 2746 9.043008 1.369494
 2747 9.046631 1.369494
 2748 9.050254 1.369494
 2749 9.053877 1.369494
 2750 9.057500 1.369494
 2751 9.061123 1.369494
 2752 9.064746 1.369494
 2753 9.068369 1.369494
 2754 9.071992 1.373117
 2755 9.075615 1.373117
 2756 9.079238 1.373117
 2757 9.082861 1.376740
 2758 9.086484 1.376740
 2759 9.090107 1.376740
 2760 9.093730 1.376740
 2761 9.097353 1.376740
 2762 9.100976 1.376740
 2763 9.104599 1.376740
 2764 9.108222 1.376740
 2765 9.111845 1.376740
 2766 9.115468 1.376740
 2767 9.119091 1.376740
 2768 9.122714 1.376740
 2769 9.126337 1.376740
 2770 9.129960 1.376740
 2771 9.133583 1.376740
 2772 9.137206 1.380363
 2773 9.140829 1.380363
 2774 9.144452 1.383986
 2775 9.148075 1.383986
 2776 9.151698 1.383986
 2777 9.155321 1.387609
 2778 9.158944 1.387609
 2779 9.162567 1.391232
 2780 9.166190 1.391232
 2781 9.169813 1.394855
 2782 9.173436 1.394855
 2783 9.177059 1.398478
 2784 9.180682 1.398478
 2785 9.184305 1.402101
 2786 9.187928 1.402101
 2787 9.191551 1.402101
 2788 9.195174 1.402101
 2789 9.198797 1.405724
 2790 9.202420 1.409347
 2791 9.206043 1.412970
 2792 9.209666 1.416593
 2793 9.213289 1.420216
 2794 9.216912 1.423839
 2795 9.220535 1.427462
 2796 9.224158 1.431085
 2797 9.227781 1.434708
 2798 9.231404 1.438331
 2799 9.235027 1.441954
 2800 9.238650 1.445577
 2801 9.242273 1.449200
 2802 9.245896 1.452823
 2803 9.249519 1.456446
 2804 9.253142 1.460069
 2805 9.256765 1.460069
 2806 9.260388 1.463692
 2807 9.264011 1.467315
 2808 9.267634 1.467315
 2809 9.271257 1.470938
 2810 9.274880 1.470938
 2811 9.278503 1.474561
 2812 9.282126 1.474561
 2813 9.285749 1.478184
 2814 9.289372 1.481807
 2815 9.292995 1.485430
 2816 9.296618 1.489053
 2817 9.300241 1.492676
 2818 9.303864 1.492676
 2819 9.307487 1.496299
 2820 9.311110 1.496299
 2821 9.314733 1.499922
 2822 9.318356 1.499922
 2823 9.321979 1.503545
 2824 9.325602 1.503545
 2825 9.329225 1.507168
 2826 9.332848 1.507168
 2827 9.336471 1.510791
 2828 9.340094 1.510791
 2829 9.343717 1.514414
 2830 9.347340 1.514414
 2831 9.350963 1.514414
 2832 9.354586 1.514414
 2833 9.358209 1.514414
 2834 9.361832 1.514414
 2835 9.365455 1.514414
 2836 9.369078 1.514414
 2837 9.372701 1.518037
 2838 9.376324 1.521660
 2839 9.379947 1.525283
 2840 9.383570 1.528906
 2841 9.387193 1.532529
 2842 9.390816 1.536152
 2843 9.394439 1.539775
 2844 9.398062 1.543398
 2845 9.401685 1.547021
 2846 9.401685 1.550644
 2847 9.401685 1.554267
 2848 9.405308 1.557890
 2849 9.405308 1.561513
 2850 9.408931 1.565136
 2851 9.408931 1.568759
 2852 9.412554 1.572382
 2853 9.412554 1.576005
 2854 9.416177 1.579628
 2855 9.416177 1.583251
 2856 9.419800 1.586874
 2857 9.419800 1.590497
 2858 9.423423 1.594120
 2859 9.423423 1.597743
 2860 9.427046 1.601366
 2861 9.430669 1.604989
 2862 9.434292 1.604989
 2863 9.437915 1.608612
 2864 9.441538 1.612235
 2865 9.445161 1.612235
 2866 9.448784 1.615858
 2867 9.452407 1.619481
 2868 9.452407 1.623104
 2869 9.456030 1.626727
 2870 9.456030 1.630350
 2871 9.459653 1.633973
 2872 9.463276 1.637596
 2873 9.463276 1.641219
 2874 9.466899 1.644842
 2875 9.470522 1.644842
 2876 9.474145 1.648465
 2877 9.477768 1.648465
 2878 9.481391 1.652088
 2879 9.485014 1.652088
 2880 9.488637 1.655711
 2881 9.492260 1.655711
 2882 9.495883 1.659334
 2883 9.499506 1.659334
 2884 9.503129 1.662957
 2885 9.506752 1.662957
 2886 9.510375 1.666580
 2887 9.513998 1.666580
 2888 9.517621 1.666580
 2889 9.521244 1.666580
 2890 9.524867 1.666580
 2891 9.528490 1.666580
 2892 9.532113 1.666580
 2893 9.535736 1.666580
 2894 9.539359 1.666580
 2895 9.542982 1.666580
 2896 9.546605 1.670203
 2897 9.550228 1.670203
 2898 9.553851 1.673826
 2899 9.557474 1.673826
 2900 9.561097 1.677449
 2901 9.564720 1.677449
 2902 9.568343 1.681072
 2903 9.571966 1.681072
 2904 9.575589 1.684695
 2905 9.579212 1.684695
 2906 9.582835 1.688318
 2907 9.586458 1.688318
 2908 9.590081 1.691941
 2909 9.593704 1.691941
 2910 9.597327 1.695564
 2911 9.600950 1.695564
 2912 9.604573 1.695564
 2913 9.608196 1.695564
 2914 9.611819 1.699187
 2915 9.615442 1.699187
 2916 9.619065 1.699187
 2917 9.622688 1.702810
 2918 9.626311 1.706433
 2919 9.629934 1.706433
 2920 9.633557 1.710056
 2921 9.637180 1.713679
 2922 9.640803 1.713679
 2923 9.644426 1.717302
 2924 9.648049 1.720925
 2925 9.651672 1.720925
 2926 9.655295 1.724548
 2927 9.658918 1.728171
 2928 9.662541 1.731794
 2929 9.662541 1.735417
 2930 9.666164 1.739040
 2931 9.669787 1.742663
 2932 9.673410 1.746286
 2933 9.677033 1.746286
 2934 9.680656 1.749909
 2935 9.684279 1.749909
 2936 9.687902 1.753532
 2937 9.691525 1.753532
 2938 9.695148 1.757155
 2939 9.698771 1.757155
 2940 9.702394 1.760778
 2941 9.706017 1.760778
 2942 9.709640 1.764401
 2943 9.713263 1.764401
 2944 9.716886 1.768024
 2945 9.720509 1.768024
 2946 9.724132 1.768024
 2947 9.727755 1.768024
 2948 9.731378 1.768024
 2949 9.735001 1.771647
 2950 9.738624 1.771647
 2951 9.742247 1.771647
 2952 9.745870 1.775270
 2953 9.749493 1.775270
 2954 9.753116 1.778893
 2955 9.756739 1.782516
 2956 9.760362 1.786139
 2957 9.763985 1.789762
 2958 9.767608 1.793385
 2959 9.767608 1.797008
 2960 9.771231 1.800631
 2961 9.771231 1.804254
 2962 9.774854 1.807877
 2963 9.774854 1.811500
 2964 9.778477 1.815123
 2965 9.778477 1.818746
 2966 9.782100 1.822369
 2967 9.782100 1.825992
 2968 9.785723 1.829615
 2969 9.789346 1.833238
 2970 9.792969 1.836861
 2971 9.796592 1.836861
 2972 9.800215 1.840484
 2973 9.803838 1.840484
 2974 9.807461 1.844107
 2975 9.811084 1.844107
 2976 9.814707 1.847730
 2977 9.818330 1.847730
 2978 9.821953 1.851353
 2979 9.825576 1.851353
 2980 9.829199 1.854976
 2981 9.832822 1.854976
 2982 9.832822 1.858599
 2983 9.836445 1.862222
 2984 9.840068 1.865845
 2985 9.843691 1.865845
 2986 9.847314 1.869468
 2987 9.850937 1.869468
 2988 9.854560 1.873091
 2989 9.858183 1.873091
 2990 9.861806 1.876714
 2991 9.865429 1.876714
 2992 9.869052 1.880337
 2993 9.872675 1.880337
 2994 9.876298 1.883960
 2995 9.879921 1.883960
 2996 9.883544 1.887583
 2997 9.887167 1.887583
 2998 9.890790 1.887583
 2999 9.894413 1.887583
 3000 9.898036 1.891206
 3001 9.901659 1.891206
 3002 9.905282 1.894829
 3003 9.908905 1.894829
 3004 9.912528 1.898452
 3005 9.916151 1.898452
 3006 9.919774 1.902075
 3007 9.923397 1.902075
 3008 9.927020 1.905698
 3009 9.930643 1.905698
 3010 9.934266 1.909321
 3011 9.937889 1.909321
 3012 9.941512 1.912944
 3013 9.945135 1.912944
 3014 9.948758 1.912944
 3015 9.952381 1.912944
 3016 9.956004 1.912944
 3017 9.959627 1.912944
 3018 9.963250 1.912944
 3019 9.966873 1.912944
 3020 9.970496 1.912944
 3021 9.974119 1.912944
 3022 9.977742 1.912944
 3023 9.981365 1.912944
 3024 9.984988 1.912944
 3025 9.988611 1.912944
 3026 9.992234 1.912944
 3027 9.995857 1.912944
 3028 9.999480 1.912944
 3029 10.003103 1.912944
 3030 10.006726 1.912944
 3031 10.010349 1.912944
 3032 10.013972 1.912944
 3033 10.017595 1.912944
 3034 10.021218 1.912944
 3035 10.024841 1.912944
 3036 10.028464 1.912944
 3037 10.032087 1.912944
 3038 10.035710 1.916567
 3039 10.039333 1.916567
 3040 10.042956 1.920190
 3041 10.046579 1.923813
 3042 10.050202 1.927436
 3043 10.053825 1.927436
 3044 10.057448 1.931059
 3045 10.061071 1.934682
 3046 10.064694 1.934682
 3047 10.064694 1.938305
 3048 10.064694 1.941928
 3049 10.064694 1.945551
 3050 10.064694 1.949174
 3051 10.064694 1.952797
 3052 10.064694 1.956420
 3053 10.064694 1.960043
 3054 10.064694 1.963666
 3055 10.064694 1.967289
 3056 10.064694 1.970912
 3057 10.064694 1.974535
 3058 10.064694 1.978158
 3059 10.064694 1.981781
 3060 10.068317 1.985404
 3061 10.068317 1.989027
 3062 10.071940 1.992650
 3063 10.071940 1.996273
 3064 10.075563 1.999896
 3065 10.075563 2.003519
 3066 10.079186 2.007142
 3067 10.079186 2.010765
 3068 10.082809 2.014388
 3069 10.082809 2.018011
 3070 10.086432 2.021634
 3071 10.086432 2.025257
 3072 10.090055 2.028880
 3073 10.093678 2.028880
 3074 10.097301 2.032503
 3075 10.100924 2.032503
 3076 10.104547 2.036126
 3077 10.108170 2.036126
 3078 10.111793 2.039749
 3079 10.115416 2.039749
 3080 10.119039 2.043372
 3081 10.122662 2.043372
 3082 10.126285 2.046995
 3083 10.129908 2.046995
 3084 10.133531 2.050618
 3085 10.137154 2.050618
 3086 10.140777 2.054241
 3087 10.144400 2.054241
 3088 10.148023 2.057864
 3089 10.151646 2.061487
 3090 10.155269 2.065110
 3091 10.158892 2.068733
 3092 10.158892 2.072356
 3093 10.162515 2.075979
 3094 10.166138 2.079602
 3095 10.169761 2.083225
 3096 10.173384 2.083225
 3097 10.177007 2.086848
 3098 10.180630 2.086848
 3099 10.184253 2.090471
 3100 10.187876 2.090471
 3101 10.191499 2.094094
 3102 10.195122 2.094094
 3103 10.198745 2.097717
 3104 10.202368 2.097717
 3105 10.205991 2.101340
 3106 10.209614 2.101340
 3107 10.213237 2.104963
 3108 10.216860 2.104963
 3109 10.220483 2.104963
 3110 10.224106 2.104963
 3111 10.227729 2.104963
 3112 10.231352 2.104963
 3113 10.234975 2.104963
 3114 10.238598 2.104963
 3115 10.242221 2.104963
 3116 10.245844 2.104963
 3117 10.249467 2.104963
 3118 10.253090 2.104963
 3119 10.256713 2.104963
 3120 10.260336 2.104963
 3121 10.263959 2.104963
 3122 10.267582 2.104963
 3123 10.271205 2.104963
 3124 10.274828 2.104963
 3125 10.278451 2.104963
 3126 10.282074 2.104963
 3127 10.285697 2.104963
 3128 10.289320 2.108586
 3129 10.292943 2.108586
 3130 10.296566 2.112209
 3131 10.296566 2.115832
 3132 10.300189 2.119455
 3133 10.303812 2.123078
 3134 10.307435 2.126701
 3135 10.311058 2.126701
 3136 10.314681 2.130324
 3137 10.318304 2.130324
 3138 10.321927 2.133947
 3139 10.325550 2.133947
 3140 10.329173 2.137570
 3141 10.332796 2.137570
 3142 10.336419 2.141193
 3143 10.340042 2.141193
 3144 10.343665 2.144816
 3145 10.347288 2.148439
 3146 10.347288 2.152062
 3147 10.350911 2.155685
 3148 10.354534 2.159308
 3149 10.354534 2.162931
 3150 10.358157 2.166554
 3151 10.358157 2.170177
 3152 10.361780 2.173800
 3153 10.365403 2.177423
 3154 10.365403 2.181046
 3155 10.369026 2.184669
 3156 10.372649 2.188292
 3157 10.376272 2.191915
 3158 10.379895 2.191915
 3159 10.383518 2.195538
 3160 10.387141 2.195538
 3161 10.390764 2.199161
 3162 10.394387 2.199161
 3163 10.398010 2.202784
 3164 10.401633 2.202784
 3165 10.405256 2.206407
 3166 10.405256 2.210030
 3167 10.408879 2.213653
 3168 10.412502 2.217276
 3169 10.416125 2.220899
 3170 10.419748 2.224522
 3171 10.423371 2.228145
 3172 10.426994 2.231768
 3173 10.430617 2.235391
 3174 10.430617 2.239014
 3175 10.434240 2.242637
 3176 10.434240 2.246260
 3177 10.437863 2.249883
 3178 10.441486 2.253506
 3179 10.441486 2.257129
 3180 10.445109 2.260752
 3181 10.448732 2.264375
 3182 10.452355 2.267998
 3183 10.455978 2.271621
 3184 10.459601 2.275244
 3185 10.463224 2.278867
 3186 10.466847 2.282490
 3187 10.470470 2.286113
 3188 10.474093 2.289736
 3189 10.477716 2.293359
 3190 10.481339 2.296982
 3191 10.484962 2.300605
 3192 10.488585 2.304228
 3193 10.492208 2.307851
 3194 10.495831 2.311474
 3195 10.495831 2.315097
 3196 10.499454 2.318720
 3197 10.499454 2.322343
 3198 10.503077 2.325966
 3199 10.503077 2.329589
 3200 10.506700 2.333212
 3201 10.506700 2.336835
 3202 10.510323 2.340458
 3203 10.510323 2.344081
 3204 10.513946 2.347704
 3205 10.513946 2.351327
 3206 10.517569 2.354950
 3207 10.521192 2.354950
 3208 10.524815 2.358573
 3209 10.528438 2.358573
 3210 10.532061 2.362196
 3211 10.535684 2.362196
 3212 10.539307 2.365819
 3213 10.542930 2.365819
 3214 10.546553 2.369442
 3215 10.550176 2.369442
 3216 10.553799 2.373065
 3217 10.557422 2.373065
 3218 10.561045 2.376688
 3219 10.564668 2.380311
 3220 10.568291 2.383934
 3221 10.571914 2.387557
 3222 10.575537 2.391180
 3223 10.575537 2.394803
 3224 10.575537 2.398426
 3225 10.575537 2.402049
 3226 10.575537 2.405672
 3227 10.575537 2.409295
 3228 10.575537 2.412918
 3229 10.579160 2.416541
 3230 10.579160 2.420164
 3231 10.582783 2.423787
 3232 10.582783 2.427410
 3233 10.586406 2.431033
 3234 10.586406 2.434656
 3235 10.590029 2.438279
 3236 10.590029 2.441902
 3237 10.593652 2.445525
 3238 10.593652 2.449148
 3239 10.597275 2.452771
 3240 10.597275 2.456394
 3241 10.600898 2.460017
 3242 10.604521 2.463640
 3243 10.608144 2.467263
 3244 10.611767 2.467263
 3245 10.615390 2.470886
 3246 10.619013 2.474509
 3247 10.622636 2.474509
 3248 10.626259 2.478132
 3249 10.629882 2.481755
 3250 10.633505 2.485378
 3251 10.637128 2.489001
 3252 10.640751 2.492624
 3253 10.644374 2.496247
 3254 10.644374 2.499870
 3255 10.647997 2.503493
 3256 10.651620 2.507116
 3257 10.651620 2.510739
 3258 10.651620 2.514362
 3259 10.651620 2.517985
 3260 10.651620 2.521608
 3261 10.651620 2.525231
 3262 10.651620 2.528854
 3263 10.651620 2.532477
 3264 10.651620 2.536100
 3265 10.651620 2.539723
 3266 10.651620 2.543346
 3267 10.651620 2.546969
 3268 10.655243 2.550592
 3269 10.655243 2.554215
 3270 10.658866 2.557838
 3271 10.658866 2.561461
 3272 10.662489 2.565084
 3273 10.662489 2.568707
 3274 10.666112 2.572330
 3275 10.666112 2.575953
 3276 10.669735 2.579576
 3277 10.669735 2.583199
 3278 10.673358 2.586822
 3279 10.673358 2.590445
 3280 10.676981 2.594068
 3281 10.680604 2.597691
 3282 10.684227 2.601314
 3283 10.687850 2.604937
 3284 10.691473 2.608560
 3285 10.695096 2.612183
 3286 10.695096 2.615806
 3287 10.695096 2.619429
 3288 10.698719 2.623052
 3289 10.698719 2.626675
 3290 10.702342 2.630298
 3291 10.702342 2.633921
 3292 10.705965 2.637544
 3293 10.705965 2.641167
 3294 10.709588 2.644790
 3295 10.709588 2.648413
 3296 10.713211 2.652036
 3297 10.713211 2.655659
 3298 10.716834 2.659282
 3299 10.716834 2.662905
 3300 10.720457 2.666528
 3301 10.724080 2.666528
 3302 10.727703 2.670151
 3303 10.731326 2.670151
 3304 10.734949 2.673774
 3305 10.738572 2.673774
 3306 10.742195 2.677397
 3307 10.745818 2.677397
 3308 10.749441 2.681020
 3309 10.753064 2.681020
 3310 10.756687 2.684643
 3311 10.760310 2.684643
 3312 10.763933 2.688266
 3313 10.767556 2.688266
 3314 10.771179 2.691889
 3315 10.774802 2.695512
 3316 10.778425 2.699135
 3317 10.782048 2.702758
 3318 10.785671 2.706381
 3319 10.789294 2.710004
 3320 10.792917 2.713627
 3321 10.796540 2.713627
 3322 10.800163 2.717250
 3323 10.803786 2.717250
 3324 10.807409 2.720873
 3325 10.811032 2.720873
 3326 10.814655 2.724496
 3327 10.818278 2.724496
 3328 10.821901 2.728119
 3329 10.825524 2.728119
 3330 10.829147 2.731742
 3331 10.832770 2.731742
 3332 10.836393 2.735365
 3333 10.840016 2.735365
 3334 10.843639 2.738988
 3335 10.847262 2.742611
 3336 10.850885 2.746234
 3337 10.850885 2.749857
 3338 10.854508 2.753480
 3339 10.858131 2.757103
 3340 10.858131 2.760726
 3341 10.861754 2.764349
 3342 10.861754 2.767972
 3343 10.865377 2.771595
 3344 10.865377 2.775218
 3345 10.869000 2.778841
 3346 10.872623 2.782464
 3347 10.872623 2.786087
 3348 10.876246 2.789710
 3349 10.879869 2.793333
 3350 10.883492 2.796956
 3351 10.887115 2.796956
 3352 10.890738 2.800579
 3353 10.894361 2.804202
 3354 10.897984 2.807825
 3355 10.897984 2.811448
 3356 10.901607 2.815071
 3357 10.901607 2.818694
 3358 10.905230 2.822317
 3359 10.905230 2.825940
 3360 10.908853 2.829563
 3361 10.908853 2.833186
 3362 10.912476 2.836809
 3363 10.916099 2.840432
 3364 10.916099 2.844055
 3365 10.919722 2.847678
 3366 10.919722 2.851301
 3367 10.923345 2.854924
 3368 10.923345 2.858547
 3369 10.926968 2.862170
 3370 10.926968 2.865793
 3371 10.930591 2.869416
 3372 10.930591 2.873039
 3373 10.934214 2.876662
 3374 10.934214 2.880285
 3375 10.937837 2.883908
 3376 10.941460 2.887531
 3377 10.945083 2.891154
 3378 10.948706 2.894777
 3379 10.952329 2.898400
 3380 10.955952 2.902023
 3381 10.959575 2.902023
 3382 10.963198 2.905646
 3383 10.966821 2.905646
 3384 10.970444 2.909269
 3385 10.974067 2.909269
 3386 10.977690 2.912892
 3387 10.981313 2.912892
 3388 10.984936 2.916515
 3389 10.988559 2.916515
 3390 10.992182 2.920138
 3391 10.995805 2.923761
 3392 10.995805 2.927384
 3393 10.995805 2.931007
 3394 10.995805 2.934630
 3395 10.995805 2.938253
 3396 10.995805 2.941876
 3397 10.995805 2.945499
 3398 10.995805 2.949122
 3399 10.995805 2.952745
 3400 10.995805 2.956368
 3401 10.999428 2.959991
 3402 10.999428 2.963614
 3403 11.003051 2.967237
 3404 11.003051 2.970860
 3405 11.006674 2.974483
 3406 11.006674 2.978106
 3407 11.010297 2.981729
 3408 11.010297 2.985352
 3409 11.013920 2.988975
 3410 11.013920 2.992598
 3411 11.017543 2.996221
 3412 11.017543 2.999844
 3413 11.021166 3.003467
 3414 11.024789 3.007090
 3415 11.028412 3.007090
 3416 11.032035 3.010713
 3417 11.035658 3.014336
 3418 11.039281 3.014336
 3419 11.042904 3.017959
 3420 11.046527 3.021582
 3421 11.050150 3.025205
 3422 11.053773 3.025205
 3423 11.057396 3.028828
 3424 11.057396 3.032451
 3425 11.061019 3.036074
 3426 11.061019 3.039697
 3427 11.064642 3.043320
 3428 11.068265 3.046943
 3429 11.068265 3.050566
 3430 11.071888 3.054189
 3431 11.075511 3.057812
 3432 11.079134 3.061435
 3433 11.082757 3.065058
 3434 11.086380 3.068681
 3435 11.090003 3.072304
 3436 11.090003 3.075927
 3437 11.093626 3.079550
 3438 11.093626 3.083173
 3439 11.097249 3.086796
 3440 11.100872 3.090419
 3441 11.100872 3.094042
 3442 11.104495 3.097665
 3443 11.108118 3.097665
 3444 11.111741 3.101288
 3445 11.115364 3.101288
 3446 11.118987 3.104911
 3447 11.122610 3.104911
 3448 11.126233 3.108534
 3449 11.129856 3.108534
 3450 11.133479 3.112157
 3451 11.137102 3.112157
 3452 11.140725 3.115780
 3453 11.144348 3.115780
 3454 11.147971 3.119403
 3455 11.151594 3.119403
 3456 11.155217 3.119403
 3457 11.158840 3.119403
 3458 11.162463 3.119403
 3459 11.166086 3.119403
 3460 11.169709 3.123026
 3461 11.173332 3.123026
 3462 11.176955 3.123026
 3463 11.180578 3.123026
 3464 11.184201 3.126649
 3465 11.187824 3.130272
 3466 11.187824 3.133895
 3467 11.191447 3.137518
 3468 11.191447 3.141141
 3469 11.191447 3.144764
 3470 11.195070 3.148387
 3471 11.195070 3.152010
 3472 11.195070 3.155633
 3473 11.195070 3.159256
 3474 11.195070 3.162879
 3475 11.195070 3.166502
 3476 11.195070 3.170125
 3477 11.195070 3.173748
 3478 11.195070 3.177371
 3479 11.195070 3.180994
 3480 11.195070 3.184617
 3481 11.198693 3.188240
 3482 11.198693 3.191863
 3483 11.202316 3.195486
 3484 11.202316 3.199109
 3485 11.205939 3.202732
 3486 11.205939 3.206355
 3487 11.209562 3.209978
 3488 11.209562 3.213601
 3489 11.213185 3.217224
 3490 11.213185 3.220847
 3491 11.216808 3.224470
 3492 11.216808 3.228093
 3493 11.220431 3.231716
 3494 11.224054 3.235339
 3495 11.227677 3.235339
 3496 11.231300 3.238962
 3497 11.234923 3.238962
 3498 11.238546 3.242585
 3499 11.242169 3.242585
 3500 11.245792 3.246208
 3501 11.249415 3.246208
 3502 11.253038 3.249831
 3503 11.256661 3.249831
 3504 11.260284 3.253454
 3505 11.260284 3.257077
 3506 11.263907 3.260700
 3507 11.267530 3.264323
 3508 11.267530 3.267946
 3509 11.271153 3.271569
 3510 11.271153 3.275192
 3511 11.274776 3.278815
 3512 11.274776 3.282438
 3513 11.278399 3.286061
 3514 11.278399 3.289684
 3515 11.282022 3.293307
 3516 11.285645 3.296930
 3517 11.285645 3.300553
 3518 11.289268 3.304176
 3519 11.292891 3.307799
 3520 11.296514 3.311422
 3521 11.300137 3.315045
 3522 11.303760 3.315045
 3523 11.307383 3.318668
 3524 11.311006 3.318668
 3525 11.314629 3.322291
 3526 11.318252 3.322291
 3527 11.321875 3.325914
 3528 11.325498 3.325914
 3529 11.329121 3.329537
 3530 11.332744 3.329537
 3531 11.336367 3.333160
 3532 11.339990 3.336783
 3533 11.339990 3.340406
 3534 11.343613 3.344029
 3535 11.343613 3.347652
 3536 11.347236 3.351275
 3537 11.347236 3.354898
 3538 11.350859 3.358521
 3539 11.350859 3.362144
 3540 11.354482 3.365767
 3541 11.354482 3.369390
 3542 11.358105 3.373013
 3543 11.361728 3.376636
 3544 11.365351 3.380259
 3545 11.368974 3.383882
 3546 11.368974 3.387505
 3547 11.372597 3.391128
 3548 11.372597 3.394751
 3549 11.376220 3.398374
 3550 11.376220 3.401997
 3551 11.379843 3.405620
 3552 11.379843 3.409243
 3553 11.383466 3.412866
 3554 11.383466 3.416489
 3555 11.387089 3.420112
 3556 11.390712 3.423735
 3557 11.394335 3.427358
 3558 11.394335 3.430981
 3559 11.397958 3.434604
 3560 11.397958 3.438227
 3561 11.401581 3.441850
 3562 11.401581 3.445473
 3563 11.405204 3.449096
 3564 11.405204 3.452719
 3565 11.408827 3.456342
 3566 11.412450 3.459965
 3567 11.412450 3.463588
 3568 11.416073 3.467211
 3569 11.419696 3.470834
 3570 11.423319 3.474457
 3571 11.426942 3.474457
 3572 11.430565 3.478080
 3573 11.434188 3.481703
 3574 11.437811 3.481703
 3575 11.441434 3.485326
 3576 11.441434 3.488949
 3577 11.445057 3.492572
 3578 11.445057 3.496195
 3579 11.448680 3.499818
 3580 11.452303 3.503441
 3581 11.452303 3.507064
 3582 11.455926 3.510687
 3583 11.459549 3.510687
 3584 11.463172 3.514310
 3585 11.466795 3.514310
 3586 11.470418 3.517933
 3587 11.474041 3.517933
 3588 11.477664 3.521556
 3589 11.481287 3.521556
 3590 11.484910 3.525179
 3591 11.488533 3.525179
 3592 11.492156 3.528802
 3593 11.495779 3.528802
 3594 11.499402 3.532425
 3595 11.503025 3.532425
 3596 11.506648 3.532425
 3597 11.510271 3.536048
 3598 11.513894 3.536048
 3599 11.517517 3.536048
 3600 11.521140 3.539671
 3601 11.521140 3.543294
 3602 11.521140 3.546917
 3603 11.524763 3.550540
 3604 11.524763 3.554163
 3605 11.524763 3.557786
 3606 11.528386 3.561409
 3607 11.528386 3.565032
 3608 11.532009 3.568655
 3609 11.532009 3.572278
 3610 11.535632 3.575901
 3611 11.535632 3.579524
 3612 11.539255 3.583147
 3613 11.539255 3.586770
 3614 11.542878 3.590393
 3615 11.542878 3.594016
 3616 11.546501 3.597639
 3617 11.546501 3.601262
 3618 11.550124 3.604885
 3619 11.553747 3.604885
 3620 11.557370 3.608508
 3621 11.560993 3.608508
 3622 11.564616 3.612131
 3623 11.568239 3.612131
 3624 11.571862 3.615754
 3625 11.575485 3.615754
 3626 11.579108 3.619377
 3627 11.582731 3.619377
 3628 11.586354 3.623000
 3629 11.589977 3.623000
 3630 11.593600 3.626623
 3631 11.597223 3.626623
 3632 11.600846 3.630246
 3633 11.604469 3.633869
 3634 11.608092 3.637492
 3635 11.611715 3.641115
 3636 11.615338 3.644738
 3637 11.618961 3.648361
 3638 11.622584 3.651984
 3639 11.626207 3.655607
 3640 11.629830 3.659230
 3641 11.629830 3.662853
 3642 11.633453 3.666476
 3643 11.633453 3.670099
 3644 11.633453 3.673722
 3645 11.637076 3.677345
 3646 11.637076 3.680968
 3647 11.640699 3.684591
 3648 11.640699 3.688214
 3649 11.640699 3.691837
 3650 11.640699 3.695460
 3651 11.640699 3.699083
 3652 11.640699 3.702706
 3653 11.640699 3.706329
 3654 11.640699 3.709952
 3655 11.640699 3.713575
 3656 11.644322 3.717198
 3657 11.644322 3.720821
 3658 11.647945 3.724444
 3659 11.647945 3.728067
 3660 11.651568 3.731690
 3661 11.651568 3.735313
 3662 11.655191 3.738936
 3663 11.655191 3.742559
 3664 11.658814 3.746182
 3665 11.658814 3.749805
 3666 11.662437 3.753428
 3667 11.662437 3.757051
 3668 11.666060 3.760674
 3669 11.669683 3.764297
 3670 11.673306 3.764297
 3671 11.676929 3.767920
 3672 11.680552 3.767920
 3673 11.684175 3.771543
 3674 11.687798 3.771543
 3675 11.691421 3.775166
 3676 11.695044 3.775166
 3677 11.698667 3.778789
 3678 11.702290 3.778789
 3679 11.705913 3.782412
 3680 11.709536 3.786035
 3681 11.713159 3.789658
 3682 11.713159 3.793281
 3683 11.716782 3.796904
 3684 11.720405 3.800527
 3685 11.724028 3.804150
 3686 11.727651 3.807773
 3687 11.731274 3.811396
 3688 11.734897 3.815019
 3689 11.738520 3.818642
 3690 11.738520 3.822265
 3691 11.742143 3.825888
 3692 11.745766 3.829511
 3693 11.749389 3.833134
 3694 11.753012 3.836757
 3695 11.756635 3.840380
 3696 11.760258 3.844003
 3697 11.763881 3.844003
 3698 11.767504 3.847626
 3699 11.771127 3.847626
 3700 11.774750 3.851249
 3701 11.778373 3.851249
 3702 11.781996 3.854872
 3703 11.785619 3.854872
 3704 11.789242 3.858495
 3705 11.792865 3.862118
 3706 11.796488 3.865741
 3707 11.800111 3.869364
 3708 11.803734 3.872987
 3709 11.807357 3.876610
 3710 11.810980 3.880233
 3711 11.814603 3.883856
 3712 11.818226 3.883856
 3713 11.821849 3.887479
 3714 11.825472 3.891102
 3715 11.829095 3.891102
 3716 11.832718 3.894725
 3717 11.836341 3.898348
 3718 11.839964 3.901971
 3719 11.839964 3.905594
 3720 11.843587 3.909217
 3721 11.843587 3.912840
 3722 11.847210 3.916463
 3723 11.847210 3.920086
 3724 11.850833 3.923709
 3725 11.850833 3.927332
 3726 11.854456 3.930955
 3727 11.858079 3.934578
 3728 11.858079 3.938201
 3729 11.861702 3.941824
 3730 11.865325 3.945447
 3731 11.868948 3.949070
 3732 11.872571 3.949070
 3733 11.876194 3.952693
 3734 11.879817 3.956316
 3735 11.883440 3.956316
 3736 11.887063 3.959939
 3737 11.887063 3.963562
 3738 11.890686 3.967185
 3739 11.894309 3.970808
 3740 11.894309 3.974431
 3741 11.897932 3.978054
 3742 11.901555 3.981677
 3743 11.905178 3.985300
 3744 11.908801 3.988923
 3745 11.912424 3.992546
 3746 11.916047 3.992546
 3747 11.919670 3.996169
 3748 11.923293 3.996169
 3749 11.926916 3.999792
 3750 11.930539 3.999792
 3751 11.934162 4.003415
 3752 11.937785 4.003415
 3753 11.941408 4.007038
 3754 11.945031 4.007038
 3755 11.948654 4.010661
 3756 11.952277 4.014284
 3757 11.955900 4.014284
 3758 11.959523 4.017907
 3759 11.963146 4.021530
 3760 11.966769 4.025153
 3761 11.970392 4.028776
 3762 11.974015 4.032399
 3763 11.977638 4.036022
 3764 11.977638 4.039645
 3765 11.981261 4.043268
 3766 11.984884 4.046891
 3767 11.984884 4.050514
 3768 11.988507 4.054137
 3769 11.992130 4.057760
 3770 11.995753 4.061383
 3771 11.999376 4.065006
 3772 12.002999 4.068629
 3773 12.006622 4.072252
 3774 12.010245 4.075875
 3775 12.013868 4.079498
 3776 12.017491 4.083121
 3777 12.021114 4.086744
 3778 12.021114 4.090367
 3779 12.024737 4.093990
 3780 12.028360 4.097613
 3781 12.028360 4.101236
 3782 12.031983 4.104859
 3783 12.035606 4.108482
 3784 12.039229 4.112105
 3785 12.042852 4.115728
 3786 12.046475 4.119351
 3787 12.050098 4.119351
 3788 12.053721 4.122974
 3789 12.057344 4.126597
 3790 12.060967 4.130220
 3791 12.064590 4.133843
 3792 12.068213 4.137466
 3793 12.071836 4.141089
 3794 12.075459 4.144712
 3795 12.079082 4.148335
 3796 12.082705 4.151958
 3797 12.082705 4.155581
 3798 12.086328 4.159204
 3799 12.089951 4.162827
 3800 12.093574 4.166450
 3801 12.097197 4.170073
 3802 12.100820 4.173696
 3803 12.104443 4.177319
 3804 12.108066 4.177319
 3805 12.111689 4.180942
 3806 12.115312 4.184565
 3807 12.118935 4.184565
 3808 12.122558 4.188188
 3809 12.126181 4.188188
 3810 12.129804 4.191811
 3811 12.133427 4.195434
 3812 12.137050 4.199057
 3813 12.140673 4.199057
 3814 12.144296 4.202680
 3815 12.147919 4.206303
 3816 12.147919 4.209926
 3817 12.147919 4.213549
 3818 12.151542 4.217172
 3819 12.151542 4.220795
 3820 12.151542 4.224418
 3821 12.151542 4.228041
 3822 12.155165 4.231664
 3823 12.155165 4.235287
 3824 12.158788 4.238910
 3825 12.158788 4.242533
 3826 12.162411 4.246156
 3827 12.162411 4.249779
 3828 12.166034 4.253402
 3829 12.166034 4.257025
 3830 12.169657 4.260648
 3831 12.169657 4.264271
 3832 12.173280 4.267894
 3833 12.173280 4.271517
 3834 12.176903 4.275140
 3835 12.176903 4.278763
 3836 12.180526 4.282386
 3837 12.184149 4.286009
 3838 12.187772 4.289632
 3839 12.191395 4.293255
 3840 12.195018 4.296878
 3841 12.198641 4.296878
 3842 12.198641 4.300501
 3843 12.202264 4.304124
 3844 12.205887 4.307747
 3845 12.209510 4.311370
 3846 12.209510 4.314993
 3847 12.213133 4.318616
 3848 12.216756 4.322239
 3849 12.216756 4.325862
 3850 12.220379 4.329485
 3851 12.220379 4.333108
 3852 12.220379 4.336731
 3853 12.220379 4.340354
 3854 12.220379 4.343977
 3855 12.220379 4.347600
 3856 12.220379 4.351223
 3857 12.220379 4.354846
 3858 12.220379 4.358469
 3859 12.224002 4.362092
 3860 12.224002 4.365715
 3861 12.227625 4.369338
 3862 12.227625 4.372961
 3863 12.231248 4.376584
 3864 12.231248 4.380207
 3865 12.234871 4.383830
 3866 12.234871 4.387453
 3867 12.238494 4.391076
 3868 12.238494 4.394699
 3869 12.242117 4.398322
 3870 12.242117 4.401945
 3871 12.245740 4.405568
 3872 12.249363 4.405568
 3873 12.252986 4.409191
 3874 12.256609 4.412814
 3875 12.260232 4.412814
 3876 12.263855 4.416437
 3877 12.267478 4.416437
 3878 12.271101 4.420060
 3879 12.274724 4.423683
 3880 12.278347 4.427306
 3881 12.278347 4.430929
 3882 12.281970 4.434552
 3883 12.285593 4.438175
 3884 12.285593 4.441798
 3885 12.289216 4.445421
 3886 12.292839 4.449044
 3887 12.292839 4.452667
 3888 12.296462 4.456290
 3889 12.300085 4.459913
 3890 12.303708 4.463536
 3891 12.307331 4.463536
 3892 12.310954 4.467159
 3893 12.314577 4.467159
 3894 12.318200 4.470782
 3895 12.321823 4.470782
 3896 12.325446 4.474405
 3897 12.329069 4.474405
 3898 12.332692 4.478028
 3899 12.336315 4.478028
 3900 12.339938 4.481651
 3901 12.343561 4.481651
 3902 12.343561 4.485274
 3903 12.347184 4.488897
 3904 12.347184 4.492520
 3905 12.350807 4.496143
 3906 12.354430 4.499766
 3907 12.354430 4.503389
 3908 12.358053 4.507012
 3909 12.361676 4.510635
 3910 12.365299 4.510635
 3911 12.368922 4.514258
 3912 12.372545 4.514258
 3913 12.376168 4.517881
 3914 12.379791 4.517881
 3915 12.383414 4.521504
 3916 12.387037 4.521504
 3917 12.390660 4.525127
 3918 12.394283 4.525127
 3919 12.397906 4.528750
 3920 12.401529 4.528750
 3921 12.405152 4.532373
 3922 12.408775 4.532373
 3923 12.408775 4.535996
 3924 12.408775 4.539619
 3925 12.412398 4.543242
 3926 12.412398 4.546865
 3927 12.412398 4.550488
 3928 12.412398 4.554111
 3929 12.412398 4.557734
 3930 12.412398 4.561357
 3931 12.412398 4.564980
 3932 12.412398 4.568603
 3933 12.416021 4.572226
 3934 12.416021 4.575849
 3935 12.419644 4.579472
 3936 12.419644 4.583095
 3937 12.423267 4.586718
 3938 12.423267 4.590341
 3939 12.426890 4.593964
 3940 12.426890 4.597587
 3941 12.430513 4.601210
 3942 12.430513 4.604833
 3943 12.434136 4.608456
 3944 12.434136 4.612079
 3945 12.437759 4.615702
 3946 12.441382 4.619325
 3947 12.445005 4.619325
 3948 12.448628 4.622948
 3949 12.452251 4.626571
 3950 12.455874 4.630194
 3951 12.459497 4.630194
 3952 12.459497 4.633817
 3953 12.463120 4.637440
 3954 12.466743 4.641063
 3955 12.470366 4.644686
 3956 12.473989 4.648309
 3957 12.477612 4.651932
 3958 12.481235 4.655555
 3959 12.484858 4.659178
 3960 12.488481 4.659178
 3961 12.492104 4.662801
 3962 12.495727 4.662801
 3963 12.499350 4.666424
 3964 12.502973 4.666424
 3965 12.506596 4.670047
 3966 12.510219 4.670047
 3967 12.513842 4.673670
 3968 12.517465 4.673670
 3969 12.521088 4.677293
 3970 12.524711 4.677293
 3971 12.528334 4.680916
 3972 12.531957 4.680916
 3973 12.535580 4.684539
 3974 12.539203 4.688162
 3975 12.542826 4.691785
 3976 12.542826 4.695408
 3977 12.546449 4.699031
 3978 12.550072 4.702654
 3979 12.550072 4.706277
 3980 12.553695 4.709900
 3981 12.557318 4.713523
 3982 12.560941 4.717146
 3983 12.564564 4.720769
 3984 12.568187 4.724392
 3985 12.571810 4.724392
 3986 12.575433 4.728015
 3987 12.579056 4.731638
 3988 12.582679 4.731638
 3989 12.586302 4.735261
 3990 12.589925 4.738884
 3991 12.589925 4.742507
 3992 12.593548 4.746130
 3993 12.593548 4.749753
 3994 12.597171 4.753376
 3995 12.600794 4.756999
 3996 12.600794 4.760622
 3997 12.604417 4.764245
 3998 12.604417 4.767868
 3999 12.608040 4.771491
 4000 12.608040 4.775114
 4001 12.611663 4.778737
 4002 12.615286 4.782360
 4003 12.615286 4.785983
 4004 12.618909 4.789606
 4005 12.622532 4.793229
 4006 12.622532 4.796852
 4007 12.626155 4.800475
 4008 12.629778 4.804098
 4009 12.633401 4.807721
 4010 12.637024 4.807721
 4011 12.640647 4.811344
 4012 12.644270 4.814967
 4013 12.647893 4.814967
 4014 12.651516 4.818590
 4015 12.655139 4.818590
 4016 12.658762 4.822213
 4017 12.662385 4.825836
 4018 12.666008 4.825836
 4019 12.666008 4.829459
 4020 12.669631 4.833082
 4021 12.669631 4.836705
 4022 12.673254 4.840328
 4023 12.673254 4.843951
 4024 12.676877 4.847574
 4025 12.680500 4.851197
 4026 12.680500 4.854820
 4027 12.684123 4.858443
 4028 12.687746 4.858443
 4029 12.691369 4.862066
 4030 12.694992 4.862066
 4031 12.698615 4.865689
 4032 12.702238 4.865689
 4033 12.705861 4.869312
 4034 12.709484 4.869312
 4035 12.713107 4.872935
 4036 12.716730 4.872935
 4037 12.720353 4.876558
 4038 12.723976 4.876558
 4039 12.727599 4.880181
 4040 12.731222 4.880181
 4041 12.734845 4.880181
 4042 12.734845 4.883804
 4043 12.738468 4.887427
 4044 12.738468 4.891050
 4045 12.742091 4.894673
 4046 12.742091 4.898296
 4047 12.745714 4.901919
 4048 12.745714 4.905542
 4049 12.749337 4.909165
 4050 12.749337 4.912788
 4051 12.752960 4.916411
 4052 12.752960 4.920034
 4053 12.756583 4.923657
 4054 12.756583 4.927280
 4055 12.760206 4.930903
 4056 12.763829 4.934526
 4057 12.767452 4.938149
 4058 12.771075 4.938149
 4059 12.774698 4.941772
 4060 12.778321 4.945395
 4061 12.781944 4.945395
 4062 12.785567 4.949018
 4063 12.789190 4.949018
 4064 12.789190 4.952641
 4065 12.789190 4.956264
 4066 12.789190 4.959887
 4067 12.789190 4.963510
 4068 12.789190 4.967133
 4069 12.792813 4.970756
 4070 12.792813 4.974379
 4071 12.792813 4.978002
 4072 12.792813 4.981625
 4073 12.796436 4.985248
 4074 12.796436 4.988871
 4075 12.800059 4.992494
 4076 12.800059 4.996117
 4077 12.803682 4.999740
 4078 12.803682 5.003363
 4079 12.807305 5.006986
 4080 12.807305 5.010609
 4081 12.810928 5.014232
 4082 12.810928 5.017855
 4083 12.814551 5.021478
 4084 12.814551 5.025101
 4085 12.818174 5.028724
 4086 12.821797 5.028724
 4087 12.825420 5.032347
 4088 12.829043 5.032347
 4089 12.832666 5.035970
 4090 12.836289 5.035970
 4091 12.839912 5.039593
 4092 12.843535 5.039593
 4093 12.847158 5.043216
 4094 12.850781 5.043216
 4095 12.854404 5.046839
 4096 12.858027 5.046839
 4097 12.861650 5.050462
 4098 12.865273 5.050462
 4099 12.868896 5.050462
 4100 12.872519 5.050462
 4101 12.876142 5.050462
 4102 12.876142 5.054085
 4103 12.879765 5.057708
 4104 12.883388 5.061331
 4105 12.887011 5.064954
 4106 12.890634 5.068577
 4107 12.890634 5.072200
 4108 12.894257 5.075823
 4109 12.897880 5.079446
 4110 12.901503 5.083069
 4111 12.905126 5.086692
 4112 12.905126 5.090315
 4113 12.908749 5.093938
 4114 12.912372 5.097561
 4115 12.912372 5.101184
 4116 12.915995 5.104807
 4117 12.919618 5.108430
 4118 12.923241 5.112053
 4119 12.926864 5.115676
 4120 12.930487 5.119299
 4121 12.934110 5.119299
 4122 12.937733 5.122922
 4123 12.941356 5.126545
 4124 12.944979 5.126545
 4125 12.948602 5.130168
 4126 12.952225 5.130168
 4127 12.955848 5.133791
 4128 12.959471 5.133791
 4129 12.963094 5.137414
 4130 12.966717 5.141037
 4131 12.970340 5.144660
 4132 12.970340 5.148283
 4133 12.966717 5.151906
 4134 12.966717 5.155529
 4135 12.966717 5.159152
 4136 12.966717 5.162775
 4137 12.966717 5.166398
 4138 12.966717 5.170021
 4139 12.966717 5.173644
 4140 12.966717 5.177267
 4141 12.966717 5.180890
 4142 12.966717 5.184513
 4143 12.966717 5.188136
 4144 12.966717 5.191759
 4145 12.966717 5.195382
 4146 12.966717 5.199005
 4147 12.966717 5.202628
 4148 12.966717 5.206251
 4149 12.966717 5.209874
 4150 12.966717 5.213497
 4151 12.966717 5.217120
 4152 12.966717 5.220743
 4153 12.966717 5.224366
 4154 12.966717 5.227989
 4155 12.966717 5.231612
 4156 12.966717 5.235235
 4157 12.970340 5.238858
 4158 12.970340 5.242481
 4159 12.973963 5.246104
 4160 12.973963 5.249727
 4161 12.977586 5.253350
 4162 12.977586 5.256973
 4163 12.981209 5.260596
 4164 12.981209 5.264219
 4165 12.984832 5.267842
 4166 12.984832 5.271465
 4167 12.988455 5.275088
 4168 12.988455 5.278711
 4169 12.992078 5.282334
 4170 12.992078 5.285957
 4171 12.995701 5.289580
 4172 12.995701 5.293203
 4173 12.999324 5.296826
 4174 12.999324 5.300449
 4175 13.002947 5.304072
 4176 13.002947 5.307695
 4177 13.006570 5.311318
 4178 13.010193 5.314941
 4179 13.013816 5.318564
 4180 13.017439 5.322187
 4181 13.021062 5.322187
 4182 13.024685 5.325810
 4183 13.028308 5.329433
 4184 13.031931 5.333056
 4185 13.035554 5.336679
 4186 13.039177 5.340302
 4187 13.042800 5.343925
 4188 13.042800 5.347548
 4189 13.042800 5.351171
 4190 13.042800 5.354794
 4191 13.042800 5.358417
 4192 13.042800 5.362040
 4193 13.042800 5.365663
 4194 13.042800 5.369286
 4195 13.042800 5.372909
 4196 13.042800 5.376532
 4197 13.042800 5.380155
 4198 13.042800 5.383778
 4199 13.042800 5.387401
 4200 13.042800 5.391024
 4201 13.042800 5.394647
 4202 13.042800 5.398270
 4203 13.042800 5.401893
 4204 13.042800 5.405516
 4205 13.042800 5.409139
 4206 13.042800 5.412762
 4207 13.042800 5.416385
 4208 13.042800 5.420008
 4209 13.046423 5.423631
 4210 13.046423 5.427254
 4211 13.050046 5.430877
 4212 13.050046 5.434500
 4213 13.053669 5.438123
 4214 13.053669 5.441746
 4215 13.057292 5.445369
 4216 13.057292 5.448992
 4217 13.060915 5.452615
 4218 13.060915 5.456238
 4219 13.064538 5.459861
 4220 13.064538 5.463484
 4221 13.068161 5.467107
 4222 13.071784 5.470730
 4223 13.075407 5.474353
 4224 13.079030 5.477976
 4225 13.082653 5.481599
 4226 13.086276 5.485222
 4227 13.086276 5.488845
 4228 13.089899 5.492468
 4229 13.089899 5.496091
 4230 13.093522 5.499714
 4231 13.097145 5.503337
 4232 13.097145 5.506960
 4233 13.100768 5.510583
 4234 13.104391 5.514206
 4235 13.108014 5.517829
 4236 13.111637 5.517829
 4237 13.115260 5.521452
 4238 13.118883 5.525075
 4239 13.122506 5.525075
 4240 13.126129 5.528698
 4241 13.129752 5.532321
 4242 13.133375 5.535944
 4243 13.133375 5.539567
 4244 13.136998 5.543190
 4245 13.140621 5.546813
 4246 13.140621 5.550436
 4247 13.144244 5.554059
 4248 13.144244 5.557682
 4249 13.147867 5.561305
 4250 13.147867 5.564928
 4251 13.147867 5.568551
 4252 13.147867 5.572174
 4253 13.147867 5.575797
 4254 13.147867 5.579420
 4255 13.147867 5.583043
 4256 13.147867 5.586666
 4257 13.147867 5.590289
 4258 13.147867 5.593912
 4259 13.147867 5.597535
 4260 13.147867 5.601158
 4261 13.147867 5.604781
 4262 13.147867 5.608404
 4263 13.147867 5.612027
 4264 13.147867 5.615650
 4265 13.147867 5.619273
 4266 13.147867 5.622896
 4267 13.147867 5.626519
 4268 13.147867 5.630142
 4269 13.147867 5.633765
 4270 13.151490 5.637388
 4271 13.151490 5.641011
 4272 13.155113 5.644634
 4273 13.155113 5.648257
 4274 13.158736 5.651880
 4275 13.158736 5.655503
 4276 13.162359 5.659126
 4277 13.162359 5.662749
 4278 13.165982 5.666372
 4279 13.165982 5.669995
 4280 13.169605 5.673618
 4281 13.169605 5.677241
 4282 13.173228 5.680864
 4283 13.176851 5.684487
 4284 13.180474 5.688110
 4285 13.184097 5.691733
 4286 13.187720 5.695356
 4287 13.191343 5.698979
 4288 13.194966 5.702602
 4289 13.194966 5.706225
 4290 13.198589 5.709848
 4291 13.198589 5.713471
 4292 13.202212 5.717094
 4293 13.205835 5.720717
 4294 13.205835 5.724340
 4295 13.209458 5.727963
 4296 13.213081 5.731586
 4297 13.213081 5.735209
 4298 13.213081 5.738832
 4299 13.216704 5.742455
 4300 13.216704 5.746078
 4301 13.216704 5.749701
 4302 13.216704 5.753324
 4303 13.216704 5.756947
 4304 13.216704 5.760570
 4305 13.216704 5.764193
 4306 13.216704 5.767816
 4307 13.216704 5.771439
 4308 13.220327 5.775062
 4309 13.220327 5.778685
 4310 13.223950 5.782308
 4311 13.223950 5.785931
 4312 13.227573 5.789554
 4313 13.227573 5.793177
 4314 13.231196 5.796800
 4315 13.231196 5.800423
 4316 13.234819 5.804046
 4317 13.234819 5.807669
 4318 13.238442 5.811292
 4319 13.238442 5.814915
 4320 13.242065 5.818538
 4321 13.245688 5.822161
 4322 13.249311 5.822161
 4323 13.252934 5.825784
 4324 13.256557 5.829407
 4325 13.260180 5.829407
 4326 13.263803 5.833030
 4327 13.267426 5.836653
 4328 13.271049 5.840276
 4329 13.271049 5.843899
 4330 13.271049 5.847522
 4331 13.271049 5.851145
 4332 13.274672 5.854768
 4333 13.274672 5.858391
 4334 13.274672 5.862014
 4335 13.278295 5.865637
 4336 13.278295 5.869260
 4337 13.281918 5.872883
 4338 13.281918 5.876506
 4339 13.281918 5.880129
 4340 13.281918 5.883752
 4341 13.285541 5.887375
 4342 13.285541 5.890998
 4343 13.289164 5.894621
 4344 13.289164 5.898244
 4345 13.292787 5.901867
 4346 13.292787 5.905490
 4347 13.296410 5.909113
 4348 13.296410 5.912736
 4349 13.300033 5.916359
 4350 13.300033 5.919982
 4351 13.303656 5.923605
 4352 13.303656 5.927228
 4353 13.307279 5.930851
 4354 13.310902 5.934474
 4355 13.314525 5.938097
 4356 13.318148 5.941720
 4357 13.321771 5.945343
 4358 13.325394 5.948966
 4359 13.329017 5.952589
 4360 13.329017 5.956212
 4361 13.329017 5.959835
 4362 13.329017 5.963458
 4363 13.329017 5.967081
 4364 13.329017 5.970704
 4365 13.332640 5.974327
 4366 13.332640 5.977950
 4367 13.336263 5.981573
 4368 13.336263 5.985196
 4369 13.339886 5.988819
 4370 13.339886 5.992442
 4371 13.343509 5.996065
 4372 13.343509 5.999688
 4373 13.347132 6.003311
 4374 13.347132 6.006934
 4375 13.350755 6.010557
 4376 13.350755 6.014180
 4377 13.354378 6.017803
 4378 13.358001 6.021426
 4379 13.361624 6.025049
 4380 13.365247 6.028672
 4381 13.368870 6.032295
 4382 13.372493 6.035918
 4383 13.376116 6.039541
 4384 13.379739 6.043164
 4385 13.383362 6.046787
 4386 13.386985 6.050410
 4387 13.390608 6.054033
 4388 13.394231 6.057656
 4389 13.397854 6.061279
 4390 13.401477 6.064902
 4391 13.405100 6.068525
 4392 13.408723 6.072148
 4393 13.412346 6.075771
 4394 13.415969 6.079394
 4395 13.415969 6.083017
 4396 13.419592 6.086640
 4397 13.419592 6.090263
 4398 13.423215 6.093886
 4399 13.423215 6.097509
 4400 13.426838 6.101132
 4401 13.426838 6.104755
 4402 13.430461 6.108378
 4403 13.434084 6.112001
 4404 13.434084 6.115624
 4405 13.437707 6.119247
 4406 13.441330 6.122870
 4407 13.444953 6.126493
 4408 13.444953 6.130116
 4409 13.448576 6.133739
 4410 13.452199 6.137362
 4411 13.452199 6.140985
 4412 13.452199 6.144608
 4413 13.455822 6.148231
 4414 13.455822 6.151854
 4415 13.455822 6.155477
 4416 13.455822 6.159100
 4417 13.455822 6.162723
 4418 13.455822 6.166346
 4419 13.455822 6.169969
 4420 13.455822 6.173592
 4421 13.455822 6.177215
 4422 13.455822 6.180838
 4423 13.455822 6.184461
 4424 13.455822 6.188084
 4425 13.455822 6.191707
 4426 13.455822 6.195330
 4427 13.455822 6.198953
 4428 13.455822 6.202576
 4429 13.455822 6.206199
 4430 13.455822 6.209822
 4431 13.455822 6.213445
 4432 13.455822 6.217068
 4433 13.459445 6.220691
 4434 13.459445 6.224314
 4435 13.463068 6.227937
 4436 13.463068 6.231560
 4437 13.466691 6.235183
 4438 13.466691 6.238806
 4439 13.470314 6.242429
 4440 13.470314 6.246052
 4441 13.473937 6.249675
 4442 13.473937 6.253298
 4443 13.477560 6.256921
 4444 13.477560 6.260544
 4445 13.481183 6.264167
 4446 13.484806 6.267790
 4447 13.488429 6.271413
 4448 13.492052 6.275036
 4449 13.495675 6.278659
 4450 13.495675 6.282282
 4451 13.495675 6.285905
 4452 13.495675 6.289528
 4453 13.495675 6.293151
 4454 13.495675 6.296774
 4455 13.495675 6.300397
 4456 13.495675 6.304020
 4457 13.495675 6.307643
 4458 13.495675 6.311266
 4459 13.495675 6.314889
 4460 13.495675 6.318512
 4461 13.495675 6.322135
 4462 13.495675 6.325758
 4463 13.495675 6.329381
 4464 13.495675 6.333004
 4465 13.495675 6.336627
 4466 13.495675 6.340250
 4467 13.495675 6.343873
 4468 13.495675 6.347496
 4469 13.495675 6.351119
 4470 13.499298 6.354742
 4471 13.499298 6.358365
 4472 13.502921 6.361988
 4473 13.502921 6.365611
 4474 13.506544 6.369234
 4475 13.506544 6.372857
 4476 13.510167 6.376480
 4477 13.510167 6.380103
 4478 13.513790 6.383726
 4479 13.513790 6.387349
 4480 13.517413 6.390972
 4481 13.517413 6.394595
 4482 13.521036 6.398218
 4483 13.524659 6.398218
 4484 13.528282 6.401841
 4485 13.531905 6.401841
 4486 13.535528 6.405464
 4487 13.539151 6.405464
 4488 13.542774 6.409087
 4489 13.546397 6.409087
 4490 13.550020 6.412710
 4491 13.553643 6.412710
 4492 13.557266 6.416333
 4493 13.560889 6.416333
 4494 13.564512 6.419956
 4495 13.568135 6.419956
 4496 13.571758 6.419956
 4497 13.575381 6.419956
 4498 13.579004 6.419956
 4499 13.582627 6.419956
 4500 13.586250 6.419956
 4501 13.589873 6.419956
 4502 13.593496 6.419956
 4503 13.597119 6.419956
 4504 13.600742 6.419956
 4505 13.604365 6.419956
 4506 13.607988 6.419956
 4507 13.611611 6.419956
 4508 13.615234 6.419956
 4509 13.618857 6.419956
 4510 13.622480 6.419956
 4511 13.622480 6.423579
 4512 13.626103 6.427202
 4513 13.629726 6.430825
 4514 13.633349 6.434448
 4515 13.636972 6.434448
 4516 13.640595 6.438071
 4517 13.644218 6.441694
 4518 13.647841 6.441694
 4519 13.651464 6.445317
 4520 13.651464 6.448940
 4521 13.651464 6.452563
 4522 13.647841 6.456186
 4523 13.647841 6.459809
 4524 13.644218 6.463432
 4525 13.644218 6.467055
 4526 13.640595 6.470678
 4527 13.640595 6.474301
 4528 13.636972 6.477924
 4529 13.636972 6.481547
 4530 13.636972 6.485170
 4531 13.636972 6.488793
 4532 13.636972 6.492416
 4533 13.636972 6.496039
 4534 13.636972 6.499662
 4535 13.636972 6.503285
 4536 13.636972 6.506908
 4537 13.636972 6.510531
 4538 13.636972 6.514154
 4539 13.636972 6.517777
 4540 13.636972 6.521400
 4541 13.636972 6.525023
 4542 13.636972 6.528646
 4543 13.636972 6.532269
 4544 13.636972 6.535892
 4545 13.636972 6.539515
 4546 13.636972 6.543138
 4547 13.636972 6.546761
 4548 13.636972 6.550384
 4549 13.636972 6.554007
 4550 13.636972 6.557630
 4551 13.640595 6.561253
 4552 13.640595 6.564876
 4553 13.644218 6.568499
 4554 13.644218 6.572122
 4555 13.647841 6.575745
 4556 13.647841 6.579368
 4557 13.651464 6.582991
 4558 13.651464 6.586614
 4559 13.655087 6.590237
 4560 13.655087 6.593860
 4561 13.658710 6.597483
 4562 13.658710 6.601106
 4563 13.662333 6.604729
 4564 13.662333 6.608352
 4565 13.665956 6.611975
 4566 13.665956 6.615598
 4567 13.669579 6.619221
 4568 13.669579 6.622844
 4569 13.673202 6.626467
 4570 13.673202 6.630090
 4571 13.676825 6.633713
 4572 13.676825 6.637336
 4573 13.680448 6.640959
 4574 13.680448 6.644582
 4575 13.684071 6.648205
 4576 13.684071 6.651828
 4577 13.687694 6.655451
 4578 13.691317 6.659074
 4579 13.694940 6.662697
 4580 13.698563 6.666320
 4581 13.702186 6.666320
 4582 13.702186 6.669943
 4583 13.705809 6.673566
 4584 13.705809 6.677189
 4585 13.709432 6.680812
 4586 13.713055 6.684435
 4587 13.713055 6.688058
 4588 13.716678 6.691681
 4589 13.716678 6.695304
 4590 13.716678 6.698927
 4591 13.716678 6.702550
 4592 13.713055 6.706173
 4593 13.713055 6.709796
 4594 13.709432 6.713419
 4595 13.709432 6.717042
 4596 13.709432 6.720665
 4597 13.709432 6.724288
 4598 13.709432 6.727911
 4599 13.709432 6.731534
 4600 13.709432 6.735157
 4601 13.709432 6.738780
 4602 13.709432 6.742403
 4603 13.709432 6.746026
 4604 13.709432 6.749649
 4605 13.709432 6.753272
 4606 13.709432 6.756895
 4607 13.709432 6.760518
 4608 13.709432 6.764141
 4609 13.709432 6.767764
 4610 13.709432 6.771387
 4611 13.709432 6.775010
 4612 13.709432 6.778633
 4613 13.709432 6.782256
 4614 13.709432 6.785879
 4615 13.709432 6.789502
 4616 13.709432 6.793125
 4617 13.709432 6.796748
 4618 13.709432 6.800371
 4619 13.713055 6.803994
 4620 13.713055 6.807617
 4621 13.716678 6.811240
 4622 13.716678 6.814863
 4623 13.720301 6.818486
 4624 13.720301 6.822109
 4625 13.723924 6.825732
 4626 13.723924 6.829355
 4627 13.727547 6.832978
 4628 13.727547 6.836601
 4629 13.731170 6.840224
 4630 13.731170 6.843847
 4631 13.734793 6.847470
 4632 13.738416 6.851093
 4633 13.742039 6.851093
 4634 13.745662 6.854716
 4635 13.749285 6.854716
 4636 13.752908 6.858339
 4637 13.756531 6.858339
 4638 13.760154 6.861962
 4639 13.763777 6.861962
 4640 13.767400 6.865585
 4641 13.771023 6.865585
 4642 13.774646 6.869208
 4643 13.778269 6.869208
 4644 13.781892 6.872831
 4645 13.785515 6.872831
 4646 13.789138 6.876454
 4647 13.792761 6.876454
 4648 13.796384 6.880077
 4649 13.800007 6.880077
 4650 13.803630 6.883700
 4651 13.807253 6.883700
 4652 13.810876 6.883700
 4653 13.814499 6.883700
 4654 13.818122 6.883700
 4655 13.821745 6.887323
 4656 13.825368 6.890946
 4657 13.828991 6.894569
 4658 13.832614 6.898192
 4659 13.836237 6.901815
 4660 13.836237 6.905438
 4661 13.839860 6.909061
 4662 13.839860 6.912684
 4663 13.839860 6.916307
 4664 13.843483 6.919930
 4665 13.843483 6.923553
 4666 13.843483 6.927176
 4667 13.843483 6.930799
 4668 13.843483 6.934422
 4669 13.847106 6.938045
 4670 13.847106 6.941668
 4671 13.847106 6.945291
 4672 13.847106 6.948914
 4673 13.847106 6.952537
 4674 13.847106 6.956160
 4675 13.847106 6.959783
 4676 13.847106 6.963406
 4677 13.847106 6.967029
 4678 13.847106 6.970652
 4679 13.847106 6.974275
 4680 13.847106 6.977898
 4681 13.847106 6.981521
 4682 13.847106 6.985144
 4683 13.847106 6.988767
 4684 13.847106 6.992390
 4685 13.847106 6.996013
 4686 13.847106 6.999636
 4687 13.847106 7.003259
 4688 13.847106 7.006882
 4689 13.847106 7.010505
 4690 13.847106 7.014128
 4691 13.847106 7.017751
 4692 13.847106 7.021374
 4693 13.850729 7.024997
 4694 13.850729 7.028620
 4695 13.854352 7.032243
 4696 13.854352 7.035866
 4697 13.857975 7.039489
 4698 13.857975 7.043112
 4699 13.861598 7.046735
 4700 13.861598 7.050358
 4701 13.865221 7.053981
 4702 13.865221 7.057604
 4703 13.868844 7.061227
 4704 13.868844 7.064850
 4705 13.872467 7.068473
 4706 13.876090 7.068473
 4707 13.879713 7.072096
 4708 13.883336 7.072096
 4709 13.886959 7.075719
 4710 13.890582 7.075719
 4711 13.894205 7.079342
 4712 13.897828 7.079342
 4713 13.901451 7.082965
 4714 13.905074 7.082965
 4715 13.908697 7.086588
 4716 13.912320 7.086588
 4717 13.915943 7.090211
 4718 13.919566 7.090211
 4719 13.923189 7.093834
 4720 13.926812 7.097457
 4721 13.926812 7.101080
 4722 13.930435 7.104703
 4723 13.930435 7.108326
 4724 13.934058 7.111949
 4725 13.934058 7.115572
 4726 13.937681 7.119195
 4727 13.937681 7.122818
 4728 13.941304 7.126441
 4729 13.941304 7.130064
 4730 13.941304 7.133687
 4731 13.941304 7.137310
 4732 13.941304 7.140933
 4733 13.941304 7.144556
 4734 13.941304 7.148179
 4735 13.941304 7.151802
 4736 13.941304 7.155425
 4737 13.941304 7.159048
 4738 13.941304 7.162671
 4739 13.941304 7.166294
 4740 13.941304 7.169917
 4741 13.941304 7.173540
 4742 13.941304 7.177163
 4743 13.941304 7.180786
 4744 13.941304 7.184409
 4745 13.941304 7.188032
 4746 13.944927 7.191655
 4747 13.944927 7.195278
 4748 13.948550 7.198901
 4749 13.948550 7.202524
 4750 13.952173 7.206147
 4751 13.952173 7.209770
 4752 13.955796 7.213393
 4753 13.955796 7.217016
 4754 13.959419 7.220639
 4755 13.959419 7.224262
 4756 13.963042 7.227885
 4757 13.963042 7.231508
 4758 13.966665 7.235131
 4759 13.970288 7.235131
 4760 13.973911 7.238754
 4761 13.977534 7.242377
 4762 13.981157 7.242377
 4763 13.984780 7.246000
 4764 13.988403 7.249623
 4765 13.992026 7.253246
 4766 13.992026 7.256869
 4767 13.995649 7.260492
 4768 13.995649 7.264115
 4769 13.999272 7.267738
 4770 13.999272 7.271361
 4771 14.002895 7.274984
 4772 14.006518 7.278607
 4773 14.006518 7.282230
 4774 14.010141 7.285853
 4775 14.013764 7.289476
 4776 14.017387 7.293099
 4777 14.021010 7.296722
 4778 14.024633 7.300345
 4779 14.024633 7.303968
 4780 14.024633 7.307591
 4781 14.024633 7.311214
 4782 14.024633 7.314837
 4783 14.024633 7.318460
 4784 14.024633 7.322083
 4785 14.024633 7.325706
 4786 14.024633 7.329329
 4787 14.028256 7.332952
 4788 14.028256 7.336575
 4789 14.031879 7.340198
 4790 14.031879 7.343821
 4791 14.035502 7.347444
 4792 14.035502 7.351067
 4793 14.039125 7.354690
 4794 14.039125 7.358313
 4795 14.042748 7.361936
 4796 14.042748 7.365559
 4797 14.046371 7.369182
 4798 14.046371 7.372805
 4799 14.049994 7.376428
 4800 14.053617 7.380051
 4801 14.057240 7.383674
 4802 14.060863 7.383674
 4803 14.060863 7.387297
 4804 14.064486 7.390920
 4805 14.068109 7.394543
 4806 14.071732 7.398166
 4807 14.075355 7.401789
 4808 14.075355 7.405412
 4809 14.078978 7.409035
 4810 14.082601 7.412658
 4811 14.086224 7.416281
 4812 14.086224 7.419904
 4813 14.089847 7.423527
 4814 14.089847 7.427150
 4815 14.093470 7.430773
 4816 14.093470 7.434396
 4817 14.097093 7.438019
 4818 14.097093 7.441642
 4819 14.100716 7.445265
 4820 14.100716 7.448888
 4821 14.104339 7.452511
 4822 14.104339 7.456134
 4823 14.107962 7.459757
 4824 14.107962 7.463380
 4825 14.111585 7.467003
 4826 14.115208 7.470626
 4827 14.118831 7.470626
 4828 14.122454 7.474249
 4829 14.122454 7.477872
 4830 14.122454 7.481495
 4831 14.122454 7.485118
 4832 14.122454 7.488741
 4833 14.118831 7.492364
 4834 14.118831 7.495987
 4835 14.115208 7.499610
 4836 14.115208 7.503233
 4837 14.111585 7.506856
 4838 14.111585 7.510479
 4839 14.107962 7.514102
 4840 14.107962 7.517725
 4841 14.104339 7.521348
 4842 14.104339 7.524971
 4843 14.100716 7.528594
 4844 14.100716 7.532217
 4845 14.097093 7.535840
 4846 14.097093 7.539463
 4847 14.093470 7.543086
 4848 14.093470 7.546709
 4849 14.093470 7.550332
 4850 14.093470 7.553955
 4851 14.093470 7.557578
 4852 14.093470 7.561201
 4853 14.093470 7.564824
 4854 14.093470 7.568447
 4855 14.093470 7.572070
 4856 14.093470 7.575693
 4857 14.093470 7.579316
 4858 14.093470 7.582939
 4859 14.093470 7.586562
 4860 14.093470 7.590185
 4861 14.093470 7.593808
 4862 14.093470 7.597431
 4863 14.093470 7.601054
 4864 14.093470 7.604677
 4865 14.093470 7.608300
 4866 14.093470 7.611923
 4867 14.093470 7.615546
 4868 14.093470 7.619169
 4869 14.093470 7.622792
 4870 14.093470 7.626415
 4871 14.097093 7.630038
 4872 14.097093 7.633661
 4873 14.100716 7.637284
 4874 14.100716 7.640907
 4875 14.104339 7.644530
 4876 14.104339 7.648153
 4877 14.104339 7.651776
 4878 14.104339 7.655399
 4879 14.104339 7.659022
 4880 14.104339 7.662645
 4881 14.104339 7.666268
 4882 14.104339 7.669891
 4883 14.104339 7.673514
 4884 14.104339 7.677137
 4885 14.107962 7.680760
 4886 14.107962 7.684383
 4887 14.107962 7.688006
 4888 14.107962 7.691629
 4889 14.111585 7.695252
 4890 14.111585 7.698875
 4891 14.107962 7.702498
 4892 14.107962 7.706121
 4893 14.104339 7.709744
 4894 14.104339 7.713367
 4895 14.100716 7.716990
 4896 14.100716 7.720613
 4897 14.100716 7.724236
 4898 14.100716 7.727859
 4899 14.100716 7.731482
 4900 14.100716 7.735105
 4901 14.100716 7.738728
 4902 14.100716 7.742351
 4903 14.100716 7.745974
 4904 14.100716 7.749597
 4905 14.100716 7.753220
 4906 14.100716 7.756843
 4907 14.100716 7.760466
 4908 14.100716 7.764089
 4909 14.100716 7.767712
 4910 14.100716 7.771335
 4911 14.100716 7.774958
 4912 14.100716 7.778581
 4913 14.100716 7.782204
 4914 14.100716 7.785827
 4915 14.100716 7.789450
 4916 14.100716 7.793073
 4917 14.100716 7.796696
 4918 14.100716 7.800319
 4919 14.100716 7.803942
 4920 14.104339 7.807565
 4921 14.104339 7.811188
 4922 14.104339 7.814811
 4923 14.104339 7.818434
 4924 14.104339 7.822057
 4925 14.104339 7.825680
 4926 14.104339 7.829303
 4927 14.104339 7.832926
 4928 14.104339 7.836549
 4929 14.104339 7.840172
 4930 14.104339 7.843795
 4931 14.104339 7.847418
 4932 14.104339 7.851041
 4933 14.104339 7.854664
 4934 14.104339 7.858287
 4935 14.104339 7.861910
 4936 14.104339 7.865533
 4937 14.104339 7.869156
 4938 14.104339 7.872779
 4939 14.104339 7.876402
 4940 14.104339 7.880025
 4941 14.104339 7.883648
 4942 14.104339 7.887271
 4943 14.104339 7.890894
 4944 14.104339 7.894517
 4945 14.104339 7.898140
 4946 14.104339 7.901763
 4947 14.104339 7.905386
 4948 14.104339 7.909009
 4949 14.104339 7.912632
 4950 14.104339 7.916255
 4951 14.104339 7.919878
 4952 14.104339 7.923501
 4953 14.104339 7.927124
 4954 14.104339 7.930747
 4955 14.104339 7.934370
 4956 14.104339 7.937993
 4957 14.107962 7.941616
 4958 14.107962 7.945239
 4959 14.107962 7.948862
 4960 14.111585 7.952485
 4961 14.111585 7.956108
 4962 14.111585 7.959731
 4963 14.111585 7.963354
 4964 14.111585 7.966977
 4965 14.111585 7.970600
 4966 14.111585 7.974223
 4967 14.111585 7.977846
 4968 14.111585 7.981469
 4969 14.107962 7.985092
 4970 14.107962 7.988715
 4971 14.104339 7.992338
 4972 14.104339 7.995961
 4973 14.104339 7.999584
 4974 14.104339 8.003207
 4975 14.104339 8.006830
 4976 14.104339 8.010453
 4977 14.104339 8.014076
 4978 14.104339 8.017699
 4979 14.104339 8.021322
 4980 14.104339 8.024945
 4981 14.104339 8.028568
 4982 14.104339 8.032191
 4983 14.104339 8.035814
 4984 14.104339 8.039437
 4985 14.104339 8.043060
 4986 14.104339 8.046683
 4987 14.104339 8.050306
 4988 14.104339 8.053929
 4989 14.104339 8.057552
 4990 14.100716 8.061175
 4991 14.100716 8.064798
 4992 14.097093 8.068421
 4993 14.097093 8.072044
 4994 14.093470 8.075667
 4995 14.093470 8.079290
 4996 14.093470 8.082913
 4997 14.093470 8.086536
 4998 14.093470 8.090159
 4999 14.093470 8.093782
 5000 14.093470 8.097405
 5001 14.093470 8.101028
 5002 14.093470 8.104651
 5003 14.093470 8.108274
 5004 14.093470 8.111897
 5005 14.093470 8.115520
 5006 14.093470 8.119143
 5007 14.093470 8.122766
 5008 14.093470 8.126389
 5009 14.093470 8.130012
 5010 14.093470 8.133635
 5011 14.093470 8.137258
 5012 14.093470 8.140881
 5013 14.093470 8.144504
 5014 14.093470 8.148127
 5015 14.093470 8.151750
 5016 14.093470 8.155373
 5017 14.093470 8.158996
 5018 14.093470 8.162619
 5019 14.093470 8.166242
 5020 14.093470 8.169865
 5021 14.093470 8.173488
 5022 14.093470 8.177111
 5023 14.093470 8.180734
 5024 14.093470 8.184357
 5025 14.093470 8.187980
 5026 14.093470 8.191603
 5027 14.093470 8.195226
 5028 14.093470 8.198849
 5029 14.093470 8.202472
 5030 14.097093 8.206095
 5031 14.097093 8.209718
 5032 14.100716 8.213341
 5033 14.100716 8.216964
 5034 14.100716 8.220587
 5035 14.100716 8.224210
 5036 14.100716 8.227833
 5037 14.100716 8.231456
 5038 14.100716 8.235079
 5039 14.100716 8.238702
 5040 14.100716 8.242325
 5041 14.100716 8.245948
 5042 14.100716 8.249571
 5043 14.100716 8.253194
 5044 14.100716 8.256817
 5045 14.100716 8.260440
 5046 14.100716 8.264063
 5047 14.100716 8.267686
 5048 14.100716 8.271309
 5049 14.100716 8.274932
 5050 14.100716 8.278555
 5051 14.100716 8.282178
 5052 14.100716 8.285801
 5053 14.100716 8.289424
 5054 14.100716 8.293047
 5055 14.100716 8.296670
 5056 14.100716 8.300293
 5057 14.100716 8.303916
 5058 14.100716 8.307539
 5059 14.100716 8.311162
 5060 14.100716 8.314785
 5061 14.100716 8.318408
 5062 14.100716 8.322031
 5063 14.100716 8.325654
 5064 14.100716 8.329277
 5065 14.100716 8.332900
 5066 14.100716 8.336523
 5067 14.100716 8.340146
 5068 14.100716 8.343769
 5069 14.100716 8.347392
 5070 14.100716 8.351015
 5071 14.100716 8.354638
 5072 14.100716 8.358261
 5073 14.100716 8.361884
 5074 14.100716 8.365507
 5075 14.104339 8.369130
 5076 14.104339 8.372753
 5077 14.107962 8.376376
 5078 14.107962 8.379999
 5079 14.107962 8.383622
 5080 14.107962 8.387245
 5081 14.107962 8.390868
 5082 14.107962 8.394491
 5083 14.107962 8.398114
 5084 14.107962 8.401737
 5085 14.107962 8.405360
 5086 14.107962 8.408983
 5087 14.107962 8.412606
 5088 14.107962 8.416229
 5089 14.107962 8.419852
 5090 14.107962 8.423475
 5091 14.107962 8.427098
 5092 14.107962 8.430721
 5093 14.107962 8.434344
 5094 14.107962 8.437967
 5095 14.107962 8.441590
 5096 14.107962 8.445213
 5097 14.107962 8.448836
 5098 14.111585 8.452459
 5099 14.111585 8.456082
 5100 14.115208 8.459705
 5101 14.115208 8.463328
 5102 14.118831 8.466951
 5103 14.118831 8.470574
 5104 14.122454 8.474197
 5105 14.122454 8.477820
 5106 14.122454 8.481443
 5107 14.122454 8.485066
 5108 14.122454 8.488689
 5109 14.122454 8.492312
 5110 14.122454 8.495935
 5111 14.122454 8.499558
 5112 14.122454 8.503181
 5113 14.122454 8.506804
 5114 14.122454 8.510427
 5115 14.122454 8.514050
 5116 14.122454 8.517673
 5117 14.118831 8.521296
 5118 14.118831 8.524919
 5119 14.115208 8.528542
 5120 14.115208 8.532165
 5121 14.111585 8.535788
 5122 14.111585 8.539411
 5123 14.111585 8.543034
 5124 14.111585 8.546657
 5125 14.107962 8.550280
 5126 14.107962 8.553903
 5127 14.107962 8.557526
 5128 14.107962 8.561149
 5129 14.107962 8.564772
 5130 14.107962 8.568395
 5131 14.107962 8.572018
 5132 14.107962 8.575641
 5133 14.107962 8.579264
 5134 14.104339 8.582887
 5135 14.104339 8.586510
 5136 14.100716 8.590133
 5137 14.100716 8.593756
 5138 14.097093 8.597379
 5139 14.097093 8.601002
 5140 14.093470 8.604625
 5141 14.093470 8.608248
 5142 14.093470 8.611871
 5143 14.093470 8.615494
 5144 14.093470 8.619117
 5145 14.093470 8.622740
 5146 14.093470 8.626363
 5147 14.093470 8.629986
 5148 14.093470 8.633609
 5149 14.093470 8.637232
 5150 14.093470 8.640855
 5151 14.093470 8.644478
 5152 14.093470 8.648101
 5153 14.093470 8.651724
 5154 14.093470 8.655347
 5155 14.093470 8.658970
 5156 14.093470 8.662593
 5157 14.093470 8.666216
 5158 14.093470 8.669839
 5159 14.093470 8.673462
 5160 14.093470 8.677085
 5161 14.093470 8.680708
 5162 14.093470 8.684331
 5163 14.093470 8.687954
 5164 14.093470 8.691577
 5165 14.093470 8.695200
 5166 14.093470 8.698823
 5167 14.093470 8.702446
 5168 14.093470 8.706069
 5169 14.093470 8.709692
 5170 14.093470 8.713315
 5171 14.093470 8.716938
 5172 14.093470 8.720561
 5173 14.093470 8.724184
 5174 14.093470 8.727807
 5175 14.093470 8.731430
 5176 14.093470 8.735053
 5177 14.093470 8.738676
 5178 14.093470 8.742299
 5179 14.093470 8.745922
 5180 14.093470 8.749545
 5181 14.093470 8.753168
 5182 14.093470 8.756791
 5183 14.093470 8.760414
 5184 14.093470 8.764037
 5185 14.093470 8.767660
 5186 14.093470 8.771283
 5187 14.093470 8.774906
 5188 14.093470 8.778529
 5189 14.093470 8.782152
 5190 14.097093 8.785775
 5191 14.097093 8.789398
 5192 14.100716 8.793021
 5193 14.100716 8.796644
 5194 14.104339 8.800267
 5195 14.104339 8.803890
 5196 14.107962 8.807513
 5197 14.107962 8.811136
 5198 14.111585 8.814759
 5199 14.111585 8.818382
 5200 14.115208 8.822005
 5201 14.115208 8.825628
 5202 14.118831 8.829251
 5203 14.122454 8.832874
 5204 14.126077 8.836497
 5205 14.129700 8.840120
 5206 14.133323 8.843743
 5207 14.136946 8.847366
 5208 14.140569 8.850989
 5209 14.140569 8.854612
 5210 14.140569 8.858235
 5211 14.140569 8.861858
 5212 14.140569 8.865481
 5213 14.140569 8.869104
 5214 14.140569 8.872727
 5215 14.140569 8.876350
 5216 14.140569 8.879973
 5217 14.140569 8.883596
 5218 14.140569 8.887219
 5219 14.140569 8.890842
 5220 14.140569 8.894465
 5221 14.140569 8.898088
 5222 14.140569 8.901711
 5223 14.144192 8.905334
 5224 14.144192 8.908957
 5225 14.144192 8.912580
 5226 14.144192 8.916203
 5227 14.147815 8.919826
 5228 14.147815 8.923449
 5229 14.151438 8.927072
 5230 14.151438 8.930695
 5231 14.155061 8.934318
 5232 14.155061 8.937941
 5233 14.155061 8.941564
 5234 14.155061 8.945187
 5235 14.155061 8.948810
 5236 14.155061 8.952433
 5237 14.155061 8.956056
 5238 14.155061 8.959679
 5239 14.155061 8.963302
 5240 14.155061 8.966925
 5241 14.155061 8.970548
 5242 14.155061 8.974171
 5243 14.155061 8.977794
 5244 14.155061 8.981417
 5245 14.155061 8.985040
 5246 14.155061 8.988663
 5247 14.155061 8.992286
 5248 14.155061 8.995909
 5249 14.155061 8.999532
 5250 14.155061 9.003155
 5251 14.155061 9.006778
 5252 14.155061 9.010401
 5253 14.155061 9.014024
 5254 14.155061 9.017647
 5255 14.155061 9.021270
 5256 14.155061 9.024893
 5257 14.155061 9.028516
 5258 14.151438 9.032139
 5259 14.151438 9.035762
 5260 14.147815 9.039385
 5261 14.147815 9.043008
 5262 14.144192 9.046631
 5263 14.144192 9.050254
 5264 14.144192 9.053877
 5265 14.144192 9.057500
 5266 14.140569 9.061123
 5267 14.140569 9.064746
 5268 14.140569 9.068369
 5269 14.140569 9.071992
 5270 14.140569 9.075615
 5271 14.140569 9.079238
 5272 14.140569 9.082861
 5273 14.140569 9.086484
 5274 14.140569 9.090107
 5275 14.140569 9.093730
 5276 14.140569 9.097353
 5277 14.140569 9.100976
 5278 14.140569 9.104599
 5279 14.140569 9.108222
 5280 14.136946 9.111845
 5281 14.136946 9.115468
 5282 14.136946 9.119091
 5283 14.136946 9.122714
 5284 14.136946 9.126337
 5285 14.136946 9.129960
 5286 14.136946 9.133583
 5287 14.136946 9.137206
 5288 14.136946 9.140829
 5289 14.136946 9.144452
 5290 14.136946 9.148075
 5291 14.136946 9.151698
 5292 14.136946 9.155321
 5293 14.136946 9.158944
 5294 14.136946 9.162567
 5295 14.136946 9.166190
 5296 14.136946 9.169813
 5297 14.136946 9.173436
 5298 14.136946 9.177059
 5299 14.136946 9.180682
 5300 14.136946 9.184305
 5301 14.136946 9.187928
 5302 14.136946 9.191551
 5303 14.136946 9.195174
 5304 14.136946 9.198797
 5305 14.136946 9.202420
 5306 14.140569 9.206043
 5307 14.140569 9.209666
 5308 14.144192 9.213289
 5309 14.144192 9.216912
 5310 14.147815 9.220535
 5311 14.147815 9.224158
 5312 14.147815 9.227781
 5313 14.147815 9.231404
 5314 14.147815 9.235027
 5315 14.147815 9.238650
 5316 14.147815 9.242273
 5317 14.144192 9.245896
 5318 14.144192 9.249519
 5319 14.144192 9.253142
 5320 14.144192 9.256765
 5321 14.144192 9.260388
 5322 14.144192 9.264011
 5323 14.144192 9.267634
 5324 14.144192 9.271257
 5325 14.144192 9.274880
 5326 14.144192 9.278503
 5327 14.144192 9.282126
 5328 14.144192 9.285749
 5329 14.144192 9.289372
 5330 14.144192 9.292995
 5331 14.144192 9.296618
 5332 14.144192 9.300241
 5333 14.144192 9.303864
 5334 14.144192 9.307487
 5335 14.144192 9.311110
 5336 14.144192 9.314733
 5337 14.144192 9.318356
 5338 14.144192 9.321979
 5339 14.144192 9.325602
 5340 14.147815 9.329225
 5341 14.147815 9.332848
 5342 14.151438 9.336471
 5343 14.151438 9.340094
 5344 14.155061 9.343717
 5345 14.155061 9.347340
 5346 14.155061 9.350963
 5347 14.155061 9.354586
 5348 14.155061 9.358209
 5349 14.155061 9.361832
 5350 14.155061 9.365455
 5351 14.155061 9.369078
 5352 14.151438 9.372701
 5353 14.151438 9.376324
 5354 14.147815 9.379947
 5355 14.147815 9.383570
 5356 14.144192 9.387193
 5357 14.144192 9.390816
 5358 14.144192 9.394439
 5359 14.144192 9.398062
 5360 14.144192 9.401685
 5361 14.144192 9.405308
 5362 14.144192 9.408931
 5363 14.144192 9.412554
 5364 14.144192 9.416177
 5365 14.144192 9.419800
 5366 14.144192 9.423423
 5367 14.144192 9.427046
 5368 14.144192 9.430669
 5369 14.144192 9.434292
 5370 14.144192 9.437915
 5371 14.144192 9.441538
 5372 14.144192 9.445161
 5373 14.144192 9.448784
 5374 14.144192 9.452407
 5375 14.144192 9.456030
 5376 14.144192 9.459653
 5377 14.144192 9.463276
 5378 14.144192 9.466899
 5379 14.144192 9.470522
 5380 14.144192 9.474145
 5381 14.144192 9.477768
 5382 14.144192 9.481391
 5383 14.144192 9.485014
 5384 14.144192 9.488637
 5385 14.144192 9.492260
 5386 14.144192 9.495883
 5387 14.144192 9.499506
 5388 14.144192 9.503129
 5389 14.144192 9.506752
 5390 14.144192 9.510375
 5391 14.144192 9.513998
 5392 14.144192 9.517621
 5393 14.144192 9.521244
 5394 14.144192 9.524867
 5395 14.144192 9.528490
 5396 14.144192 9.532113
 5397 14.144192 9.535736
 5398 14.144192 9.539359
 5399 14.144192 9.542982
 5400 14.144192 9.546605
 5401 14.144192 9.550228
 5402 14.144192 9.553851
 5403 14.144192 9.557474
 5404 14.144192 9.561097
 5405 14.140569 9.564720
 5406 14.140569 9.568343
 5407 14.136946 9.571966
 5408 14.136946 9.575589
 5409 14.133323 9.579212
 5410 14.133323 9.582835
 5411 14.133323 9.586458
 5412 14.133323 9.590081
 5413 14.133323 9.593704
 5414 14.133323 9.597327
 5415 14.133323 9.600950
 5416 14.133323 9.604573
 5417 14.133323 9.608196
 5418 14.133323 9.611819
 5419 14.133323 9.615442
 5420 14.133323 9.619065
 5421 14.133323 9.622688
 5422 14.133323 9.626311
 5423 14.133323 9.629934
 5424 14.133323 9.633557
 5425 14.133323 9.637180
 5426 14.133323 9.640803
 5427 14.133323 9.644426
 5428 14.133323 9.648049
 5429 14.133323 9.651672
 5430 14.133323 9.655295
 5431 14.133323 9.658918
 5432 14.133323 9.662541
 5433 14.133323 9.666164
 5434 14.133323 9.669787
 5435 14.136946 9.673410
 5436 14.136946 9.677033
 5437 14.136946 9.680656
 5438 14.136946 9.684279
 5439 14.136946 9.687902
 5440 14.136946 9.691525
 5441 14.136946 9.695148
 5442 14.136946 9.698771
 5443 14.136946 9.702394
 5444 14.136946 9.706017
 5445 14.136946 9.709640
 5446 14.136946 9.713263
 5447 14.140569 9.716886
 5448 14.140569 9.720509
 5449 14.140569 9.724132
 5450 14.140569 9.727755
 5451 14.144192 9.731378
 5452 14.144192 9.735001
 5453 14.147815 9.738624
 5454 14.147815 9.742247
 5455 14.147815 9.745870
 5456 14.147815 9.749493
 5457 14.147815 9.753116
 5458 14.147815 9.756739
 5459 14.147815 9.760362
 5460 14.147815 9.763985
 5461 14.147815 9.767608
 5462 14.147815 9.771231
 5463 14.147815 9.774854
 5464 14.147815 9.778477
 5465 14.147815 9.782100
 5466 14.147815 9.785723
 5467 14.147815 9.789346
 5468 14.147815 9.792969
 5469 14.147815 9.796592
 5470 14.147815 9.800215
 5471 14.147815 9.803838
 5472 14.147815 9.807461
 5473 14.147815 9.811084
 5474 14.147815 9.814707
 5475 14.147815 9.818330
 5476 14.147815 9.821953
 5477 14.147815 9.825576
 5478 14.147815 9.829199
 5479 14.147815 9.832822
 5480 14.147815 9.836445
 5481 14.147815 9.840068
 5482 14.147815 9.843691
 5483 14.147815 9.847314
 5484 14.147815 9.850937
 5485 14.147815 9.854560
 5486 14.147815 9.858183
 5487 14.147815 9.861806
 5488 14.147815 9.865429
 5489 14.147815 9.869052
 5490 14.147815 9.872675
 5491 14.147815 9.876298
 5492 14.147815 9.879921
 5493 14.147815 9.883544
 5494 14.147815 9.887167
 5495 14.147815 9.890790
 5496 14.147815 9.894413
 5497 14.147815 9.898036
 5498 14.147815 9.901659
 5499 14.147815 9.905282
 5500 14.147815 9.908905
 5501 14.147815 9.912528
 5502 14.147815 9.916151
 5503 14.147815 9.919774
 5504 14.147815 9.923397
 5505 14.147815 9.927020
 5506 14.147815 9.930643
 5507 14.147815 9.934266
 5508 14.147815 9.937889
 5509 14.147815 9.941512
 5510 14.147815 9.945135
 5511 14.144192 9.948758
 5512 14.140569 9.952381
 5513 14.136946 9.956004
 5514 14.133323 9.959627
 5515 14.129700 9.963250
 5516 14.126077 9.966873
 5517 14.126077 9.970496
 5518 14.122454 9.974119
 5519 14.122454 9.977742
 5520 14.118831 9.981365
 5521 14.118831 9.984988
 5522 14.115208 9.988611
 5523 14.115208 9.992234
 5524 14.111585 9.995857
 5525 14.111585 9.999480
 5526 14.107962 10.003103
 5527 14.107962 10.006726
 5528 14.104339 10.010349
 5529 14.104339 10.013972
 5530 14.104339 10.017595
 5531 14.104339 10.021218
 5532 14.104339 10.024841
 5533 14.104339 10.028464
 5534 14.104339 10.032087
 5535 14.104339 10.035710
 5536 14.104339 10.039333
 5537 14.104339 10.042956
 5538 14.104339 10.046579
 5539 14.104339 10.050202
 5540 14.104339 10.053825
 5541 14.104339 10.057448
 5542 14.104339 10.061071
 5543 14.100716 10.064694
 5544 14.100716 10.068317
 5545 14.097093 10.071940
 5546 14.097093 10.075563
 5547 14.093470 10.079186
 5548 14.093470 10.082809
 5549 14.089847 10.086432
 5550 14.089847 10.090055
 5551 14.086224 10.093678
 5552 14.086224 10.097301
 5553 14.086224 10.100924
 5554 14.086224 10.104547
 5555 14.086224 10.108170
 5556 14.086224 10.111793
 5557 14.086224 10.115416
 5558 14.086224 10.119039
 5559 14.086224 10.122662
 5560 14.086224 10.126285
 5561 14.086224 10.129908
 5562 14.086224 10.133531
 5563 14.086224 10.137154
 5564 14.086224 10.140777
 5565 14.086224 10.144400
 5566 14.086224 10.148023
 5567 14.086224 10.151646
 5568 14.086224 10.155269
 5569 14.086224 10.158892
 5570 14.086224 10.162515
 5571 14.086224 10.166138
 5572 14.086224 10.169761
 5573 14.086224 10.173384
 5574 14.086224 10.177007
 5575 14.086224 10.180630
 5576 14.089847 10.184253
 5577 14.089847 10.187876
 5578 14.093470 10.191499
 5579 14.093470 10.195122
 5580 14.097093 10.198745
 5581 14.097093 10.202368
 5582 14.100716 10.205991
 5583 14.100716 10.209614
 5584 14.104339 10.213237
 5585 14.104339 10.216860
 5586 14.107962 10.220483
 5587 14.107962 10.224106
 5588 14.111585 10.227729
 5589 14.115208 10.231352
 5590 14.118831 10.234975
 5591 14.118831 10.238598
 5592 14.122454 10.242221
 5593 14.122454 10.245844
 5594 14.126077 10.249467
 5595 14.126077 10.253090
 5596 14.126077 10.256713
 5597 14.126077 10.260336
 5598 14.126077 10.263959
 5599 14.126077 10.267582
 5600 14.126077 10.271205
 5601 14.126077 10.274828
 5602 14.126077 10.278451
 5603 14.126077 10.282074
 5604 14.126077 10.285697
 5605 14.126077 10.289320
 5606 14.126077 10.292943
 5607 14.126077 10.296566
 5608 14.126077 10.300189
 5609 14.126077 10.303812
 5610 14.126077 10.307435
 5611 14.126077 10.311058
 5612 14.126077 10.314681
 5613 14.122454 10.318304
 5614 14.122454 10.321927
 5615 14.118831 10.325550
 5616 14.118831 10.329173
 5617 14.118831 10.332796
 5618 14.118831 10.336419
 5619 14.115208 10.340042
 5620 14.115208 10.343665
 5621 14.115208 10.347288
 5622 14.115208 10.350911
 5623 14.115208 10.354534
 5624 14.115208 10.358157
 5625 14.115208 10.361780
 5626 14.115208 10.365403
 5627 14.115208 10.369026
 5628 14.115208 10.372649
 5629 14.115208 10.376272
 5630 14.115208 10.379895
 5631 14.115208 10.383518
 5632 14.115208 10.387141
 5633 14.115208 10.390764
 5634 14.115208 10.394387
 5635 14.115208 10.398010
 5636 14.115208 10.401633
 5637 14.115208 10.405256
 5638 14.115208 10.408879
 5639 14.115208 10.412502
 5640 14.115208 10.416125
 5641 14.115208 10.419748
 5642 14.115208 10.423371
 5643 14.115208 10.426994
 5644 14.115208 10.430617
 5645 14.115208 10.434240
 5646 14.115208 10.437863
 5647 14.111585 10.441486
 5648 14.111585 10.445109
 5649 14.107962 10.448732
 5650 14.107962 10.452355
 5651 14.104339 10.455978
 5652 14.104339 10.459601
 5653 14.104339 10.463224
 5654 14.104339 10.466847
 5655 14.100716 10.470470
 5656 14.100716 10.474093
 5657 14.100716 10.477716
 5658 14.100716 10.481339
 5659 14.100716 10.484962
 5660 14.100716 10.488585
 5661 14.100716 10.492208
 5662 14.100716 10.495831
 5663 14.100716 10.499454
 5664 14.100716 10.503077
 5665 14.100716 10.506700
 5666 14.100716 10.510323
 5667 14.100716 10.513946
 5668 14.100716 10.517569
 5669 14.100716 10.521192
 5670 14.100716 10.524815
 5671 14.100716 10.528438
 5672 14.100716 10.532061
 5673 14.097093 10.535684
 5674 14.097093 10.539307
 5675 14.093470 10.542930
 5676 14.093470 10.546553
 5677 14.093470 10.550176
 5678 14.093470 10.553799
 5679 14.093470 10.557422
 5680 14.093470 10.561045
 5681 14.093470 10.564668
 5682 14.093470 10.568291
 5683 14.093470 10.571914
 5684 14.093470 10.575537
 5685 14.093470 10.579160
 5686 14.093470 10.582783
 5687 14.093470 10.586406
 5688 14.093470 10.590029
 5689 14.093470 10.593652
 5690 14.093470 10.597275
 5691 14.093470 10.600898
 5692 14.093470 10.604521
 5693 14.093470 10.608144
 5694 14.093470 10.611767
 5695 14.093470 10.615390
 5696 14.093470 10.619013
 5697 14.093470 10.622636
 5698 14.093470 10.626259
 5699 14.093470 10.629882
 5700 14.093470 10.633505
 5701 14.093470 10.637128
 5702 14.089847 10.640751
 5703 14.089847 10.644374
 5704 14.086224 10.647997
 5705 14.086224 10.651620
 5706 14.082601 10.655243
 5707 14.082601 10.658866
 5708 14.082601 10.662489
 5709 14.082601 10.666112
 5710 14.082601 10.669735
 5711 14.082601 10.673358
 5712 14.082601 10.676981
 5713 14.082601 10.680604
 5714 14.082601 10.684227
 5715 14.082601 10.687850
 5716 14.082601 10.691473
 5717 14.082601 10.695096
 5718 14.082601 10.698719
 5719 14.082601 10.702342
 5720 14.082601 10.705965
 5721 14.082601 10.709588
 5722 14.082601 10.713211
 5723 14.082601 10.716834
 5724 14.082601 10.720457
 5725 14.082601 10.724080
 5726 14.082601 10.727703
 5727 14.082601 10.731326
 5728 14.082601 10.734949
 5729 14.082601 10.738572
 5730 14.082601 10.742195
 5731 14.082601 10.745818
 5732 14.078978 10.749441
 5733 14.078978 10.753064
 5734 14.078978 10.756687
 5735 14.078978 10.760310
 5736 14.078978 10.763933
 5737 14.078978 10.767556
 5738 14.078978 10.771179
 5739 14.078978 10.774802
 5740 14.078978 10.778425
 5741 14.078978 10.782048
 5742 14.078978 10.785671
 5743 14.078978 10.789294
 5744 14.078978 10.792917
 5745 14.078978 10.796540
 5746 14.078978 10.800163
 5747 14.078978 10.803786
 5748 14.078978 10.807409
 5749 14.078978 10.811032
 5750 14.078978 10.814655
 5751 14.078978 10.818278
 5752 14.078978 10.821901
 5753 14.078978 10.825524
 5754 14.078978 10.829147
 5755 14.078978 10.832770
 5756 14.078978 10.836393
 5757 14.078978 10.840016
 5758 14.078978 10.843639
 5759 14.078978 10.847262
 5760 14.078978 10.850885
 5761 14.078978 10.854508
 5762 14.078978 10.858131
 5763 14.078978 10.861754
 5764 14.078978 10.865377
 5765 14.078978 10.869000
 5766 14.078978 10.872623
 5767 14.078978 10.876246
 5768 14.078978 10.879869
 5769 14.078978 10.883492
 5770 14.078978 10.887115
 5771 14.078978 10.890738
 5772 14.078978 10.894361
 5773 14.078978 10.897984
 5774 14.078978 10.901607
 5775 14.078978 10.905230
 5776 14.082601 10.908853
 5777 14.082601 10.912476
 5778 14.086224 10.916099
 5779 14.086224 10.919722
 5780 14.089847 10.923345
 5781 14.089847 10.926968
 5782 14.093470 10.930591
 5783 14.093470 10.934214
 5784 14.097093 10.937837
 5785 14.097093 10.941460
 5786 14.097093 10.945083
 5787 14.097093 10.948706
 5788 14.097093 10.952329
 5789 14.097093 10.955952
 5790 14.097093 10.959575
 5791 14.097093 10.963198
 5792 14.097093 10.966821
 5793 14.097093 10.970444
 5794 14.097093 10.974067
 5795 14.097093 10.977690
 5796 14.097093 10.981313
 5797 14.097093 10.984936
 5798 14.097093 10.988559
 5799 14.097093 10.992182
 5800 14.097093 10.995805
 5801 14.097093 10.999428
 5802 14.097093 11.003051
 5803 14.097093 11.006674
 5804 14.097093 11.010297
 5805 14.093470 11.013920
 5806 14.093470 11.017543
 5807 14.093470 11.021166
 5808 14.093470 11.024789
 5809 14.089847 11.028412
 5810 14.089847 11.032035
 5811 14.089847 11.035658
 5812 14.089847 11.039281
 5813 14.089847 11.042904
 5814 14.089847 11.046527
 5815 14.089847 11.050150
 5816 14.089847 11.053773
 5817 14.089847 11.057396
 5818 14.089847 11.061019
 5819 14.089847 11.064642
 5820 14.089847 11.068265
 5821 14.089847 11.071888
 5822 14.089847 11.075511
 5823 14.089847 11.079134
 5824 14.089847 11.082757
 5825 14.089847 11.086380
 5826 14.089847 11.090003
 5827 14.089847 11.093626
 5828 14.089847 11.097249
 5829 14.089847 11.100872
 5830 14.089847 11.104495
 5831 14.089847 11.108118
 5832 14.089847 11.111741
 5833 14.089847 11.115364
 5834 14.086224 11.118987
 5835 14.082601 11.122610
 5836 14.078978 11.126233
 5837 14.075355 11.129856
 5838 14.075355 11.133479
 5839 14.071732 11.137102
 5840 14.071732 11.140725
 5841 14.068109 11.144348
 5842 14.068109 11.147971
 5843 14.064486 11.151594
 5844 14.064486 11.155217
 5845 14.060863 11.158840
 5846 14.060863 11.162463
 5847 14.057240 11.166086
 5848 14.057240 11.169709
 5849 14.053617 11.173332
 5850 14.049994 11.176955
 5851 14.046371 11.180578
 5852 14.042748 11.184201
 5853 14.039125 11.187824
 5854 14.035502 11.191447
 5855 14.031879 11.195070
 5856 14.028256 11.198693
 5857 14.024633 11.202316
 5858 14.021010 11.202316
 5859 14.017387 11.205939
 5860 14.013764 11.209562
 5861 14.010141 11.213185
 5862 14.006518 11.213185
 5863 14.002895 11.216808
 5864 13.999272 11.216808
 5865 13.995649 11.220431
 5866 13.992026 11.224054
 5867 13.988403 11.227677
 5868 13.984780 11.231300
 5869 13.981157 11.234923
 5870 13.977534 11.238546
 5871 13.977534 11.242169
 5872 13.973911 11.245792
 5873 13.973911 11.249415
 5874 13.970288 11.253038
 5875 13.970288 11.256661
 5876 13.966665 11.260284
 5877 13.966665 11.263907
 5878 13.963042 11.267530
 5879 13.959419 11.271153
 5880 13.959419 11.274776
 5881 13.955796 11.278399
 5882 13.955796 11.282022
 5883 13.952173 11.285645
 5884 13.948550 11.289268
 5885 13.944927 11.292891
 5886 13.941304 11.292891
 5887 13.937681 11.296514
 5888 13.934058 11.296514
 5889 13.930435 11.300137
 5890 13.926812 11.300137
 5891 13.923189 11.303760
 5892 13.919566 11.307383
 5893 13.919566 11.311006
 5894 13.915943 11.314629
 5895 13.915943 11.318252
 5896 13.912320 11.321875
 5897 13.912320 11.325498
 5898 13.908697 11.329121
 5899 13.908697 11.332744
 5900 13.905074 11.336367
 5901 13.905074 11.339990
 5902 13.901451 11.343613
 5903 13.901451 11.347236
 5904 13.897828 11.350859
 5905 13.897828 11.354482
 5906 13.897828 11.358105
 5907 13.897828 11.361728
 5908 13.897828 11.365351
 5909 13.897828 11.368974
 5910 13.897828 11.372597
 5911 13.897828 11.376220
 5912 13.897828 11.379843
 5913 13.897828 11.383466
 5914 13.897828 11.387089
 5915 13.897828 11.390712
 5916 13.897828 11.394335
 5917 13.897828 11.397958
 5918 13.897828 11.401581
 5919 13.897828 11.405204
 5920 13.897828 11.408827
 5921 13.897828 11.412450
 5922 13.894205 11.416073
 5923 13.894205 11.419696
 5924 13.890582 11.419696
 5925 13.886959 11.423319
 5926 13.883336 11.426942
 5927 13.879713 11.430565
 5928 13.876090 11.434188
 5929 13.872467 11.437811
 5930 13.868844 11.441434
 5931 13.865221 11.445057
 5932 13.861598 11.448680
 5933 13.857975 11.452303
 5934 13.854352 11.452303
 5935 13.850729 11.455926
 5936 13.847106 11.455926
 5937 13.843483 11.459549
 5938 13.839860 11.459549
 5939 13.836237 11.463172
 5940 13.832614 11.463172
 5941 13.828991 11.466795
 5942 13.825368 11.466795
 5943 13.821745 11.470418
 5944 13.818122 11.470418
 5945 13.814499 11.474041
 5946 13.810876 11.477664
 5947 13.807253 11.481287
 5948 13.803630 11.484910
 5949 13.800007 11.488533
 5950 13.796384 11.492156
 5951 13.792761 11.492156
 5952 13.789138 11.495779
 5953 13.785515 11.499402
 5954 13.781892 11.503025
 5955 13.778269 11.506648
 5956 13.774646 11.510271
 5957 13.771023 11.513894
 5958 13.771023 11.517517
 5959 13.767400 11.521140
 5960 13.767400 11.524763
 5961 13.763777 11.528386
 5962 13.763777 11.532009
 5963 13.760154 11.535632
 5964 13.760154 11.539255
 5965 13.756531 11.542878
 5966 13.756531 11.546501
 5967 13.752908 11.550124
 5968 13.752908 11.553747
 5969 13.749285 11.557370
 5970 13.749285 11.560993
 5971 13.749285 11.564616
 5972 13.749285 11.568239
 5973 13.749285 11.571862
 5974 13.749285 11.575485
 5975 13.749285 11.579108
 5976 13.749285 11.582731
 5977 13.749285 11.586354
 5978 13.749285 11.589977
 5979 13.749285 11.593600
 5980 13.749285 11.597223
 5981 13.749285 11.600846
 5982 13.749285 11.604469
 5983 13.749285 11.608092
 5984 13.749285 11.611715
 5985 13.749285 11.615338
 5986 13.745662 11.618961
 5987 13.745662 11.622584
 5988 13.745662 11.626207
 5989 13.742039 11.629830
 5990 13.742039 11.633453
 5991 13.738416 11.637076
 5992 13.738416 11.640699
 5993 13.734793 11.644322
 5994 13.734793 11.647945
 5995 13.731170 11.651568
 5996 13.731170 11.655191
 5997 13.727547 11.658814
 5998 13.727547 11.662437
 5999 13.723924 11.666060
 6000 13.723924 11.669683
 6001 13.723924 11.673306
 6002 13.723924 11.676929
 6003 13.720301 11.680552
 6004 13.720301 11.684175
 6005 13.716678 11.687798
 6006 13.716678 11.691421
 6007 13.713055 11.695044
 6008 13.713055 11.698667
 6009 13.709432 11.702290
 6010 13.709432 11.705913
 6011 13.705809 11.709536
 6012 13.705809 11.713159
 6013 13.702186 11.716782
 6014 13.702186 11.720405
 6015 13.698563 11.724028
 6016 13.698563 11.727651
 6017 13.694940 11.731274
 6018 13.694940 11.734897
 6019 13.694940 11.738520
 6020 13.691317 11.742143
 6021 13.691317 11.745766
 6022 13.691317 11.749389
 6023 13.687694 11.749389
 6024 13.684071 11.753012
 6025 13.680448 11.753012
 6026 13.676825 11.756635
 6027 13.673202 11.756635
 6028 13.669579 11.760258
 6029 13.665956 11.760258
 6030 13.662333 11.763881
 6031 13.658710 11.763881
 6032 13.655087 11.767504
 6033 13.651464 11.771127
 6034 13.647841 11.774750
 6035 13.644218 11.778373
 6036 13.640595 11.781996
 6037 13.636972 11.785619
 6038 13.633349 11.789242
 6039 13.633349 11.792865
 6040 13.629726 11.796488
 6041 13.626103 11.800111
 6042 13.622480 11.803734
 6043 13.618857 11.807357
 6044 13.615234 11.810980
 6045 13.611611 11.814603
 6046 13.611611 11.818226
 6047 13.607988 11.821849
 6048 13.607988 11.825472
 6049 13.604365 11.829095
 6050 13.604365 11.832718
 6051 13.600742 11.836341
 6052 13.600742 11.839964
 6053 13.597119 11.843587
 6054 13.597119 11.847210
 6055 13.593496 11.850833
 6056 13.593496 11.854456
 6057 13.589873 11.858079
 6058 13.589873 11.861702
 6059 13.589873 11.865325
 6060 13.589873 11.868948
 6061 13.589873 11.872571
 6062 13.586250 11.876194
 6063 13.586250 11.879817
 6064 13.582627 11.883440
 6065 13.579004 11.887063
 6066 13.575381 11.890686
 6067 13.571758 11.894309
 6068 13.568135 11.897932
 6069 13.564512 11.901555
 6070 13.560889 11.905178
 6071 13.557266 11.908801
 6072 13.553643 11.912424
 6073 13.550020 11.916047
 6074 13.546397 11.919670
 6075 13.542774 11.923293
 6076 13.539151 11.926916
 6077 13.535528 11.930539
 6078 13.531905 11.930539
 6079 13.528282 11.934162
 6080 13.524659 11.937785
 6081 13.521036 11.941408
 6082 13.521036 11.945031
 6083 13.517413 11.948654
 6084 13.517413 11.952277
 6085 13.513790 11.955900
 6086 13.513790 11.959523
 6087 13.510167 11.963146
 6088 13.510167 11.966769
 6089 13.506544 11.970392
 6090 13.506544 11.974015
 6091 13.502921 11.977638
 6092 13.502921 11.981261
 6093 13.499298 11.984884
 6094 13.499298 11.988507
 6095 13.499298 11.992130
 6096 13.499298 11.995753
 6097 13.499298 11.999376
 6098 13.499298 12.002999
 6099 13.499298 12.006622
 6100 13.499298 12.010245
 6101 13.499298 12.013868
 6102 13.499298 12.017491
 6103 13.499298 12.021114
 6104 13.499298 12.024737
 6105 13.499298 12.028360
 6106 13.495675 12.031983
 6107 13.495675 12.035606
 6108 13.492052 12.039229
 6109 13.492052 12.042852
 6110 13.488429 12.046475
 6111 13.488429 12.050098
 6112 13.488429 12.053721
 6113 13.488429 12.057344
 6114 13.488429 12.060967
 6115 13.488429 12.064590
 6116 13.488429 12.068213
 6117 13.488429 12.071836
 6118 13.488429 12.075459
 6119 13.488429 12.079082
 6120 13.488429 12.082705
 6121 13.488429 12.086328
 6122 13.488429 12.089951
 6123 13.484806 12.093574
 6124 13.484806 12.097197
 6125 13.484806 12.100820
 6126 13.481183 12.104443
 6127 13.477560 12.108066
 6128 13.473937 12.111689
 6129 13.470314 12.115312
 6130 13.466691 12.118935
 6131 13.466691 12.122558
 6132 13.463068 12.126181
 6133 13.463068 12.129804
 6134 13.459445 12.133427
 6135 13.459445 12.137050
 6136 13.455822 12.140673
 6137 13.455822 12.144296
 6138 13.452199 12.147919
 6139 13.452199 12.151542
 6140 13.448576 12.155165
 6141 13.448576 12.158788
 6142 13.444953 12.162411
 6143 13.444953 12.166034
 6144 13.441330 12.169657
 6145 13.441330 12.173280
 6146 13.437707 12.176903
 6147 13.434084 12.180526
 6148 13.430461 12.180526
 6149 13.426838 12.184149
 6150 13.423215 12.187772
 6151 13.419592 12.191395
 6152 13.415969 12.195018
 6153 13.412346 12.198641
 6154 13.408723 12.202264
 6155 13.405100 12.205887
 6156 13.401477 12.209510
 6157 13.401477 12.213133
 6158 13.397854 12.216756
 6159 13.397854 12.220379
 6160 13.394231 12.224002
 6161 13.394231 12.227625
 6162 13.390608 12.231248
 6163 13.386985 12.234871
 6164 13.383362 12.238494
 6165 13.383362 12.242117
 6166 13.379739 12.245740
 6167 13.379739 12.249363
 6168 13.376116 12.252986
 6169 13.376116 12.256609
 6170 13.372493 12.260232
 6171 13.372493 12.263855
 6172 13.368870 12.267478
 6173 13.368870 12.271101
 6174 13.365247 12.274724
 6175 13.361624 12.278347
 6176 13.358001 12.281970
 6177 13.358001 12.285593
 6178 13.354378 12.289216
 6179 13.354378 12.292839
 6180 13.350755 12.296462
 6181 13.350755 12.300085
 6182 13.347132 12.303708
 6183 13.347132 12.307331
 6184 13.343509 12.310954
 6185 13.343509 12.314577
 6186 13.339886 12.318200
 6187 13.339886 12.321823
 6188 13.336263 12.325446
 6189 13.336263 12.329069
 6190 13.332640 12.332692
 6191 13.332640 12.336315
 6192 13.332640 12.339938
 6193 13.329017 12.343561
 6194 13.329017 12.347184
 6195 13.325394 12.350807
 6196 13.325394 12.354430
 6197 13.321771 12.358053
 6198 13.321771 12.361676
 6199 13.318148 12.365299
 6200 13.318148 12.368922
 6201 13.314525 12.372545
 6202 13.314525 12.376168
 6203 13.310902 12.379791
 6204 13.310902 12.383414
 6205 13.307279 12.387037
 6206 13.307279 12.390660
 6207 13.307279 12.394283
 6208 13.307279 12.397906
 6209 13.307279 12.401529
 6210 13.307279 12.405152
 6211 13.307279 12.408775
 6212 13.307279 12.412398
 6213 13.307279 12.416021
 6214 13.307279 12.419644
 6215 13.307279 12.423267
 6216 13.307279 12.426890
 6217 13.307279 12.430513
 6218 13.307279 12.434136
 6219 13.307279 12.437759
 6220 13.307279 12.441382
 6221 13.307279 12.445005
 6222 13.307279 12.448628
 6223 13.307279 12.452251
 6224 13.307279 12.455874
 6225 13.303656 12.455874
 6226 13.300033 12.459497
 6227 13.296410 12.463120
 6228 13.292787 12.466743
 6229 13.289164 12.466743
 6230 13.285541 12.470366
 6231 13.281918 12.470366
 6232 13.278295 12.473989
 6233 13.274672 12.473989
 6234 13.271049 12.473989
 6235 13.267426 12.473989
 6236 13.263803 12.477612
 6237 13.260180 12.477612
 6238 13.256557 12.481235
 6239 13.252934 12.481235
 6240 13.249311 12.484858
 6241 13.245688 12.484858
 6242 13.242065 12.488481
 6243 13.238442 12.488481
 6244 13.234819 12.492104
 6245 13.231196 12.492104
 6246 13.227573 12.495727
 6247 13.223950 12.495727
 6248 13.220327 12.499350
 6249 13.216704 12.499350
 6250 13.213081 12.502973
 6251 13.209458 12.506596
 6252 13.209458 12.510219
 6253 13.205835 12.513842
 6254 13.205835 12.517465
 6255 13.202212 12.521088
 6256 13.202212 12.524711
 6257 13.198589 12.528334
 6258 13.198589 12.531957
 6259 13.194966 12.535580
 6260 13.194966 12.539203
 6261 13.191343 12.542826
 6262 13.191343 12.546449
 6263 13.187720 12.550072
 6264 13.187720 12.553695
 6265 13.184097 12.557318
 6266 13.184097 12.560941
 6267 13.180474 12.564564
 6268 13.180474 12.568187
 6269 13.176851 12.571810
 6270 13.176851 12.575433
 6271 13.176851 12.579056
 6272 13.173228 12.582679
 6273 13.173228 12.586302
 6274 13.173228 12.589925
 6275 13.173228 12.593548
 6276 13.169605 12.597171
 6277 13.165982 12.600794
 6278 13.165982 12.604417
 6279 13.162359 12.604417
 6280 13.158736 12.608040
 6281 13.155113 12.611663
 6282 13.151490 12.615286
 6283 13.147867 12.618909
 6284 13.144244 12.622532
 6285 13.140621 12.626155
 6286 13.136998 12.629778
 6287 13.133375 12.633401
 6288 13.133375 12.637024
 6289 13.129752 12.640647
 6290 13.129752 12.644270
 6291 13.126129 12.647893
 6292 13.122506 12.651516
 6293 13.118883 12.651516
 6294 13.115260 12.651516
 6295 13.111637 12.651516
 6296 13.108014 12.655139
 6297 13.104391 12.655139
 6298 13.100768 12.658762
 6299 13.097145 12.658762
 6300 13.093522 12.662385
 6301 13.089899 12.662385
 6302 13.086276 12.666008
 6303 13.082653 12.666008
 6304 13.079030 12.669631
 6305 13.075407 12.669631
 6306 13.071784 12.673254
 6307 13.068161 12.673254
 6308 13.064538 12.676877
 6309 13.064538 12.680500
 6310 13.060915 12.684123
 6311 13.060915 12.687746
 6312 13.057292 12.691369
 6313 13.057292 12.694992
 6314 13.053669 12.698615
 6315 13.053669 12.702238
 6316 13.050046 12.705861
 6317 13.050046 12.709484
 6318 13.046423 12.713107
 6319 13.046423 12.716730
 6320 13.042800 12.720353
 6321 13.042800 12.723976
 6322 13.042800 12.727599
 6323 13.042800 12.731222
 6324 13.042800 12.734845
 6325 13.039177 12.738468
 6326 13.039177 12.742091
 6327 13.039177 12.745714
 6328 13.039177 12.749337
 6329 13.035554 12.752960
 6330 13.035554 12.756583
 6331 13.031931 12.760206
 6332 13.031931 12.763829
 6333 13.028308 12.767452
 6334 13.028308 12.771075
 6335 13.028308 12.774698
 6336 13.028308 12.778321
 6337 13.028308 12.781944
 6338 13.028308 12.785567
 6339 13.028308 12.789190
 6340 13.028308 12.792813
 6341 13.028308 12.796436
 6342 13.028308 12.800059
 6343 13.028308 12.803682
 6344 13.028308 12.807305
 6345 13.028308 12.810928
 6346 13.028308 12.814551
 6347 13.028308 12.818174
 6348 13.028308 12.821797
 6349 13.028308 12.825420
 6350 13.028308 12.829043
 6351 13.024685 12.832666
 6352 13.021062 12.836289
 6353 13.017439 12.839912
 6354 13.013816 12.843535
 6355 13.010193 12.843535
 6356 13.006570 12.847158
 6357 13.002947 12.847158
 6358 12.999324 12.850781
 6359 12.995701 12.850781
 6360 12.992078 12.854404
 6361 12.988455 12.858027
 6362 12.988455 12.861650
 6363 12.984832 12.865273
 6364 12.984832 12.868896
 6365 12.981209 12.872519
 6366 12.981209 12.876142
 6367 12.977586 12.879765
 6368 12.977586 12.883388
 6369 12.973963 12.887011
 6370 12.973963 12.890634
 6371 12.970340 12.894257
 6372 12.970340 12.897880
 6373 12.966717 12.901503
 6374 12.966717 12.905126
 6375 12.966717 12.908749
 6376 12.966717 12.912372
 6377 12.966717 12.915995
 6378 12.966717 12.919618
 6379 12.966717 12.923241
 6380 12.966717 12.926864
 6381 12.966717 12.930487
 6382 12.966717 12.934110
 6383 12.966717 12.937733
 6384 12.966717 12.941356
 6385 12.966717 12.944979
 6386 12.966717 12.948602
 6387 12.966717 12.952225
 6388 12.966717 12.955848
 6389 12.963094 12.959471
 6390 12.963094 12.963094
 6391 12.959471 12.966717
 6392 12.955848 12.966717
 6393 12.952225 12.970340
 6394 12.948602 12.970340
 6395 12.944979 12.973963
 6396 12.941356 12.973963
 6397 12.937733 12.977586
 6398 12.934110 12.977586
 6399 12.930487 12.981209
 6400 12.926864 12.984832
 6401 12.923241 12.988455
 6402 12.919618 12.992078
 6403 12.919618 12.995701
 6404 12.915995 12.999324
 6405 12.915995 13.002947
 6406 12.912372 13.006570
 6407 12.912372 13.010193
 6408 12.908749 13.013816
 6409 12.908749 13.017439
 6410 12.905126 13.021062
 6411 12.905126 13.024685
 6412 12.901503 13.028308
 6413 12.901503 13.031931
 6414 12.897880 13.035554
 6415 12.897880 13.039177
 6416 12.894257 13.042800
 6417 12.894257 13.046423
 6418 12.890634 13.050046
 6419 12.890634 13.053669
 6420 12.887011 13.057292
 6421 12.883388 13.060915
 6422 12.879765 13.064538
 6423 12.876142 13.068161
 6424 12.876142 13.071784
 6425 12.872519 13.075407
 6426 12.872519 13.079030
 6427 12.868896 13.082653
 6428 12.868896 13.086276
 6429 12.865273 13.089899
 6430 12.865273 13.093522
 6431 12.861650 13.097145
 6432 12.861650 13.100768
 6433 12.858027 13.104391
 6434 12.858027 13.108014
 6435 12.854404 13.111637
 6436 12.854404 13.115260
 6437 12.854404 13.118883
 6438 12.854404 13.122506
 6439 12.850781 13.126129
 6440 12.850781 13.129752
 6441 12.847158 13.133375
 6442 12.847158 13.136998
 6443 12.847158 13.140621
 6444 12.847158 13.144244
 6445 12.847158 13.147867
 6446 12.847158 13.151490
 6447 12.847158 13.155113
 6448 12.847158 13.158736
 6449 12.847158 13.162359
 6450 12.847158 13.165982
 6451 12.847158 13.169605
 6452 12.847158 13.173228
 6453 12.847158 13.176851
 6454 12.847158 13.180474
 6455 12.847158 13.184097
 6456 12.847158 13.187720
 6457 12.847158 13.191343
 6458 12.847158 13.194966
 6459 12.847158 13.198589
 6460 12.847158 13.202212
 6461 12.847158 13.205835
 6462 12.847158 13.209458
 6463 12.847158 13.213081
 6464 12.847158 13.216704
 6465 12.843535 13.220327
 6466 12.843535 13.223950
 6467 12.843535 13.227573
 6468 12.843535 13.231196
 6469 12.839912 13.231196
 6470 12.836289 13.234819
 6471 12.832666 13.238442
 6472 12.829043 13.242065
 6473 12.825420 13.245688
 6474 12.821797 13.245688
 6475 12.818174 13.249311
 6476 12.814551 13.249311
 6477 12.810928 13.252934
 6478 12.807305 13.252934
 6479 12.803682 13.256557
 6480 12.800059 13.256557
 6481 12.796436 13.260180
 6482 12.792813 13.260180
 6483 12.789190 13.263803
 6484 12.785567 13.263803
 6485 12.781944 13.267426
 6486 12.778321 13.267426
 6487 12.774698 13.271049
 6488 12.771075 13.274672
 6489 12.767452 13.278295
 6490 12.767452 13.281918
 6491 12.763829 13.285541
 6492 12.763829 13.289164
 6493 12.760206 13.292787
 6494 12.760206 13.296410
 6495 12.756583 13.300033
 6496 12.756583 13.303656
 6497 12.752960 13.303656
 6498 12.749337 13.307279
 6499 12.745714 13.307279
 6500 12.742091 13.310902
 6501 12.738468 13.314525
 6502 12.734845 13.314525
 6503 12.731222 13.318148
 6504 12.727599 13.318148
 6505 12.723976 13.321771
 6506 12.720353 13.321771
 6507 12.716730 13.325394
 6508 12.713107 13.325394
 6509 12.709484 13.329017
 6510 12.705861 13.329017
 6511 12.702238 13.332640
 6512 12.698615 13.332640
 6513 12.694992 13.336263
 6514 12.691369 13.339886
 6515 12.687746 13.343509
 6516 12.684123 13.347132
 6517 12.680500 13.350755
 6518 12.676877 13.354378
 6519 12.676877 13.358001
 6520 12.673254 13.361624
 6521 12.669631 13.365247
 6522 12.666008 13.368870
 6523 12.662385 13.372493
 6524 12.658762 13.376116
 6525 12.655139 13.379739
 6526 12.651516 13.383362
 6527 12.651516 13.386985
 6528 12.647893 13.390608
 6529 12.647893 13.394231
 6530 12.644270 13.397854
 6531 12.644270 13.401477
 6532 12.640647 13.405100
 6533 12.637024 13.408723
 6534 12.633401 13.412346
 6535 12.633401 13.415969
 6536 12.629778 13.419592
 6537 12.629778 13.423215
 6538 12.626155 13.426838
 6539 12.626155 13.430461
 6540 12.622532 13.434084
 6541 12.622532 13.437707
 6542 12.618909 13.441330
 6543 12.618909 13.444953
 6544 12.615286 13.448576
 6545 12.615286 13.452199
 6546 12.611663 13.455822
 6547 12.611663 13.459445
 6548 12.611663 13.463068
 6549 12.611663 13.466691
 6550 12.611663 13.470314
 6551 12.611663 13.473937
 6552 12.611663 13.477560
 6553 12.611663 13.481183
 6554 12.611663 13.484806
 6555 12.611663 13.488429
 6556 12.611663 13.492052
 6557 12.611663 13.495675
 6558 12.611663 13.499298
 6559 12.611663 13.502921
 6560 12.611663 13.506544
 6561 12.611663 13.510167
 6562 12.611663 13.513790
 6563 12.611663 13.517413
 6564 12.611663 13.521036
 6565 12.611663 13.524659
 6566 12.611663 13.528282
 6567 12.611663 13.531905
 6568 12.611663 13.535528
 6569 12.611663 13.539151
 6570 12.611663 13.542774
 6571 12.611663 13.546397
 6572 12.611663 13.550020
 6573 12.611663 13.553643
 6574 12.611663 13.557266
 6575 12.611663 13.560889
 6576 12.611663 13.564512
 6577 12.611663 13.568135
 6578 12.611663 13.571758
 6579 12.611663 13.575381
 6580 12.608040 13.579004
 6581 12.608040 13.582627
 6582 12.608040 13.586250
 6583 12.608040 13.589873
 6584 12.604417 13.593496
 6585 12.604417 13.597119
 6586 12.604417 13.600742
 6587 12.600794 13.604365
 6588 12.600794 13.607988
 6589 12.597171 13.611611
 6590 12.593548 13.615234
 6591 12.589925 13.618857
 6592 12.586302 13.622480
 6593 12.582679 13.626103
 6594 12.582679 13.629726
 6595 12.579056 13.633349
 6596 12.579056 13.636972
 6597 12.575433 13.640595
 6598 12.575433 13.644218
 6599 12.571810 13.647841
 6600 12.571810 13.651464
 6601 12.568187 13.655087
 6602 12.568187 13.658710
 6603 12.564564 13.662333
 6604 12.564564 13.665956
 6605 12.560941 13.669579
 6606 12.560941 13.673202
 6607 12.557318 13.676825
 6608 12.557318 13.680448
 6609 12.553695 13.684071
 6610 12.553695 13.687694
 6611 12.550072 13.691317
 6612 12.550072 13.694940
 6613 12.546449 13.698563
 6614 12.546449 13.702186
 6615 12.546449 13.705809
 6616 12.546449 13.709432
 6617 12.542826 13.713055
 6618 12.542826 13.716678
 6619 12.539203 13.720301
 6620 12.539203 13.723924
 6621 12.535580 13.727547
 6622 12.535580 13.731170
 6623 12.531957 13.734793
 6624 12.531957 13.738416
 6625 12.528334 13.742039
 6626 12.528334 13.745662
 6627 12.528334 13.749285
 6628 12.528334 13.752908
 6629 12.528334 13.756531
 6630 12.528334 13.760154
 6631 12.528334 13.763777
 6632 12.528334 13.767400
 6633 12.528334 13.771023
 6634 12.528334 13.774646
 6635 12.528334 13.778269
 6636 12.528334 13.781892
 6637 12.524711 13.785515
 6638 12.521088 13.789138
 6639 12.517465 13.792761
 6640 12.513842 13.796384
 6641 12.510219 13.800007
 6642 12.506596 13.803630
 6643 12.506596 13.807253
 6644 12.502973 13.810876
 6645 12.502973 13.814499
 6646 12.499350 13.818122
 6647 12.499350 13.821745
 6648 12.495727 13.825368
 6649 12.495727 13.828991
 6650 12.492104 13.832614
 6651 12.492104 13.836237
 6652 12.488481 13.839860
 6653 12.488481 13.843483
 6654 12.484858 13.847106
 6655 12.484858 13.850729
 6656 12.481235 13.854352
 6657 12.477612 13.857975
 6658 12.473989 13.861598
 6659 12.470366 13.865221
 6660 12.466743 13.868844
 6661 12.463120 13.872467
 6662 12.459497 13.876090
 6663 12.455874 13.879713
 6664 12.452251 13.883336
 6665 12.448628 13.883336
 6666 12.445005 13.883336
 6667 12.441382 13.886959
 6668 12.437759 13.886959
 6669 12.434136 13.890582
 6670 12.430513 13.890582
 6671 12.426890 13.894205
 6672 12.423267 13.894205
 6673 12.419644 13.897828
 6674 12.416021 13.897828
 6675 12.412398 13.901451
 6676 12.408775 13.901451
 6677 12.405152 13.905074
 6678 12.401529 13.905074
 6679 12.397906 13.908697
 6680 12.394283 13.912320
 6681 12.390660 13.915943
 6682 12.387037 13.915943
 6683 12.383414 13.919566
 6684 12.379791 13.919566
 6685 12.376168 13.923189
 6686 12.372545 13.923189
 6687 12.368922 13.926812
 6688 12.368922 13.930435
 6689 12.365299 13.934058
 6690 12.365299 13.937681
 6691 12.361676 13.941304
 6692 12.361676 13.944927
 6693 12.358053 13.948550
 6694 12.358053 13.952173
 6695 12.354430 13.955796
 6696 12.354430 13.959419
 6697 12.350807 13.963042
 6698 12.350807 13.966665
 6699 12.347184 13.970288
 6700 12.347184 13.973911
 6701 12.347184 13.977534
 6702 12.347184 13.981157
 6703 12.347184 13.984780
 6704 12.347184 13.988403
 6705 12.347184 13.992026
 6706 12.347184 13.995649
 6707 12.347184 13.999272
 6708 12.347184 14.002895
 6709 12.347184 14.006518
 6710 12.347184 14.010141
 6711 12.347184 14.013764
 6712 12.347184 14.017387
 6713 12.347184 14.021010
 6714 12.347184 14.024633
 6715 12.347184 14.028256
 6716 12.343561 14.031879
 6717 12.343561 14.035502
 6718 12.339938 14.039125
 6719 12.339938 14.042748
 6720 12.339938 14.046371
 6721 12.339938 14.049994
 6722 12.339938 14.053617
 6723 12.339938 14.057240
 6724 12.339938 14.060863
 6725 12.339938 14.064486
 6726 12.339938 14.068109
 6727 12.339938 14.071732
 6728 12.339938 14.075355
 6729 12.339938 14.078978
 6730 12.339938 14.082601
 6731 12.339938 14.086224
 6732 12.339938 14.089847
 6733 12.339938 14.093470
 6734 12.336315 14.097093
 6735 12.332692 14.100716
 6736 12.332692 14.104339
 6737 12.329069 14.107962
 6738 12.325446 14.111585
 6739 12.321823 14.115208
 6740 12.318200 14.118831
 6741 12.314577 14.122454
 6742 12.314577 14.126077
 6743 12.310954 14.129700
 6744 12.310954 14.133323
 6745 12.307331 14.136946
 6746 12.307331 14.140569
 6747 12.303708 14.144192
 6748 12.303708 14.147815
 6749 12.300085 14.151438
 6750 12.300085 14.155061
 6751 12.296462 14.158684
 6752 12.296462 14.162307
 6753 12.292839 14.165930
 6754 12.292839 14.169553
 6755 12.292839 14.173176
 6756 12.292839 14.176799
 6757 12.292839 14.180422
 6758 12.292839 14.184045
 6759 12.292839 14.187668
 6760 12.292839 14.191291
 6761 12.292839 14.194914
 6762 12.292839 14.198537
 6763 12.292839 14.202160
 6764 12.292839 14.205783
 6765 12.292839 14.209406
 6766 12.292839 14.213029
 6767 12.292839 14.216652
 6768 12.292839 14.220275
 6769 12.292839 14.223898
 6770 12.292839 14.227521
 6771 12.292839 14.231144
 6772 12.292839 14.234767
 6773 12.292839 14.238390
 6774 12.292839 14.242013
 6775 12.292839 14.245636
 6776 12.292839 14.249259
 6777 12.292839 14.252882
 6778 12.292839 14.256505
 6779 12.292839 14.260128
 6780 12.289216 14.263751
 6781 12.289216 14.267374
 6782 12.285593 14.270997
 6783 12.285593 14.274620
 6784 12.281970 14.278243
 6785 12.278347 14.281866
 6786 12.274724 14.285489
 6787 12.271101 14.285489
 6788 12.267478 14.285489
 6789 12.263855 14.289112
 6790 12.260232 14.289112
 6791 12.256609 14.289112
 6792 12.252986 14.285489
 6793 12.249363 14.285489
 6794 12.245740 14.285489
 6795 12.242117 14.281866
 6796 12.238494 14.281866
 6797 12.234871 14.281866
 6798 12.231248 14.278243
 6799 12.227625 14.278243
 6800 12.224002 14.278243
 6801 12.220379 14.278243
 6802 12.216756 14.278243
 6803 12.213133 14.278243
 6804 12.209510 14.278243
 6805 12.205887 14.274620
 6806 12.202264 14.274620
 6807 12.198641 14.270997
 6808 12.195018 14.267374
 6809 12.191395 14.263751
 6810 12.187772 14.260128
 6811 12.184149 14.256505
 6812 12.180526 14.252882
 6813 12.176903 14.249259
 6814 12.173280 14.245636
 6815 12.173280 14.242013
 6816 12.169657 14.238390
 6817 12.169657 14.234767
 6818 12.166034 14.231144
 6819 12.166034 14.227521
 6820 12.162411 14.223898
 6821 12.162411 14.220275
 6822 12.158788 14.216652
 6823 12.158788 14.213029
 6824 12.155165 14.209406
 6825 12.155165 14.205783
 6826 12.151542 14.202160
 6827 12.147919 14.198537
 6828 12.147919 14.194914
 6829 12.144296 14.191291
 6830 12.144296 14.187668
 6831 12.140673 14.184045
 6832 12.140673 14.180422
 6833 12.137050 14.176799
 6834 12.137050 14.173176
 6835 12.133427 14.169553
 6836 12.129804 14.165930
 6837 12.126181 14.162307
 6838 12.122558 14.158684
 6839 12.118935 14.155061
 6840 12.115312 14.151438
 6841 12.111689 14.147815
 6842 12.108066 14.147815
 6843 12.104443 14.144192
 6844 12.100820 14.144192
 6845 12.097197 14.140569
 6846 12.093574 14.140569
 6847 12.089951 14.136946
 6848 12.086328 14.136946
 6849 12.082705 14.133323
 6850 12.079082 14.133323
 6851 12.075459 14.129700
 6852 12.071836 14.129700
 6853 12.068213 14.126077
 6854 12.064590 14.126077
 6855 12.060967 14.126077
 6856 12.057344 14.126077
 6857 12.053721 14.126077
 6858 12.050098 14.126077
 6859 12.046475 14.126077
 6860 12.042852 14.126077
 6861 12.039229 14.126077
 6862 12.035606 14.126077
 6863 12.031983 14.126077
 6864 12.028360 14.122454
 6865 12.024737 14.122454
 6866 12.021114 14.118831
 6867 12.017491 14.118831
 6868 12.013868 14.115208
 6869 12.010245 14.115208
 6870 12.006622 14.115208
 6871 12.002999 14.111585
 6872 11.999376 14.111585
 6873 11.995753 14.111585
 6874 11.992130 14.111585
 6875 11.988507 14.111585
 6876 11.984884 14.111585
 6877 11.981261 14.111585
 6878 11.977638 14.111585
 6879 11.974015 14.111585
 6880 11.970392 14.111585
 6881 11.966769 14.111585
 6882 11.963146 14.111585
 6883 11.959523 14.111585
 6884 11.955900 14.111585
 6885 11.952277 14.111585
 6886 11.948654 14.111585
 6887 11.945031 14.111585
 6888 11.941408 14.107962
 6889 11.937785 14.107962
 6890 11.934162 14.107962
 6891 11.930539 14.107962
 6892 11.926916 14.107962
 6893 11.923293 14.107962
 6894 11.919670 14.107962
 6895 11.916047 14.107962
 6896 11.912424 14.107962
 6897 11.908801 14.107962
 6898 11.905178 14.107962
 6899 11.901555 14.107962
 6900 11.897932 14.107962
 6901 11.894309 14.107962
 6902 11.890686 14.107962
 6903 11.887063 14.107962
 6904 11.883440 14.107962
 6905 11.879817 14.107962
 6906 11.876194 14.107962
 6907 11.872571 14.107962
 6908 11.868948 14.107962
 6909 11.865325 14.107962
 6910 11.861702 14.107962
 6911 11.858079 14.107962
 6912 11.854456 14.107962
 6913 11.850833 14.107962
 6914 11.847210 14.107962
 6915 11.843587 14.107962
 6916 11.839964 14.107962
 6917 11.836341 14.107962
 6918 11.832718 14.107962
 6919 11.829095 14.104339
 6920 11.825472 14.100716
 6921 11.821849 14.097093
 6922 11.818226 14.093470
 6923 11.814603 14.089847
 6924 11.810980 14.086224
 6925 11.807357 14.086224
 6926 11.803734 14.082601
 6927 11.800111 14.082601
 6928 11.796488 14.078978
 6929 11.792865 14.078978
 6930 11.789242 14.075355
 6931 11.785619 14.075355
 6932 11.781996 14.071732
 6933 11.778373 14.071732
 6934 11.774750 14.068109
 6935 11.771127 14.068109
 6936 11.767504 14.064486
 6937 11.763881 14.064486
 6938 11.760258 14.064486
 6939 11.756635 14.064486
 6940 11.753012 14.064486
 6941 11.749389 14.064486
 6942 11.745766 14.064486
 6943 11.742143 14.064486
 6944 11.738520 14.064486
 6945 11.734897 14.064486
 6946 11.731274 14.064486
 6947 11.727651 14.064486
 6948 11.724028 14.064486
 6949 11.720405 14.064486
 6950 11.716782 14.064486
 6951 11.713159 14.064486
 6952 11.709536 14.064486
 6953 11.705913 14.064486
 6954 11.702290 14.064486
 6955 11.698667 14.064486
 6956 11.695044 14.064486
 6957 11.691421 14.064486
 6958 11.687798 14.064486
 6959 11.684175 14.064486
 6960 11.680552 14.064486
 6961 11.676929 14.064486
 6962 11.673306 14.064486
 6963 11.669683 14.064486
 6964 11.666060 14.064486
 6965 11.662437 14.064486
 6966 11.658814 14.064486
 6967 11.655191 14.068109
 6968 11.651568 14.068109
 6969 11.647945 14.068109
 6970 11.644322 14.068109
 6971 11.640699 14.064486
 6972 11.637076 14.064486
 6973 11.633453 14.060863
 6974 11.629830 14.060863
 6975 11.626207 14.057240
 6976 11.622584 14.057240
 6977 11.618961 14.053617
 6978 11.615338 14.053617
 6979 11.611715 14.049994
 6980 11.608092 14.049994
 6981 11.604469 14.046371
 6982 11.600846 14.046371
 6983 11.597223 14.042748
 6984 11.593600 14.042748
 6985 11.589977 14.042748
 6986 11.586354 14.042748
 6987 11.582731 14.042748
 6988 11.579108 14.042748
 6989 11.575485 14.042748
 6990 11.571862 14.042748
 6991 11.568239 14.042748
 6992 11.564616 14.042748
 6993 11.560993 14.042748
 6994 11.557370 14.042748
 6995 11.553747 14.042748
 6996 11.550124 14.042748
 6997 11.546501 14.042748
 6998 11.542878 14.042748
 6999 11.539255 14.042748
 7000 11.535632 14.042748
 7001 11.532009 14.042748
 7002 11.528386 14.042748
 7003 11.524763 14.042748
 7004 11.521140 14.042748
 7005 11.517517 14.042748
 7006 11.513894 14.042748
 7007 11.510271 14.042748
 7008 11.506648 14.042748
 7009 11.503025 14.042748
 7010 11.499402 14.042748
 7011 11.495779 14.042748
 7012 11.492156 14.042748
 7013 11.488533 14.042748
 7014 11.484910 14.042748
 7015 11.481287 14.039125
 7016 11.477664 14.039125
 7017 11.474041 14.039125
 7018 11.470418 14.035502
 7019 11.466795 14.035502
 7020 11.463172 14.035502
 7021 11.459549 14.031879
 7022 11.455926 14.031879
 7023 11.452303 14.031879
 7024 11.448680 14.031879
 7025 11.445057 14.031879
 7026 11.441434 14.031879
 7027 11.437811 14.031879
 7028 11.434188 14.031879
 7029 11.430565 14.031879
 7030 11.426942 14.031879
 7031 11.423319 14.031879
 7032 11.419696 14.031879
 7033 11.416073 14.031879
 7034 11.412450 14.031879
 7035 11.408827 14.031879
 7036 11.405204 14.028256
 7037 11.401581 14.028256
 7038 11.397958 14.024633
 7039 11.394335 14.021010
 7040 11.390712 14.017387
 7041 11.390712 14.013764
 7042 11.387089 14.010141
 7043 11.383466 14.006518
 7044 11.379843 14.002895
 7045 11.376220 13.999272
 7046 11.372597 13.999272
 7047 11.368974 13.995649
 7048 11.365351 13.995649
 7049 11.361728 13.992026
 7050 11.358105 13.992026
 7051 11.354482 13.988403
 7052 11.350859 13.988403
 7053 11.347236 13.984780
 7054 11.343613 13.984780
 7055 11.339990 13.981157
 7056 11.336367 13.981157
 7057 11.332744 13.977534
 7058 11.329121 13.977534
 7059 11.325498 13.973911
 7060 11.321875 13.973911
 7061 11.318252 13.970288
 7062 11.314629 13.970288
 7063 11.311006 13.966665
 7064 11.307383 13.966665
 7065 11.303760 13.963042
 7066 11.300137 13.963042
 7067 11.296514 13.959419
 7068 11.292891 13.959419
 7069 11.289268 13.959419
 7070 11.285645 13.959419
 7071 11.282022 13.959419
 7072 11.278399 13.959419
 7073 11.274776 13.959419
 7074 11.271153 13.959419
 7075 11.267530 13.959419
 7076 11.263907 13.959419
 7077 11.260284 13.959419
 7078 11.256661 13.959419
 7079 11.253038 13.959419
 7080 11.249415 13.959419
 7081 11.245792 13.959419
 7082 11.242169 13.959419
 7083 11.238546 13.959419
 7084 11.234923 13.959419
 7085 11.231300 13.959419
 7086 11.227677 13.959419
 7087 11.224054 13.955796
 7088 11.220431 13.955796
 7089 11.216808 13.952173
 7090 11.213185 13.952173
 7091 11.209562 13.948550
 7092 11.205939 13.948550
 7093 11.202316 13.944927
 7094 11.198693 13.944927
 7095 11.195070 13.944927
 7096 11.191447 13.941304
 7097 11.187824 13.941304
 7098 11.184201 13.941304
 7099 11.180578 13.937681
 7100 11.176955 13.934058
 7101 11.173332 13.930435
 7102 11.169709 13.926812
 7103 11.166086 13.923189
 7104 11.166086 13.919566
 7105 11.162463 13.915943
 7106 11.158840 13.912320
 7107 11.155217 13.908697
 7108 11.151594 13.908697
 7109 11.147971 13.905074
 7110 11.144348 13.905074
 7111 11.140725 13.901451
 7112 11.137102 13.901451
 7113 11.133479 13.897828
 7114 11.129856 13.897828
 7115 11.126233 13.894205
 7116 11.122610 13.894205
 7117 11.118987 13.890582
 7118 11.115364 13.890582
 7119 11.111741 13.886959
 7120 11.108118 13.886959
 7121 11.104495 13.886959
 7122 11.100872 13.886959
 7123 11.097249 13.886959
 7124 11.093626 13.886959
 7125 11.090003 13.886959
 7126 11.086380 13.883336
 7127 11.082757 13.883336
 7128 11.079134 13.883336
 7129 11.075511 13.883336
 7130 11.071888 13.883336
 7131 11.068265 13.883336
 7132 11.064642 13.883336
 7133 11.061019 13.883336
 7134 11.057396 13.883336
 7135 11.053773 13.883336
 7136 11.050150 13.883336
 7137 11.046527 13.883336
 7138 11.042904 13.883336
 7139 11.039281 13.883336
 7140 11.035658 13.883336
 7141 11.032035 13.883336
 7142 11.028412 13.883336
 7143 11.024789 13.883336
 7144 11.021166 13.883336
 7145 11.017543 13.883336
 7146 11.013920 13.883336
 7147 11.010297 13.883336
 7148 11.006674 13.883336
 7149 11.003051 13.883336
 7150 10.999428 13.883336
 7151 10.995805 13.883336
 7152 10.992182 13.879713
 7153 10.988559 13.879713
 7154 10.984936 13.879713
 7155 10.981313 13.876090
 7156 10.977690 13.872467
 7157 10.974067 13.868844
 7158 10.970444 13.865221
 7159 10.970444 13.861598
 7160 10.966821 13.857975
 7161 10.966821 13.854352
 7162 10.963198 13.850729
 7163 10.963198 13.847106
 7164 10.959575 13.843483
 7165 10.959575 13.839860
 7166 10.955952 13.836237
 7167 10.952329 13.832614
 7168 10.948706 13.828991
 7169 10.945083 13.828991
 7170 10.941460 13.825368
 7171 10.937837 13.825368
 7172 10.934214 13.821745
 7173 10.930591 13.821745
 7174 10.926968 13.818122
 7175 10.923345 13.818122
 7176 10.919722 13.814499
 7177 10.916099 13.814499
 7178 10.912476 13.810876
 7179 10.908853 13.810876
 7180 10.905230 13.807253
 7181 10.901607 13.807253
 7182 10.897984 13.807253
 7183 10.894361 13.807253
 7184 10.890738 13.807253
 7185 10.887115 13.807253
 7186 10.883492 13.807253
 7187 10.879869 13.807253
 7188 10.876246 13.807253
 7189 10.872623 13.807253
 7190 10.869000 13.807253
 7191 10.865377 13.807253
 7192 10.861754 13.807253
 7193 10.858131 13.807253
 7194 10.854508 13.807253
 7195 10.850885 13.807253
 7196 10.847262 13.807253
 7197 10.843639 13.807253
 7198 10.840016 13.807253
 7199 10.836393 13.807253
 7200 10.832770 13.807253
 7201 10.829147 13.807253
 7202 10.825524 13.807253
 7203 10.821901 13.807253
 7204 10.818278 13.807253
 7205 10.814655 13.807253
 7206 10.811032 13.807253
 7207 10.807409 13.807253
 7208 10.803786 13.807253
 7209 10.800163 13.807253
 7210 10.796540 13.807253
 7211 10.792917 13.807253
 7212 10.789294 13.807253
 7213 10.785671 13.807253
 7214 10.782048 13.807253
 7215 10.778425 13.807253
 7216 10.774802 13.807253
 7217 10.771179 13.807253
 7218 10.767556 13.807253
 7219 10.763933 13.803630
 7220 10.760310 13.803630
 7221 10.756687 13.803630
 7222 10.753064 13.800007
 7223 10.749441 13.800007
 7224 10.745818 13.796384
 7225 10.742195 13.792761
 7226 10.738572 13.789138
 7227 10.734949 13.789138
 7228 10.731326 13.785515
 7229 10.727703 13.785515
 7230 10.724080 13.781892
 7231 10.720457 13.781892
 7232 10.716834 13.778269
 7233 10.713211 13.778269
 7234 10.709588 13.774646
 7235 10.705965 13.774646
 7236 10.702342 13.771023
 7237 10.698719 13.771023
 7238 10.695096 13.767400
 7239 10.691473 13.767400
 7240 10.687850 13.767400
 7241 10.684227 13.767400
 7242 10.680604 13.763777
 7243 10.676981 13.760154
 7244 10.673358 13.760154
 7245 10.669735 13.756531
 7246 10.666112 13.756531
 7247 10.662489 13.752908
 7248 10.658866 13.752908
 7249 10.655243 13.749285
 7250 10.651620 13.749285
 7251 10.647997 13.745662
 7252 10.644374 13.745662
 7253 10.640751 13.742039
 7254 10.637128 13.738416
 7255 10.633505 13.734793
 7256 10.629882 13.731170
 7257 10.626259 13.727547
 7258 10.622636 13.727547
 7259 10.619013 13.723924
 7260 10.615390 13.723924
 7261 10.611767 13.720301
 7262 10.608144 13.720301
 7263 10.604521 13.716678
 7264 10.600898 13.716678
 7265 10.597275 13.713055
 7266 10.593652 13.713055
 7267 10.590029 13.709432
 7268 10.586406 13.709432
 7269 10.582783 13.705809
 7270 10.579160 13.705809
 7271 10.575537 13.705809
 7272 10.571914 13.705809
 7273 10.568291 13.705809
 7274 10.564668 13.705809
 7275 10.561045 13.705809
 7276 10.557422 13.705809
 7277 10.553799 13.705809
 7278 10.550176 13.705809
 7279 10.546553 13.705809
 7280 10.542930 13.705809
 7281 10.539307 13.705809
 7282 10.535684 13.705809
 7283 10.532061 13.705809
 7284 10.528438 13.705809
 7285 10.524815 13.705809
 7286 10.521192 13.705809
 7287 10.517569 13.702186
 7288 10.513946 13.702186
 7289 10.510323 13.698563
 7290 10.506700 13.698563
 7291 10.503077 13.694940
 7292 10.499454 13.694940
 7293 10.495831 13.691317
 7294 10.492208 13.691317
 7295 10.488585 13.687694
 7296 10.484962 13.687694
 7297 10.481339 13.684071
 7298 10.477716 13.684071
 7299 10.474093 13.680448
 7300 10.470470 13.680448
 7301 10.466847 13.680448
 7302 10.463224 13.680448
 7303 10.459601 13.680448
 7304 10.455978 13.680448
 7305 10.452355 13.680448
 7306 10.448732 13.680448
 7307 10.445109 13.680448
 7308 10.441486 13.680448
 7309 10.437863 13.680448
 7310 10.434240 13.676825
 7311 10.430617 13.676825
 7312 10.426994 13.676825
 7313 10.423371 13.673202
 7314 10.419748 13.673202
 7315 10.416125 13.669579
 7316 10.412502 13.669579
 7317 10.408879 13.665956
 7318 10.405256 13.665956
 7319 10.401633 13.662333
 7320 10.398010 13.662333
 7321 10.394387 13.662333
 7322 10.390764 13.658710
 7323 10.387141 13.658710
 7324 10.383518 13.658710
 7325 10.379895 13.658710
 7326 10.376272 13.658710
 7327 10.372649 13.655087
 7328 10.369026 13.655087
 7329 10.365403 13.655087
 7330 10.361780 13.651464
 7331 10.361780 13.647841
 7332 10.358157 13.644218
 7333 10.354534 13.640595
 7334 10.350911 13.636972
 7335 10.347288 13.636972
 7336 10.343665 13.633349
 7337 10.340042 13.633349
 7338 10.336419 13.629726
 7339 10.332796 13.629726
 7340 10.329173 13.626103
 7341 10.325550 13.626103
 7342 10.321927 13.622480
 7343 10.318304 13.622480
 7344 10.314681 13.618857
 7345 10.311058 13.618857
 7346 10.307435 13.615234
 7347 10.303812 13.615234
 7348 10.300189 13.615234
 7349 10.296566 13.615234
 7350 10.292943 13.615234
 7351 10.289320 13.615234
 7352 10.285697 13.615234
 7353 10.282074 13.615234
 7354 10.278451 13.615234
 7355 10.274828 13.611611
 7356 10.271205 13.611611
 7357 10.267582 13.607988
 7358 10.263959 13.607988
 7359 10.260336 13.604365
 7360 10.256713 13.600742
 7361 10.253090 13.600742
 7362 10.249467 13.597119
 7363 10.245844 13.593496
 7364 10.245844 13.589873
 7365 10.242221 13.586250
 7366 10.242221 13.582627
 7367 10.238598 13.579004
 7368 10.238598 13.575381
 7369 10.234975 13.571758
 7370 10.234975 13.568135
 7371 10.231352 13.564512
 7372 10.231352 13.560889
 7373 10.227729 13.557266
 7374 10.227729 13.553643
 7375 10.224106 13.550020
 7376 10.220483 13.546397
 7377 10.216860 13.546397
 7378 10.213237 13.542774
 7379 10.209614 13.542774
 7380 10.205991 13.539151
 7381 10.202368 13.539151
 7382 10.198745 13.535528
 7383 10.195122 13.535528
 7384 10.191499 13.531905
 7385 10.187876 13.531905
 7386 10.184253 13.528282
 7387 10.180630 13.528282
 7388 10.177007 13.524659
 7389 10.173384 13.524659
 7390 10.169761 13.524659
 7391 10.166138 13.524659
 7392 10.162515 13.524659
 7393 10.158892 13.524659
 7394 10.155269 13.524659
 7395 10.151646 13.524659
 7396 10.148023 13.524659
 7397 10.144400 13.524659
 7398 10.140777 13.524659
 7399 10.137154 13.524659
 7400 10.133531 13.524659
 7401 10.129908 13.524659
 7402 10.126285 13.524659
 7403 10.122662 13.521036
 7404 10.119039 13.521036
 7405 10.115416 13.517413
 7406 10.111793 13.517413
 7407 10.108170 13.513790
 7408 10.104547 13.513790
 7409 10.100924 13.510167
 7410 10.097301 13.510167
 7411 10.093678 13.506544
 7412 10.090055 13.506544
 7413 10.086432 13.506544
 7414 10.082809 13.506544
 7415 10.079186 13.506544
 7416 10.075563 13.506544
 7417 10.071940 13.506544
 7418 10.068317 13.506544
 7419 10.064694 13.506544
 7420 10.061071 13.506544
 7421 10.057448 13.506544
 7422 10.053825 13.506544
 7423 10.050202 13.506544
 7424 10.046579 13.506544
 7425 10.042956 13.506544
 7426 10.039333 13.506544
 7427 10.035710 13.506544
 7428 10.032087 13.506544
 7429 10.028464 13.506544
 7430 10.024841 13.506544
 7431 10.021218 13.506544
 7432 10.017595 13.506544
 7433 10.013972 13.506544
 7434 10.010349 13.502921
 7435 10.006726 13.502921
 7436 10.003103 13.502921
 7437 9.999480 13.499298
 7438 9.995857 13.499298
 7439 9.992234 13.499298
 7440 9.988611 13.499298
 7441 9.984988 13.499298
 7442 9.981365 13.499298
 7443 9.977742 13.495675
 7444 9.974119 13.492052
 7445 9.970496 13.488429
 7446 9.966873 13.488429
 7447 9.963250 13.484806
 7448 9.959627 13.481183
 7449 9.956004 13.477560
 7450 9.952381 13.473937
 7451 9.948758 13.473937
 7452 9.945135 13.470314
 7453 9.941512 13.470314
 7454 9.937889 13.466691
 7455 9.934266 13.466691
 7456 9.930643 13.463068
 7457 9.927020 13.463068
 7458 9.923397 13.459445
 7459 9.919774 13.459445
 7460 9.916151 13.455822
 7461 9.912528 13.455822
 7462 9.908905 13.452199
 7463 9.905282 13.452199
 7464 9.901659 13.452199
 7465 9.898036 13.452199
 7466 9.894413 13.448576
 7467 9.890790 13.448576
 7468 9.887167 13.448576
 7469 9.883544 13.448576
 7470 9.879921 13.448576
 7471 9.876298 13.448576
 7472 9.872675 13.444953
 7473 9.869052 13.441330
 7474 9.865429 13.441330
 7475 9.861806 13.437707
 7476 9.858183 13.437707
 7477 9.854560 13.434084
 7478 9.850937 13.434084
 7479 9.847314 13.430461
 7480 9.843691 13.430461
 7481 9.840068 13.426838
 7482 9.836445 13.426838
 7483 9.832822 13.423215
 7484 9.829199 13.423215
 7485 9.825576 13.419592
 7486 9.821953 13.419592
 7487 9.818330 13.419592
 7488 9.814707 13.419592
 7489 9.811084 13.419592
 7490 9.807461 13.419592
 7491 9.803838 13.419592
 7492 9.800215 13.419592
 7493 9.796592 13.419592
 7494 9.792969 13.419592
 7495 9.789346 13.419592
 7496 9.785723 13.419592
 7497 9.782100 13.419592
 7498 9.778477 13.419592
 7499 9.774854 13.419592
 7500 9.771231 13.419592
 7501 9.767608 13.419592
 7502 9.763985 13.419592
 7503 9.760362 13.419592
 7504 9.756739 13.419592
 7505 9.753116 13.419592
 7506 9.749493 13.419592
 7507 9.745870 13.419592
 7508 9.742247 13.419592
 7509 9.738624 13.415969
 7510 9.735001 13.412346
 7511 9.731378 13.408723
 7512 9.727755 13.408723
 7513 9.724132 13.405100
 7514 9.720509 13.405100
 7515 9.716886 13.401477
 7516 9.713263 13.401477
 7517 9.709640 13.397854
 7518 9.706017 13.397854
 7519 9.702394 13.394231
 7520 9.698771 13.394231
 7521 9.695148 13.390608
 7522 9.691525 13.390608
 7523 9.687902 13.386985
 7524 9.684279 13.386985
 7525 9.680656 13.386985
 7526 9.677033 13.386985
 7527 9.673410 13.386985
 7528 9.669787 13.386985
 7529 9.666164 13.386985
 7530 9.662541 13.383362
 7531 9.658918 13.383362
 7532 9.655295 13.383362
 7533 9.651672 13.383362
 7534 9.648049 13.383362
 7535 9.644426 13.383362
 7536 9.640803 13.383362
 7537 9.637180 13.379739
 7538 9.633557 13.379739
 7539 9.633557 13.376116
 7540 9.629934 13.372493
 7541 9.626311 13.368870
 7542 9.622688 13.365247
 7543 9.619065 13.361624
 7544 9.615442 13.361624
 7545 9.611819 13.358001
 7546 9.608196 13.358001
 7547 9.604573 13.354378
 7548 9.600950 13.354378
 7549 9.597327 13.350755
 7550 9.593704 13.350755
 7551 9.590081 13.347132
 7552 9.586458 13.347132
 7553 9.582835 13.343509
 7554 9.579212 13.343509
 7555 9.575589 13.339886
 7556 9.571966 13.339886
 7557 9.568343 13.339886
 7558 9.564720 13.339886
 7559 9.561097 13.339886
 7560 9.557474 13.336263
 7561 9.553851 13.336263
 7562 9.550228 13.336263
 7563 9.546605 13.332640
 7564 9.542982 13.332640
 7565 9.539359 13.332640
 7566 9.535736 13.332640
 7567 9.532113 13.332640
 7568 9.528490 13.332640
 7569 9.524867 13.332640
 7570 9.521244 13.332640
 7571 9.517621 13.332640
 7572 9.513998 13.332640
 7573 9.510375 13.332640
 7574 9.506752 13.332640
 7575 9.503129 13.332640
 7576 9.499506 13.332640
 7577 9.495883 13.332640
 7578 9.492260 13.332640
 7579 9.488637 13.332640
 7580 9.485014 13.332640
 7581 9.481391 13.332640
 7582 9.477768 13.329017
 7583 9.474145 13.329017
 7584 9.470522 13.329017
 7585 9.466899 13.329017
 7586 9.463276 13.329017
 7587 9.459653 13.329017
 7588 9.456030 13.329017
 7589 9.452407 13.329017
 7590 9.448784 13.329017
 7591 9.445161 13.329017
 7592 9.441538 13.325394
 7593 9.437915 13.325394
 7594 9.434292 13.321771
 7595 9.430669 13.321771
 7596 9.427046 13.318148
 7597 9.423423 13.318148
 7598 9.419800 13.314525
 7599 9.416177 13.314525
 7600 9.412554 13.310902
 7601 9.408931 13.310902
 7602 9.405308 13.307279
 7603 9.401685 13.307279
 7604 9.398062 13.307279
 7605 9.394439 13.307279
 7606 9.390816 13.307279
 7607 9.387193 13.307279
 7608 9.383570 13.307279
 7609 9.379947 13.307279
 7610 9.376324 13.307279
 7611 9.372701 13.307279
 7612 9.369078 13.307279
 7613 9.365455 13.307279
 7614 9.361832 13.307279
 7615 9.358209 13.307279
 7616 9.354586 13.307279
 7617 9.350963 13.307279
 7618 9.347340 13.307279
 7619 9.343717 13.307279
 7620 9.340094 13.303656
 7621 9.336471 13.303656
 7622 9.332848 13.303656
 7623 9.329225 13.300033
 7624 9.325602 13.300033
 7625 9.321979 13.300033
 7626 9.318356 13.296410
 7627 9.314733 13.296410
 7628 9.311110 13.296410
 7629 9.307487 13.296410
 7630 9.303864 13.296410
 7631 9.300241 13.296410
 7632 9.296618 13.296410
 7633 9.292995 13.296410
 7634 9.289372 13.296410
 7635 9.285749 13.296410
 7636 9.282126 13.296410
 7637 9.278503 13.296410
 7638 9.274880 13.296410
 7639 9.271257 13.296410
 7640 9.267634 13.296410
 7641 9.264011 13.296410
 7642 9.260388 13.296410
 7643 9.256765 13.296410
 7644 9.253142 13.296410
 7645 9.249519 13.296410
 7646 9.245896 13.296410
 7647 9.242273 13.296410
 7648 9.238650 13.296410
 7649 9.235027 13.296410
 7650 9.231404 13.300033
 7651 9.227781 13.300033
 7652 9.224158 13.296410
 7653 9.224158 13.292787
 7654 9.220535 13.289164
 7655 9.220535 13.285541
 7656 9.216912 13.281918
 7657 9.216912 13.278295
 7658 9.213289 13.274672
 7659 9.213289 13.271049
 7660 9.209666 13.267426
 7661 9.209666 13.263803
 7662 9.206043 13.260180
 7663 9.206043 13.256557
 7664 9.202420 13.252934
 7665 9.202420 13.249311
 7666 9.198797 13.245688
 7667 9.198797 13.242065
 7668 9.195174 13.238442
 7669 9.191551 13.238442
 7670 9.187928 13.234819
 7671 9.184305 13.234819
 7672 9.180682 13.231196
 7673 9.177059 13.231196
 7674 9.173436 13.227573
 7675 9.169813 13.227573
 7676 9.166190 13.223950
 7677 9.162567 13.223950
 7678 9.158944 13.220327
 7679 9.155321 13.220327
 7680 9.151698 13.216704
 7681 9.148075 13.216704
 7682 9.144452 13.216704
 7683 9.140829 13.216704
 7684 9.137206 13.216704
 7685 9.133583 13.216704
 7686 9.129960 13.216704
 7687 9.126337 13.216704
 7688 9.122714 13.216704
 7689 9.119091 13.216704
 7690 9.115468 13.213081
 7691 9.111845 13.209458
 7692 9.108222 13.205835
 7693 9.104599 13.202212
 7694 9.100976 13.198589
 7695 9.097353 13.194966
 7696 9.093730 13.194966
 7697 9.090107 13.191343
 7698 9.086484 13.191343
 7699 9.082861 13.187720
 7700 9.079238 13.187720
 7701 9.075615 13.184097
 7702 9.071992 13.184097
 7703 9.068369 13.180474
 7704 9.064746 13.180474
 7705 9.061123 13.176851
 7706 9.057500 13.176851
 7707 9.053877 13.173228
 7708 9.050254 13.173228
 7709 9.046631 13.173228
 7710 9.043008 13.173228
 7711 9.039385 13.173228
 7712 9.035762 13.173228
 7713 9.032139 13.169605
 7714 9.028516 13.169605
 7715 9.024893 13.165982
 7716 9.021270 13.165982
 7717 9.017647 13.162359
 7718 9.014024 13.162359
 7719 9.010401 13.158736
 7720 9.006778 13.158736
 7721 9.003155 13.158736
 7722 8.999532 13.158736
 7723 8.995909 13.158736
 7724 8.992286 13.158736
 7725 8.988663 13.158736
 7726 8.985040 13.158736
 7727 8.981417 13.158736
 7728 8.977794 13.158736
 7729 8.974171 13.158736
 7730 8.970548 13.158736
 7731 8.966925 13.158736
 7732 8.963302 13.158736
 7733 8.959679 13.158736
 7734 8.956056 13.158736
 7735 8.952433 13.158736
 7736 8.948810 13.158736
 7737 8.945187 13.158736
 7738 8.941564 13.158736
 7739 8.937941 13.158736
 7740 8.934318 13.158736
 7741 8.930695 13.158736
 7742 8.927072 13.158736
 7743 8.923449 13.158736
 7744 8.919826 13.162359
 7745 8.916203 13.162359
 7746 8.912580 13.162359
 7747 8.908957 13.162359
 7748 8.905334 13.162359
 7749 8.901711 13.158736
 7750 8.898088 13.158736
 7751 8.894465 13.158736
 7752 8.890842 13.158736
 7753 8.887219 13.155113
 7754 8.883596 13.155113
 7755 8.879973 13.151490
 7756 8.876350 13.151490
 7757 8.872727 13.151490
 7758 8.869104 13.147867
 7759 8.865481 13.147867
 7760 8.861858 13.147867
 7761 8.858235 13.144244
 7762 8.854612 13.144244
 7763 8.850989 13.140621
 7764 8.847366 13.140621
 7765 8.843743 13.136998
 7766 8.840120 13.136998
 7767 8.836497 13.133375
 7768 8.832874 13.133375
 7769 8.829251 13.129752
 7770 8.825628 13.129752
 7771 8.822005 13.126129
 7772 8.818382 13.126129
 7773 8.814759 13.126129
 7774 8.811136 13.126129
 7775 8.807513 13.126129
 7776 8.803890 13.126129
 7777 8.800267 13.126129
 7778 8.796644 13.126129
 7779 8.793021 13.126129
 7780 8.789398 13.126129
 7781 8.785775 13.126129
 7782 8.782152 13.126129
 7783 8.778529 13.126129
 7784 8.774906 13.126129
 7785 8.771283 13.126129
 7786 8.767660 13.126129
 7787 8.764037 13.126129
 7788 8.760414 13.126129
 7789 8.756791 13.126129
 7790 8.753168 13.126129
 7791 8.749545 13.126129
 7792 8.745922 13.126129
 7793 8.742299 13.126129
 7794 8.738676 13.126129
 7795 8.735053 13.129752
 7796 8.731430 13.129752
 7797 8.727807 13.133375
 7798 8.724184 13.133375
 7799 8.720561 13.133375
 7800 8.716938 13.133375
 7801 8.713315 13.133375
 7802 8.709692 13.133375
 7803 8.706069 13.133375
 7804 8.702446 13.129752
 7805 8.698823 13.129752
 7806 8.695200 13.129752
 7807 8.691577 13.129752
 7808 8.687954 13.126129
 7809 8.684331 13.122506
 7810 8.680708 13.118883
 7811 8.677085 13.115260
 7812 8.673462 13.111637
 7813 8.669839 13.111637
 7814 8.666216 13.108014
 7815 8.662593 13.104391
 7816 8.658970 13.104391
 7817 8.655347 13.100768
 7818 8.651724 13.097145
 7819 8.648101 13.097145
 7820 8.644478 13.093522
 7821 8.640855 13.089899
 7822 8.637232 13.086276
 7823 8.633609 13.086276
 7824 8.629986 13.082653
 7825 8.626363 13.082653
 7826 8.622740 13.079030
 7827 8.619117 13.079030
 7828 8.615494 13.075407
 7829 8.611871 13.075407
 7830 8.608248 13.071784
 7831 8.604625 13.071784
 7832 8.601002 13.068161
 7833 8.597379 13.068161
 7834 8.593756 13.064538
 7835 8.590133 13.064538
 7836 8.586510 13.064538
 7837 8.582887 13.064538
 7838 8.579264 13.064538
 7839 8.575641 13.064538
 7840 8.572018 13.064538
 7841 8.568395 13.064538
 7842 8.564772 13.064538
 7843 8.561149 13.064538
 7844 8.557526 13.064538
 7845 8.553903 13.064538
 7846 8.550280 13.064538
 7847 8.546657 13.064538
 7848 8.543034 13.064538
 7849 8.539411 13.064538
 7850 8.535788 13.064538
 7851 8.532165 13.064538
 7852 8.528542 13.064538
 7853 8.524919 13.064538
 7854 8.521296 13.064538
 7855 8.517673 13.064538
 7856 8.514050 13.064538
 7857 8.510427 13.064538
 7858 8.506804 13.064538
 7859 8.503181 13.064538
 7860 8.499558 13.064538
 7861 8.495935 13.064538
 7862 8.492312 13.068161
 7863 8.488689 13.068161
 7864 8.485066 13.068161
 7865 8.481443 13.068161
 7866 8.477820 13.068161
 7867 8.474197 13.068161
 7868 8.470574 13.068161
 7869 8.466951 13.068161
 7870 8.463328 13.068161
 7871 8.459705 13.068161
 7872 8.456082 13.068161
 7873 8.452459 13.068161
 7874 8.448836 13.068161
 7875 8.445213 13.068161
 7876 8.441590 13.068161
 7877 8.437967 13.068161
 7878 8.434344 13.068161
 7879 8.430721 13.068161
 7880 8.427098 13.068161
 7881 8.423475 13.068161
 7882 8.419852 13.068161
 7883 8.416229 13.068161
 7884 8.412606 13.068161
 7885 8.408983 13.068161
 7886 8.405360 13.064538
 7887 8.401737 13.064538
 7888 8.398114 13.064538
 7889 8.394491 13.060915
 7890 8.390868 13.060915
 7891 8.387245 13.060915
 7892 8.383622 13.057292
 7893 8.379999 13.057292
 7894 8.376376 13.057292
 7895 8.372753 13.053669
 7896 8.369130 13.053669
 7897 8.365507 13.053669
 7898 8.361884 13.050046
 7899 8.358261 13.050046
 7900 8.354638 13.050046
 7901 8.351015 13.050046
 7902 8.347392 13.046423
 7903 8.343769 13.046423
 7904 8.340146 13.042800
 7905 8.336523 13.042800
 7906 8.332900 13.042800
 7907 8.329277 13.039177
 7908 8.325654 13.039177
 7909 8.322031 13.039177
 7910 8.318408 13.035554
 7911 8.314785 13.035554
 7912 8.311162 13.035554
 7913 8.307539 13.035554
 7914 8.303916 13.035554
 7915 8.300293 13.035554
 7916 8.296670 13.031931
 7917 8.293047 13.031931
 7918 8.289424 13.028308
 7919 8.285801 13.028308
 7920 8.282178 13.024685
 7921 8.278555 13.024685
 7922 8.274932 13.021062
 7923 8.271309 13.021062
 7924 8.267686 13.017439
 7925 8.264063 13.017439
 7926 8.260440 13.013816
 7927 8.256817 13.013816
 7928 8.253194 13.010193
 7929 8.249571 13.010193
 7930 8.245948 13.006570
 7931 8.242325 13.006570
 7932 8.238702 13.006570
 7933 8.235079 13.006570
 7934 8.231456 13.006570
 7935 8.227833 13.006570
 7936 8.224210 13.006570
 7937 8.220587 13.006570
 7938 8.216964 13.006570
 7939 8.213341 13.006570
 7940 8.209718 13.006570
 7941 8.206095 13.006570
 7942 8.202472 13.006570
 7943 8.198849 13.006570
 7944 8.195226 13.006570
 7945 8.191603 13.006570
 7946 8.187980 13.006570
 7947 8.184357 13.006570
 7948 8.180734 13.006570
 7949 8.177111 13.006570
 7950 8.173488 13.006570
 7951 8.169865 13.006570
 7952 8.166242 13.006570
 7953 8.162619 13.006570
 7954 8.158996 13.006570
 7955 8.155373 13.006570
 7956 8.151750 13.006570
 7957 8.148127 13.006570
 7958 8.144504 13.006570
 7959 8.140881 13.002947
 7960 8.137258 12.999324
 7961 8.133635 12.995701
 7962 8.130012 12.992078
 7963 8.126389 12.988455
 7964 8.122766 12.984832
 7965 8.119143 12.981209
 7966 8.115520 12.977586
 7967 8.111897 12.973963
 7968 8.108274 12.970340
 7969 8.108274 12.966717
 7970 8.104651 12.963094
 7971 8.104651 12.959471
 7972 8.101028 12.955848
 7973 8.097405 12.952225
 7974 8.093782 12.948602
 7975 8.090159 12.948602
 7976 8.086536 12.944979
 7977 8.082913 12.944979
 7978 8.079290 12.941356
 7979 8.075667 12.941356
 7980 8.072044 12.937733
 7981 8.068421 12.937733
 7982 8.064798 12.934110
 7983 8.061175 12.934110
 7984 8.057552 12.930487
 7985 8.053929 12.930487
 7986 8.050306 12.926864
 7987 8.046683 12.926864
 7988 8.043060 12.926864
 7989 8.039437 12.926864
 7990 8.035814 12.926864
 7991 8.032191 12.926864
 7992 8.028568 12.926864
 7993 8.024945 12.926864
 7994 8.021322 12.926864
 7995 8.017699 12.923241
 7996 8.014076 12.919618
 7997 8.010453 12.919618
 7998 8.006830 12.915995
 7999 8.003207 12.915995
 8000 7.999584 12.912372
 8001 7.995961 12.912372
 8002 7.992338 12.908749
 8003 7.988715 12.908749
 8004 7.985092 12.905126
 8005 7.981469 12.905126
 8006 7.977846 12.901503
 8007 7.974223 12.901503
 8008 7.970600 12.897880
 8009 7.966977 12.897880
 8010 7.963354 12.894257
 8011 7.959731 12.894257
 8012 7.956108 12.890634
 8013 7.952485 12.890634
 8014 7.948862 12.887011
 8015 7.945239 12.887011
 8016 7.941616 12.887011
 8017 7.937993 12.887011
 8018 7.934370 12.887011
 8019 7.930747 12.887011
 8020 7.927124 12.887011
 8021 7.923501 12.887011
 8022 7.919878 12.887011
 8023 7.916255 12.887011
 8024 7.912632 12.887011
 8025 7.909009 12.887011
 8026 7.905386 12.887011
 8027 7.901763 12.887011
 8028 7.898140 12.887011
 8029 7.894517 12.887011
 8030 7.890894 12.887011
 8031 7.887271 12.887011
 8032 7.883648 12.887011
 8033 7.880025 12.887011
 8034 7.876402 12.887011
 8035 7.872779 12.887011
 8036 7.869156 12.887011
 8037 7.865533 12.887011
 8038 7.861910 12.887011
 8039 7.858287 12.887011
 8040 7.854664 12.890634
 8041 7.851041 12.890634
 8042 7.847418 12.894257
 8043 7.843795 12.890634
 8044 7.840172 12.890634
 8045 7.836549 12.890634
 8046 7.832926 12.887011
 8047 7.829303 12.887011
 8048 7.825680 12.887011
 8049 7.822057 12.883388
 8050 7.818434 12.883388
 8051 7.814811 12.883388
 8052 7.811188 12.879765
 8053 7.807565 12.879765
 8054 7.803942 12.879765
 8055 7.800319 12.879765
 8056 7.796696 12.876142
 8057 7.793073 12.876142
 8058 7.789450 12.876142
 8059 7.785827 12.872519
 8060 7.782204 12.872519
 8061 7.778581 12.868896
 8062 7.774958 12.868896
 8063 7.771335 12.865273
 8064 7.767712 12.861650
 8065 7.764089 12.861650
 8066 7.760466 12.858027
 8067 7.756843 12.858027
 8068 7.753220 12.854404
 8069 7.749597 12.854404
 8070 7.749597 12.850781
 8071 7.745974 12.847158
 8072 7.745974 12.843535
 8073 7.742351 12.839912
 8074 7.742351 12.836289
 8075 7.738728 12.832666
 8076 7.735105 12.829043
 8077 7.731482 12.825420
 8078 7.727859 12.825420
 8079 7.724236 12.821797
 8080 7.720613 12.821797
 8081 7.716990 12.818174
 8082 7.713367 12.818174
 8083 7.709744 12.814551
 8084 7.706121 12.814551
 8085 7.702498 12.810928
 8086 7.698875 12.810928
 8087 7.695252 12.807305
 8088 7.691629 12.807305
 8089 7.688006 12.803682
 8090 7.684383 12.803682
 8091 7.680760 12.803682
 8092 7.677137 12.803682
 8093 7.673514 12.803682
 8094 7.669891 12.803682
 8095 7.666268 12.803682
 8096 7.662645 12.803682
 8097 7.659022 12.803682
 8098 7.655399 12.803682
 8099 7.651776 12.803682
 8100 7.648153 12.803682
 8101 7.644530 12.803682
 8102 7.640907 12.803682
 8103 7.637284 12.803682
 8104 7.633661 12.803682
 8105 7.630038 12.803682
 8106 7.626415 12.803682
 8107 7.622792 12.803682
 8108 7.619169 12.803682
 8109 7.615546 12.803682
 8110 7.611923 12.803682
 8111 7.608300 12.803682
 8112 7.604677 12.803682
 8113 7.601054 12.807305
 8114 7.597431 12.807305
 8115 7.593808 12.807305
 8116 7.590185 12.807305
 8117 7.586562 12.810928
 8118 7.582939 12.810928
 8119 7.579316 12.810928
 8120 7.575693 12.810928
 8121 7.572070 12.810928
 8122 7.568447 12.810928
 8123 7.564824 12.810928
 8124 7.561201 12.810928
 8125 7.557578 12.810928
 8126 7.553955 12.810928
 8127 7.550332 12.810928
 8128 7.546709 12.810928
 8129 7.543086 12.810928
 8130 7.539463 12.810928
 8131 7.535840 12.810928
 8132 7.532217 12.810928
 8133 7.528594 12.810928
 8134 7.524971 12.810928
 8135 7.521348 12.810928
 8136 7.517725 12.810928
 8137 7.514102 12.810928
 8138 7.510479 12.810928
 8139 7.506856 12.810928
 8140 7.503233 12.810928
 8141 7.499610 12.810928
 8142 7.495987 12.810928
 8143 7.492364 12.814551
 8144 7.488741 12.814551
 8145 7.485118 12.814551
 8146 7.481495 12.810928
 8147 7.477872 12.810928
 8148 7.474249 12.810928
 8149 7.470626 12.807305
 8150 7.467003 12.807305
 8151 7.463380 12.803682
 8152 7.459757 12.803682
 8153 7.456134 12.800059
 8154 7.452511 12.800059
 8155 7.448888 12.796436
 8156 7.445265 12.796436
 8157 7.441642 12.792813
 8158 7.438019 12.792813
 8159 7.434396 12.789190
 8160 7.430773 12.789190
 8161 7.427150 12.785567
 8162 7.423527 12.785567
 8163 7.419904 12.781944
 8164 7.416281 12.781944
 8165 7.412658 12.781944
 8166 7.409035 12.781944
 8167 7.405412 12.781944
 8168 7.401789 12.781944
 8169 7.398166 12.781944
 8170 7.394543 12.781944
 8171 7.390920 12.781944
 8172 7.387297 12.781944
 8173 7.383674 12.781944
 8174 7.380051 12.778321
 8175 7.376428 12.778321
 8176 7.372805 12.778321
 8177 7.369182 12.778321
 8178 7.365559 12.778321
 8179 7.361936 12.778321
 8180 7.358313 12.778321
 8181 7.354690 12.778321
 8182 7.351067 12.778321
 8183 7.347444 12.778321
 8184 7.343821 12.778321
 8185 7.340198 12.778321
 8186 7.336575 12.778321
 8187 7.332952 12.778321
 8188 7.329329 12.778321
 8189 7.325706 12.778321
 8190 7.322083 12.778321
 8191 7.318460 12.778321
 8192 7.314837 12.778321
 8193 7.311214 12.778321
 8194 7.307591 12.778321
 8195 7.303968 12.778321
 8196 7.300345 12.778321
 8197 7.296722 12.778321
 8198 7.293099 12.778321
 8199 7.289476 12.778321
 8200 7.285853 12.781944
 8201 7.282230 12.781944
 8202 7.278607 12.785567
 8203 7.274984 12.785567
 8204 7.271361 12.789190
 8205 7.267738 12.789190
 8206 7.264115 12.792813
 8207 7.260492 12.792813
 8208 7.256869 12.796436
 8209 7.253246 12.796436
 8210 7.249623 12.800059
 8211 7.246000 12.800059
 8212 7.242377 12.803682
 8213 7.238754 12.807305
 8214 7.235131 12.807305
 8215 7.231508 12.807305
 8216 7.227885 12.807305
 8217 7.224262 12.807305
 8218 7.220639 12.807305
 8219 7.217016 12.807305
 8220 7.213393 12.807305
 8221 7.209770 12.807305
 8222 7.206147 12.807305
 8223 7.202524 12.807305
 8224 7.198901 12.807305
 8225 7.195278 12.807305
 8226 7.191655 12.807305
 8227 7.188032 12.807305
 8228 7.184409 12.810928
 8229 7.180786 12.810928
 8230 7.177163 12.814551
 8231 7.173540 12.814551
 8232 7.169917 12.818174
 8233 7.166294 12.818174
 8234 7.162671 12.821797
 8235 7.159048 12.821797
 8236 7.155425 12.825420
 8237 7.151802 12.825420
 8238 7.148179 12.829043
 8239 7.144556 12.829043
 8240 7.140933 12.832666
 8241 7.137310 12.836289
 8242 7.137310 12.839912
 8243 7.133687 12.843535
 8244 7.133687 12.847158
 8245 7.130064 12.850781
 8246 7.130064 12.854404
 8247 7.126441 12.858027
 8248 7.126441 12.861650
 8249 7.122818 12.865273
 8250 7.122818 12.868896
 8251 7.119195 12.872519
 8252 7.119195 12.876142
 8253 7.115572 12.879765
 8254 7.115572 12.883388
 8255 7.115572 12.887011
 8256 7.115572 12.890634
 8257 7.115572 12.894257
 8258 7.115572 12.897880
 8259 7.115572 12.901503
 8260 7.111949 12.905126
 8261 7.108326 12.908749
 8262 7.108326 12.912372
 8263 7.104703 12.915995
 8264 7.101080 12.919618
 8265 7.097457 12.923241
 8266 7.093834 12.926864
 8267 7.090211 12.926864
 8268 7.086588 12.930487
 8269 7.082965 12.930487
 8270 7.079342 12.930487
 8271 7.075719 12.930487
 8272 7.072096 12.934110
 8273 7.068473 12.934110
 8274 7.064850 12.934110
 8275 7.061227 12.934110
 8276 7.057604 12.934110
 8277 7.053981 12.934110
 8278 7.050358 12.934110
 8279 7.046735 12.934110
 8280 7.043112 12.934110
 8281 7.039489 12.934110
 8282 7.035866 12.934110
 8283 7.032243 12.937733
 8284 7.028620 12.937733
 8285 7.024997 12.941356
 8286 7.021374 12.941356
 8287 7.017751 12.944979
 8288 7.014128 12.944979
 8289 7.010505 12.948602
 8290 7.006882 12.948602
 8291 7.003259 12.952225
 8292 6.999636 12.952225
 8293 6.996013 12.955848
 8294 6.992390 12.955848
 8295 6.988767 12.959471
 8296 6.985144 12.963094
 8297 6.985144 12.966717
 8298 6.981521 12.970340
 8299 6.981521 12.973963
 8300 6.977898 12.977586
 8301 6.977898 12.981209
 8302 6.974275 12.984832
 8303 6.974275 12.988455
 8304 6.970652 12.992078
 8305 6.970652 12.995701
 8306 6.967029 12.999324
 8307 6.967029 13.002947
 8308 6.963406 13.006570
 8309 6.963406 13.010193
 8310 6.959783 13.013816
 8311 6.956160 13.017439
 8312 6.952537 13.017439
 8313 6.948914 13.017439
 8314 6.945291 13.021062
 8315 6.941668 13.021062
 8316 6.938045 13.021062
 8317 6.934422 13.021062
 8318 6.930799 13.024685
 8319 6.927176 13.024685
 8320 6.923553 13.028308
 8321 6.919930 13.028308
 8322 6.916307 13.031931
 8323 6.912684 13.031931
 8324 6.909061 13.035554
 8325 6.905438 13.035554
 8326 6.901815 13.035554
 8327 6.898192 13.035554
 8328 6.894569 13.035554
 8329 6.890946 13.035554
 8330 6.887323 13.035554
 8331 6.883700 13.035554
 8332 6.880077 13.039177
 8333 6.876454 13.039177
 8334 6.872831 13.039177
 8335 6.869208 13.039177
 8336 6.865585 13.039177
 8337 6.861962 13.039177
 8338 6.858339 13.039177
 8339 6.854716 13.039177
 8340 6.851093 13.039177
 8341 6.847470 13.039177
 8342 6.843847 13.039177
 8343 6.840224 13.039177
 8344 6.836601 13.039177
 8345 6.832978 13.039177
 8346 6.829355 13.039177
 8347 6.825732 13.039177
 8348 6.822109 13.039177
 8349 6.818486 13.039177
 8350 6.814863 13.039177
 8351 6.811240 13.039177
 8352 6.807617 13.039177
 8353 6.803994 13.039177
 8354 6.800371 13.042800
 8355 6.796748 13.042800
 8356 6.793125 13.046423
 8357 6.789502 13.046423
 8358 6.785879 13.050046
 8359 6.782256 13.050046
 8360 6.778633 13.053669
 8361 6.775010 13.053669
 8362 6.771387 13.057292
 8363 6.767764 13.057292
 8364 6.764141 13.060915
 8365 6.760518 13.060915
 8366 6.756895 13.064538
 8367 6.753272 13.068161
 8368 6.749649 13.068161
 8369 6.746026 13.071784
 8370 6.742403 13.071784
 8371 6.738780 13.075407
 8372 6.735157 13.075407
 8373 6.731534 13.075407
 8374 6.727911 13.075407
 8375 6.724288 13.075407
 8376 6.720665 13.075407
 8377 6.717042 13.075407
 8378 6.713419 13.075407
 8379 6.709796 13.075407
 8380 6.706173 13.075407
 8381 6.702550 13.075407
 8382 6.698927 13.079030
 8383 6.695304 13.079030
 8384 6.691681 13.082653
 8385 6.688058 13.082653
 8386 6.684435 13.086276
 8387 6.680812 13.086276
 8388 6.677189 13.089899
 8389 6.673566 13.089899
 8390 6.669943 13.093522
 8391 6.666320 13.093522
 8392 6.662697 13.097145
 8393 6.659074 13.097145
 8394 6.655451 13.100768
 8395 6.651828 13.104391
 8396 6.648205 13.108014
 8397 6.644582 13.111637
 8398 6.644582 13.115260
 8399 6.640959 13.118883
 8400 6.640959 13.122506
 8401 6.637336 13.122506
 8402 6.633713 13.122506
 8403 6.630090 13.122506
 8404 6.626467 13.122506
 8405 6.622844 13.122506
 8406 6.619221 13.122506
 8407 6.615598 13.122506
 8408 6.611975 13.122506
 8409 6.608352 13.122506
 8410 6.604729 13.122506
 8411 6.601106 13.126129
 8412 6.597483 13.126129
 8413 6.593860 13.129752
 8414 6.590237 13.129752
 8415 6.586614 13.133375
 8416 6.582991 13.133375
 8417 6.579368 13.136998
 8418 6.575745 13.136998
 8419 6.572122 13.140621
 8420 6.568499 13.140621
 8421 6.564876 13.144244
 8422 6.561253 13.144244
 8423 6.557630 13.147867
 8424 6.554007 13.151490
 8425 6.550384 13.155113
 8426 6.546761 13.158736
 8427 6.546761 13.162359
 8428 6.543138 13.162359
 8429 6.539515 13.165982
 8430 6.535892 13.165982
 8431 6.532269 13.169605
 8432 6.528646 13.169605
 8433 6.525023 13.173228
 8434 6.521400 13.173228
 8435 6.517777 13.176851
 8436 6.514154 13.176851
 8437 6.510531 13.180474
 8438 6.506908 13.180474
 8439 6.503285 13.184097
 8440 6.499662 13.184097
 8441 6.496039 13.187720
 8442 6.492416 13.187720
 8443 6.488793 13.191343
 8444 6.485170 13.194966
 8445 6.481547 13.198589
 8446 6.477924 13.202212
 8447 6.474301 13.205835
 8448 6.470678 13.209458
 8449 6.470678 13.213081
 8450 6.467055 13.216704
 8451 6.467055 13.220327
 8452 6.463432 13.223950
 8453 6.463432 13.227573
 8454 6.459809 13.231196
 8455 6.459809 13.234819
 8456 6.456186 13.238442
 8457 6.456186 13.242065
 8458 6.452563 13.242065
 8459 6.448940 13.242065
 8460 6.445317 13.242065
 8461 6.441694 13.245688
 8462 6.438071 13.245688
 8463 6.434448 13.245688
 8464 6.430825 13.249311
 8465 6.427202 13.249311
 8466 6.423579 13.252934
 8467 6.419956 13.252934
 8468 6.416333 13.256557
 8469 6.412710 13.256557
 8470 6.409087 13.260180
 8471 6.405464 13.260180
 8472 6.401841 13.263803
 8473 6.398218 13.263803
 8474 6.394595 13.267426
 8475 6.390972 13.267426
 8476 6.387349 13.271049
 8477 6.383726 13.274672
 8478 6.380103 13.278295
 8479 6.376480 13.281918
 8480 6.372857 13.285541
 8481 6.369234 13.289164
 8482 6.365611 13.292787
 8483 6.365611 13.296410
 8484 6.361988 13.300033
 8485 6.361988 13.303656
 8486 6.358365 13.303656
 8487 6.354742 13.303656
 8488 6.351119 13.303656
 8489 6.347496 13.303656
 8490 6.343873 13.303656
 8491 6.340250 13.303656
 8492 6.336627 13.303656
 8493 6.333004 13.303656
 8494 6.329381 13.303656
 8495 6.325758 13.303656
 8496 6.322135 13.303656
 8497 6.318512 13.303656
 8498 6.314889 13.303656
 8499 6.311266 13.303656
 8500 6.307643 13.303656
 8501 6.304020 13.307279
 8502 6.300397 13.307279
 8503 6.296774 13.310902
 8504 6.293151 13.310902
 8505 6.289528 13.314525
 8506 6.285905 13.314525
 8507 6.282282 13.318148
 8508 6.278659 13.318148
 8509 6.275036 13.321771
 8510 6.271413 13.321771
 8511 6.267790 13.325394
 8512 6.264167 13.325394
 8513 6.260544 13.329017
 8514 6.260544 13.332640
 8515 6.256921 13.336263
 8516 6.256921 13.339886
 8517 6.253298 13.343509
 8518 6.253298 13.347132
 8519 6.249675 13.350755
 8520 6.249675 13.354378
 8521 6.246052 13.358001
 8522 6.246052 13.361624
 8523 6.242429 13.365247
 8524 6.242429 13.368870
 8525 6.238806 13.372493
 8526 6.238806 13.376116
 8527 6.238806 13.379739
 8528 6.238806 13.383362
 8529 6.238806 13.386985
 8530 6.238806 13.390608
 8531 6.238806 13.394231
 8532 6.238806 13.397854
 8533 6.238806 13.401477
 8534 6.238806 13.405100
 8535 6.238806 13.408723
 8536 6.238806 13.412346
 8537 6.238806 13.415969
 8538 6.238806 13.419592
 8539 6.238806 13.423215
 8540 6.238806 13.426838
 8541 6.238806 13.430461
 8542 6.235183 13.434084
 8543 6.231560 13.437707
 8544 6.231560 13.441330
 8545 6.227937 13.444953
 8546 6.227937 13.448576
 8547 6.224314 13.452199
 8548 6.220691 13.455822
 8549 6.217068 13.459445
 8550 6.213445 13.463068
 8551 6.209822 13.466691
 8552 6.206199 13.470314
 8553 6.202576 13.473937
 8554 6.198953 13.477560
 8555 6.195330 13.481183
 8556 6.191707 13.484806
 8557 6.188084 13.484806
 8558 6.184461 13.484806
 8559 6.180838 13.488429
 8560 6.177215 13.488429
 8561 6.173592 13.488429
 8562 6.169969 13.488429
 8563 6.166346 13.488429
 8564 6.162723 13.488429
 8565 6.159100 13.488429
 8566 6.155477 13.488429
 8567 6.151854 13.488429
 8568 6.148231 13.488429
 8569 6.144608 13.488429
 8570 6.140985 13.488429
 8571 6.137362 13.488429
 8572 6.133739 13.488429
 8573 6.130116 13.488429
 8574 6.126493 13.488429
 8575 6.122870 13.488429
 8576 6.119247 13.488429
 8577 6.115624 13.488429
 8578 6.112001 13.488429
 8579 6.108378 13.488429
 8580 6.104755 13.488429
 8581 6.101132 13.488429
 8582 6.097509 13.488429
 8583 6.093886 13.488429
 8584 6.090263 13.492052
 8585 6.086640 13.492052
 8586 6.083017 13.495675
 8587 6.079394 13.495675
 8588 6.075771 13.499298
 8589 6.072148 13.499298
 8590 6.068525 13.502921
 8591 6.064902 13.502921
 8592 6.061279 13.506544
 8593 6.057656 13.506544
 8594 6.054033 13.510167
 8595 6.050410 13.510167
 8596 6.046787 13.513790
 8597 6.043164 13.517413
 8598 6.039541 13.521036
 8599 6.035918 13.524659
 8600 6.032295 13.528282
 8601 6.032295 13.531905
 8602 6.028672 13.531905
 8603 6.025049 13.531905
 8604 6.021426 13.531905
 8605 6.017803 13.531905
 8606 6.014180 13.531905
 8607 6.010557 13.531905
 8608 6.006934 13.531905
 8609 6.003311 13.531905
 8610 5.999688 13.531905
 8611 5.996065 13.531905
 8612 5.992442 13.535528
 8613 5.988819 13.535528
 8614 5.985196 13.539151
 8615 5.981573 13.539151
 8616 5.977950 13.542774
 8617 5.974327 13.542774
 8618 5.970704 13.546397
 8619 5.967081 13.546397
 8620 5.963458 13.550020
 8621 5.959835 13.550020
 8622 5.956212 13.553643
 8623 5.952589 13.553643
 8624 5.948966 13.557266
 8625 5.948966 13.560889
 8626 5.945343 13.564512
 8627 5.945343 13.568135
 8628 5.941720 13.571758
 8629 5.941720 13.575381
 8630 5.938097 13.579004
 8631 5.938097 13.582627
 8632 5.934474 13.586250
 8633 5.934474 13.589873
 8634 5.930851 13.593496
 8635 5.930851 13.597119
 8636 5.927228 13.600742
 8637 5.927228 13.604365
 8638 5.927228 13.607988
 8639 5.927228 13.611611
 8640 5.927228 13.615234
 8641 5.927228 13.618857
 8642 5.927228 13.622480
 8643 5.923605 13.622480
 8644 5.919982 13.626103
 8645 5.916359 13.629726
 8646 5.912736 13.633349
 8647 5.909113 13.636972
 8648 5.905490 13.640595
 8649 5.901867 13.644218
 8650 5.898244 13.647841
 8651 5.894621 13.651464
 8652 5.894621 13.655087
 8653 5.890998 13.658710
 8654 5.887375 13.662333
 8655 5.883752 13.665956
 8656 5.880129 13.665956
 8657 5.876506 13.669579
 8658 5.872883 13.669579
 8659 5.869260 13.673202
 8660 5.865637 13.673202
 8661 5.862014 13.676825
 8662 5.858391 13.676825
 8663 5.854768 13.680448
 8664 5.851145 13.680448
 8665 5.847522 13.684071
 8666 5.843899 13.684071
 8667 5.840276 13.687694
 8668 5.836653 13.687694
 8669 5.833030 13.691317
 8670 5.829407 13.691317
 8671 5.825784 13.694940
 8672 5.822161 13.694940
 8673 5.818538 13.694940
 8674 5.814915 13.694940
 8675 5.811292 13.694940
 8676 5.807669 13.694940
 8677 5.804046 13.694940
 8678 5.800423 13.694940
 8679 5.796800 13.694940
 8680 5.793177 13.698563
 8681 5.789554 13.698563
 8682 5.785931 13.702186
 8683 5.782308 13.702186
 8684 5.778685 13.705809
 8685 5.775062 13.705809
 8686 5.771439 13.709432
 8687 5.767816 13.709432
 8688 5.764193 13.713055
 8689 5.760570 13.713055
 8690 5.756947 13.716678
 8691 5.753324 13.716678
 8692 5.749701 13.720301
 8693 5.746078 13.723924
 8694 5.742455 13.727547
 8695 5.738832 13.727547
 8696 5.735209 13.727547
 8697 5.731586 13.727547
 8698 5.727963 13.731170
 8699 5.724340 13.731170
 8700 5.720717 13.731170
 8701 5.717094 13.731170
 8702 5.713471 13.731170
 8703 5.709848 13.734793
 8704 5.706225 13.734793
 8705 5.702602 13.734793
 8706 5.698979 13.734793
 8707 5.695356 13.738416
 8708 5.691733 13.738416
 8709 5.688110 13.734793
 8710 5.684487 13.734793
 8711 5.680864 13.734793
 8712 5.677241 13.734793
 8713 5.673618 13.734793
 8714 5.669995 13.734793
 8715 5.666372 13.734793
 8716 5.662749 13.734793
 8717 5.659126 13.734793
 8718 5.655503 13.734793
 8719 5.651880 13.734793
 8720 5.648257 13.734793
 8721 5.644634 13.734793
 8722 5.641011 13.734793
 8723 5.637388 13.734793
 8724 5.633765 13.734793
 8725 5.630142 13.734793
 8726 5.626519 13.734793
 8727 5.622896 13.734793
 8728 5.619273 13.734793
 8729 5.615650 13.734793
 8730 5.612027 13.734793
 8731 5.608404 13.734793
 8732 5.604781 13.734793
 8733 5.601158 13.734793
 8734 5.597535 13.738416
 8735 5.593912 13.738416
 8736 5.590289 13.742039
 8737 5.586666 13.742039
 8738 5.583043 13.745662
 8739 5.579420 13.745662
 8740 5.575797 13.749285
 8741 5.572174 13.749285
 8742 5.568551 13.752908
 8743 5.564928 13.752908
 8744 5.561305 13.756531
 8745 5.557682 13.756531
 8746 5.554059 13.760154
 8747 5.554059 13.763777
 8748 5.550436 13.767400
 8749 5.550436 13.771023
 8750 5.546813 13.774646
 8751 5.546813 13.778269
 8752 5.543190 13.778269
 8753 5.539567 13.778269
 8754 5.535944 13.778269
 8755 5.532321 13.778269
 8756 5.528698 13.778269
 8757 5.525075 13.778269
 8758 5.521452 13.778269
 8759 5.517829 13.778269
 8760 5.514206 13.778269
 8761 5.510583 13.778269
 8762 5.506960 13.778269
 8763 5.503337 13.778269
 8764 5.499714 13.778269
 8765 5.496091 13.778269
 8766 5.492468 13.778269
 8767 5.488845 13.778269
 8768 5.485222 13.778269
 8769 5.481599 13.778269
 8770 5.477976 13.778269
 8771 5.474353 13.778269
 8772 5.470730 13.774646
 8773 5.467107 13.774646
 8774 5.463484 13.771023
 8775 5.459861 13.771023
 8776 5.456238 13.767400
 8777 5.452615 13.767400
 8778 5.448992 13.763777
 8779 5.445369 13.763777
 8780 5.441746 13.763777
 8781 5.438123 13.763777
 8782 5.434500 13.763777
 8783 5.430877 13.763777
 8784 5.427254 13.763777
 8785 5.423631 13.763777
 8786 5.420008 13.763777
 8787 5.416385 13.763777
 8788 5.412762 13.763777
 8789 5.409139 13.763777
 8790 5.405516 13.763777
 8791 5.401893 13.763777
 8792 5.398270 13.763777
 8793 5.394647 13.763777
 8794 5.391024 13.763777
 8795 5.387401 13.763777
 8796 5.383778 13.763777
 8797 5.380155 13.763777
 8798 5.376532 13.763777
 8799 5.372909 13.763777
 8800 5.369286 13.763777
 8801 5.365663 13.767400
 8802 5.362040 13.767400
 8803 5.358417 13.771023
 8804 5.354794 13.771023
 8805 5.351171 13.774646
 8806 5.347548 13.774646
 8807 5.343925 13.778269
 8808 5.340302 13.778269
 8809 5.336679 13.781892
 8810 5.333056 13.781892
 8811 5.329433 13.785515
 8812 5.325810 13.785515
 8813 5.322187 13.789138
 8814 5.318564 13.792761
 8815 5.314941 13.792761
 8816 5.311318 13.792761
 8817 5.307695 13.792761
 8818 5.304072 13.792761
 8819 5.300449 13.792761
 8820 5.296826 13.792761
 8821 5.293203 13.792761
 8822 5.289580 13.792761
 8823 5.285957 13.792761
 8824 5.282334 13.792761
 8825 5.278711 13.792761
 8826 5.275088 13.796384
 8827 5.271465 13.796384
 8828 5.267842 13.796384
 8829 5.264219 13.800007
 8830 5.260596 13.800007
 8831 5.256973 13.803630
 8832 5.253350 13.803630
 8833 5.249727 13.807253
 8834 5.246104 13.807253
 8835 5.242481 13.810876
 8836 5.238858 13.810876
 8837 5.235235 13.810876
 8838 5.231612 13.810876
 8839 5.227989 13.810876
 8840 5.224366 13.810876
 8841 5.220743 13.810876
 8842 5.217120 13.810876
 8843 5.213497 13.810876
 8844 5.209874 13.810876
 8845 5.206251 13.810876
 8846 5.202628 13.814499
 8847 5.199005 13.814499
 8848 5.195382 13.818122
 8849 5.191759 13.818122
 8850 5.188136 13.821745
 8851 5.184513 13.821745
 8852 5.180890 13.825368
 8853 5.177267 13.825368
 8854 5.173644 13.828991
 8855 5.170021 13.828991
 8856 5.166398 13.832614
 8857 5.162775 13.832614
 8858 5.159152 13.832614
 8859 5.155529 13.832614
 8860 5.151906 13.832614
 8861 5.148283 13.832614
 8862 5.144660 13.832614
 8863 5.141037 13.832614
 8864 5.137414 13.832614
 8865 5.133791 13.836237
 8866 5.130168 13.836237
 8867 5.126545 13.836237
 8868 5.122922 13.839860
 8869 5.119299 13.839860
 8870 5.115676 13.843483
 8871 5.112053 13.843483
 8872 5.108430 13.847106
 8873 5.104807 13.847106
 8874 5.101184 13.850729
 8875 5.097561 13.850729
 8876 5.093938 13.854352
 8877 5.090315 13.854352
 8878 5.086692 13.857975
 8879 5.083069 13.857975
 8880 5.079446 13.861598
 8881 5.075823 13.865221
 8882 5.072200 13.868844
 8883 5.068577 13.872467
 8884 5.064954 13.872467
 8885 5.061331 13.872467
 8886 5.057708 13.872467
 8887 5.054085 13.868844
 8888 5.050462 13.868844
 8889 5.046839 13.865221
 8890 5.043216 13.865221
 8891 5.039593 13.861598
 8892 5.035970 13.861598
 8893 5.032347 13.857975
 8894 5.028724 13.857975
 8895 5.025101 13.854352
 8896 5.021478 13.850729
 8897 5.017855 13.850729
 8898 5.014232 13.847106
 8899 5.010609 13.847106
 8900 5.006986 13.843483
 8901 5.003363 13.843483
 8902 4.999740 13.839860
 8903 4.996117 13.839860
 8904 4.992494 13.836237
 8905 4.988871 13.836237
 8906 4.985248 13.832614
 8907 4.981625 13.832614
 8908 4.978002 13.828991
 8909 4.974379 13.828991
 8910 4.970756 13.828991
 8911 4.967133 13.828991
 8912 4.963510 13.828991
 8913 4.959887 13.828991
 8914 4.956264 13.828991
 8915 4.952641 13.828991
 8916 4.949018 13.828991
 8917 4.945395 13.828991
 8918 4.941772 13.828991
 8919 4.938149 13.828991
 8920 4.934526 13.828991
 8921 4.930903 13.828991
 8922 4.927280 13.828991
 8923 4.923657 13.828991
 8924 4.920034 13.828991
 8925 4.916411 13.828991
 8926 4.912788 13.828991
 8927 4.909165 13.828991
 8928 4.905542 13.828991
 8929 4.901919 13.828991
 8930 4.898296 13.828991
 8931 4.894673 13.828991
 8932 4.891050 13.828991
 8933 4.887427 13.828991
 8934 4.883804 13.828991
 8935 4.880181 13.832614
 8936 4.876558 13.832614
 8937 4.872935 13.836237
 8938 4.869312 13.836237
 8939 4.865689 13.839860
 8940 4.862066 13.839860
 8941 4.858443 13.843483
 8942 4.854820 13.843483
 8943 4.851197 13.847106
 8944 4.847574 13.847106
 8945 4.843951 13.847106
 8946 4.840328 13.847106
 8947 4.836705 13.847106
 8948 4.833082 13.847106
 8949 4.829459 13.847106
 8950 4.825836 13.847106
 8951 4.822213 13.847106
 8952 4.818590 13.847106
 8953 4.814967 13.847106
 8954 4.811344 13.847106
 8955 4.807721 13.847106
 8956 4.804098 13.847106
 8957 4.800475 13.847106
 8958 4.796852 13.847106
 8959 4.793229 13.847106
 8960 4.789606 13.850729
 8961 4.785983 13.850729
 8962 4.782360 13.854352
 8963 4.778737 13.854352
 8964 4.775114 13.857975
 8965 4.771491 13.857975
 8966 4.767868 13.861598
 8967 4.764245 13.861598
 8968 4.760622 13.865221
 8969 4.756999 13.865221
 8970 4.753376 13.861598
 8971 4.749753 13.861598
 8972 4.746130 13.861598
 8973 4.742507 13.861598
 8974 4.738884 13.861598
 8975 4.735261 13.861598
 8976 4.731638 13.861598
 8977 4.728015 13.861598
 8978 4.724392 13.861598
 8979 4.720769 13.861598
 8980 4.717146 13.861598
 8981 4.713523 13.861598
 8982 4.709900 13.861598
 8983 4.706277 13.861598
 8984 4.702654 13.861598
 8985 4.699031 13.861598
 8986 4.695408 13.857975
 8987 4.691785 13.857975
 8988 4.688162 13.854352
 8989 4.684539 13.854352
 8990 4.680916 13.850729
 8991 4.677293 13.850729
 8992 4.673670 13.847106
 8993 4.670047 13.847106
 8994 4.666424 13.847106
 8995 4.662801 13.847106
 8996 4.659178 13.847106
 8997 4.655555 13.847106
 8998 4.651932 13.847106
 8999 4.648309 13.847106
 9000 4.644686 13.847106
 9001 4.641063 13.847106
 9002 4.637440 13.847106
 9003 4.633817 13.847106
 9004 4.630194 13.847106
 9005 4.626571 13.847106
 9006 4.622948 13.847106
 9007 4.619325 13.847106
 9008 4.615702 13.847106
 9009 4.612079 13.847106
 9010 4.608456 13.847106
 9011 4.604833 13.847106
 9012 4.601210 13.847106
 9013 4.597587 13.847106
 9014 4.593964 13.847106
 9015 4.590341 13.850729
 9016 4.586718 13.847106
 9017 4.583095 13.847106
 9018 4.579472 13.847106
 9019 4.575849 13.847106
 9020 4.572226 13.847106
 9021 4.568603 13.847106
 9022 4.564980 13.847106
 9023 4.561357 13.847106
 9024 4.557734 13.847106
 9025 4.554111 13.847106
 9026 4.550488 13.847106
 9027 4.546865 13.847106
 9028 4.543242 13.847106
 9029 4.539619 13.847106
 9030 4.535996 13.847106
 9031 4.532373 13.847106
 9032 4.528750 13.847106
 9033 4.525127 13.847106
 9034 4.521504 13.847106
 9035 4.517881 13.847106
 9036 4.514258 13.847106
 9037 4.510635 13.847106
 9038 4.507012 13.847106
 9039 4.503389 13.850729
 9040 4.499766 13.850729
 9041 4.496143 13.854352
 9042 4.492520 13.854352
 9043 4.488897 13.857975
 9044 4.485274 13.857975
 9045 4.481651 13.861598
 9046 4.478028 13.861598
 9047 4.474405 13.865221
 9048 4.470782 13.865221
 9049 4.467159 13.868844
 9050 4.463536 13.868844
 9051 4.459913 13.872467
 9052 4.456290 13.876090
 9053 4.456290 13.879713
 9054 4.452667 13.879713
 9055 4.449044 13.879713
 9056 4.445421 13.879713
 9057 4.441798 13.879713
 9058 4.438175 13.879713
 9059 4.434552 13.879713
 9060 4.430929 13.879713
 9061 4.427306 13.876090
 9062 4.423683 13.876090
 9063 4.420060 13.876090
 9064 4.416437 13.876090
 9065 4.412814 13.876090
 9066 4.409191 13.876090
 9067 4.405568 13.876090
 9068 4.401945 13.876090
 9069 4.398322 13.876090
 9070 4.394699 13.876090
 9071 4.391076 13.872467
 9072 4.387453 13.872467
 9073 4.383830 13.868844
 9074 4.380207 13.868844
 9075 4.376584 13.865221
 9076 4.372961 13.865221
 9077 4.369338 13.861598
 9078 4.365715 13.861598
 9079 4.362092 13.857975
 9080 4.358469 13.857975
 9081 4.354846 13.854352
 9082 4.351223 13.854352
 9083 4.347600 13.850729
 9084 4.343977 13.850729
 9085 4.340354 13.847106
 9086 4.336731 13.847106
 9087 4.333108 13.847106
 9088 4.329485 13.847106
 9089 4.325862 13.847106
 9090 4.322239 13.847106
 9091 4.318616 13.847106
 9092 4.314993 13.847106
 9093 4.311370 13.847106
 9094 4.307747 13.847106
 9095 4.304124 13.847106
 9096 4.300501 13.847106
 9097 4.296878 13.847106
 9098 4.293255 13.847106
 9099 4.289632 13.847106
 9100 4.286009 13.847106
 9101 4.282386 13.847106
 9102 4.278763 13.847106
 9103 4.275140 13.847106
 9104 4.271517 13.847106
 9105 4.267894 13.847106
 9106 4.264271 13.847106
 9107 4.260648 13.847106
 9108 4.257025 13.847106
 9109 4.253402 13.847106
 9110 4.249779 13.847106
 9111 4.246156 13.847106
 9112 4.242533 13.847106
 9113 4.238910 13.847106
 9114 4.235287 13.847106
 9115 4.231664 13.847106
 9116 4.228041 13.847106
 9117 4.224418 13.850729
 9118 4.220795 13.850729
 9119 4.217172 13.854352
 9120 4.213549 13.854352
 9121 4.209926 13.857975
 9122 4.206303 13.857975
 9123 4.202680 13.861598
 9124 4.199057 13.861598
 9125 4.195434 13.865221
 9126 4.191811 13.865221
 9127 4.188188 13.868844
 9128 4.184565 13.868844
 9129 4.180942 13.865221
 9130 4.177319 13.865221
 9131 4.173696 13.865221
 9132 4.170073 13.865221
 9133 4.166450 13.865221
 9134 4.162827 13.865221
 9135 4.159204 13.865221
 9136 4.155581 13.865221
 9137 4.151958 13.865221
 9138 4.148335 13.865221
 9139 4.144712 13.865221
 9140 4.141089 13.865221
 9141 4.137466 13.865221
 9142 4.133843 13.865221
 9143 4.130220 13.865221
 9144 4.126597 13.865221
 9145 4.122974 13.865221
 9146 4.119351 13.865221
 9147 4.115728 13.865221
 9148 4.112105 13.865221
 9149 4.108482 13.865221
 9150 4.104859 13.865221
 9151 4.101236 13.865221
 9152 4.097613 13.865221
 9153 4.093990 13.868844
 9154 4.090367 13.868844
 9155 4.086744 13.872467
 9156 4.083121 13.872467
 9157 4.079498 13.876090
 9158 4.075875 13.876090
 9159 4.072252 13.876090
 9160 4.068629 13.872467
 9161 4.065006 13.872467
 9162 4.061383 13.868844
 9163 4.057760 13.868844
 9164 4.054137 13.868844
 9165 4.050514 13.868844
 9166 4.046891 13.868844
 9167 4.043268 13.868844
 9168 4.039645 13.868844
 9169 4.036022 13.868844
 9170 4.032399 13.868844
 9171 4.028776 13.868844
 9172 4.025153 13.868844
 9173 4.021530 13.868844
 9174 4.017907 13.868844
 9175 4.014284 13.868844
 9176 4.010661 13.868844
 9177 4.007038 13.868844
 9178 4.003415 13.868844
 9179 3.999792 13.868844
 9180 3.996169 13.868844
 9181 3.992546 13.868844
 9182 3.988923 13.868844
 9183 3.985300 13.868844
 9184 3.981677 13.868844
 9185 3.978054 13.868844
 9186 3.974431 13.872467
 9187 3.970808 13.872467
 9188 3.967185 13.876090
 9189 3.963562 13.876090
 9190 3.959939 13.879713
 9191 3.956316 13.879713
 9192 3.952693 13.883336
 9193 3.949070 13.883336
 9194 3.945447 13.886959
 9195 3.941824 13.886959
 9196 3.938201 13.886959
 9197 3.934578 13.886959
 9198 3.930955 13.886959
 9199 3.927332 13.886959
 9200 3.923709 13.886959
 9201 3.920086 13.886959
 9202 3.916463 13.886959
 9203 3.912840 13.886959
 9204 3.909217 13.886959
 9205 3.905594 13.886959
 9206 3.901971 13.886959
 9207 3.898348 13.886959
 9208 3.894725 13.886959
 9209 3.891102 13.886959
 9210 3.887479 13.886959
 9211 3.883856 13.886959
 9212 3.880233 13.886959
 9213 3.876610 13.886959
 9214 3.872987 13.886959
 9215 3.869364 13.890582
 9216 3.865741 13.890582
 9217 3.862118 13.894205
 9218 3.858495 13.894205
 9219 3.854872 13.897828
 9220 3.851249 13.897828
 9221 3.847626 13.901451
 9222 3.844003 13.901451
 9223 3.840380 13.905074
 9224 3.836757 13.905074
 9225 3.833134 13.908697
 9226 3.829511 13.908697
 9227 3.825888 13.912320
 9228 3.822265 13.912320
 9229 3.818642 13.912320
 9230 3.815019 13.912320
 9231 3.811396 13.908697
 9232 3.807773 13.908697
 9233 3.804150 13.905074
 9234 3.800527 13.905074
 9235 3.796904 13.905074
 9236 3.793281 13.901451
 9237 3.789658 13.901451
 9238 3.786035 13.897828
 9239 3.782412 13.897828
 9240 3.778789 13.894205
 9241 3.775166 13.894205
 9242 3.771543 13.894205
 9243 3.767920 13.894205
 9244 3.764297 13.894205
 9245 3.760674 13.894205
 9246 3.757051 13.894205
 9247 3.753428 13.894205
 9248 3.749805 13.894205
 9249 3.746182 13.894205
 9250 3.742559 13.894205
 9251 3.738936 13.894205
 9252 3.735313 13.894205
 9253 3.731690 13.894205
 9254 3.728067 13.894205
 9255 3.724444 13.894205
 9256 3.720821 13.894205
 9257 3.717198 13.894205
 9258 3.713575 13.894205
 9259 3.709952 13.894205
 9260 3.706329 13.894205
 9261 3.702706 13.894205
 9262 3.699083 13.894205
 9263 3.695460 13.897828
 9264 3.691837 13.897828
 9265 3.688214 13.901451
 9266 3.684591 13.901451
 9267 3.680968 13.905074
 9268 3.677345 13.905074
 9269 3.673722 13.908697
 9270 3.670099 13.908697
 9271 3.666476 13.912320
 9272 3.662853 13.912320
 9273 3.659230 13.915943
 9274 3.655607 13.915943
 9275 3.651984 13.919566
 9276 3.648361 13.919566
 9277 3.644738 13.919566
 9278 3.641115 13.919566
 9279 3.637492 13.919566
 9280 3.633869 13.919566
 9281 3.630246 13.919566
 9282 3.626623 13.923189
 9283 3.623000 13.923189
 9284 3.619377 13.926812
 9285 3.615754 13.926812
 9286 3.612131 13.930435
 9287 3.608508 13.930435
 9288 3.604885 13.934058
 9289 3.601262 13.934058
 9290 3.597639 13.937681
 9291 3.594016 13.937681
 9292 3.590393 13.941304
 9293 3.586770 13.941304
 9294 3.583147 13.944927
 9295 3.579524 13.948550
 9296 3.575901 13.952173
 9297 3.572278 13.952173
 9298 3.568655 13.952173
 9299 3.565032 13.955796
 9300 3.561409 13.955796
 9301 3.557786 13.959419
 9302 3.554163 13.959419
 9303 3.550540 13.959419
 9304 3.546917 13.959419
 9305 3.543294 13.959419
 9306 3.539671 13.959419
 9307 3.536048 13.959419
 9308 3.532425 13.959419
 9309 3.528802 13.959419
 9310 3.525179 13.959419
 9311 3.521556 13.959419
 9312 3.517933 13.959419
 9313 3.514310 13.959419
 9314 3.510687 13.959419
 9315 3.507064 13.959419
 9316 3.503441 13.959419
 9317 3.499818 13.959419
 9318 3.496195 13.959419
 9319 3.492572 13.959419
 9320 3.488949 13.959419
 9321 3.485326 13.959419
 9322 3.481703 13.959419
 9323 3.478080 13.959419
 9324 3.474457 13.959419
 9325 3.470834 13.959419
 9326 3.467211 13.959419
 9327 3.463588 13.959419
 9328 3.459965 13.959419
 9329 3.456342 13.959419
 9330 3.452719 13.955796
 9331 3.449096 13.955796
 9332 3.445473 13.955796
 9333 3.441850 13.955796
 9334 3.438227 13.955796
 9335 3.434604 13.955796
 9336 3.430981 13.955796
 9337 3.427358 13.955796
 9338 3.423735 13.955796
 9339 3.420112 13.955796
 9340 3.416489 13.955796
 9341 3.412866 13.955796
 9342 3.409243 13.955796
 9343 3.405620 13.955796
 9344 3.401997 13.955796
 9345 3.398374 13.955796
 9346 3.394751 13.955796
 9347 3.391128 13.955796
 9348 3.387505 13.955796
 9349 3.383882 13.955796
 9350 3.380259 13.955796
 9351 3.376636 13.955796
 9352 3.373013 13.952173
 9353 3.369390 13.948550
 9354 3.365767 13.944927
 9355 3.362144 13.941304
 9356 3.358521 13.937681
 9357 3.354898 13.934058
 9358 3.351275 13.930435
 9359 3.347652 13.926812
 9360 3.344029 13.923189
 9361 3.340406 13.919566
 9362 3.340406 13.915943
 9363 3.340406 13.912320
 9364 3.340406 13.908697
 9365 3.340406 13.905074
 9366 3.340406 13.901451
 9367 3.340406 13.897828
 9368 3.340406 13.894205
 9369 3.340406 13.890582
 9370 3.336783 13.886959
 9371 3.336783 13.883336
 9372 3.336783 13.879713
 9373 3.333160 13.876090
 9374 3.333160 13.872467
 9375 3.329537 13.868844
 9376 3.329537 13.865221
 9377 3.325914 13.861598
 9378 3.325914 13.857975
 9379 3.322291 13.854352
 9380 3.322291 13.850729
 9381 3.322291 13.847106
 9382 3.318668 13.843483
 9383 3.318668 13.839860
 9384 3.315045 13.836237
 9385 3.315045 13.832614
 9386 3.311422 13.828991
 9387 3.311422 13.825368
 9388 3.307799 13.821745
 9389 3.307799 13.818122
 9390 3.304176 13.814499
 9391 3.304176 13.810876
 9392 3.300553 13.807253
 9393 3.300553 13.803630
 9394 3.296930 13.800007
 9395 3.293307 13.796384
 9396 3.289684 13.796384
 9397 3.286061 13.792761
 9398 3.282438 13.792761
 9399 3.278815 13.789138
 9400 3.275192 13.789138
 9401 3.271569 13.785515
 9402 3.267946 13.785515
 9403 3.264323 13.781892
 9404 3.260700 13.781892
 9405 3.257077 13.778269
 9406 3.253454 13.774646
 9407 3.249831 13.771023
 9408 3.246208 13.771023
 9409 3.242585 13.767400
 9410 3.238962 13.767400
 9411 3.235339 13.763777
 9412 3.231716 13.763777
 9413 3.228093 13.760154
 9414 3.224470 13.760154
 9415 3.220847 13.756531
 9416 3.217224 13.752908
 9417 3.213601 13.749285
 9418 3.209978 13.745662
 9419 3.209978 13.742039
 9420 3.209978 13.738416
 9421 3.209978 13.734793
 9422 3.206355 13.731170
 9423 3.206355 13.727547
 9424 3.202732 13.723924
 9425 3.202732 13.720301
 9426 3.199109 13.716678
 9427 3.199109 13.713055
 9428 3.195486 13.709432
 9429 3.195486 13.705809
 9430 3.191863 13.702186
 9431 3.191863 13.698563
 9432 3.188240 13.694940
 9433 3.188240 13.691317
 9434 3.184617 13.687694
 9435 3.184617 13.684071
 9436 3.180994 13.680448
 9437 3.177371 13.676825
 9438 3.177371 13.673202
 9439 3.173748 13.669579
 9440 3.173748 13.665956
 9441 3.170125 13.662333
 9442 3.170125 13.658710
 9443 3.166502 13.655087
 9444 3.166502 13.651464
 9445 3.162879 13.647841
 9446 3.159256 13.644218
 9447 3.155633 13.640595
 9448 3.152010 13.636972
 9449 3.148387 13.633349
 9450 3.144764 13.629726
 9451 3.144764 13.626103
 9452 3.144764 13.622480
 9453 3.141141 13.618857
 9454 3.141141 13.615234
 9455 3.141141 13.611611
 9456 3.141141 13.607988
 9457 3.141141 13.604365
 9458 3.141141 13.600742
 9459 3.141141 13.597119
 9460 3.141141 13.593496
 9461 3.141141 13.589873
 9462 3.141141 13.586250
 9463 3.141141 13.582627
 9464 3.141141 13.579004
 9465 3.141141 13.575381
 9466 3.141141 13.571758
 9467 3.141141 13.568135
 9468 3.141141 13.564512
 9469 3.141141 13.560889
 9470 3.141141 13.557266
 9471 3.141141 13.553643
 9472 3.141141 13.550020
 9473 3.141141 13.546397
 9474 3.141141 13.542774
 9475 3.141141 13.539151
 9476 3.141141 13.535528
 9477 3.141141 13.531905
 9478 3.141141 13.528282
 9479 3.137518 13.524659
 9480 3.137518 13.521036
 9481 3.133895 13.517413
 9482 3.133895 13.513790
 9483 3.130272 13.510167
 9484 3.130272 13.506544
 9485 3.126649 13.502921
 9486 3.126649 13.499298
 9487 3.123026 13.495675
 9488 3.123026 13.492052
 9489 3.119403 13.488429
 9490 3.119403 13.484806
 9491 3.115780 13.481183
 9492 3.112157 13.477560
 9493 3.108534 13.477560
 9494 3.104911 13.473937
 9495 3.101288 13.473937
 9496 3.097665 13.470314
 9497 3.094042 13.470314
 9498 3.090419 13.466691
 9499 3.086796 13.463068
 9500 3.083173 13.459445
 9501 3.083173 13.455822
 9502 3.083173 13.452199
 9503 3.079550 13.448576
 9504 3.079550 13.444953
 9505 3.079550 13.441330
 9506 3.079550 13.437707
 9507 3.079550 13.434084
 9508 3.079550 13.430461
 9509 3.079550 13.426838
 9510 3.079550 13.423215
 9511 3.079550 13.419592
 9512 3.079550 13.415969
 9513 3.079550 13.412346
 9514 3.079550 13.408723
 9515 3.079550 13.405100
 9516 3.079550 13.401477
 9517 3.079550 13.397854
 9518 3.079550 13.394231
 9519 3.079550 13.390608
 9520 3.079550 13.386985
 9521 3.079550 13.383362
 9522 3.079550 13.379739
 9523 3.079550 13.376116
 9524 3.079550 13.372493
 9525 3.079550 13.368870
 9526 3.079550 13.365247
 9527 3.079550 13.361624
 9528 3.075927 13.358001
 9529 3.075927 13.354378
 9530 3.075927 13.350755
 9531 3.075927 13.347132
 9532 3.075927 13.343509
 9533 3.075927 13.339886
 9534 3.075927 13.336263
 9535 3.075927 13.332640
 9536 3.072304 13.329017
 9537 3.072304 13.325394
 9538 3.068681 13.321771
 9539 3.068681 13.318148
 9540 3.065058 13.314525
 9541 3.065058 13.310902
 9542 3.061435 13.307279
 9543 3.061435 13.303656
 9544 3.057812 13.300033
 9545 3.057812 13.296410
 9546 3.054189 13.292787
 9547 3.054189 13.289164
 9548 3.050566 13.285541
 9549 3.046943 13.285541
 9550 3.043320 13.281918
 9551 3.039697 13.281918
 9552 3.036074 13.278295
 9553 3.032451 13.278295
 9554 3.028828 13.274672
 9555 3.025205 13.274672
 9556 3.021582 13.271049
 9557 3.017959 13.271049
 9558 3.014336 13.267426
 9559 3.010713 13.267426
 9560 3.007090 13.263803
 9561 3.003467 13.260180
 9562 2.999844 13.256557
 9563 2.996221 13.252934
 9564 2.992598 13.249311
 9565 2.988975 13.245688
 9566 2.988975 13.242065
 9567 2.985352 13.238442
 9568 2.985352 13.234819
 9569 2.985352 13.231196
 9570 2.981729 13.227573
 9571 2.981729 13.223950
 9572 2.978106 13.220327
 9573 2.978106 13.216704
 9574 2.974483 13.213081
 9575 2.974483 13.209458
 9576 2.970860 13.205835
 9577 2.970860 13.202212
 9578 2.967237 13.198589
 9579 2.967237 13.194966
 9580 2.963614 13.191343
 9581 2.963614 13.187720
 9582 2.959991 13.184097
 9583 2.959991 13.180474
 9584 2.956368 13.176851
 9585 2.956368 13.173228
 9586 2.952745 13.169605
 9587 2.952745 13.165982
 9588 2.949122 13.162359
 9589 2.949122 13.158736
 9590 2.945499 13.155113
 9591 2.945499 13.151490
 9592 2.941876 13.147867
 9593 2.941876 13.144244
 9594 2.938253 13.140621
 9595 2.938253 13.136998
 9596 2.934630 13.133375
 9597 2.931007 13.129752
 9598 2.931007 13.126129
 9599 2.927384 13.122506
 9600 2.923761 13.118883
 9601 2.920138 13.115260
 9602 2.920138 13.111637
 9603 2.920138 13.108014
 9604 2.920138 13.104391
 9605 2.920138 13.100768
 9606 2.920138 13.097145
 9607 2.920138 13.093522
 9608 2.920138 13.089899
 9609 2.916515 13.086276
 9610 2.916515 13.082653
 9611 2.912892 13.079030
 9612 2.912892 13.075407
 9613 2.909269 13.071784
 9614 2.909269 13.068161
 9615 2.905646 13.064538
 9616 2.905646 13.060915
 9617 2.902023 13.057292
 9618 2.902023 13.053669
 9619 2.898400 13.050046
 9620 2.898400 13.046423
 9621 2.894777 13.042800
 9622 2.891154 13.039177
 9623 2.887531 13.035554
 9624 2.883908 13.031931
 9625 2.880285 13.028308
 9626 2.876662 13.024685
 9627 2.876662 13.021062
 9628 2.876662 13.017439
 9629 2.876662 13.013816
 9630 2.873039 13.010193
 9631 2.873039 13.006570
 9632 2.873039 13.002947
 9633 2.873039 12.999324
 9634 2.873039 12.995701
 9635 2.873039 12.992078
 9636 2.873039 12.988455
 9637 2.873039 12.984832
 9638 2.873039 12.981209
 9639 2.873039 12.977586
 9640 2.873039 12.973963
 9641 2.873039 12.970340
 9642 2.869416 12.966717
 9643 2.869416 12.963094
 9644 2.865793 12.959471
 9645 2.865793 12.955848
 9646 2.862170 12.952225
 9647 2.862170 12.948602
 9648 2.858547 12.944979
 9649 2.858547 12.941356
 9650 2.854924 12.937733
 9651 2.854924 12.934110
 9652 2.851301 12.930487
 9653 2.851301 12.926864
 9654 2.847678 12.923241
 9655 2.844055 12.919618
 9656 2.840432 12.915995
 9657 2.836809 12.912372
 9658 2.833186 12.908749
 9659 2.829563 12.905126
 9660 2.825940 12.901503
 9661 2.822317 12.897880
 9662 2.818694 12.894257
 9663 2.815071 12.890634
 9664 2.811448 12.887011
 9665 2.807825 12.883388
 9666 2.804202 12.879765
 9667 2.800579 12.876142
 9668 2.796956 12.872519
 9669 2.793333 12.868896
 9670 2.789710 12.865273
 9671 2.789710 12.861650
 9672 2.789710 12.858027
 9673 2.789710 12.854404
 9674 2.789710 12.850781
 9675 2.789710 12.847158
 9676 2.789710 12.843535
 9677 2.789710 12.839912
 9678 2.789710 12.836289
 9679 2.789710 12.832666
 9680 2.789710 12.829043
 9681 2.789710 12.825420
 9682 2.789710 12.821797
 9683 2.789710 12.818174
 9684 2.789710 12.814551
 9685 2.789710 12.810928
 9686 2.789710 12.807305
 9687 2.789710 12.803682
 9688 2.789710 12.800059
 9689 2.789710 12.796436
 9690 2.789710 12.792813
 9691 2.789710 12.789190
 9692 2.789710 12.785567
 9693 2.789710 12.781944
 9694 2.789710 12.778321
 9695 2.789710 12.774698
 9696 2.789710 12.771075
 9697 2.789710 12.767452
 9698 2.786087 12.763829
 9699 2.786087 12.760206
 9700 2.782464 12.756583
 9701 2.782464 12.752960
 9702 2.778841 12.749337
 9703 2.778841 12.745714
 9704 2.775218 12.742091
 9705 2.775218 12.738468
 9706 2.771595 12.734845
 9707 2.771595 12.731222
 9708 2.767972 12.727599
 9709 2.767972 12.723976
 9710 2.764349 12.720353
 9711 2.760726 12.716730
 9712 2.757103 12.716730
 9713 2.753480 12.713107
 9714 2.749857 12.713107
 9715 2.746234 12.709484
 9716 2.742611 12.709484
 9717 2.738988 12.705861
 9718 2.735365 12.705861
 9719 2.731742 12.702238
 9720 2.728119 12.698615
 9721 2.724496 12.694992
 9722 2.720873 12.691369
 9723 2.720873 12.687746
 9724 2.717250 12.684123
 9725 2.717250 12.680500
 9726 2.717250 12.676877
 9727 2.717250 12.673254
 9728 2.713627 12.669631
 9729 2.713627 12.666008
 9730 2.713627 12.662385
 9731 2.713627 12.658762
 9732 2.713627 12.655139
 9733 2.713627 12.651516
 9734 2.710004 12.647893
 9735 2.710004 12.644270
 9736 2.706381 12.640647
 9737 2.706381 12.637024
 9738 2.702758 12.633401
 9739 2.702758 12.629778
 9740 2.699135 12.626155
 9741 2.699135 12.622532
 9742 2.695512 12.618909
 9743 2.695512 12.615286
 9744 2.691889 12.611663
 9745 2.691889 12.608040
 9746 2.688266 12.604417
 9747 2.684643 12.600794
 9748 2.681020 12.597171
 9749 2.677397 12.593548
 9750 2.673774 12.593548
 9751 2.670151 12.589925
 9752 2.666528 12.586302
 9753 2.662905 12.586302
 9754 2.659282 12.582679
 9755 2.655659 12.579056
 9756 2.652036 12.575433
 9757 2.648413 12.571810
 9758 2.648413 12.568187
 9759 2.648413 12.564564
 9760 2.648413 12.560941
 9761 2.648413 12.557318
 9762 2.648413 12.553695
 9763 2.648413 12.550072
 9764 2.648413 12.546449
 9765 2.648413 12.542826
 9766 2.648413 12.539203
 9767 2.648413 12.535580
 9768 2.648413 12.531957
 9769 2.648413 12.528334
 9770 2.648413 12.524711
 9771 2.648413 12.521088
 9772 2.644790 12.517465
 9773 2.644790 12.513842
 9774 2.641167 12.510219
 9775 2.641167 12.506596
 9776 2.637544 12.502973
 9777 2.637544 12.499350
 9778 2.633921 12.495727
 9779 2.633921 12.492104
 9780 2.630298 12.488481
 9781 2.630298 12.484858
 9782 2.626675 12.481235
 9783 2.626675 12.477612
 9784 2.623052 12.473989
 9785 2.619429 12.470366
 9786 2.619429 12.466743
 9787 2.619429 12.463120
 9788 2.619429 12.459497
 9789 2.619429 12.455874
 9790 2.619429 12.452251
 9791 2.619429 12.448628
 9792 2.615806 12.445005
 9793 2.615806 12.441382
 9794 2.612183 12.437759
 9795 2.612183 12.434136
 9796 2.608560 12.430513
 9797 2.608560 12.426890
 9798 2.604937 12.423267
 9799 2.604937 12.419644
 9800 2.601314 12.416021
 9801 2.601314 12.412398
 9802 2.597691 12.408775
 9803 2.597691 12.405152
 9804 2.594068 12.401529
 9805 2.590445 12.397906
 9806 2.586822 12.394283
 9807 2.583199 12.390660
 9808 2.579576 12.390660
 9809 2.575953 12.387037
 9810 2.572330 12.383414
 9811 2.572330 12.379791
 9812 2.572330 12.376168
 9813 2.572330 12.372545
 9814 2.572330 12.368922
 9815 2.572330 12.365299
 9816 2.572330 12.361676
 9817 2.572330 12.358053
 9818 2.572330 12.354430
 9819 2.572330 12.350807
 9820 2.568707 12.347184
 9821 2.568707 12.343561
 9822 2.565084 12.339938
 9823 2.565084 12.336315
 9824 2.561461 12.332692
 9825 2.561461 12.329069
 9826 2.557838 12.325446
 9827 2.557838 12.321823
 9828 2.554215 12.318200
 9829 2.554215 12.314577
 9830 2.550592 12.310954
 9831 2.550592 12.307331
 9832 2.546969 12.303708
 9833 2.543346 12.303708
 9834 2.539723 12.300085
 9835 2.536100 12.300085
 9836 2.532477 12.296462
 9837 2.528854 12.296462
 9838 2.525231 12.292839
 9839 2.521608 12.292839
 9840 2.517985 12.289216
 9841 2.514362 12.289216
 9842 2.514362 12.285593
 9843 2.510739 12.281970
 9844 2.510739 12.278347
 9845 2.507116 12.274724
 9846 2.507116 12.271101
 9847 2.507116 12.267478
 9848 2.503493 12.263855
 9849 2.503493 12.260232
 9850 2.503493 12.256609
 9851 2.499870 12.252986
 9852 2.499870 12.249363
 9853 2.496247 12.245740
 9854 2.496247 12.242117
 9855 2.496247 12.238494
 9856 2.496247 12.234871
 9857 2.496247 12.231248
 9858 2.496247 12.227625
 9859 2.496247 12.224002
 9860 2.496247 12.220379
 9861 2.496247 12.216756
 9862 2.496247 12.213133
 9863 2.496247 12.209510
 9864 2.496247 12.205887
 9865 2.496247 12.202264
 9866 2.496247 12.198641
 9867 2.496247 12.195018
 9868 2.496247 12.191395
 9869 2.496247 12.187772
 9870 2.496247 12.184149
 9871 2.496247 12.180526
 9872 2.496247 12.176903
 9873 2.496247 12.173280
 9874 2.496247 12.169657
 9875 2.496247 12.166034
 9876 2.496247 12.162411
 9877 2.492624 12.158788
 9878 2.492624 12.155165
 9879 2.489001 12.151542
 9880 2.489001 12.147919
 9881 2.485378 12.144296
 9882 2.485378 12.140673
 9883 2.481755 12.137050
 9884 2.481755 12.133427
 9885 2.478132 12.129804
 9886 2.478132 12.126181
 9887 2.478132 12.122558
 9888 2.478132 12.118935
 9889 2.478132 12.115312
 9890 2.478132 12.111689
 9891 2.478132 12.108066
 9892 2.478132 12.104443
 9893 2.474509 12.100820
 9894 2.474509 12.097197
 9895 2.470886 12.093574
 9896 2.470886 12.089951
 9897 2.467263 12.086328
 9898 2.467263 12.082705
 9899 2.463640 12.079082
 9900 2.463640 12.075459
 9901 2.460017 12.071836
 9902 2.460017 12.068213
 9903 2.456394 12.064590
 9904 2.456394 12.060967
 9905 2.452771 12.057344
 9906 2.449148 12.053721
 9907 2.445525 12.050098
 9908 2.441902 12.046475
 9909 2.438279 12.046475
 9910 2.438279 12.042852
 9911 2.438279 12.039229
 9912 2.434656 12.035606
 9913 2.434656 12.031983
 9914 2.431033 12.028360
 9915 2.431033 12.024737
 9916 2.427410 12.021114
 9917 2.427410 12.017491
 9918 2.423787 12.013868
 9919 2.423787 12.010245
 9920 2.420164 12.006622
 9921 2.420164 12.002999
 9922 2.416541 11.999376
 9923 2.416541 11.995753
 9924 2.412918 11.992130
 9925 2.412918 11.988507
 9926 2.409295 11.984884
 9927 2.405672 11.984884
 9928 2.402049 11.981261
 9929 2.398426 11.981261
 9930 2.394803 11.977638
 9931 2.391180 11.977638
 9932 2.387557 11.974015
 9933 2.383934 11.974015
 9934 2.380311 11.970392
 9935 2.376688 11.970392
 9936 2.373065 11.966769
 9937 2.369442 11.966769
 9938 2.365819 11.963146
 9939 2.362196 11.963146
 9940 2.358573 11.963146
 9941 2.354950 11.963146
 9942 2.351327 11.963146
 9943 2.347704 11.963146
 9944 2.344081 11.963146
 9945 2.340458 11.959523
 9946 2.336835 11.955900
 9947 2.336835 11.952277
 9948 2.333212 11.948654
 9949 2.329589 11.945031
 9950 2.329589 11.941408
 9951 2.329589 11.937785
 9952 2.325966 11.934162
 9953 2.325966 11.930539
 9954 2.325966 11.926916
 9955 2.325966 11.923293
 9956 2.325966 11.919670
 9957 2.325966 11.916047
 9958 2.325966 11.912424
 9959 2.325966 11.908801
 9960 2.325966 11.905178
 9961 2.325966 11.901555
 9962 2.325966 11.897932
 9963 2.325966 11.894309
 9964 2.325966 11.890686
 9965 2.325966 11.887063
 9966 2.325966 11.883440
 9967 2.325966 11.879817
 9968 2.325966 11.876194
 9969 2.322343 11.872571
 9970 2.322343 11.868948
 9971 2.318720 11.865325
 9972 2.318720 11.861702
 9973 2.315097 11.858079
 9974 2.315097 11.854456
 9975 2.311474 11.850833
 9976 2.311474 11.847210
 9977 2.307851 11.843587
 9978 2.307851 11.839964
 9979 2.304228 11.836341
 9980 2.304228 11.832718
 9981 2.300605 11.829095
 9982 2.296982 11.825472
 9983 2.296982 11.821849
 9984 2.293359 11.818226
 9985 2.293359 11.814603
 9986 2.289736 11.810980
 9987 2.289736 11.807357
 9988 2.286113 11.803734
 9989 2.282490 11.800111
 9990 2.278867 11.796488
 9991 2.275244 11.792865
 9992 2.271621 11.792865
 9993 2.267998 11.789242
 9994 2.264375 11.789242
 9995 2.260752 11.785619
 9996 2.257129 11.785619
 9997 2.253506 11.781996
 9998 2.249883 11.781996
 9999 2.246260 11.778373
10000 2.242637 11.778373
10001 2.239014 11.774750
10002 2.235391 11.774750
10003 2.231768 11.771127
10004 2.228145 11.767504
10005 2.224522 11.763881
10006 2.220899 11.760258
10007 2.217276 11.756635
10008 2.217276 11.753012
10009 2.213653 11.749389
10010 2.213653 11.745766
10011 2.213653 11.742143
10012 2.210030 11.738520
10013 2.210030 11.734897
10014 2.210030 11.731274
10015 2.210030 11.727651
10016 2.206407 11.724028
10017 2.206407 11.720405
10018 2.202784 11.716782
10019 2.202784 11.713159
10020 2.199161 11.709536
10021 2.199161 11.705913
10022 2.195538 11.702290
10023 2.195538 11.698667
10024 2.191915 11.695044
10025 2.191915 11.691421
10026 2.188292 11.687798
10027 2.188292 11.684175
10028 2.184669 11.680552
10029 2.181046 11.676929
10030 2.177423 11.673306
10031 2.173800 11.669683
10032 2.170177 11.666060
10033 2.166554 11.662437
10034 2.166554 11.658814
10035 2.166554 11.655191
10036 2.166554 11.651568
10037 2.166554 11.647945
10038 2.166554 11.644322
10039 2.166554 11.640699
10040 2.166554 11.637076
10041 2.166554 11.633453
10042 2.166554 11.629830
10043 2.166554 11.626207
10044 2.166554 11.622584
10045 2.162931 11.618961
10046 2.162931 11.615338
10047 2.162931 11.611715
10048 2.159308 11.608092
10049 2.159308 11.604469
10050 2.159308 11.600846
10051 2.155685 11.597223
10052 2.155685 11.593600
10053 2.152062 11.589977
10054 2.152062 11.586354
10055 2.148439 11.582731
10056 2.148439 11.579108
10057 2.144816 11.575485
10058 2.144816 11.571862
10059 2.144816 11.568239
10060 2.144816 11.564616
10061 2.144816 11.560993
10062 2.144816 11.557370
10063 2.144816 11.553747
10064 2.144816 11.550124
10065 2.144816 11.546501
10066 2.144816 11.542878
10067 2.144816 11.539255
10068 2.144816 11.535632
10069 2.144816 11.532009
10070 2.144816 11.528386
10071 2.144816 11.524763
10072 2.144816 11.521140
10073 2.144816 11.517517
10074 2.144816 11.513894
10075 2.144816 11.510271
10076 2.141193 11.506648
10077 2.141193 11.503025
10078 2.137570 11.499402
10079 2.137570 11.495779
10080 2.133947 11.492156
10081 2.133947 11.488533
10082 2.130324 11.484910
10083 2.130324 11.481287
10084 2.130324 11.477664
10085 2.130324 11.474041
10086 2.130324 11.470418
10087 2.130324 11.466795
10088 2.130324 11.463172
10089 2.130324 11.459549
10090 2.130324 11.455926
10091 2.130324 11.452303
10092 2.130324 11.448680
10093 2.130324 11.445057
10094 2.130324 11.441434
10095 2.130324 11.437811
10096 2.130324 11.434188
10097 2.130324 11.430565
10098 2.130324 11.426942
10099 2.130324 11.423319
10100 2.130324 11.419696
10101 2.130324 11.416073
10102 2.130324 11.412450
10103 2.130324 11.408827
10104 2.130324 11.405204
10105 2.130324 11.401581
10106 2.130324 11.397958
10107 2.130324 11.394335
10108 2.130324 11.390712
10109 2.130324 11.387089
10110 2.130324 11.383466
10111 2.130324 11.379843
10112 2.130324 11.376220
10113 2.130324 11.372597
10114 2.130324 11.368974
10115 2.130324 11.365351
10116 2.130324 11.361728
10117 2.130324 11.358105
10118 2.130324 11.354482
10119 2.130324 11.350859
10120 2.130324 11.347236
10121 2.130324 11.343613
10122 2.130324 11.339990
10123 2.130324 11.336367
10124 2.130324 11.332744
10125 2.130324 11.329121
10126 2.130324 11.325498
10127 2.130324 11.321875
10128 2.130324 11.318252
10129 2.126701 11.314629
10130 2.126701 11.311006
10131 2.126701 11.307383
10132 2.123078 11.303760
10133 2.123078 11.300137
10134 2.119455 11.296514
10135 2.119455 11.292891
10136 2.115832 11.289268
10137 2.115832 11.285645
10138 2.115832 11.282022
10139 2.115832 11.278399
10140 2.115832 11.274776
10141 2.115832 11.271153
10142 2.115832 11.267530
10143 2.115832 11.263907
10144 2.115832 11.260284
10145 2.112209 11.256661
10146 2.112209 11.253038
10147 2.112209 11.249415
10148 2.108586 11.245792
10149 2.108586 11.242169
10150 2.104963 11.238546
10151 2.104963 11.234923
10152 2.101340 11.231300
10153 2.101340 11.227677
10154 2.097717 11.224054
10155 2.097717 11.220431
10156 2.097717 11.216808
10157 2.094094 11.213185
10158 2.094094 11.209562
10159 2.094094 11.205939
10160 2.094094 11.202316
10161 2.094094 11.198693
10162 2.094094 11.195070
10163 2.094094 11.191447
10164 2.094094 11.187824
10165 2.094094 11.184201
10166 2.094094 11.180578
10167 2.094094 11.176955
10168 2.094094 11.173332
10169 2.094094 11.169709
10170 2.094094 11.166086
10171 2.094094 11.162463
10172 2.094094 11.158840
10173 2.094094 11.155217
10174 2.094094 11.151594
10175 2.094094 11.147971
10176 2.094094 11.144348
10177 2.094094 11.140725
10178 2.094094 11.137102
10179 2.094094 11.133479
10180 2.094094 11.129856
10181 2.094094 11.126233
10182 2.094094 11.122610
10183 2.094094 11.118987
10184 2.094094 11.115364
10185 2.094094 11.111741
10186 2.094094 11.108118
10187 2.094094 11.104495
10188 2.094094 11.100872
10189 2.090471 11.097249
10190 2.090471 11.093626
10191 2.086848 11.090003
10192 2.086848 11.086380
10193 2.083225 11.082757
10194 2.083225 11.079134
10195 2.079602 11.075511
10196 2.079602 11.071888
10197 2.079602 11.068265
10198 2.079602 11.064642
10199 2.079602 11.061019
10200 2.079602 11.057396
10201 2.079602 11.053773
10202 2.075979 11.050150
10203 2.075979 11.046527
10204 2.075979 11.042904
10205 2.075979 11.039281
10206 2.075979 11.035658
10207 2.075979 11.032035
10208 2.075979 11.028412
10209 2.075979 11.024789
10210 2.075979 11.021166
10211 2.075979 11.017543
10212 2.075979 11.013920
10213 2.075979 11.010297
10214 2.075979 11.006674
10215 2.075979 11.003051
10216 2.075979 10.999428
10217 2.075979 10.995805
10218 2.075979 10.992182
10219 2.075979 10.988559
10220 2.075979 10.984936
10221 2.072356 10.981313
10222 2.072356 10.977690
10223 2.068733 10.974067
10224 2.068733 10.970444
10225 2.065110 10.966821
10226 2.065110 10.963198
10227 2.061487 10.959575
10228 2.061487 10.955952
10229 2.057864 10.952329
10230 2.057864 10.948706
10231 2.054241 10.945083
10232 2.054241 10.941460
10233 2.050618 10.937837
10234 2.050618 10.934214
10235 2.046995 10.930591
10236 2.043372 10.926968
10237 2.043372 10.923345
10238 2.043372 10.919722
10239 2.043372 10.916099
10240 2.043372 10.912476
10241 2.043372 10.908853
10242 2.043372 10.905230
10243 2.043372 10.901607
10244 2.043372 10.897984
10245 2.043372 10.894361
10246 2.043372 10.890738
10247 2.043372 10.887115
10248 2.043372 10.883492
10249 2.039749 10.879869
10250 2.039749 10.876246
10251 2.039749 10.872623
10252 2.036126 10.869000
10253 2.036126 10.865377
10254 2.036126 10.861754
10255 2.036126 10.858131
10256 2.036126 10.854508
10257 2.039749 10.850885
10258 2.039749 10.847262
10259 2.043372 10.843639
10260 2.043372 10.840016
10261 2.046995 10.836393
10262 2.046995 10.832770
10263 2.050618 10.829147
10264 2.050618 10.825524
10265 2.050618 10.821901
10266 2.050618 10.818278
10267 2.050618 10.814655
10268 2.050618 10.811032
10269 2.050618 10.807409
10270 2.050618 10.803786
10271 2.050618 10.800163
10272 2.050618 10.796540
10273 2.050618 10.792917
10274 2.050618 10.789294
10275 2.050618 10.785671
10276 2.050618 10.782048
10277 2.050618 10.778425
10278 2.050618 10.774802
10279 2.050618 10.771179
10280 2.050618 10.767556
10281 2.050618 10.763933
10282 2.050618 10.760310
10283 2.050618 10.756687
10284 2.050618 10.753064
10285 2.050618 10.749441
10286 2.046995 10.745818
10287 2.046995 10.742195
10288 2.043372 10.738572
10289 2.043372 10.734949
10290 2.039749 10.731326
10291 2.039749 10.727703
10292 2.036126 10.724080
10293 2.036126 10.720457
10294 2.032503 10.716834
10295 2.032503 10.713211
10296 2.028880 10.709588
10297 2.028880 10.705965
10298 2.028880 10.702342
10299 2.028880 10.698719
10300 2.028880 10.695096
10301 2.032503 10.691473
10302 2.032503 10.687850
10303 2.032503 10.684227
10304 2.036126 10.680604
10305 2.036126 10.676981
10306 2.036126 10.673358
10307 2.036126 10.669735
10308 2.036126 10.666112
10309 2.036126 10.662489
10310 2.036126 10.658866
10311 2.036126 10.655243
10312 2.036126 10.651620
10313 2.036126 10.647997
10314 2.036126 10.644374
10315 2.036126 10.640751
10316 2.036126 10.637128
10317 2.036126 10.633505
10318 2.036126 10.629882
10319 2.036126 10.626259
10320 2.036126 10.622636
10321 2.036126 10.619013
10322 2.036126 10.615390
10323 2.036126 10.611767
10324 2.036126 10.608144
10325 2.036126 10.604521
10326 2.036126 10.600898
10327 2.036126 10.597275
10328 2.036126 10.593652
10329 2.036126 10.590029
10330 2.036126 10.586406
10331 2.039749 10.582783
10332 2.039749 10.579160
10333 2.039749 10.575537
10334 2.039749 10.571914
10335 2.039749 10.568291
10336 2.039749 10.564668
10337 2.039749 10.561045
10338 2.039749 10.557422
10339 2.039749 10.553799
10340 2.039749 10.550176
10341 2.039749 10.546553
10342 2.039749 10.542930
10343 2.039749 10.539307
10344 2.039749 10.535684
10345 2.039749 10.532061
10346 2.039749 10.528438
10347 2.039749 10.524815
10348 2.039749 10.521192
10349 2.039749 10.517569
10350 2.039749 10.513946
10351 2.039749 10.510323
10352 2.039749 10.506700
10353 2.039749 10.503077
10354 2.036126 10.499454
10355 2.036126 10.495831
10356 2.036126 10.492208
10357 2.036126 10.488585
10358 2.036126 10.484962
10359 2.036126 10.481339
10360 2.039749 10.477716
10361 2.039749 10.474093
10362 2.043372 10.470470
10363 2.043372 10.466847
10364 2.046995 10.463224
10365 2.046995 10.459601
10366 2.050618 10.455978
10367 2.050618 10.452355
10368 2.050618 10.448732
10369 2.050618 10.445109
10370 2.050618 10.441486
10371 2.050618 10.437863
10372 2.050618 10.434240
10373 2.050618 10.430617
10374 2.050618 10.426994
10375 2.050618 10.423371
10376 2.050618 10.419748
10377 2.050618 10.416125
10378 2.050618 10.412502
10379 2.050618 10.408879
10380 2.050618 10.405256
10381 2.050618 10.401633
10382 2.050618 10.398010
10383 2.050618 10.394387
10384 2.050618 10.390764
10385 2.050618 10.387141
10386 2.050618 10.383518
10387 2.050618 10.379895
10388 2.050618 10.376272
10389 2.046995 10.372649
10390 2.046995 10.369026
10391 2.043372 10.365403
10392 2.043372 10.361780
10393 2.039749 10.358157
10394 2.039749 10.354534
10395 2.039749 10.350911
10396 2.039749 10.347288
10397 2.039749 10.343665
10398 2.039749 10.340042
10399 2.039749 10.336419
10400 2.039749 10.332796
10401 2.039749 10.329173
10402 2.039749 10.325550
10403 2.039749 10.321927
10404 2.039749 10.318304
10405 2.039749 10.314681
10406 2.039749 10.311058
10407 2.036126 10.307435
10408 2.036126 10.303812
10409 2.036126 10.300189
10410 2.032503 10.296566
10411 2.032503 10.292943
10412 2.028880 10.289320
10413 2.028880 10.285697
10414 2.025257 10.282074
10415 2.025257 10.278451
10416 2.021634 10.274828
10417 2.021634 10.271205
10418 2.021634 10.267582
10419 2.018011 10.263959
10420 2.018011 10.260336
10421 2.018011 10.256713
10422 2.018011 10.253090
10423 2.018011 10.249467
10424 2.018011 10.245844
10425 2.018011 10.242221
10426 2.018011 10.238598
10427 2.018011 10.234975
10428 2.018011 10.231352
10429 2.018011 10.227729
10430 2.018011 10.224106
10431 2.018011 10.220483
10432 2.018011 10.216860
10433 2.014388 10.213237
10434 2.014388 10.209614
10435 2.014388 10.205991
10436 2.010765 10.202368
10437 2.010765 10.198745
10438 2.007142 10.195122
10439 2.007142 10.191499
10440 2.003519 10.187876
10441 2.003519 10.184253
10442 2.003519 10.180630
10443 2.003519 10.177007
10444 2.007142 10.173384
10445 2.007142 10.169761
10446 2.007142 10.166138
10447 2.007142 10.162515
10448 2.007142 10.158892
10449 2.007142 10.155269
10450 2.007142 10.151646
10451 2.007142 10.148023
10452 2.007142 10.144400
10453 2.007142 10.140777
10454 2.007142 10.137154
10455 2.007142 10.133531
10456 2.007142 10.129908
10457 2.007142 10.126285
10458 2.007142 10.122662
10459 2.007142 10.119039
10460 2.007142 10.115416
10461 2.007142 10.111793
10462 2.007142 10.108170
10463 2.007142 10.104547
10464 2.007142 10.100924
10465 2.007142 10.097301
10466 2.007142 10.093678
10467 2.007142 10.090055
10468 2.007142 10.086432
10469 2.007142 10.082809
10470 2.007142 10.079186
10471 2.007142 10.075563
10472 2.007142 10.071940
10473 2.007142 10.068317
10474 2.007142 10.064694
10475 2.007142 10.061071
10476 2.007142 10.057448
10477 2.007142 10.053825
10478 2.007142 10.050202
10479 2.007142 10.046579
10480 2.003519 10.042956
10481 2.003519 10.039333
10482 1.999896 10.035710
10483 1.999896 10.032087
10484 1.996273 10.028464
10485 1.996273 10.024841
10486 1.992650 10.021218
10487 1.992650 10.017595
10488 1.989027 10.013972
10489 1.989027 10.010349
10490 1.989027 10.006726
10491 1.989027 10.003103
10492 1.989027 9.999480
10493 1.989027 9.995857
10494 1.989027 9.992234
10495 1.989027 9.988611
10496 1.989027 9.984988
10497 1.989027 9.981365
10498 1.989027 9.977742
10499 1.989027 9.974119
10500 1.989027 9.970496
10501 1.989027 9.966873
10502 1.989027 9.963250
10503 1.989027 9.959627
10504 1.989027 9.956004
10505 1.989027 9.952381
10506 1.989027 9.948758
10507 1.989027 9.945135
10508 1.989027 9.941512
10509 1.989027 9.937889
10510 1.989027 9.934266
10511 1.989027 9.930643
10512 1.989027 9.927020
10513 1.989027 9.923397
10514 1.989027 9.919774
10515 1.989027 9.916151
10516 1.989027 9.912528
10517 1.989027 9.908905
10518 1.989027 9.905282
10519 1.989027 9.901659
10520 1.989027 9.898036
10521 1.989027 9.894413
10522 1.989027 9.890790
10523 1.989027 9.887167
10524 1.989027 9.883544
10525 1.989027 9.879921
10526 1.989027 9.876298
10527 1.989027 9.872675
10528 1.985404 9.869052
10529 1.985404 9.865429
10530 1.985404 9.861806
10531 1.985404 9.858183
10532 1.985404 9.854560
10533 1.985404 9.850937
10534 1.985404 9.847314
10535 1.985404 9.843691
10536 1.985404 9.840068
10537 1.985404 9.836445
10538 1.985404 9.832822
10539 1.985404 9.829199
10540 1.985404 9.825576
10541 1.985404 9.821953
10542 1.985404 9.818330
10543 1.985404 9.814707
10544 1.985404 9.811084
10545 1.985404 9.807461
10546 1.985404 9.803838
10547 1.985404 9.800215
10548 1.985404 9.796592
10549 1.985404 9.792969
10550 1.985404 9.789346
10551 1.985404 9.785723
10552 1.985404 9.782100
10553 1.985404 9.778477
10554 1.985404 9.774854
10555 1.985404 9.771231
10556 1.985404 9.767608
10557 1.985404 9.763985
10558 1.985404 9.760362
10559 1.985404 9.756739
10560 1.985404 9.753116
10561 1.985404 9.749493
10562 1.985404 9.745870
10563 1.985404 9.742247
10564 1.985404 9.738624
10565 1.985404 9.735001
10566 1.985404 9.731378
10567 1.985404 9.727755
10568 1.985404 9.724132
10569 1.985404 9.720509
10570 1.985404 9.716886
10571 1.985404 9.713263
10572 1.981781 9.709640
10573 1.981781 9.706017
10574 1.981781 9.702394
10575 1.978158 9.698771
10576 1.978158 9.695148
10577 1.974535 9.691525
10578 1.974535 9.687902
10579 1.974535 9.684279
10580 1.970912 9.680656
10581 1.970912 9.677033
10582 1.970912 9.673410
10583 1.970912 9.669787
10584 1.970912 9.666164
10585 1.974535 9.662541
10586 1.978158 9.658918
10587 1.981781 9.655295
10588 1.981781 9.651672
10589 1.985404 9.648049
10590 1.985404 9.644426
10591 1.989027 9.640803
10592 1.989027 9.637180
10593 1.992650 9.633557
10594 1.992650 9.629934
10595 1.996273 9.626311
10596 1.996273 9.622688
10597 1.999896 9.619065
10598 1.999896 9.615442
10599 2.003519 9.611819
10600 2.003519 9.608196
10601 2.003519 9.604573
10602 2.003519 9.600950
10603 2.003519 9.597327
10604 2.003519 9.593704
10605 2.003519 9.590081
10606 2.003519 9.586458
10607 2.003519 9.582835
10608 2.003519 9.579212
10609 2.003519 9.575589
10610 2.003519 9.571966
10611 2.003519 9.568343
10612 2.003519 9.564720
10613 2.003519 9.561097
10614 2.003519 9.557474
10615 2.003519 9.553851
10616 2.003519 9.550228
10617 2.003519 9.546605
10618 2.003519 9.542982
10619 2.003519 9.539359
10620 2.003519 9.535736
10621 2.003519 9.532113
10622 2.003519 9.528490
10623 2.003519 9.524867
10624 2.003519 9.521244
10625 2.003519 9.517621
10626 1.999896 9.513998
10627 1.999896 9.510375
10628 1.996273 9.506752
10629 1.996273 9.503129
10630 1.992650 9.499506
10631 1.992650 9.495883
10632 1.989027 9.492260
10633 1.989027 9.488637
10634 1.985404 9.485014
10635 1.985404 9.481391
10636 1.981781 9.477768
10637 1.981781 9.474145
10638 1.978158 9.470522
10639 1.978158 9.466899
10640 1.974535 9.463276
10641 1.974535 9.459653
10642 1.970912 9.456030
10643 1.970912 9.452407
10644 1.967289 9.448784
10645 1.963666 9.445161
10646 1.960043 9.441538
10647 1.956420 9.437915
10648 1.956420 9.434292
10649 1.952797 9.430669
10650 1.952797 9.427046
10651 1.952797 9.423423
10652 1.952797 9.419800
10653 1.952797 9.416177
10654 1.952797 9.412554
10655 1.952797 9.408931
10656 1.952797 9.405308
10657 1.952797 9.401685
10658 1.952797 9.398062
10659 1.952797 9.394439
10660 1.952797 9.390816
10661 1.952797 9.387193
10662 1.952797 9.383570
10663 1.956420 9.379947
10664 1.956420 9.376324
10665 1.960043 9.372701
10666 1.960043 9.369078
10667 1.960043 9.365455
10668 1.960043 9.361832
10669 1.960043 9.358209
10670 1.960043 9.354586
10671 1.960043 9.350963
10672 1.960043 9.347340
10673 1.960043 9.343717
10674 1.960043 9.340094
10675 1.960043 9.336471
10676 1.960043 9.332848
10677 1.960043 9.329225
10678 1.960043 9.325602
10679 1.960043 9.321979
10680 1.960043 9.318356
10681 1.960043 9.314733
10682 1.960043 9.311110
10683 1.960043 9.307487
10684 1.960043 9.303864
10685 1.960043 9.300241
10686 1.960043 9.296618
10687 1.960043 9.292995
10688 1.960043 9.289372
10689 1.960043 9.285749
10690 1.956420 9.282126
10691 1.956420 9.278503
10692 1.956420 9.274880
10693 1.960043 9.271257
10694 1.960043 9.267634
10695 1.960043 9.264011
10696 1.960043 9.260388
10697 1.960043 9.256765
10698 1.960043 9.253142
10699 1.960043 9.249519
10700 1.960043 9.245896
10701 1.960043 9.242273
10702 1.963666 9.238650
10703 1.963666 9.235027
10704 1.967289 9.231404
10705 1.967289 9.227781
10706 1.970912 9.224158
10707 1.970912 9.220535
10708 1.970912 9.216912
10709 1.970912 9.213289
10710 1.970912 9.209666
10711 1.970912 9.206043
10712 1.970912 9.202420
10713 1.970912 9.198797
10714 1.970912 9.195174
10715 1.970912 9.191551
10716 1.970912 9.187928
10717 1.970912 9.184305
10718 1.970912 9.180682
10719 1.970912 9.177059
10720 1.970912 9.173436
10721 1.970912 9.169813
10722 1.970912 9.166190
10723 1.970912 9.162567
10724 1.970912 9.158944
10725 1.970912 9.155321
10726 1.970912 9.151698
10727 1.970912 9.148075
10728 1.970912 9.144452
10729 1.970912 9.140829
10730 1.970912 9.137206
10731 1.970912 9.133583
10732 1.967289 9.129960
10733 1.967289 9.126337
10734 1.963666 9.122714
10735 1.963666 9.119091
10736 1.960043 9.115468
10737 1.960043 9.111845
10738 1.956420 9.108222
10739 1.956420 9.104599
10740 1.952797 9.100976
10741 1.952797 9.097353
10742 1.949174 9.093730
10743 1.949174 9.090107
10744 1.945551 9.086484
10745 1.945551 9.082861
10746 1.945551 9.079238
10747 1.945551 9.075615
10748 1.945551 9.071992
10749 1.945551 9.068369
10750 1.945551 9.064746
10751 1.945551 9.061123
10752 1.945551 9.057500
10753 1.945551 9.053877
10754 1.945551 9.050254
10755 1.945551 9.046631
10756 1.945551 9.043008
10757 1.945551 9.039385
10758 1.945551 9.035762
10759 1.945551 9.032139
10760 1.945551 9.028516
10761 1.945551 9.024893
10762 1.945551 9.021270
10763 1.945551 9.017647
10764 1.945551 9.014024
10765 1.941928 9.010401
10766 1.941928 9.006778
10767 1.938305 9.003155
10768 1.938305 8.999532
10769 1.934682 8.995909
10770 1.934682 8.992286
10771 1.934682 8.988663
10772 1.934682 8.985040
10773 1.934682 8.981417
10774 1.934682 8.977794
10775 1.934682 8.974171
10776 1.934682 8.970548
10777 1.934682 8.966925
10778 1.934682 8.963302
10779 1.934682 8.959679
10780 1.934682 8.956056
10781 1.934682 8.952433
10782 1.934682 8.948810
10783 1.934682 8.945187
10784 1.934682 8.941564
10785 1.934682 8.937941
10786 1.934682 8.934318
10787 1.934682 8.930695
10788 1.934682 8.927072
10789 1.934682 8.923449
10790 1.934682 8.919826
10791 1.934682 8.916203
10792 1.934682 8.912580
10793 1.934682 8.908957
10794 1.931059 8.905334
10795 1.931059 8.901711
10796 1.927436 8.898088
10797 1.927436 8.894465
10798 1.923813 8.890842
10799 1.923813 8.887219
10800 1.920190 8.883596
10801 1.920190 8.879973
10802 1.916567 8.876350
10803 1.916567 8.872727
10804 1.912944 8.869104
10805 1.912944 8.865481
10806 1.912944 8.861858
10807 1.912944 8.858235
10808 1.912944 8.854612
10809 1.916567 8.850989
10810 1.916567 8.847366
10811 1.920190 8.843743
10812 1.920190 8.840120
10813 1.920190 8.836497
10814 1.920190 8.832874
10815 1.920190 8.829251
10816 1.920190 8.825628
10817 1.920190 8.822005
10818 1.920190 8.818382
10819 1.920190 8.814759
10820 1.920190 8.811136
10821 1.920190 8.807513
10822 1.920190 8.803890
10823 1.920190 8.800267
10824 1.920190 8.796644
10825 1.920190 8.793021
10826 1.920190 8.789398
10827 1.920190 8.785775
10828 1.920190 8.782152
10829 1.920190 8.778529
10830 1.920190 8.774906
10831 1.920190 8.771283
10832 1.920190 8.767660
10833 1.920190 8.764037
10834 1.920190 8.760414
10835 1.920190 8.756791
10836 1.916567 8.753168
10837 1.916567 8.749545
10838 1.912944 8.745922
10839 1.912944 8.742299
10840 1.912944 8.738676
10841 1.912944 8.735053
10842 1.912944 8.731430
10843 1.912944 8.727807
10844 1.912944 8.724184
10845 1.912944 8.720561
10846 1.912944 8.716938
10847 1.912944 8.713315
10848 1.912944 8.709692
10849 1.912944 8.706069
10850 1.912944 8.702446
10851 1.912944 8.698823
10852 1.912944 8.695200
10853 1.912944 8.691577
10854 1.912944 8.687954
10855 1.912944 8.684331
10856 1.912944 8.680708
10857 1.912944 8.677085
10858 1.912944 8.673462
10859 1.912944 8.669839
10860 1.912944 8.666216
10861 1.912944 8.662593
10862 1.912944 8.658970
10863 1.912944 8.655347
10864 1.912944 8.651724
10865 1.912944 8.648101
10866 1.912944 8.644478
10867 1.912944 8.640855
10868 1.912944 8.637232
10869 1.912944 8.633609
10870 1.912944 8.629986
10871 1.912944 8.626363
10872 1.912944 8.622740
10873 1.912944 8.619117
10874 1.912944 8.615494
10875 1.912944 8.611871
10876 1.912944 8.608248
10877 1.912944 8.604625
10878 1.912944 8.601002
10879 1.912944 8.597379
10880 1.912944 8.593756
10881 1.912944 8.590133
10882 1.909321 8.586510
10883 1.909321 8.582887
10884 1.905698 8.579264
10885 1.905698 8.575641
10886 1.902075 8.572018
10887 1.902075 8.568395
10888 1.898452 8.564772
10889 1.898452 8.561149
10890 1.898452 8.557526
10891 1.898452 8.553903
10892 1.898452 8.550280
10893 1.898452 8.546657
10894 1.898452 8.543034
10895 1.898452 8.539411
10896 1.898452 8.535788
10897 1.898452 8.532165
10898 1.898452 8.528542
10899 1.898452 8.524919
10900 1.898452 8.521296
10901 1.898452 8.517673
10902 1.898452 8.514050
10903 1.898452 8.510427
10904 1.898452 8.506804
10905 1.898452 8.503181
10906 1.898452 8.499558
10907 1.898452 8.495935
10908 1.898452 8.492312
10909 1.898452 8.488689
10910 1.898452 8.485066
10911 1.898452 8.481443
10912 1.898452 8.477820
10913 1.894829 8.474197
10914 1.894829 8.470574
10915 1.894829 8.466951
10916 1.891206 8.463328
10917 1.891206 8.459705
10918 1.887583 8.456082
10919 1.887583 8.452459
10920 1.883960 8.448836
10921 1.883960 8.445213
10922 1.883960 8.441590
10923 1.883960 8.437967
10924 1.883960 8.434344
10925 1.887583 8.430721
10926 1.887583 8.427098
10927 1.887583 8.423475
10928 1.891206 8.419852
10929 1.891206 8.416229
10930 1.894829 8.412606
10931 1.894829 8.408983
10932 1.898452 8.405360
10933 1.898452 8.401737
10934 1.902075 8.398114
10935 1.902075 8.394491
10936 1.905698 8.390868
10937 1.905698 8.387245
10938 1.909321 8.383622
10939 1.909321 8.379999
10940 1.912944 8.376376
10941 1.912944 8.372753
10942 1.912944 8.369130
10943 1.912944 8.365507
10944 1.912944 8.361884
10945 1.912944 8.358261
10946 1.912944 8.354638
10947 1.912944 8.351015
10948 1.912944 8.347392
10949 1.912944 8.343769
10950 1.912944 8.340146
10951 1.912944 8.336523
10952 1.912944 8.332900
10953 1.912944 8.329277
10954 1.912944 8.325654
10955 1.912944 8.322031
10956 1.912944 8.318408
10957 1.912944 8.314785
10958 1.912944 8.311162
10959 1.912944 8.307539
10960 1.912944 8.303916
10961 1.912944 8.300293
10962 1.912944 8.296670
10963 1.912944 8.293047
10964 1.909321 8.289424
10965 1.909321 8.285801
10966 1.909321 8.282178
10967 1.909321 8.278555
10968 1.909321 8.274932
10969 1.909321 8.271309
10970 1.909321 8.267686
10971 1.909321 8.264063
10972 1.909321 8.260440
10973 1.909321 8.256817
10974 1.909321 8.253194
10975 1.909321 8.249571
10976 1.909321 8.245948
10977 1.909321 8.242325
10978 1.909321 8.238702
10979 1.905698 8.235079
10980 1.905698 8.231456
10981 1.902075 8.227833
10982 1.902075 8.224210
10983 1.898452 8.220587
10984 1.898452 8.216964
10985 1.894829 8.213341
10986 1.894829 8.209718
10987 1.894829 8.206095
10988 1.894829 8.202472
10989 1.894829 8.198849
10990 1.894829 8.195226
10991 1.894829 8.191603
10992 1.894829 8.187980
10993 1.894829 8.184357
10994 1.894829 8.180734
10995 1.894829 8.177111
10996 1.894829 8.173488
10997 1.894829 8.169865
10998 1.894829 8.166242
10999 1.894829 8.162619
11000 1.894829 8.158996
11001 1.894829 8.155373
11002 1.894829 8.151750
11003 1.894829 8.148127
11004 1.891206 8.144504
11005 1.891206 8.140881
11006 1.891206 8.137258
11007 1.887583 8.133635
11008 1.887583 8.130012
11009 1.883960 8.126389
11010 1.883960 8.122766
11011 1.880337 8.119143
11012 1.880337 8.115520
11013 1.880337 8.111897
11014 1.880337 8.108274
11015 1.880337 8.104651
11016 1.883960 8.101028
11017 1.883960 8.097405
11018 1.883960 8.093782
11019 1.883960 8.090159
11020 1.883960 8.086536
11021 1.883960 8.082913
11022 1.883960 8.079290
11023 1.883960 8.075667
11024 1.883960 8.072044
11025 1.883960 8.068421
11026 1.883960 8.064798
11027 1.883960 8.061175
11028 1.883960 8.057552
11029 1.883960 8.053929
11030 1.883960 8.050306
11031 1.883960 8.046683
11032 1.883960 8.043060
11033 1.883960 8.039437
11034 1.883960 8.035814
11035 1.883960 8.032191
11036 1.887583 8.028568
11037 1.887583 8.024945
11038 1.887583 8.021322
11039 1.887583 8.017699
11040 1.887583 8.014076
11041 1.887583 8.010453
11042 1.887583 8.006830
11043 1.887583 8.003207
11044 1.887583 7.999584
11045 1.887583 7.995961
11046 1.887583 7.992338
11047 1.887583 7.988715
11048 1.887583 7.985092
11049 1.887583 7.981469
11050 1.887583 7.977846
11051 1.887583 7.974223
11052 1.887583 7.970600
11053 1.887583 7.966977
11054 1.887583 7.963354
11055 1.887583 7.959731
11056 1.887583 7.956108
11057 1.887583 7.952485
11058 1.887583 7.948862
11059 1.883960 7.945239
11060 1.883960 7.941616
11061 1.880337 7.937993
11062 1.880337 7.934370
11063 1.876714 7.930747
11064 1.876714 7.927124
11065 1.873091 7.923501
11066 1.873091 7.919878
11067 1.869468 7.916255
11068 1.869468 7.912632
11069 1.865845 7.909009
11070 1.865845 7.905386
11071 1.862222 7.901763
11072 1.862222 7.898140
11073 1.862222 7.894517
11074 1.858599 7.890894
11075 1.858599 7.887271
11076 1.854976 7.883648
11077 1.854976 7.880025
11078 1.851353 7.876402
11079 1.851353 7.872779
11080 1.847730 7.869156
11081 1.847730 7.865533
11082 1.844107 7.861910
11083 1.844107 7.858287
11084 1.844107 7.854664
11085 1.840484 7.851041
11086 1.840484 7.847418
11087 1.836861 7.843795
11088 1.836861 7.840172
11089 1.833238 7.836549
11090 1.833238 7.832926
11091 1.829615 7.829303
11092 1.829615 7.825680
11093 1.825992 7.822057
11094 1.825992 7.818434
11095 1.829615 7.814811
11096 1.829615 7.811188
11097 1.833238 7.807565
11098 1.833238 7.803942
11099 1.836861 7.800319
11100 1.836861 7.796696
11101 1.840484 7.793073
11102 1.840484 7.789450
11103 1.840484 7.785827
11104 1.840484 7.782204
11105 1.840484 7.778581
11106 1.840484 7.774958
11107 1.844107 7.771335
11108 1.844107 7.767712
11109 1.844107 7.764089
11110 1.844107 7.760466
11111 1.844107 7.756843
11112 1.844107 7.753220
11113 1.844107 7.749597
11114 1.844107 7.745974
11115 1.844107 7.742351
11116 1.844107 7.738728
11117 1.844107 7.735105
11118 1.844107 7.731482
11119 1.844107 7.727859
11120 1.847730 7.724236
11121 1.847730 7.720613
11122 1.847730 7.716990
11123 1.847730 7.713367
11124 1.847730 7.709744
11125 1.847730 7.706121
11126 1.847730 7.702498
11127 1.847730 7.698875
11128 1.847730 7.695252
11129 1.847730 7.691629
11130 1.847730 7.688006
11131 1.847730 7.684383
11132 1.847730 7.680760
11133 1.847730 7.677137
11134 1.847730 7.673514
11135 1.847730 7.669891
11136 1.847730 7.666268
11137 1.847730 7.662645
11138 1.847730 7.659022
11139 1.847730 7.655399
11140 1.847730 7.651776
11141 1.847730 7.648153
11142 1.847730 7.644530
11143 1.847730 7.640907
11144 1.844107 7.637284
11145 1.844107 7.633661
11146 1.840484 7.630038
11147 1.840484 7.626415
11148 1.840484 7.622792
11149 1.840484 7.619169
11150 1.840484 7.615546
11151 1.840484 7.611923
11152 1.836861 7.608300
11153 1.836861 7.604677
11154 1.836861 7.601054
11155 1.833238 7.597431
11156 1.833238 7.593808
11157 1.829615 7.590185
11158 1.829615 7.586562
11159 1.825992 7.582939
11160 1.825992 7.579316
11161 1.822369 7.575693
11162 1.822369 7.572070
11163 1.818746 7.568447
11164 1.818746 7.564824
11165 1.818746 7.561201
11166 1.818746 7.557578
11167 1.818746 7.553955
11168 1.818746 7.550332
11169 1.818746 7.546709
11170 1.818746 7.543086
11171 1.818746 7.539463
11172 1.818746 7.535840
11173 1.818746 7.532217
11174 1.818746 7.528594
11175 1.818746 7.524971
11176 1.818746 7.521348
11177 1.818746 7.517725
11178 1.818746 7.514102
11179 1.818746 7.510479
11180 1.818746 7.506856
11181 1.818746 7.503233
11182 1.818746 7.499610
11183 1.818746 7.495987
11184 1.818746 7.492364
11185 1.818746 7.488741
11186 1.815123 7.485118
11187 1.815123 7.481495
11188 1.811500 7.477872
11189 1.811500 7.474249
11190 1.807877 7.470626
11191 1.807877 7.467003
11192 1.804254 7.463380
11193 1.804254 7.459757
11194 1.800631 7.456134
11195 1.800631 7.452511
11196 1.797008 7.448888
11197 1.797008 7.445265
11198 1.793385 7.441642
11199 1.789762 7.438019
11200 1.786139 7.434396
11201 1.782516 7.430773
11202 1.782516 7.427150
11203 1.782516 7.423527
11204 1.782516 7.419904
11205 1.782516 7.416281
11206 1.786139 7.412658
11207 1.786139 7.409035
11208 1.789762 7.405412
11209 1.793385 7.401789
11210 1.797008 7.398166
11211 1.800631 7.394543
11212 1.804254 7.390920
11213 1.804254 7.387297
11214 1.807877 7.383674
11215 1.807877 7.380051
11216 1.811500 7.376428
11217 1.811500 7.372805
11218 1.815123 7.369182
11219 1.815123 7.365559
11220 1.818746 7.361936
11221 1.818746 7.358313
11222 1.822369 7.354690
11223 1.822369 7.351067
11224 1.825992 7.347444
11225 1.825992 7.343821
11226 1.825992 7.340198
11227 1.825992 7.336575
11228 1.825992 7.332952
11229 1.825992 7.329329
11230 1.825992 7.325706
11231 1.825992 7.322083
11232 1.825992 7.318460
11233 1.825992 7.314837
11234 1.825992 7.311214
11235 1.825992 7.307591
11236 1.825992 7.303968
11237 1.825992 7.300345
11238 1.825992 7.296722
11239 1.825992 7.293099
11240 1.825992 7.289476
11241 1.825992 7.285853
11242 1.825992 7.282230
11243 1.825992 7.278607
11244 1.825992 7.274984
11245 1.825992 7.271361
11246 1.825992 7.267738
11247 1.825992 7.264115
11248 1.822369 7.260492
11249 1.822369 7.256869
11250 1.818746 7.253246
11251 1.818746 7.249623
11252 1.815123 7.246000
11253 1.815123 7.242377
11254 1.811500 7.238754
11255 1.811500 7.235131
11256 1.807877 7.231508
11257 1.807877 7.227885
11258 1.804254 7.224262
11259 1.804254 7.220639
11260 1.800631 7.217016
11261 1.797008 7.213393
11262 1.793385 7.209770
11263 1.789762 7.206147
11264 1.786139 7.202524
11265 1.786139 7.198901
11266 1.786139 7.195278
11267 1.786139 7.191655
11268 1.786139 7.188032
11269 1.786139 7.184409
11270 1.786139 7.180786
11271 1.786139 7.177163
11272 1.786139 7.173540
11273 1.786139 7.169917
11274 1.786139 7.166294
11275 1.786139 7.162671
11276 1.786139 7.159048
11277 1.786139 7.155425
11278 1.786139 7.151802
11279 1.786139 7.148179
11280 1.786139 7.144556
11281 1.789762 7.140933
11282 1.793385 7.137310
11283 1.793385 7.133687
11284 1.797008 7.130064
11285 1.800631 7.126441
11286 1.804254 7.122818
11287 1.807877 7.119195
11288 1.811500 7.115572
11289 1.815123 7.111949
11290 1.818746 7.108326
11291 1.822369 7.104703
11292 1.822369 7.101080
11293 1.825992 7.097457
11294 1.825992 7.093834
11295 1.829615 7.090211
11296 1.829615 7.086588
11297 1.833238 7.082965
11298 1.833238 7.079342
11299 1.836861 7.075719
11300 1.836861 7.072096
11301 1.840484 7.068473
11302 1.840484 7.064850
11303 1.844107 7.061227
11304 1.844107 7.057604
11305 1.844107 7.053981
11306 1.844107 7.050358
11307 1.844107 7.046735
11308 1.844107 7.043112
11309 1.844107 7.039489
11310 1.844107 7.035866
11311 1.844107 7.032243
11312 1.844107 7.028620
11313 1.844107 7.024997
11314 1.844107 7.021374
11315 1.844107 7.017751
11316 1.844107 7.014128
11317 1.844107 7.010505
11318 1.844107 7.006882
11319 1.844107 7.003259
11320 1.844107 6.999636
11321 1.844107 6.996013
11322 1.844107 6.992390
11323 1.844107 6.988767
11324 1.844107 6.985144
11325 1.844107 6.981521
11326 1.844107 6.977898
11327 1.840484 6.974275
11328 1.840484 6.970652
11329 1.836861 6.967029
11330 1.836861 6.963406
11331 1.833238 6.959783
11332 1.833238 6.956160
11333 1.829615 6.952537
11334 1.829615 6.948914
11335 1.825992 6.945291
11336 1.825992 6.941668
11337 1.822369 6.938045
11338 1.822369 6.934422
11339 1.818746 6.930799
11340 1.815123 6.927176
11341 1.811500 6.923553
11342 1.807877 6.919930
11343 1.804254 6.916307
11344 1.800631 6.912684
11345 1.797008 6.909061
11346 1.793385 6.905438
11347 1.789762 6.905438
11348 1.786139 6.901815
11349 1.782516 6.898192
11350 1.778893 6.898192
11351 1.775270 6.894569
11352 1.771647 6.890946
11353 1.768024 6.887323
11354 1.764401 6.883700
11355 1.760778 6.880077
11356 1.757155 6.876454
11357 1.753532 6.872831
11358 1.749909 6.869208
11359 1.746286 6.865585
11360 1.746286 6.861962
11361 1.746286 6.858339
11362 1.746286 6.854716
11363 1.746286 6.851093
11364 1.746286 6.847470
11365 1.746286 6.843847
11366 1.746286 6.840224
11367 1.746286 6.836601
11368 1.746286 6.832978
11369 1.746286 6.829355
11370 1.746286 6.825732
11371 1.746286 6.822109
11372 1.746286 6.818486
11373 1.746286 6.814863
11374 1.746286 6.811240
11375 1.746286 6.807617
11376 1.746286 6.803994
11377 1.746286 6.800371
11378 1.746286 6.796748
11379 1.746286 6.793125
11380 1.746286 6.789502
11381 1.746286 6.785879
11382 1.746286 6.782256
11383 1.746286 6.778633
11384 1.746286 6.775010
11385 1.746286 6.771387
11386 1.746286 6.767764
11387 1.746286 6.764141
11388 1.746286 6.760518
11389 1.746286 6.756895
