# Supplementary material for: Statistical Mapping of Maize Bundle Intensity at the Stem Scale Using Spatial Normalisation of Replicated Images
Source: PLoS One. 2014 Mar 12;9(3):e90673. doi: 10.1371/journal.pone.0090673 (PMC3951278; doi:10.1371/journal.pone.0090673)
Supplement: File S2 — Data files containing bundle positions and slice contours. (ZIP) [file pone.0090673.s002.zip › data/macro/tables/contoursMm/m02gCntMm.txt]

name   x   y
    1 1.351379 7.800319
    2 1.355002 7.796696
    3 1.358625 7.793073
    4 1.362248 7.789450
    5 1.365871 7.785827
    6 1.369494 7.785827
    7 1.373117 7.782204
    8 1.373117 7.778581
    9 1.376740 7.774958
   10 1.376740 7.771335
   11 1.380363 7.767712
   12 1.380363 7.764089
   13 1.383986 7.760466
   14 1.383986 7.756843
   15 1.387609 7.753220
   16 1.387609 7.749597
   17 1.391232 7.745974
   18 1.391232 7.742351
   19 1.394855 7.738728
   20 1.394855 7.735105
   21 1.394855 7.731482
   22 1.394855 7.727859
   23 1.394855 7.724236
   24 1.394855 7.720613
   25 1.394855 7.716990
   26 1.394855 7.713367
   27 1.394855 7.709744
   28 1.394855 7.706121
   29 1.394855 7.702498
   30 1.394855 7.698875
   31 1.394855 7.695252
   32 1.394855 7.691629
   33 1.394855 7.688006
   34 1.394855 7.684383
   35 1.394855 7.680760
   36 1.394855 7.677137
   37 1.394855 7.673514
   38 1.394855 7.669891
   39 1.394855 7.666268
   40 1.394855 7.662645
   41 1.394855 7.659022
   42 1.394855 7.655399
   43 1.394855 7.651776
   44 1.394855 7.648153
   45 1.394855 7.644530
   46 1.394855 7.640907
   47 1.394855 7.637284
   48 1.394855 7.633661
   49 1.394855 7.630038
   50 1.394855 7.626415
   51 1.398478 7.622792
   52 1.398478 7.619169
   53 1.398478 7.615546
   54 1.402101 7.611923
   55 1.402101 7.608300
   56 1.405724 7.604677
   57 1.405724 7.601054
   58 1.409347 7.597431
   59 1.409347 7.593808
   60 1.412970 7.590185
   61 1.412970 7.586562
   62 1.416593 7.582939
   63 1.416593 7.579316
   64 1.420216 7.575693
   65 1.420216 7.572070
   66 1.420216 7.568447
   67 1.420216 7.564824
   68 1.420216 7.561201
   69 1.420216 7.557578
   70 1.420216 7.553955
   71 1.420216 7.550332
   72 1.420216 7.546709
   73 1.420216 7.543086
   74 1.420216 7.539463
   75 1.420216 7.535840
   76 1.423839 7.532217
   77 1.423839 7.528594
   78 1.427462 7.524971
   79 1.427462 7.521348
   80 1.431085 7.517725
   81 1.431085 7.514102
   82 1.434708 7.510479
   83 1.434708 7.506856
   84 1.434708 7.503233
   85 1.434708 7.499610
   86 1.434708 7.495987
   87 1.434708 7.492364
   88 1.434708 7.488741
   89 1.434708 7.485118
   90 1.434708 7.481495
   91 1.434708 7.477872
   92 1.434708 7.474249
   93 1.434708 7.470626
   94 1.434708 7.467003
   95 1.438331 7.463380
   96 1.438331 7.459757
   97 1.441954 7.456134
   98 1.445577 7.456134
   99 1.449200 7.452511
  100 1.452823 7.448888
  101 1.456446 7.448888
  102 1.460069 7.445265
  103 1.463692 7.445265
  104 1.467315 7.441642
  105 1.470938 7.438019
  106 1.474561 7.434396
  107 1.474561 7.430773
  108 1.478184 7.427150
  109 1.478184 7.423527
  110 1.481807 7.419904
  111 1.481807 7.416281
  112 1.485430 7.412658
  113 1.485430 7.409035
  114 1.489053 7.405412
  115 1.489053 7.401789
  116 1.492676 7.398166
  117 1.492676 7.394543
  118 1.496299 7.390920
  119 1.496299 7.387297
  120 1.496299 7.383674
  121 1.496299 7.380051
  122 1.496299 7.376428
  123 1.496299 7.372805
  124 1.496299 7.369182
  125 1.499922 7.369182
  126 1.503545 7.365559
  127 1.507168 7.361936
  128 1.510791 7.358313
  129 1.510791 7.354690
  130 1.514414 7.351067
  131 1.514414 7.347444
  132 1.518037 7.343821
  133 1.518037 7.340198
  134 1.521660 7.336575
  135 1.521660 7.332952
  136 1.525283 7.329329
  137 1.525283 7.325706
  138 1.528906 7.322083
  139 1.528906 7.318460
  140 1.532529 7.314837
  141 1.532529 7.311214
  142 1.536152 7.307591
  143 1.536152 7.303968
  144 1.539775 7.300345
  145 1.539775 7.296722
  146 1.543398 7.293099
  147 1.543398 7.289476
  148 1.547021 7.285853
  149 1.550644 7.282230
  150 1.554267 7.278607
  151 1.554267 7.274984
  152 1.557890 7.271361
  153 1.557890 7.267738
  154 1.561513 7.264115
  155 1.561513 7.260492
  156 1.565136 7.256869
  157 1.565136 7.253246
  158 1.568759 7.249623
  159 1.568759 7.246000
  160 1.572382 7.242377
  161 1.572382 7.238754
  162 1.576005 7.235131
  163 1.576005 7.231508
  164 1.579628 7.227885
  165 1.579628 7.224262
  166 1.583251 7.220639
  167 1.583251 7.217016
  168 1.586874 7.213393
  169 1.586874 7.209770
  170 1.590497 7.206147
  171 1.590497 7.202524
  172 1.594120 7.198901
  173 1.594120 7.195278
  174 1.597743 7.191655
  175 1.597743 7.188032
  176 1.597743 7.184409
  177 1.601366 7.180786
  178 1.601366 7.177163
  179 1.604989 7.173540
  180 1.604989 7.169917
  181 1.608612 7.166294
  182 1.608612 7.162671
  183 1.612235 7.159048
  184 1.612235 7.155425
  185 1.615858 7.151802
  186 1.615858 7.148179
  187 1.619481 7.144556
  188 1.619481 7.140933
  189 1.623104 7.137310
  190 1.623104 7.133687
  191 1.623104 7.130064
  192 1.623104 7.126441
  193 1.626727 7.122818
  194 1.626727 7.119195
  195 1.630350 7.115572
  196 1.630350 7.111949
  197 1.633973 7.108326
  198 1.633973 7.104703
  199 1.633973 7.101080
  200 1.633973 7.097457
  201 1.633973 7.093834
  202 1.633973 7.090211
  203 1.633973 7.086588
  204 1.633973 7.082965
  205 1.633973 7.079342
  206 1.633973 7.075719
  207 1.633973 7.072096
  208 1.633973 7.068473
  209 1.633973 7.064850
  210 1.633973 7.061227
  211 1.633973 7.057604
  212 1.633973 7.053981
  213 1.633973 7.050358
  214 1.633973 7.046735
  215 1.633973 7.043112
  216 1.633973 7.039489
  217 1.633973 7.035866
  218 1.633973 7.032243
  219 1.637596 7.028620
  220 1.637596 7.024997
  221 1.641219 7.021374
  222 1.644842 7.017751
  223 1.648465 7.014128
  224 1.652088 7.010505
  225 1.655711 7.010505
  226 1.659334 7.006882
  227 1.662957 7.006882
  228 1.666580 7.003259
  229 1.666580 6.999636
  230 1.670203 6.996013
  231 1.670203 6.992390
  232 1.673826 6.988767
  233 1.673826 6.985144
  234 1.677449 6.981521
  235 1.677449 6.977898
  236 1.681072 6.974275
  237 1.681072 6.970652
  238 1.684695 6.967029
  239 1.684695 6.963406
  240 1.688318 6.959783
  241 1.688318 6.956160
  242 1.688318 6.952537
  243 1.688318 6.948914
  244 1.688318 6.945291
  245 1.688318 6.941668
  246 1.688318 6.938045
  247 1.688318 6.934422
  248 1.688318 6.930799
  249 1.688318 6.927176
  250 1.688318 6.923553
  251 1.688318 6.919930
  252 1.688318 6.916307
  253 1.688318 6.912684
  254 1.688318 6.909061
  255 1.688318 6.905438
  256 1.688318 6.901815
  257 1.688318 6.898192
  258 1.688318 6.894569
  259 1.691941 6.890946
  260 1.691941 6.887323
  261 1.695564 6.883700
  262 1.695564 6.880077
  263 1.699187 6.876454
  264 1.699187 6.872831
  265 1.699187 6.869208
  266 1.702810 6.865585
  267 1.706433 6.861962
  268 1.710056 6.858339
  269 1.713679 6.858339
  270 1.717302 6.854716
  271 1.720925 6.854716
  272 1.724548 6.851093
  273 1.728171 6.851093
  274 1.731794 6.851093
  275 1.735417 6.851093
  276 1.739040 6.847470
  277 1.742663 6.847470
  278 1.746286 6.847470
  279 1.749909 6.847470
  280 1.753532 6.847470
  281 1.757155 6.847470
  282 1.760778 6.847470
  283 1.764401 6.847470
  284 1.768024 6.847470
  285 1.771647 6.847470
  286 1.775270 6.843847
  287 1.778893 6.843847
  288 1.782516 6.840224
  289 1.786139 6.840224
  290 1.789762 6.836601
  291 1.793385 6.836601
  292 1.797008 6.832978
  293 1.800631 6.832978
  294 1.804254 6.829355
  295 1.807877 6.829355
  296 1.811500 6.825732
  297 1.815123 6.825732
  298 1.818746 6.822109
  299 1.818746 6.818486
  300 1.822369 6.814863
  301 1.822369 6.811240
  302 1.825992 6.807617
  303 1.825992 6.803994
  304 1.829615 6.800371
  305 1.829615 6.796748
  306 1.833238 6.793125
  307 1.833238 6.789502
  308 1.836861 6.785879
  309 1.836861 6.782256
  310 1.840484 6.778633
  311 1.840484 6.775010
  312 1.840484 6.771387
  313 1.840484 6.767764
  314 1.840484 6.764141
  315 1.840484 6.760518
  316 1.840484 6.756895
  317 1.840484 6.753272
  318 1.840484 6.749649
  319 1.840484 6.746026
  320 1.840484 6.742403
  321 1.840484 6.738780
  322 1.840484 6.735157
  323 1.840484 6.731534
  324 1.840484 6.727911
  325 1.840484 6.724288
  326 1.840484 6.720665
  327 1.840484 6.717042
  328 1.840484 6.713419
  329 1.840484 6.709796
  330 1.840484 6.706173
  331 1.840484 6.702550
  332 1.840484 6.698927
  333 1.840484 6.695304
  334 1.840484 6.691681
  335 1.840484 6.688058
  336 1.840484 6.684435
  337 1.840484 6.680812
  338 1.840484 6.677189
  339 1.840484 6.673566
  340 1.840484 6.669943
  341 1.840484 6.666320
  342 1.840484 6.662697
  343 1.840484 6.659074
  344 1.840484 6.655451
  345 1.844107 6.651828
  346 1.847730 6.648205
  347 1.851353 6.644582
  348 1.854976 6.640959
  349 1.858599 6.637336
  350 1.862222 6.633713
  351 1.865845 6.630090
  352 1.869468 6.626467
  353 1.873091 6.622844
  354 1.876714 6.622844
  355 1.880337 6.619221
  356 1.883960 6.615598
  357 1.887583 6.611975
  358 1.891206 6.608352
  359 1.894829 6.604729
  360 1.898452 6.601106
  361 1.898452 6.597483
  362 1.902075 6.593860
  363 1.902075 6.590237
  364 1.905698 6.586614
  365 1.905698 6.582991
  366 1.909321 6.579368
  367 1.909321 6.575745
  368 1.912944 6.572122
  369 1.912944 6.568499
  370 1.916567 6.564876
  371 1.916567 6.561253
  372 1.920190 6.557630
  373 1.920190 6.554007
  374 1.920190 6.550384
  375 1.920190 6.546761
  376 1.920190 6.543138
  377 1.920190 6.539515
  378 1.920190 6.535892
  379 1.920190 6.532269
  380 1.920190 6.528646
  381 1.920190 6.525023
  382 1.920190 6.521400
  383 1.923813 6.517777
  384 1.923813 6.514154
  385 1.927436 6.510531
  386 1.927436 6.506908
  387 1.931059 6.503285
  388 1.931059 6.499662
  389 1.931059 6.496039
  390 1.931059 6.492416
  391 1.931059 6.488793
  392 1.931059 6.485170
  393 1.931059 6.481547
  394 1.931059 6.477924
  395 1.931059 6.474301
  396 1.931059 6.470678
  397 1.931059 6.467055
  398 1.931059 6.463432
  399 1.931059 6.459809
  400 1.934682 6.456186
  401 1.938305 6.452563
  402 1.941928 6.448940
  403 1.945551 6.445317
  404 1.949174 6.441694
  405 1.952797 6.438071
  406 1.952797 6.434448
  407 1.956420 6.430825
  408 1.956420 6.427202
  409 1.960043 6.423579
  410 1.960043 6.419956
  411 1.963666 6.416333
  412 1.963666 6.412710
  413 1.967289 6.409087
  414 1.967289 6.405464
  415 1.970912 6.401841
  416 1.970912 6.398218
  417 1.974535 6.394595
  418 1.974535 6.390972
  419 1.974535 6.387349
  420 1.974535 6.383726
  421 1.974535 6.380103
  422 1.974535 6.376480
  423 1.974535 6.372857
  424 1.974535 6.369234
  425 1.978158 6.365611
  426 1.981781 6.361988
  427 1.985404 6.358365
  428 1.985404 6.354742
  429 1.989027 6.351119
  430 1.992650 6.347496
  431 1.996273 6.343873
  432 1.999896 6.340250
  433 2.003519 6.336627
  434 2.007142 6.333004
  435 2.010765 6.329381
  436 2.014388 6.325758
  437 2.018011 6.322135
  438 2.021634 6.322135
  439 2.025257 6.318512
  440 2.028880 6.318512
  441 2.032503 6.314889
  442 2.036126 6.314889
  443 2.039749 6.311266
  444 2.043372 6.311266
  445 2.046995 6.307643
  446 2.050618 6.307643
  447 2.054241 6.304020
  448 2.057864 6.300397
  449 2.061487 6.296774
  450 2.065110 6.293151
  451 2.068733 6.289528
  452 2.072356 6.285905
  453 2.075979 6.282282
  454 2.079602 6.278659
  455 2.083225 6.275036
  456 2.086848 6.271413
  457 2.090471 6.267790
  458 2.094094 6.264167
  459 2.097717 6.260544
  460 2.101340 6.256921
  461 2.104963 6.256921
  462 2.108586 6.253298
  463 2.112209 6.253298
  464 2.115832 6.249675
  465 2.119455 6.246052
  466 2.123078 6.242429
  467 2.126701 6.238806
  468 2.130324 6.235183
  469 2.133947 6.231560
  470 2.133947 6.227937
  471 2.137570 6.224314
  472 2.137570 6.220691
  473 2.141193 6.217068
  474 2.141193 6.213445
  475 2.144816 6.209822
  476 2.144816 6.206199
  477 2.148439 6.202576
  478 2.148439 6.198953
  479 2.152062 6.195330
  480 2.152062 6.191707
  481 2.155685 6.188084
  482 2.155685 6.184461
  483 2.159308 6.180838
  484 2.159308 6.177215
  485 2.159308 6.173592
  486 2.159308 6.169969
  487 2.159308 6.166346
  488 2.159308 6.162723
  489 2.159308 6.159100
  490 2.159308 6.155477
  491 2.159308 6.151854
  492 2.159308 6.148231
  493 2.159308 6.144608
  494 2.159308 6.140985
  495 2.159308 6.137362
  496 2.159308 6.133739
  497 2.159308 6.130116
  498 2.159308 6.126493
  499 2.159308 6.122870
  500 2.159308 6.119247
  501 2.159308 6.115624
  502 2.159308 6.112001
  503 2.159308 6.108378
  504 2.159308 6.104755
  505 2.159308 6.101132
  506 2.155685 6.097509
  507 2.155685 6.093886
  508 2.152062 6.090263
  509 2.155685 6.086640
  510 2.155685 6.083017
  511 2.159308 6.079394
  512 2.159308 6.075771
  513 2.162931 6.072148
  514 2.162931 6.068525
  515 2.166554 6.064902
  516 2.166554 6.061279
  517 2.166554 6.057656
  518 2.166554 6.054033
  519 2.166554 6.050410
  520 2.166554 6.046787
  521 2.166554 6.043164
  522 2.166554 6.039541
  523 2.166554 6.035918
  524 2.166554 6.032295
  525 2.166554 6.028672
  526 2.166554 6.025049
  527 2.166554 6.021426
  528 2.166554 6.017803
  529 2.166554 6.014180
  530 2.166554 6.010557
  531 2.166554 6.006934
  532 2.166554 6.003311
  533 2.166554 5.999688
  534 2.166554 5.996065
  535 2.166554 5.992442
  536 2.166554 5.988819
  537 2.170177 5.985196
  538 2.170177 5.981573
  539 2.170177 5.977950
  540 2.173800 5.974327
  541 2.173800 5.970704
  542 2.177423 5.967081
  543 2.177423 5.963458
  544 2.181046 5.959835
  545 2.181046 5.956212
  546 2.184669 5.952589
  547 2.184669 5.948966
  548 2.188292 5.945343
  549 2.188292 5.941720
  550 2.191915 5.938097
  551 2.191915 5.934474
  552 2.195538 5.930851
  553 2.195538 5.927228
  554 2.199161 5.923605
  555 2.199161 5.919982
  556 2.202784 5.916359
  557 2.202784 5.912736
  558 2.202784 5.909113
  559 2.202784 5.905490
  560 2.202784 5.901867
  561 2.202784 5.898244
  562 2.202784 5.894621
  563 2.202784 5.890998
  564 2.202784 5.887375
  565 2.202784 5.883752
  566 2.202784 5.880129
  567 2.202784 5.876506
  568 2.202784 5.872883
  569 2.202784 5.869260
  570 2.202784 5.865637
  571 2.202784 5.862014
  572 2.202784 5.858391
  573 2.202784 5.854768
  574 2.202784 5.851145
  575 2.206407 5.847522
  576 2.206407 5.843899
  577 2.210030 5.840276
  578 2.210030 5.836653
  579 2.213653 5.833030
  580 2.213653 5.829407
  581 2.217276 5.825784
  582 2.217276 5.822161
  583 2.220899 5.818538
  584 2.220899 5.814915
  585 2.220899 5.811292
  586 2.220899 5.807669
  587 2.220899 5.804046
  588 2.224522 5.800423
  589 2.228145 5.796800
  590 2.228145 5.793177
  591 2.231768 5.789554
  592 2.231768 5.785931
  593 2.235391 5.782308
  594 2.235391 5.778685
  595 2.239014 5.775062
  596 2.239014 5.771439
  597 2.242637 5.767816
  598 2.242637 5.764193
  599 2.246260 5.760570
  600 2.246260 5.756947
  601 2.249883 5.753324
  602 2.249883 5.749701
  603 2.249883 5.746078
  604 2.249883 5.742455
  605 2.249883 5.738832
  606 2.249883 5.735209
  607 2.249883 5.731586
  608 2.249883 5.727963
  609 2.249883 5.724340
  610 2.249883 5.720717
  611 2.249883 5.717094
  612 2.249883 5.713471
  613 2.249883 5.709848
  614 2.249883 5.706225
  615 2.253506 5.702602
  616 2.253506 5.698979
  617 2.257129 5.695356
  618 2.257129 5.691733
  619 2.260752 5.688110
  620 2.260752 5.684487
  621 2.264375 5.680864
  622 2.264375 5.677241
  623 2.267998 5.673618
  624 2.267998 5.669995
  625 2.267998 5.666372
  626 2.267998 5.662749
  627 2.267998 5.659126
  628 2.267998 5.655503
  629 2.267998 5.651880
  630 2.267998 5.648257
  631 2.267998 5.644634
  632 2.267998 5.641011
  633 2.267998 5.637388
  634 2.267998 5.633765
  635 2.267998 5.630142
  636 2.267998 5.626519
  637 2.267998 5.622896
  638 2.267998 5.619273
  639 2.267998 5.615650
  640 2.267998 5.612027
  641 2.267998 5.608404
  642 2.267998 5.604781
  643 2.267998 5.601158
  644 2.267998 5.597535
  645 2.267998 5.593912
  646 2.271621 5.590289
  647 2.271621 5.586666
  648 2.275244 5.583043
  649 2.275244 5.579420
  650 2.278867 5.575797
  651 2.278867 5.572174
  652 2.282490 5.568551
  653 2.282490 5.564928
  654 2.286113 5.561305
  655 2.286113 5.557682
  656 2.289736 5.554059
  657 2.289736 5.550436
  658 2.293359 5.546813
  659 2.293359 5.543190
  660 2.293359 5.539567
  661 2.296982 5.535944
  662 2.300605 5.532321
  663 2.304228 5.528698
  664 2.307851 5.525075
  665 2.311474 5.521452
  666 2.315097 5.517829
  667 2.318720 5.514206
  668 2.322343 5.510583
  669 2.325966 5.506960
  670 2.329589 5.503337
  671 2.333212 5.499714
  672 2.336835 5.496091
  673 2.340458 5.492468
  674 2.344081 5.488845
  675 2.347704 5.485222
  676 2.351327 5.481599
  677 2.354950 5.477976
  678 2.358573 5.474353
  679 2.362196 5.470730
  680 2.365819 5.467107
  681 2.369442 5.463484
  682 2.373065 5.459861
  683 2.376688 5.456238
  684 2.380311 5.452615
  685 2.383934 5.448992
  686 2.387557 5.445369
  687 2.391180 5.445369
  688 2.394803 5.441746
  689 2.398426 5.441746
  690 2.402049 5.438123
  691 2.405672 5.438123
  692 2.409295 5.434500
  693 2.412918 5.434500
  694 2.416541 5.430877
  695 2.420164 5.430877
  696 2.423787 5.427254
  697 2.427410 5.423631
  698 2.431033 5.420008
  699 2.434656 5.416385
  700 2.438279 5.412762
  701 2.438279 5.409139
  702 2.441902 5.405516
  703 2.441902 5.401893
  704 2.445525 5.398270
  705 2.445525 5.394647
  706 2.449148 5.391024
  707 2.449148 5.387401
  708 2.452771 5.383778
  709 2.452771 5.380155
  710 2.456394 5.376532
  711 2.456394 5.372909
  712 2.460017 5.369286
  713 2.460017 5.365663
  714 2.463640 5.362040
  715 2.463640 5.358417
  716 2.467263 5.354794
  717 2.467263 5.351171
  718 2.470886 5.347548
  719 2.470886 5.343925
  720 2.474509 5.340302
  721 2.478132 5.336679
  722 2.481755 5.333056
  723 2.485378 5.329433
  724 2.489001 5.325810
  725 2.489001 5.322187
  726 2.492624 5.318564
  727 2.496247 5.314941
  728 2.499870 5.314941
  729 2.503493 5.311318
  730 2.507116 5.311318
  731 2.510739 5.307695
  732 2.514362 5.307695
  733 2.517985 5.304072
  734 2.517985 5.300449
  735 2.521608 5.296826
  736 2.521608 5.293203
  737 2.525231 5.289580
  738 2.525231 5.285957
  739 2.528854 5.282334
  740 2.528854 5.278711
  741 2.532477 5.275088
  742 2.532477 5.271465
  743 2.536100 5.267842
  744 2.536100 5.264219
  745 2.539723 5.260596
  746 2.539723 5.256973
  747 2.539723 5.253350
  748 2.539723 5.249727
  749 2.539723 5.246104
  750 2.539723 5.242481
  751 2.539723 5.238858
  752 2.539723 5.235235
  753 2.539723 5.231612
  754 2.539723 5.227989
  755 2.539723 5.224366
  756 2.539723 5.220743
  757 2.539723 5.217120
  758 2.539723 5.213497
  759 2.539723 5.209874
  760 2.539723 5.206251
  761 2.539723 5.202628
  762 2.539723 5.199005
  763 2.539723 5.195382
  764 2.539723 5.191759
  765 2.539723 5.188136
  766 2.539723 5.184513
  767 2.539723 5.180890
  768 2.536100 5.177267
  769 2.536100 5.173644
  770 2.532477 5.170021
  771 2.532477 5.166398
  772 2.528854 5.162775
  773 2.528854 5.159152
  774 2.525231 5.155529
  775 2.525231 5.151906
  776 2.521608 5.148283
  777 2.521608 5.144660
  778 2.521608 5.141037
  779 2.521608 5.137414
  780 2.521608 5.133791
  781 2.521608 5.130168
  782 2.521608 5.126545
  783 2.521608 5.122922
  784 2.521608 5.119299
  785 2.525231 5.115676
  786 2.525231 5.112053
  787 2.525231 5.108430
  788 2.528854 5.104807
  789 2.528854 5.101184
  790 2.532477 5.097561
  791 2.532477 5.093938
  792 2.536100 5.090315
  793 2.536100 5.086692
  794 2.539723 5.083069
  795 2.539723 5.079446
  796 2.543346 5.075823
  797 2.543346 5.072200
  798 2.546969 5.068577
  799 2.546969 5.064954
  800 2.546969 5.061331
  801 2.546969 5.057708
  802 2.546969 5.054085
  803 2.546969 5.050462
  804 2.546969 5.046839
  805 2.546969 5.043216
  806 2.546969 5.039593
  807 2.546969 5.035970
  808 2.546969 5.032347
  809 2.550592 5.028724
  810 2.550592 5.025101
  811 2.550592 5.021478
  812 2.550592 5.017855
  813 2.550592 5.014232
  814 2.554215 5.010609
  815 2.554215 5.006986
  816 2.557838 5.003363
  817 2.557838 4.999740
  818 2.561461 4.996117
  819 2.561461 4.992494
  820 2.565084 4.988871
  821 2.565084 4.985248
  822 2.568707 4.981625
  823 2.568707 4.978002
  824 2.568707 4.974379
  825 2.568707 4.970756
  826 2.568707 4.967133
  827 2.568707 4.963510
  828 2.568707 4.959887
  829 2.568707 4.956264
  830 2.568707 4.952641
  831 2.572330 4.949018
  832 2.572330 4.945395
  833 2.575953 4.941772
  834 2.575953 4.938149
  835 2.579576 4.934526
  836 2.579576 4.930903
  837 2.583199 4.927280
  838 2.583199 4.923657
  839 2.586822 4.920034
  840 2.586822 4.916411
  841 2.586822 4.912788
  842 2.586822 4.909165
  843 2.586822 4.905542
  844 2.586822 4.901919
  845 2.586822 4.898296
  846 2.586822 4.894673
  847 2.586822 4.891050
  848 2.586822 4.887427
  849 2.586822 4.883804
  850 2.586822 4.880181
  851 2.586822 4.876558
  852 2.586822 4.872935
  853 2.586822 4.869312
  854 2.586822 4.865689
  855 2.586822 4.862066
  856 2.586822 4.858443
  857 2.586822 4.854820
  858 2.586822 4.851197
  859 2.586822 4.847574
  860 2.586822 4.843951
  861 2.586822 4.840328
  862 2.586822 4.836705
  863 2.586822 4.833082
  864 2.586822 4.829459
  865 2.583199 4.825836
  866 2.583199 4.822213
  867 2.586822 4.818590
  868 2.586822 4.814967
  869 2.590445 4.811344
  870 2.590445 4.807721
  871 2.594068 4.804098
  872 2.594068 4.800475
  873 2.594068 4.796852
  874 2.594068 4.793229
  875 2.594068 4.789606
  876 2.594068 4.785983
  877 2.594068 4.782360
  878 2.594068 4.778737
  879 2.594068 4.775114
  880 2.594068 4.771491
  881 2.594068 4.767868
  882 2.594068 4.764245
  883 2.594068 4.760622
  884 2.594068 4.756999
  885 2.594068 4.753376
  886 2.594068 4.749753
  887 2.594068 4.746130
  888 2.594068 4.742507
  889 2.594068 4.738884
  890 2.594068 4.735261
  891 2.594068 4.731638
  892 2.594068 4.728015
  893 2.594068 4.724392
  894 2.594068 4.720769
  895 2.597691 4.717146
  896 2.597691 4.713523
  897 2.601314 4.713523
  898 2.604937 4.713523
  899 2.608560 4.709900
  900 2.612183 4.709900
  901 2.615806 4.709900
  902 2.619429 4.709900
  903 2.623052 4.706277
  904 2.626675 4.706277
  905 2.630298 4.702654
  906 2.633921 4.702654
  907 2.637544 4.699031
  908 2.641167 4.699031
  909 2.644790 4.695408
  910 2.648413 4.695408
  911 2.652036 4.691785
  912 2.655659 4.691785
  913 2.659282 4.688162
  914 2.662905 4.688162
  915 2.666528 4.684539
  916 2.670151 4.680916
  917 2.673774 4.677293
  918 2.673774 4.673670
  919 2.677397 4.670047
  920 2.681020 4.666424
  921 2.681020 4.662801
  922 2.684643 4.659178
  923 2.688266 4.655555
  924 2.691889 4.651932
  925 2.695512 4.648309
  926 2.699135 4.648309
  927 2.702758 4.648309
  928 2.706381 4.648309
  929 2.710004 4.644686
  930 2.713627 4.644686
  931 2.717250 4.641063
  932 2.720873 4.641063
  933 2.724496 4.637440
  934 2.728119 4.637440
  935 2.731742 4.633817
  936 2.735365 4.633817
  937 2.738988 4.630194
  938 2.742611 4.630194
  939 2.746234 4.626571
  940 2.749857 4.626571
  941 2.753480 4.622948
  942 2.757103 4.619325
  943 2.760726 4.615702
  944 2.764349 4.615702
  945 2.767972 4.615702
  946 2.771595 4.615702
  947 2.775218 4.615702
  948 2.778841 4.612079
  949 2.782464 4.612079
  950 2.786087 4.608456
  951 2.789710 4.608456
  952 2.793333 4.604833
  953 2.796956 4.604833
  954 2.800579 4.601210
  955 2.804202 4.601210
  956 2.807825 4.597587
  957 2.811448 4.597587
  958 2.815071 4.593964
  959 2.818694 4.593964
  960 2.822317 4.590341
  961 2.822317 4.586718
  962 2.825940 4.583095
  963 2.825940 4.579472
  964 2.829563 4.575849
  965 2.829563 4.572226
  966 2.833186 4.568603
  967 2.833186 4.564980
  968 2.836809 4.561357
  969 2.836809 4.557734
  970 2.840432 4.554111
  971 2.840432 4.550488
  972 2.844055 4.546865
  973 2.844055 4.543242
  974 2.844055 4.539619
  975 2.844055 4.535996
  976 2.844055 4.532373
  977 2.844055 4.528750
  978 2.844055 4.525127
  979 2.844055 4.521504
  980 2.844055 4.517881
  981 2.844055 4.514258
  982 2.844055 4.510635
  983 2.844055 4.507012
  984 2.844055 4.503389
  985 2.844055 4.499766
  986 2.844055 4.496143
  987 2.844055 4.492520
  988 2.847678 4.488897
  989 2.851301 4.485274
  990 2.854924 4.481651
  991 2.858547 4.478028
  992 2.858547 4.474405
  993 2.862170 4.470782
  994 2.862170 4.467159
  995 2.865793 4.463536
  996 2.865793 4.459913
  997 2.869416 4.456290
  998 2.869416 4.452667
  999 2.873039 4.449044
 1000 2.873039 4.445421
 1001 2.876662 4.441798
 1002 2.876662 4.438175
 1003 2.880285 4.434552
 1004 2.880285 4.430929
 1005 2.883908 4.427306
 1006 2.883908 4.423683
 1007 2.883908 4.420060
 1008 2.883908 4.416437
 1009 2.883908 4.412814
 1010 2.883908 4.409191
 1011 2.887531 4.405568
 1012 2.887531 4.401945
 1013 2.891154 4.398322
 1014 2.891154 4.394699
 1015 2.894777 4.391076
 1016 2.894777 4.387453
 1017 2.898400 4.383830
 1018 2.898400 4.380207
 1019 2.902023 4.376584
 1020 2.902023 4.372961
 1021 2.905646 4.369338
 1022 2.905646 4.365715
 1023 2.909269 4.362092
 1024 2.909269 4.358469
 1025 2.909269 4.354846
 1026 2.909269 4.351223
 1027 2.909269 4.347600
 1028 2.909269 4.343977
 1029 2.909269 4.340354
 1030 2.909269 4.336731
 1031 2.909269 4.333108
 1032 2.909269 4.329485
 1033 2.909269 4.325862
 1034 2.909269 4.322239
 1035 2.909269 4.318616
 1036 2.909269 4.314993
 1037 2.909269 4.311370
 1038 2.909269 4.307747
 1039 2.909269 4.304124
 1040 2.909269 4.300501
 1041 2.909269 4.296878
 1042 2.909269 4.293255
 1043 2.909269 4.289632
 1044 2.909269 4.286009
 1045 2.909269 4.282386
 1046 2.905646 4.278763
 1047 2.905646 4.275140
 1048 2.905646 4.271517
 1049 2.905646 4.267894
 1050 2.905646 4.264271
 1051 2.905646 4.260648
 1052 2.905646 4.257025
 1053 2.909269 4.253402
 1054 2.909269 4.249779
 1055 2.909269 4.246156
 1056 2.909269 4.242533
 1057 2.909269 4.238910
 1058 2.912892 4.235287
 1059 2.912892 4.231664
 1060 2.916515 4.228041
 1061 2.916515 4.224418
 1062 2.920138 4.220795
 1063 2.920138 4.217172
 1064 2.923761 4.213549
 1065 2.923761 4.209926
 1066 2.927384 4.206303
 1067 2.927384 4.202680
 1068 2.931007 4.199057
 1069 2.931007 4.195434
 1070 2.934630 4.191811
 1071 2.934630 4.188188
 1072 2.938253 4.184565
 1073 2.938253 4.180942
 1074 2.938253 4.177319
 1075 2.938253 4.173696
 1076 2.938253 4.170073
 1077 2.938253 4.166450
 1078 2.938253 4.162827
 1079 2.938253 4.159204
 1080 2.938253 4.155581
 1081 2.938253 4.151958
 1082 2.938253 4.148335
 1083 2.938253 4.144712
 1084 2.938253 4.141089
 1085 2.938253 4.137466
 1086 2.938253 4.133843
 1087 2.938253 4.130220
 1088 2.938253 4.126597
 1089 2.938253 4.122974
 1090 2.938253 4.119351
 1091 2.938253 4.115728
 1092 2.938253 4.112105
 1093 2.941876 4.108482
 1094 2.941876 4.104859
 1095 2.941876 4.101236
 1096 2.945499 4.097613
 1097 2.945499 4.093990
 1098 2.949122 4.090367
 1099 2.949122 4.086744
 1100 2.952745 4.083121
 1101 2.952745 4.079498
 1102 2.956368 4.075875
 1103 2.956368 4.072252
 1104 2.959991 4.068629
 1105 2.959991 4.065006
 1106 2.959991 4.061383
 1107 2.959991 4.057760
 1108 2.959991 4.054137
 1109 2.959991 4.050514
 1110 2.959991 4.046891
 1111 2.959991 4.043268
 1112 2.959991 4.039645
 1113 2.963614 4.036022
 1114 2.963614 4.032399
 1115 2.967237 4.028776
 1116 2.967237 4.025153
 1117 2.970860 4.021530
 1118 2.970860 4.017907
 1119 2.974483 4.014284
 1120 2.974483 4.010661
 1121 2.974483 4.007038
 1122 2.974483 4.003415
 1123 2.974483 3.999792
 1124 2.974483 3.996169
 1125 2.974483 3.992546
 1126 2.974483 3.988923
 1127 2.974483 3.985300
 1128 2.974483 3.981677
 1129 2.978106 3.978054
 1130 2.978106 3.974431
 1131 2.978106 3.970808
 1132 2.978106 3.967185
 1133 2.981729 3.963562
 1134 2.981729 3.959939
 1135 2.985352 3.956316
 1136 2.985352 3.952693
 1137 2.988975 3.949070
 1138 2.988975 3.945447
 1139 2.992598 3.941824
 1140 2.992598 3.938201
 1141 2.996221 3.934578
 1142 2.996221 3.930955
 1143 2.999844 3.927332
 1144 2.999844 3.923709
 1145 3.003467 3.920086
 1146 3.003467 3.916463
 1147 3.003467 3.912840
 1148 3.007090 3.909217
 1149 3.007090 3.905594
 1150 3.007090 3.901971
 1151 3.007090 3.898348
 1152 3.010713 3.894725
 1153 3.014336 3.891102
 1154 3.017959 3.887479
 1155 3.021582 3.883856
 1156 3.021582 3.880233
 1157 3.025205 3.876610
 1158 3.025205 3.872987
 1159 3.028828 3.869364
 1160 3.028828 3.865741
 1161 3.032451 3.862118
 1162 3.032451 3.858495
 1163 3.036074 3.854872
 1164 3.036074 3.851249
 1165 3.039697 3.847626
 1166 3.039697 3.844003
 1167 3.043320 3.840380
 1168 3.043320 3.836757
 1169 3.046943 3.833134
 1170 3.046943 3.829511
 1171 3.050566 3.825888
 1172 3.050566 3.822265
 1173 3.054189 3.818642
 1174 3.054189 3.815019
 1175 3.057812 3.811396
 1176 3.057812 3.807773
 1177 3.061435 3.804150
 1178 3.061435 3.800527
 1179 3.065058 3.796904
 1180 3.065058 3.793281
 1181 3.065058 3.789658
 1182 3.065058 3.786035
 1183 3.065058 3.782412
 1184 3.065058 3.778789
 1185 3.065058 3.775166
 1186 3.065058 3.771543
 1187 3.065058 3.767920
 1188 3.065058 3.764297
 1189 3.065058 3.760674
 1190 3.065058 3.757051
 1191 3.065058 3.753428
 1192 3.065058 3.749805
 1193 3.065058 3.746182
 1194 3.065058 3.742559
 1195 3.065058 3.738936
 1196 3.065058 3.735313
 1197 3.065058 3.731690
 1198 3.065058 3.728067
 1199 3.065058 3.724444
 1200 3.065058 3.720821
 1201 3.065058 3.717198
 1202 3.065058 3.713575
 1203 3.065058 3.709952
 1204 3.065058 3.706329
 1205 3.065058 3.702706
 1206 3.068681 3.699083
 1207 3.068681 3.695460
 1208 3.068681 3.691837
 1209 3.072304 3.688214
 1210 3.075927 3.684591
 1211 3.079550 3.680968
 1212 3.083173 3.677345
 1213 3.086796 3.673722
 1214 3.090419 3.673722
 1215 3.094042 3.670099
 1216 3.097665 3.670099
 1217 3.101288 3.666476
 1218 3.104911 3.662853
 1219 3.108534 3.659230
 1220 3.112157 3.655607
 1221 3.115780 3.651984
 1222 3.119403 3.648361
 1223 3.119403 3.644738
 1224 3.123026 3.641115
 1225 3.126649 3.637492
 1226 3.126649 3.633869
 1227 3.130272 3.630246
 1228 3.130272 3.626623
 1229 3.133895 3.623000
 1230 3.137518 3.619377
 1231 3.141141 3.619377
 1232 3.144764 3.615754
 1233 3.148387 3.615754
 1234 3.152010 3.612131
 1235 3.155633 3.608508
 1236 3.159256 3.604885
 1237 3.162879 3.601262
 1238 3.162879 3.597639
 1239 3.166502 3.594016
 1240 3.166502 3.590393
 1241 3.170125 3.586770
 1242 3.170125 3.583147
 1243 3.173748 3.579524
 1244 3.173748 3.575901
 1245 3.177371 3.572278
 1246 3.177371 3.568655
 1247 3.180994 3.565032
 1248 3.180994 3.561409
 1249 3.184617 3.557786
 1250 3.184617 3.554163
 1251 3.184617 3.550540
 1252 3.184617 3.546917
 1253 3.184617 3.543294
 1254 3.184617 3.539671
 1255 3.184617 3.536048
 1256 3.184617 3.532425
 1257 3.184617 3.528802
 1258 3.184617 3.525179
 1259 3.184617 3.521556
 1260 3.184617 3.517933
 1261 3.184617 3.514310
 1262 3.184617 3.510687
 1263 3.184617 3.507064
 1264 3.184617 3.503441
 1265 3.184617 3.499818
 1266 3.184617 3.496195
 1267 3.184617 3.492572
 1268 3.184617 3.488949
 1269 3.184617 3.485326
 1270 3.184617 3.481703
 1271 3.184617 3.478080
 1272 3.184617 3.474457
 1273 3.188240 3.470834
 1274 3.188240 3.467211
 1275 3.191863 3.463588
 1276 3.191863 3.459965
 1277 3.195486 3.456342
 1278 3.195486 3.452719
 1279 3.199109 3.449096
 1280 3.199109 3.445473
 1281 3.202732 3.441850
 1282 3.202732 3.438227
 1283 3.206355 3.434604
 1284 3.206355 3.430981
 1285 3.206355 3.427358
 1286 3.206355 3.423735
 1287 3.206355 3.420112
 1288 3.206355 3.416489
 1289 3.206355 3.412866
 1290 3.206355 3.409243
 1291 3.206355 3.405620
 1292 3.206355 3.401997
 1293 3.206355 3.398374
 1294 3.206355 3.394751
 1295 3.206355 3.391128
 1296 3.206355 3.387505
 1297 3.206355 3.383882
 1298 3.206355 3.380259
 1299 3.206355 3.376636
 1300 3.206355 3.373013
 1301 3.206355 3.369390
 1302 3.206355 3.365767
 1303 3.209978 3.362144
 1304 3.209978 3.358521
 1305 3.209978 3.354898
 1306 3.213601 3.351275
 1307 3.217224 3.347652
 1308 3.217224 3.344029
 1309 3.220847 3.340406
 1310 3.224470 3.336783
 1311 3.228093 3.333160
 1312 3.231716 3.329537
 1313 3.235339 3.325914
 1314 3.235339 3.322291
 1315 3.238962 3.318668
 1316 3.238962 3.315045
 1317 3.242585 3.311422
 1318 3.242585 3.307799
 1319 3.246208 3.304176
 1320 3.246208 3.300553
 1321 3.249831 3.296930
 1322 3.249831 3.293307
 1323 3.253454 3.289684
 1324 3.253454 3.286061
 1325 3.257077 3.282438
 1326 3.257077 3.278815
 1327 3.257077 3.275192
 1328 3.257077 3.271569
 1329 3.257077 3.267946
 1330 3.257077 3.264323
 1331 3.257077 3.260700
 1332 3.257077 3.257077
 1333 3.257077 3.253454
 1334 3.257077 3.249831
 1335 3.257077 3.246208
 1336 3.257077 3.242585
 1337 3.257077 3.238962
 1338 3.257077 3.235339
 1339 3.257077 3.231716
 1340 3.260700 3.228093
 1341 3.264323 3.224470
 1342 3.267946 3.220847
 1343 3.271569 3.217224
 1344 3.275192 3.213601
 1345 3.275192 3.209978
 1346 3.278815 3.206355
 1347 3.278815 3.202732
 1348 3.282438 3.199109
 1349 3.282438 3.195486
 1350 3.286061 3.191863
 1351 3.289684 3.188240
 1352 3.293307 3.184617
 1353 3.296930 3.180994
 1354 3.300553 3.177371
 1355 3.304176 3.173748
 1356 3.307799 3.170125
 1357 3.311422 3.166502
 1358 3.315045 3.162879
 1359 3.318668 3.159256
 1360 3.322291 3.159256
 1361 3.325914 3.159256
 1362 3.329537 3.155633
 1363 3.333160 3.155633
 1364 3.336783 3.155633
 1365 3.340406 3.155633
 1366 3.344029 3.155633
 1367 3.347652 3.155633
 1368 3.351275 3.155633
 1369 3.354898 3.155633
 1370 3.358521 3.155633
 1371 3.362144 3.155633
 1372 3.365767 3.155633
 1373 3.369390 3.155633
 1374 3.373013 3.155633
 1375 3.376636 3.155633
 1376 3.380259 3.155633
 1377 3.383882 3.155633
 1378 3.387505 3.155633
 1379 3.391128 3.155633
 1380 3.394751 3.155633
 1381 3.398374 3.155633
 1382 3.401997 3.155633
 1383 3.405620 3.155633
 1384 3.409243 3.155633
 1385 3.412866 3.155633
 1386 3.416489 3.155633
 1387 3.420112 3.155633
 1388 3.423735 3.155633
 1389 3.427358 3.155633
 1390 3.430981 3.155633
 1391 3.434604 3.155633
 1392 3.438227 3.155633
 1393 3.441850 3.155633
 1394 3.445473 3.155633
 1395 3.449096 3.155633
 1396 3.452719 3.155633
 1397 3.456342 3.155633
 1398 3.459965 3.155633
 1399 3.463588 3.155633
 1400 3.467211 3.152010
 1401 3.470834 3.152010
 1402 3.474457 3.148387
 1403 3.478080 3.148387
 1404 3.481703 3.144764
 1405 3.485326 3.144764
 1406 3.488949 3.141141
 1407 3.492572 3.141141
 1408 3.496195 3.137518
 1409 3.499818 3.137518
 1410 3.503441 3.133895
 1411 3.507064 3.133895
 1412 3.510687 3.130272
 1413 3.514310 3.126649
 1414 3.517933 3.123026
 1415 3.521556 3.119403
 1416 3.525179 3.115780
 1417 3.528802 3.112157
 1418 3.532425 3.108534
 1419 3.536048 3.104911
 1420 3.539671 3.101288
 1421 3.543294 3.097665
 1422 3.546917 3.094042
 1423 3.550540 3.090419
 1424 3.554163 3.086796
 1425 3.554163 3.083173
 1426 3.557786 3.079550
 1427 3.557786 3.075927
 1428 3.561409 3.072304
 1429 3.561409 3.068681
 1430 3.565032 3.065058
 1431 3.565032 3.061435
 1432 3.568655 3.057812
 1433 3.568655 3.054189
 1434 3.572278 3.050566
 1435 3.572278 3.046943
 1436 3.575901 3.043320
 1437 3.575901 3.039697
 1438 3.579524 3.036074
 1439 3.579524 3.032451
 1440 3.583147 3.028828
 1441 3.583147 3.025205
 1442 3.586770 3.021582
 1443 3.586770 3.017959
 1444 3.586770 3.014336
 1445 3.586770 3.010713
 1446 3.586770 3.007090
 1447 3.586770 3.003467
 1448 3.586770 2.999844
 1449 3.586770 2.996221
 1450 3.586770 2.992598
 1451 3.586770 2.988975
 1452 3.586770 2.985352
 1453 3.586770 2.981729
 1454 3.586770 2.978106
 1455 3.590393 2.974483
 1456 3.590393 2.970860
 1457 3.594016 2.967237
 1458 3.597639 2.963614
 1459 3.597639 2.959991
 1460 3.601262 2.956368
 1461 3.604885 2.952745
 1462 3.608508 2.949122
 1463 3.612131 2.945499
 1464 3.615754 2.941876
 1465 3.619377 2.938253
 1466 3.623000 2.934630
 1467 3.626623 2.931007
 1468 3.630246 2.927384
 1469 3.633869 2.927384
 1470 3.637492 2.923761
 1471 3.641115 2.923761
 1472 3.644738 2.920138
 1473 3.648361 2.920138
 1474 3.651984 2.916515
 1475 3.655607 2.916515
 1476 3.659230 2.912892
 1477 3.662853 2.909269
 1478 3.666476 2.905646
 1479 3.670099 2.902023
 1480 3.673722 2.898400
 1481 3.677345 2.894777
 1482 3.680968 2.891154
 1483 3.684591 2.887531
 1484 3.688214 2.883908
 1485 3.691837 2.880285
 1486 3.695460 2.876662
 1487 3.699083 2.873039
 1488 3.702706 2.873039
 1489 3.706329 2.869416
 1490 3.709952 2.869416
 1491 3.713575 2.869416
 1492 3.717198 2.869416
 1493 3.720821 2.869416
 1494 3.724444 2.869416
 1495 3.728067 2.869416
 1496 3.731690 2.869416
 1497 3.735313 2.869416
 1498 3.738936 2.869416
 1499 3.742559 2.869416
 1500 3.746182 2.869416
 1501 3.749805 2.869416
 1502 3.753428 2.869416
 1503 3.757051 2.869416
 1504 3.760674 2.869416
 1505 3.764297 2.869416
 1506 3.767920 2.869416
 1507 3.771543 2.869416
 1508 3.775166 2.869416
 1509 3.778789 2.869416
 1510 3.782412 2.869416
 1511 3.786035 2.869416
 1512 3.789658 2.869416
 1513 3.793281 2.869416
 1514 3.796904 2.869416
 1515 3.800527 2.865793
 1516 3.804150 2.865793
 1517 3.807773 2.862170
 1518 3.811396 2.862170
 1519 3.815019 2.858547
 1520 3.818642 2.858547
 1521 3.822265 2.854924
 1522 3.825888 2.854924
 1523 3.829511 2.851301
 1524 3.833134 2.851301
 1525 3.836757 2.847678
 1526 3.840380 2.847678
 1527 3.844003 2.844055
 1528 3.847626 2.840432
 1529 3.851249 2.836809
 1530 3.851249 2.833186
 1531 3.854872 2.829563
 1532 3.854872 2.825940
 1533 3.858495 2.822317
 1534 3.858495 2.818694
 1535 3.862118 2.815071
 1536 3.862118 2.811448
 1537 3.865741 2.807825
 1538 3.865741 2.804202
 1539 3.869364 2.800579
 1540 3.869364 2.796956
 1541 3.872987 2.793333
 1542 3.872987 2.789710
 1543 3.876610 2.786087
 1544 3.880233 2.782464
 1545 3.883856 2.778841
 1546 3.887479 2.775218
 1547 3.891102 2.775218
 1548 3.894725 2.771595
 1549 3.898348 2.771595
 1550 3.901971 2.767972
 1551 3.905594 2.767972
 1552 3.909217 2.764349
 1553 3.912840 2.764349
 1554 3.916463 2.760726
 1555 3.920086 2.760726
 1556 3.923709 2.757103
 1557 3.927332 2.753480
 1558 3.930955 2.749857
 1559 3.934578 2.746234
 1560 3.938201 2.742611
 1561 3.941824 2.738988
 1562 3.945447 2.735365
 1563 3.949070 2.731742
 1564 3.952693 2.728119
 1565 3.956316 2.724496
 1566 3.959939 2.720873
 1567 3.963562 2.717250
 1568 3.967185 2.713627
 1569 3.967185 2.710004
 1570 3.970808 2.706381
 1571 3.974431 2.702758
 1572 3.974431 2.699135
 1573 3.978054 2.699135
 1574 3.981677 2.695512
 1575 3.985300 2.695512
 1576 3.988923 2.691889
 1577 3.992546 2.691889
 1578 3.996169 2.688266
 1579 3.999792 2.688266
 1580 4.003415 2.684643
 1581 4.007038 2.684643
 1582 4.010661 2.681020
 1583 4.014284 2.681020
 1584 4.017907 2.677397
 1585 4.021530 2.677397
 1586 4.025153 2.673774
 1587 4.028776 2.670151
 1588 4.032399 2.666528
 1589 4.036022 2.666528
 1590 4.039645 2.662905
 1591 4.043268 2.662905
 1592 4.046891 2.659282
 1593 4.050514 2.659282
 1594 4.054137 2.655659
 1595 4.057760 2.655659
 1596 4.061383 2.652036
 1597 4.065006 2.652036
 1598 4.068629 2.648413
 1599 4.072252 2.644790
 1600 4.075875 2.641167
 1601 4.079498 2.637544
 1602 4.083121 2.633921
 1603 4.086744 2.630298
 1604 4.090367 2.626675
 1605 4.093990 2.626675
 1606 4.097613 2.626675
 1607 4.101236 2.623052
 1608 4.104859 2.623052
 1609 4.108482 2.623052
 1610 4.112105 2.619429
 1611 4.115728 2.619429
 1612 4.119351 2.619429
 1613 4.122974 2.619429
 1614 4.126597 2.619429
 1615 4.130220 2.615806
 1616 4.133843 2.615806
 1617 4.137466 2.615806
 1618 4.141089 2.615806
 1619 4.144712 2.615806
 1620 4.148335 2.615806
 1621 4.151958 2.615806
 1622 4.155581 2.615806
 1623 4.159204 2.615806
 1624 4.162827 2.615806
 1625 4.166450 2.612183
 1626 4.170073 2.612183
 1627 4.173696 2.608560
 1628 4.177319 2.608560
 1629 4.180942 2.604937
 1630 4.184565 2.604937
 1631 4.188188 2.601314
 1632 4.191811 2.601314
 1633 4.195434 2.597691
 1634 4.199057 2.597691
 1635 4.202680 2.594068
 1636 4.206303 2.594068
 1637 4.209926 2.590445
 1638 4.209926 2.586822
 1639 4.213549 2.583199
 1640 4.213549 2.579576
 1641 4.217172 2.575953
 1642 4.217172 2.572330
 1643 4.220795 2.568707
 1644 4.220795 2.565084
 1645 4.224418 2.561461
 1646 4.224418 2.557838
 1647 4.228041 2.554215
 1648 4.228041 2.550592
 1649 4.231664 2.546969
 1650 4.231664 2.543346
 1651 4.231664 2.539723
 1652 4.231664 2.536100
 1653 4.235287 2.532477
 1654 4.235287 2.528854
 1655 4.235287 2.525231
 1656 4.238910 2.521608
 1657 4.242533 2.521608
 1658 4.246156 2.517985
 1659 4.249779 2.514362
 1660 4.253402 2.510739
 1661 4.257025 2.510739
 1662 4.260648 2.507116
 1663 4.264271 2.507116
 1664 4.267894 2.503493
 1665 4.271517 2.503493
 1666 4.275140 2.499870
 1667 4.278763 2.499870
 1668 4.282386 2.496247
 1669 4.286009 2.496247
 1670 4.289632 2.492624
 1671 4.293255 2.492624
 1672 4.296878 2.489001
 1673 4.300501 2.485378
 1674 4.304124 2.481755
 1675 4.307747 2.478132
 1676 4.311370 2.474509
 1677 4.314993 2.470886
 1678 4.318616 2.467263
 1679 4.322239 2.463640
 1680 4.325862 2.460017
 1681 4.329485 2.456394
 1682 4.333108 2.452771
 1683 4.336731 2.449148
 1684 4.340354 2.449148
 1685 4.343977 2.449148
 1686 4.347600 2.449148
 1687 4.351223 2.449148
 1688 4.354846 2.449148
 1689 4.358469 2.449148
 1690 4.362092 2.445525
 1691 4.365715 2.445525
 1692 4.369338 2.441902
 1693 4.372961 2.441902
 1694 4.376584 2.438279
 1695 4.380207 2.438279
 1696 4.383830 2.434656
 1697 4.387453 2.434656
 1698 4.391076 2.431033
 1699 4.394699 2.431033
 1700 4.398322 2.427410
 1701 4.401945 2.427410
 1702 4.405568 2.423787
 1703 4.409191 2.423787
 1704 4.412814 2.423787
 1705 4.416437 2.423787
 1706 4.420060 2.423787
 1707 4.423683 2.423787
 1708 4.427306 2.423787
 1709 4.430929 2.423787
 1710 4.434552 2.420164
 1711 4.438175 2.420164
 1712 4.441798 2.416541
 1713 4.445421 2.416541
 1714 4.449044 2.412918
 1715 4.452667 2.412918
 1716 4.456290 2.409295
 1717 4.459913 2.409295
 1718 4.463536 2.405672
 1719 4.467159 2.405672
 1720 4.470782 2.402049
 1721 4.474405 2.402049
 1722 4.478028 2.398426
 1723 4.478028 2.394803
 1724 4.481651 2.391180
 1725 4.481651 2.387557
 1726 4.485274 2.383934
 1727 4.485274 2.380311
 1728 4.488897 2.376688
 1729 4.488897 2.373065
 1730 4.492520 2.369442
 1731 4.492520 2.365819
 1732 4.496143 2.362196
 1733 4.496143 2.358573
 1734 4.499766 2.354950
 1735 4.499766 2.351327
 1736 4.499766 2.347704
 1737 4.499766 2.344081
 1738 4.499766 2.340458
 1739 4.499766 2.336835
 1740 4.499766 2.333212
 1741 4.499766 2.329589
 1742 4.499766 2.325966
 1743 4.499766 2.322343
 1744 4.499766 2.318720
 1745 4.499766 2.315097
 1746 4.499766 2.311474
 1747 4.499766 2.307851
 1748 4.499766 2.304228
 1749 4.499766 2.300605
 1750 4.499766 2.296982
 1751 4.499766 2.293359
 1752 4.499766 2.289736
 1753 4.503389 2.286113
 1754 4.503389 2.282490
 1755 4.507012 2.278867
 1756 4.510635 2.275244
 1757 4.514258 2.271621
 1758 4.517881 2.267998
 1759 4.521504 2.264375
 1760 4.525127 2.264375
 1761 4.528750 2.260752
 1762 4.532373 2.260752
 1763 4.535996 2.257129
 1764 4.539619 2.257129
 1765 4.543242 2.257129
 1766 4.546865 2.257129
 1767 4.550488 2.257129
 1768 4.554111 2.257129
 1769 4.557734 2.257129
 1770 4.561357 2.257129
 1771 4.564980 2.257129
 1772 4.568603 2.257129
 1773 4.572226 2.257129
 1774 4.575849 2.253506
 1775 4.579472 2.253506
 1776 4.583095 2.249883
 1777 4.586718 2.249883
 1778 4.590341 2.246260
 1779 4.593964 2.246260
 1780 4.597587 2.242637
 1781 4.601210 2.242637
 1782 4.604833 2.239014
 1783 4.608456 2.239014
 1784 4.612079 2.235391
 1785 4.615702 2.235391
 1786 4.619325 2.231768
 1787 4.622948 2.228145
 1788 4.626571 2.224522
 1789 4.630194 2.224522
 1790 4.633817 2.220899
 1791 4.637440 2.217276
 1792 4.641063 2.213653
 1793 4.644686 2.213653
 1794 4.648309 2.210030
 1795 4.651932 2.206407
 1796 4.655555 2.206407
 1797 4.659178 2.202784
 1798 4.662801 2.199161
 1799 4.666424 2.195538
 1800 4.670047 2.195538
 1801 4.673670 2.195538
 1802 4.677293 2.195538
 1803 4.680916 2.195538
 1804 4.684539 2.195538
 1805 4.688162 2.195538
 1806 4.691785 2.191915
 1807 4.695408 2.191915
 1808 4.699031 2.188292
 1809 4.702654 2.188292
 1810 4.706277 2.184669
 1811 4.709900 2.184669
 1812 4.713523 2.181046
 1813 4.717146 2.181046
 1814 4.720769 2.177423
 1815 4.724392 2.177423
 1816 4.728015 2.173800
 1817 4.731638 2.173800
 1818 4.735261 2.170177
 1819 4.738884 2.166554
 1820 4.742507 2.162931
 1821 4.742507 2.159308
 1822 4.746130 2.155685
 1823 4.746130 2.152062
 1824 4.749753 2.148439
 1825 4.749753 2.144816
 1826 4.753376 2.141193
 1827 4.753376 2.137570
 1828 4.756999 2.133947
 1829 4.756999 2.130324
 1830 4.760622 2.126701
 1831 4.760622 2.123078
 1832 4.764245 2.119455
 1833 4.764245 2.115832
 1834 4.764245 2.112209
 1835 4.764245 2.108586
 1836 4.764245 2.104963
 1837 4.764245 2.101340
 1838 4.764245 2.097717
 1839 4.764245 2.094094
 1840 4.764245 2.090471
 1841 4.767868 2.086848
 1842 4.771491 2.083225
 1843 4.775114 2.079602
 1844 4.778737 2.075979
 1845 4.782360 2.072356
 1846 4.785983 2.068733
 1847 4.789606 2.065110
 1848 4.793229 2.061487
 1849 4.796852 2.057864
 1850 4.800475 2.054241
 1851 4.804098 2.050618
 1852 4.807721 2.050618
 1853 4.811344 2.050618
 1854 4.814967 2.050618
 1855 4.818590 2.050618
 1856 4.822213 2.050618
 1857 4.825836 2.050618
 1858 4.829459 2.050618
 1859 4.833082 2.050618
 1860 4.836705 2.050618
 1861 4.840328 2.050618
 1862 4.843951 2.050618
 1863 4.847574 2.050618
 1864 4.851197 2.046995
 1865 4.854820 2.046995
 1866 4.858443 2.043372
 1867 4.862066 2.043372
 1868 4.865689 2.039749
 1869 4.869312 2.039749
 1870 4.872935 2.036126
 1871 4.876558 2.036126
 1872 4.880181 2.032503
 1873 4.883804 2.032503
 1874 4.887427 2.028880
 1875 4.891050 2.028880
 1876 4.894673 2.025257
 1877 4.898296 2.021634
 1878 4.901919 2.018011
 1879 4.905542 2.014388
 1880 4.909165 2.010765
 1881 4.912788 2.007142
 1882 4.916411 2.003519
 1883 4.920034 2.003519
 1884 4.923657 2.003519
 1885 4.927280 2.003519
 1886 4.930903 2.003519
 1887 4.934526 2.003519
 1888 4.938149 2.003519
 1889 4.941772 1.999896
 1890 4.945395 1.999896
 1891 4.949018 1.996273
 1892 4.952641 1.996273
 1893 4.956264 1.992650
 1894 4.959887 1.992650
 1895 4.963510 1.989027
 1896 4.967133 1.989027
 1897 4.970756 1.985404
 1898 4.974379 1.985404
 1899 4.978002 1.981781
 1900 4.981625 1.981781
 1901 4.985248 1.978158
 1902 4.988871 1.974535
 1903 4.992494 1.970912
 1904 4.996117 1.967289
 1905 4.999740 1.963666
 1906 5.003363 1.963666
 1907 5.006986 1.960043
 1908 5.010609 1.960043
 1909 5.014232 1.956420
 1910 5.017855 1.952797
 1911 5.021478 1.949174
 1912 5.025101 1.945551
 1913 5.028724 1.941928
 1914 5.032347 1.938305
 1915 5.035970 1.934682
 1916 5.039593 1.931059
 1917 5.043216 1.927436
 1918 5.046839 1.923813
 1919 5.050462 1.920190
 1920 5.054085 1.916567
 1921 5.057708 1.912944
 1922 5.061331 1.909321
 1923 5.064954 1.905698
 1924 5.068577 1.902075
 1925 5.072200 1.898452
 1926 5.075823 1.894829
 1927 5.079446 1.891206
 1928 5.083069 1.891206
 1929 5.086692 1.887583
 1930 5.090315 1.887583
 1931 5.093938 1.883960
 1932 5.097561 1.883960
 1933 5.101184 1.880337
 1934 5.104807 1.876714
 1935 5.108430 1.873091
 1936 5.112053 1.869468
 1937 5.115676 1.865845
 1938 5.119299 1.862222
 1939 5.122922 1.858599
 1940 5.126545 1.854976
 1941 5.126545 1.851353
 1942 5.130168 1.847730
 1943 5.130168 1.844107
 1944 5.133791 1.840484
 1945 5.133791 1.836861
 1946 5.137414 1.833238
 1947 5.141037 1.829615
 1948 5.144660 1.825992
 1949 5.148283 1.822369
 1950 5.151906 1.818746
 1951 5.155529 1.815123
 1952 5.159152 1.811500
 1953 5.162775 1.807877
 1954 5.166398 1.804254
 1955 5.170021 1.804254
 1956 5.173644 1.804254
 1957 5.177267 1.804254
 1958 5.180890 1.804254
 1959 5.184513 1.804254
 1960 5.188136 1.804254
 1961 5.191759 1.804254
 1962 5.195382 1.804254
 1963 5.199005 1.804254
 1964 5.202628 1.804254
 1965 5.206251 1.804254
 1966 5.209874 1.800631
 1967 5.213497 1.800631
 1968 5.217120 1.797008
 1969 5.220743 1.797008
 1970 5.224366 1.793385
 1971 5.227989 1.793385
 1972 5.231612 1.789762
 1973 5.235235 1.789762
 1974 5.238858 1.786139
 1975 5.242481 1.786139
 1976 5.246104 1.782516
 1977 5.249727 1.782516
 1978 5.253350 1.778893
 1979 5.256973 1.775270
 1980 5.260596 1.771647
 1981 5.264219 1.768024
 1982 5.264219 1.764401
 1983 5.267842 1.760778
 1984 5.271465 1.757155
 1985 5.271465 1.753532
 1986 5.275088 1.749909
 1987 5.278711 1.746286
 1988 5.282334 1.742663
 1989 5.285957 1.739040
 1990 5.289580 1.735417
 1991 5.293203 1.731794
 1992 5.296826 1.728171
 1993 5.300449 1.724548
 1994 5.304072 1.720925
 1995 5.307695 1.720925
 1996 5.311318 1.720925
 1997 5.314941 1.720925
 1998 5.318564 1.720925
 1999 5.322187 1.720925
 2000 5.325810 1.720925
 2001 5.329433 1.720925
 2002 5.333056 1.720925
 2003 5.336679 1.720925
 2004 5.340302 1.720925
 2005 5.343925 1.717302
 2006 5.347548 1.717302
 2007 5.351171 1.713679
 2008 5.354794 1.713679
 2009 5.358417 1.710056
 2010 5.362040 1.710056
 2011 5.365663 1.706433
 2012 5.369286 1.706433
 2013 5.372909 1.702810
 2014 5.376532 1.702810
 2015 5.380155 1.699187
 2016 5.383778 1.699187
 2017 5.387401 1.695564
 2018 5.391024 1.691941
 2019 5.394647 1.688318
 2020 5.398270 1.684695
 2021 5.401893 1.681072
 2022 5.405516 1.677449
 2023 5.405516 1.673826
 2024 5.409139 1.670203
 2025 5.409139 1.666580
 2026 5.412762 1.662957
 2027 5.412762 1.659334
 2028 5.416385 1.655711
 2029 5.416385 1.652088
 2030 5.420008 1.648465
 2031 5.420008 1.644842
 2032 5.423631 1.641219
 2033 5.423631 1.637596
 2034 5.427254 1.633973
 2035 5.427254 1.630350
 2036 5.430877 1.626727
 2037 5.434500 1.623104
 2038 5.438123 1.619481
 2039 5.441746 1.615858
 2040 5.445369 1.612235
 2041 5.448992 1.608612
 2042 5.452615 1.604989
 2043 5.456238 1.601366
 2044 5.459861 1.597743
 2045 5.459861 1.594120
 2046 5.463484 1.590497
 2047 5.463484 1.586874
 2048 5.467107 1.583251
 2049 5.467107 1.579628
 2050 5.470730 1.576005
 2051 5.470730 1.572382
 2052 5.474353 1.568759
 2053 5.474353 1.565136
 2054 5.477976 1.561513
 2055 5.481599 1.557890
 2056 5.485222 1.554267
 2057 5.488845 1.550644
 2058 5.492468 1.550644
 2059 5.496091 1.547021
 2060 5.499714 1.547021
 2061 5.503337 1.547021
 2062 5.506960 1.547021
 2063 5.510583 1.543398
 2064 5.514206 1.543398
 2065 5.517829 1.539775
 2066 5.521452 1.539775
 2067 5.525075 1.536152
 2068 5.528698 1.536152
 2069 5.532321 1.532529
 2070 5.535944 1.532529
 2071 5.539567 1.528906
 2072 5.543190 1.528906
 2073 5.546813 1.525283
 2074 5.550436 1.525283
 2075 5.554059 1.521660
 2076 5.557682 1.518037
 2077 5.561305 1.514414
 2078 5.561305 1.510791
 2079 5.564928 1.507168
 2080 5.568551 1.503545
 2081 5.568551 1.499922
 2082 5.572174 1.496299
 2083 5.572174 1.492676
 2084 5.575797 1.489053
 2085 5.579420 1.485430
 2086 5.583043 1.481807
 2087 5.583043 1.478184
 2088 5.586666 1.474561
 2089 5.586666 1.470938
 2090 5.590289 1.467315
 2091 5.590289 1.463692
 2092 5.593912 1.460069
 2093 5.593912 1.456446
 2094 5.597535 1.452823
 2095 5.597535 1.449200
 2096 5.601158 1.445577
 2097 5.601158 1.441954
 2098 5.604781 1.438331
 2099 5.608404 1.434708
 2100 5.612027 1.431085
 2101 5.615650 1.427462
 2102 5.619273 1.423839
 2103 5.622896 1.420216
 2104 5.622896 1.416593
 2105 5.626519 1.412970
 2106 5.626519 1.409347
 2107 5.630142 1.405724
 2108 5.630142 1.402101
 2109 5.633765 1.398478
 2110 5.637388 1.394855
 2111 5.641011 1.391232
 2112 5.644634 1.387609
 2113 5.648257 1.387609
 2114 5.651880 1.383986
 2115 5.655503 1.383986
 2116 5.659126 1.387609
 2117 5.662749 1.387609
 2118 5.666372 1.391232
 2119 5.669995 1.391232
 2120 5.673618 1.391232
 2121 5.677241 1.394855
 2122 5.680864 1.394855
 2123 5.684487 1.394855
 2124 5.688110 1.394855
 2125 5.691733 1.394855
 2126 5.695356 1.394855
 2127 5.698979 1.394855
 2128 5.702602 1.394855
 2129 5.706225 1.394855
 2130 5.709848 1.394855
 2131 5.713471 1.394855
 2132 5.717094 1.394855
 2133 5.720717 1.394855
 2134 5.724340 1.394855
 2135 5.727963 1.394855
 2136 5.731586 1.394855
 2137 5.735209 1.394855
 2138 5.738832 1.394855
 2139 5.742455 1.394855
 2140 5.746078 1.394855
 2141 5.749701 1.394855
 2142 5.753324 1.394855
 2143 5.756947 1.394855
 2144 5.760570 1.394855
 2145 5.764193 1.394855
 2146 5.767816 1.394855
 2147 5.771439 1.394855
 2148 5.775062 1.394855
 2149 5.778685 1.394855
 2150 5.782308 1.394855
 2151 5.785931 1.394855
 2152 5.789554 1.394855
 2153 5.793177 1.394855
 2154 5.796800 1.394855
 2155 5.800423 1.394855
 2156 5.804046 1.394855
 2157 5.807669 1.394855
 2158 5.811292 1.394855
 2159 5.814915 1.394855
 2160 5.818538 1.394855
 2161 5.822161 1.394855
 2162 5.825784 1.394855
 2163 5.829407 1.394855
 2164 5.833030 1.391232
 2165 5.836653 1.391232
 2166 5.840276 1.387609
 2167 5.843899 1.387609
 2168 5.847522 1.383986
 2169 5.851145 1.383986
 2170 5.854768 1.380363
 2171 5.858391 1.380363
 2172 5.862014 1.376740
 2173 5.865637 1.376740
 2174 5.869260 1.373117
 2175 5.872883 1.373117
 2176 5.876506 1.369494
 2177 5.880129 1.369494
 2178 5.883752 1.365871
 2179 5.887375 1.362248
 2180 5.890998 1.362248
 2181 5.894621 1.362248
 2182 5.898244 1.358625
 2183 5.901867 1.358625
 2184 5.905490 1.358625
 2185 5.909113 1.358625
 2186 5.912736 1.358625
 2187 5.916359 1.358625
 2188 5.919982 1.358625
 2189 5.923605 1.358625
 2190 5.927228 1.358625
 2191 5.930851 1.358625
 2192 5.934474 1.358625
 2193 5.938097 1.358625
 2194 5.941720 1.358625
 2195 5.945343 1.358625
 2196 5.948966 1.358625
 2197 5.952589 1.358625
 2198 5.956212 1.358625
 2199 5.959835 1.358625
 2200 5.963458 1.358625
 2201 5.967081 1.358625
 2202 5.970704 1.358625
 2203 5.974327 1.358625
 2204 5.977950 1.358625
 2205 5.981573 1.358625
 2206 5.985196 1.355002
 2207 5.988819 1.355002
 2208 5.992442 1.351379
 2209 5.996065 1.351379
 2210 5.999688 1.347756
 2211 6.003311 1.347756
 2212 6.006934 1.344133
 2213 6.010557 1.344133
 2214 6.014180 1.340510
 2215 6.017803 1.340510
 2216 6.021426 1.336887
 2217 6.025049 1.336887
 2218 6.028672 1.333264
 2219 6.032295 1.329641
 2220 6.032295 1.326018
 2221 6.035918 1.326018
 2222 6.039541 1.322395
 2223 6.043164 1.322395
 2224 6.046787 1.318772
 2225 6.050410 1.315149
 2226 6.054033 1.311526
 2227 6.057656 1.307903
 2228 6.061279 1.311526
 2229 6.064902 1.311526
 2230 6.068525 1.315149
 2231 6.072148 1.315149
 2232 6.075771 1.318772
 2233 6.079394 1.318772
 2234 6.083017 1.322395
 2235 6.086640 1.322395
 2236 6.090263 1.326018
 2237 6.093886 1.326018
 2238 6.097509 1.329641
 2239 6.101132 1.329641
 2240 6.104755 1.329641
 2241 6.108378 1.329641
 2242 6.112001 1.329641
 2243 6.115624 1.329641
 2244 6.119247 1.329641
 2245 6.122870 1.329641
 2246 6.126493 1.329641
 2247 6.130116 1.329641
 2248 6.133739 1.329641
 2249 6.137362 1.329641
 2250 6.140985 1.329641
 2251 6.144608 1.329641
 2252 6.148231 1.329641
 2253 6.151854 1.329641
 2254 6.155477 1.329641
 2255 6.159100 1.329641
 2256 6.162723 1.329641
 2257 6.166346 1.329641
 2258 6.169969 1.329641
 2259 6.173592 1.329641
 2260 6.177215 1.329641
 2261 6.180838 1.326018
 2262 6.184461 1.326018
 2263 6.188084 1.322395
 2264 6.191707 1.322395
 2265 6.195330 1.318772
 2266 6.198953 1.318772
 2267 6.202576 1.315149
 2268 6.206199 1.315149
 2269 6.209822 1.311526
 2270 6.213445 1.311526
 2271 6.217068 1.307903
 2272 6.220691 1.307903
 2273 6.224314 1.304280
 2274 6.227937 1.304280
 2275 6.231560 1.304280
 2276 6.235183 1.300657
 2277 6.238806 1.300657
 2278 6.242429 1.300657
 2279 6.246052 1.297034
 2280 6.249675 1.297034
 2281 6.253298 1.297034
 2282 6.256921 1.297034
 2283 6.260544 1.293411
 2284 6.264167 1.293411
 2285 6.267790 1.297034
 2286 6.271413 1.297034
 2287 6.275036 1.300657
 2288 6.278659 1.300657
 2289 6.282282 1.304280
 2290 6.285905 1.304280
 2291 6.289528 1.307903
 2292 6.293151 1.307903
 2293 6.296774 1.311526
 2294 6.300397 1.311526
 2295 6.304020 1.315149
 2296 6.307643 1.315149
 2297 6.311266 1.318772
 2298 6.314889 1.318772
 2299 6.318512 1.318772
 2300 6.322135 1.318772
 2301 6.325758 1.318772
 2302 6.329381 1.318772
 2303 6.333004 1.318772
 2304 6.336627 1.318772
 2305 6.340250 1.318772
 2306 6.343873 1.318772
 2307 6.347496 1.318772
 2308 6.351119 1.318772
 2309 6.354742 1.318772
 2310 6.358365 1.318772
 2311 6.361988 1.318772
 2312 6.365611 1.318772
 2313 6.369234 1.318772
 2314 6.372857 1.318772
 2315 6.376480 1.318772
 2316 6.380103 1.318772
 2317 6.383726 1.318772
 2318 6.387349 1.318772
 2319 6.390972 1.318772
 2320 6.394595 1.315149
 2321 6.398218 1.315149
 2322 6.401841 1.311526
 2323 6.405464 1.311526
 2324 6.409087 1.307903
 2325 6.412710 1.307903
 2326 6.416333 1.304280
 2327 6.419956 1.304280
 2328 6.423579 1.300657
 2329 6.427202 1.300657
 2330 6.430825 1.297034
 2331 6.434448 1.297034
 2332 6.438071 1.293411
 2333 6.441694 1.289788
 2334 6.445317 1.286165
 2335 6.445317 1.282542
 2336 6.448940 1.278919
 2337 6.448940 1.275296
 2338 6.452563 1.271673
 2339 6.456186 1.268050
 2340 6.459809 1.264427
 2341 6.463432 1.264427
 2342 6.467055 1.260804
 2343 6.470678 1.260804
 2344 6.474301 1.260804
 2345 6.477924 1.257181
 2346 6.481547 1.257181
 2347 6.485170 1.253558
 2348 6.488793 1.253558
 2349 6.492416 1.253558
 2350 6.496039 1.253558
 2351 6.499662 1.253558
 2352 6.503285 1.249935
 2353 6.506908 1.249935
 2354 6.510531 1.249935
 2355 6.514154 1.249935
 2356 6.517777 1.249935
 2357 6.521400 1.249935
 2358 6.525023 1.253558
 2359 6.528646 1.253558
 2360 6.532269 1.253558
 2361 6.535892 1.257181
 2362 6.539515 1.257181
 2363 6.543138 1.260804
 2364 6.546761 1.260804
 2365 6.550384 1.264427
 2366 6.554007 1.264427
 2367 6.557630 1.268050
 2368 6.561253 1.268050
 2369 6.564876 1.268050
 2370 6.568499 1.268050
 2371 6.572122 1.268050
 2372 6.575745 1.268050
 2373 6.579368 1.268050
 2374 6.582991 1.268050
 2375 6.586614 1.268050
 2376 6.590237 1.268050
 2377 6.593860 1.268050
 2378 6.597483 1.268050
 2379 6.601106 1.268050
 2380 6.604729 1.268050
 2381 6.608352 1.268050
 2382 6.611975 1.268050
 2383 6.615598 1.268050
 2384 6.619221 1.268050
 2385 6.622844 1.268050
 2386 6.626467 1.268050
 2387 6.630090 1.268050
 2388 6.633713 1.268050
 2389 6.637336 1.268050
 2390 6.640959 1.264427
 2391 6.644582 1.264427
 2392 6.648205 1.260804
 2393 6.651828 1.260804
 2394 6.655451 1.257181
 2395 6.659074 1.257181
 2396 6.662697 1.253558
 2397 6.666320 1.253558
 2398 6.669943 1.249935
 2399 6.673566 1.249935
 2400 6.677189 1.246312
 2401 6.680812 1.246312
 2402 6.684435 1.242689
 2403 6.688058 1.239066
 2404 6.691681 1.235443
 2405 6.695304 1.231820
 2406 6.698927 1.228197
 2407 6.702550 1.228197
 2408 6.706173 1.228197
 2409 6.709796 1.228197
 2410 6.713419 1.228197
 2411 6.717042 1.224574
 2412 6.720665 1.224574
 2413 6.724288 1.224574
 2414 6.727911 1.228197
 2415 6.731534 1.231820
 2416 6.735157 1.231820
 2417 6.738780 1.235443
 2418 6.742403 1.235443
 2419 6.746026 1.239066
 2420 6.749649 1.239066
 2421 6.753272 1.242689
 2422 6.756895 1.246312
 2423 6.760518 1.249935
 2424 6.764141 1.253558
 2425 6.767764 1.257181
 2426 6.771387 1.260804
 2427 6.775010 1.260804
 2428 6.778633 1.264427
 2429 6.782256 1.264427
 2430 6.785879 1.268050
 2431 6.789502 1.268050
 2432 6.793125 1.271673
 2433 6.796748 1.271673
 2434 6.800371 1.275296
 2435 6.803994 1.275296
 2436 6.807617 1.278919
 2437 6.811240 1.278919
 2438 6.814863 1.282542
 2439 6.818486 1.282542
 2440 6.822109 1.282542
 2441 6.825732 1.282542
 2442 6.829355 1.282542
 2443 6.832978 1.282542
 2444 6.836601 1.286165
 2445 6.840224 1.286165
 2446 6.843847 1.289788
 2447 6.847470 1.289788
 2448 6.851093 1.289788
 2449 6.854716 1.289788
 2450 6.858339 1.289788
 2451 6.861962 1.289788
 2452 6.865585 1.289788
 2453 6.869208 1.289788
 2454 6.872831 1.289788
 2455 6.876454 1.289788
 2456 6.880077 1.289788
 2457 6.883700 1.289788
 2458 6.887323 1.289788
 2459 6.890946 1.289788
 2460 6.894569 1.289788
 2461 6.898192 1.289788
 2462 6.901815 1.289788
 2463 6.905438 1.289788
 2464 6.909061 1.289788
 2465 6.912684 1.289788
 2466 6.916307 1.289788
 2467 6.919930 1.289788
 2468 6.923553 1.289788
 2469 6.927176 1.289788
 2470 6.930799 1.286165
 2471 6.934422 1.286165
 2472 6.938045 1.282542
 2473 6.941668 1.282542
 2474 6.945291 1.278919
 2475 6.948914 1.278919
 2476 6.952537 1.275296
 2477 6.956160 1.275296
 2478 6.959783 1.271673
 2479 6.963406 1.271673
 2480 6.967029 1.268050
 2481 6.970652 1.268050
 2482 6.974275 1.264427
 2483 6.977898 1.260804
 2484 6.981521 1.257181
 2485 6.985144 1.253558
 2486 6.988767 1.253558
 2487 6.992390 1.253558
 2488 6.996013 1.249935
 2489 6.999636 1.249935
 2490 7.003259 1.249935
 2491 7.006882 1.249935
 2492 7.010505 1.249935
 2493 7.014128 1.246312
 2494 7.017751 1.246312
 2495 7.021374 1.246312
 2496 7.024997 1.246312
 2497 7.028620 1.246312
 2498 7.032243 1.249935
 2499 7.035866 1.249935
 2500 7.039489 1.249935
 2501 7.043112 1.253558
 2502 7.046735 1.253558
 2503 7.050358 1.253558
 2504 7.053981 1.257181
 2505 7.057604 1.257181
 2506 7.061227 1.260804
 2507 7.064850 1.260804
 2508 7.068473 1.264427
 2509 7.072096 1.264427
 2510 7.075719 1.264427
 2511 7.079342 1.264427
 2512 7.082965 1.264427
 2513 7.086588 1.264427
 2514 7.090211 1.264427
 2515 7.093834 1.264427
 2516 7.097457 1.264427
 2517 7.101080 1.264427
 2518 7.104703 1.264427
 2519 7.108326 1.264427
 2520 7.111949 1.264427
 2521 7.115572 1.264427
 2522 7.119195 1.264427
 2523 7.122818 1.264427
 2524 7.126441 1.264427
 2525 7.130064 1.264427
 2526 7.133687 1.264427
 2527 7.137310 1.268050
 2528 7.140933 1.268050
 2529 7.144556 1.268050
 2530 7.148179 1.271673
 2531 7.151802 1.271673
 2532 7.155425 1.271673
 2533 7.159048 1.271673
 2534 7.162671 1.275296
 2535 7.166294 1.275296
 2536 7.169917 1.278919
 2537 7.173540 1.278919
 2538 7.177163 1.282542
 2539 7.180786 1.282542
 2540 7.184409 1.286165
 2541 7.188032 1.286165
 2542 7.191655 1.286165
 2543 7.195278 1.286165
 2544 7.198901 1.286165
 2545 7.202524 1.286165
 2546 7.206147 1.286165
 2547 7.209770 1.286165
 2548 7.213393 1.286165
 2549 7.217016 1.286165
 2550 7.220639 1.286165
 2551 7.224262 1.286165
 2552 7.227885 1.286165
 2553 7.231508 1.286165
 2554 7.235131 1.286165
 2555 7.238754 1.286165
 2556 7.242377 1.286165
 2557 7.246000 1.286165
 2558 7.249623 1.286165
 2559 7.253246 1.286165
 2560 7.256869 1.286165
 2561 7.260492 1.286165
 2562 7.264115 1.286165
 2563 7.267738 1.282542
 2564 7.271361 1.282542
 2565 7.274984 1.278919
 2566 7.278607 1.278919
 2567 7.282230 1.275296
 2568 7.285853 1.275296
 2569 7.289476 1.271673
 2570 7.293099 1.271673
 2571 7.296722 1.268050
 2572 7.300345 1.268050
 2573 7.303968 1.264427
 2574 7.307591 1.264427
 2575 7.311214 1.260804
 2576 7.314837 1.257181
 2577 7.318460 1.253558
 2578 7.322083 1.253558
 2579 7.325706 1.253558
 2580 7.329329 1.253558
 2581 7.332952 1.253558
 2582 7.336575 1.253558
 2583 7.340198 1.253558
 2584 7.343821 1.253558
 2585 7.347444 1.253558
 2586 7.351067 1.253558
 2587 7.354690 1.253558
 2588 7.358313 1.253558
 2589 7.361936 1.253558
 2590 7.365559 1.253558
 2591 7.369182 1.253558
 2592 7.372805 1.253558
 2593 7.376428 1.253558
 2594 7.380051 1.253558
 2595 7.383674 1.253558
 2596 7.387297 1.253558
 2597 7.390920 1.253558
 2598 7.394543 1.253558
 2599 7.398166 1.253558
 2600 7.401789 1.253558
 2601 7.405412 1.253558
 2602 7.409035 1.253558
 2603 7.412658 1.253558
 2604 7.416281 1.253558
 2605 7.419904 1.253558
 2606 7.423527 1.253558
 2607 7.427150 1.253558
 2608 7.430773 1.253558
 2609 7.434396 1.253558
 2610 7.438019 1.249935
 2611 7.441642 1.249935
 2612 7.445265 1.246312
 2613 7.448888 1.246312
 2614 7.452511 1.242689
 2615 7.456134 1.242689
 2616 7.459757 1.242689
 2617 7.463380 1.242689
 2618 7.467003 1.239066
 2619 7.470626 1.239066
 2620 7.474249 1.239066
 2621 7.477872 1.239066
 2622 7.481495 1.239066
 2623 7.485118 1.239066
 2624 7.488741 1.239066
 2625 7.492364 1.239066
 2626 7.495987 1.239066
 2627 7.499610 1.235443
 2628 7.503233 1.235443
 2629 7.506856 1.231820
 2630 7.510479 1.231820
 2631 7.514102 1.228197
 2632 7.517725 1.228197
 2633 7.521348 1.224574
 2634 7.524971 1.224574
 2635 7.528594 1.220951
 2636 7.532217 1.220951
 2637 7.535840 1.217328
 2638 7.539463 1.217328
 2639 7.543086 1.213705
 2640 7.546709 1.213705
 2641 7.550332 1.210082
 2642 7.553955 1.210082
 2643 7.557578 1.210082
 2644 7.561201 1.206459
 2645 7.564824 1.206459
 2646 7.568447 1.206459
 2647 7.572070 1.206459
 2648 7.575693 1.206459
 2649 7.579316 1.210082
 2650 7.582939 1.210082
 2651 7.586562 1.210082
 2652 7.590185 1.210082
 2653 7.593808 1.210082
 2654 7.597431 1.210082
 2655 7.601054 1.210082
 2656 7.604677 1.210082
 2657 7.608300 1.210082
 2658 7.611923 1.210082
 2659 7.615546 1.210082
 2660 7.619169 1.210082
 2661 7.622792 1.210082
 2662 7.626415 1.210082
 2663 7.630038 1.210082
 2664 7.633661 1.210082
 2665 7.637284 1.210082
 2666 7.640907 1.210082
 2667 7.644530 1.210082
 2668 7.648153 1.210082
 2669 7.651776 1.210082
 2670 7.655399 1.210082
 2671 7.659022 1.210082
 2672 7.662645 1.210082
 2673 7.666268 1.210082
 2674 7.669891 1.210082
 2675 7.673514 1.210082
 2676 7.677137 1.210082
 2677 7.680760 1.210082
 2678 7.684383 1.210082
 2679 7.688006 1.210082
 2680 7.691629 1.210082
 2681 7.695252 1.210082
 2682 7.698875 1.210082
 2683 7.702498 1.210082
 2684 7.706121 1.210082
 2685 7.709744 1.210082
 2686 7.713367 1.210082
 2687 7.716990 1.210082
 2688 7.720613 1.210082
 2689 7.724236 1.210082
 2690 7.727859 1.210082
 2691 7.731482 1.210082
 2692 7.735105 1.206459
 2693 7.738728 1.206459
 2694 7.742351 1.202836
 2695 7.745974 1.202836
 2696 7.749597 1.199213
 2697 7.753220 1.199213
 2698 7.756843 1.195590
 2699 7.760466 1.195590
 2700 7.764089 1.191967
 2701 7.767712 1.191967
 2702 7.771335 1.188344
 2703 7.774958 1.188344
 2704 7.778581 1.188344
 2705 7.782204 1.188344
 2706 7.785827 1.188344
 2707 7.789450 1.188344
 2708 7.793073 1.188344
 2709 7.796696 1.188344
 2710 7.800319 1.188344
 2711 7.803942 1.188344
 2712 7.807565 1.191967
 2713 7.811188 1.191967
 2714 7.814811 1.191967
 2715 7.818434 1.195590
 2716 7.822057 1.195590
 2717 7.825680 1.195590
 2718 7.829303 1.195590
 2719 7.832926 1.195590
 2720 7.836549 1.195590
 2721 7.840172 1.195590
 2722 7.843795 1.195590
 2723 7.847418 1.195590
 2724 7.851041 1.195590
 2725 7.854664 1.195590
 2726 7.858287 1.195590
 2727 7.861910 1.195590
 2728 7.865533 1.195590
 2729 7.869156 1.195590
 2730 7.872779 1.195590
 2731 7.876402 1.195590
 2732 7.880025 1.195590
 2733 7.883648 1.195590
 2734 7.887271 1.195590
 2735 7.890894 1.195590
 2736 7.894517 1.195590
 2737 7.898140 1.195590
 2738 7.901763 1.195590
 2739 7.905386 1.195590
 2740 7.909009 1.195590
 2741 7.912632 1.195590
 2742 7.916255 1.191967
 2743 7.919878 1.191967
 2744 7.923501 1.188344
 2745 7.927124 1.188344
 2746 7.930747 1.184721
 2747 7.934370 1.184721
 2748 7.937993 1.181098
 2749 7.941616 1.181098
 2750 7.945239 1.177475
 2751 7.948862 1.177475
 2752 7.952485 1.173852
 2753 7.956108 1.173852
 2754 7.959731 1.170229
 2755 7.963354 1.166606
 2756 7.966977 1.162983
 2757 7.970600 1.162983
 2758 7.974223 1.162983
 2759 7.977846 1.162983
 2760 7.981469 1.162983
 2761 7.985092 1.162983
 2762 7.988715 1.162983
 2763 7.992338 1.162983
 2764 7.995961 1.162983
 2765 7.999584 1.162983
 2766 8.003207 1.162983
 2767 8.006830 1.159360
 2768 8.010453 1.159360
 2769 8.014076 1.155737
 2770 8.017699 1.155737
 2771 8.021322 1.152114
 2772 8.024945 1.152114
 2773 8.028568 1.152114
 2774 8.032191 1.148491
 2775 8.035814 1.148491
 2776 8.039437 1.148491
 2777 8.043060 1.152114
 2778 8.046683 1.152114
 2779 8.050306 1.152114
 2780 8.053929 1.152114
 2781 8.057552 1.152114
 2782 8.061175 1.152114
 2783 8.064798 1.152114
 2784 8.068421 1.152114
 2785 8.072044 1.152114
 2786 8.075667 1.152114
 2787 8.079290 1.152114
 2788 8.082913 1.152114
 2789 8.086536 1.152114
 2790 8.090159 1.152114
 2791 8.093782 1.152114
 2792 8.097405 1.152114
 2793 8.101028 1.152114
 2794 8.104651 1.152114
 2795 8.108274 1.152114
 2796 8.111897 1.152114
 2797 8.115520 1.152114
 2798 8.119143 1.152114
 2799 8.122766 1.152114
 2800 8.126389 1.152114
 2801 8.130012 1.148491
 2802 8.133635 1.148491
 2803 8.137258 1.144868
 2804 8.140881 1.144868
 2805 8.144504 1.141245
 2806 8.148127 1.141245
 2807 8.151750 1.141245
 2808 8.155373 1.141245
 2809 8.158996 1.141245
 2810 8.162619 1.141245
 2811 8.166242 1.141245
 2812 8.169865 1.141245
 2813 8.173488 1.141245
 2814 8.177111 1.141245
 2815 8.180734 1.141245
 2816 8.184357 1.141245
 2817 8.187980 1.141245
 2818 8.191603 1.141245
 2819 8.195226 1.141245
 2820 8.198849 1.137622
 2821 8.202472 1.137622
 2822 8.206095 1.137622
 2823 8.209718 1.137622
 2824 8.213341 1.137622
 2825 8.216964 1.137622
 2826 8.220587 1.137622
 2827 8.224210 1.137622
 2828 8.227833 1.137622
 2829 8.231456 1.137622
 2830 8.235079 1.137622
 2831 8.238702 1.137622
 2832 8.242325 1.137622
 2833 8.245948 1.137622
 2834 8.249571 1.137622
 2835 8.253194 1.137622
 2836 8.256817 1.137622
 2837 8.260440 1.137622
 2838 8.264063 1.137622
 2839 8.267686 1.137622
 2840 8.271309 1.137622
 2841 8.274932 1.137622
 2842 8.278555 1.137622
 2843 8.282178 1.137622
 2844 8.285801 1.137622
 2845 8.289424 1.137622
 2846 8.293047 1.137622
 2847 8.296670 1.137622
 2848 8.300293 1.137622
 2849 8.303916 1.137622
 2850 8.307539 1.137622
 2851 8.311162 1.137622
 2852 8.314785 1.137622
 2853 8.318408 1.137622
 2854 8.322031 1.137622
 2855 8.325654 1.137622
 2856 8.329277 1.137622
 2857 8.332900 1.137622
 2858 8.336523 1.137622
 2859 8.340146 1.137622
 2860 8.343769 1.137622
 2861 8.347392 1.133999
 2862 8.351015 1.133999
 2863 8.354638 1.130376
 2864 8.358261 1.130376
 2865 8.361884 1.126753
 2866 8.365507 1.126753
 2867 8.369130 1.126753
 2868 8.372753 1.126753
 2869 8.376376 1.130376
 2870 8.379999 1.130376
 2871 8.383622 1.133999
 2872 8.387245 1.133999
 2873 8.390868 1.133999
 2874 8.394491 1.133999
 2875 8.398114 1.133999
 2876 8.401737 1.133999
 2877 8.405360 1.133999
 2878 8.408983 1.133999
 2879 8.412606 1.133999
 2880 8.416229 1.133999
 2881 8.419852 1.133999
 2882 8.423475 1.133999
 2883 8.427098 1.133999
 2884 8.430721 1.133999
 2885 8.434344 1.133999
 2886 8.437967 1.133999
 2887 8.441590 1.133999
 2888 8.445213 1.133999
 2889 8.448836 1.133999
 2890 8.452459 1.133999
 2891 8.456082 1.133999
 2892 8.459705 1.133999
 2893 8.463328 1.133999
 2894 8.466951 1.130376
 2895 8.470574 1.130376
 2896 8.474197 1.126753
 2897 8.477820 1.126753
 2898 8.481443 1.123130
 2899 8.485066 1.123130
 2900 8.488689 1.119507
 2901 8.492312 1.119507
 2902 8.495935 1.115884
 2903 8.499558 1.115884
 2904 8.503181 1.112261
 2905 8.506804 1.112261
 2906 8.510427 1.108638
 2907 8.514050 1.105015
 2908 8.514050 1.101392
 2909 8.517673 1.097769
 2910 8.521296 1.094146
 2911 8.521296 1.090523
 2912 8.524919 1.086900
 2913 8.528542 1.086900
 2914 8.532165 1.083277
 2915 8.535788 1.083277
 2916 8.539411 1.083277
 2917 8.543034 1.083277
 2918 8.546657 1.083277
 2919 8.550280 1.083277
 2920 8.553903 1.083277
 2921 8.557526 1.083277
 2922 8.561149 1.083277
 2923 8.564772 1.079654
 2924 8.568395 1.079654
 2925 8.572018 1.083277
 2926 8.575641 1.083277
 2927 8.579264 1.083277
 2928 8.582887 1.083277
 2929 8.586510 1.083277
 2930 8.590133 1.083277
 2931 8.593756 1.083277
 2932 8.597379 1.083277
 2933 8.601002 1.083277
 2934 8.604625 1.083277
 2935 8.608248 1.083277
 2936 8.611871 1.083277
 2937 8.615494 1.083277
 2938 8.619117 1.083277
 2939 8.622740 1.083277
 2940 8.626363 1.083277
 2941 8.629986 1.083277
 2942 8.633609 1.083277
 2943 8.637232 1.083277
 2944 8.640855 1.083277
 2945 8.644478 1.083277
 2946 8.648101 1.083277
 2947 8.651724 1.083277
 2948 8.655347 1.083277
 2949 8.658970 1.083277
 2950 8.662593 1.083277
 2951 8.666216 1.083277
 2952 8.669839 1.083277
 2953 8.673462 1.083277
 2954 8.677085 1.083277
 2955 8.680708 1.083277
 2956 8.684331 1.079654
 2957 8.687954 1.079654
 2958 8.691577 1.076031
 2959 8.695200 1.076031
 2960 8.698823 1.076031
 2961 8.702446 1.076031
 2962 8.706069 1.076031
 2963 8.709692 1.076031
 2964 8.713315 1.076031
 2965 8.716938 1.076031
 2966 8.720561 1.076031
 2967 8.724184 1.076031
 2968 8.727807 1.076031
 2969 8.731430 1.072408
 2970 8.735053 1.072408
 2971 8.738676 1.068785
 2972 8.742299 1.068785
 2973 8.745922 1.065162
 2974 8.749545 1.065162
 2975 8.753168 1.065162
 2976 8.756791 1.065162
 2977 8.760414 1.065162
 2978 8.764037 1.065162
 2979 8.767660 1.065162
 2980 8.771283 1.061539
 2981 8.774906 1.061539
 2982 8.778529 1.057916
 2983 8.782152 1.057916
 2984 8.785775 1.054293
 2985 8.789398 1.054293
 2986 8.793021 1.050670
 2987 8.796644 1.050670
 2988 8.800267 1.047047
 2989 8.803890 1.047047
 2990 8.807513 1.043424
 2991 8.811136 1.043424
 2992 8.814759 1.039801
 2993 8.818382 1.036178
 2994 8.822005 1.032555
 2995 8.822005 1.028932
 2996 8.825628 1.025309
 2997 8.829251 1.021686
 2998 8.832874 1.021686
 2999 8.836497 1.018063
 3000 8.840120 1.018063
 3001 8.843743 1.018063
 3002 8.847366 1.021686
 3003 8.850989 1.021686
 3004 8.854612 1.021686
 3005 8.858235 1.025309
 3006 8.861858 1.028932
 3007 8.865481 1.028932
 3008 8.869104 1.032555
 3009 8.872727 1.032555
 3010 8.876350 1.036178
 3011 8.879973 1.036178
 3012 8.883596 1.039801
 3013 8.887219 1.039801
 3014 8.890842 1.043424
 3015 8.894465 1.043424
 3016 8.898088 1.047047
 3017 8.901711 1.047047
 3018 8.905334 1.050670
 3019 8.908957 1.050670
 3020 8.912580 1.050670
 3021 8.916203 1.050670
 3022 8.919826 1.050670
 3023 8.923449 1.050670
 3024 8.927072 1.054293
 3025 8.930695 1.054293
 3026 8.934318 1.057916
 3027 8.937941 1.057916
 3028 8.941564 1.061539
 3029 8.945187 1.065162
 3030 8.948810 1.068785
 3031 8.952433 1.072408
 3032 8.956056 1.076031
 3033 8.956056 1.079654
 3034 8.959679 1.083277
 3035 8.959679 1.086900
 3036 8.963302 1.090523
 3037 8.963302 1.094146
 3038 8.966925 1.097769
 3039 8.966925 1.101392
 3040 8.970548 1.105015
 3041 8.970548 1.108638
 3042 8.974171 1.112261
 3043 8.974171 1.115884
 3044 8.977794 1.119507
 3045 8.981417 1.119507
 3046 8.985040 1.123130
 3047 8.988663 1.123130
 3048 8.992286 1.126753
 3049 8.995909 1.126753
 3050 8.999532 1.130376
 3051 9.003155 1.130376
 3052 9.006778 1.133999
 3053 9.010401 1.133999
 3054 9.014024 1.137622
 3055 9.017647 1.137622
 3056 9.021270 1.141245
 3057 9.024893 1.141245
 3058 9.028516 1.141245
 3059 9.032139 1.141245
 3060 9.035762 1.141245
 3061 9.039385 1.141245
 3062 9.043008 1.141245
 3063 9.046631 1.141245
 3064 9.050254 1.141245
 3065 9.053877 1.144868
 3066 9.057500 1.148491
 3067 9.061123 1.152114
 3068 9.064746 1.155737
 3069 9.064746 1.159360
 3070 9.068369 1.162983
 3071 9.071992 1.166606
 3072 9.071992 1.170229
 3073 9.075615 1.173852
 3074 9.079238 1.177475
 3075 9.082861 1.181098
 3076 9.086484 1.184721
 3077 9.090107 1.184721
 3078 9.093730 1.188344
 3079 9.097353 1.188344
 3080 9.100976 1.191967
 3081 9.104599 1.191967
 3082 9.108222 1.195590
 3083 9.111845 1.195590
 3084 9.115468 1.199213
 3085 9.119091 1.199213
 3086 9.122714 1.202836
 3087 9.126337 1.202836
 3088 9.129960 1.206459
 3089 9.133583 1.206459
 3090 9.137206 1.206459
 3091 9.140829 1.206459
 3092 9.144452 1.206459
 3093 9.148075 1.206459
 3094 9.151698 1.206459
 3095 9.155321 1.206459
 3096 9.158944 1.206459
 3097 9.162567 1.206459
 3098 9.166190 1.206459
 3099 9.169813 1.206459
 3100 9.173436 1.206459
 3101 9.177059 1.206459
 3102 9.180682 1.206459
 3103 9.184305 1.210082
 3104 9.187928 1.210082
 3105 9.191551 1.210082
 3106 9.195174 1.210082
 3107 9.198797 1.213705
 3108 9.202420 1.217328
 3109 9.206043 1.220951
 3110 9.209666 1.224574
 3111 9.209666 1.228197
 3112 9.213289 1.231820
 3113 9.216912 1.235443
 3114 9.216912 1.239066
 3115 9.220535 1.242689
 3116 9.224158 1.246312
 3117 9.227781 1.249935
 3118 9.231404 1.253558
 3119 9.235027 1.257181
 3120 9.238650 1.257181
 3121 9.242273 1.260804
 3122 9.245896 1.264427
 3123 9.249519 1.264427
 3124 9.253142 1.268050
 3125 9.256765 1.268050
 3126 9.260388 1.271673
 3127 9.264011 1.271673
 3128 9.267634 1.275296
 3129 9.271257 1.278919
 3130 9.274880 1.282542
 3131 9.278503 1.286165
 3132 9.282126 1.289788
 3133 9.285749 1.293411
 3134 9.289372 1.297034
 3135 9.292995 1.300657
 3136 9.296618 1.304280
 3137 9.300241 1.307903
 3138 9.303864 1.307903
 3139 9.307487 1.311526
 3140 9.311110 1.315149
 3141 9.314733 1.315149
 3142 9.318356 1.318772
 3143 9.321979 1.318772
 3144 9.325602 1.322395
 3145 9.329225 1.326018
 3146 9.332848 1.326018
 3147 9.336471 1.329641
 3148 9.340094 1.329641
 3149 9.343717 1.333264
 3150 9.347340 1.333264
 3151 9.350963 1.336887
 3152 9.354586 1.336887
 3153 9.358209 1.340510
 3154 9.361832 1.340510
 3155 9.365455 1.344133
 3156 9.369078 1.344133
 3157 9.372701 1.347756
 3158 9.376324 1.347756
 3159 9.379947 1.347756
 3160 9.383570 1.347756
 3161 9.387193 1.351379
 3162 9.390816 1.355002
 3163 9.394439 1.358625
 3164 9.398062 1.362248
 3165 9.401685 1.365871
 3166 9.405308 1.365871
 3167 9.408931 1.369494
 3168 9.412554 1.369494
 3169 9.416177 1.373117
 3170 9.419800 1.373117
 3171 9.423423 1.376740
 3172 9.427046 1.376740
 3173 9.430669 1.380363
 3174 9.434292 1.380363
 3175 9.437915 1.383986
 3176 9.441538 1.383986
 3177 9.445161 1.387609
 3178 9.448784 1.391232
 3179 9.452407 1.394855
 3180 9.456030 1.398478
 3181 9.459653 1.402101
 3182 9.459653 1.405724
 3183 9.459653 1.409347
 3184 9.459653 1.412970
 3185 9.463276 1.416593
 3186 9.463276 1.420216
 3187 9.466899 1.423839
 3188 9.466899 1.427462
 3189 9.470522 1.431085
 3190 9.470522 1.434708
 3191 9.474145 1.438331
 3192 9.474145 1.441954
 3193 9.477768 1.445577
 3194 9.477768 1.449200
 3195 9.481391 1.452823
 3196 9.481391 1.456446
 3197 9.485014 1.460069
 3198 9.488637 1.463692
 3199 9.492260 1.467315
 3200 9.495883 1.470938
 3201 9.495883 1.474561
 3202 9.495883 1.478184
 3203 9.495883 1.481807
 3204 9.495883 1.485430
 3205 9.495883 1.489053
 3206 9.495883 1.492676
 3207 9.495883 1.496299
 3208 9.495883 1.499922
 3209 9.495883 1.503545
 3210 9.495883 1.507168
 3211 9.499506 1.510791
 3212 9.499506 1.514414
 3213 9.503129 1.518037
 3214 9.503129 1.521660
 3215 9.506752 1.525283
 3216 9.506752 1.528906
 3217 9.510375 1.532529
 3218 9.510375 1.536152
 3219 9.513998 1.539775
 3220 9.513998 1.543398
 3221 9.517621 1.547021
 3222 9.517621 1.550644
 3223 9.521244 1.554267
 3224 9.524867 1.554267
 3225 9.528490 1.557890
 3226 9.532113 1.557890
 3227 9.535736 1.561513
 3228 9.539359 1.561513
 3229 9.542982 1.565136
 3230 9.546605 1.565136
 3231 9.550228 1.568759
 3232 9.553851 1.568759
 3233 9.557474 1.572382
 3234 9.561097 1.572382
 3235 9.564720 1.576005
 3236 9.568343 1.576005
 3237 9.571966 1.576005
 3238 9.575589 1.579628
 3239 9.579212 1.583251
 3240 9.582835 1.583251
 3241 9.586458 1.586874
 3242 9.590081 1.590497
 3243 9.593704 1.590497
 3244 9.597327 1.594120
 3245 9.600950 1.594120
 3246 9.604573 1.597743
 3247 9.608196 1.597743
 3248 9.611819 1.601366
 3249 9.615442 1.601366
 3250 9.619065 1.604989
 3251 9.622688 1.604989
 3252 9.626311 1.608612
 3253 9.629934 1.608612
 3254 9.633557 1.612235
 3255 9.637180 1.612235
 3256 9.640803 1.612235
 3257 9.644426 1.612235
 3258 9.648049 1.612235
 3259 9.651672 1.612235
 3260 9.655295 1.612235
 3261 9.658918 1.612235
 3262 9.662541 1.612235
 3263 9.666164 1.612235
 3264 9.669787 1.615858
 3265 9.673410 1.615858
 3266 9.677033 1.619481
 3267 9.680656 1.619481
 3268 9.684279 1.619481
 3269 9.687902 1.619481
 3270 9.691525 1.619481
 3271 9.695148 1.619481
 3272 9.698771 1.619481
 3273 9.702394 1.619481
 3274 9.706017 1.619481
 3275 9.709640 1.619481
 3276 9.713263 1.619481
 3277 9.716886 1.619481
 3278 9.720509 1.619481
 3279 9.724132 1.619481
 3280 9.727755 1.619481
 3281 9.731378 1.619481
 3282 9.735001 1.619481
 3283 9.738624 1.619481
 3284 9.742247 1.619481
 3285 9.745870 1.619481
 3286 9.749493 1.619481
 3287 9.753116 1.619481
 3288 9.756739 1.619481
 3289 9.760362 1.619481
 3290 9.763985 1.619481
 3291 9.767608 1.619481
 3292 9.771231 1.619481
 3293 9.774854 1.619481
 3294 9.778477 1.619481
 3295 9.782100 1.619481
 3296 9.785723 1.619481
 3297 9.789346 1.619481
 3298 9.792969 1.619481
 3299 9.796592 1.619481
 3300 9.800215 1.619481
 3301 9.803838 1.619481
 3302 9.807461 1.623104
 3303 9.811084 1.623104
 3304 9.814707 1.623104
 3305 9.818330 1.623104
 3306 9.821953 1.623104
 3307 9.825576 1.623104
 3308 9.829199 1.626727
 3309 9.832822 1.626727
 3310 9.836445 1.630350
 3311 9.836445 1.633973
 3312 9.840068 1.637596
 3313 9.840068 1.641219
 3314 9.843691 1.644842
 3315 9.843691 1.648465
 3316 9.847314 1.652088
 3317 9.847314 1.655711
 3318 9.850937 1.659334
 3319 9.850937 1.662957
 3320 9.854560 1.666580
 3321 9.858183 1.670203
 3322 9.861806 1.673826
 3323 9.865429 1.677449
 3324 9.869052 1.677449
 3325 9.872675 1.681072
 3326 9.876298 1.684695
 3327 9.879921 1.684695
 3328 9.883544 1.688318
 3329 9.883544 1.691941
 3330 9.887167 1.695564
 3331 9.887167 1.699187
 3332 9.890790 1.702810
 3333 9.890790 1.706433
 3334 9.894413 1.710056
 3335 9.898036 1.713679
 3336 9.898036 1.717302
 3337 9.901659 1.720925
 3338 9.905282 1.724548
 3339 9.908905 1.724548
 3340 9.912528 1.728171
 3341 9.916151 1.728171
 3342 9.919774 1.731794
 3343 9.923397 1.731794
 3344 9.927020 1.735417
 3345 9.930643 1.735417
 3346 9.934266 1.739040
 3347 9.937889 1.739040
 3348 9.941512 1.742663
 3349 9.945135 1.742663
 3350 9.948758 1.746286
 3351 9.952381 1.746286
 3352 9.956004 1.746286
 3353 9.959627 1.746286
 3354 9.963250 1.746286
 3355 9.966873 1.746286
 3356 9.970496 1.746286
 3357 9.974119 1.746286
 3358 9.977742 1.746286
 3359 9.981365 1.746286
 3360 9.984988 1.746286
 3361 9.988611 1.746286
 3362 9.992234 1.746286
 3363 9.995857 1.746286
 3364 9.999480 1.746286
 3365 10.003103 1.746286
 3366 10.006726 1.746286
 3367 10.010349 1.746286
 3368 10.013972 1.746286
 3369 10.017595 1.749909
 3370 10.021218 1.749909
 3371 10.024841 1.753532
 3372 10.028464 1.757155
 3373 10.032087 1.757155
 3374 10.035710 1.760778
 3375 10.039333 1.764401
 3376 10.042956 1.768024
 3377 10.042956 1.771647
 3378 10.046579 1.775270
 3379 10.046579 1.778893
 3380 10.050202 1.782516
 3381 10.050202 1.786139
 3382 10.053825 1.789762
 3383 10.053825 1.793385
 3384 10.057448 1.797008
 3385 10.057448 1.800631
 3386 10.061071 1.804254
 3387 10.061071 1.807877
 3388 10.064694 1.811500
 3389 10.064694 1.815123
 3390 10.068317 1.818746
 3391 10.071940 1.822369
 3392 10.075563 1.822369
 3393 10.079186 1.825992
 3394 10.082809 1.825992
 3395 10.086432 1.829615
 3396 10.090055 1.829615
 3397 10.093678 1.833238
 3398 10.097301 1.833238
 3399 10.100924 1.836861
 3400 10.104547 1.836861
 3401 10.108170 1.840484
 3402 10.111793 1.840484
 3403 10.115416 1.844107
 3404 10.119039 1.844107
 3405 10.122662 1.844107
 3406 10.126285 1.844107
 3407 10.129908 1.847730
 3408 10.133531 1.847730
 3409 10.137154 1.847730
 3410 10.140777 1.851353
 3411 10.144400 1.854976
 3412 10.148023 1.858599
 3413 10.151646 1.862222
 3414 10.151646 1.865845
 3415 10.155269 1.869468
 3416 10.155269 1.873091
 3417 10.158892 1.876714
 3418 10.162515 1.880337
 3419 10.162515 1.883960
 3420 10.166138 1.887583
 3421 10.169761 1.891206
 3422 10.173384 1.894829
 3423 10.177007 1.898452
 3424 10.180630 1.902075
 3425 10.184253 1.905698
 3426 10.187876 1.909321
 3427 10.191499 1.912944
 3428 10.191499 1.916567
 3429 10.195122 1.920190
 3430 10.198745 1.923813
 3431 10.202368 1.927436
 3432 10.205991 1.931059
 3433 10.209614 1.934682
 3434 10.213237 1.938305
 3435 10.216860 1.938305
 3436 10.220483 1.941928
 3437 10.224106 1.945551
 3438 10.227729 1.945551
 3439 10.231352 1.949174
 3440 10.234975 1.949174
 3441 10.238598 1.952797
 3442 10.242221 1.952797
 3443 10.245844 1.956420
 3444 10.249467 1.956420
 3445 10.253090 1.960043
 3446 10.256713 1.960043
 3447 10.260336 1.963666
 3448 10.263959 1.963666
 3449 10.267582 1.967289
 3450 10.271205 1.967289
 3451 10.274828 1.970912
 3452 10.278451 1.970912
 3453 10.282074 1.974535
 3454 10.285697 1.974535
 3455 10.289320 1.974535
 3456 10.292943 1.974535
 3457 10.296566 1.974535
 3458 10.300189 1.974535
 3459 10.303812 1.974535
 3460 10.307435 1.974535
 3461 10.311058 1.974535
 3462 10.314681 1.974535
 3463 10.318304 1.974535
 3464 10.321927 1.974535
 3465 10.325550 1.974535
 3466 10.329173 1.974535
 3467 10.332796 1.978158
 3468 10.336419 1.978158
 3469 10.340042 1.981781
 3470 10.343665 1.981781
 3471 10.347288 1.981781
 3472 10.350911 1.985404
 3473 10.354534 1.989027
 3474 10.358157 1.992650
 3475 10.358157 1.996273
 3476 10.361780 1.999896
 3477 10.365403 2.003519
 3478 10.369026 2.007142
 3479 10.372649 2.007142
 3480 10.376272 2.010765
 3481 10.379895 2.010765
 3482 10.383518 2.014388
 3483 10.387141 2.014388
 3484 10.390764 2.018011
 3485 10.394387 2.018011
 3486 10.398010 2.021634
 3487 10.401633 2.021634
 3488 10.405256 2.025257
 3489 10.408879 2.025257
 3490 10.412502 2.028880
 3491 10.416125 2.028880
 3492 10.419748 2.032503
 3493 10.423371 2.036126
 3494 10.426994 2.039749
 3495 10.430617 2.043372
 3496 10.434240 2.046995
 3497 10.437863 2.050618
 3498 10.441486 2.050618
 3499 10.445109 2.054241
 3500 10.448732 2.054241
 3501 10.452355 2.057864
 3502 10.455978 2.057864
 3503 10.459601 2.061487
 3504 10.463224 2.061487
 3505 10.466847 2.065110
 3506 10.470470 2.065110
 3507 10.474093 2.068733
 3508 10.477716 2.068733
 3509 10.481339 2.072356
 3510 10.484962 2.072356
 3511 10.488585 2.072356
 3512 10.492208 2.075979
 3513 10.495831 2.075979
 3514 10.499454 2.079602
 3515 10.503077 2.079602
 3516 10.506700 2.079602
 3517 10.510323 2.083225
 3518 10.513946 2.083225
 3519 10.517569 2.083225
 3520 10.521192 2.086848
 3521 10.524815 2.086848
 3522 10.528438 2.086848
 3523 10.532061 2.090471
 3524 10.535684 2.090471
 3525 10.535684 2.094094
 3526 10.539307 2.097717
 3527 10.542930 2.101340
 3528 10.546553 2.101340
 3529 10.550176 2.104963
 3530 10.553799 2.104963
 3531 10.557422 2.108586
 3532 10.561045 2.108586
 3533 10.564668 2.112209
 3534 10.568291 2.112209
 3535 10.571914 2.115832
 3536 10.575537 2.115832
 3537 10.579160 2.119455
 3538 10.582783 2.119455
 3539 10.586406 2.123078
 3540 10.590029 2.123078
 3541 10.593652 2.123078
 3542 10.597275 2.123078
 3543 10.600898 2.123078
 3544 10.604521 2.123078
 3545 10.608144 2.123078
 3546 10.611767 2.126701
 3547 10.615390 2.126701
 3548 10.619013 2.130324
 3549 10.622636 2.130324
 3550 10.626259 2.133947
 3551 10.629882 2.133947
 3552 10.633505 2.137570
 3553 10.637128 2.141193
 3554 10.640751 2.144816
 3555 10.644374 2.148439
 3556 10.647997 2.152062
 3557 10.651620 2.155685
 3558 10.655243 2.159308
 3559 10.658866 2.162931
 3560 10.662489 2.166554
 3561 10.662489 2.170177
 3562 10.666112 2.173800
 3563 10.669735 2.177423
 3564 10.673358 2.181046
 3565 10.676981 2.184669
 3566 10.676981 2.188292
 3567 10.680604 2.191915
 3568 10.684227 2.195538
 3569 10.687850 2.199161
 3570 10.687850 2.202784
 3571 10.691473 2.206407
 3572 10.691473 2.210030
 3573 10.695096 2.213653
 3574 10.695096 2.217276
 3575 10.698719 2.220899
 3576 10.702342 2.220899
 3577 10.705965 2.224522
 3578 10.709588 2.224522
 3579 10.713211 2.228145
 3580 10.716834 2.228145
 3581 10.720457 2.231768
 3582 10.724080 2.231768
 3583 10.727703 2.235391
 3584 10.731326 2.235391
 3585 10.734949 2.239014
 3586 10.738572 2.239014
 3587 10.742195 2.242637
 3588 10.745818 2.242637
 3589 10.749441 2.242637
 3590 10.753064 2.242637
 3591 10.756687 2.242637
 3592 10.760310 2.242637
 3593 10.763933 2.242637
 3594 10.767556 2.242637
 3595 10.771179 2.242637
 3596 10.774802 2.242637
 3597 10.778425 2.242637
 3598 10.782048 2.242637
 3599 10.785671 2.242637
 3600 10.789294 2.242637
 3601 10.792917 2.242637
 3602 10.796540 2.242637
 3603 10.800163 2.242637
 3604 10.803786 2.242637
 3605 10.807409 2.242637
 3606 10.811032 2.242637
 3607 10.814655 2.242637
 3608 10.818278 2.242637
 3609 10.821901 2.242637
 3610 10.825524 2.242637
 3611 10.829147 2.242637
 3612 10.832770 2.246260
 3613 10.836393 2.246260
 3614 10.840016 2.249883
 3615 10.843639 2.249883
 3616 10.847262 2.253506
 3617 10.847262 2.257129
 3618 10.850885 2.260752
 3619 10.854508 2.264375
 3620 10.858131 2.267998
 3621 10.861754 2.271621
 3622 10.865377 2.275244
 3623 10.869000 2.275244
 3624 10.872623 2.278867
 3625 10.876246 2.278867
 3626 10.879869 2.282490
 3627 10.883492 2.282490
 3628 10.887115 2.286113
 3629 10.890738 2.286113
 3630 10.894361 2.289736
 3631 10.897984 2.289736
 3632 10.901607 2.293359
 3633 10.905230 2.296982
 3634 10.908853 2.300605
 3635 10.912476 2.304228
 3636 10.916099 2.307851
 3637 10.916099 2.311474
 3638 10.919722 2.315097
 3639 10.923345 2.318720
 3640 10.923345 2.322343
 3641 10.926968 2.325966
 3642 10.930591 2.325966
 3643 10.934214 2.329589
 3644 10.937837 2.329589
 3645 10.941460 2.333212
 3646 10.945083 2.333212
 3647 10.948706 2.336835
 3648 10.952329 2.336835
 3649 10.955952 2.340458
 3650 10.959575 2.340458
 3651 10.963198 2.344081
 3652 10.966821 2.344081
 3653 10.970444 2.347704
 3654 10.974067 2.347704
 3655 10.977690 2.347704
 3656 10.981313 2.347704
 3657 10.984936 2.347704
 3658 10.988559 2.347704
 3659 10.992182 2.347704
 3660 10.995805 2.347704
 3661 10.999428 2.347704
 3662 11.003051 2.347704
 3663 11.006674 2.347704
 3664 11.010297 2.347704
 3665 11.013920 2.347704
 3666 11.017543 2.347704
 3667 11.021166 2.347704
 3668 11.024789 2.347704
 3669 11.028412 2.351327
 3670 11.032035 2.351327
 3671 11.035658 2.351327
 3672 11.039281 2.354950
 3673 11.042904 2.354950
 3674 11.046527 2.358573
 3675 11.050150 2.358573
 3676 11.053773 2.362196
 3677 11.057396 2.362196
 3678 11.061019 2.365819
 3679 11.064642 2.369442
 3680 11.068265 2.373065
 3681 11.071888 2.376688
 3682 11.075511 2.380311
 3683 11.075511 2.383934
 3684 11.079134 2.387557
 3685 11.082757 2.391180
 3686 11.086380 2.394803
 3687 11.090003 2.398426
 3688 11.093626 2.402049
 3689 11.097249 2.405672
 3690 11.100872 2.409295
 3691 11.104495 2.409295
 3692 11.108118 2.412918
 3693 11.111741 2.416541
 3694 11.115364 2.416541
 3695 11.118987 2.420164
 3696 11.122610 2.420164
 3697 11.126233 2.423787
 3698 11.129856 2.427410
 3699 11.133479 2.427410
 3700 11.133479 2.431033
 3701 11.137102 2.434656
 3702 11.140725 2.438279
 3703 11.140725 2.441902
 3704 11.144348 2.445525
 3705 11.147971 2.449148
 3706 11.151594 2.452771
 3707 11.155217 2.456394
 3708 11.158840 2.460017
 3709 11.162463 2.460017
 3710 11.166086 2.463640
 3711 11.169709 2.463640
 3712 11.173332 2.467263
 3713 11.176955 2.467263
 3714 11.180578 2.470886
 3715 11.184201 2.470886
 3716 11.184201 2.474509
 3717 11.187824 2.478132
 3718 11.191447 2.481755
 3719 11.191447 2.485378
 3720 11.195070 2.489001
 3721 11.198693 2.489001
 3722 11.202316 2.492624
 3723 11.205939 2.492624
 3724 11.209562 2.496247
 3725 11.213185 2.496247
 3726 11.216808 2.499870
 3727 11.220431 2.499870
 3728 11.224054 2.503493
 3729 11.227677 2.503493
 3730 11.231300 2.507116
 3731 11.234923 2.507116
 3732 11.238546 2.510739
 3733 11.242169 2.510739
 3734 11.245792 2.510739
 3735 11.249415 2.510739
 3736 11.253038 2.510739
 3737 11.256661 2.510739
 3738 11.260284 2.514362
 3739 11.263907 2.514362
 3740 11.267530 2.514362
 3741 11.271153 2.514362
 3742 11.274776 2.514362
 3743 11.278399 2.517985
 3744 11.282022 2.517985
 3745 11.285645 2.521608
 3746 11.289268 2.521608
 3747 11.292891 2.525231
 3748 11.296514 2.525231
 3749 11.300137 2.525231
 3750 11.303760 2.525231
 3751 11.307383 2.525231
 3752 11.311006 2.525231
 3753 11.314629 2.525231
 3754 11.318252 2.525231
 3755 11.321875 2.525231
 3756 11.325498 2.525231
 3757 11.329121 2.525231
 3758 11.332744 2.525231
 3759 11.336367 2.525231
 3760 11.339990 2.525231
 3761 11.343613 2.525231
 3762 11.347236 2.525231
 3763 11.350859 2.525231
 3764 11.354482 2.525231
 3765 11.358105 2.525231
 3766 11.361728 2.525231
 3767 11.365351 2.525231
 3768 11.368974 2.525231
 3769 11.372597 2.525231
 3770 11.376220 2.525231
 3771 11.379843 2.525231
 3772 11.383466 2.525231
 3773 11.387089 2.525231
 3774 11.390712 2.525231
 3775 11.394335 2.528854
 3776 11.397958 2.528854
 3777 11.401581 2.528854
 3778 11.405204 2.528854
 3779 11.408827 2.528854
 3780 11.412450 2.532477
 3781 11.416073 2.532477
 3782 11.419696 2.536100
 3783 11.423319 2.536100
 3784 11.426942 2.539723
 3785 11.430565 2.539723
 3786 11.434188 2.543346
 3787 11.434188 2.546969
 3788 11.437811 2.550592
 3789 11.441434 2.554215
 3790 11.445057 2.557838
 3791 11.448680 2.557838
 3792 11.452303 2.561461
 3793 11.455926 2.561461
 3794 11.459549 2.565084
 3795 11.463172 2.565084
 3796 11.466795 2.568707
 3797 11.470418 2.568707
 3798 11.474041 2.572330
 3799 11.477664 2.572330
 3800 11.481287 2.575953
 3801 11.484910 2.575953
 3802 11.488533 2.579576
 3803 11.492156 2.579576
 3804 11.495779 2.579576
 3805 11.499402 2.579576
 3806 11.503025 2.583199
 3807 11.506648 2.583199
 3808 11.510271 2.583199
 3809 11.513894 2.583199
 3810 11.517517 2.583199
 3811 11.521140 2.583199
 3812 11.524763 2.583199
 3813 11.528386 2.583199
 3814 11.532009 2.583199
 3815 11.535632 2.583199
 3816 11.539255 2.583199
 3817 11.542878 2.583199
 3818 11.546501 2.583199
 3819 11.550124 2.583199
 3820 11.553747 2.586822
 3821 11.557370 2.590445
 3822 11.560993 2.594068
 3823 11.564616 2.597691
 3824 11.568239 2.601314
 3825 11.571862 2.604937
 3826 11.575485 2.608560
 3827 11.579108 2.612183
 3828 11.579108 2.615806
 3829 11.582731 2.619429
 3830 11.586354 2.623052
 3831 11.589977 2.626675
 3832 11.593600 2.626675
 3833 11.597223 2.630298
 3834 11.600846 2.630298
 3835 11.604469 2.633921
 3836 11.608092 2.633921
 3837 11.611715 2.637544
 3838 11.615338 2.637544
 3839 11.618961 2.641167
 3840 11.622584 2.641167
 3841 11.626207 2.644790
 3842 11.629830 2.644790
 3843 11.633453 2.648413
 3844 11.637076 2.648413
 3845 11.640699 2.652036
 3846 11.644322 2.652036
 3847 11.644322 2.655659
 3848 11.647945 2.659282
 3849 11.651568 2.662905
 3850 11.651568 2.666528
 3851 11.655191 2.670151
 3852 11.655191 2.673774
 3853 11.658814 2.677397
 3854 11.658814 2.681020
 3855 11.662437 2.684643
 3856 11.662437 2.688266
 3857 11.666060 2.691889
 3858 11.666060 2.695512
 3859 11.669683 2.699135
 3860 11.673306 2.702758
 3861 11.673306 2.706381
 3862 11.676929 2.710004
 3863 11.680552 2.713627
 3864 11.684175 2.717250
 3865 11.687798 2.717250
 3866 11.691421 2.720873
 3867 11.695044 2.724496
 3868 11.698667 2.724496
 3869 11.702290 2.728119
 3870 11.705913 2.731742
 3871 11.709536 2.735365
 3872 11.709536 2.738988
 3873 11.713159 2.742611
 3874 11.713159 2.746234
 3875 11.713159 2.749857
 3876 11.713159 2.753480
 3877 11.713159 2.757103
 3878 11.713159 2.760726
 3879 11.713159 2.764349
 3880 11.716782 2.767972
 3881 11.716782 2.771595
 3882 11.720405 2.775218
 3883 11.720405 2.778841
 3884 11.724028 2.782464
 3885 11.724028 2.786087
 3886 11.727651 2.789710
 3887 11.727651 2.793333
 3888 11.731274 2.796956
 3889 11.731274 2.800579
 3890 11.734897 2.804202
 3891 11.734897 2.807825
 3892 11.738520 2.811448
 3893 11.742143 2.811448
 3894 11.745766 2.815071
 3895 11.749389 2.815071
 3896 11.753012 2.818694
 3897 11.756635 2.818694
 3898 11.760258 2.822317
 3899 11.763881 2.822317
 3900 11.767504 2.825940
 3901 11.771127 2.825940
 3902 11.774750 2.829563
 3903 11.778373 2.829563
 3904 11.781996 2.833186
 3905 11.785619 2.833186
 3906 11.789242 2.833186
 3907 11.792865 2.833186
 3908 11.796488 2.833186
 3909 11.800111 2.833186
 3910 11.803734 2.833186
 3911 11.807357 2.833186
 3912 11.810980 2.833186
 3913 11.814603 2.833186
 3914 11.818226 2.833186
 3915 11.821849 2.833186
 3916 11.825472 2.836809
 3917 11.829095 2.840432
 3918 11.832718 2.844055
 3919 11.836341 2.847678
 3920 11.839964 2.851301
 3921 11.843587 2.854924
 3922 11.847210 2.858547
 3923 11.850833 2.862170
 3924 11.854456 2.865793
 3925 11.854456 2.869416
 3926 11.858079 2.873039
 3927 11.861702 2.876662
 3928 11.865325 2.880285
 3929 11.868948 2.883908
 3930 11.872571 2.887531
 3931 11.876194 2.891154
 3932 11.879817 2.894777
 3933 11.883440 2.898400
 3934 11.887063 2.902023
 3935 11.887063 2.905646
 3936 11.887063 2.909269
 3937 11.890686 2.912892
 3938 11.890686 2.916515
 3939 11.894309 2.920138
 3940 11.894309 2.923761
 3941 11.897932 2.927384
 3942 11.897932 2.931007
 3943 11.901555 2.934630
 3944 11.901555 2.938253
 3945 11.905178 2.941876
 3946 11.905178 2.945499
 3947 11.908801 2.949122
 3948 11.908801 2.952745
 3949 11.912424 2.956368
 3950 11.916047 2.959991
 3951 11.919670 2.959991
 3952 11.923293 2.963614
 3953 11.926916 2.967237
 3954 11.930539 2.967237
 3955 11.934162 2.970860
 3956 11.937785 2.974483
 3957 11.941408 2.978106
 3958 11.945031 2.981729
 3959 11.945031 2.985352
 3960 11.948654 2.988975
 3961 11.948654 2.992598
 3962 11.948654 2.996221
 3963 11.952277 2.999844
 3964 11.952277 3.003467
 3965 11.952277 3.007090
 3966 11.952277 3.010713
 3967 11.955900 3.014336
 3968 11.955900 3.017959
 3969 11.959523 3.021582
 3970 11.959523 3.025205
 3971 11.963146 3.028828
 3972 11.963146 3.032451
 3973 11.966769 3.036074
 3974 11.966769 3.039697
 3975 11.970392 3.043320
 3976 11.970392 3.046943
 3977 11.974015 3.050566
 3978 11.974015 3.054189
 3979 11.977638 3.057812
 3980 11.981261 3.061435
 3981 11.984884 3.061435
 3982 11.988507 3.065058
 3983 11.992130 3.068681
 3984 11.995753 3.072304
 3985 11.999376 3.075927
 3986 12.002999 3.079550
 3987 12.002999 3.083173
 3988 12.006622 3.086796
 3989 12.006622 3.090419
 3990 12.010245 3.094042
 3991 12.010245 3.097665
 3992 12.013868 3.101288
 3993 12.013868 3.104911
 3994 12.017491 3.108534
 3995 12.021114 3.112157
 3996 12.021114 3.115780
 3997 12.024737 3.119403
 3998 12.028360 3.119403
 3999 12.031983 3.123026
 4000 12.035606 3.123026
 4001 12.039229 3.126649
 4002 12.042852 3.126649
 4003 12.046475 3.130272
 4004 12.050098 3.130272
 4005 12.053721 3.133895
 4006 12.057344 3.133895
 4007 12.060967 3.137518
 4008 12.064590 3.137518
 4009 12.068213 3.141141
 4010 12.071836 3.141141
 4011 12.075459 3.141141
 4012 12.079082 3.141141
 4013 12.082705 3.141141
 4014 12.086328 3.141141
 4015 12.089951 3.141141
 4016 12.093574 3.144764
 4017 12.097197 3.144764
 4018 12.100820 3.144764
 4019 12.104443 3.148387
 4020 12.108066 3.148387
 4021 12.111689 3.152010
 4022 12.115312 3.155633
 4023 12.118935 3.159256
 4024 12.122558 3.162879
 4025 12.122558 3.166502
 4026 12.122558 3.170125
 4027 12.122558 3.173748
 4028 12.122558 3.177371
 4029 12.126181 3.180994
 4030 12.126181 3.184617
 4031 12.129804 3.188240
 4032 12.129804 3.191863
 4033 12.133427 3.195486
 4034 12.133427 3.199109
 4035 12.137050 3.202732
 4036 12.137050 3.206355
 4037 12.140673 3.209978
 4038 12.140673 3.213601
 4039 12.144296 3.217224
 4040 12.144296 3.220847
 4041 12.147919 3.224470
 4042 12.151542 3.228093
 4043 12.155165 3.231716
 4044 12.155165 3.235339
 4045 12.155165 3.238962
 4046 12.155165 3.242585
 4047 12.158788 3.246208
 4048 12.158788 3.249831
 4049 12.158788 3.253454
 4050 12.162411 3.257077
 4051 12.162411 3.260700
 4052 12.162411 3.264323
 4053 12.166034 3.267946
 4054 12.166034 3.271569
 4055 12.166034 3.275192
 4056 12.166034 3.278815
 4057 12.166034 3.282438
 4058 12.169657 3.286061
 4059 12.169657 3.289684
 4060 12.173280 3.293307
 4061 12.173280 3.296930
 4062 12.176903 3.300553
 4063 12.176903 3.304176
 4064 12.180526 3.307799
 4065 12.180526 3.311422
 4066 12.184149 3.315045
 4067 12.184149 3.318668
 4068 12.187772 3.322291
 4069 12.187772 3.325914
 4070 12.191395 3.329537
 4071 12.195018 3.333160
 4072 12.198641 3.333160
 4073 12.202264 3.336783
 4074 12.205887 3.340406
 4075 12.209510 3.340406
 4076 12.213133 3.344029
 4077 12.216756 3.344029
 4078 12.220379 3.347652
 4079 12.224002 3.351275
 4080 12.227625 3.354898
 4081 12.231248 3.358521
 4082 12.234871 3.362144
 4083 12.238494 3.365767
 4084 12.242117 3.369390
 4085 12.245740 3.373013
 4086 12.249363 3.376636
 4087 12.252986 3.380259
 4088 12.252986 3.383882
 4089 12.256609 3.387505
 4090 12.260232 3.391128
 4091 12.260232 3.394751
 4092 12.263855 3.398374
 4093 12.267478 3.401997
 4094 12.271101 3.405620
 4095 12.271101 3.409243
 4096 12.271101 3.412866
 4097 12.271101 3.416489
 4098 12.271101 3.420112
 4099 12.271101 3.423735
 4100 12.271101 3.427358
 4101 12.271101 3.430981
 4102 12.271101 3.434604
 4103 12.271101 3.438227
 4104 12.271101 3.441850
 4105 12.271101 3.445473
 4106 12.271101 3.449096
 4107 12.274724 3.452719
 4108 12.274724 3.456342
 4109 12.278347 3.459965
 4110 12.278347 3.463588
 4111 12.281970 3.467211
 4112 12.281970 3.470834
 4113 12.285593 3.474457
 4114 12.285593 3.478080
 4115 12.289216 3.481703
 4116 12.289216 3.485326
 4117 12.292839 3.488949
 4118 12.292839 3.492572
 4119 12.296462 3.496195
 4120 12.300085 3.499818
 4121 12.303708 3.503441
 4122 12.307331 3.507064
 4123 12.310954 3.507064
 4124 12.310954 3.510687
 4125 12.314577 3.514310
 4126 12.318200 3.517933
 4127 12.321823 3.521556
 4128 12.325446 3.525179
 4129 12.329069 3.528802
 4130 12.332692 3.528802
 4131 12.336315 3.532425
 4132 12.339938 3.532425
 4133 12.343561 3.536048
 4134 12.347184 3.536048
 4135 12.350807 3.539671
 4136 12.354430 3.539671
 4137 12.358053 3.543294
 4138 12.361676 3.543294
 4139 12.365299 3.546917
 4140 12.368922 3.546917
 4141 12.372545 3.550540
 4142 12.376168 3.550540
 4143 12.379791 3.550540
 4144 12.383414 3.550540
 4145 12.387037 3.554163
 4146 12.390660 3.554163
 4147 12.394283 3.554163
 4148 12.397906 3.554163
 4149 12.401529 3.554163
 4150 12.405152 3.554163
 4151 12.408775 3.557786
 4152 12.412398 3.561409
 4153 12.416021 3.565032
 4154 12.416021 3.568655
 4155 12.416021 3.572278
 4156 12.416021 3.575901
 4157 12.416021 3.579524
 4158 12.416021 3.583147
 4159 12.416021 3.586770
 4160 12.416021 3.590393
 4161 12.419644 3.594016
 4162 12.419644 3.597639
 4163 12.419644 3.601262
 4164 12.419644 3.604885
 4165 12.423267 3.608508
 4166 12.423267 3.612131
 4167 12.423267 3.615754
 4168 12.423267 3.619377
 4169 12.423267 3.623000
 4170 12.423267 3.626623
 4171 12.423267 3.630246
 4172 12.426890 3.633869
 4173 12.426890 3.637492
 4174 12.430513 3.641115
 4175 12.430513 3.644738
 4176 12.434136 3.648361
 4177 12.434136 3.651984
 4178 12.437759 3.655607
 4179 12.437759 3.659230
 4180 12.441382 3.662853
 4181 12.441382 3.666476
 4182 12.445005 3.670099
 4183 12.445005 3.673722
 4184 12.448628 3.677345
 4185 12.452251 3.680968
 4186 12.455874 3.684591
 4187 12.455874 3.688214
 4188 12.459497 3.691837
 4189 12.459497 3.695460
 4190 12.459497 3.699083
 4191 12.459497 3.702706
 4192 12.459497 3.706329
 4193 12.459497 3.709952
 4194 12.459497 3.713575
 4195 12.459497 3.717198
 4196 12.459497 3.720821
 4197 12.459497 3.724444
 4198 12.459497 3.728067
 4199 12.459497 3.731690
 4200 12.463120 3.735313
 4201 12.463120 3.738936
 4202 12.466743 3.742559
 4203 12.466743 3.746182
 4204 12.470366 3.749805
 4205 12.470366 3.753428
 4206 12.473989 3.757051
 4207 12.473989 3.760674
 4208 12.477612 3.764297
 4209 12.477612 3.767920
 4210 12.481235 3.771543
 4211 12.481235 3.775166
 4212 12.484858 3.778789
 4213 12.488481 3.782412
 4214 12.492104 3.786035
 4215 12.492104 3.789658
 4216 12.495727 3.793281
 4217 12.499350 3.796904
 4218 12.502973 3.800527
 4219 12.506596 3.804150
 4220 12.510219 3.807773
 4221 12.513842 3.807773
 4222 12.517465 3.811396
 4223 12.521088 3.811396
 4224 12.524711 3.815019
 4225 12.528334 3.815019
 4226 12.531957 3.818642
 4227 12.535580 3.818642
 4228 12.539203 3.822265
 4229 12.542826 3.822265
 4230 12.546449 3.825888
 4231 12.550072 3.829511
 4232 12.550072 3.833134
 4233 12.553695 3.836757
 4234 12.553695 3.840380
 4235 12.557318 3.844003
 4236 12.557318 3.847626
 4237 12.560941 3.851249
 4238 12.560941 3.854872
 4239 12.564564 3.858495
 4240 12.564564 3.862118
 4241 12.568187 3.865741
 4242 12.568187 3.869364
 4243 12.571810 3.872987
 4244 12.571810 3.876610
 4245 12.575433 3.880233
 4246 12.575433 3.883856
 4247 12.579056 3.887479
 4248 12.579056 3.891102
 4249 12.582679 3.894725
 4250 12.582679 3.898348
 4251 12.586302 3.901971
 4252 12.589925 3.905594
 4253 12.589925 3.909217
 4254 12.593548 3.912840
 4255 12.597171 3.912840
 4256 12.600794 3.916463
 4257 12.604417 3.916463
 4258 12.608040 3.920086
 4259 12.611663 3.920086
 4260 12.615286 3.923709
 4261 12.618909 3.923709
 4262 12.622532 3.927332
 4263 12.626155 3.927332
 4264 12.629778 3.930955
 4265 12.633401 3.930955
 4266 12.637024 3.934578
 4267 12.640647 3.934578
 4268 12.644270 3.934578
 4269 12.647893 3.934578
 4270 12.651516 3.934578
 4271 12.655139 3.934578
 4272 12.658762 3.934578
 4273 12.662385 3.934578
 4274 12.666008 3.934578
 4275 12.669631 3.934578
 4276 12.673254 3.934578
 4277 12.676877 3.934578
 4278 12.680500 3.938201
 4279 12.684123 3.941824
 4280 12.687746 3.945447
 4281 12.691369 3.949070
 4282 12.694992 3.952693
 4283 12.698615 3.956316
 4284 12.702238 3.959939
 4285 12.705861 3.963562
 4286 12.709484 3.967185
 4287 12.713107 3.970808
 4288 12.713107 3.974431
 4289 12.716730 3.978054
 4290 12.716730 3.981677
 4291 12.716730 3.985300
 4292 12.720353 3.988923
 4293 12.720353 3.992546
 4294 12.723976 3.996169
 4295 12.723976 3.999792
 4296 12.727599 4.003415
 4297 12.727599 4.007038
 4298 12.727599 4.010661
 4299 12.727599 4.014284
 4300 12.727599 4.017907
 4301 12.727599 4.021530
 4302 12.731222 4.025153
 4303 12.731222 4.028776
 4304 12.734845 4.032399
 4305 12.734845 4.036022
 4306 12.738468 4.039645
 4307 12.738468 4.043268
 4308 12.742091 4.046891
 4309 12.742091 4.050514
 4310 12.745714 4.054137
 4311 12.745714 4.057760
 4312 12.749337 4.061383
 4313 12.749337 4.065006
 4314 12.752960 4.068629
 4315 12.756583 4.072252
 4316 12.760206 4.075875
 4317 12.763829 4.079498
 4318 12.763829 4.083121
 4319 12.767452 4.086744
 4320 12.767452 4.090367
 4321 12.767452 4.093990
 4322 12.767452 4.097613
 4323 12.767452 4.101236
 4324 12.767452 4.104859
 4325 12.767452 4.108482
 4326 12.767452 4.112105
 4327 12.767452 4.115728
 4328 12.767452 4.119351
 4329 12.767452 4.122974
 4330 12.767452 4.126597
 4331 12.767452 4.130220
 4332 12.771075 4.133843
 4333 12.771075 4.137466
 4334 12.774698 4.141089
 4335 12.774698 4.144712
 4336 12.778321 4.148335
 4337 12.778321 4.151958
 4338 12.781944 4.155581
 4339 12.781944 4.159204
 4340 12.785567 4.162827
 4341 12.785567 4.166450
 4342 12.789190 4.170073
 4343 12.789190 4.173696
 4344 12.792813 4.177319
 4345 12.792813 4.180942
 4346 12.792813 4.184565
 4347 12.792813 4.188188
 4348 12.792813 4.191811
 4349 12.792813 4.195434
 4350 12.792813 4.199057
 4351 12.796436 4.202680
 4352 12.796436 4.206303
 4353 12.800059 4.209926
 4354 12.800059 4.213549
 4355 12.803682 4.217172
 4356 12.803682 4.220795
 4357 12.807305 4.224418
 4358 12.807305 4.228041
 4359 12.810928 4.231664
 4360 12.810928 4.235287
 4361 12.814551 4.238910
 4362 12.814551 4.242533
 4363 12.818174 4.246156
 4364 12.821797 4.246156
 4365 12.825420 4.249779
 4366 12.829043 4.249779
 4367 12.832666 4.253402
 4368 12.836289 4.253402
 4369 12.839912 4.257025
 4370 12.843535 4.257025
 4371 12.847158 4.260648
 4372 12.850781 4.260648
 4373 12.854404 4.264271
 4374 12.858027 4.264271
 4375 12.861650 4.267894
 4376 12.865273 4.267894
 4377 12.868896 4.267894
 4378 12.872519 4.267894
 4379 12.876142 4.267894
 4380 12.879765 4.267894
 4381 12.883388 4.267894
 4382 12.887011 4.267894
 4383 12.890634 4.267894
 4384 12.894257 4.271517
 4385 12.897880 4.275140
 4386 12.901503 4.278763
 4387 12.905126 4.282386
 4388 12.908749 4.286009
 4389 12.912372 4.289632
 4390 12.912372 4.293255
 4391 12.912372 4.296878
 4392 12.912372 4.300501
 4393 12.915995 4.304124
 4394 12.915995 4.307747
 4395 12.919618 4.311370
 4396 12.919618 4.314993
 4397 12.923241 4.318616
 4398 12.923241 4.322239
 4399 12.923241 4.325862
 4400 12.923241 4.329485
 4401 12.923241 4.333108
 4402 12.923241 4.336731
 4403 12.923241 4.340354
 4404 12.923241 4.343977
 4405 12.923241 4.347600
 4406 12.923241 4.351223
 4407 12.923241 4.354846
 4408 12.923241 4.358469
 4409 12.923241 4.362092
 4410 12.923241 4.365715
 4411 12.923241 4.369338
 4412 12.923241 4.372961
 4413 12.923241 4.376584
 4414 12.923241 4.380207
 4415 12.923241 4.383830
 4416 12.926864 4.387453
 4417 12.926864 4.391076
 4418 12.930487 4.394699
 4419 12.930487 4.398322
 4420 12.934110 4.401945
 4421 12.934110 4.405568
 4422 12.937733 4.409191
 4423 12.937733 4.412814
 4424 12.941356 4.416437
 4425 12.941356 4.420060
 4426 12.944979 4.423683
 4427 12.944979 4.427306
 4428 12.948602 4.430929
 4429 12.952225 4.434552
 4430 12.955848 4.434552
 4431 12.959471 4.438175
 4432 12.963094 4.438175
 4433 12.966717 4.441798
 4434 12.970340 4.441798
 4435 12.973963 4.445421
 4436 12.977586 4.445421
 4437 12.981209 4.449044
 4438 12.984832 4.449044
 4439 12.988455 4.452667
 4440 12.992078 4.452667
 4441 12.995701 4.456290
 4442 12.999324 4.456290
 4443 12.999324 4.459913
 4444 13.002947 4.463536
 4445 13.002947 4.467159
 4446 13.006570 4.470782
 4447 13.010193 4.474405
 4448 13.010193 4.478028
 4449 13.013816 4.481651
 4450 13.017439 4.485274
 4451 13.021062 4.488897
 4452 13.024685 4.488897
 4453 13.028308 4.492520
 4454 13.031931 4.496143
 4455 13.035554 4.496143
 4456 13.039177 4.499766
 4457 13.042800 4.499766
 4458 13.042800 4.503389
 4459 13.046423 4.507012
 4460 13.046423 4.510635
 4461 13.050046 4.514258
 4462 13.053669 4.517881
 4463 13.053669 4.521504
 4464 13.057292 4.525127
 4465 13.060915 4.528750
 4466 13.060915 4.532373
 4467 13.064538 4.535996
 4468 13.068161 4.539619
 4469 13.071784 4.543242
 4470 13.075407 4.546865
 4471 13.079030 4.546865
 4472 13.082653 4.550488
 4473 13.086276 4.554111
 4474 13.089899 4.554111
 4475 13.093522 4.557734
 4476 13.097145 4.557734
 4477 13.100768 4.561357
 4478 13.104391 4.564980
 4479 13.108014 4.568603
 4480 13.111637 4.572226
 4481 13.115260 4.575849
 4482 13.118883 4.579472
 4483 13.118883 4.583095
 4484 13.122506 4.586718
 4485 13.122506 4.590341
 4486 13.126129 4.593964
 4487 13.129752 4.597587
 4488 13.129752 4.601210
 4489 13.133375 4.604833
 4490 13.136998 4.608456
 4491 13.140621 4.612079
 4492 13.144244 4.615702
 4493 13.147867 4.619325
 4494 13.151490 4.622948
 4495 13.155113 4.622948
 4496 13.158736 4.626571
 4497 13.162359 4.630194
 4498 13.165982 4.633817
 4499 13.165982 4.637440
 4500 13.169605 4.641063
 4501 13.169605 4.644686
 4502 13.169605 4.648309
 4503 13.169605 4.651932
 4504 13.173228 4.655555
 4505 13.173228 4.659178
 4506 13.173228 4.662801
 4507 13.173228 4.666424
 4508 13.176851 4.670047
 4509 13.176851 4.673670
 4510 13.176851 4.677293
 4511 13.176851 4.680916
 4512 13.180474 4.684539
 4513 13.180474 4.688162
 4514 13.180474 4.691785
 4515 13.184097 4.695408
 4516 13.184097 4.699031
 4517 13.187720 4.702654
 4518 13.187720 4.706277
 4519 13.191343 4.709900
 4520 13.191343 4.713523
 4521 13.194966 4.717146
 4522 13.194966 4.720769
 4523 13.198589 4.724392
 4524 13.198589 4.728015
 4525 13.202212 4.731638
 4526 13.202212 4.735261
 4527 13.205835 4.738884
 4528 13.209458 4.742507
 4529 13.213081 4.746130
 4530 13.216704 4.749753
 4531 13.220327 4.753376
 4532 13.223950 4.756999
 4533 13.227573 4.760622
 4534 13.227573 4.764245
 4535 13.231196 4.767868
 4536 13.234819 4.771491
 4537 13.238442 4.775114
 4538 13.242065 4.778737
 4539 13.245688 4.778737
 4540 13.249311 4.782360
 4541 13.252934 4.782360
 4542 13.256557 4.785983
 4543 13.260180 4.785983
 4544 13.263803 4.789606
 4545 13.267426 4.789606
 4546 13.271049 4.793229
 4547 13.274672 4.793229
 4548 13.278295 4.796852
 4549 13.281918 4.796852
 4550 13.285541 4.800475
 4551 13.289164 4.800475
 4552 13.292787 4.804098
 4553 13.296410 4.807721
 4554 13.300033 4.811344
 4555 13.303656 4.811344
 4556 13.307279 4.814967
 4557 13.310902 4.818590
 4558 13.314525 4.822213
 4559 13.318148 4.825836
 4560 13.321771 4.829459
 4561 13.325394 4.833082
 4562 13.325394 4.836705
 4563 13.329017 4.840328
 4564 13.329017 4.843951
 4565 13.332640 4.847574
 4566 13.332640 4.851197
 4567 13.336263 4.854820
 4568 13.336263 4.858443
 4569 13.339886 4.862066
 4570 13.343509 4.862066
 4571 13.347132 4.865689
 4572 13.350755 4.865689
 4573 13.354378 4.869312
 4574 13.358001 4.869312
 4575 13.361624 4.872935
 4576 13.365247 4.872935
 4577 13.368870 4.876558
 4578 13.372493 4.876558
 4579 13.376116 4.880181
 4580 13.379739 4.880181
 4581 13.383362 4.883804
 4582 13.386985 4.883804
 4583 13.390608 4.883804
 4584 13.394231 4.883804
 4585 13.397854 4.883804
 4586 13.401477 4.883804
 4587 13.405100 4.883804
 4588 13.408723 4.883804
 4589 13.412346 4.883804
 4590 13.415969 4.883804
 4591 13.419592 4.883804
 4592 13.423215 4.883804
 4593 13.426838 4.883804
 4594 13.430461 4.883804
 4595 13.434084 4.883804
 4596 13.437707 4.883804
 4597 13.441330 4.883804
 4598 13.444953 4.883804
 4599 13.448576 4.883804
 4600 13.452199 4.887427
 4601 13.452199 4.891050
 4602 13.455822 4.894673
 4603 13.455822 4.898296
 4604 13.455822 4.901919
 4605 13.459445 4.905542
 4606 13.459445 4.909165
 4607 13.459445 4.912788
 4608 13.459445 4.916411
 4609 13.459445 4.920034
 4610 13.459445 4.923657
 4611 13.459445 4.927280
 4612 13.459445 4.930903
 4613 13.459445 4.934526
 4614 13.459445 4.938149
 4615 13.459445 4.941772
 4616 13.459445 4.945395
 4617 13.459445 4.949018
 4618 13.459445 4.952641
 4619 13.463068 4.956264
 4620 13.463068 4.959887
 4621 13.463068 4.963510
 4622 13.463068 4.967133
 4623 13.463068 4.970756
 4624 13.463068 4.974379
 4625 13.463068 4.978002
 4626 13.463068 4.981625
 4627 13.463068 4.985248
 4628 13.463068 4.988871
 4629 13.463068 4.992494
 4630 13.463068 4.996117
 4631 13.463068 4.999740
 4632 13.463068 5.003363
 4633 13.463068 5.006986
 4634 13.463068 5.010609
 4635 13.463068 5.014232
 4636 13.463068 5.017855
 4637 13.463068 5.021478
 4638 13.466691 5.025101
 4639 13.466691 5.028724
 4640 13.470314 5.032347
 4641 13.470314 5.035970
 4642 13.473937 5.039593
 4643 13.473937 5.043216
 4644 13.477560 5.046839
 4645 13.477560 5.050462
 4646 13.481183 5.054085
 4647 13.481183 5.057708
 4648 13.484806 5.061331
 4649 13.484806 5.064954
 4650 13.488429 5.068577
 4651 13.492052 5.068577
 4652 13.495675 5.072200
 4653 13.499298 5.075823
 4654 13.502921 5.079446
 4655 13.506544 5.083069
 4656 13.506544 5.086692
 4657 13.506544 5.090315
 4658 13.510167 5.093938
 4659 13.510167 5.097561
 4660 13.510167 5.101184
 4661 13.510167 5.104807
 4662 13.510167 5.108430
 4663 13.510167 5.112053
 4664 13.510167 5.115676
 4665 13.506544 5.119299
 4666 13.506544 5.122922
 4667 13.502921 5.126545
 4668 13.502921 5.130168
 4669 13.499298 5.133791
 4670 13.499298 5.137414
 4671 13.495675 5.141037
 4672 13.495675 5.144660
 4673 13.495675 5.148283
 4674 13.495675 5.151906
 4675 13.495675 5.155529
 4676 13.495675 5.159152
 4677 13.495675 5.162775
 4678 13.495675 5.166398
 4679 13.495675 5.170021
 4680 13.495675 5.173644
 4681 13.495675 5.177267
 4682 13.495675 5.180890
 4683 13.495675 5.184513
 4684 13.495675 5.188136
 4685 13.495675 5.191759
 4686 13.495675 5.195382
 4687 13.495675 5.199005
 4688 13.495675 5.202628
 4689 13.495675 5.206251
 4690 13.495675 5.209874
 4691 13.495675 5.213497
 4692 13.495675 5.217120
 4693 13.495675 5.220743
 4694 13.495675 5.224366
 4695 13.495675 5.227989
 4696 13.495675 5.231612
 4697 13.499298 5.235235
 4698 13.499298 5.238858
 4699 13.499298 5.242481
 4700 13.499298 5.246104
 4701 13.502921 5.249727
 4702 13.502921 5.253350
 4703 13.502921 5.256973
 4704 13.506544 5.260596
 4705 13.506544 5.264219
 4706 13.510167 5.267842
 4707 13.510167 5.271465
 4708 13.513790 5.275088
 4709 13.513790 5.278711
 4710 13.517413 5.282334
 4711 13.517413 5.285957
 4712 13.521036 5.289580
 4713 13.521036 5.293203
 4714 13.524659 5.296826
 4715 13.524659 5.300449
 4716 13.528282 5.304072
 4717 13.531905 5.307695
 4718 13.535528 5.311318
 4719 13.539151 5.314941
 4720 13.542774 5.318564
 4721 13.546397 5.322187
 4722 13.550020 5.325810
 4723 13.550020 5.329433
 4724 13.550020 5.333056
 4725 13.550020 5.336679
 4726 13.550020 5.340302
 4727 13.550020 5.343925
 4728 13.550020 5.347548
 4729 13.550020 5.351171
 4730 13.550020 5.354794
 4731 13.550020 5.358417
 4732 13.550020 5.362040
 4733 13.553643 5.365663
 4734 13.553643 5.369286
 4735 13.557266 5.372909
 4736 13.557266 5.376532
 4737 13.560889 5.380155
 4738 13.560889 5.383778
 4739 13.564512 5.387401
 4740 13.564512 5.391024
 4741 13.568135 5.394647
 4742 13.568135 5.398270
 4743 13.571758 5.401893
 4744 13.571758 5.405516
 4745 13.575381 5.409139
 4746 13.575381 5.412762
 4747 13.579004 5.416385
 4748 13.579004 5.420008
 4749 13.579004 5.423631
 4750 13.579004 5.427254
 4751 13.579004 5.430877
 4752 13.582627 5.434500
 4753 13.582627 5.438123
 4754 13.586250 5.441746
 4755 13.586250 5.445369
 4756 13.589873 5.448992
 4757 13.589873 5.452615
 4758 13.593496 5.456238
 4759 13.593496 5.459861
 4760 13.597119 5.463484
 4761 13.597119 5.467107
 4762 13.600742 5.470730
 4763 13.600742 5.474353
 4764 13.604365 5.477976
 4765 13.607988 5.481599
 4766 13.611611 5.485222
 4767 13.615234 5.488845
 4768 13.615234 5.492468
 4769 13.618857 5.496091
 4770 13.618857 5.499714
 4771 13.622480 5.503337
 4772 13.622480 5.506960
 4773 13.626103 5.510583
 4774 13.626103 5.514206
 4775 13.626103 5.517829
 4776 13.626103 5.521452
 4777 13.626103 5.525075
 4778 13.622480 5.528698
 4779 13.622480 5.532321
 4780 13.622480 5.535944
 4781 13.622480 5.539567
 4782 13.622480 5.543190
 4783 13.622480 5.546813
 4784 13.622480 5.550436
 4785 13.622480 5.554059
 4786 13.622480 5.557682
 4787 13.622480 5.561305
 4788 13.622480 5.564928
 4789 13.622480 5.568551
 4790 13.622480 5.572174
 4791 13.622480 5.575797
 4792 13.622480 5.579420
 4793 13.622480 5.583043
 4794 13.622480 5.586666
 4795 13.622480 5.590289
 4796 13.622480 5.593912
 4797 13.622480 5.597535
 4798 13.622480 5.601158
 4799 13.622480 5.604781
 4800 13.622480 5.608404
 4801 13.622480 5.612027
 4802 13.622480 5.615650
 4803 13.622480 5.619273
 4804 13.622480 5.622896
 4805 13.622480 5.626519
 4806 13.622480 5.630142
 4807 13.626103 5.633765
 4808 13.626103 5.637388
 4809 13.629726 5.641011
 4810 13.629726 5.644634
 4811 13.633349 5.648257
 4812 13.633349 5.651880
 4813 13.636972 5.655503
 4814 13.636972 5.659126
 4815 13.640595 5.662749
 4816 13.640595 5.666372
 4817 13.644218 5.669995
 4818 13.644218 5.673618
 4819 13.644218 5.677241
 4820 13.644218 5.680864
 4821 13.644218 5.684487
 4822 13.644218 5.688110
 4823 13.647841 5.691733
 4824 13.647841 5.695356
 4825 13.647841 5.698979
 4826 13.647841 5.702602
 4827 13.651464 5.706225
 4828 13.651464 5.709848
 4829 13.655087 5.713471
 4830 13.655087 5.717094
 4831 13.658710 5.720717
 4832 13.658710 5.724340
 4833 13.662333 5.727963
 4834 13.662333 5.731586
 4835 13.662333 5.735209
 4836 13.662333 5.738832
 4837 13.662333 5.742455
 4838 13.662333 5.746078
 4839 13.662333 5.749701
 4840 13.662333 5.753324
 4841 13.662333 5.756947
 4842 13.662333 5.760570
 4843 13.662333 5.764193
 4844 13.662333 5.767816
 4845 13.662333 5.771439
 4846 13.662333 5.775062
 4847 13.662333 5.778685
 4848 13.662333 5.782308
 4849 13.662333 5.785931
 4850 13.662333 5.789554
 4851 13.665956 5.793177
 4852 13.665956 5.796800
 4853 13.669579 5.800423
 4854 13.669579 5.804046
 4855 13.673202 5.807669
 4856 13.673202 5.811292
 4857 13.676825 5.814915
 4858 13.676825 5.818538
 4859 13.680448 5.822161
 4860 13.680448 5.825784
 4861 13.684071 5.829407
 4862 13.684071 5.833030
 4863 13.687694 5.836653
 4864 13.691317 5.840276
 4865 13.694940 5.843899
 4866 13.698563 5.847522
 4867 13.702186 5.851145
 4868 13.702186 5.854768
 4869 13.702186 5.858391
 4870 13.702186 5.862014
 4871 13.702186 5.865637
 4872 13.702186 5.869260
 4873 13.702186 5.872883
 4874 13.702186 5.876506
 4875 13.702186 5.880129
 4876 13.702186 5.883752
 4877 13.702186 5.887375
 4878 13.702186 5.890998
 4879 13.702186 5.894621
 4880 13.702186 5.898244
 4881 13.702186 5.901867
 4882 13.702186 5.905490
 4883 13.702186 5.909113
 4884 13.702186 5.912736
 4885 13.702186 5.916359
 4886 13.705809 5.919982
 4887 13.705809 5.923605
 4888 13.705809 5.927228
 4889 13.705809 5.930851
 4890 13.709432 5.934474
 4891 13.709432 5.938097
 4892 13.709432 5.941720
 4893 13.709432 5.945343
 4894 13.713055 5.948966
 4895 13.713055 5.952589
 4896 13.716678 5.956212
 4897 13.716678 5.959835
 4898 13.720301 5.963458
 4899 13.720301 5.967081
 4900 13.723924 5.970704
 4901 13.723924 5.974327
 4902 13.727547 5.977950
 4903 13.727547 5.981573
 4904 13.731170 5.985196
 4905 13.731170 5.988819
 4906 13.734793 5.992442
 4907 13.738416 5.996065
 4908 13.742039 5.999688
 4909 13.742039 6.003311
 4910 13.745662 6.006934
 4911 13.745662 6.010557
 4912 13.749285 6.014180
 4913 13.749285 6.017803
 4914 13.749285 6.021426
 4915 13.749285 6.025049
 4916 13.749285 6.028672
 4917 13.749285 6.032295
 4918 13.749285 6.035918
 4919 13.749285 6.039541
 4920 13.752908 6.043164
 4921 13.752908 6.046787
 4922 13.752908 6.050410
 4923 13.752908 6.054033
 4924 13.752908 6.057656
 4925 13.752908 6.061279
 4926 13.752908 6.064902
 4927 13.752908 6.068525
 4928 13.752908 6.072148
 4929 13.752908 6.075771
 4930 13.752908 6.079394
 4931 13.752908 6.083017
 4932 13.752908 6.086640
 4933 13.752908 6.090263
 4934 13.752908 6.093886
 4935 13.752908 6.097509
 4936 13.752908 6.101132
 4937 13.752908 6.104755
 4938 13.752908 6.108378
 4939 13.752908 6.112001
 4940 13.752908 6.115624
 4941 13.752908 6.119247
 4942 13.752908 6.122870
 4943 13.756531 6.126493
 4944 13.756531 6.130116
 4945 13.760154 6.133739
 4946 13.760154 6.137362
 4947 13.763777 6.140985
 4948 13.763777 6.144608
 4949 13.767400 6.148231
 4950 13.767400 6.151854
 4951 13.771023 6.155477
 4952 13.771023 6.159100
 4953 13.774646 6.162723
 4954 13.774646 6.166346
 4955 13.778269 6.169969
 4956 13.781892 6.169969
 4957 13.785515 6.173592
 4958 13.789138 6.173592
 4959 13.792761 6.177215
 4960 13.796384 6.177215
 4961 13.800007 6.180838
 4962 13.803630 6.180838
 4963 13.807253 6.184461
 4964 13.810876 6.184461
 4965 13.814499 6.188084
 4966 13.818122 6.188084
 4967 13.821745 6.191707
 4968 13.825368 6.191707
 4969 13.828991 6.191707
 4970 13.832614 6.191707
 4971 13.836237 6.191707
 4972 13.839860 6.195330
 4973 13.843483 6.198953
 4974 13.847106 6.202576
 4975 13.850729 6.206199
 4976 13.850729 6.209822
 4977 13.854352 6.213445
 4978 13.854352 6.217068
 4979 13.854352 6.220691
 4980 13.857975 6.224314
 4981 13.857975 6.227937
 4982 13.857975 6.231560
 4983 13.857975 6.235183
 4984 13.857975 6.238806
 4985 13.857975 6.242429
 4986 13.854352 6.246052
 4987 13.854352 6.249675
 4988 13.850729 6.253298
 4989 13.847106 6.256921
 4990 13.843483 6.260544
 4991 13.839860 6.264167
 4992 13.839860 6.267790
 4993 13.836237 6.267790
 4994 13.832614 6.271413
 4995 13.828991 6.271413
 4996 13.825368 6.275036
 4997 13.825368 6.278659
 4998 13.821745 6.282282
 4999 13.821745 6.285905
 5000 13.818122 6.289528
 5001 13.818122 6.293151
 5002 13.814499 6.296774
 5003 13.814499 6.300397
 5004 13.810876 6.304020
 5005 13.810876 6.307643
 5006 13.807253 6.311266
 5007 13.807253 6.314889
 5008 13.803630 6.318512
 5009 13.803630 6.322135
 5010 13.803630 6.325758
 5011 13.803630 6.329381
 5012 13.803630 6.333004
 5013 13.803630 6.336627
 5014 13.803630 6.340250
 5015 13.803630 6.343873
 5016 13.803630 6.347496
 5017 13.803630 6.351119
 5018 13.803630 6.354742
 5019 13.803630 6.358365
 5020 13.803630 6.361988
 5021 13.803630 6.365611
 5022 13.803630 6.369234
 5023 13.803630 6.372857
 5024 13.803630 6.376480
 5025 13.803630 6.380103
 5026 13.803630 6.383726
 5027 13.803630 6.387349
 5028 13.803630 6.390972
 5029 13.803630 6.394595
 5030 13.803630 6.398218
 5031 13.803630 6.401841
 5032 13.803630 6.405464
 5033 13.807253 6.409087
 5034 13.807253 6.412710
 5035 13.810876 6.416333
 5036 13.810876 6.419956
 5037 13.814499 6.423579
 5038 13.814499 6.427202
 5039 13.818122 6.430825
 5040 13.818122 6.434448
 5041 13.818122 6.438071
 5042 13.818122 6.441694
 5043 13.818122 6.445317
 5044 13.818122 6.448940
 5045 13.818122 6.452563
 5046 13.818122 6.456186
 5047 13.818122 6.459809
 5048 13.818122 6.463432
 5049 13.818122 6.467055
 5050 13.818122 6.470678
 5051 13.818122 6.474301
 5052 13.818122 6.477924
 5053 13.818122 6.481547
 5054 13.818122 6.485170
 5055 13.818122 6.488793
 5056 13.818122 6.492416
 5057 13.818122 6.496039
 5058 13.821745 6.499662
 5059 13.821745 6.503285
 5060 13.825368 6.506908
 5061 13.825368 6.510531
 5062 13.828991 6.514154
 5063 13.828991 6.517777
 5064 13.832614 6.521400
 5065 13.832614 6.525023
 5066 13.836237 6.528646
 5067 13.836237 6.532269
 5068 13.839860 6.535892
 5069 13.839860 6.539515
 5070 13.843483 6.543138
 5071 13.847106 6.546761
 5072 13.850729 6.546761
 5073 13.854352 6.550384
 5074 13.854352 6.554007
 5075 13.854352 6.557630
 5076 13.854352 6.561253
 5077 13.854352 6.564876
 5078 13.854352 6.568499
 5079 13.854352 6.572122
 5080 13.854352 6.575745
 5081 13.854352 6.579368
 5082 13.854352 6.582991
 5083 13.854352 6.586614
 5084 13.854352 6.590237
 5085 13.854352 6.593860
 5086 13.854352 6.597483
 5087 13.854352 6.601106
 5088 13.854352 6.604729
 5089 13.857975 6.608352
 5090 13.857975 6.611975
 5091 13.861598 6.615598
 5092 13.861598 6.619221
 5093 13.865221 6.622844
 5094 13.865221 6.626467
 5095 13.868844 6.630090
 5096 13.868844 6.633713
 5097 13.872467 6.637336
 5098 13.872467 6.640959
 5099 13.876090 6.644582
 5100 13.876090 6.648205
 5101 13.879713 6.651828
 5102 13.883336 6.651828
 5103 13.886959 6.655451
 5104 13.890582 6.655451
 5105 13.894205 6.659074
 5106 13.897828 6.659074
 5107 13.901451 6.662697
 5108 13.905074 6.662697
 5109 13.908697 6.666320
 5110 13.912320 6.666320
 5111 13.915943 6.669943
 5112 13.919566 6.669943
 5113 13.923189 6.673566
 5114 13.926812 6.673566
 5115 13.930435 6.673566
 5116 13.934058 6.673566
 5117 13.937681 6.677189
 5118 13.941304 6.680812
 5119 13.941304 6.684435
 5120 13.941304 6.688058
 5121 13.941304 6.691681
 5122 13.941304 6.695304
 5123 13.941304 6.698927
 5124 13.941304 6.702550
 5125 13.941304 6.706173
 5126 13.941304 6.709796
 5127 13.941304 6.713419
 5128 13.941304 6.717042
 5129 13.941304 6.720665
 5130 13.941304 6.724288
 5131 13.941304 6.727911
 5132 13.941304 6.731534
 5133 13.941304 6.735157
 5134 13.941304 6.738780
 5135 13.941304 6.742403
 5136 13.941304 6.746026
 5137 13.941304 6.749649
 5138 13.941304 6.753272
 5139 13.941304 6.756895
 5140 13.941304 6.760518
 5141 13.941304 6.764141
 5142 13.941304 6.767764
 5143 13.941304 6.771387
 5144 13.944927 6.775010
 5145 13.944927 6.778633
 5146 13.948550 6.782256
 5147 13.948550 6.785879
 5148 13.952173 6.789502
 5149 13.952173 6.793125
 5150 13.955796 6.796748
 5151 13.955796 6.800371
 5152 13.959419 6.803994
 5153 13.959419 6.807617
 5154 13.963042 6.811240
 5155 13.963042 6.814863
 5156 13.966665 6.818486
 5157 13.970288 6.822109
 5158 13.973911 6.825732
 5159 13.977534 6.829355
 5160 13.981157 6.832978
 5161 13.984780 6.836601
 5162 13.984780 6.840224
 5163 13.984780 6.843847
 5164 13.984780 6.847470
 5165 13.984780 6.851093
 5166 13.984780 6.854716
 5167 13.984780 6.858339
 5168 13.984780 6.861962
 5169 13.984780 6.865585
 5170 13.984780 6.869208
 5171 13.984780 6.872831
 5172 13.984780 6.876454
 5173 13.984780 6.880077
 5174 13.988403 6.883700
 5175 13.988403 6.887323
 5176 13.988403 6.890946
 5177 13.988403 6.894569
 5178 13.988403 6.898192
 5179 13.992026 6.901815
 5180 13.992026 6.905438
 5181 13.992026 6.909061
 5182 13.992026 6.912684
 5183 13.995649 6.916307
 5184 13.995649 6.919930
 5185 13.999272 6.923553
 5186 13.999272 6.927176
 5187 14.002895 6.930799
 5188 14.002895 6.934422
 5189 14.006518 6.938045
 5190 14.006518 6.941668
 5191 14.010141 6.945291
 5192 14.010141 6.948914
 5193 14.010141 6.952537
 5194 14.010141 6.956160
 5195 14.013764 6.959783
 5196 14.013764 6.963406
 5197 14.017387 6.967029
 5198 14.017387 6.970652
 5199 14.021010 6.974275
 5200 14.021010 6.977898
 5201 14.021010 6.981521
 5202 14.024633 6.985144
 5203 14.024633 6.988767
 5204 14.028256 6.992390
 5205 14.028256 6.996013
 5206 14.031879 6.999636
 5207 14.031879 7.003259
 5208 14.035502 7.006882
 5209 14.035502 7.010505
 5210 14.039125 7.014128
 5211 14.039125 7.017751
 5212 14.042748 7.021374
 5213 14.042748 7.024997
 5214 14.046371 7.028620
 5215 14.049994 7.032243
 5216 14.053617 7.032243
 5217 14.057240 7.035866
 5218 14.060863 7.035866
 5219 14.064486 7.039489
 5220 14.068109 7.039489
 5221 14.071732 7.043112
 5222 14.075355 7.043112
 5223 14.078978 7.046735
 5224 14.082601 7.046735
 5225 14.086224 7.050358
 5226 14.089847 7.053981
 5227 14.093470 7.057604
 5228 14.093470 7.061227
 5229 14.097093 7.064850
 5230 14.100716 7.068473
 5231 14.100716 7.072096
 5232 14.104339 7.075719
 5233 14.107962 7.079342
 5234 14.111585 7.082965
 5235 14.115208 7.086588
 5236 14.115208 7.090211
 5237 14.115208 7.093834
 5238 14.111585 7.097457
 5239 14.111585 7.101080
 5240 14.107962 7.104703
 5241 14.107962 7.108326
 5242 14.104339 7.111949
 5243 14.104339 7.115572
 5244 14.100716 7.119195
 5245 14.100716 7.122818
 5246 14.100716 7.126441
 5247 14.100716 7.130064
 5248 14.100716 7.133687
 5249 14.100716 7.137310
 5250 14.100716 7.140933
 5251 14.100716 7.144556
 5252 14.100716 7.148179
 5253 14.100716 7.151802
 5254 14.100716 7.155425
 5255 14.100716 7.159048
 5256 14.100716 7.162671
 5257 14.100716 7.166294
 5258 14.100716 7.169917
 5259 14.100716 7.173540
 5260 14.100716 7.177163
 5261 14.100716 7.180786
 5262 14.100716 7.184409
 5263 14.100716 7.188032
 5264 14.100716 7.191655
 5265 14.100716 7.195278
 5266 14.100716 7.198901
 5267 14.100716 7.202524
 5268 14.104339 7.206147
 5269 14.104339 7.209770
 5270 14.107962 7.213393
 5271 14.107962 7.217016
 5272 14.111585 7.220639
 5273 14.111585 7.224262
 5274 14.115208 7.227885
 5275 14.115208 7.231508
 5276 14.118831 7.235131
 5277 14.118831 7.238754
 5278 14.122454 7.242377
 5279 14.122454 7.246000
 5280 14.126077 7.249623
 5281 14.129700 7.253246
 5282 14.133323 7.253246
 5283 14.136946 7.256869
 5284 14.140569 7.256869
 5285 14.144192 7.260492
 5286 14.147815 7.260492
 5287 14.151438 7.264115
 5288 14.155061 7.264115
 5289 14.158684 7.267738
 5290 14.158684 7.271361
 5291 14.158684 7.274984
 5292 14.158684 7.278607
 5293 14.162307 7.282230
 5294 14.162307 7.285853
 5295 14.162307 7.289476
 5296 14.162307 7.293099
 5297 14.162307 7.296722
 5298 14.162307 7.300345
 5299 14.162307 7.303968
 5300 14.162307 7.307591
 5301 14.162307 7.311214
 5302 14.162307 7.314837
 5303 14.165930 7.318460
 5304 14.165930 7.322083
 5305 14.165930 7.325706
 5306 14.165930 7.329329
 5307 14.169553 7.332952
 5308 14.169553 7.336575
 5309 14.173176 7.340198
 5310 14.173176 7.343821
 5311 14.176799 7.347444
 5312 14.176799 7.351067
 5313 14.180422 7.354690
 5314 14.180422 7.358313
 5315 14.184045 7.361936
 5316 14.184045 7.365559
 5317 14.187668 7.369182
 5318 14.187668 7.372805
 5319 14.191291 7.376428
 5320 14.191291 7.380051
 5321 14.194914 7.383674
 5322 14.194914 7.387297
 5323 14.198537 7.390920
 5324 14.198537 7.394543
 5325 14.202160 7.398166
 5326 14.205783 7.401789
 5327 14.209406 7.405412
 5328 14.213029 7.409035
 5329 14.216652 7.409035
 5330 14.220275 7.412658
 5331 14.223898 7.416281
 5332 14.227521 7.416281
 5333 14.231144 7.419904
 5334 14.234767 7.423527
 5335 14.234767 7.427150
 5336 14.234767 7.430773
 5337 14.231144 7.434396
 5338 14.231144 7.438019
 5339 14.231144 7.441642
 5340 14.231144 7.445265
 5341 14.231144 7.448888
 5342 14.231144 7.452511
 5343 14.231144 7.456134
 5344 14.231144 7.459757
 5345 14.231144 7.463380
 5346 14.231144 7.467003
 5347 14.231144 7.470626
 5348 14.231144 7.474249
 5349 14.231144 7.477872
 5350 14.231144 7.481495
 5351 14.231144 7.485118
 5352 14.231144 7.488741
 5353 14.231144 7.492364
 5354 14.231144 7.495987
 5355 14.231144 7.499610
 5356 14.231144 7.503233
 5357 14.231144 7.506856
 5358 14.231144 7.510479
 5359 14.231144 7.514102
 5360 14.231144 7.517725
 5361 14.234767 7.521348
 5362 14.234767 7.524971
 5363 14.238390 7.528594
 5364 14.238390 7.532217
 5365 14.242013 7.535840
 5366 14.242013 7.539463
 5367 14.245636 7.543086
 5368 14.245636 7.546709
 5369 14.249259 7.550332
 5370 14.249259 7.553955
 5371 14.252882 7.557578
 5372 14.252882 7.561201
 5373 14.252882 7.564824
 5374 14.252882 7.568447
 5375 14.252882 7.572070
 5376 14.252882 7.575693
 5377 14.252882 7.579316
 5378 14.249259 7.582939
 5379 14.245636 7.586562
 5380 14.245636 7.590185
 5381 14.242013 7.593808
 5382 14.242013 7.597431
 5383 14.238390 7.601054
 5384 14.238390 7.604677
 5385 14.234767 7.608300
 5386 14.234767 7.611923
 5387 14.231144 7.615546
 5388 14.231144 7.619169
 5389 14.227521 7.622792
 5390 14.227521 7.626415
 5391 14.223898 7.630038
 5392 14.223898 7.633661
 5393 14.223898 7.637284
 5394 14.223898 7.640907
 5395 14.223898 7.644530
 5396 14.223898 7.648153
 5397 14.223898 7.651776
 5398 14.223898 7.655399
 5399 14.223898 7.659022
 5400 14.223898 7.662645
 5401 14.223898 7.666268
 5402 14.223898 7.669891
 5403 14.223898 7.673514
 5404 14.223898 7.677137
 5405 14.223898 7.680760
 5406 14.223898 7.684383
 5407 14.223898 7.688006
 5408 14.223898 7.691629
 5409 14.223898 7.695252
 5410 14.223898 7.698875
 5411 14.223898 7.702498
 5412 14.223898 7.706121
 5413 14.223898 7.709744
 5414 14.223898 7.713367
 5415 14.227521 7.716990
 5416 14.227521 7.720613
 5417 14.231144 7.724236
 5418 14.231144 7.727859
 5419 14.234767 7.731482
 5420 14.234767 7.735105
 5421 14.238390 7.738728
 5422 14.238390 7.742351
 5423 14.242013 7.745974
 5424 14.242013 7.749597
 5425 14.245636 7.753220
 5426 14.245636 7.756843
 5427 14.249259 7.760466
 5428 14.252882 7.760466
 5429 14.256505 7.764089
 5430 14.260128 7.764089
 5431 14.263751 7.767712
 5432 14.267374 7.771335
 5433 14.270997 7.774958
 5434 14.274620 7.778581
 5435 14.274620 7.782204
 5436 14.278243 7.785827
 5437 14.281866 7.789450
 5438 14.285489 7.793073
 5439 14.289112 7.796696
 5440 14.289112 7.800319
 5441 14.289112 7.803942
 5442 14.292735 7.807565
 5443 14.292735 7.811188
 5444 14.292735 7.814811
 5445 14.292735 7.818434
 5446 14.296358 7.822057
 5447 14.296358 7.825680
 5448 14.296358 7.829303
 5449 14.296358 7.832926
 5450 14.296358 7.836549
 5451 14.296358 7.840172
 5452 14.296358 7.843795
 5453 14.296358 7.847418
 5454 14.296358 7.851041
 5455 14.296358 7.854664
 5456 14.296358 7.858287
 5457 14.296358 7.861910
 5458 14.296358 7.865533
 5459 14.299981 7.869156
 5460 14.299981 7.872779
 5461 14.303604 7.876402
 5462 14.303604 7.880025
 5463 14.307227 7.883648
 5464 14.307227 7.887271
 5465 14.310850 7.890894
 5466 14.310850 7.894517
 5467 14.314473 7.898140
 5468 14.314473 7.901763
 5469 14.314473 7.905386
 5470 14.314473 7.909009
 5471 14.314473 7.912632
 5472 14.314473 7.916255
 5473 14.314473 7.919878
 5474 14.314473 7.923501
 5475 14.314473 7.927124
 5476 14.314473 7.930747
 5477 14.314473 7.934370
 5478 14.314473 7.937993
 5479 14.314473 7.941616
 5480 14.314473 7.945239
 5481 14.314473 7.948862
 5482 14.314473 7.952485
 5483 14.314473 7.956108
 5484 14.314473 7.959731
 5485 14.314473 7.963354
 5486 14.314473 7.966977
 5487 14.314473 7.970600
 5488 14.314473 7.974223
 5489 14.314473 7.977846
 5490 14.314473 7.981469
 5491 14.314473 7.985092
 5492 14.314473 7.988715
 5493 14.314473 7.992338
 5494 14.318096 7.995961
 5495 14.318096 7.999584
 5496 14.321719 8.003207
 5497 14.321719 8.006830
 5498 14.325342 8.010453
 5499 14.325342 8.014076
 5500 14.328965 8.017699
 5501 14.328965 8.021322
 5502 14.332588 8.024945
 5503 14.332588 8.028568
 5504 14.336211 8.032191
 5505 14.336211 8.035814
 5506 14.339834 8.039437
 5507 14.343457 8.039437
 5508 14.347080 8.043060
 5509 14.350703 8.043060
 5510 14.354326 8.046683
 5511 14.357949 8.046683
 5512 14.361572 8.050306
 5513 14.365195 8.050306
 5514 14.368818 8.053929
 5515 14.372441 8.053929
 5516 14.376064 8.057552
 5517 14.379687 8.061175
 5518 14.379687 8.064798
 5519 14.383310 8.068421
 5520 14.383310 8.072044
 5521 14.383310 8.075667
 5522 14.383310 8.079290
 5523 14.383310 8.082913
 5524 14.383310 8.086536
 5525 14.379687 8.090159
 5526 14.379687 8.093782
 5527 14.379687 8.097405
 5528 14.376064 8.101028
 5529 14.372441 8.104651
 5530 14.372441 8.108274
 5531 14.368818 8.111897
 5532 14.368818 8.115520
 5533 14.365195 8.119143
 5534 14.365195 8.122766
 5535 14.361572 8.126389
 5536 14.361572 8.130012
 5537 14.357949 8.133635
 5538 14.357949 8.137258
 5539 14.354326 8.140881
 5540 14.354326 8.144504
 5541 14.350703 8.148127
 5542 14.350703 8.151750
 5543 14.350703 8.155373
 5544 14.350703 8.158996
 5545 14.350703 8.162619
 5546 14.350703 8.166242
 5547 14.350703 8.169865
 5548 14.350703 8.173488
 5549 14.350703 8.177111
 5550 14.350703 8.180734
 5551 14.350703 8.184357
 5552 14.350703 8.187980
 5553 14.347080 8.191603
 5554 14.347080 8.195226
 5555 14.347080 8.198849
 5556 14.347080 8.202472
 5557 14.347080 8.206095
 5558 14.347080 8.209718
 5559 14.347080 8.213341
 5560 14.347080 8.216964
 5561 14.347080 8.220587
 5562 14.347080 8.224210
 5563 14.347080 8.227833
 5564 14.347080 8.231456
 5565 14.347080 8.235079
 5566 14.347080 8.238702
 5567 14.347080 8.242325
 5568 14.347080 8.245948
 5569 14.347080 8.249571
 5570 14.347080 8.253194
 5571 14.347080 8.256817
 5572 14.347080 8.260440
 5573 14.347080 8.264063
 5574 14.347080 8.267686
 5575 14.347080 8.271309
 5576 14.347080 8.274932
 5577 14.350703 8.278555
 5578 14.350703 8.282178
 5579 14.354326 8.285801
 5580 14.354326 8.289424
 5581 14.357949 8.293047
 5582 14.357949 8.296670
 5583 14.361572 8.300293
 5584 14.361572 8.303916
 5585 14.365195 8.307539
 5586 14.365195 8.311162
 5587 14.368818 8.314785
 5588 14.368818 8.318408
 5589 14.372441 8.322031
 5590 14.376064 8.325654
 5591 14.379687 8.329277
 5592 14.383310 8.332900
 5593 14.383310 8.336523
 5594 14.383310 8.340146
 5595 14.383310 8.343769
 5596 14.386933 8.347392
 5597 14.386933 8.351015
 5598 14.386933 8.354638
 5599 14.386933 8.358261
 5600 14.390556 8.361884
 5601 14.390556 8.365507
 5602 14.390556 8.369130
 5603 14.390556 8.372753
 5604 14.390556 8.376376
 5605 14.390556 8.379999
 5606 14.390556 8.383622
 5607 14.390556 8.387245
 5608 14.390556 8.390868
 5609 14.394179 8.394491
 5610 14.394179 8.398114
 5611 14.394179 8.401737
 5612 14.397802 8.405360
 5613 14.397802 8.408983
 5614 14.401425 8.412606
 5615 14.401425 8.416229
 5616 14.405048 8.419852
 5617 14.405048 8.423475
 5618 14.408671 8.427098
 5619 14.408671 8.430721
 5620 14.412294 8.434344
 5621 14.412294 8.437967
 5622 14.412294 8.441590
 5623 14.412294 8.445213
 5624 14.412294 8.448836
 5625 14.412294 8.452459
 5626 14.412294 8.456082
 5627 14.412294 8.459705
 5628 14.412294 8.463328
 5629 14.412294 8.466951
 5630 14.412294 8.470574
 5631 14.412294 8.474197
 5632 14.412294 8.477820
 5633 14.412294 8.481443
 5634 14.412294 8.485066
 5635 14.412294 8.488689
 5636 14.412294 8.492312
 5637 14.412294 8.495935
 5638 14.412294 8.499558
 5639 14.412294 8.503181
 5640 14.412294 8.506804
 5641 14.412294 8.510427
 5642 14.408671 8.514050
 5643 14.408671 8.517673
 5644 14.405048 8.521296
 5645 14.405048 8.524919
 5646 14.401425 8.528542
 5647 14.401425 8.532165
 5648 14.397802 8.535788
 5649 14.397802 8.539411
 5650 14.394179 8.543034
 5651 14.394179 8.546657
 5652 14.390556 8.550280
 5653 14.390556 8.553903
 5654 14.386933 8.557526
 5655 14.386933 8.561149
 5656 14.383310 8.564772
 5657 14.383310 8.568395
 5658 14.379687 8.572018
 5659 14.379687 8.575641
 5660 14.379687 8.579264
 5661 14.379687 8.582887
 5662 14.379687 8.586510
 5663 14.379687 8.590133
 5664 14.379687 8.593756
 5665 14.379687 8.597379
 5666 14.379687 8.601002
 5667 14.379687 8.604625
 5668 14.379687 8.608248
 5669 14.379687 8.611871
 5670 14.379687 8.615494
 5671 14.379687 8.619117
 5672 14.379687 8.622740
 5673 14.379687 8.626363
 5674 14.379687 8.629986
 5675 14.379687 8.633609
 5676 14.379687 8.637232
 5677 14.379687 8.640855
 5678 14.379687 8.644478
 5679 14.379687 8.648101
 5680 14.379687 8.651724
 5681 14.379687 8.655347
 5682 14.379687 8.658970
 5683 14.379687 8.662593
 5684 14.379687 8.666216
 5685 14.379687 8.669839
 5686 14.383310 8.673462
 5687 14.383310 8.677085
 5688 14.383310 8.680708
 5689 14.386933 8.684331
 5690 14.386933 8.687954
 5691 14.386933 8.691577
 5692 14.383310 8.695200
 5693 14.383310 8.698823
 5694 14.383310 8.702446
 5695 14.383310 8.706069
 5696 14.383310 8.709692
 5697 14.379687 8.713315
 5698 14.379687 8.716938
 5699 14.376064 8.720561
 5700 14.376064 8.724184
 5701 14.376064 8.727807
 5702 14.376064 8.731430
 5703 14.376064 8.735053
 5704 14.376064 8.738676
 5705 14.376064 8.742299
 5706 14.376064 8.745922
 5707 14.376064 8.749545
 5708 14.376064 8.753168
 5709 14.376064 8.756791
 5710 14.376064 8.760414
 5711 14.376064 8.764037
 5712 14.376064 8.767660
 5713 14.376064 8.771283
 5714 14.376064 8.774906
 5715 14.376064 8.778529
 5716 14.376064 8.782152
 5717 14.376064 8.785775
 5718 14.376064 8.789398
 5719 14.376064 8.793021
 5720 14.376064 8.796644
 5721 14.376064 8.800267
 5722 14.376064 8.803890
 5723 14.376064 8.807513
 5724 14.379687 8.811136
 5725 14.379687 8.814759
 5726 14.383310 8.818382
 5727 14.383310 8.822005
 5728 14.386933 8.825628
 5729 14.386933 8.829251
 5730 14.390556 8.832874
 5731 14.390556 8.836497
 5732 14.394179 8.840120
 5733 14.394179 8.843743
 5734 14.397802 8.847366
 5735 14.397802 8.850989
 5736 14.401425 8.854612
 5737 14.401425 8.858235
 5738 14.401425 8.861858
 5739 14.401425 8.865481
 5740 14.401425 8.869104
 5741 14.397802 8.872727
 5742 14.397802 8.876350
 5743 14.397802 8.879973
 5744 14.397802 8.883596
 5745 14.394179 8.887219
 5746 14.394179 8.890842
 5747 14.394179 8.894465
 5748 14.390556 8.898088
 5749 14.390556 8.901711
 5750 14.386933 8.905334
 5751 14.386933 8.908957
 5752 14.383310 8.912580
 5753 14.383310 8.916203
 5754 14.379687 8.919826
 5755 14.379687 8.923449
 5756 14.379687 8.927072
 5757 14.379687 8.930695
 5758 14.379687 8.934318
 5759 14.379687 8.937941
 5760 14.379687 8.941564
 5761 14.379687 8.945187
 5762 14.379687 8.948810
 5763 14.379687 8.952433
 5764 14.379687 8.956056
 5765 14.379687 8.959679
 5766 14.379687 8.963302
 5767 14.379687 8.966925
 5768 14.379687 8.970548
 5769 14.379687 8.974171
 5770 14.379687 8.977794
 5771 14.379687 8.981417
 5772 14.379687 8.985040
 5773 14.379687 8.988663
 5774 14.379687 8.992286
 5775 14.379687 8.995909
 5776 14.379687 8.999532
 5777 14.379687 9.003155
 5778 14.379687 9.006778
 5779 14.379687 9.010401
 5780 14.379687 9.014024
 5781 14.379687 9.017647
 5782 14.379687 9.021270
 5783 14.379687 9.024893
 5784 14.379687 9.028516
 5785 14.379687 9.032139
 5786 14.379687 9.035762
 5787 14.379687 9.039385
 5788 14.379687 9.043008
 5789 14.379687 9.046631
 5790 14.379687 9.050254
 5791 14.379687 9.053877
 5792 14.379687 9.057500
 5793 14.383310 9.061123
 5794 14.383310 9.064746
 5795 14.386933 9.068369
 5796 14.386933 9.071992
 5797 14.390556 9.075615
 5798 14.390556 9.079238
 5799 14.394179 9.082861
 5800 14.394179 9.086484
 5801 14.394179 9.090107
 5802 14.394179 9.093730
 5803 14.394179 9.097353
 5804 14.394179 9.100976
 5805 14.394179 9.104599
 5806 14.394179 9.108222
 5807 14.394179 9.111845
 5808 14.394179 9.115468
 5809 14.394179 9.119091
 5810 14.394179 9.122714
 5811 14.397802 9.126337
 5812 14.397802 9.129960
 5813 14.397802 9.133583
 5814 14.397802 9.137206
 5815 14.401425 9.140829
 5816 14.401425 9.144452
 5817 14.401425 9.148075
 5818 14.401425 9.151698
 5819 14.401425 9.155321
 5820 14.401425 9.158944
 5821 14.401425 9.162567
 5822 14.401425 9.166190
 5823 14.401425 9.169813
 5824 14.401425 9.173436
 5825 14.401425 9.177059
 5826 14.401425 9.180682
 5827 14.401425 9.184305
 5828 14.401425 9.187928
 5829 14.401425 9.191551
 5830 14.401425 9.195174
 5831 14.401425 9.198797
 5832 14.397802 9.202420
 5833 14.397802 9.206043
 5834 14.397802 9.209666
 5835 14.397802 9.213289
 5836 14.397802 9.216912
 5837 14.397802 9.220535
 5838 14.397802 9.224158
 5839 14.397802 9.227781
 5840 14.397802 9.231404
 5841 14.397802 9.235027
 5842 14.397802 9.238650
 5843 14.397802 9.242273
 5844 14.397802 9.245896
 5845 14.397802 9.249519
 5846 14.397802 9.253142
 5847 14.397802 9.256765
 5848 14.397802 9.260388
 5849 14.397802 9.264011
 5850 14.397802 9.267634
 5851 14.397802 9.271257
 5852 14.397802 9.274880
 5853 14.397802 9.278503
 5854 14.397802 9.282126
 5855 14.394179 9.285749
 5856 14.394179 9.289372
 5857 14.390556 9.292995
 5858 14.390556 9.296618
 5859 14.390556 9.300241
 5860 14.390556 9.303864
 5861 14.390556 9.307487
 5862 14.390556 9.311110
 5863 14.390556 9.314733
 5864 14.390556 9.318356
 5865 14.390556 9.321979
 5866 14.390556 9.325602
 5867 14.390556 9.329225
 5868 14.390556 9.332848
 5869 14.390556 9.336471
 5870 14.390556 9.340094
 5871 14.390556 9.343717
 5872 14.390556 9.347340
 5873 14.390556 9.350963
 5874 14.386933 9.354586
 5875 14.386933 9.358209
 5876 14.383310 9.361832
 5877 14.383310 9.365455
 5878 14.379687 9.369078
 5879 14.379687 9.372701
 5880 14.376064 9.376324
 5881 14.376064 9.379947
 5882 14.372441 9.383570
 5883 14.372441 9.387193
 5884 14.368818 9.390816
 5885 14.368818 9.394439
 5886 14.365195 9.398062
 5887 14.365195 9.401685
 5888 14.365195 9.405308
 5889 14.365195 9.408931
 5890 14.365195 9.412554
 5891 14.365195 9.416177
 5892 14.365195 9.419800
 5893 14.365195 9.423423
 5894 14.365195 9.427046
 5895 14.365195 9.430669
 5896 14.365195 9.434292
 5897 14.365195 9.437915
 5898 14.365195 9.441538
 5899 14.365195 9.445161
 5900 14.365195 9.448784
 5901 14.365195 9.452407
 5902 14.365195 9.456030
 5903 14.365195 9.459653
 5904 14.365195 9.463276
 5905 14.365195 9.466899
 5906 14.365195 9.470522
 5907 14.365195 9.474145
 5908 14.365195 9.477768
 5909 14.365195 9.481391
 5910 14.365195 9.485014
 5911 14.365195 9.488637
 5912 14.368818 9.492260
 5913 14.368818 9.495883
 5914 14.372441 9.499506
 5915 14.372441 9.503129
 5916 14.376064 9.506752
 5917 14.376064 9.510375
 5918 14.379687 9.513998
 5919 14.379687 9.517621
 5920 14.383310 9.521244
 5921 14.383310 9.524867
 5922 14.386933 9.528490
 5923 14.386933 9.532113
 5924 14.386933 9.535736
 5925 14.390556 9.539359
 5926 14.390556 9.542982
 5927 14.394179 9.546605
 5928 14.394179 9.550228
 5929 14.394179 9.553851
 5930 14.394179 9.557474
 5931 14.394179 9.561097
 5932 14.397802 9.564720
 5933 14.397802 9.568343
 5934 14.397802 9.571966
 5935 14.397802 9.575589
 5936 14.397802 9.579212
 5937 14.397802 9.582835
 5938 14.394179 9.586458
 5939 14.394179 9.590081
 5940 14.390556 9.593704
 5941 14.390556 9.597327
 5942 14.386933 9.600950
 5943 14.386933 9.604573
 5944 14.386933 9.608196
 5945 14.386933 9.611819
 5946 14.386933 9.615442
 5947 14.386933 9.619065
 5948 14.386933 9.622688
 5949 14.386933 9.626311
 5950 14.386933 9.629934
 5951 14.386933 9.633557
 5952 14.386933 9.637180
 5953 14.386933 9.640803
 5954 14.386933 9.644426
 5955 14.386933 9.648049
 5956 14.386933 9.651672
 5957 14.386933 9.655295
 5958 14.386933 9.658918
 5959 14.386933 9.662541
 5960 14.386933 9.666164
 5961 14.386933 9.669787
 5962 14.386933 9.673410
 5963 14.386933 9.677033
 5964 14.386933 9.680656
 5965 14.386933 9.684279
 5966 14.386933 9.687902
 5967 14.390556 9.691525
 5968 14.386933 9.695148
 5969 14.386933 9.698771
 5970 14.383310 9.702394
 5971 14.383310 9.706017
 5972 14.383310 9.709640
 5973 14.383310 9.713263
 5974 14.383310 9.716886
 5975 14.383310 9.720509
 5976 14.383310 9.724132
 5977 14.383310 9.727755
 5978 14.383310 9.731378
 5979 14.383310 9.735001
 5980 14.383310 9.738624
 5981 14.383310 9.742247
 5982 14.383310 9.745870
 5983 14.383310 9.749493
 5984 14.383310 9.753116
 5985 14.383310 9.756739
 5986 14.383310 9.760362
 5987 14.383310 9.763985
 5988 14.383310 9.767608
 5989 14.383310 9.771231
 5990 14.383310 9.774854
 5991 14.383310 9.778477
 5992 14.383310 9.782100
 5993 14.383310 9.785723
 5994 14.386933 9.789346
 5995 14.386933 9.792969
 5996 14.386933 9.796592
 5997 14.386933 9.800215
 5998 14.390556 9.803838
 5999 14.390556 9.807461
 6000 14.394179 9.811084
 6001 14.394179 9.814707
 6002 14.397802 9.818330
 6003 14.397802 9.821953
 6004 14.397802 9.825576
 6005 14.397802 9.829199
 6006 14.397802 9.832822
 6007 14.397802 9.836445
 6008 14.397802 9.840068
 6009 14.397802 9.843691
 6010 14.397802 9.847314
 6011 14.397802 9.850937
 6012 14.397802 9.854560
 6013 14.397802 9.858183
 6014 14.397802 9.861806
 6015 14.397802 9.865429
 6016 14.397802 9.869052
 6017 14.397802 9.872675
 6018 14.397802 9.876298
 6019 14.397802 9.879921
 6020 14.397802 9.883544
 6021 14.401425 9.887167
 6022 14.401425 9.890790
 6023 14.401425 9.894413
 6024 14.401425 9.898036
 6025 14.405048 9.901659
 6026 14.405048 9.905282
 6027 14.408671 9.908905
 6028 14.408671 9.912528
 6029 14.408671 9.916151
 6030 14.408671 9.919774
 6031 14.408671 9.923397
 6032 14.408671 9.927020
 6033 14.405048 9.930643
 6034 14.405048 9.934266
 6035 14.405048 9.937889
 6036 14.405048 9.941512
 6037 14.405048 9.945135
 6038 14.405048 9.948758
 6039 14.401425 9.952381
 6040 14.401425 9.956004
 6041 14.401425 9.959627
 6042 14.401425 9.963250
 6043 14.401425 9.966873
 6044 14.401425 9.970496
 6045 14.401425 9.974119
 6046 14.401425 9.977742
 6047 14.401425 9.981365
 6048 14.401425 9.984988
 6049 14.401425 9.988611
 6050 14.401425 9.992234
 6051 14.401425 9.995857
 6052 14.401425 9.999480
 6053 14.401425 10.003103
 6054 14.401425 10.006726
 6055 14.401425 10.010349
 6056 14.401425 10.013972
 6057 14.401425 10.017595
 6058 14.401425 10.021218
 6059 14.401425 10.024841
 6060 14.401425 10.028464
 6061 14.401425 10.032087
 6062 14.401425 10.035710
 6063 14.401425 10.039333
 6064 14.405048 10.042956
 6065 14.405048 10.046579
 6066 14.408671 10.050202
 6067 14.408671 10.053825
 6068 14.412294 10.057448
 6069 14.412294 10.061071
 6070 14.412294 10.064694
 6071 14.412294 10.068317
 6072 14.412294 10.071940
 6073 14.412294 10.075563
 6074 14.412294 10.079186
 6075 14.412294 10.082809
 6076 14.412294 10.086432
 6077 14.412294 10.090055
 6078 14.412294 10.093678
 6079 14.412294 10.097301
 6080 14.412294 10.100924
 6081 14.412294 10.104547
 6082 14.408671 10.108170
 6083 14.408671 10.111793
 6084 14.405048 10.115416
 6085 14.405048 10.119039
 6086 14.405048 10.122662
 6087 14.405048 10.126285
 6088 14.405048 10.129908
 6089 14.405048 10.133531
 6090 14.405048 10.137154
 6091 14.405048 10.140777
 6092 14.405048 10.144400
 6093 14.405048 10.148023
 6094 14.405048 10.151646
 6095 14.405048 10.155269
 6096 14.405048 10.158892
 6097 14.405048 10.162515
 6098 14.405048 10.166138
 6099 14.405048 10.169761
 6100 14.405048 10.173384
 6101 14.405048 10.177007
 6102 14.405048 10.180630
 6103 14.405048 10.184253
 6104 14.405048 10.187876
 6105 14.405048 10.191499
 6106 14.405048 10.195122
 6107 14.408671 10.198745
 6108 14.408671 10.202368
 6109 14.408671 10.205991
 6110 14.408671 10.209614
 6111 14.408671 10.213237
 6112 14.408671 10.216860
 6113 14.408671 10.220483
 6114 14.408671 10.224106
 6115 14.408671 10.227729
 6116 14.408671 10.231352
 6117 14.412294 10.234975
 6118 14.412294 10.238598
 6119 14.415917 10.242221
 6120 14.415917 10.245844
 6121 14.419540 10.249467
 6122 14.419540 10.253090
 6123 14.423163 10.256713
 6124 14.423163 10.260336
 6125 14.426786 10.263959
 6126 14.426786 10.267582
 6127 14.430409 10.271205
 6128 14.430409 10.274828
 6129 14.434032 10.278451
 6130 14.437655 10.282074
 6131 14.441278 10.285697
 6132 14.444901 10.289320
 6133 14.448524 10.292943
 6134 14.448524 10.296566
 6135 14.448524 10.300189
 6136 14.448524 10.303812
 6137 14.448524 10.307435
 6138 14.444901 10.311058
 6139 14.444901 10.314681
 6140 14.444901 10.318304
 6141 14.444901 10.321927
 6142 14.441278 10.325550
 6143 14.441278 10.329173
 6144 14.441278 10.332796
 6145 14.441278 10.336419
 6146 14.441278 10.340042
 6147 14.441278 10.343665
 6148 14.441278 10.347288
 6149 14.437655 10.350911
 6150 14.437655 10.354534
 6151 14.437655 10.358157
 6152 14.437655 10.361780
 6153 14.437655 10.365403
 6154 14.437655 10.369026
 6155 14.437655 10.372649
 6156 14.437655 10.376272
 6157 14.437655 10.379895
 6158 14.437655 10.383518
 6159 14.437655 10.387141
 6160 14.437655 10.390764
 6161 14.437655 10.394387
 6162 14.437655 10.398010
 6163 14.437655 10.401633
 6164 14.437655 10.405256
 6165 14.437655 10.408879
 6166 14.437655 10.412502
 6167 14.437655 10.416125
 6168 14.437655 10.419748
 6169 14.437655 10.423371
 6170 14.437655 10.426994
 6171 14.437655 10.430617
 6172 14.437655 10.434240
 6173 14.437655 10.437863
 6174 14.437655 10.441486
 6175 14.441278 10.445109
 6176 14.441278 10.448732
 6177 14.444901 10.452355
 6178 14.444901 10.455978
 6179 14.448524 10.459601
 6180 14.448524 10.463224
 6181 14.452147 10.466847
 6182 14.452147 10.470470
 6183 14.452147 10.474093
 6184 14.452147 10.477716
 6185 14.452147 10.481339
 6186 14.452147 10.484962
 6187 14.452147 10.488585
 6188 14.452147 10.492208
 6189 14.452147 10.495831
 6190 14.452147 10.499454
 6191 14.452147 10.503077
 6192 14.452147 10.506700
 6193 14.452147 10.510323
 6194 14.452147 10.513946
 6195 14.452147 10.517569
 6196 14.452147 10.521192
 6197 14.452147 10.524815
 6198 14.452147 10.528438
 6199 14.452147 10.532061
 6200 14.452147 10.535684
 6201 14.452147 10.539307
 6202 14.452147 10.542930
 6203 14.452147 10.546553
 6204 14.452147 10.550176
 6205 14.452147 10.553799
 6206 14.452147 10.557422
 6207 14.452147 10.561045
 6208 14.452147 10.564668
 6209 14.452147 10.568291
 6210 14.452147 10.571914
 6211 14.452147 10.575537
 6212 14.452147 10.579160
 6213 14.452147 10.582783
 6214 14.452147 10.586406
 6215 14.452147 10.590029
 6216 14.452147 10.593652
 6217 14.452147 10.597275
 6218 14.452147 10.600898
 6219 14.452147 10.604521
 6220 14.452147 10.608144
 6221 14.452147 10.611767
 6222 14.452147 10.615390
 6223 14.452147 10.619013
 6224 14.452147 10.622636
 6225 14.452147 10.626259
 6226 14.448524 10.629882
 6227 14.448524 10.633505
 6228 14.448524 10.637128
 6229 14.448524 10.640751
 6230 14.448524 10.644374
 6231 14.448524 10.647997
 6232 14.448524 10.651620
 6233 14.448524 10.655243
 6234 14.448524 10.658866
 6235 14.448524 10.662489
 6236 14.448524 10.666112
 6237 14.448524 10.669735
 6238 14.448524 10.673358
 6239 14.448524 10.676981
 6240 14.448524 10.680604
 6241 14.448524 10.684227
 6242 14.448524 10.687850
 6243 14.448524 10.691473
 6244 14.448524 10.695096
 6245 14.448524 10.698719
 6246 14.448524 10.702342
 6247 14.448524 10.705965
 6248 14.448524 10.709588
 6249 14.448524 10.713211
 6250 14.452147 10.716834
 6251 14.452147 10.720457
 6252 14.455770 10.724080
 6253 14.455770 10.727703
 6254 14.459393 10.731326
 6255 14.459393 10.734949
 6256 14.463016 10.738572
 6257 14.463016 10.742195
 6258 14.463016 10.745818
 6259 14.463016 10.749441
 6260 14.463016 10.753064
 6261 14.466639 10.756687
 6262 14.466639 10.760310
 6263 14.470262 10.763933
 6264 14.470262 10.767556
 6265 14.473885 10.771179
 6266 14.473885 10.774802
 6267 14.477508 10.778425
 6268 14.477508 10.782048
 6269 14.481131 10.785671
 6270 14.481131 10.789294
 6271 14.484754 10.792917
 6272 14.484754 10.796540
 6273 14.488377 10.800163
 6274 14.492000 10.803786
 6275 14.495623 10.807409
 6276 14.499246 10.811032
 6277 14.502869 10.811032
 6278 14.506492 10.814655
 6279 14.510115 10.818278
 6280 14.510115 10.821901
 6281 14.510115 10.825524
 6282 14.513738 10.829147
 6283 14.513738 10.832770
 6284 14.517361 10.836393
 6285 14.517361 10.840016
 6286 14.520984 10.843639
 6287 14.520984 10.847262
 6288 14.520984 10.850885
 6289 14.524607 10.854508
 6290 14.524607 10.858131
 6291 14.520984 10.861754
 6292 14.517361 10.865377
 6293 14.513738 10.869000
 6294 14.510115 10.872623
 6295 14.506492 10.876246
 6296 14.502869 10.879869
 6297 14.499246 10.883492
 6298 14.499246 10.887115
 6299 14.495623 10.890738
 6300 14.495623 10.894361
 6301 14.492000 10.897984
 6302 14.492000 10.901607
 6303 14.488377 10.905230
 6304 14.488377 10.908853
 6305 14.484754 10.912476
 6306 14.484754 10.916099
 6307 14.481131 10.919722
 6308 14.481131 10.923345
 6309 14.477508 10.926968
 6310 14.473885 10.930591
 6311 14.470262 10.934214
 6312 14.466639 10.934214
 6313 14.463016 10.937837
 6314 14.459393 10.937837
 6315 14.455770 10.941460
 6316 14.452147 10.941460
 6317 14.448524 10.945083
 6318 14.444901 10.945083
 6319 14.441278 10.948706
 6320 14.437655 10.948706
 6321 14.434032 10.952329
 6322 14.430409 10.952329
 6323 14.426786 10.955952
 6324 14.423163 10.955952
 6325 14.419540 10.959575
 6326 14.415917 10.963198
 6327 14.415917 10.966821
 6328 14.412294 10.970444
 6329 14.412294 10.974067
 6330 14.408671 10.977690
 6331 14.408671 10.981313
 6332 14.405048 10.984936
 6333 14.405048 10.988559
 6334 14.401425 10.992182
 6335 14.401425 10.995805
 6336 14.397802 10.999428
 6337 14.397802 11.003051
 6338 14.394179 11.006674
 6339 14.394179 11.010297
 6340 14.394179 11.013920
 6341 14.394179 11.017543
 6342 14.394179 11.021166
 6343 14.394179 11.024789
 6344 14.390556 11.028412
 6345 14.390556 11.032035
 6346 14.390556 11.035658
 6347 14.390556 11.039281
 6348 14.386933 11.042904
 6349 14.386933 11.046527
 6350 14.386933 11.050150
 6351 14.386933 11.053773
 6352 14.386933 11.057396
 6353 14.386933 11.061019
 6354 14.386933 11.064642
 6355 14.386933 11.068265
 6356 14.386933 11.071888
 6357 14.386933 11.075511
 6358 14.386933 11.079134
 6359 14.386933 11.082757
 6360 14.386933 11.086380
 6361 14.383310 11.090003
 6362 14.383310 11.093626
 6363 14.383310 11.097249
 6364 14.379687 11.100872
 6365 14.376064 11.104495
 6366 14.376064 11.108118
 6367 14.372441 11.111741
 6368 14.368818 11.115364
 6369 14.365195 11.118987
 6370 14.361572 11.122610
 6371 14.357949 11.126233
 6372 14.354326 11.129856
 6373 14.350703 11.133479
 6374 14.347080 11.137102
 6375 14.343457 11.140725
 6376 14.343457 11.144348
 6377 14.339834 11.147971
 6378 14.339834 11.151594
 6379 14.336211 11.155217
 6380 14.336211 11.158840
 6381 14.332588 11.162463
 6382 14.332588 11.166086
 6383 14.328965 11.169709
 6384 14.328965 11.173332
 6385 14.325342 11.176955
 6386 14.325342 11.180578
 6387 14.321719 11.184201
 6388 14.321719 11.187824
 6389 14.318096 11.191447
 6390 14.318096 11.195070
 6391 14.314473 11.198693
 6392 14.314473 11.202316
 6393 14.310850 11.205939
 6394 14.310850 11.209562
 6395 14.310850 11.213185
 6396 14.310850 11.216808
 6397 14.310850 11.220431
 6398 14.310850 11.224054
 6399 14.310850 11.227677
 6400 14.310850 11.231300
 6401 14.310850 11.234923
 6402 14.310850 11.238546
 6403 14.310850 11.242169
 6404 14.310850 11.245792
 6405 14.310850 11.249415
 6406 14.310850 11.253038
 6407 14.310850 11.256661
 6408 14.310850 11.260284
 6409 14.310850 11.263907
 6410 14.310850 11.267530
 6411 14.310850 11.271153
 6412 14.310850 11.274776
 6413 14.310850 11.278399
 6414 14.310850 11.282022
 6415 14.310850 11.285645
 6416 14.310850 11.289268
 6417 14.314473 11.292891
 6418 14.314473 11.296514
 6419 14.314473 11.300137
 6420 14.314473 11.303760
 6421 14.310850 11.307383
 6422 14.310850 11.311006
 6423 14.307227 11.314629
 6424 14.307227 11.318252
 6425 14.303604 11.321875
 6426 14.299981 11.325498
 6427 14.299981 11.329121
 6428 14.296358 11.332744
 6429 14.296358 11.336367
 6430 14.292735 11.339990
 6431 14.292735 11.343613
 6432 14.289112 11.347236
 6433 14.289112 11.350859
 6434 14.285489 11.354482
 6435 14.285489 11.358105
 6436 14.281866 11.361728
 6437 14.281866 11.365351
 6438 14.278243 11.368974
 6439 14.278243 11.372597
 6440 14.278243 11.376220
 6441 14.278243 11.379843
 6442 14.278243 11.383466
 6443 14.278243 11.387089
 6444 14.278243 11.390712
 6445 14.278243 11.394335
 6446 14.278243 11.397958
 6447 14.278243 11.401581
 6448 14.278243 11.405204
 6449 14.278243 11.408827
 6450 14.278243 11.412450
 6451 14.278243 11.416073
 6452 14.278243 11.419696
 6453 14.278243 11.423319
 6454 14.274620 11.426942
 6455 14.274620 11.430565
 6456 14.270997 11.434188
 6457 14.270997 11.437811
 6458 14.267374 11.441434
 6459 14.267374 11.445057
 6460 14.263751 11.448680
 6461 14.263751 11.452303
 6462 14.260128 11.455926
 6463 14.260128 11.459549
 6464 14.256505 11.463172
 6465 14.256505 11.466795
 6466 14.252882 11.470418
 6467 14.252882 11.474041
 6468 14.252882 11.477664
 6469 14.252882 11.481287
 6470 14.252882 11.484910
 6471 14.252882 11.488533
 6472 14.252882 11.492156
 6473 14.252882 11.495779
 6474 14.249259 11.499402
 6475 14.245636 11.503025
 6476 14.245636 11.506648
 6477 14.242013 11.510271
 6478 14.242013 11.513894
 6479 14.238390 11.517517
 6480 14.238390 11.521140
 6481 14.234767 11.524763
 6482 14.234767 11.528386
 6483 14.231144 11.532009
 6484 14.231144 11.535632
 6485 14.227521 11.539255
 6486 14.227521 11.542878
 6487 14.223898 11.546501
 6488 14.223898 11.550124
 6489 14.223898 11.553747
 6490 14.220275 11.557370
 6491 14.220275 11.560993
 6492 14.220275 11.564616
 6493 14.216652 11.568239
 6494 14.213029 11.571862
 6495 14.209406 11.575485
 6496 14.209406 11.579108
 6497 14.205783 11.582731
 6498 14.205783 11.586354
 6499 14.202160 11.589977
 6500 14.202160 11.593600
 6501 14.198537 11.597223
 6502 14.198537 11.600846
 6503 14.194914 11.604469
 6504 14.194914 11.608092
 6505 14.191291 11.611715
 6506 14.191291 11.615338
 6507 14.187668 11.618961
 6508 14.187668 11.622584
 6509 14.187668 11.626207
 6510 14.187668 11.629830
 6511 14.187668 11.633453
 6512 14.187668 11.637076
 6513 14.187668 11.640699
 6514 14.187668 11.644322
 6515 14.187668 11.647945
 6516 14.187668 11.651568
 6517 14.187668 11.655191
 6518 14.187668 11.658814
 6519 14.187668 11.662437
 6520 14.187668 11.666060
 6521 14.187668 11.669683
 6522 14.187668 11.673306
 6523 14.187668 11.676929
 6524 14.187668 11.680552
 6525 14.184045 11.684175
 6526 14.184045 11.687798
 6527 14.180422 11.691421
 6528 14.176799 11.691421
 6529 14.173176 11.695044
 6530 14.169553 11.698667
 6531 14.165930 11.702290
 6532 14.162307 11.705913
 6533 14.162307 11.709536
 6534 14.158684 11.713159
 6535 14.158684 11.716782
 6536 14.155061 11.720405
 6537 14.155061 11.724028
 6538 14.151438 11.727651
 6539 14.151438 11.731274
 6540 14.147815 11.734897
 6541 14.147815 11.738520
 6542 14.144192 11.742143
 6543 14.144192 11.745766
 6544 14.140569 11.749389
 6545 14.140569 11.753012
 6546 14.140569 11.756635
 6547 14.140569 11.760258
 6548 14.140569 11.763881
 6549 14.140569 11.767504
 6550 14.140569 11.771127
 6551 14.140569 11.774750
 6552 14.140569 11.778373
 6553 14.140569 11.781996
 6554 14.140569 11.785619
 6555 14.140569 11.789242
 6556 14.140569 11.792865
 6557 14.140569 11.796488
 6558 14.140569 11.800111
 6559 14.140569 11.803734
 6560 14.140569 11.807357
 6561 14.140569 11.810980
 6562 14.140569 11.814603
 6563 14.140569 11.818226
 6564 14.140569 11.821849
 6565 14.140569 11.825472
 6566 14.140569 11.829095
 6567 14.144192 11.832718
 6568 14.144192 11.836341
 6569 14.147815 11.839964
 6570 14.147815 11.843587
 6571 14.151438 11.847210
 6572 14.151438 11.850833
 6573 14.155061 11.854456
 6574 14.155061 11.858079
 6575 14.155061 11.861702
 6576 14.158684 11.865325
 6577 14.158684 11.868948
 6578 14.155061 11.872571
 6579 14.155061 11.876194
 6580 14.155061 11.879817
 6581 14.151438 11.883440
 6582 14.151438 11.887063
 6583 14.147815 11.887063
 6584 14.144192 11.890686
 6585 14.140569 11.890686
 6586 14.136946 11.894309
 6587 14.133323 11.894309
 6588 14.129700 11.897932
 6589 14.126077 11.901555
 6590 14.122454 11.905178
 6591 14.118831 11.908801
 6592 14.115208 11.912424
 6593 14.111585 11.916047
 6594 14.111585 11.919670
 6595 14.107962 11.923293
 6596 14.107962 11.926916
 6597 14.104339 11.930539
 6598 14.104339 11.934162
 6599 14.100716 11.937785
 6600 14.100716 11.941408
 6601 14.097093 11.945031
 6602 14.097093 11.948654
 6603 14.093470 11.952277
 6604 14.093470 11.955900
 6605 14.089847 11.959523
 6606 14.089847 11.963146
 6607 14.089847 11.966769
 6608 14.089847 11.970392
 6609 14.089847 11.974015
 6610 14.089847 11.977638
 6611 14.089847 11.981261
 6612 14.089847 11.984884
 6613 14.086224 11.988507
 6614 14.086224 11.992130
 6615 14.086224 11.995753
 6616 14.082601 11.999376
 6617 14.082601 12.002999
 6618 14.078978 12.006622
 6619 14.078978 12.010245
 6620 14.075355 12.013868
 6621 14.075355 12.017491
 6622 14.071732 12.021114
 6623 14.071732 12.024737
 6624 14.068109 12.028360
 6625 14.068109 12.031983
 6626 14.064486 12.035606
 6627 14.064486 12.039229
 6628 14.060863 12.042852
 6629 14.060863 12.046475
 6630 14.060863 12.050098
 6631 14.060863 12.053721
 6632 14.060863 12.057344
 6633 14.060863 12.060967
 6634 14.060863 12.064590
 6635 14.060863 12.068213
 6636 14.060863 12.071836
 6637 14.060863 12.075459
 6638 14.060863 12.079082
 6639 14.060863 12.082705
 6640 14.060863 12.086328
 6641 14.060863 12.089951
 6642 14.060863 12.093574
 6643 14.057240 12.097197
 6644 14.057240 12.100820
 6645 14.057240 12.104443
 6646 14.053617 12.108066
 6647 14.053617 12.111689
 6648 14.053617 12.115312
 6649 14.053617 12.118935
 6650 14.053617 12.122558
 6651 14.053617 12.126181
 6652 14.053617 12.129804
 6653 14.053617 12.133427
 6654 14.053617 12.137050
 6655 14.053617 12.140673
 6656 14.053617 12.144296
 6657 14.053617 12.147919
 6658 14.053617 12.151542
 6659 14.053617 12.155165
 6660 14.053617 12.158788
 6661 14.053617 12.162411
 6662 14.053617 12.166034
 6663 14.053617 12.169657
 6664 14.053617 12.173280
 6665 14.053617 12.176903
 6666 14.053617 12.180526
 6667 14.049994 12.184149
 6668 14.049994 12.187772
 6669 14.046371 12.191395
 6670 14.046371 12.195018
 6671 14.042748 12.198641
 6672 14.042748 12.202264
 6673 14.039125 12.205887
 6674 14.039125 12.209510
 6675 14.035502 12.213133
 6676 14.035502 12.216756
 6677 14.031879 12.220379
 6678 14.031879 12.224002
 6679 14.031879 12.227625
 6680 14.031879 12.231248
 6681 14.031879 12.234871
 6682 14.031879 12.238494
 6683 14.031879 12.242117
 6684 14.031879 12.245740
 6685 14.031879 12.249363
 6686 14.031879 12.252986
 6687 14.031879 12.256609
 6688 14.031879 12.260232
 6689 14.031879 12.263855
 6690 14.031879 12.267478
 6691 14.031879 12.271101
 6692 14.031879 12.274724
 6693 14.031879 12.278347
 6694 14.031879 12.281970
 6695 14.031879 12.285593
 6696 14.031879 12.289216
 6697 14.031879 12.292839
 6698 14.028256 12.296462
 6699 14.028256 12.300085
 6700 14.028256 12.303708
 6701 14.024633 12.307331
 6702 14.021010 12.310954
 6703 14.017387 12.310954
 6704 14.013764 12.314577
 6705 14.010141 12.314577
 6706 14.006518 12.318200
 6707 14.002895 12.318200
 6708 13.999272 12.321823
 6709 13.995649 12.321823
 6710 13.992026 12.325446
 6711 13.988403 12.329069
 6712 13.984780 12.332692
 6713 13.984780 12.336315
 6714 13.981157 12.339938
 6715 13.981157 12.343561
 6716 13.977534 12.347184
 6717 13.977534 12.350807
 6718 13.973911 12.354430
 6719 13.973911 12.358053
 6720 13.970288 12.361676
 6721 13.970288 12.365299
 6722 13.966665 12.368922
 6723 13.966665 12.372545
 6724 13.963042 12.376168
 6725 13.963042 12.379791
 6726 13.963042 12.383414
 6727 13.963042 12.387037
 6728 13.963042 12.390660
 6729 13.963042 12.394283
 6730 13.963042 12.397906
 6731 13.963042 12.401529
 6732 13.963042 12.405152
 6733 13.963042 12.408775
 6734 13.963042 12.412398
 6735 13.963042 12.416021
 6736 13.959419 12.419644
 6737 13.959419 12.423267
 6738 13.959419 12.426890
 6739 13.959419 12.430513
 6740 13.959419 12.434136
 6741 13.959419 12.437759
 6742 13.955796 12.441382
 6743 13.955796 12.445005
 6744 13.952173 12.448628
 6745 13.952173 12.452251
 6746 13.952173 12.455874
 6747 13.948550 12.459497
 6748 13.948550 12.463120
 6749 13.948550 12.466743
 6750 13.944927 12.470366
 6751 13.941304 12.473989
 6752 13.941304 12.477612
 6753 13.937681 12.481235
 6754 13.937681 12.484858
 6755 13.934058 12.488481
 6756 13.934058 12.492104
 6757 13.930435 12.495727
 6758 13.930435 12.499350
 6759 13.926812 12.502973
 6760 13.926812 12.506596
 6761 13.923189 12.510219
 6762 13.923189 12.513842
 6763 13.919566 12.517465
 6764 13.919566 12.521088
 6765 13.919566 12.524711
 6766 13.919566 12.528334
 6767 13.919566 12.531957
 6768 13.919566 12.535580
 6769 13.919566 12.539203
 6770 13.919566 12.542826
 6771 13.919566 12.546449
 6772 13.919566 12.550072
 6773 13.919566 12.553695
 6774 13.919566 12.557318
 6775 13.919566 12.560941
 6776 13.919566 12.564564
 6777 13.919566 12.568187
 6778 13.919566 12.571810
 6779 13.919566 12.575433
 6780 13.919566 12.579056
 6781 13.919566 12.582679
 6782 13.915943 12.586302
 6783 13.915943 12.589925
 6784 13.912320 12.593548
 6785 13.908697 12.597171
 6786 13.905074 12.600794
 6787 13.905074 12.604417
 6788 13.901451 12.608040
 6789 13.901451 12.611663
 6790 13.897828 12.615286
 6791 13.897828 12.618909
 6792 13.894205 12.622532
 6793 13.894205 12.626155
 6794 13.890582 12.629778
 6795 13.890582 12.633401
 6796 13.886959 12.637024
 6797 13.886959 12.640647
 6798 13.883336 12.644270
 6799 13.883336 12.647893
 6800 13.883336 12.651516
 6801 13.883336 12.655139
 6802 13.883336 12.658762
 6803 13.883336 12.662385
 6804 13.883336 12.666008
 6805 13.883336 12.669631
 6806 13.883336 12.673254
 6807 13.883336 12.676877
 6808 13.883336 12.680500
 6809 13.883336 12.684123
 6810 13.883336 12.687746
 6811 13.883336 12.691369
 6812 13.883336 12.694992
 6813 13.883336 12.698615
 6814 13.883336 12.702238
 6815 13.883336 12.705861
 6816 13.883336 12.709484
 6817 13.883336 12.713107
 6818 13.883336 12.716730
 6819 13.883336 12.720353
 6820 13.883336 12.723976
 6821 13.883336 12.727599
 6822 13.883336 12.731222
 6823 13.883336 12.734845
 6824 13.883336 12.738468
 6825 13.883336 12.742091
 6826 13.883336 12.745714
 6827 13.886959 12.749337
 6828 13.886959 12.752960
 6829 13.890582 12.756583
 6830 13.890582 12.760206
 6831 13.890582 12.763829
 6832 13.894205 12.767452
 6833 13.894205 12.771075
 6834 13.894205 12.774698
 6835 13.897828 12.778321
 6836 13.897828 12.781944
 6837 13.897828 12.785567
 6838 13.897828 12.789190
 6839 13.901451 12.792813
 6840 13.901451 12.796436
 6841 13.901451 12.800059
 6842 13.901451 12.803682
 6843 13.901451 12.807305
 6844 13.901451 12.810928
 6845 13.901451 12.814551
 6846 13.897828 12.818174
 6847 13.897828 12.821797
 6848 13.894205 12.825420
 6849 13.890582 12.825420
 6850 13.886959 12.829043
 6851 13.883336 12.829043
 6852 13.879713 12.829043
 6853 13.876090 12.832666
 6854 13.872467 12.832666
 6855 13.868844 12.836289
 6856 13.865221 12.836289
 6857 13.861598 12.839912
 6858 13.857975 12.839912
 6859 13.854352 12.843535
 6860 13.850729 12.843535
 6861 13.847106 12.847158
 6862 13.843483 12.847158
 6863 13.839860 12.850781
 6864 13.836237 12.850781
 6865 13.832614 12.854404
 6866 13.828991 12.858027
 6867 13.825368 12.861650
 6868 13.821745 12.865273
 6869 13.818122 12.868896
 6870 13.818122 12.872519
 6871 13.814499 12.876142
 6872 13.814499 12.879765
 6873 13.810876 12.879765
 6874 13.807253 12.883388
 6875 13.803630 12.887011
 6876 13.800007 12.887011
 6877 13.796384 12.890634
 6878 13.792761 12.890634
 6879 13.789138 12.894257
 6880 13.789138 12.897880
 6881 13.785515 12.901503
 6882 13.785515 12.905126
 6883 13.781892 12.908749
 6884 13.781892 12.912372
 6885 13.778269 12.915995
 6886 13.778269 12.919618
 6887 13.774646 12.923241
 6888 13.774646 12.926864
 6889 13.771023 12.930487
 6890 13.771023 12.934110
 6891 13.767400 12.937733
 6892 13.767400 12.941356
 6893 13.767400 12.944979
 6894 13.767400 12.948602
 6895 13.767400 12.952225
 6896 13.767400 12.955848
 6897 13.767400 12.959471
 6898 13.767400 12.963094
 6899 13.767400 12.966717
 6900 13.767400 12.970340
 6901 13.767400 12.973963
 6902 13.767400 12.977586
 6903 13.767400 12.981209
 6904 13.767400 12.984832
 6905 13.767400 12.988455
 6906 13.767400 12.992078
 6907 13.767400 12.995701
 6908 13.767400 12.999324
 6909 13.767400 13.002947
 6910 13.767400 13.006570
 6911 13.767400 13.010193
 6912 13.763777 13.013816
 6913 13.763777 13.017439
 6914 13.760154 13.021062
 6915 13.760154 13.024685
 6916 13.756531 13.028308
 6917 13.756531 13.031931
 6918 13.752908 13.035554
 6919 13.752908 13.039177
 6920 13.749285 13.042800
 6921 13.749285 13.046423
 6922 13.745662 13.050046
 6923 13.745662 13.053669
 6924 13.745662 13.057292
 6925 13.745662 13.060915
 6926 13.745662 13.064538
 6927 13.745662 13.068161
 6928 13.745662 13.071784
 6929 13.745662 13.075407
 6930 13.745662 13.079030
 6931 13.745662 13.082653
 6932 13.745662 13.086276
 6933 13.745662 13.089899
 6934 13.745662 13.093522
 6935 13.745662 13.097145
 6936 13.745662 13.100768
 6937 13.745662 13.104391
 6938 13.745662 13.108014
 6939 13.745662 13.111637
 6940 13.745662 13.115260
 6941 13.745662 13.118883
 6942 13.745662 13.122506
 6943 13.745662 13.126129
 6944 13.745662 13.129752
 6945 13.749285 13.133375
 6946 13.749285 13.136998
 6947 13.752908 13.140621
 6948 13.752908 13.144244
 6949 13.752908 13.147867
 6950 13.752908 13.151490
 6951 13.752908 13.155113
 6952 13.752908 13.158736
 6953 13.749285 13.162359
 6954 13.745662 13.165982
 6955 13.742039 13.169605
 6956 13.738416 13.173228
 6957 13.734793 13.176851
 6958 13.731170 13.180474
 6959 13.727547 13.184097
 6960 13.723924 13.184097
 6961 13.720301 13.187720
 6962 13.716678 13.187720
 6963 13.713055 13.191343
 6964 13.709432 13.191343
 6965 13.705809 13.194966
 6966 13.702186 13.194966
 6967 13.698563 13.198589
 6968 13.694940 13.198589
 6969 13.691317 13.202212
 6970 13.687694 13.202212
 6971 13.684071 13.205835
 6972 13.680448 13.209458
 6973 13.676825 13.213081
 6974 13.673202 13.216704
 6975 13.669579 13.220327
 6976 13.665956 13.223950
 6977 13.665956 13.227573
 6978 13.662333 13.231196
 6979 13.662333 13.234819
 6980 13.658710 13.238442
 6981 13.655087 13.242065
 6982 13.651464 13.245688
 6983 13.647841 13.249311
 6984 13.644218 13.252934
 6985 13.640595 13.256557
 6986 13.636972 13.260180
 6987 13.633349 13.263803
 6988 13.629726 13.267426
 6989 13.626103 13.271049
 6990 13.622480 13.274672
 6991 13.618857 13.278295
 6992 13.615234 13.281918
 6993 13.611611 13.285541
 6994 13.607988 13.289164
 6995 13.604365 13.292787
 6996 13.600742 13.296410
 6997 13.597119 13.300033
 6998 13.593496 13.303656
 6999 13.589873 13.303656
 7000 13.586250 13.307279
 7001 13.582627 13.310902
 7002 13.579004 13.314525
 7003 13.575381 13.318148
 7004 13.575381 13.321771
 7005 13.571758 13.325394
 7006 13.571758 13.329017
 7007 13.568135 13.332640
 7008 13.568135 13.336263
 7009 13.564512 13.339886
 7010 13.564512 13.343509
 7011 13.560889 13.347132
 7012 13.560889 13.350755
 7013 13.557266 13.354378
 7014 13.557266 13.358001
 7015 13.553643 13.361624
 7016 13.553643 13.365247
 7017 13.553643 13.368870
 7018 13.550020 13.372493
 7019 13.546397 13.376116
 7020 13.542774 13.379739
 7021 13.539151 13.383362
 7022 13.535528 13.386985
 7023 13.531905 13.390608
 7024 13.528282 13.394231
 7025 13.524659 13.394231
 7026 13.521036 13.397854
 7027 13.517413 13.397854
 7028 13.513790 13.401477
 7029 13.510167 13.405100
 7030 13.506544 13.408723
 7031 13.502921 13.412346
 7032 13.499298 13.415969
 7033 13.495675 13.419592
 7034 13.492052 13.423215
 7035 13.488429 13.423215
 7036 13.484806 13.426838
 7037 13.481183 13.430461
 7038 13.477560 13.434084
 7039 13.473937 13.437707
 7040 13.470314 13.441330
 7041 13.470314 13.444953
 7042 13.466691 13.448576
 7043 13.466691 13.452199
 7044 13.463068 13.455822
 7045 13.463068 13.459445
 7046 13.459445 13.463068
 7047 13.459445 13.466691
 7048 13.455822 13.470314
 7049 13.455822 13.473937
 7050 13.452199 13.477560
 7051 13.452199 13.481183
 7052 13.448576 13.484806
 7053 13.448576 13.488429
 7054 13.448576 13.492052
 7055 13.448576 13.495675
 7056 13.448576 13.499298
 7057 13.448576 13.502921
 7058 13.448576 13.506544
 7059 13.448576 13.510167
 7060 13.444953 13.513790
 7061 13.444953 13.517413
 7062 13.444953 13.521036
 7063 13.441330 13.524659
 7064 13.441330 13.528282
 7065 13.437707 13.531905
 7066 13.437707 13.535528
 7067 13.434084 13.539151
 7068 13.434084 13.542774
 7069 13.430461 13.546397
 7070 13.430461 13.550020
 7071 13.426838 13.553643
 7072 13.426838 13.557266
 7073 13.426838 13.560889
 7074 13.423215 13.564512
 7075 13.423215 13.568135
 7076 13.423215 13.571758
 7077 13.423215 13.575381
 7078 13.423215 13.579004
 7079 13.419592 13.582627
 7080 13.419592 13.586250
 7081 13.419592 13.589873
 7082 13.419592 13.593496
 7083 13.415969 13.597119
 7084 13.415969 13.600742
 7085 13.412346 13.604365
 7086 13.408723 13.607988
 7087 13.405100 13.611611
 7088 13.401477 13.615234
 7089 13.397854 13.618857
 7090 13.394231 13.622480
 7091 13.390608 13.626103
 7092 13.386985 13.629726
 7093 13.383362 13.629726
 7094 13.379739 13.633349
 7095 13.376116 13.636972
 7096 13.372493 13.636972
 7097 13.368870 13.640595
 7098 13.365247 13.640595
 7099 13.361624 13.644218
 7100 13.358001 13.644218
 7101 13.354378 13.647841
 7102 13.350755 13.651464
 7103 13.350755 13.655087
 7104 13.347132 13.658710
 7105 13.347132 13.662333
 7106 13.343509 13.665956
 7107 13.343509 13.669579
 7108 13.339886 13.673202
 7109 13.339886 13.676825
 7110 13.336263 13.680448
 7111 13.336263 13.684071
 7112 13.332640 13.687694
 7113 13.332640 13.691317
 7114 13.329017 13.694940
 7115 13.329017 13.698563
 7116 13.329017 13.702186
 7117 13.329017 13.705809
 7118 13.329017 13.709432
 7119 13.329017 13.713055
 7120 13.329017 13.716678
 7121 13.329017 13.720301
 7122 13.329017 13.723924
 7123 13.329017 13.727547
 7124 13.329017 13.731170
 7125 13.329017 13.734793
 7126 13.329017 13.738416
 7127 13.329017 13.742039
 7128 13.329017 13.745662
 7129 13.329017 13.749285
 7130 13.329017 13.752908
 7131 13.329017 13.756531
 7132 13.329017 13.760154
 7133 13.329017 13.763777
 7134 13.329017 13.767400
 7135 13.329017 13.771023
 7136 13.325394 13.771023
 7137 13.321771 13.774646
 7138 13.318148 13.774646
 7139 13.314525 13.778269
 7140 13.310902 13.778269
 7141 13.307279 13.781892
 7142 13.303656 13.781892
 7143 13.300033 13.785515
 7144 13.296410 13.785515
 7145 13.292787 13.789138
 7146 13.289164 13.789138
 7147 13.285541 13.792761
 7148 13.281918 13.796384
 7149 13.281918 13.800007
 7150 13.278295 13.803630
 7151 13.278295 13.807253
 7152 13.274672 13.810876
 7153 13.274672 13.814499
 7154 13.271049 13.818122
 7155 13.271049 13.821745
 7156 13.267426 13.825368
 7157 13.267426 13.828991
 7158 13.263803 13.832614
 7159 13.263803 13.836237
 7160 13.260180 13.839860
 7161 13.260180 13.843483
 7162 13.260180 13.847106
 7163 13.260180 13.850729
 7164 13.260180 13.854352
 7165 13.256557 13.857975
 7166 13.256557 13.861598
 7167 13.256557 13.865221
 7168 13.252934 13.868844
 7169 13.252934 13.872467
 7170 13.249311 13.876090
 7171 13.249311 13.879713
 7172 13.245688 13.883336
 7173 13.245688 13.886959
 7174 13.242065 13.890582
 7175 13.242065 13.894205
 7176 13.238442 13.897828
 7177 13.238442 13.901451
 7178 13.234819 13.905074
 7179 13.234819 13.908697
 7180 13.231196 13.912320
 7181 13.231196 13.915943
 7182 13.227573 13.919566
 7183 13.227573 13.923189
 7184 13.223950 13.926812
 7185 13.220327 13.930435
 7186 13.216704 13.934058
 7187 13.213081 13.937681
 7188 13.213081 13.941304
 7189 13.209458 13.944927
 7190 13.205835 13.948550
 7191 13.202212 13.952173
 7192 13.198589 13.955796
 7193 13.194966 13.955796
 7194 13.191343 13.959419
 7195 13.187720 13.959419
 7196 13.184097 13.963042
 7197 13.180474 13.963042
 7198 13.176851 13.966665
 7199 13.173228 13.966665
 7200 13.169605 13.970288
 7201 13.165982 13.970288
 7202 13.162359 13.973911
 7203 13.158736 13.977534
 7204 13.155113 13.981157
 7205 13.151490 13.984780
 7206 13.147867 13.988403
 7207 13.147867 13.992026
 7208 13.144244 13.995649
 7209 13.144244 13.999272
 7210 13.140621 14.002895
 7211 13.140621 14.006518
 7212 13.136998 14.010141
 7213 13.136998 14.013764
 7214 13.133375 14.017387
 7215 13.133375 14.021010
 7216 13.129752 14.024633
 7217 13.129752 14.028256
 7218 13.126129 14.031879
 7219 13.126129 14.035502
 7220 13.126129 14.039125
 7221 13.126129 14.042748
 7222 13.126129 14.046371
 7223 13.126129 14.049994
 7224 13.126129 14.053617
 7225 13.126129 14.057240
 7226 13.126129 14.060863
 7227 13.126129 14.064486
 7228 13.126129 14.068109
 7229 13.126129 14.071732
 7230 13.126129 14.075355
 7231 13.126129 14.078978
 7232 13.126129 14.082601
 7233 13.126129 14.086224
 7234 13.126129 14.089847
 7235 13.126129 14.093470
 7236 13.126129 14.097093
 7237 13.126129 14.100716
 7238 13.126129 14.104339
 7239 13.126129 14.107962
 7240 13.126129 14.111585
 7241 13.126129 14.115208
 7242 13.126129 14.118831
 7243 13.129752 14.122454
 7244 13.129752 14.126077
 7245 13.129752 14.129700
 7246 13.129752 14.133323
 7247 13.129752 14.136946
 7248 13.129752 14.140569
 7249 13.129752 14.144192
 7250 13.129752 14.147815
 7251 13.129752 14.151438
 7252 13.129752 14.155061
 7253 13.129752 14.158684
 7254 13.129752 14.162307
 7255 13.129752 14.165930
 7256 13.129752 14.169553
 7257 13.129752 14.173176
 7258 13.129752 14.176799
 7259 13.129752 14.180422
 7260 13.129752 14.184045
 7261 13.129752 14.187668
 7262 13.129752 14.191291
 7263 13.133375 14.194914
 7264 13.133375 14.198537
 7265 13.136998 14.202160
 7266 13.136998 14.205783
 7267 13.140621 14.209406
 7268 13.140621 14.213029
 7269 13.144244 14.216652
 7270 13.144244 14.220275
 7271 13.147867 14.223898
 7272 13.147867 14.227521
 7273 13.151490 14.231144
 7274 13.151490 14.234767
 7275 13.151490 14.238390
 7276 13.151490 14.242013
 7277 13.151490 14.245636
 7278 13.151490 14.249259
 7279 13.147867 14.252882
 7280 13.147867 14.256505
 7281 13.147867 14.260128
 7282 13.144244 14.263751
 7283 13.140621 14.263751
 7284 13.136998 14.267374
 7285 13.133375 14.267374
 7286 13.129752 14.270997
 7287 13.126129 14.274620
 7288 13.122506 14.278243
 7289 13.118883 14.281866
 7290 13.115260 14.285489
 7291 13.111637 14.289112
 7292 13.108014 14.292735
 7293 13.104391 14.296358
 7294 13.104391 14.299981
 7295 13.100768 14.303604
 7296 13.100768 14.307227
 7297 13.097145 14.310850
 7298 13.093522 14.314473
 7299 13.089899 14.318096
 7300 13.086276 14.318096
 7301 13.082653 14.321719
 7302 13.079030 14.321719
 7303 13.075407 14.325342
 7304 13.071784 14.325342
 7305 13.068161 14.328965
 7306 13.064538 14.328965
 7307 13.060915 14.332588
 7308 13.057292 14.332588
 7309 13.053669 14.336211
 7310 13.053669 14.339834
 7311 13.050046 14.343457
 7312 13.050046 14.347080
 7313 13.046423 14.350703
 7314 13.046423 14.354326
 7315 13.042800 14.357949
 7316 13.042800 14.361572
 7317 13.039177 14.365195
 7318 13.039177 14.368818
 7319 13.035554 14.372441
 7320 13.035554 14.376064
 7321 13.031931 14.379687
 7322 13.031931 14.383310
 7323 13.031931 14.386933
 7324 13.031931 14.390556
 7325 13.031931 14.394179
 7326 13.031931 14.397802
 7327 13.031931 14.401425
 7328 13.031931 14.405048
 7329 13.031931 14.408671
 7330 13.031931 14.412294
 7331 13.031931 14.415917
 7332 13.031931 14.419540
 7333 13.031931 14.423163
 7334 13.031931 14.426786
 7335 13.031931 14.430409
 7336 13.031931 14.434032
 7337 13.031931 14.437655
 7338 13.031931 14.441278
 7339 13.031931 14.444901
 7340 13.031931 14.448524
 7341 13.031931 14.452147
 7342 13.031931 14.455770
 7343 13.031931 14.459393
 7344 13.035554 14.463016
 7345 13.035554 14.466639
 7346 13.035554 14.470262
 7347 13.035554 14.473885
 7348 13.031931 14.477508
 7349 13.031931 14.481131
 7350 13.028308 14.484754
 7351 13.028308 14.488377
 7352 13.024685 14.492000
 7353 13.024685 14.495623
 7354 13.021062 14.499246
 7355 13.021062 14.502869
 7356 13.017439 14.506492
 7357 13.017439 14.510115
 7358 13.013816 14.513738
 7359 13.013816 14.517361
 7360 13.013816 14.520984
 7361 13.013816 14.524607
 7362 13.013816 14.528230
 7363 13.013816 14.531853
 7364 13.013816 14.535476
 7365 13.013816 14.539099
 7366 13.013816 14.542722
 7367 13.013816 14.546345
 7368 13.013816 14.549968
 7369 13.013816 14.553591
 7370 13.013816 14.557214
 7371 13.013816 14.560837
 7372 13.013816 14.564460
 7373 13.013816 14.568083
 7374 13.010193 14.571706
 7375 13.010193 14.575329
 7376 13.006570 14.578952
 7377 13.002947 14.582575
 7378 13.002947 14.586198
 7379 12.999324 14.589821
 7380 12.995701 14.593444
 7381 12.995701 14.597067
 7382 12.992078 14.600690
 7383 12.988455 14.604313
 7384 12.984832 14.607936
 7385 12.981209 14.611559
 7386 12.977586 14.611559
 7387 12.973963 14.615182
 7388 12.970340 14.615182
 7389 12.966717 14.618805
 7390 12.963094 14.618805
 7391 12.959471 14.622428
 7392 12.955848 14.626051
 7393 12.952225 14.629674
 7394 12.948602 14.633297
 7395 12.944979 14.636920
 7396 12.944979 14.640543
 7397 12.941356 14.644166
 7398 12.941356 14.647789
 7399 12.937733 14.651412
 7400 12.937733 14.655035
 7401 12.934110 14.658658
 7402 12.934110 14.662281
 7403 12.930487 14.665904
 7404 12.930487 14.669527
 7405 12.926864 14.673150
 7406 12.926864 14.676773
 7407 12.923241 14.680396
 7408 12.923241 14.684019
 7409 12.923241 14.687642
 7410 12.923241 14.691265
 7411 12.923241 14.694888
 7412 12.923241 14.698511
 7413 12.923241 14.702134
 7414 12.923241 14.705757
 7415 12.923241 14.709380
 7416 12.923241 14.713003
 7417 12.919618 14.716626
 7418 12.915995 14.720249
 7419 12.912372 14.723872
 7420 12.908749 14.727495
 7421 12.905126 14.731118
 7422 12.901503 14.734741
 7423 12.897880 14.738364
 7424 12.894257 14.741987
 7425 12.894257 14.745610
 7426 12.890634 14.749233
 7427 12.890634 14.752856
 7428 12.887011 14.756479
 7429 12.887011 14.760102
 7430 12.883388 14.763725
 7431 12.883388 14.767348
 7432 12.879765 14.770971
 7433 12.879765 14.774594
 7434 12.876142 14.778217
 7435 12.876142 14.781840
 7436 12.872519 14.785463
 7437 12.872519 14.789086
 7438 12.872519 14.792709
 7439 12.868896 14.796332
 7440 12.865273 14.799955
 7441 12.861650 14.803578
 7442 12.858027 14.807201
 7443 12.854404 14.810824
 7444 12.850781 14.814447
 7445 12.847158 14.818070
 7446 12.843535 14.821693
 7447 12.839912 14.825316
 7448 12.836289 14.828939
 7449 12.832666 14.832562
 7450 12.829043 14.836185
 7451 12.825420 14.839808
 7452 12.821797 14.843431
 7453 12.818174 14.847054
 7454 12.814551 14.850677
 7455 12.810928 14.854300
 7456 12.807305 14.857923
 7457 12.807305 14.861546
 7458 12.803682 14.865169
 7459 12.803682 14.868792
 7460 12.800059 14.872415
 7461 12.800059 14.876038
 7462 12.796436 14.879661
 7463 12.792813 14.883284
 7464 12.789190 14.886907
 7465 12.785567 14.890530
 7466 12.781944 14.894153
 7467 12.778321 14.897776
 7468 12.774698 14.901399
 7469 12.771075 14.905022
 7470 12.767452 14.908645
 7471 12.763829 14.912268
 7472 12.760206 14.915891
 7473 12.756583 14.915891
 7474 12.752960 14.915891
 7475 12.749337 14.915891
 7476 12.745714 14.915891
 7477 12.742091 14.915891
 7478 12.738468 14.915891
 7479 12.734845 14.915891
 7480 12.731222 14.915891
 7481 12.727599 14.915891
 7482 12.723976 14.915891
 7483 12.720353 14.915891
 7484 12.716730 14.915891
 7485 12.713107 14.915891
 7486 12.709484 14.915891
 7487 12.705861 14.915891
 7488 12.702238 14.915891
 7489 12.698615 14.912268
 7490 12.694992 14.908645
 7491 12.691369 14.905022
 7492 12.687746 14.901399
 7493 12.684123 14.897776
 7494 12.680500 14.897776
 7495 12.676877 14.894153
 7496 12.673254 14.894153
 7497 12.669631 14.890530
 7498 12.666008 14.890530
 7499 12.662385 14.886907
 7500 12.658762 14.886907
 7501 12.655139 14.883284
 7502 12.651516 14.883284
 7503 12.647893 14.879661
 7504 12.644270 14.879661
 7505 12.640647 14.876038
 7506 12.637024 14.876038
 7507 12.633401 14.876038
 7508 12.629778 14.876038
 7509 12.626155 14.876038
 7510 12.622532 14.876038
 7511 12.618909 14.872415
 7512 12.615286 14.872415
 7513 12.611663 14.872415
 7514 12.611663 14.868792
 7515 12.608040 14.865169
 7516 12.604417 14.861546
 7517 12.604417 14.857923
 7518 12.600794 14.854300
 7519 12.597171 14.850677
 7520 12.597171 14.847054
 7521 12.593548 14.843431
 7522 12.593548 14.839808
 7523 12.589925 14.836185
 7524 12.589925 14.832562
 7525 12.586302 14.828939
 7526 12.582679 14.825316
 7527 12.579056 14.821693
 7528 12.575433 14.821693
 7529 12.571810 14.818070
 7530 12.568187 14.818070
 7531 12.564564 14.814447
 7532 12.560941 14.814447
 7533 12.557318 14.810824
 7534 12.553695 14.810824
 7535 12.550072 14.807201
 7536 12.546449 14.807201
 7537 12.542826 14.803578
 7538 12.539203 14.803578
 7539 12.535580 14.799955
 7540 12.531957 14.799955
 7541 12.528334 14.799955
 7542 12.524711 14.799955
 7543 12.521088 14.799955
 7544 12.517465 14.799955
 7545 12.513842 14.799955
 7546 12.510219 14.799955
 7547 12.506596 14.799955
 7548 12.502973 14.799955
 7549 12.499350 14.796332
 7550 12.495727 14.792709
 7551 12.492104 14.789086
 7552 12.488481 14.785463
 7553 12.484858 14.781840
 7554 12.484858 14.778217
 7555 12.481235 14.774594
 7556 12.481235 14.770971
 7557 12.477612 14.767348
 7558 12.477612 14.763725
 7559 12.473989 14.760102
 7560 12.473989 14.756479
 7561 12.470366 14.752856
 7562 12.470366 14.749233
 7563 12.466743 14.745610
 7564 12.463120 14.741987
 7565 12.459497 14.738364
 7566 12.455874 14.738364
 7567 12.452251 14.734741
 7568 12.448628 14.734741
 7569 12.445005 14.731118
 7570 12.441382 14.731118
 7571 12.437759 14.727495
 7572 12.434136 14.727495
 7573 12.430513 14.723872
 7574 12.426890 14.723872
 7575 12.423267 14.720249
 7576 12.419644 14.720249
 7577 12.416021 14.716626
 7578 12.412398 14.716626
 7579 12.408775 14.716626
 7580 12.408775 14.713003
 7581 12.405152 14.709380
 7582 12.405152 14.705757
 7583 12.401529 14.702134
 7584 12.401529 14.698511
 7585 12.397906 14.694888
 7586 12.397906 14.691265
 7587 12.394283 14.687642
 7588 12.394283 14.684019
 7589 12.390660 14.680396
 7590 12.387037 14.676773
 7591 12.383414 14.673150
 7592 12.379791 14.673150
 7593 12.376168 14.669527
 7594 12.372545 14.669527
 7595 12.368922 14.665904
 7596 12.365299 14.665904
 7597 12.361676 14.662281
 7598 12.358053 14.662281
 7599 12.354430 14.658658
 7600 12.350807 14.658658
 7601 12.347184 14.655035
 7602 12.343561 14.651412
 7603 12.339938 14.651412
 7604 12.339938 14.647789
 7605 12.336315 14.644166
 7606 12.336315 14.640543
 7607 12.332692 14.636920
 7608 12.332692 14.633297
 7609 12.329069 14.629674
 7610 12.325446 14.626051
 7611 12.325446 14.622428
 7612 12.321823 14.618805
 7613 12.318200 14.615182
 7614 12.318200 14.611559
 7615 12.314577 14.607936
 7616 12.314577 14.604313
 7617 12.314577 14.600690
 7618 12.314577 14.597067
 7619 12.314577 14.593444
 7620 12.314577 14.589821
 7621 12.314577 14.586198
 7622 12.310954 14.582575
 7623 12.310954 14.578952
 7624 12.307331 14.575329
 7625 12.307331 14.571706
 7626 12.303708 14.568083
 7627 12.303708 14.564460
 7628 12.300085 14.560837
 7629 12.300085 14.557214
 7630 12.296462 14.553591
 7631 12.296462 14.549968
 7632 12.292839 14.546345
 7633 12.292839 14.542722
 7634 12.289216 14.539099
 7635 12.285593 14.539099
 7636 12.281970 14.535476
 7637 12.278347 14.535476
 7638 12.274724 14.531853
 7639 12.271101 14.531853
 7640 12.267478 14.528230
 7641 12.263855 14.528230
 7642 12.260232 14.524607
 7643 12.256609 14.524607
 7644 12.252986 14.520984
 7645 12.249363 14.520984
 7646 12.245740 14.517361
 7647 12.242117 14.517361
 7648 12.238494 14.517361
 7649 12.234871 14.517361
 7650 12.231248 14.517361
 7651 12.227625 14.517361
 7652 12.224002 14.517361
 7653 12.220379 14.517361
 7654 12.216756 14.517361
 7655 12.213133 14.517361
 7656 12.209510 14.517361
 7657 12.205887 14.517361
 7658 12.202264 14.517361
 7659 12.198641 14.517361
 7660 12.195018 14.517361
 7661 12.191395 14.517361
 7662 12.187772 14.517361
 7663 12.184149 14.517361
 7664 12.180526 14.517361
 7665 12.176903 14.517361
 7666 12.173280 14.517361
 7667 12.169657 14.517361
 7668 12.166034 14.517361
 7669 12.162411 14.517361
 7670 12.158788 14.517361
 7671 12.155165 14.517361
 7672 12.151542 14.513738
 7673 12.147919 14.513738
 7674 12.144296 14.513738
 7675 12.140673 14.510115
 7676 12.137050 14.510115
 7677 12.133427 14.510115
 7678 12.129804 14.510115
 7679 12.126181 14.506492
 7680 12.122558 14.506492
 7681 12.118935 14.502869
 7682 12.115312 14.502869
 7683 12.111689 14.499246
 7684 12.108066 14.499246
 7685 12.104443 14.495623
 7686 12.100820 14.495623
 7687 12.097197 14.492000
 7688 12.093574 14.492000
 7689 12.089951 14.488377
 7690 12.086328 14.488377
 7691 12.082705 14.484754
 7692 12.079082 14.484754
 7693 12.075459 14.481131
 7694 12.071836 14.481131
 7695 12.068213 14.477508
 7696 12.064590 14.477508
 7697 12.060967 14.477508
 7698 12.057344 14.477508
 7699 12.053721 14.477508
 7700 12.050098 14.477508
 7701 12.046475 14.477508
 7702 12.042852 14.477508
 7703 12.039229 14.477508
 7704 12.035606 14.473885
 7705 12.031983 14.473885
 7706 12.028360 14.470262
 7707 12.024737 14.470262
 7708 12.021114 14.466639
 7709 12.017491 14.466639
 7710 12.013868 14.463016
 7711 12.010245 14.463016
 7712 12.006622 14.459393
 7713 12.002999 14.459393
 7714 11.999376 14.455770
 7715 11.995753 14.455770
 7716 11.992130 14.452147
 7717 11.988507 14.452147
 7718 11.984884 14.452147
 7719 11.981261 14.452147
 7720 11.977638 14.452147
 7721 11.974015 14.452147
 7722 11.970392 14.448524
 7723 11.966769 14.448524
 7724 11.963146 14.444901
 7725 11.959523 14.441278
 7726 11.955900 14.437655
 7727 11.952277 14.434032
 7728 11.948654 14.434032
 7729 11.945031 14.430409
 7730 11.941408 14.430409
 7731 11.937785 14.426786
 7732 11.934162 14.426786
 7733 11.930539 14.423163
 7734 11.926916 14.423163
 7735 11.923293 14.419540
 7736 11.919670 14.419540
 7737 11.916047 14.415917
 7738 11.912424 14.415917
 7739 11.908801 14.412294
 7740 11.905178 14.412294
 7741 11.901555 14.412294
 7742 11.897932 14.412294
 7743 11.894309 14.412294
 7744 11.890686 14.412294
 7745 11.887063 14.412294
 7746 11.883440 14.412294
 7747 11.879817 14.412294
 7748 11.876194 14.412294
 7749 11.872571 14.412294
 7750 11.868948 14.412294
 7751 11.865325 14.412294
 7752 11.861702 14.412294
 7753 11.858079 14.412294
 7754 11.854456 14.412294
 7755 11.850833 14.412294
 7756 11.847210 14.412294
 7757 11.843587 14.412294
 7758 11.839964 14.412294
 7759 11.836341 14.412294
 7760 11.832718 14.412294
 7761 11.829095 14.412294
 7762 11.825472 14.412294
 7763 11.821849 14.412294
 7764 11.818226 14.415917
 7765 11.814603 14.415917
 7766 11.810980 14.415917
 7767 11.807357 14.415917
 7768 11.803734 14.415917
 7769 11.800111 14.412294
 7770 11.796488 14.412294
 7771 11.792865 14.408671
 7772 11.789242 14.408671
 7773 11.785619 14.405048
 7774 11.781996 14.401425
 7775 11.778373 14.401425
 7776 11.774750 14.397802
 7777 11.771127 14.394179
 7778 11.767504 14.394179
 7779 11.763881 14.390556
 7780 11.760258 14.386933
 7781 11.756635 14.383310
 7782 11.753012 14.379687
 7783 11.749389 14.379687
 7784 11.745766 14.376064
 7785 11.742143 14.376064
 7786 11.738520 14.372441
 7787 11.734897 14.372441
 7788 11.731274 14.368818
 7789 11.727651 14.368818
 7790 11.724028 14.365195
 7791 11.720405 14.365195
 7792 11.716782 14.361572
 7793 11.713159 14.361572
 7794 11.709536 14.357949
 7795 11.705913 14.357949
 7796 11.702290 14.357949
 7797 11.698667 14.357949
 7798 11.695044 14.357949
 7799 11.691421 14.357949
 7800 11.687798 14.357949
 7801 11.684175 14.357949
 7802 11.680552 14.357949
 7803 11.676929 14.357949
 7804 11.673306 14.354326
 7805 11.669683 14.350703
 7806 11.666060 14.347080
 7807 11.662437 14.343457
 7808 11.658814 14.343457
 7809 11.655191 14.339834
 7810 11.651568 14.339834
 7811 11.647945 14.336211
 7812 11.644322 14.336211
 7813 11.640699 14.332588
 7814 11.637076 14.332588
 7815 11.633453 14.328965
 7816 11.629830 14.328965
 7817 11.626207 14.325342
 7818 11.622584 14.325342
 7819 11.618961 14.321719
 7820 11.615338 14.321719
 7821 11.611715 14.321719
 7822 11.608092 14.321719
 7823 11.604469 14.321719
 7824 11.600846 14.321719
 7825 11.597223 14.321719
 7826 11.593600 14.321719
 7827 11.589977 14.321719
 7828 11.586354 14.318096
 7829 11.582731 14.318096
 7830 11.579108 14.318096
 7831 11.575485 14.318096
 7832 11.571862 14.318096
 7833 11.568239 14.314473
 7834 11.564616 14.314473
 7835 11.560993 14.310850
 7836 11.557370 14.310850
 7837 11.553747 14.307227
 7838 11.550124 14.307227
 7839 11.546501 14.303604
 7840 11.542878 14.303604
 7841 11.539255 14.303604
 7842 11.535632 14.299981
 7843 11.532009 14.296358
 7844 11.528386 14.296358
 7845 11.524763 14.292735
 7846 11.521140 14.289112
 7847 11.517517 14.285489
 7848 11.513894 14.285489
 7849 11.510271 14.281866
 7850 11.506648 14.281866
 7851 11.503025 14.278243
 7852 11.499402 14.278243
 7853 11.495779 14.274620
 7854 11.492156 14.274620
 7855 11.488533 14.270997
 7856 11.484910 14.270997
 7857 11.481287 14.267374
 7858 11.477664 14.267374
 7859 11.474041 14.263751
 7860 11.470418 14.263751
 7861 11.466795 14.263751
 7862 11.463172 14.263751
 7863 11.459549 14.263751
 7864 11.455926 14.263751
 7865 11.452303 14.263751
 7866 11.448680 14.263751
 7867 11.445057 14.263751
 7868 11.441434 14.263751
 7869 11.437811 14.263751
 7870 11.434188 14.263751
 7871 11.430565 14.263751
 7872 11.426942 14.263751
 7873 11.423319 14.263751
 7874 11.419696 14.263751
 7875 11.416073 14.263751
 7876 11.412450 14.263751
 7877 11.408827 14.263751
 7878 11.405204 14.263751
 7879 11.401581 14.263751
 7880 11.397958 14.263751
 7881 11.394335 14.263751
 7882 11.390712 14.263751
 7883 11.387089 14.263751
 7884 11.383466 14.263751
 7885 11.379843 14.263751
 7886 11.376220 14.263751
 7887 11.372597 14.260128
 7888 11.368974 14.260128
 7889 11.365351 14.260128
 7890 11.361728 14.260128
 7891 11.358105 14.260128
 7892 11.354482 14.260128
 7893 11.350859 14.260128
 7894 11.347236 14.260128
 7895 11.343613 14.260128
 7896 11.339990 14.260128
 7897 11.336367 14.260128
 7898 11.332744 14.260128
 7899 11.329121 14.260128
 7900 11.325498 14.260128
 7901 11.321875 14.260128
 7902 11.318252 14.260128
 7903 11.314629 14.260128
 7904 11.311006 14.260128
 7905 11.307383 14.256505
 7906 11.303760 14.256505
 7907 11.300137 14.252882
 7908 11.296514 14.249259
 7909 11.292891 14.245636
 7910 11.289268 14.242013
 7911 11.285645 14.238390
 7912 11.282022 14.234767
 7913 11.278399 14.234767
 7914 11.274776 14.231144
 7915 11.271153 14.231144
 7916 11.267530 14.227521
 7917 11.263907 14.227521
 7918 11.260284 14.223898
 7919 11.256661 14.223898
 7920 11.253038 14.220275
 7921 11.249415 14.220275
 7922 11.245792 14.216652
 7923 11.242169 14.216652
 7924 11.238546 14.213029
 7925 11.234923 14.213029
 7926 11.231300 14.209406
 7927 11.227677 14.209406
 7928 11.224054 14.205783
 7929 11.220431 14.202160
 7930 11.220431 14.198537
 7931 11.216808 14.194914
 7932 11.216808 14.191291
 7933 11.213185 14.187668
 7934 11.213185 14.184045
 7935 11.209562 14.180422
 7936 11.209562 14.176799
 7937 11.205939 14.173176
 7938 11.205939 14.169553
 7939 11.202316 14.165930
 7940 11.202316 14.162307
 7941 11.198693 14.158684
 7942 11.195070 14.155061
 7943 11.191447 14.155061
 7944 11.187824 14.151438
 7945 11.184201 14.151438
 7946 11.180578 14.147815
 7947 11.176955 14.147815
 7948 11.173332 14.144192
 7949 11.169709 14.144192
 7950 11.166086 14.140569
 7951 11.162463 14.140569
 7952 11.158840 14.136946
 7953 11.155217 14.136946
 7954 11.151594 14.133323
 7955 11.147971 14.133323
 7956 11.144348 14.133323
 7957 11.140725 14.133323
 7958 11.137102 14.133323
 7959 11.133479 14.129700
 7960 11.133479 14.126077
 7961 11.129856 14.122454
 7962 11.126233 14.118831
 7963 11.122610 14.115208
 7964 11.118987 14.111585
 7965 11.115364 14.111585
 7966 11.111741 14.107962
 7967 11.108118 14.107962
 7968 11.104495 14.104339
 7969 11.100872 14.104339
 7970 11.097249 14.100716
 7971 11.093626 14.100716
 7972 11.090003 14.097093
 7973 11.086380 14.097093
 7974 11.082757 14.093470
 7975 11.079134 14.093470
 7976 11.075511 14.089847
 7977 11.071888 14.089847
 7978 11.068265 14.089847
 7979 11.064642 14.089847
 7980 11.061019 14.089847
 7981 11.057396 14.089847
 7982 11.053773 14.089847
 7983 11.050150 14.089847
 7984 11.046527 14.089847
 7985 11.042904 14.089847
 7986 11.039281 14.089847
 7987 11.035658 14.089847
 7988 11.032035 14.089847
 7989 11.028412 14.089847
 7990 11.024789 14.089847
 7991 11.021166 14.089847
 7992 11.017543 14.089847
 7993 11.013920 14.089847
 7994 11.010297 14.089847
 7995 11.006674 14.089847
 7996 11.003051 14.089847
 7997 10.999428 14.089847
 7998 10.995805 14.089847
 7999 10.992182 14.093470
 8000 10.988559 14.093470
 8001 10.984936 14.097093
 8002 10.981313 14.097093
 8003 10.977690 14.100716
 8004 10.974067 14.100716
 8005 10.970444 14.097093
 8006 10.966821 14.097093
 8007 10.963198 14.093470
 8008 10.959575 14.093470
 8009 10.955952 14.089847
 8010 10.952329 14.089847
 8011 10.948706 14.086224
 8012 10.945083 14.086224
 8013 10.941460 14.082601
 8014 10.937837 14.082601
 8015 10.934214 14.078978
 8016 10.930591 14.078978
 8017 10.926968 14.075355
 8018 10.923345 14.075355
 8019 10.919722 14.075355
 8020 10.916099 14.075355
 8021 10.912476 14.075355
 8022 10.908853 14.075355
 8023 10.905230 14.075355
 8024 10.901607 14.075355
 8025 10.897984 14.075355
 8026 10.894361 14.075355
 8027 10.890738 14.075355
 8028 10.887115 14.075355
 8029 10.883492 14.075355
 8030 10.879869 14.075355
 8031 10.876246 14.075355
 8032 10.872623 14.075355
 8033 10.869000 14.075355
 8034 10.865377 14.075355
 8035 10.861754 14.075355
 8036 10.858131 14.075355
 8037 10.854508 14.075355
 8038 10.850885 14.075355
 8039 10.847262 14.075355
 8040 10.843639 14.078978
 8041 10.840016 14.078978
 8042 10.836393 14.082601
 8043 10.832770 14.082601
 8044 10.829147 14.082601
 8045 10.825524 14.078978
 8046 10.821901 14.075355
 8047 10.818278 14.075355
 8048 10.814655 14.071732
 8049 10.811032 14.071732
 8050 10.807409 14.068109
 8051 10.803786 14.068109
 8052 10.800163 14.064486
 8053 10.796540 14.064486
 8054 10.792917 14.060863
 8055 10.789294 14.060863
 8056 10.785671 14.057240
 8057 10.782048 14.057240
 8058 10.778425 14.053617
 8059 10.774802 14.053617
 8060 10.771179 14.053617
 8061 10.767556 14.053617
 8062 10.763933 14.053617
 8063 10.760310 14.053617
 8064 10.756687 14.053617
 8065 10.753064 14.053617
 8066 10.749441 14.053617
 8067 10.745818 14.053617
 8068 10.742195 14.053617
 8069 10.738572 14.053617
 8070 10.734949 14.053617
 8071 10.731326 14.053617
 8072 10.727703 14.049994
 8073 10.724080 14.049994
 8074 10.720457 14.046371
 8075 10.716834 14.046371
 8076 10.713211 14.046371
 8077 10.709588 14.042748
 8078 10.705965 14.042748
 8079 10.702342 14.042748
 8080 10.698719 14.039125
 8081 10.695096 14.035502
 8082 10.691473 14.031879
 8083 10.691473 14.028256
 8084 10.687850 14.024633
 8085 10.684227 14.021010
 8086 10.680604 14.017387
 8087 10.676981 14.013764
 8088 10.673358 14.013764
 8089 10.669735 14.010141
 8090 10.666112 14.010141
 8091 10.662489 14.006518
 8092 10.658866 14.006518
 8093 10.655243 14.002895
 8094 10.651620 14.002895
 8095 10.647997 13.999272
 8096 10.644374 13.999272
 8097 10.640751 13.995649
 8098 10.637128 13.995649
 8099 10.633505 13.992026
 8100 10.629882 13.992026
 8101 10.626259 13.988403
 8102 10.622636 13.988403
 8103 10.619013 13.984780
 8104 10.615390 13.984780
 8105 10.611767 13.981157
 8106 10.608144 13.981157
 8107 10.604521 13.977534
 8108 10.600898 13.977534
 8109 10.597275 13.973911
 8110 10.593652 13.973911
 8111 10.590029 13.970288
 8112 10.586406 13.970288
 8113 10.582783 13.970288
 8114 10.579160 13.970288
 8115 10.575537 13.970288
 8116 10.571914 13.970288
 8117 10.568291 13.966665
 8118 10.564668 13.966665
 8119 10.564668 13.963042
 8120 10.561045 13.959419
 8121 10.557422 13.959419
 8122 10.553799 13.955796
 8123 10.550176 13.955796
 8124 10.546553 13.952173
 8125 10.542930 13.952173
 8126 10.539307 13.948550
 8127 10.535684 13.948550
 8128 10.532061 13.944927
 8129 10.528438 13.944927
 8130 10.524815 13.941304
 8131 10.521192 13.941304
 8132 10.517569 13.937681
 8133 10.513946 13.937681
 8134 10.510323 13.937681
 8135 10.506700 13.937681
 8136 10.503077 13.937681
 8137 10.499454 13.937681
 8138 10.495831 13.937681
 8139 10.492208 13.937681
 8140 10.488585 13.937681
 8141 10.484962 13.937681
 8142 10.481339 13.937681
 8143 10.477716 13.937681
 8144 10.474093 13.937681
 8145 10.470470 13.937681
 8146 10.466847 13.937681
 8147 10.463224 13.937681
 8148 10.459601 13.934058
 8149 10.455978 13.934058
 8150 10.452355 13.930435
 8151 10.448732 13.930435
 8152 10.445109 13.926812
 8153 10.441486 13.926812
 8154 10.437863 13.926812
 8155 10.434240 13.926812
 8156 10.430617 13.926812
 8157 10.426994 13.926812
 8158 10.423371 13.926812
 8159 10.419748 13.926812
 8160 10.416125 13.926812
 8161 10.412502 13.926812
 8162 10.408879 13.926812
 8163 10.405256 13.926812
 8164 10.401633 13.926812
 8165 10.398010 13.926812
 8166 10.394387 13.926812
 8167 10.390764 13.926812
 8168 10.387141 13.926812
 8169 10.383518 13.926812
 8170 10.379895 13.926812
 8171 10.376272 13.926812
 8172 10.372649 13.926812
 8173 10.369026 13.926812
 8174 10.365403 13.926812
 8175 10.361780 13.926812
 8176 10.358157 13.930435
 8177 10.354534 13.930435
 8178 10.350911 13.930435
 8179 10.347288 13.930435
 8180 10.343665 13.926812
 8181 10.340042 13.926812
 8182 10.336419 13.926812
 8183 10.332796 13.923189
 8184 10.329173 13.923189
 8185 10.325550 13.923189
 8186 10.321927 13.923189
 8187 10.318304 13.923189
 8188 10.314681 13.923189
 8189 10.311058 13.923189
 8190 10.307435 13.919566
 8191 10.303812 13.915943
 8192 10.300189 13.912320
 8193 10.296566 13.908697
 8194 10.292943 13.905074
 8195 10.289320 13.901451
 8196 10.285697 13.897828
 8197 10.282074 13.894205
 8198 10.278451 13.890582
 8199 10.274828 13.886959
 8200 10.274828 13.883336
 8201 10.274828 13.879713
 8202 10.274828 13.876090
 8203 10.274828 13.872467
 8204 10.274828 13.868844
 8205 10.274828 13.865221
 8206 10.274828 13.861598
 8207 10.274828 13.857975
 8208 10.274828 13.854352
 8209 10.274828 13.850729
 8210 10.271205 13.847106
 8211 10.271205 13.843483
 8212 10.267582 13.839860
 8213 10.267582 13.836237
 8214 10.263959 13.832614
 8215 10.263959 13.828991
 8216 10.260336 13.825368
 8217 10.260336 13.821745
 8218 10.256713 13.818122
 8219 10.256713 13.814499
 8220 10.253090 13.810876
 8221 10.253090 13.807253
 8222 10.249467 13.803630
 8223 10.245844 13.803630
 8224 10.242221 13.800007
 8225 10.238598 13.800007
 8226 10.234975 13.796384
 8227 10.231352 13.796384
 8228 10.227729 13.792761
 8229 10.224106 13.792761
 8230 10.220483 13.789138
 8231 10.216860 13.789138
 8232 10.213237 13.785515
 8233 10.209614 13.785515
 8234 10.205991 13.781892
 8235 10.202368 13.781892
 8236 10.198745 13.781892
 8237 10.195122 13.781892
 8238 10.191499 13.781892
 8239 10.187876 13.778269
 8240 10.184253 13.778269
 8241 10.180630 13.778269
 8242 10.177007 13.778269
 8243 10.173384 13.778269
 8244 10.169761 13.778269
 8245 10.166138 13.778269
 8246 10.162515 13.778269
 8247 10.158892 13.778269
 8248 10.155269 13.778269
 8249 10.151646 13.778269
 8250 10.148023 13.778269
 8251 10.144400 13.778269
 8252 10.140777 13.778269
 8253 10.137154 13.778269
 8254 10.133531 13.778269
 8255 10.129908 13.778269
 8256 10.126285 13.778269
 8257 10.122662 13.774646
 8258 10.119039 13.771023
 8259 10.119039 13.767400
 8260 10.115416 13.763777
 8261 10.111793 13.760154
 8262 10.111793 13.756531
 8263 10.108170 13.752908
 8264 10.104547 13.749285
 8265 10.100924 13.745662
 8266 10.097301 13.742039
 8267 10.097301 13.738416
 8268 10.093678 13.734793
 8269 10.093678 13.731170
 8270 10.090055 13.727547
 8271 10.086432 13.727547
 8272 10.082809 13.723924
 8273 10.079186 13.723924
 8274 10.075563 13.720301
 8275 10.071940 13.720301
 8276 10.068317 13.716678
 8277 10.064694 13.716678
 8278 10.061071 13.713055
 8279 10.057448 13.713055
 8280 10.053825 13.709432
 8281 10.050202 13.709432
 8282 10.046579 13.705809
 8283 10.042956 13.705809
 8284 10.039333 13.705809
 8285 10.035710 13.705809
 8286 10.032087 13.705809
 8287 10.028464 13.705809
 8288 10.024841 13.705809
 8289 10.021218 13.705809
 8290 10.017595 13.705809
 8291 10.013972 13.705809
 8292 10.010349 13.705809
 8293 10.006726 13.705809
 8294 10.003103 13.705809
 8295 9.999480 13.705809
 8296 9.995857 13.705809
 8297 9.992234 13.705809
 8298 9.988611 13.705809
 8299 9.984988 13.705809
 8300 9.981365 13.705809
 8301 9.977742 13.705809
 8302 9.974119 13.705809
 8303 9.970496 13.705809
 8304 9.966873 13.705809
 8305 9.963250 13.705809
 8306 9.959627 13.709432
 8307 9.956004 13.709432
 8308 9.952381 13.713055
 8309 9.948758 13.713055
 8310 9.945135 13.716678
 8311 9.941512 13.716678
 8312 9.937889 13.720301
 8313 9.934266 13.720301
 8314 9.930643 13.723924
 8315 9.927020 13.723924
 8316 9.923397 13.727547
 8317 9.919774 13.727547
 8318 9.916151 13.731170
 8319 9.916151 13.734793
 8320 9.912528 13.738416
 8321 9.912528 13.742039
 8322 9.908905 13.742039
 8323 9.905282 13.742039
 8324 9.901659 13.742039
 8325 9.898036 13.738416
 8326 9.894413 13.738416
 8327 9.890790 13.734793
 8328 9.887167 13.731170
 8329 9.883544 13.727547
 8330 9.879921 13.727547
 8331 9.876298 13.723924
 8332 9.872675 13.723924
 8333 9.869052 13.720301
 8334 9.865429 13.720301
 8335 9.861806 13.716678
 8336 9.858183 13.716678
 8337 9.854560 13.713055
 8338 9.850937 13.713055
 8339 9.847314 13.709432
 8340 9.843691 13.709432
 8341 9.840068 13.705809
 8342 9.836445 13.705809
 8343 9.832822 13.705809
 8344 9.829199 13.705809
 8345 9.825576 13.705809
 8346 9.821953 13.705809
 8347 9.818330 13.705809
 8348 9.814707 13.705809
 8349 9.811084 13.705809
 8350 9.807461 13.705809
 8351 9.803838 13.705809
 8352 9.800215 13.705809
 8353 9.796592 13.702186
 8354 9.792969 13.698563
 8355 9.789346 13.698563
 8356 9.785723 13.694940
 8357 9.782100 13.694940
 8358 9.778477 13.691317
 8359 9.774854 13.691317
 8360 9.771231 13.687694
 8361 9.767608 13.684071
 8362 9.763985 13.680448
 8363 9.760362 13.680448
 8364 9.756739 13.676825
 8365 9.753116 13.676825
 8366 9.749493 13.673202
 8367 9.745870 13.673202
 8368 9.742247 13.669579
 8369 9.738624 13.669579
 8370 9.735001 13.665956
 8371 9.731378 13.665956
 8372 9.727755 13.662333
 8373 9.724132 13.662333
 8374 9.720509 13.658710
 8375 9.716886 13.658710
 8376 9.713263 13.658710
 8377 9.709640 13.658710
 8378 9.706017 13.658710
 8379 9.702394 13.658710
 8380 9.698771 13.658710
 8381 9.695148 13.658710
 8382 9.691525 13.658710
 8383 9.687902 13.658710
 8384 9.684279 13.658710
 8385 9.680656 13.658710
 8386 9.677033 13.658710
 8387 9.673410 13.658710
 8388 9.669787 13.658710
 8389 9.666164 13.658710
 8390 9.662541 13.658710
 8391 9.658918 13.658710
 8392 9.655295 13.658710
 8393 9.651672 13.658710
 8394 9.648049 13.658710
 8395 9.644426 13.658710
 8396 9.640803 13.655087
 8397 9.637180 13.655087
 8398 9.633557 13.651464
 8399 9.629934 13.651464
 8400 9.626311 13.651464
 8401 9.622688 13.647841
 8402 9.619065 13.647841
 8403 9.615442 13.644218
 8404 9.611819 13.644218
 8405 9.608196 13.640595
 8406 9.604573 13.640595
 8407 9.600950 13.636972
 8408 9.597327 13.636972
 8409 9.593704 13.633349
 8410 9.590081 13.633349
 8411 9.586458 13.629726
 8412 9.582835 13.626103
 8413 9.579212 13.622480
 8414 9.575589 13.618857
 8415 9.571966 13.618857
 8416 9.568343 13.615234
 8417 9.564720 13.615234
 8418 9.561097 13.611611
 8419 9.557474 13.611611
 8420 9.553851 13.607988
 8421 9.550228 13.607988
 8422 9.546605 13.604365
 8423 9.542982 13.604365
 8424 9.539359 13.600742
 8425 9.535736 13.600742
 8426 9.532113 13.597119
 8427 9.528490 13.597119
 8428 9.524867 13.597119
 8429 9.521244 13.597119
 8430 9.517621 13.597119
 8431 9.513998 13.597119
 8432 9.510375 13.597119
 8433 9.506752 13.597119
 8434 9.503129 13.593496
 8435 9.499506 13.589873
 8436 9.495883 13.586250
 8437 9.492260 13.582627
 8438 9.488637 13.582627
 8439 9.485014 13.579004
 8440 9.481391 13.579004
 8441 9.477768 13.575381
 8442 9.474145 13.575381
 8443 9.470522 13.571758
 8444 9.466899 13.571758
 8445 9.463276 13.568135
 8446 9.459653 13.568135
 8447 9.456030 13.564512
 8448 9.452407 13.564512
 8449 9.448784 13.560889
 8450 9.445161 13.560889
 8451 9.441538 13.560889
 8452 9.437915 13.560889
 8453 9.434292 13.560889
 8454 9.430669 13.560889
 8455 9.427046 13.560889
 8456 9.423423 13.560889
 8457 9.419800 13.560889
 8458 9.416177 13.560889
 8459 9.412554 13.560889
 8460 9.408931 13.560889
 8461 9.405308 13.560889
 8462 9.401685 13.560889
 8463 9.398062 13.560889
 8464 9.394439 13.560889
 8465 9.390816 13.560889
 8466 9.387193 13.560889
 8467 9.383570 13.560889
 8468 9.379947 13.557266
 8469 9.376324 13.553643
 8470 9.372701 13.550020
 8471 9.369078 13.546397
 8472 9.365455 13.546397
 8473 9.361832 13.542774
 8474 9.358209 13.542774
 8475 9.354586 13.539151
 8476 9.350963 13.539151
 8477 9.347340 13.535528
 8478 9.343717 13.535528
 8479 9.340094 13.531905
 8480 9.336471 13.531905
 8481 9.332848 13.528282
 8482 9.329225 13.528282
 8483 9.325602 13.524659
 8484 9.321979 13.524659
 8485 9.318356 13.524659
 8486 9.314733 13.524659
 8487 9.311110 13.524659
 8488 9.307487 13.524659
 8489 9.303864 13.521036
 8490 9.300241 13.521036
 8491 9.296618 13.521036
 8492 9.292995 13.521036
 8493 9.289372 13.521036
 8494 9.285749 13.521036
 8495 9.282126 13.521036
 8496 9.278503 13.521036
 8497 9.274880 13.521036
 8498 9.271257 13.521036
 8499 9.267634 13.521036
 8500 9.264011 13.521036
 8501 9.260388 13.521036
 8502 9.256765 13.521036
 8503 9.253142 13.521036
 8504 9.249519 13.521036
 8505 9.245896 13.521036
 8506 9.242273 13.521036
 8507 9.238650 13.521036
 8508 9.235027 13.521036
 8509 9.231404 13.521036
 8510 9.227781 13.521036
 8511 9.224158 13.521036
 8512 9.220535 13.521036
 8513 9.216912 13.521036
 8514 9.213289 13.524659
 8515 9.209666 13.524659
 8516 9.206043 13.528282
 8517 9.202420 13.528282
 8518 9.198797 13.531905
 8519 9.195174 13.531905
 8520 9.191551 13.535528
 8521 9.187928 13.535528
 8522 9.184305 13.539151
 8523 9.180682 13.539151
 8524 9.177059 13.542774
 8525 9.173436 13.542774
 8526 9.169813 13.546397
 8527 9.166190 13.550020
 8528 9.162567 13.553643
 8529 9.158944 13.557266
 8530 9.155321 13.560889
 8531 9.151698 13.564512
 8532 9.148075 13.568135
 8533 9.144452 13.568135
 8534 9.140829 13.568135
 8535 9.137206 13.571758
 8536 9.133583 13.571758
 8537 9.129960 13.575381
 8538 9.126337 13.575381
 8539 9.122714 13.579004
 8540 9.119091 13.579004
 8541 9.115468 13.582627
 8542 9.111845 13.582627
 8543 9.108222 13.586250
 8544 9.104599 13.586250
 8545 9.100976 13.589873
 8546 9.097353 13.589873
 8547 9.093730 13.593496
 8548 9.090107 13.597119
 8549 9.086484 13.600742
 8550 9.082861 13.604365
 8551 9.079238 13.607988
 8552 9.075615 13.611611
 8553 9.071992 13.615234
 8554 9.068369 13.618857
 8555 9.064746 13.622480
 8556 9.061123 13.626103
 8557 9.057500 13.629726
 8558 9.053877 13.633349
 8559 9.050254 13.636972
 8560 9.046631 13.636972
 8561 9.043008 13.636972
 8562 9.039385 13.636972
 8563 9.035762 13.636972
 8564 9.032139 13.636972
 8565 9.028516 13.640595
 8566 9.024893 13.640595
 8567 9.021270 13.644218
 8568 9.017647 13.644218
 8569 9.014024 13.647841
 8570 9.010401 13.647841
 8571 9.006778 13.651464
 8572 9.003155 13.651464
 8573 8.999532 13.655087
 8574 8.995909 13.655087
 8575 8.992286 13.658710
 8576 8.988663 13.658710
 8577 8.985040 13.662333
 8578 8.981417 13.665956
 8579 8.977794 13.669579
 8580 8.977794 13.673202
 8581 8.974171 13.676825
 8582 8.974171 13.680448
 8583 8.970548 13.684071
 8584 8.970548 13.687694
 8585 8.966925 13.691317
 8586 8.966925 13.694940
 8587 8.963302 13.698563
 8588 8.963302 13.702186
 8589 8.959679 13.705809
 8590 8.956056 13.709432
 8591 8.952433 13.713055
 8592 8.948810 13.716678
 8593 8.945187 13.720301
 8594 8.941564 13.723924
 8595 8.937941 13.723924
 8596 8.934318 13.723924
 8597 8.930695 13.723924
 8598 8.927072 13.723924
 8599 8.923449 13.723924
 8600 8.919826 13.727547
 8601 8.916203 13.727547
 8602 8.912580 13.731170
 8603 8.908957 13.731170
 8604 8.905334 13.734793
 8605 8.901711 13.734793
 8606 8.898088 13.738416
 8607 8.894465 13.738416
 8608 8.890842 13.742039
 8609 8.887219 13.742039
 8610 8.883596 13.745662
 8611 8.879973 13.745662
 8612 8.876350 13.749285
 8613 8.876350 13.752908
 8614 8.872727 13.756531
 8615 8.872727 13.760154
 8616 8.869104 13.763777
 8617 8.869104 13.767400
 8618 8.865481 13.771023
 8619 8.865481 13.774646
 8620 8.861858 13.778269
 8621 8.861858 13.781892
 8622 8.858235 13.785515
 8623 8.858235 13.789138
 8624 8.854612 13.792761
 8625 8.854612 13.796384
 8626 8.854612 13.800007
 8627 8.854612 13.803630
 8628 8.854612 13.807253
 8629 8.854612 13.810876
 8630 8.854612 13.814499
 8631 8.854612 13.818122
 8632 8.854612 13.821745
 8633 8.854612 13.825368
 8634 8.854612 13.828991
 8635 8.854612 13.832614
 8636 8.854612 13.836237
 8637 8.854612 13.839860
 8638 8.854612 13.843483
 8639 8.854612 13.847106
 8640 8.854612 13.850729
 8641 8.854612 13.854352
 8642 8.854612 13.857975
 8643 8.854612 13.861598
 8644 8.854612 13.865221
 8645 8.854612 13.868844
 8646 8.854612 13.872467
 8647 8.858235 13.876090
 8648 8.858235 13.879713
 8649 8.861858 13.883336
 8650 8.861858 13.886959
 8651 8.865481 13.890582
 8652 8.865481 13.894205
 8653 8.865481 13.897828
 8654 8.865481 13.901451
 8655 8.865481 13.905074
 8656 8.865481 13.908697
 8657 8.865481 13.912320
 8658 8.865481 13.915943
 8659 8.865481 13.919566
 8660 8.865481 13.923189
 8661 8.865481 13.926812
 8662 8.865481 13.930435
 8663 8.865481 13.934058
 8664 8.865481 13.937681
 8665 8.865481 13.941304
 8666 8.869104 13.944927
 8667 8.869104 13.948550
 8668 8.872727 13.952173
 8669 8.872727 13.955796
 8670 8.872727 13.959419
 8671 8.872727 13.963042
 8672 8.869104 13.966665
 8673 8.869104 13.970288
 8674 8.865481 13.973911
 8675 8.861858 13.977534
 8676 8.858235 13.981157
 8677 8.854612 13.984780
 8678 8.850989 13.988403
 8679 8.847366 13.992026
 8680 8.843743 13.992026
 8681 8.840120 13.995649
 8682 8.836497 13.995649
 8683 8.832874 13.999272
 8684 8.829251 13.999272
 8685 8.825628 14.002895
 8686 8.822005 14.002895
 8687 8.818382 13.999272
 8688 8.814759 13.999272
 8689 8.811136 13.995649
 8690 8.807513 13.995649
 8691 8.803890 13.992026
 8692 8.800267 13.992026
 8693 8.796644 13.988403
 8694 8.793021 13.988403
 8695 8.789398 13.984780
 8696 8.785775 13.984780
 8697 8.782152 13.984780
 8698 8.778529 13.981157
 8699 8.774906 13.981157
 8700 8.771283 13.977534
 8701 8.767660 13.977534
 8702 8.764037 13.977534
 8703 8.760414 13.973911
 8704 8.756791 13.973911
 8705 8.753168 13.973911
 8706 8.749545 13.970288
 8707 8.745922 13.966665
 8708 8.742299 13.963042
 8709 8.742299 13.959419
 8710 8.738676 13.955796
 8711 8.738676 13.952173
 8712 8.738676 13.948550
 8713 8.735053 13.944927
 8714 8.735053 13.941304
 8715 8.735053 13.937681
 8716 8.735053 13.934058
 8717 8.735053 13.930435
 8718 8.735053 13.926812
 8719 8.735053 13.923189
 8720 8.735053 13.919566
 8721 8.735053 13.915943
 8722 8.731430 13.912320
 8723 8.731430 13.908697
 8724 8.727807 13.905074
 8725 8.727807 13.901451
 8726 8.724184 13.897828
 8727 8.724184 13.894205
 8728 8.720561 13.890582
 8729 8.720561 13.886959
 8730 8.716938 13.883336
 8731 8.716938 13.879713
 8732 8.713315 13.876090
 8733 8.713315 13.872467
 8734 8.709692 13.868844
 8735 8.706069 13.865221
 8736 8.702446 13.861598
 8737 8.698823 13.857975
 8738 8.695200 13.854352
 8739 8.691577 13.850729
 8740 8.687954 13.847106
 8741 8.684331 13.843483
 8742 8.684331 13.839860
 8743 8.684331 13.836237
 8744 8.684331 13.832614
 8745 8.680708 13.828991
 8746 8.680708 13.825368
 8747 8.680708 13.821745
 8748 8.680708 13.818122
 8749 8.680708 13.814499
 8750 8.680708 13.810876
 8751 8.680708 13.807253
 8752 8.680708 13.803630
 8753 8.677085 13.800007
 8754 8.677085 13.796384
 8755 8.673462 13.792761
 8756 8.673462 13.789138
 8757 8.669839 13.785515
 8758 8.669839 13.781892
 8759 8.666216 13.778269
 8760 8.666216 13.774646
 8761 8.662593 13.771023
 8762 8.662593 13.767400
 8763 8.658970 13.763777
 8764 8.658970 13.760154
 8765 8.655347 13.756531
 8766 8.651724 13.752908
 8767 8.648101 13.752908
 8768 8.644478 13.749285
 8769 8.640855 13.749285
 8770 8.637232 13.745662
 8771 8.633609 13.745662
 8772 8.629986 13.742039
 8773 8.626363 13.742039
 8774 8.622740 13.738416
 8775 8.619117 13.738416
 8776 8.615494 13.734793
 8777 8.611871 13.734793
 8778 8.608248 13.731170
 8779 8.604625 13.731170
 8780 8.601002 13.731170
 8781 8.597379 13.731170
 8782 8.593756 13.731170
 8783 8.590133 13.731170
 8784 8.586510 13.731170
 8785 8.582887 13.731170
 8786 8.579264 13.731170
 8787 8.575641 13.731170
 8788 8.572018 13.731170
 8789 8.568395 13.731170
 8790 8.564772 13.731170
 8791 8.561149 13.731170
 8792 8.557526 13.731170
 8793 8.553903 13.731170
 8794 8.550280 13.731170
 8795 8.546657 13.731170
 8796 8.543034 13.731170
 8797 8.539411 13.731170
 8798 8.535788 13.731170
 8799 8.532165 13.731170
 8800 8.528542 13.731170
 8801 8.524919 13.731170
 8802 8.521296 13.734793
 8803 8.517673 13.734793
 8804 8.514050 13.738416
 8805 8.510427 13.738416
 8806 8.506804 13.738416
 8807 8.503181 13.738416
 8808 8.499558 13.742039
 8809 8.495935 13.742039
 8810 8.492312 13.742039
 8811 8.488689 13.745662
 8812 8.485066 13.745662
 8813 8.481443 13.745662
 8814 8.477820 13.745662
 8815 8.474197 13.745662
 8816 8.470574 13.742039
 8817 8.466951 13.742039
 8818 8.463328 13.742039
 8819 8.459705 13.742039
 8820 8.456082 13.742039
 8821 8.452459 13.738416
 8822 8.448836 13.738416
 8823 8.445213 13.734793
 8824 8.441590 13.734793
 8825 8.437967 13.731170
 8826 8.434344 13.727547
 8827 8.430721 13.727547
 8828 8.427098 13.723924
 8829 8.423475 13.720301
 8830 8.419852 13.720301
 8831 8.416229 13.716678
 8832 8.412606 13.713055
 8833 8.408983 13.709432
 8834 8.408983 13.705809
 8835 8.405360 13.702186
 8836 8.405360 13.698563
 8837 8.401737 13.694940
 8838 8.401737 13.691317
 8839 8.398114 13.687694
 8840 8.398114 13.684071
 8841 8.394491 13.680448
 8842 8.394491 13.676825
 8843 8.390868 13.673202
 8844 8.390868 13.669579
 8845 8.387245 13.665956
 8846 8.387245 13.662333
 8847 8.383622 13.658710
 8848 8.379999 13.655087
 8849 8.376376 13.651464
 8850 8.372753 13.647841
 8851 8.369130 13.647841
 8852 8.365507 13.644218
 8853 8.361884 13.644218
 8854 8.358261 13.640595
 8855 8.354638 13.640595
 8856 8.351015 13.636972
 8857 8.347392 13.636972
 8858 8.343769 13.633349
 8859 8.340146 13.633349
 8860 8.336523 13.629726
 8861 8.332900 13.629726
 8862 8.329277 13.626103
 8863 8.325654 13.626103
 8864 8.322031 13.626103
 8865 8.318408 13.626103
 8866 8.314785 13.626103
 8867 8.311162 13.626103
 8868 8.307539 13.626103
 8869 8.303916 13.626103
 8870 8.300293 13.626103
 8871 8.296670 13.626103
 8872 8.293047 13.626103
 8873 8.289424 13.626103
 8874 8.285801 13.626103
 8875 8.282178 13.626103
 8876 8.278555 13.626103
 8877 8.274932 13.626103
 8878 8.271309 13.626103
 8879 8.267686 13.626103
 8880 8.264063 13.626103
 8881 8.260440 13.626103
 8882 8.256817 13.626103
 8883 8.253194 13.626103
 8884 8.249571 13.626103
 8885 8.245948 13.626103
 8886 8.242325 13.626103
 8887 8.238702 13.629726
 8888 8.235079 13.629726
 8889 8.231456 13.633349
 8890 8.227833 13.633349
 8891 8.224210 13.636972
 8892 8.220587 13.636972
 8893 8.216964 13.640595
 8894 8.213341 13.640595
 8895 8.209718 13.644218
 8896 8.206095 13.644218
 8897 8.202472 13.647841
 8898 8.198849 13.647841
 8899 8.195226 13.644218
 8900 8.191603 13.644218
 8901 8.187980 13.644218
 8902 8.184357 13.644218
 8903 8.180734 13.644218
 8904 8.177111 13.644218
 8905 8.173488 13.644218
 8906 8.169865 13.644218
 8907 8.166242 13.644218
 8908 8.162619 13.644218
 8909 8.158996 13.644218
 8910 8.155373 13.644218
 8911 8.151750 13.644218
 8912 8.148127 13.644218
 8913 8.144504 13.644218
 8914 8.140881 13.644218
 8915 8.137258 13.644218
 8916 8.133635 13.644218
 8917 8.130012 13.644218
 8918 8.126389 13.644218
 8919 8.122766 13.644218
 8920 8.119143 13.644218
 8921 8.115520 13.644218
 8922 8.111897 13.644218
 8923 8.108274 13.647841
 8924 8.104651 13.647841
 8925 8.101028 13.651464
 8926 8.097405 13.651464
 8927 8.093782 13.655087
 8928 8.090159 13.655087
 8929 8.086536 13.658710
 8930 8.082913 13.658710
 8931 8.079290 13.662333
 8932 8.075667 13.662333
 8933 8.072044 13.665956
 8934 8.068421 13.665956
 8935 8.064798 13.669579
 8936 8.061175 13.673202
 8937 8.057552 13.673202
 8938 8.053929 13.676825
 8939 8.050306 13.676825
 8940 8.046683 13.680448
 8941 8.043060 13.680448
 8942 8.039437 13.684071
 8943 8.035814 13.684071
 8944 8.032191 13.687694
 8945 8.028568 13.687694
 8946 8.024945 13.691317
 8947 8.021322 13.691317
 8948 8.017699 13.694940
 8949 8.014076 13.694940
 8950 8.010453 13.698563
 8951 8.006830 13.702186
 8952 8.006830 13.705809
 8953 8.003207 13.709432
 8954 8.003207 13.713055
 8955 7.999584 13.716678
 8956 7.999584 13.720301
 8957 7.995961 13.723924
 8958 7.995961 13.727547
 8959 7.992338 13.731170
 8960 7.992338 13.734793
 8961 7.988715 13.738416
 8962 7.985092 13.742039
 8963 7.981469 13.745662
 8964 7.977846 13.749285
 8965 7.974223 13.752908
 8966 7.970600 13.756531
 8967 7.966977 13.760154
 8968 7.963354 13.763777
 8969 7.959731 13.767400
 8970 7.956108 13.767400
 8971 7.952485 13.771023
 8972 7.948862 13.771023
 8973 7.945239 13.771023
 8974 7.941616 13.771023
 8975 7.937993 13.774646
 8976 7.934370 13.774646
 8977 7.930747 13.774646
 8978 7.927124 13.774646
 8979 7.923501 13.778269
 8980 7.919878 13.778269
 8981 7.916255 13.781892
 8982 7.912632 13.781892
 8983 7.909009 13.785515
 8984 7.905386 13.785515
 8985 7.901763 13.789138
 8986 7.898140 13.789138
 8987 7.894517 13.789138
 8988 7.890894 13.792761
 8989 7.887271 13.792761
 8990 7.883648 13.792761
 8991 7.880025 13.792761
 8992 7.876402 13.792761
 8993 7.872779 13.792761
 8994 7.869156 13.792761
 8995 7.865533 13.792761
 8996 7.861910 13.792761
 8997 7.858287 13.792761
 8998 7.854664 13.792761
 8999 7.851041 13.792761
 9000 7.847418 13.792761
 9001 7.843795 13.792761
 9002 7.840172 13.792761
 9003 7.836549 13.792761
 9004 7.832926 13.792761
 9005 7.829303 13.792761
 9006 7.825680 13.792761
 9007 7.822057 13.792761
 9008 7.818434 13.792761
 9009 7.814811 13.792761
 9010 7.811188 13.796384
 9011 7.807565 13.796384
 9012 7.803942 13.800007
 9013 7.800319 13.800007
 9014 7.796696 13.803630
 9015 7.793073 13.803630
 9016 7.789450 13.807253
 9017 7.785827 13.807253
 9018 7.782204 13.810876
 9019 7.778581 13.810876
 9020 7.774958 13.814499
 9021 7.771335 13.814499
 9022 7.767712 13.818122
 9023 7.764089 13.821745
 9024 7.760466 13.825368
 9025 7.756843 13.828991
 9026 7.753220 13.832614
 9027 7.749597 13.836237
 9028 7.745974 13.836237
 9029 7.742351 13.839860
 9030 7.738728 13.843483
 9031 7.735105 13.847106
 9032 7.731482 13.847106
 9033 7.727859 13.850729
 9034 7.724236 13.850729
 9035 7.720613 13.854352
 9036 7.716990 13.854352
 9037 7.713367 13.857975
 9038 7.709744 13.857975
 9039 7.706121 13.861598
 9040 7.702498 13.861598
 9041 7.698875 13.865221
 9042 7.695252 13.865221
 9043 7.691629 13.868844
 9044 7.688006 13.868844
 9045 7.684383 13.865221
 9046 7.680760 13.861598
 9047 7.677137 13.857975
 9048 7.677137 13.854352
 9049 7.673514 13.850729
 9050 7.673514 13.847106
 9051 7.669891 13.843483
 9052 7.666268 13.843483
 9053 7.662645 13.839860
 9054 7.659022 13.839860
 9055 7.655399 13.836237
 9056 7.651776 13.836237
 9057 7.648153 13.832614
 9058 7.644530 13.832614
 9059 7.640907 13.828991
 9060 7.637284 13.828991
 9061 7.633661 13.825368
 9062 7.630038 13.825368
 9063 7.626415 13.821745
 9064 7.622792 13.821745
 9065 7.619169 13.821745
 9066 7.615546 13.821745
 9067 7.611923 13.821745
 9068 7.608300 13.821745
 9069 7.604677 13.821745
 9070 7.601054 13.821745
 9071 7.597431 13.821745
 9072 7.593808 13.821745
 9073 7.590185 13.821745
 9074 7.586562 13.821745
 9075 7.582939 13.821745
 9076 7.579316 13.821745
 9077 7.575693 13.821745
 9078 7.572070 13.821745
 9079 7.568447 13.821745
 9080 7.564824 13.821745
 9081 7.561201 13.821745
 9082 7.557578 13.821745
 9083 7.553955 13.821745
 9084 7.550332 13.821745
 9085 7.546709 13.821745
 9086 7.543086 13.825368
 9087 7.539463 13.825368
 9088 7.535840 13.828991
 9089 7.532217 13.828991
 9090 7.528594 13.832614
 9091 7.524971 13.832614
 9092 7.521348 13.836237
 9093 7.517725 13.836237
 9094 7.514102 13.839860
 9095 7.510479 13.839860
 9096 7.506856 13.843483
 9097 7.503233 13.843483
 9098 7.499610 13.847106
 9099 7.499610 13.850729
 9100 7.495987 13.854352
 9101 7.492364 13.854352
 9102 7.488741 13.854352
 9103 7.485118 13.857975
 9104 7.481495 13.857975
 9105 7.477872 13.857975
 9106 7.474249 13.857975
 9107 7.470626 13.857975
 9108 7.467003 13.857975
 9109 7.463380 13.857975
 9110 7.459757 13.857975
 9111 7.456134 13.857975
 9112 7.452511 13.857975
 9113 7.448888 13.857975
 9114 7.445265 13.857975
 9115 7.441642 13.857975
 9116 7.438019 13.861598
 9117 7.434396 13.861598
 9118 7.430773 13.865221
 9119 7.427150 13.865221
 9120 7.423527 13.868844
 9121 7.419904 13.868844
 9122 7.416281 13.872467
 9123 7.412658 13.872467
 9124 7.409035 13.876090
 9125 7.405412 13.876090
 9126 7.401789 13.879713
 9127 7.398166 13.879713
 9128 7.394543 13.883336
 9129 7.390920 13.886959
 9130 7.387297 13.890582
 9131 7.383674 13.894205
 9132 7.380051 13.897828
 9133 7.380051 13.901451
 9134 7.376428 13.905074
 9135 7.376428 13.908697
 9136 7.372805 13.912320
 9137 7.372805 13.915943
 9138 7.369182 13.915943
 9139 7.365559 13.919566
 9140 7.361936 13.919566
 9141 7.358313 13.923189
 9142 7.354690 13.923189
 9143 7.351067 13.926812
 9144 7.347444 13.926812
 9145 7.343821 13.930435
 9146 7.340198 13.930435
 9147 7.336575 13.934058
 9148 7.332952 13.934058
 9149 7.329329 13.937681
 9150 7.325706 13.934058
 9151 7.322083 13.934058
 9152 7.318460 13.930435
 9153 7.314837 13.930435
 9154 7.311214 13.926812
 9155 7.307591 13.926812
 9156 7.303968 13.923189
 9157 7.300345 13.923189
 9158 7.296722 13.919566
 9159 7.293099 13.919566
 9160 7.289476 13.915943
 9161 7.285853 13.915943
 9162 7.282230 13.915943
 9163 7.278607 13.915943
 9164 7.274984 13.915943
 9165 7.271361 13.915943
 9166 7.267738 13.915943
 9167 7.264115 13.915943
 9168 7.260492 13.915943
 9169 7.256869 13.915943
 9170 7.253246 13.915943
 9171 7.249623 13.915943
 9172 7.246000 13.915943
 9173 7.242377 13.915943
 9174 7.238754 13.915943
 9175 7.235131 13.915943
 9176 7.231508 13.915943
 9177 7.227885 13.915943
 9178 7.224262 13.915943
 9179 7.220639 13.915943
 9180 7.217016 13.915943
 9181 7.213393 13.915943
 9182 7.209770 13.915943
 9183 7.206147 13.915943
 9184 7.202524 13.919566
 9185 7.198901 13.919566
 9186 7.195278 13.923189
 9187 7.191655 13.923189
 9188 7.188032 13.926812
 9189 7.184409 13.926812
 9190 7.180786 13.926812
 9191 7.177163 13.926812
 9192 7.173540 13.930435
 9193 7.169917 13.930435
 9194 7.166294 13.934058
 9195 7.162671 13.934058
 9196 7.159048 13.937681
 9197 7.155425 13.937681
 9198 7.151802 13.941304
 9199 7.148179 13.941304
 9200 7.144556 13.944927
 9201 7.140933 13.944927
 9202 7.137310 13.948550
 9203 7.133687 13.948550
 9204 7.130064 13.952173
 9205 7.126441 13.952173
 9206 7.122818 13.955796
 9207 7.119195 13.955796
 9208 7.115572 13.959419
 9209 7.111949 13.959419
 9210 7.108326 13.959419
 9211 7.104703 13.959419
 9212 7.101080 13.959419
 9213 7.097457 13.959419
 9214 7.093834 13.959419
 9215 7.090211 13.959419
 9216 7.086588 13.959419
 9217 7.082965 13.959419
 9218 7.079342 13.959419
 9219 7.075719 13.959419
 9220 7.072096 13.959419
 9221 7.068473 13.963042
 9222 7.064850 13.963042
 9223 7.061227 13.966665
 9224 7.057604 13.966665
 9225 7.053981 13.970288
 9226 7.050358 13.970288
 9227 7.046735 13.973911
 9228 7.043112 13.973911
 9229 7.039489 13.977534
 9230 7.035866 13.977534
 9231 7.032243 13.981157
 9232 7.028620 13.981157
 9233 7.024997 13.984780
 9234 7.021374 13.988403
 9235 7.017751 13.992026
 9236 7.017751 13.995649
 9237 7.014128 13.999272
 9238 7.014128 14.002895
 9239 7.010505 14.006518
 9240 7.006882 14.006518
 9241 7.003259 14.006518
 9242 6.999636 14.006518
 9243 6.996013 14.006518
 9244 6.992390 14.006518
 9245 6.988767 14.006518
 9246 6.985144 14.010141
 9247 6.981521 14.010141
 9248 6.977898 14.013764
 9249 6.974275 14.013764
 9250 6.970652 14.017387
 9251 6.967029 14.017387
 9252 6.963406 14.021010
 9253 6.959783 14.021010
 9254 6.956160 14.024633
 9255 6.952537 14.024633
 9256 6.948914 14.028256
 9257 6.945291 14.028256
 9258 6.941668 14.028256
 9259 6.938045 14.028256
 9260 6.934422 14.028256
 9261 6.930799 14.024633
 9262 6.927176 14.024633
 9263 6.923553 14.021010
 9264 6.919930 14.021010
 9265 6.916307 14.017387
 9266 6.912684 14.017387
 9267 6.909061 14.013764
 9268 6.905438 14.013764
 9269 6.901815 14.010141
 9270 6.898192 14.010141
 9271 6.894569 14.010141
 9272 6.890946 14.010141
 9273 6.887323 14.010141
 9274 6.883700 14.010141
 9275 6.880077 14.010141
 9276 6.876454 14.010141
 9277 6.872831 14.010141
 9278 6.869208 14.010141
 9279 6.865585 14.010141
 9280 6.861962 14.010141
 9281 6.858339 14.010141
 9282 6.854716 14.010141
 9283 6.851093 14.010141
 9284 6.847470 14.010141
 9285 6.843847 14.010141
 9286 6.840224 14.010141
 9287 6.836601 14.010141
 9288 6.832978 14.010141
 9289 6.829355 14.010141
 9290 6.825732 14.010141
 9291 6.822109 14.010141
 9292 6.818486 14.010141
 9293 6.814863 14.013764
 9294 6.811240 14.013764
 9295 6.807617 14.017387
 9296 6.803994 14.017387
 9297 6.800371 14.021010
 9298 6.796748 14.021010
 9299 6.793125 14.024633
 9300 6.789502 14.024633
 9301 6.785879 14.028256
 9302 6.782256 14.028256
 9303 6.778633 14.031879
 9304 6.775010 14.031879
 9305 6.771387 14.035502
 9306 6.767764 14.039125
 9307 6.764141 14.039125
 9308 6.760518 14.039125
 9309 6.756895 14.039125
 9310 6.753272 14.039125
 9311 6.749649 14.039125
 9312 6.746026 14.039125
 9313 6.742403 14.039125
 9314 6.738780 14.039125
 9315 6.735157 14.039125
 9316 6.731534 14.039125
 9317 6.727911 14.039125
 9318 6.724288 14.039125
 9319 6.720665 14.039125
 9320 6.717042 14.039125
 9321 6.713419 14.039125
 9322 6.709796 14.039125
 9323 6.706173 14.039125
 9324 6.702550 14.039125
 9325 6.698927 14.039125
 9326 6.695304 14.039125
 9327 6.691681 14.039125
 9328 6.688058 14.042748
 9329 6.684435 14.042748
 9330 6.680812 14.046371
 9331 6.677189 14.046371
 9332 6.673566 14.049994
 9333 6.669943 14.049994
 9334 6.666320 14.053617
 9335 6.662697 14.053617
 9336 6.659074 14.057240
 9337 6.655451 14.057240
 9338 6.651828 14.060863
 9339 6.648205 14.060863
 9340 6.644582 14.064486
 9341 6.640959 14.064486
 9342 6.637336 14.064486
 9343 6.633713 14.068109
 9344 6.630090 14.068109
 9345 6.626467 14.071732
 9346 6.622844 14.071732
 9347 6.619221 14.075355
 9348 6.615598 14.075355
 9349 6.611975 14.078978
 9350 6.608352 14.078978
 9351 6.604729 14.078978
 9352 6.601106 14.078978
 9353 6.597483 14.078978
 9354 6.593860 14.078978
 9355 6.590237 14.078978
 9356 6.586614 14.078978
 9357 6.582991 14.078978
 9358 6.579368 14.078978
 9359 6.575745 14.078978
 9360 6.572122 14.078978
 9361 6.568499 14.078978
 9362 6.564876 14.078978
 9363 6.561253 14.078978
 9364 6.557630 14.078978
 9365 6.554007 14.078978
 9366 6.550384 14.078978
 9367 6.546761 14.078978
 9368 6.543138 14.078978
 9369 6.539515 14.078978
 9370 6.535892 14.078978
 9371 6.532269 14.078978
 9372 6.528646 14.078978
 9373 6.525023 14.078978
 9374 6.521400 14.082601
 9375 6.517777 14.082601
 9376 6.514154 14.086224
 9377 6.510531 14.086224
 9378 6.506908 14.089847
 9379 6.503285 14.089847
 9380 6.499662 14.093470
 9381 6.496039 14.093470
 9382 6.492416 14.097093
 9383 6.488793 14.097093
 9384 6.485170 14.100716
 9385 6.481547 14.100716
 9386 6.477924 14.104339
 9387 6.474301 14.107962
 9388 6.470678 14.111585
 9389 6.467055 14.115208
 9390 6.463432 14.115208
 9391 6.459809 14.118831
 9392 6.456186 14.122454
 9393 6.452563 14.122454
 9394 6.448940 14.126077
 9395 6.445317 14.126077
 9396 6.441694 14.129700
 9397 6.438071 14.129700
 9398 6.434448 14.129700
 9399 6.430825 14.129700
 9400 6.427202 14.133323
 9401 6.423579 14.133323
 9402 6.419956 14.133323
 9403 6.416333 14.133323
 9404 6.412710 14.136946
 9405 6.409087 14.136946
 9406 6.405464 14.136946
 9407 6.401841 14.140569
 9408 6.398218 14.140569
 9409 6.394595 14.144192
 9410 6.390972 14.144192
 9411 6.387349 14.147815
 9412 6.383726 14.147815
 9413 6.380103 14.151438
 9414 6.376480 14.151438
 9415 6.372857 14.155061
 9416 6.369234 14.155061
 9417 6.365611 14.158684
 9418 6.361988 14.158684
 9419 6.358365 14.162307
 9420 6.354742 14.165930
 9421 6.351119 14.169553
 9422 6.347496 14.173176
 9423 6.343873 14.173176
 9424 6.340250 14.176799
 9425 6.336627 14.180422
 9426 6.333004 14.180422
 9427 6.329381 14.184045
 9428 6.325758 14.184045
 9429 6.322135 14.187668
 9430 6.318512 14.187668
 9431 6.314889 14.187668
 9432 6.311266 14.187668
 9433 6.307643 14.187668
 9434 6.304020 14.187668
 9435 6.300397 14.187668
 9436 6.296774 14.187668
 9437 6.293151 14.187668
 9438 6.289528 14.187668
 9439 6.285905 14.187668
 9440 6.282282 14.187668
 9441 6.278659 14.187668
 9442 6.275036 14.187668
 9443 6.271413 14.187668
 9444 6.267790 14.187668
 9445 6.264167 14.187668
 9446 6.260544 14.187668
 9447 6.256921 14.187668
 9448 6.253298 14.187668
 9449 6.249675 14.187668
 9450 6.246052 14.187668
 9451 6.242429 14.187668
 9452 6.238806 14.187668
 9453 6.235183 14.187668
 9454 6.231560 14.187668
 9455 6.227937 14.191291
 9456 6.224314 14.191291
 9457 6.220691 14.194914
 9458 6.217068 14.194914
 9459 6.213445 14.198537
 9460 6.209822 14.198537
 9461 6.206199 14.202160
 9462 6.202576 14.202160
 9463 6.198953 14.205783
 9464 6.195330 14.205783
 9465 6.191707 14.209406
 9466 6.188084 14.209406
 9467 6.184461 14.213029
 9468 6.180838 14.216652
 9469 6.180838 14.220275
 9470 6.177215 14.223898
 9471 6.173592 14.223898
 9472 6.169969 14.227521
 9473 6.166346 14.227521
 9474 6.162723 14.231144
 9475 6.159100 14.231144
 9476 6.155477 14.234767
 9477 6.151854 14.234767
 9478 6.148231 14.238390
 9479 6.144608 14.238390
 9480 6.140985 14.242013
 9481 6.137362 14.245636
 9482 6.133739 14.249259
 9483 6.130116 14.252882
 9484 6.126493 14.256505
 9485 6.122870 14.260128
 9486 6.122870 14.263751
 9487 6.119247 14.267374
 9488 6.119247 14.270997
 9489 6.115624 14.274620
 9490 6.115624 14.278243
 9491 6.112001 14.281866
 9492 6.108378 14.285489
 9493 6.104755 14.289112
 9494 6.101132 14.292735
 9495 6.097509 14.296358
 9496 6.093886 14.299981
 9497 6.090263 14.303604
 9498 6.086640 14.307227
 9499 6.083017 14.310850
 9500 6.079394 14.310850
 9501 6.075771 14.314473
 9502 6.072148 14.314473
 9503 6.068525 14.314473
 9504 6.064902 14.314473
 9505 6.061279 14.314473
 9506 6.057656 14.314473
 9507 6.054033 14.314473
 9508 6.050410 14.314473
 9509 6.046787 14.314473
 9510 6.043164 14.314473
 9511 6.039541 14.314473
 9512 6.035918 14.318096
 9513 6.032295 14.318096
 9514 6.028672 14.321719
 9515 6.025049 14.321719
 9516 6.021426 14.325342
 9517 6.017803 14.325342
 9518 6.014180 14.328965
 9519 6.010557 14.328965
 9520 6.006934 14.332588
 9521 6.003311 14.332588
 9522 5.999688 14.336211
 9523 5.996065 14.336211
 9524 5.992442 14.339834
 9525 5.988819 14.343457
 9526 5.985196 14.347080
 9527 5.981573 14.347080
 9528 5.977950 14.350703
 9529 5.974327 14.350703
 9530 5.970704 14.354326
 9531 5.967081 14.354326
 9532 5.963458 14.357949
 9533 5.959835 14.357949
 9534 5.956212 14.361572
 9535 5.952589 14.361572
 9536 5.948966 14.365195
 9537 5.945343 14.365195
 9538 5.941720 14.368818
 9539 5.938097 14.368818
 9540 5.934474 14.372441
 9541 5.930851 14.376064
 9542 5.927228 14.379687
 9543 5.923605 14.383310
 9544 5.919982 14.386933
 9545 5.916359 14.390556
 9546 5.912736 14.394179
 9547 5.909113 14.394179
 9548 5.905490 14.394179
 9549 5.901867 14.394179
 9550 5.898244 14.394179
 9551 5.894621 14.394179
 9552 5.890998 14.394179
 9553 5.887375 14.397802
 9554 5.883752 14.397802
 9555 5.880129 14.401425
 9556 5.876506 14.401425
 9557 5.872883 14.405048
 9558 5.869260 14.405048
 9559 5.865637 14.408671
 9560 5.862014 14.408671
 9561 5.858391 14.412294
 9562 5.854768 14.412294
 9563 5.851145 14.415917
 9564 5.847522 14.415917
 9565 5.843899 14.419540
 9566 5.840276 14.423163
 9567 5.836653 14.426786
 9568 5.833030 14.430409
 9569 5.829407 14.434032
 9570 5.825784 14.437655
 9571 5.822161 14.441278
 9572 5.818538 14.444901
 9573 5.814915 14.448524
 9574 5.811292 14.452147
 9575 5.807669 14.455770
 9576 5.804046 14.459393
 9577 5.800423 14.463016
 9578 5.796800 14.463016
 9579 5.793177 14.463016
 9580 5.789554 14.463016
 9581 5.785931 14.463016
 9582 5.782308 14.463016
 9583 5.778685 14.463016
 9584 5.775062 14.463016
 9585 5.771439 14.463016
 9586 5.767816 14.463016
 9587 5.764193 14.463016
 9588 5.760570 14.463016
 9589 5.756947 14.463016
 9590 5.753324 14.463016
 9591 5.749701 14.463016
 9592 5.746078 14.463016
 9593 5.742455 14.463016
 9594 5.738832 14.466639
 9595 5.735209 14.466639
 9596 5.731586 14.466639
 9597 5.727963 14.466639
 9598 5.724340 14.466639
 9599 5.720717 14.466639
 9600 5.717094 14.466639
 9601 5.713471 14.466639
 9602 5.709848 14.470262
 9603 5.706225 14.470262
 9604 5.702602 14.470262
 9605 5.698979 14.470262
 9606 5.695356 14.473885
 9607 5.691733 14.473885
 9608 5.688110 14.477508
 9609 5.684487 14.477508
 9610 5.680864 14.477508
 9611 5.677241 14.481131
 9612 5.673618 14.481131
 9613 5.669995 14.484754
 9614 5.666372 14.484754
 9615 5.662749 14.488377
 9616 5.659126 14.488377
 9617 5.655503 14.492000
 9618 5.651880 14.492000
 9619 5.648257 14.495623
 9620 5.644634 14.495623
 9621 5.641011 14.499246
 9622 5.637388 14.499246
 9623 5.633765 14.502869
 9624 5.630142 14.506492
 9625 5.626519 14.510115
 9626 5.622896 14.513738
 9627 5.622896 14.517361
 9628 5.619273 14.520984
 9629 5.615650 14.524607
 9630 5.612027 14.528230
 9631 5.608404 14.531853
 9632 5.604781 14.535476
 9633 5.601158 14.535476
 9634 5.597535 14.539099
 9635 5.593912 14.539099
 9636 5.590289 14.542722
 9637 5.586666 14.542722
 9638 5.583043 14.546345
 9639 5.579420 14.546345
 9640 5.575797 14.549968
 9641 5.572174 14.549968
 9642 5.568551 14.553591
 9643 5.564928 14.553591
 9644 5.561305 14.557214
 9645 5.557682 14.560837
 9646 5.554059 14.564460
 9647 5.550436 14.564460
 9648 5.546813 14.568083
 9649 5.543190 14.568083
 9650 5.539567 14.571706
 9651 5.535944 14.571706
 9652 5.532321 14.575329
 9653 5.528698 14.575329
 9654 5.525075 14.578952
 9655 5.521452 14.578952
 9656 5.517829 14.582575
 9657 5.514206 14.582575
 9658 5.510583 14.586198
 9659 5.506960 14.586198
 9660 5.503337 14.589821
 9661 5.499714 14.593444
 9662 5.496091 14.597067
 9663 5.492468 14.600690
 9664 5.488845 14.604313
 9665 5.485222 14.607936
 9666 5.485222 14.611559
 9667 5.481599 14.615182
 9668 5.481599 14.618805
 9669 5.477976 14.622428
 9670 5.474353 14.626051
 9671 5.474353 14.629674
 9672 5.470730 14.629674
 9673 5.467107 14.633297
 9674 5.463484 14.636920
 9675 5.459861 14.640543
 9676 5.456238 14.644166
 9677 5.452615 14.647789
 9678 5.448992 14.647789
 9679 5.445369 14.647789
 9680 5.441746 14.647789
 9681 5.438123 14.647789
 9682 5.434500 14.647789
 9683 5.430877 14.647789
 9684 5.427254 14.651412
 9685 5.423631 14.647789
 9686 5.420008 14.647789
 9687 5.416385 14.647789
 9688 5.412762 14.647789
 9689 5.409139 14.647789
 9690 5.405516 14.647789
 9691 5.401893 14.647789
 9692 5.398270 14.647789
 9693 5.394647 14.647789
 9694 5.391024 14.647789
 9695 5.387401 14.647789
 9696 5.383778 14.647789
 9697 5.380155 14.647789
 9698 5.376532 14.647789
 9699 5.372909 14.647789
 9700 5.369286 14.647789
 9701 5.365663 14.647789
 9702 5.362040 14.647789
 9703 5.358417 14.647789
 9704 5.354794 14.647789
 9705 5.351171 14.647789
 9706 5.347548 14.647789
 9707 5.343925 14.647789
 9708 5.340302 14.647789
 9709 5.336679 14.647789
 9710 5.333056 14.647789
 9711 5.329433 14.647789
 9712 5.325810 14.651412
 9713 5.322187 14.651412
 9714 5.318564 14.655035
 9715 5.314941 14.655035
 9716 5.311318 14.658658
 9717 5.307695 14.658658
 9718 5.304072 14.662281
 9719 5.300449 14.662281
 9720 5.296826 14.665904
 9721 5.293203 14.665904
 9722 5.289580 14.669527
 9723 5.285957 14.669527
 9724 5.282334 14.673150
 9725 5.278711 14.676773
 9726 5.278711 14.680396
 9727 5.275088 14.684019
 9728 5.275088 14.687642
 9729 5.271465 14.691265
 9730 5.271465 14.694888
 9731 5.267842 14.694888
 9732 5.264219 14.694888
 9733 5.260596 14.694888
 9734 5.256973 14.698511
 9735 5.253350 14.698511
 9736 5.249727 14.702134
 9737 5.246104 14.702134
 9738 5.242481 14.705757
 9739 5.238858 14.705757
 9740 5.235235 14.709380
 9741 5.231612 14.709380
 9742 5.227989 14.713003
 9743 5.224366 14.713003
 9744 5.220743 14.716626
 9745 5.217120 14.716626
 9746 5.213497 14.720249
 9747 5.209874 14.720249
 9748 5.206251 14.723872
 9749 5.202628 14.723872
 9750 5.199005 14.727495
 9751 5.195382 14.727495
 9752 5.191759 14.731118
 9753 5.188136 14.734741
 9754 5.184513 14.738364
 9755 5.180890 14.741987
 9756 5.177267 14.745610
 9757 5.173644 14.745610
 9758 5.170021 14.749233
 9759 5.166398 14.749233
 9760 5.162775 14.752856
 9761 5.159152 14.752856
 9762 5.155529 14.756479
 9763 5.151906 14.756479
 9764 5.148283 14.760102
 9765 5.144660 14.760102
 9766 5.141037 14.763725
 9767 5.137414 14.763725
 9768 5.133791 14.767348
 9769 5.130168 14.770971
 9770 5.126545 14.774594
 9771 5.122922 14.778217
 9772 5.119299 14.781840
 9773 5.115676 14.785463
 9774 5.115676 14.789086
 9775 5.112053 14.792709
 9776 5.112053 14.796332
 9777 5.108430 14.799955
 9778 5.104807 14.799955
 9779 5.101184 14.803578
 9780 5.097561 14.803578
 9781 5.093938 14.807201
 9782 5.090315 14.807201
 9783 5.086692 14.810824
 9784 5.083069 14.810824
 9785 5.079446 14.814447
 9786 5.075823 14.814447
 9787 5.072200 14.818070
 9788 5.068577 14.818070
 9789 5.064954 14.821693
 9790 5.061331 14.821693
 9791 5.057708 14.821693
 9792 5.054085 14.825316
 9793 5.050462 14.825316
 9794 5.046839 14.825316
 9795 5.043216 14.825316
 9796 5.039593 14.828939
 9797 5.035970 14.828939
 9798 5.032347 14.828939
 9799 5.028724 14.828939
 9800 5.025101 14.828939
 9801 5.021478 14.832562
 9802 5.017855 14.832562
 9803 5.014232 14.836185
 9804 5.010609 14.836185
 9805 5.006986 14.839808
 9806 5.003363 14.839808
 9807 4.999740 14.843431
 9808 4.996117 14.843431
 9809 4.992494 14.847054
 9810 4.988871 14.847054
 9811 4.985248 14.850677
 9812 4.981625 14.850677
 9813 4.978002 14.854300
 9814 4.974379 14.857923
 9815 4.970756 14.857923
 9816 4.967133 14.861546
 9817 4.963510 14.865169
 9818 4.959887 14.865169
 9819 4.956264 14.868792
 9820 4.952641 14.868792
 9821 4.949018 14.872415
 9822 4.945395 14.872415
 9823 4.941772 14.876038
 9824 4.938149 14.876038
 9825 4.934526 14.879661
 9826 4.930903 14.883284
 9827 4.927280 14.886907
 9828 4.923657 14.890530
 9829 4.920034 14.894153
 9830 4.916411 14.897776
 9831 4.912788 14.901399
 9832 4.909165 14.905022
 9833 4.905542 14.908645
 9834 4.901919 14.912268
 9835 4.898296 14.915891
 9836 4.894673 14.919514
 9837 4.891050 14.923137
 9838 4.887427 14.926760
 9839 4.883804 14.926760
 9840 4.880181 14.926760
 9841 4.876558 14.926760
 9842 4.872935 14.926760
 9843 4.869312 14.926760
 9844 4.865689 14.926760
 9845 4.862066 14.926760
 9846 4.858443 14.926760
 9847 4.854820 14.926760
 9848 4.851197 14.926760
 9849 4.847574 14.926760
 9850 4.843951 14.926760
 9851 4.840328 14.926760
 9852 4.836705 14.926760
 9853 4.833082 14.926760
 9854 4.829459 14.926760
 9855 4.825836 14.926760
 9856 4.822213 14.930383
 9857 4.818590 14.930383
 9858 4.814967 14.934006
 9859 4.811344 14.934006
 9860 4.807721 14.937629
 9861 4.804098 14.937629
 9862 4.800475 14.941252
 9863 4.796852 14.941252
 9864 4.793229 14.944875
 9865 4.789606 14.944875
 9866 4.785983 14.948498
 9867 4.782360 14.948498
 9868 4.778737 14.952121
 9869 4.775114 14.955744
 9870 4.771491 14.959367
 9871 4.767868 14.962990
 9872 4.764245 14.966613
 9873 4.760622 14.970236
 9874 4.756999 14.973859
 9875 4.756999 14.977482
 9876 4.753376 14.981105
 9877 4.749753 14.984728
 9878 4.746130 14.988351
 9879 4.742507 14.991974
 9880 4.738884 14.995597
 9881 4.735261 14.995597
 9882 4.731638 14.999220
 9883 4.728015 15.002843
 9884 4.724392 15.006466
 9885 4.720769 15.006466
 9886 4.717146 15.006466
 9887 4.713523 15.006466
 9888 4.709900 15.006466
 9889 4.706277 15.006466
 9890 4.702654 15.006466
 9891 4.699031 15.006466
 9892 4.695408 15.006466
 9893 4.691785 15.010089
 9894 4.688162 15.010089
 9895 4.684539 15.010089
 9896 4.680916 15.010089
 9897 4.677293 15.013712
 9898 4.673670 15.013712
 9899 4.670047 15.017335
 9900 4.666424 15.017335
 9901 4.662801 15.020958
 9902 4.659178 15.020958
 9903 4.655555 15.020958
 9904 4.651932 15.020958
 9905 4.648309 15.020958
 9906 4.644686 15.020958
 9907 4.641063 15.020958
 9908 4.637440 15.020958
 9909 4.633817 15.020958
 9910 4.630194 15.020958
 9911 4.626571 15.020958
 9912 4.622948 15.020958
 9913 4.619325 15.020958
 9914 4.615702 15.020958
 9915 4.612079 15.020958
 9916 4.608456 15.020958
 9917 4.604833 15.024581
 9918 4.601210 15.024581
 9919 4.597587 15.028204
 9920 4.593964 15.028204
 9921 4.590341 15.031827
 9922 4.586718 15.031827
 9923 4.583095 15.035450
 9924 4.579472 15.035450
 9925 4.575849 15.039073
 9926 4.572226 15.039073
 9927 4.568603 15.042696
 9928 4.564980 15.042696
 9929 4.561357 15.046319
 9930 4.557734 15.049942
 9931 4.554111 15.053565
 9932 4.554111 15.057188
 9933 4.550488 15.060811
 9934 4.550488 15.064434
 9935 4.546865 15.064434
 9936 4.543242 15.068057
 9937 4.539619 15.068057
 9938 4.535996 15.071680
 9939 4.532373 15.071680
 9940 4.528750 15.075303
 9941 4.525127 15.075303
 9942 4.521504 15.078926
 9943 4.517881 15.078926
 9944 4.514258 15.082549
 9945 4.510635 15.082549
 9946 4.507012 15.086172
 9947 4.503389 15.086172
 9948 4.499766 15.089795
 9949 4.496143 15.089795
 9950 4.492520 15.089795
 9951 4.488897 15.089795
 9952 4.485274 15.093418
 9953 4.481651 15.093418
 9954 4.478028 15.097041
 9955 4.474405 15.097041
 9956 4.470782 15.100664
 9957 4.467159 15.100664
 9958 4.463536 15.104287
 9959 4.459913 15.104287
 9960 4.456290 15.107910
 9961 4.452667 15.107910
 9962 4.449044 15.111533
 9963 4.445421 15.111533
 9964 4.441798 15.115156
 9965 4.438175 15.118779
 9966 4.438175 15.122402
 9967 4.434552 15.126025
 9968 4.434552 15.129648
 9969 4.430929 15.133271
 9970 4.430929 15.136894
 9971 4.427306 15.140517
 9972 4.427306 15.144140
 9973 4.423683 15.147763
 9974 4.423683 15.151386
 9975 4.420060 15.155009
 9976 4.420060 15.158632
 9977 4.416437 15.162255
 9978 4.412814 15.165878
 9979 4.409191 15.169501
 9980 4.405568 15.173124
 9981 4.401945 15.176747
 9982 4.398322 15.180370
 9983 4.394699 15.183993
 9984 4.391076 15.187616
 9985 4.387453 15.191239
 9986 4.383830 15.191239
 9987 4.380207 15.191239
 9988 4.376584 15.191239
 9989 4.372961 15.191239
 9990 4.369338 15.191239
 9991 4.365715 15.191239
 9992 4.362092 15.191239
 9993 4.358469 15.191239
 9994 4.354846 15.191239
 9995 4.351223 15.191239
 9996 4.347600 15.191239
 9997 4.343977 15.194862
 9998 4.340354 15.194862
 9999 4.336731 15.194862
10000 4.333108 15.194862
10001 4.329485 15.194862
10002 4.325862 15.191239
10003 4.322239 15.191239
10004 4.318616 15.191239
10005 4.314993 15.187616
10006 4.311370 15.187616
10007 4.307747 15.187616
10008 4.304124 15.187616
10009 4.300501 15.187616
10010 4.296878 15.187616
10011 4.293255 15.187616
10012 4.289632 15.187616
10013 4.286009 15.187616
10014 4.282386 15.187616
10015 4.278763 15.187616
10016 4.275140 15.187616
10017 4.271517 15.187616
10018 4.267894 15.187616
10019 4.264271 15.187616
10020 4.260648 15.187616
10021 4.257025 15.187616
10022 4.253402 15.187616
10023 4.249779 15.187616
10024 4.246156 15.187616
10025 4.242533 15.183993
10026 4.238910 15.183993
10027 4.235287 15.180370
10028 4.231664 15.180370
10029 4.228041 15.176747
10030 4.224418 15.176747
10031 4.220795 15.173124
10032 4.217172 15.173124
10033 4.213549 15.169501
10034 4.209926 15.169501
10035 4.206303 15.165878
10036 4.202680 15.165878
10037 4.199057 15.162255
10038 4.195434 15.162255
10039 4.191811 15.158632
10040 4.188188 15.158632
10041 4.184565 15.158632
10042 4.180942 15.158632
10043 4.177319 15.155009
10044 4.173696 15.155009
10045 4.170073 15.151386
10046 4.166450 15.151386
10047 4.162827 15.147763
10048 4.159204 15.147763
10049 4.155581 15.144140
10050 4.151958 15.144140
10051 4.148335 15.140517
10052 4.144712 15.140517
10053 4.141089 15.140517
10054 4.137466 15.136894
10055 4.133843 15.136894
10056 4.130220 15.136894
10057 4.126597 15.136894
10058 4.122974 15.136894
10059 4.119351 15.136894
10060 4.115728 15.136894
10061 4.112105 15.136894
10062 4.108482 15.136894
10063 4.104859 15.136894
10064 4.101236 15.136894
10065 4.097613 15.136894
10066 4.093990 15.136894
10067 4.090367 15.136894
10068 4.086744 15.136894
10069 4.083121 15.136894
10070 4.079498 15.136894
10071 4.075875 15.136894
10072 4.072252 15.136894
10073 4.068629 15.136894
10074 4.065006 15.136894
10075 4.061383 15.136894
10076 4.057760 15.136894
10077 4.054137 15.136894
10078 4.050514 15.136894
10079 4.046891 15.133271
10080 4.043268 15.133271
10081 4.039645 15.133271
10082 4.036022 15.129648
10083 4.032399 15.129648
10084 4.028776 15.129648
10085 4.025153 15.126025
10086 4.021530 15.126025
10087 4.017907 15.126025
10088 4.014284 15.126025
10089 4.010661 15.126025
10090 4.007038 15.126025
10091 4.003415 15.122402
10092 3.999792 15.122402
10093 3.996169 15.118779
10094 3.992546 15.118779
10095 3.988923 15.115156
10096 3.985300 15.115156
10097 3.981677 15.111533
10098 3.978054 15.111533
10099 3.974431 15.107910
10100 3.970808 15.107910
10101 3.967185 15.104287
10102 3.963562 15.104287
10103 3.959939 15.104287
10104 3.956316 15.104287
10105 3.952693 15.104287
10106 3.949070 15.104287
10107 3.945447 15.104287
10108 3.941824 15.104287
10109 3.938201 15.104287
10110 3.934578 15.104287
10111 3.930955 15.104287
10112 3.927332 15.104287
10113 3.923709 15.104287
10114 3.920086 15.104287
10115 3.916463 15.104287
10116 3.912840 15.104287
10117 3.909217 15.104287
10118 3.905594 15.104287
10119 3.901971 15.104287
10120 3.898348 15.104287
10121 3.894725 15.104287
10122 3.891102 15.104287
10123 3.887479 15.104287
10124 3.883856 15.104287
10125 3.880233 15.104287
10126 3.876610 15.100664
10127 3.872987 15.100664
10128 3.869364 15.097041
10129 3.865741 15.097041
10130 3.862118 15.093418
10131 3.858495 15.089795
10132 3.854872 15.086172
10133 3.851249 15.082549
10134 3.847626 15.078926
10135 3.844003 15.078926
10136 3.840380 15.075303
10137 3.836757 15.075303
10138 3.833134 15.071680
10139 3.829511 15.071680
10140 3.825888 15.068057
10141 3.822265 15.068057
10142 3.818642 15.064434
10143 3.815019 15.064434
10144 3.811396 15.060811
10145 3.807773 15.057188
10146 3.804150 15.053565
10147 3.800527 15.053565
10148 3.796904 15.049942
10149 3.793281 15.049942
10150 3.789658 15.046319
10151 3.786035 15.046319
10152 3.782412 15.042696
10153 3.778789 15.042696
10154 3.775166 15.039073
10155 3.771543 15.039073
10156 3.767920 15.035450
10157 3.764297 15.035450
10158 3.760674 15.031827
10159 3.757051 15.031827
10160 3.753428 15.031827
10161 3.749805 15.031827
10162 3.746182 15.031827
10163 3.742559 15.031827
10164 3.738936 15.028204
10165 3.735313 15.028204
10166 3.731690 15.024581
10167 3.728067 15.020958
10168 3.724444 15.017335
10169 3.720821 15.013712
10170 3.717198 15.010089
10171 3.713575 15.010089
10172 3.709952 15.006466
10173 3.706329 15.006466
10174 3.702706 15.002843
10175 3.699083 15.002843
10176 3.695460 14.999220
10177 3.691837 14.999220
10178 3.688214 14.995597
10179 3.684591 14.995597
10180 3.680968 14.991974
10181 3.677345 14.991974
10182 3.673722 14.988351
10183 3.670099 14.988351
10184 3.666476 14.988351
10185 3.662853 14.988351
10186 3.659230 14.988351
10187 3.655607 14.988351
10188 3.651984 14.988351
10189 3.648361 14.988351
10190 3.644738 14.988351
10191 3.641115 14.988351
10192 3.637492 14.988351
10193 3.633869 14.988351
10194 3.630246 14.988351
10195 3.626623 14.988351
10196 3.623000 14.988351
10197 3.619377 14.988351
10198 3.615754 14.988351
10199 3.612131 14.988351
10200 3.608508 14.984728
10201 3.604885 14.984728
10202 3.601262 14.981105
10203 3.597639 14.981105
10204 3.594016 14.977482
10205 3.590393 14.977482
10206 3.586770 14.977482
10207 3.583147 14.973859
10208 3.579524 14.973859
10209 3.575901 14.973859
10210 3.572278 14.973859
10211 3.568655 14.973859
10212 3.565032 14.973859
10213 3.561409 14.973859
10214 3.557786 14.973859
10215 3.554163 14.973859
10216 3.550540 14.973859
10217 3.546917 14.970236
10218 3.543294 14.966613
10219 3.539671 14.962990
10220 3.536048 14.959367
10221 3.532425 14.959367
10222 3.528802 14.955744
10223 3.525179 14.952121
10224 3.521556 14.948498
10225 3.517933 14.944875
10226 3.514310 14.941252
10227 3.510687 14.941252
10228 3.507064 14.937629
10229 3.503441 14.937629
10230 3.499818 14.934006
10231 3.496195 14.934006
10232 3.492572 14.930383
10233 3.488949 14.930383
10234 3.485326 14.926760
10235 3.481703 14.926760
10236 3.478080 14.923137
10237 3.474457 14.923137
10238 3.470834 14.919514
10239 3.467211 14.919514
10240 3.463588 14.919514
10241 3.459965 14.919514
10242 3.456342 14.919514
10243 3.452719 14.919514
10244 3.449096 14.919514
10245 3.445473 14.919514
10246 3.441850 14.915891
10247 3.438227 14.915891
10248 3.434604 14.915891
10249 3.430981 14.912268
10250 3.427358 14.912268
10251 3.423735 14.912268
10252 3.420112 14.912268
10253 3.416489 14.912268
10254 3.412866 14.912268
10255 3.409243 14.912268
10256 3.405620 14.912268
10257 3.401997 14.912268
10258 3.398374 14.912268
10259 3.394751 14.912268
10260 3.391128 14.912268
10261 3.387505 14.912268
10262 3.383882 14.908645
10263 3.380259 14.908645
10264 3.376636 14.908645
10265 3.373013 14.905022
10266 3.369390 14.905022
10267 3.365767 14.905022
10268 3.362144 14.901399
10269 3.358521 14.901399
10270 3.354898 14.901399
10271 3.351275 14.901399
10272 3.347652 14.901399
10273 3.344029 14.901399
10274 3.340406 14.901399
10275 3.336783 14.901399
10276 3.333160 14.901399
10277 3.329537 14.901399
10278 3.325914 14.901399
10279 3.322291 14.901399
10280 3.318668 14.897776
10281 3.315045 14.897776
10282 3.311422 14.894153
10283 3.307799 14.894153
10284 3.304176 14.890530
10285 3.300553 14.890530
10286 3.296930 14.890530
10287 3.293307 14.890530
10288 3.289684 14.890530
10289 3.286061 14.890530
10290 3.282438 14.890530
10291 3.278815 14.890530
10292 3.275192 14.890530
10293 3.271569 14.890530
10294 3.267946 14.890530
10295 3.264323 14.890530
10296 3.260700 14.890530
10297 3.257077 14.890530
10298 3.253454 14.890530
10299 3.249831 14.890530
10300 3.246208 14.890530
10301 3.242585 14.890530
10302 3.238962 14.890530
10303 3.235339 14.890530
10304 3.231716 14.890530
10305 3.228093 14.890530
10306 3.224470 14.890530
10307 3.220847 14.890530
10308 3.217224 14.894153
10309 3.213601 14.894153
10310 3.209978 14.897776
10311 3.206355 14.897776
10312 3.202732 14.897776
10313 3.199109 14.897776
10314 3.195486 14.897776
10315 3.191863 14.901399
10316 3.188240 14.901399
10317 3.184617 14.901399
10318 3.180994 14.901399
10319 3.177371 14.901399
10320 3.173748 14.897776
10321 3.170125 14.897776
10322 3.166502 14.897776
10323 3.162879 14.897776
10324 3.159256 14.897776
10325 3.155633 14.897776
10326 3.152010 14.897776
10327 3.148387 14.897776
10328 3.144764 14.897776
10329 3.141141 14.897776
10330 3.137518 14.897776
10331 3.133895 14.897776
10332 3.130272 14.897776
10333 3.126649 14.897776
10334 3.123026 14.897776
10335 3.119403 14.897776
10336 3.115780 14.894153
10337 3.112157 14.894153
10338 3.108534 14.894153
10339 3.104911 14.890530
10340 3.101288 14.890530
10341 3.097665 14.886907
10342 3.094042 14.886907
10343 3.090419 14.883284
10344 3.086796 14.883284
10345 3.083173 14.879661
10346 3.079550 14.876038
10347 3.075927 14.876038
10348 3.072304 14.872415
10349 3.068681 14.872415
10350 3.065058 14.868792
10351 3.061435 14.868792
10352 3.057812 14.865169
10353 3.054189 14.865169
10354 3.050566 14.861546
10355 3.046943 14.861546
10356 3.043320 14.857923
10357 3.039697 14.857923
10358 3.036074 14.854300
10359 3.032451 14.854300
10360 3.028828 14.854300
10361 3.025205 14.850677
10362 3.025205 14.847054
10363 3.021582 14.843431
10364 3.017959 14.839808
10365 3.014336 14.836185
10366 3.014336 14.832562
10367 3.010713 14.828939
10368 3.010713 14.825316
10369 3.007090 14.821693
10370 3.007090 14.818070
10371 3.003467 14.814447
10372 2.999844 14.810824
10373 2.996221 14.807201
10374 2.992598 14.803578
10375 2.988975 14.799955
10376 2.985352 14.796332
10377 2.981729 14.792709
10378 2.978106 14.792709
10379 2.974483 14.789086
10380 2.974483 14.785463
10381 2.970860 14.781840
10382 2.970860 14.778217
10383 2.967237 14.774594
10384 2.963614 14.770971
10385 2.959991 14.767348
10386 2.956368 14.763725
10387 2.952745 14.760102
10388 2.949122 14.760102
10389 2.945499 14.756479
10390 2.941876 14.752856
10391 2.938253 14.752856
10392 2.934630 14.749233
10393 2.931007 14.745610
10394 2.927384 14.741987
10395 2.923761 14.738364
10396 2.923761 14.734741
10397 2.920138 14.731118
10398 2.920138 14.727495
10399 2.916515 14.723872
10400 2.916515 14.720249
10401 2.912892 14.716626
10402 2.912892 14.713003
10403 2.909269 14.709380
10404 2.909269 14.705757
10405 2.905646 14.702134
10406 2.905646 14.698511
10407 2.902023 14.694888
10408 2.898400 14.694888
10409 2.894777 14.691265
10410 2.891154 14.691265
10411 2.887531 14.687642
10412 2.883908 14.687642
10413 2.880285 14.684019
10414 2.876662 14.684019
10415 2.873039 14.680396
10416 2.869416 14.680396
10417 2.865793 14.676773
10418 2.862170 14.676773
10419 2.858547 14.673150
10420 2.854924 14.673150
10421 2.851301 14.673150
10422 2.847678 14.673150
10423 2.844055 14.669527
10424 2.840432 14.665904
10425 2.836809 14.662281
10426 2.833186 14.658658
10427 2.829563 14.655035
10428 2.825940 14.651412
10429 2.822317 14.647789
10430 2.818694 14.644166
10431 2.815071 14.640543
10432 2.811448 14.640543
10433 2.807825 14.636920
10434 2.804202 14.633297
10435 2.800579 14.633297
10436 2.796956 14.629674
10437 2.793333 14.626051
10438 2.789710 14.622428
10439 2.786087 14.618805
10440 2.782464 14.615182
10441 2.778841 14.611559
10442 2.775218 14.607936
10443 2.771595 14.607936
10444 2.767972 14.604313
10445 2.764349 14.600690
10446 2.760726 14.600690
10447 2.757103 14.597067
10448 2.753480 14.597067
10449 2.749857 14.593444
10450 2.749857 14.589821
10451 2.746234 14.586198
10452 2.742611 14.582575
10453 2.742611 14.578952
10454 2.738988 14.575329
10455 2.738988 14.571706
10456 2.735365 14.568083
10457 2.735365 14.564460
10458 2.731742 14.560837
10459 2.731742 14.557214
10460 2.728119 14.553591
10461 2.724496 14.549968
10462 2.720873 14.546345
10463 2.717250 14.542722
10464 2.713627 14.539099
10465 2.710004 14.535476
10466 2.706381 14.535476
10467 2.702758 14.531853
10468 2.699135 14.531853
10469 2.695512 14.528230
10470 2.691889 14.528230
10471 2.688266 14.524607
10472 2.684643 14.524607
10473 2.681020 14.520984
10474 2.677397 14.520984
10475 2.673774 14.517361
10476 2.670151 14.517361
10477 2.666528 14.513738
10478 2.662905 14.513738
10479 2.659282 14.513738
10480 2.655659 14.513738
10481 2.652036 14.513738
10482 2.648413 14.513738
10483 2.644790 14.513738
10484 2.641167 14.513738
10485 2.637544 14.513738
10486 2.633921 14.513738
10487 2.630298 14.513738
10488 2.626675 14.513738
10489 2.623052 14.513738
10490 2.619429 14.510115
10491 2.615806 14.506492
10492 2.615806 14.502869
10493 2.612183 14.499246
10494 2.612183 14.495623
10495 2.608560 14.492000
10496 2.608560 14.488377
10497 2.608560 14.484754
10498 2.608560 14.481131
10499 2.608560 14.477508
10500 2.608560 14.473885
10501 2.604937 14.470262
10502 2.604937 14.466639
10503 2.601314 14.463016
10504 2.601314 14.459393
10505 2.597691 14.455770
10506 2.597691 14.452147
10507 2.594068 14.448524
10508 2.594068 14.444901
10509 2.590445 14.441278
10510 2.590445 14.437655
10511 2.586822 14.434032
10512 2.586822 14.430409
10513 2.583199 14.426786
10514 2.579576 14.423163
10515 2.579576 14.419540
10516 2.575953 14.415917
10517 2.572330 14.412294
10518 2.568707 14.408671
10519 2.565084 14.405048
10520 2.561461 14.401425
10521 2.557838 14.397802
10522 2.554215 14.394179
10523 2.550592 14.390556
10524 2.546969 14.390556
10525 2.543346 14.386933
10526 2.539723 14.386933
10527 2.536100 14.383310
10528 2.532477 14.383310
10529 2.528854 14.379687
10530 2.525231 14.379687
10531 2.521608 14.376064
10532 2.517985 14.372441
10533 2.514362 14.368818
10534 2.510739 14.368818
10535 2.507116 14.365195
10536 2.503493 14.365195
10537 2.499870 14.361572
10538 2.496247 14.361572
10539 2.492624 14.357949
10540 2.489001 14.357949
10541 2.485378 14.354326
10542 2.481755 14.354326
10543 2.478132 14.350703
10544 2.474509 14.350703
10545 2.474509 14.347080
10546 2.470886 14.343457
10547 2.467263 14.339834
10548 2.467263 14.336211
10549 2.467263 14.332588
10550 2.467263 14.328965
10551 2.467263 14.325342
10552 2.467263 14.321719
10553 2.463640 14.318096
10554 2.463640 14.314473
10555 2.463640 14.310850
10556 2.460017 14.307227
10557 2.460017 14.303604
10558 2.456394 14.299981
10559 2.456394 14.296358
10560 2.452771 14.292735
10561 2.452771 14.289112
10562 2.452771 14.285489
10563 2.452771 14.281866
10564 2.452771 14.278243
10565 2.452771 14.274620
10566 2.452771 14.270997
10567 2.452771 14.267374
10568 2.452771 14.263751
10569 2.449148 14.260128
10570 2.449148 14.256505
10571 2.445525 14.252882
10572 2.445525 14.249259
10573 2.441902 14.245636
10574 2.441902 14.242013
10575 2.438279 14.238390
10576 2.438279 14.234767
10577 2.434656 14.231144
10578 2.434656 14.227521
10579 2.431033 14.223898
10580 2.431033 14.220275
10581 2.431033 14.216652
10582 2.431033 14.213029
10583 2.434656 14.209406
10584 2.434656 14.205783
10585 2.434656 14.202160
10586 2.438279 14.198537
10587 2.438279 14.194914
10588 2.441902 14.191291
10589 2.441902 14.187668
10590 2.445525 14.184045
10591 2.445525 14.180422
10592 2.449148 14.176799
10593 2.449148 14.173176
10594 2.452771 14.169553
10595 2.452771 14.165930
10596 2.452771 14.162307
10597 2.452771 14.158684
10598 2.452771 14.155061
10599 2.452771 14.151438
10600 2.452771 14.147815
10601 2.452771 14.144192
10602 2.452771 14.140569
10603 2.452771 14.136946
10604 2.452771 14.133323
10605 2.452771 14.129700
10606 2.452771 14.126077
10607 2.452771 14.122454
10608 2.452771 14.118831
10609 2.452771 14.115208
10610 2.452771 14.111585
10611 2.452771 14.107962
10612 2.452771 14.104339
10613 2.452771 14.100716
10614 2.452771 14.097093
10615 2.452771 14.093470
10616 2.452771 14.089847
10617 2.452771 14.086224
10618 2.452771 14.082601
10619 2.456394 14.078978
10620 2.456394 14.075355
10621 2.456394 14.071732
10622 2.456394 14.068109
10623 2.456394 14.064486
10624 2.456394 14.060863
10625 2.456394 14.057240
10626 2.456394 14.053617
10627 2.456394 14.049994
10628 2.456394 14.046371
10629 2.456394 14.042748
10630 2.456394 14.039125
10631 2.456394 14.035502
10632 2.456394 14.031879
10633 2.456394 14.028256
10634 2.456394 14.024633
10635 2.456394 14.021010
10636 2.456394 14.017387
10637 2.456394 14.013764
10638 2.456394 14.010141
10639 2.456394 14.006518
10640 2.456394 14.002895
10641 2.456394 13.999272
10642 2.456394 13.995649
10643 2.456394 13.992026
10644 2.456394 13.988403
10645 2.452771 13.984780
10646 2.452771 13.981157
10647 2.449148 13.977534
10648 2.449148 13.973911
10649 2.445525 13.970288
10650 2.445525 13.966665
10651 2.441902 13.963042
10652 2.441902 13.959419
10653 2.438279 13.955796
10654 2.438279 13.952173
10655 2.434656 13.948550
10656 2.434656 13.944927
10657 2.431033 13.941304
10658 2.427410 13.941304
10659 2.423787 13.937681
10660 2.420164 13.937681
10661 2.416541 13.934058
10662 2.412918 13.934058
10663 2.409295 13.930435
10664 2.405672 13.930435
10665 2.402049 13.926812
10666 2.398426 13.926812
10667 2.394803 13.923189
10668 2.391180 13.919566
10669 2.387557 13.915943
10670 2.383934 13.912320
10671 2.380311 13.908697
10672 2.376688 13.905074
10673 2.373065 13.901451
10674 2.369442 13.897828
10675 2.365819 13.894205
10676 2.362196 13.890582
10677 2.358573 13.886959
10678 2.354950 13.883336
10679 2.351327 13.883336
10680 2.347704 13.879713
10681 2.344081 13.879713
10682 2.340458 13.876090
10683 2.336835 13.876090
10684 2.333212 13.872467
10685 2.329589 13.872467
10686 2.325966 13.868844
10687 2.322343 13.865221
10688 2.318720 13.861598
10689 2.315097 13.857975
10690 2.311474 13.854352
10691 2.311474 13.850729
10692 2.307851 13.847106
10693 2.307851 13.843483
10694 2.304228 13.839860
10695 2.304228 13.836237
10696 2.300605 13.832614
10697 2.300605 13.828991
10698 2.296982 13.825368
10699 2.296982 13.821745
10700 2.293359 13.818122
10701 2.293359 13.814499
10702 2.289736 13.810876
10703 2.286113 13.807253
10704 2.282490 13.803630
10705 2.278867 13.803630
10706 2.282490 13.800007
10707 2.282490 13.796384
10708 2.282490 13.792761
10709 2.282490 13.789138
10710 2.282490 13.785515
10711 2.282490 13.781892
10712 2.282490 13.778269
10713 2.282490 13.774646
10714 2.282490 13.771023
10715 2.282490 13.767400
10716 2.282490 13.763777
10717 2.282490 13.760154
10718 2.282490 13.756531
10719 2.282490 13.752908
10720 2.282490 13.749285
10721 2.282490 13.745662
10722 2.282490 13.742039
10723 2.282490 13.738416
10724 2.282490 13.734793
10725 2.282490 13.731170
10726 2.282490 13.727547
10727 2.282490 13.723924
10728 2.282490 13.720301
10729 2.282490 13.716678
10730 2.282490 13.713055
10731 2.282490 13.709432
10732 2.282490 13.705809
10733 2.282490 13.702186
10734 2.282490 13.698563
10735 2.282490 13.694940
10736 2.282490 13.691317
10737 2.282490 13.687694
10738 2.282490 13.684071
10739 2.282490 13.680448
10740 2.282490 13.676825
10741 2.282490 13.673202
10742 2.282490 13.669579
10743 2.282490 13.665956
10744 2.282490 13.662333
10745 2.282490 13.658710
10746 2.282490 13.655087
10747 2.282490 13.651464
10748 2.282490 13.647841
10749 2.282490 13.644218
10750 2.282490 13.640595
10751 2.282490 13.636972
10752 2.278867 13.633349
10753 2.278867 13.629726
10754 2.278867 13.626103
10755 2.275244 13.622480
10756 2.275244 13.618857
10757 2.271621 13.615234
10758 2.271621 13.611611
10759 2.267998 13.607988
10760 2.267998 13.604365
10761 2.267998 13.600742
10762 2.267998 13.597119
10763 2.267998 13.593496
10764 2.267998 13.589873
10765 2.267998 13.586250
10766 2.267998 13.582627
10767 2.267998 13.579004
10768 2.267998 13.575381
10769 2.267998 13.571758
10770 2.267998 13.568135
10771 2.267998 13.564512
10772 2.267998 13.560889
10773 2.267998 13.557266
10774 2.267998 13.553643
10775 2.267998 13.550020
10776 2.267998 13.546397
10777 2.267998 13.542774
10778 2.267998 13.539151
10779 2.267998 13.535528
10780 2.267998 13.531905
10781 2.267998 13.528282
10782 2.267998 13.524659
10783 2.267998 13.521036
10784 2.267998 13.517413
10785 2.267998 13.513790
10786 2.267998 13.510167
10787 2.264375 13.506544
10788 2.264375 13.502921
10789 2.260752 13.499298
10790 2.260752 13.495675
10791 2.260752 13.492052
10792 2.257129 13.488429
10793 2.257129 13.484806
10794 2.253506 13.481183
10795 2.253506 13.477560
10796 2.249883 13.473937
10797 2.249883 13.470314
10798 2.246260 13.466691
10799 2.246260 13.463068
10800 2.242637 13.459445
10801 2.242637 13.455822
10802 2.239014 13.452199
10803 2.239014 13.448576
10804 2.235391 13.444953
10805 2.231768 13.441330
10806 2.228145 13.437707
10807 2.224522 13.434084
10808 2.220899 13.430461
10809 2.217276 13.426838
10810 2.213653 13.423215
10811 2.210030 13.423215
10812 2.206407 13.419592
10813 2.202784 13.419592
10814 2.199161 13.415969
10815 2.195538 13.415969
10816 2.191915 13.412346
10817 2.188292 13.412346
10818 2.184669 13.408723
10819 2.181046 13.408723
10820 2.177423 13.405100
10821 2.173800 13.405100
10822 2.170177 13.401477
10823 2.166554 13.401477
10824 2.162931 13.401477
10825 2.159308 13.401477
10826 2.155685 13.401477
10827 2.152062 13.401477
10828 2.148439 13.401477
10829 2.144816 13.401477
10830 2.141193 13.401477
10831 2.137570 13.397854
10832 2.133947 13.394231
10833 2.130324 13.390608
10834 2.126701 13.386985
10835 2.123078 13.383362
10836 2.119455 13.379739
10837 2.119455 13.376116
10838 2.115832 13.372493
10839 2.115832 13.368870
10840 2.112209 13.365247
10841 2.112209 13.361624
10842 2.108586 13.358001
10843 2.108586 13.354378
10844 2.104963 13.350755
10845 2.104963 13.347132
10846 2.101340 13.343509
10847 2.101340 13.339886
10848 2.097717 13.336263
10849 2.094094 13.332640
10850 2.090471 13.329017
10851 2.086848 13.325394
10852 2.086848 13.321771
10853 2.083225 13.318148
10854 2.083225 13.314525
10855 2.079602 13.310902
10856 2.079602 13.307279
10857 2.075979 13.303656
10858 2.075979 13.300033
10859 2.072356 13.296410
10860 2.068733 13.292787
10861 2.065110 13.289164
10862 2.061487 13.285541
10863 2.057864 13.281918
10864 2.054241 13.278295
10865 2.050618 13.274672
10866 2.050618 13.271049
10867 2.046995 13.267426
10868 2.046995 13.263803
10869 2.046995 13.260180
10870 2.043372 13.256557
10871 2.043372 13.252934
10872 2.043372 13.249311
10873 2.039749 13.245688
10874 2.039749 13.242065
10875 2.039749 13.238442
10876 2.036126 13.234819
10877 2.036126 13.231196
10878 2.039749 13.227573
10879 2.039749 13.223950
10880 2.043372 13.220327
10881 2.043372 13.216704
10882 2.046995 13.213081
10883 2.046995 13.209458
10884 2.050618 13.205835
10885 2.050618 13.202212
10886 2.050618 13.198589
10887 2.050618 13.194966
10888 2.050618 13.191343
10889 2.050618 13.187720
10890 2.050618 13.184097
10891 2.050618 13.180474
10892 2.050618 13.176851
10893 2.050618 13.173228
10894 2.050618 13.169605
10895 2.050618 13.165982
10896 2.050618 13.162359
10897 2.050618 13.158736
10898 2.050618 13.155113
10899 2.050618 13.151490
10900 2.050618 13.147867
10901 2.050618 13.144244
10902 2.050618 13.140621
10903 2.050618 13.136998
10904 2.050618 13.133375
10905 2.050618 13.129752
10906 2.050618 13.126129
10907 2.046995 13.122506
10908 2.046995 13.118883
10909 2.043372 13.115260
10910 2.043372 13.111637
10911 2.039749 13.108014
10912 2.039749 13.104391
10913 2.036126 13.100768
10914 2.036126 13.097145
10915 2.032503 13.093522
10916 2.032503 13.089899
10917 2.028880 13.086276
10918 2.028880 13.082653
10919 2.025257 13.079030
10920 2.025257 13.075407
10921 2.021634 13.071784
10922 2.021634 13.068161
10923 2.021634 13.064538
10924 2.021634 13.060915
10925 2.021634 13.057292
10926 2.021634 13.053669
10927 2.021634 13.050046
10928 2.025257 13.046423
10929 2.025257 13.042800
10930 2.028880 13.039177
10931 2.028880 13.035554
10932 2.032503 13.031931
10933 2.032503 13.028308
10934 2.032503 13.024685
10935 2.032503 13.021062
10936 2.032503 13.017439
10937 2.032503 13.013816
10938 2.032503 13.010193
10939 2.032503 13.006570
10940 2.032503 13.002947
10941 2.032503 12.999324
10942 2.032503 12.995701
10943 2.032503 12.992078
10944 2.032503 12.988455
10945 2.032503 12.984832
10946 2.032503 12.981209
10947 2.032503 12.977586
10948 2.032503 12.973963
10949 2.032503 12.970340
10950 2.032503 12.966717
10951 2.032503 12.963094
10952 2.032503 12.959471
10953 2.032503 12.955848
10954 2.032503 12.952225
10955 2.032503 12.948602
10956 2.032503 12.944979
10957 2.036126 12.941356
10958 2.036126 12.937733
10959 2.039749 12.934110
10960 2.039749 12.930487
10961 2.043372 12.926864
10962 2.043372 12.923241
10963 2.046995 12.919618
10964 2.046995 12.915995
10965 2.050618 12.912372
10966 2.050618 12.908749
10967 2.050618 12.905126
10968 2.050618 12.901503
10969 2.050618 12.897880
10970 2.050618 12.894257
10971 2.050618 12.890634
10972 2.050618 12.887011
10973 2.050618 12.883388
10974 2.050618 12.879765
10975 2.050618 12.876142
10976 2.050618 12.872519
10977 2.050618 12.868896
10978 2.050618 12.865273
10979 2.050618 12.861650
10980 2.050618 12.858027
10981 2.050618 12.854404
10982 2.050618 12.850781
10983 2.050618 12.847158
10984 2.050618 12.843535
10985 2.050618 12.839912
10986 2.050618 12.836289
10987 2.050618 12.832666
10988 2.050618 12.829043
10989 2.046995 12.825420
10990 2.046995 12.821797
10991 2.046995 12.818174
10992 2.046995 12.814551
10993 2.046995 12.810928
10994 2.046995 12.807305
10995 2.046995 12.803682
10996 2.046995 12.800059
10997 2.050618 12.796436
10998 2.050618 12.792813
10999 2.054241 12.789190
11000 2.054241 12.785567
11001 2.054241 12.781944
11002 2.057864 12.778321
11003 2.057864 12.774698
11004 2.061487 12.771075
11005 2.061487 12.767452
11006 2.061487 12.763829
11007 2.061487 12.760206
11008 2.061487 12.756583
11009 2.061487 12.752960
11010 2.061487 12.749337
11011 2.061487 12.745714
11012 2.061487 12.742091
11013 2.061487 12.738468
11014 2.061487 12.734845
11015 2.061487 12.731222
11016 2.061487 12.727599
11017 2.061487 12.723976
11018 2.061487 12.720353
11019 2.061487 12.716730
11020 2.061487 12.713107
11021 2.061487 12.709484
11022 2.061487 12.705861
11023 2.061487 12.702238
11024 2.061487 12.698615
11025 2.061487 12.694992
11026 2.061487 12.691369
11027 2.061487 12.687746
11028 2.057864 12.684123
11029 2.057864 12.680500
11030 2.054241 12.676877
11031 2.054241 12.673254
11032 2.050618 12.669631
11033 2.050618 12.666008
11034 2.050618 12.662385
11035 2.050618 12.658762
11036 2.050618 12.655139
11037 2.050618 12.651516
11038 2.050618 12.647893
11039 2.050618 12.644270
11040 2.050618 12.640647
11041 2.050618 12.637024
11042 2.050618 12.633401
11043 2.050618 12.629778
11044 2.050618 12.626155
11045 2.050618 12.622532
11046 2.050618 12.618909
11047 2.050618 12.615286
11048 2.050618 12.611663
11049 2.050618 12.608040
11050 2.050618 12.604417
11051 2.050618 12.600794
11052 2.050618 12.597171
11053 2.050618 12.593548
11054 2.050618 12.589925
11055 2.050618 12.586302
11056 2.050618 12.582679
11057 2.050618 12.579056
11058 2.050618 12.575433
11059 2.050618 12.571810
11060 2.050618 12.568187
11061 2.050618 12.564564
11062 2.050618 12.560941
11063 2.050618 12.557318
11064 2.050618 12.553695
11065 2.050618 12.550072
11066 2.050618 12.546449
11067 2.046995 12.542826
11068 2.046995 12.539203
11069 2.046995 12.535580
11070 2.043372 12.531957
11071 2.043372 12.528334
11072 2.039749 12.524711
11073 2.039749 12.521088
11074 2.036126 12.517465
11075 2.036126 12.513842
11076 2.036126 12.510219
11077 2.039749 12.506596
11078 2.039749 12.502973
11079 2.039749 12.499350
11080 2.039749 12.495727
11081 2.039749 12.492104
11082 2.039749 12.488481
11083 2.039749 12.484858
11084 2.039749 12.481235
11085 2.039749 12.477612
11086 2.039749 12.473989
11087 2.039749 12.470366
11088 2.039749 12.466743
11089 2.039749 12.463120
11090 2.039749 12.459497
11091 2.039749 12.455874
11092 2.039749 12.452251
11093 2.039749 12.448628
11094 2.039749 12.445005
11095 2.039749 12.441382
11096 2.039749 12.437759
11097 2.039749 12.434136
11098 2.039749 12.430513
11099 2.039749 12.426890
11100 2.039749 12.423267
11101 2.039749 12.419644
11102 2.036126 12.416021
11103 2.036126 12.412398
11104 2.036126 12.408775
11105 2.032503 12.405152
11106 2.032503 12.401529
11107 2.028880 12.397906
11108 2.028880 12.394283
11109 2.028880 12.390660
11110 2.028880 12.387037
11111 2.032503 12.383414
11112 2.032503 12.379791
11113 2.036126 12.376168
11114 2.036126 12.372545
11115 2.039749 12.368922
11116 2.039749 12.365299
11117 2.039749 12.361676
11118 2.039749 12.358053
11119 2.039749 12.354430
11120 2.039749 12.350807
11121 2.039749 12.347184
11122 2.039749 12.343561
11123 2.039749 12.339938
11124 2.039749 12.336315
11125 2.039749 12.332692
11126 2.039749 12.329069
11127 2.039749 12.325446
11128 2.039749 12.321823
11129 2.039749 12.318200
11130 2.039749 12.314577
11131 2.039749 12.310954
11132 2.039749 12.307331
11133 2.039749 12.303708
11134 2.039749 12.300085
11135 2.039749 12.296462
11136 2.039749 12.292839
11137 2.039749 12.289216
11138 2.039749 12.285593
11139 2.039749 12.281970
11140 2.039749 12.278347
11141 2.039749 12.274724
11142 2.039749 12.271101
11143 2.039749 12.267478
11144 2.039749 12.263855
11145 2.043372 12.260232
11146 2.043372 12.256609
11147 2.046995 12.252986
11148 2.046995 12.249363
11149 2.046995 12.245740
11150 2.046995 12.242117
11151 2.046995 12.238494
11152 2.046995 12.234871
11153 2.046995 12.231248
11154 2.046995 12.227625
11155 2.046995 12.224002
11156 2.046995 12.220379
11157 2.046995 12.216756
11158 2.046995 12.213133
11159 2.046995 12.209510
11160 2.046995 12.205887
11161 2.046995 12.202264
11162 2.046995 12.198641
11163 2.046995 12.195018
11164 2.046995 12.191395
11165 2.046995 12.187772
11166 2.046995 12.184149
11167 2.046995 12.180526
11168 2.046995 12.176903
11169 2.046995 12.173280
11170 2.046995 12.169657
11171 2.046995 12.166034
11172 2.046995 12.162411
11173 2.043372 12.158788
11174 2.043372 12.155165
11175 2.039749 12.151542
11176 2.039749 12.147919
11177 2.036126 12.144296
11178 2.036126 12.140673
11179 2.032503 12.137050
11180 2.032503 12.133427
11181 2.028880 12.129804
11182 2.028880 12.126181
11183 2.028880 12.122558
11184 2.028880 12.118935
11185 2.025257 12.115312
11186 2.025257 12.111689
11187 2.021634 12.108066
11188 2.021634 12.104443
11189 2.018011 12.100820
11190 2.018011 12.097197
11191 2.014388 12.093574
11192 2.014388 12.089951
11193 2.010765 12.086328
11194 2.010765 12.082705
11195 2.007142 12.079082
11196 2.007142 12.075459
11197 2.003519 12.071836
11198 2.003519 12.068213
11199 2.003519 12.064590
11200 2.003519 12.060967
11201 2.003519 12.057344
11202 2.003519 12.053721
11203 2.003519 12.050098
11204 2.003519 12.046475
11205 2.003519 12.042852
11206 2.003519 12.039229
11207 2.003519 12.035606
11208 2.003519 12.031983
11209 2.003519 12.028360
11210 2.003519 12.024737
11211 2.003519 12.021114
11212 2.003519 12.017491
11213 2.003519 12.013868
11214 2.003519 12.010245
11215 1.999896 12.006622
11216 1.999896 12.002999
11217 1.996273 11.999376
11218 1.996273 11.995753
11219 1.992650 11.992130
11220 1.992650 11.988507
11221 1.989027 11.984884
11222 1.989027 11.981261
11223 1.985404 11.977638
11224 1.985404 11.974015
11225 1.981781 11.970392
11226 1.981781 11.966769
11227 1.978158 11.963146
11228 1.978158 11.959523
11229 1.978158 11.955900
11230 1.978158 11.952277
11231 1.978158 11.948654
11232 1.981781 11.945031
11233 1.981781 11.941408
11234 1.985404 11.937785
11235 1.985404 11.934162
11236 1.989027 11.930539
11237 1.989027 11.926916
11238 1.992650 11.923293
11239 1.992650 11.919670
11240 1.992650 11.916047
11241 1.992650 11.912424
11242 1.992650 11.908801
11243 1.992650 11.905178
11244 1.992650 11.901555
11245 1.992650 11.897932
11246 1.992650 11.894309
11247 1.992650 11.890686
11248 1.992650 11.887063
11249 1.992650 11.883440
11250 1.992650 11.879817
11251 1.992650 11.876194
11252 1.992650 11.872571
11253 1.992650 11.868948
11254 1.992650 11.865325
11255 1.992650 11.861702
11256 1.992650 11.858079
11257 1.992650 11.854456
11258 1.992650 11.850833
11259 1.992650 11.847210
11260 1.992650 11.843587
11261 1.989027 11.839964
11262 1.989027 11.836341
11263 1.985404 11.832718
11264 1.985404 11.829095
11265 1.981781 11.825472
11266 1.981781 11.821849
11267 1.981781 11.818226
11268 1.981781 11.814603
11269 1.981781 11.810980
11270 1.981781 11.807357
11271 1.981781 11.803734
11272 1.981781 11.800111
11273 1.985404 11.796488
11274 1.985404 11.792865
11275 1.989027 11.789242
11276 1.989027 11.785619
11277 1.992650 11.781996
11278 1.992650 11.778373
11279 1.996273 11.774750
11280 1.996273 11.771127
11281 1.999896 11.767504
11282 1.999896 11.763881
11283 2.003519 11.760258
11284 2.003519 11.756635
11285 2.003519 11.753012
11286 2.003519 11.749389
11287 2.003519 11.745766
11288 2.003519 11.742143
11289 2.003519 11.738520
11290 2.003519 11.734897
11291 2.003519 11.731274
11292 2.003519 11.727651
11293 2.003519 11.724028
11294 2.003519 11.720405
11295 2.003519 11.716782
11296 2.003519 11.713159
11297 2.003519 11.709536
11298 2.003519 11.705913
11299 2.003519 11.702290
11300 2.003519 11.698667
11301 2.003519 11.695044
11302 2.003519 11.691421
11303 2.003519 11.687798
11304 2.003519 11.684175
11305 2.003519 11.680552
11306 2.003519 11.676929
11307 2.003519 11.673306
11308 2.003519 11.669683
11309 1.999896 11.666060
11310 1.999896 11.662437
11311 1.999896 11.658814
11312 1.999896 11.655191
11313 1.999896 11.651568
11314 1.999896 11.647945
11315 1.996273 11.644322
11316 1.996273 11.640699
11317 1.992650 11.637076
11318 1.992650 11.633453
11319 1.989027 11.629830
11320 1.989027 11.626207
11321 1.985404 11.622584
11322 1.985404 11.618961
11323 1.981781 11.615338
11324 1.981781 11.611715
11325 1.978158 11.608092
11326 1.978158 11.604469
11327 1.974535 11.600846
11328 1.970912 11.597223
11329 1.967289 11.597223
11330 1.963666 11.593600
11331 1.960043 11.589977
11332 1.960043 11.586354
11333 1.960043 11.582731
11334 1.960043 11.579108
11335 1.960043 11.575485
11336 1.960043 11.571862
11337 1.963666 11.568239
11338 1.967289 11.564616
11339 1.970912 11.560993
11340 1.974535 11.557370
11341 1.978158 11.553747
11342 1.978158 11.550124
11343 1.981781 11.546501
11344 1.981781 11.542878
11345 1.985404 11.539255
11346 1.985404 11.535632
11347 1.989027 11.532009
11348 1.989027 11.528386
11349 1.992650 11.524763
11350 1.992650 11.521140
11351 1.996273 11.517517
11352 1.996273 11.513894
11353 1.999896 11.510271
11354 1.999896 11.506648
11355 1.999896 11.503025
11356 2.003519 11.503025
11357 2.007142 11.499402
11358 2.010765 11.499402
11359 2.014388 11.495779
11360 2.018011 11.495779
11361 2.021634 11.492156
11362 2.025257 11.492156
11363 2.028880 11.488533
11364 2.032503 11.488533
11365 2.036126 11.484910
11366 2.039749 11.481287
11367 2.039749 11.477664
11368 2.043372 11.474041
11369 2.043372 11.470418
11370 2.046995 11.466795
11371 2.046995 11.463172
11372 2.050618 11.459549
11373 2.050618 11.455926
11374 2.054241 11.452303
11375 2.054241 11.448680
11376 2.057864 11.445057
11377 2.057864 11.441434
11378 2.061487 11.437811
11379 2.061487 11.434188
11380 2.061487 11.430565
11381 2.061487 11.426942
11382 2.061487 11.423319
11383 2.061487 11.419696
11384 2.061487 11.416073
11385 2.061487 11.412450
11386 2.061487 11.408827
11387 2.061487 11.405204
11388 2.061487 11.401581
11389 2.061487 11.397958
11390 2.061487 11.394335
11391 2.061487 11.390712
11392 2.061487 11.387089
11393 2.061487 11.383466
11394 2.061487 11.379843
11395 2.061487 11.376220
11396 2.061487 11.372597
11397 2.061487 11.368974
11398 2.061487 11.365351
11399 2.061487 11.361728
11400 2.061487 11.358105
11401 2.061487 11.354482
11402 2.057864 11.350859
11403 2.057864 11.347236
11404 2.054241 11.343613
11405 2.054241 11.339990
11406 2.050618 11.336367
11407 2.050618 11.332744
11408 2.046995 11.329121
11409 2.046995 11.325498
11410 2.043372 11.321875
11411 2.043372 11.318252
11412 2.039749 11.314629
11413 2.039749 11.311006
11414 2.039749 11.307383
11415 2.036126 11.303760
11416 2.036126 11.300137
11417 2.036126 11.296514
11418 2.032503 11.292891
11419 2.032503 11.289268
11420 2.032503 11.285645
11421 2.032503 11.282022
11422 2.032503 11.278399
11423 2.032503 11.274776
11424 2.032503 11.271153
11425 2.032503 11.267530
11426 2.032503 11.263907
11427 2.032503 11.260284
11428 2.032503 11.256661
11429 2.032503 11.253038
11430 2.032503 11.249415
11431 2.032503 11.245792
11432 2.032503 11.242169
11433 2.032503 11.238546
11434 2.032503 11.234923
11435 2.032503 11.231300
11436 2.032503 11.227677
11437 2.032503 11.224054
11438 2.032503 11.220431
11439 2.032503 11.216808
11440 2.032503 11.213185
11441 2.028880 11.209562
11442 2.028880 11.205939
11443 2.025257 11.202316
11444 2.025257 11.198693
11445 2.021634 11.195070
11446 2.021634 11.191447
11447 2.018011 11.187824
11448 2.018011 11.184201
11449 2.014388 11.180578
11450 2.014388 11.176955
11451 2.014388 11.173332
11452 2.014388 11.169709
11453 2.014388 11.166086
11454 2.014388 11.162463
11455 2.014388 11.158840
11456 2.014388 11.155217
11457 2.014388 11.151594
11458 2.014388 11.147971
11459 2.014388 11.144348
11460 2.014388 11.140725
11461 2.014388 11.137102
11462 2.014388 11.133479
11463 2.014388 11.129856
11464 2.014388 11.126233
11465 2.014388 11.122610
11466 2.014388 11.118987
11467 2.014388 11.115364
11468 2.014388 11.111741
11469 2.014388 11.108118
11470 2.014388 11.104495
11471 2.014388 11.100872
11472 2.014388 11.097249
11473 2.010765 11.093626
11474 2.010765 11.090003
11475 2.010765 11.086380
11476 2.007142 11.082757
11477 2.007142 11.079134
11478 2.007142 11.075511
11479 2.007142 11.071888
11480 2.007142 11.068265
11481 2.007142 11.064642
11482 2.007142 11.061019
11483 2.007142 11.057396
11484 2.007142 11.053773
11485 2.007142 11.050150
11486 2.007142 11.046527
11487 2.007142 11.042904
11488 2.007142 11.039281
11489 2.007142 11.035658
11490 2.007142 11.032035
11491 2.007142 11.028412
11492 2.007142 11.024789
11493 2.007142 11.021166
11494 2.007142 11.017543
11495 2.007142 11.013920
11496 2.007142 11.010297
11497 2.007142 11.006674
11498 2.007142 11.003051
11499 2.007142 10.999428
11500 2.007142 10.995805
11501 2.007142 10.992182
11502 2.007142 10.988559
11503 2.007142 10.984936
11504 2.003519 10.981313
11505 2.003519 10.977690
11506 1.999896 10.974067
11507 1.999896 10.970444
11508 1.996273 10.966821
11509 1.996273 10.963198
11510 1.992650 10.959575
11511 1.992650 10.955952
11512 1.989027 10.952329
11513 1.989027 10.948706
11514 1.985404 10.945083
11515 1.985404 10.941460
11516 1.981781 10.937837
11517 1.978158 10.937837
11518 1.974535 10.934214
11519 1.970912 10.934214
11520 1.967289 10.930591
11521 1.963666 10.930591
11522 1.960043 10.926968
11523 1.956420 10.926968
11524 1.952797 10.923345
11525 1.949174 10.923345
11526 1.945551 10.919722
11527 1.941928 10.919722
11528 1.938305 10.916099
11529 1.934682 10.916099
11530 1.931059 10.916099
11531 1.927436 10.916099
11532 1.923813 10.916099
11533 1.920190 10.916099
11534 1.916567 10.916099
11535 1.912944 10.916099
11536 1.909321 10.916099
11537 1.905698 10.912476
11538 1.902075 10.912476
11539 1.898452 10.908853
11540 1.894829 10.905230
11541 1.891206 10.905230
11542 1.891206 10.901607
11543 1.887583 10.897984
11544 1.887583 10.894361
11545 1.883960 10.890738
11546 1.883960 10.887115
11547 1.883960 10.883492
11548 1.880337 10.879869
11549 1.880337 10.876246
11550 1.876714 10.872623
11551 1.876714 10.869000
11552 1.876714 10.865377
11553 1.876714 10.861754
11554 1.876714 10.858131
11555 1.876714 10.854508
11556 1.876714 10.850885
11557 1.880337 10.847262
11558 1.883960 10.843639
11559 1.887583 10.840016
11560 1.887583 10.836393
11561 1.891206 10.832770
11562 1.891206 10.829147
11563 1.894829 10.825524
11564 1.894829 10.821901
11565 1.898452 10.818278
11566 1.898452 10.814655
11567 1.902075 10.811032
11568 1.902075 10.807409
11569 1.905698 10.803786
11570 1.905698 10.800163
11571 1.909321 10.796540
11572 1.909321 10.792917
11573 1.909321 10.789294
11574 1.909321 10.785671
11575 1.909321 10.782048
11576 1.909321 10.778425
11577 1.909321 10.774802
11578 1.909321 10.771179
11579 1.909321 10.767556
11580 1.909321 10.763933
11581 1.909321 10.760310
11582 1.909321 10.756687
11583 1.909321 10.753064
11584 1.909321 10.749441
11585 1.909321 10.745818
11586 1.909321 10.742195
11587 1.909321 10.738572
11588 1.909321 10.734949
11589 1.909321 10.731326
11590 1.909321 10.727703
11591 1.909321 10.724080
11592 1.909321 10.720457
11593 1.909321 10.716834
11594 1.909321 10.713211
11595 1.905698 10.709588
11596 1.905698 10.705965
11597 1.902075 10.702342
11598 1.902075 10.698719
11599 1.898452 10.695096
11600 1.898452 10.691473
11601 1.894829 10.687850
11602 1.894829 10.684227
11603 1.891206 10.680604
11604 1.891206 10.676981
11605 1.887583 10.673358
11606 1.887583 10.669735
11607 1.883960 10.666112
11608 1.883960 10.662489
11609 1.883960 10.658866
11610 1.883960 10.655243
11611 1.880337 10.651620
11612 1.880337 10.647997
11613 1.880337 10.644374
11614 1.876714 10.640751
11615 1.876714 10.637128
11616 1.876714 10.633505
11617 1.876714 10.629882
11618 1.876714 10.626259
11619 1.876714 10.622636
11620 1.876714 10.619013
11621 1.876714 10.615390
11622 1.876714 10.611767
11623 1.876714 10.608144
11624 1.876714 10.604521
11625 1.876714 10.600898
11626 1.876714 10.597275
11627 1.876714 10.593652
11628 1.876714 10.590029
11629 1.876714 10.586406
11630 1.876714 10.582783
11631 1.876714 10.579160
11632 1.876714 10.575537
11633 1.876714 10.571914
11634 1.876714 10.568291
11635 1.876714 10.564668
11636 1.876714 10.561045
11637 1.873091 10.557422
11638 1.873091 10.553799
11639 1.869468 10.550176
11640 1.869468 10.546553
11641 1.865845 10.542930
11642 1.865845 10.539307
11643 1.862222 10.535684
11644 1.862222 10.532061
11645 1.858599 10.528438
11646 1.858599 10.524815
11647 1.854976 10.521192
11648 1.854976 10.517569
11649 1.851353 10.513946
11650 1.847730 10.513946
11651 1.844107 10.510323
11652 1.844107 10.506700
11653 1.840484 10.503077
11654 1.840484 10.499454
11655 1.840484 10.495831
11656 1.840484 10.492208
11657 1.840484 10.488585
11658 1.840484 10.484962
11659 1.840484 10.481339
11660 1.840484 10.477716
11661 1.840484 10.474093
11662 1.840484 10.470470
11663 1.840484 10.466847
11664 1.840484 10.463224
11665 1.840484 10.459601
11666 1.840484 10.455978
11667 1.840484 10.452355
11668 1.840484 10.448732
11669 1.836861 10.445109
11670 1.836861 10.441486
11671 1.836861 10.437863
11672 1.833238 10.434240
11673 1.833238 10.430617
11674 1.829615 10.426994
11675 1.829615 10.423371
11676 1.825992 10.419748
11677 1.825992 10.416125
11678 1.822369 10.412502
11679 1.822369 10.408879
11680 1.822369 10.405256
11681 1.825992 10.401633
11682 1.825992 10.398010
11683 1.825992 10.394387
11684 1.825992 10.390764
11685 1.825992 10.387141
11686 1.825992 10.383518
11687 1.825992 10.379895
11688 1.825992 10.376272
11689 1.825992 10.372649
11690 1.825992 10.369026
11691 1.825992 10.365403
11692 1.825992 10.361780
11693 1.825992 10.358157
11694 1.825992 10.354534
11695 1.825992 10.350911
11696 1.825992 10.347288
11697 1.825992 10.343665
11698 1.825992 10.340042
11699 1.825992 10.336419
11700 1.825992 10.332796
11701 1.825992 10.329173
11702 1.829615 10.325550
11703 1.829615 10.321927
11704 1.829615 10.318304
11705 1.829615 10.314681
11706 1.829615 10.311058
11707 1.829615 10.307435
11708 1.829615 10.303812
11709 1.829615 10.300189
11710 1.829615 10.296566
11711 1.829615 10.292943
11712 1.829615 10.289320
11713 1.829615 10.285697
11714 1.829615 10.282074
11715 1.833238 10.278451
11716 1.833238 10.274828
11717 1.836861 10.271205
11718 1.836861 10.267582
11719 1.840484 10.263959
11720 1.840484 10.260336
11721 1.844107 10.256713
11722 1.844107 10.253090
11723 1.847730 10.249467
11724 1.847730 10.245844
11725 1.847730 10.242221
11726 1.847730 10.238598
11727 1.847730 10.234975
11728 1.847730 10.231352
11729 1.847730 10.227729
11730 1.847730 10.224106
11731 1.847730 10.220483
11732 1.847730 10.216860
11733 1.847730 10.213237
11734 1.847730 10.209614
11735 1.847730 10.205991
11736 1.847730 10.202368
11737 1.847730 10.198745
11738 1.847730 10.195122
11739 1.847730 10.191499
11740 1.847730 10.187876
11741 1.851353 10.184253
11742 1.851353 10.180630
11743 1.851353 10.177007
11744 1.854976 10.173384
11745 1.854976 10.169761
11746 1.858599 10.166138
11747 1.858599 10.162515
11748 1.862222 10.158892
11749 1.862222 10.155269
11750 1.865845 10.151646
11751 1.865845 10.148023
11752 1.869468 10.144400
11753 1.873091 10.140777
11754 1.873091 10.137154
11755 1.876714 10.133531
11756 1.876714 10.129908
11757 1.880337 10.126285
11758 1.880337 10.122662
11759 1.883960 10.119039
11760 1.883960 10.115416
11761 1.887583 10.111793
11762 1.887583 10.108170
11763 1.891206 10.104547
11764 1.891206 10.100924
11765 1.894829 10.097301
11766 1.894829 10.093678
11767 1.894829 10.090055
11768 1.894829 10.086432
11769 1.894829 10.082809
11770 1.894829 10.079186
11771 1.894829 10.075563
11772 1.894829 10.071940
11773 1.894829 10.068317
11774 1.894829 10.064694
11775 1.894829 10.061071
11776 1.894829 10.057448
11777 1.894829 10.053825
11778 1.894829 10.050202
11779 1.894829 10.046579
11780 1.894829 10.042956
11781 1.894829 10.039333
11782 1.894829 10.035710
11783 1.894829 10.032087
11784 1.894829 10.028464
11785 1.894829 10.024841
11786 1.894829 10.021218
11787 1.894829 10.017595
11788 1.894829 10.013972
11789 1.894829 10.010349
11790 1.894829 10.006726
11791 1.894829 10.003103
11792 1.894829 9.999480
11793 1.894829 9.995857
11794 1.891206 9.992234
11795 1.891206 9.988611
11796 1.887583 9.984988
11797 1.887583 9.981365
11798 1.883960 9.977742
11799 1.883960 9.974119
11800 1.880337 9.970496
11801 1.880337 9.966873
11802 1.876714 9.963250
11803 1.876714 9.959627
11804 1.873091 9.956004
11805 1.873091 9.952381
11806 1.869468 9.948758
11807 1.865845 9.945135
11808 1.862222 9.945135
11809 1.858599 9.941512
11810 1.854976 9.941512
11811 1.851353 9.937889
11812 1.847730 9.937889
11813 1.844107 9.934266
11814 1.840484 9.934266
11815 1.836861 9.930643
11816 1.836861 9.927020
11817 1.833238 9.923397
11818 1.833238 9.919774
11819 1.829615 9.916151
11820 1.829615 9.912528
11821 1.829615 9.908905
11822 1.825992 9.905282
11823 1.825992 9.901659
11824 1.822369 9.898036
11825 1.822369 9.894413
11826 1.818746 9.890790
11827 1.818746 9.887167
11828 1.815123 9.883544
11829 1.815123 9.879921
11830 1.815123 9.876298
11831 1.815123 9.872675
11832 1.815123 9.869052
11833 1.815123 9.865429
11834 1.818746 9.861806
11835 1.818746 9.858183
11836 1.818746 9.854560
11837 1.822369 9.850937
11838 1.822369 9.847314
11839 1.822369 9.843691
11840 1.822369 9.840068
11841 1.822369 9.836445
11842 1.822369 9.832822
11843 1.822369 9.829199
11844 1.822369 9.825576
11845 1.822369 9.821953
11846 1.822369 9.818330
11847 1.825992 9.814707
11848 1.825992 9.811084
11849 1.829615 9.807461
11850 1.829615 9.803838
11851 1.833238 9.800215
11852 1.833238 9.796592
11853 1.836861 9.792969
11854 1.836861 9.789346
11855 1.840484 9.785723
11856 1.840484 9.782100
11857 1.840484 9.778477
11858 1.840484 9.774854
11859 1.840484 9.771231
11860 1.840484 9.767608
11861 1.840484 9.763985
11862 1.840484 9.760362
11863 1.840484 9.756739
11864 1.840484 9.753116
11865 1.840484 9.749493
11866 1.840484 9.745870
11867 1.840484 9.742247
11868 1.840484 9.738624
11869 1.840484 9.735001
11870 1.840484 9.731378
11871 1.840484 9.727755
11872 1.840484 9.724132
11873 1.840484 9.720509
11874 1.840484 9.716886
11875 1.840484 9.713263
11876 1.840484 9.709640
11877 1.840484 9.706017
11878 1.840484 9.702394
11879 1.836861 9.698771
11880 1.836861 9.695148
11881 1.833238 9.691525
11882 1.833238 9.687902
11883 1.829615 9.684279
11884 1.829615 9.680656
11885 1.829615 9.677033
11886 1.829615 9.673410
11887 1.829615 9.669787
11888 1.829615 9.666164
11889 1.829615 9.662541
11890 1.829615 9.658918
11891 1.829615 9.655295
11892 1.829615 9.651672
11893 1.829615 9.648049
11894 1.829615 9.644426
11895 1.829615 9.640803
11896 1.829615 9.637180
11897 1.829615 9.633557
11898 1.829615 9.629934
11899 1.829615 9.626311
11900 1.829615 9.622688
11901 1.825992 9.619065
11902 1.825992 9.615442
11903 1.822369 9.611819
11904 1.822369 9.608196
11905 1.818746 9.604573
11906 1.818746 9.600950
11907 1.815123 9.597327
11908 1.815123 9.593704
11909 1.811500 9.590081
11910 1.811500 9.586458
11911 1.811500 9.582835
11912 1.811500 9.579212
11913 1.811500 9.575589
11914 1.811500 9.571966
11915 1.811500 9.568343
11916 1.807877 9.564720
11917 1.807877 9.561097
11918 1.804254 9.557474
11919 1.804254 9.553851
11920 1.800631 9.550228
11921 1.800631 9.546605
11922 1.797008 9.542982
11923 1.797008 9.539359
11924 1.793385 9.535736
11925 1.793385 9.532113
11926 1.789762 9.528490
11927 1.789762 9.524867
11928 1.786139 9.521244
11929 1.782516 9.521244
11930 1.778893 9.517621
11931 1.775270 9.517621
11932 1.771647 9.513998
11933 1.768024 9.513998
11934 1.764401 9.510375
11935 1.760778 9.510375
11936 1.757155 9.506752
11937 1.753532 9.506752
11938 1.749909 9.503129
11939 1.746286 9.503129
11940 1.742663 9.499506
11941 1.739040 9.499506
11942 1.735417 9.495883
11943 1.731794 9.492260
11944 1.728171 9.488637
11945 1.728171 9.485014
11946 1.724548 9.481391
11947 1.724548 9.477768
11948 1.724548 9.474145
11949 1.724548 9.470522
11950 1.720925 9.466899
11951 1.720925 9.463276
11952 1.717302 9.459653
11953 1.717302 9.456030
11954 1.713679 9.452407
11955 1.713679 9.448784
11956 1.710056 9.445161
11957 1.710056 9.441538
11958 1.706433 9.437915
11959 1.706433 9.434292
11960 1.702810 9.430669
11961 1.702810 9.427046
11962 1.699187 9.423423
11963 1.699187 9.419800
11964 1.695564 9.416177
11965 1.691941 9.412554
11966 1.688318 9.408931
11967 1.688318 9.405308
11968 1.684695 9.401685
11969 1.684695 9.398062
11970 1.681072 9.394439
11971 1.681072 9.390816
11972 1.677449 9.387193
11973 1.677449 9.383570
11974 1.673826 9.379947
11975 1.670203 9.376324
11976 1.666580 9.372701
11977 1.662957 9.369078
11978 1.659334 9.365455
11979 1.655711 9.361832
11980 1.652088 9.361832
11981 1.648465 9.358209
11982 1.644842 9.354586
11983 1.641219 9.354586
11984 1.641219 9.350963
11985 1.641219 9.347340
11986 1.641219 9.343717
11987 1.641219 9.340094
11988 1.641219 9.336471
11989 1.641219 9.332848
11990 1.641219 9.329225
11991 1.641219 9.325602
11992 1.641219 9.321979
11993 1.641219 9.318356
11994 1.641219 9.314733
11995 1.641219 9.311110
11996 1.641219 9.307487
11997 1.641219 9.303864
11998 1.641219 9.300241
11999 1.641219 9.296618
12000 1.641219 9.292995
12001 1.641219 9.289372
12002 1.641219 9.285749
12003 1.641219 9.282126
12004 1.641219 9.278503
12005 1.637596 9.274880
12006 1.637596 9.271257
12007 1.637596 9.267634
12008 1.637596 9.264011
12009 1.637596 9.260388
12010 1.641219 9.256765
12011 1.641219 9.253142
12012 1.644842 9.249519
12013 1.644842 9.245896
12014 1.648465 9.242273
12015 1.648465 9.238650
12016 1.648465 9.235027
12017 1.648465 9.231404
12018 1.648465 9.227781
12019 1.648465 9.224158
12020 1.648465 9.220535
12021 1.648465 9.216912
12022 1.648465 9.213289
12023 1.648465 9.209666
12024 1.648465 9.206043
12025 1.648465 9.202420
12026 1.648465 9.198797
12027 1.648465 9.195174
12028 1.648465 9.191551
12029 1.648465 9.187928
12030 1.648465 9.184305
12031 1.648465 9.180682
12032 1.648465 9.177059
12033 1.648465 9.173436
12034 1.648465 9.169813
12035 1.648465 9.166190
12036 1.648465 9.162567
12037 1.648465 9.158944
12038 1.648465 9.155321
12039 1.648465 9.151698
12040 1.648465 9.148075
12041 1.648465 9.144452
12042 1.648465 9.140829
12043 1.644842 9.137206
12044 1.644842 9.133583
12045 1.641219 9.129960
12046 1.641219 9.126337
12047 1.637596 9.122714
12048 1.637596 9.119091
12049 1.633973 9.115468
12050 1.633973 9.111845
12051 1.630350 9.108222
12052 1.630350 9.104599
12053 1.626727 9.100976
12054 1.626727 9.097353
12055 1.623104 9.093730
12056 1.619481 9.090107
12057 1.615858 9.090107
12058 1.612235 9.086484
12059 1.608612 9.086484
12060 1.604989 9.082861
12061 1.601366 9.082861
12062 1.601366 9.079238
12063 1.597743 9.075615
12064 1.594120 9.071992
12065 1.590497 9.068369
12066 1.586874 9.064746
12067 1.586874 9.061123
12068 1.586874 9.057500
12069 1.583251 9.053877
12070 1.583251 9.050254
12071 1.583251 9.046631
12072 1.583251 9.043008
12073 1.583251 9.039385
12074 1.583251 9.035762
12075 1.583251 9.032139
12076 1.583251 9.028516
12077 1.583251 9.024893
12078 1.583251 9.021270
12079 1.583251 9.017647
12080 1.583251 9.014024
12081 1.583251 9.010401
12082 1.583251 9.006778
12083 1.583251 9.003155
12084 1.583251 8.999532
12085 1.583251 8.995909
12086 1.583251 8.992286
12087 1.583251 8.988663
12088 1.583251 8.985040
12089 1.583251 8.981417
12090 1.579628 8.977794
12091 1.579628 8.974171
12092 1.576005 8.970548
12093 1.576005 8.966925
12094 1.572382 8.963302
12095 1.572382 8.959679
12096 1.572382 8.956056
12097 1.568759 8.952433
12098 1.568759 8.948810
12099 1.568759 8.945187
12100 1.568759 8.941564
12101 1.568759 8.937941
12102 1.568759 8.934318
12103 1.568759 8.930695
12104 1.568759 8.927072
12105 1.572382 8.923449
12106 1.572382 8.919826
12107 1.572382 8.916203
12108 1.572382 8.912580
12109 1.572382 8.908957
12110 1.576005 8.905334
12111 1.576005 8.901711
12112 1.579628 8.898088
12113 1.579628 8.894465
12114 1.583251 8.890842
12115 1.583251 8.887219
12116 1.586874 8.883596
12117 1.586874 8.879973
12118 1.590497 8.876350
12119 1.590497 8.872727
12120 1.594120 8.869104
12121 1.594120 8.865481
12122 1.594120 8.861858
12123 1.594120 8.858235
12124 1.594120 8.854612
12125 1.594120 8.850989
12126 1.594120 8.847366
12127 1.594120 8.843743
12128 1.594120 8.840120
12129 1.594120 8.836497
12130 1.594120 8.832874
12131 1.594120 8.829251
12132 1.594120 8.825628
12133 1.594120 8.822005
12134 1.594120 8.818382
12135 1.594120 8.814759
12136 1.594120 8.811136
12137 1.594120 8.807513
12138 1.594120 8.803890
12139 1.594120 8.800267
12140 1.594120 8.796644
12141 1.594120 8.793021
12142 1.594120 8.789398
12143 1.594120 8.785775
12144 1.590497 8.782152
12145 1.590497 8.778529
12146 1.586874 8.774906
12147 1.586874 8.771283
12148 1.583251 8.767660
12149 1.583251 8.764037
12150 1.579628 8.760414
12151 1.579628 8.756791
12152 1.576005 8.753168
12153 1.576005 8.749545
12154 1.572382 8.745922
12155 1.572382 8.742299
12156 1.568759 8.738676
12157 1.565136 8.735053
12158 1.565136 8.731430
12159 1.565136 8.727807
12160 1.565136 8.724184
12161 1.561513 8.720561
12162 1.561513 8.716938
12163 1.561513 8.713315
12164 1.561513 8.709692
12165 1.561513 8.706069
12166 1.561513 8.702446
12167 1.561513 8.698823
12168 1.561513 8.695200
12169 1.561513 8.691577
12170 1.561513 8.687954
12171 1.561513 8.684331
12172 1.557890 8.680708
12173 1.557890 8.677085
12174 1.554267 8.673462
12175 1.554267 8.669839
12176 1.550644 8.666216
12177 1.550644 8.662593
12178 1.547021 8.658970
12179 1.547021 8.655347
12180 1.543398 8.651724
12181 1.543398 8.648101
12182 1.543398 8.644478
12183 1.547021 8.640855
12184 1.547021 8.637232
12185 1.550644 8.633609
12186 1.550644 8.629986
12187 1.554267 8.626363
12188 1.554267 8.622740
12189 1.557890 8.619117
12190 1.557890 8.615494
12191 1.557890 8.611871
12192 1.557890 8.608248
12193 1.557890 8.604625
12194 1.557890 8.601002
12195 1.557890 8.597379
12196 1.557890 8.593756
12197 1.557890 8.590133
12198 1.557890 8.586510
12199 1.557890 8.582887
12200 1.557890 8.579264
12201 1.557890 8.575641
12202 1.557890 8.572018
12203 1.557890 8.568395
12204 1.557890 8.564772
12205 1.557890 8.561149
12206 1.557890 8.557526
12207 1.557890 8.553903
12208 1.557890 8.550280
12209 1.557890 8.546657
12210 1.557890 8.543034
12211 1.557890 8.539411
12212 1.557890 8.535788
12213 1.554267 8.532165
12214 1.554267 8.528542
12215 1.550644 8.524919
12216 1.550644 8.521296
12217 1.547021 8.517673
12218 1.547021 8.514050
12219 1.543398 8.510427
12220 1.543398 8.506804
12221 1.539775 8.503181
12222 1.539775 8.499558
12223 1.539775 8.495935
12224 1.539775 8.492312
12225 1.539775 8.488689
12226 1.539775 8.485066
12227 1.539775 8.481443
12228 1.539775 8.477820
12229 1.539775 8.474197
12230 1.539775 8.470574
12231 1.539775 8.466951
12232 1.536152 8.463328
12233 1.536152 8.459705
12234 1.532529 8.456082
12235 1.532529 8.452459
12236 1.528906 8.448836
12237 1.528906 8.445213
12238 1.525283 8.441590
12239 1.525283 8.437967
12240 1.521660 8.434344
12241 1.521660 8.430721
12242 1.518037 8.427098
12243 1.518037 8.423475
12244 1.514414 8.419852
12245 1.510791 8.416229
12246 1.507168 8.416229
12247 1.503545 8.412606
12248 1.499922 8.412606
12249 1.496299 8.408983
12250 1.492676 8.408983
12251 1.489053 8.405360
12252 1.485430 8.405360
12253 1.481807 8.401737
12254 1.478184 8.401737
12255 1.474561 8.398114
12256 1.470938 8.398114
12257 1.467315 8.394491
12258 1.463692 8.394491
12259 1.460069 8.394491
12260 1.456446 8.390868
12261 1.452823 8.390868
12262 1.449200 8.387245
12263 1.449200 8.383622
12264 1.445577 8.379999
12265 1.441954 8.376376
12266 1.441954 8.372753
12267 1.441954 8.369130
12268 1.438331 8.365507
12269 1.438331 8.361884
12270 1.438331 8.358261
12271 1.438331 8.354638
12272 1.438331 8.351015
12273 1.438331 8.347392
12274 1.438331 8.343769
12275 1.441954 8.340146
12276 1.441954 8.336523
12277 1.445577 8.332900
12278 1.445577 8.329277
12279 1.449200 8.325654
12280 1.449200 8.322031
12281 1.449200 8.318408
12282 1.449200 8.314785
12283 1.449200 8.311162
12284 1.449200 8.307539
12285 1.449200 8.303916
12286 1.449200 8.300293
12287 1.449200 8.296670
12288 1.449200 8.293047
12289 1.449200 8.289424
12290 1.449200 8.285801
12291 1.449200 8.282178
12292 1.449200 8.278555
12293 1.449200 8.274932
12294 1.449200 8.271309
12295 1.449200 8.267686
12296 1.449200 8.264063
12297 1.449200 8.260440
12298 1.449200 8.256817
12299 1.449200 8.253194
12300 1.449200 8.249571
12301 1.449200 8.245948
12302 1.449200 8.242325
12303 1.449200 8.238702
12304 1.449200 8.235079
12305 1.445577 8.231456
12306 1.445577 8.227833
12307 1.445577 8.224210
12308 1.445577 8.220587
12309 1.445577 8.216964
12310 1.441954 8.213341
12311 1.441954 8.209718
12312 1.441954 8.206095
12313 1.441954 8.202472
12314 1.441954 8.198849
12315 1.441954 8.195226
12316 1.441954 8.191603
12317 1.441954 8.187980
12318 1.441954 8.184357
12319 1.441954 8.180734
12320 1.441954 8.177111
12321 1.441954 8.173488
12322 1.441954 8.169865
12323 1.441954 8.166242
12324 1.441954 8.162619
12325 1.441954 8.158996
12326 1.441954 8.155373
12327 1.441954 8.151750
12328 1.441954 8.148127
12329 1.441954 8.144504
12330 1.441954 8.140881
12331 1.441954 8.137258
12332 1.441954 8.133635
12333 1.441954 8.130012
12334 1.441954 8.126389
12335 1.441954 8.122766
12336 1.441954 8.119143
12337 1.441954 8.115520
12338 1.441954 8.111897
12339 1.441954 8.108274
12340 1.441954 8.104651
12341 1.441954 8.101028
12342 1.438331 8.097405
12343 1.438331 8.093782
12344 1.438331 8.090159
12345 1.434708 8.086536
12346 1.434708 8.082913
12347 1.431085 8.079290
12348 1.431085 8.075667
12349 1.427462 8.072044
12350 1.427462 8.068421
12351 1.427462 8.064798
12352 1.427462 8.061175
12353 1.427462 8.057552
12354 1.427462 8.053929
12355 1.427462 8.050306
12356 1.427462 8.046683
12357 1.427462 8.043060
12358 1.427462 8.039437
12359 1.427462 8.035814
12360 1.427462 8.032191
12361 1.427462 8.028568
12362 1.427462 8.024945
12363 1.427462 8.021322
12364 1.427462 8.017699
12365 1.427462 8.014076
12366 1.427462 8.010453
12367 1.427462 8.006830
12368 1.427462 8.003207
12369 1.427462 7.999584
12370 1.427462 7.995961
12371 1.427462 7.992338
12372 1.427462 7.988715
12373 1.427462 7.985092
12374 1.423839 7.981469
12375 1.423839 7.977846
12376 1.420216 7.974223
12377 1.420216 7.970600
12378 1.416593 7.966977
12379 1.416593 7.963354
12380 1.412970 7.959731
12381 1.412970 7.956108
12382 1.412970 7.952485
12383 1.412970 7.948862
12384 1.412970 7.945239
12385 1.412970 7.941616
12386 1.412970 7.937993
12387 1.412970 7.934370
12388 1.412970 7.930747
12389 1.412970 7.927124
12390 1.412970 7.923501
12391 1.412970 7.919878
12392 1.409347 7.916255
12393 1.409347 7.912632
12394 1.409347 7.909009
12395 1.405724 7.905386
12396 1.405724 7.901763
12397 1.402101 7.898140
12398 1.402101 7.894517
12399 1.398478 7.890894
12400 1.398478 7.887271
12401 1.394855 7.883648
12402 1.394855 7.880025
12403 1.391232 7.876402
12404 1.391232 7.872779
12405 1.387609 7.869156
12406 1.387609 7.865533
12407 1.383986 7.861910
12408 1.380363 7.858287
12409 1.376740 7.854664
12410 1.373117 7.851041
12411 1.369494 7.851041
12412 1.369494 7.847418
12413 1.365871 7.843795
12414 1.365871 7.840172
12415 1.362248 7.836549
12416 1.358625 7.832926
12417 1.358625 7.829303
12418 1.355002 7.825680
12419 1.355002 7.822057
12420 1.351379 7.818434
12421 1.351379 7.814811
12422 1.351379 7.811188
12423 1.351379 7.807565
12424 1.351379 7.803942
12425 1.351379 7.800319
