# Supplementary material for: Statistical Mapping of Maize Bundle Intensity at the Stem Scale Using Spatial Normalisation of Replicated Images
Source: PLoS One. 2014 Mar 12;9(3):e90673. doi: 10.1371/journal.pone.0090673 (PMC3951278; doi:10.1371/journal.pone.0090673)
Supplement: File S2 — Data files containing bundle positions and slice contours. (ZIP) [file pone.0090673.s002.zip › data/macro/tables/contoursMm/m03aCntMm.txt]

name   x   y
    1 1.449200 9.687902
    2 1.452823 9.684279
    3 1.452823 9.680656
    4 1.456446 9.677033
    5 1.456446 9.673410
    6 1.460069 9.669787
    7 1.460069 9.666164
    8 1.463692 9.662541
    9 1.463692 9.658918
   10 1.467315 9.655295
   11 1.470938 9.651672
   12 1.470938 9.648049
   13 1.474561 9.644426
   14 1.478184 9.640803
   15 1.481807 9.637180
   16 1.485430 9.633557
   17 1.485430 9.629934
   18 1.489053 9.626311
   19 1.489053 9.622688
   20 1.492676 9.619065
   21 1.492676 9.615442
   22 1.496299 9.611819
   23 1.496299 9.608196
   24 1.499922 9.604573
   25 1.499922 9.600950
   26 1.503545 9.597327
   27 1.503545 9.593704
   28 1.507168 9.590081
   29 1.507168 9.586458
   30 1.507168 9.582835
   31 1.507168 9.579212
   32 1.507168 9.575589
   33 1.507168 9.571966
   34 1.507168 9.568343
   35 1.507168 9.564720
   36 1.507168 9.561097
   37 1.507168 9.557474
   38 1.507168 9.553851
   39 1.507168 9.550228
   40 1.507168 9.546605
   41 1.507168 9.542982
   42 1.507168 9.539359
   43 1.507168 9.535736
   44 1.507168 9.532113
   45 1.507168 9.528490
   46 1.507168 9.524867
   47 1.507168 9.521244
   48 1.507168 9.517621
   49 1.507168 9.513998
   50 1.507168 9.510375
   51 1.507168 9.506752
   52 1.503545 9.503129
   53 1.503545 9.499506
   54 1.499922 9.495883
   55 1.499922 9.492260
   56 1.496299 9.488637
   57 1.496299 9.485014
   58 1.496299 9.481391
   59 1.492676 9.477768
   60 1.492676 9.474145
   61 1.492676 9.470522
   62 1.492676 9.466899
   63 1.492676 9.463276
   64 1.492676 9.459653
   65 1.492676 9.456030
   66 1.492676 9.452407
   67 1.492676 9.448784
   68 1.492676 9.445161
   69 1.492676 9.441538
   70 1.492676 9.437915
   71 1.492676 9.434292
   72 1.492676 9.430669
   73 1.492676 9.427046
   74 1.492676 9.423423
   75 1.492676 9.419800
   76 1.496299 9.416177
   77 1.496299 9.412554
   78 1.499922 9.408931
   79 1.499922 9.405308
   80 1.503545 9.401685
   81 1.503545 9.398062
   82 1.507168 9.394439
   83 1.507168 9.390816
   84 1.510791 9.387193
   85 1.510791 9.383570
   86 1.514414 9.379947
   87 1.514414 9.376324
   88 1.518037 9.372701
   89 1.518037 9.369078
   90 1.518037 9.365455
   91 1.518037 9.361832
   92 1.518037 9.358209
   93 1.518037 9.354586
   94 1.518037 9.350963
   95 1.518037 9.347340
   96 1.518037 9.343717
   97 1.518037 9.340094
   98 1.518037 9.336471
   99 1.518037 9.332848
  100 1.518037 9.329225
  101 1.518037 9.325602
  102 1.518037 9.321979
  103 1.518037 9.318356
  104 1.518037 9.314733
  105 1.518037 9.311110
  106 1.518037 9.307487
  107 1.518037 9.303864
  108 1.518037 9.300241
  109 1.518037 9.296618
  110 1.518037 9.292995
  111 1.518037 9.289372
  112 1.514414 9.285749
  113 1.514414 9.282126
  114 1.514414 9.278503
  115 1.510791 9.274880
  116 1.510791 9.271257
  117 1.510791 9.267634
  118 1.514414 9.264011
  119 1.514414 9.260388
  120 1.514414 9.256765
  121 1.514414 9.253142
  122 1.514414 9.249519
  123 1.514414 9.245896
  124 1.514414 9.242273
  125 1.514414 9.238650
  126 1.514414 9.235027
  127 1.514414 9.231404
  128 1.514414 9.227781
  129 1.514414 9.224158
  130 1.514414 9.220535
  131 1.514414 9.216912
  132 1.514414 9.213289
  133 1.514414 9.209666
  134 1.514414 9.206043
  135 1.514414 9.202420
  136 1.514414 9.198797
  137 1.514414 9.195174
  138 1.514414 9.191551
  139 1.514414 9.187928
  140 1.514414 9.184305
  141 1.514414 9.180682
  142 1.514414 9.177059
  143 1.514414 9.173436
  144 1.514414 9.169813
  145 1.514414 9.166190
  146 1.514414 9.162567
  147 1.510791 9.158944
  148 1.510791 9.155321
  149 1.507168 9.151698
  150 1.507168 9.148075
  151 1.503545 9.144452
  152 1.503545 9.140829
  153 1.503545 9.137206
  154 1.503545 9.133583
  155 1.503545 9.129960
  156 1.503545 9.126337
  157 1.503545 9.122714
  158 1.503545 9.119091
  159 1.507168 9.115468
  160 1.507168 9.111845
  161 1.507168 9.108222
  162 1.507168 9.104599
  163 1.507168 9.100976
  164 1.507168 9.097353
  165 1.507168 9.093730
  166 1.507168 9.090107
  167 1.510791 9.086484
  168 1.510791 9.082861
  169 1.514414 9.079238
  170 1.518037 9.079238
  171 1.521660 9.075615
  172 1.525283 9.075615
  173 1.528906 9.071992
  174 1.532529 9.071992
  175 1.536152 9.068369
  176 1.539775 9.064746
  177 1.543398 9.061123
  178 1.543398 9.057500
  179 1.547021 9.053877
  180 1.547021 9.050254
  181 1.550644 9.046631
  182 1.550644 9.043008
  183 1.554267 9.039385
  184 1.554267 9.035762
  185 1.557890 9.032139
  186 1.557890 9.028516
  187 1.561513 9.024893
  188 1.561513 9.021270
  189 1.565136 9.017647
  190 1.565136 9.014024
  191 1.565136 9.010401
  192 1.565136 9.006778
  193 1.565136 9.003155
  194 1.565136 8.999532
  195 1.565136 8.995909
  196 1.565136 8.992286
  197 1.565136 8.988663
  198 1.565136 8.985040
  199 1.565136 8.981417
  200 1.565136 8.977794
  201 1.565136 8.974171
  202 1.565136 8.970548
  203 1.565136 8.966925
  204 1.565136 8.963302
  205 1.565136 8.959679
  206 1.565136 8.956056
  207 1.565136 8.952433
  208 1.565136 8.948810
  209 1.565136 8.945187
  210 1.565136 8.941564
  211 1.565136 8.937941
  212 1.565136 8.934318
  213 1.565136 8.930695
  214 1.565136 8.927072
  215 1.565136 8.923449
  216 1.565136 8.919826
  217 1.565136 8.916203
  218 1.561513 8.912580
  219 1.561513 8.908957
  220 1.561513 8.905334
  221 1.557890 8.901711
  222 1.557890 8.898088
  223 1.557890 8.894465
  224 1.554267 8.890842
  225 1.554267 8.887219
  226 1.550644 8.883596
  227 1.550644 8.879973
  228 1.547021 8.876350
  229 1.547021 8.872727
  230 1.543398 8.869104
  231 1.543398 8.865481
  232 1.539775 8.861858
  233 1.539775 8.858235
  234 1.536152 8.854612
  235 1.536152 8.850989
  236 1.532529 8.847366
  237 1.528906 8.843743
  238 1.525283 8.840120
  239 1.521660 8.836497
  240 1.518037 8.832874
  241 1.514414 8.829251
  242 1.510791 8.825628
  243 1.507168 8.822005
  244 1.503545 8.818382
  245 1.499922 8.814759
  246 1.499922 8.811136
  247 1.499922 8.807513
  248 1.499922 8.803890
  249 1.499922 8.800267
  250 1.499922 8.796644
  251 1.499922 8.793021
  252 1.499922 8.789398
  253 1.499922 8.785775
  254 1.499922 8.782152
  255 1.499922 8.778529
  256 1.499922 8.774906
  257 1.499922 8.771283
  258 1.499922 8.767660
  259 1.499922 8.764037
  260 1.499922 8.760414
  261 1.499922 8.756791
  262 1.503545 8.753168
  263 1.503545 8.749545
  264 1.507168 8.745922
  265 1.507168 8.742299
  266 1.507168 8.738676
  267 1.507168 8.735053
  268 1.507168 8.731430
  269 1.507168 8.727807
  270 1.507168 8.724184
  271 1.507168 8.720561
  272 1.507168 8.716938
  273 1.507168 8.713315
  274 1.507168 8.709692
  275 1.507168 8.706069
  276 1.507168 8.702446
  277 1.507168 8.698823
  278 1.507168 8.695200
  279 1.507168 8.691577
  280 1.507168 8.687954
  281 1.507168 8.684331
  282 1.507168 8.680708
  283 1.507168 8.677085
  284 1.507168 8.673462
  285 1.507168 8.669839
  286 1.507168 8.666216
  287 1.507168 8.662593
  288 1.507168 8.658970
  289 1.507168 8.655347
  290 1.507168 8.651724
  291 1.507168 8.648101
  292 1.507168 8.644478
  293 1.507168 8.640855
  294 1.507168 8.637232
  295 1.507168 8.633609
  296 1.507168 8.629986
  297 1.507168 8.626363
  298 1.507168 8.622740
  299 1.507168 8.619117
  300 1.507168 8.615494
  301 1.507168 8.611871
  302 1.507168 8.608248
  303 1.507168 8.604625
  304 1.510791 8.601002
  305 1.510791 8.597379
  306 1.514414 8.593756
  307 1.514414 8.590133
  308 1.518037 8.586510
  309 1.518037 8.582887
  310 1.521660 8.579264
  311 1.521660 8.575641
  312 1.525283 8.572018
  313 1.525283 8.568395
  314 1.528906 8.564772
  315 1.528906 8.561149
  316 1.532529 8.557526
  317 1.532529 8.553903
  318 1.536152 8.550280
  319 1.536152 8.546657
  320 1.539775 8.543034
  321 1.543398 8.539411
  322 1.543398 8.535788
  323 1.547021 8.532165
  324 1.547021 8.528542
  325 1.550644 8.524919
  326 1.550644 8.521296
  327 1.554267 8.517673
  328 1.557890 8.514050
  329 1.561513 8.510427
  330 1.565136 8.506804
  331 1.568759 8.503181
  332 1.572382 8.499558
  333 1.576005 8.495935
  334 1.579628 8.492312
  335 1.583251 8.488689
  336 1.583251 8.485066
  337 1.586874 8.481443
  338 1.586874 8.477820
  339 1.590497 8.474197
  340 1.590497 8.470574
  341 1.594120 8.466951
  342 1.594120 8.463328
  343 1.597743 8.459705
  344 1.597743 8.456082
  345 1.601366 8.452459
  346 1.601366 8.448836
  347 1.604989 8.445213
  348 1.604989 8.441590
  349 1.604989 8.437967
  350 1.604989 8.434344
  351 1.604989 8.430721
  352 1.604989 8.427098
  353 1.604989 8.423475
  354 1.604989 8.419852
  355 1.604989 8.416229
  356 1.604989 8.412606
  357 1.604989 8.408983
  358 1.604989 8.405360
  359 1.604989 8.401737
  360 1.604989 8.398114
  361 1.604989 8.394491
  362 1.604989 8.390868
  363 1.604989 8.387245
  364 1.604989 8.383622
  365 1.604989 8.379999
  366 1.604989 8.376376
  367 1.604989 8.372753
  368 1.604989 8.369130
  369 1.604989 8.365507
  370 1.601366 8.361884
  371 1.601366 8.358261
  372 1.597743 8.354638
  373 1.597743 8.351015
  374 1.594120 8.347392
  375 1.594120 8.343769
  376 1.590497 8.340146
  377 1.590497 8.336523
  378 1.586874 8.332900
  379 1.586874 8.329277
  380 1.583251 8.325654
  381 1.583251 8.322031
  382 1.579628 8.318408
  383 1.576005 8.314785
  384 1.572382 8.314785
  385 1.568759 8.311162
  386 1.565136 8.311162
  387 1.561513 8.307539
  388 1.557890 8.303916
  389 1.554267 8.300293
  390 1.550644 8.296670
  391 1.550644 8.293047
  392 1.554267 8.289424
  393 1.554267 8.285801
  394 1.557890 8.282178
  395 1.557890 8.278555
  396 1.561513 8.274932
  397 1.561513 8.271309
  398 1.565136 8.267686
  399 1.565136 8.264063
  400 1.568759 8.260440
  401 1.568759 8.256817
  402 1.572382 8.253194
  403 1.572382 8.249571
  404 1.576005 8.245948
  405 1.576005 8.242325
  406 1.576005 8.238702
  407 1.576005 8.235079
  408 1.576005 8.231456
  409 1.576005 8.227833
  410 1.576005 8.224210
  411 1.576005 8.220587
  412 1.576005 8.216964
  413 1.576005 8.213341
  414 1.576005 8.209718
  415 1.576005 8.206095
  416 1.576005 8.202472
  417 1.576005 8.198849
  418 1.576005 8.195226
  419 1.576005 8.191603
  420 1.576005 8.187980
  421 1.576005 8.184357
  422 1.576005 8.180734
  423 1.576005 8.177111
  424 1.576005 8.173488
  425 1.576005 8.169865
  426 1.576005 8.166242
  427 1.579628 8.162619
  428 1.579628 8.158996
  429 1.579628 8.155373
  430 1.579628 8.151750
  431 1.583251 8.148127
  432 1.586874 8.144504
  433 1.586874 8.140881
  434 1.590497 8.137258
  435 1.590497 8.133635
  436 1.594120 8.130012
  437 1.594120 8.126389
  438 1.597743 8.122766
  439 1.597743 8.119143
  440 1.601366 8.115520
  441 1.601366 8.111897
  442 1.604989 8.108274
  443 1.604989 8.104651
  444 1.608612 8.101028
  445 1.608612 8.097405
  446 1.608612 8.093782
  447 1.608612 8.090159
  448 1.608612 8.086536
  449 1.608612 8.082913
  450 1.608612 8.079290
  451 1.608612 8.075667
  452 1.608612 8.072044
  453 1.608612 8.068421
  454 1.608612 8.064798
  455 1.608612 8.061175
  456 1.608612 8.057552
  457 1.608612 8.053929
  458 1.612235 8.050306
  459 1.612235 8.046683
  460 1.615858 8.043060
  461 1.615858 8.039437
  462 1.619481 8.035814
  463 1.619481 8.032191
  464 1.619481 8.028568
  465 1.619481 8.024945
  466 1.619481 8.021322
  467 1.619481 8.017699
  468 1.619481 8.014076
  469 1.619481 8.010453
  470 1.619481 8.006830
  471 1.619481 8.003207
  472 1.619481 7.999584
  473 1.619481 7.995961
  474 1.619481 7.992338
  475 1.619481 7.988715
  476 1.619481 7.985092
  477 1.619481 7.981469
  478 1.619481 7.977846
  479 1.619481 7.974223
  480 1.619481 7.970600
  481 1.619481 7.966977
  482 1.619481 7.963354
  483 1.619481 7.959731
  484 1.619481 7.956108
  485 1.619481 7.952485
  486 1.619481 7.948862
  487 1.615858 7.945239
  488 1.615858 7.941616
  489 1.612235 7.937993
  490 1.612235 7.934370
  491 1.608612 7.930747
  492 1.608612 7.927124
  493 1.608612 7.923501
  494 1.608612 7.919878
  495 1.608612 7.916255
  496 1.608612 7.912632
  497 1.608612 7.909009
  498 1.608612 7.905386
  499 1.608612 7.901763
  500 1.608612 7.898140
  501 1.608612 7.894517
  502 1.608612 7.890894
  503 1.608612 7.887271
  504 1.608612 7.883648
  505 1.608612 7.880025
  506 1.608612 7.876402
  507 1.608612 7.872779
  508 1.608612 7.869156
  509 1.608612 7.865533
  510 1.608612 7.861910
  511 1.608612 7.858287
  512 1.608612 7.854664
  513 1.612235 7.851041
  514 1.612235 7.847418
  515 1.612235 7.843795
  516 1.612235 7.840172
  517 1.612235 7.836549
  518 1.612235 7.832926
  519 1.612235 7.829303
  520 1.612235 7.825680
  521 1.612235 7.822057
  522 1.612235 7.818434
  523 1.612235 7.814811
  524 1.612235 7.811188
  525 1.612235 7.807565
  526 1.615858 7.803942
  527 1.615858 7.800319
  528 1.615858 7.796696
  529 1.619481 7.793073
  530 1.619481 7.789450
  531 1.619481 7.785827
  532 1.619481 7.782204
  533 1.619481 7.778581
  534 1.619481 7.774958
  535 1.619481 7.771335
  536 1.619481 7.767712
  537 1.619481 7.764089
  538 1.619481 7.760466
  539 1.619481 7.756843
  540 1.619481 7.753220
  541 1.619481 7.749597
  542 1.619481 7.745974
  543 1.619481 7.742351
  544 1.619481 7.738728
  545 1.619481 7.735105
  546 1.619481 7.731482
  547 1.619481 7.727859
  548 1.619481 7.724236
  549 1.619481 7.720613
  550 1.619481 7.716990
  551 1.619481 7.713367
  552 1.619481 7.709744
  553 1.619481 7.706121
  554 1.619481 7.702498
  555 1.623104 7.698875
  556 1.626727 7.695252
  557 1.630350 7.691629
  558 1.633973 7.688006
  559 1.637596 7.684383
  560 1.641219 7.680760
  561 1.644842 7.677137
  562 1.644842 7.673514
  563 1.648465 7.669891
  564 1.648465 7.666268
  565 1.652088 7.662645
  566 1.652088 7.659022
  567 1.655711 7.655399
  568 1.655711 7.651776
  569 1.659334 7.648153
  570 1.659334 7.644530
  571 1.662957 7.640907
  572 1.662957 7.637284
  573 1.666580 7.633661
  574 1.666580 7.630038
  575 1.670203 7.626415
  576 1.670203 7.622792
  577 1.673826 7.619169
  578 1.673826 7.615546
  579 1.677449 7.611923
  580 1.677449 7.608300
  581 1.677449 7.604677
  582 1.677449 7.601054
  583 1.677449 7.597431
  584 1.677449 7.593808
  585 1.677449 7.590185
  586 1.677449 7.586562
  587 1.677449 7.582939
  588 1.677449 7.579316
  589 1.677449 7.575693
  590 1.677449 7.572070
  591 1.677449 7.568447
  592 1.677449 7.564824
  593 1.677449 7.561201
  594 1.677449 7.557578
  595 1.677449 7.553955
  596 1.677449 7.550332
  597 1.677449 7.546709
  598 1.677449 7.543086
  599 1.677449 7.539463
  600 1.677449 7.535840
  601 1.677449 7.532217
  602 1.673826 7.528594
  603 1.673826 7.524971
  604 1.670203 7.521348
  605 1.670203 7.517725
  606 1.666580 7.514102
  607 1.666580 7.510479
  608 1.662957 7.506856
  609 1.662957 7.503233
  610 1.659334 7.499610
  611 1.659334 7.495987
  612 1.655711 7.492364
  613 1.655711 7.488741
  614 1.652088 7.485118
  615 1.652088 7.481495
  616 1.648465 7.477872
  617 1.644842 7.474249
  618 1.641219 7.470626
  619 1.637596 7.467003
  620 1.633973 7.467003
  621 1.630350 7.463380
  622 1.630350 7.459757
  623 1.630350 7.456134
  624 1.630350 7.452511
  625 1.630350 7.448888
  626 1.630350 7.445265
  627 1.630350 7.441642
  628 1.626727 7.438019
  629 1.626727 7.434396
  630 1.630350 7.430773
  631 1.630350 7.427150
  632 1.630350 7.423527
  633 1.630350 7.419904
  634 1.630350 7.416281
  635 1.633973 7.412658
  636 1.633973 7.409035
  637 1.633973 7.405412
  638 1.633973 7.401789
  639 1.637596 7.398166
  640 1.637596 7.394543
  641 1.637596 7.390920
  642 1.637596 7.387297
  643 1.641219 7.387297
  644 1.644842 7.383674
  645 1.648465 7.380051
  646 1.652088 7.376428
  647 1.655711 7.372805
  648 1.655711 7.369182
  649 1.659334 7.365559
  650 1.659334 7.361936
  651 1.662957 7.358313
  652 1.662957 7.354690
  653 1.666580 7.351067
  654 1.666580 7.347444
  655 1.670203 7.343821
  656 1.670203 7.340198
  657 1.673826 7.336575
  658 1.673826 7.332952
  659 1.677449 7.329329
  660 1.677449 7.325706
  661 1.677449 7.322083
  662 1.677449 7.318460
  663 1.677449 7.314837
  664 1.677449 7.311214
  665 1.677449 7.307591
  666 1.677449 7.303968
  667 1.677449 7.300345
  668 1.677449 7.296722
  669 1.677449 7.293099
  670 1.677449 7.289476
  671 1.677449 7.285853
  672 1.677449 7.282230
  673 1.677449 7.278607
  674 1.677449 7.274984
  675 1.677449 7.271361
  676 1.677449 7.267738
  677 1.677449 7.264115
  678 1.677449 7.260492
  679 1.677449 7.256869
  680 1.677449 7.253246
  681 1.677449 7.249623
  682 1.677449 7.246000
  683 1.677449 7.242377
  684 1.673826 7.238754
  685 1.673826 7.235131
  686 1.670203 7.231508
  687 1.670203 7.227885
  688 1.666580 7.224262
  689 1.666580 7.220639
  690 1.662957 7.217016
  691 1.662957 7.213393
  692 1.662957 7.209770
  693 1.659334 7.206147
  694 1.659334 7.202524
  695 1.659334 7.198901
  696 1.659334 7.195278
  697 1.659334 7.191655
  698 1.659334 7.188032
  699 1.659334 7.184409
  700 1.659334 7.180786
  701 1.659334 7.177163
  702 1.659334 7.173540
  703 1.659334 7.169917
  704 1.662957 7.166294
  705 1.666580 7.166294
  706 1.670203 7.162671
  707 1.673826 7.159048
  708 1.677449 7.155425
  709 1.681072 7.151802
  710 1.681072 7.148179
  711 1.684695 7.144556
  712 1.684695 7.140933
  713 1.688318 7.137310
  714 1.688318 7.133687
  715 1.691941 7.130064
  716 1.691941 7.126441
  717 1.695564 7.122818
  718 1.695564 7.119195
  719 1.699187 7.115572
  720 1.699187 7.111949
  721 1.702810 7.108326
  722 1.702810 7.104703
  723 1.706433 7.104703
  724 1.710056 7.101080
  725 1.710056 7.097457
  726 1.713679 7.093834
  727 1.713679 7.090211
  728 1.717302 7.086588
  729 1.717302 7.082965
  730 1.720925 7.079342
  731 1.720925 7.075719
  732 1.724548 7.072096
  733 1.724548 7.068473
  734 1.728171 7.064850
  735 1.728171 7.061227
  736 1.731794 7.057604
  737 1.731794 7.053981
  738 1.731794 7.050358
  739 1.731794 7.046735
  740 1.731794 7.043112
  741 1.731794 7.039489
  742 1.731794 7.035866
  743 1.731794 7.032243
  744 1.731794 7.028620
  745 1.731794 7.024997
  746 1.731794 7.021374
  747 1.731794 7.017751
  748 1.731794 7.014128
  749 1.731794 7.010505
  750 1.731794 7.006882
  751 1.731794 7.003259
  752 1.731794 6.999636
  753 1.731794 6.996013
  754 1.731794 6.992390
  755 1.731794 6.988767
  756 1.731794 6.985144
  757 1.731794 6.981521
  758 1.731794 6.977898
  759 1.731794 6.974275
  760 1.731794 6.970652
  761 1.731794 6.967029
  762 1.731794 6.963406
  763 1.731794 6.959783
  764 1.731794 6.956160
  765 1.731794 6.952537
  766 1.731794 6.948914
  767 1.731794 6.945291
  768 1.728171 6.941668
  769 1.728171 6.938045
  770 1.724548 6.934422
  771 1.724548 6.930799
  772 1.720925 6.927176
  773 1.720925 6.923553
  774 1.717302 6.919930
  775 1.717302 6.916307
  776 1.713679 6.912684
  777 1.713679 6.909061
  778 1.710056 6.905438
  779 1.710056 6.901815
  780 1.706433 6.898192
  781 1.702810 6.894569
  782 1.699187 6.894569
  783 1.695564 6.890946
  784 1.691941 6.887323
  785 1.688318 6.887323
  786 1.684695 6.883700
  787 1.684695 6.880077
  788 1.681072 6.876454
  789 1.681072 6.872831
  790 1.681072 6.869208
  791 1.681072 6.865585
  792 1.684695 6.861962
  793 1.684695 6.858339
  794 1.688318 6.854716
  795 1.688318 6.851093
  796 1.691941 6.847470
  797 1.691941 6.843847
  798 1.695564 6.840224
  799 1.695564 6.836601
  800 1.699187 6.832978
  801 1.699187 6.829355
  802 1.702810 6.825732
  803 1.702810 6.822109
  804 1.706433 6.818486
  805 1.706433 6.814863
  806 1.706433 6.811240
  807 1.706433 6.807617
  808 1.706433 6.803994
  809 1.706433 6.800371
  810 1.706433 6.796748
  811 1.706433 6.793125
  812 1.706433 6.789502
  813 1.706433 6.785879
  814 1.706433 6.782256
  815 1.706433 6.778633
  816 1.706433 6.775010
  817 1.706433 6.771387
  818 1.706433 6.767764
  819 1.710056 6.764141
  820 1.710056 6.760518
  821 1.710056 6.756895
  822 1.713679 6.753272
  823 1.713679 6.749649
  824 1.713679 6.746026
  825 1.717302 6.742403
  826 1.717302 6.738780
  827 1.720925 6.735157
  828 1.724548 6.731534
  829 1.724548 6.727911
  830 1.728171 6.724288
  831 1.728171 6.720665
  832 1.731794 6.717042
  833 1.731794 6.713419
  834 1.735417 6.709796
  835 1.735417 6.706173
  836 1.739040 6.702550
  837 1.739040 6.698927
  838 1.742663 6.695304
  839 1.742663 6.691681
  840 1.746286 6.688058
  841 1.746286 6.684435
  842 1.746286 6.680812
  843 1.746286 6.677189
  844 1.746286 6.673566
  845 1.746286 6.669943
  846 1.746286 6.666320
  847 1.746286 6.662697
  848 1.746286 6.659074
  849 1.746286 6.655451
  850 1.746286 6.651828
  851 1.746286 6.648205
  852 1.746286 6.644582
  853 1.746286 6.640959
  854 1.746286 6.637336
  855 1.746286 6.633713
  856 1.746286 6.630090
  857 1.746286 6.626467
  858 1.746286 6.622844
  859 1.746286 6.619221
  860 1.746286 6.615598
  861 1.746286 6.611975
  862 1.746286 6.608352
  863 1.746286 6.604729
  864 1.746286 6.601106
  865 1.742663 6.597483
  866 1.742663 6.593860
  867 1.739040 6.590237
  868 1.739040 6.586614
  869 1.735417 6.582991
  870 1.735417 6.579368
  871 1.731794 6.575745
  872 1.731794 6.572122
  873 1.731794 6.568499
  874 1.731794 6.564876
  875 1.731794 6.561253
  876 1.731794 6.557630
  877 1.731794 6.554007
  878 1.731794 6.550384
  879 1.731794 6.546761
  880 1.731794 6.543138
  881 1.731794 6.539515
  882 1.731794 6.535892
  883 1.731794 6.532269
  884 1.731794 6.528646
  885 1.731794 6.525023
  886 1.731794 6.521400
  887 1.731794 6.517777
  888 1.735417 6.514154
  889 1.735417 6.510531
  890 1.735417 6.506908
  891 1.735417 6.503285
  892 1.739040 6.499662
  893 1.739040 6.496039
  894 1.739040 6.492416
  895 1.739040 6.488793
  896 1.742663 6.485170
  897 1.742663 6.481547
  898 1.742663 6.477924
  899 1.742663 6.474301
  900 1.746286 6.470678
  901 1.746286 6.467055
  902 1.746286 6.463432
  903 1.746286 6.459809
  904 1.746286 6.456186
  905 1.746286 6.452563
  906 1.746286 6.448940
  907 1.746286 6.445317
  908 1.746286 6.441694
  909 1.746286 6.438071
  910 1.746286 6.434448
  911 1.746286 6.430825
  912 1.746286 6.427202
  913 1.746286 6.423579
  914 1.746286 6.419956
  915 1.746286 6.416333
  916 1.746286 6.412710
  917 1.746286 6.409087
  918 1.749909 6.405464
  919 1.749909 6.401841
  920 1.749909 6.398218
  921 1.749909 6.394595
  922 1.753532 6.390972
  923 1.753532 6.387349
  924 1.753532 6.383726
  925 1.753532 6.380103
  926 1.753532 6.376480
  927 1.753532 6.372857
  928 1.753532 6.369234
  929 1.757155 6.365611
  930 1.760778 6.361988
  931 1.764401 6.358365
  932 1.768024 6.354742
  933 1.771647 6.351119
  934 1.775270 6.347496
  935 1.775270 6.343873
  936 1.778893 6.340250
  937 1.778893 6.336627
  938 1.782516 6.333004
  939 1.782516 6.329381
  940 1.786139 6.325758
  941 1.786139 6.322135
  942 1.789762 6.318512
  943 1.789762 6.314889
  944 1.793385 6.311266
  945 1.793385 6.307643
  946 1.797008 6.304020
  947 1.797008 6.300397
  948 1.800631 6.296774
  949 1.800631 6.293151
  950 1.804254 6.289528
  951 1.804254 6.285905
  952 1.807877 6.282282
  953 1.807877 6.278659
  954 1.811500 6.275036
  955 1.811500 6.271413
  956 1.815123 6.267790
  957 1.815123 6.264167
  958 1.818746 6.260544
  959 1.818746 6.256921
  960 1.818746 6.253298
  961 1.818746 6.249675
  962 1.818746 6.246052
  963 1.818746 6.242429
  964 1.818746 6.238806
  965 1.818746 6.235183
  966 1.818746 6.231560
  967 1.818746 6.227937
  968 1.818746 6.224314
  969 1.822369 6.220691
  970 1.825992 6.217068
  971 1.829615 6.213445
  972 1.833238 6.209822
  973 1.836861 6.206199
  974 1.836861 6.202576
  975 1.840484 6.198953
  976 1.840484 6.195330
  977 1.844107 6.191707
  978 1.844107 6.188084
  979 1.847730 6.184461
  980 1.847730 6.180838
  981 1.851353 6.177215
  982 1.851353 6.173592
  983 1.854976 6.169969
  984 1.854976 6.166346
  985 1.858599 6.162723
  986 1.858599 6.159100
  987 1.858599 6.155477
  988 1.858599 6.151854
  989 1.858599 6.148231
  990 1.858599 6.144608
  991 1.858599 6.140985
  992 1.858599 6.137362
  993 1.858599 6.133739
  994 1.858599 6.130116
  995 1.858599 6.126493
  996 1.858599 6.122870
  997 1.858599 6.119247
  998 1.858599 6.115624
  999 1.858599 6.112001
 1000 1.858599 6.108378
 1001 1.858599 6.104755
 1002 1.858599 6.101132
 1003 1.858599 6.097509
 1004 1.858599 6.093886
 1005 1.858599 6.090263
 1006 1.858599 6.086640
 1007 1.858599 6.083017
 1008 1.858599 6.079394
 1009 1.858599 6.075771
 1010 1.858599 6.072148
 1011 1.858599 6.068525
 1012 1.854976 6.064902
 1013 1.854976 6.061279
 1014 1.851353 6.057656
 1015 1.851353 6.054033
 1016 1.847730 6.050410
 1017 1.847730 6.046787
 1018 1.844107 6.043164
 1019 1.844107 6.039541
 1020 1.840484 6.035918
 1021 1.840484 6.032295
 1022 1.836861 6.028672
 1023 1.836861 6.025049
 1024 1.833238 6.021426
 1025 1.833238 6.017803
 1026 1.833238 6.014180
 1027 1.833238 6.010557
 1028 1.833238 6.006934
 1029 1.833238 6.003311
 1030 1.829615 5.999688
 1031 1.829615 5.996065
 1032 1.829615 5.992442
 1033 1.829615 5.988819
 1034 1.829615 5.985196
 1035 1.829615 5.981573
 1036 1.829615 5.977950
 1037 1.829615 5.974327
 1038 1.833238 5.970704
 1039 1.833238 5.967081
 1040 1.836861 5.963458
 1041 1.836861 5.959835
 1042 1.840484 5.956212
 1043 1.844107 5.952589
 1044 1.847730 5.952589
 1045 1.851353 5.948966
 1046 1.854976 5.945343
 1047 1.854976 5.941720
 1048 1.858599 5.938097
 1049 1.858599 5.934474
 1050 1.862222 5.930851
 1051 1.862222 5.927228
 1052 1.865845 5.923605
 1053 1.865845 5.919982
 1054 1.869468 5.916359
 1055 1.869468 5.912736
 1056 1.873091 5.909113
 1057 1.873091 5.905490
 1058 1.876714 5.901867
 1059 1.876714 5.898244
 1060 1.876714 5.894621
 1061 1.876714 5.890998
 1062 1.876714 5.887375
 1063 1.876714 5.883752
 1064 1.876714 5.880129
 1065 1.876714 5.876506
 1066 1.876714 5.872883
 1067 1.876714 5.869260
 1068 1.876714 5.865637
 1069 1.876714 5.862014
 1070 1.876714 5.858391
 1071 1.876714 5.854768
 1072 1.876714 5.851145
 1073 1.876714 5.847522
 1074 1.876714 5.843899
 1075 1.876714 5.840276
 1076 1.876714 5.836653
 1077 1.876714 5.833030
 1078 1.876714 5.829407
 1079 1.876714 5.825784
 1080 1.876714 5.822161
 1081 1.876714 5.818538
 1082 1.876714 5.814915
 1083 1.876714 5.811292
 1084 1.876714 5.807669
 1085 1.876714 5.804046
 1086 1.876714 5.800423
 1087 1.876714 5.796800
 1088 1.876714 5.793177
 1089 1.876714 5.789554
 1090 1.876714 5.785931
 1091 1.876714 5.782308
 1092 1.876714 5.778685
 1093 1.876714 5.775062
 1094 1.873091 5.771439
 1095 1.873091 5.767816
 1096 1.873091 5.764193
 1097 1.873091 5.760570
 1098 1.873091 5.756947
 1099 1.873091 5.753324
 1100 1.873091 5.749701
 1101 1.873091 5.746078
 1102 1.873091 5.742455
 1103 1.873091 5.738832
 1104 1.873091 5.735209
 1105 1.873091 5.731586
 1106 1.873091 5.727963
 1107 1.873091 5.724340
 1108 1.873091 5.720717
 1109 1.873091 5.717094
 1110 1.873091 5.713471
 1111 1.869468 5.709848
 1112 1.869468 5.706225
 1113 1.869468 5.702602
 1114 1.865845 5.698979
 1115 1.865845 5.695356
 1116 1.862222 5.691733
 1117 1.862222 5.688110
 1118 1.858599 5.684487
 1119 1.862222 5.680864
 1120 1.862222 5.677241
 1121 1.865845 5.673618
 1122 1.865845 5.669995
 1123 1.869468 5.666372
 1124 1.869468 5.662749
 1125 1.869468 5.659126
 1126 1.869468 5.655503
 1127 1.869468 5.651880
 1128 1.869468 5.648257
 1129 1.869468 5.644634
 1130 1.869468 5.641011
 1131 1.869468 5.637388
 1132 1.869468 5.633765
 1133 1.869468 5.630142
 1134 1.869468 5.626519
 1135 1.869468 5.622896
 1136 1.869468 5.619273
 1137 1.869468 5.615650
 1138 1.869468 5.612027
 1139 1.869468 5.608404
 1140 1.869468 5.604781
 1141 1.869468 5.601158
 1142 1.869468 5.597535
 1143 1.869468 5.593912
 1144 1.869468 5.590289
 1145 1.869468 5.586666
 1146 1.869468 5.583043
 1147 1.869468 5.579420
 1148 1.869468 5.575797
 1149 1.869468 5.572174
 1150 1.869468 5.568551
 1151 1.869468 5.564928
 1152 1.869468 5.561305
 1153 1.869468 5.557682
 1154 1.869468 5.554059
 1155 1.869468 5.550436
 1156 1.869468 5.546813
 1157 1.865845 5.543190
 1158 1.865845 5.539567
 1159 1.862222 5.535944
 1160 1.862222 5.532321
 1161 1.862222 5.528698
 1162 1.858599 5.525075
 1163 1.858599 5.521452
 1164 1.854976 5.517829
 1165 1.854976 5.514206
 1166 1.854976 5.510583
 1167 1.854976 5.506960
 1168 1.854976 5.503337
 1169 1.854976 5.499714
 1170 1.854976 5.496091
 1171 1.854976 5.492468
 1172 1.858599 5.488845
 1173 1.858599 5.485222
 1174 1.858599 5.481599
 1175 1.862222 5.477976
 1176 1.862222 5.474353
 1177 1.865845 5.470730
 1178 1.869468 5.467107
 1179 1.873091 5.463484
 1180 1.876714 5.459861
 1181 1.880337 5.456238
 1182 1.883960 5.452615
 1183 1.887583 5.448992
 1184 1.887583 5.445369
 1185 1.891206 5.441746
 1186 1.891206 5.438123
 1187 1.894829 5.434500
 1188 1.894829 5.430877
 1189 1.898452 5.427254
 1190 1.898452 5.423631
 1191 1.902075 5.420008
 1192 1.902075 5.416385
 1193 1.905698 5.412762
 1194 1.905698 5.409139
 1195 1.909321 5.405516
 1196 1.909321 5.401893
 1197 1.909321 5.398270
 1198 1.909321 5.394647
 1199 1.909321 5.391024
 1200 1.909321 5.387401
 1201 1.909321 5.383778
 1202 1.909321 5.380155
 1203 1.909321 5.376532
 1204 1.909321 5.372909
 1205 1.909321 5.369286
 1206 1.909321 5.365663
 1207 1.909321 5.362040
 1208 1.909321 5.358417
 1209 1.909321 5.354794
 1210 1.909321 5.351171
 1211 1.909321 5.347548
 1212 1.909321 5.343925
 1213 1.909321 5.340302
 1214 1.909321 5.336679
 1215 1.909321 5.333056
 1216 1.909321 5.329433
 1217 1.909321 5.325810
 1218 1.909321 5.322187
 1219 1.909321 5.318564
 1220 1.905698 5.314941
 1221 1.905698 5.311318
 1222 1.902075 5.307695
 1223 1.902075 5.304072
 1224 1.898452 5.300449
 1225 1.898452 5.296826
 1226 1.894829 5.293203
 1227 1.894829 5.289580
 1228 1.891206 5.285957
 1229 1.891206 5.282334
 1230 1.891206 5.278711
 1231 1.891206 5.275088
 1232 1.891206 5.271465
 1233 1.894829 5.267842
 1234 1.894829 5.264219
 1235 1.894829 5.260596
 1236 1.894829 5.256973
 1237 1.894829 5.253350
 1238 1.894829 5.249727
 1239 1.894829 5.246104
 1240 1.894829 5.242481
 1241 1.894829 5.238858
 1242 1.894829 5.235235
 1243 1.894829 5.231612
 1244 1.894829 5.227989
 1245 1.894829 5.224366
 1246 1.894829 5.220743
 1247 1.894829 5.217120
 1248 1.894829 5.213497
 1249 1.894829 5.209874
 1250 1.894829 5.206251
 1251 1.894829 5.202628
 1252 1.894829 5.199005
 1253 1.894829 5.195382
 1254 1.894829 5.191759
 1255 1.894829 5.188136
 1256 1.894829 5.184513
 1257 1.894829 5.180890
 1258 1.891206 5.177267
 1259 1.891206 5.173644
 1260 1.887583 5.170021
 1261 1.887583 5.166398
 1262 1.887583 5.162775
 1263 1.887583 5.159152
 1264 1.887583 5.155529
 1265 1.887583 5.151906
 1266 1.887583 5.148283
 1267 1.887583 5.144660
 1268 1.887583 5.141037
 1269 1.887583 5.137414
 1270 1.887583 5.133791
 1271 1.887583 5.130168
 1272 1.887583 5.126545
 1273 1.887583 5.122922
 1274 1.887583 5.119299
 1275 1.887583 5.115676
 1276 1.887583 5.112053
 1277 1.887583 5.108430
 1278 1.891206 5.104807
 1279 1.891206 5.101184
 1280 1.894829 5.097561
 1281 1.894829 5.093938
 1282 1.898452 5.090315
 1283 1.898452 5.086692
 1284 1.898452 5.083069
 1285 1.902075 5.079446
 1286 1.902075 5.075823
 1287 1.902075 5.072200
 1288 1.902075 5.068577
 1289 1.902075 5.064954
 1290 1.902075 5.061331
 1291 1.902075 5.057708
 1292 1.902075 5.054085
 1293 1.902075 5.050462
 1294 1.905698 5.046839
 1295 1.905698 5.043216
 1296 1.905698 5.039593
 1297 1.905698 5.035970
 1298 1.905698 5.032347
 1299 1.905698 5.028724
 1300 1.905698 5.025101
 1301 1.905698 5.021478
 1302 1.905698 5.017855
 1303 1.905698 5.014232
 1304 1.905698 5.010609
 1305 1.905698 5.006986
 1306 1.905698 5.003363
 1307 1.905698 4.999740
 1308 1.905698 4.996117
 1309 1.905698 4.992494
 1310 1.905698 4.988871
 1311 1.905698 4.985248
 1312 1.905698 4.981625
 1313 1.905698 4.978002
 1314 1.905698 4.974379
 1315 1.905698 4.970756
 1316 1.905698 4.967133
 1317 1.909321 4.963510
 1318 1.909321 4.959887
 1319 1.912944 4.956264
 1320 1.912944 4.952641
 1321 1.912944 4.949018
 1322 1.912944 4.945395
 1323 1.912944 4.941772
 1324 1.912944 4.938149
 1325 1.912944 4.934526
 1326 1.912944 4.930903
 1327 1.912944 4.927280
 1328 1.912944 4.923657
 1329 1.912944 4.920034
 1330 1.912944 4.916411
 1331 1.912944 4.912788
 1332 1.912944 4.909165
 1333 1.912944 4.905542
 1334 1.912944 4.901919
 1335 1.912944 4.898296
 1336 1.912944 4.894673
 1337 1.912944 4.891050
 1338 1.912944 4.887427
 1339 1.912944 4.883804
 1340 1.912944 4.880181
 1341 1.912944 4.876558
 1342 1.912944 4.872935
 1343 1.912944 4.869312
 1344 1.912944 4.865689
 1345 1.912944 4.862066
 1346 1.912944 4.858443
 1347 1.912944 4.854820
 1348 1.912944 4.851197
 1349 1.912944 4.847574
 1350 1.912944 4.843951
 1351 1.912944 4.840328
 1352 1.912944 4.836705
 1353 1.912944 4.833082
 1354 1.912944 4.829459
 1355 1.912944 4.825836
 1356 1.912944 4.822213
 1357 1.912944 4.818590
 1358 1.912944 4.814967
 1359 1.909321 4.811344
 1360 1.909321 4.807721
 1361 1.905698 4.804098
 1362 1.905698 4.800475
 1363 1.902075 4.796852
 1364 1.902075 4.793229
 1365 1.898452 4.789606
 1366 1.898452 4.785983
 1367 1.894829 4.782360
 1368 1.894829 4.778737
 1369 1.891206 4.775114
 1370 1.891206 4.771491
 1371 1.891206 4.767868
 1372 1.894829 4.764245
 1373 1.894829 4.760622
 1374 1.894829 4.756999
 1375 1.894829 4.753376
 1376 1.894829 4.749753
 1377 1.894829 4.746130
 1378 1.894829 4.742507
 1379 1.894829 4.738884
 1380 1.894829 4.735261
 1381 1.894829 4.731638
 1382 1.894829 4.728015
 1383 1.894829 4.724392
 1384 1.894829 4.720769
 1385 1.894829 4.717146
 1386 1.894829 4.713523
 1387 1.894829 4.709900
 1388 1.894829 4.706277
 1389 1.894829 4.702654
 1390 1.894829 4.699031
 1391 1.894829 4.695408
 1392 1.894829 4.691785
 1393 1.894829 4.688162
 1394 1.894829 4.684539
 1395 1.894829 4.680916
 1396 1.894829 4.677293
 1397 1.894829 4.673670
 1398 1.894829 4.670047
 1399 1.894829 4.666424
 1400 1.894829 4.662801
 1401 1.894829 4.659178
 1402 1.894829 4.655555
 1403 1.894829 4.651932
 1404 1.894829 4.648309
 1405 1.894829 4.644686
 1406 1.894829 4.641063
 1407 1.894829 4.637440
 1408 1.894829 4.633817
 1409 1.894829 4.630194
 1410 1.894829 4.626571
 1411 1.894829 4.622948
 1412 1.894829 4.619325
 1413 1.894829 4.615702
 1414 1.894829 4.612079
 1415 1.894829 4.608456
 1416 1.894829 4.604833
 1417 1.894829 4.601210
 1418 1.894829 4.597587
 1419 1.894829 4.593964
 1420 1.894829 4.590341
 1421 1.894829 4.586718
 1422 1.894829 4.583095
 1423 1.894829 4.579472
 1424 1.894829 4.575849
 1425 1.894829 4.572226
 1426 1.894829 4.568603
 1427 1.894829 4.564980
 1428 1.894829 4.561357
 1429 1.894829 4.557734
 1430 1.894829 4.554111
 1431 1.894829 4.550488
 1432 1.894829 4.546865
 1433 1.894829 4.543242
 1434 1.894829 4.539619
 1435 1.898452 4.535996
 1436 1.898452 4.532373
 1437 1.902075 4.528750
 1438 1.902075 4.525127
 1439 1.905698 4.521504
 1440 1.905698 4.517881
 1441 1.909321 4.514258
 1442 1.909321 4.510635
 1443 1.912944 4.507012
 1444 1.912944 4.503389
 1445 1.912944 4.499766
 1446 1.916567 4.496143
 1447 1.916567 4.492520
 1448 1.916567 4.488897
 1449 1.920190 4.485274
 1450 1.923813 4.481651
 1451 1.927436 4.478028
 1452 1.927436 4.474405
 1453 1.931059 4.470782
 1454 1.931059 4.467159
 1455 1.934682 4.463536
 1456 1.934682 4.459913
 1457 1.938305 4.456290
 1458 1.938305 4.452667
 1459 1.941928 4.449044
 1460 1.941928 4.445421
 1461 1.945551 4.441798
 1462 1.949174 4.438175
 1463 1.952797 4.434552
 1464 1.956420 4.430929
 1465 1.960043 4.427306
 1466 1.963666 4.423683
 1467 1.967289 4.420060
 1468 1.970912 4.416437
 1469 1.970912 4.412814
 1470 1.974535 4.409191
 1471 1.978158 4.405568
 1472 1.981781 4.401945
 1473 1.985404 4.398322
 1474 1.989027 4.394699
 1475 1.992650 4.391076
 1476 1.996273 4.387453
 1477 1.999896 4.383830
 1478 2.003519 4.380207
 1479 2.007142 4.380207
 1480 2.010765 4.380207
 1481 2.014388 4.380207
 1482 2.018011 4.380207
 1483 2.021634 4.380207
 1484 2.025257 4.380207
 1485 2.028880 4.380207
 1486 2.032503 4.380207
 1487 2.036126 4.380207
 1488 2.039749 4.380207
 1489 2.043372 4.380207
 1490 2.046995 4.380207
 1491 2.050618 4.380207
 1492 2.054241 4.380207
 1493 2.057864 4.380207
 1494 2.061487 4.380207
 1495 2.065110 4.380207
 1496 2.068733 4.380207
 1497 2.072356 4.380207
 1498 2.075979 4.380207
 1499 2.079602 4.376584
 1500 2.083225 4.376584
 1501 2.086848 4.372961
 1502 2.090471 4.372961
 1503 2.094094 4.369338
 1504 2.097717 4.369338
 1505 2.101340 4.369338
 1506 2.104963 4.369338
 1507 2.108586 4.365715
 1508 2.112209 4.365715
 1509 2.115832 4.362092
 1510 2.119455 4.362092
 1511 2.123078 4.358469
 1512 2.126701 4.358469
 1513 2.130324 4.354846
 1514 2.133947 4.354846
 1515 2.137570 4.351223
 1516 2.141193 4.351223
 1517 2.144816 4.347600
 1518 2.148439 4.347600
 1519 2.152062 4.343977
 1520 2.155685 4.340354
 1521 2.159308 4.336731
 1522 2.159308 4.333108
 1523 2.162931 4.329485
 1524 2.166554 4.325862
 1525 2.166554 4.322239
 1526 2.170177 4.318616
 1527 2.173800 4.314993
 1528 2.173800 4.311370
 1529 2.177423 4.307747
 1530 2.177423 4.304124
 1531 2.181046 4.300501
 1532 2.181046 4.296878
 1533 2.184669 4.293255
 1534 2.184669 4.289632
 1535 2.188292 4.286009
 1536 2.188292 4.282386
 1537 2.191915 4.278763
 1538 2.191915 4.275140
 1539 2.195538 4.271517
 1540 2.195538 4.267894
 1541 2.195538 4.264271
 1542 2.199161 4.260648
 1543 2.199161 4.257025
 1544 2.202784 4.253402
 1545 2.202784 4.249779
 1546 2.206407 4.246156
 1547 2.206407 4.242533
 1548 2.210030 4.238910
 1549 2.210030 4.235287
 1550 2.210030 4.231664
 1551 2.210030 4.228041
 1552 2.210030 4.224418
 1553 2.210030 4.220795
 1554 2.210030 4.217172
 1555 2.210030 4.213549
 1556 2.210030 4.209926
 1557 2.210030 4.206303
 1558 2.210030 4.202680
 1559 2.210030 4.199057
 1560 2.210030 4.195434
 1561 2.210030 4.191811
 1562 2.210030 4.188188
 1563 2.210030 4.184565
 1564 2.210030 4.180942
 1565 2.210030 4.177319
 1566 2.210030 4.173696
 1567 2.210030 4.170073
 1568 2.210030 4.166450
 1569 2.210030 4.162827
 1570 2.210030 4.159204
 1571 2.210030 4.155581
 1572 2.206407 4.151958
 1573 2.206407 4.148335
 1574 2.202784 4.144712
 1575 2.202784 4.141089
 1576 2.199161 4.137466
 1577 2.199161 4.133843
 1578 2.195538 4.130220
 1579 2.195538 4.126597
 1580 2.191915 4.122974
 1581 2.191915 4.119351
 1582 2.188292 4.115728
 1583 2.188292 4.112105
 1584 2.184669 4.108482
 1585 2.181046 4.104859
 1586 2.177423 4.104859
 1587 2.173800 4.101236
 1588 2.170177 4.097613
 1589 2.166554 4.093990
 1590 2.162931 4.090367
 1591 2.159308 4.090367
 1592 2.155685 4.086744
 1593 2.152062 4.086744
 1594 2.148439 4.083121
 1595 2.144816 4.083121
 1596 2.141193 4.079498
 1597 2.137570 4.079498
 1598 2.133947 4.075875
 1599 2.130324 4.072252
 1600 2.126701 4.068629
 1601 2.126701 4.065006
 1602 2.123078 4.061383
 1603 2.123078 4.057760
 1604 2.123078 4.054137
 1605 2.119455 4.050514
 1606 2.119455 4.046891
 1607 2.119455 4.043268
 1608 2.123078 4.039645
 1609 2.123078 4.036022
 1610 2.123078 4.032399
 1611 2.126701 4.028776
 1612 2.130324 4.025153
 1613 2.130324 4.021530
 1614 2.133947 4.017907
 1615 2.133947 4.014284
 1616 2.137570 4.010661
 1617 2.137570 4.007038
 1618 2.141193 4.003415
 1619 2.141193 3.999792
 1620 2.144816 3.996169
 1621 2.144816 3.992546
 1622 2.148439 3.988923
 1623 2.148439 3.985300
 1624 2.152062 3.981677
 1625 2.152062 3.978054
 1626 2.152062 3.974431
 1627 2.155685 3.970808
 1628 2.159308 3.967185
 1629 2.162931 3.963562
 1630 2.166554 3.959939
 1631 2.166554 3.956316
 1632 2.170177 3.952693
 1633 2.170177 3.949070
 1634 2.173800 3.945447
 1635 2.173800 3.941824
 1636 2.177423 3.938201
 1637 2.177423 3.934578
 1638 2.181046 3.930955
 1639 2.181046 3.927332
 1640 2.184669 3.923709
 1641 2.184669 3.920086
 1642 2.188292 3.916463
 1643 2.188292 3.912840
 1644 2.188292 3.909217
 1645 2.188292 3.905594
 1646 2.188292 3.901971
 1647 2.188292 3.898348
 1648 2.188292 3.894725
 1649 2.188292 3.891102
 1650 2.188292 3.887479
 1651 2.188292 3.883856
 1652 2.188292 3.880233
 1653 2.191915 3.876610
 1654 2.191915 3.872987
 1655 2.195538 3.869364
 1656 2.199161 3.865741
 1657 2.202784 3.862118
 1658 2.206407 3.858495
 1659 2.210030 3.854872
 1660 2.213653 3.851249
 1661 2.213653 3.847626
 1662 2.217276 3.844003
 1663 2.217276 3.840380
 1664 2.220899 3.836757
 1665 2.220899 3.833134
 1666 2.224522 3.829511
 1667 2.224522 3.825888
 1668 2.228145 3.822265
 1669 2.228145 3.818642
 1670 2.231768 3.815019
 1671 2.231768 3.811396
 1672 2.235391 3.807773
 1673 2.235391 3.804150
 1674 2.235391 3.800527
 1675 2.235391 3.796904
 1676 2.235391 3.793281
 1677 2.239014 3.789658
 1678 2.239014 3.786035
 1679 2.239014 3.782412
 1680 2.242637 3.778789
 1681 2.246260 3.775166
 1682 2.249883 3.771543
 1683 2.249883 3.767920
 1684 2.253506 3.764297
 1685 2.253506 3.760674
 1686 2.257129 3.757051
 1687 2.257129 3.753428
 1688 2.260752 3.749805
 1689 2.260752 3.746182
 1690 2.264375 3.742559
 1691 2.264375 3.738936
 1692 2.267998 3.735313
 1693 2.267998 3.731690
 1694 2.271621 3.728067
 1695 2.271621 3.724444
 1696 2.271621 3.720821
 1697 2.271621 3.717198
 1698 2.271621 3.713575
 1699 2.275244 3.709952
 1700 2.275244 3.706329
 1701 2.275244 3.702706
 1702 2.278867 3.699083
 1703 2.278867 3.695460
 1704 2.278867 3.691837
 1705 2.278867 3.688214
 1706 2.278867 3.684591
 1707 2.278867 3.680968
 1708 2.278867 3.677345
 1709 2.278867 3.673722
 1710 2.278867 3.670099
 1711 2.278867 3.666476
 1712 2.282490 3.662853
 1713 2.282490 3.659230
 1714 2.286113 3.655607
 1715 2.286113 3.651984
 1716 2.289736 3.648361
 1717 2.289736 3.644738
 1718 2.293359 3.641115
 1719 2.293359 3.637492
 1720 2.296982 3.633869
 1721 2.296982 3.630246
 1722 2.300605 3.626623
 1723 2.300605 3.623000
 1724 2.300605 3.619377
 1725 2.300605 3.615754
 1726 2.300605 3.612131
 1727 2.300605 3.608508
 1728 2.300605 3.604885
 1729 2.300605 3.601262
 1730 2.300605 3.597639
 1731 2.300605 3.594016
 1732 2.300605 3.590393
 1733 2.300605 3.586770
 1734 2.300605 3.583147
 1735 2.300605 3.579524
 1736 2.300605 3.575901
 1737 2.300605 3.572278
 1738 2.300605 3.568655
 1739 2.300605 3.565032
 1740 2.300605 3.561409
 1741 2.300605 3.557786
 1742 2.300605 3.554163
 1743 2.300605 3.550540
 1744 2.300605 3.546917
 1745 2.300605 3.543294
 1746 2.300605 3.539671
 1747 2.300605 3.536048
 1748 2.300605 3.532425
 1749 2.300605 3.528802
 1750 2.300605 3.525179
 1751 2.300605 3.521556
 1752 2.304228 3.517933
 1753 2.304228 3.514310
 1754 2.307851 3.510687
 1755 2.307851 3.507064
 1756 2.307851 3.503441
 1757 2.311474 3.499818
 1758 2.311474 3.496195
 1759 2.311474 3.492572
 1760 2.311474 3.488949
 1761 2.311474 3.485326
 1762 2.311474 3.481703
 1763 2.311474 3.478080
 1764 2.311474 3.474457
 1765 2.311474 3.470834
 1766 2.311474 3.467211
 1767 2.311474 3.463588
 1768 2.311474 3.459965
 1769 2.315097 3.456342
 1770 2.315097 3.452719
 1771 2.315097 3.449096
 1772 2.315097 3.445473
 1773 2.318720 3.441850
 1774 2.318720 3.438227
 1775 2.322343 3.434604
 1776 2.325966 3.430981
 1777 2.329589 3.427358
 1778 2.333212 3.423735
 1779 2.336835 3.420112
 1780 2.340458 3.420112
 1781 2.344081 3.416489
 1782 2.347704 3.416489
 1783 2.351327 3.412866
 1784 2.354950 3.412866
 1785 2.358573 3.409243
 1786 2.362196 3.405620
 1787 2.365819 3.401997
 1788 2.369442 3.398374
 1789 2.373065 3.394751
 1790 2.376688 3.391128
 1791 2.380311 3.391128
 1792 2.383934 3.387505
 1793 2.387557 3.387505
 1794 2.391180 3.383882
 1795 2.394803 3.383882
 1796 2.398426 3.380259
 1797 2.402049 3.380259
 1798 2.405672 3.376636
 1799 2.409295 3.373013
 1800 2.412918 3.369390
 1801 2.416541 3.365767
 1802 2.416541 3.362144
 1803 2.420164 3.358521
 1804 2.420164 3.354898
 1805 2.423787 3.351275
 1806 2.423787 3.347652
 1807 2.427410 3.344029
 1808 2.427410 3.340406
 1809 2.431033 3.336783
 1810 2.431033 3.333160
 1811 2.434656 3.329537
 1812 2.434656 3.325914
 1813 2.438279 3.322291
 1814 2.438279 3.318668
 1815 2.441902 3.315045
 1816 2.441902 3.311422
 1817 2.445525 3.307799
 1818 2.445525 3.304176
 1819 2.449148 3.300553
 1820 2.449148 3.296930
 1821 2.449148 3.293307
 1822 2.449148 3.289684
 1823 2.449148 3.286061
 1824 2.452771 3.282438
 1825 2.452771 3.278815
 1826 2.452771 3.275192
 1827 2.456394 3.271569
 1828 2.456394 3.267946
 1829 2.456394 3.264323
 1830 2.460017 3.260700
 1831 2.460017 3.257077
 1832 2.460017 3.253454
 1833 2.460017 3.249831
 1834 2.460017 3.246208
 1835 2.460017 3.242585
 1836 2.460017 3.238962
 1837 2.460017 3.235339
 1838 2.460017 3.231716
 1839 2.460017 3.228093
 1840 2.460017 3.224470
 1841 2.460017 3.220847
 1842 2.463640 3.217224
 1843 2.463640 3.213601
 1844 2.467263 3.213601
 1845 2.470886 3.209978
 1846 2.474509 3.209978
 1847 2.478132 3.206355
 1848 2.481755 3.206355
 1849 2.485378 3.206355
 1850 2.489001 3.206355
 1851 2.492624 3.206355
 1852 2.496247 3.206355
 1853 2.499870 3.206355
 1854 2.503493 3.206355
 1855 2.507116 3.206355
 1856 2.510739 3.206355
 1857 2.514362 3.206355
 1858 2.517985 3.206355
 1859 2.521608 3.206355
 1860 2.525231 3.206355
 1861 2.528854 3.206355
 1862 2.532477 3.206355
 1863 2.536100 3.206355
 1864 2.539723 3.206355
 1865 2.543346 3.206355
 1866 2.546969 3.206355
 1867 2.550592 3.202732
 1868 2.554215 3.202732
 1869 2.557838 3.199109
 1870 2.561461 3.199109
 1871 2.565084 3.195486
 1872 2.568707 3.195486
 1873 2.572330 3.191863
 1874 2.575953 3.191863
 1875 2.579576 3.188240
 1876 2.583199 3.188240
 1877 2.586822 3.184617
 1878 2.590445 3.184617
 1879 2.594068 3.180994
 1880 2.597691 3.177371
 1881 2.597691 3.173748
 1882 2.601314 3.170125
 1883 2.601314 3.166502
 1884 2.604937 3.162879
 1885 2.604937 3.159256
 1886 2.608560 3.155633
 1887 2.608560 3.152010
 1888 2.612183 3.148387
 1889 2.615806 3.144764
 1890 2.615806 3.141141
 1891 2.619429 3.137518
 1892 2.619429 3.133895
 1893 2.623052 3.130272
 1894 2.623052 3.126649
 1895 2.626675 3.123026
 1896 2.626675 3.119403
 1897 2.630298 3.115780
 1898 2.630298 3.112157
 1899 2.633921 3.108534
 1900 2.633921 3.104911
 1901 2.637544 3.101288
 1902 2.637544 3.097665
 1903 2.637544 3.094042
 1904 2.637544 3.090419
 1905 2.637544 3.086796
 1906 2.637544 3.083173
 1907 2.641167 3.079550
 1908 2.644790 3.075927
 1909 2.648413 3.072304
 1910 2.652036 3.068681
 1911 2.655659 3.065058
 1912 2.659282 3.061435
 1913 2.662905 3.057812
 1914 2.666528 3.054189
 1915 2.670151 3.050566
 1916 2.673774 3.050566
 1917 2.677397 3.050566
 1918 2.681020 3.050566
 1919 2.684643 3.046943
 1920 2.688266 3.046943
 1921 2.691889 3.043320
 1922 2.695512 3.043320
 1923 2.699135 3.039697
 1924 2.702758 3.039697
 1925 2.706381 3.036074
 1926 2.710004 3.036074
 1927 2.713627 3.032451
 1928 2.717250 3.032451
 1929 2.720873 3.028828
 1930 2.724496 3.028828
 1931 2.728119 3.025205
 1932 2.731742 3.021582
 1933 2.735365 3.017959
 1934 2.738988 3.014336
 1935 2.742611 3.010713
 1936 2.746234 3.010713
 1937 2.749857 3.007090
 1938 2.753480 3.007090
 1939 2.757103 3.003467
 1940 2.760726 3.003467
 1941 2.764349 2.999844
 1942 2.767972 2.999844
 1943 2.771595 2.996221
 1944 2.775218 2.996221
 1945 2.778841 2.992598
 1946 2.782464 2.992598
 1947 2.786087 2.988975
 1948 2.789710 2.985352
 1949 2.793333 2.981729
 1950 2.796956 2.978106
 1951 2.796956 2.974483
 1952 2.800579 2.970860
 1953 2.800579 2.967237
 1954 2.804202 2.963614
 1955 2.804202 2.959991
 1956 2.807825 2.956368
 1957 2.807825 2.952745
 1958 2.811448 2.949122
 1959 2.811448 2.945499
 1960 2.815071 2.941876
 1961 2.815071 2.938253
 1962 2.818694 2.934630
 1963 2.818694 2.931007
 1964 2.818694 2.927384
 1965 2.818694 2.923761
 1966 2.818694 2.920138
 1967 2.822317 2.916515
 1968 2.822317 2.912892
 1969 2.825940 2.909269
 1970 2.825940 2.905646
 1971 2.829563 2.902023
 1972 2.829563 2.898400
 1973 2.833186 2.894777
 1974 2.833186 2.891154
 1975 2.836809 2.887531
 1976 2.836809 2.883908
 1977 2.836809 2.880285
 1978 2.836809 2.876662
 1979 2.836809 2.873039
 1980 2.836809 2.869416
 1981 2.840432 2.865793
 1982 2.844055 2.862170
 1983 2.847678 2.858547
 1984 2.851301 2.854924
 1985 2.854924 2.851301
 1986 2.858547 2.847678
 1987 2.862170 2.844055
 1988 2.865793 2.840432
 1989 2.865793 2.836809
 1990 2.869416 2.833186
 1991 2.869416 2.829563
 1992 2.873039 2.825940
 1993 2.873039 2.822317
 1994 2.876662 2.818694
 1995 2.876662 2.815071
 1996 2.880285 2.811448
 1997 2.880285 2.807825
 1998 2.883908 2.804202
 1999 2.883908 2.800579
 2000 2.887531 2.796956
 2001 2.887531 2.793333
 2002 2.887531 2.789710
 2003 2.887531 2.786087
 2004 2.891154 2.782464
 2005 2.894777 2.778841
 2006 2.898400 2.775218
 2007 2.902023 2.771595
 2008 2.905646 2.767972
 2009 2.909269 2.764349
 2010 2.912892 2.760726
 2011 2.916515 2.757103
 2012 2.920138 2.753480
 2013 2.923761 2.749857
 2014 2.927384 2.746234
 2015 2.927384 2.742611
 2016 2.931007 2.738988
 2017 2.934630 2.735365
 2018 2.934630 2.731742
 2019 2.938253 2.728119
 2020 2.941876 2.724496
 2021 2.945499 2.720873
 2022 2.949122 2.717250
 2023 2.952745 2.713627
 2024 2.956368 2.710004
 2025 2.959991 2.706381
 2026 2.963614 2.702758
 2027 2.967237 2.699135
 2028 2.970860 2.695512
 2029 2.974483 2.695512
 2030 2.978106 2.691889
 2031 2.981729 2.688266
 2032 2.985352 2.684643
 2033 2.988975 2.684643
 2034 2.992598 2.684643
 2035 2.996221 2.684643
 2036 2.999844 2.681020
 2037 3.003467 2.681020
 2038 3.007090 2.677397
 2039 3.010713 2.677397
 2040 3.014336 2.673774
 2041 3.017959 2.673774
 2042 3.021582 2.670151
 2043 3.025205 2.670151
 2044 3.028828 2.666528
 2045 3.032451 2.666528
 2046 3.036074 2.662905
 2047 3.039697 2.662905
 2048 3.043320 2.659282
 2049 3.046943 2.655659
 2050 3.050566 2.652036
 2051 3.054189 2.648413
 2052 3.057812 2.644790
 2053 3.061435 2.641167
 2054 3.065058 2.637544
 2055 3.068681 2.633921
 2056 3.068681 2.630298
 2057 3.072304 2.626675
 2058 3.072304 2.623052
 2059 3.075927 2.619429
 2060 3.075927 2.615806
 2061 3.079550 2.612183
 2062 3.079550 2.608560
 2063 3.083173 2.604937
 2064 3.083173 2.601314
 2065 3.086796 2.597691
 2066 3.086796 2.594068
 2067 3.090419 2.590445
 2068 3.090419 2.586822
 2069 3.090419 2.583199
 2070 3.094042 2.579576
 2071 3.094042 2.575953
 2072 3.097665 2.572330
 2073 3.097665 2.568707
 2074 3.101288 2.565084
 2075 3.101288 2.561461
 2076 3.104911 2.557838
 2077 3.104911 2.554215
 2078 3.108534 2.550592
 2079 3.108534 2.546969
 2080 3.112157 2.543346
 2081 3.112157 2.539723
 2082 3.112157 2.536100
 2083 3.112157 2.532477
 2084 3.112157 2.528854
 2085 3.112157 2.525231
 2086 3.112157 2.521608
 2087 3.112157 2.517985
 2088 3.112157 2.514362
 2089 3.112157 2.510739
 2090 3.112157 2.507116
 2091 3.112157 2.503493
 2092 3.112157 2.499870
 2093 3.112157 2.496247
 2094 3.112157 2.492624
 2095 3.112157 2.489001
 2096 3.115780 2.485378
 2097 3.119403 2.481755
 2098 3.123026 2.478132
 2099 3.126649 2.474509
 2100 3.130272 2.470886
 2101 3.130272 2.467263
 2102 3.133895 2.463640
 2103 3.133895 2.460017
 2104 3.137518 2.456394
 2105 3.137518 2.452771
 2106 3.141141 2.449148
 2107 3.141141 2.445525
 2108 3.144764 2.441902
 2109 3.144764 2.438279
 2110 3.148387 2.434656
 2111 3.148387 2.431033
 2112 3.152010 2.427410
 2113 3.152010 2.423787
 2114 3.155633 2.423787
 2115 3.159256 2.420164
 2116 3.162879 2.420164
 2117 3.166502 2.416541
 2118 3.170125 2.416541
 2119 3.173748 2.412918
 2120 3.177371 2.409295
 2121 3.180994 2.405672
 2122 3.184617 2.402049
 2123 3.188240 2.398426
 2124 3.191863 2.394803
 2125 3.195486 2.391180
 2126 3.199109 2.391180
 2127 3.202732 2.387557
 2128 3.206355 2.387557
 2129 3.209978 2.383934
 2130 3.213601 2.383934
 2131 3.217224 2.380311
 2132 3.220847 2.380311
 2133 3.224470 2.376688
 2134 3.228093 2.376688
 2135 3.231716 2.373065
 2136 3.235339 2.369442
 2137 3.238962 2.365819
 2138 3.242585 2.362196
 2139 3.246208 2.358573
 2140 3.246208 2.354950
 2141 3.249831 2.351327
 2142 3.253454 2.347704
 2143 3.257077 2.347704
 2144 3.260700 2.344081
 2145 3.264323 2.340458
 2146 3.267946 2.336835
 2147 3.271569 2.333212
 2148 3.275192 2.329589
 2149 3.278815 2.325966
 2150 3.278815 2.322343
 2151 3.282438 2.318720
 2152 3.286061 2.315097
 2153 3.286061 2.311474
 2154 3.289684 2.311474
 2155 3.293307 2.307851
 2156 3.296930 2.307851
 2157 3.300553 2.304228
 2158 3.304176 2.304228
 2159 3.307799 2.300605
 2160 3.311422 2.300605
 2161 3.315045 2.296982
 2162 3.318668 2.293359
 2163 3.322291 2.289736
 2164 3.325914 2.286113
 2165 3.329537 2.282490
 2166 3.333160 2.278867
 2167 3.336783 2.275244
 2168 3.340406 2.271621
 2169 3.344029 2.267998
 2170 3.347652 2.264375
 2171 3.351275 2.260752
 2172 3.351275 2.257129
 2173 3.354898 2.253506
 2174 3.358521 2.249883
 2175 3.362144 2.246260
 2176 3.365767 2.242637
 2177 3.369390 2.242637
 2178 3.373013 2.246260
 2179 3.376636 2.249883
 2180 3.380259 2.253506
 2181 3.383882 2.257129
 2182 3.387505 2.257129
 2183 3.391128 2.260752
 2184 3.394751 2.260752
 2185 3.398374 2.264375
 2186 3.401997 2.264375
 2187 3.405620 2.267998
 2188 3.409243 2.267998
 2189 3.412866 2.271621
 2190 3.416489 2.271621
 2191 3.420112 2.275244
 2192 3.423735 2.275244
 2193 3.427358 2.278867
 2194 3.430981 2.278867
 2195 3.434604 2.278867
 2196 3.438227 2.278867
 2197 3.441850 2.278867
 2198 3.445473 2.278867
 2199 3.449096 2.278867
 2200 3.452719 2.278867
 2201 3.456342 2.278867
 2202 3.459965 2.278867
 2203 3.463588 2.278867
 2204 3.467211 2.278867
 2205 3.470834 2.278867
 2206 3.474457 2.278867
 2207 3.478080 2.278867
 2208 3.481703 2.278867
 2209 3.485326 2.278867
 2210 3.488949 2.278867
 2211 3.492572 2.278867
 2212 3.496195 2.278867
 2213 3.499818 2.278867
 2214 3.503441 2.278867
 2215 3.507064 2.278867
 2216 3.510687 2.278867
 2217 3.514310 2.275244
 2218 3.517933 2.275244
 2219 3.521556 2.271621
 2220 3.525179 2.271621
 2221 3.528802 2.267998
 2222 3.532425 2.267998
 2223 3.536048 2.264375
 2224 3.539671 2.264375
 2225 3.543294 2.260752
 2226 3.546917 2.260752
 2227 3.550540 2.257129
 2228 3.554163 2.257129
 2229 3.557786 2.253506
 2230 3.557786 2.249883
 2231 3.561409 2.246260
 2232 3.561409 2.242637
 2233 3.565032 2.239014
 2234 3.565032 2.235391
 2235 3.568655 2.231768
 2236 3.568655 2.228145
 2237 3.572278 2.224522
 2238 3.572278 2.220899
 2239 3.575901 2.217276
 2240 3.575901 2.213653
 2241 3.579524 2.210030
 2242 3.579524 2.206407
 2243 3.579524 2.202784
 2244 3.579524 2.199161
 2245 3.579524 2.195538
 2246 3.579524 2.191915
 2247 3.579524 2.188292
 2248 3.579524 2.184669
 2249 3.579524 2.181046
 2250 3.579524 2.177423
 2251 3.579524 2.173800
 2252 3.579524 2.170177
 2253 3.579524 2.166554
 2254 3.579524 2.162931
 2255 3.579524 2.159308
 2256 3.579524 2.155685
 2257 3.579524 2.152062
 2258 3.579524 2.148439
 2259 3.579524 2.144816
 2260 3.579524 2.141193
 2261 3.579524 2.137570
 2262 3.579524 2.133947
 2263 3.579524 2.130324
 2264 3.579524 2.126701
 2265 3.579524 2.123078
 2266 3.583147 2.119455
 2267 3.583147 2.115832
 2268 3.583147 2.112209
 2269 3.583147 2.108586
 2270 3.583147 2.104963
 2271 3.583147 2.101340
 2272 3.583147 2.097717
 2273 3.583147 2.094094
 2274 3.583147 2.090471
 2275 3.583147 2.086848
 2276 3.583147 2.083225
 2277 3.583147 2.079602
 2278 3.583147 2.075979
 2279 3.583147 2.072356
 2280 3.583147 2.068733
 2281 3.583147 2.065110
 2282 3.586770 2.061487
 2283 3.590393 2.057864
 2284 3.594016 2.054241
 2285 3.597639 2.050618
 2286 3.601262 2.046995
 2287 3.604885 2.046995
 2288 3.608508 2.043372
 2289 3.612131 2.043372
 2290 3.615754 2.039749
 2291 3.619377 2.039749
 2292 3.623000 2.036126
 2293 3.626623 2.032503
 2294 3.630246 2.028880
 2295 3.633869 2.025257
 2296 3.637492 2.021634
 2297 3.641115 2.018011
 2298 3.644738 2.014388
 2299 3.648361 2.010765
 2300 3.651984 2.007142
 2301 3.651984 2.003519
 2302 3.655607 2.003519
 2303 3.659230 1.999896
 2304 3.662853 1.999896
 2305 3.666476 1.996273
 2306 3.670099 1.996273
 2307 3.673722 1.992650
 2308 3.677345 1.992650
 2309 3.680968 1.989027
 2310 3.684591 1.985404
 2311 3.688214 1.981781
 2312 3.691837 1.978158
 2313 3.695460 1.974535
 2314 3.699083 1.970912
 2315 3.702706 1.967289
 2316 3.706329 1.963666
 2317 3.709952 1.960043
 2318 3.709952 1.956420
 2319 3.713575 1.952797
 2320 3.717198 1.949174
 2321 3.720821 1.945551
 2322 3.724444 1.945551
 2323 3.728067 1.945551
 2324 3.731690 1.945551
 2325 3.735313 1.945551
 2326 3.738936 1.945551
 2327 3.742559 1.945551
 2328 3.746182 1.945551
 2329 3.749805 1.941928
 2330 3.753428 1.941928
 2331 3.757051 1.938305
 2332 3.760674 1.938305
 2333 3.764297 1.934682
 2334 3.767920 1.934682
 2335 3.771543 1.931059
 2336 3.775166 1.931059
 2337 3.778789 1.927436
 2338 3.782412 1.927436
 2339 3.786035 1.923813
 2340 3.789658 1.923813
 2341 3.793281 1.920190
 2342 3.796904 1.916567
 2343 3.800527 1.912944
 2344 3.804150 1.912944
 2345 3.807773 1.912944
 2346 3.811396 1.912944
 2347 3.815019 1.912944
 2348 3.818642 1.912944
 2349 3.822265 1.912944
 2350 3.825888 1.912944
 2351 3.829511 1.909321
 2352 3.833134 1.909321
 2353 3.836757 1.905698
 2354 3.840380 1.905698
 2355 3.844003 1.902075
 2356 3.847626 1.902075
 2357 3.851249 1.898452
 2358 3.854872 1.898452
 2359 3.858495 1.894829
 2360 3.862118 1.894829
 2361 3.865741 1.891206
 2362 3.869364 1.891206
 2363 3.872987 1.887583
 2364 3.876610 1.883960
 2365 3.880233 1.880337
 2366 3.883856 1.880337
 2367 3.887479 1.880337
 2368 3.891102 1.880337
 2369 3.894725 1.880337
 2370 3.898348 1.880337
 2371 3.901971 1.880337
 2372 3.905594 1.876714
 2373 3.909217 1.876714
 2374 3.912840 1.873091
 2375 3.916463 1.873091
 2376 3.920086 1.869468
 2377 3.923709 1.869468
 2378 3.927332 1.865845
 2379 3.930955 1.865845
 2380 3.934578 1.862222
 2381 3.938201 1.862222
 2382 3.941824 1.858599
 2383 3.945447 1.858599
 2384 3.949070 1.854976
 2385 3.949070 1.851353
 2386 3.952693 1.847730
 2387 3.952693 1.844107
 2388 3.956316 1.840484
 2389 3.956316 1.836861
 2390 3.959939 1.833238
 2391 3.959939 1.829615
 2392 3.963562 1.825992
 2393 3.963562 1.822369
 2394 3.967185 1.818746
 2395 3.967185 1.815123
 2396 3.970808 1.811500
 2397 3.970808 1.807877
 2398 3.970808 1.804254
 2399 3.970808 1.800631
 2400 3.970808 1.797008
 2401 3.970808 1.793385
 2402 3.970808 1.789762
 2403 3.970808 1.786139
 2404 3.974431 1.782516
 2405 3.978054 1.778893
 2406 3.981677 1.775270
 2407 3.985300 1.771647
 2408 3.988923 1.768024
 2409 3.992546 1.764401
 2410 3.996169 1.760778
 2411 3.999792 1.760778
 2412 4.003415 1.757155
 2413 4.007038 1.757155
 2414 4.010661 1.753532
 2415 4.014284 1.753532
 2416 4.017907 1.749909
 2417 4.021530 1.749909
 2418 4.025153 1.746286
 2419 4.028776 1.746286
 2420 4.032399 1.742663
 2421 4.036022 1.742663
 2422 4.039645 1.739040
 2423 4.043268 1.735417
 2424 4.046891 1.731794
 2425 4.050514 1.728171
 2426 4.054137 1.724548
 2427 4.057760 1.720925
 2428 4.061383 1.717302
 2429 4.061383 1.713679
 2430 4.065006 1.713679
 2431 4.068629 1.710056
 2432 4.072252 1.706433
 2433 4.075875 1.702810
 2434 4.079498 1.699187
 2435 4.083121 1.699187
 2436 4.086744 1.695564
 2437 4.090367 1.695564
 2438 4.093990 1.695564
 2439 4.097613 1.691941
 2440 4.101236 1.691941
 2441 4.104859 1.691941
 2442 4.108482 1.691941
 2443 4.112105 1.688318
 2444 4.115728 1.688318
 2445 4.119351 1.684695
 2446 4.122974 1.684695
 2447 4.126597 1.681072
 2448 4.130220 1.681072
 2449 4.133843 1.677449
 2450 4.137466 1.677449
 2451 4.141089 1.673826
 2452 4.144712 1.673826
 2453 4.148335 1.670203
 2454 4.151958 1.670203
 2455 4.155581 1.666580
 2456 4.159204 1.662957
 2457 4.162827 1.659334
 2458 4.166450 1.655711
 2459 4.170073 1.652088
 2460 4.173696 1.648465
 2461 4.177319 1.644842
 2462 4.180942 1.641219
 2463 4.184565 1.637596
 2464 4.188188 1.637596
 2465 4.191811 1.633973
 2466 4.195434 1.633973
 2467 4.199057 1.630350
 2468 4.202680 1.626727
 2469 4.206303 1.623104
 2470 4.209926 1.619481
 2471 4.213549 1.615858
 2472 4.217172 1.615858
 2473 4.220795 1.615858
 2474 4.224418 1.615858
 2475 4.228041 1.615858
 2476 4.231664 1.615858
 2477 4.235287 1.615858
 2478 4.238910 1.615858
 2479 4.242533 1.615858
 2480 4.246156 1.615858
 2481 4.249779 1.615858
 2482 4.253402 1.615858
 2483 4.257025 1.615858
 2484 4.260648 1.615858
 2485 4.264271 1.615858
 2486 4.267894 1.615858
 2487 4.271517 1.612235
 2488 4.275140 1.612235
 2489 4.278763 1.608612
 2490 4.282386 1.608612
 2491 4.286009 1.604989
 2492 4.289632 1.604989
 2493 4.293255 1.601366
 2494 4.296878 1.601366
 2495 4.300501 1.597743
 2496 4.304124 1.597743
 2497 4.307747 1.594120
 2498 4.311370 1.594120
 2499 4.314993 1.590497
 2500 4.318616 1.586874
 2501 4.318616 1.583251
 2502 4.322239 1.579628
 2503 4.325862 1.579628
 2504 4.329485 1.576005
 2505 4.333108 1.572382
 2506 4.336731 1.572382
 2507 4.340354 1.568759
 2508 4.343977 1.565136
 2509 4.347600 1.565136
 2510 4.351223 1.561513
 2511 4.354846 1.561513
 2512 4.358469 1.557890
 2513 4.362092 1.554267
 2514 4.365715 1.550644
 2515 4.365715 1.547021
 2516 4.369338 1.543398
 2517 4.369338 1.539775
 2518 4.372961 1.536152
 2519 4.372961 1.532529
 2520 4.376584 1.528906
 2521 4.376584 1.525283
 2522 4.380207 1.521660
 2523 4.380207 1.518037
 2524 4.383830 1.514414
 2525 4.383830 1.510791
 2526 4.387453 1.507168
 2527 4.387453 1.503545
 2528 4.391076 1.499922
 2529 4.394699 1.496299
 2530 4.398322 1.492676
 2531 4.401945 1.489053
 2532 4.405568 1.485430
 2533 4.409191 1.481807
 2534 4.412814 1.478184
 2535 4.416437 1.474561
 2536 4.420060 1.470938
 2537 4.423683 1.470938
 2538 4.427306 1.470938
 2539 4.430929 1.470938
 2540 4.434552 1.467315
 2541 4.438175 1.467315
 2542 4.441798 1.463692
 2543 4.445421 1.463692
 2544 4.449044 1.460069
 2545 4.452667 1.460069
 2546 4.456290 1.456446
 2547 4.459913 1.456446
 2548 4.463536 1.452823
 2549 4.467159 1.452823
 2550 4.470782 1.449200
 2551 4.474405 1.449200
 2552 4.478028 1.445577
 2553 4.481651 1.441954
 2554 4.485274 1.438331
 2555 4.488897 1.438331
 2556 4.492520 1.434708
 2557 4.496143 1.431085
 2558 4.499766 1.427462
 2559 4.499766 1.423839
 2560 4.503389 1.420216
 2561 4.503389 1.416593
 2562 4.507012 1.412970
 2563 4.507012 1.409347
 2564 4.510635 1.405724
 2565 4.510635 1.402101
 2566 4.514258 1.398478
 2567 4.514258 1.394855
 2568 4.517881 1.391232
 2569 4.517881 1.387609
 2570 4.521504 1.383986
 2571 4.521504 1.380363
 2572 4.525127 1.380363
 2573 4.528750 1.376740
 2574 4.532373 1.376740
 2575 4.535996 1.373117
 2576 4.539619 1.369494
 2577 4.543242 1.365871
 2578 4.546865 1.362248
 2579 4.550488 1.358625
 2580 4.554111 1.355002
 2581 4.557734 1.355002
 2582 4.561357 1.355002
 2583 4.564980 1.355002
 2584 4.568603 1.355002
 2585 4.572226 1.355002
 2586 4.575849 1.355002
 2587 4.579472 1.355002
 2588 4.583095 1.355002
 2589 4.586718 1.355002
 2590 4.590341 1.351379
 2591 4.593964 1.351379
 2592 4.597587 1.347756
 2593 4.601210 1.347756
 2594 4.604833 1.344133
 2595 4.608456 1.344133
 2596 4.612079 1.340510
 2597 4.615702 1.340510
 2598 4.619325 1.336887
 2599 4.622948 1.336887
 2600 4.626571 1.333264
 2601 4.630194 1.333264
 2602 4.633817 1.329641
 2603 4.637440 1.326018
 2604 4.637440 1.322395
 2605 4.641063 1.318772
 2606 4.641063 1.315149
 2607 4.644686 1.311526
 2608 4.644686 1.307903
 2609 4.648309 1.304280
 2610 4.648309 1.300657
 2611 4.651932 1.297034
 2612 4.651932 1.293411
 2613 4.655555 1.289788
 2614 4.655555 1.286165
 2615 4.659178 1.286165
 2616 4.662801 1.286165
 2617 4.666424 1.286165
 2618 4.670047 1.286165
 2619 4.673670 1.282542
 2620 4.677293 1.282542
 2621 4.680916 1.278919
 2622 4.684539 1.278919
 2623 4.688162 1.275296
 2624 4.691785 1.275296
 2625 4.695408 1.271673
 2626 4.699031 1.271673
 2627 4.702654 1.268050
 2628 4.706277 1.268050
 2629 4.709900 1.264427
 2630 4.713523 1.264427
 2631 4.717146 1.260804
 2632 4.720769 1.257181
 2633 4.724392 1.253558
 2634 4.728015 1.249935
 2635 4.731638 1.249935
 2636 4.735261 1.246312
 2637 4.738884 1.246312
 2638 4.742507 1.242689
 2639 4.746130 1.242689
 2640 4.749753 1.239066
 2641 4.753376 1.239066
 2642 4.756999 1.235443
 2643 4.760622 1.231820
 2644 4.764245 1.228197
 2645 4.764245 1.224574
 2646 4.767868 1.220951
 2647 4.767868 1.217328
 2648 4.771491 1.213705
 2649 4.771491 1.210082
 2650 4.775114 1.206459
 2651 4.775114 1.202836
 2652 4.778737 1.199213
 2653 4.778737 1.195590
 2654 4.782360 1.191967
 2655 4.782360 1.188344
 2656 4.785983 1.184721
 2657 4.785983 1.181098
 2658 4.785983 1.177475
 2659 4.789606 1.173852
 2660 4.793229 1.170229
 2661 4.796852 1.166606
 2662 4.800475 1.166606
 2663 4.804098 1.162983
 2664 4.807721 1.159360
 2665 4.811344 1.159360
 2666 4.814967 1.155737
 2667 4.818590 1.155737
 2668 4.822213 1.152114
 2669 4.825836 1.152114
 2670 4.829459 1.148491
 2671 4.833082 1.148491
 2672 4.836705 1.144868
 2673 4.840328 1.141245
 2674 4.843951 1.137622
 2675 4.847574 1.133999
 2676 4.851197 1.130376
 2677 4.854820 1.126753
 2678 4.858443 1.123130
 2679 4.862066 1.119507
 2680 4.865689 1.115884
 2681 4.869312 1.115884
 2682 4.872935 1.112261
 2683 4.876558 1.112261
 2684 4.880181 1.108638
 2685 4.883804 1.108638
 2686 4.887427 1.105015
 2687 4.891050 1.105015
 2688 4.894673 1.101392
 2689 4.898296 1.101392
 2690 4.901919 1.097769
 2691 4.905542 1.097769
 2692 4.909165 1.094146
 2693 4.912788 1.094146
 2694 4.916411 1.090523
 2695 4.920034 1.086900
 2696 4.923657 1.083277
 2697 4.927280 1.079654
 2698 4.930903 1.076031
 2699 4.934526 1.072408
 2700 4.938149 1.068785
 2701 4.941772 1.065162
 2702 4.945395 1.061539
 2703 4.949018 1.057916
 2704 4.952641 1.054293
 2705 4.956264 1.050670
 2706 4.959887 1.047047
 2707 4.963510 1.043424
 2708 4.967133 1.039801
 2709 4.970756 1.036178
 2710 4.974379 1.032555
 2711 4.978002 1.028932
 2712 4.981625 1.028932
 2713 4.985248 1.025309
 2714 4.988871 1.025309
 2715 4.992494 1.021686
 2716 4.996117 1.021686
 2717 4.999740 1.018063
 2718 5.003363 1.018063
 2719 5.006986 1.014440
 2720 5.010609 1.014440
 2721 5.014232 1.010817
 2722 5.017855 1.007194
 2723 5.021478 1.003571
 2724 5.025101 0.999948
 2725 5.028724 0.996325
 2726 5.032347 0.992702
 2727 5.035970 0.989079
 2728 5.039593 0.985456
 2729 5.043216 0.981833
 2730 5.046839 0.978210
 2731 5.050462 0.974587
 2732 5.054085 0.970964
 2733 5.057708 0.967341
 2734 5.061331 0.963718
 2735 5.064954 0.960095
 2736 5.068577 0.956472
 2737 5.072200 0.952849
 2738 5.075823 0.952849
 2739 5.079446 0.952849
 2740 5.083069 0.949226
 2741 5.086692 0.949226
 2742 5.090315 0.945603
 2743 5.093938 0.945603
 2744 5.097561 0.941980
 2745 5.101184 0.941980
 2746 5.104807 0.941980
 2747 5.108430 0.941980
 2748 5.112053 0.941980
 2749 5.115676 0.941980
 2750 5.119299 0.941980
 2751 5.122922 0.941980
 2752 5.126545 0.941980
 2753 5.130168 0.941980
 2754 5.133791 0.938357
 2755 5.137414 0.938357
 2756 5.141037 0.934734
 2757 5.144660 0.934734
 2758 5.148283 0.931111
 2759 5.151906 0.931111
 2760 5.155529 0.927488
 2761 5.159152 0.927488
 2762 5.162775 0.923865
 2763 5.166398 0.923865
 2764 5.170021 0.920242
 2765 5.173644 0.920242
 2766 5.177267 0.916619
 2767 5.180890 0.912996
 2768 5.184513 0.909373
 2769 5.188136 0.905750
 2770 5.191759 0.902127
 2771 5.195382 0.898504
 2772 5.199005 0.894881
 2773 5.202628 0.891258
 2774 5.206251 0.887635
 2775 5.209874 0.884012
 2776 5.213497 0.880389
 2777 5.217120 0.876766
 2778 5.220743 0.873143
 2779 5.224366 0.869520
 2780 5.227989 0.865897
 2781 5.231612 0.865897
 2782 5.235235 0.862274
 2783 5.238858 0.862274
 2784 5.242481 0.858651
 2785 5.246104 0.858651
 2786 5.249727 0.855028
 2787 5.253350 0.855028
 2788 5.256973 0.851405
 2789 5.260596 0.851405
 2790 5.264219 0.847782
 2791 5.267842 0.847782
 2792 5.271465 0.844159
 2793 5.275088 0.840536
 2794 5.278711 0.836913
 2795 5.282334 0.833290
 2796 5.285957 0.829667
 2797 5.289580 0.826044
 2798 5.289580 0.822421
 2799 5.293203 0.818798
 2800 5.296826 0.815175
 2801 5.300449 0.811552
 2802 5.304072 0.807929
 2803 5.307695 0.804306
 2804 5.311318 0.800683
 2805 5.314941 0.797060
 2806 5.318564 0.793437
 2807 5.322187 0.793437
 2808 5.325810 0.789814
 2809 5.329433 0.789814
 2810 5.333056 0.786191
 2811 5.336679 0.786191
 2812 5.340302 0.782568
 2813 5.343925 0.778945
 2814 5.347548 0.778945
 2815 5.351171 0.778945
 2816 5.354794 0.778945
 2817 5.358417 0.778945
 2818 5.362040 0.778945
 2819 5.365663 0.778945
 2820 5.369286 0.778945
 2821 5.372909 0.778945
 2822 5.376532 0.778945
 2823 5.380155 0.778945
 2824 5.383778 0.778945
 2825 5.387401 0.778945
 2826 5.391024 0.778945
 2827 5.394647 0.778945
 2828 5.398270 0.778945
 2829 5.401893 0.778945
 2830 5.405516 0.775322
 2831 5.409139 0.775322
 2832 5.412762 0.771699
 2833 5.416385 0.771699
 2834 5.420008 0.768076
 2835 5.423631 0.768076
 2836 5.427254 0.764453
 2837 5.430877 0.764453
 2838 5.434500 0.760830
 2839 5.438123 0.760830
 2840 5.441746 0.757207
 2841 5.445369 0.757207
 2842 5.448992 0.753584
 2843 5.448992 0.749961
 2844 5.452615 0.746338
 2845 5.452615 0.742715
 2846 5.456238 0.739092
 2847 5.456238 0.735469
 2848 5.459861 0.731846
 2849 5.459861 0.728223
 2850 5.463484 0.724600
 2851 5.463484 0.720977
 2852 5.467107 0.717354
 2853 5.467107 0.713731
 2854 5.470730 0.710108
 2855 5.470730 0.706485
 2856 5.470730 0.702862
 2857 5.470730 0.699239
 2858 5.470730 0.695616
 2859 5.474353 0.691993
 2860 5.477976 0.688370
 2861 5.481599 0.684747
 2862 5.485222 0.681124
 2863 5.488845 0.677501
 2864 5.492468 0.673878
 2865 5.496091 0.670255
 2866 5.499714 0.666632
 2867 5.503337 0.663009
 2868 5.506960 0.659386
 2869 5.510583 0.655763
 2870 5.514206 0.652140
 2871 5.517829 0.648517
 2872 5.517829 0.644894
 2873 5.521452 0.641271
 2874 5.521452 0.637648
 2875 5.525075 0.634025
 2876 5.525075 0.630402
 2877 5.528698 0.626779
 2878 5.532321 0.623156
 2879 5.535944 0.619533
 2880 5.539567 0.615910
 2881 5.543190 0.612287
 2882 5.546813 0.608664
 2883 5.550436 0.605041
 2884 5.554059 0.601418
 2885 5.557682 0.597795
 2886 5.561305 0.597795
 2887 5.564928 0.594172
 2888 5.568551 0.594172
 2889 5.572174 0.590549
 2890 5.575797 0.590549
 2891 5.579420 0.586926
 2892 5.583043 0.586926
 2893 5.586666 0.583303
 2894 5.590289 0.583303
 2895 5.593912 0.579680
 2896 5.597535 0.579680
 2897 5.601158 0.576057
 2898 5.604781 0.576057
 2899 5.608404 0.572434
 2900 5.612027 0.568811
 2901 5.615650 0.565188
 2902 5.619273 0.565188
 2903 5.622896 0.561565
 2904 5.626519 0.557942
 2905 5.630142 0.554319
 2906 5.633765 0.550696
 2907 5.637388 0.547073
 2908 5.641011 0.543450
 2909 5.644634 0.539827
 2910 5.648257 0.536204
 2911 5.651880 0.532581
 2912 5.655503 0.528958
 2913 5.659126 0.525335
 2914 5.662749 0.521712
 2915 5.666372 0.521712
 2916 5.669995 0.518089
 2917 5.673618 0.518089
 2918 5.677241 0.514466
 2919 5.680864 0.514466
 2920 5.684487 0.510843
 2921 5.688110 0.510843
 2922 5.691733 0.507220
 2923 5.695356 0.507220
 2924 5.698979 0.503597
 2925 5.702602 0.503597
 2926 5.706225 0.499974
 2927 5.709848 0.499974
 2928 5.713471 0.496351
 2929 5.717094 0.492728
 2930 5.720717 0.489105
 2931 5.724340 0.485482
 2932 5.727963 0.481859
 2933 5.731586 0.478236
 2934 5.735209 0.474613
 2935 5.738832 0.470990
 2936 5.742455 0.467367
 2937 5.746078 0.463744
 2938 5.749701 0.460121
 2939 5.753324 0.460121
 2940 5.756947 0.456498
 2941 5.760570 0.456498
 2942 5.764193 0.456498
 2943 5.767816 0.452875
 2944 5.771439 0.452875
 2945 5.775062 0.452875
 2946 5.778685 0.452875
 2947 5.782308 0.452875
 2948 5.785931 0.452875
 2949 5.789554 0.452875
 2950 5.793177 0.452875
 2951 5.796800 0.452875
 2952 5.800423 0.452875
 2953 5.804046 0.452875
 2954 5.807669 0.452875
 2955 5.811292 0.452875
 2956 5.814915 0.452875
 2957 5.818538 0.452875
 2958 5.822161 0.452875
 2959 5.825784 0.452875
 2960 5.829407 0.449252
 2961 5.833030 0.449252
 2962 5.836653 0.445629
 2963 5.840276 0.445629
 2964 5.843899 0.442006
 2965 5.847522 0.442006
 2966 5.851145 0.438383
 2967 5.854768 0.438383
 2968 5.858391 0.434760
 2969 5.862014 0.434760
 2970 5.865637 0.431137
 2971 5.869260 0.431137
 2972 5.872883 0.427514
 2973 5.872883 0.423891
 2974 5.876506 0.420268
 2975 5.876506 0.416645
 2976 5.880129 0.413022
 2977 5.880129 0.409399
 2978 5.883752 0.405776
 2979 5.883752 0.402153
 2980 5.887375 0.398530
 2981 5.887375 0.394907
 2982 5.890998 0.391284
 2983 5.890998 0.387661
 2984 5.894621 0.384038
 2985 5.894621 0.380415
 2986 5.898244 0.376792
 2987 5.901867 0.373169
 2988 5.905490 0.369546
 2989 5.909113 0.369546
 2990 5.912736 0.365923
 2991 5.916359 0.362300
 2992 5.919982 0.358677
 2993 5.923605 0.355054
 2994 5.927228 0.351431
 2995 5.930851 0.347808
 2996 5.934474 0.344185
 2997 5.938097 0.344185
 2998 5.941720 0.340562
 2999 5.945343 0.340562
 3000 5.948966 0.336939
 3001 5.952589 0.336939
 3002 5.956212 0.333316
 3003 5.959835 0.333316
 3004 5.963458 0.329693
 3005 5.967081 0.329693
 3006 5.970704 0.326070
 3007 5.974327 0.326070
 3008 5.977950 0.322447
 3009 5.981573 0.322447
 3010 5.985196 0.318824
 3011 5.988819 0.315201
 3012 5.992442 0.311578
 3013 5.996065 0.307955
 3014 5.999688 0.304332
 3015 6.003311 0.300709
 3016 6.006934 0.297086
 3017 6.010557 0.293463
 3018 6.014180 0.289840
 3019 6.017803 0.286217
 3020 6.021426 0.286217
 3021 6.025049 0.282594
 3022 6.028672 0.282594
 3023 6.032295 0.278971
 3024 6.035918 0.275348
 3025 6.039541 0.271725
 3026 6.043164 0.268102
 3027 6.046787 0.264479
 3028 6.050410 0.260856
 3029 6.054033 0.257233
 3030 6.057656 0.253610
 3031 6.061279 0.249987
 3032 6.061279 0.246364
 3033 6.064902 0.246364
 3034 6.068525 0.242741
 3035 6.072148 0.242741
 3036 6.075771 0.239118
 3037 6.079394 0.239118
 3038 6.083017 0.235495
 3039 6.086640 0.235495
 3040 6.090263 0.231872
 3041 6.093886 0.231872
 3042 6.097509 0.228249
 3043 6.101132 0.228249
 3044 6.104755 0.224626
 3045 6.108378 0.221003
 3046 6.112001 0.217380
 3047 6.115624 0.213757
 3048 6.119247 0.210134
 3049 6.122870 0.206511
 3050 6.126493 0.202888
 3051 6.130116 0.199265
 3052 6.130116 0.195642
 3053 6.133739 0.192019
 3054 6.137362 0.188396
 3055 6.140985 0.184773
 3056 6.144608 0.181150
 3057 6.148231 0.181150
 3058 6.151854 0.177527
 3059 6.155477 0.177527
 3060 6.159100 0.173904
 3061 6.162723 0.173904
 3062 6.166346 0.170281
 3063 6.169969 0.166658
 3064 6.173592 0.163035
 3065 6.177215 0.159412
 3066 6.180838 0.155789
 3067 6.184461 0.152166
 3068 6.184461 0.148543
 3069 6.188084 0.144920
 3070 6.191707 0.141297
 3071 6.191707 0.137674
 3072 6.195330 0.134051
 3073 6.198953 0.130428
 3074 6.202576 0.126805
 3075 6.206199 0.126805
 3076 6.209822 0.126805
 3077 6.213445 0.126805
 3078 6.217068 0.126805
 3079 6.220691 0.126805
 3080 6.224314 0.123182
 3081 6.227937 0.123182
 3082 6.231560 0.119559
 3083 6.235183 0.119559
 3084 6.238806 0.115936
 3085 6.242429 0.115936
 3086 6.246052 0.112313
 3087 6.249675 0.112313
 3088 6.253298 0.108690
 3089 6.256921 0.108690
 3090 6.260544 0.105067
 3091 6.264167 0.105067
 3092 6.267790 0.101444
 3093 6.271413 0.097821
 3094 6.275036 0.094198
 3095 6.275036 0.090575
 3096 6.278659 0.086952
 3097 6.278659 0.083329
 3098 6.282282 0.079706
 3099 6.282282 0.076083
 3100 6.285905 0.072460
 3101 6.285905 0.068837
 3102 6.289528 0.065214
 3103 6.289528 0.061591
 3104 6.293151 0.057968
 3105 6.293151 0.054345
 3106 6.296774 0.050722
 3107 6.296774 0.047099
 3108 6.300397 0.043476
 3109 6.300397 0.039853
 3110 6.300397 0.036230
 3111 6.300397 0.032607
 3112 6.300397 0.028984
 3113 6.300397 0.025361
 3114 6.300397 0.021738
 3115 6.300397 0.018115
 3116 6.300397 0.014492
 3117 6.300397 0.010869
 3118 6.300397 0.007246
 3119 6.300397 0.003623
 3120 6.304020 0.003623
 3121 6.307643 0.003623
 3122 6.311266 0.003623
 3123 6.314889 0.003623
 3124 6.318512 0.003623
 3125 6.322135 0.003623
 3126 6.325758 0.003623
 3127 6.329381 0.003623
 3128 6.333004 0.003623
 3129 6.336627 0.003623
 3130 6.340250 0.003623
 3131 6.343873 0.003623
 3132 6.347496 0.003623
 3133 6.351119 0.003623
 3134 6.354742 0.003623
 3135 6.358365 0.003623
 3136 6.361988 0.003623
 3137 6.365611 0.003623
 3138 6.369234 0.003623
 3139 6.372857 0.003623
 3140 6.376480 0.003623
 3141 6.380103 0.003623
 3142 6.383726 0.003623
 3143 6.387349 0.003623
 3144 6.390972 0.003623
 3145 6.394595 0.003623
 3146 6.398218 0.003623
 3147 6.401841 0.003623
 3148 6.405464 0.003623
 3149 6.409087 0.003623
 3150 6.412710 0.003623
 3151 6.416333 0.003623
 3152 6.419956 0.003623
 3153 6.423579 0.003623
 3154 6.427202 0.003623
 3155 6.430825 0.003623
 3156 6.434448 0.003623
 3157 6.438071 0.003623
 3158 6.441694 0.003623
 3159 6.445317 0.003623
 3160 6.448940 0.003623
 3161 6.452563 0.003623
 3162 6.456186 0.003623
 3163 6.459809 0.003623
 3164 6.463432 0.003623
 3165 6.467055 0.003623
 3166 6.470678 0.003623
 3167 6.474301 0.003623
 3168 6.477924 0.003623
 3169 6.481547 0.003623
 3170 6.485170 0.003623
 3171 6.488793 0.003623
 3172 6.492416 0.003623
 3173 6.496039 0.003623
 3174 6.499662 0.003623
 3175 6.503285 0.003623
 3176 6.506908 0.003623
 3177 6.510531 0.003623
 3178 6.514154 0.003623
 3179 6.517777 0.003623
 3180 6.521400 0.003623
 3181 6.525023 0.003623
 3182 6.528646 0.003623
 3183 6.532269 0.003623
 3184 6.535892 0.003623
 3185 6.539515 0.003623
 3186 6.543138 0.003623
 3187 6.546761 0.003623
 3188 6.550384 0.003623
 3189 6.554007 0.003623
 3190 6.557630 0.003623
 3191 6.561253 0.003623
 3192 6.564876 0.003623
 3193 6.568499 0.003623
 3194 6.572122 0.003623
 3195 6.575745 0.003623
 3196 6.579368 0.003623
 3197 6.582991 0.003623
 3198 6.586614 0.003623
 3199 6.590237 0.003623
 3200 6.593860 0.003623
 3201 6.597483 0.003623
 3202 6.601106 0.003623
 3203 6.604729 0.003623
 3204 6.608352 0.003623
 3205 6.611975 0.003623
 3206 6.615598 0.003623
 3207 6.619221 0.003623
 3208 6.622844 0.003623
 3209 6.626467 0.003623
 3210 6.630090 0.003623
 3211 6.633713 0.003623
 3212 6.637336 0.003623
 3213 6.640959 0.003623
 3214 6.644582 0.003623
 3215 6.648205 0.003623
 3216 6.651828 0.003623
 3217 6.655451 0.003623
 3218 6.659074 0.003623
 3219 6.662697 0.003623
 3220 6.666320 0.003623
 3221 6.669943 0.003623
 3222 6.673566 0.003623
 3223 6.677189 0.003623
 3224 6.680812 0.003623
 3225 6.684435 0.003623
 3226 6.688058 0.003623
 3227 6.691681 0.003623
 3228 6.695304 0.003623
 3229 6.698927 0.003623
 3230 6.702550 0.003623
 3231 6.706173 0.003623
 3232 6.709796 0.003623
 3233 6.713419 0.003623
 3234 6.717042 0.003623
 3235 6.720665 0.003623
 3236 6.724288 0.003623
 3237 6.727911 0.003623
 3238 6.731534 0.003623
 3239 6.735157 0.003623
 3240 6.738780 0.003623
 3241 6.742403 0.003623
 3242 6.746026 0.003623
 3243 6.749649 0.003623
 3244 6.753272 0.003623
 3245 6.756895 0.003623
 3246 6.760518 0.003623
 3247 6.764141 0.003623
 3248 6.767764 0.003623
 3249 6.771387 0.003623
 3250 6.775010 0.003623
 3251 6.778633 0.003623
 3252 6.782256 0.003623
 3253 6.785879 0.003623
 3254 6.789502 0.003623
 3255 6.793125 0.003623
 3256 6.796748 0.003623
 3257 6.800371 0.003623
 3258 6.803994 0.003623
 3259 6.807617 0.003623
 3260 6.811240 0.003623
 3261 6.814863 0.003623
 3262 6.818486 0.003623
 3263 6.822109 0.003623
 3264 6.825732 0.003623
 3265 6.829355 0.003623
 3266 6.832978 0.003623
 3267 6.836601 0.003623
 3268 6.840224 0.003623
 3269 6.843847 0.003623
 3270 6.847470 0.003623
 3271 6.851093 0.003623
 3272 6.854716 0.003623
 3273 6.858339 0.003623
 3274 6.861962 0.003623
 3275 6.865585 0.003623
 3276 6.869208 0.003623
 3277 6.872831 0.003623
 3278 6.876454 0.003623
 3279 6.880077 0.003623
 3280 6.883700 0.003623
 3281 6.887323 0.003623
 3282 6.890946 0.003623
 3283 6.894569 0.003623
 3284 6.898192 0.003623
 3285 6.901815 0.003623
 3286 6.905438 0.003623
 3287 6.909061 0.003623
 3288 6.912684 0.003623
 3289 6.916307 0.003623
 3290 6.919930 0.003623
 3291 6.923553 0.003623
 3292 6.927176 0.003623
 3293 6.930799 0.003623
 3294 6.934422 0.003623
 3295 6.938045 0.003623
 3296 6.941668 0.003623
 3297 6.945291 0.003623
 3298 6.948914 0.003623
 3299 6.952537 0.003623
 3300 6.956160 0.003623
 3301 6.959783 0.003623
 3302 6.963406 0.003623
 3303 6.967029 0.003623
 3304 6.970652 0.003623
 3305 6.974275 0.003623
 3306 6.977898 0.003623
 3307 6.981521 0.003623
 3308 6.985144 0.003623
 3309 6.988767 0.003623
 3310 6.992390 0.003623
 3311 6.996013 0.003623
 3312 6.999636 0.003623
 3313 7.003259 0.003623
 3314 7.006882 0.003623
 3315 7.010505 0.003623
 3316 7.014128 0.003623
 3317 7.017751 0.003623
 3318 7.021374 0.003623
 3319 7.024997 0.003623
 3320 7.028620 0.003623
 3321 7.032243 0.003623
 3322 7.035866 0.003623
 3323 7.039489 0.003623
 3324 7.043112 0.003623
 3325 7.046735 0.003623
 3326 7.050358 0.003623
 3327 7.053981 0.003623
 3328 7.057604 0.003623
 3329 7.061227 0.003623
 3330 7.064850 0.003623
 3331 7.068473 0.003623
 3332 7.072096 0.003623
 3333 7.075719 0.003623
 3334 7.079342 0.003623
 3335 7.082965 0.003623
 3336 7.086588 0.003623
 3337 7.090211 0.003623
 3338 7.093834 0.003623
 3339 7.097457 0.003623
 3340 7.101080 0.003623
 3341 7.104703 0.003623
 3342 7.108326 0.003623
 3343 7.111949 0.003623
 3344 7.115572 0.003623
 3345 7.119195 0.003623
 3346 7.122818 0.003623
 3347 7.126441 0.003623
 3348 7.130064 0.003623
 3349 7.133687 0.003623
 3350 7.137310 0.003623
 3351 7.140933 0.003623
 3352 7.144556 0.003623
 3353 7.148179 0.003623
 3354 7.151802 0.003623
 3355 7.155425 0.003623
 3356 7.159048 0.003623
 3357 7.162671 0.003623
 3358 7.166294 0.003623
 3359 7.169917 0.003623
 3360 7.173540 0.003623
 3361 7.177163 0.003623
 3362 7.180786 0.003623
 3363 7.184409 0.003623
 3364 7.188032 0.003623
 3365 7.191655 0.003623
 3366 7.195278 0.003623
 3367 7.198901 0.003623
 3368 7.202524 0.003623
 3369 7.206147 0.003623
 3370 7.209770 0.003623
 3371 7.213393 0.003623
 3372 7.217016 0.003623
 3373 7.220639 0.003623
 3374 7.224262 0.003623
 3375 7.227885 0.003623
 3376 7.231508 0.003623
 3377 7.235131 0.003623
 3378 7.238754 0.003623
 3379 7.242377 0.003623
 3380 7.246000 0.003623
 3381 7.249623 0.003623
 3382 7.253246 0.003623
 3383 7.256869 0.003623
 3384 7.260492 0.003623
 3385 7.264115 0.003623
 3386 7.267738 0.003623
 3387 7.271361 0.003623
 3388 7.274984 0.003623
 3389 7.278607 0.003623
 3390 7.282230 0.003623
 3391 7.285853 0.003623
 3392 7.289476 0.003623
 3393 7.293099 0.003623
 3394 7.296722 0.003623
 3395 7.300345 0.003623
 3396 7.303968 0.003623
 3397 7.307591 0.003623
 3398 7.311214 0.003623
 3399 7.314837 0.003623
 3400 7.318460 0.003623
 3401 7.322083 0.003623
 3402 7.325706 0.003623
 3403 7.329329 0.003623
 3404 7.332952 0.003623
 3405 7.336575 0.003623
 3406 7.340198 0.003623
 3407 7.343821 0.003623
 3408 7.347444 0.003623
 3409 7.351067 0.003623
 3410 7.354690 0.003623
 3411 7.358313 0.003623
 3412 7.361936 0.003623
 3413 7.365559 0.003623
 3414 7.369182 0.003623
 3415 7.372805 0.003623
 3416 7.376428 0.003623
 3417 7.380051 0.003623
 3418 7.383674 0.003623
 3419 7.387297 0.003623
 3420 7.390920 0.003623
 3421 7.394543 0.003623
 3422 7.398166 0.003623
 3423 7.401789 0.003623
 3424 7.405412 0.003623
 3425 7.409035 0.003623
 3426 7.412658 0.003623
 3427 7.416281 0.003623
 3428 7.419904 0.003623
 3429 7.423527 0.003623
 3430 7.427150 0.003623
 3431 7.430773 0.003623
 3432 7.434396 0.003623
 3433 7.438019 0.003623
 3434 7.441642 0.003623
 3435 7.445265 0.003623
 3436 7.448888 0.003623
 3437 7.452511 0.003623
 3438 7.456134 0.003623
 3439 7.459757 0.003623
 3440 7.463380 0.003623
 3441 7.467003 0.003623
 3442 7.470626 0.003623
 3443 7.474249 0.003623
 3444 7.477872 0.003623
 3445 7.481495 0.003623
 3446 7.485118 0.003623
 3447 7.488741 0.003623
 3448 7.492364 0.003623
 3449 7.495987 0.003623
 3450 7.499610 0.003623
 3451 7.503233 0.003623
 3452 7.506856 0.003623
 3453 7.510479 0.003623
 3454 7.514102 0.003623
 3455 7.517725 0.003623
 3456 7.521348 0.003623
 3457 7.524971 0.003623
 3458 7.528594 0.003623
 3459 7.532217 0.003623
 3460 7.535840 0.003623
 3461 7.539463 0.003623
 3462 7.543086 0.003623
 3463 7.546709 0.003623
 3464 7.550332 0.003623
 3465 7.553955 0.003623
 3466 7.557578 0.003623
 3467 7.561201 0.003623
 3468 7.564824 0.003623
 3469 7.568447 0.003623
 3470 7.572070 0.003623
 3471 7.575693 0.003623
 3472 7.579316 0.003623
 3473 7.582939 0.003623
 3474 7.586562 0.003623
 3475 7.590185 0.003623
 3476 7.593808 0.003623
 3477 7.597431 0.003623
 3478 7.601054 0.003623
 3479 7.604677 0.003623
 3480 7.608300 0.003623
 3481 7.611923 0.003623
 3482 7.615546 0.003623
 3483 7.619169 0.003623
 3484 7.622792 0.003623
 3485 7.626415 0.003623
 3486 7.630038 0.003623
 3487 7.633661 0.003623
 3488 7.637284 0.003623
 3489 7.640907 0.003623
 3490 7.644530 0.003623
 3491 7.648153 0.003623
 3492 7.651776 0.003623
 3493 7.655399 0.003623
 3494 7.659022 0.003623
 3495 7.662645 0.003623
 3496 7.666268 0.003623
 3497 7.669891 0.003623
 3498 7.673514 0.003623
 3499 7.677137 0.003623
 3500 7.680760 0.003623
 3501 7.684383 0.003623
 3502 7.688006 0.003623
 3503 7.691629 0.003623
 3504 7.695252 0.003623
 3505 7.698875 0.003623
 3506 7.702498 0.003623
 3507 7.706121 0.003623
 3508 7.709744 0.003623
 3509 7.713367 0.003623
 3510 7.716990 0.003623
 3511 7.720613 0.003623
 3512 7.724236 0.003623
 3513 7.727859 0.003623
 3514 7.731482 0.003623
 3515 7.735105 0.003623
 3516 7.738728 0.003623
 3517 7.742351 0.003623
 3518 7.745974 0.003623
 3519 7.749597 0.003623
 3520 7.753220 0.003623
 3521 7.756843 0.003623
 3522 7.760466 0.003623
 3523 7.764089 0.003623
 3524 7.767712 0.003623
 3525 7.771335 0.003623
 3526 7.774958 0.003623
 3527 7.778581 0.003623
 3528 7.782204 0.003623
 3529 7.785827 0.003623
 3530 7.789450 0.003623
 3531 7.793073 0.003623
 3532 7.796696 0.003623
 3533 7.800319 0.003623
 3534 7.803942 0.003623
 3535 7.807565 0.003623
 3536 7.811188 0.003623
 3537 7.814811 0.003623
 3538 7.818434 0.003623
 3539 7.822057 0.003623
 3540 7.825680 0.003623
 3541 7.829303 0.003623
 3542 7.832926 0.003623
 3543 7.836549 0.003623
 3544 7.840172 0.003623
 3545 7.843795 0.003623
 3546 7.847418 0.003623
 3547 7.851041 0.003623
 3548 7.854664 0.003623
 3549 7.858287 0.003623
 3550 7.861910 0.003623
 3551 7.865533 0.003623
 3552 7.869156 0.003623
 3553 7.872779 0.003623
 3554 7.876402 0.003623
 3555 7.880025 0.003623
 3556 7.883648 0.003623
 3557 7.887271 0.003623
 3558 7.890894 0.003623
 3559 7.894517 0.003623
 3560 7.898140 0.003623
 3561 7.901763 0.003623
 3562 7.905386 0.003623
 3563 7.909009 0.003623
 3564 7.912632 0.003623
 3565 7.916255 0.003623
 3566 7.919878 0.003623
 3567 7.923501 0.003623
 3568 7.927124 0.003623
 3569 7.930747 0.003623
 3570 7.934370 0.003623
 3571 7.937993 0.003623
 3572 7.941616 0.003623
 3573 7.945239 0.003623
 3574 7.948862 0.003623
 3575 7.952485 0.003623
 3576 7.956108 0.003623
 3577 7.959731 0.003623
 3578 7.963354 0.003623
 3579 7.966977 0.003623
 3580 7.970600 0.003623
 3581 7.974223 0.003623
 3582 7.977846 0.003623
 3583 7.981469 0.003623
 3584 7.985092 0.003623
 3585 7.988715 0.003623
 3586 7.992338 0.003623
 3587 7.995961 0.003623
 3588 7.999584 0.003623
 3589 8.003207 0.003623
 3590 8.006830 0.003623
 3591 8.010453 0.003623
 3592 8.014076 0.003623
 3593 8.017699 0.003623
 3594 8.021322 0.003623
 3595 8.024945 0.003623
 3596 8.028568 0.003623
 3597 8.032191 0.003623
 3598 8.035814 0.003623
 3599 8.039437 0.003623
 3600 8.043060 0.003623
 3601 8.046683 0.003623
 3602 8.050306 0.003623
 3603 8.053929 0.003623
 3604 8.057552 0.003623
 3605 8.061175 0.003623
 3606 8.064798 0.003623
 3607 8.068421 0.003623
 3608 8.072044 0.003623
 3609 8.075667 0.003623
 3610 8.079290 0.003623
 3611 8.082913 0.003623
 3612 8.086536 0.003623
 3613 8.090159 0.003623
 3614 8.093782 0.003623
 3615 8.097405 0.003623
 3616 8.101028 0.003623
 3617 8.104651 0.003623
 3618 8.108274 0.003623
 3619 8.111897 0.003623
 3620 8.115520 0.003623
 3621 8.119143 0.003623
 3622 8.122766 0.003623
 3623 8.126389 0.003623
 3624 8.130012 0.003623
 3625 8.133635 0.003623
 3626 8.137258 0.003623
 3627 8.140881 0.003623
 3628 8.144504 0.003623
 3629 8.148127 0.003623
 3630 8.151750 0.003623
 3631 8.155373 0.003623
 3632 8.158996 0.003623
 3633 8.162619 0.003623
 3634 8.166242 0.003623
 3635 8.169865 0.003623
 3636 8.173488 0.003623
 3637 8.177111 0.003623
 3638 8.180734 0.003623
 3639 8.184357 0.003623
 3640 8.187980 0.003623
 3641 8.191603 0.003623
 3642 8.195226 0.003623
 3643 8.198849 0.003623
 3644 8.202472 0.003623
 3645 8.206095 0.003623
 3646 8.209718 0.003623
 3647 8.213341 0.003623
 3648 8.216964 0.003623
 3649 8.220587 0.003623
 3650 8.224210 0.003623
 3651 8.227833 0.003623
 3652 8.231456 0.003623
 3653 8.235079 0.003623
 3654 8.238702 0.003623
 3655 8.242325 0.003623
 3656 8.245948 0.003623
 3657 8.249571 0.003623
 3658 8.253194 0.003623
 3659 8.256817 0.003623
 3660 8.260440 0.003623
 3661 8.264063 0.003623
 3662 8.267686 0.003623
 3663 8.271309 0.003623
 3664 8.274932 0.003623
 3665 8.278555 0.003623
 3666 8.282178 0.003623
 3667 8.285801 0.003623
 3668 8.289424 0.003623
 3669 8.293047 0.003623
 3670 8.296670 0.003623
 3671 8.300293 0.003623
 3672 8.303916 0.003623
 3673 8.307539 0.003623
 3674 8.311162 0.003623
 3675 8.314785 0.003623
 3676 8.318408 0.003623
 3677 8.322031 0.003623
 3678 8.325654 0.003623
 3679 8.329277 0.003623
 3680 8.332900 0.003623
 3681 8.336523 0.003623
 3682 8.340146 0.003623
 3683 8.343769 0.003623
 3684 8.347392 0.003623
 3685 8.351015 0.003623
 3686 8.354638 0.003623
 3687 8.358261 0.003623
 3688 8.361884 0.003623
 3689 8.365507 0.003623
 3690 8.369130 0.003623
 3691 8.372753 0.003623
 3692 8.376376 0.003623
 3693 8.379999 0.003623
 3694 8.383622 0.003623
 3695 8.387245 0.003623
 3696 8.390868 0.003623
 3697 8.394491 0.003623
 3698 8.398114 0.003623
 3699 8.401737 0.003623
 3700 8.405360 0.003623
 3701 8.408983 0.003623
 3702 8.412606 0.003623
 3703 8.416229 0.003623
 3704 8.419852 0.003623
 3705 8.423475 0.003623
 3706 8.427098 0.003623
 3707 8.430721 0.003623
 3708 8.434344 0.003623
 3709 8.437967 0.003623
 3710 8.441590 0.003623
 3711 8.445213 0.003623
 3712 8.448836 0.003623
 3713 8.452459 0.003623
 3714 8.456082 0.003623
 3715 8.459705 0.003623
 3716 8.463328 0.003623
 3717 8.466951 0.003623
 3718 8.470574 0.003623
 3719 8.474197 0.003623
 3720 8.477820 0.003623
 3721 8.481443 0.003623
 3722 8.485066 0.003623
 3723 8.488689 0.003623
 3724 8.492312 0.003623
 3725 8.495935 0.003623
 3726 8.499558 0.003623
 3727 8.503181 0.003623
 3728 8.506804 0.003623
 3729 8.506804 0.007246
 3730 8.506804 0.010869
 3731 8.506804 0.014492
 3732 8.506804 0.018115
 3733 8.506804 0.021738
 3734 8.506804 0.025361
 3735 8.506804 0.028984
 3736 8.506804 0.032607
 3737 8.506804 0.036230
 3738 8.506804 0.039853
 3739 8.506804 0.043476
 3740 8.510427 0.047099
 3741 8.510427 0.050722
 3742 8.514050 0.054345
 3743 8.514050 0.057968
 3744 8.517673 0.061591
 3745 8.517673 0.065214
 3746 8.521296 0.068837
 3747 8.521296 0.072460
 3748 8.524919 0.076083
 3749 8.524919 0.079706
 3750 8.528542 0.083329
 3751 8.528542 0.086952
 3752 8.532165 0.090575
 3753 8.535788 0.090575
 3754 8.539411 0.094198
 3755 8.543034 0.094198
 3756 8.543034 0.097821
 3757 8.546657 0.101444
 3758 8.550280 0.105067
 3759 8.553903 0.105067
 3760 8.557526 0.108690
 3761 8.561149 0.108690
 3762 8.564772 0.112313
 3763 8.568395 0.112313
 3764 8.572018 0.115936
 3765 8.575641 0.115936
 3766 8.579264 0.119559
 3767 8.582887 0.119559
 3768 8.586510 0.123182
 3769 8.590133 0.123182
 3770 8.593756 0.126805
 3771 8.597379 0.126805
 3772 8.601002 0.126805
 3773 8.604625 0.126805
 3774 8.608248 0.126805
 3775 8.611871 0.126805
 3776 8.615494 0.126805
 3777 8.619117 0.126805
 3778 8.622740 0.126805
 3779 8.626363 0.126805
 3780 8.629986 0.126805
 3781 8.633609 0.126805
 3782 8.637232 0.126805
 3783 8.640855 0.126805
 3784 8.644478 0.130428
 3785 8.648101 0.130428
 3786 8.651724 0.134051
 3787 8.655347 0.134051
 3788 8.658970 0.137674
 3789 8.662593 0.137674
 3790 8.666216 0.141297
 3791 8.669839 0.141297
 3792 8.673462 0.144920
 3793 8.677085 0.144920
 3794 8.680708 0.148543
 3795 8.684331 0.148543
 3796 8.687954 0.152166
 3797 8.691577 0.152166
 3798 8.695200 0.155789
 3799 8.698823 0.155789
 3800 8.702446 0.155789
 3801 8.706069 0.155789
 3802 8.709692 0.155789
 3803 8.713315 0.155789
 3804 8.716938 0.155789
 3805 8.720561 0.155789
 3806 8.724184 0.155789
 3807 8.727807 0.155789
 3808 8.731430 0.155789
 3809 8.735053 0.155789
 3810 8.738676 0.155789
 3811 8.742299 0.155789
 3812 8.745922 0.155789
 3813 8.749545 0.155789
 3814 8.753168 0.155789
 3815 8.756791 0.155789
 3816 8.760414 0.155789
 3817 8.764037 0.155789
 3818 8.767660 0.155789
 3819 8.771283 0.155789
 3820 8.774906 0.155789
 3821 8.778529 0.155789
 3822 8.782152 0.155789
 3823 8.785775 0.155789
 3824 8.789398 0.155789
 3825 8.793021 0.155789
 3826 8.796644 0.155789
 3827 8.800267 0.155789
 3828 8.803890 0.155789
 3829 8.807513 0.155789
 3830 8.811136 0.155789
 3831 8.814759 0.155789
 3832 8.818382 0.155789
 3833 8.822005 0.155789
 3834 8.825628 0.155789
 3835 8.829251 0.155789
 3836 8.832874 0.155789
 3837 8.836497 0.155789
 3838 8.840120 0.155789
 3839 8.843743 0.155789
 3840 8.847366 0.155789
 3841 8.850989 0.155789
 3842 8.854612 0.155789
 3843 8.858235 0.155789
 3844 8.861858 0.155789
 3845 8.865481 0.155789
 3846 8.869104 0.155789
 3847 8.872727 0.155789
 3848 8.876350 0.155789
 3849 8.879973 0.155789
 3850 8.883596 0.155789
 3851 8.887219 0.155789
 3852 8.890842 0.155789
 3853 8.894465 0.155789
 3854 8.898088 0.155789
 3855 8.901711 0.155789
 3856 8.905334 0.155789
 3857 8.908957 0.155789
 3858 8.912580 0.155789
 3859 8.916203 0.155789
 3860 8.919826 0.155789
 3861 8.923449 0.155789
 3862 8.927072 0.155789
 3863 8.930695 0.152166
 3864 8.934318 0.152166
 3865 8.937941 0.148543
 3866 8.941564 0.148543
 3867 8.945187 0.144920
 3868 8.948810 0.144920
 3869 8.952433 0.141297
 3870 8.956056 0.141297
 3871 8.959679 0.137674
 3872 8.963302 0.137674
 3873 8.966925 0.134051
 3874 8.970548 0.134051
 3875 8.974171 0.130428
 3876 8.977794 0.130428
 3877 8.981417 0.130428
 3878 8.985040 0.130428
 3879 8.988663 0.130428
 3880 8.992286 0.130428
 3881 8.995909 0.130428
 3882 8.999532 0.130428
 3883 9.003155 0.130428
 3884 9.006778 0.130428
 3885 9.010401 0.130428
 3886 9.014024 0.130428
 3887 9.017647 0.130428
 3888 9.021270 0.130428
 3889 9.024893 0.130428
 3890 9.028516 0.130428
 3891 9.032139 0.130428
 3892 9.035762 0.130428
 3893 9.039385 0.130428
 3894 9.043008 0.130428
 3895 9.046631 0.130428
 3896 9.050254 0.130428
 3897 9.053877 0.130428
 3898 9.057500 0.130428
 3899 9.061123 0.130428
 3900 9.064746 0.130428
 3901 9.068369 0.130428
 3902 9.071992 0.130428
 3903 9.075615 0.134051
 3904 9.079238 0.137674
 3905 9.082861 0.141297
 3906 9.086484 0.144920
 3907 9.090107 0.148543
 3908 9.093730 0.152166
 3909 9.097353 0.155789
 3910 9.100976 0.155789
 3911 9.104599 0.159412
 3912 9.108222 0.159412
 3913 9.111845 0.163035
 3914 9.115468 0.163035
 3915 9.119091 0.166658
 3916 9.122714 0.166658
 3917 9.126337 0.170281
 3918 9.129960 0.170281
 3919 9.133583 0.173904
 3920 9.137206 0.173904
 3921 9.140829 0.177527
 3922 9.144452 0.177527
 3923 9.148075 0.177527
 3924 9.151698 0.177527
 3925 9.155321 0.177527
 3926 9.158944 0.177527
 3927 9.162567 0.177527
 3928 9.166190 0.177527
 3929 9.169813 0.177527
 3930 9.173436 0.181150
 3931 9.177059 0.184773
 3932 9.180682 0.188396
 3933 9.184305 0.188396
 3934 9.187928 0.192019
 3935 9.191551 0.195642
 3936 9.195174 0.195642
 3937 9.198797 0.199265
 3938 9.202420 0.199265
 3939 9.206043 0.202888
 3940 9.209666 0.206511
 3941 9.213289 0.210134
 3942 9.216912 0.213757
 3943 9.220535 0.217380
 3944 9.224158 0.221003
 3945 9.227781 0.224626
 3946 9.231404 0.228249
 3947 9.235027 0.231872
 3948 9.235027 0.235495
 3949 9.235027 0.239118
 3950 9.235027 0.242741
 3951 9.235027 0.246364
 3952 9.238650 0.249987
 3953 9.238650 0.253610
 3954 9.242273 0.257233
 3955 9.242273 0.260856
 3956 9.245896 0.264479
 3957 9.245896 0.268102
 3958 9.249519 0.271725
 3959 9.249519 0.275348
 3960 9.253142 0.278971
 3961 9.253142 0.282594
 3962 9.256765 0.286217
 3963 9.256765 0.289840
 3964 9.260388 0.293463
 3965 9.264011 0.293463
 3966 9.267634 0.297086
 3967 9.271257 0.297086
 3968 9.274880 0.300709
 3969 9.278503 0.300709
 3970 9.282126 0.304332
 3971 9.285749 0.304332
 3972 9.289372 0.307955
 3973 9.292995 0.307955
 3974 9.296618 0.311578
 3975 9.300241 0.311578
 3976 9.303864 0.315201
 3977 9.307487 0.315201
 3978 9.311110 0.315201
 3979 9.314733 0.315201
 3980 9.318356 0.315201
 3981 9.321979 0.315201
 3982 9.325602 0.315201
 3983 9.329225 0.315201
 3984 9.332848 0.315201
 3985 9.336471 0.315201
 3986 9.340094 0.315201
 3987 9.343717 0.315201
 3988 9.347340 0.315201
 3989 9.350963 0.315201
 3990 9.354586 0.315201
 3991 9.358209 0.315201
 3992 9.361832 0.315201
 3993 9.365455 0.315201
 3994 9.369078 0.315201
 3995 9.372701 0.315201
 3996 9.376324 0.315201
 3997 9.379947 0.315201
 3998 9.383570 0.315201
 3999 9.387193 0.315201
 4000 9.390816 0.315201
 4001 9.394439 0.315201
 4002 9.398062 0.315201
 4003 9.401685 0.315201
 4004 9.405308 0.315201
 4005 9.408931 0.315201
 4006 9.412554 0.318824
 4007 9.416177 0.322447
 4008 9.419800 0.322447
 4009 9.423423 0.326070
 4010 9.427046 0.326070
 4011 9.430669 0.329693
 4012 9.434292 0.329693
 4013 9.437915 0.333316
 4014 9.441538 0.333316
 4015 9.445161 0.336939
 4016 9.448784 0.336939
 4017 9.452407 0.340562
 4018 9.456030 0.340562
 4019 9.459653 0.344185
 4020 9.463276 0.344185
 4021 9.466899 0.344185
 4022 9.470522 0.344185
 4023 9.474145 0.344185
 4024 9.477768 0.344185
 4025 9.481391 0.344185
 4026 9.485014 0.344185
 4027 9.488637 0.344185
 4028 9.492260 0.344185
 4029 9.495883 0.344185
 4030 9.499506 0.347808
 4031 9.503129 0.347808
 4032 9.506752 0.351431
 4033 9.510375 0.351431
 4034 9.513998 0.355054
 4035 9.517621 0.355054
 4036 9.521244 0.358677
 4037 9.524867 0.358677
 4038 9.528490 0.362300
 4039 9.532113 0.362300
 4040 9.535736 0.365923
 4041 9.539359 0.365923
 4042 9.542982 0.365923
 4043 9.546605 0.365923
 4044 9.550228 0.365923
 4045 9.553851 0.365923
 4046 9.557474 0.365923
 4047 9.561097 0.365923
 4048 9.564720 0.365923
 4049 9.568343 0.365923
 4050 9.571966 0.365923
 4051 9.575589 0.369546
 4052 9.579212 0.369546
 4053 9.582835 0.373169
 4054 9.586458 0.373169
 4055 9.590081 0.376792
 4056 9.593704 0.376792
 4057 9.597327 0.380415
 4058 9.600950 0.380415
 4059 9.604573 0.384038
 4060 9.608196 0.384038
 4061 9.611819 0.387661
 4062 9.615442 0.387661
 4063 9.619065 0.387661
 4064 9.622688 0.387661
 4065 9.626311 0.387661
 4066 9.629934 0.391284
 4067 9.633557 0.391284
 4068 9.637180 0.391284
 4069 9.640803 0.394907
 4070 9.644426 0.394907
 4071 9.648049 0.394907
 4072 9.651672 0.398530
 4073 9.655295 0.398530
 4074 9.658918 0.402153
 4075 9.662541 0.405776
 4076 9.666164 0.409399
 4077 9.669787 0.413022
 4078 9.673410 0.416645
 4079 9.677033 0.416645
 4080 9.680656 0.420268
 4081 9.684279 0.420268
 4082 9.687902 0.423891
 4083 9.691525 0.423891
 4084 9.695148 0.427514
 4085 9.698771 0.427514
 4086 9.702394 0.431137
 4087 9.706017 0.431137
 4088 9.709640 0.434760
 4089 9.713263 0.434760
 4090 9.716886 0.438383
 4091 9.720509 0.438383
 4092 9.724132 0.438383
 4093 9.727755 0.442006
 4094 9.731378 0.442006
 4095 9.735001 0.442006
 4096 9.738624 0.445629
 4097 9.742247 0.445629
 4098 9.745870 0.449252
 4099 9.749493 0.449252
 4100 9.753116 0.452875
 4101 9.756739 0.452875
 4102 9.760362 0.456498
 4103 9.763985 0.460121
 4104 9.767608 0.463744
 4105 9.771231 0.467367
 4106 9.774854 0.470990
 4107 9.778477 0.474613
 4108 9.782100 0.478236
 4109 9.785723 0.481859
 4110 9.789346 0.485482
 4111 9.792969 0.485482
 4112 9.796592 0.489105
 4113 9.800215 0.492728
 4114 9.803838 0.492728
 4115 9.807461 0.496351
 4116 9.811084 0.496351
 4117 9.814707 0.499974
 4118 9.818330 0.503597
 4119 9.821953 0.507220
 4120 9.825576 0.510843
 4121 9.829199 0.514466
 4122 9.832822 0.518089
 4123 9.836445 0.521712
 4124 9.840068 0.525335
 4125 9.843691 0.528958
 4126 9.843691 0.532581
 4127 9.843691 0.536204
 4128 9.843691 0.539827
 4129 9.843691 0.543450
 4130 9.843691 0.547073
 4131 9.843691 0.550696
 4132 9.843691 0.554319
 4133 9.843691 0.557942
 4134 9.843691 0.561565
 4135 9.847314 0.565188
 4136 9.847314 0.568811
 4137 9.847314 0.572434
 4138 9.850937 0.576057
 4139 9.850937 0.579680
 4140 9.854560 0.583303
 4141 9.854560 0.586926
 4142 9.858183 0.590549
 4143 9.858183 0.594172
 4144 9.861806 0.597795
 4145 9.861806 0.601418
 4146 9.865429 0.605041
 4147 9.865429 0.608664
 4148 9.869052 0.612287
 4149 9.869052 0.615910
 4150 9.872675 0.619533
 4151 9.876298 0.619533
 4152 9.879921 0.623156
 4153 9.883544 0.623156
 4154 9.887167 0.626779
 4155 9.890790 0.626779
 4156 9.894413 0.630402
 4157 9.898036 0.630402
 4158 9.901659 0.634025
 4159 9.905282 0.634025
 4160 9.908905 0.637648
 4161 9.912528 0.637648
 4162 9.916151 0.641271
 4163 9.919774 0.641271
 4164 9.923397 0.641271
 4165 9.927020 0.641271
 4166 9.930643 0.641271
 4167 9.934266 0.641271
 4168 9.937889 0.641271
 4169 9.941512 0.641271
 4170 9.945135 0.641271
 4171 9.948758 0.641271
 4172 9.952381 0.641271
 4173 9.956004 0.641271
 4174 9.959627 0.641271
 4175 9.963250 0.641271
 4176 9.966873 0.641271
 4177 9.970496 0.641271
 4178 9.974119 0.641271
 4179 9.977742 0.641271
 4180 9.981365 0.641271
 4181 9.984988 0.641271
 4182 9.988611 0.641271
 4183 9.992234 0.641271
 4184 9.995857 0.641271
 4185 9.999480 0.641271
 4186 10.003103 0.637648
 4187 10.006726 0.637648
 4188 10.010349 0.637648
 4189 10.013972 0.637648
 4190 10.017595 0.637648
 4191 10.021218 0.637648
 4192 10.024841 0.637648
 4193 10.028464 0.637648
 4194 10.032087 0.637648
 4195 10.035710 0.637648
 4196 10.039333 0.637648
 4197 10.042956 0.637648
 4198 10.046579 0.637648
 4199 10.050202 0.637648
 4200 10.053825 0.637648
 4201 10.057448 0.637648
 4202 10.061071 0.637648
 4203 10.064694 0.641271
 4204 10.068317 0.641271
 4205 10.071940 0.644894
 4206 10.075563 0.644894
 4207 10.079186 0.648517
 4208 10.082809 0.648517
 4209 10.086432 0.648517
 4210 10.090055 0.648517
 4211 10.093678 0.648517
 4212 10.097301 0.648517
 4213 10.100924 0.648517
 4214 10.104547 0.648517
 4215 10.108170 0.648517
 4216 10.111793 0.648517
 4217 10.115416 0.648517
 4218 10.119039 0.648517
 4219 10.122662 0.648517
 4220 10.126285 0.648517
 4221 10.129908 0.648517
 4222 10.133531 0.648517
 4223 10.137154 0.648517
 4224 10.140777 0.648517
 4225 10.144400 0.648517
 4226 10.148023 0.648517
 4227 10.151646 0.648517
 4228 10.155269 0.648517
 4229 10.158892 0.648517
 4230 10.162515 0.648517
 4231 10.166138 0.648517
 4232 10.169761 0.648517
 4233 10.173384 0.648517
 4234 10.177007 0.648517
 4235 10.180630 0.648517
 4236 10.184253 0.648517
 4237 10.187876 0.648517
 4238 10.191499 0.648517
 4239 10.195122 0.648517
 4240 10.198745 0.648517
 4241 10.202368 0.648517
 4242 10.205991 0.648517
 4243 10.209614 0.648517
 4244 10.213237 0.648517
 4245 10.216860 0.648517
 4246 10.220483 0.648517
 4247 10.224106 0.648517
 4248 10.227729 0.648517
 4249 10.231352 0.648517
 4250 10.234975 0.648517
 4251 10.238598 0.648517
 4252 10.242221 0.648517
 4253 10.245844 0.652140
 4254 10.249467 0.655763
 4255 10.253090 0.659386
 4256 10.256713 0.663009
 4257 10.260336 0.666632
 4258 10.263959 0.670255
 4259 10.267582 0.673878
 4260 10.271205 0.677501
 4261 10.274828 0.681124
 4262 10.278451 0.684747
 4263 10.282074 0.684747
 4264 10.285697 0.688370
 4265 10.289320 0.691993
 4266 10.292943 0.691993
 4267 10.296566 0.695616
 4268 10.300189 0.695616
 4269 10.303812 0.699239
 4270 10.307435 0.699239
 4271 10.311058 0.702862
 4272 10.314681 0.706485
 4273 10.318304 0.710108
 4274 10.321927 0.713731
 4275 10.325550 0.717354
 4276 10.329173 0.720977
 4277 10.332796 0.724600
 4278 10.336419 0.728223
 4279 10.340042 0.731846
 4280 10.343665 0.735469
 4281 10.347288 0.739092
 4282 10.350911 0.742715
 4283 10.354534 0.746338
 4284 10.358157 0.749961
 4285 10.361780 0.753584
 4286 10.365403 0.757207
 4287 10.369026 0.760830
 4288 10.372649 0.764453
 4289 10.376272 0.768076
 4290 10.379895 0.768076
 4291 10.383518 0.771699
 4292 10.387141 0.775322
 4293 10.390764 0.775322
 4294 10.394387 0.778945
 4295 10.398010 0.782568
 4296 10.401633 0.786191
 4297 10.405256 0.789814
 4298 10.408879 0.793437
 4299 10.412502 0.797060
 4300 10.416125 0.800683
 4301 10.419748 0.804306
 4302 10.423371 0.807929
 4303 10.426994 0.811552
 4304 10.426994 0.815175
 4305 10.430617 0.818798
 4306 10.430617 0.822421
 4307 10.434240 0.826044
 4308 10.434240 0.829667
 4309 10.437863 0.833290
 4310 10.437863 0.836913
 4311 10.441486 0.840536
 4312 10.441486 0.844159
 4313 10.445109 0.847782
 4314 10.445109 0.851405
 4315 10.448732 0.855028
 4316 10.448732 0.858651
 4317 10.452355 0.862274
 4318 10.455978 0.865897
 4319 10.459601 0.869520
 4320 10.459601 0.873143
 4321 10.459601 0.876766
 4322 10.459601 0.880389
 4323 10.459601 0.884012
 4324 10.459601 0.887635
 4325 10.459601 0.891258
 4326 10.459601 0.894881
 4327 10.459601 0.898504
 4328 10.459601 0.902127
 4329 10.459601 0.905750
 4330 10.459601 0.909373
 4331 10.459601 0.912996
 4332 10.459601 0.916619
 4333 10.463224 0.920242
 4334 10.463224 0.923865
 4335 10.463224 0.927488
 4336 10.463224 0.931111
 4337 10.466847 0.934734
 4338 10.466847 0.938357
 4339 10.466847 0.941980
 4340 10.466847 0.945603
 4341 10.466847 0.949226
 4342 10.466847 0.952849
 4343 10.466847 0.956472
 4344 10.466847 0.960095
 4345 10.466847 0.963718
 4346 10.466847 0.967341
 4347 10.466847 0.970964
 4348 10.466847 0.974587
 4349 10.466847 0.978210
 4350 10.466847 0.981833
 4351 10.466847 0.985456
 4352 10.466847 0.989079
 4353 10.466847 0.992702
 4354 10.466847 0.996325
 4355 10.466847 0.999948
 4356 10.466847 1.003571
 4357 10.466847 1.007194
 4358 10.466847 1.010817
 4359 10.466847 1.014440
 4360 10.466847 1.018063
 4361 10.470470 1.021686
 4362 10.470470 1.025309
 4363 10.474093 1.028932
 4364 10.474093 1.032555
 4365 10.477716 1.036178
 4366 10.477716 1.039801
 4367 10.481339 1.043424
 4368 10.481339 1.047047
 4369 10.484962 1.050670
 4370 10.484962 1.054293
 4371 10.488585 1.057916
 4372 10.488585 1.061539
 4373 10.492208 1.065162
 4374 10.495831 1.065162
 4375 10.499454 1.068785
 4376 10.503077 1.068785
 4377 10.506700 1.072408
 4378 10.510323 1.072408
 4379 10.513946 1.076031
 4380 10.517569 1.076031
 4381 10.521192 1.079654
 4382 10.524815 1.079654
 4383 10.528438 1.083277
 4384 10.532061 1.083277
 4385 10.535684 1.086900
 4386 10.539307 1.086900
 4387 10.542930 1.086900
 4388 10.546553 1.086900
 4389 10.550176 1.086900
 4390 10.553799 1.086900
 4391 10.557422 1.086900
 4392 10.561045 1.086900
 4393 10.564668 1.086900
 4394 10.568291 1.086900
 4395 10.571914 1.086900
 4396 10.575537 1.086900
 4397 10.579160 1.086900
 4398 10.582783 1.086900
 4399 10.586406 1.086900
 4400 10.590029 1.086900
 4401 10.593652 1.086900
 4402 10.597275 1.086900
 4403 10.600898 1.086900
 4404 10.604521 1.086900
 4405 10.608144 1.090523
 4406 10.611767 1.094146
 4407 10.615390 1.097769
 4408 10.619013 1.101392
 4409 10.622636 1.105015
 4410 10.626259 1.108638
 4411 10.629882 1.112261
 4412 10.633505 1.115884
 4413 10.637128 1.119507
 4414 10.637128 1.123130
 4415 10.640751 1.126753
 4416 10.640751 1.130376
 4417 10.644374 1.133999
 4418 10.644374 1.137622
 4419 10.647997 1.141245
 4420 10.647997 1.144868
 4421 10.651620 1.148491
 4422 10.651620 1.152114
 4423 10.655243 1.155737
 4424 10.655243 1.159360
 4425 10.658866 1.162983
 4426 10.662489 1.166606
 4427 10.666112 1.166606
 4428 10.669735 1.170229
 4429 10.673358 1.170229
 4430 10.676981 1.173852
 4431 10.680604 1.173852
 4432 10.684227 1.177475
 4433 10.687850 1.177475
 4434 10.691473 1.181098
 4435 10.695096 1.181098
 4436 10.698719 1.184721
 4437 10.702342 1.184721
 4438 10.705965 1.188344
 4439 10.709588 1.188344
 4440 10.713211 1.188344
 4441 10.716834 1.191967
 4442 10.720457 1.195590
 4443 10.724080 1.199213
 4444 10.727703 1.202836
 4445 10.731326 1.206459
 4446 10.734949 1.210082
 4447 10.738572 1.213705
 4448 10.742195 1.217328
 4449 10.745818 1.220951
 4450 10.745818 1.224574
 4451 10.749441 1.228197
 4452 10.749441 1.231820
 4453 10.753064 1.235443
 4454 10.753064 1.239066
 4455 10.756687 1.242689
 4456 10.756687 1.246312
 4457 10.760310 1.249935
 4458 10.760310 1.253558
 4459 10.763933 1.257181
 4460 10.767556 1.260804
 4461 10.771179 1.264427
 4462 10.774802 1.268050
 4463 10.778425 1.268050
 4464 10.782048 1.271673
 4465 10.785671 1.271673
 4466 10.789294 1.275296
 4467 10.792917 1.275296
 4468 10.796540 1.278919
 4469 10.800163 1.278919
 4470 10.803786 1.282542
 4471 10.807409 1.286165
 4472 10.811032 1.289788
 4473 10.814655 1.293411
 4474 10.818278 1.297034
 4475 10.821901 1.300657
 4476 10.825524 1.300657
 4477 10.829147 1.304280
 4478 10.829147 1.307903
 4479 10.829147 1.311526
 4480 10.829147 1.315149
 4481 10.829147 1.318772
 4482 10.829147 1.322395
 4483 10.832770 1.326018
 4484 10.832770 1.329641
 4485 10.832770 1.333264
 4486 10.836393 1.336887
 4487 10.836393 1.340510
 4488 10.840016 1.344133
 4489 10.840016 1.347756
 4490 10.843639 1.351379
 4491 10.843639 1.355002
 4492 10.847262 1.358625
 4493 10.847262 1.362248
 4494 10.850885 1.365871
 4495 10.850885 1.369494
 4496 10.854508 1.373117
 4497 10.854508 1.376740
 4498 10.858131 1.380363
 4499 10.858131 1.383986
 4500 10.861754 1.387609
 4501 10.861754 1.391232
 4502 10.865377 1.394855
 4503 10.865377 1.398478
 4504 10.869000 1.402101
 4505 10.869000 1.405724
 4506 10.872623 1.409347
 4507 10.872623 1.412970
 4508 10.876246 1.416593
 4509 10.879869 1.416593
 4510 10.883492 1.420216
 4511 10.887115 1.420216
 4512 10.890738 1.423839
 4513 10.894361 1.423839
 4514 10.897984 1.427462
 4515 10.901607 1.427462
 4516 10.905230 1.431085
 4517 10.908853 1.431085
 4518 10.912476 1.434708
 4519 10.916099 1.434708
 4520 10.919722 1.438331
 4521 10.923345 1.438331
 4522 10.926968 1.438331
 4523 10.930591 1.438331
 4524 10.934214 1.438331
 4525 10.937837 1.438331
 4526 10.941460 1.438331
 4527 10.945083 1.438331
 4528 10.948706 1.438331
 4529 10.952329 1.438331
 4530 10.955952 1.438331
 4531 10.959575 1.438331
 4532 10.963198 1.438331
 4533 10.966821 1.438331
 4534 10.970444 1.438331
 4535 10.974067 1.438331
 4536 10.977690 1.441954
 4537 10.981313 1.445577
 4538 10.984936 1.449200
 4539 10.988559 1.452823
 4540 10.992182 1.456446
 4541 10.995805 1.460069
 4542 10.999428 1.463692
 4543 10.999428 1.467315
 4544 11.003051 1.470938
 4545 11.003051 1.474561
 4546 11.006674 1.478184
 4547 11.006674 1.481807
 4548 11.010297 1.485430
 4549 11.010297 1.489053
 4550 11.013920 1.492676
 4551 11.013920 1.496299
 4552 11.017543 1.499922
 4553 11.021166 1.499922
 4554 11.024789 1.503545
 4555 11.028412 1.503545
 4556 11.032035 1.507168
 4557 11.035658 1.507168
 4558 11.039281 1.510791
 4559 11.042904 1.510791
 4560 11.046527 1.514414
 4561 11.050150 1.514414
 4562 11.053773 1.518037
 4563 11.057396 1.518037
 4564 11.061019 1.521660
 4565 11.064642 1.521660
 4566 11.068265 1.521660
 4567 11.071888 1.521660
 4568 11.075511 1.521660
 4569 11.079134 1.521660
 4570 11.082757 1.521660
 4571 11.086380 1.525283
 4572 11.090003 1.525283
 4573 11.093626 1.528906
 4574 11.097249 1.528906
 4575 11.100872 1.532529
 4576 11.104495 1.536152
 4577 11.108118 1.539775
 4578 11.108118 1.543398
 4579 11.108118 1.547021
 4580 11.108118 1.550644
 4581 11.108118 1.554267
 4582 11.108118 1.557890
 4583 11.108118 1.561513
 4584 11.108118 1.565136
 4585 11.111741 1.568759
 4586 11.111741 1.572382
 4587 11.115364 1.576005
 4588 11.115364 1.579628
 4589 11.118987 1.583251
 4590 11.118987 1.586874
 4591 11.122610 1.590497
 4592 11.122610 1.594120
 4593 11.126233 1.597743
 4594 11.126233 1.601366
 4595 11.129856 1.604989
 4596 11.129856 1.608612
 4597 11.133479 1.612235
 4598 11.137102 1.615858
 4599 11.140725 1.619481
 4600 11.140725 1.623104
 4601 11.144348 1.626727
 4602 11.144348 1.630350
 4603 11.144348 1.633973
 4604 11.147971 1.637596
 4605 11.147971 1.641219
 4606 11.151594 1.644842
 4607 11.151594 1.648465
 4608 11.155217 1.652088
 4609 11.155217 1.655711
 4610 11.158840 1.659334
 4611 11.158840 1.662957
 4612 11.162463 1.666580
 4613 11.162463 1.670203
 4614 11.166086 1.673826
 4615 11.166086 1.677449
 4616 11.169709 1.681072
 4617 11.173332 1.684695
 4618 11.173332 1.688318
 4619 11.176955 1.691941
 4620 11.180578 1.695564
 4621 11.180578 1.699187
 4622 11.184201 1.702810
 4623 11.187824 1.706433
 4624 11.191447 1.710056
 4625 11.195070 1.713679
 4626 11.198693 1.717302
 4627 11.202316 1.720925
 4628 11.205939 1.720925
 4629 11.205939 1.724548
 4630 11.209562 1.728171
 4631 11.213185 1.728171
 4632 11.216808 1.731794
 4633 11.220431 1.731794
 4634 11.224054 1.735417
 4635 11.227677 1.735417
 4636 11.231300 1.739040
 4637 11.234923 1.739040
 4638 11.238546 1.742663
 4639 11.242169 1.742663
 4640 11.245792 1.746286
 4641 11.249415 1.746286
 4642 11.253038 1.749909
 4643 11.256661 1.749909
 4644 11.260284 1.749909
 4645 11.263907 1.749909
 4646 11.267530 1.749909
 4647 11.271153 1.749909
 4648 11.274776 1.749909
 4649 11.278399 1.749909
 4650 11.282022 1.749909
 4651 11.285645 1.749909
 4652 11.289268 1.749909
 4653 11.292891 1.749909
 4654 11.296514 1.749909
 4655 11.300137 1.749909
 4656 11.303760 1.749909
 4657 11.307383 1.749909
 4658 11.311006 1.749909
 4659 11.314629 1.753532
 4660 11.318252 1.753532
 4661 11.321875 1.757155
 4662 11.325498 1.760778
 4663 11.329121 1.760778
 4664 11.332744 1.764401
 4665 11.336367 1.768024
 4666 11.339990 1.771647
 4667 11.343613 1.771647
 4668 11.347236 1.775270
 4669 11.350859 1.778893
 4670 11.354482 1.782516
 4671 11.358105 1.786139
 4672 11.361728 1.789762
 4673 11.365351 1.793385
 4674 11.368974 1.797008
 4675 11.372597 1.800631
 4676 11.376220 1.804254
 4677 11.379843 1.807877
 4678 11.383466 1.811500
 4679 11.387089 1.815123
 4680 11.390712 1.818746
 4681 11.394335 1.822369
 4682 11.397958 1.825992
 4683 11.401581 1.829615
 4684 11.405204 1.833238
 4685 11.408827 1.836861
 4686 11.408827 1.840484
 4687 11.412450 1.844107
 4688 11.412450 1.847730
 4689 11.416073 1.851353
 4690 11.416073 1.854976
 4691 11.419696 1.858599
 4692 11.419696 1.862222
 4693 11.423319 1.865845
 4694 11.423319 1.869468
 4695 11.426942 1.873091
 4696 11.426942 1.876714
 4697 11.426942 1.880337
 4698 11.426942 1.883960
 4699 11.426942 1.887583
 4700 11.426942 1.891206
 4701 11.426942 1.894829
 4702 11.426942 1.898452
 4703 11.426942 1.902075
 4704 11.426942 1.905698
 4705 11.426942 1.909321
 4706 11.426942 1.912944
 4707 11.426942 1.916567
 4708 11.426942 1.920190
 4709 11.426942 1.923813
 4710 11.426942 1.927436
 4711 11.426942 1.931059
 4712 11.426942 1.934682
 4713 11.426942 1.938305
 4714 11.430565 1.941928
 4715 11.430565 1.945551
 4716 11.434188 1.949174
 4717 11.434188 1.952797
 4718 11.437811 1.956420
 4719 11.437811 1.960043
 4720 11.441434 1.963666
 4721 11.441434 1.967289
 4722 11.445057 1.970912
 4723 11.445057 1.974535
 4724 11.448680 1.978158
 4725 11.448680 1.981781
 4726 11.452303 1.985404
 4727 11.455926 1.985404
 4728 11.459549 1.989027
 4729 11.463172 1.989027
 4730 11.466795 1.992650
 4731 11.470418 1.992650
 4732 11.474041 1.996273
 4733 11.477664 1.996273
 4734 11.481287 1.999896
 4735 11.484910 1.999896
 4736 11.488533 2.003519
 4737 11.492156 2.003519
 4738 11.495779 2.007142
 4739 11.499402 2.007142
 4740 11.503025 2.007142
 4741 11.506648 2.010765
 4742 11.510271 2.014388
 4743 11.513894 2.018011
 4744 11.517517 2.021634
 4745 11.521140 2.025257
 4746 11.524763 2.028880
 4747 11.528386 2.032503
 4748 11.532009 2.036126
 4749 11.535632 2.039749
 4750 11.535632 2.043372
 4751 11.539255 2.046995
 4752 11.539255 2.050618
 4753 11.542878 2.054241
 4754 11.542878 2.057864
 4755 11.546501 2.061487
 4756 11.546501 2.065110
 4757 11.550124 2.068733
 4758 11.550124 2.072356
 4759 11.553747 2.075979
 4760 11.553747 2.079602
 4761 11.557370 2.083225
 4762 11.560993 2.083225
 4763 11.564616 2.086848
 4764 11.568239 2.086848
 4765 11.571862 2.090471
 4766 11.575485 2.090471
 4767 11.579108 2.094094
 4768 11.582731 2.094094
 4769 11.586354 2.097717
 4770 11.589977 2.097717
 4771 11.593600 2.101340
 4772 11.597223 2.101340
 4773 11.600846 2.104963
 4774 11.604469 2.104963
 4775 11.608092 2.104963
 4776 11.611715 2.104963
 4777 11.615338 2.104963
 4778 11.618961 2.104963
 4779 11.622584 2.104963
 4780 11.626207 2.104963
 4781 11.629830 2.104963
 4782 11.633453 2.108586
 4783 11.637076 2.112209
 4784 11.640699 2.115832
 4785 11.644322 2.119455
 4786 11.647945 2.123078
 4787 11.651568 2.126701
 4788 11.655191 2.130324
 4789 11.658814 2.133947
 4790 11.662437 2.137570
 4791 11.666060 2.141193
 4792 11.669683 2.144816
 4793 11.673306 2.148439
 4794 11.673306 2.152062
 4795 11.676929 2.155685
 4796 11.680552 2.159308
 4797 11.684175 2.162931
 4798 11.684175 2.166554
 4799 11.684175 2.170177
 4800 11.684175 2.173800
 4801 11.684175 2.177423
 4802 11.684175 2.181046
 4803 11.684175 2.184669
 4804 11.684175 2.188292
 4805 11.687798 2.191915
 4806 11.687798 2.195538
 4807 11.691421 2.199161
 4808 11.691421 2.202784
 4809 11.695044 2.206407
 4810 11.695044 2.210030
 4811 11.698667 2.213653
 4812 11.698667 2.217276
 4813 11.702290 2.220899
 4814 11.702290 2.224522
 4815 11.705913 2.228145
 4816 11.705913 2.231768
 4817 11.709536 2.235391
 4818 11.713159 2.239014
 4819 11.716782 2.242637
 4820 11.720405 2.246260
 4821 11.724028 2.246260
 4822 11.724028 2.249883
 4823 11.727651 2.253506
 4824 11.731274 2.257129
 4825 11.734897 2.260752
 4826 11.738520 2.264375
 4827 11.742143 2.267998
 4828 11.745766 2.267998
 4829 11.749389 2.271621
 4830 11.753012 2.275244
 4831 11.756635 2.278867
 4832 11.760258 2.282490
 4833 11.763881 2.286113
 4834 11.767504 2.289736
 4835 11.771127 2.293359
 4836 11.774750 2.296982
 4837 11.778373 2.300605
 4838 11.781996 2.304228
 4839 11.785619 2.307851
 4840 11.789242 2.307851
 4841 11.792865 2.311474
 4842 11.796488 2.311474
 4843 11.800111 2.315097
 4844 11.803734 2.315097
 4845 11.807357 2.318720
 4846 11.810980 2.318720
 4847 11.814603 2.322343
 4848 11.818226 2.322343
 4849 11.821849 2.325966
 4850 11.825472 2.325966
 4851 11.829095 2.329589
 4852 11.832718 2.333212
 4853 11.836341 2.336835
 4854 11.839964 2.340458
 4855 11.843587 2.344081
 4856 11.847210 2.347704
 4857 11.850833 2.351327
 4858 11.854456 2.354950
 4859 11.858079 2.358573
 4860 11.861702 2.362196
 4861 11.865325 2.365819
 4862 11.868948 2.369442
 4863 11.872571 2.373065
 4864 11.876194 2.376688
 4865 11.879817 2.380311
 4866 11.883440 2.383934
 4867 11.887063 2.387557
 4868 11.890686 2.387557
 4869 11.894309 2.391180
 4870 11.897932 2.391180
 4871 11.901555 2.394803
 4872 11.905178 2.394803
 4873 11.908801 2.398426
 4874 11.912424 2.398426
 4875 11.916047 2.402049
 4876 11.919670 2.402049
 4877 11.923293 2.405672
 4878 11.926916 2.409295
 4879 11.930539 2.412918
 4880 11.934162 2.416541
 4881 11.937785 2.420164
 4882 11.941408 2.423787
 4883 11.945031 2.427410
 4884 11.948654 2.431033
 4885 11.952277 2.434656
 4886 11.952277 2.438279
 4887 11.955900 2.441902
 4888 11.955900 2.445525
 4889 11.959523 2.449148
 4890 11.959523 2.452771
 4891 11.963146 2.456394
 4892 11.963146 2.460017
 4893 11.966769 2.463640
 4894 11.966769 2.467263
 4895 11.970392 2.470886
 4896 11.970392 2.474509
 4897 11.974015 2.478132
 4898 11.977638 2.481755
 4899 11.981261 2.485378
 4900 11.984884 2.489001
 4901 11.984884 2.492624
 4902 11.988507 2.496247
 4903 11.988507 2.499870
 4904 11.992130 2.503493
 4905 11.992130 2.507116
 4906 11.995753 2.510739
 4907 11.995753 2.514362
 4908 11.999376 2.517985
 4909 11.999376 2.521608
 4910 12.002999 2.525231
 4911 12.002999 2.528854
 4912 12.006622 2.532477
 4913 12.010245 2.536100
 4914 12.013868 2.539723
 4915 12.017491 2.543346
 4916 12.021114 2.546969
 4917 12.024737 2.550592
 4918 12.028360 2.554215
 4919 12.031983 2.557838
 4920 12.035606 2.561461
 4921 12.039229 2.565084
 4922 12.042852 2.568707
 4923 12.046475 2.572330
 4924 12.050098 2.575953
 4925 12.053721 2.579576
 4926 12.057344 2.583199
 4927 12.057344 2.586822
 4928 12.060967 2.590445
 4929 12.064590 2.594068
 4930 12.068213 2.594068
 4931 12.071836 2.597691
 4932 12.075459 2.597691
 4933 12.079082 2.601314
 4934 12.082705 2.601314
 4935 12.086328 2.604937
 4936 12.089951 2.604937
 4937 12.093574 2.608560
 4938 12.097197 2.608560
 4939 12.100820 2.612183
 4940 12.104443 2.612183
 4941 12.108066 2.615806
 4942 12.111689 2.615806
 4943 12.115312 2.619429
 4944 12.118935 2.619429
 4945 12.122558 2.619429
 4946 12.126181 2.623052
 4947 12.129804 2.626675
 4948 12.129804 2.630298
 4949 12.133427 2.633921
 4950 12.137050 2.637544
 4951 12.140673 2.641167
 4952 12.144296 2.644790
 4953 12.147919 2.648413
 4954 12.151542 2.648413
 4955 12.155165 2.652036
 4956 12.158788 2.655659
 4957 12.162411 2.655659
 4958 12.166034 2.659282
 4959 12.169657 2.659282
 4960 12.173280 2.662905
 4961 12.176903 2.666528
 4962 12.180526 2.670151
 4963 12.180526 2.673774
 4964 12.184149 2.677397
 4965 12.184149 2.681020
 4966 12.187772 2.684643
 4967 12.191395 2.688266
 4968 12.191395 2.691889
 4969 12.195018 2.695512
 4970 12.198641 2.699135
 4971 12.202264 2.702758
 4972 12.205887 2.706381
 4973 12.209510 2.710004
 4974 12.213133 2.713627
 4975 12.213133 2.717250
 4976 12.213133 2.720873
 4977 12.213133 2.724496
 4978 12.213133 2.728119
 4979 12.216756 2.731742
 4980 12.216756 2.735365
 4981 12.216756 2.738988
 4982 12.216756 2.742611
 4983 12.220379 2.746234
 4984 12.220379 2.749857
 4985 12.224002 2.753480
 4986 12.224002 2.757103
 4987 12.227625 2.760726
 4988 12.227625 2.764349
 4989 12.227625 2.767972
 4990 12.227625 2.771595
 4991 12.227625 2.775218
 4992 12.227625 2.778841
 4993 12.227625 2.782464
 4994 12.231248 2.786087
 4995 12.231248 2.789710
 4996 12.231248 2.793333
 4997 12.234871 2.796956
 4998 12.234871 2.800579
 4999 12.238494 2.804202
 5000 12.238494 2.807825
 5001 12.242117 2.811448
 5002 12.242117 2.815071
 5003 12.245740 2.818694
 5004 12.245740 2.822317
 5005 12.249363 2.825940
 5006 12.249363 2.829563
 5007 12.252986 2.833186
 5008 12.252986 2.836809
 5009 12.256609 2.840432
 5010 12.256609 2.844055
 5011 12.260232 2.847678
 5012 12.260232 2.851301
 5013 12.263855 2.854924
 5014 12.267478 2.858547
 5015 12.271101 2.862170
 5016 12.274724 2.862170
 5017 12.278347 2.865793
 5018 12.281970 2.869416
 5019 12.285593 2.869416
 5020 12.289216 2.873039
 5021 12.292839 2.876662
 5022 12.296462 2.876662
 5023 12.300085 2.880285
 5024 12.303708 2.883908
 5025 12.307331 2.883908
 5026 12.310954 2.887531
 5027 12.314577 2.887531
 5028 12.318200 2.891154
 5029 12.321823 2.894777
 5030 12.325446 2.898400
 5031 12.329069 2.898400
 5032 12.332692 2.902023
 5033 12.336315 2.902023
 5034 12.339938 2.905646
 5035 12.343561 2.905646
 5036 12.347184 2.909269
 5037 12.350807 2.909269
 5038 12.354430 2.912892
 5039 12.358053 2.912892
 5040 12.361676 2.916515
 5041 12.365299 2.916515
 5042 12.368922 2.920138
 5043 12.372545 2.920138
 5044 12.376168 2.920138
 5045 12.379791 2.920138
 5046 12.383414 2.920138
 5047 12.387037 2.920138
 5048 12.390660 2.923761
 5049 12.394283 2.923761
 5050 12.397906 2.927384
 5051 12.401529 2.927384
 5052 12.405152 2.931007
 5053 12.408775 2.931007
 5054 12.412398 2.934630
 5055 12.416021 2.934630
 5056 12.419644 2.938253
 5057 12.423267 2.938253
 5058 12.426890 2.941876
 5059 12.430513 2.941876
 5060 12.434136 2.945499
 5061 12.437759 2.945499
 5062 12.441382 2.945499
 5063 12.445005 2.945499
 5064 12.448628 2.949122
 5065 12.452251 2.949122
 5066 12.455874 2.949122
 5067 12.459497 2.952745
 5068 12.463120 2.956368
 5069 12.466743 2.959991
 5070 12.470366 2.963614
 5071 12.473989 2.967237
 5072 12.473989 2.970860
 5073 12.477612 2.974483
 5074 12.477612 2.978106
 5075 12.481235 2.981729
 5076 12.481235 2.985352
 5077 12.484858 2.988975
 5078 12.484858 2.992598
 5079 12.488481 2.996221
 5080 12.488481 2.999844
 5081 12.492104 3.003467
 5082 12.492104 3.007090
 5083 12.495727 3.010713
 5084 12.499350 3.014336
 5085 12.502973 3.017959
 5086 12.506596 3.021582
 5087 12.510219 3.025205
 5088 12.513842 3.028828
 5089 12.517465 3.032451
 5090 12.521088 3.036074
 5091 12.521088 3.039697
 5092 12.521088 3.043320
 5093 12.521088 3.046943
 5094 12.521088 3.050566
 5095 12.521088 3.054189
 5096 12.521088 3.057812
 5097 12.521088 3.061435
 5098 12.521088 3.065058
 5099 12.521088 3.068681
 5100 12.521088 3.072304
 5101 12.521088 3.075927
 5102 12.521088 3.079550
 5103 12.524711 3.083173
 5104 12.524711 3.086796
 5105 12.524711 3.090419
 5106 12.528334 3.094042
 5107 12.528334 3.097665
 5108 12.531957 3.101288
 5109 12.531957 3.104911
 5110 12.535580 3.108534
 5111 12.535580 3.112157
 5112 12.539203 3.115780
 5113 12.539203 3.119403
 5114 12.542826 3.123026
 5115 12.542826 3.126649
 5116 12.546449 3.130272
 5117 12.546449 3.133895
 5118 12.546449 3.137518
 5119 12.546449 3.141141
 5120 12.546449 3.144764
 5121 12.546449 3.148387
 5122 12.546449 3.152010
 5123 12.546449 3.155633
 5124 12.546449 3.159256
 5125 12.550072 3.162879
 5126 12.550072 3.166502
 5127 12.550072 3.170125
 5128 12.553695 3.173748
 5129 12.553695 3.177371
 5130 12.557318 3.180994
 5131 12.557318 3.184617
 5132 12.560941 3.188240
 5133 12.560941 3.191863
 5134 12.564564 3.195486
 5135 12.564564 3.199109
 5136 12.568187 3.202732
 5137 12.568187 3.206355
 5138 12.571810 3.209978
 5139 12.571810 3.213601
 5140 12.575433 3.217224
 5141 12.579056 3.220847
 5142 12.579056 3.224470
 5143 12.582679 3.228093
 5144 12.586302 3.231716
 5145 12.589925 3.235339
 5146 12.593548 3.238962
 5147 12.597171 3.242585
 5148 12.600794 3.246208
 5149 12.604417 3.249831
 5150 12.608040 3.253454
 5151 12.608040 3.257077
 5152 12.611663 3.260700
 5153 12.611663 3.264323
 5154 12.615286 3.267946
 5155 12.615286 3.271569
 5156 12.615286 3.275192
 5157 12.615286 3.278815
 5158 12.615286 3.282438
 5159 12.615286 3.286061
 5160 12.615286 3.289684
 5161 12.615286 3.293307
 5162 12.615286 3.296930
 5163 12.615286 3.300553
 5164 12.615286 3.304176
 5165 12.615286 3.307799
 5166 12.615286 3.311422
 5167 12.615286 3.315045
 5168 12.615286 3.318668
 5169 12.615286 3.322291
 5170 12.615286 3.325914
 5171 12.615286 3.329537
 5172 12.615286 3.333160
 5173 12.615286 3.336783
 5174 12.615286 3.340406
 5175 12.615286 3.344029
 5176 12.615286 3.347652
 5177 12.615286 3.351275
 5178 12.615286 3.354898
 5179 12.615286 3.358521
 5180 12.615286 3.362144
 5181 12.615286 3.365767
 5182 12.615286 3.369390
 5183 12.615286 3.373013
 5184 12.615286 3.376636
 5185 12.615286 3.380259
 5186 12.618909 3.383882
 5187 12.618909 3.387505
 5188 12.618909 3.391128
 5189 12.618909 3.394751
 5190 12.618909 3.398374
 5191 12.618909 3.401997
 5192 12.618909 3.405620
 5193 12.618909 3.409243
 5194 12.618909 3.412866
 5195 12.618909 3.416489
 5196 12.618909 3.420112
 5197 12.622532 3.423735
 5198 12.622532 3.427358
 5199 12.626155 3.430981
 5200 12.626155 3.434604
 5201 12.629778 3.438227
 5202 12.629778 3.441850
 5203 12.633401 3.445473
 5204 12.633401 3.449096
 5205 12.637024 3.452719
 5206 12.637024 3.456342
 5207 12.640647 3.459965
 5208 12.640647 3.463588
 5209 12.644270 3.467211
 5210 12.644270 3.470834
 5211 12.647893 3.474457
 5212 12.647893 3.478080
 5213 12.651516 3.481703
 5214 12.651516 3.485326
 5215 12.655139 3.488949
 5216 12.658762 3.492572
 5217 12.662385 3.496195
 5218 12.666008 3.499818
 5219 12.669631 3.503441
 5220 12.673254 3.507064
 5221 12.673254 3.510687
 5222 12.676877 3.514310
 5223 12.680500 3.517933
 5224 12.680500 3.521556
 5225 12.680500 3.525179
 5226 12.684123 3.528802
 5227 12.684123 3.532425
 5228 12.687746 3.536048
 5229 12.687746 3.539671
 5230 12.691369 3.543294
 5231 12.691369 3.546917
 5232 12.691369 3.550540
 5233 12.691369 3.554163
 5234 12.691369 3.557786
 5235 12.691369 3.561409
 5236 12.691369 3.565032
 5237 12.691369 3.568655
 5238 12.691369 3.572278
 5239 12.691369 3.575901
 5240 12.694992 3.579524
 5241 12.694992 3.583147
 5242 12.698615 3.586770
 5243 12.698615 3.590393
 5244 12.702238 3.594016
 5245 12.702238 3.597639
 5246 12.705861 3.601262
 5247 12.705861 3.604885
 5248 12.709484 3.608508
 5249 12.709484 3.612131
 5250 12.713107 3.615754
 5251 12.713107 3.619377
 5252 12.716730 3.623000
 5253 12.720353 3.626623
 5254 12.723976 3.630246
 5255 12.723976 3.633869
 5256 12.727599 3.637492
 5257 12.731222 3.641115
 5258 12.731222 3.644738
 5259 12.734845 3.648361
 5260 12.738468 3.651984
 5261 12.738468 3.655607
 5262 12.742091 3.659230
 5263 12.742091 3.662853
 5264 12.745714 3.666476
 5265 12.749337 3.670099
 5266 12.749337 3.673722
 5267 12.749337 3.677345
 5268 12.749337 3.680968
 5269 12.749337 3.684591
 5270 12.749337 3.688214
 5271 12.749337 3.691837
 5272 12.749337 3.695460
 5273 12.749337 3.699083
 5274 12.749337 3.702706
 5275 12.749337 3.706329
 5276 12.749337 3.709952
 5277 12.752960 3.713575
 5278 12.752960 3.717198
 5279 12.756583 3.720821
 5280 12.756583 3.724444
 5281 12.756583 3.728067
 5282 12.760206 3.731690
 5283 12.760206 3.735313
 5284 12.760206 3.738936
 5285 12.763829 3.742559
 5286 12.763829 3.746182
 5287 12.767452 3.749805
 5288 12.767452 3.753428
 5289 12.771075 3.757051
 5290 12.771075 3.760674
 5291 12.774698 3.764297
 5292 12.774698 3.767920
 5293 12.778321 3.771543
 5294 12.778321 3.775166
 5295 12.781944 3.778789
 5296 12.781944 3.782412
 5297 12.785567 3.786035
 5298 12.789190 3.789658
 5299 12.792813 3.793281
 5300 12.796436 3.793281
 5301 12.800059 3.796904
 5302 12.803682 3.796904
 5303 12.807305 3.800527
 5304 12.810928 3.800527
 5305 12.814551 3.804150
 5306 12.818174 3.804150
 5307 12.821797 3.807773
 5308 12.825420 3.811396
 5309 12.829043 3.815019
 5310 12.832666 3.818642
 5311 12.836289 3.822265
 5312 12.839912 3.825888
 5313 12.843535 3.829511
 5314 12.847158 3.833134
 5315 12.850781 3.836757
 5316 12.854404 3.840380
 5317 12.854404 3.844003
 5318 12.858027 3.847626
 5319 12.858027 3.851249
 5320 12.861650 3.854872
 5321 12.861650 3.858495
 5322 12.865273 3.862118
 5323 12.865273 3.865741
 5324 12.868896 3.869364
 5325 12.868896 3.872987
 5326 12.872519 3.876610
 5327 12.876142 3.880233
 5328 12.876142 3.883856
 5329 12.879765 3.887479
 5330 12.883388 3.891102
 5331 12.883388 3.894725
 5332 12.883388 3.898348
 5333 12.883388 3.901971
 5334 12.883388 3.905594
 5335 12.883388 3.909217
 5336 12.883388 3.912840
 5337 12.883388 3.916463
 5338 12.883388 3.920086
 5339 12.883388 3.923709
 5340 12.883388 3.927332
 5341 12.883388 3.930955
 5342 12.883388 3.934578
 5343 12.883388 3.938201
 5344 12.883388 3.941824
 5345 12.883388 3.945447
 5346 12.883388 3.949070
 5347 12.883388 3.952693
 5348 12.883388 3.956316
 5349 12.883388 3.959939
 5350 12.883388 3.963562
 5351 12.883388 3.967185
 5352 12.883388 3.970808
 5353 12.883388 3.974431
 5354 12.883388 3.978054
 5355 12.883388 3.981677
 5356 12.883388 3.985300
 5357 12.883388 3.988923
 5358 12.887011 3.992546
 5359 12.887011 3.996169
 5360 12.890634 3.999792
 5361 12.890634 4.003415
 5362 12.894257 4.007038
 5363 12.894257 4.010661
 5364 12.897880 4.014284
 5365 12.897880 4.017907
 5366 12.901503 4.021530
 5367 12.901503 4.025153
 5368 12.905126 4.028776
 5369 12.905126 4.032399
 5370 12.908749 4.036022
 5371 12.912372 4.039645
 5372 12.915995 4.043268
 5373 12.919618 4.046891
 5374 12.923241 4.050514
 5375 12.926864 4.054137
 5376 12.930487 4.057760
 5377 12.934110 4.061383
 5378 12.937733 4.065006
 5379 12.941356 4.068629
 5380 12.941356 4.072252
 5381 12.941356 4.075875
 5382 12.941356 4.079498
 5383 12.941356 4.083121
 5384 12.941356 4.086744
 5385 12.941356 4.090367
 5386 12.941356 4.093990
 5387 12.941356 4.097613
 5388 12.941356 4.101236
 5389 12.941356 4.104859
 5390 12.941356 4.108482
 5391 12.941356 4.112105
 5392 12.941356 4.115728
 5393 12.941356 4.119351
 5394 12.941356 4.122974
 5395 12.941356 4.126597
 5396 12.937733 4.130220
 5397 12.937733 4.133843
 5398 12.934110 4.137466
 5399 12.934110 4.141089
 5400 12.934110 4.144712
 5401 12.934110 4.148335
 5402 12.934110 4.151958
 5403 12.934110 4.155581
 5404 12.934110 4.159204
 5405 12.934110 4.162827
 5406 12.934110 4.166450
 5407 12.934110 4.170073
 5408 12.934110 4.173696
 5409 12.934110 4.177319
 5410 12.934110 4.180942
 5411 12.934110 4.184565
 5412 12.934110 4.188188
 5413 12.934110 4.191811
 5414 12.934110 4.195434
 5415 12.934110 4.199057
 5416 12.934110 4.202680
 5417 12.934110 4.206303
 5418 12.934110 4.209926
 5419 12.934110 4.213549
 5420 12.934110 4.217172
 5421 12.934110 4.220795
 5422 12.937733 4.224418
 5423 12.937733 4.228041
 5424 12.941356 4.231664
 5425 12.941356 4.235287
 5426 12.944979 4.238910
 5427 12.944979 4.242533
 5428 12.948602 4.246156
 5429 12.948602 4.249779
 5430 12.952225 4.253402
 5431 12.952225 4.257025
 5432 12.955848 4.260648
 5433 12.955848 4.264271
 5434 12.959471 4.267894
 5435 12.963094 4.271517
 5436 12.966717 4.275140
 5437 12.970340 4.278763
 5438 12.973963 4.282386
 5439 12.977586 4.286009
 5440 12.981209 4.289632
 5441 12.984832 4.289632
 5442 12.988455 4.293255
 5443 12.992078 4.296878
 5444 12.995701 4.296878
 5445 12.999324 4.300501
 5446 13.002947 4.304124
 5447 13.006570 4.307747
 5448 13.010193 4.311370
 5449 13.013816 4.311370
 5450 13.017439 4.314993
 5451 13.021062 4.318616
 5452 13.024685 4.318616
 5453 13.028308 4.322239
 5454 13.031931 4.322239
 5455 13.035554 4.325862
 5456 13.035554 4.329485
 5457 13.039177 4.333108
 5458 13.042800 4.336731
 5459 13.042800 4.340354
 5460 13.046423 4.343977
 5461 13.046423 4.347600
 5462 13.046423 4.351223
 5463 13.046423 4.354846
 5464 13.046423 4.358469
 5465 13.050046 4.362092
 5466 13.050046 4.365715
 5467 13.050046 4.369338
 5468 13.053669 4.372961
 5469 13.053669 4.376584
 5470 13.057292 4.380207
 5471 13.057292 4.383830
 5472 13.060915 4.387453
 5473 13.060915 4.391076
 5474 13.064538 4.394699
 5475 13.064538 4.398322
 5476 13.068161 4.401945
 5477 13.068161 4.405568
 5478 13.068161 4.409191
 5479 13.068161 4.412814
 5480 13.071784 4.416437
 5481 13.071784 4.420060
 5482 13.071784 4.423683
 5483 13.071784 4.427306
 5484 13.075407 4.430929
 5485 13.075407 4.434552
 5486 13.079030 4.438175
 5487 13.079030 4.441798
 5488 13.082653 4.445421
 5489 13.082653 4.449044
 5490 13.086276 4.452667
 5491 13.086276 4.456290
 5492 13.089899 4.459913
 5493 13.089899 4.463536
 5494 13.093522 4.467159
 5495 13.093522 4.470782
 5496 13.097145 4.474405
 5497 13.097145 4.478028
 5498 13.100768 4.481651
 5499 13.104391 4.485274
 5500 13.104391 4.488897
 5501 13.108014 4.492520
 5502 13.111637 4.496143
 5503 13.111637 4.499766
 5504 13.115260 4.503389
 5505 13.118883 4.507012
 5506 13.122506 4.510635
 5507 13.126129 4.510635
 5508 13.129752 4.514258
 5509 13.133375 4.517881
 5510 13.136998 4.521504
 5511 13.140621 4.525127
 5512 13.144244 4.528750
 5513 13.144244 4.532373
 5514 13.147867 4.535996
 5515 13.147867 4.539619
 5516 13.151490 4.543242
 5517 13.151490 4.546865
 5518 13.151490 4.550488
 5519 13.151490 4.554111
 5520 13.151490 4.557734
 5521 13.151490 4.561357
 5522 13.151490 4.564980
 5523 13.151490 4.568603
 5524 13.151490 4.572226
 5525 13.151490 4.575849
 5526 13.151490 4.579472
 5527 13.151490 4.583095
 5528 13.151490 4.586718
 5529 13.151490 4.590341
 5530 13.151490 4.593964
 5531 13.151490 4.597587
 5532 13.151490 4.601210
 5533 13.151490 4.604833
 5534 13.151490 4.608456
 5535 13.151490 4.612079
 5536 13.151490 4.615702
 5537 13.151490 4.619325
 5538 13.155113 4.622948
 5539 13.155113 4.626571
 5540 13.155113 4.630194
 5541 13.158736 4.633817
 5542 13.158736 4.637440
 5543 13.162359 4.641063
 5544 13.162359 4.644686
 5545 13.165982 4.648309
 5546 13.165982 4.651932
 5547 13.169605 4.655555
 5548 13.169605 4.659178
 5549 13.173228 4.662801
 5550 13.173228 4.666424
 5551 13.176851 4.670047
 5552 13.176851 4.673670
 5553 13.180474 4.677293
 5554 13.180474 4.680916
 5555 13.180474 4.684539
 5556 13.184097 4.688162
 5557 13.184097 4.691785
 5558 13.184097 4.695408
 5559 13.184097 4.699031
 5560 13.184097 4.702654
 5561 13.184097 4.706277
 5562 13.184097 4.709900
 5563 13.184097 4.713523
 5564 13.184097 4.717146
 5565 13.184097 4.720769
 5566 13.187720 4.724392
 5567 13.187720 4.728015
 5568 13.191343 4.731638
 5569 13.191343 4.735261
 5570 13.194966 4.738884
 5571 13.194966 4.742507
 5572 13.198589 4.746130
 5573 13.198589 4.749753
 5574 13.202212 4.753376
 5575 13.202212 4.756999
 5576 13.205835 4.760622
 5577 13.205835 4.764245
 5578 13.209458 4.767868
 5579 13.213081 4.771491
 5580 13.216704 4.771491
 5581 13.220327 4.775114
 5582 13.223950 4.778737
 5583 13.227573 4.782360
 5584 13.231196 4.785983
 5585 13.234819 4.789606
 5586 13.234819 4.793229
 5587 13.234819 4.796852
 5588 13.238442 4.800475
 5589 13.238442 4.804098
 5590 13.238442 4.807721
 5591 13.238442 4.811344
 5592 13.238442 4.814967
 5593 13.238442 4.818590
 5594 13.238442 4.822213
 5595 13.238442 4.825836
 5596 13.238442 4.829459
 5597 13.238442 4.833082
 5598 13.238442 4.836705
 5599 13.238442 4.840328
 5600 13.242065 4.843951
 5601 13.242065 4.847574
 5602 13.245688 4.851197
 5603 13.245688 4.854820
 5604 13.249311 4.858443
 5605 13.249311 4.862066
 5606 13.252934 4.865689
 5607 13.252934 4.869312
 5608 13.256557 4.872935
 5609 13.256557 4.876558
 5610 13.260180 4.880181
 5611 13.260180 4.883804
 5612 13.263803 4.887427
 5613 13.267426 4.887427
 5614 13.271049 4.891050
 5615 13.274672 4.894673
 5616 13.278295 4.894673
 5617 13.281918 4.898296
 5618 13.285541 4.901919
 5619 13.285541 4.905542
 5620 13.289164 4.909165
 5621 13.289164 4.912788
 5622 13.289164 4.916411
 5623 13.289164 4.920034
 5624 13.292787 4.923657
 5625 13.292787 4.927280
 5626 13.292787 4.930903
 5627 13.292787 4.934526
 5628 13.292787 4.938149
 5629 13.292787 4.941772
 5630 13.292787 4.945395
 5631 13.292787 4.949018
 5632 13.292787 4.952641
 5633 13.292787 4.956264
 5634 13.292787 4.959887
 5635 13.292787 4.963510
 5636 13.292787 4.967133
 5637 13.296410 4.970756
 5638 13.296410 4.974379
 5639 13.300033 4.978002
 5640 13.300033 4.981625
 5641 13.303656 4.985248
 5642 13.303656 4.988871
 5643 13.307279 4.992494
 5644 13.307279 4.996117
 5645 13.310902 4.999740
 5646 13.310902 5.003363
 5647 13.314525 5.006986
 5648 13.314525 5.010609
 5649 13.318148 5.014232
 5650 13.321771 5.014232
 5651 13.325394 5.017855
 5652 13.329017 5.017855
 5653 13.332640 5.021478
 5654 13.336263 5.021478
 5655 13.339886 5.025101
 5656 13.343509 5.025101
 5657 13.347132 5.028724
 5658 13.350755 5.032347
 5659 13.354378 5.035970
 5660 13.358001 5.039593
 5661 13.358001 5.043216
 5662 13.358001 5.046839
 5663 13.358001 5.050462
 5664 13.358001 5.054085
 5665 13.361624 5.057708
 5666 13.361624 5.061331
 5667 13.358001 5.064954
 5668 13.358001 5.068577
 5669 13.358001 5.072200
 5670 13.358001 5.075823
 5671 13.358001 5.079446
 5672 13.358001 5.083069
 5673 13.358001 5.086692
 5674 13.358001 5.090315
 5675 13.358001 5.093938
 5676 13.358001 5.097561
 5677 13.358001 5.101184
 5678 13.358001 5.104807
 5679 13.358001 5.108430
 5680 13.358001 5.112053
 5681 13.358001 5.115676
 5682 13.358001 5.119299
 5683 13.358001 5.122922
 5684 13.358001 5.126545
 5685 13.358001 5.130168
 5686 13.358001 5.133791
 5687 13.358001 5.137414
 5688 13.358001 5.141037
 5689 13.358001 5.144660
 5690 13.358001 5.148283
 5691 13.358001 5.151906
 5692 13.358001 5.155529
 5693 13.361624 5.159152
 5694 13.361624 5.162775
 5695 13.365247 5.166398
 5696 13.365247 5.170021
 5697 13.368870 5.173644
 5698 13.368870 5.177267
 5699 13.372493 5.180890
 5700 13.372493 5.184513
 5701 13.376116 5.188136
 5702 13.376116 5.191759
 5703 13.379739 5.195382
 5704 13.379739 5.199005
 5705 13.383362 5.202628
 5706 13.386985 5.202628
 5707 13.390608 5.206251
 5708 13.394231 5.206251
 5709 13.397854 5.209874
 5710 13.401477 5.209874
 5711 13.405100 5.213497
 5712 13.408723 5.213497
 5713 13.412346 5.217120
 5714 13.415969 5.217120
 5715 13.419592 5.220743
 5716 13.423215 5.220743
 5717 13.426838 5.224366
 5718 13.430461 5.224366
 5719 13.434084 5.224366
 5720 13.437707 5.227989
 5721 13.441330 5.231612
 5722 13.444953 5.235235
 5723 13.448576 5.238858
 5724 13.452199 5.242481
 5725 13.455822 5.246104
 5726 13.459445 5.249727
 5727 13.463068 5.253350
 5728 13.466691 5.256973
 5729 13.466691 5.260596
 5730 13.466691 5.264219
 5731 13.466691 5.267842
 5732 13.466691 5.271465
 5733 13.466691 5.275088
 5734 13.466691 5.278711
 5735 13.466691 5.282334
 5736 13.470314 5.285957
 5737 13.470314 5.289580
 5738 13.473937 5.293203
 5739 13.473937 5.296826
 5740 13.477560 5.300449
 5741 13.477560 5.304072
 5742 13.481183 5.307695
 5743 13.481183 5.311318
 5744 13.484806 5.314941
 5745 13.484806 5.318564
 5746 13.488429 5.322187
 5747 13.488429 5.325810
 5748 13.492052 5.329433
 5749 13.495675 5.333056
 5750 13.495675 5.336679
 5751 13.499298 5.340302
 5752 13.502921 5.343925
 5753 13.506544 5.347548
 5754 13.510167 5.351171
 5755 13.513790 5.354794
 5756 13.517413 5.358417
 5757 13.517413 5.362040
 5758 13.517413 5.365663
 5759 13.517413 5.369286
 5760 13.517413 5.372909
 5761 13.517413 5.376532
 5762 13.517413 5.380155
 5763 13.517413 5.383778
 5764 13.517413 5.387401
 5765 13.517413 5.391024
 5766 13.517413 5.394647
 5767 13.517413 5.398270
 5768 13.517413 5.401893
 5769 13.517413 5.405516
 5770 13.521036 5.409139
 5771 13.521036 5.412762
 5772 13.521036 5.416385
 5773 13.524659 5.420008
 5774 13.524659 5.423631
 5775 13.528282 5.427254
 5776 13.528282 5.430877
 5777 13.531905 5.434500
 5778 13.531905 5.438123
 5779 13.535528 5.441746
 5780 13.535528 5.445369
 5781 13.535528 5.448992
 5782 13.535528 5.452615
 5783 13.535528 5.456238
 5784 13.535528 5.459861
 5785 13.535528 5.463484
 5786 13.535528 5.467107
 5787 13.535528 5.470730
 5788 13.535528 5.474353
 5789 13.535528 5.477976
 5790 13.535528 5.481599
 5791 13.535528 5.485222
 5792 13.535528 5.488845
 5793 13.535528 5.492468
 5794 13.535528 5.496091
 5795 13.535528 5.499714
 5796 13.531905 5.503337
 5797 13.531905 5.506960
 5798 13.528282 5.510583
 5799 13.528282 5.514206
 5800 13.528282 5.517829
 5801 13.528282 5.521452
 5802 13.528282 5.525075
 5803 13.528282 5.528698
 5804 13.528282 5.532321
 5805 13.528282 5.535944
 5806 13.528282 5.539567
 5807 13.528282 5.543190
 5808 13.528282 5.546813
 5809 13.528282 5.550436
 5810 13.528282 5.554059
 5811 13.528282 5.557682
 5812 13.528282 5.561305
 5813 13.528282 5.564928
 5814 13.528282 5.568551
 5815 13.528282 5.572174
 5816 13.528282 5.575797
 5817 13.528282 5.579420
 5818 13.528282 5.583043
 5819 13.528282 5.586666
 5820 13.528282 5.590289
 5821 13.528282 5.593912
 5822 13.528282 5.597535
 5823 13.528282 5.601158
 5824 13.528282 5.604781
 5825 13.528282 5.608404
 5826 13.528282 5.612027
 5827 13.531905 5.615650
 5828 13.531905 5.619273
 5829 13.535528 5.622896
 5830 13.535528 5.626519
 5831 13.539151 5.630142
 5832 13.539151 5.633765
 5833 13.542774 5.637388
 5834 13.542774 5.641011
 5835 13.546397 5.644634
 5836 13.546397 5.648257
 5837 13.550020 5.651880
 5838 13.550020 5.655503
 5839 13.553643 5.659126
 5840 13.557266 5.662749
 5841 13.560889 5.666372
 5842 13.564512 5.669995
 5843 13.568135 5.673618
 5844 13.571758 5.677241
 5845 13.571758 5.680864
 5846 13.571758 5.684487
 5847 13.571758 5.688110
 5848 13.571758 5.691733
 5849 13.571758 5.695356
 5850 13.571758 5.698979
 5851 13.571758 5.702602
 5852 13.571758 5.706225
 5853 13.571758 5.709848
 5854 13.571758 5.713471
 5855 13.571758 5.717094
 5856 13.571758 5.720717
 5857 13.571758 5.724340
 5858 13.571758 5.727963
 5859 13.571758 5.731586
 5860 13.571758 5.735209
 5861 13.571758 5.738832
 5862 13.571758 5.742455
 5863 13.571758 5.746078
 5864 13.571758 5.749701
 5865 13.571758 5.753324
 5866 13.571758 5.756947
 5867 13.571758 5.760570
 5868 13.571758 5.764193
 5869 13.571758 5.767816
 5870 13.571758 5.771439
 5871 13.571758 5.775062
 5872 13.575381 5.778685
 5873 13.575381 5.782308
 5874 13.579004 5.785931
 5875 13.579004 5.789554
 5876 13.582627 5.793177
 5877 13.582627 5.796800
 5878 13.586250 5.800423
 5879 13.586250 5.804046
 5880 13.589873 5.807669
 5881 13.589873 5.811292
 5882 13.593496 5.814915
 5883 13.593496 5.818538
 5884 13.597119 5.822161
 5885 13.600742 5.825784
 5886 13.604365 5.829407
 5887 13.607988 5.833030
 5888 13.611611 5.836653
 5889 13.615234 5.840276
 5890 13.618857 5.843899
 5891 13.622480 5.847522
 5892 13.622480 5.851145
 5893 13.622480 5.854768
 5894 13.622480 5.858391
 5895 13.622480 5.862014
 5896 13.622480 5.865637
 5897 13.622480 5.869260
 5898 13.626103 5.872883
 5899 13.626103 5.876506
 5900 13.629726 5.880129
 5901 13.629726 5.883752
 5902 13.633349 5.887375
 5903 13.633349 5.890998
 5904 13.636972 5.894621
 5905 13.636972 5.898244
 5906 13.640595 5.901867
 5907 13.640595 5.905490
 5908 13.644218 5.909113
 5909 13.644218 5.912736
 5910 13.647841 5.916359
 5911 13.651464 5.919982
 5912 13.655087 5.923605
 5913 13.658710 5.927228
 5914 13.662333 5.930851
 5915 13.665956 5.934474
 5916 13.669579 5.938097
 5917 13.673202 5.941720
 5918 13.676825 5.945343
 5919 13.676825 5.948966
 5920 13.676825 5.952589
 5921 13.676825 5.956212
 5922 13.676825 5.959835
 5923 13.676825 5.963458
 5924 13.676825 5.967081
 5925 13.676825 5.970704
 5926 13.676825 5.974327
 5927 13.676825 5.977950
 5928 13.676825 5.981573
 5929 13.676825 5.985196
 5930 13.676825 5.988819
 5931 13.676825 5.992442
 5932 13.676825 5.996065
 5933 13.680448 5.999688
 5934 13.680448 6.003311
 5935 13.684071 6.006934
 5936 13.684071 6.010557
 5937 13.687694 6.014180
 5938 13.687694 6.017803
 5939 13.691317 6.021426
 5940 13.691317 6.025049
 5941 13.694940 6.028672
 5942 13.694940 6.032295
 5943 13.698563 6.035918
 5944 13.698563 6.039541
 5945 13.702186 6.043164
 5946 13.705809 6.046787
 5947 13.709432 6.050410
 5948 13.713055 6.054033
 5949 13.716678 6.057656
 5950 13.716678 6.061279
 5951 13.716678 6.064902
 5952 13.716678 6.068525
 5953 13.716678 6.072148
 5954 13.716678 6.075771
 5955 13.716678 6.079394
 5956 13.716678 6.083017
 5957 13.716678 6.086640
 5958 13.716678 6.090263
 5959 13.716678 6.093886
 5960 13.716678 6.097509
 5961 13.716678 6.101132
 5962 13.716678 6.104755
 5963 13.716678 6.108378
 5964 13.720301 6.112001
 5965 13.720301 6.115624
 5966 13.720301 6.119247
 5967 13.723924 6.122870
 5968 13.723924 6.126493
 5969 13.727547 6.130116
 5970 13.727547 6.133739
 5971 13.731170 6.137362
 5972 13.731170 6.140985
 5973 13.734793 6.144608
 5974 13.734793 6.148231
 5975 13.738416 6.151854
 5976 13.738416 6.155477
 5977 13.738416 6.159100
 5978 13.738416 6.162723
 5979 13.738416 6.166346
 5980 13.738416 6.169969
 5981 13.738416 6.173592
 5982 13.738416 6.177215
 5983 13.738416 6.180838
 5984 13.738416 6.184461
 5985 13.738416 6.188084
 5986 13.738416 6.191707
 5987 13.738416 6.195330
 5988 13.742039 6.198953
 5989 13.742039 6.202576
 5990 13.742039 6.206199
 5991 13.745662 6.209822
 5992 13.745662 6.213445
 5993 13.749285 6.217068
 5994 13.749285 6.220691
 5995 13.752908 6.224314
 5996 13.752908 6.227937
 5997 13.756531 6.231560
 5998 13.756531 6.235183
 5999 13.760154 6.238806
 6000 13.760154 6.242429
 6001 13.760154 6.246052
 6002 13.760154 6.249675
 6003 13.760154 6.253298
 6004 13.760154 6.256921
 6005 13.760154 6.260544
 6006 13.760154 6.264167
 6007 13.763777 6.267790
 6008 13.763777 6.271413
 6009 13.763777 6.275036
 6010 13.763777 6.278659
 6011 13.763777 6.282282
 6012 13.763777 6.285905
 6013 13.767400 6.289528
 6014 13.767400 6.293151
 6015 13.767400 6.296774
 6016 13.767400 6.300397
 6017 13.767400 6.304020
 6018 13.767400 6.307643
 6019 13.767400 6.311266
 6020 13.767400 6.314889
 6021 13.767400 6.318512
 6022 13.767400 6.322135
 6023 13.767400 6.325758
 6024 13.767400 6.329381
 6025 13.767400 6.333004
 6026 13.767400 6.336627
 6027 13.767400 6.340250
 6028 13.767400 6.343873
 6029 13.767400 6.347496
 6030 13.767400 6.351119
 6031 13.767400 6.354742
 6032 13.767400 6.358365
 6033 13.767400 6.361988
 6034 13.767400 6.365611
 6035 13.767400 6.369234
 6036 13.767400 6.372857
 6037 13.767400 6.376480
 6038 13.767400 6.380103
 6039 13.763777 6.383726
 6040 13.763777 6.387349
 6041 13.763777 6.390972
 6042 13.763777 6.394595
 6043 13.763777 6.398218
 6044 13.763777 6.401841
 6045 13.763777 6.405464
 6046 13.763777 6.409087
 6047 13.763777 6.412710
 6048 13.763777 6.416333
 6049 13.763777 6.419956
 6050 13.763777 6.423579
 6051 13.763777 6.427202
 6052 13.763777 6.430825
 6053 13.763777 6.434448
 6054 13.763777 6.438071
 6055 13.763777 6.441694
 6056 13.763777 6.445317
 6057 13.763777 6.448940
 6058 13.763777 6.452563
 6059 13.763777 6.456186
 6060 13.763777 6.459809
 6061 13.763777 6.463432
 6062 13.767400 6.467055
 6063 13.767400 6.470678
 6064 13.767400 6.474301
 6065 13.763777 6.477924
 6066 13.763777 6.481547
 6067 13.760154 6.485170
 6068 13.760154 6.488793
 6069 13.756531 6.492416
 6070 13.756531 6.496039
 6071 13.756531 6.499662
 6072 13.756531 6.503285
 6073 13.756531 6.506908
 6074 13.756531 6.510531
 6075 13.756531 6.514154
 6076 13.756531 6.517777
 6077 13.756531 6.521400
 6078 13.756531 6.525023
 6079 13.756531 6.528646
 6080 13.756531 6.532269
 6081 13.756531 6.535892
 6082 13.756531 6.539515
 6083 13.756531 6.543138
 6084 13.756531 6.546761
 6085 13.756531 6.550384
 6086 13.756531 6.554007
 6087 13.756531 6.557630
 6088 13.756531 6.561253
 6089 13.756531 6.564876
 6090 13.756531 6.568499
 6091 13.756531 6.572122
 6092 13.760154 6.575745
 6093 13.760154 6.579368
 6094 13.760154 6.582991
 6095 13.760154 6.586614
 6096 13.763777 6.590237
 6097 13.763777 6.593860
 6098 13.767400 6.597483
 6099 13.767400 6.601106
 6100 13.771023 6.604729
 6101 13.771023 6.608352
 6102 13.774646 6.611975
 6103 13.774646 6.615598
 6104 13.778269 6.619221
 6105 13.778269 6.622844
 6106 13.781892 6.626467
 6107 13.781892 6.630090
 6108 13.781892 6.633713
 6109 13.785515 6.637336
 6110 13.785515 6.640959
 6111 13.785515 6.644582
 6112 13.781892 6.648205
 6113 13.781892 6.651828
 6114 13.781892 6.655451
 6115 13.778269 6.659074
 6116 13.778269 6.662697
 6117 13.774646 6.666320
 6118 13.774646 6.669943
 6119 13.771023 6.673566
 6120 13.771023 6.677189
 6121 13.767400 6.680812
 6122 13.767400 6.684435
 6123 13.767400 6.688058
 6124 13.767400 6.691681
 6125 13.767400 6.695304
 6126 13.767400 6.698927
 6127 13.767400 6.702550
 6128 13.767400 6.706173
 6129 13.767400 6.709796
 6130 13.767400 6.713419
 6131 13.767400 6.717042
 6132 13.767400 6.720665
 6133 13.767400 6.724288
 6134 13.767400 6.727911
 6135 13.767400 6.731534
 6136 13.767400 6.735157
 6137 13.767400 6.738780
 6138 13.767400 6.742403
 6139 13.767400 6.746026
 6140 13.767400 6.749649
 6141 13.767400 6.753272
 6142 13.767400 6.756895
 6143 13.767400 6.760518
 6144 13.767400 6.764141
 6145 13.767400 6.767764
 6146 13.771023 6.771387
 6147 13.771023 6.775010
 6148 13.774646 6.778633
 6149 13.774646 6.782256
 6150 13.778269 6.785879
 6151 13.778269 6.789502
 6152 13.781892 6.793125
 6153 13.781892 6.796748
 6154 13.785515 6.800371
 6155 13.785515 6.803994
 6156 13.789138 6.807617
 6157 13.789138 6.811240
 6158 13.792761 6.814863
 6159 13.796384 6.818486
 6160 13.796384 6.822109
 6161 13.796384 6.825732
 6162 13.800007 6.829355
 6163 13.800007 6.832978
 6164 13.803630 6.836601
 6165 13.803630 6.840224
 6166 13.807253 6.843847
 6167 13.807253 6.847470
 6168 13.807253 6.851093
 6169 13.807253 6.854716
 6170 13.807253 6.858339
 6171 13.807253 6.861962
 6172 13.807253 6.865585
 6173 13.807253 6.869208
 6174 13.807253 6.872831
 6175 13.807253 6.876454
 6176 13.807253 6.880077
 6177 13.807253 6.883700
 6178 13.807253 6.887323
 6179 13.807253 6.890946
 6180 13.807253 6.894569
 6181 13.807253 6.898192
 6182 13.810876 6.901815
 6183 13.810876 6.905438
 6184 13.814499 6.909061
 6185 13.814499 6.912684
 6186 13.818122 6.916307
 6187 13.818122 6.919930
 6188 13.821745 6.923553
 6189 13.821745 6.927176
 6190 13.825368 6.930799
 6191 13.825368 6.934422
 6192 13.828991 6.938045
 6193 13.828991 6.941668
 6194 13.832614 6.945291
 6195 13.836237 6.948914
 6196 13.839860 6.952537
 6197 13.843483 6.956160
 6198 13.847106 6.959783
 6199 13.850729 6.963406
 6200 13.854352 6.967029
 6201 13.857975 6.967029
 6202 13.857975 6.970652
 6203 13.857975 6.974275
 6204 13.861598 6.977898
 6205 13.857975 6.981521
 6206 13.857975 6.985144
 6207 13.854352 6.988767
 6208 13.854352 6.992390
 6209 13.850729 6.996013
 6210 13.850729 6.999636
 6211 13.847106 7.003259
 6212 13.847106 7.006882
 6213 13.843483 7.010505
 6214 13.843483 7.014128
 6215 13.843483 7.017751
 6216 13.843483 7.021374
 6217 13.843483 7.024997
 6218 13.843483 7.028620
 6219 13.843483 7.032243
 6220 13.843483 7.035866
 6221 13.843483 7.039489
 6222 13.843483 7.043112
 6223 13.843483 7.046735
 6224 13.843483 7.050358
 6225 13.843483 7.053981
 6226 13.843483 7.057604
 6227 13.843483 7.061227
 6228 13.843483 7.064850
 6229 13.843483 7.068473
 6230 13.843483 7.072096
 6231 13.843483 7.075719
 6232 13.843483 7.079342
 6233 13.843483 7.082965
 6234 13.843483 7.086588
 6235 13.839860 7.090211
 6236 13.839860 7.093834
 6237 13.836237 7.097457
 6238 13.836237 7.101080
 6239 13.836237 7.104703
 6240 13.836237 7.108326
 6241 13.832614 7.111949
 6242 13.832614 7.115572
 6243 13.832614 7.119195
 6244 13.832614 7.122818
 6245 13.832614 7.126441
 6246 13.832614 7.130064
 6247 13.832614 7.133687
 6248 13.832614 7.137310
 6249 13.832614 7.140933
 6250 13.832614 7.144556
 6251 13.832614 7.148179
 6252 13.832614 7.151802
 6253 13.832614 7.155425
 6254 13.832614 7.159048
 6255 13.832614 7.162671
 6256 13.832614 7.166294
 6257 13.832614 7.169917
 6258 13.832614 7.173540
 6259 13.832614 7.177163
 6260 13.832614 7.180786
 6261 13.832614 7.184409
 6262 13.832614 7.188032
 6263 13.832614 7.191655
 6264 13.832614 7.195278
 6265 13.832614 7.198901
 6266 13.832614 7.202524
 6267 13.832614 7.206147
 6268 13.836237 7.209770
 6269 13.836237 7.213393
 6270 13.839860 7.217016
 6271 13.839860 7.220639
 6272 13.839860 7.224262
 6273 13.839860 7.227885
 6274 13.839860 7.231508
 6275 13.839860 7.235131
 6276 13.839860 7.238754
 6277 13.839860 7.242377
 6278 13.839860 7.246000
 6279 13.839860 7.249623
 6280 13.839860 7.253246
 6281 13.839860 7.256869
 6282 13.839860 7.260492
 6283 13.839860 7.264115
 6284 13.839860 7.267738
 6285 13.839860 7.271361
 6286 13.843483 7.274984
 6287 13.843483 7.278607
 6288 13.843483 7.282230
 6289 13.843483 7.285853
 6290 13.843483 7.289476
 6291 13.843483 7.293099
 6292 13.843483 7.296722
 6293 13.843483 7.300345
 6294 13.843483 7.303968
 6295 13.843483 7.307591
 6296 13.843483 7.311214
 6297 13.843483 7.314837
 6298 13.843483 7.318460
 6299 13.843483 7.322083
 6300 13.843483 7.325706
 6301 13.843483 7.329329
 6302 13.843483 7.332952
 6303 13.843483 7.336575
 6304 13.843483 7.340198
 6305 13.843483 7.343821
 6306 13.843483 7.347444
 6307 13.843483 7.351067
 6308 13.843483 7.354690
 6309 13.839860 7.358313
 6310 13.839860 7.361936
 6311 13.836237 7.365559
 6312 13.836237 7.369182
 6313 13.832614 7.372805
 6314 13.832614 7.376428
 6315 13.828991 7.380051
 6316 13.828991 7.383674
 6317 13.825368 7.387297
 6318 13.825368 7.390920
 6319 13.825368 7.394543
 6320 13.825368 7.398166
 6321 13.825368 7.401789
 6322 13.825368 7.405412
 6323 13.825368 7.409035
 6324 13.825368 7.412658
 6325 13.825368 7.416281
 6326 13.825368 7.419904
 6327 13.825368 7.423527
 6328 13.825368 7.427150
 6329 13.825368 7.430773
 6330 13.825368 7.434396
 6331 13.825368 7.438019
 6332 13.825368 7.441642
 6333 13.825368 7.445265
 6334 13.825368 7.448888
 6335 13.825368 7.452511
 6336 13.825368 7.456134
 6337 13.825368 7.459757
 6338 13.825368 7.463380
 6339 13.825368 7.467003
 6340 13.825368 7.470626
 6341 13.825368 7.474249
 6342 13.825368 7.477872
 6343 13.825368 7.481495
 6344 13.825368 7.485118
 6345 13.825368 7.488741
 6346 13.825368 7.492364
 6347 13.825368 7.495987
 6348 13.825368 7.499610
 6349 13.825368 7.503233
 6350 13.825368 7.506856
 6351 13.825368 7.510479
 6352 13.825368 7.514102
 6353 13.825368 7.517725
 6354 13.825368 7.521348
 6355 13.825368 7.524971
 6356 13.828991 7.528594
 6357 13.828991 7.532217
 6358 13.828991 7.535840
 6359 13.828991 7.539463
 6360 13.828991 7.543086
 6361 13.825368 7.546709
 6362 13.825368 7.550332
 6363 13.825368 7.553955
 6364 13.825368 7.557578
 6365 13.825368 7.561201
 6366 13.821745 7.564824
 6367 13.821745 7.568447
 6368 13.821745 7.572070
 6369 13.821745 7.575693
 6370 13.821745 7.579316
 6371 13.821745 7.582939
 6372 13.821745 7.586562
 6373 13.821745 7.590185
 6374 13.821745 7.593808
 6375 13.821745 7.597431
 6376 13.821745 7.601054
 6377 13.821745 7.604677
 6378 13.821745 7.608300
 6379 13.821745 7.611923
 6380 13.821745 7.615546
 6381 13.821745 7.619169
 6382 13.821745 7.622792
 6383 13.821745 7.626415
 6384 13.821745 7.630038
 6385 13.821745 7.633661
 6386 13.821745 7.637284
 6387 13.821745 7.640907
 6388 13.821745 7.644530
 6389 13.821745 7.648153
 6390 13.821745 7.651776
 6391 13.825368 7.655399
 6392 13.825368 7.659022
 6393 13.828991 7.662645
 6394 13.828991 7.666268
 6395 13.828991 7.669891
 6396 13.828991 7.673514
 6397 13.828991 7.677137
 6398 13.828991 7.680760
 6399 13.828991 7.684383
 6400 13.828991 7.688006
 6401 13.828991 7.691629
 6402 13.828991 7.695252
 6403 13.828991 7.698875
 6404 13.828991 7.702498
 6405 13.828991 7.706121
 6406 13.828991 7.709744
 6407 13.828991 7.713367
 6408 13.828991 7.716990
 6409 13.832614 7.720613
 6410 13.832614 7.724236
 6411 13.836237 7.727859
 6412 13.836237 7.731482
 6413 13.839860 7.735105
 6414 13.839860 7.738728
 6415 13.843483 7.742351
 6416 13.843483 7.745974
 6417 13.847106 7.749597
 6418 13.847106 7.753220
 6419 13.850729 7.756843
 6420 13.850729 7.760466
 6421 13.854352 7.764089
 6422 13.854352 7.767712
 6423 13.854352 7.771335
 6424 13.854352 7.774958
 6425 13.854352 7.778581
 6426 13.854352 7.782204
 6427 13.854352 7.785827
 6428 13.854352 7.789450
 6429 13.854352 7.793073
 6430 13.854352 7.796696
 6431 13.854352 7.800319
 6432 13.854352 7.803942
 6433 13.854352 7.807565
 6434 13.854352 7.811188
 6435 13.854352 7.814811
 6436 13.854352 7.818434
 6437 13.854352 7.822057
 6438 13.854352 7.825680
 6439 13.854352 7.829303
 6440 13.854352 7.832926
 6441 13.857975 7.836549
 6442 13.857975 7.840172
 6443 13.861598 7.843795
 6444 13.861598 7.847418
 6445 13.865221 7.851041
 6446 13.865221 7.854664
 6447 13.868844 7.858287
 6448 13.868844 7.861910
 6449 13.872467 7.865533
 6450 13.872467 7.869156
 6451 13.876090 7.872779
 6452 13.876090 7.876402
 6453 13.879713 7.880025
 6454 13.883336 7.883648
 6455 13.886959 7.887271
 6456 13.890582 7.887271
 6457 13.894205 7.890894
 6458 13.897828 7.894517
 6459 13.897828 7.898140
 6460 13.897828 7.901763
 6461 13.901451 7.905386
 6462 13.901451 7.909009
 6463 13.901451 7.912632
 6464 13.901451 7.916255
 6465 13.901451 7.919878
 6466 13.901451 7.923501
 6467 13.897828 7.927124
 6468 13.897828 7.930747
 6469 13.894205 7.934370
 6470 13.894205 7.937993
 6471 13.890582 7.941616
 6472 13.890582 7.945239
 6473 13.886959 7.948862
 6474 13.886959 7.952485
 6475 13.883336 7.956108
 6476 13.883336 7.959731
 6477 13.879713 7.963354
 6478 13.879713 7.966977
 6479 13.879713 7.970600
 6480 13.879713 7.974223
 6481 13.879713 7.977846
 6482 13.879713 7.981469
 6483 13.879713 7.985092
 6484 13.879713 7.988715
 6485 13.879713 7.992338
 6486 13.879713 7.995961
 6487 13.879713 7.999584
 6488 13.879713 8.003207
 6489 13.879713 8.006830
 6490 13.879713 8.010453
 6491 13.879713 8.014076
 6492 13.879713 8.017699
 6493 13.879713 8.021322
 6494 13.879713 8.024945
 6495 13.879713 8.028568
 6496 13.879713 8.032191
 6497 13.879713 8.035814
 6498 13.879713 8.039437
 6499 13.879713 8.043060
 6500 13.879713 8.046683
 6501 13.879713 8.050306
 6502 13.879713 8.053929
 6503 13.879713 8.057552
 6504 13.879713 8.061175
 6505 13.879713 8.064798
 6506 13.879713 8.068421
 6507 13.879713 8.072044
 6508 13.879713 8.075667
 6509 13.879713 8.079290
 6510 13.883336 8.082913
 6511 13.883336 8.086536
 6512 13.886959 8.090159
 6513 13.886959 8.093782
 6514 13.890582 8.097405
 6515 13.890582 8.101028
 6516 13.894205 8.104651
 6517 13.894205 8.108274
 6518 13.897828 8.111897
 6519 13.897828 8.115520
 6520 13.901451 8.119143
 6521 13.901451 8.122766
 6522 13.905074 8.126389
 6523 13.905074 8.130012
 6524 13.905074 8.133635
 6525 13.905074 8.137258
 6526 13.905074 8.140881
 6527 13.905074 8.144504
 6528 13.905074 8.148127
 6529 13.905074 8.151750
 6530 13.905074 8.155373
 6531 13.905074 8.158996
 6532 13.905074 8.162619
 6533 13.908697 8.166242
 6534 13.908697 8.169865
 6535 13.912320 8.173488
 6536 13.912320 8.177111
 6537 13.915943 8.180734
 6538 13.915943 8.184357
 6539 13.919566 8.187980
 6540 13.919566 8.191603
 6541 13.923189 8.195226
 6542 13.923189 8.198849
 6543 13.926812 8.202472
 6544 13.926812 8.206095
 6545 13.930435 8.209718
 6546 13.930435 8.213341
 6547 13.930435 8.216964
 6548 13.930435 8.220587
 6549 13.930435 8.224210
 6550 13.930435 8.227833
 6551 13.930435 8.231456
 6552 13.930435 8.235079
 6553 13.930435 8.238702
 6554 13.930435 8.242325
 6555 13.930435 8.245948
 6556 13.930435 8.249571
 6557 13.930435 8.253194
 6558 13.930435 8.256817
 6559 13.930435 8.260440
 6560 13.930435 8.264063
 6561 13.930435 8.267686
 6562 13.930435 8.271309
 6563 13.930435 8.274932
 6564 13.930435 8.278555
 6565 13.930435 8.282178
 6566 13.930435 8.285801
 6567 13.934058 8.289424
 6568 13.934058 8.293047
 6569 13.934058 8.296670
 6570 13.937681 8.300293
 6571 13.937681 8.303916
 6572 13.941304 8.307539
 6573 13.941304 8.311162
 6574 13.944927 8.314785
 6575 13.944927 8.318408
 6576 13.948550 8.322031
 6577 13.948550 8.325654
 6578 13.948550 8.329277
 6579 13.948550 8.332900
 6580 13.948550 8.336523
 6581 13.948550 8.340146
 6582 13.948550 8.343769
 6583 13.948550 8.347392
 6584 13.948550 8.351015
 6585 13.948550 8.354638
 6586 13.948550 8.358261
 6587 13.948550 8.361884
 6588 13.952173 8.365507
 6589 13.952173 8.369130
 6590 13.952173 8.372753
 6591 13.952173 8.376376
 6592 13.955796 8.379999
 6593 13.955796 8.383622
 6594 13.959419 8.387245
 6595 13.959419 8.390868
 6596 13.959419 8.394491
 6597 13.959419 8.398114
 6598 13.959419 8.401737
 6599 13.959419 8.405360
 6600 13.959419 8.408983
 6601 13.959419 8.412606
 6602 13.959419 8.416229
 6603 13.963042 8.419852
 6604 13.963042 8.423475
 6605 13.963042 8.427098
 6606 13.963042 8.430721
 6607 13.966665 8.434344
 6608 13.966665 8.437967
 6609 13.970288 8.441590
 6610 13.970288 8.445213
 6611 13.973911 8.448836
 6612 13.973911 8.452459
 6613 13.977534 8.456082
 6614 13.977534 8.459705
 6615 13.977534 8.463328
 6616 13.977534 8.466951
 6617 13.977534 8.470574
 6618 13.977534 8.474197
 6619 13.977534 8.477820
 6620 13.977534 8.481443
 6621 13.977534 8.485066
 6622 13.977534 8.488689
 6623 13.977534 8.492312
 6624 13.977534 8.495935
 6625 13.977534 8.499558
 6626 13.977534 8.503181
 6627 13.977534 8.506804
 6628 13.977534 8.510427
 6629 13.977534 8.514050
 6630 13.977534 8.517673
 6631 13.977534 8.521296
 6632 13.977534 8.524919
 6633 13.977534 8.528542
 6634 13.977534 8.532165
 6635 13.977534 8.535788
 6636 13.977534 8.539411
 6637 13.977534 8.543034
 6638 13.977534 8.546657
 6639 13.977534 8.550280
 6640 13.977534 8.553903
 6641 13.977534 8.557526
 6642 13.977534 8.561149
 6643 13.977534 8.564772
 6644 13.977534 8.568395
 6645 13.977534 8.572018
 6646 13.977534 8.575641
 6647 13.977534 8.579264
 6648 13.977534 8.582887
 6649 13.977534 8.586510
 6650 13.981157 8.590133
 6651 13.981157 8.593756
 6652 13.981157 8.597379
 6653 13.981157 8.601002
 6654 13.984780 8.604625
 6655 13.984780 8.608248
 6656 13.984780 8.611871
 6657 13.984780 8.615494
 6658 13.988403 8.619117
 6659 13.988403 8.622740
 6660 13.988403 8.626363
 6661 13.988403 8.629986
 6662 13.988403 8.633609
 6663 13.988403 8.637232
 6664 13.988403 8.640855
 6665 13.988403 8.644478
 6666 13.988403 8.648101
 6667 13.988403 8.651724
 6668 13.988403 8.655347
 6669 13.988403 8.658970
 6670 13.988403 8.662593
 6671 13.988403 8.666216
 6672 13.988403 8.669839
 6673 13.988403 8.673462
 6674 13.988403 8.677085
 6675 13.988403 8.680708
 6676 13.988403 8.684331
 6677 13.988403 8.687954
 6678 13.988403 8.691577
 6679 13.988403 8.695200
 6680 13.988403 8.698823
 6681 13.988403 8.702446
 6682 13.988403 8.706069
 6683 13.988403 8.709692
 6684 13.988403 8.713315
 6685 13.992026 8.716938
 6686 13.992026 8.720561
 6687 13.992026 8.724184
 6688 13.995649 8.727807
 6689 13.995649 8.731430
 6690 13.999272 8.735053
 6691 13.999272 8.738676
 6692 13.999272 8.742299
 6693 13.999272 8.745922
 6694 14.002895 8.749545
 6695 14.002895 8.753168
 6696 14.002895 8.756791
 6697 14.006518 8.760414
 6698 14.006518 8.764037
 6699 14.006518 8.767660
 6700 14.006518 8.771283
 6701 14.006518 8.774906
 6702 14.006518 8.778529
 6703 14.006518 8.782152
 6704 14.006518 8.785775
 6705 14.006518 8.789398
 6706 14.006518 8.793021
 6707 14.006518 8.796644
 6708 14.006518 8.800267
 6709 14.006518 8.803890
 6710 14.006518 8.807513
 6711 14.006518 8.811136
 6712 14.006518 8.814759
 6713 14.006518 8.818382
 6714 14.006518 8.822005
 6715 14.006518 8.825628
 6716 14.006518 8.829251
 6717 14.006518 8.832874
 6718 14.006518 8.836497
 6719 14.006518 8.840120
 6720 14.006518 8.843743
 6721 14.006518 8.847366
 6722 14.006518 8.850989
 6723 14.006518 8.854612
 6724 14.006518 8.858235
 6725 14.006518 8.861858
 6726 14.006518 8.865481
 6727 14.006518 8.869104
 6728 14.006518 8.872727
 6729 14.006518 8.876350
 6730 14.006518 8.879973
 6731 14.006518 8.883596
 6732 14.006518 8.887219
 6733 14.006518 8.890842
 6734 14.006518 8.894465
 6735 14.006518 8.898088
 6736 14.010141 8.901711
 6737 14.010141 8.905334
 6738 14.013764 8.908957
 6739 14.013764 8.912580
 6740 14.017387 8.916203
 6741 14.017387 8.919826
 6742 14.021010 8.923449
 6743 14.021010 8.927072
 6744 14.024633 8.930695
 6745 14.024633 8.934318
 6746 14.024633 8.937941
 6747 14.028256 8.941564
 6748 14.028256 8.945187
 6749 14.028256 8.948810
 6750 14.028256 8.952433
 6751 14.028256 8.956056
 6752 14.028256 8.959679
 6753 14.028256 8.963302
 6754 14.028256 8.966925
 6755 14.028256 8.970548
 6756 14.028256 8.974171
 6757 14.028256 8.977794
 6758 14.028256 8.981417
 6759 14.028256 8.985040
 6760 14.028256 8.988663
 6761 14.028256 8.992286
 6762 14.028256 8.995909
 6763 14.028256 8.999532
 6764 14.028256 9.003155
 6765 14.028256 9.006778
 6766 14.028256 9.010401
 6767 14.028256 9.014024
 6768 14.028256 9.017647
 6769 14.028256 9.021270
 6770 14.028256 9.024893
 6771 14.028256 9.028516
 6772 14.028256 9.032139
 6773 14.028256 9.035762
 6774 14.028256 9.039385
 6775 14.028256 9.043008
 6776 14.028256 9.046631
 6777 14.028256 9.050254
 6778 14.028256 9.053877
 6779 14.028256 9.057500
 6780 14.028256 9.061123
 6781 14.028256 9.064746
 6782 14.028256 9.068369
 6783 14.028256 9.071992
 6784 14.028256 9.075615
 6785 14.024633 9.079238
 6786 14.024633 9.082861
 6787 14.024633 9.086484
 6788 14.021010 9.090107
 6789 14.021010 9.093730
 6790 14.021010 9.097353
 6791 14.017387 9.100976
 6792 14.017387 9.104599
 6793 14.013764 9.108222
 6794 14.013764 9.111845
 6795 14.013764 9.115468
 6796 14.013764 9.119091
 6797 14.010141 9.122714
 6798 14.010141 9.126337
 6799 14.010141 9.129960
 6800 14.010141 9.133583
 6801 14.006518 9.137206
 6802 14.006518 9.140829
 6803 14.006518 9.144452
 6804 14.006518 9.148075
 6805 14.002895 9.151698
 6806 14.002895 9.155321
 6807 14.002895 9.158944
 6808 13.999272 9.162567
 6809 13.999272 9.166190
 6810 13.999272 9.169813
 6811 13.999272 9.173436
 6812 13.995649 9.177059
 6813 13.995649 9.180682
 6814 13.995649 9.184305
 6815 13.995649 9.187928
 6816 13.992026 9.191551
 6817 13.992026 9.195174
 6818 13.988403 9.198797
 6819 13.988403 9.202420
 6820 13.984780 9.206043
 6821 13.984780 9.209666
 6822 13.981157 9.213289
 6823 13.981157 9.216912
 6824 13.977534 9.220535
 6825 13.977534 9.224158
 6826 13.973911 9.227781
 6827 13.973911 9.231404
 6828 13.970288 9.235027
 6829 13.970288 9.238650
 6830 13.970288 9.242273
 6831 13.970288 9.245896
 6832 13.970288 9.249519
 6833 13.970288 9.253142
 6834 13.970288 9.256765
 6835 13.970288 9.260388
 6836 13.966665 9.264011
 6837 13.966665 9.267634
 6838 13.966665 9.271257
 6839 13.966665 9.274880
 6840 13.963042 9.278503
 6841 13.963042 9.282126
 6842 13.963042 9.285749
 6843 13.963042 9.289372
 6844 13.963042 9.292995
 6845 13.959419 9.296618
 6846 13.959419 9.300241
 6847 13.955796 9.303864
 6848 13.955796 9.307487
 6849 13.955796 9.311110
 6850 13.955796 9.314733
 6851 13.952173 9.318356
 6852 13.952173 9.321979
 6853 13.952173 9.325602
 6854 13.952173 9.329225
 6855 13.948550 9.332848
 6856 13.948550 9.336471
 6857 13.944927 9.340094
 6858 13.944927 9.343717
 6859 13.941304 9.347340
 6860 13.941304 9.350963
 6861 13.937681 9.354586
 6862 13.937681 9.358209
 6863 13.937681 9.361832
 6864 13.934058 9.365455
 6865 13.934058 9.369078
 6866 13.934058 9.372701
 6867 13.934058 9.376324
 6868 13.934058 9.379947
 6869 13.934058 9.383570
 6870 13.930435 9.387193
 6871 13.930435 9.390816
 6872 13.930435 9.394439
 6873 13.926812 9.398062
 6874 13.926812 9.401685
 6875 13.926812 9.405308
 6876 13.923189 9.408931
 6877 13.923189 9.412554
 6878 13.923189 9.416177
 6879 13.923189 9.419800
 6880 13.919566 9.423423
 6881 13.919566 9.427046
 6882 13.919566 9.430669
 6883 13.919566 9.434292
 6884 13.915943 9.437915
 6885 13.915943 9.441538
 6886 13.915943 9.445161
 6887 13.915943 9.448784
 6888 13.915943 9.452407
 6889 13.915943 9.456030
 6890 13.915943 9.459653
 6891 13.915943 9.463276
 6892 13.915943 9.466899
 6893 13.915943 9.470522
 6894 13.915943 9.474145
 6895 13.915943 9.477768
 6896 13.915943 9.481391
 6897 13.915943 9.485014
 6898 13.915943 9.488637
 6899 13.915943 9.492260
 6900 13.915943 9.495883
 6901 13.915943 9.499506
 6902 13.915943 9.503129
 6903 13.915943 9.506752
 6904 13.915943 9.510375
 6905 13.915943 9.513998
 6906 13.915943 9.517621
 6907 13.915943 9.521244
 6908 13.912320 9.524867
 6909 13.912320 9.528490
 6910 13.908697 9.532113
 6911 13.908697 9.535736
 6912 13.905074 9.539359
 6913 13.905074 9.542982
 6914 13.905074 9.546605
 6915 13.905074 9.550228
 6916 13.901451 9.553851
 6917 13.901451 9.557474
 6918 13.901451 9.561097
 6919 13.901451 9.564720
 6920 13.901451 9.568343
 6921 13.901451 9.571966
 6922 13.901451 9.575589
 6923 13.901451 9.579212
 6924 13.901451 9.582835
 6925 13.901451 9.586458
 6926 13.901451 9.590081
 6927 13.901451 9.593704
 6928 13.897828 9.597327
 6929 13.897828 9.600950
 6930 13.894205 9.604573
 6931 13.894205 9.608196
 6932 13.894205 9.611819
 6933 13.894205 9.615442
 6934 13.890582 9.619065
 6935 13.890582 9.622688
 6936 13.890582 9.626311
 6937 13.890582 9.629934
 6938 13.890582 9.633557
 6939 13.890582 9.637180
 6940 13.890582 9.640803
 6941 13.890582 9.644426
 6942 13.890582 9.648049
 6943 13.890582 9.651672
 6944 13.890582 9.655295
 6945 13.890582 9.658918
 6946 13.890582 9.662541
 6947 13.890582 9.666164
 6948 13.886959 9.669787
 6949 13.886959 9.673410
 6950 13.886959 9.677033
 6951 13.886959 9.680656
 6952 13.886959 9.684279
 6953 13.886959 9.687902
 6954 13.883336 9.691525
 6955 13.883336 9.695148
 6956 13.883336 9.698771
 6957 13.883336 9.702394
 6958 13.883336 9.706017
 6959 13.883336 9.709640
 6960 13.883336 9.713263
 6961 13.883336 9.716886
 6962 13.883336 9.720509
 6963 13.879713 9.724132
 6964 13.879713 9.727755
 6965 13.879713 9.731378
 6966 13.876090 9.735001
 6967 13.876090 9.738624
 6968 13.876090 9.742247
 6969 13.876090 9.745870
 6970 13.872467 9.749493
 6971 13.872467 9.753116
 6972 13.872467 9.756739
 6973 13.872467 9.760362
 6974 13.872467 9.763985
 6975 13.872467 9.767608
 6976 13.872467 9.771231
 6977 13.872467 9.774854
 6978 13.868844 9.778477
 6979 13.868844 9.782100
 6980 13.868844 9.785723
 6981 13.868844 9.789346
 6982 13.868844 9.792969
 6983 13.868844 9.796592
 6984 13.868844 9.800215
 6985 13.868844 9.803838
 6986 13.865221 9.807461
 6987 13.865221 9.811084
 6988 13.861598 9.814707
 6989 13.861598 9.818330
 6990 13.861598 9.821953
 6991 13.861598 9.825576
 6992 13.857975 9.829199
 6993 13.857975 9.832822
 6994 13.857975 9.836445
 6995 13.857975 9.840068
 6996 13.857975 9.843691
 6997 13.857975 9.847314
 6998 13.857975 9.850937
 6999 13.854352 9.854560
 7000 13.854352 9.858183
 7001 13.854352 9.861806
 7002 13.850729 9.865429
 7003 13.850729 9.869052
 7004 13.850729 9.872675
 7005 13.850729 9.876298
 7006 13.847106 9.879921
 7007 13.847106 9.883544
 7008 13.847106 9.887167
 7009 13.843483 9.890790
 7010 13.843483 9.894413
 7011 13.839860 9.898036
 7012 13.839860 9.901659
 7013 13.839860 9.905282
 7014 13.836237 9.908905
 7015 13.832614 9.912528
 7016 13.828991 9.916151
 7017 13.828991 9.919774
 7018 13.825368 9.923397
 7019 13.821745 9.927020
 7020 13.818122 9.930643
 7021 13.814499 9.934266
 7022 13.810876 9.937889
 7023 13.807253 9.941512
 7024 13.807253 9.945135
 7025 13.803630 9.948758
 7026 13.803630 9.952381
 7027 13.800007 9.956004
 7028 13.800007 9.959627
 7029 13.796384 9.963250
 7030 13.796384 9.966873
 7031 13.792761 9.970496
 7032 13.792761 9.974119
 7033 13.789138 9.977742
 7034 13.789138 9.981365
 7035 13.785515 9.984988
 7036 13.785515 9.988611
 7037 13.785515 9.992234
 7038 13.785515 9.995857
 7039 13.785515 9.999480
 7040 13.785515 10.003103
 7041 13.785515 10.006726
 7042 13.781892 10.010349
 7043 13.781892 10.013972
 7044 13.781892 10.017595
 7045 13.781892 10.021218
 7046 13.778269 10.024841
 7047 13.778269 10.028464
 7048 13.778269 10.032087
 7049 13.778269 10.035710
 7050 13.774646 10.039333
 7051 13.774646 10.042956
 7052 13.774646 10.046579
 7053 13.774646 10.050202
 7054 13.771023 10.053825
 7055 13.771023 10.057448
 7056 13.771023 10.061071
 7057 13.771023 10.064694
 7058 13.771023 10.068317
 7059 13.771023 10.071940
 7060 13.771023 10.075563
 7061 13.767400 10.079186
 7062 13.767400 10.082809
 7063 13.763777 10.086432
 7064 13.763777 10.090055
 7065 13.763777 10.093678
 7066 13.763777 10.097301
 7067 13.760154 10.100924
 7068 13.760154 10.104547
 7069 13.760154 10.108170
 7070 13.760154 10.111793
 7071 13.760154 10.115416
 7072 13.760154 10.119039
 7073 13.756531 10.122662
 7074 13.756531 10.126285
 7075 13.752908 10.129908
 7076 13.752908 10.133531
 7077 13.752908 10.137154
 7078 13.752908 10.140777
 7079 13.749285 10.144400
 7080 13.749285 10.148023
 7081 13.749285 10.151646
 7082 13.749285 10.155269
 7083 13.749285 10.158892
 7084 13.745662 10.162515
 7085 13.745662 10.166138
 7086 13.742039 10.169761
 7087 13.742039 10.173384
 7088 13.738416 10.177007
 7089 13.738416 10.180630
 7090 13.734793 10.184253
 7091 13.734793 10.187876
 7092 13.734793 10.191499
 7093 13.731170 10.195122
 7094 13.731170 10.198745
 7095 13.731170 10.202368
 7096 13.727547 10.205991
 7097 13.727547 10.209614
 7098 13.723924 10.213237
 7099 13.723924 10.216860
 7100 13.723924 10.220483
 7101 13.720301 10.224106
 7102 13.720301 10.227729
 7103 13.720301 10.231352
 7104 13.720301 10.234975
 7105 13.716678 10.238598
 7106 13.716678 10.242221
 7107 13.716678 10.245844
 7108 13.716678 10.249467
 7109 13.713055 10.253090
 7110 13.713055 10.256713
 7111 13.713055 10.260336
 7112 13.713055 10.263959
 7113 13.713055 10.267582
 7114 13.713055 10.271205
 7115 13.713055 10.274828
 7116 13.713055 10.278451
 7117 13.713055 10.282074
 7118 13.713055 10.285697
 7119 13.713055 10.289320
 7120 13.713055 10.292943
 7121 13.713055 10.296566
 7122 13.713055 10.300189
 7123 13.713055 10.303812
 7124 13.713055 10.307435
 7125 13.713055 10.311058
 7126 13.713055 10.314681
 7127 13.713055 10.318304
 7128 13.709432 10.321927
 7129 13.709432 10.325550
 7130 13.709432 10.329173
 7131 13.709432 10.332796
 7132 13.709432 10.336419
 7133 13.709432 10.340042
 7134 13.705809 10.343665
 7135 13.705809 10.347288
 7136 13.705809 10.350911
 7137 13.702186 10.354534
 7138 13.702186 10.358157
 7139 13.702186 10.361780
 7140 13.702186 10.365403
 7141 13.698563 10.369026
 7142 13.698563 10.372649
 7143 13.694940 10.376272
 7144 13.694940 10.379895
 7145 13.691317 10.383518
 7146 13.691317 10.387141
 7147 13.687694 10.390764
 7148 13.687694 10.394387
 7149 13.684071 10.398010
 7150 13.684071 10.401633
 7151 13.680448 10.405256
 7152 13.680448 10.408879
 7153 13.680448 10.412502
 7154 13.676825 10.416125
 7155 13.676825 10.419748
 7156 13.676825 10.423371
 7157 13.676825 10.426994
 7158 13.676825 10.430617
 7159 13.676825 10.434240
 7160 13.676825 10.437863
 7161 13.673202 10.441486
 7162 13.673202 10.445109
 7163 13.669579 10.448732
 7164 13.669579 10.452355
 7165 13.669579 10.455978
 7166 13.669579 10.459601
 7167 13.665956 10.463224
 7168 13.665956 10.466847
 7169 13.665956 10.470470
 7170 13.665956 10.474093
 7171 13.665956 10.477716
 7172 13.665956 10.481339
 7173 13.665956 10.484962
 7174 13.665956 10.488585
 7175 13.665956 10.492208
 7176 13.665956 10.495831
 7177 13.665956 10.499454
 7178 13.662333 10.503077
 7179 13.662333 10.506700
 7180 13.662333 10.510323
 7181 13.662333 10.513946
 7182 13.662333 10.517569
 7183 13.662333 10.521192
 7184 13.662333 10.524815
 7185 13.662333 10.528438
 7186 13.658710 10.532061
 7187 13.658710 10.535684
 7188 13.655087 10.539307
 7189 13.655087 10.542930
 7190 13.655087 10.546553
 7191 13.651464 10.550176
 7192 13.651464 10.553799
 7193 13.647841 10.557422
 7194 13.647841 10.561045
 7195 13.647841 10.564668
 7196 13.644218 10.568291
 7197 13.644218 10.571914
 7198 13.640595 10.575537
 7199 13.640595 10.579160
 7200 13.636972 10.582783
 7201 13.636972 10.586406
 7202 13.636972 10.590029
 7203 13.633349 10.593652
 7204 13.633349 10.597275
 7205 13.633349 10.600898
 7206 13.633349 10.604521
 7207 13.629726 10.608144
 7208 13.629726 10.611767
 7209 13.629726 10.615390
 7210 13.626103 10.619013
 7211 13.626103 10.622636
 7212 13.626103 10.626259
 7213 13.626103 10.629882
 7214 13.622480 10.633505
 7215 13.622480 10.637128
 7216 13.622480 10.640751
 7217 13.622480 10.644374
 7218 13.622480 10.647997
 7219 13.622480 10.651620
 7220 13.618857 10.655243
 7221 13.618857 10.658866
 7222 13.618857 10.662489
 7223 13.618857 10.666112
 7224 13.618857 10.669735
 7225 13.618857 10.673358
 7226 13.618857 10.676981
 7227 13.618857 10.680604
 7228 13.615234 10.684227
 7229 13.615234 10.687850
 7230 13.615234 10.691473
 7231 13.611611 10.695096
 7232 13.611611 10.698719
 7233 13.607988 10.702342
 7234 13.607988 10.705965
 7235 13.604365 10.709588
 7236 13.604365 10.713211
 7237 13.604365 10.716834
 7238 13.600742 10.720457
 7239 13.600742 10.724080
 7240 13.600742 10.727703
 7241 13.600742 10.731326
 7242 13.597119 10.734949
 7243 13.597119 10.738572
 7244 13.597119 10.742195
 7245 13.597119 10.745818
 7246 13.593496 10.749441
 7247 13.593496 10.753064
 7248 13.593496 10.756687
 7249 13.593496 10.760310
 7250 13.589873 10.763933
 7251 13.589873 10.767556
 7252 13.589873 10.771179
 7253 13.589873 10.774802
 7254 13.589873 10.778425
 7255 13.589873 10.782048
 7256 13.589873 10.785671
 7257 13.589873 10.789294
 7258 13.589873 10.792917
 7259 13.589873 10.796540
 7260 13.589873 10.800163
 7261 13.589873 10.803786
 7262 13.589873 10.807409
 7263 13.586250 10.811032
 7264 13.586250 10.814655
 7265 13.586250 10.818278
 7266 13.586250 10.821901
 7267 13.582627 10.825524
 7268 13.582627 10.829147
 7269 13.582627 10.832770
 7270 13.582627 10.836393
 7271 13.582627 10.840016
 7272 13.582627 10.843639
 7273 13.579004 10.847262
 7274 13.579004 10.850885
 7275 13.579004 10.854508
 7276 13.575381 10.858131
 7277 13.575381 10.861754
 7278 13.575381 10.865377
 7279 13.575381 10.869000
 7280 13.571758 10.872623
 7281 13.571758 10.876246
 7282 13.571758 10.879869
 7283 13.571758 10.883492
 7284 13.571758 10.887115
 7285 13.568135 10.890738
 7286 13.568135 10.894361
 7287 13.568135 10.897984
 7288 13.568135 10.901607
 7289 13.568135 10.905230
 7290 13.568135 10.908853
 7291 13.564512 10.912476
 7292 13.564512 10.916099
 7293 13.560889 10.919722
 7294 13.560889 10.923345
 7295 13.560889 10.926968
 7296 13.560889 10.930591
 7297 13.557266 10.934214
 7298 13.557266 10.937837
 7299 13.557266 10.941460
 7300 13.557266 10.945083
 7301 13.557266 10.948706
 7302 13.553643 10.952329
 7303 13.553643 10.955952
 7304 13.550020 10.959575
 7305 13.550020 10.963198
 7306 13.550020 10.966821
 7307 13.546397 10.970444
 7308 13.546397 10.974067
 7309 13.546397 10.977690
 7310 13.546397 10.981313
 7311 13.542774 10.984936
 7312 13.542774 10.988559
 7313 13.539151 10.992182
 7314 13.539151 10.995805
 7315 13.539151 10.999428
 7316 13.539151 11.003051
 7317 13.535528 11.006674
 7318 13.535528 11.010297
 7319 13.535528 11.013920
 7320 13.535528 11.017543
 7321 13.531905 11.021166
 7322 13.531905 11.024789
 7323 13.531905 11.028412
 7324 13.531905 11.032035
 7325 13.528282 11.035658
 7326 13.528282 11.039281
 7327 13.528282 11.042904
 7328 13.528282 11.046527
 7329 13.524659 11.050150
 7330 13.524659 11.053773
 7331 13.521036 11.057396
 7332 13.521036 11.061019
 7333 13.517413 11.064642
 7334 13.517413 11.068265
 7335 13.517413 11.071888
 7336 13.517413 11.075511
 7337 13.513790 11.079134
 7338 13.513790 11.082757
 7339 13.513790 11.086380
 7340 13.513790 11.090003
 7341 13.513790 11.093626
 7342 13.513790 11.097249
 7343 13.513790 11.100872
 7344 13.513790 11.104495
 7345 13.513790 11.108118
 7346 13.513790 11.111741
 7347 13.513790 11.115364
 7348 13.513790 11.118987
 7349 13.513790 11.122610
 7350 13.513790 11.126233
 7351 13.513790 11.129856
 7352 13.513790 11.133479
 7353 13.513790 11.137102
 7354 13.513790 11.140725
 7355 13.513790 11.144348
 7356 13.510167 11.147971
 7357 13.510167 11.151594
 7358 13.510167 11.155217
 7359 13.506544 11.158840
 7360 13.506544 11.162463
 7361 13.506544 11.166086
 7362 13.506544 11.169709
 7363 13.502921 11.173332
 7364 13.502921 11.176955
 7365 13.502921 11.180578
 7366 13.502921 11.184201
 7367 13.499298 11.187824
 7368 13.499298 11.191447
 7369 13.499298 11.195070
 7370 13.495675 11.198693
 7371 13.495675 11.202316
 7372 13.492052 11.205939
 7373 13.492052 11.209562
 7374 13.488429 11.213185
 7375 13.488429 11.216808
 7376 13.484806 11.220431
 7377 13.484806 11.224054
 7378 13.484806 11.227677
 7379 13.484806 11.231300
 7380 13.484806 11.234923
 7381 13.484806 11.238546
 7382 13.484806 11.242169
 7383 13.484806 11.245792
 7384 13.484806 11.249415
 7385 13.484806 11.253038
 7386 13.484806 11.256661
 7387 13.484806 11.260284
 7388 13.484806 11.263907
 7389 13.484806 11.267530
 7390 13.484806 11.271153
 7391 13.484806 11.274776
 7392 13.484806 11.278399
 7393 13.484806 11.282022
 7394 13.484806 11.285645
 7395 13.484806 11.289268
 7396 13.484806 11.292891
 7397 13.484806 11.296514
 7398 13.484806 11.300137
 7399 13.484806 11.303760
 7400 13.484806 11.307383
 7401 13.484806 11.311006
 7402 13.484806 11.314629
 7403 13.484806 11.318252
 7404 13.484806 11.321875
 7405 13.484806 11.325498
 7406 13.484806 11.329121
 7407 13.484806 11.332744
 7408 13.481183 11.336367
 7409 13.481183 11.339990
 7410 13.477560 11.343613
 7411 13.477560 11.347236
 7412 13.477560 11.350859
 7413 13.477560 11.354482
 7414 13.473937 11.358105
 7415 13.473937 11.361728
 7416 13.470314 11.365351
 7417 13.470314 11.368974
 7418 13.470314 11.372597
 7419 13.470314 11.376220
 7420 13.466691 11.379843
 7421 13.466691 11.383466
 7422 13.466691 11.387089
 7423 13.466691 11.390712
 7424 13.466691 11.394335
 7425 13.463068 11.397958
 7426 13.463068 11.401581
 7427 13.459445 11.405204
 7428 13.459445 11.408827
 7429 13.455822 11.412450
 7430 13.455822 11.416073
 7431 13.452199 11.419696
 7432 13.452199 11.423319
 7433 13.448576 11.426942
 7434 13.448576 11.430565
 7435 13.444953 11.434188
 7436 13.444953 11.437811
 7437 13.441330 11.441434
 7438 13.441330 11.445057
 7439 13.437707 11.448680
 7440 13.437707 11.452303
 7441 13.434084 11.455926
 7442 13.434084 11.459549
 7443 13.434084 11.463172
 7444 13.434084 11.466795
 7445 13.430461 11.470418
 7446 13.430461 11.474041
 7447 13.430461 11.477664
 7448 13.430461 11.481287
 7449 13.430461 11.484910
 7450 13.430461 11.488533
 7451 13.430461 11.492156
 7452 13.430461 11.495779
 7453 13.426838 11.499402
 7454 13.423215 11.503025
 7455 13.419592 11.506648
 7456 13.415969 11.510271
 7457 13.412346 11.513894
 7458 13.412346 11.517517
 7459 13.408723 11.521140
 7460 13.408723 11.524763
 7461 13.405100 11.528386
 7462 13.405100 11.532009
 7463 13.401477 11.535632
 7464 13.401477 11.539255
 7465 13.397854 11.542878
 7466 13.397854 11.546501
 7467 13.394231 11.550124
 7468 13.394231 11.553747
 7469 13.390608 11.557370
 7470 13.390608 11.560993
 7471 13.390608 11.564616
 7472 13.390608 11.568239
 7473 13.390608 11.571862
 7474 13.390608 11.575485
 7475 13.390608 11.579108
 7476 13.390608 11.582731
 7477 13.390608 11.586354
 7478 13.390608 11.589977
 7479 13.390608 11.593600
 7480 13.390608 11.597223
 7481 13.390608 11.600846
 7482 13.390608 11.604469
 7483 13.390608 11.608092
 7484 13.390608 11.611715
 7485 13.390608 11.615338
 7486 13.390608 11.618961
 7487 13.390608 11.622584
 7488 13.390608 11.626207
 7489 13.390608 11.629830
 7490 13.386985 11.633453
 7491 13.386985 11.637076
 7492 13.386985 11.640699
 7493 13.383362 11.644322
 7494 13.383362 11.647945
 7495 13.379739 11.651568
 7496 13.379739 11.655191
 7497 13.379739 11.658814
 7498 13.379739 11.662437
 7499 13.376116 11.666060
 7500 13.376116 11.669683
 7501 13.376116 11.673306
 7502 13.376116 11.676929
 7503 13.376116 11.680552
 7504 13.376116 11.684175
 7505 13.376116 11.687798
 7506 13.372493 11.691421
 7507 13.372493 11.695044
 7508 13.368870 11.698667
 7509 13.368870 11.702290
 7510 13.368870 11.705913
 7511 13.365247 11.709536
 7512 13.365247 11.713159
 7513 13.365247 11.716782
 7514 13.365247 11.720405
 7515 13.361624 11.724028
 7516 13.361624 11.727651
 7517 13.358001 11.731274
 7518 13.358001 11.734897
 7519 13.354378 11.738520
 7520 13.354378 11.742143
 7521 13.350755 11.745766
 7522 13.350755 11.749389
 7523 13.350755 11.753012
 7524 13.347132 11.756635
 7525 13.347132 11.760258
 7526 13.347132 11.763881
 7527 13.347132 11.767504
 7528 13.347132 11.771127
 7529 13.347132 11.774750
 7530 13.343509 11.778373
 7531 13.343509 11.781996
 7532 13.343509 11.785619
 7533 13.343509 11.789242
 7534 13.343509 11.792865
 7535 13.339886 11.796488
 7536 13.339886 11.800111
 7537 13.339886 11.803734
 7538 13.339886 11.807357
 7539 13.339886 11.810980
 7540 13.339886 11.814603
 7541 13.339886 11.818226
 7542 13.339886 11.821849
 7543 13.336263 11.825472
 7544 13.336263 11.829095
 7545 13.336263 11.832718
 7546 13.332640 11.836341
 7547 13.332640 11.839964
 7548 13.329017 11.843587
 7549 13.329017 11.847210
 7550 13.325394 11.850833
 7551 13.325394 11.854456
 7552 13.321771 11.858079
 7553 13.321771 11.861702
 7554 13.321771 11.865325
 7555 13.321771 11.868948
 7556 13.318148 11.872571
 7557 13.318148 11.876194
 7558 13.318148 11.879817
 7559 13.318148 11.883440
 7560 13.318148 11.887063
 7561 13.318148 11.890686
 7562 13.318148 11.894309
 7563 13.318148 11.897932
 7564 13.314525 11.901555
 7565 13.314525 11.905178
 7566 13.314525 11.908801
 7567 13.310902 11.912424
 7568 13.310902 11.916047
 7569 13.307279 11.919670
 7570 13.307279 11.923293
 7571 13.303656 11.926916
 7572 13.303656 11.930539
 7573 13.300033 11.934162
 7574 13.300033 11.937785
 7575 13.296410 11.941408
 7576 13.296410 11.945031
 7577 13.292787 11.948654
 7578 13.292787 11.952277
 7579 13.289164 11.955900
 7580 13.289164 11.959523
 7581 13.285541 11.963146
 7582 13.285541 11.966769
 7583 13.281918 11.970392
 7584 13.281918 11.974015
 7585 13.281918 11.977638
 7586 13.281918 11.981261
 7587 13.281918 11.984884
 7588 13.281918 11.988507
 7589 13.281918 11.992130
 7590 13.281918 11.995753
 7591 13.281918 11.999376
 7592 13.281918 12.002999
 7593 13.281918 12.006622
 7594 13.281918 12.010245
 7595 13.281918 12.013868
 7596 13.281918 12.017491
 7597 13.281918 12.021114
 7598 13.281918 12.024737
 7599 13.281918 12.028360
 7600 13.281918 12.031983
 7601 13.281918 12.035606
 7602 13.281918 12.039229
 7603 13.278295 12.042852
 7604 13.278295 12.046475
 7605 13.278295 12.050098
 7606 13.278295 12.053721
 7607 13.274672 12.057344
 7608 13.274672 12.060967
 7609 13.274672 12.064590
 7610 13.274672 12.068213
 7611 13.274672 12.071836
 7612 13.274672 12.075459
 7613 13.274672 12.079082
 7614 13.274672 12.082705
 7615 13.274672 12.086328
 7616 13.274672 12.089951
 7617 13.274672 12.093574
 7618 13.274672 12.097197
 7619 13.274672 12.100820
 7620 13.274672 12.104443
 7621 13.274672 12.108066
 7622 13.274672 12.111689
 7623 13.274672 12.115312
 7624 13.274672 12.118935
 7625 13.271049 12.122558
 7626 13.271049 12.126181
 7627 13.271049 12.129804
 7628 13.271049 12.133427
 7629 13.271049 12.137050
 7630 13.267426 12.140673
 7631 13.267426 12.144296
 7632 13.267426 12.147919
 7633 13.267426 12.151542
 7634 13.267426 12.155165
 7635 13.267426 12.158788
 7636 13.263803 12.162411
 7637 13.260180 12.166034
 7638 13.256557 12.169657
 7639 13.252934 12.173280
 7640 13.249311 12.176903
 7641 13.245688 12.180526
 7642 13.245688 12.184149
 7643 13.242065 12.187772
 7644 13.242065 12.191395
 7645 13.238442 12.195018
 7646 13.238442 12.198641
 7647 13.234819 12.202264
 7648 13.234819 12.205887
 7649 13.231196 12.209510
 7650 13.231196 12.213133
 7651 13.227573 12.216756
 7652 13.227573 12.220379
 7653 13.223950 12.224002
 7654 13.223950 12.227625
 7655 13.223950 12.231248
 7656 13.223950 12.234871
 7657 13.223950 12.238494
 7658 13.223950 12.242117
 7659 13.223950 12.245740
 7660 13.223950 12.249363
 7661 13.223950 12.252986
 7662 13.220327 12.256609
 7663 13.220327 12.260232
 7664 13.220327 12.263855
 7665 13.216704 12.267478
 7666 13.216704 12.271101
 7667 13.216704 12.274724
 7668 13.216704 12.278347
 7669 13.213081 12.281970
 7670 13.213081 12.285593
 7671 13.213081 12.289216
 7672 13.213081 12.292839
 7673 13.213081 12.296462
 7674 13.213081 12.300085
 7675 13.209458 12.303708
 7676 13.209458 12.307331
 7677 13.209458 12.310954
 7678 13.209458 12.314577
 7679 13.205835 12.318200
 7680 13.205835 12.321823
 7681 13.202212 12.325446
 7682 13.202212 12.329069
 7683 13.198589 12.332692
 7684 13.198589 12.336315
 7685 13.198589 12.339938
 7686 13.198589 12.343561
 7687 13.194966 12.347184
 7688 13.194966 12.350807
 7689 13.194966 12.354430
 7690 13.194966 12.358053
 7691 13.194966 12.361676
 7692 13.191343 12.365299
 7693 13.191343 12.368922
 7694 13.191343 12.372545
 7695 13.191343 12.376168
 7696 13.191343 12.379791
 7697 13.191343 12.383414
 7698 13.191343 12.387037
 7699 13.191343 12.390660
 7700 13.187720 12.394283
 7701 13.187720 12.397906
 7702 13.184097 12.401529
 7703 13.184097 12.405152
 7704 13.180474 12.408775
 7705 13.180474 12.412398
 7706 13.180474 12.416021
 7707 13.180474 12.419644
 7708 13.176851 12.423267
 7709 13.176851 12.426890
 7710 13.176851 12.430513
 7711 13.176851 12.434136
 7712 13.176851 12.437759
 7713 13.176851 12.441382
 7714 13.176851 12.445005
 7715 13.176851 12.448628
 7716 13.176851 12.452251
 7717 13.176851 12.455874
 7718 13.173228 12.459497
 7719 13.173228 12.463120
 7720 13.169605 12.466743
 7721 13.169605 12.470366
 7722 13.165982 12.473989
 7723 13.165982 12.477612
 7724 13.165982 12.481235
 7725 13.162359 12.484858
 7726 13.162359 12.488481
 7727 13.162359 12.492104
 7728 13.162359 12.495727
 7729 13.158736 12.499350
 7730 13.158736 12.502973
 7731 13.155113 12.506596
 7732 13.155113 12.510219
 7733 13.155113 12.513842
 7734 13.151490 12.517465
 7735 13.151490 12.521088
 7736 13.151490 12.524711
 7737 13.151490 12.528334
 7738 13.147867 12.531957
 7739 13.147867 12.535580
 7740 13.147867 12.539203
 7741 13.147867 12.542826
 7742 13.147867 12.546449
 7743 13.147867 12.550072
 7744 13.147867 12.553695
 7745 13.147867 12.557318
 7746 13.147867 12.560941
 7747 13.147867 12.564564
 7748 13.147867 12.568187
 7749 13.147867 12.571810
 7750 13.147867 12.575433
 7751 13.147867 12.579056
 7752 13.147867 12.582679
 7753 13.147867 12.586302
 7754 13.147867 12.589925
 7755 13.144244 12.593548
 7756 13.144244 12.597171
 7757 13.144244 12.600794
 7758 13.140621 12.604417
 7759 13.140621 12.608040
 7760 13.140621 12.611663
 7761 13.136998 12.615286
 7762 13.136998 12.618909
 7763 13.136998 12.622532
 7764 13.136998 12.626155
 7765 13.133375 12.629778
 7766 13.133375 12.633401
 7767 13.133375 12.637024
 7768 13.133375 12.640647
 7769 13.133375 12.644270
 7770 13.129752 12.647893
 7771 13.129752 12.651516
 7772 13.126129 12.655139
 7773 13.126129 12.658762
 7774 13.122506 12.662385
 7775 13.122506 12.666008
 7776 13.118883 12.669631
 7777 13.118883 12.673254
 7778 13.118883 12.676877
 7779 13.118883 12.680500
 7780 13.115260 12.684123
 7781 13.115260 12.687746
 7782 13.115260 12.691369
 7783 13.111637 12.694992
 7784 13.111637 12.698615
 7785 13.108014 12.702238
 7786 13.108014 12.705861
 7787 13.104391 12.709484
 7788 13.104391 12.713107
 7789 13.104391 12.716730
 7790 13.100768 12.720353
 7791 13.100768 12.723976
 7792 13.100768 12.727599
 7793 13.100768 12.731222
 7794 13.097145 12.734845
 7795 13.097145 12.738468
 7796 13.097145 12.742091
 7797 13.097145 12.745714
 7798 13.097145 12.749337
 7799 13.097145 12.752960
 7800 13.097145 12.756583
 7801 13.093522 12.760206
 7802 13.093522 12.763829
 7803 13.093522 12.767452
 7804 13.093522 12.771075
 7805 13.093522 12.774698
 7806 13.093522 12.778321
 7807 13.093522 12.781944
 7808 13.093522 12.785567
 7809 13.093522 12.789190
 7810 13.093522 12.792813
 7811 13.093522 12.796436
 7812 13.093522 12.800059
 7813 13.093522 12.803682
 7814 13.093522 12.807305
 7815 13.093522 12.810928
 7816 13.093522 12.814551
 7817 13.093522 12.818174
 7818 13.093522 12.821797
 7819 13.093522 12.825420
 7820 13.093522 12.829043
 7821 13.089899 12.832666
 7822 13.089899 12.836289
 7823 13.089899 12.839912
 7824 13.089899 12.843535
 7825 13.089899 12.847158
 7826 13.086276 12.850781
 7827 13.086276 12.854404
 7828 13.082653 12.858027
 7829 13.082653 12.861650
 7830 13.079030 12.865273
 7831 13.079030 12.868896
 7832 13.079030 12.872519
 7833 13.075407 12.876142
 7834 13.075407 12.879765
 7835 13.075407 12.883388
 7836 13.075407 12.887011
 7837 13.071784 12.890634
 7838 13.071784 12.894257
 7839 13.071784 12.897880
 7840 13.071784 12.901503
 7841 13.068161 12.905126
 7842 13.068161 12.908749
 7843 13.068161 12.912372
 7844 13.068161 12.915995
 7845 13.064538 12.919618
 7846 13.064538 12.923241
 7847 13.064538 12.926864
 7848 13.064538 12.930487
 7849 13.064538 12.934110
 7850 13.060915 12.937733
 7851 13.060915 12.941356
 7852 13.060915 12.944979
 7853 13.057292 12.948602
 7854 13.057292 12.952225
 7855 13.057292 12.955848
 7856 13.057292 12.959471
 7857 13.053669 12.963094
 7858 13.053669 12.966717
 7859 13.050046 12.970340
 7860 13.050046 12.973963
 7861 13.046423 12.977586
 7862 13.046423 12.981209
 7863 13.042800 12.984832
 7864 13.042800 12.988455
 7865 13.042800 12.992078
 7866 13.039177 12.995701
 7867 13.039177 12.999324
 7868 13.039177 13.002947
 7869 13.039177 13.006570
 7870 13.035554 13.010193
 7871 13.035554 13.013816
 7872 13.031931 13.017439
 7873 13.031931 13.021062
 7874 13.031931 13.024685
 7875 13.028308 13.028308
 7876 13.028308 13.031931
 7877 13.028308 13.035554
 7878 13.028308 13.039177
 7879 13.024685 13.042800
 7880 13.024685 13.046423
 7881 13.024685 13.050046
 7882 13.024685 13.053669
 7883 13.021062 13.057292
 7884 13.021062 13.060915
 7885 13.021062 13.064538
 7886 13.021062 13.068161
 7887 13.021062 13.071784
 7888 13.021062 13.075407
 7889 13.021062 13.079030
 7890 13.021062 13.082653
 7891 13.017439 13.086276
 7892 13.017439 13.089899
 7893 13.017439 13.093522
 7894 13.017439 13.097145
 7895 13.017439 13.100768
 7896 13.013816 13.104391
 7897 13.013816 13.108014
 7898 13.013816 13.111637
 7899 13.010193 13.115260
 7900 13.010193 13.118883
 7901 13.010193 13.122506
 7902 13.010193 13.126129
 7903 13.006570 13.129752
 7904 13.006570 13.133375
 7905 13.006570 13.136998
 7906 13.006570 13.140621
 7907 13.006570 13.144244
 7908 13.002947 13.147867
 7909 13.002947 13.151490
 7910 12.999324 13.155113
 7911 12.999324 13.158736
 7912 12.995701 13.162359
 7913 12.995701 13.165982
 7914 12.995701 13.169605
 7915 12.992078 13.173228
 7916 12.992078 13.176851
 7917 12.992078 13.180474
 7918 12.992078 13.184097
 7919 12.988455 13.187720
 7920 12.988455 13.191343
 7921 12.988455 13.194966
 7922 12.988455 13.198589
 7923 12.988455 13.202212
 7924 12.988455 13.205835
 7925 12.988455 13.209458
 7926 12.988455 13.213081
 7927 12.988455 13.216704
 7928 12.984832 13.220327
 7929 12.984832 13.223950
 7930 12.984832 13.227573
 7931 12.981209 13.231196
 7932 12.981209 13.234819
 7933 12.977586 13.238442
 7934 12.977586 13.242065
 7935 12.977586 13.245688
 7936 12.977586 13.249311
 7937 12.973963 13.252934
 7938 12.973963 13.256557
 7939 12.973963 13.260180
 7940 12.973963 13.263803
 7941 12.973963 13.267426
 7942 12.973963 13.271049
 7943 12.973963 13.274672
 7944 12.970340 13.278295
 7945 12.970340 13.281918
 7946 12.970340 13.285541
 7947 12.970340 13.289164
 7948 12.966717 13.292787
 7949 12.966717 13.296410
 7950 12.966717 13.300033
 7951 12.966717 13.303656
 7952 12.963094 13.307279
 7953 12.963094 13.310902
 7954 12.963094 13.314525
 7955 12.963094 13.318148
 7956 12.959471 13.318148
 7957 12.955848 13.321771
 7958 12.955848 13.325394
 7959 12.952225 13.329017
 7960 12.952225 13.332640
 7961 12.948602 13.336263
 7962 12.948602 13.339886
 7963 12.944979 13.343509
 7964 12.944979 13.347132
 7965 12.941356 13.350755
 7966 12.941356 13.354378
 7967 12.937733 13.358001
 7968 12.937733 13.361624
 7969 12.934110 13.365247
 7970 12.934110 13.368870
 7971 12.934110 13.372493
 7972 12.934110 13.376116
 7973 12.934110 13.379739
 7974 12.934110 13.383362
 7975 12.934110 13.386985
 7976 12.934110 13.390608
 7977 12.934110 13.394231
 7978 12.934110 13.397854
 7979 12.934110 13.401477
 7980 12.934110 13.405100
 7981 12.934110 13.408723
 7982 12.934110 13.412346
 7983 12.934110 13.415969
 7984 12.934110 13.419592
 7985 12.934110 13.423215
 7986 12.934110 13.426838
 7987 12.934110 13.430461
 7988 12.930487 13.434084
 7989 12.930487 13.437707
 7990 12.930487 13.441330
 7991 12.930487 13.444953
 7992 12.930487 13.448576
 7993 12.930487 13.452199
 7994 12.930487 13.455822
 7995 12.926864 13.459445
 7996 12.926864 13.463068
 7997 12.926864 13.466691
 7998 12.923241 13.470314
 7999 12.923241 13.473937
 8000 12.923241 13.477560
 8001 12.919618 13.481183
 8002 12.919618 13.484806
 8003 12.919618 13.488429
 8004 12.919618 13.492052
 8005 12.915995 13.495675
 8006 12.915995 13.499298
 8007 12.915995 13.502921
 8008 12.915995 13.506544
 8009 12.912372 13.510167
 8010 12.912372 13.513790
 8011 12.912372 13.517413
 8012 12.912372 13.521036
 8013 12.912372 13.524659
 8014 12.908749 13.528282
 8015 12.908749 13.531905
 8016 12.908749 13.535528
 8017 12.905126 13.539151
 8018 12.905126 13.542774
 8019 12.901503 13.546397
 8020 12.901503 13.550020
 8021 12.897880 13.553643
 8022 12.894257 13.557266
 8023 12.890634 13.560889
 8024 12.887011 13.564512
 8025 12.883388 13.568135
 8026 12.879765 13.571758
 8027 12.876142 13.575381
 8028 12.872519 13.575381
 8029 12.868896 13.579004
 8030 12.865273 13.579004
 8031 12.861650 13.582627
 8032 12.858027 13.582627
 8033 12.854404 13.586250
 8034 12.850781 13.586250
 8035 12.847158 13.589873
 8036 12.843535 13.589873
 8037 12.839912 13.593496
 8038 12.836289 13.593496
 8039 12.832666 13.597119
 8040 12.829043 13.597119
 8041 12.825420 13.600742
 8042 12.821797 13.600742
 8043 12.818174 13.604365
 8044 12.814551 13.607988
 8045 12.810928 13.611611
 8046 12.807305 13.615234
 8047 12.803682 13.618857
 8048 12.800059 13.622480
 8049 12.796436 13.626103
 8050 12.792813 13.626103
 8051 12.789190 13.629726
 8052 12.785567 13.633349
 8053 12.781944 13.633349
 8054 12.778321 13.636972
 8055 12.774698 13.640595
 8056 12.771075 13.644218
 8057 12.767452 13.644218
 8058 12.763829 13.647841
 8059 12.760206 13.647841
 8060 12.756583 13.647841
 8061 12.752960 13.647841
 8062 12.749337 13.651464
 8063 12.745714 13.651464
 8064 12.742091 13.655087
 8065 12.738468 13.655087
 8066 12.734845 13.658710
 8067 12.731222 13.658710
 8068 12.727599 13.662333
 8069 12.723976 13.662333
 8070 12.720353 13.662333
 8071 12.716730 13.662333
 8072 12.713107 13.665956
 8073 12.709484 13.665956
 8074 12.705861 13.669579
 8075 12.702238 13.669579
 8076 12.698615 13.673202
 8077 12.694992 13.673202
 8078 12.691369 13.676825
 8079 12.687746 13.676825
 8080 12.684123 13.680448
 8081 12.680500 13.680448
 8082 12.676877 13.684071
 8083 12.673254 13.684071
 8084 12.669631 13.687694
 8085 12.666008 13.691317
 8086 12.662385 13.694940
 8087 12.658762 13.694940
 8088 12.655139 13.698563
 8089 12.651516 13.698563
 8090 12.647893 13.702186
 8091 12.644270 13.702186
 8092 12.640647 13.705809
 8093 12.637024 13.705809
 8094 12.633401 13.709432
 8095 12.629778 13.709432
 8096 12.626155 13.713055
 8097 12.622532 13.716678
 8098 12.618909 13.716678
 8099 12.615286 13.720301
 8100 12.611663 13.720301
 8101 12.608040 13.720301
 8102 12.604417 13.720301
 8103 12.600794 13.720301
 8104 12.597171 13.720301
 8105 12.593548 13.723924
 8106 12.589925 13.723924
 8107 12.586302 13.723924
 8108 12.582679 13.723924
 8109 12.579056 13.723924
 8110 12.575433 13.723924
 8111 12.571810 13.723924
 8112 12.568187 13.723924
 8113 12.564564 13.723924
 8114 12.560941 13.727547
 8115 12.557318 13.727547
 8116 12.553695 13.727547
 8117 12.550072 13.727547
 8118 12.546449 13.727547
 8119 12.542826 13.731170
 8120 12.539203 13.731170
 8121 12.535580 13.734793
 8122 12.531957 13.734793
 8123 12.528334 13.738416
 8124 12.524711 13.738416
 8125 12.521088 13.742039
 8126 12.517465 13.742039
 8127 12.513842 13.745662
 8128 12.510219 13.745662
 8129 12.506596 13.749285
 8130 12.502973 13.749285
 8131 12.499350 13.752908
 8132 12.495727 13.752908
 8133 12.492104 13.756531
 8134 12.488481 13.756531
 8135 12.484858 13.760154
 8136 12.481235 13.760154
 8137 12.477612 13.763777
 8138 12.473989 13.763777
 8139 12.470366 13.767400
 8140 12.466743 13.767400
 8141 12.463120 13.771023
 8142 12.459497 13.771023
 8143 12.455874 13.774646
 8144 12.452251 13.774646
 8145 12.448628 13.778269
 8146 12.445005 13.781892
 8147 12.441382 13.785515
 8148 12.437759 13.789138
 8149 12.434136 13.792761
 8150 12.430513 13.792761
 8151 12.426890 13.792761
 8152 12.423267 13.796384
 8153 12.419644 13.796384
 8154 12.416021 13.800007
 8155 12.412398 13.800007
 8156 12.408775 13.803630
 8157 12.405152 13.803630
 8158 12.401529 13.807253
 8159 12.397906 13.807253
 8160 12.394283 13.810876
 8161 12.390660 13.810876
 8162 12.387037 13.814499
 8163 12.383414 13.814499
 8164 12.379791 13.818122
 8165 12.376168 13.818122
 8166 12.372545 13.821745
 8167 12.368922 13.825368
 8168 12.365299 13.828991
 8169 12.361676 13.832614
 8170 12.358053 13.836237
 8171 12.354430 13.839860
 8172 12.350807 13.843483
 8173 12.347184 13.847106
 8174 12.343561 13.850729
 8175 12.339938 13.854352
 8176 12.336315 13.857975
 8177 12.332692 13.857975
 8178 12.329069 13.857975
 8179 12.325446 13.861598
 8180 12.321823 13.861598
 8181 12.318200 13.865221
 8182 12.314577 13.865221
 8183 12.310954 13.868844
 8184 12.307331 13.868844
 8185 12.303708 13.872467
 8186 12.300085 13.872467
 8187 12.296462 13.872467
 8188 12.292839 13.876090
 8189 12.289216 13.876090
 8190 12.285593 13.879713
 8191 12.281970 13.879713
 8192 12.278347 13.879713
 8193 12.274724 13.883336
 8194 12.271101 13.883336
 8195 12.267478 13.886959
 8196 12.263855 13.886959
 8197 12.260232 13.886959
 8198 12.256609 13.886959
 8199 12.252986 13.886959
 8200 12.249363 13.886959
 8201 12.245740 13.886959
 8202 12.242117 13.886959
 8203 12.238494 13.886959
 8204 12.234871 13.886959
 8205 12.231248 13.886959
 8206 12.227625 13.886959
 8207 12.224002 13.886959
 8208 12.220379 13.886959
 8209 12.216756 13.886959
 8210 12.213133 13.886959
 8211 12.209510 13.886959
 8212 12.205887 13.886959
 8213 12.202264 13.886959
 8214 12.198641 13.886959
 8215 12.195018 13.886959
 8216 12.191395 13.886959
 8217 12.187772 13.883336
 8218 12.184149 13.883336
 8219 12.180526 13.883336
 8220 12.176903 13.883336
 8221 12.173280 13.883336
 8222 12.169657 13.883336
 8223 12.166034 13.883336
 8224 12.162411 13.883336
 8225 12.158788 13.883336
 8226 12.155165 13.883336
 8227 12.151542 13.879713
 8228 12.147919 13.879713
 8229 12.144296 13.879713
 8230 12.140673 13.876090
 8231 12.137050 13.876090
 8232 12.133427 13.872467
 8233 12.129804 13.872467
 8234 12.126181 13.868844
 8235 12.122558 13.868844
 8236 12.118935 13.865221
 8237 12.115312 13.865221
 8238 12.111689 13.861598
 8239 12.108066 13.861598
 8240 12.104443 13.857975
 8241 12.100820 13.857975
 8242 12.097197 13.857975
 8243 12.093574 13.854352
 8244 12.089951 13.854352
 8245 12.086328 13.854352
 8246 12.082705 13.854352
 8247 12.079082 13.854352
 8248 12.075459 13.854352
 8249 12.071836 13.854352
 8250 12.068213 13.854352
 8251 12.064590 13.854352
 8252 12.060967 13.850729
 8253 12.057344 13.847106
 8254 12.053721 13.843483
 8255 12.050098 13.839860
 8256 12.046475 13.836237
 8257 12.042852 13.836237
 8258 12.039229 13.832614
 8259 12.035606 13.832614
 8260 12.031983 13.828991
 8261 12.028360 13.828991
 8262 12.024737 13.825368
 8263 12.021114 13.825368
 8264 12.017491 13.821745
 8265 12.013868 13.821745
 8266 12.010245 13.818122
 8267 12.006622 13.818122
 8268 12.002999 13.814499
 8269 11.999376 13.814499
 8270 11.995753 13.814499
 8271 11.992130 13.814499
 8272 11.988507 13.814499
 8273 11.984884 13.814499
 8274 11.981261 13.814499
 8275 11.977638 13.814499
 8276 11.974015 13.814499
 8277 11.970392 13.814499
 8278 11.966769 13.814499
 8279 11.963146 13.814499
 8280 11.959523 13.814499
 8281 11.955900 13.814499
 8282 11.952277 13.814499
 8283 11.948654 13.814499
 8284 11.945031 13.810876
 8285 11.941408 13.810876
 8286 11.937785 13.810876
 8287 11.934162 13.807253
 8288 11.930539 13.807253
 8289 11.926916 13.803630
 8290 11.923293 13.803630
 8291 11.919670 13.803630
 8292 11.916047 13.800007
 8293 11.912424 13.796384
 8294 11.908801 13.792761
 8295 11.905178 13.789138
 8296 11.901555 13.785515
 8297 11.897932 13.781892
 8298 11.894309 13.778269
 8299 11.890686 13.778269
 8300 11.887063 13.774646
 8301 11.883440 13.774646
 8302 11.879817 13.771023
 8303 11.876194 13.771023
 8304 11.872571 13.767400
 8305 11.868948 13.767400
 8306 11.865325 13.763777
 8307 11.861702 13.763777
 8308 11.858079 13.760154
 8309 11.854456 13.760154
 8310 11.850833 13.756531
 8311 11.847210 13.756531
 8312 11.843587 13.756531
 8313 11.839964 13.752908
 8314 11.836341 13.752908
 8315 11.832718 13.749285
 8316 11.829095 13.749285
 8317 11.825472 13.749285
 8318 11.821849 13.745662
 8319 11.818226 13.745662
 8320 11.814603 13.742039
 8321 11.810980 13.742039
 8322 11.807357 13.738416
 8323 11.803734 13.738416
 8324 11.800111 13.734793
 8325 11.796488 13.734793
 8326 11.792865 13.731170
 8327 11.789242 13.727547
 8328 11.785619 13.723924
 8329 11.781996 13.720301
 8330 11.778373 13.716678
 8331 11.774750 13.713055
 8332 11.771127 13.709432
 8333 11.767504 13.705809
 8334 11.763881 13.702186
 8335 11.760258 13.698563
 8336 11.760258 13.694940
 8337 11.756635 13.691317
 8338 11.756635 13.687694
 8339 11.753012 13.684071
 8340 11.753012 13.680448
 8341 11.749389 13.676825
 8342 11.749389 13.673202
 8343 11.745766 13.669579
 8344 11.745766 13.665956
 8345 11.742143 13.662333
 8346 11.742143 13.658710
 8347 11.738520 13.655087
 8348 11.734897 13.651464
 8349 11.731274 13.651464
 8350 11.727651 13.647841
 8351 11.724028 13.647841
 8352 11.720405 13.644218
 8353 11.716782 13.644218
 8354 11.713159 13.640595
 8355 11.709536 13.640595
 8356 11.705913 13.636972
 8357 11.702290 13.636972
 8358 11.698667 13.633349
 8359 11.695044 13.633349
 8360 11.691421 13.629726
 8361 11.687798 13.629726
 8362 11.684175 13.629726
 8363 11.680552 13.629726
 8364 11.676929 13.629726
 8365 11.673306 13.629726
 8366 11.669683 13.629726
 8367 11.666060 13.629726
 8368 11.662437 13.629726
 8369 11.658814 13.629726
 8370 11.655191 13.629726
 8371 11.651568 13.629726
 8372 11.647945 13.629726
 8373 11.644322 13.629726
 8374 11.640699 13.629726
 8375 11.637076 13.629726
 8376 11.633453 13.629726
 8377 11.629830 13.629726
 8378 11.626207 13.629726
 8379 11.622584 13.629726
 8380 11.618961 13.629726
 8381 11.615338 13.629726
 8382 11.611715 13.629726
 8383 11.608092 13.629726
 8384 11.604469 13.629726
 8385 11.600846 13.629726
 8386 11.597223 13.629726
 8387 11.593600 13.629726
 8388 11.589977 13.629726
 8389 11.586354 13.629726
 8390 11.582731 13.629726
 8391 11.579108 13.633349
 8392 11.575485 13.633349
 8393 11.571862 13.633349
 8394 11.568239 13.633349
 8395 11.564616 13.636972
 8396 11.560993 13.636972
 8397 11.557370 13.640595
 8398 11.553747 13.640595
 8399 11.550124 13.644218
 8400 11.546501 13.644218
 8401 11.542878 13.644218
 8402 11.539255 13.644218
 8403 11.535632 13.644218
 8404 11.532009 13.644218
 8405 11.528386 13.644218
 8406 11.524763 13.644218
 8407 11.521140 13.644218
 8408 11.517517 13.644218
 8409 11.513894 13.644218
 8410 11.510271 13.644218
 8411 11.506648 13.644218
 8412 11.503025 13.644218
 8413 11.499402 13.644218
 8414 11.495779 13.644218
 8415 11.492156 13.644218
 8416 11.488533 13.644218
 8417 11.484910 13.640595
 8418 11.481287 13.640595
 8419 11.477664 13.636972
 8420 11.474041 13.636972
 8421 11.470418 13.633349
 8422 11.466795 13.633349
 8423 11.463172 13.633349
 8424 11.459549 13.629726
 8425 11.455926 13.629726
 8426 11.452303 13.629726
 8427 11.448680 13.626103
 8428 11.445057 13.626103
 8429 11.441434 13.626103
 8430 11.437811 13.622480
 8431 11.434188 13.622480
 8432 11.430565 13.622480
 8433 11.426942 13.618857
 8434 11.423319 13.618857
 8435 11.419696 13.615234
 8436 11.416073 13.611611
 8437 11.412450 13.611611
 8438 11.408827 13.607988
 8439 11.405204 13.607988
 8440 11.401581 13.604365
 8441 11.397958 13.604365
 8442 11.394335 13.600742
 8443 11.390712 13.600742
 8444 11.387089 13.597119
 8445 11.383466 13.597119
 8446 11.379843 13.593496
 8447 11.376220 13.593496
 8448 11.372597 13.589873
 8449 11.368974 13.589873
 8450 11.365351 13.586250
 8451 11.361728 13.586250
 8452 11.358105 13.582627
 8453 11.354482 13.582627
 8454 11.350859 13.579004
 8455 11.347236 13.579004
 8456 11.343613 13.575381
 8457 11.339990 13.575381
 8458 11.336367 13.575381
 8459 11.332744 13.575381
 8460 11.329121 13.571758
 8461 11.325498 13.571758
 8462 11.321875 13.571758
 8463 11.318252 13.568135
 8464 11.314629 13.568135
 8465 11.311006 13.564512
 8466 11.307383 13.564512
 8467 11.303760 13.560889
 8468 11.300137 13.560889
 8469 11.296514 13.557266
 8470 11.292891 13.557266
 8471 11.289268 13.553643
 8472 11.285645 13.553643
 8473 11.282022 13.550020
 8474 11.278399 13.550020
 8475 11.274776 13.546397
 8476 11.271153 13.546397
 8477 11.267530 13.542774
 8478 11.263907 13.542774
 8479 11.260284 13.542774
 8480 11.256661 13.542774
 8481 11.253038 13.542774
 8482 11.249415 13.542774
 8483 11.245792 13.542774
 8484 11.242169 13.542774
 8485 11.238546 13.542774
 8486 11.234923 13.542774
 8487 11.231300 13.542774
 8488 11.227677 13.542774
 8489 11.224054 13.542774
 8490 11.220431 13.542774
 8491 11.216808 13.539151
 8492 11.213185 13.539151
 8493 11.209562 13.535528
 8494 11.205939 13.535528
 8495 11.202316 13.531905
 8496 11.198693 13.531905
 8497 11.195070 13.528282
 8498 11.191447 13.528282
 8499 11.187824 13.524659
 8500 11.184201 13.524659
 8501 11.180578 13.521036
 8502 11.176955 13.521036
 8503 11.173332 13.521036
 8504 11.169709 13.517413
 8505 11.166086 13.517413
 8506 11.162463 13.517413
 8507 11.158840 13.517413
 8508 11.155217 13.517413
 8509 11.151594 13.517413
 8510 11.147971 13.517413
 8511 11.144348 13.517413
 8512 11.140725 13.517413
 8513 11.137102 13.517413
 8514 11.133479 13.517413
 8515 11.129856 13.517413
 8516 11.126233 13.517413
 8517 11.122610 13.517413
 8518 11.118987 13.517413
 8519 11.115364 13.517413
 8520 11.111741 13.517413
 8521 11.108118 13.517413
 8522 11.104495 13.517413
 8523 11.100872 13.517413
 8524 11.097249 13.517413
 8525 11.093626 13.513790
 8526 11.090003 13.513790
 8527 11.086380 13.510167
 8528 11.082757 13.510167
 8529 11.079134 13.510167
 8530 11.075511 13.506544
 8531 11.071888 13.506544
 8532 11.068265 13.502921
 8533 11.064642 13.502921
 8534 11.061019 13.499298
 8535 11.057396 13.499298
 8536 11.053773 13.495675
 8537 11.050150 13.495675
 8538 11.046527 13.492052
 8539 11.042904 13.488429
 8540 11.039281 13.488429
 8541 11.035658 13.484806
 8542 11.032035 13.481183
 8543 11.028412 13.481183
 8544 11.024789 13.477560
 8545 11.021166 13.477560
 8546 11.017543 13.473937
 8547 11.013920 13.470314
 8548 11.010297 13.470314
 8549 11.006674 13.466691
 8550 11.003051 13.463068
 8551 10.999428 13.463068
 8552 10.995805 13.459445
 8553 10.992182 13.459445
 8554 10.988559 13.455822
 8555 10.984936 13.455822
 8556 10.981313 13.452199
 8557 10.977690 13.452199
 8558 10.974067 13.448576
 8559 10.970444 13.448576
 8560 10.966821 13.444953
 8561 10.963198 13.444953
 8562 10.959575 13.441330
 8563 10.955952 13.441330
 8564 10.952329 13.437707
 8565 10.948706 13.437707
 8566 10.945083 13.437707
 8567 10.941460 13.434084
 8568 10.937837 13.434084
 8569 10.934214 13.434084
 8570 10.930591 13.434084
 8571 10.926968 13.434084
 8572 10.923345 13.430461
 8573 10.919722 13.430461
 8574 10.916099 13.430461
 8575 10.912476 13.430461
 8576 10.908853 13.426838
 8577 10.905230 13.426838
 8578 10.901607 13.426838
 8579 10.897984 13.423215
 8580 10.894361 13.423215
 8581 10.890738 13.423215
 8582 10.887115 13.423215
 8583 10.883492 13.423215
 8584 10.879869 13.423215
 8585 10.876246 13.423215
 8586 10.872623 13.423215
 8587 10.869000 13.423215
 8588 10.865377 13.419592
 8589 10.861754 13.419592
 8590 10.858131 13.419592
 8591 10.854508 13.419592
 8592 10.850885 13.419592
 8593 10.847262 13.415969
 8594 10.843639 13.415969
 8595 10.840016 13.415969
 8596 10.836393 13.412346
 8597 10.832770 13.412346
 8598 10.829147 13.408723
 8599 10.825524 13.408723
 8600 10.821901 13.405100
 8601 10.818278 13.405100
 8602 10.814655 13.401477
 8603 10.811032 13.397854
 8604 10.807409 13.397854
 8605 10.803786 13.394231
 8606 10.800163 13.394231
 8607 10.796540 13.390608
 8608 10.792917 13.390608
 8609 10.789294 13.386985
 8610 10.785671 13.386985
 8611 10.782048 13.383362
 8612 10.778425 13.383362
 8613 10.774802 13.379739
 8614 10.771179 13.379739
 8615 10.767556 13.376116
 8616 10.763933 13.376116
 8617 10.760310 13.372493
 8618 10.756687 13.368870
 8619 10.753064 13.365247
 8620 10.749441 13.361624
 8621 10.745818 13.358001
 8622 10.742195 13.354378
 8623 10.738572 13.354378
 8624 10.734949 13.350755
 8625 10.731326 13.350755
 8626 10.727703 13.347132
 8627 10.724080 13.347132
 8628 10.720457 13.343509
 8629 10.716834 13.343509
 8630 10.713211 13.339886
 8631 10.709588 13.339886
 8632 10.705965 13.336263
 8633 10.702342 13.336263
 8634 10.698719 13.332640
 8635 10.695096 13.332640
 8636 10.691473 13.332640
 8637 10.687850 13.332640
 8638 10.684227 13.329017
 8639 10.680604 13.329017
 8640 10.676981 13.325394
 8641 10.673358 13.321771
 8642 10.669735 13.318148
 8643 10.666112 13.314525
 8644 10.662489 13.310902
 8645 10.658866 13.307279
 8646 10.655243 13.307279
 8647 10.651620 13.303656
 8648 10.647997 13.303656
 8649 10.644374 13.300033
 8650 10.640751 13.300033
 8651 10.637128 13.296410
 8652 10.633505 13.296410
 8653 10.629882 13.292787
 8654 10.626259 13.292787
 8655 10.622636 13.289164
 8656 10.619013 13.289164
 8657 10.615390 13.285541
 8658 10.611767 13.285541
 8659 10.608144 13.285541
 8660 10.604521 13.281918
 8661 10.600898 13.281918
 8662 10.597275 13.278295
 8663 10.593652 13.278295
 8664 10.590029 13.278295
 8665 10.586406 13.274672
 8666 10.582783 13.274672
 8667 10.579160 13.274672
 8668 10.575537 13.271049
 8669 10.571914 13.271049
 8670 10.568291 13.271049
 8671 10.564668 13.267426
 8672 10.561045 13.267426
 8673 10.557422 13.267426
 8674 10.553799 13.263803
 8675 10.550176 13.263803
 8676 10.546553 13.263803
 8677 10.542930 13.263803
 8678 10.539307 13.260180
 8679 10.535684 13.260180
 8680 10.532061 13.260180
 8681 10.528438 13.256557
 8682 10.524815 13.256557
 8683 10.521192 13.256557
 8684 10.517569 13.252934
 8685 10.513946 13.252934
 8686 10.510323 13.249311
 8687 10.506700 13.245688
 8688 10.503077 13.242065
 8689 10.499454 13.242065
 8690 10.495831 13.238442
 8691 10.492208 13.238442
 8692 10.488585 13.234819
 8693 10.484962 13.234819
 8694 10.481339 13.231196
 8695 10.477716 13.231196
 8696 10.474093 13.227573
 8697 10.470470 13.227573
 8698 10.466847 13.223950
 8699 10.463224 13.223950
 8700 10.459601 13.220327
 8701 10.455978 13.220327
 8702 10.452355 13.216704
 8703 10.448732 13.216704
 8704 10.445109 13.213081
 8705 10.441486 13.213081
 8706 10.437863 13.209458
 8707 10.434240 13.209458
 8708 10.430617 13.209458
 8709 10.426994 13.205835
 8710 10.423371 13.205835
 8711 10.419748 13.205835
 8712 10.416125 13.205835
 8713 10.412502 13.205835
 8714 10.408879 13.205835
 8715 10.405256 13.205835
 8716 10.401633 13.205835
 8717 10.398010 13.205835
 8718 10.394387 13.202212
 8719 10.390764 13.202212
 8720 10.387141 13.202212
 8721 10.383518 13.202212
 8722 10.379895 13.198589
 8723 10.376272 13.198589
 8724 10.372649 13.198589
 8725 10.369026 13.194966
 8726 10.365403 13.194966
 8727 10.361780 13.194966
 8728 10.358157 13.191343
 8729 10.354534 13.191343
 8730 10.350911 13.191343
 8731 10.347288 13.191343
 8732 10.343665 13.191343
 8733 10.340042 13.191343
 8734 10.336419 13.187720
 8735 10.332796 13.187720
 8736 10.329173 13.184097
 8737 10.325550 13.184097
 8738 10.321927 13.180474
 8739 10.318304 13.180474
 8740 10.314681 13.180474
 8741 10.311058 13.176851
 8742 10.307435 13.176851
 8743 10.303812 13.173228
 8744 10.300189 13.173228
 8745 10.296566 13.173228
 8746 10.292943 13.169605
 8747 10.289320 13.169605
 8748 10.285697 13.165982
 8749 10.282074 13.165982
 8750 10.278451 13.165982
 8751 10.274828 13.162359
 8752 10.271205 13.162359
 8753 10.267582 13.158736
 8754 10.263959 13.158736
 8755 10.260336 13.158736
 8756 10.256713 13.155113
 8757 10.253090 13.155113
 8758 10.249467 13.155113
 8759 10.245844 13.151490
 8760 10.242221 13.151490
 8761 10.238598 13.151490
 8762 10.234975 13.147867
 8763 10.231352 13.147867
 8764 10.227729 13.147867
 8765 10.224106 13.147867
 8766 10.220483 13.147867
 8767 10.216860 13.147867
 8768 10.213237 13.144244
 8769 10.209614 13.144244
 8770 10.205991 13.144244
 8771 10.202368 13.144244
 8772 10.198745 13.144244
 8773 10.195122 13.140621
 8774 10.191499 13.140621
 8775 10.187876 13.140621
 8776 10.184253 13.136998
 8777 10.180630 13.136998
 8778 10.177007 13.133375
 8779 10.173384 13.133375
 8780 10.169761 13.129752
 8781 10.166138 13.129752
 8782 10.162515 13.126129
 8783 10.158892 13.126129
 8784 10.155269 13.122506
 8785 10.151646 13.122506
 8786 10.148023 13.118883
 8787 10.144400 13.118883
 8788 10.140777 13.115260
 8789 10.137154 13.115260
 8790 10.133531 13.111637
 8791 10.129908 13.111637
 8792 10.126285 13.108014
 8793 10.122662 13.108014
 8794 10.119039 13.104391
 8795 10.115416 13.104391
 8796 10.111793 13.104391
 8797 10.108170 13.100768
 8798 10.104547 13.100768
 8799 10.100924 13.100768
 8800 10.097301 13.100768
 8801 10.093678 13.100768
 8802 10.090055 13.100768
 8803 10.086432 13.100768
 8804 10.082809 13.100768
 8805 10.079186 13.100768
 8806 10.075563 13.097145
 8807 10.071940 13.097145
 8808 10.068317 13.097145
 8809 10.064694 13.093522
 8810 10.061071 13.093522
 8811 10.057448 13.093522
 8812 10.053825 13.093522
 8813 10.050202 13.093522
 8814 10.046579 13.093522
 8815 10.042956 13.093522
 8816 10.039333 13.093522
 8817 10.035710 13.093522
 8818 10.032087 13.093522
 8819 10.028464 13.093522
 8820 10.024841 13.089899
 8821 10.021218 13.089899
 8822 10.017595 13.089899
 8823 10.013972 13.086276
 8824 10.010349 13.086276
 8825 10.006726 13.086276
 8826 10.003103 13.086276
 8827 9.999480 13.086276
 8828 9.999480 13.082653
 8829 9.995857 13.079030
 8830 9.995857 13.075407
 8831 9.992234 13.071784
 8832 9.988611 13.068161
 8833 9.984988 13.064538
 8834 9.981365 13.064538
 8835 9.977742 13.060915
 8836 9.974119 13.060915
 8837 9.970496 13.057292
 8838 9.966873 13.057292
 8839 9.963250 13.053669
 8840 9.959627 13.053669
 8841 9.956004 13.050046
 8842 9.952381 13.050046
 8843 9.948758 13.046423
 8844 9.945135 13.046423
 8845 9.941512 13.042800
 8846 9.937889 13.042800
 8847 9.934266 13.042800
 8848 9.930643 13.042800
 8849 9.927020 13.042800
 8850 9.923397 13.042800
 8851 9.919774 13.042800
 8852 9.916151 13.042800
 8853 9.912528 13.042800
 8854 9.908905 13.042800
 8855 9.905282 13.042800
 8856 9.901659 13.039177
 8857 9.898036 13.039177
 8858 9.894413 13.035554
 8859 9.890790 13.035554
 8860 9.887167 13.031931
 8861 9.883544 13.031931
 8862 9.879921 13.031931
 8863 9.876298 13.028308
 8864 9.872675 13.028308
 8865 9.869052 13.024685
 8866 9.865429 13.024685
 8867 9.861806 13.024685
 8868 9.858183 13.021062
 8869 9.854560 13.021062
 8870 9.850937 13.021062
 8871 9.847314 13.017439
 8872 9.843691 13.017439
 8873 9.840068 13.017439
 8874 9.836445 13.013816
 8875 9.832822 13.013816
 8876 9.829199 13.013816
 8877 9.825576 13.013816
 8878 9.821953 13.013816
 8879 9.818330 13.013816
 8880 9.814707 13.013816
 8881 9.811084 13.013816
 8882 9.807461 13.013816
 8883 9.803838 13.013816
 8884 9.800215 13.010193
 8885 9.796592 13.010193
 8886 9.792969 13.006570
 8887 9.789346 13.006570
 8888 9.785723 13.002947
 8889 9.782100 13.002947
 8890 9.778477 12.999324
 8891 9.774854 12.999324
 8892 9.771231 12.995701
 8893 9.767608 12.995701
 8894 9.763985 12.992078
 8895 9.760362 12.992078
 8896 9.756739 12.988455
 8897 9.753116 12.988455
 8898 9.749493 12.984832
 8899 9.745870 12.984832
 8900 9.742247 12.981209
 8901 9.738624 12.981209
 8902 9.735001 12.977586
 8903 9.731378 12.977586
 8904 9.727755 12.977586
 8905 9.724132 12.973963
 8906 9.720509 12.973963
 8907 9.716886 12.973963
 8908 9.713263 12.970340
 8909 9.709640 12.970340
 8910 9.706017 12.970340
 8911 9.702394 12.966717
 8912 9.698771 12.966717
 8913 9.695148 12.966717
 8914 9.691525 12.966717
 8915 9.687902 12.966717
 8916 9.684279 12.966717
 8917 9.680656 12.966717
 8918 9.677033 12.966717
 8919 9.673410 12.966717
 8920 9.669787 12.966717
 8921 9.666164 12.966717
 8922 9.662541 12.966717
 8923 9.658918 12.963094
 8924 9.655295 12.959471
 8925 9.651672 12.955848
 8926 9.648049 12.952225
 8927 9.644426 12.948602
 8928 9.640803 12.948602
 8929 9.637180 12.944979
 8930 9.633557 12.944979
 8931 9.629934 12.941356
 8932 9.626311 12.941356
 8933 9.622688 12.937733
 8934 9.619065 12.937733
 8935 9.615442 12.934110
 8936 9.611819 12.934110
 8937 9.608196 12.930487
 8938 9.604573 12.930487
 8939 9.600950 12.926864
 8940 9.597327 12.926864
 8941 9.593704 12.926864
 8942 9.590081 12.926864
 8943 9.586458 12.926864
 8944 9.582835 12.926864
 8945 9.579212 12.926864
 8946 9.575589 12.926864
 8947 9.571966 12.926864
 8948 9.568343 12.926864
 8949 9.564720 12.926864
 8950 9.561097 12.926864
 8951 9.557474 12.926864
 8952 9.553851 12.926864
 8953 9.550228 12.926864
 8954 9.546605 12.926864
 8955 9.542982 12.926864
 8956 9.539359 12.926864
 8957 9.535736 12.926864
 8958 9.532113 12.926864
 8959 9.528490 12.926864
 8960 9.524867 12.926864
 8961 9.521244 12.926864
 8962 9.517621 12.926864
 8963 9.513998 12.930487
 8964 9.510375 12.930487
 8965 9.506752 12.934110
 8966 9.503129 12.934110
 8967 9.499506 12.937733
 8968 9.495883 12.937733
 8969 9.492260 12.941356
 8970 9.488637 12.941356
 8971 9.485014 12.941356
 8972 9.481391 12.941356
 8973 9.477768 12.941356
 8974 9.474145 12.941356
 8975 9.470522 12.941356
 8976 9.466899 12.941356
 8977 9.463276 12.941356
 8978 9.459653 12.941356
 8979 9.456030 12.941356
 8980 9.452407 12.941356
 8981 9.448784 12.941356
 8982 9.445161 12.941356
 8983 9.441538 12.941356
 8984 9.437915 12.941356
 8985 9.434292 12.941356
 8986 9.430669 12.937733
 8987 9.427046 12.934110
 8988 9.423423 12.930487
 8989 9.419800 12.926864
 8990 9.416177 12.923241
 8991 9.412554 12.919618
 8992 9.408931 12.915995
 8993 9.405308 12.912372
 8994 9.401685 12.908749
 8995 9.401685 12.905126
 8996 9.398062 12.901503
 8997 9.398062 12.897880
 8998 9.398062 12.894257
 8999 9.398062 12.890634
 9000 9.398062 12.887011
 9001 9.398062 12.883388
 9002 9.398062 12.879765
 9003 9.398062 12.876142
 9004 9.398062 12.872519
 9005 9.398062 12.868896
 9006 9.398062 12.865273
 9007 9.398062 12.861650
 9008 9.398062 12.858027
 9009 9.398062 12.854404
 9010 9.398062 12.850781
 9011 9.398062 12.847158
 9012 9.398062 12.843535
 9013 9.398062 12.839912
 9014 9.398062 12.836289
 9015 9.398062 12.832666
 9016 9.398062 12.829043
 9017 9.398062 12.825420
 9018 9.394439 12.821797
 9019 9.394439 12.818174
 9020 9.390816 12.814551
 9021 9.390816 12.810928
 9022 9.387193 12.807305
 9023 9.387193 12.803682
 9024 9.383570 12.800059
 9025 9.383570 12.796436
 9026 9.379947 12.792813
 9027 9.379947 12.789190
 9028 9.376324 12.785567
 9029 9.376324 12.781944
 9030 9.372701 12.778321
 9031 9.369078 12.774698
 9032 9.365455 12.771075
 9033 9.361832 12.767452
 9034 9.361832 12.763829
 9035 9.358209 12.760206
 9036 9.354586 12.756583
 9037 9.350963 12.752960
 9038 9.347340 12.749337
 9039 9.343717 12.745714
 9040 9.340094 12.742091
 9041 9.336471 12.742091
 9042 9.332848 12.738468
 9043 9.329225 12.738468
 9044 9.325602 12.734845
 9045 9.321979 12.734845
 9046 9.318356 12.731222
 9047 9.314733 12.731222
 9048 9.311110 12.727599
 9049 9.307487 12.727599
 9050 9.303864 12.723976
 9051 9.300241 12.723976
 9052 9.296618 12.720353
 9053 9.292995 12.720353
 9054 9.289372 12.720353
 9055 9.285749 12.720353
 9056 9.282126 12.720353
 9057 9.278503 12.720353
 9058 9.274880 12.720353
 9059 9.271257 12.720353
 9060 9.267634 12.720353
 9061 9.264011 12.720353
 9062 9.260388 12.720353
 9063 9.256765 12.720353
 9064 9.253142 12.720353
 9065 9.249519 12.720353
 9066 9.245896 12.720353
 9067 9.242273 12.720353
 9068 9.238650 12.720353
 9069 9.235027 12.720353
 9070 9.231404 12.720353
 9071 9.227781 12.720353
 9072 9.224158 12.720353
 9073 9.220535 12.720353
 9074 9.216912 12.720353
 9075 9.213289 12.720353
 9076 9.209666 12.723976
 9077 9.206043 12.723976
 9078 9.202420 12.727599
 9079 9.198797 12.727599
 9080 9.195174 12.731222
 9081 9.191551 12.731222
 9082 9.187928 12.734845
 9083 9.184305 12.734845
 9084 9.180682 12.738468
 9085 9.177059 12.738468
 9086 9.173436 12.742091
 9087 9.169813 12.742091
 9088 9.166190 12.742091
 9089 9.162567 12.745714
 9090 9.158944 12.745714
 9091 9.155321 12.745714
 9092 9.151698 12.745714
 9093 9.148075 12.745714
 9094 9.144452 12.745714
 9095 9.140829 12.745714
 9096 9.137206 12.749337
 9097 9.133583 12.749337
 9098 9.129960 12.749337
 9099 9.126337 12.749337
 9100 9.122714 12.752960
 9101 9.119091 12.752960
 9102 9.115468 12.756583
 9103 9.111845 12.756583
 9104 9.108222 12.756583
 9105 9.104599 12.756583
 9106 9.100976 12.756583
 9107 9.097353 12.756583
 9108 9.093730 12.756583
 9109 9.090107 12.756583
 9110 9.086484 12.756583
 9111 9.082861 12.756583
 9112 9.079238 12.756583
 9113 9.075615 12.756583
 9114 9.071992 12.756583
 9115 9.068369 12.756583
 9116 9.064746 12.756583
 9117 9.061123 12.756583
 9118 9.057500 12.752960
 9119 9.053877 12.752960
 9120 9.050254 12.752960
 9121 9.046631 12.749337
 9122 9.043008 12.745714
 9123 9.039385 12.742091
 9124 9.035762 12.738468
 9125 9.032139 12.734845
 9126 9.028516 12.734845
 9127 9.024893 12.731222
 9128 9.021270 12.731222
 9129 9.017647 12.727599
 9130 9.014024 12.727599
 9131 9.010401 12.723976
 9132 9.006778 12.723976
 9133 9.003155 12.720353
 9134 8.999532 12.720353
 9135 8.995909 12.716730
 9136 8.992286 12.716730
 9137 8.988663 12.713107
 9138 8.985040 12.713107
 9139 8.981417 12.709484
 9140 8.977794 12.709484
 9141 8.974171 12.709484
 9142 8.970548 12.705861
 9143 8.966925 12.705861
 9144 8.963302 12.705861
 9145 8.959679 12.702238
 9146 8.956056 12.702238
 9147 8.952433 12.702238
 9148 8.948810 12.702238
 9149 8.945187 12.698615
 9150 8.941564 12.698615
 9151 8.937941 12.698615
 9152 8.934318 12.694992
 9153 8.930695 12.694992
 9154 8.927072 12.691369
 9155 8.923449 12.691369
 9156 8.919826 12.691369
 9157 8.916203 12.687746
 9158 8.912580 12.687746
 9159 8.908957 12.684123
 9160 8.905334 12.680500
 9161 8.901711 12.676877
 9162 8.898088 12.673254
 9163 8.894465 12.673254
 9164 8.890842 12.669631
 9165 8.887219 12.666008
 9166 8.883596 12.666008
 9167 8.879973 12.662385
 9168 8.876350 12.662385
 9169 8.872727 12.658762
 9170 8.869104 12.655139
 9171 8.865481 12.655139
 9172 8.861858 12.651516
 9173 8.858235 12.647893
 9174 8.854612 12.644270
 9175 8.850989 12.644270
 9176 8.847366 12.640647
 9177 8.843743 12.640647
 9178 8.840120 12.637024
 9179 8.836497 12.637024
 9180 8.832874 12.633401
 9181 8.829251 12.633401
 9182 8.825628 12.629778
 9183 8.822005 12.629778
 9184 8.818382 12.626155
 9185 8.814759 12.626155
 9186 8.811136 12.622532
 9187 8.807513 12.622532
 9188 8.803890 12.622532
 9189 8.800267 12.622532
 9190 8.796644 12.622532
 9191 8.793021 12.622532
 9192 8.789398 12.618909
 9193 8.785775 12.618909
 9194 8.782152 12.618909
 9195 8.778529 12.615286
 9196 8.774906 12.615286
 9197 8.771283 12.611663
 9198 8.767660 12.611663
 9199 8.764037 12.611663
 9200 8.760414 12.608040
 9201 8.756791 12.608040
 9202 8.753168 12.608040
 9203 8.749545 12.604417
 9204 8.745922 12.604417
 9205 8.742299 12.600794
 9206 8.738676 12.600794
 9207 8.735053 12.597171
 9208 8.731430 12.597171
 9209 8.727807 12.597171
 9210 8.724184 12.593548
 9211 8.720561 12.593548
 9212 8.716938 12.593548
 9213 8.713315 12.589925
 9214 8.709692 12.589925
 9215 8.706069 12.586302
 9216 8.702446 12.586302
 9217 8.698823 12.586302
 9218 8.695200 12.582679
 9219 8.691577 12.582679
 9220 8.687954 12.582679
 9221 8.684331 12.582679
 9222 8.680708 12.582679
 9223 8.677085 12.582679
 9224 8.673462 12.582679
 9225 8.669839 12.582679
 9226 8.666216 12.582679
 9227 8.662593 12.582679
 9228 8.658970 12.582679
 9229 8.655347 12.582679
 9230 8.651724 12.582679
 9231 8.648101 12.582679
 9232 8.644478 12.582679
 9233 8.640855 12.582679
 9234 8.637232 12.582679
 9235 8.633609 12.582679
 9236 8.629986 12.582679
 9237 8.626363 12.582679
 9238 8.622740 12.582679
 9239 8.619117 12.582679
 9240 8.615494 12.582679
 9241 8.611871 12.582679
 9242 8.608248 12.582679
 9243 8.604625 12.582679
 9244 8.601002 12.586302
 9245 8.597379 12.586302
 9246 8.593756 12.586302
 9247 8.590133 12.589925
 9248 8.586510 12.589925
 9249 8.582887 12.589925
 9250 8.579264 12.589925
 9251 8.575641 12.586302
 9252 8.572018 12.582679
 9253 8.568395 12.579056
 9254 8.564772 12.575433
 9255 8.561149 12.571810
 9256 8.557526 12.568187
 9257 8.557526 12.564564
 9258 8.553903 12.560941
 9259 8.553903 12.557318
 9260 8.550280 12.553695
 9261 8.550280 12.550072
 9262 8.546657 12.546449
 9263 8.546657 12.542826
 9264 8.543034 12.539203
 9265 8.543034 12.535580
 9266 8.539411 12.531957
 9267 8.539411 12.528334
 9268 8.535788 12.524711
 9269 8.535788 12.521088
 9270 8.532165 12.517465
 9271 8.528542 12.513842
 9272 8.524919 12.513842
 9273 8.521296 12.510219
 9274 8.517673 12.510219
 9275 8.514050 12.506596
 9276 8.510427 12.506596
 9277 8.506804 12.502973
 9278 8.503181 12.502973
 9279 8.499558 12.499350
 9280 8.495935 12.499350
 9281 8.492312 12.495727
 9282 8.488689 12.495727
 9283 8.485066 12.492104
 9284 8.481443 12.492104
 9285 8.477820 12.492104
 9286 8.474197 12.492104
 9287 8.470574 12.492104
 9288 8.466951 12.492104
 9289 8.463328 12.492104
 9290 8.459705 12.492104
 9291 8.456082 12.492104
 9292 8.452459 12.492104
 9293 8.448836 12.488481
 9294 8.445213 12.484858
 9295 8.441590 12.481235
 9296 8.437967 12.477612
 9297 8.434344 12.473989
 9298 8.430721 12.470366
 9299 8.427098 12.466743
 9300 8.423475 12.463120
 9301 8.423475 12.459497
 9302 8.419852 12.455874
 9303 8.419852 12.452251
 9304 8.416229 12.448628
 9305 8.416229 12.445005
 9306 8.412606 12.441382
 9307 8.408983 12.437759
 9308 8.405360 12.434136
 9309 8.401737 12.434136
 9310 8.398114 12.430513
 9311 8.394491 12.430513
 9312 8.390868 12.426890
 9313 8.387245 12.426890
 9314 8.383622 12.423267
 9315 8.379999 12.423267
 9316 8.376376 12.419644
 9317 8.372753 12.419644
 9318 8.369130 12.416021
 9319 8.365507 12.416021
 9320 8.361884 12.412398
 9321 8.358261 12.412398
 9322 8.354638 12.412398
 9323 8.351015 12.408775
 9324 8.347392 12.408775
 9325 8.343769 12.408775
 9326 8.340146 12.408775
 9327 8.336523 12.408775
 9328 8.332900 12.405152
 9329 8.329277 12.401529
 9330 8.325654 12.401529
 9331 8.322031 12.397906
 9332 8.318408 12.394283
 9333 8.314785 12.394283
 9334 8.314785 12.390660
 9335 8.311162 12.387037
 9336 8.311162 12.383414
 9337 8.307539 12.379791
 9338 8.307539 12.376168
 9339 8.303916 12.372545
 9340 8.303916 12.368922
 9341 8.300293 12.365299
 9342 8.296670 12.365299
 9343 8.293047 12.361676
 9344 8.289424 12.361676
 9345 8.285801 12.358053
 9346 8.282178 12.358053
 9347 8.278555 12.354430
 9348 8.274932 12.354430
 9349 8.271309 12.350807
 9350 8.267686 12.350807
 9351 8.264063 12.347184
 9352 8.260440 12.347184
 9353 8.256817 12.343561
 9354 8.253194 12.343561
 9355 8.249571 12.343561
 9356 8.245948 12.343561
 9357 8.242325 12.343561
 9358 8.238702 12.343561
 9359 8.235079 12.343561
 9360 8.231456 12.343561
 9361 8.227833 12.343561
 9362 8.224210 12.343561
 9363 8.220587 12.343561
 9364 8.216964 12.343561
 9365 8.213341 12.343561
 9366 8.209718 12.343561
 9367 8.206095 12.343561
 9368 8.202472 12.343561
 9369 8.198849 12.343561
 9370 8.195226 12.343561
 9371 8.191603 12.343561
 9372 8.187980 12.343561
 9373 8.184357 12.343561
 9374 8.180734 12.343561
 9375 8.177111 12.343561
 9376 8.173488 12.343561
 9377 8.169865 12.347184
 9378 8.166242 12.347184
 9379 8.162619 12.350807
 9380 8.158996 12.350807
 9381 8.155373 12.354430
 9382 8.151750 12.354430
 9383 8.148127 12.358053
 9384 8.144504 12.358053
 9385 8.140881 12.361676
 9386 8.137258 12.361676
 9387 8.133635 12.365299
 9388 8.130012 12.365299
 9389 8.126389 12.368922
 9390 8.122766 12.372545
 9391 8.119143 12.376168
 9392 8.119143 12.379791
 9393 8.115520 12.383414
 9394 8.115520 12.387037
 9395 8.111897 12.390660
 9396 8.111897 12.394283
 9397 8.108274 12.397906
 9398 8.108274 12.401529
 9399 8.104651 12.405152
 9400 8.104651 12.408775
 9401 8.101028 12.412398
 9402 8.097405 12.416021
 9403 8.093782 12.419644
 9404 8.090159 12.423267
 9405 8.086536 12.426890
 9406 8.086536 12.430513
 9407 8.082913 12.434136
 9408 8.079290 12.437759
 9409 8.075667 12.441382
 9410 8.072044 12.441382
 9411 8.068421 12.445005
 9412 8.064798 12.448628
 9413 8.061175 12.452251
 9414 8.057552 12.455874
 9415 8.053929 12.459497
 9416 8.050306 12.463120
 9417 8.046683 12.466743
 9418 8.046683 12.470366
 9419 8.043060 12.473989
 9420 8.039437 12.473989
 9421 8.035814 12.470366
 9422 8.032191 12.470366
 9423 8.028568 12.466743
 9424 8.024945 12.466743
 9425 8.021322 12.463120
 9426 8.017699 12.463120
 9427 8.014076 12.459497
 9428 8.010453 12.459497
 9429 8.006830 12.459497
 9430 8.003207 12.459497
 9431 7.999584 12.459497
 9432 7.995961 12.459497
 9433 7.992338 12.459497
 9434 7.988715 12.459497
 9435 7.985092 12.459497
 9436 7.981469 12.459497
 9437 7.977846 12.459497
 9438 7.974223 12.459497
 9439 7.970600 12.459497
 9440 7.966977 12.459497
 9441 7.963354 12.459497
 9442 7.959731 12.459497
 9443 7.956108 12.459497
 9444 7.952485 12.459497
 9445 7.948862 12.459497
 9446 7.945239 12.459497
 9447 7.941616 12.459497
 9448 7.937993 12.459497
 9449 7.934370 12.459497
 9450 7.930747 12.459497
 9451 7.927124 12.463120
 9452 7.923501 12.463120
 9453 7.919878 12.466743
 9454 7.916255 12.466743
 9455 7.912632 12.470366
 9456 7.909009 12.470366
 9457 7.905386 12.473989
 9458 7.901763 12.473989
 9459 7.898140 12.477612
 9460 7.894517 12.477612
 9461 7.890894 12.481235
 9462 7.887271 12.481235
 9463 7.883648 12.484858
 9464 7.880025 12.488481
 9465 7.880025 12.492104
 9466 7.876402 12.495727
 9467 7.876402 12.499350
 9468 7.872779 12.502973
 9469 7.869156 12.506596
 9470 7.865533 12.506596
 9471 7.861910 12.510219
 9472 7.858287 12.510219
 9473 7.854664 12.510219
 9474 7.851041 12.513842
 9475 7.847418 12.513842
 9476 7.843795 12.513842
 9477 7.840172 12.513842
 9478 7.836549 12.517465
 9479 7.832926 12.517465
 9480 7.829303 12.517465
 9481 7.825680 12.521088
 9482 7.822057 12.521088
 9483 7.818434 12.521088
 9484 7.814811 12.521088
 9485 7.811188 12.521088
 9486 7.807565 12.524711
 9487 7.803942 12.524711
 9488 7.800319 12.524711
 9489 7.796696 12.524711
 9490 7.793073 12.528334
 9491 7.789450 12.528334
 9492 7.785827 12.528334
 9493 7.782204 12.528334
 9494 7.778581 12.528334
 9495 7.774958 12.528334
 9496 7.771335 12.528334
 9497 7.767712 12.528334
 9498 7.764089 12.528334
 9499 7.760466 12.528334
 9500 7.756843 12.531957
 9501 7.753220 12.531957
 9502 7.749597 12.531957
 9503 7.745974 12.535580
 9504 7.742351 12.535580
 9505 7.738728 12.539203
 9506 7.735105 12.539203
 9507 7.731482 12.542826
 9508 7.727859 12.542826
 9509 7.724236 12.546449
 9510 7.720613 12.546449
 9511 7.716990 12.550072
 9512 7.713367 12.550072
 9513 7.709744 12.553695
 9514 7.706121 12.553695
 9515 7.702498 12.557318
 9516 7.698875 12.560941
 9517 7.695252 12.560941
 9518 7.691629 12.564564
 9519 7.688006 12.564564
 9520 7.684383 12.568187
 9521 7.680760 12.568187
 9522 7.677137 12.571810
 9523 7.673514 12.575433
 9524 7.669891 12.575433
 9525 7.666268 12.579056
 9526 7.662645 12.582679
 9527 7.659022 12.582679
 9528 7.655399 12.582679
 9529 7.651776 12.586302
 9530 7.648153 12.586302
 9531 7.644530 12.589925
 9532 7.640907 12.589925
 9533 7.637284 12.593548
 9534 7.633661 12.593548
 9535 7.630038 12.597171
 9536 7.626415 12.597171
 9537 7.622792 12.600794
 9538 7.619169 12.600794
 9539 7.615546 12.604417
 9540 7.611923 12.604417
 9541 7.608300 12.608040
 9542 7.604677 12.611663
 9543 7.601054 12.615286
 9544 7.597431 12.618909
 9545 7.593808 12.622532
 9546 7.590185 12.626155
 9547 7.586562 12.626155
 9548 7.582939 12.626155
 9549 7.579316 12.626155
 9550 7.575693 12.626155
 9551 7.572070 12.626155
 9552 7.568447 12.626155
 9553 7.564824 12.626155
 9554 7.561201 12.626155
 9555 7.557578 12.626155
 9556 7.553955 12.626155
 9557 7.550332 12.626155
 9558 7.546709 12.626155
 9559 7.543086 12.626155
 9560 7.539463 12.626155
 9561 7.535840 12.626155
 9562 7.532217 12.626155
 9563 7.528594 12.626155
 9564 7.524971 12.626155
 9565 7.521348 12.626155
 9566 7.517725 12.626155
 9567 7.514102 12.626155
 9568 7.510479 12.626155
 9569 7.506856 12.626155
 9570 7.503233 12.626155
 9571 7.499610 12.626155
 9572 7.495987 12.626155
 9573 7.492364 12.626155
 9574 7.488741 12.626155
 9575 7.485118 12.626155
 9576 7.481495 12.626155
 9577 7.477872 12.626155
 9578 7.474249 12.626155
 9579 7.470626 12.626155
 9580 7.467003 12.629778
 9581 7.463380 12.629778
 9582 7.459757 12.629778
 9583 7.456134 12.629778
 9584 7.452511 12.633401
 9585 7.448888 12.633401
 9586 7.445265 12.637024
 9587 7.441642 12.637024
 9588 7.438019 12.637024
 9589 7.434396 12.637024
 9590 7.430773 12.637024
 9591 7.427150 12.637024
 9592 7.423527 12.637024
 9593 7.419904 12.637024
 9594 7.416281 12.637024
 9595 7.412658 12.637024
 9596 7.409035 12.637024
 9597 7.405412 12.637024
 9598 7.401789 12.637024
 9599 7.398166 12.637024
 9600 7.394543 12.637024
 9601 7.390920 12.637024
 9602 7.387297 12.637024
 9603 7.383674 12.637024
 9604 7.380051 12.637024
 9605 7.376428 12.637024
 9606 7.372805 12.637024
 9607 7.369182 12.637024
 9608 7.365559 12.637024
 9609 7.361936 12.637024
 9610 7.358313 12.637024
 9611 7.354690 12.637024
 9612 7.351067 12.637024
 9613 7.347444 12.637024
 9614 7.343821 12.637024
 9615 7.340198 12.637024
 9616 7.336575 12.637024
 9617 7.332952 12.637024
 9618 7.329329 12.637024
 9619 7.325706 12.637024
 9620 7.322083 12.640647
 9621 7.318460 12.640647
 9622 7.314837 12.644270
 9623 7.311214 12.644270
 9624 7.307591 12.647893
 9625 7.303968 12.647893
 9626 7.300345 12.651516
 9627 7.296722 12.651516
 9628 7.293099 12.655139
 9629 7.289476 12.655139
 9630 7.285853 12.658762
 9631 7.282230 12.658762
 9632 7.278607 12.662385
 9633 7.274984 12.666008
 9634 7.271361 12.669631
 9635 7.267738 12.673254
 9636 7.264115 12.676877
 9637 7.260492 12.680500
 9638 7.256869 12.684123
 9639 7.253246 12.687746
 9640 7.249623 12.687746
 9641 7.246000 12.687746
 9642 7.242377 12.687746
 9643 7.238754 12.687746
 9644 7.235131 12.687746
 9645 7.231508 12.687746
 9646 7.227885 12.687746
 9647 7.224262 12.687746
 9648 7.220639 12.687746
 9649 7.217016 12.687746
 9650 7.213393 12.687746
 9651 7.209770 12.687746
 9652 7.206147 12.687746
 9653 7.202524 12.687746
 9654 7.198901 12.687746
 9655 7.195278 12.687746
 9656 7.191655 12.687746
 9657 7.188032 12.687746
 9658 7.184409 12.687746
 9659 7.180786 12.687746
 9660 7.177163 12.687746
 9661 7.173540 12.687746
 9662 7.169917 12.687746
 9663 7.166294 12.687746
 9664 7.162671 12.687746
 9665 7.159048 12.691369
 9666 7.155425 12.691369
 9667 7.151802 12.694992
 9668 7.148179 12.694992
 9669 7.144556 12.698615
 9670 7.140933 12.698615
 9671 7.137310 12.702238
 9672 7.133687 12.702238
 9673 7.130064 12.705861
 9674 7.126441 12.705861
 9675 7.122818 12.705861
 9676 7.119195 12.705861
 9677 7.115572 12.705861
 9678 7.111949 12.705861
 9679 7.108326 12.705861
 9680 7.104703 12.709484
 9681 7.101080 12.709484
 9682 7.097457 12.709484
 9683 7.093834 12.709484
 9684 7.090211 12.709484
 9685 7.086588 12.709484
 9686 7.082965 12.709484
 9687 7.079342 12.713107
 9688 7.075719 12.713107
 9689 7.072096 12.713107
 9690 7.068473 12.713107
 9691 7.064850 12.716730
 9692 7.061227 12.716730
 9693 7.057604 12.716730
 9694 7.053981 12.720353
 9695 7.050358 12.720353
 9696 7.046735 12.720353
 9697 7.043112 12.720353
 9698 7.039489 12.723976
 9699 7.035866 12.723976
 9700 7.032243 12.723976
 9701 7.028620 12.723976
 9702 7.024997 12.727599
 9703 7.021374 12.727599
 9704 7.017751 12.727599
 9705 7.014128 12.727599
 9706 7.010505 12.727599
 9707 7.006882 12.727599
 9708 7.003259 12.727599
 9709 6.999636 12.727599
 9710 6.996013 12.727599
 9711 6.992390 12.727599
 9712 6.988767 12.727599
 9713 6.985144 12.731222
 9714 6.981521 12.731222
 9715 6.977898 12.731222
 9716 6.974275 12.731222
 9717 6.970652 12.734845
 9718 6.967029 12.734845
 9719 6.963406 12.734845
 9720 6.959783 12.734845
 9721 6.956160 12.738468
 9722 6.952537 12.738468
 9723 6.948914 12.738468
 9724 6.945291 12.738468
 9725 6.941668 12.742091
 9726 6.938045 12.742091
 9727 6.934422 12.742091
 9728 6.930799 12.745714
 9729 6.927176 12.745714
 9730 6.923553 12.745714
 9731 6.919930 12.749337
 9732 6.916307 12.749337
 9733 6.912684 12.752960
 9734 6.909061 12.752960
 9735 6.905438 12.756583
 9736 6.901815 12.756583
 9737 6.898192 12.760206
 9738 6.894569 12.760206
 9739 6.890946 12.763829
 9740 6.887323 12.763829
 9741 6.883700 12.767452
 9742 6.880077 12.767452
 9743 6.876454 12.771075
 9744 6.872831 12.774698
 9745 6.869208 12.778321
 9746 6.865585 12.781944
 9747 6.861962 12.785567
 9748 6.858339 12.789190
 9749 6.854716 12.789190
 9750 6.851093 12.792813
 9751 6.847470 12.796436
 9752 6.843847 12.796436
 9753 6.840224 12.800059
 9754 6.836601 12.800059
 9755 6.832978 12.803682
 9756 6.829355 12.807305
 9757 6.825732 12.807305
 9758 6.822109 12.807305
 9759 6.818486 12.810928
 9760 6.814863 12.810928
 9761 6.811240 12.814551
 9762 6.807617 12.814551
 9763 6.803994 12.814551
 9764 6.800371 12.818174
 9765 6.796748 12.818174
 9766 6.793125 12.818174
 9767 6.789502 12.821797
 9768 6.785879 12.821797
 9769 6.782256 12.821797
 9770 6.778633 12.821797
 9771 6.775010 12.825420
 9772 6.771387 12.825420
 9773 6.767764 12.829043
 9774 6.764141 12.829043
 9775 6.760518 12.832666
 9776 6.756895 12.832666
 9777 6.753272 12.836289
 9778 6.749649 12.836289
 9779 6.746026 12.839912
 9780 6.742403 12.839912
 9781 6.738780 12.843535
 9782 6.735157 12.843535
 9783 6.731534 12.843535
 9784 6.727911 12.843535
 9785 6.724288 12.847158
 9786 6.720665 12.847158
 9787 6.717042 12.847158
 9788 6.713419 12.847158
 9789 6.709796 12.847158
 9790 6.706173 12.847158
 9791 6.702550 12.847158
 9792 6.698927 12.847158
 9793 6.695304 12.847158
 9794 6.691681 12.847158
 9795 6.688058 12.850781
 9796 6.684435 12.850781
 9797 6.680812 12.850781
 9798 6.677189 12.850781
 9799 6.673566 12.854404
 9800 6.669943 12.854404
 9801 6.666320 12.854404
 9802 6.662697 12.854404
 9803 6.659074 12.854404
 9804 6.655451 12.854404
 9805 6.651828 12.854404
 9806 6.648205 12.854404
 9807 6.644582 12.858027
 9808 6.640959 12.858027
 9809 6.637336 12.858027
 9810 6.633713 12.858027
 9811 6.630090 12.861650
 9812 6.626467 12.861650
 9813 6.622844 12.861650
 9814 6.619221 12.861650
 9815 6.615598 12.865273
 9816 6.611975 12.865273
 9817 6.608352 12.865273
 9818 6.604729 12.865273
 9819 6.601106 12.868896
 9820 6.597483 12.868896
 9821 6.593860 12.872519
 9822 6.590237 12.872519
 9823 6.586614 12.876142
 9824 6.582991 12.876142
 9825 6.579368 12.879765
 9826 6.575745 12.879765
 9827 6.572122 12.879765
 9828 6.568499 12.879765
 9829 6.564876 12.879765
 9830 6.561253 12.879765
 9831 6.557630 12.879765
 9832 6.554007 12.883388
 9833 6.550384 12.883388
 9834 6.546761 12.883388
 9835 6.543138 12.883388
 9836 6.539515 12.883388
 9837 6.535892 12.883388
 9838 6.532269 12.883388
 9839 6.528646 12.883388
 9840 6.525023 12.887011
 9841 6.521400 12.887011
 9842 6.517777 12.890634
 9843 6.514154 12.890634
 9844 6.510531 12.894257
 9845 6.506908 12.894257
 9846 6.503285 12.897880
 9847 6.499662 12.897880
 9848 6.496039 12.901503
 9849 6.492416 12.901503
 9850 6.488793 12.905126
 9851 6.485170 12.905126
 9852 6.481547 12.908749
 9853 6.477924 12.912372
 9854 6.474301 12.915995
 9855 6.470678 12.919618
 9856 6.467055 12.919618
 9857 6.463432 12.923241
 9858 6.459809 12.926864
 9859 6.456186 12.926864
 9860 6.452563 12.930487
 9861 6.448940 12.934110
 9862 6.445317 12.934110
 9863 6.441694 12.934110
 9864 6.438071 12.934110
 9865 6.434448 12.934110
 9866 6.430825 12.934110
 9867 6.427202 12.934110
 9868 6.423579 12.937733
 9869 6.419956 12.937733
 9870 6.416333 12.937733
 9871 6.412710 12.937733
 9872 6.409087 12.937733
 9873 6.405464 12.937733
 9874 6.401841 12.937733
 9875 6.398218 12.941356
 9876 6.394595 12.941356
 9877 6.390972 12.941356
 9878 6.387349 12.941356
 9879 6.383726 12.944979
 9880 6.380103 12.944979
 9881 6.376480 12.944979
 9882 6.372857 12.944979
 9883 6.369234 12.948602
 9884 6.365611 12.948602
 9885 6.361988 12.948602
 9886 6.358365 12.948602
 9887 6.354742 12.948602
 9888 6.351119 12.948602
 9889 6.347496 12.948602
 9890 6.343873 12.952225
 9891 6.340250 12.952225
 9892 6.336627 12.952225
 9893 6.333004 12.952225
 9894 6.329381 12.952225
 9895 6.325758 12.955848
 9896 6.322135 12.955848
 9897 6.318512 12.959471
 9898 6.314889 12.959471
 9899 6.311266 12.963094
 9900 6.307643 12.963094
 9901 6.304020 12.966717
 9902 6.300397 12.966717
 9903 6.296774 12.970340
 9904 6.293151 12.970340
 9905 6.289528 12.973963
 9906 6.285905 12.973963
 9907 6.282282 12.977586
 9908 6.278659 12.981209
 9909 6.275036 12.984832
 9910 6.271413 12.984832
 9911 6.267790 12.984832
 9912 6.264167 12.984832
 9913 6.260544 12.984832
 9914 6.256921 12.988455
 9915 6.253298 12.988455
 9916 6.249675 12.992078
 9917 6.246052 12.992078
 9918 6.242429 12.995701
 9919 6.238806 12.995701
 9920 6.235183 12.999324
 9921 6.231560 12.999324
 9922 6.227937 13.002947
 9923 6.224314 13.002947
 9924 6.220691 13.006570
 9925 6.217068 13.006570
 9926 6.213445 13.010193
 9927 6.209822 13.010193
 9928 6.206199 13.013816
 9929 6.202576 13.017439
 9930 6.198953 13.017439
 9931 6.195330 13.017439
 9932 6.191707 13.021062
 9933 6.188084 13.021062
 9934 6.184461 13.024685
 9935 6.180838 13.024685
 9936 6.177215 13.024685
 9937 6.173592 13.028308
 9938 6.169969 13.028308
 9939 6.166346 13.031931
 9940 6.162723 13.031931
 9941 6.159100 13.031931
 9942 6.155477 13.035554
 9943 6.151854 13.035554
 9944 6.148231 13.035554
 9945 6.144608 13.039177
 9946 6.140985 13.039177
 9947 6.137362 13.039177
 9948 6.133739 13.039177
 9949 6.130116 13.042800
 9950 6.126493 13.042800
 9951 6.122870 13.042800
 9952 6.119247 13.042800
 9953 6.115624 13.046423
 9954 6.112001 13.046423
 9955 6.108378 13.050046
 9956 6.104755 13.050046
 9957 6.101132 13.050046
 9958 6.097509 13.053669
 9959 6.093886 13.053669
 9960 6.090263 13.053669
 9961 6.086640 13.053669
 9962 6.083017 13.053669
 9963 6.079394 13.057292
 9964 6.075771 13.057292
 9965 6.072148 13.057292
 9966 6.068525 13.057292
 9967 6.064902 13.057292
 9968 6.061279 13.057292
 9969 6.057656 13.057292
 9970 6.054033 13.057292
 9971 6.050410 13.057292
 9972 6.046787 13.057292
 9973 6.043164 13.060915
 9974 6.039541 13.060915
 9975 6.035918 13.060915
 9976 6.032295 13.060915
 9977 6.028672 13.060915
 9978 6.025049 13.060915
 9979 6.021426 13.060915
 9980 6.017803 13.060915
 9981 6.014180 13.060915
 9982 6.010557 13.060915
 9983 6.006934 13.060915
 9984 6.003311 13.060915
 9985 5.999688 13.060915
 9986 5.996065 13.060915
 9987 5.992442 13.060915
 9988 5.988819 13.064538
 9989 5.985196 13.064538
 9990 5.981573 13.068161
 9991 5.977950 13.068161
 9992 5.974327 13.071784
 9993 5.970704 13.071784
 9994 5.967081 13.075407
 9995 5.963458 13.075407
 9996 5.959835 13.079030
 9997 5.956212 13.079030
 9998 5.952589 13.082653
 9999 5.948966 13.082653
10000 5.945343 13.086276
10001 5.941720 13.089899
10002 5.938097 13.093522
10003 5.934474 13.097145
10004 5.930851 13.097145
10005 5.927228 13.100768
10006 5.923605 13.100768
10007 5.919982 13.104391
10008 5.916359 13.104391
10009 5.912736 13.108014
10010 5.909113 13.111637
10011 5.905490 13.115260
10012 5.901867 13.118883
10013 5.898244 13.118883
10014 5.894621 13.122506
10015 5.890998 13.122506
10016 5.887375 13.126129
10017 5.883752 13.126129
10018 5.880129 13.129752
10019 5.876506 13.129752
10020 5.872883 13.129752
10021 5.869260 13.129752
10022 5.865637 13.133375
10023 5.862014 13.133375
10024 5.858391 13.136998
10025 5.854768 13.136998
10026 5.851145 13.136998
10027 5.847522 13.140621
10028 5.843899 13.140621
10029 5.840276 13.140621
10030 5.836653 13.140621
10031 5.833030 13.140621
10032 5.829407 13.140621
10033 5.825784 13.144244
10034 5.822161 13.144244
10035 5.818538 13.144244
10036 5.814915 13.144244
10037 5.811292 13.147867
10038 5.807669 13.147867
10039 5.804046 13.147867
10040 5.800423 13.151490
10041 5.796800 13.151490
10042 5.793177 13.151490
10043 5.789554 13.151490
10044 5.785931 13.155113
10045 5.782308 13.155113
10046 5.778685 13.155113
10047 5.775062 13.155113
10048 5.771439 13.158736
10049 5.767816 13.158736
10050 5.764193 13.158736
10051 5.760570 13.158736
10052 5.756947 13.158736
10053 5.753324 13.158736
10054 5.749701 13.158736
10055 5.746078 13.162359
10056 5.742455 13.162359
10057 5.738832 13.162359
10058 5.735209 13.162359
10059 5.731586 13.162359
10060 5.727963 13.162359
10061 5.724340 13.165982
10062 5.720717 13.165982
10063 5.717094 13.165982
10064 5.713471 13.165982
10065 5.709848 13.169605
10066 5.706225 13.169605
10067 5.702602 13.173228
10068 5.698979 13.173228
10069 5.695356 13.176851
10070 5.691733 13.176851
10071 5.688110 13.176851
10072 5.684487 13.180474
10073 5.680864 13.180474
10074 5.677241 13.180474
10075 5.673618 13.180474
10076 5.669995 13.184097
10077 5.666372 13.184097
10078 5.662749 13.184097
10079 5.659126 13.187720
10080 5.655503 13.187720
10081 5.651880 13.191343
10082 5.648257 13.191343
10083 5.644634 13.194966
10084 5.641011 13.194966
10085 5.637388 13.194966
10086 5.633765 13.198589
10087 5.630142 13.198589
10088 5.626519 13.202212
10089 5.622896 13.202212
10090 5.619273 13.202212
10091 5.615650 13.202212
10092 5.612027 13.205835
10093 5.608404 13.205835
10094 5.604781 13.205835
10095 5.601158 13.209458
10096 5.597535 13.209458
10097 5.593912 13.209458
10098 5.590289 13.209458
10099 5.586666 13.209458
10100 5.583043 13.209458
10101 5.579420 13.213081
10102 5.575797 13.213081
10103 5.572174 13.213081
10104 5.568551 13.213081
10105 5.564928 13.216704
10106 5.561305 13.216704
10107 5.557682 13.216704
10108 5.554059 13.220327
10109 5.550436 13.220327
10110 5.546813 13.220327
10111 5.543190 13.220327
10112 5.539567 13.220327
10113 5.535944 13.220327
10114 5.532321 13.220327
10115 5.528698 13.220327
10116 5.525075 13.220327
10117 5.521452 13.220327
10118 5.517829 13.220327
10119 5.514206 13.223950
10120 5.510583 13.223950
10121 5.506960 13.223950
10122 5.503337 13.227573
10123 5.499714 13.227573
10124 5.496091 13.231196
10125 5.492468 13.231196
10126 5.488845 13.234819
10127 5.485222 13.234819
10128 5.481599 13.238442
10129 5.477976 13.238442
10130 5.474353 13.238442
10131 5.470730 13.238442
10132 5.467107 13.242065
10133 5.463484 13.242065
10134 5.459861 13.242065
10135 5.456238 13.242065
10136 5.452615 13.245688
10137 5.448992 13.245688
10138 5.445369 13.249311
10139 5.441746 13.249311
10140 5.438123 13.252934
10141 5.434500 13.252934
10142 5.430877 13.256557
10143 5.427254 13.256557
10144 5.423631 13.260180
10145 5.420008 13.260180
10146 5.416385 13.263803
10147 5.412762 13.263803
10148 5.409139 13.267426
10149 5.405516 13.267426
10150 5.401893 13.271049
10151 5.398270 13.271049
10152 5.394647 13.274672
10153 5.391024 13.274672
10154 5.387401 13.274672
10155 5.383778 13.278295
10156 5.380155 13.278295
10157 5.376532 13.278295
10158 5.372909 13.281918
10159 5.369286 13.281918
10160 5.365663 13.281918
10161 5.362040 13.281918
10162 5.358417 13.281918
10163 5.354794 13.285541
10164 5.351171 13.285541
10165 5.347548 13.285541
10166 5.343925 13.285541
10167 5.340302 13.285541
10168 5.336679 13.285541
10169 5.333056 13.285541
10170 5.329433 13.285541
10171 5.325810 13.285541
10172 5.322187 13.285541
10173 5.318564 13.285541
10174 5.314941 13.285541
10175 5.311318 13.289164
10176 5.307695 13.289164
10177 5.304072 13.289164
10178 5.300449 13.289164
10179 5.296826 13.292787
10180 5.293203 13.292787
10181 5.289580 13.296410
10182 5.285957 13.296410
10183 5.282334 13.300033
10184 5.278711 13.300033
10185 5.275088 13.303656
10186 5.271465 13.303656
10187 5.267842 13.303656
10188 5.264219 13.307279
10189 5.260596 13.307279
10190 5.256973 13.307279
10191 5.253350 13.310902
10192 5.249727 13.310902
10193 5.246104 13.314525
10194 5.242481 13.314525
10195 5.238858 13.318148
10196 5.235235 13.318148
10197 5.231612 13.321771
10198 5.227989 13.321771
10199 5.224366 13.321771
10200 5.220743 13.325394
10201 5.217120 13.325394
10202 5.213497 13.329017
10203 5.209874 13.329017
10204 5.206251 13.332640
10205 5.202628 13.332640
10206 5.199005 13.336263
10207 5.195382 13.336263
10208 5.191759 13.336263
10209 5.188136 13.339886
10210 5.184513 13.339886
10211 5.180890 13.343509
10212 5.177267 13.343509
10213 5.173644 13.347132
10214 5.170021 13.347132
10215 5.166398 13.350755
10216 5.162775 13.350755
10217 5.159152 13.354378
10218 5.155529 13.354378
10219 5.151906 13.358001
10220 5.148283 13.358001
10221 5.144660 13.361624
10222 5.141037 13.365247
10223 5.137414 13.368870
10224 5.133791 13.372493
10225 5.130168 13.376116
10226 5.126545 13.379739
10227 5.126545 13.383362
10228 5.122922 13.386985
10229 5.119299 13.390608
10230 5.115676 13.394231
10231 5.112053 13.397854
10232 5.108430 13.401477
10233 5.104807 13.401477
10234 5.101184 13.401477
10235 5.097561 13.401477
10236 5.093938 13.405100
10237 5.090315 13.405100
10238 5.086692 13.408723
10239 5.083069 13.408723
10240 5.079446 13.412346
10241 5.075823 13.412346
10242 5.072200 13.415969
10243 5.068577 13.415969
10244 5.064954 13.419592
10245 5.061331 13.419592
10246 5.057708 13.423215
10247 5.054085 13.423215
10248 5.050462 13.426838
10249 5.046839 13.430461
10250 5.043216 13.434084
10251 5.039593 13.434084
10252 5.035970 13.437707
10253 5.032347 13.437707
10254 5.028724 13.441330
10255 5.025101 13.441330
10256 5.021478 13.441330
10257 5.017855 13.441330
10258 5.014232 13.441330
10259 5.010609 13.441330
10260 5.006986 13.441330
10261 5.003363 13.441330
10262 4.999740 13.437707
10263 4.996117 13.437707
10264 4.992494 13.437707
10265 4.988871 13.437707
10266 4.985248 13.437707
10267 4.981625 13.437707
10268 4.978002 13.437707
10269 4.974379 13.437707
10270 4.970756 13.437707
10271 4.967133 13.437707
10272 4.963510 13.437707
10273 4.959887 13.437707
10274 4.956264 13.437707
10275 4.952641 13.437707
10276 4.949018 13.437707
10277 4.945395 13.437707
10278 4.941772 13.437707
10279 4.938149 13.437707
10280 4.934526 13.437707
10281 4.930903 13.437707
10282 4.927280 13.437707
10283 4.923657 13.437707
10284 4.920034 13.437707
10285 4.916411 13.437707
10286 4.912788 13.437707
10287 4.909165 13.437707
10288 4.905542 13.437707
10289 4.901919 13.437707
10290 4.898296 13.437707
10291 4.894673 13.437707
10292 4.891050 13.437707
10293 4.887427 13.437707
10294 4.883804 13.437707
10295 4.880181 13.437707
10296 4.876558 13.437707
10297 4.872935 13.437707
10298 4.869312 13.437707
10299 4.865689 13.437707
10300 4.862066 13.437707
10301 4.858443 13.437707
10302 4.854820 13.437707
10303 4.851197 13.437707
10304 4.847574 13.437707
10305 4.843951 13.437707
10306 4.840328 13.437707
10307 4.836705 13.437707
10308 4.833082 13.437707
10309 4.829459 13.441330
10310 4.825836 13.441330
10311 4.822213 13.441330
10312 4.818590 13.441330
10313 4.814967 13.444953
10314 4.811344 13.444953
10315 4.807721 13.448576
10316 4.804098 13.448576
10317 4.800475 13.452199
10318 4.796852 13.452199
10319 4.793229 13.452199
10320 4.789606 13.452199
10321 4.785983 13.452199
10322 4.782360 13.452199
10323 4.778737 13.452199
10324 4.775114 13.452199
10325 4.771491 13.452199
10326 4.767868 13.452199
10327 4.764245 13.448576
10328 4.760622 13.448576
10329 4.756999 13.444953
10330 4.753376 13.441330
10331 4.749753 13.437707
10332 4.746130 13.434084
10333 4.742507 13.430461
10334 4.738884 13.426838
10335 4.735261 13.423215
10336 4.731638 13.419592
10337 4.728015 13.415969
10338 4.724392 13.415969
10339 4.720769 13.412346
10340 4.717146 13.412346
10341 4.713523 13.408723
10342 4.709900 13.408723
10343 4.706277 13.405100
10344 4.702654 13.405100
10345 4.699031 13.401477
10346 4.695408 13.401477
10347 4.691785 13.397854
10348 4.688162 13.397854
10349 4.684539 13.394231
10350 4.680916 13.394231
10351 4.677293 13.394231
10352 4.673670 13.394231
10353 4.670047 13.394231
10354 4.666424 13.394231
10355 4.662801 13.394231
10356 4.659178 13.394231
10357 4.655555 13.394231
10358 4.651932 13.394231
10359 4.648309 13.394231
10360 4.644686 13.394231
10361 4.641063 13.394231
10362 4.637440 13.394231
10363 4.633817 13.394231
10364 4.630194 13.394231
10365 4.626571 13.394231
10366 4.622948 13.394231
10367 4.619325 13.394231
10368 4.615702 13.394231
10369 4.612079 13.394231
10370 4.608456 13.394231
10371 4.604833 13.394231
10372 4.601210 13.394231
10373 4.597587 13.397854
10374 4.593964 13.397854
10375 4.590341 13.397854
10376 4.586718 13.397854
10377 4.583095 13.401477
10378 4.579472 13.401477
10379 4.575849 13.401477
10380 4.572226 13.401477
10381 4.568603 13.405100
10382 4.564980 13.405100
10383 4.561357 13.405100
10384 4.557734 13.405100
10385 4.554111 13.405100
10386 4.550488 13.405100
10387 4.546865 13.408723
10388 4.543242 13.408723
10389 4.539619 13.408723
10390 4.535996 13.412346
10391 4.532373 13.412346
10392 4.528750 13.415969
10393 4.525127 13.415969
10394 4.521504 13.419592
10395 4.517881 13.419592
10396 4.514258 13.423215
10397 4.510635 13.423215
10398 4.507012 13.423215
10399 4.503389 13.423215
10400 4.499766 13.423215
10401 4.496143 13.423215
10402 4.492520 13.423215
10403 4.488897 13.426838
10404 4.485274 13.426838
10405 4.481651 13.426838
10406 4.478028 13.426838
10407 4.474405 13.430461
10408 4.470782 13.430461
10409 4.467159 13.430461
10410 4.463536 13.430461
10411 4.459913 13.434084
10412 4.456290 13.434084
10413 4.452667 13.434084
10414 4.449044 13.434084
10415 4.445421 13.437707
10416 4.441798 13.437707
10417 4.438175 13.441330
10418 4.434552 13.441330
10419 4.430929 13.444953
10420 4.427306 13.444953
10421 4.423683 13.448576
10422 4.420060 13.448576
10423 4.416437 13.448576
10424 4.412814 13.448576
10425 4.409191 13.448576
10426 4.405568 13.452199
10427 4.401945 13.452199
10428 4.398322 13.452199
10429 4.394699 13.452199
10430 4.391076 13.452199
10431 4.387453 13.452199
10432 4.383830 13.452199
10433 4.380207 13.452199
10434 4.376584 13.452199
10435 4.372961 13.452199
10436 4.369338 13.455822
10437 4.365715 13.455822
10438 4.362092 13.455822
10439 4.358469 13.455822
10440 4.354846 13.455822
10441 4.351223 13.459445
10442 4.347600 13.459445
10443 4.343977 13.459445
10444 4.340354 13.459445
10445 4.336731 13.459445
10446 4.333108 13.459445
10447 4.329485 13.459445
10448 4.325862 13.459445
10449 4.322239 13.459445
10450 4.318616 13.459445
10451 4.314993 13.459445
10452 4.311370 13.459445
10453 4.307747 13.459445
10454 4.304124 13.459445
10455 4.300501 13.463068
10456 4.296878 13.463068
10457 4.293255 13.463068
10458 4.289632 13.463068
10459 4.286009 13.463068
10460 4.282386 13.466691
10461 4.278763 13.466691
10462 4.275140 13.466691
10463 4.271517 13.466691
10464 4.267894 13.470314
10465 4.264271 13.470314
10466 4.260648 13.470314
10467 4.257025 13.470314
10468 4.253402 13.470314
10469 4.249779 13.470314
10470 4.246156 13.470314
10471 4.242533 13.470314
10472 4.238910 13.470314
10473 4.235287 13.470314
10474 4.231664 13.470314
10475 4.228041 13.470314
10476 4.224418 13.470314
10477 4.220795 13.470314
10478 4.217172 13.470314
10479 4.213549 13.470314
10480 4.209926 13.470314
10481 4.206303 13.470314
10482 4.202680 13.470314
10483 4.199057 13.470314
10484 4.195434 13.470314
10485 4.191811 13.473937
10486 4.188188 13.473937
10487 4.184565 13.477560
10488 4.180942 13.477560
10489 4.177319 13.481183
10490 4.173696 13.481183
10491 4.170073 13.484806
10492 4.166450 13.484806
10493 4.162827 13.484806
10494 4.159204 13.484806
10495 4.155581 13.488429
10496 4.151958 13.488429
10497 4.148335 13.488429
10498 4.144712 13.488429
10499 4.141089 13.488429
10500 4.137466 13.488429
10501 4.133843 13.488429
10502 4.130220 13.488429
10503 4.126597 13.488429
10504 4.122974 13.488429
10505 4.119351 13.488429
10506 4.115728 13.488429
10507 4.112105 13.492052
10508 4.108482 13.492052
10509 4.104859 13.492052
10510 4.101236 13.492052
10511 4.097613 13.492052
10512 4.093990 13.492052
10513 4.090367 13.492052
10514 4.086744 13.492052
10515 4.083121 13.492052
10516 4.079498 13.492052
10517 4.075875 13.492052
10518 4.072252 13.492052
10519 4.068629 13.492052
10520 4.065006 13.492052
10521 4.061383 13.492052
10522 4.057760 13.492052
10523 4.054137 13.492052
10524 4.050514 13.492052
10525 4.046891 13.492052
10526 4.043268 13.492052
10527 4.039645 13.495675
10528 4.036022 13.495675
10529 4.032399 13.495675
10530 4.028776 13.495675
10531 4.025153 13.499298
10532 4.021530 13.499298
10533 4.017907 13.499298
10534 4.014284 13.499298
10535 4.010661 13.499298
10536 4.007038 13.499298
10537 4.003415 13.499298
10538 3.999792 13.499298
10539 3.996169 13.499298
10540 3.992546 13.499298
10541 3.988923 13.499298
10542 3.985300 13.499298
10543 3.981677 13.499298
10544 3.978054 13.499298
10545 3.974431 13.499298
10546 3.970808 13.499298
10547 3.967185 13.499298
10548 3.963562 13.499298
10549 3.959939 13.499298
10550 3.956316 13.499298
10551 3.952693 13.502921
10552 3.949070 13.502921
10553 3.945447 13.506544
10554 3.941824 13.506544
10555 3.938201 13.510167
10556 3.934578 13.510167
10557 3.930955 13.513790
10558 3.927332 13.513790
10559 3.923709 13.517413
10560 3.920086 13.517413
10561 3.916463 13.521036
10562 3.912840 13.521036
10563 3.909217 13.524659
10564 3.905594 13.524659
10565 3.901971 13.528282
10566 3.898348 13.531905
10567 3.894725 13.531905
10568 3.891102 13.535528
10569 3.887479 13.539151
10570 3.883856 13.542774
10571 3.880233 13.542774
10572 3.876610 13.542774
10573 3.872987 13.546397
10574 3.869364 13.546397
10575 3.865741 13.550020
10576 3.862118 13.550020
10577 3.858495 13.553643
10578 3.854872 13.553643
10579 3.851249 13.557266
10580 3.847626 13.557266
10581 3.844003 13.560889
10582 3.840380 13.560889
10583 3.836757 13.564512
10584 3.833134 13.564512
10585 3.829511 13.568135
10586 3.825888 13.568135
10587 3.822265 13.571758
10588 3.818642 13.571758
10589 3.815019 13.575381
10590 3.811396 13.575381
10591 3.807773 13.579004
10592 3.804150 13.579004
10593 3.800527 13.582627
10594 3.796904 13.582627
10595 3.793281 13.582627
10596 3.789658 13.582627
10597 3.786035 13.586250
10598 3.782412 13.586250
10599 3.778789 13.589873
10600 3.775166 13.589873
10601 3.771543 13.593496
10602 3.767920 13.593496
10603 3.764297 13.593496
10604 3.760674 13.593496
10605 3.757051 13.593496
10606 3.753428 13.593496
10607 3.749805 13.593496
10608 3.746182 13.589873
10609 3.742559 13.586250
10610 3.738936 13.582627
10611 3.735313 13.579004
10612 3.731690 13.575381
10613 3.728067 13.575381
10614 3.724444 13.571758
10615 3.720821 13.568135
10616 3.717198 13.564512
10617 3.717198 13.560889
10618 3.713575 13.557266
10619 3.709952 13.553643
10620 3.706329 13.550020
10621 3.702706 13.546397
10622 3.699083 13.546397
10623 3.695460 13.542774
10624 3.691837 13.542774
10625 3.688214 13.539151
10626 3.684591 13.539151
10627 3.680968 13.535528
10628 3.677345 13.535528
10629 3.673722 13.531905
10630 3.670099 13.531905
10631 3.666476 13.528282
10632 3.662853 13.528282
10633 3.659230 13.524659
10634 3.655607 13.524659
10635 3.651984 13.521036
10636 3.648361 13.517413
10637 3.644738 13.517413
10638 3.641115 13.513790
10639 3.637492 13.510167
10640 3.633869 13.506544
10641 3.630246 13.502921
10642 3.626623 13.502921
10643 3.623000 13.499298
10644 3.619377 13.499298
10645 3.615754 13.495675
10646 3.612131 13.495675
10647 3.608508 13.492052
10648 3.604885 13.492052
10649 3.601262 13.488429
10650 3.597639 13.488429
10651 3.594016 13.484806
10652 3.590393 13.484806
10653 3.586770 13.481183
10654 3.583147 13.481183
10655 3.579524 13.481183
10656 3.575901 13.481183
10657 3.572278 13.477560
10658 3.568655 13.477560
10659 3.565032 13.473937
10660 3.561409 13.470314
10661 3.557786 13.470314
10662 3.554163 13.466691
10663 3.550540 13.466691
10664 3.546917 13.463068
10665 3.543294 13.463068
10666 3.539671 13.459445
10667 3.536048 13.459445
10668 3.532425 13.455822
10669 3.528802 13.455822
10670 3.525179 13.452199
10671 3.521556 13.452199
10672 3.517933 13.448576
10673 3.514310 13.448576
10674 3.510687 13.444953
10675 3.507064 13.444953
10676 3.503441 13.441330
10677 3.499818 13.441330
10678 3.496195 13.437707
10679 3.492572 13.434084
10680 3.488949 13.430461
10681 3.485326 13.426838
10682 3.481703 13.423215
10683 3.478080 13.419592
10684 3.474457 13.415969
10685 3.470834 13.412346
10686 3.467211 13.408723
10687 3.463588 13.405100
10688 3.463588 13.401477
10689 3.459965 13.397854
10690 3.459965 13.394231
10691 3.456342 13.390608
10692 3.456342 13.386985
10693 3.452719 13.383362
10694 3.452719 13.379739
10695 3.449096 13.376116
10696 3.449096 13.372493
10697 3.445473 13.368870
10698 3.445473 13.365247
10699 3.441850 13.361624
10700 3.438227 13.358001
10701 3.434604 13.354378
10702 3.430981 13.354378
10703 3.427358 13.350755
10704 3.423735 13.350755
10705 3.420112 13.347132
10706 3.416489 13.347132
10707 3.412866 13.343509
10708 3.409243 13.343509
10709 3.405620 13.339886
10710 3.401997 13.336263
10711 3.398374 13.332640
10712 3.394751 13.329017
10713 3.391128 13.325394
10714 3.387505 13.321771
10715 3.383882 13.318148
10716 3.380259 13.314525
10717 3.376636 13.310902
10718 3.376636 13.307279
10719 3.373013 13.303656
10720 3.369390 13.300033
10721 3.369390 13.296410
10722 3.365767 13.292787
10723 3.362144 13.289164
10724 3.358521 13.285541
10725 3.354898 13.281918
10726 3.351275 13.278295
10727 3.347652 13.274672
10728 3.344029 13.271049
10729 3.340406 13.271049
10730 3.336783 13.267426
10731 3.333160 13.263803
10732 3.329537 13.263803
10733 3.325914 13.260180
10734 3.322291 13.256557
10735 3.318668 13.252934
10736 3.315045 13.249311
10737 3.315045 13.245688
10738 3.311422 13.242065
10739 3.311422 13.238442
10740 3.307799 13.234819
10741 3.307799 13.231196
10742 3.304176 13.227573
10743 3.304176 13.223950
10744 3.300553 13.220327
10745 3.296930 13.216704
10746 3.293307 13.213081
10747 3.289684 13.209458
10748 3.286061 13.205835
10749 3.282438 13.205835
10750 3.278815 13.202212
10751 3.275192 13.202212
10752 3.271569 13.198589
10753 3.267946 13.198589
10754 3.264323 13.194966
10755 3.260700 13.194966
10756 3.257077 13.191343
10757 3.253454 13.191343
10758 3.249831 13.187720
10759 3.246208 13.184097
10760 3.246208 13.180474
10761 3.242585 13.176851
10762 3.238962 13.173228
10763 3.235339 13.169605
10764 3.231716 13.165982
10765 3.231716 13.162359
10766 3.228093 13.158736
10767 3.228093 13.155113
10768 3.224470 13.151490
10769 3.224470 13.147867
10770 3.220847 13.144244
10771 3.217224 13.140621
10772 3.217224 13.136998
10773 3.213601 13.133375
10774 3.213601 13.129752
10775 3.209978 13.126129
10776 3.209978 13.122506
10777 3.206355 13.118883
10778 3.202732 13.115260
10779 3.199109 13.111637
10780 3.195486 13.108014
10781 3.195486 13.104391
10782 3.191863 13.100768
10783 3.191863 13.097145
10784 3.188240 13.093522
10785 3.184617 13.089899
10786 3.184617 13.086276
10787 3.180994 13.082653
10788 3.177371 13.079030
10789 3.177371 13.075407
10790 3.173748 13.071784
10791 3.170125 13.068161
10792 3.166502 13.064538
10793 3.162879 13.060915
10794 3.159256 13.057292
10795 3.155633 13.053669
10796 3.155633 13.050046
10797 3.152010 13.046423
10798 3.152010 13.042800
10799 3.148387 13.039177
10800 3.148387 13.035554
10801 3.144764 13.031931
10802 3.141141 13.028308
10803 3.141141 13.024685
10804 3.141141 13.021062
10805 3.141141 13.017439
10806 3.141141 13.013816
10807 3.141141 13.010193
10808 3.141141 13.006570
10809 3.141141 13.002947
10810 3.141141 12.999324
10811 3.141141 12.995701
10812 3.141141 12.992078
10813 3.141141 12.988455
10814 3.141141 12.984832
10815 3.141141 12.981209
10816 3.137518 12.977586
10817 3.137518 12.973963
10818 3.137518 12.970340
10819 3.137518 12.966717
10820 3.137518 12.963094
10821 3.137518 12.959471
10822 3.137518 12.955848
10823 3.133895 12.952225
10824 3.133895 12.948602
10825 3.130272 12.944979
10826 3.130272 12.941356
10827 3.126649 12.937733
10828 3.126649 12.934110
10829 3.123026 12.930487
10830 3.123026 12.926864
10831 3.119403 12.923241
10832 3.119403 12.919618
10833 3.115780 12.915995
10834 3.115780 12.912372
10835 3.112157 12.908749
10836 3.108534 12.905126
10837 3.104911 12.905126
10838 3.101288 12.901503
10839 3.097665 12.901503
10840 3.094042 12.897880
10841 3.090419 12.897880
10842 3.086796 12.894257
10843 3.083173 12.894257
10844 3.079550 12.890634
10845 3.075927 12.890634
10846 3.072304 12.887011
10847 3.068681 12.883388
10848 3.065058 12.879765
10849 3.061435 12.876142
10850 3.061435 12.872519
10851 3.057812 12.868896
10852 3.057812 12.865273
10853 3.054189 12.861650
10854 3.050566 12.858027
10855 3.046943 12.854404
10856 3.043320 12.850781
10857 3.043320 12.847158
10858 3.039697 12.843535
10859 3.036074 12.839912
10860 3.036074 12.836289
10861 3.032451 12.832666
10862 3.028828 12.829043
10863 3.028828 12.825420
10864 3.025205 12.821797
10865 3.025205 12.818174
10866 3.021582 12.814551
10867 3.021582 12.810928
10868 3.017959 12.807305
10869 3.017959 12.803682
10870 3.014336 12.800059
10871 3.014336 12.796436
10872 3.010713 12.792813
10873 3.010713 12.789190
10874 3.007090 12.785567
10875 3.007090 12.781944
10876 3.003467 12.778321
10877 3.003467 12.774698
10878 3.003467 12.771075
10879 3.003467 12.767452
10880 3.003467 12.763829
10881 3.003467 12.760206
10882 2.999844 12.756583
10883 2.999844 12.752960
10884 2.996221 12.749337
10885 2.996221 12.745714
10886 2.992598 12.742091
10887 2.992598 12.738468
10888 2.988975 12.734845
10889 2.988975 12.731222
10890 2.985352 12.727599
10891 2.985352 12.723976
10892 2.981729 12.720353
10893 2.981729 12.716730
10894 2.978106 12.713107
10895 2.974483 12.709484
10896 2.970860 12.705861
10897 2.967237 12.702238
10898 2.967237 12.698615
10899 2.963614 12.694992
10900 2.963614 12.691369
10901 2.959991 12.687746
10902 2.959991 12.684123
10903 2.956368 12.680500
10904 2.952745 12.676877
10905 2.949122 12.673254
10906 2.945499 12.669631
10907 2.941876 12.666008
10908 2.941876 12.662385
10909 2.938253 12.658762
10910 2.938253 12.655139
10911 2.934630 12.651516
10912 2.934630 12.647893
10913 2.934630 12.644270
10914 2.934630 12.640647
10915 2.938253 12.637024
10916 2.938253 12.633401
10917 2.938253 12.629778
10918 2.941876 12.626155
10919 2.941876 12.622532
10920 2.941876 12.618909
10921 2.941876 12.615286
10922 2.941876 12.611663
10923 2.941876 12.608040
10924 2.941876 12.604417
10925 2.941876 12.600794
10926 2.941876 12.597171
10927 2.941876 12.593548
10928 2.941876 12.589925
10929 2.941876 12.586302
10930 2.941876 12.582679
10931 2.941876 12.579056
10932 2.941876 12.575433
10933 2.941876 12.571810
10934 2.941876 12.568187
10935 2.941876 12.564564
10936 2.941876 12.560941
10937 2.941876 12.557318
10938 2.941876 12.553695
10939 2.941876 12.550072
10940 2.941876 12.546449
10941 2.941876 12.542826
10942 2.941876 12.539203
10943 2.941876 12.535580
10944 2.941876 12.531957
10945 2.941876 12.528334
10946 2.941876 12.524711
10947 2.941876 12.521088
10948 2.941876 12.517465
10949 2.941876 12.513842
10950 2.941876 12.510219
10951 2.941876 12.506596
10952 2.941876 12.502973
10953 2.941876 12.499350
10954 2.941876 12.495727
10955 2.941876 12.492104
10956 2.941876 12.488481
10957 2.941876 12.484858
10958 2.941876 12.481235
10959 2.941876 12.477612
10960 2.941876 12.473989
10961 2.941876 12.470366
10962 2.941876 12.466743
10963 2.938253 12.463120
10964 2.938253 12.459497
10965 2.934630 12.455874
10966 2.934630 12.452251
10967 2.931007 12.448628
10968 2.931007 12.445005
10969 2.927384 12.441382
10970 2.927384 12.437759
10971 2.923761 12.434136
10972 2.923761 12.430513
10973 2.920138 12.426890
10974 2.920138 12.423267
10975 2.916515 12.419644
10976 2.916515 12.416021
10977 2.916515 12.412398
10978 2.916515 12.408775
10979 2.916515 12.405152
10980 2.916515 12.401529
10981 2.916515 12.397906
10982 2.916515 12.394283
10983 2.916515 12.390660
10984 2.916515 12.387037
10985 2.916515 12.383414
10986 2.916515 12.379791
10987 2.916515 12.376168
10988 2.916515 12.372545
10989 2.916515 12.368922
10990 2.916515 12.365299
10991 2.916515 12.361676
10992 2.916515 12.358053
10993 2.916515 12.354430
10994 2.920138 12.350807
10995 2.920138 12.347184
10996 2.923761 12.343561
10997 2.923761 12.339938
10998 2.927384 12.336315
10999 2.927384 12.332692
11000 2.931007 12.329069
11001 2.931007 12.325446
11002 2.934630 12.321823
11003 2.934630 12.318200
11004 2.938253 12.314577
11005 2.938253 12.310954
11006 2.941876 12.307331
11007 2.941876 12.303708
11008 2.945499 12.300085
11009 2.945499 12.296462
11010 2.949122 12.292839
11011 2.949122 12.289216
11012 2.952745 12.285593
11013 2.952745 12.281970
11014 2.952745 12.278347
11015 2.956368 12.274724
11016 2.956368 12.271101
11017 2.956368 12.267478
11018 2.956368 12.263855
11019 2.956368 12.260232
11020 2.959991 12.256609
11021 2.959991 12.252986
11022 2.959991 12.249363
11023 2.959991 12.245740
11024 2.959991 12.242117
11025 2.959991 12.238494
11026 2.959991 12.234871
11027 2.963614 12.231248
11028 2.963614 12.227625
11029 2.963614 12.224002
11030 2.963614 12.220379
11031 2.963614 12.216756
11032 2.967237 12.213133
11033 2.967237 12.209510
11034 2.967237 12.205887
11035 2.970860 12.202264
11036 2.970860 12.198641
11037 2.974483 12.195018
11038 2.974483 12.191395
11039 2.978106 12.187772
11040 2.978106 12.184149
11041 2.981729 12.180526
11042 2.981729 12.176903
11043 2.985352 12.173280
11044 2.988975 12.169657
11045 2.992598 12.166034
11046 2.996221 12.162411
11047 2.996221 12.158788
11048 2.999844 12.155165
11049 3.003467 12.151542
11050 3.003467 12.147919
11051 3.007090 12.144296
11052 3.010713 12.140673
11053 3.014336 12.137050
11054 3.017959 12.133427
11055 3.021582 12.129804
11056 3.025205 12.126181
11057 3.028828 12.122558
11058 3.032451 12.118935
11059 3.036074 12.115312
11060 3.039697 12.115312
11061 3.043320 12.111689
11062 3.046943 12.108066
11063 3.050566 12.108066
11064 3.054189 12.108066
11065 3.057812 12.108066
11066 3.061435 12.108066
11067 3.065058 12.108066
11068 3.068681 12.108066
11069 3.072304 12.108066
11070 3.075927 12.108066
11071 3.079550 12.108066
11072 3.083173 12.108066
11073 3.086796 12.108066
11074 3.090419 12.108066
11075 3.094042 12.108066
11076 3.097665 12.108066
11077 3.101288 12.108066
11078 3.104911 12.108066
11079 3.108534 12.108066
11080 3.112157 12.108066
11081 3.115780 12.108066
11082 3.119403 12.108066
11083 3.123026 12.108066
11084 3.126649 12.108066
11085 3.130272 12.108066
11086 3.133895 12.108066
11087 3.137518 12.104443
11088 3.141141 12.104443
11089 3.144764 12.100820
11090 3.148387 12.100820
11091 3.152010 12.097197
11092 3.155633 12.097197
11093 3.159256 12.093574
11094 3.162879 12.093574
11095 3.166502 12.089951
11096 3.170125 12.089951
11097 3.173748 12.086328
11098 3.177371 12.086328
11099 3.180994 12.082705
11100 3.184617 12.082705
11101 3.188240 12.079082
11102 3.191863 12.079082
11103 3.195486 12.075459
11104 3.199109 12.075459
11105 3.202732 12.071836
11106 3.206355 12.068213
11107 3.206355 12.064590
11108 3.209978 12.060967
11109 3.209978 12.057344
11110 3.213601 12.053721
11111 3.213601 12.050098
11112 3.217224 12.046475
11113 3.217224 12.042852
11114 3.220847 12.039229
11115 3.220847 12.035606
11116 3.224470 12.031983
11117 3.224470 12.028360
11118 3.228093 12.024737
11119 3.228093 12.021114
11120 3.228093 12.017491
11121 3.228093 12.013868
11122 3.228093 12.010245
11123 3.228093 12.006622
11124 3.228093 12.002999
11125 3.228093 11.999376
11126 3.228093 11.995753
11127 3.228093 11.992130
11128 3.228093 11.988507
11129 3.228093 11.984884
11130 3.228093 11.981261
11131 3.228093 11.977638
11132 3.228093 11.974015
11133 3.228093 11.970392
11134 3.231716 11.966769
11135 3.235339 11.963146
11136 3.238962 11.959523
11137 3.242585 11.955900
11138 3.246208 11.952277
11139 3.249831 11.948654
11140 3.253454 11.945031
11141 3.257077 11.941408
11142 3.260700 11.937785
11143 3.260700 11.934162
11144 3.264323 11.930539
11145 3.264323 11.926916
11146 3.267946 11.923293
11147 3.267946 11.919670
11148 3.271569 11.916047
11149 3.271569 11.912424
11150 3.275192 11.908801
11151 3.275192 11.905178
11152 3.278815 11.901555
11153 3.278815 11.897932
11154 3.282438 11.894309
11155 3.282438 11.890686
11156 3.282438 11.887063
11157 3.282438 11.883440
11158 3.282438 11.879817
11159 3.282438 11.876194
11160 3.282438 11.872571
11161 3.282438 11.868948
11162 3.282438 11.865325
11163 3.282438 11.861702
11164 3.282438 11.858079
11165 3.282438 11.854456
11166 3.282438 11.850833
11167 3.282438 11.847210
11168 3.282438 11.843587
11169 3.282438 11.839964
11170 3.282438 11.836341
11171 3.282438 11.832718
11172 3.282438 11.829095
11173 3.282438 11.825472
11174 3.282438 11.821849
11175 3.282438 11.818226
11176 3.282438 11.814603
11177 3.278815 11.810980
11178 3.278815 11.807357
11179 3.275192 11.803734
11180 3.275192 11.800111
11181 3.271569 11.796488
11182 3.271569 11.792865
11183 3.267946 11.789242
11184 3.267946 11.785619
11185 3.264323 11.781996
11186 3.264323 11.778373
11187 3.260700 11.774750
11188 3.260700 11.771127
11189 3.257077 11.767504
11190 3.253454 11.767504
11191 3.249831 11.763881
11192 3.246208 11.763881
11193 3.242585 11.760258
11194 3.238962 11.760258
11195 3.238962 11.756635
11196 3.238962 11.753012
11197 3.235339 11.749389
11198 3.235339 11.745766
11199 3.235339 11.742143
11200 3.235339 11.738520
11201 3.235339 11.734897
11202 3.235339 11.731274
11203 3.231716 11.727651
11204 3.231716 11.724028
11205 3.228093 11.720405
11206 3.228093 11.716782
11207 3.224470 11.713159
11208 3.224470 11.709536
11209 3.220847 11.705913
11210 3.220847 11.702290
11211 3.217224 11.698667
11212 3.217224 11.695044
11213 3.213601 11.691421
11214 3.213601 11.687798
11215 3.209978 11.684175
11216 3.206355 11.680552
11217 3.202732 11.680552
11218 3.199109 11.676929
11219 3.195486 11.676929
11220 3.191863 11.673306
11221 3.188240 11.673306
11222 3.184617 11.669683
11223 3.180994 11.666060
11224 3.177371 11.662437
11225 3.173748 11.658814
11226 3.170125 11.655191
11227 3.166502 11.651568
11228 3.162879 11.647945
11229 3.159256 11.644322
11230 3.155633 11.640699
11231 3.152010 11.637076
11232 3.148387 11.633453
11233 3.144764 11.629830
11234 3.141141 11.626207
11235 3.137518 11.622584
11236 3.137518 11.618961
11237 3.137518 11.615338
11238 3.137518 11.611715
11239 3.137518 11.608092
11240 3.137518 11.604469
11241 3.137518 11.600846
11242 3.137518 11.597223
11243 3.137518 11.593600
11244 3.137518 11.589977
11245 3.137518 11.586354
11246 3.137518 11.582731
11247 3.137518 11.579108
11248 3.137518 11.575485
11249 3.137518 11.571862
11250 3.137518 11.568239
11251 3.137518 11.564616
11252 3.137518 11.560993
11253 3.137518 11.557370
11254 3.137518 11.553747
11255 3.137518 11.550124
11256 3.137518 11.546501
11257 3.137518 11.542878
11258 3.133895 11.539255
11259 3.133895 11.535632
11260 3.130272 11.532009
11261 3.130272 11.528386
11262 3.126649 11.524763
11263 3.126649 11.521140
11264 3.123026 11.517517
11265 3.123026 11.513894
11266 3.119403 11.510271
11267 3.119403 11.506648
11268 3.115780 11.503025
11269 3.115780 11.499402
11270 3.112157 11.495779
11271 3.108534 11.495779
11272 3.104911 11.492156
11273 3.101288 11.492156
11274 3.097665 11.488533
11275 3.094042 11.488533
11276 3.090419 11.484910
11277 3.086796 11.484910
11278 3.083173 11.481287
11279 3.079550 11.481287
11280 3.075927 11.477664
11281 3.072304 11.477664
11282 3.068681 11.474041
11283 3.065058 11.474041
11284 3.061435 11.474041
11285 3.057812 11.474041
11286 3.054189 11.474041
11287 3.050566 11.474041
11288 3.046943 11.474041
11289 3.043320 11.474041
11290 3.039697 11.474041
11291 3.036074 11.474041
11292 3.032451 11.474041
11293 3.028828 11.474041
11294 3.025205 11.474041
11295 3.021582 11.470418
11296 3.017959 11.470418
11297 3.014336 11.470418
11298 3.010713 11.466795
11299 3.007090 11.466795
11300 3.003467 11.466795
11301 2.999844 11.466795
11302 2.996221 11.466795
11303 2.992598 11.466795
11304 2.988975 11.466795
11305 2.985352 11.466795
11306 2.981729 11.466795
11307 2.978106 11.466795
11308 2.974483 11.466795
11309 2.970860 11.466795
11310 2.967237 11.466795
11311 2.963614 11.466795
11312 2.959991 11.466795
11313 2.956368 11.466795
11314 2.952745 11.466795
11315 2.949122 11.466795
11316 2.945499 11.466795
11317 2.941876 11.466795
11318 2.938253 11.466795
11319 2.934630 11.466795
11320 2.931007 11.466795
11321 2.927384 11.466795
11322 2.923761 11.466795
11323 2.920138 11.466795
11324 2.916515 11.466795
11325 2.912892 11.466795
11326 2.909269 11.466795
11327 2.905646 11.466795
11328 2.902023 11.466795
11329 2.898400 11.466795
11330 2.894777 11.466795
11331 2.891154 11.466795
11332 2.887531 11.466795
11333 2.883908 11.466795
11334 2.880285 11.466795
11335 2.876662 11.466795
11336 2.873039 11.463172
11337 2.869416 11.463172
11338 2.865793 11.463172
11339 2.862170 11.463172
11340 2.858547 11.463172
11341 2.854924 11.463172
11342 2.851301 11.463172
11343 2.847678 11.463172
11344 2.844055 11.463172
11345 2.840432 11.463172
11346 2.836809 11.463172
11347 2.833186 11.463172
11348 2.829563 11.463172
11349 2.825940 11.463172
11350 2.822317 11.463172
11351 2.818694 11.463172
11352 2.815071 11.463172
11353 2.811448 11.463172
11354 2.807825 11.463172
11355 2.804202 11.463172
11356 2.800579 11.463172
11357 2.796956 11.463172
11358 2.793333 11.463172
11359 2.789710 11.463172
11360 2.786087 11.463172
11361 2.782464 11.463172
11362 2.778841 11.463172
11363 2.775218 11.463172
11364 2.771595 11.463172
11365 2.767972 11.463172
11366 2.764349 11.463172
11367 2.760726 11.463172
11368 2.757103 11.463172
11369 2.753480 11.463172
11370 2.749857 11.463172
11371 2.746234 11.463172
11372 2.742611 11.463172
11373 2.738988 11.466795
11374 2.735365 11.466795
11375 2.731742 11.466795
11376 2.728119 11.466795
11377 2.724496 11.470418
11378 2.720873 11.470418
11379 2.717250 11.470418
11380 2.713627 11.470418
11381 2.710004 11.470418
11382 2.706381 11.470418
11383 2.702758 11.470418
11384 2.699135 11.470418
11385 2.695512 11.470418
11386 2.691889 11.470418
11387 2.688266 11.470418
11388 2.684643 11.470418
11389 2.681020 11.470418
11390 2.677397 11.470418
11391 2.673774 11.470418
11392 2.670151 11.470418
11393 2.666528 11.470418
11394 2.662905 11.466795
11395 2.659282 11.466795
11396 2.655659 11.463172
11397 2.652036 11.463172
11398 2.648413 11.463172
11399 2.644790 11.459549
11400 2.641167 11.455926
11401 2.637544 11.455926
11402 2.633921 11.452303
11403 2.630298 11.448680
11404 2.626675 11.445057
11405 2.623052 11.441434
11406 2.619429 11.437811
11407 2.615806 11.434188
11408 2.612183 11.430565
11409 2.608560 11.426942
11410 2.604937 11.423319
11411 2.601314 11.419696
11412 2.597691 11.416073
11413 2.594068 11.412450
11414 2.590445 11.408827
11415 2.586822 11.405204
11416 2.583199 11.401581
11417 2.579576 11.397958
11418 2.575953 11.397958
11419 2.572330 11.394335
11420 2.568707 11.394335
11421 2.565084 11.390712
11422 2.561461 11.390712
11423 2.557838 11.387089
11424 2.554215 11.387089
11425 2.550592 11.383466
11426 2.546969 11.383466
11427 2.543346 11.379843
11428 2.539723 11.379843
11429 2.536100 11.376220
11430 2.532477 11.376220
11431 2.528854 11.376220
11432 2.525231 11.376220
11433 2.521608 11.376220
11434 2.517985 11.376220
11435 2.514362 11.372597
11436 2.510739 11.372597
11437 2.507116 11.372597
11438 2.503493 11.372597
11439 2.499870 11.372597
11440 2.496247 11.372597
11441 2.492624 11.368974
11442 2.489001 11.368974
11443 2.485378 11.368974
11444 2.481755 11.368974
11445 2.478132 11.368974
11446 2.474509 11.368974
11447 2.470886 11.365351
11448 2.467263 11.365351
11449 2.463640 11.365351
11450 2.460017 11.361728
11451 2.456394 11.361728
11452 2.452771 11.361728
11453 2.449148 11.361728
11454 2.445525 11.358105
11455 2.441902 11.354482
11456 2.438279 11.354482
11457 2.434656 11.350859
11458 2.431033 11.350859
11459 2.427410 11.347236
11460 2.423787 11.347236
11461 2.420164 11.343613
11462 2.416541 11.343613
11463 2.412918 11.339990
11464 2.409295 11.339990
11465 2.405672 11.336367
11466 2.402049 11.336367
11467 2.398426 11.332744
11468 2.394803 11.332744
11469 2.391180 11.332744
11470 2.387557 11.332744
11471 2.383934 11.332744
11472 2.380311 11.329121
11473 2.376688 11.329121
11474 2.373065 11.329121
11475 2.369442 11.325498
11476 2.365819 11.325498
11477 2.362196 11.325498
11478 2.358573 11.325498
11479 2.354950 11.325498
11480 2.351327 11.325498
11481 2.347704 11.325498
11482 2.344081 11.325498
11483 2.340458 11.321875
11484 2.336835 11.321875
11485 2.333212 11.318252
11486 2.329589 11.318252
11487 2.325966 11.314629
11488 2.322343 11.314629
11489 2.318720 11.311006
11490 2.315097 11.311006
11491 2.311474 11.311006
11492 2.307851 11.307383
11493 2.304228 11.307383
11494 2.300605 11.307383
11495 2.296982 11.307383
11496 2.293359 11.307383
11497 2.289736 11.303760
11498 2.286113 11.303760
11499 2.282490 11.303760
11500 2.278867 11.303760
11501 2.275244 11.303760
11502 2.271621 11.303760
11503 2.267998 11.300137
11504 2.264375 11.300137
11505 2.260752 11.296514
11506 2.257129 11.296514
11507 2.253506 11.292891
11508 2.249883 11.292891
11509 2.246260 11.289268
11510 2.242637 11.289268
11511 2.239014 11.285645
11512 2.235391 11.285645
11513 2.231768 11.282022
11514 2.228145 11.282022
11515 2.224522 11.278399
11516 2.220899 11.278399
11517 2.217276 11.278399
11518 2.213653 11.278399
11519 2.210030 11.278399
11520 2.206407 11.278399
11521 2.202784 11.278399
11522 2.199161 11.278399
11523 2.195538 11.278399
11524 2.191915 11.278399
11525 2.188292 11.278399
11526 2.184669 11.274776
11527 2.181046 11.274776
11528 2.177423 11.271153
11529 2.173800 11.271153
11530 2.170177 11.267530
11531 2.166554 11.267530
11532 2.162931 11.263907
11533 2.159308 11.263907
11534 2.155685 11.260284
11535 2.152062 11.256661
11536 2.148439 11.253038
11537 2.144816 11.249415
11538 2.141193 11.245792
11539 2.137570 11.242169
11540 2.133947 11.238546
11541 2.130324 11.234923
11542 2.126701 11.231300
11543 2.123078 11.227677
11544 2.119455 11.224054
11545 2.115832 11.220431
11546 2.115832 11.216808
11547 2.112209 11.213185
11548 2.112209 11.209562
11549 2.108586 11.205939
11550 2.108586 11.202316
11551 2.104963 11.198693
11552 2.104963 11.195070
11553 2.104963 11.191447
11554 2.104963 11.187824
11555 2.104963 11.184201
11556 2.104963 11.180578
11557 2.104963 11.176955
11558 2.104963 11.173332
11559 2.104963 11.169709
11560 2.104963 11.166086
11561 2.104963 11.162463
11562 2.104963 11.158840
11563 2.104963 11.155217
11564 2.104963 11.151594
11565 2.104963 11.147971
11566 2.104963 11.144348
11567 2.104963 11.140725
11568 2.104963 11.137102
11569 2.104963 11.133479
11570 2.104963 11.129856
11571 2.104963 11.126233
11572 2.104963 11.122610
11573 2.104963 11.118987
11574 2.104963 11.115364
11575 2.101340 11.111741
11576 2.101340 11.108118
11577 2.097717 11.104495
11578 2.097717 11.100872
11579 2.094094 11.097249
11580 2.094094 11.093626
11581 2.090471 11.090003
11582 2.090471 11.086380
11583 2.086848 11.082757
11584 2.086848 11.079134
11585 2.083225 11.075511
11586 2.083225 11.071888
11587 2.079602 11.068265
11588 2.075979 11.064642
11589 2.072356 11.061019
11590 2.068733 11.057396
11591 2.065110 11.053773
11592 2.061487 11.050150
11593 2.057864 11.046527
11594 2.054241 11.046527
11595 2.050618 11.042904
11596 2.046995 11.042904
11597 2.043372 11.039281
11598 2.039749 11.039281
11599 2.036126 11.035658
11600 2.032503 11.032035
11601 2.028880 11.028412
11602 2.025257 11.024789
11603 2.021634 11.021166
11604 2.018011 11.017543
11605 2.014388 11.013920
11606 2.010765 11.010297
11607 2.007142 11.006674
11608 2.003519 11.003051
11609 1.999896 10.999428
11610 1.999896 10.995805
11611 1.996273 10.992182
11612 1.996273 10.988559
11613 1.996273 10.984936
11614 1.992650 10.981313
11615 1.992650 10.977690
11616 1.989027 10.974067
11617 1.989027 10.970444
11618 1.985404 10.966821
11619 1.985404 10.963198
11620 1.981781 10.959575
11621 1.981781 10.955952
11622 1.978158 10.952329
11623 1.978158 10.948706
11624 1.978158 10.945083
11625 1.978158 10.941460
11626 1.978158 10.937837
11627 1.974535 10.934214
11628 1.974535 10.930591
11629 1.974535 10.926968
11630 1.974535 10.923345
11631 1.974535 10.919722
11632 1.974535 10.916099
11633 1.970912 10.912476
11634 1.970912 10.908853
11635 1.970912 10.905230
11636 1.967289 10.901607
11637 1.967289 10.897984
11638 1.967289 10.894361
11639 1.967289 10.890738
11640 1.967289 10.887115
11641 1.967289 10.883492
11642 1.967289 10.879869
11643 1.967289 10.876246
11644 1.967289 10.872623
11645 1.967289 10.869000
11646 1.967289 10.865377
11647 1.967289 10.861754
11648 1.967289 10.858131
11649 1.967289 10.854508
11650 1.967289 10.850885
11651 1.967289 10.847262
11652 1.967289 10.843639
11653 1.967289 10.840016
11654 1.970912 10.836393
11655 1.970912 10.832770
11656 1.970912 10.829147
11657 1.974535 10.825524
11658 1.974535 10.821901
11659 1.974535 10.818278
11660 1.978158 10.814655
11661 1.978158 10.811032
11662 1.981781 10.807409
11663 1.981781 10.803786
11664 1.985404 10.800163
11665 1.985404 10.796540
11666 1.989027 10.792917
11667 1.989027 10.789294
11668 1.992650 10.785671
11669 1.992650 10.782048
11670 1.996273 10.778425
11671 1.996273 10.774802
11672 1.996273 10.771179
11673 1.996273 10.767556
11674 1.996273 10.763933
11675 1.996273 10.760310
11676 1.996273 10.756687
11677 1.996273 10.753064
11678 1.996273 10.749441
11679 1.996273 10.745818
11680 1.996273 10.742195
11681 1.996273 10.738572
11682 1.996273 10.734949
11683 1.996273 10.731326
11684 1.996273 10.727703
11685 1.996273 10.724080
11686 1.996273 10.720457
11687 1.996273 10.716834
11688 1.996273 10.713211
11689 1.996273 10.709588
11690 1.996273 10.705965
11691 1.996273 10.702342
11692 1.996273 10.698719
11693 1.992650 10.695096
11694 1.992650 10.691473
11695 1.989027 10.687850
11696 1.989027 10.684227
11697 1.985404 10.680604
11698 1.985404 10.676981
11699 1.981781 10.673358
11700 1.981781 10.669735
11701 1.978158 10.666112
11702 1.978158 10.662489
11703 1.974535 10.658866
11704 1.974535 10.655243
11705 1.970912 10.651620
11706 1.967289 10.647997
11707 1.963666 10.644374
11708 1.963666 10.640751
11709 1.963666 10.637128
11710 1.963666 10.633505
11711 1.963666 10.629882
11712 1.963666 10.626259
11713 1.963666 10.622636
11714 1.963666 10.619013
11715 1.963666 10.615390
11716 1.963666 10.611767
11717 1.963666 10.608144
11718 1.963666 10.604521
11719 1.963666 10.600898
11720 1.963666 10.597275
11721 1.963666 10.593652
11722 1.963666 10.590029
11723 1.963666 10.586406
11724 1.963666 10.582783
11725 1.963666 10.579160
11726 1.963666 10.575537
11727 1.960043 10.571914
11728 1.960043 10.568291
11729 1.956420 10.564668
11730 1.956420 10.561045
11731 1.952797 10.557422
11732 1.952797 10.553799
11733 1.949174 10.550176
11734 1.949174 10.546553
11735 1.945551 10.542930
11736 1.945551 10.539307
11737 1.941928 10.535684
11738 1.941928 10.532061
11739 1.938305 10.528438
11740 1.934682 10.528438
11741 1.931059 10.524815
11742 1.927436 10.524815
11743 1.923813 10.521192
11744 1.920190 10.521192
11745 1.916567 10.517569
11746 1.912944 10.517569
11747 1.909321 10.513946
11748 1.905698 10.513946
11749 1.902075 10.510323
11750 1.898452 10.510323
11751 1.894829 10.506700
11752 1.891206 10.506700
11753 1.887583 10.506700
11754 1.883960 10.503077
11755 1.880337 10.503077
11756 1.876714 10.499454
11757 1.873091 10.499454
11758 1.869468 10.495831
11759 1.865845 10.495831
11760 1.862222 10.492208
11761 1.858599 10.492208
11762 1.854976 10.488585
11763 1.851353 10.488585
11764 1.847730 10.484962
11765 1.844107 10.484962
11766 1.840484 10.481339
11767 1.836861 10.477716
11768 1.833238 10.474093
11769 1.829615 10.470470
11770 1.825992 10.466847
11771 1.822369 10.463224
11772 1.818746 10.459601
11773 1.815123 10.459601
11774 1.811500 10.455978
11775 1.807877 10.455978
11776 1.804254 10.452355
11777 1.800631 10.452355
11778 1.797008 10.448732
11779 1.793385 10.448732
11780 1.789762 10.445109
11781 1.786139 10.445109
11782 1.782516 10.441486
11783 1.778893 10.441486
11784 1.775270 10.437863
11785 1.771647 10.437863
11786 1.768024 10.437863
11787 1.764401 10.434240
11788 1.760778 10.434240
11789 1.757155 10.430617
11790 1.753532 10.426994
11791 1.749909 10.426994
11792 1.746286 10.423371
11793 1.742663 10.423371
11794 1.739040 10.419748
11795 1.735417 10.419748
11796 1.731794 10.416125
11797 1.728171 10.416125
11798 1.724548 10.412502
11799 1.720925 10.412502
11800 1.717302 10.408879
11801 1.713679 10.408879
11802 1.710056 10.405256
11803 1.706433 10.405256
11804 1.702810 10.401633
11805 1.699187 10.398010
11806 1.695564 10.394387
11807 1.691941 10.390764
11808 1.688318 10.387141
11809 1.684695 10.383518
11810 1.681072 10.379895
11811 1.681072 10.376272
11812 1.677449 10.372649
11813 1.677449 10.369026
11814 1.673826 10.365403
11815 1.673826 10.361780
11816 1.670203 10.358157
11817 1.670203 10.354534
11818 1.670203 10.350911
11819 1.670203 10.347288
11820 1.670203 10.343665
11821 1.670203 10.340042
11822 1.666580 10.336419
11823 1.666580 10.332796
11824 1.666580 10.329173
11825 1.662957 10.325550
11826 1.662957 10.321927
11827 1.662957 10.318304
11828 1.659334 10.314681
11829 1.659334 10.311058
11830 1.659334 10.307435
11831 1.655711 10.303812
11832 1.655711 10.300189
11833 1.652088 10.296566
11834 1.652088 10.292943
11835 1.648465 10.289320
11836 1.648465 10.285697
11837 1.644842 10.282074
11838 1.644842 10.278451
11839 1.641219 10.274828
11840 1.641219 10.271205
11841 1.637596 10.267582
11842 1.637596 10.263959
11843 1.633973 10.260336
11844 1.630350 10.256713
11845 1.626727 10.253090
11846 1.623104 10.249467
11847 1.619481 10.245844
11848 1.615858 10.245844
11849 1.612235 10.242221
11850 1.608612 10.238598
11851 1.604989 10.238598
11852 1.601366 10.234975
11853 1.597743 10.234975
11854 1.594120 10.231352
11855 1.590497 10.231352
11856 1.586874 10.227729
11857 1.583251 10.227729
11858 1.579628 10.224106
11859 1.576005 10.220483
11860 1.572382 10.216860
11861 1.572382 10.213237
11862 1.568759 10.209614
11863 1.565136 10.205991
11864 1.561513 10.202368
11865 1.561513 10.198745
11866 1.557890 10.195122
11867 1.557890 10.191499
11868 1.557890 10.187876
11869 1.554267 10.184253
11870 1.554267 10.180630
11871 1.554267 10.177007
11872 1.554267 10.173384
11873 1.550644 10.169761
11874 1.550644 10.166138
11875 1.547021 10.162515
11876 1.547021 10.158892
11877 1.543398 10.155269
11878 1.543398 10.151646
11879 1.539775 10.148023
11880 1.539775 10.144400
11881 1.536152 10.140777
11882 1.536152 10.137154
11883 1.532529 10.133531
11884 1.532529 10.129908
11885 1.528906 10.126285
11886 1.528906 10.122662
11887 1.525283 10.119039
11888 1.521660 10.115416
11889 1.521660 10.111793
11890 1.521660 10.108170
11891 1.521660 10.104547
11892 1.518037 10.100924
11893 1.518037 10.097301
11894 1.514414 10.093678
11895 1.514414 10.090055
11896 1.510791 10.086432
11897 1.510791 10.082809
11898 1.507168 10.079186
11899 1.507168 10.075563
11900 1.503545 10.071940
11901 1.503545 10.068317
11902 1.499922 10.064694
11903 1.499922 10.061071
11904 1.496299 10.057448
11905 1.492676 10.053825
11906 1.492676 10.050202
11907 1.489053 10.046579
11908 1.489053 10.042956
11909 1.489053 10.039333
11910 1.489053 10.035710
11911 1.489053 10.032087
11912 1.489053 10.028464
11913 1.492676 10.024841
11914 1.492676 10.021218
11915 1.496299 10.017595
11916 1.496299 10.013972
11917 1.499922 10.010349
11918 1.499922 10.006726
11919 1.503545 10.003103
11920 1.503545 9.999480
11921 1.503545 9.995857
11922 1.503545 9.992234
11923 1.503545 9.988611
11924 1.503545 9.984988
11925 1.503545 9.981365
11926 1.503545 9.977742
11927 1.503545 9.974119
11928 1.503545 9.970496
11929 1.503545 9.966873
11930 1.503545 9.963250
11931 1.503545 9.959627
11932 1.503545 9.956004
11933 1.503545 9.952381
11934 1.503545 9.948758
11935 1.503545 9.945135
11936 1.503545 9.941512
11937 1.503545 9.937889
11938 1.503545 9.934266
11939 1.503545 9.930643
11940 1.503545 9.927020
11941 1.503545 9.923397
11942 1.503545 9.919774
11943 1.499922 9.916151
11944 1.499922 9.912528
11945 1.499922 9.908905
11946 1.499922 9.905282
11947 1.496299 9.901659
11948 1.496299 9.898036
11949 1.496299 9.894413
11950 1.492676 9.890790
11951 1.492676 9.887167
11952 1.492676 9.883544
11953 1.492676 9.879921
11954 1.489053 9.876298
11955 1.489053 9.872675
11956 1.489053 9.869052
11957 1.485430 9.865429
11958 1.485430 9.861806
11959 1.481807 9.858183
11960 1.481807 9.854560
11961 1.478184 9.850937
11962 1.478184 9.847314
11963 1.474561 9.843691
11964 1.474561 9.840068
11965 1.470938 9.836445
11966 1.470938 9.832822
11967 1.467315 9.829199
11968 1.467315 9.825576
11969 1.467315 9.821953
11970 1.467315 9.818330
11971 1.467315 9.814707
11972 1.467315 9.811084
11973 1.467315 9.807461
11974 1.467315 9.803838
11975 1.467315 9.800215
11976 1.467315 9.796592
11977 1.467315 9.792969
11978 1.467315 9.789346
11979 1.467315 9.785723
11980 1.463692 9.782100
11981 1.463692 9.778477
11982 1.460069 9.774854
11983 1.460069 9.771231
11984 1.456446 9.767608
11985 1.456446 9.763985
11986 1.452823 9.760362
11987 1.452823 9.756739
11988 1.449200 9.753116
11989 1.449200 9.749493
11990 1.449200 9.745870
11991 1.449200 9.742247
11992 1.449200 9.738624
11993 1.449200 9.735001
11994 1.449200 9.731378
11995 1.449200 9.727755
11996 1.449200 9.724132
11997 1.449200 9.720509
11998 1.449200 9.716886
11999 1.449200 9.713263
12000 1.449200 9.709640
12001 1.449200 9.706017
12002 1.449200 9.702394
12003 1.449200 9.698771
12004 1.449200 9.695148
12005 1.449200 9.691525
12006 1.449200 9.687902
