# Supplementary material for: Statistical Mapping of Maize Bundle Intensity at the Stem Scale Using Spatial Normalisation of Replicated Images
Source: PLoS One. 2014 Mar 12;9(3):e90673. doi: 10.1371/journal.pone.0090673 (PMC3951278; doi:10.1371/journal.pone.0090673)
Supplement: File S2 — Data files containing bundle positions and slice contours. (ZIP) [file pone.0090673.s002.zip › data/macro/tables/contoursMm/m03dCntMm.txt]

name   x   y
    1 2.441902 7.485118
    2 2.445525 7.481495
    3 2.445525 7.477872
    4 2.449148 7.474249
    5 2.449148 7.470626
    6 2.452771 7.467003
    7 2.452771 7.463380
    8 2.456394 7.459757
    9 2.456394 7.456134
   10 2.456394 7.452511
   11 2.456394 7.448888
   12 2.456394 7.445265
   13 2.460017 7.441642
   14 2.460017 7.438019
   15 2.463640 7.434396
   16 2.463640 7.430773
   17 2.467263 7.427150
   18 2.467263 7.423527
   19 2.470886 7.419904
   20 2.470886 7.416281
   21 2.474509 7.412658
   22 2.474509 7.409035
   23 2.474509 7.405412
   24 2.474509 7.401789
   25 2.474509 7.398166
   26 2.474509 7.394543
   27 2.474509 7.390920
   28 2.474509 7.387297
   29 2.474509 7.383674
   30 2.474509 7.380051
   31 2.474509 7.376428
   32 2.474509 7.372805
   33 2.474509 7.369182
   34 2.474509 7.365559
   35 2.474509 7.361936
   36 2.474509 7.358313
   37 2.474509 7.354690
   38 2.474509 7.351067
   39 2.474509 7.347444
   40 2.474509 7.343821
   41 2.474509 7.340198
   42 2.474509 7.336575
   43 2.474509 7.332952
   44 2.474509 7.329329
   45 2.474509 7.325706
   46 2.474509 7.322083
   47 2.478132 7.318460
   48 2.481755 7.314837
   49 2.485378 7.311214
   50 2.489001 7.307591
   51 2.489001 7.303968
   52 2.492624 7.300345
   53 2.496247 7.300345
   54 2.499870 7.296722
   55 2.503493 7.296722
   56 2.507116 7.293099
   57 2.510739 7.293099
   58 2.514362 7.289476
   59 2.517985 7.289476
   60 2.521608 7.285853
   61 2.525231 7.285853
   62 2.528854 7.282230
   63 2.532477 7.282230
   64 2.536100 7.278607
   65 2.536100 7.274984
   66 2.539723 7.271361
   67 2.539723 7.267738
   68 2.543346 7.264115
   69 2.543346 7.260492
   70 2.546969 7.256869
   71 2.546969 7.253246
   72 2.550592 7.249623
   73 2.550592 7.246000
   74 2.554215 7.242377
   75 2.554215 7.238754
   76 2.557838 7.235131
   77 2.557838 7.231508
   78 2.557838 7.227885
   79 2.557838 7.224262
   80 2.557838 7.220639
   81 2.557838 7.217016
   82 2.557838 7.213393
   83 2.557838 7.209770
   84 2.557838 7.206147
   85 2.557838 7.202524
   86 2.557838 7.198901
   87 2.557838 7.195278
   88 2.557838 7.191655
   89 2.557838 7.188032
   90 2.557838 7.184409
   91 2.557838 7.180786
   92 2.557838 7.177163
   93 2.557838 7.173540
   94 2.557838 7.169917
   95 2.557838 7.166294
   96 2.557838 7.162671
   97 2.557838 7.159048
   98 2.557838 7.155425
   99 2.557838 7.151802
  100 2.557838 7.148179
  101 2.557838 7.144556
  102 2.557838 7.140933
  103 2.557838 7.137310
  104 2.557838 7.133687
  105 2.557838 7.130064
  106 2.557838 7.126441
  107 2.557838 7.122818
  108 2.557838 7.119195
  109 2.557838 7.115572
  110 2.557838 7.111949
  111 2.557838 7.108326
  112 2.557838 7.104703
  113 2.557838 7.101080
  114 2.561461 7.097457
  115 2.561461 7.093834
  116 2.561461 7.090211
  117 2.565084 7.086588
  118 2.565084 7.082965
  119 2.568707 7.079342
  120 2.568707 7.075719
  121 2.572330 7.072096
  122 2.572330 7.068473
  123 2.575953 7.064850
  124 2.579576 7.061227
  125 2.579576 7.057604
  126 2.583199 7.053981
  127 2.583199 7.050358
  128 2.586822 7.046735
  129 2.586822 7.043112
  130 2.590445 7.039489
  131 2.594068 7.035866
  132 2.597691 7.032243
  133 2.601314 7.028620
  134 2.604937 7.024997
  135 2.604937 7.021374
  136 2.608560 7.017751
  137 2.612183 7.014128
  138 2.615806 7.010505
  139 2.619429 7.006882
  140 2.623052 7.003259
  141 2.626675 6.999636
  142 2.630298 6.996013
  143 2.630298 6.992390
  144 2.633921 6.988767
  145 2.633921 6.985144
  146 2.637544 6.981521
  147 2.637544 6.977898
  148 2.641167 6.974275
  149 2.641167 6.970652
  150 2.644790 6.967029
  151 2.644790 6.963406
  152 2.648413 6.959783
  153 2.648413 6.956160
  154 2.652036 6.952537
  155 2.652036 6.948914
  156 2.652036 6.945291
  157 2.652036 6.941668
  158 2.652036 6.938045
  159 2.652036 6.934422
  160 2.655659 6.930799
  161 2.655659 6.927176
  162 2.659282 6.923553
  163 2.662905 6.919930
  164 2.662905 6.916307
  165 2.666528 6.912684
  166 2.666528 6.909061
  167 2.670151 6.905438
  168 2.670151 6.901815
  169 2.673774 6.898192
  170 2.673774 6.894569
  171 2.677397 6.890946
  172 2.677397 6.887323
  173 2.681020 6.883700
  174 2.681020 6.880077
  175 2.684643 6.876454
  176 2.684643 6.872831
  177 2.684643 6.869208
  178 2.684643 6.865585
  179 2.688266 6.861962
  180 2.691889 6.858339
  181 2.695512 6.854716
  182 2.699135 6.851093
  183 2.702758 6.847470
  184 2.706381 6.843847
  185 2.710004 6.840224
  186 2.713627 6.836601
  187 2.717250 6.832978
  188 2.717250 6.829355
  189 2.720873 6.825732
  190 2.720873 6.822109
  191 2.724496 6.818486
  192 2.724496 6.814863
  193 2.728119 6.811240
  194 2.728119 6.807617
  195 2.731742 6.803994
  196 2.731742 6.800371
  197 2.735365 6.796748
  198 2.735365 6.793125
  199 2.738988 6.789502
  200 2.738988 6.785879
  201 2.738988 6.782256
  202 2.738988 6.778633
  203 2.738988 6.775010
  204 2.738988 6.771387
  205 2.738988 6.767764
  206 2.738988 6.764141
  207 2.742611 6.760518
  208 2.742611 6.756895
  209 2.746234 6.753272
  210 2.746234 6.749649
  211 2.749857 6.746026
  212 2.749857 6.742403
  213 2.753480 6.738780
  214 2.753480 6.735157
  215 2.757103 6.731534
  216 2.757103 6.727911
  217 2.760726 6.724288
  218 2.760726 6.720665
  219 2.764349 6.717042
  220 2.764349 6.713419
  221 2.767972 6.709796
  222 2.767972 6.706173
  223 2.767972 6.702550
  224 2.767972 6.698927
  225 2.767972 6.695304
  226 2.767972 6.691681
  227 2.767972 6.688058
  228 2.767972 6.684435
  229 2.767972 6.680812
  230 2.767972 6.677189
  231 2.767972 6.673566
  232 2.767972 6.669943
  233 2.767972 6.666320
  234 2.767972 6.662697
  235 2.767972 6.659074
  236 2.767972 6.655451
  237 2.771595 6.651828
  238 2.771595 6.648205
  239 2.775218 6.644582
  240 2.775218 6.640959
  241 2.778841 6.637336
  242 2.778841 6.633713
  243 2.778841 6.630090
  244 2.782464 6.626467
  245 2.786087 6.622844
  246 2.786087 6.619221
  247 2.789710 6.615598
  248 2.789710 6.611975
  249 2.793333 6.608352
  250 2.793333 6.604729
  251 2.796956 6.601106
  252 2.796956 6.597483
  253 2.800579 6.593860
  254 2.800579 6.590237
  255 2.804202 6.586614
  256 2.804202 6.582991
  257 2.807825 6.579368
  258 2.807825 6.575745
  259 2.807825 6.572122
  260 2.811448 6.568499
  261 2.815071 6.564876
  262 2.818694 6.561253
  263 2.822317 6.557630
  264 2.825940 6.554007
  265 2.829563 6.550384
  266 2.833186 6.546761
  267 2.836809 6.543138
  268 2.840432 6.539515
  269 2.844055 6.535892
  270 2.847678 6.532269
  271 2.851301 6.528646
  272 2.854924 6.525023
  273 2.858547 6.525023
  274 2.862170 6.521400
  275 2.865793 6.521400
  276 2.869416 6.517777
  277 2.873039 6.517777
  278 2.876662 6.514154
  279 2.880285 6.510531
  280 2.883908 6.506908
  281 2.887531 6.503285
  282 2.887531 6.499662
  283 2.891154 6.496039
  284 2.891154 6.492416
  285 2.894777 6.488793
  286 2.894777 6.485170
  287 2.898400 6.481547
  288 2.898400 6.477924
  289 2.902023 6.474301
  290 2.902023 6.470678
  291 2.905646 6.467055
  292 2.905646 6.463432
  293 2.909269 6.459809
  294 2.909269 6.456186
  295 2.909269 6.452563
  296 2.909269 6.448940
  297 2.909269 6.445317
  298 2.909269 6.441694
  299 2.909269 6.438071
  300 2.909269 6.434448
  301 2.909269 6.430825
  302 2.909269 6.427202
  303 2.909269 6.423579
  304 2.912892 6.419956
  305 2.912892 6.416333
  306 2.912892 6.412710
  307 2.912892 6.409087
  308 2.912892 6.405464
  309 2.912892 6.401841
  310 2.912892 6.398218
  311 2.912892 6.394595
  312 2.916515 6.390972
  313 2.916515 6.387349
  314 2.920138 6.383726
  315 2.920138 6.380103
  316 2.920138 6.376480
  317 2.920138 6.372857
  318 2.920138 6.369234
  319 2.920138 6.365611
  320 2.920138 6.361988
  321 2.920138 6.358365
  322 2.920138 6.354742
  323 2.920138 6.351119
  324 2.920138 6.347496
  325 2.920138 6.343873
  326 2.920138 6.340250
  327 2.920138 6.336627
  328 2.920138 6.333004
  329 2.920138 6.329381
  330 2.920138 6.325758
  331 2.920138 6.322135
  332 2.920138 6.318512
  333 2.920138 6.314889
  334 2.920138 6.311266
  335 2.920138 6.307643
  336 2.920138 6.304020
  337 2.916515 6.300397
  338 2.916515 6.296774
  339 2.912892 6.293151
  340 2.912892 6.289528
  341 2.909269 6.285905
  342 2.909269 6.282282
  343 2.905646 6.278659
  344 2.905646 6.275036
  345 2.902023 6.271413
  346 2.902023 6.267790
  347 2.898400 6.264167
  348 2.898400 6.260544
  349 2.894777 6.256921
  350 2.891154 6.253298
  351 2.887531 6.249675
  352 2.883908 6.249675
  353 2.880285 6.246052
  354 2.876662 6.246052
  355 2.873039 6.242429
  356 2.869416 6.242429
  357 2.869416 6.238806
  358 2.865793 6.235183
  359 2.862170 6.231560
  360 2.858547 6.227937
  361 2.854924 6.224314
  362 2.851301 6.220691
  363 2.847678 6.220691
  364 2.844055 6.217068
  365 2.840432 6.213445
  366 2.836809 6.209822
  367 2.833186 6.206199
  368 2.829563 6.202576
  369 2.825940 6.202576
  370 2.822317 6.198953
  371 2.818694 6.195330
  372 2.815071 6.191707
  373 2.811448 6.188084
  374 2.811448 6.184461
  375 2.815071 6.180838
  376 2.815071 6.177215
  377 2.818694 6.173592
  378 2.818694 6.169969
  379 2.822317 6.166346
  380 2.822317 6.162723
  381 2.825940 6.159100
  382 2.825940 6.155477
  383 2.829563 6.151854
  384 2.829563 6.148231
  385 2.833186 6.144608
  386 2.836809 6.140985
  387 2.840432 6.137362
  388 2.840432 6.133739
  389 2.844055 6.133739
  390 2.847678 6.133739
  391 2.851301 6.133739
  392 2.854924 6.133739
  393 2.858547 6.130116
  394 2.862170 6.130116
  395 2.865793 6.126493
  396 2.869416 6.126493
  397 2.873039 6.122870
  398 2.876662 6.122870
  399 2.880285 6.119247
  400 2.883908 6.119247
  401 2.887531 6.115624
  402 2.891154 6.115624
  403 2.894777 6.112001
  404 2.898400 6.112001
  405 2.902023 6.108378
  406 2.905646 6.104755
  407 2.909269 6.104755
  408 2.912892 6.101132
  409 2.916515 6.097509
  410 2.920138 6.093886
  411 2.920138 6.090263
  412 2.923761 6.086640
  413 2.923761 6.083017
  414 2.927384 6.079394
  415 2.927384 6.075771
  416 2.931007 6.072148
  417 2.931007 6.068525
  418 2.934630 6.064902
  419 2.934630 6.061279
  420 2.938253 6.057656
  421 2.938253 6.054033
  422 2.941876 6.050410
  423 2.941876 6.046787
  424 2.941876 6.043164
  425 2.941876 6.039541
  426 2.941876 6.035918
  427 2.941876 6.032295
  428 2.941876 6.028672
  429 2.941876 6.025049
  430 2.941876 6.021426
  431 2.941876 6.017803
  432 2.941876 6.014180
  433 2.941876 6.010557
  434 2.945499 6.006934
  435 2.945499 6.003311
  436 2.949122 5.999688
  437 2.952745 5.996065
  438 2.956368 5.992442
  439 2.959991 5.988819
  440 2.963614 5.988819
  441 2.967237 5.985196
  442 2.970860 5.985196
  443 2.974483 5.981573
  444 2.978106 5.977950
  445 2.981729 5.974327
  446 2.985352 5.974327
  447 2.988975 5.970704
  448 2.992598 5.970704
  449 2.996221 5.967081
  450 2.999844 5.967081
  451 3.003467 5.963458
  452 3.007090 5.963458
  453 3.010713 5.959835
  454 3.014336 5.959835
  455 3.017959 5.956212
  456 3.021582 5.956212
  457 3.025205 5.952589
  458 3.028828 5.952589
  459 3.032451 5.948966
  460 3.036074 5.945343
  461 3.039697 5.941720
  462 3.043320 5.938097
  463 3.046943 5.934474
  464 3.046943 5.930851
  465 3.050566 5.927228
  466 3.054189 5.923605
  467 3.057812 5.919982
  468 3.061435 5.916359
  469 3.065058 5.912736
  470 3.068681 5.909113
  471 3.072304 5.905490
  472 3.075927 5.901867
  473 3.079550 5.898244
  474 3.079550 5.894621
  475 3.083173 5.890998
  476 3.086796 5.890998
  477 3.090419 5.887375
  478 3.094042 5.883752
  479 3.097665 5.880129
  480 3.101288 5.876506
  481 3.104911 5.872883
  482 3.104911 5.869260
  483 3.108534 5.865637
  484 3.108534 5.862014
  485 3.112157 5.858391
  486 3.112157 5.854768
  487 3.115780 5.851145
  488 3.115780 5.847522
  489 3.119403 5.843899
  490 3.119403 5.840276
  491 3.123026 5.836653
  492 3.123026 5.833030
  493 3.126649 5.829407
  494 3.126649 5.825784
  495 3.126649 5.822161
  496 3.126649 5.818538
  497 3.126649 5.814915
  498 3.126649 5.811292
  499 3.126649 5.807669
  500 3.126649 5.804046
  501 3.126649 5.800423
  502 3.130272 5.796800
  503 3.130272 5.793177
  504 3.130272 5.789554
  505 3.133895 5.785931
  506 3.133895 5.782308
  507 3.133895 5.778685
  508 3.137518 5.775062
  509 3.137518 5.771439
  510 3.141141 5.767816
  511 3.144764 5.764193
  512 3.148387 5.760570
  513 3.152010 5.756947
  514 3.155633 5.753324
  515 3.159256 5.749701
  516 3.162879 5.749701
  517 3.166502 5.746078
  518 3.170125 5.742455
  519 3.173748 5.738832
  520 3.173748 5.735209
  521 3.177371 5.731586
  522 3.177371 5.727963
  523 3.180994 5.724340
  524 3.180994 5.720717
  525 3.184617 5.717094
  526 3.184617 5.713471
  527 3.188240 5.709848
  528 3.188240 5.706225
  529 3.191863 5.702602
  530 3.191863 5.698979
  531 3.195486 5.695356
  532 3.195486 5.691733
  533 3.195486 5.688110
  534 3.199109 5.684487
  535 3.199109 5.680864
  536 3.199109 5.677241
  537 3.199109 5.673618
  538 3.202732 5.669995
  539 3.202732 5.666372
  540 3.202732 5.662749
  541 3.206355 5.659126
  542 3.206355 5.655503
  543 3.209978 5.651880
  544 3.209978 5.648257
  545 3.209978 5.644634
  546 3.213601 5.641011
  547 3.213601 5.637388
  548 3.213601 5.633765
  549 3.217224 5.630142
  550 3.217224 5.626519
  551 3.220847 5.622896
  552 3.220847 5.619273
  553 3.224470 5.615650
  554 3.224470 5.612027
  555 3.224470 5.608404
  556 3.228093 5.604781
  557 3.228093 5.601158
  558 3.231716 5.597535
  559 3.231716 5.593912
  560 3.235339 5.590289
  561 3.235339 5.586666
  562 3.238962 5.583043
  563 3.238962 5.579420
  564 3.242585 5.575797
  565 3.242585 5.572174
  566 3.246208 5.568551
  567 3.246208 5.564928
  568 3.249831 5.561305
  569 3.249831 5.557682
  570 3.253454 5.554059
  571 3.253454 5.550436
  572 3.257077 5.546813
  573 3.257077 5.543190
  574 3.257077 5.539567
  575 3.257077 5.535944
  576 3.257077 5.532321
  577 3.257077 5.528698
  578 3.257077 5.525075
  579 3.257077 5.521452
  580 3.257077 5.517829
  581 3.257077 5.514206
  582 3.257077 5.510583
  583 3.257077 5.506960
  584 3.257077 5.503337
  585 3.257077 5.499714
  586 3.257077 5.496091
  587 3.257077 5.492468
  588 3.257077 5.488845
  589 3.257077 5.485222
  590 3.257077 5.481599
  591 3.257077 5.477976
  592 3.257077 5.474353
  593 3.257077 5.470730
  594 3.257077 5.467107
  595 3.253454 5.463484
  596 3.253454 5.459861
  597 3.253454 5.456238
  598 3.253454 5.452615
  599 3.253454 5.448992
  600 3.253454 5.445369
  601 3.253454 5.441746
  602 3.253454 5.438123
  603 3.253454 5.434500
  604 3.253454 5.430877
  605 3.257077 5.427254
  606 3.257077 5.423631
  607 3.260700 5.420008
  608 3.260700 5.416385
  609 3.260700 5.412762
  610 3.264323 5.409139
  611 3.264323 5.405516
  612 3.264323 5.401893
  613 3.267946 5.398270
  614 3.267946 5.394647
  615 3.271569 5.391024
  616 3.271569 5.387401
  617 3.271569 5.383778
  618 3.275192 5.380155
  619 3.275192 5.376532
  620 3.278815 5.372909
  621 3.282438 5.369286
  622 3.286061 5.365663
  623 3.286061 5.362040
  624 3.289684 5.358417
  625 3.289684 5.354794
  626 3.293307 5.351171
  627 3.293307 5.347548
  628 3.296930 5.343925
  629 3.296930 5.340302
  630 3.300553 5.336679
  631 3.300553 5.333056
  632 3.304176 5.329433
  633 3.304176 5.325810
  634 3.307799 5.322187
  635 3.307799 5.318564
  636 3.307799 5.314941
  637 3.307799 5.311318
  638 3.307799 5.307695
  639 3.307799 5.304072
  640 3.307799 5.300449
  641 3.307799 5.296826
  642 3.307799 5.293203
  643 3.307799 5.289580
  644 3.311422 5.285957
  645 3.311422 5.282334
  646 3.311422 5.278711
  647 3.311422 5.275088
  648 3.311422 5.271465
  649 3.311422 5.267842
  650 3.315045 5.264219
  651 3.315045 5.260596
  652 3.318668 5.256973
  653 3.318668 5.253350
  654 3.322291 5.249727
  655 3.322291 5.246104
  656 3.325914 5.242481
  657 3.325914 5.238858
  658 3.329537 5.235235
  659 3.329537 5.231612
  660 3.333160 5.227989
  661 3.333160 5.224366
  662 3.336783 5.220743
  663 3.336783 5.217120
  664 3.336783 5.213497
  665 3.340406 5.209874
  666 3.344029 5.206251
  667 3.344029 5.202628
  668 3.347652 5.199005
  669 3.347652 5.195382
  670 3.351275 5.191759
  671 3.351275 5.188136
  672 3.354898 5.184513
  673 3.354898 5.180890
  674 3.358521 5.177267
  675 3.362144 5.173644
  676 3.365767 5.170021
  677 3.369390 5.166398
  678 3.373013 5.162775
  679 3.376636 5.159152
  680 3.380259 5.155529
  681 3.383882 5.151906
  682 3.387505 5.148283
  683 3.391128 5.144660
  684 3.394751 5.141037
  685 3.398374 5.137414
  686 3.401997 5.133791
  687 3.405620 5.130168
  688 3.409243 5.126545
  689 3.412866 5.122922
  690 3.416489 5.119299
  691 3.420112 5.115676
  692 3.420112 5.112053
  693 3.423735 5.108430
  694 3.423735 5.104807
  695 3.427358 5.101184
  696 3.427358 5.097561
  697 3.430981 5.093938
  698 3.430981 5.090315
  699 3.434604 5.086692
  700 3.434604 5.083069
  701 3.438227 5.079446
  702 3.438227 5.075823
  703 3.441850 5.072200
  704 3.441850 5.068577
  705 3.441850 5.064954
  706 3.441850 5.061331
  707 3.445473 5.057708
  708 3.445473 5.054085
  709 3.449096 5.050462
  710 3.449096 5.046839
  711 3.449096 5.043216
  712 3.452719 5.039593
  713 3.452719 5.035970
  714 3.452719 5.032347
  715 3.456342 5.028724
  716 3.456342 5.025101
  717 3.459965 5.021478
  718 3.459965 5.017855
  719 3.463588 5.014232
  720 3.463588 5.010609
  721 3.467211 5.006986
  722 3.467211 5.003363
  723 3.467211 4.999740
  724 3.467211 4.996117
  725 3.467211 4.992494
  726 3.467211 4.988871
  727 3.467211 4.985248
  728 3.467211 4.981625
  729 3.470834 4.978002
  730 3.470834 4.974379
  731 3.470834 4.970756
  732 3.474457 4.967133
  733 3.474457 4.963510
  734 3.474457 4.959887
  735 3.474457 4.956264
  736 3.474457 4.952641
  737 3.474457 4.949018
  738 3.478080 4.945395
  739 3.478080 4.941772
  740 3.481703 4.938149
  741 3.481703 4.934526
  742 3.485326 4.930903
  743 3.485326 4.927280
  744 3.488949 4.923657
  745 3.488949 4.920034
  746 3.488949 4.916411
  747 3.492572 4.912788
  748 3.492572 4.909165
  749 3.492572 4.905542
  750 3.492572 4.901919
  751 3.492572 4.898296
  752 3.492572 4.894673
  753 3.496195 4.891050
  754 3.496195 4.887427
  755 3.496195 4.883804
  756 3.496195 4.880181
  757 3.496195 4.876558
  758 3.496195 4.872935
  759 3.496195 4.869312
  760 3.499818 4.865689
  761 3.499818 4.862066
  762 3.499818 4.858443
  763 3.503441 4.854820
  764 3.503441 4.851197
  765 3.503441 4.847574
  766 3.503441 4.843951
  767 3.507064 4.840328
  768 3.507064 4.836705
  769 3.507064 4.833082
  770 3.510687 4.829459
  771 3.510687 4.825836
  772 3.514310 4.822213
  773 3.514310 4.818590
  774 3.517933 4.814967
  775 3.517933 4.811344
  776 3.521556 4.807721
  777 3.521556 4.804098
  778 3.525179 4.800475
  779 3.525179 4.796852
  780 3.528802 4.793229
  781 3.528802 4.789606
  782 3.528802 4.785983
  783 3.532425 4.782360
  784 3.532425 4.778737
  785 3.536048 4.775114
  786 3.536048 4.771491
  787 3.539671 4.767868
  788 3.539671 4.764245
  789 3.543294 4.760622
  790 3.543294 4.756999
  791 3.543294 4.753376
  792 3.543294 4.749753
  793 3.543294 4.746130
  794 3.543294 4.742507
  795 3.543294 4.738884
  796 3.543294 4.735261
  797 3.543294 4.731638
  798 3.543294 4.728015
  799 3.543294 4.724392
  800 3.543294 4.720769
  801 3.546917 4.717146
  802 3.550540 4.713523
  803 3.554163 4.709900
  804 3.557786 4.706277
  805 3.561409 4.702654
  806 3.565032 4.702654
  807 3.568655 4.699031
  808 3.572278 4.695408
  809 3.575901 4.691785
  810 3.579524 4.688162
  811 3.583147 4.684539
  812 3.586770 4.680916
  813 3.590393 4.677293
  814 3.594016 4.673670
  815 3.597639 4.670047
  816 3.601262 4.666424
  817 3.604885 4.662801
  818 3.608508 4.659178
  819 3.612131 4.655555
  820 3.612131 4.651932
  821 3.615754 4.648309
  822 3.615754 4.644686
  823 3.619377 4.641063
  824 3.619377 4.637440
  825 3.623000 4.633817
  826 3.623000 4.630194
  827 3.626623 4.626571
  828 3.626623 4.622948
  829 3.630246 4.619325
  830 3.630246 4.615702
  831 3.633869 4.612079
  832 3.633869 4.608456
  833 3.637492 4.604833
  834 3.637492 4.601210
  835 3.637492 4.597587
  836 3.637492 4.593964
  837 3.637492 4.590341
  838 3.637492 4.586718
  839 3.637492 4.583095
  840 3.637492 4.579472
  841 3.637492 4.575849
  842 3.637492 4.572226
  843 3.637492 4.568603
  844 3.637492 4.564980
  845 3.637492 4.561357
  846 3.637492 4.557734
  847 3.641115 4.554111
  848 3.641115 4.550488
  849 3.644738 4.546865
  850 3.644738 4.543242
  851 3.648361 4.539619
  852 3.648361 4.535996
  853 3.651984 4.532373
  854 3.651984 4.528750
  855 3.655607 4.525127
  856 3.655607 4.521504
  857 3.659230 4.517881
  858 3.659230 4.514258
  859 3.662853 4.510635
  860 3.662853 4.507012
  861 3.666476 4.503389
  862 3.666476 4.499766
  863 3.670099 4.496143
  864 3.670099 4.492520
  865 3.673722 4.488897
  866 3.673722 4.485274
  867 3.677345 4.481651
  868 3.677345 4.478028
  869 3.680968 4.474405
  870 3.680968 4.470782
  871 3.680968 4.467159
  872 3.680968 4.463536
  873 3.680968 4.459913
  874 3.680968 4.456290
  875 3.680968 4.452667
  876 3.680968 4.449044
  877 3.680968 4.445421
  878 3.684591 4.441798
  879 3.684591 4.438175
  880 3.684591 4.434552
  881 3.688214 4.430929
  882 3.691837 4.427306
  883 3.695460 4.423683
  884 3.699083 4.420060
  885 3.702706 4.416437
  886 3.706329 4.412814
  887 3.709952 4.412814
  888 3.713575 4.409191
  889 3.717198 4.405568
  890 3.720821 4.401945
  891 3.724444 4.398322
  892 3.724444 4.394699
  893 3.728067 4.391076
  894 3.728067 4.387453
  895 3.731690 4.383830
  896 3.731690 4.380207
  897 3.735313 4.376584
  898 3.735313 4.372961
  899 3.738936 4.369338
  900 3.738936 4.365715
  901 3.742559 4.362092
  902 3.742559 4.358469
  903 3.746182 4.354846
  904 3.746182 4.351223
  905 3.746182 4.347600
  906 3.746182 4.343977
  907 3.746182 4.340354
  908 3.746182 4.336731
  909 3.749805 4.333108
  910 3.749805 4.329485
  911 3.753428 4.325862
  912 3.753428 4.322239
  913 3.757051 4.318616
  914 3.757051 4.314993
  915 3.760674 4.311370
  916 3.760674 4.307747
  917 3.764297 4.304124
  918 3.764297 4.300501
  919 3.767920 4.296878
  920 3.767920 4.293255
  921 3.771543 4.289632
  922 3.771543 4.286009
  923 3.771543 4.282386
  924 3.771543 4.278763
  925 3.771543 4.275140
  926 3.771543 4.271517
  927 3.771543 4.267894
  928 3.771543 4.264271
  929 3.771543 4.260648
  930 3.771543 4.257025
  931 3.771543 4.253402
  932 3.771543 4.249779
  933 3.771543 4.246156
  934 3.771543 4.242533
  935 3.771543 4.238910
  936 3.771543 4.235287
  937 3.771543 4.231664
  938 3.771543 4.228041
  939 3.771543 4.224418
  940 3.771543 4.220795
  941 3.771543 4.217172
  942 3.771543 4.213549
  943 3.771543 4.209926
  944 3.771543 4.206303
  945 3.767920 4.202680
  946 3.767920 4.199057
  947 3.767920 4.195434
  948 3.767920 4.191811
  949 3.771543 4.188188
  950 3.771543 4.184565
  951 3.775166 4.180942
  952 3.775166 4.177319
  953 3.778789 4.173696
  954 3.778789 4.170073
  955 3.782412 4.166450
  956 3.786035 4.162827
  957 3.789658 4.159204
  958 3.793281 4.155581
  959 3.796904 4.155581
  960 3.800527 4.151958
  961 3.804150 4.151958
  962 3.807773 4.148335
  963 3.811396 4.144712
  964 3.811396 4.141089
  965 3.815019 4.137466
  966 3.815019 4.133843
  967 3.818642 4.130220
  968 3.818642 4.126597
  969 3.822265 4.122974
  970 3.822265 4.119351
  971 3.825888 4.115728
  972 3.825888 4.112105
  973 3.829511 4.108482
  974 3.829511 4.104859
  975 3.833134 4.101236
  976 3.833134 4.097613
  977 3.833134 4.093990
  978 3.833134 4.090367
  979 3.833134 4.086744
  980 3.833134 4.083121
  981 3.833134 4.079498
  982 3.833134 4.075875
  983 3.833134 4.072252
  984 3.833134 4.068629
  985 3.833134 4.065006
  986 3.833134 4.061383
  987 3.833134 4.057760
  988 3.833134 4.054137
  989 3.833134 4.050514
  990 3.833134 4.046891
  991 3.833134 4.043268
  992 3.833134 4.039645
  993 3.833134 4.036022
  994 3.836757 4.032399
  995 3.836757 4.028776
  996 3.840380 4.025153
  997 3.840380 4.021530
  998 3.844003 4.017907
  999 3.844003 4.014284
 1000 3.847626 4.010661
 1001 3.851249 4.007038
 1002 3.854872 4.003415
 1003 3.858495 4.003415
 1004 3.862118 3.999792
 1005 3.865741 3.996169
 1006 3.869364 3.992546
 1007 3.872987 3.988923
 1008 3.876610 3.985300
 1009 3.880233 3.981677
 1010 3.880233 3.978054
 1011 3.883856 3.974431
 1012 3.883856 3.970808
 1013 3.887479 3.967185
 1014 3.887479 3.963562
 1015 3.891102 3.959939
 1016 3.891102 3.956316
 1017 3.894725 3.952693
 1018 3.894725 3.949070
 1019 3.898348 3.945447
 1020 3.898348 3.941824
 1021 3.901971 3.938201
 1022 3.901971 3.934578
 1023 3.905594 3.930955
 1024 3.905594 3.927332
 1025 3.905594 3.923709
 1026 3.905594 3.920086
 1027 3.905594 3.916463
 1028 3.905594 3.912840
 1029 3.905594 3.909217
 1030 3.905594 3.905594
 1031 3.905594 3.901971
 1032 3.905594 3.898348
 1033 3.905594 3.894725
 1034 3.905594 3.891102
 1035 3.905594 3.887479
 1036 3.905594 3.883856
 1037 3.905594 3.880233
 1038 3.905594 3.876610
 1039 3.905594 3.872987
 1040 3.905594 3.869364
 1041 3.905594 3.865741
 1042 3.905594 3.862118
 1043 3.905594 3.858495
 1044 3.905594 3.854872
 1045 3.905594 3.851249
 1046 3.901971 3.847626
 1047 3.901971 3.844003
 1048 3.901971 3.840380
 1049 3.901971 3.836757
 1050 3.901971 3.833134
 1051 3.901971 3.829511
 1052 3.901971 3.825888
 1053 3.901971 3.822265
 1054 3.901971 3.818642
 1055 3.901971 3.815019
 1056 3.901971 3.811396
 1057 3.901971 3.807773
 1058 3.901971 3.804150
 1059 3.901971 3.800527
 1060 3.901971 3.796904
 1061 3.901971 3.793281
 1062 3.901971 3.789658
 1063 3.901971 3.786035
 1064 3.901971 3.782412
 1065 3.901971 3.778789
 1066 3.901971 3.775166
 1067 3.901971 3.771543
 1068 3.901971 3.767920
 1069 3.905594 3.764297
 1070 3.909217 3.760674
 1071 3.912840 3.757051
 1072 3.916463 3.753428
 1073 3.916463 3.749805
 1074 3.920086 3.746182
 1075 3.923709 3.742559
 1076 3.923709 3.738936
 1077 3.927332 3.735313
 1078 3.930955 3.731690
 1079 3.934578 3.728067
 1080 3.938201 3.724444
 1081 3.938201 3.720821
 1082 3.941824 3.717198
 1083 3.941824 3.713575
 1084 3.945447 3.709952
 1085 3.945447 3.706329
 1086 3.949070 3.702706
 1087 3.949070 3.699083
 1088 3.952693 3.695460
 1089 3.952693 3.691837
 1090 3.956316 3.688214
 1091 3.956316 3.684591
 1092 3.959939 3.680968
 1093 3.959939 3.677345
 1094 3.959939 3.673722
 1095 3.963562 3.670099
 1096 3.963562 3.666476
 1097 3.967185 3.662853
 1098 3.967185 3.659230
 1099 3.970808 3.655607
 1100 3.970808 3.651984
 1101 3.970808 3.648361
 1102 3.970808 3.644738
 1103 3.970808 3.641115
 1104 3.970808 3.637492
 1105 3.970808 3.633869
 1106 3.970808 3.630246
 1107 3.970808 3.626623
 1108 3.970808 3.623000
 1109 3.970808 3.619377
 1110 3.970808 3.615754
 1111 3.970808 3.612131
 1112 3.970808 3.608508
 1113 3.970808 3.604885
 1114 3.970808 3.601262
 1115 3.970808 3.597639
 1116 3.970808 3.594016
 1117 3.970808 3.590393
 1118 3.970808 3.586770
 1119 3.970808 3.583147
 1120 3.974431 3.579524
 1121 3.974431 3.575901
 1122 3.978054 3.572278
 1123 3.978054 3.568655
 1124 3.981677 3.565032
 1125 3.981677 3.561409
 1126 3.985300 3.557786
 1127 3.985300 3.554163
 1128 3.988923 3.550540
 1129 3.988923 3.546917
 1130 3.988923 3.543294
 1131 3.988923 3.539671
 1132 3.988923 3.536048
 1133 3.992546 3.532425
 1134 3.996169 3.528802
 1135 3.999792 3.525179
 1136 4.003415 3.521556
 1137 4.003415 3.517933
 1138 4.007038 3.514310
 1139 4.010661 3.510687
 1140 4.010661 3.507064
 1141 4.014284 3.503441
 1142 4.017907 3.499818
 1143 4.021530 3.496195
 1144 4.021530 3.492572
 1145 4.025153 3.488949
 1146 4.028776 3.485326
 1147 4.032399 3.481703
 1148 4.036022 3.478080
 1149 4.036022 3.474457
 1150 4.039645 3.470834
 1151 4.039645 3.467211
 1152 4.043268 3.463588
 1153 4.043268 3.459965
 1154 4.046891 3.456342
 1155 4.046891 3.452719
 1156 4.050514 3.449096
 1157 4.050514 3.445473
 1158 4.054137 3.441850
 1159 4.054137 3.438227
 1160 4.057760 3.434604
 1161 4.057760 3.430981
 1162 4.057760 3.427358
 1163 4.057760 3.423735
 1164 4.057760 3.420112
 1165 4.057760 3.416489
 1166 4.057760 3.412866
 1167 4.057760 3.409243
 1168 4.057760 3.405620
 1169 4.057760 3.401997
 1170 4.057760 3.398374
 1171 4.061383 3.394751
 1172 4.061383 3.391128
 1173 4.065006 3.387505
 1174 4.065006 3.383882
 1175 4.068629 3.380259
 1176 4.068629 3.376636
 1177 4.072252 3.373013
 1178 4.075875 3.369390
 1179 4.079498 3.365767
 1180 4.083121 3.362144
 1181 4.086744 3.358521
 1182 4.090367 3.354898
 1183 4.093990 3.351275
 1184 4.097613 3.347652
 1185 4.101236 3.344029
 1186 4.101236 3.340406
 1187 4.104859 3.336783
 1188 4.104859 3.333160
 1189 4.108482 3.329537
 1190 4.108482 3.325914
 1191 4.112105 3.322291
 1192 4.112105 3.318668
 1193 4.115728 3.315045
 1194 4.119351 3.311422
 1195 4.119351 3.307799
 1196 4.122974 3.304176
 1197 4.122974 3.300553
 1198 4.126597 3.296930
 1199 4.126597 3.293307
 1200 4.130220 3.289684
 1201 4.130220 3.286061
 1202 4.133843 3.282438
 1203 4.133843 3.278815
 1204 4.137466 3.275192
 1205 4.137466 3.271569
 1206 4.141089 3.267946
 1207 4.141089 3.264323
 1208 4.141089 3.260700
 1209 4.144712 3.257077
 1210 4.144712 3.253454
 1211 4.144712 3.249831
 1212 4.148335 3.246208
 1213 4.148335 3.242585
 1214 4.151958 3.238962
 1215 4.151958 3.235339
 1216 4.155581 3.231716
 1217 4.155581 3.228093
 1218 4.159204 3.224470
 1219 4.159204 3.220847
 1220 4.159204 3.217224
 1221 4.159204 3.213601
 1222 4.159204 3.209978
 1223 4.159204 3.206355
 1224 4.159204 3.202732
 1225 4.159204 3.199109
 1226 4.159204 3.195486
 1227 4.159204 3.191863
 1228 4.159204 3.188240
 1229 4.159204 3.184617
 1230 4.159204 3.180994
 1231 4.159204 3.177371
 1232 4.159204 3.173748
 1233 4.159204 3.170125
 1234 4.159204 3.166502
 1235 4.159204 3.162879
 1236 4.159204 3.159256
 1237 4.159204 3.155633
 1238 4.159204 3.152010
 1239 4.159204 3.148387
 1240 4.159204 3.144764
 1241 4.159204 3.141141
 1242 4.159204 3.137518
 1243 4.159204 3.133895
 1244 4.159204 3.130272
 1245 4.159204 3.126649
 1246 4.159204 3.123026
 1247 4.159204 3.119403
 1248 4.159204 3.115780
 1249 4.159204 3.112157
 1250 4.159204 3.108534
 1251 4.159204 3.104911
 1252 4.159204 3.101288
 1253 4.159204 3.097665
 1254 4.159204 3.094042
 1255 4.159204 3.090419
 1256 4.159204 3.086796
 1257 4.159204 3.083173
 1258 4.159204 3.079550
 1259 4.159204 3.075927
 1260 4.159204 3.072304
 1261 4.159204 3.068681
 1262 4.159204 3.065058
 1263 4.162827 3.061435
 1264 4.162827 3.057812
 1265 4.162827 3.054189
 1266 4.166450 3.050566
 1267 4.166450 3.046943
 1268 4.166450 3.043320
 1269 4.166450 3.039697
 1270 4.166450 3.036074
 1271 4.170073 3.032451
 1272 4.170073 3.028828
 1273 4.170073 3.025205
 1274 4.170073 3.021582
 1275 4.170073 3.017959
 1276 4.173696 3.014336
 1277 4.173696 3.010713
 1278 4.173696 3.007090
 1279 4.173696 3.003467
 1280 4.173696 2.999844
 1281 4.173696 2.996221
 1282 4.173696 2.992598
 1283 4.177319 2.988975
 1284 4.177319 2.985352
 1285 4.177319 2.981729
 1286 4.177319 2.978106
 1287 4.180942 2.974483
 1288 4.180942 2.970860
 1289 4.184565 2.967237
 1290 4.184565 2.963614
 1291 4.184565 2.959991
 1292 4.188188 2.956368
 1293 4.188188 2.952745
 1294 4.191811 2.949122
 1295 4.191811 2.945499
 1296 4.195434 2.941876
 1297 4.195434 2.938253
 1298 4.199057 2.934630
 1299 4.199057 2.931007
 1300 4.202680 2.927384
 1301 4.202680 2.923761
 1302 4.206303 2.920138
 1303 4.206303 2.916515
 1304 4.206303 2.912892
 1305 4.206303 2.909269
 1306 4.206303 2.905646
 1307 4.206303 2.902023
 1308 4.206303 2.898400
 1309 4.209926 2.894777
 1310 4.209926 2.891154
 1311 4.213549 2.887531
 1312 4.213549 2.883908
 1313 4.217172 2.880285
 1314 4.220795 2.876662
 1315 4.224418 2.876662
 1316 4.228041 2.873039
 1317 4.231664 2.873039
 1318 4.235287 2.869416
 1319 4.238910 2.869416
 1320 4.242533 2.865793
 1321 4.246156 2.862170
 1322 4.249779 2.858547
 1323 4.253402 2.854924
 1324 4.257025 2.851301
 1325 4.260648 2.847678
 1326 4.264271 2.844055
 1327 4.267894 2.840432
 1328 4.271517 2.836809
 1329 4.275140 2.833186
 1330 4.278763 2.829563
 1331 4.282386 2.825940
 1332 4.286009 2.822317
 1333 4.286009 2.818694
 1334 4.289632 2.815071
 1335 4.289632 2.811448
 1336 4.293255 2.807825
 1337 4.293255 2.804202
 1338 4.296878 2.800579
 1339 4.300501 2.796956
 1340 4.304124 2.793333
 1341 4.307747 2.793333
 1342 4.311370 2.789710
 1343 4.314993 2.786087
 1344 4.318616 2.782464
 1345 4.322239 2.778841
 1346 4.325862 2.775218
 1347 4.329485 2.771595
 1348 4.333108 2.767972
 1349 4.333108 2.764349
 1350 4.336731 2.760726
 1351 4.340354 2.757103
 1352 4.340354 2.753480
 1353 4.343977 2.749857
 1354 4.347600 2.746234
 1355 4.351223 2.746234
 1356 4.354846 2.742611
 1357 4.358469 2.738988
 1358 4.362092 2.735365
 1359 4.365715 2.731742
 1360 4.369338 2.731742
 1361 4.372961 2.728119
 1362 4.376584 2.724496
 1363 4.380207 2.720873
 1364 4.383830 2.717250
 1365 4.387453 2.713627
 1366 4.391076 2.710004
 1367 4.394699 2.706381
 1368 4.398322 2.706381
 1369 4.401945 2.702758
 1370 4.405568 2.702758
 1371 4.409191 2.699135
 1372 4.412814 2.699135
 1373 4.416437 2.695512
 1374 4.420060 2.695512
 1375 4.423683 2.691889
 1376 4.427306 2.691889
 1377 4.430929 2.691889
 1378 4.434552 2.691889
 1379 4.438175 2.691889
 1380 4.441798 2.691889
 1381 4.445421 2.688266
 1382 4.449044 2.688266
 1383 4.452667 2.684643
 1384 4.456290 2.684643
 1385 4.459913 2.684643
 1386 4.463536 2.684643
 1387 4.467159 2.681020
 1388 4.470782 2.681020
 1389 4.474405 2.681020
 1390 4.478028 2.681020
 1391 4.481651 2.681020
 1392 4.485274 2.681020
 1393 4.488897 2.681020
 1394 4.492520 2.681020
 1395 4.496143 2.681020
 1396 4.499766 2.681020
 1397 4.503389 2.681020
 1398 4.507012 2.681020
 1399 4.510635 2.677397
 1400 4.514258 2.677397
 1401 4.517881 2.673774
 1402 4.521504 2.673774
 1403 4.525127 2.670151
 1404 4.528750 2.670151
 1405 4.532373 2.666528
 1406 4.535996 2.666528
 1407 4.539619 2.662905
 1408 4.543242 2.662905
 1409 4.546865 2.659282
 1410 4.550488 2.659282
 1411 4.554111 2.655659
 1412 4.557734 2.652036
 1413 4.561357 2.648413
 1414 4.561357 2.644790
 1415 4.564980 2.641167
 1416 4.564980 2.637544
 1417 4.568603 2.633921
 1418 4.568603 2.630298
 1419 4.572226 2.626675
 1420 4.572226 2.623052
 1421 4.575849 2.619429
 1422 4.579472 2.615806
 1423 4.583095 2.615806
 1424 4.586718 2.612183
 1425 4.590341 2.612183
 1426 4.593964 2.608560
 1427 4.597587 2.608560
 1428 4.601210 2.604937
 1429 4.604833 2.604937
 1430 4.608456 2.601314
 1431 4.612079 2.597691
 1432 4.615702 2.594068
 1433 4.619325 2.594068
 1434 4.622948 2.590445
 1435 4.626571 2.590445
 1436 4.630194 2.586822
 1437 4.633817 2.586822
 1438 4.637440 2.583199
 1439 4.641063 2.583199
 1440 4.644686 2.579576
 1441 4.648309 2.579576
 1442 4.651932 2.575953
 1443 4.655555 2.575953
 1444 4.659178 2.572330
 1445 4.662801 2.568707
 1446 4.666424 2.568707
 1447 4.670047 2.565084
 1448 4.673670 2.565084
 1449 4.677293 2.561461
 1450 4.680916 2.561461
 1451 4.684539 2.557838
 1452 4.688162 2.557838
 1453 4.691785 2.554215
 1454 4.695408 2.550592
 1455 4.699031 2.546969
 1456 4.702654 2.543346
 1457 4.706277 2.539723
 1458 4.709900 2.539723
 1459 4.713523 2.536100
 1460 4.717146 2.536100
 1461 4.720769 2.532477
 1462 4.724392 2.528854
 1463 4.728015 2.525231
 1464 4.731638 2.521608
 1465 4.735261 2.517985
 1466 4.738884 2.514362
 1467 4.742507 2.510739
 1468 4.746130 2.507116
 1469 4.749753 2.507116
 1470 4.753376 2.507116
 1471 4.756999 2.507116
 1472 4.760622 2.507116
 1473 4.764245 2.507116
 1474 4.767868 2.507116
 1475 4.771491 2.507116
 1476 4.775114 2.507116
 1477 4.778737 2.507116
 1478 4.782360 2.507116
 1479 4.785983 2.507116
 1480 4.789606 2.503493
 1481 4.793229 2.503493
 1482 4.796852 2.499870
 1483 4.800475 2.499870
 1484 4.804098 2.496247
 1485 4.807721 2.496247
 1486 4.811344 2.492624
 1487 4.814967 2.492624
 1488 4.818590 2.489001
 1489 4.822213 2.489001
 1490 4.825836 2.485378
 1491 4.829459 2.485378
 1492 4.833082 2.481755
 1493 4.836705 2.478132
 1494 4.840328 2.474509
 1495 4.843951 2.470886
 1496 4.847574 2.467263
 1497 4.847574 2.463640
 1498 4.851197 2.460017
 1499 4.851197 2.456394
 1500 4.854820 2.452771
 1501 4.854820 2.449148
 1502 4.858443 2.449148
 1503 4.862066 2.445525
 1504 4.865689 2.441902
 1505 4.869312 2.441902
 1506 4.872935 2.438279
 1507 4.876558 2.438279
 1508 4.880181 2.434656
 1509 4.883804 2.431033
 1510 4.887427 2.427410
 1511 4.891050 2.423787
 1512 4.894673 2.420164
 1513 4.898296 2.416541
 1514 4.901919 2.412918
 1515 4.905542 2.409295
 1516 4.909165 2.405672
 1517 4.912788 2.402049
 1518 4.916411 2.398426
 1519 4.920034 2.394803
 1520 4.923657 2.391180
 1521 4.927280 2.387557
 1522 4.930903 2.383934
 1523 4.934526 2.380311
 1524 4.938149 2.376688
 1525 4.941772 2.376688
 1526 4.945395 2.373065
 1527 4.949018 2.373065
 1528 4.952641 2.373065
 1529 4.956264 2.369442
 1530 4.959887 2.369442
 1531 4.963510 2.369442
 1532 4.967133 2.365819
 1533 4.970756 2.365819
 1534 4.974379 2.365819
 1535 4.978002 2.362196
 1536 4.981625 2.362196
 1537 4.985248 2.358573
 1538 4.988871 2.358573
 1539 4.992494 2.354950
 1540 4.996117 2.354950
 1541 4.999740 2.351327
 1542 5.003363 2.351327
 1543 5.006986 2.347704
 1544 5.010609 2.347704
 1545 5.014232 2.344081
 1546 5.017855 2.344081
 1547 5.021478 2.340458
 1548 5.025101 2.336835
 1549 5.025101 2.333212
 1550 5.028724 2.329589
 1551 5.028724 2.325966
 1552 5.032347 2.322343
 1553 5.032347 2.318720
 1554 5.035970 2.315097
 1555 5.035970 2.311474
 1556 5.039593 2.307851
 1557 5.039593 2.304228
 1558 5.043216 2.300605
 1559 5.043216 2.296982
 1560 5.046839 2.293359
 1561 5.050462 2.289736
 1562 5.054085 2.286113
 1563 5.057708 2.282490
 1564 5.061331 2.282490
 1565 5.064954 2.282490
 1566 5.068577 2.282490
 1567 5.072200 2.282490
 1568 5.075823 2.282490
 1569 5.079446 2.282490
 1570 5.083069 2.282490
 1571 5.086692 2.282490
 1572 5.090315 2.282490
 1573 5.093938 2.282490
 1574 5.097561 2.282490
 1575 5.101184 2.282490
 1576 5.104807 2.282490
 1577 5.108430 2.282490
 1578 5.112053 2.282490
 1579 5.115676 2.282490
 1580 5.119299 2.282490
 1581 5.122922 2.282490
 1582 5.126545 2.282490
 1583 5.130168 2.282490
 1584 5.133791 2.282490
 1585 5.137414 2.282490
 1586 5.141037 2.282490
 1587 5.144660 2.282490
 1588 5.148283 2.282490
 1589 5.151906 2.282490
 1590 5.155529 2.282490
 1591 5.159152 2.282490
 1592 5.162775 2.282490
 1593 5.166398 2.282490
 1594 5.170021 2.282490
 1595 5.173644 2.282490
 1596 5.177267 2.282490
 1597 5.180890 2.282490
 1598 5.184513 2.282490
 1599 5.188136 2.278867
 1600 5.191759 2.278867
 1601 5.195382 2.275244
 1602 5.199005 2.275244
 1603 5.202628 2.271621
 1604 5.206251 2.271621
 1605 5.209874 2.267998
 1606 5.213497 2.267998
 1607 5.217120 2.264375
 1608 5.220743 2.264375
 1609 5.224366 2.260752
 1610 5.227989 2.260752
 1611 5.231612 2.257129
 1612 5.235235 2.253506
 1613 5.238858 2.249883
 1614 5.242481 2.246260
 1615 5.246104 2.242637
 1616 5.249727 2.239014
 1617 5.253350 2.235391
 1618 5.256973 2.231768
 1619 5.260596 2.228145
 1620 5.264219 2.224522
 1621 5.267842 2.220899
 1622 5.271465 2.217276
 1623 5.275088 2.213653
 1624 5.278711 2.210030
 1625 5.282334 2.206407
 1626 5.285957 2.202784
 1627 5.289580 2.199161
 1628 5.293203 2.199161
 1629 5.296826 2.195538
 1630 5.300449 2.191915
 1631 5.304072 2.188292
 1632 5.307695 2.184669
 1633 5.311318 2.184669
 1634 5.314941 2.184669
 1635 5.318564 2.184669
 1636 5.322187 2.184669
 1637 5.325810 2.184669
 1638 5.329433 2.184669
 1639 5.333056 2.184669
 1640 5.336679 2.184669
 1641 5.340302 2.184669
 1642 5.343925 2.184669
 1643 5.347548 2.184669
 1644 5.351171 2.184669
 1645 5.354794 2.184669
 1646 5.358417 2.184669
 1647 5.362040 2.184669
 1648 5.365663 2.184669
 1649 5.369286 2.184669
 1650 5.372909 2.184669
 1651 5.376532 2.184669
 1652 5.380155 2.184669
 1653 5.383778 2.184669
 1654 5.387401 2.184669
 1655 5.391024 2.184669
 1656 5.394647 2.184669
 1657 5.398270 2.181046
 1658 5.401893 2.181046
 1659 5.405516 2.177423
 1660 5.409139 2.177423
 1661 5.412762 2.173800
 1662 5.416385 2.173800
 1663 5.420008 2.170177
 1664 5.423631 2.170177
 1665 5.427254 2.166554
 1666 5.430877 2.166554
 1667 5.434500 2.162931
 1668 5.438123 2.162931
 1669 5.441746 2.159308
 1670 5.445369 2.159308
 1671 5.448992 2.155685
 1672 5.452615 2.155685
 1673 5.456238 2.152062
 1674 5.459861 2.152062
 1675 5.463484 2.148439
 1676 5.467107 2.148439
 1677 5.470730 2.144816
 1678 5.474353 2.144816
 1679 5.477976 2.141193
 1680 5.481599 2.137570
 1681 5.485222 2.133947
 1682 5.488845 2.133947
 1683 5.492468 2.133947
 1684 5.496091 2.133947
 1685 5.499714 2.133947
 1686 5.503337 2.133947
 1687 5.506960 2.130324
 1688 5.510583 2.130324
 1689 5.514206 2.126701
 1690 5.517829 2.126701
 1691 5.521452 2.123078
 1692 5.525075 2.123078
 1693 5.528698 2.119455
 1694 5.532321 2.119455
 1695 5.535944 2.115832
 1696 5.539567 2.115832
 1697 5.543190 2.112209
 1698 5.546813 2.112209
 1699 5.550436 2.108586
 1700 5.554059 2.104963
 1701 5.557682 2.101340
 1702 5.557682 2.097717
 1703 5.561305 2.094094
 1704 5.564928 2.090471
 1705 5.568551 2.086848
 1706 5.568551 2.083225
 1707 5.572174 2.079602
 1708 5.575797 2.079602
 1709 5.579420 2.075979
 1710 5.583043 2.075979
 1711 5.586666 2.072356
 1712 5.590289 2.072356
 1713 5.593912 2.068733
 1714 5.597535 2.068733
 1715 5.601158 2.065110
 1716 5.604781 2.065110
 1717 5.608404 2.061487
 1718 5.612027 2.057864
 1719 5.615650 2.054241
 1720 5.619273 2.050618
 1721 5.622896 2.050618
 1722 5.626519 2.046995
 1723 5.630142 2.046995
 1724 5.633765 2.046995
 1725 5.637388 2.046995
 1726 5.641011 2.046995
 1727 5.644634 2.046995
 1728 5.648257 2.043372
 1729 5.651880 2.043372
 1730 5.655503 2.039749
 1731 5.659126 2.039749
 1732 5.662749 2.036126
 1733 5.666372 2.036126
 1734 5.669995 2.032503
 1735 5.673618 2.032503
 1736 5.677241 2.028880
 1737 5.680864 2.028880
 1738 5.684487 2.025257
 1739 5.688110 2.025257
 1740 5.691733 2.021634
 1741 5.695356 2.021634
 1742 5.698979 2.021634
 1743 5.702602 2.021634
 1744 5.706225 2.021634
 1745 5.709848 2.021634
 1746 5.713471 2.021634
 1747 5.717094 2.021634
 1748 5.720717 2.021634
 1749 5.724340 2.021634
 1750 5.727963 2.021634
 1751 5.731586 2.021634
 1752 5.735209 2.018011
 1753 5.738832 2.018011
 1754 5.742455 2.014388
 1755 5.746078 2.014388
 1756 5.749701 2.010765
 1757 5.753324 2.010765
 1758 5.756947 2.007142
 1759 5.760570 2.007142
 1760 5.764193 2.003519
 1761 5.767816 2.003519
 1762 5.771439 1.999896
 1763 5.775062 1.999896
 1764 5.778685 1.996273
 1765 5.782308 1.992650
 1766 5.785931 1.989027
 1767 5.785931 1.985404
 1768 5.789554 1.981781
 1769 5.793177 1.978158
 1770 5.793177 1.974535
 1771 5.796800 1.970912
 1772 5.796800 1.967289
 1773 5.800423 1.963666
 1774 5.800423 1.960043
 1775 5.804046 1.956420
 1776 5.807669 1.952797
 1777 5.811292 1.949174
 1778 5.814915 1.945551
 1779 5.818538 1.945551
 1780 5.822161 1.941928
 1781 5.825784 1.938305
 1782 5.829407 1.934682
 1783 5.833030 1.931059
 1784 5.836653 1.927436
 1785 5.840276 1.927436
 1786 5.843899 1.927436
 1787 5.847522 1.927436
 1788 5.851145 1.927436
 1789 5.854768 1.927436
 1790 5.858391 1.927436
 1791 5.862014 1.927436
 1792 5.865637 1.927436
 1793 5.869260 1.927436
 1794 5.872883 1.927436
 1795 5.876506 1.927436
 1796 5.880129 1.927436
 1797 5.883752 1.927436
 1798 5.887375 1.927436
 1799 5.890998 1.927436
 1800 5.894621 1.927436
 1801 5.898244 1.927436
 1802 5.901867 1.927436
 1803 5.905490 1.927436
 1804 5.909113 1.927436
 1805 5.912736 1.927436
 1806 5.916359 1.927436
 1807 5.919982 1.927436
 1808 5.923605 1.927436
 1809 5.927228 1.927436
 1810 5.930851 1.927436
 1811 5.934474 1.923813
 1812 5.938097 1.923813
 1813 5.941720 1.920190
 1814 5.945343 1.920190
 1815 5.948966 1.916567
 1816 5.952589 1.916567
 1817 5.956212 1.912944
 1818 5.959835 1.912944
 1819 5.963458 1.909321
 1820 5.967081 1.909321
 1821 5.970704 1.905698
 1822 5.974327 1.905698
 1823 5.977950 1.902075
 1824 5.981573 1.898452
 1825 5.981573 1.894829
 1826 5.985196 1.891206
 1827 5.985196 1.887583
 1828 5.988819 1.883960
 1829 5.988819 1.880337
 1830 5.992442 1.880337
 1831 5.996065 1.876714
 1832 5.999688 1.876714
 1833 6.003311 1.873091
 1834 6.006934 1.873091
 1835 6.010557 1.869468
 1836 6.014180 1.869468
 1837 6.017803 1.865845
 1838 6.021426 1.865845
 1839 6.025049 1.862222
 1840 6.028672 1.858599
 1841 6.032295 1.854976
 1842 6.035918 1.851353
 1843 6.039541 1.847730
 1844 6.043164 1.844107
 1845 6.046787 1.840484
 1846 6.050410 1.836861
 1847 6.054033 1.833238
 1848 6.057656 1.833238
 1849 6.061279 1.829615
 1850 6.064902 1.829615
 1851 6.068525 1.825992
 1852 6.072148 1.825992
 1853 6.075771 1.822369
 1854 6.079394 1.822369
 1855 6.083017 1.818746
 1856 6.086640 1.815123
 1857 6.090263 1.811500
 1858 6.093886 1.807877
 1859 6.097509 1.804254
 1860 6.101132 1.800631
 1861 6.104755 1.797008
 1862 6.108378 1.797008
 1863 6.112001 1.797008
 1864 6.115624 1.797008
 1865 6.119247 1.797008
 1866 6.122870 1.793385
 1867 6.126493 1.793385
 1868 6.130116 1.789762
 1869 6.133739 1.789762
 1870 6.137362 1.786139
 1871 6.140985 1.786139
 1872 6.144608 1.782516
 1873 6.148231 1.782516
 1874 6.151854 1.778893
 1875 6.155477 1.778893
 1876 6.159100 1.775270
 1877 6.162723 1.775270
 1878 6.166346 1.771647
 1879 6.169969 1.768024
 1880 6.173592 1.764401
 1881 6.177215 1.760778
 1882 6.180838 1.757155
 1883 6.180838 1.753532
 1884 6.184461 1.749909
 1885 6.188084 1.746286
 1886 6.191707 1.742663
 1887 6.195330 1.739040
 1888 6.198953 1.735417
 1889 6.198953 1.731794
 1890 6.202576 1.728171
 1891 6.202576 1.724548
 1892 6.206199 1.720925
 1893 6.206199 1.717302
 1894 6.209822 1.713679
 1895 6.209822 1.710056
 1896 6.213445 1.706433
 1897 6.213445 1.702810
 1898 6.217068 1.699187
 1899 6.217068 1.695564
 1900 6.220691 1.691941
 1901 6.220691 1.688318
 1902 6.224314 1.684695
 1903 6.227937 1.681072
 1904 6.231560 1.677449
 1905 6.235183 1.677449
 1906 6.238806 1.673826
 1907 6.242429 1.673826
 1908 6.246052 1.670203
 1909 6.249675 1.670203
 1910 6.253298 1.666580
 1911 6.256921 1.662957
 1912 6.260544 1.659334
 1913 6.264167 1.655711
 1914 6.267790 1.652088
 1915 6.271413 1.652088
 1916 6.275036 1.648465
 1917 6.278659 1.648465
 1918 6.282282 1.644842
 1919 6.285905 1.644842
 1920 6.289528 1.641219
 1921 6.293151 1.637596
 1922 6.296774 1.633973
 1923 6.300397 1.630350
 1924 6.304020 1.626727
 1925 6.307643 1.623104
 1926 6.311266 1.619481
 1927 6.314889 1.615858
 1928 6.318512 1.612235
 1929 6.322135 1.608612
 1930 6.325758 1.608612
 1931 6.329381 1.608612
 1932 6.333004 1.608612
 1933 6.336627 1.608612
 1934 6.340250 1.608612
 1935 6.343873 1.608612
 1936 6.347496 1.608612
 1937 6.351119 1.608612
 1938 6.354742 1.604989
 1939 6.358365 1.604989
 1940 6.361988 1.601366
 1941 6.365611 1.601366
 1942 6.369234 1.597743
 1943 6.372857 1.597743
 1944 6.376480 1.594120
 1945 6.380103 1.594120
 1946 6.383726 1.590497
 1947 6.387349 1.590497
 1948 6.390972 1.586874
 1949 6.394595 1.586874
 1950 6.398218 1.583251
 1951 6.401841 1.579628
 1952 6.405464 1.576005
 1953 6.405464 1.572382
 1954 6.409087 1.568759
 1955 6.412710 1.565136
 1956 6.416333 1.561513
 1957 6.419956 1.557890
 1958 6.423579 1.554267
 1959 6.427202 1.550644
 1960 6.430825 1.547021
 1961 6.434448 1.543398
 1962 6.438071 1.539775
 1963 6.438071 1.536152
 1964 6.441694 1.536152
 1965 6.445317 1.536152
 1966 6.448940 1.536152
 1967 6.452563 1.536152
 1968 6.456186 1.536152
 1969 6.459809 1.536152
 1970 6.463432 1.536152
 1971 6.467055 1.536152
 1972 6.470678 1.536152
 1973 6.474301 1.536152
 1974 6.477924 1.536152
 1975 6.481547 1.536152
 1976 6.485170 1.536152
 1977 6.488793 1.536152
 1978 6.492416 1.536152
 1979 6.496039 1.536152
 1980 6.499662 1.536152
 1981 6.503285 1.536152
 1982 6.506908 1.536152
 1983 6.510531 1.536152
 1984 6.514154 1.536152
 1985 6.517777 1.536152
 1986 6.521400 1.536152
 1987 6.525023 1.536152
 1988 6.528646 1.536152
 1989 6.532269 1.536152
 1990 6.535892 1.532529
 1991 6.539515 1.532529
 1992 6.543138 1.528906
 1993 6.546761 1.528906
 1994 6.550384 1.525283
 1995 6.554007 1.525283
 1996 6.557630 1.521660
 1997 6.561253 1.521660
 1998 6.564876 1.518037
 1999 6.568499 1.518037
 2000 6.572122 1.514414
 2001 6.575745 1.514414
 2002 6.579368 1.510791
 2003 6.582991 1.510791
 2004 6.586614 1.507168
 2005 6.590237 1.507168
 2006 6.593860 1.503545
 2007 6.597483 1.499922
 2008 6.597483 1.496299
 2009 6.601106 1.492676
 2010 6.601106 1.489053
 2011 6.604729 1.485430
 2012 6.604729 1.481807
 2013 6.608352 1.478184
 2014 6.608352 1.474561
 2015 6.611975 1.470938
 2016 6.611975 1.467315
 2017 6.615598 1.463692
 2018 6.615598 1.460069
 2019 6.619221 1.456446
 2020 6.619221 1.452823
 2021 6.622844 1.449200
 2022 6.622844 1.445577
 2023 6.626467 1.441954
 2024 6.626467 1.438331
 2025 6.630090 1.434708
 2026 6.630090 1.431085
 2027 6.633713 1.427462
 2028 6.633713 1.423839
 2029 6.637336 1.420216
 2030 6.637336 1.416593
 2031 6.640959 1.412970
 2032 6.644582 1.412970
 2033 6.648205 1.412970
 2034 6.651828 1.412970
 2035 6.655451 1.412970
 2036 6.659074 1.412970
 2037 6.662697 1.412970
 2038 6.666320 1.412970
 2039 6.669943 1.412970
 2040 6.673566 1.412970
 2041 6.677189 1.412970
 2042 6.680812 1.412970
 2043 6.684435 1.412970
 2044 6.688058 1.412970
 2045 6.691681 1.412970
 2046 6.695304 1.412970
 2047 6.698927 1.412970
 2048 6.702550 1.412970
 2049 6.706173 1.412970
 2050 6.709796 1.412970
 2051 6.713419 1.409347
 2052 6.717042 1.409347
 2053 6.720665 1.405724
 2054 6.724288 1.405724
 2055 6.727911 1.405724
 2056 6.731534 1.405724
 2057 6.735157 1.405724
 2058 6.738780 1.405724
 2059 6.742403 1.405724
 2060 6.746026 1.402101
 2061 6.749649 1.402101
 2062 6.753272 1.398478
 2063 6.756895 1.398478
 2064 6.760518 1.394855
 2065 6.764141 1.394855
 2066 6.767764 1.391232
 2067 6.771387 1.391232
 2068 6.775010 1.387609
 2069 6.778633 1.387609
 2070 6.782256 1.383986
 2071 6.785879 1.383986
 2072 6.789502 1.380363
 2073 6.793125 1.376740
 2074 6.796748 1.373117
 2075 6.800371 1.369494
 2076 6.800371 1.365871
 2077 6.803994 1.365871
 2078 6.807617 1.362248
 2079 6.811240 1.362248
 2080 6.814863 1.358625
 2081 6.818486 1.355002
 2082 6.822109 1.351379
 2083 6.825732 1.351379
 2084 6.829355 1.351379
 2085 6.832978 1.351379
 2086 6.836601 1.351379
 2087 6.840224 1.351379
 2088 6.843847 1.351379
 2089 6.847470 1.351379
 2090 6.851093 1.351379
 2091 6.854716 1.351379
 2092 6.858339 1.351379
 2093 6.861962 1.351379
 2094 6.865585 1.351379
 2095 6.869208 1.351379
 2096 6.872831 1.347756
 2097 6.876454 1.347756
 2098 6.880077 1.344133
 2099 6.883700 1.344133
 2100 6.887323 1.340510
 2101 6.890946 1.340510
 2102 6.894569 1.336887
 2103 6.898192 1.336887
 2104 6.901815 1.333264
 2105 6.905438 1.333264
 2106 6.909061 1.333264
 2107 6.912684 1.333264
 2108 6.916307 1.333264
 2109 6.919930 1.333264
 2110 6.923553 1.333264
 2111 6.927176 1.333264
 2112 6.930799 1.333264
 2113 6.934422 1.329641
 2114 6.938045 1.329641
 2115 6.941668 1.326018
 2116 6.945291 1.326018
 2117 6.948914 1.322395
 2118 6.952537 1.322395
 2119 6.956160 1.318772
 2120 6.959783 1.318772
 2121 6.963406 1.315149
 2122 6.967029 1.315149
 2123 6.970652 1.311526
 2124 6.974275 1.311526
 2125 6.977898 1.307903
 2126 6.977898 1.304280
 2127 6.981521 1.300657
 2128 6.981521 1.297034
 2129 6.985144 1.293411
 2130 6.985144 1.289788
 2131 6.988767 1.286165
 2132 6.988767 1.282542
 2133 6.992390 1.278919
 2134 6.992390 1.275296
 2135 6.996013 1.271673
 2136 6.996013 1.268050
 2137 6.999636 1.264427
 2138 6.999636 1.260804
 2139 6.999636 1.257181
 2140 6.999636 1.253558
 2141 7.003259 1.249935
 2142 7.006882 1.246312
 2143 7.010505 1.242689
 2144 7.014128 1.239066
 2145 7.017751 1.235443
 2146 7.021374 1.231820
 2147 7.021374 1.228197
 2148 7.024997 1.224574
 2149 7.024997 1.220951
 2150 7.028620 1.217328
 2151 7.028620 1.213705
 2152 7.032243 1.210082
 2153 7.032243 1.206459
 2154 7.035866 1.202836
 2155 7.035866 1.199213
 2156 7.039489 1.195590
 2157 7.039489 1.191967
 2158 7.043112 1.188344
 2159 7.043112 1.184721
 2160 7.046735 1.181098
 2161 7.050358 1.177475
 2162 7.053981 1.173852
 2163 7.053981 1.170229
 2164 7.057604 1.166606
 2165 7.061227 1.166606
 2166 7.064850 1.162983
 2167 7.068473 1.159360
 2168 7.072096 1.155737
 2169 7.075719 1.152114
 2170 7.079342 1.148491
 2171 7.082965 1.144868
 2172 7.086588 1.144868
 2173 7.090211 1.141245
 2174 7.093834 1.141245
 2175 7.097457 1.137622
 2176 7.101080 1.137622
 2177 7.104703 1.133999
 2178 7.108326 1.133999
 2179 7.111949 1.130376
 2180 7.115572 1.130376
 2181 7.119195 1.126753
 2182 7.122818 1.126753
 2183 7.126441 1.123130
 2184 7.130064 1.119507
 2185 7.133687 1.115884
 2186 7.137310 1.112261
 2187 7.140933 1.108638
 2188 7.144556 1.105015
 2189 7.148179 1.101392
 2190 7.151802 1.101392
 2191 7.155425 1.101392
 2192 7.159048 1.101392
 2193 7.162671 1.101392
 2194 7.166294 1.097769
 2195 7.169917 1.097769
 2196 7.173540 1.094146
 2197 7.177163 1.094146
 2198 7.180786 1.090523
 2199 7.184409 1.090523
 2200 7.188032 1.086900
 2201 7.191655 1.086900
 2202 7.195278 1.083277
 2203 7.198901 1.083277
 2204 7.202524 1.079654
 2205 7.206147 1.079654
 2206 7.209770 1.076031
 2207 7.213393 1.072408
 2208 7.217016 1.068785
 2209 7.217016 1.065162
 2210 7.220639 1.061539
 2211 7.220639 1.057916
 2212 7.224262 1.054293
 2213 7.224262 1.050670
 2214 7.227885 1.050670
 2215 7.231508 1.050670
 2216 7.235131 1.050670
 2217 7.238754 1.050670
 2218 7.242377 1.050670
 2219 7.246000 1.050670
 2220 7.249623 1.050670
 2221 7.253246 1.050670
 2222 7.256869 1.050670
 2223 7.260492 1.050670
 2224 7.264115 1.050670
 2225 7.267738 1.050670
 2226 7.271361 1.050670
 2227 7.274984 1.050670
 2228 7.278607 1.047047
 2229 7.282230 1.047047
 2230 7.285853 1.043424
 2231 7.289476 1.043424
 2232 7.293099 1.039801
 2233 7.296722 1.039801
 2234 7.300345 1.036178
 2235 7.303968 1.036178
 2236 7.307591 1.032555
 2237 7.311214 1.032555
 2238 7.314837 1.028932
 2239 7.318460 1.028932
 2240 7.322083 1.025309
 2241 7.325706 1.021686
 2242 7.329329 1.018063
 2243 7.329329 1.014440
 2244 7.332952 1.010817
 2245 7.336575 1.007194
 2246 7.336575 1.003571
 2247 7.340198 0.999948
 2248 7.343821 0.999948
 2249 7.347444 0.996325
 2250 7.351067 0.996325
 2251 7.354690 0.992702
 2252 7.358313 0.992702
 2253 7.361936 0.989079
 2254 7.365559 0.989079
 2255 7.369182 0.985456
 2256 7.372805 0.985456
 2257 7.376428 0.981833
 2258 7.380051 0.981833
 2259 7.383674 0.978210
 2260 7.387297 0.974587
 2261 7.390920 0.970964
 2262 7.394543 0.967341
 2263 7.398166 0.963718
 2264 7.401789 0.960095
 2265 7.405412 0.956472
 2266 7.409035 0.952849
 2267 7.412658 0.949226
 2268 7.416281 0.945603
 2269 7.419904 0.941980
 2270 7.423527 0.938357
 2271 7.427150 0.934734
 2272 7.430773 0.931111
 2273 7.430773 0.927488
 2274 7.434396 0.923865
 2275 7.438019 0.920242
 2276 7.438019 0.916619
 2277 7.441642 0.916619
 2278 7.445265 0.912996
 2279 7.448888 0.912996
 2280 7.452511 0.909373
 2281 7.456134 0.909373
 2282 7.459757 0.905750
 2283 7.463380 0.905750
 2284 7.467003 0.902127
 2285 7.470626 0.902127
 2286 7.474249 0.898504
 2287 7.477872 0.898504
 2288 7.481495 0.894881
 2289 7.485118 0.891258
 2290 7.488741 0.887635
 2291 7.492364 0.884012
 2292 7.495987 0.880389
 2293 7.499610 0.876766
 2294 7.503233 0.873143
 2295 7.506856 0.869520
 2296 7.510479 0.865897
 2297 7.514102 0.862274
 2298 7.517725 0.858651
 2299 7.521348 0.855028
 2300 7.524971 0.851405
 2301 7.528594 0.847782
 2302 7.532217 0.844159
 2303 7.535840 0.840536
 2304 7.539463 0.836913
 2305 7.543086 0.833290
 2306 7.546709 0.829667
 2307 7.550332 0.826044
 2308 7.553955 0.822421
 2309 7.557578 0.818798
 2310 7.561201 0.815175
 2311 7.564824 0.811552
 2312 7.568447 0.807929
 2313 7.572070 0.804306
 2314 7.575693 0.800683
 2315 7.579316 0.797060
 2316 7.582939 0.793437
 2317 7.586562 0.793437
 2318 7.590185 0.789814
 2319 7.593808 0.789814
 2320 7.597431 0.786191
 2321 7.601054 0.786191
 2322 7.604677 0.782568
 2323 7.608300 0.778945
 2324 7.611923 0.775322
 2325 7.615546 0.771699
 2326 7.619169 0.768076
 2327 7.622792 0.768076
 2328 7.626415 0.764453
 2329 7.630038 0.764453
 2330 7.633661 0.760830
 2331 7.637284 0.760830
 2332 7.640907 0.757207
 2333 7.644530 0.757207
 2334 7.648153 0.753584
 2335 7.651776 0.753584
 2336 7.655399 0.749961
 2337 7.659022 0.749961
 2338 7.662645 0.746338
 2339 7.666268 0.746338
 2340 7.669891 0.742715
 2341 7.673514 0.739092
 2342 7.677137 0.735469
 2343 7.680760 0.731846
 2344 7.684383 0.728223
 2345 7.688006 0.724600
 2346 7.691629 0.720977
 2347 7.695252 0.720977
 2348 7.698875 0.720977
 2349 7.702498 0.720977
 2350 7.706121 0.717354
 2351 7.709744 0.717354
 2352 7.713367 0.713731
 2353 7.716990 0.713731
 2354 7.720613 0.710108
 2355 7.724236 0.710108
 2356 7.727859 0.706485
 2357 7.731482 0.706485
 2358 7.735105 0.702862
 2359 7.738728 0.702862
 2360 7.742351 0.699239
 2361 7.745974 0.699239
 2362 7.749597 0.695616
 2363 7.753220 0.691993
 2364 7.756843 0.688370
 2365 7.756843 0.684747
 2366 7.760466 0.681124
 2367 7.760466 0.677501
 2368 7.764089 0.673878
 2369 7.764089 0.670255
 2370 7.767712 0.666632
 2371 7.767712 0.663009
 2372 7.771335 0.659386
 2373 7.771335 0.655763
 2374 7.774958 0.652140
 2375 7.774958 0.648517
 2376 7.778581 0.644894
 2377 7.782204 0.641271
 2378 7.785827 0.637648
 2379 7.789450 0.637648
 2380 7.793073 0.634025
 2381 7.796696 0.634025
 2382 7.800319 0.630402
 2383 7.803942 0.630402
 2384 7.807565 0.626779
 2385 7.811188 0.626779
 2386 7.814811 0.626779
 2387 7.818434 0.626779
 2388 7.822057 0.623156
 2389 7.825680 0.623156
 2390 7.829303 0.623156
 2391 7.832926 0.623156
 2392 7.836549 0.623156
 2393 7.840172 0.623156
 2394 7.843795 0.623156
 2395 7.847418 0.623156
 2396 7.851041 0.626779
 2397 7.854664 0.626779
 2398 7.858287 0.626779
 2399 7.861910 0.630402
 2400 7.865533 0.630402
 2401 7.869156 0.630402
 2402 7.872779 0.634025
 2403 7.876402 0.634025
 2404 7.880025 0.634025
 2405 7.883648 0.634025
 2406 7.887271 0.637648
 2407 7.890894 0.641271
 2408 7.894517 0.644894
 2409 7.898140 0.644894
 2410 7.901763 0.648517
 2411 7.905386 0.648517
 2412 7.909009 0.652140
 2413 7.912632 0.652140
 2414 7.916255 0.655763
 2415 7.919878 0.655763
 2416 7.923501 0.659386
 2417 7.927124 0.659386
 2418 7.930747 0.663009
 2419 7.934370 0.663009
 2420 7.937993 0.666632
 2421 7.941616 0.666632
 2422 7.945239 0.666632
 2423 7.948862 0.666632
 2424 7.952485 0.666632
 2425 7.956108 0.666632
 2426 7.959731 0.666632
 2427 7.963354 0.666632
 2428 7.966977 0.666632
 2429 7.970600 0.666632
 2430 7.974223 0.666632
 2431 7.977846 0.666632
 2432 7.981469 0.666632
 2433 7.985092 0.666632
 2434 7.988715 0.666632
 2435 7.992338 0.666632
 2436 7.995961 0.666632
 2437 7.999584 0.666632
 2438 8.003207 0.666632
 2439 8.006830 0.666632
 2440 8.010453 0.666632
 2441 8.014076 0.666632
 2442 8.017699 0.666632
 2443 8.021322 0.666632
 2444 8.024945 0.666632
 2445 8.028568 0.666632
 2446 8.032191 0.670255
 2447 8.035814 0.670255
 2448 8.039437 0.670255
 2449 8.043060 0.673878
 2450 8.046683 0.673878
 2451 8.050306 0.673878
 2452 8.053929 0.673878
 2453 8.057552 0.673878
 2454 8.061175 0.673878
 2455 8.064798 0.673878
 2456 8.068421 0.673878
 2457 8.072044 0.673878
 2458 8.075667 0.673878
 2459 8.079290 0.673878
 2460 8.082913 0.673878
 2461 8.086536 0.673878
 2462 8.090159 0.673878
 2463 8.093782 0.677501
 2464 8.097405 0.681124
 2465 8.101028 0.684747
 2466 8.104651 0.688370
 2467 8.104651 0.691993
 2468 8.108274 0.695616
 2469 8.111897 0.699239
 2470 8.115520 0.699239
 2471 8.119143 0.702862
 2472 8.122766 0.702862
 2473 8.126389 0.706485
 2474 8.130012 0.706485
 2475 8.133635 0.710108
 2476 8.137258 0.710108
 2477 8.140881 0.713731
 2478 8.144504 0.713731
 2479 8.148127 0.717354
 2480 8.151750 0.717354
 2481 8.155373 0.720977
 2482 8.158996 0.720977
 2483 8.162619 0.720977
 2484 8.166242 0.720977
 2485 8.169865 0.720977
 2486 8.173488 0.724600
 2487 8.177111 0.724600
 2488 8.180734 0.724600
 2489 8.184357 0.728223
 2490 8.187980 0.731846
 2491 8.191603 0.731846
 2492 8.195226 0.735469
 2493 8.198849 0.735469
 2494 8.202472 0.739092
 2495 8.206095 0.739092
 2496 8.209718 0.742715
 2497 8.213341 0.742715
 2498 8.216964 0.746338
 2499 8.220587 0.746338
 2500 8.224210 0.749961
 2501 8.227833 0.749961
 2502 8.231456 0.753584
 2503 8.235079 0.753584
 2504 8.238702 0.757207
 2505 8.242325 0.757207
 2506 8.245948 0.760830
 2507 8.249571 0.760830
 2508 8.253194 0.760830
 2509 8.256817 0.760830
 2510 8.260440 0.760830
 2511 8.264063 0.760830
 2512 8.267686 0.760830
 2513 8.271309 0.760830
 2514 8.274932 0.760830
 2515 8.278555 0.760830
 2516 8.282178 0.760830
 2517 8.285801 0.760830
 2518 8.289424 0.760830
 2519 8.293047 0.760830
 2520 8.296670 0.760830
 2521 8.300293 0.760830
 2522 8.303916 0.760830
 2523 8.307539 0.760830
 2524 8.311162 0.760830
 2525 8.314785 0.760830
 2526 8.318408 0.760830
 2527 8.322031 0.760830
 2528 8.325654 0.760830
 2529 8.329277 0.760830
 2530 8.332900 0.760830
 2531 8.336523 0.760830
 2532 8.340146 0.760830
 2533 8.343769 0.760830
 2534 8.347392 0.760830
 2535 8.351015 0.760830
 2536 8.354638 0.760830
 2537 8.358261 0.760830
 2538 8.361884 0.760830
 2539 8.365507 0.760830
 2540 8.369130 0.760830
 2541 8.372753 0.757207
 2542 8.376376 0.757207
 2543 8.379999 0.753584
 2544 8.383622 0.753584
 2545 8.387245 0.753584
 2546 8.390868 0.749961
 2547 8.394491 0.749961
 2548 8.398114 0.749961
 2549 8.401737 0.749961
 2550 8.405360 0.753584
 2551 8.408983 0.753584
 2552 8.412606 0.757207
 2553 8.416229 0.760830
 2554 8.419852 0.764453
 2555 8.423475 0.768076
 2556 8.423475 0.771699
 2557 8.427098 0.775322
 2558 8.427098 0.778945
 2559 8.430721 0.782568
 2560 8.430721 0.786191
 2561 8.434344 0.789814
 2562 8.437967 0.793437
 2563 8.437967 0.797060
 2564 8.441590 0.800683
 2565 8.445213 0.804306
 2566 8.448836 0.804306
 2567 8.452459 0.807929
 2568 8.456082 0.807929
 2569 8.459705 0.811552
 2570 8.463328 0.811552
 2571 8.466951 0.815175
 2572 8.470574 0.815175
 2573 8.474197 0.818798
 2574 8.477820 0.818798
 2575 8.481443 0.822421
 2576 8.485066 0.822421
 2577 8.488689 0.826044
 2578 8.492312 0.826044
 2579 8.495935 0.826044
 2580 8.499558 0.826044
 2581 8.503181 0.826044
 2582 8.506804 0.826044
 2583 8.510427 0.826044
 2584 8.514050 0.826044
 2585 8.517673 0.826044
 2586 8.521296 0.826044
 2587 8.524919 0.829667
 2588 8.528542 0.829667
 2589 8.532165 0.829667
 2590 8.535788 0.829667
 2591 8.539411 0.829667
 2592 8.543034 0.829667
 2593 8.546657 0.829667
 2594 8.550280 0.829667
 2595 8.553903 0.829667
 2596 8.557526 0.829667
 2597 8.561149 0.829667
 2598 8.564772 0.829667
 2599 8.568395 0.829667
 2600 8.572018 0.829667
 2601 8.575641 0.829667
 2602 8.579264 0.829667
 2603 8.582887 0.829667
 2604 8.586510 0.829667
 2605 8.590133 0.829667
 2606 8.593756 0.829667
 2607 8.597379 0.829667
 2608 8.601002 0.829667
 2609 8.604625 0.829667
 2610 8.608248 0.826044
 2611 8.611871 0.826044
 2612 8.615494 0.826044
 2613 8.619117 0.826044
 2614 8.622740 0.826044
 2615 8.626363 0.826044
 2616 8.629986 0.826044
 2617 8.633609 0.826044
 2618 8.637232 0.826044
 2619 8.640855 0.829667
 2620 8.644478 0.829667
 2621 8.648101 0.829667
 2622 8.651724 0.833290
 2623 8.655347 0.836913
 2624 8.658970 0.836913
 2625 8.662593 0.840536
 2626 8.666216 0.840536
 2627 8.669839 0.844159
 2628 8.673462 0.847782
 2629 8.677085 0.847782
 2630 8.680708 0.851405
 2631 8.684331 0.851405
 2632 8.684331 0.855028
 2633 8.687954 0.858651
 2634 8.691577 0.862274
 2635 8.695200 0.865897
 2636 8.698823 0.869520
 2637 8.702446 0.873143
 2638 8.706069 0.873143
 2639 8.709692 0.876766
 2640 8.713315 0.880389
 2641 8.716938 0.880389
 2642 8.720561 0.884012
 2643 8.724184 0.884012
 2644 8.727807 0.887635
 2645 8.731430 0.887635
 2646 8.735053 0.891258
 2647 8.738676 0.894881
 2648 8.742299 0.898504
 2649 8.745922 0.902127
 2650 8.749545 0.905750
 2651 8.753168 0.909373
 2652 8.753168 0.912996
 2653 8.756791 0.916619
 2654 8.760414 0.920242
 2655 8.764037 0.923865
 2656 8.767660 0.923865
 2657 8.771283 0.927488
 2658 8.774906 0.927488
 2659 8.778529 0.931111
 2660 8.782152 0.931111
 2661 8.785775 0.934734
 2662 8.789398 0.934734
 2663 8.793021 0.938357
 2664 8.796644 0.938357
 2665 8.800267 0.941980
 2666 8.803890 0.941980
 2667 8.807513 0.945603
 2668 8.811136 0.945603
 2669 8.814759 0.945603
 2670 8.818382 0.949226
 2671 8.822005 0.949226
 2672 8.825628 0.952849
 2673 8.829251 0.952849
 2674 8.832874 0.952849
 2675 8.836497 0.956472
 2676 8.840120 0.956472
 2677 8.843743 0.956472
 2678 8.847366 0.960095
 2679 8.850989 0.960095
 2680 8.854612 0.963718
 2681 8.858235 0.963718
 2682 8.861858 0.963718
 2683 8.865481 0.967341
 2684 8.869104 0.967341
 2685 8.872727 0.967341
 2686 8.876350 0.967341
 2687 8.879973 0.967341
 2688 8.883596 0.967341
 2689 8.887219 0.967341
 2690 8.890842 0.967341
 2691 8.894465 0.967341
 2692 8.898088 0.967341
 2693 8.901711 0.967341
 2694 8.905334 0.970964
 2695 8.908957 0.970964
 2696 8.912580 0.970964
 2697 8.912580 0.974587
 2698 8.912580 0.978210
 2699 8.912580 0.981833
 2700 8.912580 0.985456
 2701 8.916203 0.989079
 2702 8.916203 0.992702
 2703 8.919826 0.996325
 2704 8.919826 0.999948
 2705 8.923449 1.003571
 2706 8.923449 1.007194
 2707 8.927072 1.010817
 2708 8.927072 1.014440
 2709 8.930695 1.018063
 2710 8.930695 1.021686
 2711 8.934318 1.025309
 2712 8.934318 1.028932
 2713 8.937941 1.032555
 2714 8.941564 1.032555
 2715 8.945187 1.036178
 2716 8.948810 1.036178
 2717 8.952433 1.039801
 2718 8.956056 1.039801
 2719 8.959679 1.043424
 2720 8.963302 1.043424
 2721 8.966925 1.047047
 2722 8.970548 1.047047
 2723 8.974171 1.050670
 2724 8.977794 1.050670
 2725 8.981417 1.054293
 2726 8.985040 1.054293
 2727 8.988663 1.054293
 2728 8.992286 1.054293
 2729 8.995909 1.054293
 2730 8.999532 1.054293
 2731 9.003155 1.054293
 2732 9.006778 1.054293
 2733 9.010401 1.054293
 2734 9.014024 1.054293
 2735 9.017647 1.054293
 2736 9.021270 1.054293
 2737 9.024893 1.054293
 2738 9.028516 1.054293
 2739 9.032139 1.057916
 2740 9.035762 1.061539
 2741 9.039385 1.065162
 2742 9.043008 1.068785
 2743 9.046631 1.068785
 2744 9.050254 1.072408
 2745 9.053877 1.076031
 2746 9.057500 1.076031
 2747 9.061123 1.079654
 2748 9.064746 1.079654
 2749 9.068369 1.083277
 2750 9.071992 1.083277
 2751 9.075615 1.086900
 2752 9.079238 1.086900
 2753 9.082861 1.090523
 2754 9.086484 1.090523
 2755 9.090107 1.094146
 2756 9.093730 1.094146
 2757 9.097353 1.097769
 2758 9.100976 1.097769
 2759 9.104599 1.101392
 2760 9.108222 1.101392
 2761 9.111845 1.105015
 2762 9.115468 1.105015
 2763 9.119091 1.105015
 2764 9.122714 1.105015
 2765 9.126337 1.105015
 2766 9.129960 1.105015
 2767 9.133583 1.105015
 2768 9.137206 1.108638
 2769 9.140829 1.108638
 2770 9.144452 1.112261
 2771 9.148075 1.112261
 2772 9.151698 1.115884
 2773 9.155321 1.115884
 2774 9.158944 1.119507
 2775 9.162567 1.119507
 2776 9.166190 1.119507
 2777 9.169813 1.119507
 2778 9.173436 1.119507
 2779 9.177059 1.119507
 2780 9.180682 1.119507
 2781 9.184305 1.119507
 2782 9.187928 1.123130
 2783 9.191551 1.126753
 2784 9.195174 1.130376
 2785 9.198797 1.130376
 2786 9.202420 1.133999
 2787 9.206043 1.133999
 2788 9.209666 1.137622
 2789 9.213289 1.137622
 2790 9.216912 1.141245
 2791 9.220535 1.141245
 2792 9.224158 1.144868
 2793 9.227781 1.144868
 2794 9.231404 1.148491
 2795 9.235027 1.148491
 2796 9.238650 1.152114
 2797 9.242273 1.152114
 2798 9.245896 1.155737
 2799 9.249519 1.155737
 2800 9.253142 1.155737
 2801 9.256765 1.155737
 2802 9.260388 1.155737
 2803 9.264011 1.155737
 2804 9.267634 1.155737
 2805 9.271257 1.159360
 2806 9.274880 1.162983
 2807 9.278503 1.162983
 2808 9.282126 1.166606
 2809 9.285749 1.166606
 2810 9.289372 1.170229
 2811 9.292995 1.170229
 2812 9.296618 1.173852
 2813 9.300241 1.173852
 2814 9.303864 1.177475
 2815 9.307487 1.177475
 2816 9.311110 1.181098
 2817 9.314733 1.181098
 2818 9.318356 1.184721
 2819 9.321979 1.184721
 2820 9.325602 1.184721
 2821 9.329225 1.184721
 2822 9.332848 1.184721
 2823 9.336471 1.188344
 2824 9.340094 1.188344
 2825 9.343717 1.188344
 2826 9.347340 1.188344
 2827 9.350963 1.188344
 2828 9.354586 1.188344
 2829 9.358209 1.188344
 2830 9.361832 1.188344
 2831 9.365455 1.188344
 2832 9.369078 1.188344
 2833 9.372701 1.188344
 2834 9.376324 1.188344
 2835 9.379947 1.188344
 2836 9.383570 1.188344
 2837 9.387193 1.188344
 2838 9.390816 1.188344
 2839 9.394439 1.188344
 2840 9.398062 1.188344
 2841 9.401685 1.188344
 2842 9.405308 1.188344
 2843 9.408931 1.188344
 2844 9.412554 1.188344
 2845 9.416177 1.188344
 2846 9.419800 1.188344
 2847 9.423423 1.191967
 2848 9.427046 1.191967
 2849 9.430669 1.195590
 2850 9.434292 1.195590
 2851 9.437915 1.199213
 2852 9.441538 1.199213
 2853 9.445161 1.202836
 2854 9.448784 1.202836
 2855 9.452407 1.206459
 2856 9.456030 1.206459
 2857 9.459653 1.210082
 2858 9.463276 1.210082
 2859 9.466899 1.213705
 2860 9.470522 1.213705
 2861 9.474145 1.213705
 2862 9.477768 1.217328
 2863 9.481391 1.217328
 2864 9.485014 1.217328
 2865 9.488637 1.217328
 2866 9.492260 1.217328
 2867 9.495883 1.217328
 2868 9.499506 1.217328
 2869 9.503129 1.217328
 2870 9.506752 1.217328
 2871 9.510375 1.220951
 2872 9.513998 1.220951
 2873 9.517621 1.224574
 2874 9.521244 1.228197
 2875 9.524867 1.231820
 2876 9.528490 1.231820
 2877 9.532113 1.235443
 2878 9.535736 1.235443
 2879 9.539359 1.239066
 2880 9.542982 1.239066
 2881 9.546605 1.242689
 2882 9.550228 1.242689
 2883 9.553851 1.246312
 2884 9.557474 1.246312
 2885 9.561097 1.249935
 2886 9.564720 1.249935
 2887 9.568343 1.253558
 2888 9.571966 1.253558
 2889 9.575589 1.257181
 2890 9.579212 1.257181
 2891 9.582835 1.260804
 2892 9.586458 1.260804
 2893 9.590081 1.260804
 2894 9.593704 1.260804
 2895 9.597327 1.260804
 2896 9.600950 1.260804
 2897 9.604573 1.260804
 2898 9.608196 1.260804
 2899 9.611819 1.260804
 2900 9.615442 1.260804
 2901 9.619065 1.260804
 2902 9.622688 1.260804
 2903 9.626311 1.260804
 2904 9.629934 1.264427
 2905 9.633557 1.264427
 2906 9.637180 1.264427
 2907 9.640803 1.268050
 2908 9.644426 1.268050
 2909 9.648049 1.271673
 2910 9.651672 1.271673
 2911 9.655295 1.271673
 2912 9.658918 1.275296
 2913 9.662541 1.275296
 2914 9.666164 1.275296
 2915 9.669787 1.275296
 2916 9.673410 1.275296
 2917 9.677033 1.278919
 2918 9.680656 1.278919
 2919 9.684279 1.282542
 2920 9.687902 1.282542
 2921 9.691525 1.286165
 2922 9.695148 1.286165
 2923 9.698771 1.289788
 2924 9.702394 1.289788
 2925 9.706017 1.293411
 2926 9.709640 1.293411
 2927 9.713263 1.297034
 2928 9.716886 1.297034
 2929 9.720509 1.300657
 2930 9.724132 1.304280
 2931 9.727755 1.307903
 2932 9.727755 1.311526
 2933 9.731378 1.315149
 2934 9.735001 1.318772
 2935 9.738624 1.318772
 2936 9.742247 1.322395
 2937 9.745870 1.322395
 2938 9.749493 1.326018
 2939 9.753116 1.326018
 2940 9.756739 1.329641
 2941 9.760362 1.329641
 2942 9.763985 1.333264
 2943 9.767608 1.333264
 2944 9.771231 1.336887
 2945 9.774854 1.336887
 2946 9.778477 1.340510
 2947 9.782100 1.340510
 2948 9.785723 1.340510
 2949 9.789346 1.340510
 2950 9.792969 1.340510
 2951 9.796592 1.340510
 2952 9.800215 1.340510
 2953 9.803838 1.340510
 2954 9.807461 1.340510
 2955 9.811084 1.340510
 2956 9.814707 1.340510
 2957 9.818330 1.340510
 2958 9.821953 1.340510
 2959 9.825576 1.340510
 2960 9.829199 1.340510
 2961 9.832822 1.344133
 2962 9.836445 1.344133
 2963 9.840068 1.347756
 2964 9.843691 1.347756
 2965 9.847314 1.347756
 2966 9.850937 1.347756
 2967 9.854560 1.347756
 2968 9.858183 1.347756
 2969 9.861806 1.347756
 2970 9.865429 1.347756
 2971 9.869052 1.347756
 2972 9.872675 1.347756
 2973 9.876298 1.347756
 2974 9.879921 1.347756
 2975 9.883544 1.347756
 2976 9.887167 1.347756
 2977 9.890790 1.347756
 2978 9.894413 1.347756
 2979 9.898036 1.347756
 2980 9.901659 1.347756
 2981 9.905282 1.347756
 2982 9.908905 1.347756
 2983 9.912528 1.347756
 2984 9.916151 1.347756
 2985 9.919774 1.351379
 2986 9.923397 1.351379
 2987 9.927020 1.355002
 2988 9.930643 1.355002
 2989 9.934266 1.358625
 2990 9.937889 1.362248
 2991 9.941512 1.365871
 2992 9.945135 1.369494
 2993 9.948758 1.373117
 2994 9.952381 1.376740
 2995 9.952381 1.380363
 2996 9.956004 1.383986
 2997 9.956004 1.387609
 2998 9.959627 1.391232
 2999 9.959627 1.394855
 3000 9.963250 1.398478
 3001 9.963250 1.402101
 3002 9.966873 1.405724
 3003 9.966873 1.409347
 3004 9.970496 1.412970
 3005 9.970496 1.416593
 3006 9.974119 1.420216
 3007 9.977742 1.423839
 3008 9.981365 1.423839
 3009 9.984988 1.427462
 3010 9.988611 1.427462
 3011 9.992234 1.431085
 3012 9.995857 1.431085
 3013 9.999480 1.434708
 3014 10.003103 1.434708
 3015 10.006726 1.438331
 3016 10.010349 1.438331
 3017 10.013972 1.441954
 3018 10.017595 1.441954
 3019 10.021218 1.445577
 3020 10.024841 1.445577
 3021 10.028464 1.445577
 3022 10.032087 1.445577
 3023 10.035710 1.445577
 3024 10.039333 1.445577
 3025 10.042956 1.445577
 3026 10.046579 1.445577
 3027 10.050202 1.445577
 3028 10.053825 1.445577
 3029 10.057448 1.445577
 3030 10.061071 1.445577
 3031 10.064694 1.449200
 3032 10.068317 1.449200
 3033 10.071940 1.449200
 3034 10.075563 1.452823
 3035 10.079186 1.452823
 3036 10.082809 1.452823
 3037 10.086432 1.452823
 3038 10.090055 1.456446
 3039 10.093678 1.456446
 3040 10.097301 1.460069
 3041 10.100924 1.460069
 3042 10.104547 1.463692
 3043 10.108170 1.463692
 3044 10.111793 1.467315
 3045 10.115416 1.467315
 3046 10.119039 1.470938
 3047 10.122662 1.470938
 3048 10.126285 1.474561
 3049 10.129908 1.474561
 3050 10.133531 1.478184
 3051 10.137154 1.478184
 3052 10.140777 1.481807
 3053 10.144400 1.481807
 3054 10.148023 1.485430
 3055 10.151646 1.485430
 3056 10.155269 1.489053
 3057 10.158892 1.489053
 3058 10.162515 1.492676
 3059 10.166138 1.496299
 3060 10.166138 1.499922
 3061 10.169761 1.503545
 3062 10.173384 1.507168
 3063 10.177007 1.510791
 3064 10.180630 1.510791
 3065 10.184253 1.514414
 3066 10.187876 1.514414
 3067 10.191499 1.518037
 3068 10.195122 1.518037
 3069 10.198745 1.521660
 3070 10.202368 1.521660
 3071 10.205991 1.525283
 3072 10.209614 1.525283
 3073 10.213237 1.528906
 3074 10.216860 1.528906
 3075 10.220483 1.532529
 3076 10.224106 1.532529
 3077 10.227729 1.532529
 3078 10.231352 1.532529
 3079 10.234975 1.532529
 3080 10.238598 1.536152
 3081 10.242221 1.539775
 3082 10.245844 1.543398
 3083 10.249467 1.543398
 3084 10.253090 1.547021
 3085 10.256713 1.547021
 3086 10.260336 1.550644
 3087 10.263959 1.550644
 3088 10.267582 1.554267
 3089 10.271205 1.554267
 3090 10.274828 1.557890
 3091 10.278451 1.557890
 3092 10.282074 1.561513
 3093 10.285697 1.561513
 3094 10.289320 1.565136
 3095 10.292943 1.565136
 3096 10.296566 1.565136
 3097 10.300189 1.565136
 3098 10.303812 1.565136
 3099 10.307435 1.565136
 3100 10.311058 1.565136
 3101 10.314681 1.565136
 3102 10.318304 1.565136
 3103 10.321927 1.565136
 3104 10.325550 1.565136
 3105 10.329173 1.565136
 3106 10.332796 1.565136
 3107 10.336419 1.565136
 3108 10.340042 1.565136
 3109 10.343665 1.565136
 3110 10.347288 1.565136
 3111 10.350911 1.565136
 3112 10.354534 1.568759
 3113 10.358157 1.568759
 3114 10.361780 1.572382
 3115 10.365403 1.572382
 3116 10.369026 1.576005
 3117 10.372649 1.576005
 3118 10.376272 1.579628
 3119 10.379895 1.579628
 3120 10.383518 1.583251
 3121 10.387141 1.583251
 3122 10.390764 1.586874
 3123 10.394387 1.586874
 3124 10.398010 1.586874
 3125 10.401633 1.586874
 3126 10.405256 1.586874
 3127 10.408879 1.586874
 3128 10.412502 1.586874
 3129 10.416125 1.586874
 3130 10.419748 1.586874
 3131 10.423371 1.586874
 3132 10.426994 1.586874
 3133 10.430617 1.586874
 3134 10.434240 1.586874
 3135 10.437863 1.586874
 3136 10.441486 1.586874
 3137 10.445109 1.586874
 3138 10.448732 1.590497
 3139 10.452355 1.590497
 3140 10.455978 1.594120
 3141 10.459601 1.594120
 3142 10.463224 1.597743
 3143 10.466847 1.597743
 3144 10.470470 1.601366
 3145 10.474093 1.601366
 3146 10.477716 1.604989
 3147 10.481339 1.604989
 3148 10.484962 1.608612
 3149 10.488585 1.608612
 3150 10.492208 1.608612
 3151 10.495831 1.608612
 3152 10.499454 1.608612
 3153 10.503077 1.608612
 3154 10.506700 1.608612
 3155 10.510323 1.608612
 3156 10.513946 1.608612
 3157 10.517569 1.608612
 3158 10.521192 1.608612
 3159 10.524815 1.612235
 3160 10.528438 1.612235
 3161 10.532061 1.615858
 3162 10.535684 1.619481
 3163 10.539307 1.619481
 3164 10.542930 1.623104
 3165 10.546553 1.623104
 3166 10.550176 1.626727
 3167 10.553799 1.626727
 3168 10.557422 1.630350
 3169 10.561045 1.630350
 3170 10.564668 1.633973
 3171 10.568291 1.633973
 3172 10.571914 1.637596
 3173 10.575537 1.637596
 3174 10.579160 1.641219
 3175 10.582783 1.641219
 3176 10.586406 1.641219
 3177 10.590029 1.641219
 3178 10.593652 1.641219
 3179 10.597275 1.641219
 3180 10.600898 1.641219
 3181 10.604521 1.641219
 3182 10.608144 1.641219
 3183 10.611767 1.641219
 3184 10.615390 1.641219
 3185 10.619013 1.641219
 3186 10.622636 1.641219
 3187 10.626259 1.641219
 3188 10.629882 1.641219
 3189 10.633505 1.641219
 3190 10.637128 1.641219
 3191 10.640751 1.641219
 3192 10.644374 1.641219
 3193 10.647997 1.641219
 3194 10.651620 1.641219
 3195 10.655243 1.641219
 3196 10.658866 1.641219
 3197 10.662489 1.641219
 3198 10.666112 1.641219
 3199 10.669735 1.644842
 3200 10.673358 1.644842
 3201 10.676981 1.648465
 3202 10.680604 1.648465
 3203 10.684227 1.648465
 3204 10.687850 1.652088
 3205 10.691473 1.652088
 3206 10.695096 1.652088
 3207 10.698719 1.652088
 3208 10.702342 1.652088
 3209 10.705965 1.652088
 3210 10.709588 1.652088
 3211 10.713211 1.652088
 3212 10.716834 1.652088
 3213 10.720457 1.652088
 3214 10.724080 1.652088
 3215 10.727703 1.652088
 3216 10.731326 1.655711
 3217 10.734949 1.655711
 3218 10.738572 1.655711
 3219 10.742195 1.655711
 3220 10.745818 1.655711
 3221 10.749441 1.659334
 3222 10.753064 1.662957
 3223 10.756687 1.666580
 3224 10.760310 1.670203
 3225 10.763933 1.673826
 3226 10.767556 1.677449
 3227 10.771179 1.681072
 3228 10.774802 1.681072
 3229 10.778425 1.684695
 3230 10.782048 1.684695
 3231 10.785671 1.688318
 3232 10.789294 1.688318
 3233 10.792917 1.691941
 3234 10.796540 1.691941
 3235 10.800163 1.695564
 3236 10.803786 1.695564
 3237 10.807409 1.699187
 3238 10.811032 1.699187
 3239 10.814655 1.702810
 3240 10.818278 1.702810
 3241 10.821901 1.702810
 3242 10.825524 1.702810
 3243 10.825524 1.706433
 3244 10.829147 1.710056
 3245 10.829147 1.713679
 3246 10.832770 1.717302
 3247 10.836393 1.720925
 3248 10.836393 1.724548
 3249 10.840016 1.728171
 3250 10.843639 1.728171
 3251 10.847262 1.731794
 3252 10.850885 1.731794
 3253 10.854508 1.735417
 3254 10.858131 1.735417
 3255 10.861754 1.739040
 3256 10.865377 1.739040
 3257 10.869000 1.742663
 3258 10.872623 1.742663
 3259 10.876246 1.746286
 3260 10.879869 1.746286
 3261 10.883492 1.749909
 3262 10.887115 1.749909
 3263 10.890738 1.749909
 3264 10.894361 1.749909
 3265 10.897984 1.749909
 3266 10.901607 1.749909
 3267 10.905230 1.749909
 3268 10.908853 1.749909
 3269 10.912476 1.749909
 3270 10.916099 1.749909
 3271 10.919722 1.749909
 3272 10.923345 1.749909
 3273 10.926968 1.749909
 3274 10.930591 1.753532
 3275 10.934214 1.753532
 3276 10.937837 1.757155
 3277 10.941460 1.757155
 3278 10.945083 1.760778
 3279 10.948706 1.760778
 3280 10.952329 1.764401
 3281 10.955952 1.764401
 3282 10.959575 1.768024
 3283 10.963198 1.768024
 3284 10.966821 1.771647
 3285 10.970444 1.771647
 3286 10.974067 1.771647
 3287 10.977690 1.771647
 3288 10.981313 1.771647
 3289 10.984936 1.771647
 3290 10.988559 1.771647
 3291 10.992182 1.771647
 3292 10.995805 1.771647
 3293 10.999428 1.771647
 3294 11.003051 1.771647
 3295 11.006674 1.771647
 3296 11.010297 1.771647
 3297 11.013920 1.771647
 3298 11.017543 1.771647
 3299 11.021166 1.771647
 3300 11.024789 1.771647
 3301 11.028412 1.771647
 3302 11.032035 1.771647
 3303 11.035658 1.771647
 3304 11.039281 1.771647
 3305 11.042904 1.771647
 3306 11.046527 1.775270
 3307 11.050150 1.775270
 3308 11.053773 1.778893
 3309 11.057396 1.778893
 3310 11.061019 1.782516
 3311 11.064642 1.782516
 3312 11.068265 1.786139
 3313 11.071888 1.786139
 3314 11.075511 1.786139
 3315 11.079134 1.786139
 3316 11.082757 1.786139
 3317 11.086380 1.786139
 3318 11.090003 1.786139
 3319 11.093626 1.786139
 3320 11.097249 1.786139
 3321 11.100872 1.786139
 3322 11.104495 1.786139
 3323 11.108118 1.786139
 3324 11.111741 1.786139
 3325 11.115364 1.786139
 3326 11.118987 1.786139
 3327 11.122610 1.786139
 3328 11.126233 1.786139
 3329 11.129856 1.786139
 3330 11.133479 1.786139
 3331 11.137102 1.786139
 3332 11.140725 1.786139
 3333 11.144348 1.786139
 3334 11.147971 1.786139
 3335 11.151594 1.786139
 3336 11.155217 1.786139
 3337 11.158840 1.786139
 3338 11.162463 1.786139
 3339 11.166086 1.789762
 3340 11.169709 1.789762
 3341 11.173332 1.789762
 3342 11.176955 1.789762
 3343 11.180578 1.789762
 3344 11.184201 1.793385
 3345 11.187824 1.793385
 3346 11.191447 1.797008
 3347 11.195070 1.797008
 3348 11.198693 1.800631
 3349 11.202316 1.804254
 3350 11.205939 1.804254
 3351 11.209562 1.807877
 3352 11.213185 1.807877
 3353 11.216808 1.811500
 3354 11.220431 1.811500
 3355 11.224054 1.815123
 3356 11.227677 1.818746
 3357 11.231300 1.818746
 3358 11.234923 1.822369
 3359 11.238546 1.822369
 3360 11.242169 1.825992
 3361 11.245792 1.825992
 3362 11.249415 1.829615
 3363 11.253038 1.829615
 3364 11.256661 1.833238
 3365 11.260284 1.833238
 3366 11.263907 1.836861
 3367 11.267530 1.836861
 3368 11.271153 1.840484
 3369 11.274776 1.840484
 3370 11.278399 1.840484
 3371 11.282022 1.840484
 3372 11.285645 1.840484
 3373 11.289268 1.840484
 3374 11.292891 1.840484
 3375 11.296514 1.844107
 3376 11.300137 1.844107
 3377 11.303760 1.847730
 3378 11.307383 1.847730
 3379 11.311006 1.851353
 3380 11.314629 1.851353
 3381 11.318252 1.854976
 3382 11.321875 1.854976
 3383 11.325498 1.854976
 3384 11.329121 1.858599
 3385 11.332744 1.858599
 3386 11.336367 1.862222
 3387 11.339990 1.865845
 3388 11.343613 1.865845
 3389 11.347236 1.869468
 3390 11.350859 1.869468
 3391 11.354482 1.873091
 3392 11.358105 1.873091
 3393 11.361728 1.876714
 3394 11.365351 1.876714
 3395 11.368974 1.880337
 3396 11.372597 1.880337
 3397 11.376220 1.883960
 3398 11.379843 1.883960
 3399 11.383466 1.887583
 3400 11.387089 1.887583
 3401 11.390712 1.887583
 3402 11.394335 1.887583
 3403 11.397958 1.887583
 3404 11.401581 1.887583
 3405 11.405204 1.887583
 3406 11.408827 1.891206
 3407 11.412450 1.891206
 3408 11.416073 1.894829
 3409 11.419696 1.894829
 3410 11.423319 1.898452
 3411 11.426942 1.898452
 3412 11.430565 1.902075
 3413 11.434188 1.902075
 3414 11.437811 1.905698
 3415 11.441434 1.905698
 3416 11.445057 1.909321
 3417 11.448680 1.909321
 3418 11.452303 1.909321
 3419 11.455926 1.909321
 3420 11.459549 1.909321
 3421 11.463172 1.909321
 3422 11.466795 1.909321
 3423 11.470418 1.909321
 3424 11.474041 1.909321
 3425 11.477664 1.909321
 3426 11.481287 1.909321
 3427 11.484910 1.909321
 3428 11.488533 1.909321
 3429 11.492156 1.909321
 3430 11.495779 1.909321
 3431 11.499402 1.909321
 3432 11.503025 1.909321
 3433 11.506648 1.909321
 3434 11.510271 1.912944
 3435 11.513894 1.912944
 3436 11.517517 1.912944
 3437 11.521140 1.912944
 3438 11.524763 1.912944
 3439 11.528386 1.912944
 3440 11.532009 1.916567
 3441 11.535632 1.916567
 3442 11.539255 1.916567
 3443 11.542878 1.920190
 3444 11.546501 1.923813
 3445 11.550124 1.923813
 3446 11.553747 1.927436
 3447 11.557370 1.927436
 3448 11.560993 1.931059
 3449 11.564616 1.931059
 3450 11.568239 1.934682
 3451 11.571862 1.934682
 3452 11.575485 1.938305
 3453 11.579108 1.938305
 3454 11.582731 1.941928
 3455 11.586354 1.941928
 3456 11.589977 1.945551
 3457 11.593600 1.945551
 3458 11.597223 1.945551
 3459 11.600846 1.945551
 3460 11.604469 1.945551
 3461 11.608092 1.945551
 3462 11.611715 1.945551
 3463 11.615338 1.945551
 3464 11.618961 1.945551
 3465 11.622584 1.945551
 3466 11.626207 1.945551
 3467 11.629830 1.945551
 3468 11.633453 1.945551
 3469 11.637076 1.945551
 3470 11.640699 1.945551
 3471 11.644322 1.945551
 3472 11.647945 1.945551
 3473 11.651568 1.945551
 3474 11.655191 1.945551
 3475 11.658814 1.945551
 3476 11.662437 1.949174
 3477 11.666060 1.949174
 3478 11.669683 1.949174
 3479 11.673306 1.949174
 3480 11.676929 1.952797
 3481 11.680552 1.952797
 3482 11.684175 1.956420
 3483 11.687798 1.956420
 3484 11.691421 1.960043
 3485 11.695044 1.960043
 3486 11.698667 1.960043
 3487 11.702290 1.963666
 3488 11.705913 1.963666
 3489 11.709536 1.963666
 3490 11.713159 1.963666
 3491 11.716782 1.963666
 3492 11.720405 1.967289
 3493 11.724028 1.967289
 3494 11.727651 1.970912
 3495 11.731274 1.974535
 3496 11.734897 1.974535
 3497 11.738520 1.978158
 3498 11.742143 1.978158
 3499 11.745766 1.981781
 3500 11.749389 1.981781
 3501 11.753012 1.985404
 3502 11.756635 1.985404
 3503 11.760258 1.989027
 3504 11.763881 1.989027
 3505 11.767504 1.992650
 3506 11.771127 1.992650
 3507 11.774750 1.996273
 3508 11.778373 1.996273
 3509 11.781996 1.996273
 3510 11.785619 1.996273
 3511 11.789242 1.996273
 3512 11.792865 1.996273
 3513 11.796488 1.996273
 3514 11.800111 1.996273
 3515 11.803734 1.996273
 3516 11.807357 1.996273
 3517 11.810980 1.996273
 3518 11.814603 1.996273
 3519 11.818226 1.996273
 3520 11.821849 1.996273
 3521 11.825472 1.996273
 3522 11.829095 1.996273
 3523 11.832718 1.996273
 3524 11.836341 1.996273
 3525 11.839964 1.996273
 3526 11.843587 1.996273
 3527 11.847210 1.996273
 3528 11.850833 1.996273
 3529 11.854456 1.999896
 3530 11.854456 2.003519
 3531 11.858079 2.007142
 3532 11.861702 2.010765
 3533 11.865325 2.014388
 3534 11.868948 2.014388
 3535 11.872571 2.018011
 3536 11.876194 2.018011
 3537 11.879817 2.021634
 3538 11.883440 2.021634
 3539 11.887063 2.025257
 3540 11.890686 2.025257
 3541 11.894309 2.028880
 3542 11.897932 2.028880
 3543 11.901555 2.032503
 3544 11.905178 2.032503
 3545 11.908801 2.036126
 3546 11.912424 2.036126
 3547 11.916047 2.036126
 3548 11.919670 2.036126
 3549 11.923293 2.036126
 3550 11.926916 2.036126
 3551 11.930539 2.036126
 3552 11.934162 2.036126
 3553 11.937785 2.036126
 3554 11.941408 2.036126
 3555 11.945031 2.036126
 3556 11.948654 2.036126
 3557 11.952277 2.036126
 3558 11.955900 2.036126
 3559 11.959523 2.039749
 3560 11.963146 2.039749
 3561 11.966769 2.043372
 3562 11.970392 2.043372
 3563 11.974015 2.046995
 3564 11.977638 2.046995
 3565 11.981261 2.050618
 3566 11.984884 2.050618
 3567 11.988507 2.054241
 3568 11.992130 2.054241
 3569 11.995753 2.057864
 3570 11.999376 2.057864
 3571 12.002999 2.057864
 3572 12.006622 2.061487
 3573 12.010245 2.061487
 3574 12.013868 2.065110
 3575 12.017491 2.065110
 3576 12.021114 2.068733
 3577 12.024737 2.068733
 3578 12.028360 2.072356
 3579 12.031983 2.072356
 3580 12.035606 2.075979
 3581 12.039229 2.079602
 3582 12.042852 2.083225
 3583 12.046475 2.086848
 3584 12.046475 2.090471
 3585 12.050098 2.094094
 3586 12.053721 2.097717
 3587 12.057344 2.101340
 3588 12.057344 2.104963
 3589 12.060967 2.108586
 3590 12.060967 2.112209
 3591 12.064590 2.115832
 3592 12.064590 2.119455
 3593 12.068213 2.123078
 3594 12.068213 2.126701
 3595 12.071836 2.130324
 3596 12.071836 2.133947
 3597 12.075459 2.137570
 3598 12.079082 2.141193
 3599 12.082705 2.144816
 3600 12.086328 2.148439
 3601 12.089951 2.148439
 3602 12.093574 2.152062
 3603 12.097197 2.155685
 3604 12.100820 2.155685
 3605 12.104443 2.159308
 3606 12.104443 2.162931
 3607 12.108066 2.166554
 3608 12.111689 2.170177
 3609 12.115312 2.173800
 3610 12.118935 2.177423
 3611 12.122558 2.181046
 3612 12.122558 2.184669
 3613 12.122558 2.188292
 3614 12.122558 2.191915
 3615 12.122558 2.195538
 3616 12.122558 2.199161
 3617 12.122558 2.202784
 3618 12.122558 2.206407
 3619 12.126181 2.210030
 3620 12.126181 2.213653
 3621 12.129804 2.217276
 3622 12.129804 2.220899
 3623 12.133427 2.224522
 3624 12.133427 2.228145
 3625 12.137050 2.231768
 3626 12.137050 2.235391
 3627 12.140673 2.239014
 3628 12.140673 2.242637
 3629 12.144296 2.246260
 3630 12.144296 2.249883
 3631 12.147919 2.253506
 3632 12.151542 2.257129
 3633 12.155165 2.260752
 3634 12.158788 2.260752
 3635 12.162411 2.264375
 3636 12.166034 2.267998
 3637 12.169657 2.271621
 3638 12.173280 2.275244
 3639 12.176903 2.278867
 3640 12.180526 2.282490
 3641 12.184149 2.286113
 3642 12.187772 2.289736
 3643 12.187772 2.293359
 3644 12.191395 2.296982
 3645 12.195018 2.300605
 3646 12.195018 2.304228
 3647 12.198641 2.307851
 3648 12.202264 2.311474
 3649 12.205887 2.315097
 3650 12.209510 2.318720
 3651 12.213133 2.322343
 3652 12.213133 2.325966
 3653 12.216756 2.329589
 3654 12.216756 2.333212
 3655 12.216756 2.336835
 3656 12.216756 2.340458
 3657 12.216756 2.344081
 3658 12.216756 2.347704
 3659 12.216756 2.351327
 3660 12.216756 2.354950
 3661 12.220379 2.358573
 3662 12.220379 2.362196
 3663 12.224002 2.365819
 3664 12.224002 2.369442
 3665 12.227625 2.373065
 3666 12.227625 2.376688
 3667 12.231248 2.380311
 3668 12.231248 2.383934
 3669 12.234871 2.387557
 3670 12.234871 2.391180
 3671 12.238494 2.394803
 3672 12.238494 2.398426
 3673 12.242117 2.402049
 3674 12.245740 2.405672
 3675 12.249363 2.405672
 3676 12.252986 2.409295
 3677 12.256609 2.412918
 3678 12.260232 2.416541
 3679 12.263855 2.420164
 3680 12.267478 2.423787
 3681 12.271101 2.427410
 3682 12.274724 2.431033
 3683 12.278347 2.434656
 3684 12.278347 2.438279
 3685 12.281970 2.441902
 3686 12.285593 2.445525
 3687 12.285593 2.449148
 3688 12.285593 2.452771
 3689 12.285593 2.456394
 3690 12.285593 2.460017
 3691 12.285593 2.463640
 3692 12.285593 2.467263
 3693 12.285593 2.470886
 3694 12.285593 2.474509
 3695 12.285593 2.478132
 3696 12.289216 2.481755
 3697 12.289216 2.485378
 3698 12.292839 2.489001
 3699 12.292839 2.492624
 3700 12.296462 2.496247
 3701 12.296462 2.499870
 3702 12.300085 2.503493
 3703 12.300085 2.507116
 3704 12.303708 2.510739
 3705 12.303708 2.514362
 3706 12.307331 2.517985
 3707 12.307331 2.521608
 3708 12.310954 2.525231
 3709 12.314577 2.528854
 3710 12.318200 2.528854
 3711 12.321823 2.532477
 3712 12.325446 2.532477
 3713 12.329069 2.536100
 3714 12.332692 2.536100
 3715 12.336315 2.539723
 3716 12.339938 2.539723
 3717 12.343561 2.543346
 3718 12.347184 2.543346
 3719 12.347184 2.546969
 3720 12.350807 2.550592
 3721 12.350807 2.554215
 3722 12.354430 2.557838
 3723 12.358053 2.561461
 3724 12.358053 2.565084
 3725 12.361676 2.568707
 3726 12.365299 2.572330
 3727 12.368922 2.575953
 3728 12.372545 2.579576
 3729 12.376168 2.583199
 3730 12.376168 2.586822
 3731 12.379791 2.590445
 3732 12.379791 2.594068
 3733 12.383414 2.597691
 3734 12.383414 2.601314
 3735 12.387037 2.604937
 3736 12.387037 2.608560
 3737 12.390660 2.612183
 3738 12.394283 2.615806
 3739 12.394283 2.619429
 3740 12.397906 2.623052
 3741 12.401529 2.626675
 3742 12.405152 2.630298
 3743 12.405152 2.633921
 3744 12.405152 2.637544
 3745 12.405152 2.641167
 3746 12.408775 2.644790
 3747 12.408775 2.648413
 3748 12.408775 2.652036
 3749 12.412398 2.655659
 3750 12.412398 2.659282
 3751 12.416021 2.662905
 3752 12.416021 2.666528
 3753 12.419644 2.670151
 3754 12.419644 2.673774
 3755 12.423267 2.677397
 3756 12.423267 2.681020
 3757 12.423267 2.684643
 3758 12.423267 2.688266
 3759 12.423267 2.691889
 3760 12.426890 2.695512
 3761 12.426890 2.699135
 3762 12.430513 2.702758
 3763 12.430513 2.706381
 3764 12.434136 2.710004
 3765 12.434136 2.713627
 3766 12.437759 2.717250
 3767 12.437759 2.720873
 3768 12.441382 2.724496
 3769 12.441382 2.728119
 3770 12.445005 2.731742
 3771 12.445005 2.735365
 3772 12.448628 2.738988
 3773 12.452251 2.738988
 3774 12.455874 2.742611
 3775 12.459497 2.742611
 3776 12.463120 2.746234
 3777 12.466743 2.746234
 3778 12.470366 2.749857
 3779 12.473989 2.749857
 3780 12.477612 2.753480
 3781 12.481235 2.753480
 3782 12.484858 2.757103
 3783 12.488481 2.757103
 3784 12.492104 2.760726
 3785 12.495727 2.760726
 3786 12.499350 2.760726
 3787 12.502973 2.760726
 3788 12.506596 2.760726
 3789 12.510219 2.760726
 3790 12.513842 2.760726
 3791 12.517465 2.760726
 3792 12.521088 2.760726
 3793 12.524711 2.764349
 3794 12.528334 2.767972
 3795 12.531957 2.771595
 3796 12.535580 2.775218
 3797 12.539203 2.778841
 3798 12.542826 2.782464
 3799 12.546449 2.786087
 3800 12.550072 2.789710
 3801 12.553695 2.793333
 3802 12.557318 2.796956
 3803 12.557318 2.800579
 3804 12.560941 2.804202
 3805 12.564564 2.807825
 3806 12.564564 2.811448
 3807 12.568187 2.815071
 3808 12.571810 2.818694
 3809 12.571810 2.822317
 3810 12.575433 2.825940
 3811 12.575433 2.829563
 3812 12.579056 2.833186
 3813 12.579056 2.836809
 3814 12.582679 2.840432
 3815 12.586302 2.844055
 3816 12.586302 2.847678
 3817 12.589925 2.851301
 3818 12.593548 2.854924
 3819 12.597171 2.858547
 3820 12.600794 2.862170
 3821 12.604417 2.865793
 3822 12.608040 2.869416
 3823 12.611663 2.873039
 3824 12.615286 2.876662
 3825 12.618909 2.880285
 3826 12.622532 2.883908
 3827 12.626155 2.887531
 3828 12.626155 2.891154
 3829 12.629778 2.894777
 3830 12.629778 2.898400
 3831 12.629778 2.902023
 3832 12.629778 2.905646
 3833 12.629778 2.909269
 3834 12.629778 2.912892
 3835 12.629778 2.916515
 3836 12.629778 2.920138
 3837 12.629778 2.923761
 3838 12.629778 2.927384
 3839 12.633401 2.931007
 3840 12.633401 2.934630
 3841 12.633401 2.938253
 3842 12.637024 2.941876
 3843 12.637024 2.945499
 3844 12.640647 2.949122
 3845 12.640647 2.952745
 3846 12.644270 2.956368
 3847 12.644270 2.959991
 3848 12.647893 2.963614
 3849 12.647893 2.967237
 3850 12.651516 2.970860
 3851 12.651516 2.974483
 3852 12.655139 2.978106
 3853 12.655139 2.981729
 3854 12.658762 2.985352
 3855 12.658762 2.988975
 3856 12.662385 2.992598
 3857 12.662385 2.996221
 3858 12.666008 2.999844
 3859 12.666008 3.003467
 3860 12.669631 3.007090
 3861 12.669631 3.010713
 3862 12.673254 3.014336
 3863 12.673254 3.017959
 3864 12.676877 3.021582
 3865 12.676877 3.025205
 3866 12.680500 3.028828
 3867 12.680500 3.032451
 3868 12.680500 3.036074
 3869 12.680500 3.039697
 3870 12.680500 3.043320
 3871 12.680500 3.046943
 3872 12.680500 3.050566
 3873 12.684123 3.054189
 3874 12.684123 3.057812
 3875 12.687746 3.061435
 3876 12.687746 3.065058
 3877 12.691369 3.068681
 3878 12.691369 3.072304
 3879 12.694992 3.075927
 3880 12.694992 3.079550
 3881 12.698615 3.083173
 3882 12.698615 3.086796
 3883 12.702238 3.090419
 3884 12.702238 3.094042
 3885 12.705861 3.097665
 3886 12.709484 3.101288
 3887 12.713107 3.104911
 3888 12.716730 3.108534
 3889 12.720353 3.112157
 3890 12.723976 3.112157
 3891 12.727599 3.115780
 3892 12.731222 3.119403
 3893 12.734845 3.119403
 3894 12.738468 3.123026
 3895 12.738468 3.126649
 3896 12.742091 3.130272
 3897 12.745714 3.133895
 3898 12.749337 3.137518
 3899 12.752960 3.141141
 3900 12.756583 3.141141
 3901 12.760206 3.144764
 3902 12.763829 3.148387
 3903 12.767452 3.148387
 3904 12.771075 3.152010
 3905 12.774698 3.152010
 3906 12.778321 3.155633
 3907 12.781944 3.159256
 3908 12.785567 3.162879
 3909 12.789190 3.166502
 3910 12.792813 3.170125
 3911 12.792813 3.173748
 3912 12.792813 3.177371
 3913 12.792813 3.180994
 3914 12.792813 3.184617
 3915 12.792813 3.188240
 3916 12.792813 3.191863
 3917 12.792813 3.195486
 3918 12.792813 3.199109
 3919 12.792813 3.202732
 3920 12.792813 3.206355
 3921 12.792813 3.209978
 3922 12.792813 3.213601
 3923 12.792813 3.217224
 3924 12.792813 3.220847
 3925 12.792813 3.224470
 3926 12.792813 3.228093
 3927 12.792813 3.231716
 3928 12.792813 3.235339
 3929 12.796436 3.238962
 3930 12.796436 3.242585
 3931 12.800059 3.246208
 3932 12.800059 3.249831
 3933 12.803682 3.253454
 3934 12.803682 3.257077
 3935 12.807305 3.260700
 3936 12.807305 3.264323
 3937 12.810928 3.267946
 3938 12.810928 3.271569
 3939 12.814551 3.275192
 3940 12.814551 3.278815
 3941 12.818174 3.282438
 3942 12.821797 3.286061
 3943 12.825420 3.286061
 3944 12.829043 3.289684
 3945 12.832666 3.289684
 3946 12.836289 3.293307
 3947 12.839912 3.293307
 3948 12.843535 3.296930
 3949 12.847158 3.296930
 3950 12.850781 3.300553
 3951 12.854404 3.300553
 3952 12.858027 3.304176
 3953 12.861650 3.304176
 3954 12.865273 3.307799
 3955 12.868896 3.311422
 3956 12.872519 3.315045
 3957 12.876142 3.318668
 3958 12.879765 3.318668
 3959 12.883388 3.322291
 3960 12.887011 3.325914
 3961 12.890634 3.325914
 3962 12.894257 3.329537
 3963 12.894257 3.333160
 3964 12.897880 3.336783
 3965 12.897880 3.340406
 3966 12.901503 3.344029
 3967 12.901503 3.347652
 3968 12.905126 3.351275
 3969 12.908749 3.354898
 3970 12.908749 3.358521
 3971 12.912372 3.362144
 3972 12.915995 3.365767
 3973 12.919618 3.369390
 3974 12.923241 3.373013
 3975 12.926864 3.373013
 3976 12.930487 3.376636
 3977 12.934110 3.376636
 3978 12.937733 3.380259
 3979 12.941356 3.380259
 3980 12.944979 3.383882
 3981 12.948602 3.383882
 3982 12.952225 3.387505
 3983 12.955848 3.387505
 3984 12.959471 3.391128
 3985 12.963094 3.394751
 3986 12.966717 3.398374
 3987 12.970340 3.401997
 3988 12.973963 3.405620
 3989 12.977586 3.409243
 3990 12.981209 3.412866
 3991 12.984832 3.416489
 3992 12.988455 3.420112
 3993 12.988455 3.423735
 3994 12.988455 3.427358
 3995 12.992078 3.430981
 3996 12.992078 3.434604
 3997 12.995701 3.438227
 3998 12.995701 3.441850
 3999 12.999324 3.445473
 4000 12.999324 3.449096
 4001 13.002947 3.452719
 4002 13.002947 3.456342
 4003 13.006570 3.459965
 4004 13.006570 3.463588
 4005 13.010193 3.467211
 4006 13.010193 3.470834
 4007 13.013816 3.474457
 4008 13.017439 3.478080
 4009 13.021062 3.481703
 4010 13.024685 3.485326
 4011 13.028308 3.488949
 4012 13.031931 3.492572
 4013 13.035554 3.496195
 4014 13.039177 3.499818
 4015 13.042800 3.503441
 4016 13.046423 3.507064
 4017 13.050046 3.507064
 4018 13.053669 3.510687
 4019 13.057292 3.514310
 4020 13.060915 3.517933
 4021 13.064538 3.521556
 4022 13.068161 3.525179
 4023 13.071784 3.528802
 4024 13.075407 3.532425
 4025 13.079030 3.536048
 4026 13.082653 3.539671
 4027 13.086276 3.543294
 4028 13.089899 3.546917
 4029 13.093522 3.550540
 4030 13.097145 3.554163
 4031 13.100768 3.557786
 4032 13.104391 3.561409
 4033 13.108014 3.565032
 4034 13.111637 3.568655
 4035 13.115260 3.572278
 4036 13.118883 3.575901
 4037 13.118883 3.579524
 4038 13.122506 3.583147
 4039 13.126129 3.586770
 4040 13.126129 3.590393
 4041 13.126129 3.594016
 4042 13.126129 3.597639
 4043 13.126129 3.601262
 4044 13.126129 3.604885
 4045 13.126129 3.608508
 4046 13.126129 3.612131
 4047 13.126129 3.615754
 4048 13.126129 3.619377
 4049 13.126129 3.623000
 4050 13.126129 3.626623
 4051 13.126129 3.630246
 4052 13.126129 3.633869
 4053 13.126129 3.637492
 4054 13.126129 3.641115
 4055 13.126129 3.644738
 4056 13.126129 3.648361
 4057 13.126129 3.651984
 4058 13.126129 3.655607
 4059 13.126129 3.659230
 4060 13.126129 3.662853
 4061 13.126129 3.666476
 4062 13.126129 3.670099
 4063 13.126129 3.673722
 4064 13.126129 3.677345
 4065 13.126129 3.680968
 4066 13.129752 3.684591
 4067 13.129752 3.688214
 4068 13.133375 3.691837
 4069 13.133375 3.695460
 4070 13.136998 3.699083
 4071 13.136998 3.702706
 4072 13.140621 3.706329
 4073 13.140621 3.709952
 4074 13.144244 3.713575
 4075 13.144244 3.717198
 4076 13.147867 3.720821
 4077 13.147867 3.724444
 4078 13.151490 3.728067
 4079 13.155113 3.731690
 4080 13.158736 3.731690
 4081 13.162359 3.735313
 4082 13.165982 3.738936
 4083 13.169605 3.742559
 4084 13.173228 3.746182
 4085 13.176851 3.749805
 4086 13.176851 3.753428
 4087 13.180474 3.757051
 4088 13.184097 3.760674
 4089 13.187720 3.764297
 4090 13.191343 3.764297
 4091 13.194966 3.767920
 4092 13.198589 3.771543
 4093 13.202212 3.771543
 4094 13.205835 3.775166
 4095 13.209458 3.775166
 4096 13.213081 3.778789
 4097 13.216704 3.782412
 4098 13.220327 3.782412
 4099 13.223950 3.786035
 4100 13.227573 3.789658
 4101 13.231196 3.793281
 4102 13.234819 3.796904
 4103 13.238442 3.800527
 4104 13.242065 3.804150
 4105 13.242065 3.807773
 4106 13.242065 3.811396
 4107 13.245688 3.815019
 4108 13.245688 3.818642
 4109 13.249311 3.822265
 4110 13.249311 3.825888
 4111 13.252934 3.829511
 4112 13.252934 3.833134
 4113 13.256557 3.836757
 4114 13.256557 3.840380
 4115 13.260180 3.844003
 4116 13.260180 3.847626
 4117 13.263803 3.851249
 4118 13.263803 3.854872
 4119 13.267426 3.858495
 4120 13.271049 3.858495
 4121 13.274672 3.862118
 4122 13.278295 3.862118
 4123 13.281918 3.865741
 4124 13.285541 3.865741
 4125 13.289164 3.869364
 4126 13.292787 3.869364
 4127 13.296410 3.872987
 4128 13.300033 3.872987
 4129 13.303656 3.876610
 4130 13.307279 3.876610
 4131 13.310902 3.880233
 4132 13.314525 3.880233
 4133 13.318148 3.880233
 4134 13.321771 3.880233
 4135 13.325394 3.883856
 4136 13.329017 3.887479
 4137 13.332640 3.891102
 4138 13.336263 3.894725
 4139 13.339886 3.898348
 4140 13.339886 3.901971
 4141 13.343509 3.905594
 4142 13.347132 3.909217
 4143 13.347132 3.912840
 4144 13.350755 3.916463
 4145 13.350755 3.920086
 4146 13.350755 3.923709
 4147 13.354378 3.927332
 4148 13.354378 3.930955
 4149 13.354378 3.934578
 4150 13.354378 3.938201
 4151 13.354378 3.941824
 4152 13.354378 3.945447
 4153 13.358001 3.949070
 4154 13.358001 3.952693
 4155 13.361624 3.956316
 4156 13.361624 3.959939
 4157 13.365247 3.963562
 4158 13.365247 3.967185
 4159 13.368870 3.970808
 4160 13.368870 3.974431
 4161 13.372493 3.978054
 4162 13.372493 3.981677
 4163 13.376116 3.985300
 4164 13.376116 3.988923
 4165 13.379739 3.992546
 4166 13.383362 3.996169
 4167 13.386985 3.999792
 4168 13.390608 4.003415
 4169 13.394231 4.003415
 4170 13.397854 4.007038
 4171 13.401477 4.010661
 4172 13.405100 4.014284
 4173 13.408723 4.017907
 4174 13.412346 4.021530
 4175 13.415969 4.025153
 4176 13.419592 4.028776
 4177 13.419592 4.032399
 4178 13.423215 4.036022
 4179 13.426838 4.039645
 4180 13.430461 4.043268
 4181 13.434084 4.046891
 4182 13.434084 4.050514
 4183 13.437707 4.054137
 4184 13.441330 4.057760
 4185 13.441330 4.061383
 4186 13.441330 4.065006
 4187 13.444953 4.068629
 4188 13.444953 4.072252
 4189 13.448576 4.075875
 4190 13.448576 4.079498
 4191 13.448576 4.083121
 4192 13.448576 4.086744
 4193 13.448576 4.090367
 4194 13.448576 4.093990
 4195 13.448576 4.097613
 4196 13.448576 4.101236
 4197 13.448576 4.104859
 4198 13.448576 4.108482
 4199 13.448576 4.112105
 4200 13.448576 4.115728
 4201 13.448576 4.119351
 4202 13.448576 4.122974
 4203 13.448576 4.126597
 4204 13.448576 4.130220
 4205 13.448576 4.133843
 4206 13.448576 4.137466
 4207 13.452199 4.141089
 4208 13.452199 4.144712
 4209 13.455822 4.148335
 4210 13.455822 4.151958
 4211 13.459445 4.155581
 4212 13.459445 4.159204
 4213 13.463068 4.162827
 4214 13.463068 4.166450
 4215 13.466691 4.170073
 4216 13.466691 4.173696
 4217 13.470314 4.177319
 4218 13.470314 4.180942
 4219 13.473937 4.184565
 4220 13.473937 4.188188
 4221 13.477560 4.191811
 4222 13.477560 4.195434
 4223 13.481183 4.199057
 4224 13.481183 4.202680
 4225 13.484806 4.206303
 4226 13.488429 4.206303
 4227 13.492052 4.209926
 4228 13.495675 4.209926
 4229 13.499298 4.213549
 4230 13.502921 4.213549
 4231 13.506544 4.217172
 4232 13.510167 4.217172
 4233 13.513790 4.220795
 4234 13.517413 4.220795
 4235 13.521036 4.224418
 4236 13.524659 4.224418
 4237 13.528282 4.228041
 4238 13.531905 4.228041
 4239 13.535528 4.228041
 4240 13.539151 4.228041
 4241 13.542774 4.228041
 4242 13.546397 4.228041
 4243 13.550020 4.228041
 4244 13.553643 4.228041
 4245 13.557266 4.228041
 4246 13.560889 4.228041
 4247 13.564512 4.228041
 4248 13.568135 4.228041
 4249 13.571758 4.228041
 4250 13.575381 4.228041
 4251 13.579004 4.231664
 4252 13.582627 4.231664
 4253 13.586250 4.231664
 4254 13.589873 4.235287
 4255 13.593496 4.235287
 4256 13.597119 4.235287
 4257 13.600742 4.235287
 4258 13.604365 4.238910
 4259 13.607988 4.238910
 4260 13.611611 4.242533
 4261 13.615234 4.246156
 4262 13.618857 4.246156
 4263 13.622480 4.249779
 4264 13.626103 4.253402
 4265 13.629726 4.253402
 4266 13.633349 4.257025
 4267 13.636972 4.260648
 4268 13.640595 4.260648
 4269 13.644218 4.264271
 4270 13.647841 4.267894
 4271 13.651464 4.271517
 4272 13.655087 4.275140
 4273 13.658710 4.278763
 4274 13.662333 4.282386
 4275 13.665956 4.286009
 4276 13.669579 4.289632
 4277 13.673202 4.293255
 4278 13.676825 4.296878
 4279 13.680448 4.300501
 4280 13.680448 4.304124
 4281 13.684071 4.307747
 4282 13.687694 4.311370
 4283 13.691317 4.314993
 4284 13.694940 4.318616
 4285 13.694940 4.322239
 4286 13.698563 4.325862
 4287 13.702186 4.329485
 4288 13.705809 4.333108
 4289 13.705809 4.336731
 4290 13.709432 4.340354
 4291 13.713055 4.343977
 4292 13.713055 4.347600
 4293 13.713055 4.351223
 4294 13.716678 4.354846
 4295 13.716678 4.358469
 4296 13.716678 4.362092
 4297 13.716678 4.365715
 4298 13.720301 4.369338
 4299 13.720301 4.372961
 4300 13.720301 4.376584
 4301 13.720301 4.380207
 4302 13.720301 4.383830
 4303 13.720301 4.387453
 4304 13.720301 4.391076
 4305 13.720301 4.394699
 4306 13.720301 4.398322
 4307 13.720301 4.401945
 4308 13.720301 4.405568
 4309 13.720301 4.409191
 4310 13.720301 4.412814
 4311 13.720301 4.416437
 4312 13.720301 4.420060
 4313 13.720301 4.423683
 4314 13.720301 4.427306
 4315 13.720301 4.430929
 4316 13.720301 4.434552
 4317 13.720301 4.438175
 4318 13.720301 4.441798
 4319 13.720301 4.445421
 4320 13.720301 4.449044
 4321 13.720301 4.452667
 4322 13.720301 4.456290
 4323 13.720301 4.459913
 4324 13.723924 4.463536
 4325 13.723924 4.467159
 4326 13.727547 4.470782
 4327 13.727547 4.474405
 4328 13.731170 4.478028
 4329 13.731170 4.481651
 4330 13.734793 4.485274
 4331 13.734793 4.488897
 4332 13.738416 4.492520
 4333 13.738416 4.496143
 4334 13.742039 4.499766
 4335 13.742039 4.503389
 4336 13.745662 4.507012
 4337 13.749285 4.510635
 4338 13.752908 4.510635
 4339 13.756531 4.514258
 4340 13.760154 4.517881
 4341 13.763777 4.517881
 4342 13.767400 4.521504
 4343 13.771023 4.521504
 4344 13.771023 4.525127
 4345 13.774646 4.528750
 4346 13.778269 4.532373
 4347 13.781892 4.532373
 4348 13.785515 4.535996
 4349 13.789138 4.535996
 4350 13.792761 4.539619
 4351 13.796384 4.539619
 4352 13.800007 4.543242
 4353 13.803630 4.543242
 4354 13.807253 4.546865
 4355 13.810876 4.546865
 4356 13.814499 4.550488
 4357 13.818122 4.550488
 4358 13.821745 4.554111
 4359 13.825368 4.554111
 4360 13.828991 4.557734
 4361 13.832614 4.561357
 4362 13.832614 4.564980
 4363 13.836237 4.568603
 4364 13.836237 4.572226
 4365 13.839860 4.575849
 4366 13.839860 4.579472
 4367 13.843483 4.583095
 4368 13.843483 4.586718
 4369 13.847106 4.590341
 4370 13.847106 4.593964
 4371 13.850729 4.597587
 4372 13.854352 4.601210
 4373 13.857975 4.604833
 4374 13.861598 4.604833
 4375 13.865221 4.608456
 4376 13.868844 4.612079
 4377 13.872467 4.612079
 4378 13.876090 4.615702
 4379 13.879713 4.619325
 4380 13.879713 4.622948
 4381 13.883336 4.626571
 4382 13.883336 4.630194
 4383 13.883336 4.633817
 4384 13.883336 4.637440
 4385 13.883336 4.641063
 4386 13.883336 4.644686
 4387 13.883336 4.648309
 4388 13.883336 4.651932
 4389 13.883336 4.655555
 4390 13.883336 4.659178
 4391 13.883336 4.662801
 4392 13.883336 4.666424
 4393 13.886959 4.670047
 4394 13.886959 4.673670
 4395 13.890582 4.677293
 4396 13.890582 4.680916
 4397 13.894205 4.684539
 4398 13.894205 4.688162
 4399 13.897828 4.691785
 4400 13.897828 4.695408
 4401 13.901451 4.699031
 4402 13.901451 4.702654
 4403 13.905074 4.706277
 4404 13.905074 4.709900
 4405 13.908697 4.713523
 4406 13.912320 4.713523
 4407 13.915943 4.717146
 4408 13.919566 4.717146
 4409 13.923189 4.720769
 4410 13.926812 4.720769
 4411 13.930435 4.724392
 4412 13.934058 4.724392
 4413 13.937681 4.728015
 4414 13.941304 4.728015
 4415 13.944927 4.731638
 4416 13.948550 4.731638
 4417 13.952173 4.735261
 4418 13.955796 4.735261
 4419 13.959419 4.735261
 4420 13.963042 4.735261
 4421 13.966665 4.735261
 4422 13.970288 4.735261
 4423 13.973911 4.738884
 4424 13.977534 4.742507
 4425 13.981157 4.746130
 4426 13.984780 4.749753
 4427 13.988403 4.753376
 4428 13.992026 4.756999
 4429 13.995649 4.760622
 4430 13.999272 4.764245
 4431 14.002895 4.767868
 4432 14.006518 4.771491
 4433 14.010141 4.775114
 4434 14.013764 4.778737
 4435 14.017387 4.782360
 4436 14.021010 4.782360
 4437 14.024633 4.785983
 4438 14.028256 4.789606
 4439 14.031879 4.793229
 4440 14.035502 4.793229
 4441 14.039125 4.796852
 4442 14.042748 4.800475
 4443 14.046371 4.800475
 4444 14.049994 4.804098
 4445 14.053617 4.807721
 4446 14.057240 4.811344
 4447 14.060863 4.814967
 4448 14.064486 4.818590
 4449 14.068109 4.822213
 4450 14.071732 4.825836
 4451 14.075355 4.829459
 4452 14.078978 4.833082
 4453 14.082601 4.836705
 4454 14.086224 4.840328
 4455 14.089847 4.843951
 4456 14.089847 4.847574
 4457 14.093470 4.851197
 4458 14.093470 4.854820
 4459 14.093470 4.858443
 4460 14.097093 4.862066
 4461 14.097093 4.865689
 4462 14.100716 4.869312
 4463 14.100716 4.872935
 4464 14.104339 4.876558
 4465 14.104339 4.880181
 4466 14.107962 4.883804
 4467 14.107962 4.887427
 4468 14.111585 4.891050
 4469 14.111585 4.894673
 4470 14.115208 4.898296
 4471 14.115208 4.901919
 4472 14.118831 4.905542
 4473 14.122454 4.909165
 4474 14.126077 4.912788
 4475 14.129700 4.916411
 4476 14.133323 4.920034
 4477 14.136946 4.923657
 4478 14.140569 4.927280
 4479 14.144192 4.930903
 4480 14.147815 4.934526
 4481 14.151438 4.938149
 4482 14.155061 4.941772
 4483 14.158684 4.945395
 4484 14.162307 4.949018
 4485 14.165930 4.952641
 4486 14.169553 4.956264
 4487 14.173176 4.959887
 4488 14.176799 4.963510
 4489 14.180422 4.967133
 4490 14.180422 4.970756
 4491 14.180422 4.974379
 4492 14.180422 4.978002
 4493 14.184045 4.981625
 4494 14.184045 4.985248
 4495 14.184045 4.988871
 4496 14.187668 4.992494
 4497 14.187668 4.996117
 4498 14.191291 4.999740
 4499 14.191291 5.003363
 4500 14.194914 5.006986
 4501 14.194914 5.010609
 4502 14.198537 5.014232
 4503 14.198537 5.017855
 4504 14.198537 5.021478
 4505 14.198537 5.025101
 4506 14.202160 5.028724
 4507 14.202160 5.032347
 4508 14.205783 5.035970
 4509 14.205783 5.039593
 4510 14.209406 5.043216
 4511 14.209406 5.046839
 4512 14.213029 5.050462
 4513 14.213029 5.054085
 4514 14.216652 5.057708
 4515 14.216652 5.061331
 4516 14.220275 5.064954
 4517 14.220275 5.068577
 4518 14.223898 5.072200
 4519 14.227521 5.075823
 4520 14.231144 5.079446
 4521 14.234767 5.083069
 4522 14.238390 5.083069
 4523 14.242013 5.086692
 4524 14.245636 5.090315
 4525 14.249259 5.090315
 4526 14.252882 5.093938
 4527 14.256505 5.097561
 4528 14.260128 5.101184
 4529 14.260128 5.104807
 4530 14.263751 5.108430
 4531 14.267374 5.112053
 4532 14.267374 5.115676
 4533 14.270997 5.119299
 4534 14.270997 5.122922
 4535 14.274620 5.126545
 4536 14.274620 5.130168
 4537 14.278243 5.133791
 4538 14.278243 5.137414
 4539 14.281866 5.141037
 4540 14.281866 5.144660
 4541 14.285489 5.148283
 4542 14.285489 5.151906
 4543 14.289112 5.155529
 4544 14.289112 5.159152
 4545 14.292735 5.162775
 4546 14.296358 5.166398
 4547 14.299981 5.166398
 4548 14.303604 5.170021
 4549 14.307227 5.170021
 4550 14.310850 5.173644
 4551 14.314473 5.173644
 4552 14.318096 5.177267
 4553 14.321719 5.177267
 4554 14.325342 5.180890
 4555 14.328965 5.180890
 4556 14.332588 5.184513
 4557 14.336211 5.184513
 4558 14.339834 5.188136
 4559 14.343457 5.188136
 4560 14.347080 5.188136
 4561 14.350703 5.188136
 4562 14.354326 5.188136
 4563 14.357949 5.191759
 4564 14.361572 5.191759
 4565 14.365195 5.191759
 4566 14.368818 5.195382
 4567 14.372441 5.195382
 4568 14.376064 5.199005
 4569 14.379687 5.199005
 4570 14.383310 5.202628
 4571 14.386933 5.206251
 4572 14.390556 5.209874
 4573 14.394179 5.213497
 4574 14.397802 5.213497
 4575 14.397802 5.217120
 4576 14.401425 5.220743
 4577 14.401425 5.224366
 4578 14.401425 5.227989
 4579 14.401425 5.231612
 4580 14.401425 5.235235
 4581 14.401425 5.238858
 4582 14.401425 5.242481
 4583 14.401425 5.246104
 4584 14.405048 5.249727
 4585 14.405048 5.253350
 4586 14.408671 5.256973
 4587 14.408671 5.260596
 4588 14.412294 5.264219
 4589 14.412294 5.267842
 4590 14.415917 5.271465
 4591 14.415917 5.275088
 4592 14.419540 5.278711
 4593 14.419540 5.282334
 4594 14.423163 5.285957
 4595 14.423163 5.289580
 4596 14.426786 5.293203
 4597 14.430409 5.296826
 4598 14.434032 5.296826
 4599 14.437655 5.300449
 4600 14.441278 5.304072
 4601 14.444901 5.304072
 4602 14.448524 5.307695
 4603 14.452147 5.307695
 4604 14.455770 5.311318
 4605 14.459393 5.314941
 4606 14.463016 5.318564
 4607 14.466639 5.322187
 4608 14.470262 5.325810
 4609 14.470262 5.329433
 4610 14.473885 5.333056
 4611 14.473885 5.336679
 4612 14.477508 5.340302
 4613 14.477508 5.343925
 4614 14.481131 5.347548
 4615 14.481131 5.351171
 4616 14.484754 5.354794
 4617 14.484754 5.358417
 4618 14.488377 5.362040
 4619 14.492000 5.365663
 4620 14.492000 5.369286
 4621 14.495623 5.372909
 4622 14.499246 5.376532
 4623 14.499246 5.380155
 4624 14.502869 5.383778
 4625 14.502869 5.387401
 4626 14.502869 5.391024
 4627 14.502869 5.394647
 4628 14.506492 5.398270
 4629 14.506492 5.401893
 4630 14.506492 5.405516
 4631 14.506492 5.409139
 4632 14.510115 5.412762
 4633 14.510115 5.416385
 4634 14.510115 5.420008
 4635 14.510115 5.423631
 4636 14.510115 5.427254
 4637 14.510115 5.430877
 4638 14.510115 5.434500
 4639 14.510115 5.438123
 4640 14.510115 5.441746
 4641 14.510115 5.445369
 4642 14.510115 5.448992
 4643 14.510115 5.452615
 4644 14.510115 5.456238
 4645 14.510115 5.459861
 4646 14.510115 5.463484
 4647 14.510115 5.467107
 4648 14.510115 5.470730
 4649 14.510115 5.474353
 4650 14.510115 5.477976
 4651 14.510115 5.481599
 4652 14.510115 5.485222
 4653 14.510115 5.488845
 4654 14.510115 5.492468
 4655 14.510115 5.496091
 4656 14.510115 5.499714
 4657 14.510115 5.503337
 4658 14.513738 5.506960
 4659 14.513738 5.510583
 4660 14.517361 5.514206
 4661 14.517361 5.517829
 4662 14.520984 5.521452
 4663 14.520984 5.525075
 4664 14.524607 5.528698
 4665 14.524607 5.532321
 4666 14.528230 5.535944
 4667 14.528230 5.539567
 4668 14.531853 5.543190
 4669 14.531853 5.546813
 4670 14.535476 5.550436
 4671 14.539099 5.550436
 4672 14.542722 5.554059
 4673 14.546345 5.554059
 4674 14.549968 5.557682
 4675 14.553591 5.557682
 4676 14.557214 5.561305
 4677 14.560837 5.561305
 4678 14.564460 5.564928
 4679 14.568083 5.564928
 4680 14.571706 5.568551
 4681 14.571706 5.572174
 4682 14.575329 5.575797
 4683 14.578952 5.579420
 4684 14.582575 5.583043
 4685 14.586198 5.586666
 4686 14.589821 5.590289
 4687 14.593444 5.593912
 4688 14.597067 5.597535
 4689 14.600690 5.601158
 4690 14.604313 5.604781
 4691 14.607936 5.608404
 4692 14.604313 5.612027
 4693 14.600690 5.615650
 4694 14.597067 5.619273
 4695 14.593444 5.622896
 4696 14.589821 5.626519
 4697 14.586198 5.630142
 4698 14.582575 5.633765
 4699 14.582575 5.637388
 4700 14.578952 5.641011
 4701 14.575329 5.644634
 4702 14.571706 5.648257
 4703 14.568083 5.651880
 4704 14.564460 5.655503
 4705 14.560837 5.655503
 4706 14.557214 5.659126
 4707 14.553591 5.659126
 4708 14.549968 5.662749
 4709 14.546345 5.662749
 4710 14.542722 5.666372
 4711 14.539099 5.666372
 4712 14.535476 5.669995
 4713 14.531853 5.669995
 4714 14.528230 5.673618
 4715 14.524607 5.673618
 4716 14.520984 5.677241
 4717 14.520984 5.680864
 4718 14.517361 5.684487
 4719 14.517361 5.688110
 4720 14.513738 5.691733
 4721 14.513738 5.695356
 4722 14.510115 5.698979
 4723 14.510115 5.702602
 4724 14.506492 5.706225
 4725 14.506492 5.709848
 4726 14.502869 5.713471
 4727 14.502869 5.717094
 4728 14.499246 5.720717
 4729 14.499246 5.724340
 4730 14.499246 5.727963
 4731 14.499246 5.731586
 4732 14.499246 5.735209
 4733 14.499246 5.738832
 4734 14.499246 5.742455
 4735 14.499246 5.746078
 4736 14.499246 5.749701
 4737 14.499246 5.753324
 4738 14.499246 5.756947
 4739 14.499246 5.760570
 4740 14.499246 5.764193
 4741 14.499246 5.767816
 4742 14.499246 5.771439
 4743 14.499246 5.775062
 4744 14.499246 5.778685
 4745 14.499246 5.782308
 4746 14.499246 5.785931
 4747 14.499246 5.789554
 4748 14.499246 5.793177
 4749 14.499246 5.796800
 4750 14.499246 5.800423
 4751 14.499246 5.804046
 4752 14.499246 5.807669
 4753 14.502869 5.811292
 4754 14.502869 5.814915
 4755 14.506492 5.818538
 4756 14.506492 5.822161
 4757 14.510115 5.825784
 4758 14.510115 5.829407
 4759 14.510115 5.833030
 4760 14.510115 5.836653
 4761 14.510115 5.840276
 4762 14.510115 5.843899
 4763 14.510115 5.847522
 4764 14.510115 5.851145
 4765 14.510115 5.854768
 4766 14.510115 5.858391
 4767 14.510115 5.862014
 4768 14.510115 5.865637
 4769 14.510115 5.869260
 4770 14.510115 5.872883
 4771 14.510115 5.876506
 4772 14.510115 5.880129
 4773 14.510115 5.883752
 4774 14.510115 5.887375
 4775 14.510115 5.890998
 4776 14.510115 5.894621
 4777 14.510115 5.898244
 4778 14.510115 5.901867
 4779 14.510115 5.905490
 4780 14.510115 5.909113
 4781 14.510115 5.912736
 4782 14.513738 5.916359
 4783 14.513738 5.919982
 4784 14.513738 5.923605
 4785 14.513738 5.927228
 4786 14.513738 5.930851
 4787 14.513738 5.934474
 4788 14.517361 5.938097
 4789 14.517361 5.941720
 4790 14.517361 5.945343
 4791 14.517361 5.948966
 4792 14.520984 5.952589
 4793 14.520984 5.956212
 4794 14.524607 5.959835
 4795 14.524607 5.963458
 4796 14.528230 5.967081
 4797 14.528230 5.970704
 4798 14.528230 5.974327
 4799 14.524607 5.977950
 4800 14.524607 5.981573
 4801 14.520984 5.985196
 4802 14.520984 5.988819
 4803 14.517361 5.992442
 4804 14.517361 5.996065
 4805 14.513738 5.999688
 4806 14.513738 6.003311
 4807 14.513738 6.006934
 4808 14.513738 6.010557
 4809 14.513738 6.014180
 4810 14.513738 6.017803
 4811 14.513738 6.021426
 4812 14.513738 6.025049
 4813 14.513738 6.028672
 4814 14.513738 6.032295
 4815 14.513738 6.035918
 4816 14.513738 6.039541
 4817 14.513738 6.043164
 4818 14.513738 6.046787
 4819 14.513738 6.050410
 4820 14.513738 6.054033
 4821 14.513738 6.057656
 4822 14.513738 6.061279
 4823 14.513738 6.064902
 4824 14.513738 6.068525
 4825 14.513738 6.072148
 4826 14.513738 6.075771
 4827 14.513738 6.079394
 4828 14.513738 6.083017
 4829 14.513738 6.086640
 4830 14.517361 6.090263
 4831 14.517361 6.093886
 4832 14.520984 6.097509
 4833 14.520984 6.101132
 4834 14.524607 6.104755
 4835 14.524607 6.108378
 4836 14.528230 6.112001
 4837 14.528230 6.115624
 4838 14.531853 6.119247
 4839 14.531853 6.122870
 4840 14.535476 6.126493
 4841 14.535476 6.130116
 4842 14.539099 6.133739
 4843 14.542722 6.137362
 4844 14.546345 6.137362
 4845 14.549968 6.140985
 4846 14.553591 6.144608
 4847 14.557214 6.148231
 4848 14.560837 6.151854
 4849 14.564460 6.155477
 4850 14.568083 6.159100
 4851 14.571706 6.162723
 4852 14.575329 6.166346
 4853 14.578952 6.169969
 4854 14.578952 6.173592
 4855 14.578952 6.177215
 4856 14.578952 6.180838
 4857 14.578952 6.184461
 4858 14.578952 6.188084
 4859 14.578952 6.191707
 4860 14.578952 6.195330
 4861 14.578952 6.198953
 4862 14.578952 6.202576
 4863 14.578952 6.206199
 4864 14.578952 6.209822
 4865 14.578952 6.213445
 4866 14.578952 6.217068
 4867 14.578952 6.220691
 4868 14.578952 6.224314
 4869 14.578952 6.227937
 4870 14.578952 6.231560
 4871 14.578952 6.235183
 4872 14.578952 6.238806
 4873 14.578952 6.242429
 4874 14.578952 6.246052
 4875 14.578952 6.249675
 4876 14.578952 6.253298
 4877 14.578952 6.256921
 4878 14.578952 6.260544
 4879 14.578952 6.264167
 4880 14.578952 6.267790
 4881 14.578952 6.271413
 4882 14.578952 6.275036
 4883 14.578952 6.278659
 4884 14.578952 6.282282
 4885 14.578952 6.285905
 4886 14.578952 6.289528
 4887 14.578952 6.293151
 4888 14.578952 6.296774
 4889 14.578952 6.300397
 4890 14.578952 6.304020
 4891 14.578952 6.307643
 4892 14.578952 6.311266
 4893 14.578952 6.314889
 4894 14.578952 6.318512
 4895 14.578952 6.322135
 4896 14.578952 6.325758
 4897 14.578952 6.329381
 4898 14.578952 6.333004
 4899 14.578952 6.336627
 4900 14.578952 6.340250
 4901 14.578952 6.343873
 4902 14.578952 6.347496
 4903 14.578952 6.351119
 4904 14.578952 6.354742
 4905 14.578952 6.358365
 4906 14.578952 6.361988
 4907 14.578952 6.365611
 4908 14.578952 6.369234
 4909 14.578952 6.372857
 4910 14.578952 6.376480
 4911 14.575329 6.380103
 4912 14.575329 6.383726
 4913 14.571706 6.387349
 4914 14.571706 6.390972
 4915 14.568083 6.394595
 4916 14.568083 6.398218
 4917 14.564460 6.401841
 4918 14.564460 6.405464
 4919 14.560837 6.409087
 4920 14.560837 6.412710
 4921 14.557214 6.416333
 4922 14.557214 6.419956
 4923 14.553591 6.423579
 4924 14.553591 6.427202
 4925 14.549968 6.430825
 4926 14.549968 6.434448
 4927 14.549968 6.438071
 4928 14.549968 6.441694
 4929 14.549968 6.445317
 4930 14.549968 6.448940
 4931 14.549968 6.452563
 4932 14.549968 6.456186
 4933 14.549968 6.459809
 4934 14.549968 6.463432
 4935 14.549968 6.467055
 4936 14.549968 6.470678
 4937 14.549968 6.474301
 4938 14.549968 6.477924
 4939 14.549968 6.481547
 4940 14.549968 6.485170
 4941 14.549968 6.488793
 4942 14.549968 6.492416
 4943 14.549968 6.496039
 4944 14.549968 6.499662
 4945 14.549968 6.503285
 4946 14.549968 6.506908
 4947 14.549968 6.510531
 4948 14.549968 6.514154
 4949 14.549968 6.517777
 4950 14.549968 6.521400
 4951 14.549968 6.525023
 4952 14.549968 6.528646
 4953 14.549968 6.532269
 4954 14.549968 6.535892
 4955 14.549968 6.539515
 4956 14.549968 6.543138
 4957 14.549968 6.546761
 4958 14.549968 6.550384
 4959 14.549968 6.554007
 4960 14.549968 6.557630
 4961 14.553591 6.561253
 4962 14.553591 6.564876
 4963 14.557214 6.568499
 4964 14.557214 6.572122
 4965 14.560837 6.575745
 4966 14.560837 6.579368
 4967 14.564460 6.582991
 4968 14.564460 6.586614
 4969 14.564460 6.590237
 4970 14.568083 6.593860
 4971 14.568083 6.597483
 4972 14.568083 6.601106
 4973 14.568083 6.604729
 4974 14.564460 6.608352
 4975 14.564460 6.611975
 4976 14.564460 6.615598
 4977 14.564460 6.619221
 4978 14.560837 6.622844
 4979 14.560837 6.626467
 4980 14.560837 6.630090
 4981 14.560837 6.633713
 4982 14.560837 6.637336
 4983 14.560837 6.640959
 4984 14.560837 6.644582
 4985 14.560837 6.648205
 4986 14.560837 6.651828
 4987 14.560837 6.655451
 4988 14.560837 6.659074
 4989 14.560837 6.662697
 4990 14.560837 6.666320
 4991 14.560837 6.669943
 4992 14.560837 6.673566
 4993 14.560837 6.677189
 4994 14.560837 6.680812
 4995 14.560837 6.684435
 4996 14.560837 6.688058
 4997 14.560837 6.691681
 4998 14.560837 6.695304
 4999 14.560837 6.698927
 5000 14.560837 6.702550
 5001 14.560837 6.706173
 5002 14.560837 6.709796
 5003 14.560837 6.713419
 5004 14.564460 6.717042
 5005 14.564460 6.720665
 5006 14.568083 6.724288
 5007 14.568083 6.727911
 5008 14.571706 6.731534
 5009 14.571706 6.735157
 5010 14.575329 6.738780
 5011 14.575329 6.742403
 5012 14.575329 6.746026
 5013 14.575329 6.749649
 5014 14.578952 6.753272
 5015 14.578952 6.756895
 5016 14.578952 6.760518
 5017 14.582575 6.764141
 5018 14.582575 6.767764
 5019 14.582575 6.771387
 5020 14.582575 6.775010
 5021 14.582575 6.778633
 5022 14.582575 6.782256
 5023 14.586198 6.785879
 5024 14.586198 6.789502
 5025 14.582575 6.793125
 5026 14.582575 6.796748
 5027 14.582575 6.800371
 5028 14.578952 6.803994
 5029 14.578952 6.807617
 5030 14.575329 6.811240
 5031 14.575329 6.814863
 5032 14.571706 6.818486
 5033 14.571706 6.822109
 5034 14.571706 6.825732
 5035 14.571706 6.829355
 5036 14.571706 6.832978
 5037 14.571706 6.836601
 5038 14.571706 6.840224
 5039 14.571706 6.843847
 5040 14.571706 6.847470
 5041 14.571706 6.851093
 5042 14.571706 6.854716
 5043 14.571706 6.858339
 5044 14.571706 6.861962
 5045 14.571706 6.865585
 5046 14.571706 6.869208
 5047 14.571706 6.872831
 5048 14.571706 6.876454
 5049 14.571706 6.880077
 5050 14.571706 6.883700
 5051 14.571706 6.887323
 5052 14.571706 6.890946
 5053 14.571706 6.894569
 5054 14.571706 6.898192
 5055 14.575329 6.901815
 5056 14.575329 6.905438
 5057 14.578952 6.909061
 5058 14.578952 6.912684
 5059 14.582575 6.916307
 5060 14.582575 6.919930
 5061 14.582575 6.923553
 5062 14.582575 6.927176
 5063 14.582575 6.930799
 5064 14.582575 6.934422
 5065 14.582575 6.938045
 5066 14.582575 6.941668
 5067 14.582575 6.945291
 5068 14.582575 6.948914
 5069 14.582575 6.952537
 5070 14.582575 6.956160
 5071 14.582575 6.959783
 5072 14.582575 6.963406
 5073 14.582575 6.967029
 5074 14.582575 6.970652
 5075 14.582575 6.974275
 5076 14.586198 6.977898
 5077 14.586198 6.981521
 5078 14.589821 6.985144
 5079 14.589821 6.988767
 5080 14.593444 6.992390
 5081 14.593444 6.996013
 5082 14.597067 6.999636
 5083 14.597067 7.003259
 5084 14.600690 7.006882
 5085 14.600690 7.010505
 5086 14.600690 7.014128
 5087 14.600690 7.017751
 5088 14.600690 7.021374
 5089 14.600690 7.024997
 5090 14.600690 7.028620
 5091 14.600690 7.032243
 5092 14.600690 7.035866
 5093 14.600690 7.039489
 5094 14.600690 7.043112
 5095 14.597067 7.046735
 5096 14.597067 7.050358
 5097 14.593444 7.053981
 5098 14.593444 7.057604
 5099 14.589821 7.061227
 5100 14.589821 7.064850
 5101 14.589821 7.068473
 5102 14.589821 7.072096
 5103 14.589821 7.075719
 5104 14.589821 7.079342
 5105 14.589821 7.082965
 5106 14.589821 7.086588
 5107 14.589821 7.090211
 5108 14.589821 7.093834
 5109 14.589821 7.097457
 5110 14.589821 7.101080
 5111 14.589821 7.104703
 5112 14.589821 7.108326
 5113 14.589821 7.111949
 5114 14.589821 7.115572
 5115 14.589821 7.119195
 5116 14.589821 7.122818
 5117 14.589821 7.126441
 5118 14.589821 7.130064
 5119 14.589821 7.133687
 5120 14.589821 7.137310
 5121 14.589821 7.140933
 5122 14.589821 7.144556
 5123 14.593444 7.148179
 5124 14.593444 7.151802
 5125 14.597067 7.155425
 5126 14.597067 7.159048
 5127 14.600690 7.162671
 5128 14.600690 7.166294
 5129 14.604313 7.169917
 5130 14.604313 7.173540
 5131 14.607936 7.177163
 5132 14.607936 7.180786
 5133 14.611559 7.184409
 5134 14.611559 7.188032
 5135 14.615182 7.191655
 5136 14.618805 7.195278
 5137 14.622428 7.198901
 5138 14.626051 7.202524
 5139 14.629674 7.206147
 5140 14.629674 7.209770
 5141 14.626051 7.213393
 5142 14.626051 7.217016
 5143 14.626051 7.220639
 5144 14.626051 7.224262
 5145 14.626051 7.227885
 5146 14.626051 7.231508
 5147 14.626051 7.235131
 5148 14.626051 7.238754
 5149 14.626051 7.242377
 5150 14.626051 7.246000
 5151 14.626051 7.249623
 5152 14.626051 7.253246
 5153 14.626051 7.256869
 5154 14.626051 7.260492
 5155 14.626051 7.264115
 5156 14.626051 7.267738
 5157 14.626051 7.271361
 5158 14.626051 7.274984
 5159 14.626051 7.278607
 5160 14.626051 7.282230
 5161 14.626051 7.285853
 5162 14.626051 7.289476
 5163 14.626051 7.293099
 5164 14.626051 7.296722
 5165 14.626051 7.300345
 5166 14.626051 7.303968
 5167 14.626051 7.307591
 5168 14.626051 7.311214
 5169 14.626051 7.314837
 5170 14.629674 7.318460
 5171 14.629674 7.322083
 5172 14.633297 7.325706
 5173 14.633297 7.329329
 5174 14.636920 7.332952
 5175 14.636920 7.336575
 5176 14.640543 7.340198
 5177 14.640543 7.343821
 5178 14.640543 7.347444
 5179 14.640543 7.351067
 5180 14.640543 7.354690
 5181 14.640543 7.358313
 5182 14.640543 7.361936
 5183 14.640543 7.365559
 5184 14.640543 7.369182
 5185 14.640543 7.372805
 5186 14.640543 7.376428
 5187 14.640543 7.380051
 5188 14.640543 7.383674
 5189 14.640543 7.387297
 5190 14.640543 7.390920
 5191 14.640543 7.394543
 5192 14.640543 7.398166
 5193 14.640543 7.401789
 5194 14.640543 7.405412
 5195 14.640543 7.409035
 5196 14.640543 7.412658
 5197 14.640543 7.416281
 5198 14.640543 7.419904
 5199 14.636920 7.423527
 5200 14.633297 7.427150
 5201 14.629674 7.430773
 5202 14.626051 7.434396
 5203 14.622428 7.438019
 5204 14.618805 7.441642
 5205 14.615182 7.441642
 5206 14.611559 7.441642
 5207 14.607936 7.441642
 5208 14.604313 7.441642
 5209 14.600690 7.441642
 5210 14.597067 7.441642
 5211 14.593444 7.441642
 5212 14.589821 7.441642
 5213 14.586198 7.445265
 5214 14.582575 7.445265
 5215 14.578952 7.448888
 5216 14.575329 7.448888
 5217 14.571706 7.452511
 5218 14.568083 7.452511
 5219 14.564460 7.456134
 5220 14.560837 7.456134
 5221 14.557214 7.459757
 5222 14.553591 7.459757
 5223 14.549968 7.463380
 5224 14.546345 7.463380
 5225 14.542722 7.467003
 5226 14.542722 7.470626
 5227 14.539099 7.474249
 5228 14.539099 7.477872
 5229 14.535476 7.481495
 5230 14.535476 7.485118
 5231 14.531853 7.488741
 5232 14.531853 7.492364
 5233 14.528230 7.495987
 5234 14.528230 7.499610
 5235 14.524607 7.503233
 5236 14.524607 7.506856
 5237 14.520984 7.510479
 5238 14.520984 7.514102
 5239 14.520984 7.517725
 5240 14.520984 7.521348
 5241 14.520984 7.524971
 5242 14.520984 7.528594
 5243 14.520984 7.532217
 5244 14.520984 7.535840
 5245 14.520984 7.539463
 5246 14.520984 7.543086
 5247 14.520984 7.546709
 5248 14.520984 7.550332
 5249 14.520984 7.553955
 5250 14.520984 7.557578
 5251 14.520984 7.561201
 5252 14.520984 7.564824
 5253 14.520984 7.568447
 5254 14.520984 7.572070
 5255 14.520984 7.575693
 5256 14.520984 7.579316
 5257 14.520984 7.582939
 5258 14.520984 7.586562
 5259 14.520984 7.590185
 5260 14.524607 7.593808
 5261 14.524607 7.597431
 5262 14.528230 7.601054
 5263 14.528230 7.604677
 5264 14.531853 7.608300
 5265 14.531853 7.611923
 5266 14.535476 7.615546
 5267 14.535476 7.619169
 5268 14.539099 7.622792
 5269 14.539099 7.626415
 5270 14.542722 7.630038
 5271 14.542722 7.633661
 5272 14.546345 7.637284
 5273 14.546345 7.640907
 5274 14.549968 7.644530
 5275 14.553591 7.648153
 5276 14.557214 7.651776
 5277 14.560837 7.651776
 5278 14.564460 7.655399
 5279 14.568083 7.659022
 5280 14.571706 7.662645
 5281 14.575329 7.666268
 5282 14.578952 7.669891
 5283 14.582575 7.673514
 5284 14.586198 7.677137
 5285 14.589821 7.680760
 5286 14.589821 7.684383
 5287 14.589821 7.688006
 5288 14.589821 7.691629
 5289 14.589821 7.695252
 5290 14.589821 7.698875
 5291 14.589821 7.702498
 5292 14.589821 7.706121
 5293 14.589821 7.709744
 5294 14.589821 7.713367
 5295 14.589821 7.716990
 5296 14.589821 7.720613
 5297 14.589821 7.724236
 5298 14.589821 7.727859
 5299 14.589821 7.731482
 5300 14.589821 7.735105
 5301 14.589821 7.738728
 5302 14.589821 7.742351
 5303 14.589821 7.745974
 5304 14.589821 7.749597
 5305 14.589821 7.753220
 5306 14.589821 7.756843
 5307 14.589821 7.760466
 5308 14.589821 7.764089
 5309 14.589821 7.767712
 5310 14.589821 7.771335
 5311 14.589821 7.774958
 5312 14.589821 7.778581
 5313 14.589821 7.782204
 5314 14.589821 7.785827
 5315 14.589821 7.789450
 5316 14.589821 7.793073
 5317 14.593444 7.796696
 5318 14.593444 7.800319
 5319 14.597067 7.803942
 5320 14.597067 7.807565
 5321 14.597067 7.811188
 5322 14.597067 7.814811
 5323 14.597067 7.818434
 5324 14.597067 7.822057
 5325 14.597067 7.825680
 5326 14.597067 7.829303
 5327 14.597067 7.832926
 5328 14.597067 7.836549
 5329 14.597067 7.840172
 5330 14.597067 7.843795
 5331 14.600690 7.847418
 5332 14.600690 7.851041
 5333 14.600690 7.854664
 5334 14.600690 7.858287
 5335 14.604313 7.861910
 5336 14.604313 7.865533
 5337 14.604313 7.869156
 5338 14.604313 7.872779
 5339 14.604313 7.876402
 5340 14.604313 7.880025
 5341 14.604313 7.883648
 5342 14.604313 7.887271
 5343 14.604313 7.890894
 5344 14.604313 7.894517
 5345 14.604313 7.898140
 5346 14.604313 7.901763
 5347 14.607936 7.905386
 5348 14.607936 7.909009
 5349 14.611559 7.912632
 5350 14.611559 7.916255
 5351 14.615182 7.919878
 5352 14.615182 7.923501
 5353 14.618805 7.927124
 5354 14.618805 7.930747
 5355 14.622428 7.934370
 5356 14.622428 7.937993
 5357 14.626051 7.941616
 5358 14.626051 7.945239
 5359 14.629674 7.948862
 5360 14.633297 7.952485
 5361 14.636920 7.952485
 5362 14.640543 7.956108
 5363 14.644166 7.959731
 5364 14.647789 7.959731
 5365 14.651412 7.963354
 5366 14.655035 7.963354
 5367 14.658658 7.966977
 5368 14.662281 7.966977
 5369 14.665904 7.970600
 5370 14.669527 7.974223
 5371 14.673150 7.977846
 5372 14.676773 7.977846
 5373 14.680396 7.981469
 5374 14.684019 7.985092
 5375 14.684019 7.988715
 5376 14.684019 7.992338
 5377 14.684019 7.995961
 5378 14.687642 7.999584
 5379 14.687642 8.003207
 5380 14.691265 8.006830
 5381 14.691265 8.010453
 5382 14.694888 8.014076
 5383 14.694888 8.017699
 5384 14.698511 8.021322
 5385 14.698511 8.024945
 5386 14.702134 8.028568
 5387 14.702134 8.032191
 5388 14.705757 8.035814
 5389 14.705757 8.039437
 5390 14.709380 8.043060
 5391 14.713003 8.046683
 5392 14.713003 8.050306
 5393 14.713003 8.053929
 5394 14.716626 8.057552
 5395 14.716626 8.061175
 5396 14.716626 8.064798
 5397 14.716626 8.068421
 5398 14.720249 8.072044
 5399 14.720249 8.075667
 5400 14.720249 8.079290
 5401 14.723872 8.082913
 5402 14.723872 8.086536
 5403 14.727495 8.090159
 5404 14.727495 8.093782
 5405 14.731118 8.097405
 5406 14.731118 8.101028
 5407 14.734741 8.104651
 5408 14.734741 8.108274
 5409 14.738364 8.111897
 5410 14.738364 8.115520
 5411 14.741987 8.119143
 5412 14.741987 8.122766
 5413 14.741987 8.126389
 5414 14.745610 8.130012
 5415 14.745610 8.133635
 5416 14.745610 8.137258
 5417 14.745610 8.140881
 5418 14.745610 8.144504
 5419 14.745610 8.148127
 5420 14.745610 8.151750
 5421 14.745610 8.155373
 5422 14.745610 8.158996
 5423 14.745610 8.162619
 5424 14.745610 8.166242
 5425 14.745610 8.169865
 5426 14.745610 8.173488
 5427 14.745610 8.177111
 5428 14.749233 8.180734
 5429 14.749233 8.184357
 5430 14.749233 8.187980
 5431 14.749233 8.191603
 5432 14.752856 8.195226
 5433 14.752856 8.198849
 5434 14.756479 8.202472
 5435 14.756479 8.206095
 5436 14.760102 8.209718
 5437 14.760102 8.213341
 5438 14.763725 8.216964
 5439 14.763725 8.220587
 5440 14.767348 8.224210
 5441 14.767348 8.227833
 5442 14.770971 8.231456
 5443 14.770971 8.235079
 5444 14.770971 8.238702
 5445 14.770971 8.242325
 5446 14.770971 8.245948
 5447 14.770971 8.249571
 5448 14.770971 8.253194
 5449 14.770971 8.256817
 5450 14.770971 8.260440
 5451 14.770971 8.264063
 5452 14.770971 8.267686
 5453 14.770971 8.271309
 5454 14.770971 8.274932
 5455 14.770971 8.278555
 5456 14.770971 8.282178
 5457 14.770971 8.285801
 5458 14.770971 8.289424
 5459 14.770971 8.293047
 5460 14.770971 8.296670
 5461 14.770971 8.300293
 5462 14.770971 8.303916
 5463 14.770971 8.307539
 5464 14.770971 8.311162
 5465 14.770971 8.314785
 5466 14.770971 8.318408
 5467 14.770971 8.322031
 5468 14.770971 8.325654
 5469 14.770971 8.329277
 5470 14.770971 8.332900
 5471 14.770971 8.336523
 5472 14.770971 8.340146
 5473 14.770971 8.343769
 5474 14.770971 8.347392
 5475 14.770971 8.351015
 5476 14.770971 8.354638
 5477 14.770971 8.358261
 5478 14.770971 8.361884
 5479 14.770971 8.365507
 5480 14.770971 8.369130
 5481 14.770971 8.372753
 5482 14.770971 8.376376
 5483 14.770971 8.379999
 5484 14.770971 8.383622
 5485 14.770971 8.387245
 5486 14.774594 8.390868
 5487 14.774594 8.394491
 5488 14.774594 8.398114
 5489 14.774594 8.401737
 5490 14.778217 8.405360
 5491 14.778217 8.408983
 5492 14.778217 8.412606
 5493 14.778217 8.416229
 5494 14.778217 8.419852
 5495 14.778217 8.423475
 5496 14.778217 8.427098
 5497 14.778217 8.430721
 5498 14.778217 8.434344
 5499 14.778217 8.437967
 5500 14.778217 8.441590
 5501 14.778217 8.445213
 5502 14.778217 8.448836
 5503 14.778217 8.452459
 5504 14.778217 8.456082
 5505 14.778217 8.459705
 5506 14.778217 8.463328
 5507 14.778217 8.466951
 5508 14.778217 8.470574
 5509 14.778217 8.474197
 5510 14.778217 8.477820
 5511 14.778217 8.481443
 5512 14.778217 8.485066
 5513 14.778217 8.488689
 5514 14.778217 8.492312
 5515 14.778217 8.495935
 5516 14.781840 8.499558
 5517 14.781840 8.503181
 5518 14.785463 8.506804
 5519 14.785463 8.510427
 5520 14.785463 8.514050
 5521 14.785463 8.517673
 5522 14.789086 8.521296
 5523 14.789086 8.524919
 5524 14.789086 8.528542
 5525 14.789086 8.532165
 5526 14.792709 8.535788
 5527 14.792709 8.539411
 5528 14.792709 8.543034
 5529 14.796332 8.546657
 5530 14.796332 8.550280
 5531 14.799955 8.553903
 5532 14.799955 8.557526
 5533 14.799955 8.561149
 5534 14.799955 8.564772
 5535 14.799955 8.568395
 5536 14.799955 8.572018
 5537 14.799955 8.575641
 5538 14.799955 8.579264
 5539 14.799955 8.582887
 5540 14.799955 8.586510
 5541 14.799955 8.590133
 5542 14.799955 8.593756
 5543 14.799955 8.597379
 5544 14.803578 8.601002
 5545 14.803578 8.604625
 5546 14.807201 8.608248
 5547 14.807201 8.611871
 5548 14.810824 8.615494
 5549 14.810824 8.619117
 5550 14.814447 8.622740
 5551 14.814447 8.626363
 5552 14.818070 8.629986
 5553 14.818070 8.633609
 5554 14.821693 8.637232
 5555 14.821693 8.640855
 5556 14.825316 8.644478
 5557 14.828939 8.648101
 5558 14.828939 8.651724
 5559 14.832562 8.655347
 5560 14.836185 8.658970
 5561 14.836185 8.662593
 5562 14.839808 8.666216
 5563 14.839808 8.669839
 5564 14.843431 8.673462
 5565 14.843431 8.677085
 5566 14.843431 8.680708
 5567 14.847054 8.684331
 5568 14.847054 8.687954
 5569 14.847054 8.691577
 5570 14.847054 8.695200
 5571 14.847054 8.698823
 5572 14.847054 8.702446
 5573 14.847054 8.706069
 5574 14.850677 8.709692
 5575 14.850677 8.713315
 5576 14.850677 8.716938
 5577 14.850677 8.720561
 5578 14.850677 8.724184
 5579 14.850677 8.727807
 5580 14.850677 8.731430
 5581 14.850677 8.735053
 5582 14.850677 8.738676
 5583 14.850677 8.742299
 5584 14.850677 8.745922
 5585 14.850677 8.749545
 5586 14.850677 8.753168
 5587 14.850677 8.756791
 5588 14.850677 8.760414
 5589 14.850677 8.764037
 5590 14.850677 8.767660
 5591 14.850677 8.771283
 5592 14.850677 8.774906
 5593 14.850677 8.778529
 5594 14.850677 8.782152
 5595 14.850677 8.785775
 5596 14.850677 8.789398
 5597 14.850677 8.793021
 5598 14.850677 8.796644
 5599 14.850677 8.800267
 5600 14.850677 8.803890
 5601 14.850677 8.807513
 5602 14.850677 8.811136
 5603 14.850677 8.814759
 5604 14.850677 8.818382
 5605 14.850677 8.822005
 5606 14.850677 8.825628
 5607 14.850677 8.829251
 5608 14.854300 8.832874
 5609 14.854300 8.836497
 5610 14.850677 8.840120
 5611 14.850677 8.843743
 5612 14.847054 8.847366
 5613 14.847054 8.850989
 5614 14.843431 8.854612
 5615 14.843431 8.858235
 5616 14.839808 8.861858
 5617 14.839808 8.865481
 5618 14.836185 8.869104
 5619 14.836185 8.872727
 5620 14.836185 8.876350
 5621 14.832562 8.879973
 5622 14.832562 8.883596
 5623 14.828939 8.887219
 5624 14.828939 8.890842
 5625 14.828939 8.894465
 5626 14.828939 8.898088
 5627 14.825316 8.901711
 5628 14.825316 8.905334
 5629 14.825316 8.908957
 5630 14.825316 8.912580
 5631 14.825316 8.916203
 5632 14.825316 8.919826
 5633 14.825316 8.923449
 5634 14.825316 8.927072
 5635 14.825316 8.930695
 5636 14.821693 8.934318
 5637 14.821693 8.937941
 5638 14.821693 8.941564
 5639 14.821693 8.945187
 5640 14.821693 8.948810
 5641 14.821693 8.952433
 5642 14.821693 8.956056
 5643 14.818070 8.959679
 5644 14.818070 8.963302
 5645 14.818070 8.966925
 5646 14.818070 8.970548
 5647 14.818070 8.974171
 5648 14.818070 8.977794
 5649 14.818070 8.981417
 5650 14.818070 8.985040
 5651 14.814447 8.988663
 5652 14.814447 8.992286
 5653 14.814447 8.995909
 5654 14.814447 8.999532
 5655 14.810824 9.003155
 5656 14.810824 9.006778
 5657 14.810824 9.010401
 5658 14.810824 9.014024
 5659 14.810824 9.017647
 5660 14.810824 9.021270
 5661 14.810824 9.024893
 5662 14.810824 9.028516
 5663 14.810824 9.032139
 5664 14.810824 9.035762
 5665 14.810824 9.039385
 5666 14.810824 9.043008
 5667 14.810824 9.046631
 5668 14.810824 9.050254
 5669 14.810824 9.053877
 5670 14.810824 9.057500
 5671 14.810824 9.061123
 5672 14.810824 9.064746
 5673 14.810824 9.068369
 5674 14.810824 9.071992
 5675 14.810824 9.075615
 5676 14.810824 9.079238
 5677 14.810824 9.082861
 5678 14.810824 9.086484
 5679 14.810824 9.090107
 5680 14.810824 9.093730
 5681 14.810824 9.097353
 5682 14.810824 9.100976
 5683 14.810824 9.104599
 5684 14.810824 9.108222
 5685 14.807201 9.111845
 5686 14.807201 9.115468
 5687 14.803578 9.119091
 5688 14.799955 9.122714
 5689 14.796332 9.122714
 5690 14.792709 9.122714
 5691 14.789086 9.122714
 5692 14.785463 9.126337
 5693 14.781840 9.126337
 5694 14.778217 9.129960
 5695 14.774594 9.129960
 5696 14.770971 9.133583
 5697 14.767348 9.133583
 5698 14.763725 9.137206
 5699 14.760102 9.137206
 5700 14.756479 9.140829
 5701 14.752856 9.140829
 5702 14.749233 9.144452
 5703 14.745610 9.144452
 5704 14.741987 9.148075
 5705 14.738364 9.148075
 5706 14.734741 9.151698
 5707 14.734741 9.155321
 5708 14.731118 9.158944
 5709 14.731118 9.162567
 5710 14.727495 9.166190
 5711 14.727495 9.169813
 5712 14.723872 9.173436
 5713 14.723872 9.177059
 5714 14.720249 9.180682
 5715 14.720249 9.184305
 5716 14.716626 9.187928
 5717 14.716626 9.191551
 5718 14.713003 9.195174
 5719 14.713003 9.198797
 5720 14.713003 9.202420
 5721 14.713003 9.206043
 5722 14.713003 9.209666
 5723 14.713003 9.213289
 5724 14.713003 9.216912
 5725 14.713003 9.220535
 5726 14.713003 9.224158
 5727 14.713003 9.227781
 5728 14.713003 9.231404
 5729 14.713003 9.235027
 5730 14.713003 9.238650
 5731 14.713003 9.242273
 5732 14.713003 9.245896
 5733 14.713003 9.249519
 5734 14.713003 9.253142
 5735 14.713003 9.256765
 5736 14.713003 9.260388
 5737 14.713003 9.264011
 5738 14.713003 9.267634
 5739 14.713003 9.271257
 5740 14.713003 9.274880
 5741 14.713003 9.278503
 5742 14.713003 9.282126
 5743 14.716626 9.285749
 5744 14.716626 9.289372
 5745 14.720249 9.292995
 5746 14.720249 9.296618
 5747 14.720249 9.300241
 5748 14.720249 9.303864
 5749 14.720249 9.307487
 5750 14.720249 9.311110
 5751 14.720249 9.314733
 5752 14.720249 9.318356
 5753 14.720249 9.321979
 5754 14.720249 9.325602
 5755 14.720249 9.329225
 5756 14.720249 9.332848
 5757 14.720249 9.336471
 5758 14.720249 9.340094
 5759 14.720249 9.343717
 5760 14.720249 9.347340
 5761 14.720249 9.350963
 5762 14.720249 9.354586
 5763 14.720249 9.358209
 5764 14.720249 9.361832
 5765 14.720249 9.365455
 5766 14.720249 9.369078
 5767 14.723872 9.372701
 5768 14.723872 9.376324
 5769 14.727495 9.379947
 5770 14.727495 9.383570
 5771 14.731118 9.387193
 5772 14.731118 9.390816
 5773 14.734741 9.394439
 5774 14.734741 9.398062
 5775 14.738364 9.401685
 5776 14.738364 9.405308
 5777 14.741987 9.408931
 5778 14.741987 9.412554
 5779 14.745610 9.416177
 5780 14.749233 9.416177
 5781 14.752856 9.419800
 5782 14.756479 9.419800
 5783 14.760102 9.423423
 5784 14.763725 9.423423
 5785 14.767348 9.427046
 5786 14.770971 9.427046
 5787 14.774594 9.430669
 5788 14.778217 9.430669
 5789 14.781840 9.434292
 5790 14.785463 9.434292
 5791 14.789086 9.437915
 5792 14.792709 9.437915
 5793 14.796332 9.437915
 5794 14.799955 9.437915
 5795 14.803578 9.437915
 5796 14.807201 9.441538
 5797 14.810824 9.441538
 5798 14.814447 9.441538
 5799 14.818070 9.445161
 5800 14.821693 9.445161
 5801 14.825316 9.445161
 5802 14.828939 9.445161
 5803 14.832562 9.445161
 5804 14.836185 9.448784
 5805 14.839808 9.448784
 5806 14.843431 9.448784
 5807 14.847054 9.448784
 5808 14.850677 9.448784
 5809 14.854300 9.448784
 5810 14.857923 9.448784
 5811 14.861546 9.448784
 5812 14.865169 9.448784
 5813 14.868792 9.448784
 5814 14.872415 9.448784
 5815 14.876038 9.448784
 5816 14.879661 9.448784
 5817 14.883284 9.448784
 5818 14.886907 9.448784
 5819 14.890530 9.448784
 5820 14.894153 9.448784
 5821 14.897776 9.448784
 5822 14.901399 9.448784
 5823 14.905022 9.448784
 5824 14.908645 9.448784
 5825 14.912268 9.448784
 5826 14.915891 9.448784
 5827 14.919514 9.448784
 5828 14.923137 9.445161
 5829 14.926760 9.445161
 5830 14.930383 9.441538
 5831 14.934006 9.441538
 5832 14.937629 9.437915
 5833 14.941252 9.437915
 5834 14.944875 9.434292
 5835 14.948498 9.434292
 5836 14.952121 9.430669
 5837 14.955744 9.430669
 5838 14.959367 9.427046
 5839 14.962990 9.427046
 5840 14.966613 9.423423
 5841 14.970236 9.419800
 5842 14.973859 9.416177
 5843 14.977482 9.412554
 5844 14.981105 9.408931
 5845 14.984728 9.405308
 5846 14.988351 9.405308
 5847 14.991974 9.405308
 5848 14.995597 9.405308
 5849 14.999220 9.405308
 5850 15.002843 9.405308
 5851 15.006466 9.405308
 5852 15.010089 9.405308
 5853 15.013712 9.405308
 5854 15.017335 9.405308
 5855 15.020958 9.405308
 5856 15.024581 9.405308
 5857 15.028204 9.405308
 5858 15.031827 9.405308
 5859 15.035450 9.405308
 5860 15.039073 9.405308
 5861 15.042696 9.405308
 5862 15.046319 9.405308
 5863 15.049942 9.408931
 5864 15.053565 9.412554
 5865 15.057188 9.416177
 5866 15.060811 9.419800
 5867 15.064434 9.423423
 5868 15.068057 9.427046
 5869 15.071680 9.430669
 5870 15.075303 9.434292
 5871 15.078926 9.437915
 5872 15.078926 9.441538
 5873 15.082549 9.445161
 5874 15.082549 9.448784
 5875 15.086172 9.452407
 5876 15.086172 9.456030
 5877 15.086172 9.459653
 5878 15.089795 9.463276
 5879 15.089795 9.466899
 5880 15.089795 9.470522
 5881 15.093418 9.474145
 5882 15.093418 9.477768
 5883 15.093418 9.481391
 5884 15.097041 9.485014
 5885 15.097041 9.488637
 5886 15.097041 9.492260
 5887 15.097041 9.495883
 5888 15.100664 9.499506
 5889 15.100664 9.503129
 5890 15.100664 9.506752
 5891 15.100664 9.510375
 5892 15.100664 9.513998
 5893 15.100664 9.517621
 5894 15.100664 9.521244
 5895 15.100664 9.524867
 5896 15.100664 9.528490
 5897 15.100664 9.532113
 5898 15.100664 9.535736
 5899 15.100664 9.539359
 5900 15.100664 9.542982
 5901 15.100664 9.546605
 5902 15.100664 9.550228
 5903 15.100664 9.553851
 5904 15.100664 9.557474
 5905 15.100664 9.561097
 5906 15.100664 9.564720
 5907 15.100664 9.568343
 5908 15.100664 9.571966
 5909 15.100664 9.575589
 5910 15.100664 9.579212
 5911 15.100664 9.582835
 5912 15.100664 9.586458
 5913 15.100664 9.590081
 5914 15.100664 9.593704
 5915 15.100664 9.597327
 5916 15.104287 9.600950
 5917 15.104287 9.604573
 5918 15.104287 9.608196
 5919 15.104287 9.611819
 5920 15.107910 9.615442
 5921 15.107910 9.619065
 5922 15.111533 9.622688
 5923 15.111533 9.626311
 5924 15.111533 9.629934
 5925 15.115156 9.633557
 5926 15.115156 9.637180
 5927 15.115156 9.640803
 5928 15.115156 9.644426
 5929 15.118779 9.648049
 5930 15.118779 9.651672
 5931 15.118779 9.655295
 5932 15.118779 9.658918
 5933 15.118779 9.662541
 5934 15.118779 9.666164
 5935 15.118779 9.669787
 5936 15.118779 9.673410
 5937 15.118779 9.677033
 5938 15.118779 9.680656
 5939 15.115156 9.684279
 5940 15.115156 9.687902
 5941 15.115156 9.691525
 5942 15.111533 9.695148
 5943 15.111533 9.698771
 5944 15.107910 9.702394
 5945 15.107910 9.706017
 5946 15.104287 9.709640
 5947 15.104287 9.713263
 5948 15.104287 9.716886
 5949 15.104287 9.720509
 5950 15.100664 9.724132
 5951 15.100664 9.727755
 5952 15.100664 9.731378
 5953 15.100664 9.735001
 5954 15.100664 9.738624
 5955 15.100664 9.742247
 5956 15.100664 9.745870
 5957 15.100664 9.749493
 5958 15.100664 9.753116
 5959 15.100664 9.756739
 5960 15.100664 9.760362
 5961 15.100664 9.763985
 5962 15.100664 9.767608
 5963 15.100664 9.771231
 5964 15.100664 9.774854
 5965 15.100664 9.778477
 5966 15.100664 9.782100
 5967 15.100664 9.785723
 5968 15.100664 9.789346
 5969 15.100664 9.792969
 5970 15.100664 9.796592
 5971 15.100664 9.800215
 5972 15.100664 9.803838
 5973 15.100664 9.807461
 5974 15.100664 9.811084
 5975 15.100664 9.814707
 5976 15.100664 9.818330
 5977 15.100664 9.821953
 5978 15.100664 9.825576
 5979 15.100664 9.829199
 5980 15.100664 9.832822
 5981 15.100664 9.836445
 5982 15.100664 9.840068
 5983 15.100664 9.843691
 5984 15.100664 9.847314
 5985 15.100664 9.850937
 5986 15.100664 9.854560
 5987 15.100664 9.858183
 5988 15.100664 9.861806
 5989 15.100664 9.865429
 5990 15.104287 9.869052
 5991 15.104287 9.872675
 5992 15.104287 9.876298
 5993 15.104287 9.879921
 5994 15.107910 9.883544
 5995 15.107910 9.887167
 5996 15.107910 9.890790
 5997 15.107910 9.894413
 5998 15.107910 9.898036
 5999 15.107910 9.901659
 6000 15.107910 9.905282
 6001 15.107910 9.908905
 6002 15.107910 9.912528
 6003 15.107910 9.916151
 6004 15.107910 9.919774
 6005 15.107910 9.923397
 6006 15.107910 9.927020
 6007 15.107910 9.930643
 6008 15.107910 9.934266
 6009 15.107910 9.937889
 6010 15.107910 9.941512
 6011 15.107910 9.945135
 6012 15.107910 9.948758
 6013 15.107910 9.952381
 6014 15.107910 9.956004
 6015 15.107910 9.959627
 6016 15.107910 9.963250
 6017 15.107910 9.966873
 6018 15.107910 9.970496
 6019 15.107910 9.974119
 6020 15.107910 9.977742
 6021 15.107910 9.981365
 6022 15.107910 9.984988
 6023 15.107910 9.988611
 6024 15.107910 9.992234
 6025 15.107910 9.995857
 6026 15.107910 9.999480
 6027 15.107910 10.003103
 6028 15.107910 10.006726
 6029 15.107910 10.010349
 6030 15.107910 10.013972
 6031 15.107910 10.017595
 6032 15.107910 10.021218
 6033 15.107910 10.024841
 6034 15.107910 10.028464
 6035 15.107910 10.032087
 6036 15.107910 10.035710
 6037 15.107910 10.039333
 6038 15.104287 10.042956
 6039 15.104287 10.046579
 6040 15.104287 10.050202
 6041 15.104287 10.053825
 6042 15.104287 10.057448
 6043 15.104287 10.061071
 6044 15.104287 10.064694
 6045 15.104287 10.068317
 6046 15.104287 10.071940
 6047 15.104287 10.075563
 6048 15.104287 10.079186
 6049 15.104287 10.082809
 6050 15.104287 10.086432
 6051 15.104287 10.090055
 6052 15.104287 10.093678
 6053 15.104287 10.097301
 6054 15.104287 10.100924
 6055 15.104287 10.104547
 6056 15.104287 10.108170
 6057 15.104287 10.111793
 6058 15.104287 10.115416
 6059 15.104287 10.119039
 6060 15.104287 10.122662
 6061 15.104287 10.126285
 6062 15.104287 10.129908
 6063 15.104287 10.133531
 6064 15.107910 10.137154
 6065 15.107910 10.140777
 6066 15.107910 10.144400
 6067 15.111533 10.148023
 6068 15.111533 10.151646
 6069 15.115156 10.155269
 6070 15.115156 10.158892
 6071 15.118779 10.162515
 6072 15.118779 10.166138
 6073 15.122402 10.169761
 6074 15.122402 10.173384
 6075 15.126025 10.177007
 6076 15.126025 10.180630
 6077 15.126025 10.184253
 6078 15.126025 10.187876
 6079 15.126025 10.191499
 6080 15.129648 10.195122
 6081 15.129648 10.198745
 6082 15.129648 10.202368
 6083 15.129648 10.205991
 6084 15.129648 10.209614
 6085 15.129648 10.213237
 6086 15.129648 10.216860
 6087 15.133271 10.220483
 6088 15.133271 10.224106
 6089 15.133271 10.227729
 6090 15.133271 10.231352
 6091 15.133271 10.234975
 6092 15.133271 10.238598
 6093 15.133271 10.242221
 6094 15.133271 10.245844
 6095 15.133271 10.249467
 6096 15.133271 10.253090
 6097 15.133271 10.256713
 6098 15.133271 10.260336
 6099 15.133271 10.263959
 6100 15.133271 10.267582
 6101 15.133271 10.271205
 6102 15.133271 10.274828
 6103 15.133271 10.278451
 6104 15.133271 10.282074
 6105 15.133271 10.285697
 6106 15.133271 10.289320
 6107 15.133271 10.292943
 6108 15.133271 10.296566
 6109 15.133271 10.300189
 6110 15.133271 10.303812
 6111 15.133271 10.307435
 6112 15.129648 10.311058
 6113 15.129648 10.314681
 6114 15.129648 10.318304
 6115 15.129648 10.321927
 6116 15.129648 10.325550
 6117 15.129648 10.329173
 6118 15.129648 10.332796
 6119 15.129648 10.336419
 6120 15.129648 10.340042
 6121 15.129648 10.343665
 6122 15.129648 10.347288
 6123 15.129648 10.350911
 6124 15.129648 10.354534
 6125 15.129648 10.358157
 6126 15.129648 10.361780
 6127 15.129648 10.365403
 6128 15.129648 10.369026
 6129 15.129648 10.372649
 6130 15.129648 10.376272
 6131 15.129648 10.379895
 6132 15.129648 10.383518
 6133 15.129648 10.387141
 6134 15.129648 10.390764
 6135 15.129648 10.394387
 6136 15.129648 10.398010
 6137 15.129648 10.401633
 6138 15.129648 10.405256
 6139 15.129648 10.408879
 6140 15.129648 10.412502
 6141 15.129648 10.416125
 6142 15.129648 10.419748
 6143 15.129648 10.423371
 6144 15.129648 10.426994
 6145 15.129648 10.430617
 6146 15.126025 10.434240
 6147 15.126025 10.437863
 6148 15.122402 10.441486
 6149 15.122402 10.445109
 6150 15.118779 10.448732
 6151 15.118779 10.452355
 6152 15.115156 10.455978
 6153 15.115156 10.459601
 6154 15.111533 10.463224
 6155 15.111533 10.466847
 6156 15.107910 10.470470
 6157 15.107910 10.474093
 6158 15.107910 10.477716
 6159 15.104287 10.481339
 6160 15.104287 10.484962
 6161 15.100664 10.488585
 6162 15.097041 10.492208
 6163 15.093418 10.495831
 6164 15.089795 10.499454
 6165 15.086172 10.503077
 6166 15.082549 10.506700
 6167 15.078926 10.510323
 6168 15.075303 10.513946
 6169 15.071680 10.517569
 6170 15.068057 10.521192
 6171 15.064434 10.524815
 6172 15.060811 10.524815
 6173 15.057188 10.528438
 6174 15.053565 10.528438
 6175 15.049942 10.532061
 6176 15.046319 10.532061
 6177 15.042696 10.535684
 6178 15.039073 10.535684
 6179 15.035450 10.539307
 6180 15.031827 10.539307
 6181 15.028204 10.542930
 6182 15.024581 10.542930
 6183 15.020958 10.546553
 6184 15.017335 10.546553
 6185 15.013712 10.550176
 6186 15.010089 10.550176
 6187 15.006466 10.553799
 6188 15.002843 10.557422
 6189 14.999220 10.561045
 6190 14.995597 10.564668
 6191 14.991974 10.568291
 6192 14.988351 10.571914
 6193 14.984728 10.575537
 6194 14.981105 10.575537
 6195 14.977482 10.579160
 6196 14.973859 10.582783
 6197 14.970236 10.586406
 6198 14.966613 10.586406
 6199 14.962990 10.586406
 6200 14.959367 10.586406
 6201 14.955744 10.586406
 6202 14.952121 10.586406
 6203 14.948498 10.586406
 6204 14.944875 10.586406
 6205 14.941252 10.586406
 6206 14.937629 10.586406
 6207 14.934006 10.586406
 6208 14.930383 10.590029
 6209 14.926760 10.590029
 6210 14.923137 10.590029
 6211 14.919514 10.590029
 6212 14.915891 10.593652
 6213 14.912268 10.593652
 6214 14.908645 10.597275
 6215 14.905022 10.597275
 6216 14.901399 10.597275
 6217 14.897776 10.597275
 6218 14.894153 10.597275
 6219 14.890530 10.597275
 6220 14.886907 10.597275
 6221 14.883284 10.597275
 6222 14.879661 10.597275
 6223 14.876038 10.597275
 6224 14.872415 10.597275
 6225 14.868792 10.597275
 6226 14.865169 10.597275
 6227 14.861546 10.597275
 6228 14.857923 10.597275
 6229 14.854300 10.597275
 6230 14.850677 10.597275
 6231 14.847054 10.593652
 6232 14.843431 10.590029
 6233 14.839808 10.586406
 6234 14.836185 10.582783
 6235 14.832562 10.579160
 6236 14.828939 10.575537
 6237 14.825316 10.571914
 6238 14.821693 10.568291
 6239 14.818070 10.568291
 6240 14.814447 10.564668
 6241 14.810824 10.564668
 6242 14.807201 10.561045
 6243 14.803578 10.561045
 6244 14.799955 10.557422
 6245 14.796332 10.557422
 6246 14.792709 10.553799
 6247 14.789086 10.553799
 6248 14.785463 10.550176
 6249 14.781840 10.550176
 6250 14.778217 10.546553
 6251 14.774594 10.546553
 6252 14.770971 10.546553
 6253 14.767348 10.546553
 6254 14.763725 10.546553
 6255 14.760102 10.542930
 6256 14.756479 10.542930
 6257 14.752856 10.539307
 6258 14.749233 10.539307
 6259 14.745610 10.535684
 6260 14.741987 10.535684
 6261 14.738364 10.532061
 6262 14.734741 10.532061
 6263 14.731118 10.528438
 6264 14.727495 10.528438
 6265 14.723872 10.524815
 6266 14.720249 10.524815
 6267 14.716626 10.524815
 6268 14.713003 10.524815
 6269 14.709380 10.524815
 6270 14.705757 10.524815
 6271 14.702134 10.524815
 6272 14.698511 10.524815
 6273 14.694888 10.524815
 6274 14.691265 10.524815
 6275 14.687642 10.524815
 6276 14.684019 10.524815
 6277 14.680396 10.524815
 6278 14.676773 10.524815
 6279 14.673150 10.524815
 6280 14.669527 10.524815
 6281 14.665904 10.524815
 6282 14.662281 10.524815
 6283 14.658658 10.524815
 6284 14.655035 10.524815
 6285 14.651412 10.524815
 6286 14.647789 10.524815
 6287 14.644166 10.524815
 6288 14.640543 10.528438
 6289 14.636920 10.528438
 6290 14.633297 10.532061
 6291 14.629674 10.532061
 6292 14.626051 10.535684
 6293 14.622428 10.535684
 6294 14.618805 10.539307
 6295 14.615182 10.539307
 6296 14.611559 10.542930
 6297 14.607936 10.542930
 6298 14.604313 10.546553
 6299 14.600690 10.546553
 6300 14.597067 10.550176
 6301 14.593444 10.553799
 6302 14.593444 10.557422
 6303 14.589821 10.561045
 6304 14.586198 10.564668
 6305 14.586198 10.568291
 6306 14.582575 10.571914
 6307 14.582575 10.575537
 6308 14.578952 10.579160
 6309 14.578952 10.582783
 6310 14.575329 10.586406
 6311 14.575329 10.590029
 6312 14.571706 10.593652
 6313 14.571706 10.597275
 6314 14.568083 10.600898
 6315 14.568083 10.604521
 6316 14.564460 10.608144
 6317 14.564460 10.611767
 6318 14.564460 10.615390
 6319 14.564460 10.619013
 6320 14.564460 10.622636
 6321 14.564460 10.626259
 6322 14.564460 10.629882
 6323 14.564460 10.633505
 6324 14.564460 10.637128
 6325 14.564460 10.640751
 6326 14.564460 10.644374
 6327 14.564460 10.647997
 6328 14.564460 10.651620
 6329 14.564460 10.655243
 6330 14.564460 10.658866
 6331 14.564460 10.662489
 6332 14.564460 10.666112
 6333 14.564460 10.669735
 6334 14.564460 10.673358
 6335 14.564460 10.676981
 6336 14.564460 10.680604
 6337 14.564460 10.684227
 6338 14.564460 10.687850
 6339 14.564460 10.691473
 6340 14.564460 10.695096
 6341 14.568083 10.698719
 6342 14.568083 10.702342
 6343 14.571706 10.705965
 6344 14.571706 10.709588
 6345 14.571706 10.713211
 6346 14.571706 10.716834
 6347 14.571706 10.720457
 6348 14.571706 10.724080
 6349 14.571706 10.727703
 6350 14.571706 10.731326
 6351 14.571706 10.734949
 6352 14.571706 10.738572
 6353 14.571706 10.742195
 6354 14.568083 10.745818
 6355 14.568083 10.749441
 6356 14.564460 10.753064
 6357 14.564460 10.756687
 6358 14.560837 10.760310
 6359 14.560837 10.763933
 6360 14.557214 10.767556
 6361 14.553591 10.771179
 6362 14.549968 10.771179
 6363 14.546345 10.774802
 6364 14.542722 10.774802
 6365 14.539099 10.774802
 6366 14.535476 10.774802
 6367 14.531853 10.778425
 6368 14.528230 10.778425
 6369 14.524607 10.782048
 6370 14.520984 10.782048
 6371 14.517361 10.785671
 6372 14.513738 10.785671
 6373 14.510115 10.789294
 6374 14.506492 10.789294
 6375 14.502869 10.792917
 6376 14.499246 10.792917
 6377 14.495623 10.796540
 6378 14.492000 10.796540
 6379 14.488377 10.800163
 6380 14.484754 10.800163
 6381 14.481131 10.803786
 6382 14.477508 10.803786
 6383 14.473885 10.807409
 6384 14.470262 10.811032
 6385 14.466639 10.814655
 6386 14.463016 10.818278
 6387 14.459393 10.821901
 6388 14.455770 10.825524
 6389 14.452147 10.829147
 6390 14.448524 10.832770
 6391 14.444901 10.836393
 6392 14.444901 10.840016
 6393 14.441278 10.843639
 6394 14.441278 10.847262
 6395 14.437655 10.850885
 6396 14.437655 10.854508
 6397 14.434032 10.858131
 6398 14.434032 10.861754
 6399 14.430409 10.865377
 6400 14.426786 10.869000
 6401 14.423163 10.872623
 6402 14.419540 10.876246
 6403 14.415917 10.879869
 6404 14.412294 10.883492
 6405 14.412294 10.887115
 6406 14.408671 10.890738
 6407 14.408671 10.894361
 6408 14.405048 10.897984
 6409 14.405048 10.901607
 6410 14.401425 10.905230
 6411 14.401425 10.908853
 6412 14.397802 10.912476
 6413 14.397802 10.916099
 6414 14.394179 10.919722
 6415 14.394179 10.923345
 6416 14.390556 10.926968
 6417 14.390556 10.930591
 6418 14.390556 10.934214
 6419 14.386933 10.937837
 6420 14.386933 10.941460
 6421 14.383310 10.945083
 6422 14.383310 10.948706
 6423 14.383310 10.952329
 6424 14.379687 10.955952
 6425 14.379687 10.959575
 6426 14.379687 10.963198
 6427 14.379687 10.966821
 6428 14.376064 10.970444
 6429 14.376064 10.974067
 6430 14.376064 10.977690
 6431 14.376064 10.981313
 6432 14.372441 10.984936
 6433 14.372441 10.988559
 6434 14.372441 10.992182
 6435 14.372441 10.995805
 6436 14.368818 10.999428
 6437 14.368818 11.003051
 6438 14.368818 11.006674
 6439 14.365195 11.010297
 6440 14.365195 11.013920
 6441 14.365195 11.017543
 6442 14.365195 11.021166
 6443 14.361572 11.024789
 6444 14.361572 11.028412
 6445 14.361572 11.032035
 6446 14.361572 11.035658
 6447 14.361572 11.039281
 6448 14.361572 11.042904
 6449 14.361572 11.046527
 6450 14.361572 11.050150
 6451 14.361572 11.053773
 6452 14.357949 11.057396
 6453 14.357949 11.061019
 6454 14.354326 11.064642
 6455 14.354326 11.068265
 6456 14.350703 11.071888
 6457 14.350703 11.075511
 6458 14.347080 11.079134
 6459 14.343457 11.082757
 6460 14.339834 11.086380
 6461 14.336211 11.090003
 6462 14.332588 11.093626
 6463 14.328965 11.097249
 6464 14.325342 11.100872
 6465 14.321719 11.104495
 6466 14.318096 11.108118
 6467 14.314473 11.111741
 6468 14.314473 11.115364
 6469 14.310850 11.118987
 6470 14.310850 11.122610
 6471 14.307227 11.126233
 6472 14.307227 11.129856
 6473 14.303604 11.133479
 6474 14.299981 11.137102
 6475 14.296358 11.140725
 6476 14.292735 11.144348
 6477 14.292735 11.147971
 6478 14.289112 11.151594
 6479 14.285489 11.155217
 6480 14.281866 11.158840
 6481 14.278243 11.162463
 6482 14.274620 11.166086
 6483 14.270997 11.169709
 6484 14.267374 11.173332
 6485 14.263751 11.176955
 6486 14.260128 11.180578
 6487 14.256505 11.184201
 6488 14.252882 11.187824
 6489 14.249259 11.191447
 6490 14.245636 11.195070
 6491 14.242013 11.198693
 6492 14.238390 11.202316
 6493 14.234767 11.205939
 6494 14.231144 11.209562
 6495 14.227521 11.213185
 6496 14.223898 11.216808
 6497 14.220275 11.220431
 6498 14.216652 11.224054
 6499 14.213029 11.227677
 6500 14.209406 11.231300
 6501 14.205783 11.234923
 6502 14.202160 11.238546
 6503 14.198537 11.242169
 6504 14.194914 11.245792
 6505 14.191291 11.249415
 6506 14.187668 11.253038
 6507 14.184045 11.256661
 6508 14.180422 11.256661
 6509 14.176799 11.256661
 6510 14.173176 11.256661
 6511 14.169553 11.256661
 6512 14.165930 11.256661
 6513 14.162307 11.256661
 6514 14.158684 11.256661
 6515 14.155061 11.256661
 6516 14.151438 11.256661
 6517 14.147815 11.256661
 6518 14.144192 11.256661
 6519 14.140569 11.256661
 6520 14.136946 11.256661
 6521 14.133323 11.256661
 6522 14.129700 11.256661
 6523 14.126077 11.256661
 6524 14.122454 11.256661
 6525 14.118831 11.256661
 6526 14.115208 11.260284
 6527 14.111585 11.260284
 6528 14.107962 11.263907
 6529 14.104339 11.263907
 6530 14.100716 11.267530
 6531 14.097093 11.267530
 6532 14.093470 11.271153
 6533 14.089847 11.271153
 6534 14.086224 11.274776
 6535 14.082601 11.274776
 6536 14.078978 11.278399
 6537 14.075355 11.278399
 6538 14.071732 11.282022
 6539 14.071732 11.285645
 6540 14.068109 11.289268
 6541 14.068109 11.292891
 6542 14.064486 11.296514
 6543 14.064486 11.300137
 6544 14.060863 11.303760
 6545 14.060863 11.307383
 6546 14.057240 11.311006
 6547 14.057240 11.314629
 6548 14.053617 11.318252
 6549 14.053617 11.321875
 6550 14.049994 11.325498
 6551 14.049994 11.329121
 6552 14.049994 11.332744
 6553 14.049994 11.336367
 6554 14.049994 11.339990
 6555 14.049994 11.343613
 6556 14.049994 11.347236
 6557 14.049994 11.350859
 6558 14.049994 11.354482
 6559 14.049994 11.358105
 6560 14.049994 11.361728
 6561 14.049994 11.365351
 6562 14.049994 11.368974
 6563 14.049994 11.372597
 6564 14.049994 11.376220
 6565 14.049994 11.379843
 6566 14.049994 11.383466
 6567 14.049994 11.387089
 6568 14.049994 11.390712
 6569 14.049994 11.394335
 6570 14.049994 11.397958
 6571 14.049994 11.401581
 6572 14.049994 11.405204
 6573 14.049994 11.408827
 6574 14.049994 11.412450
 6575 14.049994 11.416073
 6576 14.049994 11.419696
 6577 14.049994 11.423319
 6578 14.046371 11.426942
 6579 14.042748 11.430565
 6580 14.039125 11.434188
 6581 14.039125 11.437811
 6582 14.035502 11.441434
 6583 14.031879 11.445057
 6584 14.028256 11.448680
 6585 14.028256 11.452303
 6586 14.024633 11.455926
 6587 14.024633 11.459549
 6588 14.021010 11.463172
 6589 14.021010 11.466795
 6590 14.017387 11.470418
 6591 14.017387 11.474041
 6592 14.013764 11.477664
 6593 14.013764 11.481287
 6594 14.010141 11.484910
 6595 14.010141 11.488533
 6596 14.006518 11.492156
 6597 14.006518 11.495779
 6598 14.006518 11.499402
 6599 14.006518 11.503025
 6600 14.006518 11.506648
 6601 14.006518 11.510271
 6602 14.006518 11.513894
 6603 14.006518 11.517517
 6604 14.006518 11.521140
 6605 14.002895 11.524763
 6606 14.002895 11.528386
 6607 14.002895 11.532009
 6608 14.002895 11.535632
 6609 13.999272 11.539255
 6610 13.999272 11.542878
 6611 13.999272 11.546501
 6612 13.999272 11.550124
 6613 13.999272 11.553747
 6614 13.999272 11.557370
 6615 13.999272 11.560993
 6616 13.999272 11.564616
 6617 13.999272 11.568239
 6618 13.995649 11.571862
 6619 13.995649 11.575485
 6620 13.992026 11.579108
 6621 13.992026 11.582731
 6622 13.988403 11.586354
 6623 13.988403 11.589977
 6624 13.984780 11.593600
 6625 13.984780 11.597223
 6626 13.984780 11.600846
 6627 13.981157 11.604469
 6628 13.981157 11.608092
 6629 13.981157 11.611715
 6630 13.981157 11.615338
 6631 13.981157 11.618961
 6632 13.981157 11.622584
 6633 13.981157 11.626207
 6634 13.981157 11.629830
 6635 13.977534 11.633453
 6636 13.977534 11.637076
 6637 13.973911 11.640699
 6638 13.973911 11.644322
 6639 13.970288 11.647945
 6640 13.970288 11.651568
 6641 13.970288 11.655191
 6642 13.970288 11.658814
 6643 13.970288 11.662437
 6644 13.970288 11.666060
 6645 13.970288 11.669683
 6646 13.970288 11.673306
 6647 13.970288 11.676929
 6648 13.970288 11.680552
 6649 13.970288 11.684175
 6650 13.970288 11.687798
 6651 13.970288 11.691421
 6652 13.970288 11.695044
 6653 13.970288 11.698667
 6654 13.970288 11.702290
 6655 13.970288 11.705913
 6656 13.970288 11.709536
 6657 13.970288 11.713159
 6658 13.970288 11.716782
 6659 13.970288 11.720405
 6660 13.970288 11.724028
 6661 13.970288 11.727651
 6662 13.970288 11.731274
 6663 13.970288 11.734897
 6664 13.970288 11.738520
 6665 13.970288 11.742143
 6666 13.970288 11.745766
 6667 13.970288 11.749389
 6668 13.970288 11.753012
 6669 13.970288 11.756635
 6670 13.970288 11.760258
 6671 13.970288 11.763881
 6672 13.970288 11.767504
 6673 13.970288 11.771127
 6674 13.970288 11.774750
 6675 13.970288 11.778373
 6676 13.970288 11.781996
 6677 13.970288 11.785619
 6678 13.970288 11.789242
 6679 13.970288 11.792865
 6680 13.970288 11.796488
 6681 13.970288 11.800111
 6682 13.970288 11.803734
 6683 13.970288 11.807357
 6684 13.970288 11.810980
 6685 13.970288 11.814603
 6686 13.970288 11.818226
 6687 13.970288 11.821849
 6688 13.970288 11.825472
 6689 13.970288 11.829095
 6690 13.970288 11.832718
 6691 13.970288 11.836341
 6692 13.970288 11.839964
 6693 13.970288 11.843587
 6694 13.970288 11.847210
 6695 13.970288 11.850833
 6696 13.970288 11.854456
 6697 13.970288 11.858079
 6698 13.970288 11.861702
 6699 13.970288 11.865325
 6700 13.970288 11.868948
 6701 13.970288 11.872571
 6702 13.966665 11.876194
 6703 13.966665 11.879817
 6704 13.966665 11.883440
 6705 13.966665 11.887063
 6706 13.966665 11.890686
 6707 13.966665 11.894309
 6708 13.966665 11.897932
 6709 13.966665 11.901555
 6710 13.966665 11.905178
 6711 13.966665 11.908801
 6712 13.966665 11.912424
 6713 13.966665 11.916047
 6714 13.966665 11.919670
 6715 13.966665 11.923293
 6716 13.966665 11.926916
 6717 13.966665 11.930539
 6718 13.966665 11.934162
 6719 13.966665 11.937785
 6720 13.966665 11.941408
 6721 13.966665 11.945031
 6722 13.966665 11.948654
 6723 13.966665 11.952277
 6724 13.966665 11.955900
 6725 13.966665 11.959523
 6726 13.966665 11.963146
 6727 13.966665 11.966769
 6728 13.966665 11.970392
 6729 13.966665 11.974015
 6730 13.966665 11.977638
 6731 13.966665 11.981261
 6732 13.966665 11.984884
 6733 13.966665 11.988507
 6734 13.966665 11.992130
 6735 13.966665 11.995753
 6736 13.966665 11.999376
 6737 13.966665 12.002999
 6738 13.970288 12.006622
 6739 13.970288 12.010245
 6740 13.970288 12.013868
 6741 13.973911 12.017491
 6742 13.973911 12.021114
 6743 13.970288 12.024737
 6744 13.970288 12.028360
 6745 13.970288 12.031983
 6746 13.966665 12.035606
 6747 13.966665 12.039229
 6748 13.966665 12.042852
 6749 13.963042 12.046475
 6750 13.963042 12.050098
 6751 13.963042 12.053721
 6752 13.959419 12.057344
 6753 13.955796 12.060967
 6754 13.955796 12.064590
 6755 13.952173 12.068213
 6756 13.948550 12.068213
 6757 13.944927 12.071836
 6758 13.941304 12.075459
 6759 13.937681 12.079082
 6760 13.934058 12.079082
 6761 13.930435 12.082705
 6762 13.926812 12.082705
 6763 13.923189 12.086328
 6764 13.919566 12.086328
 6765 13.915943 12.089951
 6766 13.912320 12.093574
 6767 13.908697 12.097197
 6768 13.905074 12.097197
 6769 13.901451 12.100820
 6770 13.897828 12.100820
 6771 13.894205 12.104443
 6772 13.890582 12.104443
 6773 13.886959 12.108066
 6774 13.886959 12.111689
 6775 13.883336 12.115312
 6776 13.883336 12.118935
 6777 13.879713 12.122558
 6778 13.879713 12.126181
 6779 13.876090 12.129804
 6780 13.876090 12.133427
 6781 13.872467 12.137050
 6782 13.872467 12.140673
 6783 13.868844 12.144296
 6784 13.868844 12.147919
 6785 13.865221 12.151542
 6786 13.865221 12.155165
 6787 13.865221 12.158788
 6788 13.865221 12.162411
 6789 13.865221 12.166034
 6790 13.865221 12.169657
 6791 13.865221 12.173280
 6792 13.865221 12.176903
 6793 13.865221 12.180526
 6794 13.865221 12.184149
 6795 13.865221 12.187772
 6796 13.865221 12.191395
 6797 13.865221 12.195018
 6798 13.865221 12.198641
 6799 13.865221 12.202264
 6800 13.865221 12.205887
 6801 13.865221 12.209510
 6802 13.865221 12.213133
 6803 13.865221 12.216756
 6804 13.865221 12.220379
 6805 13.865221 12.224002
 6806 13.865221 12.227625
 6807 13.865221 12.231248
 6808 13.868844 12.234871
 6809 13.868844 12.238494
 6810 13.872467 12.242117
 6811 13.872467 12.245740
 6812 13.876090 12.249363
 6813 13.876090 12.252986
 6814 13.879713 12.256609
 6815 13.879713 12.260232
 6816 13.883336 12.263855
 6817 13.883336 12.267478
 6818 13.886959 12.271101
 6819 13.886959 12.274724
 6820 13.890582 12.278347
 6821 13.894205 12.281970
 6822 13.897828 12.281970
 6823 13.901451 12.285593
 6824 13.905074 12.285593
 6825 13.908697 12.289216
 6826 13.912320 12.289216
 6827 13.915943 12.292839
 6828 13.919566 12.296462
 6829 13.923189 12.300085
 6830 13.923189 12.303708
 6831 13.926812 12.307331
 6832 13.930435 12.310954
 6833 13.934058 12.314577
 6834 13.937681 12.318200
 6835 13.941304 12.321823
 6836 13.944927 12.325446
 6837 13.948550 12.329069
 6838 13.952173 12.329069
 6839 13.955796 12.332692
 6840 13.959419 12.336315
 6841 13.963042 12.339938
 6842 13.963042 12.343561
 6843 13.966665 12.347184
 6844 13.970288 12.350807
 6845 13.973911 12.354430
 6846 13.977534 12.358053
 6847 13.981157 12.361676
 6848 13.984780 12.365299
 6849 13.988403 12.368922
 6850 13.992026 12.368922
 6851 13.995649 12.372545
 6852 13.999272 12.376168
 6853 14.002895 12.379791
 6854 14.006518 12.383414
 6855 14.006518 12.387037
 6856 14.010141 12.390660
 6857 14.010141 12.394283
 6858 14.013764 12.397906
 6859 14.013764 12.401529
 6860 14.013764 12.405152
 6861 14.013764 12.408775
 6862 14.017387 12.412398
 6863 14.017387 12.416021
 6864 14.021010 12.419644
 6865 14.021010 12.423267
 6866 14.024633 12.426890
 6867 14.024633 12.430513
 6868 14.024633 12.434136
 6869 14.028256 12.437759
 6870 14.028256 12.441382
 6871 14.028256 12.445005
 6872 14.031879 12.448628
 6873 14.031879 12.452251
 6874 14.035502 12.455874
 6875 14.035502 12.459497
 6876 14.039125 12.463120
 6877 14.039125 12.466743
 6878 14.042748 12.470366
 6879 14.042748 12.473989
 6880 14.042748 12.477612
 6881 14.042748 12.481235
 6882 14.046371 12.484858
 6883 14.046371 12.488481
 6884 14.049994 12.492104
 6885 14.049994 12.495727
 6886 14.049994 12.499350
 6887 14.049994 12.502973
 6888 14.053617 12.506596
 6889 14.053617 12.510219
 6890 14.053617 12.513842
 6891 14.057240 12.517465
 6892 14.057240 12.521088
 6893 14.057240 12.524711
 6894 14.057240 12.528334
 6895 14.057240 12.531957
 6896 14.060863 12.535580
 6897 14.060863 12.539203
 6898 14.060863 12.542826
 6899 14.060863 12.546449
 6900 14.064486 12.550072
 6901 14.064486 12.553695
 6902 14.068109 12.557318
 6903 14.068109 12.560941
 6904 14.068109 12.564564
 6905 14.068109 12.568187
 6906 14.068109 12.571810
 6907 14.068109 12.575433
 6908 14.068109 12.579056
 6909 14.068109 12.582679
 6910 14.068109 12.586302
 6911 14.068109 12.589925
 6912 14.068109 12.593548
 6913 14.071732 12.597171
 6914 14.071732 12.600794
 6915 14.075355 12.604417
 6916 14.075355 12.608040
 6917 14.078978 12.611663
 6918 14.078978 12.615286
 6919 14.082601 12.618909
 6920 14.082601 12.622532
 6921 14.086224 12.626155
 6922 14.086224 12.629778
 6923 14.089847 12.633401
 6924 14.089847 12.637024
 6925 14.093470 12.640647
 6926 14.093470 12.644270
 6927 14.097093 12.647893
 6928 14.097093 12.651516
 6929 14.093470 12.655139
 6930 14.089847 12.658762
 6931 14.086224 12.662385
 6932 14.086224 12.666008
 6933 14.082601 12.669631
 6934 14.078978 12.673254
 6935 14.078978 12.676877
 6936 14.075355 12.680500
 6937 14.075355 12.684123
 6938 14.071732 12.687746
 6939 14.068109 12.691369
 6940 14.068109 12.694992
 6941 14.064486 12.698615
 6942 14.064486 12.702238
 6943 14.060863 12.705861
 6944 14.060863 12.709484
 6945 14.057240 12.709484
 6946 14.053617 12.713107
 6947 14.049994 12.713107
 6948 14.046371 12.716730
 6949 14.042748 12.716730
 6950 14.039125 12.720353
 6951 14.035502 12.720353
 6952 14.031879 12.723976
 6953 14.028256 12.723976
 6954 14.024633 12.727599
 6955 14.021010 12.731222
 6956 14.017387 12.734845
 6957 14.017387 12.738468
 6958 14.013764 12.742091
 6959 14.013764 12.745714
 6960 14.010141 12.749337
 6961 14.010141 12.752960
 6962 14.006518 12.756583
 6963 14.006518 12.760206
 6964 14.002895 12.763829
 6965 14.002895 12.767452
 6966 13.999272 12.771075
 6967 13.999272 12.774698
 6968 13.995649 12.778321
 6969 13.995649 12.781944
 6970 13.995649 12.785567
 6971 13.995649 12.789190
 6972 13.995649 12.792813
 6973 13.995649 12.796436
 6974 13.995649 12.800059
 6975 13.995649 12.803682
 6976 13.995649 12.807305
 6977 13.995649 12.810928
 6978 13.992026 12.814551
 6979 13.992026 12.818174
 6980 13.988403 12.821797
 6981 13.988403 12.825420
 6982 13.984780 12.829043
 6983 13.984780 12.832666
 6984 13.981157 12.836289
 6985 13.981157 12.839912
 6986 13.977534 12.843535
 6987 13.977534 12.847158
 6988 13.973911 12.850781
 6989 13.970288 12.854404
 6990 13.966665 12.858027
 6991 13.963042 12.861650
 6992 13.959419 12.861650
 6993 13.955796 12.861650
 6994 13.952173 12.861650
 6995 13.948550 12.861650
 6996 13.944927 12.861650
 6997 13.941304 12.861650
 6998 13.937681 12.861650
 6999 13.934058 12.861650
 7000 13.930435 12.865273
 7001 13.926812 12.865273
 7002 13.923189 12.868896
 7003 13.919566 12.868896
 7004 13.915943 12.872519
 7005 13.912320 12.872519
 7006 13.908697 12.876142
 7007 13.905074 12.876142
 7008 13.901451 12.879765
 7009 13.897828 12.879765
 7010 13.894205 12.883388
 7011 13.890582 12.883388
 7012 13.886959 12.887011
 7013 13.886959 12.890634
 7014 13.883336 12.894257
 7015 13.883336 12.897880
 7016 13.879713 12.901503
 7017 13.879713 12.905126
 7018 13.876090 12.908749
 7019 13.876090 12.912372
 7020 13.872467 12.915995
 7021 13.872467 12.919618
 7022 13.868844 12.923241
 7023 13.868844 12.926864
 7024 13.865221 12.930487
 7025 13.865221 12.934110
 7026 13.865221 12.937733
 7027 13.865221 12.941356
 7028 13.861598 12.944979
 7029 13.861598 12.948602
 7030 13.861598 12.952225
 7031 13.861598 12.955848
 7032 13.861598 12.959471
 7033 13.861598 12.963094
 7034 13.861598 12.966717
 7035 13.861598 12.970340
 7036 13.857975 12.973963
 7037 13.857975 12.977586
 7038 13.857975 12.981209
 7039 13.854352 12.984832
 7040 13.854352 12.988455
 7041 13.850729 12.992078
 7042 13.850729 12.995701
 7043 13.847106 12.999324
 7044 13.843483 13.002947
 7045 13.839860 13.006570
 7046 13.836237 13.010193
 7047 13.832614 13.013816
 7048 13.828991 13.017439
 7049 13.825368 13.021062
 7050 13.821745 13.024685
 7051 13.818122 13.028308
 7052 13.814499 13.031931
 7053 13.810876 13.035554
 7054 13.807253 13.039177
 7055 13.803630 13.042800
 7056 13.800007 13.046423
 7057 13.796384 13.050046
 7058 13.792761 13.053669
 7059 13.792761 13.057292
 7060 13.789138 13.060915
 7061 13.789138 13.064538
 7062 13.785515 13.068161
 7063 13.785515 13.071784
 7064 13.781892 13.075407
 7065 13.781892 13.079030
 7066 13.778269 13.082653
 7067 13.778269 13.086276
 7068 13.774646 13.089899
 7069 13.774646 13.093522
 7070 13.771023 13.097145
 7071 13.771023 13.100768
 7072 13.771023 13.104391
 7073 13.771023 13.108014
 7074 13.771023 13.111637
 7075 13.771023 13.115260
 7076 13.771023 13.118883
 7077 13.771023 13.122506
 7078 13.771023 13.126129
 7079 13.771023 13.129752
 7080 13.771023 13.133375
 7081 13.771023 13.136998
 7082 13.771023 13.140621
 7083 13.771023 13.144244
 7084 13.771023 13.147867
 7085 13.771023 13.151490
 7086 13.771023 13.155113
 7087 13.771023 13.158736
 7088 13.771023 13.162359
 7089 13.771023 13.165982
 7090 13.771023 13.169605
 7091 13.771023 13.173228
 7092 13.771023 13.176851
 7093 13.771023 13.180474
 7094 13.767400 13.184097
 7095 13.767400 13.187720
 7096 13.767400 13.191343
 7097 13.767400 13.194966
 7098 13.767400 13.198589
 7099 13.763777 13.202212
 7100 13.763777 13.205835
 7101 13.763777 13.209458
 7102 13.760154 13.213081
 7103 13.760154 13.216704
 7104 13.756531 13.220327
 7105 13.752908 13.223950
 7106 13.752908 13.227573
 7107 13.749285 13.231196
 7108 13.749285 13.234819
 7109 13.745662 13.238442
 7110 13.742039 13.242065
 7111 13.738416 13.245688
 7112 13.738416 13.249311
 7113 13.734793 13.252934
 7114 13.734793 13.256557
 7115 13.731170 13.260180
 7116 13.731170 13.263803
 7117 13.727547 13.267426
 7118 13.727547 13.271049
 7119 13.723924 13.274672
 7120 13.723924 13.278295
 7121 13.720301 13.281918
 7122 13.720301 13.285541
 7123 13.716678 13.289164
 7124 13.716678 13.292787
 7125 13.713055 13.296410
 7126 13.713055 13.300033
 7127 13.709432 13.303656
 7128 13.709432 13.307279
 7129 13.709432 13.310902
 7130 13.705809 13.314525
 7131 13.705809 13.318148
 7132 13.705809 13.321771
 7133 13.702186 13.325394
 7134 13.698563 13.325394
 7135 13.694940 13.325394
 7136 13.691317 13.325394
 7137 13.687694 13.325394
 7138 13.684071 13.325394
 7139 13.680448 13.325394
 7140 13.676825 13.325394
 7141 13.673202 13.325394
 7142 13.669579 13.329017
 7143 13.665956 13.329017
 7144 13.662333 13.332640
 7145 13.658710 13.332640
 7146 13.655087 13.336263
 7147 13.651464 13.336263
 7148 13.647841 13.339886
 7149 13.644218 13.339886
 7150 13.640595 13.343509
 7151 13.636972 13.343509
 7152 13.633349 13.347132
 7153 13.629726 13.347132
 7154 13.626103 13.350755
 7155 13.622480 13.354378
 7156 13.618857 13.358001
 7157 13.615234 13.361624
 7158 13.615234 13.365247
 7159 13.611611 13.365247
 7160 13.607988 13.368870
 7161 13.604365 13.372493
 7162 13.600742 13.376116
 7163 13.597119 13.379739
 7164 13.593496 13.383362
 7165 13.589873 13.383362
 7166 13.586250 13.386985
 7167 13.582627 13.390608
 7168 13.579004 13.394231
 7169 13.575381 13.397854
 7170 13.571758 13.401477
 7171 13.568135 13.405100
 7172 13.564512 13.408723
 7173 13.564512 13.412346
 7174 13.560889 13.415969
 7175 13.560889 13.419592
 7176 13.557266 13.419592
 7177 13.553643 13.423215
 7178 13.550020 13.423215
 7179 13.546397 13.426838
 7180 13.542774 13.426838
 7181 13.539151 13.430461
 7182 13.535528 13.430461
 7183 13.531905 13.434084
 7184 13.528282 13.434084
 7185 13.524659 13.437707
 7186 13.521036 13.441330
 7187 13.517413 13.444953
 7188 13.513790 13.448576
 7189 13.510167 13.452199
 7190 13.506544 13.455822
 7191 13.502921 13.459445
 7192 13.499298 13.463068
 7193 13.495675 13.466691
 7194 13.492052 13.470314
 7195 13.488429 13.473937
 7196 13.484806 13.477560
 7197 13.481183 13.477560
 7198 13.477560 13.481183
 7199 13.473937 13.481183
 7200 13.470314 13.484806
 7201 13.466691 13.484806
 7202 13.463068 13.488429
 7203 13.459445 13.488429
 7204 13.455822 13.492052
 7205 13.452199 13.492052
 7206 13.448576 13.495675
 7207 13.444953 13.495675
 7208 13.441330 13.499298
 7209 13.437707 13.499298
 7210 13.434084 13.502921
 7211 13.430461 13.502921
 7212 13.426838 13.506544
 7213 13.423215 13.510167
 7214 13.419592 13.513790
 7215 13.415969 13.517413
 7216 13.412346 13.521036
 7217 13.408723 13.521036
 7218 13.405100 13.521036
 7219 13.401477 13.521036
 7220 13.397854 13.521036
 7221 13.394231 13.521036
 7222 13.390608 13.521036
 7223 13.386985 13.521036
 7224 13.383362 13.521036
 7225 13.379739 13.521036
 7226 13.376116 13.521036
 7227 13.372493 13.521036
 7228 13.368870 13.521036
 7229 13.365247 13.521036
 7230 13.361624 13.521036
 7231 13.358001 13.521036
 7232 13.354378 13.521036
 7233 13.350755 13.521036
 7234 13.347132 13.524659
 7235 13.343509 13.524659
 7236 13.339886 13.528282
 7237 13.336263 13.528282
 7238 13.332640 13.531905
 7239 13.329017 13.531905
 7240 13.325394 13.535528
 7241 13.321771 13.535528
 7242 13.318148 13.539151
 7243 13.314525 13.539151
 7244 13.310902 13.542774
 7245 13.307279 13.542774
 7246 13.303656 13.542774
 7247 13.300033 13.542774
 7248 13.296410 13.542774
 7249 13.292787 13.542774
 7250 13.289164 13.542774
 7251 13.285541 13.542774
 7252 13.281918 13.546397
 7253 13.278295 13.546397
 7254 13.274672 13.546397
 7255 13.271049 13.546397
 7256 13.267426 13.550020
 7257 13.263803 13.550020
 7258 13.260180 13.553643
 7259 13.256557 13.553643
 7260 13.252934 13.557266
 7261 13.249311 13.557266
 7262 13.245688 13.560889
 7263 13.242065 13.560889
 7264 13.238442 13.564512
 7265 13.234819 13.564512
 7266 13.231196 13.568135
 7267 13.227573 13.568135
 7268 13.223950 13.571758
 7269 13.220327 13.571758
 7270 13.216704 13.575381
 7271 13.213081 13.579004
 7272 13.209458 13.582627
 7273 13.205835 13.582627
 7274 13.202212 13.582627
 7275 13.198589 13.582627
 7276 13.194966 13.586250
 7277 13.191343 13.586250
 7278 13.187720 13.589873
 7279 13.184097 13.589873
 7280 13.180474 13.589873
 7281 13.176851 13.593496
 7282 13.173228 13.593496
 7283 13.169605 13.597119
 7284 13.165982 13.597119
 7285 13.162359 13.600742
 7286 13.158736 13.600742
 7287 13.155113 13.604365
 7288 13.151490 13.604365
 7289 13.147867 13.607988
 7290 13.144244 13.607988
 7291 13.140621 13.611611
 7292 13.136998 13.611611
 7293 13.133375 13.615234
 7294 13.129752 13.615234
 7295 13.126129 13.618857
 7296 13.122506 13.618857
 7297 13.118883 13.622480
 7298 13.115260 13.626103
 7299 13.111637 13.626103
 7300 13.108014 13.629726
 7301 13.104391 13.629726
 7302 13.100768 13.633349
 7303 13.097145 13.633349
 7304 13.093522 13.636972
 7305 13.089899 13.636972
 7306 13.086276 13.640595
 7307 13.082653 13.640595
 7308 13.079030 13.644218
 7309 13.075407 13.644218
 7310 13.071784 13.647841
 7311 13.068161 13.647841
 7312 13.064538 13.651464
 7313 13.060915 13.651464
 7314 13.057292 13.655087
 7315 13.053669 13.655087
 7316 13.050046 13.658710
 7317 13.046423 13.658710
 7318 13.042800 13.662333
 7319 13.039177 13.662333
 7320 13.035554 13.665956
 7321 13.031931 13.669579
 7322 13.028308 13.669579
 7323 13.024685 13.669579
 7324 13.021062 13.673202
 7325 13.017439 13.673202
 7326 13.013816 13.676825
 7327 13.010193 13.676825
 7328 13.006570 13.680448
 7329 13.002947 13.680448
 7330 12.999324 13.680448
 7331 12.995701 13.680448
 7332 12.992078 13.684071
 7333 12.988455 13.684071
 7334 12.984832 13.684071
 7335 12.981209 13.684071
 7336 12.977586 13.684071
 7337 12.973963 13.684071
 7338 12.970340 13.687694
 7339 12.966717 13.687694
 7340 12.963094 13.687694
 7341 12.959471 13.687694
 7342 12.955848 13.687694
 7343 12.952225 13.687694
 7344 12.948602 13.687694
 7345 12.944979 13.687694
 7346 12.941356 13.687694
 7347 12.937733 13.691317
 7348 12.934110 13.691317
 7349 12.930487 13.691317
 7350 12.926864 13.691317
 7351 12.923241 13.691317
 7352 12.919618 13.691317
 7353 12.915995 13.691317
 7354 12.912372 13.691317
 7355 12.908749 13.691317
 7356 12.905126 13.691317
 7357 12.901503 13.694940
 7358 12.897880 13.694940
 7359 12.894257 13.694940
 7360 12.890634 13.694940
 7361 12.887011 13.694940
 7362 12.883388 13.694940
 7363 12.879765 13.694940
 7364 12.876142 13.694940
 7365 12.872519 13.698563
 7366 12.868896 13.698563
 7367 12.865273 13.698563
 7368 12.861650 13.698563
 7369 12.858027 13.702186
 7370 12.854404 13.702186
 7371 12.850781 13.702186
 7372 12.847158 13.705809
 7373 12.843535 13.705809
 7374 12.839912 13.705809
 7375 12.836289 13.705809
 7376 12.832666 13.709432
 7377 12.829043 13.709432
 7378 12.825420 13.709432
 7379 12.821797 13.713055
 7380 12.818174 13.713055
 7381 12.814551 13.713055
 7382 12.810928 13.713055
 7383 12.807305 13.713055
 7384 12.803682 13.713055
 7385 12.800059 13.713055
 7386 12.796436 13.713055
 7387 12.792813 13.713055
 7388 12.789190 13.713055
 7389 12.785567 13.713055
 7390 12.781944 13.716678
 7391 12.778321 13.716678
 7392 12.774698 13.720301
 7393 12.771075 13.720301
 7394 12.767452 13.723924
 7395 12.763829 13.723924
 7396 12.760206 13.727547
 7397 12.756583 13.727547
 7398 12.752960 13.731170
 7399 12.749337 13.731170
 7400 12.745714 13.734793
 7401 12.742091 13.734793
 7402 12.738468 13.738416
 7403 12.734845 13.742039
 7404 12.731222 13.745662
 7405 12.727599 13.745662
 7406 12.723976 13.745662
 7407 12.720353 13.749285
 7408 12.716730 13.749285
 7409 12.713107 13.752908
 7410 12.709484 13.752908
 7411 12.705861 13.752908
 7412 12.702238 13.756531
 7413 12.698615 13.756531
 7414 12.694992 13.756531
 7415 12.691369 13.760154
 7416 12.687746 13.760154
 7417 12.684123 13.763777
 7418 12.680500 13.763777
 7419 12.676877 13.767400
 7420 12.673254 13.767400
 7421 12.669631 13.771023
 7422 12.666008 13.771023
 7423 12.662385 13.774646
 7424 12.658762 13.774646
 7425 12.655139 13.778269
 7426 12.651516 13.778269
 7427 12.647893 13.781892
 7428 12.644270 13.781892
 7429 12.640647 13.785515
 7430 12.637024 13.785515
 7431 12.633401 13.789138
 7432 12.629778 13.792761
 7433 12.626155 13.792761
 7434 12.622532 13.796384
 7435 12.618909 13.796384
 7436 12.615286 13.800007
 7437 12.611663 13.803630
 7438 12.608040 13.807253
 7439 12.604417 13.810876
 7440 12.600794 13.810876
 7441 12.597171 13.810876
 7442 12.593548 13.810876
 7443 12.589925 13.810876
 7444 12.586302 13.810876
 7445 12.582679 13.810876
 7446 12.579056 13.810876
 7447 12.575433 13.810876
 7448 12.571810 13.810876
 7449 12.568187 13.810876
 7450 12.564564 13.810876
 7451 12.560941 13.810876
 7452 12.557318 13.810876
 7453 12.553695 13.810876
 7454 12.550072 13.810876
 7455 12.546449 13.810876
 7456 12.542826 13.810876
 7457 12.539203 13.810876
 7458 12.535580 13.810876
 7459 12.531957 13.807253
 7460 12.528334 13.807253
 7461 12.524711 13.803630
 7462 12.521088 13.803630
 7463 12.517465 13.803630
 7464 12.513842 13.803630
 7465 12.510219 13.803630
 7466 12.506596 13.803630
 7467 12.502973 13.803630
 7468 12.499350 13.803630
 7469 12.495727 13.803630
 7470 12.492104 13.803630
 7471 12.488481 13.803630
 7472 12.484858 13.803630
 7473 12.481235 13.803630
 7474 12.477612 13.803630
 7475 12.473989 13.803630
 7476 12.470366 13.803630
 7477 12.466743 13.803630
 7478 12.463120 13.803630
 7479 12.459497 13.803630
 7480 12.455874 13.803630
 7481 12.452251 13.803630
 7482 12.448628 13.803630
 7483 12.445005 13.803630
 7484 12.441382 13.803630
 7485 12.437759 13.803630
 7486 12.434136 13.803630
 7487 12.430513 13.803630
 7488 12.426890 13.800007
 7489 12.423267 13.800007
 7490 12.419644 13.800007
 7491 12.416021 13.800007
 7492 12.412398 13.800007
 7493 12.408775 13.800007
 7494 12.405152 13.800007
 7495 12.401529 13.800007
 7496 12.397906 13.800007
 7497 12.394283 13.800007
 7498 12.390660 13.800007
 7499 12.387037 13.800007
 7500 12.383414 13.800007
 7501 12.379791 13.800007
 7502 12.376168 13.800007
 7503 12.372545 13.800007
 7504 12.368922 13.800007
 7505 12.365299 13.800007
 7506 12.361676 13.800007
 7507 12.358053 13.800007
 7508 12.354430 13.800007
 7509 12.350807 13.800007
 7510 12.347184 13.800007
 7511 12.343561 13.800007
 7512 12.339938 13.800007
 7513 12.336315 13.800007
 7514 12.332692 13.796384
 7515 12.329069 13.796384
 7516 12.325446 13.796384
 7517 12.321823 13.796384
 7518 12.318200 13.796384
 7519 12.314577 13.796384
 7520 12.310954 13.796384
 7521 12.307331 13.796384
 7522 12.303708 13.796384
 7523 12.300085 13.796384
 7524 12.296462 13.796384
 7525 12.292839 13.796384
 7526 12.289216 13.796384
 7527 12.285593 13.796384
 7528 12.281970 13.796384
 7529 12.278347 13.796384
 7530 12.274724 13.796384
 7531 12.271101 13.796384
 7532 12.267478 13.796384
 7533 12.263855 13.796384
 7534 12.260232 13.796384
 7535 12.256609 13.796384
 7536 12.252986 13.796384
 7537 12.249363 13.796384
 7538 12.245740 13.800007
 7539 12.242117 13.800007
 7540 12.238494 13.803630
 7541 12.234871 13.803630
 7542 12.231248 13.807253
 7543 12.227625 13.807253
 7544 12.224002 13.807253
 7545 12.220379 13.810876
 7546 12.216756 13.810876
 7547 12.213133 13.810876
 7548 12.209510 13.814499
 7549 12.205887 13.814499
 7550 12.202264 13.814499
 7551 12.198641 13.814499
 7552 12.195018 13.814499
 7553 12.191395 13.814499
 7554 12.187772 13.810876
 7555 12.184149 13.810876
 7556 12.180526 13.807253
 7557 12.176903 13.807253
 7558 12.173280 13.803630
 7559 12.169657 13.803630
 7560 12.166034 13.800007
 7561 12.162411 13.800007
 7562 12.158788 13.796384
 7563 12.155165 13.796384
 7564 12.151542 13.792761
 7565 12.147919 13.789138
 7566 12.144296 13.789138
 7567 12.140673 13.785515
 7568 12.137050 13.781892
 7569 12.133427 13.778269
 7570 12.129804 13.774646
 7571 12.126181 13.774646
 7572 12.122558 13.771023
 7573 12.118935 13.767400
 7574 12.115312 13.763777
 7575 12.111689 13.760154
 7576 12.108066 13.756531
 7577 12.104443 13.756531
 7578 12.100820 13.752908
 7579 12.097197 13.749285
 7580 12.093574 13.749285
 7581 12.089951 13.745662
 7582 12.086328 13.745662
 7583 12.082705 13.742039
 7584 12.079082 13.742039
 7585 12.075459 13.738416
 7586 12.071836 13.738416
 7587 12.068213 13.734793
 7588 12.064590 13.734793
 7589 12.060967 13.731170
 7590 12.057344 13.731170
 7591 12.053721 13.727547
 7592 12.050098 13.727547
 7593 12.046475 13.727547
 7594 12.042852 13.727547
 7595 12.039229 13.727547
 7596 12.035606 13.727547
 7597 12.031983 13.727547
 7598 12.028360 13.727547
 7599 12.024737 13.727547
 7600 12.021114 13.727547
 7601 12.017491 13.727547
 7602 12.013868 13.727547
 7603 12.010245 13.727547
 7604 12.006622 13.727547
 7605 12.002999 13.727547
 7606 11.999376 13.727547
 7607 11.995753 13.727547
 7608 11.992130 13.727547
 7609 11.988507 13.727547
 7610 11.984884 13.727547
 7611 11.981261 13.727547
 7612 11.977638 13.727547
 7613 11.974015 13.727547
 7614 11.970392 13.727547
 7615 11.966769 13.723924
 7616 11.963146 13.723924
 7617 11.959523 13.720301
 7618 11.955900 13.720301
 7619 11.952277 13.720301
 7620 11.948654 13.716678
 7621 11.945031 13.716678
 7622 11.941408 13.716678
 7623 11.937785 13.713055
 7624 11.934162 13.713055
 7625 11.930539 13.713055
 7626 11.926916 13.713055
 7627 11.923293 13.709432
 7628 11.919670 13.709432
 7629 11.916047 13.709432
 7630 11.912424 13.705809
 7631 11.908801 13.705809
 7632 11.905178 13.705809
 7633 11.901555 13.702186
 7634 11.897932 13.702186
 7635 11.894309 13.702186
 7636 11.890686 13.698563
 7637 11.887063 13.698563
 7638 11.883440 13.698563
 7639 11.879817 13.698563
 7640 11.876194 13.694940
 7641 11.872571 13.694940
 7642 11.868948 13.694940
 7643 11.865325 13.694940
 7644 11.861702 13.694940
 7645 11.858079 13.691317
 7646 11.854456 13.691317
 7647 11.850833 13.691317
 7648 11.847210 13.691317
 7649 11.843587 13.691317
 7650 11.839964 13.687694
 7651 11.836341 13.687694
 7652 11.832718 13.687694
 7653 11.829095 13.687694
 7654 11.825472 13.687694
 7655 11.821849 13.687694
 7656 11.818226 13.687694
 7657 11.814603 13.687694
 7658 11.810980 13.687694
 7659 11.807357 13.687694
 7660 11.803734 13.687694
 7661 11.800111 13.687694
 7662 11.796488 13.687694
 7663 11.792865 13.687694
 7664 11.789242 13.687694
 7665 11.785619 13.687694
 7666 11.781996 13.687694
 7667 11.778373 13.687694
 7668 11.774750 13.687694
 7669 11.771127 13.687694
 7670 11.767504 13.687694
 7671 11.763881 13.684071
 7672 11.760258 13.684071
 7673 11.756635 13.680448
 7674 11.753012 13.680448
 7675 11.749389 13.676825
 7676 11.745766 13.676825
 7677 11.742143 13.676825
 7678 11.738520 13.673202
 7679 11.734897 13.673202
 7680 11.731274 13.673202
 7681 11.727651 13.669579
 7682 11.724028 13.669579
 7683 11.720405 13.669579
 7684 11.716782 13.669579
 7685 11.713159 13.669579
 7686 11.709536 13.669579
 7687 11.705913 13.669579
 7688 11.702290 13.669579
 7689 11.698667 13.669579
 7690 11.695044 13.669579
 7691 11.691421 13.669579
 7692 11.687798 13.669579
 7693 11.684175 13.669579
 7694 11.680552 13.669579
 7695 11.676929 13.669579
 7696 11.673306 13.669579
 7697 11.669683 13.669579
 7698 11.666060 13.669579
 7699 11.662437 13.669579
 7700 11.658814 13.669579
 7701 11.655191 13.665956
 7702 11.651568 13.665956
 7703 11.647945 13.662333
 7704 11.644322 13.658710
 7705 11.640699 13.655087
 7706 11.637076 13.651464
 7707 11.633453 13.647841
 7708 11.629830 13.644218
 7709 11.626207 13.640595
 7710 11.622584 13.636972
 7711 11.618961 13.633349
 7712 11.615338 13.633349
 7713 11.611715 13.629726
 7714 11.608092 13.629726
 7715 11.604469 13.626103
 7716 11.600846 13.626103
 7717 11.597223 13.622480
 7718 11.593600 13.622480
 7719 11.589977 13.618857
 7720 11.586354 13.618857
 7721 11.582731 13.615234
 7722 11.579108 13.615234
 7723 11.575485 13.611611
 7724 11.571862 13.611611
 7725 11.568239 13.611611
 7726 11.564616 13.611611
 7727 11.560993 13.611611
 7728 11.557370 13.611611
 7729 11.553747 13.611611
 7730 11.550124 13.611611
 7731 11.546501 13.611611
 7732 11.542878 13.611611
 7733 11.539255 13.611611
 7734 11.535632 13.611611
 7735 11.532009 13.611611
 7736 11.528386 13.611611
 7737 11.524763 13.611611
 7738 11.521140 13.611611
 7739 11.517517 13.611611
 7740 11.513894 13.611611
 7741 11.510271 13.611611
 7742 11.506648 13.611611
 7743 11.503025 13.611611
 7744 11.499402 13.611611
 7745 11.495779 13.611611
 7746 11.492156 13.615234
 7747 11.488533 13.615234
 7748 11.484910 13.618857
 7749 11.481287 13.618857
 7750 11.477664 13.618857
 7751 11.474041 13.618857
 7752 11.470418 13.618857
 7753 11.466795 13.618857
 7754 11.463172 13.618857
 7755 11.459549 13.618857
 7756 11.455926 13.618857
 7757 11.452303 13.618857
 7758 11.448680 13.618857
 7759 11.445057 13.618857
 7760 11.441434 13.618857
 7761 11.437811 13.618857
 7762 11.434188 13.618857
 7763 11.430565 13.618857
 7764 11.426942 13.618857
 7765 11.423319 13.618857
 7766 11.419696 13.615234
 7767 11.416073 13.615234
 7768 11.412450 13.611611
 7769 11.408827 13.611611
 7770 11.405204 13.607988
 7771 11.401581 13.607988
 7772 11.397958 13.607988
 7773 11.394335 13.604365
 7774 11.390712 13.604365
 7775 11.387089 13.604365
 7776 11.383466 13.604365
 7777 11.379843 13.604365
 7778 11.376220 13.604365
 7779 11.372597 13.604365
 7780 11.368974 13.604365
 7781 11.365351 13.604365
 7782 11.361728 13.604365
 7783 11.358105 13.604365
 7784 11.354482 13.604365
 7785 11.350859 13.604365
 7786 11.347236 13.604365
 7787 11.343613 13.600742
 7788 11.339990 13.600742
 7789 11.336367 13.600742
 7790 11.332744 13.600742
 7791 11.329121 13.600742
 7792 11.325498 13.600742
 7793 11.321875 13.597119
 7794 11.318252 13.593496
 7795 11.314629 13.589873
 7796 11.311006 13.586250
 7797 11.307383 13.582627
 7798 11.303760 13.579004
 7799 11.300137 13.575381
 7800 11.296514 13.571758
 7801 11.292891 13.568135
 7802 11.289268 13.564512
 7803 11.285645 13.564512
 7804 11.282022 13.560889
 7805 11.278399 13.560889
 7806 11.274776 13.557266
 7807 11.271153 13.557266
 7808 11.267530 13.553643
 7809 11.263907 13.553643
 7810 11.260284 13.550020
 7811 11.256661 13.550020
 7812 11.253038 13.546397
 7813 11.249415 13.546397
 7814 11.245792 13.542774
 7815 11.242169 13.542774
 7816 11.238546 13.542774
 7817 11.234923 13.542774
 7818 11.231300 13.542774
 7819 11.227677 13.542774
 7820 11.224054 13.542774
 7821 11.220431 13.542774
 7822 11.216808 13.542774
 7823 11.213185 13.542774
 7824 11.209562 13.542774
 7825 11.205939 13.542774
 7826 11.202316 13.542774
 7827 11.198693 13.542774
 7828 11.195070 13.542774
 7829 11.191447 13.542774
 7830 11.187824 13.542774
 7831 11.184201 13.542774
 7832 11.180578 13.542774
 7833 11.176955 13.542774
 7834 11.173332 13.542774
 7835 11.169709 13.542774
 7836 11.166086 13.542774
 7837 11.162463 13.542774
 7838 11.158840 13.542774
 7839 11.155217 13.542774
 7840 11.151594 13.542774
 7841 11.147971 13.542774
 7842 11.144348 13.542774
 7843 11.140725 13.542774
 7844 11.137102 13.542774
 7845 11.133479 13.546397
 7846 11.129856 13.546397
 7847 11.126233 13.550020
 7848 11.122610 13.550020
 7849 11.118987 13.553643
 7850 11.115364 13.553643
 7851 11.111741 13.557266
 7852 11.108118 13.557266
 7853 11.104495 13.560889
 7854 11.100872 13.560889
 7855 11.097249 13.564512
 7856 11.093626 13.564512
 7857 11.090003 13.568135
 7858 11.090003 13.571758
 7859 11.086380 13.575381
 7860 11.086380 13.579004
 7861 11.082757 13.582627
 7862 11.082757 13.586250
 7863 11.079134 13.589873
 7864 11.079134 13.593496
 7865 11.075511 13.597119
 7866 11.075511 13.600742
 7867 11.071888 13.604365
 7868 11.071888 13.607988
 7869 11.068265 13.611611
 7870 11.068265 13.615234
 7871 11.068265 13.618857
 7872 11.068265 13.622480
 7873 11.064642 13.622480
 7874 11.061019 13.622480
 7875 11.057396 13.626103
 7876 11.053773 13.626103
 7877 11.050150 13.626103
 7878 11.046527 13.622480
 7879 11.042904 13.618857
 7880 11.039281 13.615234
 7881 11.035658 13.611611
 7882 11.032035 13.611611
 7883 11.032035 13.607988
 7884 11.028412 13.604365
 7885 11.028412 13.600742
 7886 11.024789 13.597119
 7887 11.024789 13.593496
 7888 11.021166 13.589873
 7889 11.021166 13.586250
 7890 11.017543 13.582627
 7891 11.013920 13.579004
 7892 11.010297 13.575381
 7893 11.006674 13.571758
 7894 11.003051 13.571758
 7895 10.999428 13.568135
 7896 10.995805 13.568135
 7897 10.992182 13.564512
 7898 10.988559 13.564512
 7899 10.984936 13.560889
 7900 10.981313 13.560889
 7901 10.977690 13.557266
 7902 10.974067 13.557266
 7903 10.970444 13.553643
 7904 10.966821 13.553643
 7905 10.963198 13.550020
 7906 10.959575 13.550020
 7907 10.955952 13.546397
 7908 10.952329 13.546397
 7909 10.948706 13.546397
 7910 10.945083 13.546397
 7911 10.941460 13.546397
 7912 10.937837 13.546397
 7913 10.934214 13.546397
 7914 10.930591 13.546397
 7915 10.926968 13.546397
 7916 10.923345 13.546397
 7917 10.919722 13.546397
 7918 10.916099 13.546397
 7919 10.912476 13.546397
 7920 10.908853 13.546397
 7921 10.905230 13.546397
 7922 10.901607 13.546397
 7923 10.897984 13.546397
 7924 10.894361 13.546397
 7925 10.890738 13.546397
 7926 10.887115 13.546397
 7927 10.883492 13.546397
 7928 10.879869 13.546397
 7929 10.876246 13.546397
 7930 10.872623 13.546397
 7931 10.869000 13.550020
 7932 10.865377 13.550020
 7933 10.861754 13.553643
 7934 10.858131 13.553643
 7935 10.854508 13.557266
 7936 10.850885 13.557266
 7937 10.847262 13.560889
 7938 10.843639 13.560889
 7939 10.840016 13.564512
 7940 10.836393 13.564512
 7941 10.832770 13.564512
 7942 10.829147 13.564512
 7943 10.825524 13.564512
 7944 10.821901 13.564512
 7945 10.818278 13.564512
 7946 10.814655 13.564512
 7947 10.811032 13.564512
 7948 10.807409 13.568135
 7949 10.803786 13.568135
 7950 10.800163 13.571758
 7951 10.796540 13.571758
 7952 10.792917 13.575381
 7953 10.789294 13.575381
 7954 10.785671 13.579004
 7955 10.782048 13.579004
 7956 10.778425 13.582627
 7957 10.774802 13.582627
 7958 10.771179 13.586250
 7959 10.767556 13.586250
 7960 10.763933 13.589873
 7961 10.760310 13.589873
 7962 10.756687 13.593496
 7963 10.753064 13.593496
 7964 10.749441 13.593496
 7965 10.745818 13.593496
 7966 10.742195 13.593496
 7967 10.738572 13.593496
 7968 10.734949 13.593496
 7969 10.731326 13.593496
 7970 10.727703 13.593496
 7971 10.724080 13.593496
 7972 10.720457 13.593496
 7973 10.716834 13.593496
 7974 10.713211 13.593496
 7975 10.709588 13.593496
 7976 10.705965 13.593496
 7977 10.702342 13.593496
 7978 10.698719 13.593496
 7979 10.695096 13.593496
 7980 10.691473 13.593496
 7981 10.687850 13.593496
 7982 10.684227 13.593496
 7983 10.680604 13.593496
 7984 10.676981 13.593496
 7985 10.673358 13.597119
 7986 10.669735 13.597119
 7987 10.666112 13.597119
 7988 10.662489 13.597119
 7989 10.658866 13.600742
 7990 10.655243 13.600742
 7991 10.651620 13.604365
 7992 10.647997 13.604365
 7993 10.644374 13.607988
 7994 10.640751 13.607988
 7995 10.637128 13.611611
 7996 10.633505 13.611611
 7997 10.629882 13.615234
 7998 10.626259 13.615234
 7999 10.622636 13.615234
 8000 10.619013 13.618857
 8001 10.615390 13.618857
 8002 10.611767 13.618857
 8003 10.608144 13.618857
 8004 10.604521 13.618857
 8005 10.600898 13.618857
 8006 10.597275 13.618857
 8007 10.593652 13.618857
 8008 10.590029 13.618857
 8009 10.586406 13.618857
 8010 10.582783 13.618857
 8011 10.579160 13.622480
 8012 10.575537 13.622480
 8013 10.571914 13.622480
 8014 10.568291 13.622480
 8015 10.564668 13.622480
 8016 10.561045 13.622480
 8017 10.557422 13.622480
 8018 10.553799 13.622480
 8019 10.550176 13.622480
 8020 10.546553 13.622480
 8021 10.542930 13.622480
 8022 10.539307 13.622480
 8023 10.535684 13.622480
 8024 10.532061 13.622480
 8025 10.528438 13.622480
 8026 10.524815 13.622480
 8027 10.521192 13.622480
 8028 10.517569 13.622480
 8029 10.513946 13.622480
 8030 10.510323 13.622480
 8031 10.506700 13.622480
 8032 10.503077 13.622480
 8033 10.499454 13.622480
 8034 10.495831 13.622480
 8035 10.492208 13.622480
 8036 10.488585 13.622480
 8037 10.484962 13.622480
 8038 10.481339 13.622480
 8039 10.477716 13.622480
 8040 10.474093 13.622480
 8041 10.470470 13.622480
 8042 10.466847 13.622480
 8043 10.463224 13.622480
 8044 10.459601 13.622480
 8045 10.455978 13.622480
 8046 10.452355 13.622480
 8047 10.448732 13.622480
 8048 10.445109 13.622480
 8049 10.441486 13.622480
 8050 10.437863 13.622480
 8051 10.434240 13.622480
 8052 10.430617 13.622480
 8053 10.426994 13.622480
 8054 10.423371 13.622480
 8055 10.419748 13.622480
 8056 10.416125 13.622480
 8057 10.412502 13.622480
 8058 10.408879 13.622480
 8059 10.405256 13.622480
 8060 10.401633 13.622480
 8061 10.398010 13.618857
 8062 10.394387 13.618857
 8063 10.390764 13.618857
 8064 10.387141 13.618857
 8065 10.383518 13.618857
 8066 10.379895 13.615234
 8067 10.376272 13.615234
 8068 10.372649 13.615234
 8069 10.369026 13.611611
 8070 10.365403 13.611611
 8071 10.361780 13.611611
 8072 10.358157 13.607988
 8073 10.354534 13.607988
 8074 10.350911 13.607988
 8075 10.347288 13.604365
 8076 10.343665 13.604365
 8077 10.340042 13.604365
 8078 10.336419 13.604365
 8079 10.332796 13.604365
 8080 10.329173 13.600742
 8081 10.325550 13.600742
 8082 10.321927 13.600742
 8083 10.318304 13.597119
 8084 10.314681 13.597119
 8085 10.311058 13.593496
 8086 10.307435 13.593496
 8087 10.303812 13.589873
 8088 10.300189 13.589873
 8089 10.296566 13.586250
 8090 10.292943 13.586250
 8091 10.289320 13.582627
 8092 10.285697 13.582627
 8093 10.282074 13.579004
 8094 10.278451 13.579004
 8095 10.274828 13.579004
 8096 10.271205 13.579004
 8097 10.267582 13.579004
 8098 10.263959 13.579004
 8099 10.260336 13.579004
 8100 10.256713 13.579004
 8101 10.253090 13.579004
 8102 10.249467 13.579004
 8103 10.245844 13.579004
 8104 10.242221 13.579004
 8105 10.238598 13.579004
 8106 10.234975 13.579004
 8107 10.231352 13.579004
 8108 10.227729 13.579004
 8109 10.224106 13.579004
 8110 10.220483 13.579004
 8111 10.216860 13.579004
 8112 10.213237 13.579004
 8113 10.209614 13.579004
 8114 10.205991 13.579004
 8115 10.202368 13.579004
 8116 10.198745 13.579004
 8117 10.195122 13.575381
 8118 10.191499 13.575381
 8119 10.187876 13.575381
 8120 10.184253 13.575381
 8121 10.180630 13.575381
 8122 10.177007 13.575381
 8123 10.173384 13.571758
 8124 10.169761 13.571758
 8125 10.166138 13.571758
 8126 10.162515 13.568135
 8127 10.158892 13.568135
 8128 10.155269 13.568135
 8129 10.151646 13.564512
 8130 10.148023 13.564512
 8131 10.144400 13.564512
 8132 10.140777 13.564512
 8133 10.137154 13.564512
 8134 10.133531 13.564512
 8135 10.129908 13.560889
 8136 10.126285 13.560889
 8137 10.122662 13.560889
 8138 10.119039 13.560889
 8139 10.115416 13.560889
 8140 10.111793 13.560889
 8141 10.108170 13.560889
 8142 10.104547 13.560889
 8143 10.100924 13.560889
 8144 10.097301 13.560889
 8145 10.093678 13.557266
 8146 10.090055 13.557266
 8147 10.086432 13.553643
 8148 10.082809 13.553643
 8149 10.079186 13.550020
 8150 10.075563 13.550020
 8151 10.071940 13.550020
 8152 10.068317 13.546397
 8153 10.064694 13.546397
 8154 10.061071 13.546397
 8155 10.057448 13.546397
 8156 10.053825 13.546397
 8157 10.050202 13.546397
 8158 10.046579 13.546397
 8159 10.042956 13.546397
 8160 10.039333 13.546397
 8161 10.035710 13.546397
 8162 10.032087 13.546397
 8163 10.028464 13.546397
 8164 10.024841 13.546397
 8165 10.021218 13.546397
 8166 10.017595 13.546397
 8167 10.013972 13.546397
 8168 10.010349 13.546397
 8169 10.006726 13.546397
 8170 10.003103 13.546397
 8171 9.999480 13.546397
 8172 9.995857 13.546397
 8173 9.992234 13.546397
 8174 9.988611 13.546397
 8175 9.984988 13.546397
 8176 9.981365 13.546397
 8177 9.977742 13.546397
 8178 9.974119 13.546397
 8179 9.970496 13.546397
 8180 9.966873 13.546397
 8181 9.963250 13.546397
 8182 9.959627 13.546397
 8183 9.956004 13.546397
 8184 9.952381 13.546397
 8185 9.948758 13.546397
 8186 9.945135 13.546397
 8187 9.941512 13.546397
 8188 9.937889 13.550020
 8189 9.934266 13.550020
 8190 9.930643 13.550020
 8191 9.927020 13.550020
 8192 9.923397 13.550020
 8193 9.919774 13.550020
 8194 9.916151 13.550020
 8195 9.912528 13.550020
 8196 9.908905 13.550020
 8197 9.905282 13.550020
 8198 9.901659 13.550020
 8199 9.898036 13.550020
 8200 9.894413 13.550020
 8201 9.890790 13.550020
 8202 9.887167 13.550020
 8203 9.883544 13.550020
 8204 9.879921 13.550020
 8205 9.876298 13.553643
 8206 9.872675 13.553643
 8207 9.869052 13.553643
 8208 9.865429 13.553643
 8209 9.861806 13.553643
 8210 9.858183 13.553643
 8211 9.854560 13.553643
 8212 9.850937 13.553643
 8213 9.847314 13.553643
 8214 9.843691 13.553643
 8215 9.840068 13.553643
 8216 9.836445 13.553643
 8217 9.832822 13.553643
 8218 9.829199 13.553643
 8219 9.825576 13.553643
 8220 9.821953 13.557266
 8221 9.818330 13.557266
 8222 9.814707 13.557266
 8223 9.811084 13.560889
 8224 9.807461 13.560889
 8225 9.803838 13.564512
 8226 9.800215 13.564512
 8227 9.796592 13.568135
 8228 9.792969 13.568135
 8229 9.789346 13.571758
 8230 9.785723 13.571758
 8231 9.782100 13.571758
 8232 9.778477 13.571758
 8233 9.774854 13.571758
 8234 9.771231 13.568135
 8235 9.767608 13.568135
 8236 9.763985 13.568135
 8237 9.760362 13.568135
 8238 9.756739 13.568135
 8239 9.753116 13.568135
 8240 9.749493 13.568135
 8241 9.745870 13.568135
 8242 9.742247 13.568135
 8243 9.738624 13.568135
 8244 9.735001 13.568135
 8245 9.731378 13.568135
 8246 9.727755 13.568135
 8247 9.724132 13.568135
 8248 9.720509 13.568135
 8249 9.716886 13.568135
 8250 9.713263 13.568135
 8251 9.709640 13.568135
 8252 9.706017 13.568135
 8253 9.702394 13.568135
 8254 9.698771 13.568135
 8255 9.695148 13.568135
 8256 9.691525 13.568135
 8257 9.687902 13.568135
 8258 9.684279 13.568135
 8259 9.680656 13.568135
 8260 9.677033 13.564512
 8261 9.673410 13.564512
 8262 9.669787 13.564512
 8263 9.666164 13.560889
 8264 9.662541 13.560889
 8265 9.658918 13.560889
 8266 9.655295 13.557266
 8267 9.651672 13.557266
 8268 9.648049 13.553643
 8269 9.644426 13.550020
 8270 9.640803 13.550020
 8271 9.637180 13.546397
 8272 9.633557 13.542774
 8273 9.629934 13.542774
 8274 9.626311 13.539151
 8275 9.622688 13.539151
 8276 9.619065 13.535528
 8277 9.615442 13.535528
 8278 9.611819 13.531905
 8279 9.608196 13.531905
 8280 9.604573 13.528282
 8281 9.600950 13.524659
 8282 9.597327 13.524659
 8283 9.593704 13.521036
 8284 9.590081 13.521036
 8285 9.586458 13.517413
 8286 9.582835 13.517413
 8287 9.579212 13.513790
 8288 9.575589 13.513790
 8289 9.571966 13.510167
 8290 9.568343 13.510167
 8291 9.564720 13.506544
 8292 9.561097 13.506544
 8293 9.557474 13.502921
 8294 9.553851 13.502921
 8295 9.550228 13.502921
 8296 9.546605 13.499298
 8297 9.542982 13.499298
 8298 9.539359 13.499298
 8299 9.535736 13.499298
 8300 9.532113 13.495675
 8301 9.528490 13.495675
 8302 9.524867 13.495675
 8303 9.521244 13.495675
 8304 9.517621 13.495675
 8305 9.513998 13.495675
 8306 9.510375 13.492052
 8307 9.506752 13.492052
 8308 9.503129 13.492052
 8309 9.499506 13.492052
 8310 9.495883 13.492052
 8311 9.492260 13.488429
 8312 9.488637 13.488429
 8313 9.485014 13.488429
 8314 9.481391 13.488429
 8315 9.477768 13.488429
 8316 9.474145 13.488429
 8317 9.470522 13.488429
 8318 9.466899 13.488429
 8319 9.463276 13.484806
 8320 9.459653 13.484806
 8321 9.456030 13.484806
 8322 9.452407 13.484806
 8323 9.448784 13.481183
 8324 9.445161 13.481183
 8325 9.441538 13.481183
 8326 9.437915 13.481183
 8327 9.434292 13.481183
 8328 9.430669 13.481183
 8329 9.427046 13.481183
 8330 9.423423 13.481183
 8331 9.419800 13.481183
 8332 9.416177 13.481183
 8333 9.412554 13.481183
 8334 9.408931 13.477560
 8335 9.405308 13.477560
 8336 9.401685 13.477560
 8337 9.398062 13.477560
 8338 9.394439 13.473937
 8339 9.390816 13.473937
 8340 9.387193 13.473937
 8341 9.383570 13.473937
 8342 9.379947 13.473937
 8343 9.376324 13.473937
 8344 9.372701 13.473937
 8345 9.369078 13.473937
 8346 9.365455 13.473937
 8347 9.361832 13.473937
 8348 9.358209 13.473937
 8349 9.354586 13.473937
 8350 9.350963 13.473937
 8351 9.347340 13.473937
 8352 9.343717 13.473937
 8353 9.340094 13.473937
 8354 9.336471 13.473937
 8355 9.332848 13.473937
 8356 9.329225 13.473937
 8357 9.325602 13.473937
 8358 9.321979 13.473937
 8359 9.318356 13.473937
 8360 9.314733 13.473937
 8361 9.311110 13.473937
 8362 9.307487 13.473937
 8363 9.303864 13.473937
 8364 9.300241 13.477560
 8365 9.296618 13.477560
 8366 9.292995 13.477560
 8367 9.289372 13.477560
 8368 9.285749 13.477560
 8369 9.282126 13.477560
 8370 9.278503 13.477560
 8371 9.274880 13.477560
 8372 9.271257 13.477560
 8373 9.267634 13.477560
 8374 9.264011 13.477560
 8375 9.260388 13.477560
 8376 9.256765 13.477560
 8377 9.253142 13.477560
 8378 9.249519 13.477560
 8379 9.245896 13.477560
 8380 9.242273 13.481183
 8381 9.238650 13.481183
 8382 9.235027 13.481183
 8383 9.231404 13.481183
 8384 9.227781 13.481183
 8385 9.224158 13.481183
 8386 9.220535 13.481183
 8387 9.216912 13.481183
 8388 9.213289 13.481183
 8389 9.209666 13.484806
 8390 9.206043 13.484806
 8391 9.202420 13.484806
 8392 9.198797 13.484806
 8393 9.195174 13.484806
 8394 9.191551 13.484806
 8395 9.187928 13.484806
 8396 9.184305 13.484806
 8397 9.180682 13.484806
 8398 9.177059 13.481183
 8399 9.173436 13.481183
 8400 9.169813 13.481183
 8401 9.166190 13.481183
 8402 9.162567 13.477560
 8403 9.158944 13.477560
 8404 9.155321 13.477560
 8405 9.151698 13.477560
 8406 9.148075 13.477560
 8407 9.144452 13.477560
 8408 9.140829 13.477560
 8409 9.137206 13.477560
 8410 9.133583 13.477560
 8411 9.129960 13.473937
 8412 9.126337 13.473937
 8413 9.122714 13.470314
 8414 9.119091 13.470314
 8415 9.115468 13.470314
 8416 9.111845 13.466691
 8417 9.108222 13.466691
 8418 9.104599 13.466691
 8419 9.100976 13.463068
 8420 9.097353 13.463068
 8421 9.093730 13.463068
 8422 9.090107 13.463068
 8423 9.086484 13.463068
 8424 9.082861 13.463068
 8425 9.079238 13.463068
 8426 9.075615 13.463068
 8427 9.071992 13.463068
 8428 9.068369 13.463068
 8429 9.064746 13.463068
 8430 9.061123 13.463068
 8431 9.057500 13.463068
 8432 9.053877 13.463068
 8433 9.050254 13.463068
 8434 9.046631 13.463068
 8435 9.043008 13.463068
 8436 9.039385 13.463068
 8437 9.035762 13.463068
 8438 9.032139 13.463068
 8439 9.028516 13.463068
 8440 9.024893 13.463068
 8441 9.021270 13.463068
 8442 9.017647 13.463068
 8443 9.014024 13.463068
 8444 9.010401 13.463068
 8445 9.006778 13.466691
 8446 9.003155 13.466691
 8447 8.999532 13.470314
 8448 8.995909 13.470314
 8449 8.992286 13.473937
 8450 8.988663 13.473937
 8451 8.985040 13.477560
 8452 8.981417 13.477560
 8453 8.977794 13.481183
 8454 8.974171 13.481183
 8455 8.970548 13.484806
 8456 8.966925 13.484806
 8457 8.963302 13.488429
 8458 8.959679 13.492052
 8459 8.956056 13.492052
 8460 8.952433 13.495675
 8461 8.948810 13.492052
 8462 8.945187 13.488429
 8463 8.941564 13.488429
 8464 8.937941 13.484806
 8465 8.934318 13.481183
 8466 8.930695 13.481183
 8467 8.927072 13.477560
 8468 8.923449 13.473937
 8469 8.923449 13.470314
 8470 8.919826 13.466691
 8471 8.919826 13.463068
 8472 8.916203 13.459445
 8473 8.916203 13.455822
 8474 8.912580 13.452199
 8475 8.908957 13.452199
 8476 8.905334 13.448576
 8477 8.901711 13.448576
 8478 8.898088 13.444953
 8479 8.894465 13.444953
 8480 8.890842 13.441330
 8481 8.887219 13.441330
 8482 8.883596 13.437707
 8483 8.879973 13.437707
 8484 8.876350 13.434084
 8485 8.872727 13.434084
 8486 8.869104 13.430461
 8487 8.865481 13.430461
 8488 8.861858 13.430461
 8489 8.858235 13.430461
 8490 8.854612 13.430461
 8491 8.850989 13.430461
 8492 8.847366 13.430461
 8493 8.843743 13.430461
 8494 8.840120 13.430461
 8495 8.836497 13.430461
 8496 8.832874 13.430461
 8497 8.829251 13.430461
 8498 8.825628 13.430461
 8499 8.822005 13.430461
 8500 8.818382 13.430461
 8501 8.814759 13.430461
 8502 8.811136 13.430461
 8503 8.807513 13.430461
 8504 8.803890 13.430461
 8505 8.800267 13.430461
 8506 8.796644 13.430461
 8507 8.793021 13.430461
 8508 8.789398 13.430461
 8509 8.785775 13.430461
 8510 8.782152 13.430461
 8511 8.778529 13.434084
 8512 8.774906 13.434084
 8513 8.771283 13.437707
 8514 8.767660 13.437707
 8515 8.764037 13.437707
 8516 8.760414 13.437707
 8517 8.756791 13.437707
 8518 8.753168 13.434084
 8519 8.749545 13.434084
 8520 8.745922 13.434084
 8521 8.742299 13.434084
 8522 8.738676 13.434084
 8523 8.735053 13.434084
 8524 8.731430 13.434084
 8525 8.727807 13.434084
 8526 8.724184 13.434084
 8527 8.720561 13.434084
 8528 8.716938 13.434084
 8529 8.713315 13.434084
 8530 8.709692 13.434084
 8531 8.706069 13.434084
 8532 8.702446 13.434084
 8533 8.698823 13.434084
 8534 8.695200 13.434084
 8535 8.691577 13.434084
 8536 8.687954 13.434084
 8537 8.684331 13.434084
 8538 8.680708 13.434084
 8539 8.677085 13.434084
 8540 8.673462 13.434084
 8541 8.669839 13.434084
 8542 8.666216 13.434084
 8543 8.662593 13.434084
 8544 8.658970 13.434084
 8545 8.655347 13.434084
 8546 8.651724 13.434084
 8547 8.648101 13.434084
 8548 8.644478 13.430461
 8549 8.640855 13.426838
 8550 8.637232 13.423215
 8551 8.633609 13.423215
 8552 8.629986 13.419592
 8553 8.626363 13.419592
 8554 8.622740 13.415969
 8555 8.619117 13.415969
 8556 8.615494 13.412346
 8557 8.611871 13.412346
 8558 8.608248 13.408723
 8559 8.604625 13.408723
 8560 8.601002 13.405100
 8561 8.597379 13.405100
 8562 8.593756 13.401477
 8563 8.590133 13.401477
 8564 8.586510 13.401477
 8565 8.582887 13.401477
 8566 8.579264 13.401477
 8567 8.575641 13.401477
 8568 8.572018 13.397854
 8569 8.568395 13.397854
 8570 8.564772 13.397854
 8571 8.561149 13.397854
 8572 8.557526 13.394231
 8573 8.553903 13.394231
 8574 8.550280 13.394231
 8575 8.546657 13.390608
 8576 8.543034 13.390608
 8577 8.539411 13.390608
 8578 8.535788 13.386985
 8579 8.532165 13.386985
 8580 8.528542 13.386985
 8581 8.524919 13.386985
 8582 8.521296 13.386985
 8583 8.517673 13.386985
 8584 8.514050 13.386985
 8585 8.510427 13.386985
 8586 8.506804 13.386985
 8587 8.503181 13.386985
 8588 8.499558 13.386985
 8589 8.495935 13.386985
 8590 8.492312 13.386985
 8591 8.488689 13.386985
 8592 8.485066 13.386985
 8593 8.481443 13.386985
 8594 8.477820 13.386985
 8595 8.474197 13.386985
 8596 8.470574 13.386985
 8597 8.466951 13.386985
 8598 8.463328 13.386985
 8599 8.459705 13.386985
 8600 8.456082 13.386985
 8601 8.452459 13.386985
 8602 8.448836 13.383362
 8603 8.445213 13.383362
 8604 8.441590 13.383362
 8605 8.437967 13.383362
 8606 8.434344 13.379739
 8607 8.430721 13.379739
 8608 8.427098 13.379739
 8609 8.423475 13.379739
 8610 8.419852 13.376116
 8611 8.416229 13.376116
 8612 8.412606 13.376116
 8613 8.408983 13.376116
 8614 8.405360 13.372493
 8615 8.401737 13.372493
 8616 8.398114 13.372493
 8617 8.394491 13.372493
 8618 8.390868 13.372493
 8619 8.387245 13.372493
 8620 8.383622 13.368870
 8621 8.379999 13.368870
 8622 8.376376 13.368870
 8623 8.372753 13.368870
 8624 8.369130 13.368870
 8625 8.365507 13.368870
 8626 8.361884 13.368870
 8627 8.358261 13.368870
 8628 8.354638 13.368870
 8629 8.351015 13.368870
 8630 8.347392 13.368870
 8631 8.343769 13.368870
 8632 8.340146 13.368870
 8633 8.336523 13.368870
 8634 8.332900 13.368870
 8635 8.329277 13.368870
 8636 8.325654 13.368870
 8637 8.322031 13.368870
 8638 8.318408 13.368870
 8639 8.314785 13.368870
 8640 8.311162 13.368870
 8641 8.307539 13.368870
 8642 8.303916 13.368870
 8643 8.300293 13.368870
 8644 8.296670 13.368870
 8645 8.293047 13.368870
 8646 8.289424 13.368870
 8647 8.285801 13.368870
 8648 8.282178 13.368870
 8649 8.278555 13.368870
 8650 8.274932 13.368870
 8651 8.271309 13.368870
 8652 8.267686 13.368870
 8653 8.264063 13.368870
 8654 8.260440 13.368870
 8655 8.256817 13.368870
 8656 8.253194 13.368870
 8657 8.249571 13.368870
 8658 8.245948 13.368870
 8659 8.242325 13.368870
 8660 8.238702 13.368870
 8661 8.235079 13.365247
 8662 8.231456 13.365247
 8663 8.227833 13.365247
 8664 8.224210 13.365247
 8665 8.220587 13.365247
 8666 8.216964 13.365247
 8667 8.213341 13.365247
 8668 8.209718 13.365247
 8669 8.206095 13.361624
 8670 8.202472 13.361624
 8671 8.198849 13.358001
 8672 8.195226 13.358001
 8673 8.191603 13.358001
 8674 8.187980 13.354378
 8675 8.184357 13.354378
 8676 8.180734 13.354378
 8677 8.177111 13.350755
 8678 8.173488 13.350755
 8679 8.169865 13.350755
 8680 8.166242 13.350755
 8681 8.162619 13.350755
 8682 8.158996 13.347132
 8683 8.155373 13.347132
 8684 8.151750 13.343509
 8685 8.148127 13.343509
 8686 8.144504 13.339886
 8687 8.140881 13.339886
 8688 8.137258 13.336263
 8689 8.133635 13.336263
 8690 8.130012 13.332640
 8691 8.126389 13.332640
 8692 8.122766 13.329017
 8693 8.119143 13.329017
 8694 8.115520 13.329017
 8695 8.111897 13.325394
 8696 8.108274 13.325394
 8697 8.104651 13.325394
 8698 8.101028 13.325394
 8699 8.097405 13.325394
 8700 8.093782 13.325394
 8701 8.090159 13.325394
 8702 8.086536 13.325394
 8703 8.082913 13.325394
 8704 8.079290 13.325394
 8705 8.075667 13.325394
 8706 8.072044 13.325394
 8707 8.068421 13.325394
 8708 8.064798 13.325394
 8709 8.061175 13.325394
 8710 8.057552 13.325394
 8711 8.053929 13.325394
 8712 8.050306 13.325394
 8713 8.046683 13.325394
 8714 8.043060 13.325394
 8715 8.039437 13.325394
 8716 8.035814 13.325394
 8717 8.032191 13.325394
 8718 8.028568 13.325394
 8719 8.024945 13.325394
 8720 8.021322 13.329017
 8721 8.017699 13.329017
 8722 8.014076 13.329017
 8723 8.010453 13.329017
 8724 8.006830 13.332640
 8725 8.003207 13.332640
 8726 7.999584 13.332640
 8727 7.995961 13.332640
 8728 7.992338 13.329017
 8729 7.988715 13.329017
 8730 7.985092 13.329017
 8731 7.981469 13.329017
 8732 7.977846 13.329017
 8733 7.974223 13.325394
 8734 7.970600 13.325394
 8735 7.966977 13.321771
 8736 7.963354 13.321771
 8737 7.959731 13.321771
 8738 7.956108 13.321771
 8739 7.952485 13.321771
 8740 7.948862 13.321771
 8741 7.945239 13.321771
 8742 7.941616 13.321771
 8743 7.937993 13.321771
 8744 7.934370 13.321771
 8745 7.930747 13.321771
 8746 7.927124 13.321771
 8747 7.923501 13.321771
 8748 7.919878 13.321771
 8749 7.916255 13.321771
 8750 7.912632 13.321771
 8751 7.909009 13.321771
 8752 7.905386 13.321771
 8753 7.901763 13.321771
 8754 7.898140 13.321771
 8755 7.894517 13.321771
 8756 7.890894 13.321771
 8757 7.887271 13.321771
 8758 7.883648 13.321771
 8759 7.880025 13.321771
 8760 7.876402 13.321771
 8761 7.872779 13.321771
 8762 7.869156 13.321771
 8763 7.865533 13.321771
 8764 7.861910 13.321771
 8765 7.858287 13.321771
 8766 7.854664 13.321771
 8767 7.851041 13.325394
 8768 7.847418 13.325394
 8769 7.843795 13.325394
 8770 7.840172 13.325394
 8771 7.836549 13.325394
 8772 7.832926 13.325394
 8773 7.829303 13.325394
 8774 7.825680 13.325394
 8775 7.822057 13.325394
 8776 7.818434 13.325394
 8777 7.814811 13.325394
 8778 7.811188 13.325394
 8779 7.807565 13.325394
 8780 7.803942 13.325394
 8781 7.800319 13.325394
 8782 7.796696 13.329017
 8783 7.793073 13.329017
 8784 7.789450 13.329017
 8785 7.785827 13.325394
 8786 7.782204 13.325394
 8787 7.778581 13.321771
 8788 7.774958 13.321771
 8789 7.771335 13.318148
 8790 7.767712 13.318148
 8791 7.764089 13.314525
 8792 7.760466 13.314525
 8793 7.756843 13.310902
 8794 7.753220 13.310902
 8795 7.749597 13.310902
 8796 7.745974 13.307279
 8797 7.742351 13.307279
 8798 7.738728 13.307279
 8799 7.735105 13.307279
 8800 7.731482 13.307279
 8801 7.727859 13.307279
 8802 7.724236 13.307279
 8803 7.720613 13.307279
 8804 7.716990 13.307279
 8805 7.713367 13.307279
 8806 7.709744 13.307279
 8807 7.706121 13.307279
 8808 7.702498 13.307279
 8809 7.698875 13.307279
 8810 7.695252 13.307279
 8811 7.691629 13.307279
 8812 7.688006 13.307279
 8813 7.684383 13.307279
 8814 7.680760 13.307279
 8815 7.677137 13.307279
 8816 7.673514 13.307279
 8817 7.669891 13.307279
 8818 7.666268 13.307279
 8819 7.662645 13.307279
 8820 7.659022 13.307279
 8821 7.655399 13.307279
 8822 7.651776 13.307279
 8823 7.648153 13.307279
 8824 7.644530 13.307279
 8825 7.640907 13.307279
 8826 7.637284 13.307279
 8827 7.633661 13.307279
 8828 7.630038 13.307279
 8829 7.626415 13.307279
 8830 7.622792 13.307279
 8831 7.619169 13.307279
 8832 7.615546 13.307279
 8833 7.611923 13.303656
 8834 7.608300 13.300033
 8835 7.604677 13.296410
 8836 7.601054 13.292787
 8837 7.597431 13.292787
 8838 7.593808 13.289164
 8839 7.590185 13.285541
 8840 7.586562 13.285541
 8841 7.582939 13.281918
 8842 7.579316 13.278295
 8843 7.575693 13.274672
 8844 7.572070 13.274672
 8845 7.568447 13.271049
 8846 7.564824 13.271049
 8847 7.561201 13.267426
 8848 7.557578 13.267426
 8849 7.553955 13.263803
 8850 7.550332 13.263803
 8851 7.546709 13.260180
 8852 7.543086 13.260180
 8853 7.539463 13.256557
 8854 7.535840 13.256557
 8855 7.532217 13.252934
 8856 7.528594 13.252934
 8857 7.524971 13.252934
 8858 7.521348 13.252934
 8859 7.517725 13.252934
 8860 7.514102 13.252934
 8861 7.510479 13.252934
 8862 7.506856 13.252934
 8863 7.503233 13.252934
 8864 7.499610 13.252934
 8865 7.495987 13.252934
 8866 7.492364 13.252934
 8867 7.488741 13.252934
 8868 7.485118 13.252934
 8869 7.481495 13.252934
 8870 7.477872 13.252934
 8871 7.474249 13.252934
 8872 7.470626 13.252934
 8873 7.467003 13.252934
 8874 7.463380 13.252934
 8875 7.459757 13.252934
 8876 7.456134 13.252934
 8877 7.452511 13.252934
 8878 7.448888 13.252934
 8879 7.445265 13.256557
 8880 7.441642 13.256557
 8881 7.438019 13.256557
 8882 7.434396 13.256557
 8883 7.430773 13.252934
 8884 7.427150 13.252934
 8885 7.423527 13.252934
 8886 7.419904 13.252934
 8887 7.416281 13.252934
 8888 7.412658 13.252934
 8889 7.409035 13.252934
 8890 7.405412 13.252934
 8891 7.401789 13.252934
 8892 7.398166 13.252934
 8893 7.394543 13.252934
 8894 7.390920 13.252934
 8895 7.387297 13.252934
 8896 7.383674 13.252934
 8897 7.380051 13.252934
 8898 7.376428 13.252934
 8899 7.372805 13.252934
 8900 7.369182 13.252934
 8901 7.365559 13.252934
 8902 7.361936 13.252934
 8903 7.358313 13.252934
 8904 7.354690 13.252934
 8905 7.351067 13.252934
 8906 7.347444 13.252934
 8907 7.343821 13.252934
 8908 7.340198 13.252934
 8909 7.336575 13.249311
 8910 7.332952 13.249311
 8911 7.329329 13.249311
 8912 7.325706 13.249311
 8913 7.322083 13.245688
 8914 7.318460 13.245688
 8915 7.314837 13.245688
 8916 7.311214 13.245688
 8917 7.307591 13.242065
 8918 7.303968 13.242065
 8919 7.300345 13.238442
 8920 7.296722 13.238442
 8921 7.293099 13.238442
 8922 7.289476 13.238442
 8923 7.285853 13.238442
 8924 7.282230 13.238442
 8925 7.278607 13.238442
 8926 7.274984 13.238442
 8927 7.271361 13.238442
 8928 7.267738 13.238442
 8929 7.264115 13.238442
 8930 7.260492 13.238442
 8931 7.256869 13.238442
 8932 7.253246 13.238442
 8933 7.249623 13.238442
 8934 7.246000 13.238442
 8935 7.242377 13.238442
 8936 7.238754 13.238442
 8937 7.235131 13.238442
 8938 7.231508 13.238442
 8939 7.227885 13.238442
 8940 7.224262 13.238442
 8941 7.220639 13.238442
 8942 7.217016 13.238442
 8943 7.213393 13.238442
 8944 7.209770 13.238442
 8945 7.206147 13.242065
 8946 7.202524 13.242065
 8947 7.198901 13.245688
 8948 7.195278 13.245688
 8949 7.191655 13.249311
 8950 7.188032 13.249311
 8951 7.184409 13.252934
 8952 7.180786 13.252934
 8953 7.177163 13.252934
 8954 7.173540 13.252934
 8955 7.169917 13.252934
 8956 7.166294 13.252934
 8957 7.162671 13.252934
 8958 7.159048 13.256557
 8959 7.155425 13.256557
 8960 7.151802 13.256557
 8961 7.148179 13.256557
 8962 7.144556 13.256557
 8963 7.140933 13.256557
 8964 7.137310 13.256557
 8965 7.133687 13.256557
 8966 7.130064 13.256557
 8967 7.126441 13.256557
 8968 7.122818 13.256557
 8969 7.119195 13.252934
 8970 7.115572 13.252934
 8971 7.111949 13.252934
 8972 7.108326 13.252934
 8973 7.104703 13.249311
 8974 7.101080 13.249311
 8975 7.097457 13.249311
 8976 7.093834 13.245688
 8977 7.090211 13.245688
 8978 7.086588 13.245688
 8979 7.082965 13.245688
 8980 7.079342 13.245688
 8981 7.075719 13.245688
 8982 7.072096 13.245688
 8983 7.068473 13.245688
 8984 7.064850 13.245688
 8985 7.061227 13.245688
 8986 7.057604 13.245688
 8987 7.053981 13.245688
 8988 7.050358 13.245688
 8989 7.046735 13.245688
 8990 7.043112 13.245688
 8991 7.039489 13.245688
 8992 7.035866 13.245688
 8993 7.032243 13.245688
 8994 7.028620 13.245688
 8995 7.024997 13.245688
 8996 7.021374 13.245688
 8997 7.017751 13.245688
 8998 7.014128 13.245688
 8999 7.010505 13.245688
 9000 7.006882 13.242065
 9001 7.003259 13.242065
 9002 6.999636 13.238442
 9003 6.996013 13.238442
 9004 6.992390 13.234819
 9005 6.988767 13.234819
 9006 6.985144 13.234819
 9007 6.981521 13.231196
 9008 6.977898 13.231196
 9009 6.974275 13.231196
 9010 6.970652 13.231196
 9011 6.967029 13.227573
 9012 6.963406 13.227573
 9013 6.959783 13.227573
 9014 6.956160 13.227573
 9015 6.952537 13.223950
 9016 6.948914 13.223950
 9017 6.945291 13.223950
 9018 6.941668 13.223950
 9019 6.938045 13.223950
 9020 6.934422 13.223950
 9021 6.930799 13.223950
 9022 6.927176 13.223950
 9023 6.923553 13.223950
 9024 6.919930 13.223950
 9025 6.916307 13.223950
 9026 6.912684 13.220327
 9027 6.909061 13.220327
 9028 6.905438 13.216704
 9029 6.901815 13.216704
 9030 6.898192 13.216704
 9031 6.894569 13.213081
 9032 6.890946 13.213081
 9033 6.887323 13.213081
 9034 6.883700 13.209458
 9035 6.880077 13.209458
 9036 6.876454 13.209458
 9037 6.872831 13.209458
 9038 6.869208 13.209458
 9039 6.865585 13.209458
 9040 6.861962 13.209458
 9041 6.858339 13.209458
 9042 6.854716 13.209458
 9043 6.851093 13.209458
 9044 6.847470 13.209458
 9045 6.843847 13.205835
 9046 6.840224 13.205835
 9047 6.836601 13.202212
 9048 6.832978 13.202212
 9049 6.829355 13.198589
 9050 6.825732 13.194966
 9051 6.822109 13.194966
 9052 6.818486 13.191343
 9053 6.814863 13.191343
 9054 6.811240 13.187720
 9055 6.807617 13.187720
 9056 6.803994 13.184097
 9057 6.800371 13.184097
 9058 6.796748 13.180474
 9059 6.793125 13.180474
 9060 6.789502 13.176851
 9061 6.785879 13.176851
 9062 6.782256 13.173228
 9063 6.778633 13.173228
 9064 6.775010 13.173228
 9065 6.771387 13.173228
 9066 6.767764 13.173228
 9067 6.764141 13.173228
 9068 6.760518 13.173228
 9069 6.756895 13.173228
 9070 6.753272 13.173228
 9071 6.749649 13.173228
 9072 6.746026 13.173228
 9073 6.742403 13.173228
 9074 6.738780 13.173228
 9075 6.735157 13.173228
 9076 6.731534 13.173228
 9077 6.727911 13.173228
 9078 6.724288 13.173228
 9079 6.720665 13.173228
 9080 6.717042 13.173228
 9081 6.713419 13.173228
 9082 6.709796 13.173228
 9083 6.706173 13.173228
 9084 6.702550 13.173228
 9085 6.698927 13.173228
 9086 6.695304 13.173228
 9087 6.691681 13.173228
 9088 6.688058 13.173228
 9089 6.684435 13.173228
 9090 6.680812 13.173228
 9091 6.677189 13.173228
 9092 6.673566 13.173228
 9093 6.669943 13.173228
 9094 6.666320 13.173228
 9095 6.662697 13.173228
 9096 6.659074 13.173228
 9097 6.655451 13.173228
 9098 6.651828 13.169605
 9099 6.648205 13.169605
 9100 6.644582 13.165982
 9101 6.640959 13.162359
 9102 6.637336 13.162359
 9103 6.633713 13.158736
 9104 6.630090 13.155113
 9105 6.626467 13.155113
 9106 6.622844 13.151490
 9107 6.619221 13.151490
 9108 6.615598 13.147867
 9109 6.611975 13.144244
 9110 6.608352 13.140621
 9111 6.604729 13.136998
 9112 6.601106 13.133375
 9113 6.597483 13.129752
 9114 6.593860 13.129752
 9115 6.590237 13.126129
 9116 6.586614 13.126129
 9117 6.582991 13.122506
 9118 6.579368 13.122506
 9119 6.575745 13.118883
 9120 6.572122 13.118883
 9121 6.568499 13.115260
 9122 6.564876 13.115260
 9123 6.561253 13.111637
 9124 6.557630 13.111637
 9125 6.554007 13.108014
 9126 6.550384 13.108014
 9127 6.546761 13.108014
 9128 6.543138 13.108014
 9129 6.539515 13.108014
 9130 6.535892 13.108014
 9131 6.532269 13.108014
 9132 6.528646 13.108014
 9133 6.525023 13.108014
 9134 6.521400 13.108014
 9135 6.517777 13.108014
 9136 6.514154 13.108014
 9137 6.510531 13.108014
 9138 6.506908 13.108014
 9139 6.503285 13.108014
 9140 6.499662 13.108014
 9141 6.496039 13.108014
 9142 6.492416 13.108014
 9143 6.488793 13.108014
 9144 6.485170 13.108014
 9145 6.481547 13.108014
 9146 6.477924 13.108014
 9147 6.474301 13.108014
 9148 6.470678 13.111637
 9149 6.467055 13.111637
 9150 6.463432 13.111637
 9151 6.459809 13.111637
 9152 6.456186 13.115260
 9153 6.452563 13.115260
 9154 6.448940 13.115260
 9155 6.445317 13.115260
 9156 6.441694 13.118883
 9157 6.438071 13.118883
 9158 6.434448 13.118883
 9159 6.430825 13.122506
 9160 6.427202 13.122506
 9161 6.423579 13.122506
 9162 6.419956 13.122506
 9163 6.416333 13.126129
 9164 6.412710 13.126129
 9165 6.409087 13.126129
 9166 6.405464 13.126129
 9167 6.401841 13.126129
 9168 6.398218 13.126129
 9169 6.394595 13.126129
 9170 6.390972 13.126129
 9171 6.387349 13.126129
 9172 6.383726 13.126129
 9173 6.380103 13.129752
 9174 6.376480 13.129752
 9175 6.372857 13.129752
 9176 6.369234 13.129752
 9177 6.365611 13.129752
 9178 6.361988 13.129752
 9179 6.358365 13.129752
 9180 6.354742 13.129752
 9181 6.351119 13.129752
 9182 6.347496 13.129752
 9183 6.343873 13.129752
 9184 6.340250 13.129752
 9185 6.336627 13.129752
 9186 6.333004 13.129752
 9187 6.329381 13.129752
 9188 6.325758 13.129752
 9189 6.322135 13.129752
 9190 6.318512 13.129752
 9191 6.314889 13.129752
 9192 6.311266 13.129752
 9193 6.307643 13.129752
 9194 6.304020 13.129752
 9195 6.300397 13.129752
 9196 6.296774 13.129752
 9197 6.293151 13.129752
 9198 6.289528 13.129752
 9199 6.285905 13.129752
 9200 6.282282 13.129752
 9201 6.278659 13.129752
 9202 6.275036 13.129752
 9203 6.271413 13.129752
 9204 6.267790 13.129752
 9205 6.264167 13.129752
 9206 6.260544 13.129752
 9207 6.256921 13.129752
 9208 6.253298 13.129752
 9209 6.249675 13.129752
 9210 6.246052 13.129752
 9211 6.242429 13.129752
 9212 6.238806 13.129752
 9213 6.235183 13.129752
 9214 6.231560 13.129752
 9215 6.227937 13.129752
 9216 6.224314 13.133375
 9217 6.220691 13.133375
 9218 6.217068 13.136998
 9219 6.213445 13.136998
 9220 6.209822 13.140621
 9221 6.206199 13.140621
 9222 6.202576 13.144244
 9223 6.198953 13.144244
 9224 6.195330 13.147867
 9225 6.191707 13.147867
 9226 6.188084 13.151490
 9227 6.184461 13.151490
 9228 6.180838 13.155113
 9229 6.177215 13.158736
 9230 6.173592 13.162359
 9231 6.169969 13.165982
 9232 6.166346 13.169605
 9233 6.162723 13.169605
 9234 6.159100 13.173228
 9235 6.155477 13.176851
 9236 6.151854 13.176851
 9237 6.148231 13.180474
 9238 6.144608 13.184097
 9239 6.140985 13.187720
 9240 6.137362 13.191343
 9241 6.133739 13.191343
 9242 6.130116 13.194966
 9243 6.126493 13.194966
 9244 6.122870 13.198589
 9245 6.119247 13.202212
 9246 6.115624 13.205835
 9247 6.112001 13.209458
 9248 6.108378 13.213081
 9249 6.104755 13.216704
 9250 6.101132 13.220327
 9251 6.097509 13.223950
 9252 6.093886 13.223950
 9253 6.090263 13.227573
 9254 6.086640 13.231196
 9255 6.083017 13.231196
 9256 6.079394 13.234819
 9257 6.075771 13.238442
 9258 6.072148 13.242065
 9259 6.068525 13.242065
 9260 6.064902 13.245688
 9261 6.061279 13.249311
 9262 6.057656 13.252934
 9263 6.054033 13.252934
 9264 6.050410 13.256557
 9265 6.046787 13.256557
 9266 6.043164 13.260180
 9267 6.039541 13.263803
 9268 6.035918 13.267426
 9269 6.032295 13.271049
 9270 6.028672 13.274672
 9271 6.025049 13.278295
 9272 6.021426 13.281918
 9273 6.017803 13.285541
 9274 6.017803 13.289164
 9275 6.014180 13.289164
 9276 6.010557 13.292787
 9277 6.006934 13.296410
 9278 6.003311 13.296410
 9279 5.999688 13.300033
 9280 5.996065 13.300033
 9281 5.992442 13.303656
 9282 5.988819 13.303656
 9283 5.985196 13.307279
 9284 5.981573 13.307279
 9285 5.977950 13.310902
 9286 5.974327 13.310902
 9287 5.970704 13.314525
 9288 5.967081 13.314525
 9289 5.963458 13.314525
 9290 5.959835 13.314525
 9291 5.956212 13.318148
 9292 5.952589 13.318148
 9293 5.948966 13.321771
 9294 5.945343 13.321771
 9295 5.941720 13.325394
 9296 5.938097 13.325394
 9297 5.934474 13.329017
 9298 5.930851 13.329017
 9299 5.927228 13.332640
 9300 5.923605 13.332640
 9301 5.919982 13.336263
 9302 5.916359 13.336263
 9303 5.912736 13.339886
 9304 5.909113 13.339886
 9305 5.905490 13.343509
 9306 5.901867 13.347132
 9307 5.898244 13.350755
 9308 5.894621 13.354378
 9309 5.890998 13.354378
 9310 5.887375 13.354378
 9311 5.883752 13.354378
 9312 5.880129 13.354378
 9313 5.876506 13.354378
 9314 5.872883 13.354378
 9315 5.869260 13.354378
 9316 5.865637 13.354378
 9317 5.862014 13.354378
 9318 5.858391 13.354378
 9319 5.854768 13.354378
 9320 5.851145 13.354378
 9321 5.847522 13.354378
 9322 5.843899 13.358001
 9323 5.840276 13.358001
 9324 5.836653 13.358001
 9325 5.833030 13.361624
 9326 5.829407 13.361624
 9327 5.825784 13.365247
 9328 5.822161 13.365247
 9329 5.818538 13.368870
 9330 5.814915 13.368870
 9331 5.811292 13.372493
 9332 5.807669 13.372493
 9333 5.804046 13.372493
 9334 5.800423 13.372493
 9335 5.796800 13.372493
 9336 5.793177 13.376116
 9337 5.789554 13.376116
 9338 5.785931 13.379739
 9339 5.782308 13.379739
 9340 5.778685 13.383362
 9341 5.775062 13.383362
 9342 5.771439 13.386985
 9343 5.767816 13.386985
 9344 5.764193 13.390608
 9345 5.760570 13.390608
 9346 5.756947 13.394231
 9347 5.753324 13.394231
 9348 5.749701 13.397854
 9349 5.746078 13.401477
 9350 5.742455 13.405100
 9351 5.738832 13.408723
 9352 5.735209 13.412346
 9353 5.731586 13.415969
 9354 5.727963 13.415969
 9355 5.724340 13.419592
 9356 5.720717 13.419592
 9357 5.717094 13.423215
 9358 5.713471 13.426838
 9359 5.709848 13.430461
 9360 5.706225 13.434084
 9361 5.702602 13.434084
 9362 5.698979 13.434084
 9363 5.695356 13.434084
 9364 5.691733 13.434084
 9365 5.688110 13.434084
 9366 5.684487 13.434084
 9367 5.680864 13.434084
 9368 5.677241 13.437707
 9369 5.673618 13.437707
 9370 5.669995 13.441330
 9371 5.666372 13.441330
 9372 5.662749 13.444953
 9373 5.659126 13.444953
 9374 5.655503 13.448576
 9375 5.651880 13.448576
 9376 5.648257 13.452199
 9377 5.644634 13.452199
 9378 5.641011 13.455822
 9379 5.637388 13.455822
 9380 5.633765 13.459445
 9381 5.630142 13.463068
 9382 5.626519 13.466691
 9383 5.622896 13.470314
 9384 5.619273 13.473937
 9385 5.619273 13.477560
 9386 5.615650 13.481183
 9387 5.615650 13.484806
 9388 5.612027 13.488429
 9389 5.612027 13.492052
 9390 5.608404 13.495675
 9391 5.608404 13.499298
 9392 5.604781 13.502921
 9393 5.604781 13.506544
 9394 5.601158 13.510167
 9395 5.601158 13.513790
 9396 5.597535 13.517413
 9397 5.597535 13.521036
 9398 5.597535 13.524659
 9399 5.597535 13.528282
 9400 5.597535 13.531905
 9401 5.593912 13.535528
 9402 5.593912 13.539151
 9403 5.590289 13.542774
 9404 5.590289 13.546397
 9405 5.586666 13.550020
 9406 5.586666 13.553643
 9407 5.586666 13.557266
 9408 5.583043 13.557266
 9409 5.579420 13.560889
 9410 5.575797 13.564512
 9411 5.572174 13.568135
 9412 5.568551 13.571758
 9413 5.564928 13.575381
 9414 5.561305 13.579004
 9415 5.557682 13.582627
 9416 5.554059 13.586250
 9417 5.550436 13.589873
 9418 5.550436 13.593496
 9419 5.546813 13.597119
 9420 5.543190 13.600742
 9421 5.543190 13.604365
 9422 5.539567 13.607988
 9423 5.535944 13.611611
 9424 5.532321 13.615234
 9425 5.528698 13.618857
 9426 5.525075 13.618857
 9427 5.521452 13.622480
 9428 5.517829 13.622480
 9429 5.514206 13.626103
 9430 5.510583 13.626103
 9431 5.506960 13.629726
 9432 5.503337 13.629726
 9433 5.499714 13.629726
 9434 5.496091 13.633349
 9435 5.492468 13.633349
 9436 5.488845 13.636972
 9437 5.485222 13.636972
 9438 5.481599 13.636972
 9439 5.477976 13.636972
 9440 5.474353 13.640595
 9441 5.470730 13.640595
 9442 5.467107 13.640595
 9443 5.463484 13.644218
 9444 5.459861 13.644218
 9445 5.456238 13.647841
 9446 5.452615 13.647841
 9447 5.448992 13.651464
 9448 5.445369 13.651464
 9449 5.441746 13.655087
 9450 5.438123 13.655087
 9451 5.434500 13.655087
 9452 5.430877 13.655087
 9453 5.427254 13.655087
 9454 5.423631 13.655087
 9455 5.420008 13.655087
 9456 5.416385 13.658710
 9457 5.412762 13.658710
 9458 5.409139 13.658710
 9459 5.405516 13.662333
 9460 5.401893 13.662333
 9461 5.398270 13.665956
 9462 5.394647 13.665956
 9463 5.391024 13.669579
 9464 5.387401 13.669579
 9465 5.383778 13.673202
 9466 5.380155 13.673202
 9467 5.376532 13.676825
 9468 5.372909 13.676825
 9469 5.369286 13.680448
 9470 5.365663 13.680448
 9471 5.362040 13.684071
 9472 5.358417 13.687694
 9473 5.354794 13.691317
 9474 5.351171 13.694940
 9475 5.347548 13.698563
 9476 5.343925 13.702186
 9477 5.340302 13.705809
 9478 5.336679 13.709432
 9479 5.333056 13.713055
 9480 5.333056 13.716678
 9481 5.329433 13.720301
 9482 5.329433 13.723924
 9483 5.325810 13.727547
 9484 5.325810 13.731170
 9485 5.322187 13.734793
 9486 5.322187 13.738416
 9487 5.318564 13.742039
 9488 5.314941 13.745662
 9489 5.311318 13.749285
 9490 5.307695 13.752908
 9491 5.304072 13.756531
 9492 5.300449 13.760154
 9493 5.296826 13.763777
 9494 5.293203 13.767400
 9495 5.289580 13.771023
 9496 5.285957 13.774646
 9497 5.282334 13.778269
 9498 5.278711 13.781892
 9499 5.275088 13.785515
 9500 5.271465 13.789138
 9501 5.267842 13.792761
 9502 5.264219 13.792761
 9503 5.260596 13.796384
 9504 5.256973 13.796384
 9505 5.253350 13.800007
 9506 5.249727 13.800007
 9507 5.246104 13.803630
 9508 5.242481 13.803630
 9509 5.238858 13.807253
 9510 5.235235 13.807253
 9511 5.231612 13.810876
 9512 5.227989 13.814499
 9513 5.224366 13.818122
 9514 5.220743 13.821745
 9515 5.217120 13.821745
 9516 5.213497 13.825368
 9517 5.209874 13.828991
 9518 5.206251 13.832614
 9519 5.202628 13.832614
 9520 5.199005 13.836237
 9521 5.195382 13.836237
 9522 5.191759 13.839860
 9523 5.188136 13.839860
 9524 5.184513 13.843483
 9525 5.180890 13.847106
 9526 5.177267 13.850729
 9527 5.173644 13.850729
 9528 5.170021 13.854352
 9529 5.166398 13.854352
 9530 5.162775 13.857975
 9531 5.159152 13.861598
 9532 5.155529 13.861598
 9533 5.151906 13.865221
 9534 5.148283 13.865221
 9535 5.144660 13.868844
 9536 5.141037 13.868844
 9537 5.137414 13.872467
 9538 5.133791 13.872467
 9539 5.130168 13.876090
 9540 5.126545 13.876090
 9541 5.122922 13.879713
 9542 5.119299 13.879713
 9543 5.115676 13.883336
 9544 5.112053 13.883336
 9545 5.108430 13.886959
 9546 5.104807 13.890582
 9547 5.101184 13.894205
 9548 5.097561 13.897828
 9549 5.093938 13.897828
 9550 5.090315 13.897828
 9551 5.086692 13.897828
 9552 5.083069 13.897828
 9553 5.079446 13.897828
 9554 5.075823 13.897828
 9555 5.072200 13.897828
 9556 5.068577 13.897828
 9557 5.064954 13.897828
 9558 5.061331 13.897828
 9559 5.057708 13.901451
 9560 5.054085 13.901451
 9561 5.050462 13.901451
 9562 5.046839 13.901451
 9563 5.043216 13.905074
 9564 5.039593 13.905074
 9565 5.035970 13.905074
 9566 5.032347 13.905074
 9567 5.028724 13.905074
 9568 5.025101 13.908697
 9569 5.021478 13.908697
 9570 5.017855 13.912320
 9571 5.014232 13.912320
 9572 5.010609 13.915943
 9573 5.006986 13.915943
 9574 5.003363 13.919566
 9575 4.999740 13.919566
 9576 4.996117 13.923189
 9577 4.992494 13.923189
 9578 4.988871 13.926812
 9579 4.985248 13.926812
 9580 4.981625 13.930435
 9581 4.978002 13.934058
 9582 4.974379 13.937681
 9583 4.970756 13.941304
 9584 4.967133 13.944927
 9585 4.963510 13.944927
 9586 4.959887 13.948550
 9587 4.956264 13.948550
 9588 4.952641 13.952173
 9589 4.949018 13.952173
 9590 4.945395 13.955796
 9591 4.941772 13.955796
 9592 4.938149 13.959419
 9593 4.934526 13.963042
 9594 4.930903 13.966665
 9595 4.927280 13.970288
 9596 4.923657 13.973911
 9597 4.920034 13.973911
 9598 4.916411 13.973911
 9599 4.912788 13.973911
 9600 4.909165 13.977534
 9601 4.905542 13.977534
 9602 4.901919 13.981157
 9603 4.898296 13.981157
 9604 4.894673 13.984780
 9605 4.891050 13.984780
 9606 4.887427 13.988403
 9607 4.883804 13.988403
 9608 4.880181 13.992026
 9609 4.876558 13.992026
 9610 4.872935 13.995649
 9611 4.869312 13.995649
 9612 4.865689 13.999272
 9613 4.862066 14.002895
 9614 4.858443 14.006518
 9615 4.854820 14.010141
 9616 4.851197 14.013764
 9617 4.847574 14.017387
 9618 4.843951 14.021010
 9619 4.840328 14.024633
 9620 4.836705 14.028256
 9621 4.833082 14.031879
 9622 4.829459 14.035502
 9623 4.829459 14.039125
 9624 4.825836 14.042748
 9625 4.825836 14.046371
 9626 4.822213 14.049994
 9627 4.822213 14.053617
 9628 4.818590 14.057240
 9629 4.818590 14.060863
 9630 4.814967 14.064486
 9631 4.814967 14.068109
 9632 4.811344 14.071732
 9633 4.811344 14.075355
 9634 4.807721 14.078978
 9635 4.807721 14.082601
 9636 4.807721 14.086224
 9637 4.804098 14.089847
 9638 4.800475 14.093470
 9639 4.796852 14.097093
 9640 4.793229 14.100716
 9641 4.789606 14.104339
 9642 4.785983 14.107962
 9643 4.782360 14.111585
 9644 4.778737 14.115208
 9645 4.775114 14.118831
 9646 4.771491 14.122454
 9647 4.767868 14.126077
 9648 4.764245 14.129700
 9649 4.760622 14.133323
 9650 4.756999 14.136946
 9651 4.753376 14.140569
 9652 4.749753 14.144192
 9653 4.746130 14.147815
 9654 4.742507 14.151438
 9655 4.738884 14.155061
 9656 4.735261 14.155061
 9657 4.731638 14.155061
 9658 4.728015 14.158684
 9659 4.724392 14.158684
 9660 4.720769 14.162307
 9661 4.717146 14.162307
 9662 4.713523 14.165930
 9663 4.709900 14.165930
 9664 4.706277 14.169553
 9665 4.702654 14.169553
 9666 4.699031 14.173176
 9667 4.695408 14.173176
 9668 4.691785 14.176799
 9669 4.688162 14.176799
 9670 4.684539 14.180422
 9671 4.680916 14.180422
 9672 4.677293 14.184045
 9673 4.673670 14.187668
 9674 4.670047 14.191291
 9675 4.666424 14.194914
 9676 4.662801 14.198537
 9677 4.659178 14.202160
 9678 4.655555 14.205783
 9679 4.651932 14.209406
 9680 4.648309 14.213029
 9681 4.644686 14.216652
 9682 4.641063 14.220275
 9683 4.637440 14.223898
 9684 4.633817 14.223898
 9685 4.630194 14.227521
 9686 4.626571 14.227521
 9687 4.622948 14.231144
 9688 4.619325 14.231144
 9689 4.615702 14.234767
 9690 4.612079 14.234767
 9691 4.608456 14.238390
 9692 4.604833 14.238390
 9693 4.601210 14.242013
 9694 4.597587 14.242013
 9695 4.593964 14.245636
 9696 4.590341 14.245636
 9697 4.586718 14.249259
 9698 4.583095 14.249259
 9699 4.579472 14.252882
 9700 4.575849 14.252882
 9701 4.572226 14.256505
 9702 4.568603 14.256505
 9703 4.564980 14.260128
 9704 4.561357 14.263751
 9705 4.557734 14.267374
 9706 4.554111 14.267374
 9707 4.550488 14.270997
 9708 4.546865 14.274620
 9709 4.543242 14.274620
 9710 4.539619 14.278243
 9711 4.535996 14.281866
 9712 4.532373 14.281866
 9713 4.528750 14.285489
 9714 4.525127 14.285489
 9715 4.521504 14.289112
 9716 4.517881 14.292735
 9717 4.514258 14.296358
 9718 4.510635 14.299981
 9719 4.507012 14.303604
 9720 4.503389 14.303604
 9721 4.499766 14.307227
 9722 4.496143 14.310850
 9723 4.492520 14.314473
 9724 4.488897 14.318096
 9725 4.485274 14.321719
 9726 4.481651 14.325342
 9727 4.478028 14.328965
 9728 4.474405 14.332588
 9729 4.470782 14.336211
 9730 4.467159 14.339834
 9731 4.463536 14.343457
 9732 4.459913 14.347080
 9733 4.456290 14.350703
 9734 4.452667 14.354326
 9735 4.449044 14.357949
 9736 4.445421 14.361572
 9737 4.441798 14.361572
 9738 4.438175 14.365195
 9739 4.434552 14.368818
 9740 4.430929 14.368818
 9741 4.427306 14.372441
 9742 4.423683 14.372441
 9743 4.420060 14.376064
 9744 4.416437 14.376064
 9745 4.412814 14.379687
 9746 4.409191 14.379687
 9747 4.405568 14.383310
 9748 4.401945 14.383310
 9749 4.398322 14.386933
 9750 4.394699 14.386933
 9751 4.391076 14.390556
 9752 4.387453 14.394179
 9753 4.383830 14.394179
 9754 4.380207 14.397802
 9755 4.376584 14.397802
 9756 4.372961 14.397802
 9757 4.369338 14.397802
 9758 4.365715 14.394179
 9759 4.362092 14.394179
 9760 4.358469 14.390556
 9761 4.354846 14.386933
 9762 4.354846 14.383310
 9763 4.351223 14.379687
 9764 4.347600 14.376064
 9765 4.347600 14.372441
 9766 4.347600 14.368818
 9767 4.347600 14.365195
 9768 4.343977 14.361572
 9769 4.343977 14.357949
 9770 4.340354 14.354326
 9771 4.340354 14.350703
 9772 4.336731 14.347080
 9773 4.336731 14.343457
 9774 4.333108 14.339834
 9775 4.333108 14.336211
 9776 4.329485 14.332588
 9777 4.329485 14.328965
 9778 4.325862 14.325342
 9779 4.325862 14.321719
 9780 4.325862 14.318096
 9781 4.325862 14.314473
 9782 4.325862 14.310850
 9783 4.325862 14.307227
 9784 4.325862 14.303604
 9785 4.325862 14.299981
 9786 4.325862 14.296358
 9787 4.325862 14.292735
 9788 4.325862 14.289112
 9789 4.322239 14.285489
 9790 4.322239 14.281866
 9791 4.318616 14.278243
 9792 4.318616 14.274620
 9793 4.314993 14.270997
 9794 4.314993 14.267374
 9795 4.311370 14.263751
 9796 4.311370 14.260128
 9797 4.307747 14.256505
 9798 4.307747 14.252882
 9799 4.307747 14.249259
 9800 4.307747 14.245636
 9801 4.307747 14.242013
 9802 4.307747 14.238390
 9803 4.307747 14.234767
 9804 4.307747 14.231144
 9805 4.304124 14.227521
 9806 4.304124 14.223898
 9807 4.300501 14.220275
 9808 4.300501 14.216652
 9809 4.296878 14.213029
 9810 4.296878 14.209406
 9811 4.293255 14.205783
 9812 4.293255 14.202160
 9813 4.289632 14.198537
 9814 4.289632 14.194914
 9815 4.286009 14.191291
 9816 4.286009 14.187668
 9817 4.282386 14.184045
 9818 4.278763 14.180422
 9819 4.278763 14.176799
 9820 4.275140 14.173176
 9821 4.275140 14.169553
 9822 4.271517 14.165930
 9823 4.271517 14.162307
 9824 4.267894 14.158684
 9825 4.267894 14.155061
 9826 4.264271 14.151438
 9827 4.264271 14.147815
 9828 4.260648 14.144192
 9829 4.260648 14.140569
 9830 4.257025 14.136946
 9831 4.257025 14.133323
 9832 4.253402 14.129700
 9833 4.253402 14.126077
 9834 4.249779 14.122454
 9835 4.246156 14.118831
 9836 4.246156 14.115208
 9837 4.246156 14.111585
 9838 4.242533 14.107962
 9839 4.242533 14.104339
 9840 4.238910 14.100716
 9841 4.238910 14.097093
 9842 4.235287 14.093470
 9843 4.235287 14.089847
 9844 4.231664 14.086224
 9845 4.231664 14.082601
 9846 4.228041 14.078978
 9847 4.228041 14.075355
 9848 4.224418 14.071732
 9849 4.224418 14.068109
 9850 4.220795 14.064486
 9851 4.217172 14.060863
 9852 4.213549 14.057240
 9853 4.209926 14.053617
 9854 4.206303 14.049994
 9855 4.206303 14.046371
 9856 4.206303 14.042748
 9857 4.206303 14.039125
 9858 4.206303 14.035502
 9859 4.206303 14.031879
 9860 4.206303 14.028256
 9861 4.206303 14.024633
 9862 4.206303 14.021010
 9863 4.206303 14.017387
 9864 4.206303 14.013764
 9865 4.206303 14.010141
 9866 4.206303 14.006518
 9867 4.202680 14.002895
 9868 4.202680 13.999272
 9869 4.202680 13.995649
 9870 4.199057 13.992026
 9871 4.199057 13.988403
 9872 4.199057 13.984780
 9873 4.195434 13.981157
 9874 4.195434 13.977534
 9875 4.195434 13.973911
 9876 4.191811 13.970288
 9877 4.191811 13.966665
 9878 4.188188 13.963042
 9879 4.188188 13.959419
 9880 4.184565 13.955796
 9881 4.184565 13.952173
 9882 4.180942 13.948550
 9883 4.180942 13.944927
 9884 4.180942 13.941304
 9885 4.180942 13.937681
 9886 4.180942 13.934058
 9887 4.177319 13.930435
 9888 4.177319 13.926812
 9889 4.177319 13.923189
 9890 4.173696 13.919566
 9891 4.173696 13.915943
 9892 4.170073 13.912320
 9893 4.170073 13.908697
 9894 4.170073 13.905074
 9895 4.166450 13.901451
 9896 4.166450 13.897828
 9897 4.162827 13.894205
 9898 4.162827 13.890582
 9899 4.162827 13.886959
 9900 4.162827 13.883336
 9901 4.162827 13.879713
 9902 4.162827 13.876090
 9903 4.162827 13.872467
 9904 4.162827 13.868844
 9905 4.162827 13.865221
 9906 4.159204 13.861598
 9907 4.159204 13.857975
 9908 4.159204 13.854352
 9909 4.155581 13.850729
 9910 4.155581 13.847106
 9911 4.151958 13.843483
 9912 4.151958 13.839860
 9913 4.148335 13.836237
 9914 4.148335 13.832614
 9915 4.144712 13.828991
 9916 4.144712 13.825368
 9917 4.141089 13.821745
 9918 4.141089 13.818122
 9919 4.137466 13.814499
 9920 4.137466 13.810876
 9921 4.133843 13.807253
 9922 4.133843 13.803630
 9923 4.130220 13.800007
 9924 4.130220 13.796384
 9925 4.126597 13.792761
 9926 4.126597 13.789138
 9927 4.122974 13.785515
 9928 4.122974 13.781892
 9929 4.122974 13.778269
 9930 4.122974 13.774646
 9931 4.122974 13.771023
 9932 4.122974 13.767400
 9933 4.122974 13.763777
 9934 4.122974 13.760154
 9935 4.122974 13.756531
 9936 4.122974 13.752908
 9937 4.122974 13.749285
 9938 4.122974 13.745662
 9939 4.122974 13.742039
 9940 4.119351 13.738416
 9941 4.119351 13.734793
 9942 4.115728 13.731170
 9943 4.115728 13.727547
 9944 4.112105 13.723924
 9945 4.112105 13.720301
 9946 4.108482 13.716678
 9947 4.108482 13.713055
 9948 4.104859 13.709432
 9949 4.104859 13.705809
 9950 4.101236 13.702186
 9951 4.101236 13.698563
 9952 4.097613 13.694940
 9953 4.097613 13.691317
 9954 4.093990 13.687694
 9955 4.093990 13.684071
 9956 4.090367 13.680448
 9957 4.090367 13.676825
 9958 4.086744 13.673202
 9959 4.086744 13.669579
 9960 4.083121 13.665956
 9961 4.083121 13.662333
 9962 4.079498 13.658710
 9963 4.079498 13.655087
 9964 4.075875 13.651464
 9965 4.075875 13.647841
 9966 4.072252 13.644218
 9967 4.068629 13.640595
 9968 4.065006 13.636972
 9969 4.065006 13.633349
 9970 4.061383 13.629726
 9971 4.057760 13.626103
 9972 4.054137 13.622480
 9973 4.050514 13.618857
 9974 4.046891 13.615234
 9975 4.046891 13.611611
 9976 4.046891 13.607988
 9977 4.046891 13.604365
 9978 4.046891 13.600742
 9979 4.046891 13.597119
 9980 4.046891 13.593496
 9981 4.046891 13.589873
 9982 4.046891 13.586250
 9983 4.046891 13.582627
 9984 4.043268 13.579004
 9985 4.043268 13.575381
 9986 4.043268 13.571758
 9987 4.043268 13.568135
 9988 4.043268 13.564512
 9989 4.043268 13.560889
 9990 4.043268 13.557266
 9991 4.043268 13.553643
 9992 4.039645 13.550020
 9993 4.039645 13.546397
 9994 4.039645 13.542774
 9995 4.036022 13.539151
 9996 4.036022 13.535528
 9997 4.032399 13.531905
 9998 4.032399 13.528282
 9999 4.032399 13.524659
10000 4.032399 13.521036
10001 4.032399 13.517413
10002 4.032399 13.513790
10003 4.032399 13.510167
10004 4.028776 13.506544
10005 4.028776 13.502921
10006 4.028776 13.499298
10007 4.028776 13.495675
10008 4.025153 13.492052
10009 4.025153 13.488429
10010 4.025153 13.484806
10011 4.025153 13.481183
10012 4.025153 13.477560
10013 4.021530 13.473937
10014 4.021530 13.470314
10015 4.017907 13.466691
10016 4.017907 13.463068
10017 4.014284 13.459445
10018 4.014284 13.455822
10019 4.010661 13.452199
10020 4.010661 13.448576
10021 4.007038 13.444953
10022 4.007038 13.441330
10023 4.003415 13.437707
10024 4.003415 13.434084
10025 3.999792 13.430461
10026 3.999792 13.426838
10027 3.999792 13.423215
10028 3.999792 13.419592
10029 3.999792 13.415969
10030 3.999792 13.412346
10031 3.999792 13.408723
10032 3.996169 13.405100
10033 3.996169 13.401477
10034 3.996169 13.397854
10035 3.992546 13.394231
10036 3.992546 13.390608
10037 3.988923 13.386985
10038 3.988923 13.383362
10039 3.985300 13.379739
10040 3.985300 13.376116
10041 3.985300 13.372493
10042 3.985300 13.368870
10043 3.985300 13.365247
10044 3.985300 13.361624
10045 3.985300 13.358001
10046 3.985300 13.354378
10047 3.985300 13.350755
10048 3.981677 13.347132
10049 3.981677 13.343509
10050 3.978054 13.339886
10051 3.978054 13.336263
10052 3.974431 13.332640
10053 3.974431 13.329017
10054 3.970808 13.325394
10055 3.970808 13.321771
10056 3.967185 13.318148
10057 3.967185 13.314525
10058 3.963562 13.310902
10059 3.963562 13.307279
10060 3.963562 13.303656
10061 3.963562 13.300033
10062 3.963562 13.296410
10063 3.963562 13.292787
10064 3.959939 13.289164
10065 3.959939 13.285541
10066 3.959939 13.281918
10067 3.956316 13.278295
10068 3.956316 13.274672
10069 3.952693 13.271049
10070 3.952693 13.267426
10071 3.949070 13.263803
10072 3.949070 13.260180
10073 3.945447 13.256557
10074 3.945447 13.252934
10075 3.941824 13.249311
10076 3.941824 13.245688
10077 3.938201 13.242065
10078 3.938201 13.238442
10079 3.934578 13.234819
10080 3.934578 13.231196
10081 3.930955 13.227573
10082 3.927332 13.223950
10083 3.923709 13.220327
10084 3.920086 13.216704
10085 3.920086 13.213081
10086 3.916463 13.209458
10087 3.912840 13.205835
10088 3.912840 13.202212
10089 3.909217 13.198589
10090 3.909217 13.194966
10091 3.905594 13.191343
10092 3.905594 13.187720
10093 3.901971 13.184097
10094 3.901971 13.180474
10095 3.898348 13.176851
10096 3.898348 13.173228
10097 3.894725 13.169605
10098 3.894725 13.165982
10099 3.891102 13.162359
10100 3.887479 13.158736
10101 3.883856 13.155113
10102 3.883856 13.151490
10103 3.880233 13.147867
10104 3.880233 13.144244
10105 3.876610 13.140621
10106 3.876610 13.136998
10107 3.872987 13.133375
10108 3.872987 13.129752
10109 3.869364 13.126129
10110 3.869364 13.122506
10111 3.865741 13.118883
10112 3.865741 13.115260
10113 3.862118 13.111637
10114 3.858495 13.108014
10115 3.858495 13.104391
10116 3.854872 13.100768
10117 3.851249 13.097145
10118 3.847626 13.093522
10119 3.844003 13.089899
10120 3.844003 13.086276
10121 3.844003 13.082653
10122 3.844003 13.079030
10123 3.844003 13.075407
10124 3.844003 13.071784
10125 3.844003 13.068161
10126 3.844003 13.064538
10127 3.844003 13.060915
10128 3.844003 13.057292
10129 3.844003 13.053669
10130 3.844003 13.050046
10131 3.844003 13.046423
10132 3.844003 13.042800
10133 3.844003 13.039177
10134 3.844003 13.035554
10135 3.844003 13.031931
10136 3.844003 13.028308
10137 3.844003 13.024685
10138 3.844003 13.021062
10139 3.844003 13.017439
10140 3.844003 13.013816
10141 3.844003 13.010193
10142 3.844003 13.006570
10143 3.844003 13.002947
10144 3.844003 12.999324
10145 3.844003 12.995701
10146 3.840380 12.992078
10147 3.840380 12.988455
10148 3.840380 12.984832
10149 3.836757 12.981209
10150 3.836757 12.977586
10151 3.836757 12.973963
10152 3.836757 12.970340
10153 3.836757 12.966717
10154 3.836757 12.963094
10155 3.836757 12.959471
10156 3.836757 12.955848
10157 3.836757 12.952225
10158 3.833134 12.948602
10159 3.833134 12.944979
10160 3.829511 12.941356
10161 3.829511 12.937733
10162 3.825888 12.934110
10163 3.825888 12.930487
10164 3.822265 12.926864
10165 3.822265 12.923241
10166 3.818642 12.919618
10167 3.818642 12.915995
10168 3.815019 12.912372
10169 3.815019 12.908749
10170 3.811396 12.905126
10171 3.807773 12.901503
10172 3.804150 12.897880
10173 3.800527 12.894257
10174 3.796904 12.890634
10175 3.793281 12.890634
10176 3.789658 12.887011
10177 3.786035 12.883388
10178 3.782412 12.883388
10179 3.782412 12.879765
10180 3.782412 12.876142
10181 3.778789 12.872519
10182 3.778789 12.868896
10183 3.775166 12.865273
10184 3.775166 12.861650
10185 3.771543 12.858027
10186 3.771543 12.854404
10187 3.767920 12.850781
10188 3.767920 12.847158
10189 3.764297 12.843535
10190 3.764297 12.839912
10191 3.760674 12.836289
10192 3.760674 12.832666
10193 3.760674 12.829043
10194 3.757051 12.825420
10195 3.757051 12.821797
10196 3.753428 12.818174
10197 3.753428 12.814551
10198 3.753428 12.810928
10199 3.753428 12.807305
10200 3.749805 12.803682
10201 3.749805 12.800059
10202 3.749805 12.796436
10203 3.746182 12.792813
10204 3.746182 12.789190
10205 3.746182 12.785567
10206 3.742559 12.781944
10207 3.742559 12.778321
10208 3.742559 12.774698
10209 3.738936 12.771075
10210 3.738936 12.767452
10211 3.735313 12.763829
10212 3.735313 12.760206
10213 3.731690 12.756583
10214 3.731690 12.752960
10215 3.728067 12.749337
10216 3.728067 12.745714
10217 3.724444 12.742091
10218 3.724444 12.738468
10219 3.720821 12.734845
10220 3.720821 12.731222
10221 3.717198 12.727599
10222 3.717198 12.723976
10223 3.717198 12.720353
10224 3.713575 12.716730
10225 3.713575 12.713107
10226 3.709952 12.709484
10227 3.709952 12.705861
10228 3.706329 12.702238
10229 3.706329 12.698615
10230 3.702706 12.694992
10231 3.702706 12.691369
10232 3.699083 12.687746
10233 3.699083 12.684123
10234 3.695460 12.680500
10235 3.695460 12.676877
10236 3.691837 12.673254
10237 3.688214 12.669631
10238 3.684591 12.666008
10239 3.680968 12.666008
10240 3.677345 12.662385
10241 3.673722 12.658762
10242 3.670099 12.658762
10243 3.666476 12.655139
10244 3.662853 12.651516
10245 3.662853 12.647893
10246 3.662853 12.644270
10247 3.662853 12.640647
10248 3.662853 12.637024
10249 3.662853 12.633401
10250 3.662853 12.629778
10251 3.659230 12.626155
10252 3.659230 12.622532
10253 3.659230 12.618909
10254 3.655607 12.615286
10255 3.655607 12.611663
10256 3.651984 12.608040
10257 3.651984 12.604417
10258 3.651984 12.600794
10259 3.651984 12.597171
10260 3.651984 12.593548
10261 3.651984 12.589925
10262 3.651984 12.586302
10263 3.651984 12.582679
10264 3.651984 12.579056
10265 3.651984 12.575433
10266 3.651984 12.571810
10267 3.651984 12.568187
10268 3.651984 12.564564
10269 3.651984 12.560941
10270 3.648361 12.557318
10271 3.648361 12.553695
10272 3.644738 12.550072
10273 3.644738 12.546449
10274 3.641115 12.542826
10275 3.641115 12.539203
10276 3.637492 12.535580
10277 3.637492 12.531957
10278 3.633869 12.528334
10279 3.633869 12.524711
10280 3.630246 12.521088
10281 3.630246 12.517465
10282 3.626623 12.513842
10283 3.623000 12.510219
10284 3.619377 12.506596
10285 3.615754 12.502973
10286 3.612131 12.499350
10287 3.608508 12.495727
10288 3.604885 12.492104
10289 3.601262 12.488481
10290 3.601262 12.484858
10291 3.597639 12.481235
10292 3.594016 12.477612
10293 3.594016 12.473989
10294 3.590393 12.470366
10295 3.590393 12.466743
10296 3.586770 12.463120
10297 3.586770 12.459497
10298 3.586770 12.455874
10299 3.583147 12.452251
10300 3.583147 12.448628
10301 3.579524 12.445005
10302 3.579524 12.441382
10303 3.575901 12.437759
10304 3.575901 12.434136
10305 3.572278 12.430513
10306 3.572278 12.426890
10307 3.568655 12.423267
10308 3.568655 12.419644
10309 3.565032 12.416021
10310 3.565032 12.412398
10311 3.561409 12.408775
10312 3.557786 12.405152
10313 3.554163 12.401529
10314 3.550540 12.397906
10315 3.546917 12.394283
10316 3.543294 12.390660
10317 3.539671 12.387037
10318 3.536048 12.383414
10319 3.532425 12.383414
10320 3.528802 12.379791
10321 3.525179 12.376168
10322 3.521556 12.372545
10323 3.517933 12.368922
10324 3.517933 12.365299
10325 3.514310 12.361676
10326 3.510687 12.358053
10327 3.510687 12.354430
10328 3.507064 12.350807
10329 3.507064 12.347184
10330 3.507064 12.343561
10331 3.507064 12.339938
10332 3.507064 12.336315
10333 3.503441 12.332692
10334 3.503441 12.329069
10335 3.503441 12.325446
10336 3.503441 12.321823
10337 3.503441 12.318200
10338 3.503441 12.314577
10339 3.503441 12.310954
10340 3.503441 12.307331
10341 3.507064 12.303708
10342 3.507064 12.300085
10343 3.507064 12.296462
10344 3.507064 12.292839
10345 3.507064 12.289216
10346 3.507064 12.285593
10347 3.507064 12.281970
10348 3.507064 12.278347
10349 3.507064 12.274724
10350 3.507064 12.271101
10351 3.507064 12.267478
10352 3.507064 12.263855
10353 3.507064 12.260232
10354 3.507064 12.256609
10355 3.507064 12.252986
10356 3.507064 12.249363
10357 3.507064 12.245740
10358 3.507064 12.242117
10359 3.507064 12.238494
10360 3.507064 12.234871
10361 3.507064 12.231248
10362 3.507064 12.227625
10363 3.507064 12.224002
10364 3.507064 12.220379
10365 3.507064 12.216756
10366 3.503441 12.213133
10367 3.503441 12.209510
10368 3.499818 12.205887
10369 3.499818 12.202264
10370 3.496195 12.198641
10371 3.496195 12.195018
10372 3.492572 12.191395
10373 3.492572 12.187772
10374 3.488949 12.184149
10375 3.488949 12.180526
10376 3.485326 12.176903
10377 3.485326 12.173280
10378 3.481703 12.169657
10379 3.478080 12.166034
10380 3.474457 12.166034
10381 3.470834 12.162411
10382 3.467211 12.162411
10383 3.463588 12.158788
10384 3.459965 12.158788
10385 3.456342 12.155165
10386 3.452719 12.155165
10387 3.449096 12.151542
10388 3.445473 12.151542
10389 3.441850 12.147919
10390 3.441850 12.144296
10391 3.441850 12.140673
10392 3.441850 12.137050
10393 3.441850 12.133427
10394 3.441850 12.129804
10395 3.441850 12.126181
10396 3.438227 12.122558
10397 3.438227 12.118935
10398 3.438227 12.115312
10399 3.434604 12.111689
10400 3.434604 12.108066
10401 3.430981 12.104443
10402 3.430981 12.100820
10403 3.427358 12.097197
10404 3.427358 12.093574
10405 3.423735 12.089951
10406 3.423735 12.086328
10407 3.420112 12.082705
10408 3.420112 12.079082
10409 3.416489 12.075459
10410 3.416489 12.071836
10411 3.412866 12.068213
10412 3.412866 12.064590
10413 3.409243 12.060967
10414 3.405620 12.057344
10415 3.405620 12.053721
10416 3.401997 12.050098
10417 3.401997 12.046475
10418 3.398374 12.042852
10419 3.394751 12.039229
10420 3.391128 12.035606
10421 3.387505 12.031983
10422 3.383882 12.028360
10423 3.380259 12.024737
10424 3.376636 12.021114
10425 3.373013 12.017491
10426 3.373013 12.013868
10427 3.373013 12.010245
10428 3.373013 12.006622
10429 3.373013 12.002999
10430 3.373013 11.999376
10431 3.373013 11.995753
10432 3.373013 11.992130
10433 3.373013 11.988507
10434 3.373013 11.984884
10435 3.373013 11.981261
10436 3.373013 11.977638
10437 3.373013 11.974015
10438 3.373013 11.970392
10439 3.373013 11.966769
10440 3.373013 11.963146
10441 3.369390 11.959523
10442 3.369390 11.955900
10443 3.365767 11.952277
10444 3.365767 11.948654
10445 3.362144 11.945031
10446 3.362144 11.941408
10447 3.358521 11.937785
10448 3.358521 11.934162
10449 3.354898 11.930539
10450 3.354898 11.926916
10451 3.351275 11.923293
10452 3.351275 11.919670
10453 3.347652 11.916047
10454 3.344029 11.912424
10455 3.340406 11.908801
10456 3.336783 11.908801
10457 3.333160 11.905178
10458 3.329537 11.901555
10459 3.325914 11.901555
10460 3.322291 11.897932
10461 3.322291 11.894309
10462 3.318668 11.890686
10463 3.318668 11.887063
10464 3.315045 11.883440
10465 3.315045 11.879817
10466 3.311422 11.876194
10467 3.311422 11.872571
10468 3.307799 11.868948
10469 3.304176 11.865325
10470 3.304176 11.861702
10471 3.304176 11.858079
10472 3.300553 11.854456
10473 3.300553 11.850833
10474 3.296930 11.847210
10475 3.296930 11.843587
10476 3.293307 11.839964
10477 3.293307 11.836341
10478 3.289684 11.832718
10479 3.289684 11.829095
10480 3.286061 11.825472
10481 3.286061 11.821849
10482 3.282438 11.818226
10483 3.282438 11.814603
10484 3.278815 11.810980
10485 3.278815 11.807357
10486 3.275192 11.803734
10487 3.271569 11.800111
10488 3.267946 11.796488
10489 3.267946 11.792865
10490 3.267946 11.789242
10491 3.267946 11.785619
10492 3.267946 11.781996
10493 3.267946 11.778373
10494 3.264323 11.774750
10495 3.264323 11.771127
10496 3.260700 11.767504
10497 3.260700 11.763881
10498 3.257077 11.760258
10499 3.257077 11.756635
10500 3.253454 11.753012
10501 3.253454 11.749389
10502 3.249831 11.745766
10503 3.249831 11.742143
10504 3.246208 11.738520
10505 3.246208 11.734897
10506 3.242585 11.731274
10507 3.238962 11.727651
10508 3.235339 11.724028
10509 3.235339 11.720405
10510 3.231716 11.716782
10511 3.228093 11.713159
10512 3.224470 11.709536
10513 3.220847 11.705913
10514 3.217224 11.702290
10515 3.213601 11.698667
10516 3.209978 11.698667
10517 3.206355 11.695044
10518 3.202732 11.691421
10519 3.199109 11.691421
10520 3.195486 11.687798
10521 3.191863 11.684175
10522 3.188240 11.684175
10523 3.184617 11.680552
10524 3.184617 11.676929
10525 3.184617 11.673306
10526 3.184617 11.669683
10527 3.184617 11.666060
10528 3.180994 11.662437
10529 3.180994 11.658814
10530 3.180994 11.655191
10531 3.180994 11.651568
10532 3.180994 11.647945
10533 3.180994 11.644322
10534 3.177371 11.640699
10535 3.177371 11.637076
10536 3.177371 11.633453
10537 3.177371 11.629830
10538 3.177371 11.626207
10539 3.177371 11.622584
10540 3.177371 11.618961
10541 3.177371 11.615338
10542 3.177371 11.611715
10543 3.173748 11.608092
10544 3.173748 11.604469
10545 3.173748 11.600846
10546 3.170125 11.597223
10547 3.170125 11.593600
10548 3.166502 11.589977
10549 3.166502 11.586354
10550 3.166502 11.582731
10551 3.162879 11.579108
10552 3.162879 11.575485
10553 3.159256 11.571862
10554 3.159256 11.568239
10555 3.155633 11.564616
10556 3.155633 11.560993
10557 3.152010 11.557370
10558 3.152010 11.553747
10559 3.148387 11.550124
10560 3.148387 11.546501
10561 3.144764 11.542878
10562 3.144764 11.539255
10563 3.141141 11.535632
10564 3.137518 11.535632
10565 3.133895 11.532009
10566 3.130272 11.532009
10567 3.126649 11.528386
10568 3.123026 11.528386
10569 3.119403 11.524763
10570 3.115780 11.524763
10571 3.112157 11.521140
10572 3.108534 11.521140
10573 3.104911 11.517517
10574 3.101288 11.517517
10575 3.097665 11.513894
10576 3.094042 11.510271
10577 3.090419 11.506648
10578 3.086796 11.503025
10579 3.083173 11.499402
10580 3.079550 11.495779
10581 3.079550 11.492156
10582 3.075927 11.488533
10583 3.075927 11.484910
10584 3.075927 11.481287
10585 3.075927 11.477664
10586 3.075927 11.474041
10587 3.075927 11.470418
10588 3.075927 11.466795
10589 3.072304 11.463172
10590 3.072304 11.459549
10591 3.068681 11.455926
10592 3.068681 11.452303
10593 3.065058 11.448680
10594 3.065058 11.445057
10595 3.061435 11.441434
10596 3.061435 11.437811
10597 3.057812 11.434188
10598 3.057812 11.430565
10599 3.054189 11.426942
10600 3.054189 11.423319
10601 3.050566 11.419696
10602 3.050566 11.416073
10603 3.050566 11.412450
10604 3.046943 11.408827
10605 3.046943 11.405204
10606 3.046943 11.401581
10607 3.043320 11.397958
10608 3.043320 11.394335
10609 3.043320 11.390712
10610 3.043320 11.387089
10611 3.043320 11.383466
10612 3.043320 11.379843
10613 3.039697 11.376220
10614 3.039697 11.372597
10615 3.039697 11.368974
10616 3.036074 11.365351
10617 3.036074 11.361728
10618 3.032451 11.358105
10619 3.032451 11.354482
10620 3.028828 11.350859
10621 3.028828 11.347236
10622 3.028828 11.343613
10623 3.025205 11.339990
10624 3.025205 11.336367
10625 3.021582 11.332744
10626 3.021582 11.329121
10627 3.017959 11.325498
10628 3.017959 11.321875
10629 3.014336 11.318252
10630 3.014336 11.314629
10631 3.010713 11.311006
10632 3.010713 11.307383
10633 3.007090 11.303760
10634 3.007090 11.300137
10635 3.003467 11.296514
10636 2.999844 11.292891
10637 2.999844 11.289268
10638 2.996221 11.285645
10639 2.992598 11.282022
10640 2.992598 11.278399
10641 2.988975 11.274776
10642 2.985352 11.271153
10643 2.985352 11.267530
10644 2.981729 11.263907
10645 2.978106 11.260284
10646 2.974483 11.256661
10647 2.974483 11.253038
10648 2.974483 11.249415
10649 2.974483 11.245792
10650 2.974483 11.242169
10651 2.974483 11.238546
10652 2.974483 11.234923
10653 2.974483 11.231300
10654 2.974483 11.227677
10655 2.974483 11.224054
10656 2.974483 11.220431
10657 2.974483 11.216808
10658 2.974483 11.213185
10659 2.974483 11.209562
10660 2.974483 11.205939
10661 2.974483 11.202316
10662 2.974483 11.198693
10663 2.974483 11.195070
10664 2.974483 11.191447
10665 2.970860 11.187824
10666 2.970860 11.184201
10667 2.967237 11.180578
10668 2.967237 11.176955
10669 2.963614 11.173332
10670 2.963614 11.169709
10671 2.959991 11.166086
10672 2.959991 11.162463
10673 2.956368 11.158840
10674 2.956368 11.155217
10675 2.952745 11.151594
10676 2.952745 11.147971
10677 2.949122 11.144348
10678 2.945499 11.140725
10679 2.941876 11.137102
10680 2.938253 11.133479
10681 2.934630 11.133479
10682 2.931007 11.129856
10683 2.927384 11.129856
10684 2.923761 11.126233
10685 2.920138 11.126233
10686 2.916515 11.122610
10687 2.912892 11.122610
10688 2.909269 11.118987
10689 2.905646 11.115364
10690 2.902023 11.111741
10691 2.902023 11.108118
10692 2.898400 11.104495
10693 2.898400 11.100872
10694 2.894777 11.097249
10695 2.891154 11.093626
10696 2.887531 11.090003
10697 2.883908 11.086380
10698 2.880285 11.082757
10699 2.876662 11.079134
10700 2.873039 11.075511
10701 2.869416 11.071888
10702 2.865793 11.068265
10703 2.865793 11.064642
10704 2.862170 11.061019
10705 2.862170 11.057396
10706 2.858547 11.053773
10707 2.854924 11.050150
10708 2.851301 11.046527
10709 2.851301 11.042904
10710 2.847678 11.039281
10711 2.847678 11.035658
10712 2.844055 11.032035
10713 2.844055 11.028412
10714 2.840432 11.024789
10715 2.840432 11.021166
10716 2.836809 11.017543
10717 2.836809 11.013920
10718 2.833186 11.010297
10719 2.833186 11.006674
10720 2.829563 11.003051
10721 2.829563 10.999428
10722 2.825940 10.995805
10723 2.822317 10.992182
10724 2.818694 10.988559
10725 2.818694 10.984936
10726 2.815071 10.981313
10727 2.815071 10.977690
10728 2.811448 10.974067
10729 2.811448 10.970444
10730 2.807825 10.966821
10731 2.804202 10.963198
10732 2.804202 10.959575
10733 2.800579 10.955952
10734 2.800579 10.952329
10735 2.800579 10.948706
10736 2.800579 10.945083
10737 2.800579 10.941460
10738 2.800579 10.937837
10739 2.800579 10.934214
10740 2.800579 10.930591
10741 2.800579 10.926968
10742 2.800579 10.923345
10743 2.800579 10.919722
10744 2.800579 10.916099
10745 2.800579 10.912476
10746 2.800579 10.908853
10747 2.800579 10.905230
10748 2.800579 10.901607
10749 2.800579 10.897984
10750 2.800579 10.894361
10751 2.800579 10.890738
10752 2.800579 10.887115
10753 2.800579 10.883492
10754 2.800579 10.879869
10755 2.800579 10.876246
10756 2.800579 10.872623
10757 2.796956 10.869000
10758 2.796956 10.865377
10759 2.793333 10.861754
10760 2.793333 10.858131
10761 2.789710 10.854508
10762 2.789710 10.850885
10763 2.786087 10.847262
10764 2.786087 10.843639
10765 2.782464 10.840016
10766 2.782464 10.836393
10767 2.778841 10.832770
10768 2.778841 10.829147
10769 2.775218 10.825524
10770 2.771595 10.821901
10771 2.767972 10.821901
10772 2.764349 10.818278
10773 2.760726 10.818278
10774 2.757103 10.814655
10775 2.753480 10.814655
10776 2.749857 10.811032
10777 2.746234 10.811032
10778 2.742611 10.807409
10779 2.738988 10.807409
10780 2.735365 10.803786
10781 2.731742 10.803786
10782 2.728119 10.800163
10783 2.724496 10.796540
10784 2.720873 10.792917
10785 2.717250 10.789294
10786 2.713627 10.785671
10787 2.710004 10.782048
10788 2.706381 10.778425
10789 2.702758 10.774802
10790 2.699135 10.771179
10791 2.699135 10.767556
10792 2.699135 10.763933
10793 2.699135 10.760310
10794 2.699135 10.756687
10795 2.699135 10.753064
10796 2.699135 10.749441
10797 2.699135 10.745818
10798 2.699135 10.742195
10799 2.699135 10.738572
10800 2.699135 10.734949
10801 2.699135 10.731326
10802 2.699135 10.727703
10803 2.699135 10.724080
10804 2.699135 10.720457
10805 2.699135 10.716834
10806 2.699135 10.713211
10807 2.699135 10.709588
10808 2.699135 10.705965
10809 2.699135 10.702342
10810 2.699135 10.698719
10811 2.699135 10.695096
10812 2.699135 10.691473
10813 2.699135 10.687850
10814 2.699135 10.684227
10815 2.699135 10.680604
10816 2.699135 10.676981
10817 2.699135 10.673358
10818 2.699135 10.669735
10819 2.699135 10.666112
10820 2.699135 10.662489
10821 2.699135 10.658866
10822 2.695512 10.655243
10823 2.695512 10.651620
10824 2.691889 10.647997
10825 2.691889 10.644374
10826 2.688266 10.640751
10827 2.688266 10.637128
10828 2.684643 10.633505
10829 2.684643 10.629882
10830 2.681020 10.626259
10831 2.681020 10.622636
10832 2.677397 10.619013
10833 2.677397 10.615390
10834 2.673774 10.611767
10835 2.670151 10.611767
10836 2.666528 10.608144
10837 2.662905 10.608144
10838 2.659282 10.604521
10839 2.655659 10.604521
10840 2.652036 10.600898
10841 2.648413 10.600898
10842 2.644790 10.597275
10843 2.641167 10.597275
10844 2.637544 10.593652
10845 2.633921 10.593652
10846 2.630298 10.590029
10847 2.626675 10.590029
10848 2.623052 10.590029
10849 2.619429 10.590029
10850 2.615806 10.590029
10851 2.612183 10.590029
10852 2.608560 10.586406
10853 2.604937 10.582783
10854 2.601314 10.579160
10855 2.597691 10.575537
10856 2.594068 10.571914
10857 2.590445 10.568291
10858 2.586822 10.564668
10859 2.583199 10.561045
10860 2.579576 10.557422
10861 2.579576 10.553799
10862 2.579576 10.550176
10863 2.579576 10.546553
10864 2.579576 10.542930
10865 2.579576 10.539307
10866 2.579576 10.535684
10867 2.579576 10.532061
10868 2.579576 10.528438
10869 2.579576 10.524815
10870 2.579576 10.521192
10871 2.579576 10.517569
10872 2.579576 10.513946
10873 2.579576 10.510323
10874 2.579576 10.506700
10875 2.579576 10.503077
10876 2.579576 10.499454
10877 2.579576 10.495831
10878 2.579576 10.492208
10879 2.575953 10.488585
10880 2.575953 10.484962
10881 2.572330 10.481339
10882 2.572330 10.477716
10883 2.568707 10.474093
10884 2.568707 10.470470
10885 2.565084 10.466847
10886 2.565084 10.463224
10887 2.561461 10.459601
10888 2.561461 10.455978
10889 2.557838 10.452355
10890 2.557838 10.448732
10891 2.554215 10.445109
10892 2.550592 10.441486
10893 2.546969 10.437863
10894 2.543346 10.437863
10895 2.539723 10.434240
10896 2.536100 10.434240
10897 2.532477 10.430617
10898 2.528854 10.430617
10899 2.525231 10.426994
10900 2.521608 10.426994
10901 2.517985 10.423371
10902 2.514362 10.419748
10903 2.510739 10.416125
10904 2.507116 10.412502
10905 2.503493 10.408879
10906 2.499870 10.405256
10907 2.496247 10.401633
10908 2.492624 10.398010
10909 2.489001 10.394387
10910 2.489001 10.390764
10911 2.489001 10.387141
10912 2.489001 10.383518
10913 2.485378 10.379895
10914 2.485378 10.376272
10915 2.485378 10.372649
10916 2.485378 10.369026
10917 2.481755 10.365403
10918 2.481755 10.361780
10919 2.481755 10.358157
10920 2.478132 10.354534
10921 2.478132 10.350911
10922 2.478132 10.347288
10923 2.478132 10.343665
10924 2.478132 10.340042
10925 2.478132 10.336419
10926 2.478132 10.332796
10927 2.478132 10.329173
10928 2.478132 10.325550
10929 2.478132 10.321927
10930 2.478132 10.318304
10931 2.478132 10.314681
10932 2.478132 10.311058
10933 2.478132 10.307435
10934 2.478132 10.303812
10935 2.478132 10.300189
10936 2.478132 10.296566
10937 2.478132 10.292943
10938 2.481755 10.289320
10939 2.481755 10.285697
10940 2.485378 10.282074
10941 2.485378 10.278451
10942 2.489001 10.274828
10943 2.489001 10.271205
10944 2.492624 10.267582
10945 2.492624 10.263959
10946 2.496247 10.260336
10947 2.496247 10.256713
10948 2.499870 10.253090
10949 2.499870 10.249467
10950 2.499870 10.245844
10951 2.499870 10.242221
10952 2.499870 10.238598
10953 2.499870 10.234975
10954 2.499870 10.231352
10955 2.499870 10.227729
10956 2.499870 10.224106
10957 2.499870 10.220483
10958 2.499870 10.216860
10959 2.499870 10.213237
10960 2.499870 10.209614
10961 2.499870 10.205991
10962 2.499870 10.202368
10963 2.499870 10.198745
10964 2.499870 10.195122
10965 2.499870 10.191499
10966 2.499870 10.187876
10967 2.499870 10.184253
10968 2.499870 10.180630
10969 2.499870 10.177007
10970 2.499870 10.173384
10971 2.496247 10.169761
10972 2.496247 10.166138
10973 2.492624 10.162515
10974 2.492624 10.158892
10975 2.492624 10.155269
10976 2.492624 10.151646
10977 2.492624 10.148023
10978 2.492624 10.144400
10979 2.492624 10.140777
10980 2.492624 10.137154
10981 2.492624 10.133531
10982 2.492624 10.129908
10983 2.489001 10.126285
10984 2.489001 10.122662
10985 2.489001 10.119039
10986 2.485378 10.115416
10987 2.485378 10.111793
10988 2.485378 10.108170
10989 2.485378 10.104547
10990 2.485378 10.100924
10991 2.485378 10.097301
10992 2.485378 10.093678
10993 2.485378 10.090055
10994 2.485378 10.086432
10995 2.485378 10.082809
10996 2.485378 10.079186
10997 2.485378 10.075563
10998 2.485378 10.071940
10999 2.485378 10.068317
11000 2.485378 10.064694
11001 2.485378 10.061071
11002 2.485378 10.057448
11003 2.485378 10.053825
11004 2.485378 10.050202
11005 2.489001 10.046579
11006 2.489001 10.042956
11007 2.489001 10.039333
11008 2.489001 10.035710
11009 2.489001 10.032087
11010 2.489001 10.028464
11011 2.489001 10.024841
11012 2.492624 10.021218
11013 2.492624 10.017595
11014 2.492624 10.013972
11015 2.496247 10.010349
11016 2.496247 10.006726
11017 2.499870 10.003103
11018 2.499870 9.999480
11019 2.503493 9.995857
11020 2.503493 9.992234
11021 2.507116 9.988611
11022 2.507116 9.984988
11023 2.510739 9.981365
11024 2.510739 9.977742
11025 2.514362 9.974119
11026 2.514362 9.970496
11027 2.514362 9.966873
11028 2.517985 9.963250
11029 2.517985 9.959627
11030 2.517985 9.956004
11031 2.517985 9.952381
11032 2.517985 9.948758
11033 2.517985 9.945135
11034 2.517985 9.941512
11035 2.517985 9.937889
11036 2.517985 9.934266
11037 2.517985 9.930643
11038 2.517985 9.927020
11039 2.517985 9.923397
11040 2.517985 9.919774
11041 2.517985 9.916151
11042 2.517985 9.912528
11043 2.517985 9.908905
11044 2.517985 9.905282
11045 2.517985 9.901659
11046 2.517985 9.898036
11047 2.517985 9.894413
11048 2.517985 9.890790
11049 2.517985 9.887167
11050 2.517985 9.883544
11051 2.517985 9.879921
11052 2.517985 9.876298
11053 2.517985 9.872675
11054 2.517985 9.869052
11055 2.517985 9.865429
11056 2.517985 9.861806
11057 2.517985 9.858183
11058 2.517985 9.854560
11059 2.517985 9.850937
11060 2.517985 9.847314
11061 2.517985 9.843691
11062 2.517985 9.840068
11063 2.517985 9.836445
11064 2.517985 9.832822
11065 2.517985 9.829199
11066 2.517985 9.825576
11067 2.521608 9.821953
11068 2.521608 9.818330
11069 2.521608 9.814707
11070 2.521608 9.811084
11071 2.521608 9.807461
11072 2.521608 9.803838
11073 2.525231 9.800215
11074 2.528854 9.796592
11075 2.532477 9.792969
11076 2.536100 9.789346
11077 2.539723 9.785723
11078 2.543346 9.782100
11079 2.546969 9.778477
11080 2.546969 9.774854
11081 2.550592 9.771231
11082 2.554215 9.767608
11083 2.557838 9.763985
11084 2.557838 9.760362
11085 2.561461 9.756739
11086 2.561461 9.753116
11087 2.565084 9.749493
11088 2.565084 9.745870
11089 2.568707 9.742247
11090 2.568707 9.738624
11091 2.572330 9.735001
11092 2.572330 9.731378
11093 2.575953 9.727755
11094 2.575953 9.724132
11095 2.579576 9.720509
11096 2.579576 9.716886
11097 2.579576 9.713263
11098 2.579576 9.709640
11099 2.579576 9.706017
11100 2.579576 9.702394
11101 2.579576 9.698771
11102 2.579576 9.695148
11103 2.579576 9.691525
11104 2.579576 9.687902
11105 2.579576 9.684279
11106 2.579576 9.680656
11107 2.579576 9.677033
11108 2.579576 9.673410
11109 2.579576 9.669787
11110 2.579576 9.666164
11111 2.579576 9.662541
11112 2.579576 9.658918
11113 2.579576 9.655295
11114 2.579576 9.651672
11115 2.579576 9.648049
11116 2.579576 9.644426
11117 2.579576 9.640803
11118 2.575953 9.637180
11119 2.575953 9.633557
11120 2.572330 9.629934
11121 2.572330 9.626311
11122 2.568707 9.622688
11123 2.568707 9.619065
11124 2.565084 9.615442
11125 2.565084 9.611819
11126 2.565084 9.608196
11127 2.565084 9.604573
11128 2.565084 9.600950
11129 2.565084 9.597327
11130 2.565084 9.593704
11131 2.565084 9.590081
11132 2.565084 9.586458
11133 2.565084 9.582835
11134 2.565084 9.579212
11135 2.565084 9.575589
11136 2.565084 9.571966
11137 2.565084 9.568343
11138 2.565084 9.564720
11139 2.565084 9.561097
11140 2.565084 9.557474
11141 2.561461 9.553851
11142 2.561461 9.550228
11143 2.561461 9.546605
11144 2.561461 9.542982
11145 2.561461 9.539359
11146 2.561461 9.535736
11147 2.561461 9.532113
11148 2.561461 9.528490
11149 2.561461 9.524867
11150 2.561461 9.521244
11151 2.557838 9.517621
11152 2.557838 9.513998
11153 2.554215 9.510375
11154 2.554215 9.506752
11155 2.550592 9.503129
11156 2.550592 9.499506
11157 2.546969 9.495883
11158 2.546969 9.492260
11159 2.543346 9.488637
11160 2.543346 9.485014
11161 2.539723 9.481391
11162 2.539723 9.477768
11163 2.536100 9.474145
11164 2.536100 9.470522
11165 2.536100 9.466899
11166 2.536100 9.463276
11167 2.539723 9.459653
11168 2.539723 9.456030
11169 2.539723 9.452407
11170 2.539723 9.448784
11171 2.539723 9.445161
11172 2.539723 9.441538
11173 2.539723 9.437915
11174 2.539723 9.434292
11175 2.539723 9.430669
11176 2.539723 9.427046
11177 2.539723 9.423423
11178 2.539723 9.419800
11179 2.539723 9.416177
11180 2.539723 9.412554
11181 2.539723 9.408931
11182 2.539723 9.405308
11183 2.539723 9.401685
11184 2.539723 9.398062
11185 2.539723 9.394439
11186 2.539723 9.390816
11187 2.539723 9.387193
11188 2.539723 9.383570
11189 2.539723 9.379947
11190 2.539723 9.376324
11191 2.539723 9.372701
11192 2.539723 9.369078
11193 2.539723 9.365455
11194 2.539723 9.361832
11195 2.539723 9.358209
11196 2.539723 9.354586
11197 2.539723 9.350963
11198 2.539723 9.347340
11199 2.536100 9.343717
11200 2.536100 9.340094
11201 2.536100 9.336471
11202 2.532477 9.332848
11203 2.532477 9.329225
11204 2.528854 9.325602
11205 2.528854 9.321979
11206 2.528854 9.318356
11207 2.528854 9.314733
11208 2.528854 9.311110
11209 2.528854 9.307487
11210 2.528854 9.303864
11211 2.528854 9.300241
11212 2.528854 9.296618
11213 2.528854 9.292995
11214 2.528854 9.289372
11215 2.528854 9.285749
11216 2.528854 9.282126
11217 2.528854 9.278503
11218 2.528854 9.274880
11219 2.528854 9.271257
11220 2.528854 9.267634
11221 2.528854 9.264011
11222 2.528854 9.260388
11223 2.528854 9.256765
11224 2.528854 9.253142
11225 2.528854 9.249519
11226 2.528854 9.245896
11227 2.528854 9.242273
11228 2.528854 9.238650
11229 2.528854 9.235027
11230 2.528854 9.231404
11231 2.528854 9.227781
11232 2.528854 9.224158
11233 2.528854 9.220535
11234 2.528854 9.216912
11235 2.528854 9.213289
11236 2.528854 9.209666
11237 2.528854 9.206043
11238 2.528854 9.202420
11239 2.528854 9.198797
11240 2.528854 9.195174
11241 2.528854 9.191551
11242 2.528854 9.187928
11243 2.528854 9.184305
11244 2.532477 9.180682
11245 2.532477 9.177059
11246 2.532477 9.173436
11247 2.532477 9.169813
11248 2.532477 9.166190
11249 2.532477 9.162567
11250 2.532477 9.158944
11251 2.536100 9.155321
11252 2.536100 9.151698
11253 2.536100 9.148075
11254 2.536100 9.144452
11255 2.536100 9.140829
11256 2.536100 9.137206
11257 2.536100 9.133583
11258 2.536100 9.129960
11259 2.536100 9.126337
11260 2.539723 9.122714
11261 2.539723 9.119091
11262 2.543346 9.115468
11263 2.543346 9.111845
11264 2.543346 9.108222
11265 2.546969 9.104599
11266 2.546969 9.100976
11267 2.546969 9.097353
11268 2.546969 9.093730
11269 2.546969 9.090107
11270 2.546969 9.086484
11271 2.546969 9.082861
11272 2.546969 9.079238
11273 2.546969 9.075615
11274 2.546969 9.071992
11275 2.546969 9.068369
11276 2.546969 9.064746
11277 2.550592 9.061123
11278 2.550592 9.057500
11279 2.550592 9.053877
11280 2.554215 9.050254
11281 2.554215 9.046631
11282 2.554215 9.043008
11283 2.554215 9.039385
11284 2.554215 9.035762
11285 2.554215 9.032139
11286 2.554215 9.028516
11287 2.554215 9.024893
11288 2.554215 9.021270
11289 2.554215 9.017647
11290 2.554215 9.014024
11291 2.554215 9.010401
11292 2.554215 9.006778
11293 2.554215 9.003155
11294 2.554215 8.999532
11295 2.554215 8.995909
11296 2.554215 8.992286
11297 2.557838 8.988663
11298 2.557838 8.985040
11299 2.561461 8.981417
11300 2.561461 8.977794
11301 2.565084 8.974171
11302 2.565084 8.970548
11303 2.568707 8.966925
11304 2.568707 8.963302
11305 2.572330 8.959679
11306 2.572330 8.956056
11307 2.572330 8.952433
11308 2.572330 8.948810
11309 2.572330 8.945187
11310 2.572330 8.941564
11311 2.572330 8.937941
11312 2.572330 8.934318
11313 2.572330 8.930695
11314 2.572330 8.927072
11315 2.572330 8.923449
11316 2.572330 8.919826
11317 2.572330 8.916203
11318 2.572330 8.912580
11319 2.572330 8.908957
11320 2.572330 8.905334
11321 2.572330 8.901711
11322 2.572330 8.898088
11323 2.572330 8.894465
11324 2.572330 8.890842
11325 2.572330 8.887219
11326 2.572330 8.883596
11327 2.572330 8.879973
11328 2.572330 8.876350
11329 2.572330 8.872727
11330 2.572330 8.869104
11331 2.568707 8.865481
11332 2.568707 8.861858
11333 2.565084 8.858235
11334 2.565084 8.854612
11335 2.565084 8.850989
11336 2.565084 8.847366
11337 2.565084 8.843743
11338 2.565084 8.840120
11339 2.565084 8.836497
11340 2.565084 8.832874
11341 2.565084 8.829251
11342 2.565084 8.825628
11343 2.565084 8.822005
11344 2.565084 8.818382
11345 2.565084 8.814759
11346 2.565084 8.811136
11347 2.561461 8.807513
11348 2.561461 8.803890
11349 2.557838 8.800267
11350 2.557838 8.796644
11351 2.554215 8.793021
11352 2.554215 8.789398
11353 2.550592 8.785775
11354 2.550592 8.782152
11355 2.546969 8.778529
11356 2.546969 8.774906
11357 2.543346 8.771283
11358 2.543346 8.767660
11359 2.539723 8.764037
11360 2.536100 8.760414
11361 2.536100 8.756791
11362 2.536100 8.753168
11363 2.536100 8.749545
11364 2.532477 8.745922
11365 2.532477 8.742299
11366 2.532477 8.738676
11367 2.528854 8.735053
11368 2.528854 8.731430
11369 2.525231 8.727807
11370 2.525231 8.724184
11371 2.521608 8.720561
11372 2.521608 8.716938
11373 2.517985 8.713315
11374 2.517985 8.709692
11375 2.514362 8.706069
11376 2.514362 8.702446
11377 2.510739 8.698823
11378 2.510739 8.695200
11379 2.507116 8.691577
11380 2.507116 8.687954
11381 2.503493 8.684331
11382 2.499870 8.680708
11383 2.499870 8.677085
11384 2.499870 8.673462
11385 2.499870 8.669839
11386 2.499870 8.666216
11387 2.499870 8.662593
11388 2.499870 8.658970
11389 2.499870 8.655347
11390 2.499870 8.651724
11391 2.499870 8.648101
11392 2.499870 8.644478
11393 2.499870 8.640855
11394 2.499870 8.637232
11395 2.499870 8.633609
11396 2.499870 8.629986
11397 2.496247 8.626363
11398 2.496247 8.622740
11399 2.496247 8.619117
11400 2.492624 8.615494
11401 2.492624 8.611871
11402 2.489001 8.608248
11403 2.489001 8.604625
11404 2.489001 8.601002
11405 2.489001 8.597379
11406 2.489001 8.593756
11407 2.492624 8.590133
11408 2.492624 8.586510
11409 2.492624 8.582887
11410 2.492624 8.579264
11411 2.492624 8.575641
11412 2.492624 8.572018
11413 2.492624 8.568395
11414 2.492624 8.564772
11415 2.492624 8.561149
11416 2.492624 8.557526
11417 2.492624 8.553903
11418 2.492624 8.550280
11419 2.492624 8.546657
11420 2.492624 8.543034
11421 2.492624 8.539411
11422 2.492624 8.535788
11423 2.492624 8.532165
11424 2.492624 8.528542
11425 2.492624 8.524919
11426 2.492624 8.521296
11427 2.492624 8.517673
11428 2.492624 8.514050
11429 2.492624 8.510427
11430 2.492624 8.506804
11431 2.492624 8.503181
11432 2.492624 8.499558
11433 2.492624 8.495935
11434 2.489001 8.492312
11435 2.489001 8.488689
11436 2.485378 8.485066
11437 2.485378 8.481443
11438 2.481755 8.477820
11439 2.481755 8.474197
11440 2.481755 8.470574
11441 2.478132 8.466951
11442 2.478132 8.463328
11443 2.478132 8.459705
11444 2.478132 8.456082
11445 2.478132 8.452459
11446 2.478132 8.448836
11447 2.481755 8.445213
11448 2.481755 8.441590
11449 2.481755 8.437967
11450 2.485378 8.434344
11451 2.485378 8.430721
11452 2.485378 8.427098
11453 2.489001 8.423475
11454 2.489001 8.419852
11455 2.489001 8.416229
11456 2.489001 8.412606
11457 2.489001 8.408983
11458 2.489001 8.405360
11459 2.489001 8.401737
11460 2.492624 8.398114
11461 2.492624 8.394491
11462 2.492624 8.390868
11463 2.492624 8.387245
11464 2.492624 8.383622
11465 2.492624 8.379999
11466 2.492624 8.376376
11467 2.492624 8.372753
11468 2.492624 8.369130
11469 2.492624 8.365507
11470 2.492624 8.361884
11471 2.492624 8.358261
11472 2.492624 8.354638
11473 2.492624 8.351015
11474 2.492624 8.347392
11475 2.496247 8.343769
11476 2.496247 8.340146
11477 2.496247 8.336523
11478 2.499870 8.332900
11479 2.499870 8.329277
11480 2.503493 8.325654
11481 2.503493 8.322031
11482 2.507116 8.318408
11483 2.507116 8.314785
11484 2.510739 8.311162
11485 2.510739 8.307539
11486 2.514362 8.303916
11487 2.514362 8.300293
11488 2.514362 8.296670
11489 2.514362 8.293047
11490 2.514362 8.289424
11491 2.514362 8.285801
11492 2.514362 8.282178
11493 2.514362 8.278555
11494 2.514362 8.274932
11495 2.514362 8.271309
11496 2.514362 8.267686
11497 2.514362 8.264063
11498 2.514362 8.260440
11499 2.514362 8.256817
11500 2.514362 8.253194
11501 2.514362 8.249571
11502 2.514362 8.245948
11503 2.514362 8.242325
11504 2.514362 8.238702
11505 2.514362 8.235079
11506 2.514362 8.231456
11507 2.514362 8.227833
11508 2.514362 8.224210
11509 2.514362 8.220587
11510 2.514362 8.216964
11511 2.514362 8.213341
11512 2.514362 8.209718
11513 2.514362 8.206095
11514 2.514362 8.202472
11515 2.514362 8.198849
11516 2.514362 8.195226
11517 2.514362 8.191603
11518 2.514362 8.187980
11519 2.514362 8.184357
11520 2.514362 8.180734
11521 2.510739 8.177111
11522 2.510739 8.173488
11523 2.510739 8.169865
11524 2.507116 8.166242
11525 2.507116 8.162619
11526 2.507116 8.158996
11527 2.507116 8.155373
11528 2.503493 8.151750
11529 2.503493 8.148127
11530 2.503493 8.144504
11531 2.499870 8.140881
11532 2.499870 8.137258
11533 2.499870 8.133635
11534 2.499870 8.130012
11535 2.496247 8.126389
11536 2.496247 8.122766
11537 2.496247 8.119143
11538 2.496247 8.115520
11539 2.496247 8.111897
11540 2.496247 8.108274
11541 2.496247 8.104651
11542 2.496247 8.101028
11543 2.496247 8.097405
11544 2.492624 8.093782
11545 2.492624 8.090159
11546 2.492624 8.086536
11547 2.492624 8.082913
11548 2.492624 8.079290
11549 2.492624 8.075667
11550 2.492624 8.072044
11551 2.489001 8.068421
11552 2.489001 8.064798
11553 2.489001 8.061175
11554 2.489001 8.057552
11555 2.489001 8.053929
11556 2.489001 8.050306
11557 2.485378 8.046683
11558 2.485378 8.043060
11559 2.485378 8.039437
11560 2.485378 8.035814
11561 2.481755 8.032191
11562 2.481755 8.028568
11563 2.481755 8.024945
11564 2.481755 8.021322
11565 2.481755 8.017699
11566 2.481755 8.014076
11567 2.481755 8.010453
11568 2.481755 8.006830
11569 2.481755 8.003207
11570 2.478132 7.999584
11571 2.478132 7.995961
11572 2.478132 7.992338
11573 2.474509 7.988715
11574 2.474509 7.985092
11575 2.474509 7.981469
11576 2.470886 7.977846
11577 2.470886 7.974223
11578 2.470886 7.970600
11579 2.470886 7.966977
11580 2.470886 7.963354
11581 2.470886 7.959731
11582 2.470886 7.956108
11583 2.470886 7.952485
11584 2.467263 7.948862
11585 2.467263 7.945239
11586 2.467263 7.941616
11587 2.467263 7.937993
11588 2.467263 7.934370
11589 2.463640 7.930747
11590 2.463640 7.927124
11591 2.463640 7.923501
11592 2.463640 7.919878
11593 2.463640 7.916255
11594 2.463640 7.912632
11595 2.463640 7.909009
11596 2.463640 7.905386
11597 2.463640 7.901763
11598 2.463640 7.898140
11599 2.463640 7.894517
11600 2.463640 7.890894
11601 2.460017 7.887271
11602 2.460017 7.883648
11603 2.460017 7.880025
11604 2.460017 7.876402
11605 2.460017 7.872779
11606 2.456394 7.869156
11607 2.456394 7.865533
11608 2.456394 7.861910
11609 2.456394 7.858287
11610 2.456394 7.854664
11611 2.456394 7.851041
11612 2.456394 7.847418
11613 2.456394 7.843795
11614 2.456394 7.840172
11615 2.456394 7.836549
11616 2.456394 7.832926
11617 2.456394 7.829303
11618 2.456394 7.825680
11619 2.456394 7.822057
11620 2.456394 7.818434
11621 2.456394 7.814811
11622 2.456394 7.811188
11623 2.460017 7.807565
11624 2.460017 7.803942
11625 2.463640 7.800319
11626 2.463640 7.796696
11627 2.467263 7.793073
11628 2.467263 7.789450
11629 2.467263 7.785827
11630 2.467263 7.782204
11631 2.467263 7.778581
11632 2.467263 7.774958
11633 2.467263 7.771335
11634 2.467263 7.767712
11635 2.467263 7.764089
11636 2.467263 7.760466
11637 2.467263 7.756843
11638 2.467263 7.753220
11639 2.467263 7.749597
11640 2.467263 7.745974
11641 2.467263 7.742351
11642 2.467263 7.738728
11643 2.467263 7.735105
11644 2.467263 7.731482
11645 2.467263 7.727859
11646 2.467263 7.724236
11647 2.467263 7.720613
11648 2.467263 7.716990
11649 2.467263 7.713367
11650 2.467263 7.709744
11651 2.470886 7.706121
11652 2.470886 7.702498
11653 2.470886 7.698875
11654 2.470886 7.695252
11655 2.470886 7.691629
11656 2.470886 7.688006
11657 2.470886 7.684383
11658 2.470886 7.680760
11659 2.474509 7.677137
11660 2.474509 7.673514
11661 2.478132 7.669891
11662 2.478132 7.666268
11663 2.478132 7.662645
11664 2.478132 7.659022
11665 2.478132 7.655399
11666 2.478132 7.651776
11667 2.478132 7.648153
11668 2.478132 7.644530
11669 2.478132 7.640907
11670 2.478132 7.637284
11671 2.478132 7.633661
11672 2.478132 7.630038
11673 2.478132 7.626415
11674 2.478132 7.622792
11675 2.478132 7.619169
11676 2.478132 7.615546
11677 2.478132 7.611923
11678 2.478132 7.608300
11679 2.478132 7.604677
11680 2.478132 7.601054
11681 2.478132 7.597431
11682 2.478132 7.593808
11683 2.478132 7.590185
11684 2.478132 7.586562
11685 2.478132 7.582939
11686 2.478132 7.579316
11687 2.474509 7.575693
11688 2.474509 7.572070
11689 2.474509 7.568447
11690 2.470886 7.564824
11691 2.470886 7.561201
11692 2.467263 7.557578
11693 2.467263 7.553955
11694 2.463640 7.550332
11695 2.463640 7.546709
11696 2.460017 7.543086
11697 2.460017 7.539463
11698 2.456394 7.535840
11699 2.456394 7.532217
11700 2.452771 7.528594
11701 2.452771 7.524971
11702 2.449148 7.521348
11703 2.449148 7.517725
11704 2.445525 7.514102
11705 2.445525 7.510479
11706 2.441902 7.506856
11707 2.441902 7.503233
11708 2.441902 7.499610
11709 2.441902 7.495987
11710 2.441902 7.492364
11711 2.441902 7.488741
11712 2.441902 7.485118
