# Supplementary material for: Statistical Mapping of Maize Bundle Intensity at the Stem Scale Using Spatial Normalisation of Replicated Images
Source: PLoS One. 2014 Mar 12;9(3):e90673. doi: 10.1371/journal.pone.0090673 (PMC3951278; doi:10.1371/journal.pone.0090673)
Supplement: File S2 — Data files containing bundle positions and slice contours. (ZIP) [file pone.0090673.s002.zip › data/macro/tables/contoursMm/m03gCntMm.txt]

name   x   y
    1 0.445629 6.224314
    2 0.449252 6.220691
    3 0.449252 6.217068
    4 0.449252 6.213445
    5 0.449252 6.209822
    6 0.452875 6.209822
    7 0.456498 6.206199
    8 0.460121 6.206199
    9 0.463744 6.202576
   10 0.467367 6.198953
   11 0.470990 6.198953
   12 0.474613 6.195330
   13 0.478236 6.191707
   14 0.481859 6.188084
   15 0.485482 6.184461
   16 0.489105 6.184461
   17 0.492728 6.180838
   18 0.496351 6.177215
   19 0.499974 6.177215
   20 0.503597 6.173592
   21 0.507220 6.169969
   22 0.510843 6.169969
   23 0.514466 6.169969
   24 0.518089 6.169969
   25 0.521712 6.169969
   26 0.525335 6.169969
   27 0.528958 6.169969
   28 0.532581 6.169969
   29 0.536204 6.169969
   30 0.539827 6.169969
   31 0.543450 6.169969
   32 0.547073 6.169969
   33 0.550696 6.169969
   34 0.554319 6.169969
   35 0.557942 6.169969
   36 0.561565 6.169969
   37 0.565188 6.169969
   38 0.568811 6.169969
   39 0.572434 6.169969
   40 0.576057 6.169969
   41 0.579680 6.169969
   42 0.583303 6.169969
   43 0.586926 6.169969
   44 0.590549 6.169969
   45 0.594172 6.169969
   46 0.597795 6.169969
   47 0.601418 6.169969
   48 0.605041 6.169969
   49 0.608664 6.166346
   50 0.612287 6.166346
   51 0.615910 6.162723
   52 0.619533 6.162723
   53 0.623156 6.159100
   54 0.626779 6.159100
   55 0.630402 6.155477
   56 0.634025 6.155477
   57 0.637648 6.151854
   58 0.641271 6.151854
   59 0.644894 6.148231
   60 0.648517 6.148231
   61 0.652140 6.144608
   62 0.652140 6.140985
   63 0.655763 6.137362
   64 0.655763 6.133739
   65 0.659386 6.130116
   66 0.659386 6.126493
   67 0.663009 6.122870
   68 0.663009 6.119247
   69 0.666632 6.115624
   70 0.666632 6.112001
   71 0.670255 6.108378
   72 0.670255 6.104755
   73 0.673878 6.101132
   74 0.673878 6.097509
   75 0.673878 6.093886
   76 0.673878 6.090263
   77 0.673878 6.086640
   78 0.673878 6.083017
   79 0.673878 6.079394
   80 0.673878 6.075771
   81 0.677501 6.075771
   82 0.681124 6.072148
   83 0.684747 6.072148
   84 0.688370 6.072148
   85 0.691993 6.068525
   86 0.695616 6.068525
   87 0.699239 6.068525
   88 0.702862 6.068525
   89 0.706485 6.068525
   90 0.710108 6.068525
   91 0.713731 6.068525
   92 0.717354 6.064902
   93 0.720977 6.064902
   94 0.724600 6.064902
   95 0.728223 6.061279
   96 0.731846 6.061279
   97 0.735469 6.057656
   98 0.739092 6.057656
   99 0.742715 6.057656
  100 0.746338 6.061279
  101 0.746338 6.064902
  102 0.746338 6.068525
  103 0.749961 6.072148
  104 0.749961 6.075771
  105 0.753584 6.079394
  106 0.753584 6.083017
  107 0.757207 6.086640
  108 0.757207 6.090263
  109 0.760830 6.093886
  110 0.760830 6.097509
  111 0.764453 6.101132
  112 0.764453 6.104755
  113 0.768076 6.108378
  114 0.768076 6.112001
  115 0.771699 6.115624
  116 0.771699 6.119247
  117 0.775322 6.122870
  118 0.778945 6.126493
  119 0.782568 6.130116
  120 0.786191 6.130116
  121 0.789814 6.133739
  122 0.789814 6.137362
  123 0.793437 6.140985
  124 0.797060 6.144608
  125 0.800683 6.148231
  126 0.804306 6.151854
  127 0.804306 6.155477
  128 0.804306 6.159100
  129 0.804306 6.162723
  130 0.804306 6.166346
  131 0.804306 6.169969
  132 0.804306 6.173592
  133 0.804306 6.177215
  134 0.807929 6.180838
  135 0.807929 6.184461
  136 0.811552 6.188084
  137 0.811552 6.191707
  138 0.815175 6.195330
  139 0.815175 6.198953
  140 0.818798 6.202576
  141 0.818798 6.206199
  142 0.822421 6.209822
  143 0.822421 6.213445
  144 0.826044 6.217068
  145 0.826044 6.220691
  146 0.829667 6.224314
  147 0.833290 6.224314
  148 0.836913 6.227937
  149 0.840536 6.227937
  150 0.844159 6.231560
  151 0.847782 6.231560
  152 0.851405 6.235183
  153 0.855028 6.235183
  154 0.858651 6.238806
  155 0.862274 6.238806
  156 0.865897 6.242429
  157 0.869520 6.242429
  158 0.873143 6.246052
  159 0.876766 6.246052
  160 0.880389 6.246052
  161 0.884012 6.246052
  162 0.887635 6.246052
  163 0.891258 6.246052
  164 0.894881 6.246052
  165 0.898504 6.246052
  166 0.902127 6.246052
  167 0.905750 6.246052
  168 0.909373 6.246052
  169 0.912996 6.246052
  170 0.916619 6.246052
  171 0.920242 6.246052
  172 0.923865 6.246052
  173 0.927488 6.246052
  174 0.931111 6.246052
  175 0.934734 6.246052
  176 0.938357 6.246052
  177 0.941980 6.246052
  178 0.945603 6.246052
  179 0.949226 6.246052
  180 0.952849 6.246052
  181 0.956472 6.242429
  182 0.960095 6.242429
  183 0.963718 6.238806
  184 0.967341 6.238806
  185 0.970964 6.235183
  186 0.974587 6.235183
  187 0.978210 6.231560
  188 0.981833 6.231560
  189 0.985456 6.231560
  190 0.989079 6.231560
  191 0.992702 6.231560
  192 0.996325 6.231560
  193 0.999948 6.231560
  194 1.003571 6.231560
  195 1.007194 6.227937
  196 1.010817 6.227937
  197 1.014440 6.227937
  198 1.018063 6.227937
  199 1.021686 6.227937
  200 1.025309 6.227937
  201 1.028932 6.227937
  202 1.032555 6.227937
  203 1.036178 6.231560
  204 1.039801 6.235183
  205 1.043424 6.238806
  206 1.043424 6.242429
  207 1.047047 6.246052
  208 1.047047 6.249675
  209 1.050670 6.253298
  210 1.054293 6.253298
  211 1.057916 6.256921
  212 1.061539 6.256921
  213 1.065162 6.260544
  214 1.068785 6.260544
  215 1.072408 6.264167
  216 1.076031 6.264167
  217 1.079654 6.267790
  218 1.083277 6.267790
  219 1.086900 6.271413
  220 1.090523 6.271413
  221 1.094146 6.275036
  222 1.097769 6.275036
  223 1.101392 6.275036
  224 1.105015 6.275036
  225 1.108638 6.275036
  226 1.112261 6.275036
  227 1.115884 6.275036
  228 1.119507 6.275036
  229 1.123130 6.275036
  230 1.126753 6.275036
  231 1.130376 6.275036
  232 1.133999 6.275036
  233 1.137622 6.275036
  234 1.141245 6.275036
  235 1.144868 6.275036
  236 1.148491 6.275036
  237 1.152114 6.275036
  238 1.155737 6.275036
  239 1.159360 6.275036
  240 1.162983 6.275036
  241 1.166606 6.275036
  242 1.170229 6.275036
  243 1.173852 6.275036
  244 1.177475 6.271413
  245 1.181098 6.271413
  246 1.184721 6.267790
  247 1.188344 6.267790
  248 1.191967 6.264167
  249 1.195590 6.264167
  250 1.199213 6.264167
  251 1.202836 6.264167
  252 1.206459 6.264167
  253 1.210082 6.264167
  254 1.213705 6.264167
  255 1.217328 6.264167
  256 1.220951 6.264167
  257 1.224574 6.264167
  258 1.228197 6.264167
  259 1.231820 6.260544
  260 1.235443 6.260544
  261 1.239066 6.256921
  262 1.242689 6.256921
  263 1.246312 6.253298
  264 1.249935 6.253298
  265 1.253558 6.249675
  266 1.257181 6.249675
  267 1.260804 6.246052
  268 1.264427 6.246052
  269 1.268050 6.242429
  270 1.271673 6.242429
  271 1.275296 6.238806
  272 1.275296 6.235183
  273 1.278919 6.231560
  274 1.278919 6.227937
  275 1.282542 6.224314
  276 1.282542 6.220691
  277 1.286165 6.217068
  278 1.286165 6.213445
  279 1.289788 6.209822
  280 1.289788 6.206199
  281 1.293411 6.202576
  282 1.293411 6.198953
  283 1.297034 6.195330
  284 1.297034 6.191707
  285 1.297034 6.188084
  286 1.297034 6.184461
  287 1.297034 6.180838
  288 1.297034 6.177215
  289 1.297034 6.173592
  290 1.297034 6.169969
  291 1.297034 6.166346
  292 1.297034 6.162723
  293 1.297034 6.159100
  294 1.297034 6.155477
  295 1.297034 6.151854
  296 1.297034 6.148231
  297 1.297034 6.144608
  298 1.297034 6.140985
  299 1.297034 6.137362
  300 1.297034 6.133739
  301 1.297034 6.130116
  302 1.297034 6.126493
  303 1.297034 6.122870
  304 1.297034 6.119247
  305 1.297034 6.115624
  306 1.293411 6.112001
  307 1.293411 6.108378
  308 1.293411 6.104755
  309 1.293411 6.101132
  310 1.293411 6.097509
  311 1.293411 6.093886
  312 1.293411 6.090263
  313 1.293411 6.086640
  314 1.293411 6.083017
  315 1.293411 6.079394
  316 1.289788 6.075771
  317 1.289788 6.072148
  318 1.286165 6.068525
  319 1.286165 6.064902
  320 1.282542 6.061279
  321 1.282542 6.057656
  322 1.278919 6.054033
  323 1.278919 6.050410
  324 1.275296 6.046787
  325 1.275296 6.043164
  326 1.271673 6.039541
  327 1.271673 6.035918
  328 1.268050 6.032295
  329 1.264427 6.032295
  330 1.260804 6.028672
  331 1.257181 6.028672
  332 1.253558 6.025049
  333 1.249935 6.025049
  334 1.246312 6.021426
  335 1.242689 6.021426
  336 1.239066 6.017803
  337 1.235443 6.017803
  338 1.231820 6.014180
  339 1.228197 6.014180
  340 1.224574 6.010557
  341 1.220951 6.010557
  342 1.217328 6.010557
  343 1.213705 6.010557
  344 1.210082 6.010557
  345 1.206459 6.010557
  346 1.202836 6.010557
  347 1.199213 6.010557
  348 1.195590 6.010557
  349 1.191967 6.010557
  350 1.188344 6.010557
  351 1.184721 6.010557
  352 1.181098 6.010557
  353 1.177475 6.010557
  354 1.173852 6.010557
  355 1.170229 6.010557
  356 1.166606 6.010557
  357 1.162983 6.010557
  358 1.159360 6.010557
  359 1.155737 6.006934
  360 1.152114 6.006934
  361 1.148491 6.006934
  362 1.144868 6.003311
  363 1.141245 6.003311
  364 1.141245 5.999688
  365 1.137622 5.996065
  366 1.137622 5.992442
  367 1.133999 5.988819
  368 1.133999 5.985196
  369 1.130376 5.981573
  370 1.130376 5.977950
  371 1.126753 5.974327
  372 1.126753 5.970704
  373 1.123130 5.967081
  374 1.123130 5.963458
  375 1.119507 5.959835
  376 1.119507 5.956212
  377 1.115884 5.952589
  378 1.115884 5.948966
  379 1.112261 5.945343
  380 1.112261 5.941720
  381 1.108638 5.938097
  382 1.108638 5.934474
  383 1.105015 5.930851
  384 1.105015 5.927228
  385 1.101392 5.923605
  386 1.097769 5.919982
  387 1.094146 5.919982
  388 1.090523 5.916359
  389 1.086900 5.912736
  390 1.083277 5.912736
  391 1.079654 5.909113
  392 1.076031 5.909113
  393 1.072408 5.905490
  394 1.068785 5.905490
  395 1.065162 5.901867
  396 1.061539 5.901867
  397 1.057916 5.898244
  398 1.054293 5.898244
  399 1.050670 5.894621
  400 1.047047 5.894621
  401 1.043424 5.890998
  402 1.039801 5.890998
  403 1.036178 5.890998
  404 1.032555 5.890998
  405 1.028932 5.890998
  406 1.025309 5.890998
  407 1.021686 5.890998
  408 1.018063 5.890998
  409 1.014440 5.890998
  410 1.010817 5.890998
  411 1.007194 5.890998
  412 1.003571 5.890998
  413 0.999948 5.890998
  414 0.996325 5.890998
  415 0.992702 5.890998
  416 0.989079 5.890998
  417 0.985456 5.890998
  418 0.981833 5.890998
  419 0.978210 5.890998
  420 0.974587 5.890998
  421 0.970964 5.890998
  422 0.967341 5.890998
  423 0.963718 5.890998
  424 0.960095 5.894621
  425 0.956472 5.894621
  426 0.952849 5.898244
  427 0.949226 5.898244
  428 0.945603 5.901867
  429 0.941980 5.901867
  430 0.938357 5.905490
  431 0.934734 5.905490
  432 0.931111 5.909113
  433 0.927488 5.909113
  434 0.923865 5.912736
  435 0.920242 5.912736
  436 0.916619 5.916359
  437 0.912996 5.916359
  438 0.909373 5.912736
  439 0.905750 5.912736
  440 0.902127 5.909113
  441 0.898504 5.909113
  442 0.894881 5.905490
  443 0.891258 5.905490
  444 0.887635 5.901867
  445 0.884012 5.901867
  446 0.880389 5.901867
  447 0.876766 5.901867
  448 0.873143 5.901867
  449 0.869520 5.901867
  450 0.865897 5.901867
  451 0.862274 5.901867
  452 0.858651 5.901867
  453 0.855028 5.901867
  454 0.851405 5.901867
  455 0.847782 5.901867
  456 0.844159 5.901867
  457 0.840536 5.901867
  458 0.836913 5.901867
  459 0.833290 5.901867
  460 0.829667 5.901867
  461 0.826044 5.901867
  462 0.822421 5.901867
  463 0.818798 5.901867
  464 0.815175 5.901867
  465 0.811552 5.898244
  466 0.811552 5.894621
  467 0.807929 5.890998
  468 0.807929 5.887375
  469 0.804306 5.883752
  470 0.804306 5.880129
  471 0.800683 5.876506
  472 0.800683 5.872883
  473 0.797060 5.869260
  474 0.797060 5.865637
  475 0.793437 5.862014
  476 0.789814 5.862014
  477 0.786191 5.858391
  478 0.782568 5.858391
  479 0.778945 5.854768
  480 0.775322 5.854768
  481 0.771699 5.851145
  482 0.768076 5.851145
  483 0.764453 5.847522
  484 0.760830 5.847522
  485 0.757207 5.843899
  486 0.753584 5.843899
  487 0.749961 5.840276
  488 0.746338 5.836653
  489 0.742715 5.833030
  490 0.739092 5.829407
  491 0.739092 5.825784
  492 0.735469 5.822161
  493 0.731846 5.818538
  494 0.728223 5.814915
  495 0.728223 5.811292
  496 0.724600 5.807669
  497 0.720977 5.804046
  498 0.720977 5.800423
  499 0.717354 5.796800
  500 0.713731 5.793177
  501 0.713731 5.789554
  502 0.713731 5.785931
  503 0.713731 5.782308
  504 0.713731 5.778685
  505 0.713731 5.775062
  506 0.717354 5.771439
  507 0.717354 5.767816
  508 0.717354 5.764193
  509 0.717354 5.760570
  510 0.717354 5.756947
  511 0.717354 5.753324
  512 0.717354 5.749701
  513 0.717354 5.746078
  514 0.717354 5.742455
  515 0.717354 5.738832
  516 0.717354 5.735209
  517 0.717354 5.731586
  518 0.717354 5.727963
  519 0.717354 5.724340
  520 0.717354 5.720717
  521 0.717354 5.717094
  522 0.717354 5.713471
  523 0.717354 5.709848
  524 0.717354 5.706225
  525 0.717354 5.702602
  526 0.717354 5.698979
  527 0.717354 5.695356
  528 0.717354 5.691733
  529 0.717354 5.688110
  530 0.717354 5.684487
  531 0.717354 5.680864
  532 0.720977 5.677241
  533 0.724600 5.673618
  534 0.728223 5.669995
  535 0.731846 5.666372
  536 0.731846 5.662749
  537 0.735469 5.659126
  538 0.739092 5.655503
  539 0.742715 5.651880
  540 0.746338 5.648257
  541 0.749961 5.644634
  542 0.753584 5.641011
  543 0.757207 5.637388
  544 0.760830 5.633765
  545 0.764453 5.630142
  546 0.768076 5.630142
  547 0.771699 5.626519
  548 0.775322 5.622896
  549 0.778945 5.619273
  550 0.778945 5.615650
  551 0.782568 5.612027
  552 0.782568 5.608404
  553 0.786191 5.604781
  554 0.786191 5.601158
  555 0.789814 5.597535
  556 0.789814 5.593912
  557 0.793437 5.590289
  558 0.793437 5.586666
  559 0.797060 5.583043
  560 0.797060 5.579420
  561 0.800683 5.575797
  562 0.800683 5.572174
  563 0.800683 5.568551
  564 0.804306 5.564928
  565 0.804306 5.561305
  566 0.807929 5.557682
  567 0.807929 5.554059
  568 0.811552 5.550436
  569 0.811552 5.546813
  570 0.815175 5.543190
  571 0.815175 5.539567
  572 0.818798 5.535944
  573 0.818798 5.532321
  574 0.818798 5.528698
  575 0.818798 5.525075
  576 0.818798 5.521452
  577 0.818798 5.517829
  578 0.818798 5.514206
  579 0.818798 5.510583
  580 0.818798 5.506960
  581 0.818798 5.503337
  582 0.818798 5.499714
  583 0.818798 5.496091
  584 0.822421 5.492468
  585 0.822421 5.488845
  586 0.822421 5.485222
  587 0.822421 5.481599
  588 0.822421 5.477976
  589 0.822421 5.474353
  590 0.822421 5.470730
  591 0.822421 5.467107
  592 0.822421 5.463484
  593 0.822421 5.459861
  594 0.822421 5.456238
  595 0.822421 5.452615
  596 0.822421 5.448992
  597 0.822421 5.445369
  598 0.822421 5.441746
  599 0.822421 5.438123
  600 0.822421 5.434500
  601 0.822421 5.430877
  602 0.822421 5.427254
  603 0.822421 5.423631
  604 0.822421 5.420008
  605 0.822421 5.416385
  606 0.822421 5.412762
  607 0.822421 5.409139
  608 0.822421 5.405516
  609 0.822421 5.401893
  610 0.818798 5.398270
  611 0.818798 5.394647
  612 0.815175 5.391024
  613 0.815175 5.387401
  614 0.811552 5.383778
  615 0.811552 5.380155
  616 0.807929 5.376532
  617 0.807929 5.372909
  618 0.804306 5.369286
  619 0.804306 5.365663
  620 0.800683 5.362040
  621 0.800683 5.358417
  622 0.797060 5.354794
  623 0.793437 5.351171
  624 0.789814 5.351171
  625 0.786191 5.347548
  626 0.782568 5.347548
  627 0.778945 5.343925
  628 0.775322 5.343925
  629 0.771699 5.340302
  630 0.768076 5.336679
  631 0.768076 5.333056
  632 0.764453 5.329433
  633 0.764453 5.325810
  634 0.760830 5.322187
  635 0.760830 5.318564
  636 0.757207 5.314941
  637 0.757207 5.311318
  638 0.753584 5.307695
  639 0.753584 5.304072
  640 0.749961 5.300449
  641 0.749961 5.296826
  642 0.746338 5.293203
  643 0.742715 5.289580
  644 0.739092 5.289580
  645 0.735469 5.285957
  646 0.731846 5.285957
  647 0.728223 5.282334
  648 0.724600 5.282334
  649 0.720977 5.278711
  650 0.717354 5.278711
  651 0.713731 5.275088
  652 0.710108 5.275088
  653 0.706485 5.271465
  654 0.702862 5.271465
  655 0.699239 5.267842
  656 0.695616 5.267842
  657 0.691993 5.267842
  658 0.688370 5.264219
  659 0.684747 5.264219
  660 0.681124 5.264219
  661 0.681124 5.260596
  662 0.677501 5.256973
  663 0.677501 5.253350
  664 0.673878 5.249727
  665 0.673878 5.246104
  666 0.670255 5.242481
  667 0.670255 5.238858
  668 0.666632 5.235235
  669 0.666632 5.231612
  670 0.666632 5.227989
  671 0.666632 5.224366
  672 0.666632 5.220743
  673 0.666632 5.217120
  674 0.666632 5.213497
  675 0.663009 5.209874
  676 0.663009 5.206251
  677 0.663009 5.202628
  678 0.663009 5.199005
  679 0.663009 5.195382
  680 0.663009 5.191759
  681 0.663009 5.188136
  682 0.663009 5.184513
  683 0.663009 5.180890
  684 0.663009 5.177267
  685 0.663009 5.173644
  686 0.666632 5.170021
  687 0.670255 5.166398
  688 0.673878 5.162775
  689 0.673878 5.159152
  690 0.677501 5.155529
  691 0.677501 5.151906
  692 0.681124 5.148283
  693 0.681124 5.144660
  694 0.684747 5.141037
  695 0.684747 5.137414
  696 0.688370 5.133791
  697 0.688370 5.130168
  698 0.691993 5.126545
  699 0.691993 5.122922
  700 0.695616 5.119299
  701 0.695616 5.115676
  702 0.695616 5.112053
  703 0.695616 5.108430
  704 0.695616 5.104807
  705 0.695616 5.101184
  706 0.695616 5.097561
  707 0.695616 5.093938
  708 0.695616 5.090315
  709 0.695616 5.086692
  710 0.695616 5.083069
  711 0.695616 5.079446
  712 0.695616 5.075823
  713 0.695616 5.072200
  714 0.695616 5.068577
  715 0.695616 5.064954
  716 0.695616 5.061331
  717 0.695616 5.057708
  718 0.695616 5.054085
  719 0.699239 5.050462
  720 0.699239 5.046839
  721 0.702862 5.043216
  722 0.702862 5.039593
  723 0.706485 5.035970
  724 0.706485 5.032347
  725 0.710108 5.028724
  726 0.710108 5.025101
  727 0.713731 5.021478
  728 0.713731 5.017855
  729 0.717354 5.014232
  730 0.717354 5.010609
  731 0.720977 5.006986
  732 0.720977 5.003363
  733 0.720977 4.999740
  734 0.720977 4.996117
  735 0.720977 4.992494
  736 0.720977 4.988871
  737 0.720977 4.985248
  738 0.720977 4.981625
  739 0.720977 4.978002
  740 0.720977 4.974379
  741 0.720977 4.970756
  742 0.720977 4.967133
  743 0.720977 4.963510
  744 0.720977 4.959887
  745 0.720977 4.956264
  746 0.720977 4.952641
  747 0.720977 4.949018
  748 0.720977 4.945395
  749 0.720977 4.941772
  750 0.720977 4.938149
  751 0.720977 4.934526
  752 0.720977 4.930903
  753 0.720977 4.927280
  754 0.717354 4.923657
  755 0.717354 4.920034
  756 0.713731 4.916411
  757 0.713731 4.912788
  758 0.710108 4.909165
  759 0.710108 4.905542
  760 0.706485 4.901919
  761 0.706485 4.898296
  762 0.702862 4.894673
  763 0.702862 4.891050
  764 0.699239 4.887427
  765 0.699239 4.883804
  766 0.699239 4.880181
  767 0.699239 4.876558
  768 0.699239 4.872935
  769 0.699239 4.869312
  770 0.699239 4.865689
  771 0.699239 4.862066
  772 0.699239 4.858443
  773 0.699239 4.854820
  774 0.699239 4.851197
  775 0.699239 4.847574
  776 0.699239 4.843951
  777 0.699239 4.840328
  778 0.699239 4.836705
  779 0.699239 4.833082
  780 0.699239 4.829459
  781 0.699239 4.825836
  782 0.702862 4.825836
  783 0.706485 4.822213
  784 0.710108 4.822213
  785 0.713731 4.818590
  786 0.717354 4.814967
  787 0.720977 4.811344
  788 0.720977 4.807721
  789 0.724600 4.804098
  790 0.724600 4.800475
  791 0.728223 4.796852
  792 0.728223 4.793229
  793 0.731846 4.789606
  794 0.731846 4.785983
  795 0.735469 4.782360
  796 0.735469 4.778737
  797 0.739092 4.775114
  798 0.739092 4.771491
  799 0.742715 4.767868
  800 0.742715 4.764245
  801 0.742715 4.760622
  802 0.742715 4.756999
  803 0.742715 4.753376
  804 0.742715 4.749753
  805 0.742715 4.746130
  806 0.742715 4.742507
  807 0.742715 4.738884
  808 0.742715 4.735261
  809 0.742715 4.731638
  810 0.742715 4.728015
  811 0.742715 4.724392
  812 0.742715 4.720769
  813 0.742715 4.717146
  814 0.742715 4.713523
  815 0.742715 4.709900
  816 0.742715 4.706277
  817 0.742715 4.702654
  818 0.742715 4.699031
  819 0.742715 4.695408
  820 0.742715 4.691785
  821 0.742715 4.688162
  822 0.742715 4.684539
  823 0.742715 4.680916
  824 0.742715 4.677293
  825 0.746338 4.673670
  826 0.749961 4.670047
  827 0.753584 4.666424
  828 0.757207 4.662801
  829 0.760830 4.662801
  830 0.764453 4.659178
  831 0.768076 4.655555
  832 0.771699 4.655555
  833 0.775322 4.651932
  834 0.778945 4.651932
  835 0.782568 4.648309
  836 0.786191 4.644686
  837 0.789814 4.641063
  838 0.793437 4.641063
  839 0.797060 4.637440
  840 0.800683 4.641063
  841 0.804306 4.641063
  842 0.807929 4.644686
  843 0.811552 4.644686
  844 0.815175 4.648309
  845 0.818798 4.648309
  846 0.822421 4.651932
  847 0.826044 4.651932
  848 0.829667 4.651932
  849 0.833290 4.651932
  850 0.836913 4.651932
  851 0.840536 4.651932
  852 0.844159 4.651932
  853 0.847782 4.651932
  854 0.851405 4.651932
  855 0.855028 4.651932
  856 0.858651 4.651932
  857 0.862274 4.651932
  858 0.865897 4.651932
  859 0.869520 4.651932
  860 0.873143 4.651932
  861 0.876766 4.651932
  862 0.880389 4.651932
  863 0.884012 4.651932
  864 0.887635 4.651932
  865 0.891258 4.651932
  866 0.894881 4.651932
  867 0.898504 4.651932
  868 0.902127 4.651932
  869 0.905750 4.651932
  870 0.909373 4.648309
  871 0.912996 4.648309
  872 0.916619 4.644686
  873 0.920242 4.644686
  874 0.923865 4.641063
  875 0.927488 4.641063
  876 0.931111 4.637440
  877 0.934734 4.637440
  878 0.938357 4.633817
  879 0.941980 4.633817
  880 0.945603 4.630194
  881 0.949226 4.630194
  882 0.952849 4.626571
  883 0.952849 4.622948
  884 0.956472 4.619325
  885 0.956472 4.615702
  886 0.960095 4.612079
  887 0.960095 4.608456
  888 0.963718 4.604833
  889 0.963718 4.601210
  890 0.967341 4.597587
  891 0.967341 4.593964
  892 0.970964 4.590341
  893 0.970964 4.586718
  894 0.974587 4.583095
  895 0.974587 4.579472
  896 0.974587 4.575849
  897 0.974587 4.572226
  898 0.974587 4.568603
  899 0.974587 4.564980
  900 0.974587 4.561357
  901 0.974587 4.557734
  902 0.974587 4.554111
  903 0.974587 4.550488
  904 0.978210 4.546865
  905 0.978210 4.543242
  906 0.981833 4.539619
  907 0.981833 4.535996
  908 0.985456 4.532373
  909 0.985456 4.528750
  910 0.989079 4.525127
  911 0.989079 4.521504
  912 0.992702 4.517881
  913 0.992702 4.514258
  914 0.996325 4.510635
  915 0.996325 4.507012
  916 0.999948 4.503389
  917 0.999948 4.499766
  918 0.999948 4.496143
  919 0.999948 4.492520
  920 0.999948 4.488897
  921 0.999948 4.485274
  922 0.999948 4.481651
  923 0.999948 4.478028
  924 0.999948 4.474405
  925 0.999948 4.470782
  926 0.999948 4.467159
  927 0.999948 4.463536
  928 0.999948 4.459913
  929 0.999948 4.456290
  930 0.999948 4.452667
  931 0.999948 4.449044
  932 0.999948 4.445421
  933 0.999948 4.441798
  934 0.999948 4.438175
  935 1.003571 4.434552
  936 1.007194 4.430929
  937 1.010817 4.427306
  938 1.014440 4.423683
  939 1.018063 4.420060
  940 1.021686 4.416437
  941 1.025309 4.412814
  942 1.028932 4.409191
  943 1.032555 4.405568
  944 1.036178 4.401945
  945 1.039801 4.398322
  946 1.043424 4.398322
  947 1.047047 4.394699
  948 1.050670 4.391076
  949 1.054293 4.387453
  950 1.057916 4.383830
  951 1.061539 4.380207
  952 1.065162 4.376584
  953 1.068785 4.372961
  954 1.072408 4.369338
  955 1.076031 4.365715
  956 1.079654 4.362092
  957 1.083277 4.358469
  958 1.086900 4.358469
  959 1.090523 4.358469
  960 1.094146 4.358469
  961 1.097769 4.358469
  962 1.101392 4.358469
  963 1.105015 4.358469
  964 1.108638 4.358469
  965 1.112261 4.358469
  966 1.115884 4.358469
  967 1.119507 4.358469
  968 1.123130 4.358469
  969 1.126753 4.358469
  970 1.130376 4.358469
  971 1.133999 4.358469
  972 1.137622 4.358469
  973 1.141245 4.358469
  974 1.144868 4.358469
  975 1.148491 4.358469
  976 1.152114 4.358469
  977 1.155737 4.358469
  978 1.159360 4.358469
  979 1.162983 4.354846
  980 1.166606 4.354846
  981 1.170229 4.351223
  982 1.173852 4.351223
  983 1.177475 4.347600
  984 1.181098 4.347600
  985 1.184721 4.343977
  986 1.188344 4.343977
  987 1.191967 4.340354
  988 1.195590 4.340354
  989 1.199213 4.336731
  990 1.202836 4.336731
  991 1.206459 4.333108
  992 1.210082 4.329485
  993 1.213705 4.329485
  994 1.217328 4.325862
  995 1.220951 4.322239
  996 1.224574 4.318616
  997 1.228197 4.314993
  998 1.231820 4.311370
  999 1.235443 4.307747
 1000 1.239066 4.304124
 1001 1.242689 4.304124
 1002 1.246312 4.300501
 1003 1.249935 4.300501
 1004 1.253558 4.300501
 1005 1.257181 4.296878
 1006 1.260804 4.296878
 1007 1.264427 4.296878
 1008 1.268050 4.296878
 1009 1.271673 4.293255
 1010 1.275296 4.293255
 1011 1.278919 4.289632
 1012 1.282542 4.289632
 1013 1.286165 4.286009
 1014 1.289788 4.286009
 1015 1.293411 4.282386
 1016 1.297034 4.282386
 1017 1.300657 4.278763
 1018 1.304280 4.278763
 1019 1.307903 4.275140
 1020 1.311526 4.275140
 1021 1.315149 4.271517
 1022 1.315149 4.267894
 1023 1.318772 4.264271
 1024 1.318772 4.260648
 1025 1.322395 4.257025
 1026 1.322395 4.253402
 1027 1.326018 4.249779
 1028 1.326018 4.246156
 1029 1.329641 4.242533
 1030 1.329641 4.238910
 1031 1.333264 4.235287
 1032 1.333264 4.231664
 1033 1.336887 4.228041
 1034 1.336887 4.224418
 1035 1.336887 4.220795
 1036 1.336887 4.217172
 1037 1.336887 4.213549
 1038 1.336887 4.209926
 1039 1.336887 4.206303
 1040 1.340510 4.202680
 1041 1.340510 4.199057
 1042 1.344133 4.195434
 1043 1.344133 4.191811
 1044 1.347756 4.188188
 1045 1.347756 4.184565
 1046 1.351379 4.180942
 1047 1.351379 4.177319
 1048 1.355002 4.173696
 1049 1.355002 4.170073
 1050 1.358625 4.166450
 1051 1.358625 4.162827
 1052 1.362248 4.159204
 1053 1.362248 4.155581
 1054 1.365871 4.151958
 1055 1.365871 4.148335
 1056 1.365871 4.144712
 1057 1.365871 4.141089
 1058 1.365871 4.137466
 1059 1.365871 4.133843
 1060 1.365871 4.130220
 1061 1.365871 4.126597
 1062 1.365871 4.122974
 1063 1.365871 4.119351
 1064 1.365871 4.115728
 1065 1.365871 4.112105
 1066 1.365871 4.108482
 1067 1.365871 4.104859
 1068 1.365871 4.101236
 1069 1.365871 4.097613
 1070 1.365871 4.093990
 1071 1.365871 4.090367
 1072 1.365871 4.086744
 1073 1.365871 4.083121
 1074 1.365871 4.079498
 1075 1.365871 4.075875
 1076 1.365871 4.072252
 1077 1.362248 4.068629
 1078 1.362248 4.065006
 1079 1.358625 4.061383
 1080 1.358625 4.057760
 1081 1.355002 4.054137
 1082 1.355002 4.050514
 1083 1.351379 4.046891
 1084 1.351379 4.043268
 1085 1.347756 4.039645
 1086 1.347756 4.036022
 1087 1.344133 4.032399
 1088 1.344133 4.028776
 1089 1.340510 4.025153
 1090 1.336887 4.025153
 1091 1.333264 4.021530
 1092 1.329641 4.021530
 1093 1.326018 4.017907
 1094 1.322395 4.017907
 1095 1.318772 4.014284
 1096 1.315149 4.014284
 1097 1.311526 4.010661
 1098 1.307903 4.010661
 1099 1.304280 4.007038
 1100 1.300657 4.007038
 1101 1.297034 4.003415
 1102 1.293411 4.003415
 1103 1.289788 4.003415
 1104 1.286165 4.003415
 1105 1.282542 4.003415
 1106 1.278919 4.003415
 1107 1.275296 4.003415
 1108 1.271673 4.003415
 1109 1.268050 4.003415
 1110 1.264427 4.003415
 1111 1.260804 4.003415
 1112 1.257181 3.999792
 1113 1.253558 3.999792
 1114 1.249935 3.996169
 1115 1.246312 3.996169
 1116 1.242689 3.992546
 1117 1.239066 3.992546
 1118 1.235443 3.988923
 1119 1.231820 3.988923
 1120 1.228197 3.985300
 1121 1.224574 3.985300
 1122 1.220951 3.981677
 1123 1.217328 3.981677
 1124 1.213705 3.981677
 1125 1.210082 3.978054
 1126 1.206459 3.978054
 1127 1.202836 3.978054
 1128 1.199213 3.974431
 1129 1.195590 3.974431
 1130 1.191967 3.970808
 1131 1.188344 3.967185
 1132 1.188344 3.963562
 1133 1.188344 3.959939
 1134 1.188344 3.956316
 1135 1.188344 3.952693
 1136 1.188344 3.949070
 1137 1.188344 3.945447
 1138 1.188344 3.941824
 1139 1.188344 3.938201
 1140 1.188344 3.934578
 1141 1.188344 3.930955
 1142 1.188344 3.927332
 1143 1.188344 3.923709
 1144 1.188344 3.920086
 1145 1.188344 3.916463
 1146 1.188344 3.912840
 1147 1.188344 3.909217
 1148 1.184721 3.905594
 1149 1.184721 3.901971
 1150 1.181098 3.898348
 1151 1.181098 3.894725
 1152 1.177475 3.891102
 1153 1.177475 3.887479
 1154 1.173852 3.883856
 1155 1.173852 3.880233
 1156 1.170229 3.876610
 1157 1.170229 3.872987
 1158 1.166606 3.869364
 1159 1.166606 3.865741
 1160 1.162983 3.862118
 1161 1.159360 3.858495
 1162 1.155737 3.854872
 1163 1.155737 3.851249
 1164 1.155737 3.847626
 1165 1.155737 3.844003
 1166 1.155737 3.840380
 1167 1.159360 3.836757
 1168 1.162983 3.833134
 1169 1.162983 3.829511
 1170 1.166606 3.825888
 1171 1.166606 3.822265
 1172 1.170229 3.818642
 1173 1.170229 3.815019
 1174 1.173852 3.811396
 1175 1.173852 3.807773
 1176 1.177475 3.804150
 1177 1.177475 3.800527
 1178 1.181098 3.796904
 1179 1.181098 3.793281
 1180 1.184721 3.789658
 1181 1.184721 3.786035
 1182 1.184721 3.782412
 1183 1.184721 3.778789
 1184 1.184721 3.775166
 1185 1.184721 3.771543
 1186 1.184721 3.767920
 1187 1.184721 3.764297
 1188 1.184721 3.760674
 1189 1.184721 3.757051
 1190 1.184721 3.753428
 1191 1.184721 3.749805
 1192 1.184721 3.746182
 1193 1.184721 3.742559
 1194 1.184721 3.738936
 1195 1.184721 3.735313
 1196 1.184721 3.731690
 1197 1.184721 3.728067
 1198 1.184721 3.724444
 1199 1.184721 3.720821
 1200 1.184721 3.717198
 1201 1.184721 3.713575
 1202 1.184721 3.709952
 1203 1.181098 3.706329
 1204 1.181098 3.702706
 1205 1.181098 3.699083
 1206 1.181098 3.695460
 1207 1.181098 3.691837
 1208 1.181098 3.688214
 1209 1.181098 3.684591
 1210 1.181098 3.680968
 1211 1.181098 3.677345
 1212 1.181098 3.673722
 1213 1.181098 3.670099
 1214 1.181098 3.666476
 1215 1.181098 3.662853
 1216 1.181098 3.659230
 1217 1.181098 3.655607
 1218 1.181098 3.651984
 1219 1.181098 3.648361
 1220 1.181098 3.644738
 1221 1.181098 3.641115
 1222 1.177475 3.637492
 1223 1.177475 3.633869
 1224 1.173852 3.630246
 1225 1.173852 3.626623
 1226 1.170229 3.623000
 1227 1.170229 3.619377
 1228 1.166606 3.615754
 1229 1.166606 3.612131
 1230 1.162983 3.608508
 1231 1.162983 3.604885
 1232 1.159360 3.601262
 1233 1.159360 3.597639
 1234 1.155737 3.594016
 1235 1.152114 3.590393
 1236 1.148491 3.586770
 1237 1.144868 3.586770
 1238 1.141245 3.583147
 1239 1.137622 3.579524
 1240 1.133999 3.579524
 1241 1.130376 3.575901
 1242 1.126753 3.572278
 1243 1.123130 3.572278
 1244 1.119507 3.568655
 1245 1.115884 3.568655
 1246 1.112261 3.565032
 1247 1.108638 3.561409
 1248 1.105015 3.557786
 1249 1.101392 3.554163
 1250 1.097769 3.550540
 1251 1.094146 3.546917
 1252 1.090523 3.543294
 1253 1.090523 3.539671
 1254 1.094146 3.536048
 1255 1.094146 3.532425
 1256 1.097769 3.528802
 1257 1.097769 3.525179
 1258 1.101392 3.521556
 1259 1.101392 3.517933
 1260 1.105015 3.514310
 1261 1.105015 3.510687
 1262 1.108638 3.507064
 1263 1.108638 3.503441
 1264 1.112261 3.499818
 1265 1.112261 3.496195
 1266 1.115884 3.492572
 1267 1.115884 3.488949
 1268 1.115884 3.485326
 1269 1.115884 3.481703
 1270 1.115884 3.478080
 1271 1.115884 3.474457
 1272 1.115884 3.470834
 1273 1.119507 3.467211
 1274 1.119507 3.463588
 1275 1.123130 3.463588
 1276 1.126753 3.463588
 1277 1.130376 3.459965
 1278 1.133999 3.459965
 1279 1.137622 3.459965
 1280 1.141245 3.456342
 1281 1.144868 3.456342
 1282 1.148491 3.452719
 1283 1.152114 3.452719
 1284 1.155737 3.449096
 1285 1.159360 3.449096
 1286 1.162983 3.445473
 1287 1.166606 3.445473
 1288 1.170229 3.441850
 1289 1.173852 3.441850
 1290 1.177475 3.438227
 1291 1.181098 3.438227
 1292 1.184721 3.434604
 1293 1.188344 3.430981
 1294 1.191967 3.427358
 1295 1.195590 3.423735
 1296 1.199213 3.420112
 1297 1.199213 3.416489
 1298 1.202836 3.412866
 1299 1.206459 3.409243
 1300 1.210082 3.405620
 1301 1.213705 3.401997
 1302 1.217328 3.398374
 1303 1.220951 3.398374
 1304 1.224574 3.398374
 1305 1.228197 3.398374
 1306 1.231820 3.398374
 1307 1.235443 3.398374
 1308 1.239066 3.398374
 1309 1.242689 3.398374
 1310 1.246312 3.398374
 1311 1.249935 3.398374
 1312 1.253558 3.398374
 1313 1.257181 3.398374
 1314 1.260804 3.398374
 1315 1.264427 3.398374
 1316 1.268050 3.398374
 1317 1.271673 3.398374
 1318 1.275296 3.398374
 1319 1.278919 3.398374
 1320 1.282542 3.398374
 1321 1.286165 3.398374
 1322 1.289788 3.398374
 1323 1.293411 3.398374
 1324 1.297034 3.398374
 1325 1.300657 3.398374
 1326 1.304280 3.398374
 1327 1.307903 3.398374
 1328 1.311526 3.394751
 1329 1.315149 3.394751
 1330 1.318772 3.394751
 1331 1.322395 3.398374
 1332 1.322395 3.401997
 1333 1.326018 3.405620
 1334 1.329641 3.409243
 1335 1.329641 3.412866
 1336 1.333264 3.416489
 1337 1.336887 3.420112
 1338 1.340510 3.423735
 1339 1.344133 3.427358
 1340 1.347756 3.430981
 1341 1.347756 3.434604
 1342 1.351379 3.438227
 1343 1.355002 3.441850
 1344 1.358625 3.441850
 1345 1.362248 3.445473
 1346 1.365871 3.445473
 1347 1.369494 3.449096
 1348 1.373117 3.449096
 1349 1.376740 3.452719
 1350 1.380363 3.452719
 1351 1.383986 3.456342
 1352 1.387609 3.456342
 1353 1.391232 3.459965
 1354 1.394855 3.459965
 1355 1.398478 3.463588
 1356 1.402101 3.463588
 1357 1.405724 3.463588
 1358 1.409347 3.463588
 1359 1.412970 3.463588
 1360 1.416593 3.463588
 1361 1.420216 3.463588
 1362 1.423839 3.463588
 1363 1.427462 3.463588
 1364 1.431085 3.463588
 1365 1.434708 3.463588
 1366 1.438331 3.463588
 1367 1.441954 3.463588
 1368 1.445577 3.463588
 1369 1.449200 3.463588
 1370 1.452823 3.463588
 1371 1.456446 3.463588
 1372 1.460069 3.463588
 1373 1.463692 3.463588
 1374 1.467315 3.463588
 1375 1.470938 3.463588
 1376 1.470938 3.467211
 1377 1.474561 3.470834
 1378 1.474561 3.474457
 1379 1.478184 3.478080
 1380 1.481807 3.478080
 1381 1.485430 3.481703
 1382 1.489053 3.481703
 1383 1.492676 3.485326
 1384 1.496299 3.485326
 1385 1.499922 3.488949
 1386 1.503545 3.488949
 1387 1.507168 3.492572
 1388 1.510791 3.492572
 1389 1.514414 3.496195
 1390 1.518037 3.496195
 1391 1.521660 3.499818
 1392 1.525283 3.499818
 1393 1.528906 3.499818
 1394 1.532529 3.499818
 1395 1.536152 3.499818
 1396 1.539775 3.499818
 1397 1.543398 3.499818
 1398 1.547021 3.499818
 1399 1.550644 3.499818
 1400 1.554267 3.499818
 1401 1.557890 3.499818
 1402 1.561513 3.499818
 1403 1.565136 3.499818
 1404 1.568759 3.499818
 1405 1.572382 3.499818
 1406 1.576005 3.499818
 1407 1.579628 3.499818
 1408 1.583251 3.499818
 1409 1.586874 3.499818
 1410 1.590497 3.499818
 1411 1.594120 3.499818
 1412 1.597743 3.499818
 1413 1.601366 3.499818
 1414 1.604989 3.496195
 1415 1.608612 3.496195
 1416 1.612235 3.492572
 1417 1.615858 3.492572
 1418 1.619481 3.488949
 1419 1.623104 3.488949
 1420 1.626727 3.485326
 1421 1.630350 3.485326
 1422 1.633973 3.481703
 1423 1.637596 3.481703
 1424 1.641219 3.478080
 1425 1.644842 3.478080
 1426 1.648465 3.474457
 1427 1.648465 3.470834
 1428 1.652088 3.467211
 1429 1.652088 3.463588
 1430 1.655711 3.459965
 1431 1.655711 3.456342
 1432 1.659334 3.452719
 1433 1.659334 3.449096
 1434 1.662957 3.445473
 1435 1.662957 3.441850
 1436 1.666580 3.438227
 1437 1.666580 3.434604
 1438 1.670203 3.430981
 1439 1.670203 3.427358
 1440 1.673826 3.423735
 1441 1.677449 3.420112
 1442 1.681072 3.416489
 1443 1.684695 3.412866
 1444 1.688318 3.409243
 1445 1.691941 3.405620
 1446 1.695564 3.401997
 1447 1.699187 3.398374
 1448 1.702810 3.394751
 1449 1.706433 3.391128
 1450 1.710056 3.387505
 1451 1.713679 3.383882
 1452 1.717302 3.383882
 1453 1.720925 3.383882
 1454 1.724548 3.383882
 1455 1.728171 3.380259
 1456 1.731794 3.380259
 1457 1.735417 3.376636
 1458 1.739040 3.376636
 1459 1.742663 3.373013
 1460 1.746286 3.373013
 1461 1.749909 3.369390
 1462 1.753532 3.369390
 1463 1.757155 3.365767
 1464 1.760778 3.365767
 1465 1.764401 3.362144
 1466 1.768024 3.362144
 1467 1.771647 3.358521
 1468 1.771647 3.354898
 1469 1.775270 3.351275
 1470 1.775270 3.347652
 1471 1.778893 3.344029
 1472 1.778893 3.340406
 1473 1.782516 3.336783
 1474 1.782516 3.333160
 1475 1.786139 3.329537
 1476 1.786139 3.325914
 1477 1.789762 3.322291
 1478 1.789762 3.318668
 1479 1.793385 3.315045
 1480 1.793385 3.311422
 1481 1.793385 3.307799
 1482 1.793385 3.304176
 1483 1.793385 3.300553
 1484 1.793385 3.296930
 1485 1.793385 3.293307
 1486 1.793385 3.289684
 1487 1.793385 3.286061
 1488 1.793385 3.282438
 1489 1.793385 3.278815
 1490 1.793385 3.275192
 1491 1.793385 3.271569
 1492 1.793385 3.267946
 1493 1.793385 3.264323
 1494 1.793385 3.260700
 1495 1.793385 3.257077
 1496 1.793385 3.253454
 1497 1.793385 3.249831
 1498 1.793385 3.246208
 1499 1.793385 3.242585
 1500 1.793385 3.238962
 1501 1.793385 3.235339
 1502 1.793385 3.231716
 1503 1.789762 3.228093
 1504 1.789762 3.224470
 1505 1.789762 3.220847
 1506 1.789762 3.217224
 1507 1.789762 3.213601
 1508 1.793385 3.209978
 1509 1.793385 3.206355
 1510 1.793385 3.202732
 1511 1.793385 3.199109
 1512 1.793385 3.195486
 1513 1.793385 3.191863
 1514 1.797008 3.188240
 1515 1.797008 3.184617
 1516 1.797008 3.180994
 1517 1.797008 3.177371
 1518 1.797008 3.173748
 1519 1.800631 3.170125
 1520 1.800631 3.166502
 1521 1.800631 3.162879
 1522 1.804254 3.159256
 1523 1.804254 3.155633
 1524 1.804254 3.152010
 1525 1.804254 3.148387
 1526 1.807877 3.144764
 1527 1.807877 3.141141
 1528 1.807877 3.137518
 1529 1.811500 3.137518
 1530 1.815123 3.133895
 1531 1.818746 3.133895
 1532 1.822369 3.130272
 1533 1.825992 3.130272
 1534 1.829615 3.126649
 1535 1.833238 3.126649
 1536 1.836861 3.123026
 1537 1.836861 3.119403
 1538 1.840484 3.115780
 1539 1.840484 3.112157
 1540 1.840484 3.115780
 1541 1.844107 3.119403
 1542 1.847730 3.119403
 1543 1.851353 3.123026
 1544 1.854976 3.123026
 1545 1.858599 3.126649
 1546 1.862222 3.126649
 1547 1.865845 3.130272
 1548 1.869468 3.133895
 1549 1.873091 3.133895
 1550 1.876714 3.137518
 1551 1.880337 3.137518
 1552 1.883960 3.141141
 1553 1.887583 3.141141
 1554 1.891206 3.144764
 1555 1.894829 3.144764
 1556 1.898452 3.148387
 1557 1.902075 3.148387
 1558 1.902075 3.152010
 1559 1.902075 3.155633
 1560 1.905698 3.159256
 1561 1.905698 3.162879
 1562 1.909321 3.166502
 1563 1.909321 3.170125
 1564 1.912944 3.173748
 1565 1.912944 3.177371
 1566 1.916567 3.180994
 1567 1.916567 3.184617
 1568 1.920190 3.188240
 1569 1.920190 3.191863
 1570 1.923813 3.195486
 1571 1.923813 3.199109
 1572 1.927436 3.202732
 1573 1.927436 3.206355
 1574 1.931059 3.209978
 1575 1.931059 3.213601
 1576 1.934682 3.217224
 1577 1.934682 3.220847
 1578 1.938305 3.224470
 1579 1.941928 3.228093
 1580 1.945551 3.228093
 1581 1.949174 3.231716
 1582 1.952797 3.231716
 1583 1.956420 3.235339
 1584 1.960043 3.235339
 1585 1.963666 3.238962
 1586 1.967289 3.238962
 1587 1.970912 3.242585
 1588 1.974535 3.242585
 1589 1.978158 3.246208
 1590 1.981781 3.246208
 1591 1.985404 3.249831
 1592 1.989027 3.249831
 1593 1.992650 3.249831
 1594 1.996273 3.253454
 1595 1.999896 3.253454
 1596 2.003519 3.257077
 1597 2.003519 3.260700
 1598 2.007142 3.264323
 1599 2.010765 3.267946
 1600 2.014388 3.271569
 1601 2.018011 3.275192
 1602 2.021634 3.278815
 1603 2.025257 3.282438
 1604 2.028880 3.286061
 1605 2.032503 3.289684
 1606 2.036126 3.293307
 1607 2.036126 3.296930
 1608 2.039749 3.300553
 1609 2.043372 3.304176
 1610 2.046995 3.307799
 1611 2.050618 3.307799
 1612 2.054241 3.311422
 1613 2.057864 3.311422
 1614 2.061487 3.315045
 1615 2.065110 3.315045
 1616 2.068733 3.318668
 1617 2.072356 3.318668
 1618 2.075979 3.322291
 1619 2.079602 3.322291
 1620 2.083225 3.325914
 1621 2.086848 3.325914
 1622 2.090471 3.329537
 1623 2.094094 3.329537
 1624 2.097717 3.329537
 1625 2.101340 3.329537
 1626 2.104963 3.329537
 1627 2.108586 3.329537
 1628 2.112209 3.329537
 1629 2.115832 3.329537
 1630 2.119455 3.329537
 1631 2.123078 3.329537
 1632 2.126701 3.329537
 1633 2.130324 3.329537
 1634 2.133947 3.329537
 1635 2.137570 3.329537
 1636 2.141193 3.329537
 1637 2.144816 3.329537
 1638 2.148439 3.329537
 1639 2.152062 3.329537
 1640 2.155685 3.329537
 1641 2.159308 3.329537
 1642 2.162931 3.329537
 1643 2.166554 3.329537
 1644 2.170177 3.329537
 1645 2.173800 3.329537
 1646 2.177423 3.329537
 1647 2.181046 3.333160
 1648 2.184669 3.333160
 1649 2.188292 3.333160
 1650 2.191915 3.333160
 1651 2.195538 3.333160
 1652 2.199161 3.333160
 1653 2.202784 3.333160
 1654 2.206407 3.333160
 1655 2.210030 3.333160
 1656 2.213653 3.333160
 1657 2.217276 3.333160
 1658 2.220899 3.333160
 1659 2.224522 3.333160
 1660 2.228145 3.333160
 1661 2.231768 3.333160
 1662 2.235391 3.333160
 1663 2.239014 3.333160
 1664 2.242637 3.333160
 1665 2.246260 3.333160
 1666 2.249883 3.333160
 1667 2.253506 3.333160
 1668 2.257129 3.333160
 1669 2.260752 3.333160
 1670 2.264375 3.333160
 1671 2.267998 3.333160
 1672 2.271621 3.329537
 1673 2.275244 3.329537
 1674 2.278867 3.325914
 1675 2.282490 3.325914
 1676 2.286113 3.322291
 1677 2.289736 3.322291
 1678 2.293359 3.318668
 1679 2.296982 3.318668
 1680 2.300605 3.315045
 1681 2.304228 3.315045
 1682 2.307851 3.311422
 1683 2.311474 3.311422
 1684 2.315097 3.307799
 1685 2.318720 3.304176
 1686 2.322343 3.300553
 1687 2.325966 3.296930
 1688 2.329589 3.293307
 1689 2.333212 3.289684
 1690 2.336835 3.286061
 1691 2.336835 3.282438
 1692 2.340458 3.278815
 1693 2.344081 3.278815
 1694 2.347704 3.275192
 1695 2.351327 3.275192
 1696 2.354950 3.271569
 1697 2.358573 3.271569
 1698 2.362196 3.267946
 1699 2.365819 3.267946
 1700 2.369442 3.264323
 1701 2.373065 3.264323
 1702 2.376688 3.260700
 1703 2.376688 3.257077
 1704 2.380311 3.253454
 1705 2.380311 3.249831
 1706 2.383934 3.246208
 1707 2.383934 3.242585
 1708 2.387557 3.238962
 1709 2.387557 3.235339
 1710 2.391180 3.231716
 1711 2.391180 3.228093
 1712 2.394803 3.224470
 1713 2.394803 3.220847
 1714 2.398426 3.217224
 1715 2.398426 3.213601
 1716 2.398426 3.209978
 1717 2.398426 3.206355
 1718 2.398426 3.202732
 1719 2.398426 3.199109
 1720 2.398426 3.195486
 1721 2.398426 3.191863
 1722 2.398426 3.188240
 1723 2.398426 3.184617
 1724 2.398426 3.180994
 1725 2.398426 3.177371
 1726 2.398426 3.173748
 1727 2.398426 3.170125
 1728 2.398426 3.166502
 1729 2.398426 3.162879
 1730 2.398426 3.159256
 1731 2.398426 3.155633
 1732 2.398426 3.152010
 1733 2.398426 3.148387
 1734 2.398426 3.144764
 1735 2.398426 3.141141
 1736 2.398426 3.137518
 1737 2.398426 3.133895
 1738 2.394803 3.130272
 1739 2.394803 3.126649
 1740 2.391180 3.123026
 1741 2.391180 3.119403
 1742 2.387557 3.115780
 1743 2.387557 3.112157
 1744 2.383934 3.108534
 1745 2.383934 3.104911
 1746 2.380311 3.101288
 1747 2.380311 3.097665
 1748 2.380311 3.094042
 1749 2.380311 3.090419
 1750 2.376688 3.086796
 1751 2.376688 3.083173
 1752 2.373065 3.079550
 1753 2.373065 3.075927
 1754 2.369442 3.072304
 1755 2.369442 3.068681
 1756 2.365819 3.065058
 1757 2.365819 3.061435
 1758 2.362196 3.057812
 1759 2.362196 3.054189
 1760 2.358573 3.050566
 1761 2.358573 3.046943
 1762 2.354950 3.043320
 1763 2.351327 3.039697
 1764 2.347704 3.039697
 1765 2.344081 3.036074
 1766 2.340458 3.036074
 1767 2.336835 3.032451
 1768 2.333212 3.032451
 1769 2.329589 3.028828
 1770 2.325966 3.028828
 1771 2.322343 3.025205
 1772 2.318720 3.025205
 1773 2.315097 3.021582
 1774 2.311474 3.021582
 1775 2.307851 3.017959
 1776 2.304228 3.017959
 1777 2.300605 3.014336
 1778 2.296982 3.014336
 1779 2.293359 3.010713
 1780 2.289736 3.010713
 1781 2.286113 3.007090
 1782 2.282490 3.003467
 1783 2.278867 2.999844
 1784 2.275244 2.996221
 1785 2.271621 2.992598
 1786 2.267998 2.988975
 1787 2.264375 2.985352
 1788 2.260752 2.981729
 1789 2.264375 2.978106
 1790 2.264375 2.974483
 1791 2.264375 2.970860
 1792 2.264375 2.967237
 1793 2.267998 2.963614
 1794 2.267998 2.959991
 1795 2.267998 2.956368
 1796 2.267998 2.952745
 1797 2.271621 2.949122
 1798 2.271621 2.945499
 1799 2.271621 2.941876
 1800 2.271621 2.938253
 1801 2.271621 2.934630
 1802 2.271621 2.931007
 1803 2.271621 2.927384
 1804 2.275244 2.923761
 1805 2.275244 2.920138
 1806 2.278867 2.916515
 1807 2.278867 2.912892
 1808 2.282490 2.909269
 1809 2.282490 2.905646
 1810 2.286113 2.902023
 1811 2.286113 2.898400
 1812 2.289736 2.894777
 1813 2.289736 2.891154
 1814 2.289736 2.887531
 1815 2.289736 2.883908
 1816 2.289736 2.880285
 1817 2.289736 2.876662
 1818 2.289736 2.873039
 1819 2.289736 2.869416
 1820 2.289736 2.865793
 1821 2.289736 2.862170
 1822 2.289736 2.858547
 1823 2.289736 2.854924
 1824 2.289736 2.851301
 1825 2.289736 2.847678
 1826 2.289736 2.844055
 1827 2.289736 2.840432
 1828 2.289736 2.836809
 1829 2.289736 2.833186
 1830 2.289736 2.829563
 1831 2.289736 2.825940
 1832 2.289736 2.822317
 1833 2.289736 2.818694
 1834 2.289736 2.815071
 1835 2.289736 2.811448
 1836 2.286113 2.807825
 1837 2.286113 2.804202
 1838 2.282490 2.800579
 1839 2.282490 2.796956
 1840 2.278867 2.793333
 1841 2.278867 2.789710
 1842 2.275244 2.786087
 1843 2.275244 2.782464
 1844 2.271621 2.778841
 1845 2.271621 2.775218
 1846 2.267998 2.771595
 1847 2.267998 2.767972
 1848 2.264375 2.764349
 1849 2.260752 2.764349
 1850 2.257129 2.760726
 1851 2.253506 2.760726
 1852 2.249883 2.757103
 1853 2.246260 2.757103
 1854 2.242637 2.753480
 1855 2.239014 2.753480
 1856 2.235391 2.749857
 1857 2.231768 2.749857
 1858 2.228145 2.746234
 1859 2.224522 2.746234
 1860 2.220899 2.742611
 1861 2.217276 2.742611
 1862 2.213653 2.742611
 1863 2.210030 2.742611
 1864 2.206407 2.742611
 1865 2.202784 2.742611
 1866 2.199161 2.742611
 1867 2.195538 2.742611
 1868 2.191915 2.742611
 1869 2.188292 2.742611
 1870 2.184669 2.742611
 1871 2.181046 2.742611
 1872 2.177423 2.742611
 1873 2.173800 2.742611
 1874 2.170177 2.742611
 1875 2.166554 2.742611
 1876 2.162931 2.742611
 1877 2.159308 2.742611
 1878 2.155685 2.742611
 1879 2.152062 2.742611
 1880 2.148439 2.742611
 1881 2.144816 2.742611
 1882 2.141193 2.742611
 1883 2.137570 2.746234
 1884 2.133947 2.746234
 1885 2.130324 2.749857
 1886 2.126701 2.749857
 1887 2.123078 2.753480
 1888 2.119455 2.753480
 1889 2.115832 2.757103
 1890 2.112209 2.757103
 1891 2.108586 2.760726
 1892 2.104963 2.760726
 1893 2.101340 2.760726
 1894 2.097717 2.760726
 1895 2.094094 2.760726
 1896 2.090471 2.760726
 1897 2.086848 2.760726
 1898 2.083225 2.760726
 1899 2.079602 2.760726
 1900 2.075979 2.760726
 1901 2.072356 2.760726
 1902 2.068733 2.760726
 1903 2.065110 2.760726
 1904 2.061487 2.760726
 1905 2.057864 2.760726
 1906 2.054241 2.760726
 1907 2.050618 2.760726
 1908 2.046995 2.760726
 1909 2.043372 2.760726
 1910 2.039749 2.760726
 1911 2.036126 2.764349
 1912 2.032503 2.764349
 1913 2.028880 2.767972
 1914 2.025257 2.767972
 1915 2.021634 2.771595
 1916 2.018011 2.771595
 1917 2.014388 2.775218
 1918 2.010765 2.775218
 1919 2.007142 2.778841
 1920 2.003519 2.778841
 1921 1.999896 2.782464
 1922 1.996273 2.782464
 1923 1.992650 2.786087
 1924 1.992650 2.789710
 1925 1.989027 2.789710
 1926 1.985404 2.793333
 1927 1.981781 2.793333
 1928 1.978158 2.796956
 1929 1.974535 2.796956
 1930 1.970912 2.800579
 1931 1.967289 2.800579
 1932 1.963666 2.804202
 1933 1.960043 2.804202
 1934 1.956420 2.807825
 1935 1.952797 2.811448
 1936 1.949174 2.815071
 1937 1.945551 2.818694
 1938 1.941928 2.822317
 1939 1.938305 2.825940
 1940 1.934682 2.829563
 1941 1.931059 2.833186
 1942 1.927436 2.836809
 1943 1.923813 2.840432
 1944 1.920190 2.844055
 1945 1.916567 2.847678
 1946 1.916567 2.851301
 1947 1.912944 2.854924
 1948 1.912944 2.858547
 1949 1.909321 2.862170
 1950 1.909321 2.865793
 1951 1.905698 2.869416
 1952 1.905698 2.873039
 1953 1.902075 2.876662
 1954 1.902075 2.880285
 1955 1.898452 2.883908
 1956 1.898452 2.887531
 1957 1.894829 2.891154
 1958 1.894829 2.894777
 1959 1.891206 2.898400
 1960 1.887583 2.902023
 1961 1.887583 2.905646
 1962 1.883960 2.909269
 1963 1.883960 2.912892
 1964 1.880337 2.916515
 1965 1.880337 2.920138
 1966 1.876714 2.923761
 1967 1.876714 2.927384
 1968 1.873091 2.927384
 1969 1.869468 2.931007
 1970 1.865845 2.931007
 1971 1.862222 2.934630
 1972 1.858599 2.934630
 1973 1.854976 2.938253
 1974 1.851353 2.938253
 1975 1.847730 2.941876
 1976 1.844107 2.941876
 1977 1.840484 2.945499
 1978 1.840484 2.949122
 1979 1.836861 2.952745
 1980 1.836861 2.956368
 1981 1.833238 2.952745
 1982 1.829615 2.952745
 1983 1.825992 2.949122
 1984 1.822369 2.949122
 1985 1.818746 2.945499
 1986 1.815123 2.945499
 1987 1.811500 2.941876
 1988 1.807877 2.941876
 1989 1.804254 2.938253
 1990 1.800631 2.938253
 1991 1.797008 2.934630
 1992 1.793385 2.934630
 1993 1.789762 2.931007
 1994 1.786139 2.931007
 1995 1.782516 2.931007
 1996 1.778893 2.927384
 1997 1.775270 2.927384
 1998 1.771647 2.927384
 1999 1.768024 2.923761
 2000 1.764401 2.923761
 2001 1.760778 2.923761
 2002 1.757155 2.920138
 2003 1.753532 2.920138
 2004 1.749909 2.920138
 2005 1.746286 2.920138
 2006 1.742663 2.916515
 2007 1.739040 2.916515
 2008 1.735417 2.916515
 2009 1.731794 2.912892
 2010 1.728171 2.909269
 2011 1.724548 2.909269
 2012 1.720925 2.905646
 2013 1.717302 2.905646
 2014 1.713679 2.902023
 2015 1.710056 2.898400
 2016 1.706433 2.894777
 2017 1.702810 2.891154
 2018 1.699187 2.887531
 2019 1.695564 2.883908
 2020 1.691941 2.883908
 2021 1.688318 2.880285
 2022 1.684695 2.880285
 2023 1.681072 2.876662
 2024 1.677449 2.876662
 2025 1.673826 2.873039
 2026 1.670203 2.873039
 2027 1.666580 2.869416
 2028 1.662957 2.869416
 2029 1.659334 2.865793
 2030 1.655711 2.865793
 2031 1.652088 2.862170
 2032 1.648465 2.862170
 2033 1.644842 2.858547
 2034 1.641219 2.858547
 2035 1.637596 2.854924
 2036 1.633973 2.854924
 2037 1.630350 2.854924
 2038 1.626727 2.854924
 2039 1.623104 2.854924
 2040 1.619481 2.854924
 2041 1.615858 2.854924
 2042 1.612235 2.854924
 2043 1.608612 2.854924
 2044 1.604989 2.854924
 2045 1.601366 2.851301
 2046 1.597743 2.851301
 2047 1.594120 2.851301
 2048 1.590497 2.851301
 2049 1.586874 2.851301
 2050 1.583251 2.851301
 2051 1.579628 2.851301
 2052 1.576005 2.851301
 2053 1.572382 2.851301
 2054 1.568759 2.851301
 2055 1.565136 2.851301
 2056 1.561513 2.851301
 2057 1.557890 2.851301
 2058 1.554267 2.851301
 2059 1.550644 2.851301
 2060 1.547021 2.851301
 2061 1.543398 2.851301
 2062 1.539775 2.851301
 2063 1.536152 2.851301
 2064 1.532529 2.851301
 2065 1.528906 2.851301
 2066 1.525283 2.851301
 2067 1.521660 2.851301
 2068 1.518037 2.851301
 2069 1.514414 2.851301
 2070 1.510791 2.854924
 2071 1.507168 2.854924
 2072 1.503545 2.858547
 2073 1.499922 2.858547
 2074 1.496299 2.862170
 2075 1.492676 2.862170
 2076 1.489053 2.865793
 2077 1.485430 2.865793
 2078 1.481807 2.869416
 2079 1.478184 2.869416
 2080 1.474561 2.873039
 2081 1.470938 2.873039
 2082 1.467315 2.876662
 2083 1.463692 2.876662
 2084 1.460069 2.880285
 2085 1.456446 2.883908
 2086 1.452823 2.883908
 2087 1.449200 2.887531
 2088 1.445577 2.891154
 2089 1.441954 2.894777
 2090 1.438331 2.898400
 2091 1.434708 2.902023
 2092 1.431085 2.905646
 2093 1.427462 2.909269
 2094 1.423839 2.912892
 2095 1.420216 2.916515
 2096 1.420216 2.920138
 2097 1.416593 2.916515
 2098 1.412970 2.912892
 2099 1.409347 2.912892
 2100 1.405724 2.909269
 2101 1.402101 2.909269
 2102 1.398478 2.905646
 2103 1.394855 2.905646
 2104 1.391232 2.902023
 2105 1.387609 2.902023
 2106 1.383986 2.898400
 2107 1.380363 2.898400
 2108 1.376740 2.894777
 2109 1.373117 2.894777
 2110 1.369494 2.891154
 2111 1.365871 2.891154
 2112 1.362248 2.887531
 2113 1.358625 2.887531
 2114 1.355002 2.887531
 2115 1.351379 2.883908
 2116 1.347756 2.883908
 2117 1.344133 2.883908
 2118 1.340510 2.880285
 2119 1.336887 2.880285
 2120 1.333264 2.880285
 2121 1.329641 2.880285
 2122 1.326018 2.876662
 2123 1.322395 2.876662
 2124 1.318772 2.876662
 2125 1.315149 2.873039
 2126 1.311526 2.873039
 2127 1.311526 2.869416
 2128 1.311526 2.865793
 2129 1.311526 2.862170
 2130 1.307903 2.858547
 2131 1.307903 2.854924
 2132 1.304280 2.851301
 2133 1.304280 2.847678
 2134 1.300657 2.844055
 2135 1.300657 2.840432
 2136 1.297034 2.836809
 2137 1.297034 2.833186
 2138 1.293411 2.829563
 2139 1.293411 2.825940
 2140 1.289788 2.822317
 2141 1.289788 2.818694
 2142 1.286165 2.815071
 2143 1.282542 2.811448
 2144 1.278919 2.811448
 2145 1.275296 2.807825
 2146 1.271673 2.807825
 2147 1.268050 2.804202
 2148 1.264427 2.804202
 2149 1.260804 2.800579
 2150 1.257181 2.800579
 2151 1.253558 2.796956
 2152 1.249935 2.796956
 2153 1.246312 2.793333
 2154 1.242689 2.793333
 2155 1.239066 2.789710
 2156 1.235443 2.789710
 2157 1.231820 2.789710
 2158 1.228197 2.789710
 2159 1.224574 2.789710
 2160 1.220951 2.789710
 2161 1.217328 2.789710
 2162 1.213705 2.789710
 2163 1.210082 2.789710
 2164 1.206459 2.789710
 2165 1.202836 2.789710
 2166 1.199213 2.789710
 2167 1.195590 2.789710
 2168 1.191967 2.789710
 2169 1.188344 2.789710
 2170 1.184721 2.789710
 2171 1.181098 2.789710
 2172 1.177475 2.789710
 2173 1.173852 2.789710
 2174 1.170229 2.789710
 2175 1.166606 2.789710
 2176 1.162983 2.789710
 2177 1.159360 2.789710
 2178 1.155737 2.793333
 2179 1.152114 2.793333
 2180 1.148491 2.793333
 2181 1.144868 2.793333
 2182 1.141245 2.793333
 2183 1.137622 2.796956
 2184 1.133999 2.796956
 2185 1.130376 2.796956
 2186 1.126753 2.796956
 2187 1.123130 2.800579
 2188 1.119507 2.800579
 2189 1.115884 2.804202
 2190 1.112261 2.804202
 2191 1.108638 2.804202
 2192 1.105015 2.807825
 2193 1.101392 2.807825
 2194 1.097769 2.804202
 2195 1.094146 2.800579
 2196 1.090523 2.796956
 2197 1.086900 2.793333
 2198 1.083277 2.789710
 2199 1.079654 2.786087
 2200 1.076031 2.786087
 2201 1.072408 2.782464
 2202 1.068785 2.778841
 2203 1.065162 2.778841
 2204 1.061539 2.775218
 2205 1.057916 2.771595
 2206 1.054293 2.767972
 2207 1.050670 2.764349
 2208 1.047047 2.760726
 2209 1.043424 2.760726
 2210 1.039801 2.757103
 2211 1.036178 2.753480
 2212 1.032555 2.749857
 2213 1.032555 2.746234
 2214 1.032555 2.742611
 2215 1.036178 2.738988
 2216 1.039801 2.735365
 2217 1.043424 2.731742
 2218 1.047047 2.728119
 2219 1.050670 2.724496
 2220 1.050670 2.720873
 2221 1.054293 2.717250
 2222 1.057916 2.713627
 2223 1.057916 2.710004
 2224 1.061539 2.710004
 2225 1.065162 2.710004
 2226 1.068785 2.710004
 2227 1.072408 2.710004
 2228 1.076031 2.710004
 2229 1.079654 2.710004
 2230 1.083277 2.710004
 2231 1.086900 2.710004
 2232 1.090523 2.710004
 2233 1.094146 2.710004
 2234 1.097769 2.710004
 2235 1.101392 2.710004
 2236 1.105015 2.710004
 2237 1.108638 2.710004
 2238 1.112261 2.710004
 2239 1.115884 2.710004
 2240 1.119507 2.706381
 2241 1.123130 2.706381
 2242 1.126753 2.706381
 2243 1.130376 2.706381
 2244 1.133999 2.706381
 2245 1.137622 2.706381
 2246 1.141245 2.706381
 2247 1.144868 2.706381
 2248 1.148491 2.702758
 2249 1.152114 2.702758
 2250 1.155737 2.699135
 2251 1.159360 2.699135
 2252 1.162983 2.695512
 2253 1.166606 2.695512
 2254 1.170229 2.691889
 2255 1.173852 2.691889
 2256 1.177475 2.688266
 2257 1.181098 2.688266
 2258 1.184721 2.684643
 2259 1.188344 2.684643
 2260 1.191967 2.681020
 2261 1.195590 2.677397
 2262 1.199213 2.673774
 2263 1.202836 2.670151
 2264 1.206459 2.666528
 2265 1.210082 2.662905
 2266 1.210082 2.659282
 2267 1.213705 2.655659
 2268 1.213705 2.652036
 2269 1.217328 2.648413
 2270 1.217328 2.644790
 2271 1.220951 2.641167
 2272 1.224574 2.637544
 2273 1.224574 2.633921
 2274 1.228197 2.633921
 2275 1.231820 2.633921
 2276 1.235443 2.633921
 2277 1.239066 2.630298
 2278 1.242689 2.630298
 2279 1.246312 2.630298
 2280 1.249935 2.630298
 2281 1.253558 2.630298
 2282 1.257181 2.630298
 2283 1.260804 2.630298
 2284 1.264427 2.626675
 2285 1.268050 2.626675
 2286 1.271673 2.626675
 2287 1.275296 2.626675
 2288 1.278919 2.623052
 2289 1.282542 2.623052
 2290 1.286165 2.619429
 2291 1.289788 2.619429
 2292 1.293411 2.615806
 2293 1.297034 2.615806
 2294 1.300657 2.612183
 2295 1.304280 2.612183
 2296 1.307903 2.608560
 2297 1.311526 2.608560
 2298 1.315149 2.604937
 2299 1.318772 2.604937
 2300 1.322395 2.601314
 2301 1.326018 2.597691
 2302 1.329641 2.594068
 2303 1.329641 2.590445
 2304 1.333264 2.586822
 2305 1.336887 2.583199
 2306 1.336887 2.579576
 2307 1.340510 2.575953
 2308 1.344133 2.575953
 2309 1.347756 2.575953
 2310 1.351379 2.575953
 2311 1.355002 2.575953
 2312 1.358625 2.575953
 2313 1.362248 2.575953
 2314 1.365871 2.575953
 2315 1.369494 2.575953
 2316 1.373117 2.575953
 2317 1.376740 2.575953
 2318 1.380363 2.575953
 2319 1.383986 2.575953
 2320 1.387609 2.575953
 2321 1.391232 2.575953
 2322 1.394855 2.575953
 2323 1.398478 2.575953
 2324 1.402101 2.575953
 2325 1.405724 2.575953
 2326 1.409347 2.572330
 2327 1.412970 2.572330
 2328 1.416593 2.568707
 2329 1.420216 2.568707
 2330 1.423839 2.565084
 2331 1.427462 2.565084
 2332 1.431085 2.561461
 2333 1.434708 2.561461
 2334 1.438331 2.557838
 2335 1.441954 2.557838
 2336 1.445577 2.554215
 2337 1.449200 2.554215
 2338 1.452823 2.550592
 2339 1.456446 2.546969
 2340 1.456446 2.543346
 2341 1.460069 2.539723
 2342 1.460069 2.536100
 2343 1.463692 2.532477
 2344 1.463692 2.528854
 2345 1.467315 2.525231
 2346 1.470938 2.521608
 2347 1.474561 2.517985
 2348 1.474561 2.514362
 2349 1.478184 2.510739
 2350 1.478184 2.507116
 2351 1.481807 2.503493
 2352 1.481807 2.499870
 2353 1.485430 2.496247
 2354 1.485430 2.492624
 2355 1.489053 2.489001
 2356 1.489053 2.485378
 2357 1.492676 2.481755
 2358 1.496299 2.481755
 2359 1.499922 2.478132
 2360 1.503545 2.478132
 2361 1.507168 2.478132
 2362 1.510791 2.474509
 2363 1.514414 2.474509
 2364 1.518037 2.470886
 2365 1.521660 2.470886
 2366 1.525283 2.470886
 2367 1.528906 2.470886
 2368 1.532529 2.470886
 2369 1.536152 2.470886
 2370 1.539775 2.470886
 2371 1.543398 2.470886
 2372 1.547021 2.474509
 2373 1.550644 2.474509
 2374 1.554267 2.474509
 2375 1.557890 2.478132
 2376 1.561513 2.478132
 2377 1.565136 2.478132
 2378 1.568759 2.481755
 2379 1.572382 2.481755
 2380 1.576005 2.485378
 2381 1.579628 2.485378
 2382 1.579628 2.489001
 2383 1.583251 2.492624
 2384 1.583251 2.496247
 2385 1.586874 2.499870
 2386 1.586874 2.503493
 2387 1.590497 2.507116
 2388 1.594120 2.510739
 2389 1.594120 2.514362
 2390 1.597743 2.517985
 2391 1.601366 2.517985
 2392 1.604989 2.521608
 2393 1.608612 2.521608
 2394 1.612235 2.525231
 2395 1.615858 2.525231
 2396 1.619481 2.528854
 2397 1.623104 2.528854
 2398 1.626727 2.532477
 2399 1.630350 2.532477
 2400 1.633973 2.536100
 2401 1.637596 2.536100
 2402 1.641219 2.539723
 2403 1.644842 2.539723
 2404 1.648465 2.539723
 2405 1.652088 2.539723
 2406 1.655711 2.539723
 2407 1.659334 2.539723
 2408 1.662957 2.539723
 2409 1.666580 2.539723
 2410 1.670203 2.539723
 2411 1.673826 2.539723
 2412 1.677449 2.539723
 2413 1.681072 2.539723
 2414 1.684695 2.539723
 2415 1.688318 2.539723
 2416 1.691941 2.539723
 2417 1.695564 2.539723
 2418 1.699187 2.539723
 2419 1.702810 2.539723
 2420 1.706433 2.539723
 2421 1.710056 2.539723
 2422 1.713679 2.539723
 2423 1.717302 2.539723
 2424 1.720925 2.539723
 2425 1.724548 2.539723
 2426 1.728171 2.539723
 2427 1.731794 2.536100
 2428 1.735417 2.536100
 2429 1.739040 2.536100
 2430 1.742663 2.536100
 2431 1.746286 2.536100
 2432 1.749909 2.536100
 2433 1.753532 2.536100
 2434 1.757155 2.536100
 2435 1.760778 2.536100
 2436 1.764401 2.536100
 2437 1.768024 2.536100
 2438 1.771647 2.536100
 2439 1.775270 2.536100
 2440 1.778893 2.536100
 2441 1.782516 2.536100
 2442 1.786139 2.536100
 2443 1.789762 2.536100
 2444 1.793385 2.536100
 2445 1.797008 2.536100
 2446 1.800631 2.536100
 2447 1.804254 2.536100
 2448 1.807877 2.536100
 2449 1.811500 2.536100
 2450 1.815123 2.536100
 2451 1.818746 2.532477
 2452 1.822369 2.532477
 2453 1.825992 2.528854
 2454 1.829615 2.528854
 2455 1.833238 2.525231
 2456 1.836861 2.525231
 2457 1.840484 2.521608
 2458 1.844107 2.521608
 2459 1.847730 2.517985
 2460 1.851353 2.517985
 2461 1.854976 2.514362
 2462 1.858599 2.514362
 2463 1.862222 2.510739
 2464 1.862222 2.507116
 2465 1.865845 2.503493
 2466 1.865845 2.499870
 2467 1.869468 2.496247
 2468 1.873091 2.492624
 2469 1.876714 2.489001
 2470 1.880337 2.485378
 2471 1.883960 2.485378
 2472 1.887583 2.481755
 2473 1.891206 2.481755
 2474 1.894829 2.478132
 2475 1.898452 2.478132
 2476 1.902075 2.474509
 2477 1.902075 2.470886
 2478 1.905698 2.467263
 2479 1.905698 2.463640
 2480 1.909321 2.460017
 2481 1.909321 2.456394
 2482 1.912944 2.452771
 2483 1.912944 2.449148
 2484 1.916567 2.445525
 2485 1.916567 2.441902
 2486 1.920190 2.438279
 2487 1.920190 2.434656
 2488 1.923813 2.431033
 2489 1.923813 2.427410
 2490 1.923813 2.423787
 2491 1.923813 2.420164
 2492 1.923813 2.416541
 2493 1.923813 2.412918
 2494 1.923813 2.409295
 2495 1.923813 2.405672
 2496 1.923813 2.402049
 2497 1.923813 2.398426
 2498 1.923813 2.394803
 2499 1.923813 2.391180
 2500 1.923813 2.387557
 2501 1.923813 2.383934
 2502 1.923813 2.380311
 2503 1.923813 2.376688
 2504 1.923813 2.373065
 2505 1.923813 2.369442
 2506 1.923813 2.365819
 2507 1.923813 2.362196
 2508 1.923813 2.358573
 2509 1.923813 2.354950
 2510 1.923813 2.351327
 2511 1.923813 2.347704
 2512 1.920190 2.344081
 2513 1.920190 2.340458
 2514 1.916567 2.336835
 2515 1.916567 2.333212
 2516 1.912944 2.329589
 2517 1.912944 2.325966
 2518 1.909321 2.322343
 2519 1.909321 2.318720
 2520 1.905698 2.315097
 2521 1.905698 2.311474
 2522 1.905698 2.307851
 2523 1.902075 2.304228
 2524 1.902075 2.300605
 2525 1.898452 2.296982
 2526 1.898452 2.293359
 2527 1.894829 2.289736
 2528 1.894829 2.286113
 2529 1.891206 2.282490
 2530 1.891206 2.278867
 2531 1.887583 2.275244
 2532 1.887583 2.271621
 2533 1.883960 2.267998
 2534 1.883960 2.264375
 2535 1.880337 2.260752
 2536 1.876714 2.257129
 2537 1.873091 2.253506
 2538 1.869468 2.249883
 2539 1.865845 2.246260
 2540 1.862222 2.242637
 2541 1.858599 2.239014
 2542 1.854976 2.235391
 2543 1.851353 2.231768
 2544 1.847730 2.228145
 2545 1.844107 2.224522
 2546 1.840484 2.220899
 2547 1.836861 2.217276
 2548 1.833238 2.213653
 2549 1.829615 2.210030
 2550 1.829615 2.206407
 2551 1.825992 2.202784
 2552 1.825992 2.199161
 2553 1.822369 2.195538
 2554 1.822369 2.191915
 2555 1.818746 2.188292
 2556 1.818746 2.184669
 2557 1.815123 2.181046
 2558 1.815123 2.177423
 2559 1.811500 2.173800
 2560 1.807877 2.170177
 2561 1.804254 2.166554
 2562 1.800631 2.162931
 2563 1.797008 2.159308
 2564 1.793385 2.155685
 2565 1.789762 2.152062
 2566 1.786139 2.148439
 2567 1.782516 2.144816
 2568 1.778893 2.141193
 2569 1.775270 2.137570
 2570 1.771647 2.133947
 2571 1.768024 2.130324
 2572 1.764401 2.126701
 2573 1.764401 2.123078
 2574 1.764401 2.119455
 2575 1.764401 2.115832
 2576 1.764401 2.112209
 2577 1.764401 2.108586
 2578 1.764401 2.104963
 2579 1.764401 2.101340
 2580 1.764401 2.097717
 2581 1.764401 2.094094
 2582 1.764401 2.090471
 2583 1.764401 2.086848
 2584 1.764401 2.083225
 2585 1.764401 2.079602
 2586 1.764401 2.075979
 2587 1.764401 2.072356
 2588 1.764401 2.068733
 2589 1.764401 2.065110
 2590 1.764401 2.061487
 2591 1.764401 2.057864
 2592 1.764401 2.054241
 2593 1.764401 2.050618
 2594 1.764401 2.046995
 2595 1.764401 2.043372
 2596 1.764401 2.039749
 2597 1.764401 2.036126
 2598 1.764401 2.032503
 2599 1.768024 2.028880
 2600 1.768024 2.025257
 2601 1.768024 2.021634
 2602 1.768024 2.018011
 2603 1.768024 2.014388
 2604 1.768024 2.010765
 2605 1.768024 2.007142
 2606 1.768024 2.003519
 2607 1.768024 1.999896
 2608 1.768024 1.996273
 2609 1.768024 1.992650
 2610 1.768024 1.989027
 2611 1.768024 1.985404
 2612 1.768024 1.981781
 2613 1.768024 1.978158
 2614 1.768024 1.974535
 2615 1.768024 1.970912
 2616 1.768024 1.967289
 2617 1.768024 1.963666
 2618 1.768024 1.960043
 2619 1.768024 1.956420
 2620 1.768024 1.952797
 2621 1.768024 1.949174
 2622 1.768024 1.945551
 2623 1.768024 1.941928
 2624 1.768024 1.938305
 2625 1.771647 1.934682
 2626 1.775270 1.931059
 2627 1.778893 1.927436
 2628 1.782516 1.923813
 2629 1.786139 1.920190
 2630 1.789762 1.916567
 2631 1.793385 1.912944
 2632 1.797008 1.909321
 2633 1.800631 1.905698
 2634 1.804254 1.902075
 2635 1.807877 1.898452
 2636 1.811500 1.898452
 2637 1.815123 1.898452
 2638 1.818746 1.898452
 2639 1.822369 1.898452
 2640 1.825992 1.898452
 2641 1.829615 1.898452
 2642 1.833238 1.898452
 2643 1.836861 1.898452
 2644 1.840484 1.898452
 2645 1.844107 1.898452
 2646 1.847730 1.898452
 2647 1.851353 1.898452
 2648 1.854976 1.898452
 2649 1.858599 1.898452
 2650 1.862222 1.898452
 2651 1.865845 1.898452
 2652 1.869468 1.902075
 2653 1.873091 1.905698
 2654 1.876714 1.909321
 2655 1.880337 1.912944
 2656 1.883960 1.916567
 2657 1.887583 1.920190
 2658 1.891206 1.923813
 2659 1.894829 1.927436
 2660 1.898452 1.931059
 2661 1.902075 1.934682
 2662 1.905698 1.938305
 2663 1.909321 1.938305
 2664 1.912944 1.941928
 2665 1.916567 1.941928
 2666 1.920190 1.945551
 2667 1.923813 1.945551
 2668 1.927436 1.949174
 2669 1.931059 1.949174
 2670 1.934682 1.952797
 2671 1.938305 1.952797
 2672 1.941928 1.956420
 2673 1.945551 1.956420
 2674 1.949174 1.960043
 2675 1.952797 1.960043
 2676 1.956420 1.960043
 2677 1.960043 1.960043
 2678 1.963666 1.960043
 2679 1.967289 1.960043
 2680 1.970912 1.960043
 2681 1.974535 1.960043
 2682 1.978158 1.960043
 2683 1.981781 1.960043
 2684 1.985404 1.960043
 2685 1.989027 1.960043
 2686 1.992650 1.960043
 2687 1.996273 1.960043
 2688 1.999896 1.960043
 2689 2.003519 1.960043
 2690 2.007142 1.960043
 2691 2.010765 1.960043
 2692 2.014388 1.963666
 2693 2.018011 1.967289
 2694 2.021634 1.970912
 2695 2.025257 1.974535
 2696 2.028880 1.978158
 2697 2.032503 1.981781
 2698 2.036126 1.981781
 2699 2.039749 1.985404
 2700 2.043372 1.985404
 2701 2.046995 1.989027
 2702 2.050618 1.989027
 2703 2.054241 1.992650
 2704 2.057864 1.992650
 2705 2.061487 1.996273
 2706 2.065110 1.999896
 2707 2.068733 2.003519
 2708 2.072356 2.007142
 2709 2.075979 2.010765
 2710 2.079602 2.014388
 2711 2.083225 2.018011
 2712 2.086848 2.021634
 2713 2.090471 2.025257
 2714 2.090471 2.028880
 2715 2.090471 2.032503
 2716 2.090471 2.036126
 2717 2.090471 2.039749
 2718 2.090471 2.043372
 2719 2.090471 2.046995
 2720 2.090471 2.050618
 2721 2.094094 2.054241
 2722 2.094094 2.057864
 2723 2.097717 2.061487
 2724 2.097717 2.065110
 2725 2.101340 2.068733
 2726 2.101340 2.072356
 2727 2.104963 2.075979
 2728 2.104963 2.079602
 2729 2.108586 2.083225
 2730 2.108586 2.086848
 2731 2.112209 2.090471
 2732 2.112209 2.094094
 2733 2.115832 2.097717
 2734 2.119455 2.101340
 2735 2.123078 2.104963
 2736 2.126701 2.108586
 2737 2.126701 2.112209
 2738 2.130324 2.115832
 2739 2.133947 2.119455
 2740 2.137570 2.123078
 2741 2.137570 2.126701
 2742 2.141193 2.130324
 2743 2.141193 2.133947
 2744 2.144816 2.137570
 2745 2.148439 2.141193
 2746 2.148439 2.144816
 2747 2.152062 2.148439
 2748 2.152062 2.152062
 2749 2.155685 2.155685
 2750 2.159308 2.159308
 2751 2.159308 2.162931
 2752 2.162931 2.166554
 2753 2.166554 2.170177
 2754 2.166554 2.173800
 2755 2.170177 2.177423
 2756 2.173800 2.181046
 2757 2.177423 2.184669
 2758 2.181046 2.188292
 2759 2.184669 2.191915
 2760 2.188292 2.191915
 2761 2.191915 2.195538
 2762 2.195538 2.195538
 2763 2.199161 2.199161
 2764 2.202784 2.199161
 2765 2.206407 2.202784
 2766 2.210030 2.202784
 2767 2.213653 2.206407
 2768 2.217276 2.206407
 2769 2.220899 2.210030
 2770 2.224522 2.210030
 2771 2.228145 2.213653
 2772 2.231768 2.213653
 2773 2.235391 2.213653
 2774 2.239014 2.217276
 2775 2.242637 2.217276
 2776 2.246260 2.217276
 2777 2.249883 2.217276
 2778 2.253506 2.220899
 2779 2.257129 2.224522
 2780 2.260752 2.224522
 2781 2.264375 2.228145
 2782 2.267998 2.228145
 2783 2.271621 2.231768
 2784 2.275244 2.231768
 2785 2.278867 2.235391
 2786 2.282490 2.235391
 2787 2.286113 2.239014
 2788 2.289736 2.239014
 2789 2.293359 2.242637
 2790 2.296982 2.242637
 2791 2.300605 2.246260
 2792 2.304228 2.246260
 2793 2.307851 2.249883
 2794 2.311474 2.249883
 2795 2.315097 2.253506
 2796 2.318720 2.253506
 2797 2.322343 2.257129
 2798 2.325966 2.257129
 2799 2.329589 2.260752
 2800 2.333212 2.260752
 2801 2.336835 2.260752
 2802 2.340458 2.264375
 2803 2.344081 2.264375
 2804 2.347704 2.264375
 2805 2.351327 2.267998
 2806 2.354950 2.271621
 2807 2.358573 2.275244
 2808 2.362196 2.278867
 2809 2.365819 2.282490
 2810 2.369442 2.286113
 2811 2.373065 2.286113
 2812 2.376688 2.289736
 2813 2.380311 2.289736
 2814 2.383934 2.293359
 2815 2.387557 2.293359
 2816 2.391180 2.296982
 2817 2.394803 2.296982
 2818 2.398426 2.300605
 2819 2.402049 2.300605
 2820 2.405672 2.304228
 2821 2.409295 2.304228
 2822 2.412918 2.307851
 2823 2.416541 2.307851
 2824 2.420164 2.307851
 2825 2.423787 2.307851
 2826 2.427410 2.307851
 2827 2.431033 2.307851
 2828 2.434656 2.307851
 2829 2.438279 2.307851
 2830 2.441902 2.307851
 2831 2.445525 2.307851
 2832 2.449148 2.307851
 2833 2.452771 2.307851
 2834 2.456394 2.307851
 2835 2.460017 2.307851
 2836 2.460017 2.311474
 2837 2.463640 2.315097
 2838 2.467263 2.318720
 2839 2.470886 2.318720
 2840 2.474509 2.322343
 2841 2.478132 2.322343
 2842 2.481755 2.325966
 2843 2.485378 2.325966
 2844 2.489001 2.329589
 2845 2.492624 2.329589
 2846 2.496247 2.333212
 2847 2.499870 2.333212
 2848 2.503493 2.336835
 2849 2.507116 2.336835
 2850 2.510739 2.340458
 2851 2.514362 2.340458
 2852 2.517985 2.340458
 2853 2.521608 2.340458
 2854 2.525231 2.340458
 2855 2.528854 2.340458
 2856 2.532477 2.340458
 2857 2.536100 2.340458
 2858 2.539723 2.340458
 2859 2.543346 2.340458
 2860 2.546969 2.340458
 2861 2.550592 2.340458
 2862 2.554215 2.340458
 2863 2.557838 2.340458
 2864 2.561461 2.340458
 2865 2.565084 2.340458
 2866 2.568707 2.340458
 2867 2.572330 2.340458
 2868 2.575953 2.340458
 2869 2.579576 2.340458
 2870 2.583199 2.340458
 2871 2.586822 2.340458
 2872 2.590445 2.340458
 2873 2.594068 2.340458
 2874 2.597691 2.340458
 2875 2.601314 2.340458
 2876 2.604937 2.340458
 2877 2.608560 2.340458
 2878 2.612183 2.340458
 2879 2.615806 2.340458
 2880 2.619429 2.340458
 2881 2.623052 2.340458
 2882 2.626675 2.340458
 2883 2.630298 2.340458
 2884 2.633921 2.340458
 2885 2.637544 2.340458
 2886 2.641167 2.340458
 2887 2.644790 2.340458
 2888 2.648413 2.340458
 2889 2.652036 2.336835
 2890 2.655659 2.336835
 2891 2.659282 2.333212
 2892 2.662905 2.333212
 2893 2.666528 2.329589
 2894 2.670151 2.329589
 2895 2.673774 2.325966
 2896 2.677397 2.325966
 2897 2.681020 2.322343
 2898 2.684643 2.322343
 2899 2.688266 2.318720
 2900 2.691889 2.318720
 2901 2.695512 2.315097
 2902 2.695512 2.311474
 2903 2.699135 2.307851
 2904 2.699135 2.304228
 2905 2.702758 2.300605
 2906 2.706381 2.296982
 2907 2.710004 2.293359
 2908 2.713627 2.289736
 2909 2.717250 2.286113
 2910 2.720873 2.282490
 2911 2.724496 2.278867
 2912 2.728119 2.275244
 2913 2.731742 2.271621
 2914 2.735365 2.267998
 2915 2.738988 2.267998
 2916 2.742611 2.271621
 2917 2.746234 2.275244
 2918 2.749857 2.278867
 2919 2.753480 2.282490
 2920 2.757103 2.282490
 2921 2.760726 2.286113
 2922 2.764349 2.286113
 2923 2.767972 2.289736
 2924 2.771595 2.289736
 2925 2.775218 2.293359
 2926 2.778841 2.293359
 2927 2.782464 2.296982
 2928 2.786087 2.296982
 2929 2.789710 2.300605
 2930 2.793333 2.300605
 2931 2.796956 2.304228
 2932 2.800579 2.304228
 2933 2.804202 2.304228
 2934 2.807825 2.304228
 2935 2.811448 2.304228
 2936 2.815071 2.304228
 2937 2.818694 2.304228
 2938 2.822317 2.304228
 2939 2.825940 2.304228
 2940 2.829563 2.304228
 2941 2.833186 2.304228
 2942 2.836809 2.304228
 2943 2.840432 2.304228
 2944 2.844055 2.304228
 2945 2.847678 2.307851
 2946 2.851301 2.307851
 2947 2.854924 2.311474
 2948 2.858547 2.311474
 2949 2.862170 2.311474
 2950 2.865793 2.311474
 2951 2.869416 2.311474
 2952 2.873039 2.311474
 2953 2.876662 2.311474
 2954 2.880285 2.311474
 2955 2.883908 2.311474
 2956 2.887531 2.311474
 2957 2.891154 2.311474
 2958 2.894777 2.311474
 2959 2.898400 2.311474
 2960 2.902023 2.311474
 2961 2.905646 2.311474
 2962 2.909269 2.311474
 2963 2.912892 2.311474
 2964 2.916515 2.311474
 2965 2.920138 2.311474
 2966 2.923761 2.311474
 2967 2.927384 2.311474
 2968 2.931007 2.311474
 2969 2.934630 2.311474
 2970 2.938253 2.307851
 2971 2.941876 2.307851
 2972 2.945499 2.304228
 2973 2.949122 2.304228
 2974 2.952745 2.300605
 2975 2.956368 2.300605
 2976 2.959991 2.296982
 2977 2.963614 2.296982
 2978 2.967237 2.293359
 2979 2.970860 2.293359
 2980 2.974483 2.289736
 2981 2.978106 2.289736
 2982 2.981729 2.286113
 2983 2.985352 2.282490
 2984 2.988975 2.278867
 2985 2.992598 2.275244
 2986 2.992598 2.271621
 2987 2.996221 2.271621
 2988 2.999844 2.271621
 2989 3.003467 2.271621
 2990 3.007090 2.271621
 2991 3.010713 2.271621
 2992 3.014336 2.271621
 2993 3.017959 2.267998
 2994 3.021582 2.267998
 2995 3.025205 2.267998
 2996 3.028828 2.267998
 2997 3.032451 2.264375
 2998 3.036074 2.264375
 2999 3.039697 2.264375
 3000 3.043320 2.264375
 3001 3.046943 2.264375
 3002 3.050566 2.264375
 3003 3.054189 2.264375
 3004 3.057812 2.264375
 3005 3.061435 2.264375
 3006 3.065058 2.264375
 3007 3.068681 2.264375
 3008 3.072304 2.264375
 3009 3.075927 2.264375
 3010 3.079550 2.264375
 3011 3.083173 2.264375
 3012 3.086796 2.264375
 3013 3.090419 2.264375
 3014 3.094042 2.264375
 3015 3.097665 2.264375
 3016 3.101288 2.264375
 3017 3.104911 2.264375
 3018 3.108534 2.264375
 3019 3.112157 2.264375
 3020 3.115780 2.260752
 3021 3.119403 2.260752
 3022 3.123026 2.257129
 3023 3.126649 2.257129
 3024 3.130272 2.253506
 3025 3.133895 2.253506
 3026 3.137518 2.249883
 3027 3.141141 2.249883
 3028 3.144764 2.249883
 3029 3.148387 2.249883
 3030 3.152010 2.249883
 3031 3.155633 2.249883
 3032 3.159256 2.249883
 3033 3.162879 2.249883
 3034 3.166502 2.249883
 3035 3.170125 2.249883
 3036 3.173748 2.246260
 3037 3.177371 2.246260
 3038 3.180994 2.242637
 3039 3.184617 2.242637
 3040 3.188240 2.239014
 3041 3.191863 2.239014
 3042 3.195486 2.235391
 3043 3.199109 2.235391
 3044 3.202732 2.231768
 3045 3.206355 2.231768
 3046 3.209978 2.228145
 3047 3.213601 2.228145
 3048 3.217224 2.224522
 3049 3.220847 2.220899
 3050 3.220847 2.217276
 3051 3.224470 2.213653
 3052 3.224470 2.210030
 3053 3.228093 2.206407
 3054 3.228093 2.202784
 3055 3.231716 2.199161
 3056 3.231716 2.195538
 3057 3.235339 2.191915
 3058 3.235339 2.188292
 3059 3.238962 2.184669
 3060 3.238962 2.181046
 3061 3.242585 2.177423
 3062 3.242585 2.173800
 3063 3.242585 2.170177
 3064 3.246208 2.166554
 3065 3.246208 2.162931
 3066 3.246208 2.159308
 3067 3.246208 2.155685
 3068 3.249831 2.155685
 3069 3.253454 2.152062
 3070 3.257077 2.152062
 3071 3.260700 2.148439
 3072 3.264323 2.148439
 3073 3.267946 2.144816
 3074 3.271569 2.144816
 3075 3.275192 2.144816
 3076 3.278815 2.141193
 3077 3.282438 2.141193
 3078 3.286061 2.141193
 3079 3.289684 2.141193
 3080 3.293307 2.141193
 3081 3.296930 2.137570
 3082 3.300553 2.137570
 3083 3.304176 2.137570
 3084 3.307799 2.137570
 3085 3.311422 2.137570
 3086 3.315045 2.137570
 3087 3.318668 2.137570
 3088 3.322291 2.137570
 3089 3.325914 2.137570
 3090 3.329537 2.137570
 3091 3.333160 2.137570
 3092 3.336783 2.137570
 3093 3.340406 2.133947
 3094 3.344029 2.133947
 3095 3.347652 2.137570
 3096 3.351275 2.141193
 3097 3.354898 2.144816
 3098 3.358521 2.148439
 3099 3.362144 2.152062
 3100 3.365767 2.155685
 3101 3.369390 2.159308
 3102 3.373013 2.162931
 3103 3.376636 2.166554
 3104 3.380259 2.170177
 3105 3.380259 2.173800
 3106 3.383882 2.177423
 3107 3.387505 2.181046
 3108 3.387505 2.184669
 3109 3.391128 2.188292
 3110 3.394751 2.191915
 3111 3.398374 2.195538
 3112 3.398374 2.199161
 3113 3.401997 2.202784
 3114 3.405620 2.206407
 3115 3.409243 2.210030
 3116 3.412866 2.213653
 3117 3.412866 2.217276
 3118 3.412866 2.220899
 3119 3.412866 2.224522
 3120 3.412866 2.228145
 3121 3.412866 2.231768
 3122 3.412866 2.235391
 3123 3.412866 2.239014
 3124 3.412866 2.242637
 3125 3.412866 2.246260
 3126 3.412866 2.249883
 3127 3.412866 2.253506
 3128 3.412866 2.257129
 3129 3.412866 2.260752
 3130 3.412866 2.264375
 3131 3.412866 2.267998
 3132 3.412866 2.271621
 3133 3.412866 2.275244
 3134 3.412866 2.278867
 3135 3.412866 2.282490
 3136 3.412866 2.286113
 3137 3.412866 2.289736
 3138 3.412866 2.293359
 3139 3.412866 2.296982
 3140 3.412866 2.300605
 3141 3.412866 2.304228
 3142 3.412866 2.307851
 3143 3.416489 2.311474
 3144 3.416489 2.315097
 3145 3.420112 2.318720
 3146 3.420112 2.322343
 3147 3.423735 2.325966
 3148 3.423735 2.329589
 3149 3.427358 2.333212
 3150 3.427358 2.336835
 3151 3.430981 2.340458
 3152 3.430981 2.344081
 3153 3.434604 2.347704
 3154 3.434604 2.351327
 3155 3.438227 2.354950
 3156 3.441850 2.354950
 3157 3.445473 2.358573
 3158 3.449096 2.358573
 3159 3.452719 2.362196
 3160 3.456342 2.362196
 3161 3.459965 2.365819
 3162 3.463588 2.365819
 3163 3.467211 2.369442
 3164 3.470834 2.369442
 3165 3.474457 2.373065
 3166 3.478080 2.373065
 3167 3.481703 2.376688
 3168 3.485326 2.376688
 3169 3.488949 2.376688
 3170 3.492572 2.376688
 3171 3.496195 2.376688
 3172 3.499818 2.376688
 3173 3.503441 2.376688
 3174 3.507064 2.376688
 3175 3.510687 2.376688
 3176 3.514310 2.376688
 3177 3.517933 2.376688
 3178 3.521556 2.376688
 3179 3.525179 2.376688
 3180 3.528802 2.376688
 3181 3.532425 2.376688
 3182 3.536048 2.376688
 3183 3.539671 2.376688
 3184 3.543294 2.376688
 3185 3.546917 2.376688
 3186 3.550540 2.376688
 3187 3.554163 2.376688
 3188 3.557786 2.376688
 3189 3.561409 2.376688
 3190 3.565032 2.376688
 3191 3.568655 2.376688
 3192 3.572278 2.376688
 3193 3.575901 2.376688
 3194 3.579524 2.376688
 3195 3.583147 2.376688
 3196 3.586770 2.376688
 3197 3.590393 2.373065
 3198 3.594016 2.373065
 3199 3.597639 2.369442
 3200 3.601262 2.369442
 3201 3.604885 2.365819
 3202 3.608508 2.365819
 3203 3.612131 2.362196
 3204 3.615754 2.362196
 3205 3.619377 2.358573
 3206 3.623000 2.358573
 3207 3.626623 2.354950
 3208 3.630246 2.354950
 3209 3.633869 2.351327
 3210 3.633869 2.347704
 3211 3.637492 2.344081
 3212 3.637492 2.340458
 3213 3.641115 2.336835
 3214 3.641115 2.333212
 3215 3.644738 2.329589
 3216 3.644738 2.325966
 3217 3.648361 2.322343
 3218 3.648361 2.318720
 3219 3.651984 2.315097
 3220 3.651984 2.311474
 3221 3.655607 2.307851
 3222 3.655607 2.304228
 3223 3.655607 2.300605
 3224 3.655607 2.296982
 3225 3.655607 2.293359
 3226 3.655607 2.289736
 3227 3.655607 2.286113
 3228 3.655607 2.282490
 3229 3.655607 2.278867
 3230 3.655607 2.275244
 3231 3.655607 2.271621
 3232 3.655607 2.267998
 3233 3.655607 2.264375
 3234 3.655607 2.260752
 3235 3.655607 2.257129
 3236 3.655607 2.253506
 3237 3.655607 2.249883
 3238 3.655607 2.246260
 3239 3.655607 2.242637
 3240 3.655607 2.239014
 3241 3.655607 2.235391
 3242 3.655607 2.231768
 3243 3.655607 2.228145
 3244 3.655607 2.224522
 3245 3.655607 2.220899
 3246 3.655607 2.217276
 3247 3.655607 2.213653
 3248 3.655607 2.210030
 3249 3.655607 2.206407
 3250 3.655607 2.202784
 3251 3.655607 2.199161
 3252 3.655607 2.195538
 3253 3.655607 2.191915
 3254 3.655607 2.188292
 3255 3.655607 2.184669
 3256 3.655607 2.181046
 3257 3.655607 2.177423
 3258 3.655607 2.173800
 3259 3.651984 2.170177
 3260 3.651984 2.166554
 3261 3.648361 2.162931
 3262 3.648361 2.159308
 3263 3.644738 2.155685
 3264 3.644738 2.152062
 3265 3.641115 2.148439
 3266 3.641115 2.144816
 3267 3.637492 2.141193
 3268 3.637492 2.137570
 3269 3.633869 2.133947
 3270 3.633869 2.130324
 3271 3.633869 2.126701
 3272 3.633869 2.123078
 3273 3.630246 2.119455
 3274 3.633869 2.119455
 3275 3.637492 2.115832
 3276 3.641115 2.115832
 3277 3.644738 2.112209
 3278 3.648361 2.112209
 3279 3.651984 2.108586
 3280 3.655607 2.108586
 3281 3.659230 2.104963
 3282 3.662853 2.104963
 3283 3.666476 2.101340
 3284 3.670099 2.101340
 3285 3.673722 2.097717
 3286 3.677345 2.097717
 3287 3.680968 2.094094
 3288 3.684591 2.090471
 3289 3.688214 2.086848
 3290 3.691837 2.083225
 3291 3.695460 2.079602
 3292 3.699083 2.079602
 3293 3.702706 2.079602
 3294 3.706329 2.079602
 3295 3.709952 2.079602
 3296 3.713575 2.079602
 3297 3.717198 2.079602
 3298 3.720821 2.079602
 3299 3.724444 2.079602
 3300 3.728067 2.079602
 3301 3.731690 2.079602
 3302 3.735313 2.079602
 3303 3.738936 2.079602
 3304 3.742559 2.079602
 3305 3.746182 2.079602
 3306 3.749805 2.079602
 3307 3.753428 2.075979
 3308 3.757051 2.075979
 3309 3.760674 2.072356
 3310 3.764297 2.072356
 3311 3.767920 2.068733
 3312 3.771543 2.068733
 3313 3.775166 2.065110
 3314 3.778789 2.065110
 3315 3.782412 2.061487
 3316 3.786035 2.061487
 3317 3.789658 2.057864
 3318 3.793281 2.057864
 3319 3.796904 2.054241
 3320 3.796904 2.050618
 3321 3.800527 2.046995
 3322 3.800527 2.043372
 3323 3.804150 2.039749
 3324 3.804150 2.036126
 3325 3.807773 2.032503
 3326 3.807773 2.028880
 3327 3.811396 2.025257
 3328 3.811396 2.021634
 3329 3.815019 2.018011
 3330 3.815019 2.014388
 3331 3.818642 2.010765
 3332 3.818642 2.007142
 3333 3.818642 2.003519
 3334 3.818642 1.999896
 3335 3.818642 1.996273
 3336 3.818642 1.992650
 3337 3.822265 1.989027
 3338 3.822265 1.985404
 3339 3.825888 1.981781
 3340 3.825888 1.978158
 3341 3.829511 1.974535
 3342 3.829511 1.970912
 3343 3.829511 1.967289
 3344 3.829511 1.963666
 3345 3.829511 1.960043
 3346 3.829511 1.956420
 3347 3.829511 1.952797
 3348 3.829511 1.949174
 3349 3.829511 1.945551
 3350 3.829511 1.941928
 3351 3.829511 1.938305
 3352 3.829511 1.934682
 3353 3.829511 1.931059
 3354 3.829511 1.927436
 3355 3.829511 1.923813
 3356 3.829511 1.920190
 3357 3.829511 1.916567
 3358 3.829511 1.912944
 3359 3.829511 1.909321
 3360 3.829511 1.905698
 3361 3.829511 1.902075
 3362 3.829511 1.898452
 3363 3.829511 1.894829
 3364 3.829511 1.891206
 3365 3.829511 1.887583
 3366 3.829511 1.883960
 3367 3.829511 1.880337
 3368 3.829511 1.876714
 3369 3.829511 1.873091
 3370 3.829511 1.869468
 3371 3.829511 1.865845
 3372 3.829511 1.862222
 3373 3.829511 1.858599
 3374 3.829511 1.854976
 3375 3.829511 1.851353
 3376 3.829511 1.847730
 3377 3.825888 1.844107
 3378 3.825888 1.840484
 3379 3.822265 1.836861
 3380 3.822265 1.833238
 3381 3.818642 1.829615
 3382 3.818642 1.825992
 3383 3.815019 1.822369
 3384 3.815019 1.818746
 3385 3.811396 1.815123
 3386 3.811396 1.811500
 3387 3.807773 1.807877
 3388 3.807773 1.804254
 3389 3.804150 1.800631
 3390 3.804150 1.797008
 3391 3.800527 1.793385
 3392 3.800527 1.789762
 3393 3.796904 1.786139
 3394 3.796904 1.782516
 3395 3.793281 1.778893
 3396 3.793281 1.775270
 3397 3.789658 1.771647
 3398 3.789658 1.768024
 3399 3.786035 1.764401
 3400 3.782412 1.764401
 3401 3.778789 1.760778
 3402 3.775166 1.760778
 3403 3.771543 1.757155
 3404 3.767920 1.757155
 3405 3.764297 1.753532
 3406 3.760674 1.753532
 3407 3.757051 1.749909
 3408 3.753428 1.749909
 3409 3.749805 1.746286
 3410 3.746182 1.746286
 3411 3.742559 1.742663
 3412 3.738936 1.742663
 3413 3.735313 1.742663
 3414 3.731690 1.742663
 3415 3.728067 1.742663
 3416 3.724444 1.742663
 3417 3.720821 1.742663
 3418 3.717198 1.742663
 3419 3.713575 1.742663
 3420 3.709952 1.742663
 3421 3.706329 1.742663
 3422 3.702706 1.742663
 3423 3.699083 1.742663
 3424 3.695460 1.742663
 3425 3.691837 1.742663
 3426 3.688214 1.742663
 3427 3.684591 1.742663
 3428 3.680968 1.742663
 3429 3.677345 1.742663
 3430 3.673722 1.742663
 3431 3.670099 1.742663
 3432 3.666476 1.742663
 3433 3.662853 1.742663
 3434 3.659230 1.742663
 3435 3.655607 1.742663
 3436 3.651984 1.746286
 3437 3.648361 1.746286
 3438 3.644738 1.749909
 3439 3.641115 1.749909
 3440 3.637492 1.753532
 3441 3.633869 1.753532
 3442 3.630246 1.757155
 3443 3.626623 1.757155
 3444 3.623000 1.760778
 3445 3.619377 1.760778
 3446 3.615754 1.760778
 3447 3.612131 1.760778
 3448 3.608508 1.760778
 3449 3.604885 1.757155
 3450 3.601262 1.757155
 3451 3.597639 1.757155
 3452 3.594016 1.757155
 3453 3.590393 1.753532
 3454 3.586770 1.753532
 3455 3.583147 1.753532
 3456 3.579524 1.749909
 3457 3.575901 1.746286
 3458 3.572278 1.746286
 3459 3.568655 1.742663
 3460 3.565032 1.742663
 3461 3.561409 1.739040
 3462 3.557786 1.735417
 3463 3.554163 1.735417
 3464 3.550540 1.731794
 3465 3.550540 1.728171
 3466 3.550540 1.724548
 3467 3.550540 1.720925
 3468 3.550540 1.717302
 3469 3.554163 1.713679
 3470 3.554163 1.710056
 3471 3.554163 1.706433
 3472 3.554163 1.702810
 3473 3.554163 1.699187
 3474 3.557786 1.695564
 3475 3.557786 1.691941
 3476 3.557786 1.688318
 3477 3.557786 1.684695
 3478 3.557786 1.681072
 3479 3.557786 1.677449
 3480 3.557786 1.673826
 3481 3.561409 1.670203
 3482 3.561409 1.666580
 3483 3.561409 1.662957
 3484 3.561409 1.659334
 3485 3.561409 1.655711
 3486 3.561409 1.652088
 3487 3.565032 1.648465
 3488 3.565032 1.644842
 3489 3.568655 1.641219
 3490 3.568655 1.637596
 3491 3.572278 1.633973
 3492 3.572278 1.630350
 3493 3.572278 1.626727
 3494 3.572278 1.623104
 3495 3.572278 1.619481
 3496 3.572278 1.615858
 3497 3.572278 1.612235
 3498 3.572278 1.608612
 3499 3.572278 1.604989
 3500 3.572278 1.601366
 3501 3.572278 1.597743
 3502 3.572278 1.594120
 3503 3.572278 1.590497
 3504 3.572278 1.586874
 3505 3.572278 1.583251
 3506 3.572278 1.579628
 3507 3.572278 1.576005
 3508 3.572278 1.572382
 3509 3.572278 1.568759
 3510 3.572278 1.565136
 3511 3.572278 1.561513
 3512 3.572278 1.557890
 3513 3.572278 1.554267
 3514 3.568655 1.550644
 3515 3.568655 1.547021
 3516 3.565032 1.543398
 3517 3.565032 1.539775
 3518 3.561409 1.536152
 3519 3.561409 1.532529
 3520 3.557786 1.528906
 3521 3.557786 1.525283
 3522 3.554163 1.521660
 3523 3.554163 1.518037
 3524 3.550540 1.514414
 3525 3.550540 1.510791
 3526 3.546917 1.507168
 3527 3.543294 1.507168
 3528 3.539671 1.503545
 3529 3.536048 1.503545
 3530 3.532425 1.499922
 3531 3.528802 1.499922
 3532 3.525179 1.496299
 3533 3.521556 1.496299
 3534 3.517933 1.492676
 3535 3.514310 1.492676
 3536 3.510687 1.489053
 3537 3.507064 1.489053
 3538 3.503441 1.485430
 3539 3.499818 1.485430
 3540 3.496195 1.485430
 3541 3.492572 1.485430
 3542 3.488949 1.485430
 3543 3.485326 1.485430
 3544 3.481703 1.485430
 3545 3.478080 1.485430
 3546 3.474457 1.485430
 3547 3.470834 1.485430
 3548 3.467211 1.481807
 3549 3.463588 1.481807
 3550 3.459965 1.478184
 3551 3.456342 1.478184
 3552 3.452719 1.474561
 3553 3.449096 1.474561
 3554 3.445473 1.474561
 3555 3.441850 1.470938
 3556 3.438227 1.470938
 3557 3.434604 1.470938
 3558 3.430981 1.467315
 3559 3.427358 1.467315
 3560 3.423735 1.467315
 3561 3.420112 1.467315
 3562 3.416489 1.463692
 3563 3.412866 1.463692
 3564 3.409243 1.463692
 3565 3.405620 1.460069
 3566 3.401997 1.460069
 3567 3.398374 1.460069
 3568 3.394751 1.456446
 3569 3.391128 1.456446
 3570 3.387505 1.456446
 3571 3.383882 1.452823
 3572 3.383882 1.449200
 3573 3.380259 1.445577
 3574 3.380259 1.441954
 3575 3.376636 1.438331
 3576 3.376636 1.434708
 3577 3.376636 1.431085
 3578 3.376636 1.427462
 3579 3.376636 1.423839
 3580 3.376636 1.420216
 3581 3.376636 1.416593
 3582 3.373013 1.412970
 3583 3.373013 1.409347
 3584 3.369390 1.405724
 3585 3.369390 1.402101
 3586 3.365767 1.398478
 3587 3.365767 1.394855
 3588 3.362144 1.391232
 3589 3.362144 1.387609
 3590 3.358521 1.383986
 3591 3.358521 1.380363
 3592 3.354898 1.376740
 3593 3.354898 1.373117
 3594 3.351275 1.369494
 3595 3.347652 1.365871
 3596 3.344029 1.362248
 3597 3.340406 1.358625
 3598 3.336783 1.358625
 3599 3.333160 1.355002
 3600 3.329537 1.355002
 3601 3.325914 1.351379
 3602 3.322291 1.351379
 3603 3.318668 1.347756
 3604 3.315045 1.347756
 3605 3.311422 1.344133
 3606 3.307799 1.344133
 3607 3.304176 1.340510
 3608 3.300553 1.340510
 3609 3.296930 1.336887
 3610 3.296930 1.333264
 3611 3.296930 1.329641
 3612 3.296930 1.326018
 3613 3.296930 1.322395
 3614 3.296930 1.318772
 3615 3.296930 1.315149
 3616 3.296930 1.311526
 3617 3.296930 1.307903
 3618 3.296930 1.304280
 3619 3.296930 1.300657
 3620 3.296930 1.297034
 3621 3.296930 1.293411
 3622 3.296930 1.289788
 3623 3.296930 1.286165
 3624 3.296930 1.282542
 3625 3.296930 1.278919
 3626 3.296930 1.275296
 3627 3.296930 1.271673
 3628 3.296930 1.268050
 3629 3.296930 1.264427
 3630 3.296930 1.260804
 3631 3.296930 1.257181
 3632 3.296930 1.253558
 3633 3.296930 1.249935
 3634 3.296930 1.246312
 3635 3.296930 1.242689
 3636 3.296930 1.239066
 3637 3.296930 1.235443
 3638 3.296930 1.231820
 3639 3.296930 1.228197
 3640 3.296930 1.224574
 3641 3.296930 1.220951
 3642 3.296930 1.217328
 3643 3.293307 1.213705
 3644 3.293307 1.210082
 3645 3.296930 1.206459
 3646 3.300553 1.202836
 3647 3.304176 1.199213
 3648 3.307799 1.195590
 3649 3.311422 1.195590
 3650 3.315045 1.191967
 3651 3.318668 1.191967
 3652 3.322291 1.188344
 3653 3.325914 1.188344
 3654 3.329537 1.184721
 3655 3.333160 1.181098
 3656 3.336783 1.177475
 3657 3.340406 1.177475
 3658 3.344029 1.173852
 3659 3.347652 1.170229
 3660 3.351275 1.170229
 3661 3.354898 1.170229
 3662 3.358521 1.170229
 3663 3.362144 1.170229
 3664 3.365767 1.173852
 3665 3.369390 1.177475
 3666 3.373013 1.181098
 3667 3.376636 1.184721
 3668 3.380259 1.184721
 3669 3.383882 1.188344
 3670 3.387505 1.188344
 3671 3.391128 1.191967
 3672 3.394751 1.191967
 3673 3.398374 1.195590
 3674 3.401997 1.195590
 3675 3.405620 1.199213
 3676 3.409243 1.199213
 3677 3.412866 1.202836
 3678 3.416489 1.202836
 3679 3.420112 1.206459
 3680 3.423735 1.206459
 3681 3.427358 1.206459
 3682 3.430981 1.206459
 3683 3.434604 1.206459
 3684 3.438227 1.206459
 3685 3.441850 1.206459
 3686 3.445473 1.206459
 3687 3.449096 1.206459
 3688 3.452719 1.206459
 3689 3.456342 1.206459
 3690 3.459965 1.206459
 3691 3.463588 1.206459
 3692 3.467211 1.206459
 3693 3.470834 1.206459
 3694 3.474457 1.206459
 3695 3.478080 1.206459
 3696 3.481703 1.206459
 3697 3.485326 1.206459
 3698 3.488949 1.206459
 3699 3.492572 1.206459
 3700 3.496195 1.206459
 3701 3.499818 1.206459
 3702 3.503441 1.206459
 3703 3.507064 1.202836
 3704 3.510687 1.202836
 3705 3.514310 1.199213
 3706 3.517933 1.199213
 3707 3.521556 1.195590
 3708 3.525179 1.195590
 3709 3.528802 1.191967
 3710 3.532425 1.191967
 3711 3.536048 1.188344
 3712 3.539671 1.188344
 3713 3.543294 1.188344
 3714 3.546917 1.191967
 3715 3.550540 1.191967
 3716 3.554163 1.195590
 3717 3.557786 1.199213
 3718 3.561409 1.199213
 3719 3.565032 1.202836
 3720 3.568655 1.202836
 3721 3.572278 1.206459
 3722 3.575901 1.206459
 3723 3.579524 1.210082
 3724 3.583147 1.210082
 3725 3.586770 1.213705
 3726 3.590393 1.213705
 3727 3.594016 1.217328
 3728 3.597639 1.217328
 3729 3.601262 1.220951
 3730 3.604885 1.220951
 3731 3.608508 1.220951
 3732 3.612131 1.220951
 3733 3.615754 1.220951
 3734 3.619377 1.220951
 3735 3.623000 1.220951
 3736 3.626623 1.220951
 3737 3.630246 1.220951
 3738 3.633869 1.220951
 3739 3.637492 1.220951
 3740 3.641115 1.220951
 3741 3.644738 1.220951
 3742 3.648361 1.220951
 3743 3.651984 1.220951
 3744 3.655607 1.220951
 3745 3.659230 1.220951
 3746 3.662853 1.220951
 3747 3.666476 1.220951
 3748 3.670099 1.220951
 3749 3.673722 1.220951
 3750 3.677345 1.220951
 3751 3.680968 1.220951
 3752 3.684591 1.220951
 3753 3.688214 1.217328
 3754 3.691837 1.220951
 3755 3.695460 1.220951
 3756 3.699083 1.224574
 3757 3.699083 1.228197
 3758 3.702706 1.231820
 3759 3.702706 1.235443
 3760 3.706329 1.239066
 3761 3.706329 1.242689
 3762 3.709952 1.246312
 3763 3.709952 1.249935
 3764 3.713575 1.253558
 3765 3.713575 1.257181
 3766 3.717198 1.260804
 3767 3.717198 1.264427
 3768 3.720821 1.268050
 3769 3.724444 1.271673
 3770 3.728067 1.271673
 3771 3.731690 1.275296
 3772 3.735313 1.275296
 3773 3.738936 1.278919
 3774 3.742559 1.278919
 3775 3.746182 1.282542
 3776 3.749805 1.282542
 3777 3.753428 1.286165
 3778 3.757051 1.286165
 3779 3.760674 1.289788
 3780 3.764297 1.289788
 3781 3.767920 1.293411
 3782 3.771543 1.293411
 3783 3.775166 1.293411
 3784 3.778789 1.293411
 3785 3.782412 1.293411
 3786 3.786035 1.293411
 3787 3.789658 1.293411
 3788 3.793281 1.293411
 3789 3.796904 1.293411
 3790 3.800527 1.293411
 3791 3.804150 1.293411
 3792 3.807773 1.297034
 3793 3.811396 1.297034
 3794 3.815019 1.300657
 3795 3.818642 1.300657
 3796 3.822265 1.304280
 3797 3.825888 1.304280
 3798 3.829511 1.307903
 3799 3.833134 1.307903
 3800 3.836757 1.311526
 3801 3.840380 1.311526
 3802 3.844003 1.315149
 3803 3.847626 1.315149
 3804 3.851249 1.315149
 3805 3.854872 1.315149
 3806 3.858495 1.315149
 3807 3.862118 1.315149
 3808 3.865741 1.315149
 3809 3.869364 1.315149
 3810 3.872987 1.315149
 3811 3.876610 1.315149
 3812 3.880233 1.315149
 3813 3.883856 1.315149
 3814 3.887479 1.315149
 3815 3.891102 1.315149
 3816 3.894725 1.315149
 3817 3.898348 1.315149
 3818 3.901971 1.315149
 3819 3.905594 1.315149
 3820 3.909217 1.315149
 3821 3.912840 1.315149
 3822 3.916463 1.315149
 3823 3.920086 1.315149
 3824 3.923709 1.315149
 3825 3.927332 1.315149
 3826 3.930955 1.311526
 3827 3.934578 1.311526
 3828 3.938201 1.307903
 3829 3.941824 1.307903
 3830 3.945447 1.304280
 3831 3.949070 1.304280
 3832 3.952693 1.300657
 3833 3.956316 1.300657
 3834 3.959939 1.297034
 3835 3.963562 1.297034
 3836 3.967185 1.293411
 3837 3.970808 1.293411
 3838 3.974431 1.289788
 3839 3.978054 1.289788
 3840 3.981677 1.286165
 3841 3.985300 1.286165
 3842 3.988923 1.282542
 3843 3.992546 1.278919
 3844 3.996169 1.278919
 3845 3.999792 1.278919
 3846 4.003415 1.275296
 3847 4.007038 1.275296
 3848 4.010661 1.271673
 3849 4.014284 1.271673
 3850 4.017907 1.268050
 3851 4.021530 1.268050
 3852 4.025153 1.264427
 3853 4.028776 1.264427
 3854 4.032399 1.260804
 3855 4.036022 1.260804
 3856 4.039645 1.257181
 3857 4.043268 1.257181
 3858 4.046891 1.253558
 3859 4.050514 1.253558
 3860 4.054137 1.253558
 3861 4.057760 1.253558
 3862 4.061383 1.253558
 3863 4.065006 1.257181
 3864 4.068629 1.260804
 3865 4.072252 1.264427
 3866 4.075875 1.268050
 3867 4.079498 1.271673
 3868 4.079498 1.275296
 3869 4.083121 1.278919
 3870 4.083121 1.282542
 3871 4.086744 1.286165
 3872 4.090367 1.286165
 3873 4.093990 1.289788
 3874 4.097613 1.289788
 3875 4.101236 1.293411
 3876 4.104859 1.293411
 3877 4.108482 1.297034
 3878 4.112105 1.297034
 3879 4.115728 1.300657
 3880 4.119351 1.300657
 3881 4.122974 1.304280
 3882 4.126597 1.304280
 3883 4.130220 1.307903
 3884 4.133843 1.307903
 3885 4.137466 1.307903
 3886 4.141089 1.307903
 3887 4.144712 1.307903
 3888 4.148335 1.307903
 3889 4.151958 1.307903
 3890 4.155581 1.307903
 3891 4.159204 1.307903
 3892 4.162827 1.307903
 3893 4.166450 1.307903
 3894 4.170073 1.307903
 3895 4.173696 1.307903
 3896 4.177319 1.307903
 3897 4.180942 1.307903
 3898 4.184565 1.307903
 3899 4.188188 1.307903
 3900 4.191811 1.307903
 3901 4.195434 1.307903
 3902 4.199057 1.307903
 3903 4.202680 1.307903
 3904 4.206303 1.307903
 3905 4.209926 1.307903
 3906 4.213549 1.307903
 3907 4.217172 1.307903
 3908 4.220795 1.304280
 3909 4.224418 1.307903
 3910 4.228041 1.311526
 3911 4.231664 1.315149
 3912 4.235287 1.318772
 3913 4.238910 1.318772
 3914 4.242533 1.322395
 3915 4.246156 1.322395
 3916 4.249779 1.326018
 3917 4.253402 1.326018
 3918 4.257025 1.329641
 3919 4.260648 1.329641
 3920 4.264271 1.333264
 3921 4.267894 1.333264
 3922 4.271517 1.336887
 3923 4.275140 1.336887
 3924 4.278763 1.340510
 3925 4.282386 1.340510
 3926 4.286009 1.340510
 3927 4.289632 1.340510
 3928 4.293255 1.340510
 3929 4.296878 1.340510
 3930 4.300501 1.340510
 3931 4.304124 1.340510
 3932 4.307747 1.340510
 3933 4.311370 1.340510
 3934 4.314993 1.340510
 3935 4.318616 1.340510
 3936 4.322239 1.340510
 3937 4.325862 1.340510
 3938 4.329485 1.340510
 3939 4.333108 1.340510
 3940 4.336731 1.340510
 3941 4.340354 1.340510
 3942 4.343977 1.340510
 3943 4.347600 1.340510
 3944 4.351223 1.340510
 3945 4.354846 1.340510
 3946 4.358469 1.344133
 3947 4.362092 1.344133
 3948 4.365715 1.344133
 3949 4.369338 1.344133
 3950 4.372961 1.347756
 3951 4.376584 1.351379
 3952 4.380207 1.355002
 3953 4.383830 1.358625
 3954 4.387453 1.362248
 3955 4.391076 1.365871
 3956 4.394699 1.369494
 3957 4.394699 1.373117
 3958 4.398322 1.376740
 3959 4.401945 1.380363
 3960 4.405568 1.380363
 3961 4.409191 1.383986
 3962 4.412814 1.383986
 3963 4.416437 1.387609
 3964 4.420060 1.387609
 3965 4.423683 1.391232
 3966 4.427306 1.391232
 3967 4.430929 1.394855
 3968 4.434552 1.394855
 3969 4.438175 1.398478
 3970 4.441798 1.398478
 3971 4.445421 1.402101
 3972 4.449044 1.402101
 3973 4.452667 1.402101
 3974 4.456290 1.402101
 3975 4.459913 1.405724
 3976 4.459913 1.409347
 3977 4.463536 1.412970
 3978 4.463536 1.416593
 3979 4.467159 1.420216
 3980 4.467159 1.423839
 3981 4.470782 1.427462
 3982 4.470782 1.431085
 3983 4.474405 1.434708
 3984 4.474405 1.438331
 3985 4.478028 1.441954
 3986 4.481651 1.445577
 3987 4.485274 1.445577
 3988 4.488897 1.449200
 3989 4.492520 1.449200
 3990 4.496143 1.452823
 3991 4.499766 1.452823
 3992 4.503389 1.456446
 3993 4.507012 1.456446
 3994 4.510635 1.460069
 3995 4.514258 1.460069
 3996 4.517881 1.463692
 3997 4.521504 1.463692
 3998 4.525127 1.467315
 3999 4.528750 1.467315
 4000 4.532373 1.467315
 4001 4.535996 1.467315
 4002 4.539619 1.467315
 4003 4.543242 1.467315
 4004 4.546865 1.467315
 4005 4.550488 1.467315
 4006 4.554111 1.467315
 4007 4.557734 1.467315
 4008 4.561357 1.467315
 4009 4.564980 1.467315
 4010 4.568603 1.467315
 4011 4.572226 1.467315
 4012 4.575849 1.467315
 4013 4.579472 1.467315
 4014 4.583095 1.467315
 4015 4.586718 1.467315
 4016 4.590341 1.467315
 4017 4.593964 1.467315
 4018 4.597587 1.467315
 4019 4.601210 1.467315
 4020 4.604833 1.467315
 4021 4.608456 1.467315
 4022 4.612079 1.463692
 4023 4.615702 1.463692
 4024 4.619325 1.460069
 4025 4.622948 1.460069
 4026 4.626571 1.456446
 4027 4.630194 1.456446
 4028 4.633817 1.452823
 4029 4.637440 1.452823
 4030 4.641063 1.449200
 4031 4.644686 1.449200
 4032 4.648309 1.445577
 4033 4.651932 1.445577
 4034 4.655555 1.445577
 4035 4.659178 1.445577
 4036 4.662801 1.441954
 4037 4.666424 1.441954
 4038 4.670047 1.438331
 4039 4.673670 1.438331
 4040 4.677293 1.434708
 4041 4.680916 1.434708
 4042 4.684539 1.431085
 4043 4.688162 1.431085
 4044 4.691785 1.427462
 4045 4.695408 1.427462
 4046 4.699031 1.423839
 4047 4.702654 1.423839
 4048 4.706277 1.420216
 4049 4.706277 1.416593
 4050 4.709900 1.412970
 4051 4.709900 1.409347
 4052 4.713523 1.405724
 4053 4.713523 1.402101
 4054 4.717146 1.398478
 4055 4.717146 1.394855
 4056 4.720769 1.391232
 4057 4.720769 1.387609
 4058 4.724392 1.383986
 4059 4.724392 1.380363
 4060 4.728015 1.376740
 4061 4.728015 1.373117
 4062 4.728015 1.369494
 4063 4.728015 1.365871
 4064 4.728015 1.362248
 4065 4.728015 1.358625
 4066 4.728015 1.355002
 4067 4.728015 1.351379
 4068 4.728015 1.347756
 4069 4.728015 1.344133
 4070 4.728015 1.340510
 4071 4.728015 1.336887
 4072 4.728015 1.333264
 4073 4.728015 1.329641
 4074 4.728015 1.326018
 4075 4.728015 1.322395
 4076 4.728015 1.318772
 4077 4.728015 1.315149
 4078 4.728015 1.311526
 4079 4.728015 1.307903
 4080 4.728015 1.304280
 4081 4.728015 1.300657
 4082 4.731638 1.297034
 4083 4.731638 1.293411
 4084 4.731638 1.289788
 4085 4.731638 1.286165
 4086 4.735261 1.282542
 4087 4.735261 1.278919
 4088 4.738884 1.275296
 4089 4.742507 1.271673
 4090 4.746130 1.268050
 4091 4.749753 1.264427
 4092 4.749753 1.260804
 4093 4.753376 1.257181
 4094 4.756999 1.253558
 4095 4.756999 1.249935
 4096 4.760622 1.246312
 4097 4.760622 1.242689
 4098 4.764245 1.239066
 4099 4.764245 1.235443
 4100 4.767868 1.231820
 4101 4.771491 1.231820
 4102 4.775114 1.228197
 4103 4.778737 1.228197
 4104 4.782360 1.224574
 4105 4.785983 1.224574
 4106 4.789606 1.220951
 4107 4.793229 1.220951
 4108 4.796852 1.217328
 4109 4.800475 1.217328
 4110 4.804098 1.213705
 4111 4.807721 1.213705
 4112 4.811344 1.210082
 4113 4.814967 1.210082
 4114 4.818590 1.206459
 4115 4.822213 1.206459
 4116 4.825836 1.202836
 4117 4.829459 1.206459
 4118 4.833082 1.206459
 4119 4.836705 1.206459
 4120 4.840328 1.206459
 4121 4.843951 1.210082
 4122 4.847574 1.210082
 4123 4.851197 1.210082
 4124 4.854820 1.210082
 4125 4.858443 1.213705
 4126 4.862066 1.213705
 4127 4.865689 1.213705
 4128 4.869312 1.213705
 4129 4.872935 1.213705
 4130 4.876558 1.217328
 4131 4.880181 1.217328
 4132 4.883804 1.220951
 4133 4.887427 1.220951
 4134 4.891050 1.224574
 4135 4.894673 1.224574
 4136 4.898296 1.228197
 4137 4.901919 1.228197
 4138 4.905542 1.231820
 4139 4.909165 1.231820
 4140 4.912788 1.231820
 4141 4.916411 1.231820
 4142 4.920034 1.231820
 4143 4.920034 1.235443
 4144 4.923657 1.239066
 4145 4.923657 1.242689
 4146 4.927280 1.246312
 4147 4.927280 1.249935
 4148 4.930903 1.253558
 4149 4.930903 1.257181
 4150 4.934526 1.260804
 4151 4.934526 1.264427
 4152 4.938149 1.268050
 4153 4.938149 1.271673
 4154 4.941772 1.275296
 4155 4.945395 1.278919
 4156 4.949018 1.278919
 4157 4.952641 1.282542
 4158 4.956264 1.282542
 4159 4.959887 1.286165
 4160 4.963510 1.286165
 4161 4.967133 1.289788
 4162 4.970756 1.289788
 4163 4.974379 1.293411
 4164 4.978002 1.293411
 4165 4.981625 1.297034
 4166 4.985248 1.297034
 4167 4.988871 1.300657
 4168 4.992494 1.300657
 4169 4.996117 1.300657
 4170 4.999740 1.300657
 4171 5.003363 1.300657
 4172 5.006986 1.300657
 4173 5.010609 1.300657
 4174 5.014232 1.300657
 4175 5.017855 1.300657
 4176 5.021478 1.300657
 4177 5.025101 1.300657
 4178 5.028724 1.300657
 4179 5.032347 1.300657
 4180 5.035970 1.300657
 4181 5.039593 1.300657
 4182 5.043216 1.300657
 4183 5.046839 1.300657
 4184 5.050462 1.300657
 4185 5.054085 1.300657
 4186 5.057708 1.300657
 4187 5.061331 1.300657
 4188 5.064954 1.300657
 4189 5.068577 1.300657
 4190 5.072200 1.297034
 4191 5.075823 1.297034
 4192 5.079446 1.293411
 4193 5.083069 1.293411
 4194 5.086692 1.289788
 4195 5.090315 1.289788
 4196 5.093938 1.286165
 4197 5.097561 1.286165
 4198 5.101184 1.282542
 4199 5.104807 1.282542
 4200 5.108430 1.278919
 4201 5.112053 1.278919
 4202 5.115676 1.275296
 4203 5.119299 1.275296
 4204 5.122922 1.275296
 4205 5.126545 1.275296
 4206 5.130168 1.275296
 4207 5.133791 1.275296
 4208 5.137414 1.271673
 4209 5.141037 1.271673
 4210 5.144660 1.268050
 4211 5.148283 1.268050
 4212 5.151906 1.264427
 4213 5.155529 1.264427
 4214 5.159152 1.260804
 4215 5.162775 1.260804
 4216 5.166398 1.257181
 4217 5.170021 1.257181
 4218 5.173644 1.253558
 4219 5.177267 1.253558
 4220 5.180890 1.249935
 4221 5.184513 1.249935
 4222 5.188136 1.246312
 4223 5.191759 1.246312
 4224 5.195382 1.242689
 4225 5.199005 1.239066
 4226 5.202628 1.235443
 4227 5.206251 1.231820
 4228 5.209874 1.231820
 4229 5.213497 1.231820
 4230 5.217120 1.231820
 4231 5.220743 1.231820
 4232 5.224366 1.231820
 4233 5.227989 1.231820
 4234 5.231612 1.231820
 4235 5.235235 1.231820
 4236 5.238858 1.231820
 4237 5.242481 1.231820
 4238 5.246104 1.231820
 4239 5.249727 1.231820
 4240 5.253350 1.231820
 4241 5.256973 1.231820
 4242 5.260596 1.231820
 4243 5.264219 1.231820
 4244 5.267842 1.231820
 4245 5.271465 1.231820
 4246 5.275088 1.231820
 4247 5.278711 1.231820
 4248 5.282334 1.231820
 4249 5.285957 1.228197
 4250 5.289580 1.228197
 4251 5.293203 1.224574
 4252 5.296826 1.224574
 4253 5.300449 1.224574
 4254 5.304072 1.220951
 4255 5.307695 1.220951
 4256 5.311318 1.220951
 4257 5.314941 1.220951
 4258 5.318564 1.220951
 4259 5.322187 1.224574
 4260 5.325810 1.224574
 4261 5.329433 1.228197
 4262 5.333056 1.228197
 4263 5.336679 1.231820
 4264 5.340302 1.231820
 4265 5.343925 1.235443
 4266 5.347548 1.235443
 4267 5.351171 1.239066
 4268 5.354794 1.239066
 4269 5.358417 1.242689
 4270 5.362040 1.242689
 4271 5.365663 1.242689
 4272 5.369286 1.242689
 4273 5.372909 1.242689
 4274 5.376532 1.242689
 4275 5.380155 1.242689
 4276 5.383778 1.242689
 4277 5.387401 1.242689
 4278 5.391024 1.242689
 4279 5.394647 1.242689
 4280 5.398270 1.242689
 4281 5.401893 1.242689
 4282 5.405516 1.242689
 4283 5.409139 1.242689
 4284 5.412762 1.242689
 4285 5.416385 1.242689
 4286 5.420008 1.242689
 4287 5.423631 1.242689
 4288 5.427254 1.242689
 4289 5.430877 1.242689
 4290 5.434500 1.242689
 4291 5.438123 1.242689
 4292 5.441746 1.239066
 4293 5.445369 1.239066
 4294 5.448992 1.235443
 4295 5.452615 1.235443
 4296 5.456238 1.231820
 4297 5.459861 1.231820
 4298 5.463484 1.228197
 4299 5.467107 1.228197
 4300 5.470730 1.228197
 4301 5.474353 1.228197
 4302 5.477976 1.228197
 4303 5.481599 1.231820
 4304 5.485222 1.235443
 4305 5.488845 1.239066
 4306 5.492468 1.242689
 4307 5.496091 1.246312
 4308 5.499714 1.246312
 4309 5.503337 1.249935
 4310 5.506960 1.249935
 4311 5.510583 1.253558
 4312 5.514206 1.253558
 4313 5.517829 1.257181
 4314 5.521452 1.257181
 4315 5.525075 1.260804
 4316 5.528698 1.260804
 4317 5.532321 1.264427
 4318 5.535944 1.264427
 4319 5.539567 1.268050
 4320 5.543190 1.268050
 4321 5.546813 1.268050
 4322 5.546813 1.271673
 4323 5.550436 1.275296
 4324 5.550436 1.278919
 4325 5.554059 1.282542
 4326 5.554059 1.286165
 4327 5.557682 1.289788
 4328 5.557682 1.293411
 4329 5.561305 1.297034
 4330 5.561305 1.300657
 4331 5.564928 1.304280
 4332 5.564928 1.307903
 4333 5.568551 1.311526
 4334 5.568551 1.315149
 4335 5.572174 1.318772
 4336 5.572174 1.322395
 4337 5.575797 1.326018
 4338 5.579420 1.329641
 4339 5.583043 1.329641
 4340 5.586666 1.333264
 4341 5.590289 1.333264
 4342 5.593912 1.336887
 4343 5.597535 1.336887
 4344 5.601158 1.340510
 4345 5.604781 1.340510
 4346 5.608404 1.344133
 4347 5.612027 1.344133
 4348 5.615650 1.347756
 4349 5.619273 1.347756
 4350 5.622896 1.351379
 4351 5.626519 1.351379
 4352 5.630142 1.351379
 4353 5.633765 1.351379
 4354 5.637388 1.351379
 4355 5.641011 1.351379
 4356 5.644634 1.351379
 4357 5.648257 1.351379
 4358 5.651880 1.351379
 4359 5.655503 1.351379
 4360 5.659126 1.351379
 4361 5.662749 1.351379
 4362 5.666372 1.351379
 4363 5.669995 1.351379
 4364 5.673618 1.351379
 4365 5.677241 1.351379
 4366 5.680864 1.351379
 4367 5.684487 1.351379
 4368 5.688110 1.351379
 4369 5.691733 1.351379
 4370 5.695356 1.351379
 4371 5.698979 1.351379
 4372 5.702602 1.351379
 4373 5.706225 1.351379
 4374 5.709848 1.347756
 4375 5.713471 1.347756
 4376 5.717094 1.347756
 4377 5.720717 1.351379
 4378 5.724340 1.351379
 4379 5.727963 1.351379
 4380 5.731586 1.351379
 4381 5.735209 1.355002
 4382 5.738832 1.358625
 4383 5.742455 1.362248
 4384 5.746078 1.362248
 4385 5.749701 1.365871
 4386 5.753324 1.365871
 4387 5.756947 1.369494
 4388 5.760570 1.369494
 4389 5.764193 1.373117
 4390 5.767816 1.373117
 4391 5.771439 1.376740
 4392 5.775062 1.376740
 4393 5.778685 1.380363
 4394 5.782308 1.383986
 4395 5.785931 1.383986
 4396 5.789554 1.387609
 4397 5.793177 1.391232
 4398 5.796800 1.391232
 4399 5.800423 1.394855
 4400 5.804046 1.398478
 4401 5.807669 1.402101
 4402 5.811292 1.405724
 4403 5.814915 1.405724
 4404 5.818538 1.409347
 4405 5.822161 1.412970
 4406 5.825784 1.412970
 4407 5.829407 1.416593
 4408 5.833030 1.416593
 4409 5.833030 1.420216
 4410 5.833030 1.423839
 4411 5.833030 1.427462
 4412 5.833030 1.431085
 4413 5.833030 1.434708
 4414 5.833030 1.438331
 4415 5.833030 1.441954
 4416 5.833030 1.445577
 4417 5.833030 1.449200
 4418 5.833030 1.452823
 4419 5.833030 1.456446
 4420 5.833030 1.460069
 4421 5.833030 1.463692
 4422 5.833030 1.467315
 4423 5.833030 1.470938
 4424 5.833030 1.474561
 4425 5.833030 1.478184
 4426 5.833030 1.481807
 4427 5.833030 1.485430
 4428 5.833030 1.489053
 4429 5.833030 1.492676
 4430 5.836653 1.496299
 4431 5.836653 1.499922
 4432 5.840276 1.503545
 4433 5.840276 1.507168
 4434 5.843899 1.510791
 4435 5.843899 1.514414
 4436 5.847522 1.518037
 4437 5.847522 1.521660
 4438 5.851145 1.525283
 4439 5.851145 1.528906
 4440 5.854768 1.532529
 4441 5.854768 1.536152
 4442 5.858391 1.539775
 4443 5.862014 1.543398
 4444 5.865637 1.543398
 4445 5.869260 1.547021
 4446 5.872883 1.547021
 4447 5.876506 1.550644
 4448 5.880129 1.550644
 4449 5.883752 1.554267
 4450 5.887375 1.554267
 4451 5.890998 1.557890
 4452 5.894621 1.557890
 4453 5.898244 1.561513
 4454 5.901867 1.561513
 4455 5.905490 1.565136
 4456 5.909113 1.565136
 4457 5.912736 1.565136
 4458 5.916359 1.565136
 4459 5.919982 1.565136
 4460 5.923605 1.565136
 4461 5.927228 1.565136
 4462 5.930851 1.568759
 4463 5.934474 1.568759
 4464 5.938097 1.572382
 4465 5.941720 1.576005
 4466 5.945343 1.579628
 4467 5.945343 1.583251
 4468 5.948966 1.586874
 4469 5.952589 1.590497
 4470 5.952589 1.594120
 4471 5.956212 1.597743
 4472 5.959835 1.597743
 4473 5.963458 1.601366
 4474 5.967081 1.601366
 4475 5.970704 1.604989
 4476 5.974327 1.604989
 4477 5.977950 1.608612
 4478 5.981573 1.608612
 4479 5.985196 1.612235
 4480 5.988819 1.612235
 4481 5.992442 1.615858
 4482 5.996065 1.615858
 4483 5.999688 1.619481
 4484 6.003311 1.619481
 4485 6.006934 1.619481
 4486 6.010557 1.619481
 4487 6.014180 1.619481
 4488 6.017803 1.623104
 4489 6.021426 1.623104
 4490 6.025049 1.623104
 4491 6.028672 1.623104
 4492 6.032295 1.623104
 4493 6.035918 1.623104
 4494 6.039541 1.623104
 4495 6.043164 1.623104
 4496 6.046787 1.623104
 4497 6.050410 1.623104
 4498 6.054033 1.623104
 4499 6.057656 1.623104
 4500 6.061279 1.626727
 4501 6.064902 1.626727
 4502 6.068525 1.626727
 4503 6.072148 1.630350
 4504 6.075771 1.630350
 4505 6.075771 1.633973
 4506 6.079394 1.637596
 4507 6.079394 1.641219
 4508 6.083017 1.644842
 4509 6.083017 1.648465
 4510 6.086640 1.652088
 4511 6.086640 1.655711
 4512 6.090263 1.659334
 4513 6.090263 1.662957
 4514 6.093886 1.666580
 4515 6.097509 1.670203
 4516 6.101132 1.670203
 4517 6.104755 1.673826
 4518 6.108378 1.673826
 4519 6.112001 1.677449
 4520 6.115624 1.677449
 4521 6.119247 1.681072
 4522 6.122870 1.681072
 4523 6.126493 1.684695
 4524 6.130116 1.684695
 4525 6.133739 1.688318
 4526 6.137362 1.688318
 4527 6.140985 1.691941
 4528 6.144608 1.691941
 4529 6.148231 1.691941
 4530 6.151854 1.691941
 4531 6.155477 1.691941
 4532 6.159100 1.691941
 4533 6.162723 1.691941
 4534 6.166346 1.691941
 4535 6.169969 1.691941
 4536 6.173592 1.691941
 4537 6.177215 1.691941
 4538 6.180838 1.691941
 4539 6.184461 1.691941
 4540 6.188084 1.691941
 4541 6.191707 1.691941
 4542 6.195330 1.691941
 4543 6.198953 1.691941
 4544 6.202576 1.691941
 4545 6.206199 1.691941
 4546 6.209822 1.691941
 4547 6.213445 1.691941
 4548 6.217068 1.691941
 4549 6.220691 1.691941
 4550 6.224314 1.688318
 4551 6.227937 1.688318
 4552 6.231560 1.684695
 4553 6.235183 1.684695
 4554 6.238806 1.681072
 4555 6.242429 1.681072
 4556 6.246052 1.677449
 4557 6.249675 1.677449
 4558 6.253298 1.673826
 4559 6.256921 1.673826
 4560 6.260544 1.670203
 4561 6.264167 1.670203
 4562 6.267790 1.666580
 4563 6.267790 1.662957
 4564 6.271413 1.659334
 4565 6.275036 1.655711
 4566 6.275036 1.652088
 4567 6.278659 1.652088
 4568 6.282282 1.652088
 4569 6.285905 1.652088
 4570 6.289528 1.652088
 4571 6.293151 1.652088
 4572 6.296774 1.652088
 4573 6.300397 1.652088
 4574 6.304020 1.652088
 4575 6.307643 1.652088
 4576 6.311266 1.652088
 4577 6.314889 1.652088
 4578 6.318512 1.652088
 4579 6.322135 1.652088
 4580 6.325758 1.652088
 4581 6.329381 1.652088
 4582 6.333004 1.652088
 4583 6.336627 1.652088
 4584 6.340250 1.652088
 4585 6.343873 1.652088
 4586 6.347496 1.648465
 4587 6.351119 1.648465
 4588 6.354742 1.644842
 4589 6.358365 1.644842
 4590 6.361988 1.641219
 4591 6.365611 1.641219
 4592 6.369234 1.637596
 4593 6.372857 1.637596
 4594 6.376480 1.633973
 4595 6.380103 1.633973
 4596 6.383726 1.630350
 4597 6.387349 1.630350
 4598 6.390972 1.626727
 4599 6.394595 1.623104
 4600 6.394595 1.619481
 4601 6.398218 1.615858
 4602 6.401841 1.612235
 4603 6.405464 1.608612
 4604 6.409087 1.604989
 4605 6.412710 1.601366
 4606 6.416333 1.597743
 4607 6.419956 1.594120
 4608 6.419956 1.590497
 4609 6.423579 1.586874
 4610 6.423579 1.583251
 4611 6.427202 1.579628
 4612 6.427202 1.576005
 4613 6.430825 1.572382
 4614 6.430825 1.568759
 4615 6.434448 1.565136
 4616 6.434448 1.561513
 4617 6.438071 1.557890
 4618 6.438071 1.554267
 4619 6.441694 1.550644
 4620 6.441694 1.547021
 4621 6.441694 1.543398
 4622 6.441694 1.539775
 4623 6.445317 1.536152
 4624 6.445317 1.532529
 4625 6.445317 1.528906
 4626 6.445317 1.525283
 4627 6.445317 1.521660
 4628 6.448940 1.521660
 4629 6.452563 1.518037
 4630 6.456186 1.514414
 4631 6.459809 1.514414
 4632 6.463432 1.510791
 4633 6.467055 1.510791
 4634 6.470678 1.507168
 4635 6.474301 1.507168
 4636 6.477924 1.503545
 4637 6.481547 1.503545
 4638 6.485170 1.499922
 4639 6.488793 1.499922
 4640 6.492416 1.496299
 4641 6.496039 1.496299
 4642 6.499662 1.492676
 4643 6.503285 1.489053
 4644 6.506908 1.489053
 4645 6.510531 1.489053
 4646 6.514154 1.489053
 4647 6.517777 1.489053
 4648 6.521400 1.489053
 4649 6.525023 1.485430
 4650 6.528646 1.485430
 4651 6.532269 1.481807
 4652 6.535892 1.481807
 4653 6.539515 1.478184
 4654 6.543138 1.478184
 4655 6.546761 1.474561
 4656 6.550384 1.474561
 4657 6.554007 1.470938
 4658 6.557630 1.470938
 4659 6.561253 1.467315
 4660 6.564876 1.467315
 4661 6.568499 1.463692
 4662 6.568499 1.460069
 4663 6.572122 1.456446
 4664 6.572122 1.452823
 4665 6.575745 1.449200
 4666 6.575745 1.445577
 4667 6.579368 1.441954
 4668 6.579368 1.438331
 4669 6.582991 1.434708
 4670 6.582991 1.431085
 4671 6.586614 1.427462
 4672 6.586614 1.423839
 4673 6.590237 1.420216
 4674 6.590237 1.416593
 4675 6.590237 1.412970
 4676 6.590237 1.409347
 4677 6.590237 1.405724
 4678 6.590237 1.402101
 4679 6.590237 1.398478
 4680 6.590237 1.394855
 4681 6.590237 1.391232
 4682 6.590237 1.387609
 4683 6.593860 1.383986
 4684 6.597483 1.380363
 4685 6.601106 1.376740
 4686 6.604729 1.373117
 4687 6.608352 1.369494
 4688 6.611975 1.365871
 4689 6.615598 1.362248
 4690 6.619221 1.358625
 4691 6.622844 1.355002
 4692 6.626467 1.351379
 4693 6.630090 1.347756
 4694 6.633713 1.344133
 4695 6.637336 1.344133
 4696 6.640959 1.344133
 4697 6.644582 1.347756
 4698 6.648205 1.351379
 4699 6.651828 1.351379
 4700 6.655451 1.355002
 4701 6.659074 1.355002
 4702 6.662697 1.358625
 4703 6.666320 1.358625
 4704 6.669943 1.362248
 4705 6.673566 1.362248
 4706 6.677189 1.365871
 4707 6.680812 1.365871
 4708 6.684435 1.369494
 4709 6.688058 1.369494
 4710 6.691681 1.373117
 4711 6.695304 1.373117
 4712 6.698927 1.373117
 4713 6.702550 1.373117
 4714 6.706173 1.373117
 4715 6.709796 1.373117
 4716 6.713419 1.373117
 4717 6.717042 1.373117
 4718 6.720665 1.373117
 4719 6.724288 1.373117
 4720 6.727911 1.373117
 4721 6.731534 1.373117
 4722 6.735157 1.373117
 4723 6.738780 1.373117
 4724 6.742403 1.373117
 4725 6.746026 1.373117
 4726 6.749649 1.373117
 4727 6.753272 1.373117
 4728 6.756895 1.376740
 4729 6.760518 1.376740
 4730 6.764141 1.380363
 4731 6.767764 1.380363
 4732 6.771387 1.383986
 4733 6.775010 1.383986
 4734 6.778633 1.387609
 4735 6.782256 1.387609
 4736 6.785879 1.391232
 4737 6.789502 1.391232
 4738 6.793125 1.391232
 4739 6.796748 1.391232
 4740 6.800371 1.391232
 4741 6.803994 1.391232
 4742 6.807617 1.391232
 4743 6.811240 1.391232
 4744 6.814863 1.391232
 4745 6.818486 1.391232
 4746 6.822109 1.391232
 4747 6.825732 1.391232
 4748 6.829355 1.391232
 4749 6.832978 1.391232
 4750 6.836601 1.391232
 4751 6.840224 1.391232
 4752 6.843847 1.391232
 4753 6.847470 1.391232
 4754 6.851093 1.391232
 4755 6.854716 1.391232
 4756 6.858339 1.391232
 4757 6.861962 1.391232
 4758 6.865585 1.391232
 4759 6.869208 1.391232
 4760 6.872831 1.391232
 4761 6.876454 1.387609
 4762 6.880077 1.391232
 4763 6.883700 1.394855
 4764 6.887323 1.398478
 4765 6.890946 1.402101
 4766 6.894569 1.402101
 4767 6.898192 1.405724
 4768 6.901815 1.405724
 4769 6.905438 1.409347
 4770 6.909061 1.409347
 4771 6.912684 1.412970
 4772 6.916307 1.412970
 4773 6.919930 1.416593
 4774 6.923553 1.416593
 4775 6.927176 1.420216
 4776 6.930799 1.420216
 4777 6.934422 1.423839
 4778 6.938045 1.423839
 4779 6.941668 1.423839
 4780 6.945291 1.423839
 4781 6.948914 1.423839
 4782 6.952537 1.423839
 4783 6.956160 1.423839
 4784 6.959783 1.423839
 4785 6.963406 1.423839
 4786 6.967029 1.423839
 4787 6.970652 1.423839
 4788 6.974275 1.423839
 4789 6.977898 1.423839
 4790 6.981521 1.423839
 4791 6.985144 1.423839
 4792 6.988767 1.423839
 4793 6.992390 1.423839
 4794 6.996013 1.423839
 4795 6.999636 1.423839
 4796 7.003259 1.423839
 4797 7.006882 1.423839
 4798 7.010505 1.423839
 4799 7.014128 1.423839
 4800 7.017751 1.423839
 4801 7.021374 1.423839
 4802 7.024997 1.423839
 4803 7.028620 1.423839
 4804 7.032243 1.423839
 4805 7.035866 1.423839
 4806 7.039489 1.423839
 4807 7.043112 1.423839
 4808 7.046735 1.423839
 4809 7.050358 1.423839
 4810 7.053981 1.423839
 4811 7.057604 1.423839
 4812 7.061227 1.420216
 4813 7.064850 1.420216
 4814 7.068473 1.416593
 4815 7.072096 1.416593
 4816 7.075719 1.412970
 4817 7.079342 1.412970
 4818 7.082965 1.409347
 4819 7.086588 1.409347
 4820 7.090211 1.405724
 4821 7.093834 1.405724
 4822 7.097457 1.405724
 4823 7.101080 1.402101
 4824 7.104703 1.402101
 4825 7.108326 1.398478
 4826 7.111949 1.398478
 4827 7.115572 1.394855
 4828 7.115572 1.398478
 4829 7.119195 1.402101
 4830 7.122818 1.405724
 4831 7.126441 1.409347
 4832 7.126441 1.412970
 4833 7.130064 1.416593
 4834 7.133687 1.420216
 4835 7.133687 1.423839
 4836 7.133687 1.427462
 4837 7.133687 1.431085
 4838 7.133687 1.434708
 4839 7.133687 1.438331
 4840 7.137310 1.441954
 4841 7.137310 1.445577
 4842 7.140933 1.449200
 4843 7.140933 1.452823
 4844 7.144556 1.456446
 4845 7.144556 1.460069
 4846 7.148179 1.463692
 4847 7.148179 1.467315
 4848 7.151802 1.470938
 4849 7.151802 1.474561
 4850 7.155425 1.478184
 4851 7.155425 1.481807
 4852 7.159048 1.485430
 4853 7.162671 1.485430
 4854 7.166294 1.489053
 4855 7.169917 1.489053
 4856 7.173540 1.492676
 4857 7.177163 1.492676
 4858 7.180786 1.496299
 4859 7.184409 1.496299
 4860 7.188032 1.499922
 4861 7.191655 1.499922
 4862 7.195278 1.503545
 4863 7.198901 1.503545
 4864 7.202524 1.507168
 4865 7.206147 1.507168
 4866 7.209770 1.507168
 4867 7.213393 1.507168
 4868 7.217016 1.507168
 4869 7.220639 1.507168
 4870 7.224262 1.507168
 4871 7.227885 1.507168
 4872 7.231508 1.507168
 4873 7.235131 1.507168
 4874 7.238754 1.507168
 4875 7.242377 1.507168
 4876 7.246000 1.507168
 4877 7.249623 1.507168
 4878 7.253246 1.507168
 4879 7.256869 1.507168
 4880 7.260492 1.507168
 4881 7.264115 1.507168
 4882 7.267738 1.507168
 4883 7.271361 1.507168
 4884 7.274984 1.507168
 4885 7.278607 1.507168
 4886 7.282230 1.507168
 4887 7.285853 1.507168
 4888 7.289476 1.507168
 4889 7.293099 1.507168
 4890 7.296722 1.507168
 4891 7.300345 1.503545
 4892 7.303968 1.503545
 4893 7.307591 1.499922
 4894 7.311214 1.499922
 4895 7.314837 1.496299
 4896 7.318460 1.496299
 4897 7.322083 1.492676
 4898 7.325706 1.492676
 4899 7.329329 1.489053
 4900 7.332952 1.489053
 4901 7.336575 1.485430
 4902 7.340198 1.485430
 4903 7.343821 1.481807
 4904 7.347444 1.481807
 4905 7.351067 1.485430
 4906 7.354690 1.485430
 4907 7.358313 1.489053
 4908 7.361936 1.489053
 4909 7.365559 1.492676
 4910 7.369182 1.492676
 4911 7.372805 1.496299
 4912 7.376428 1.496299
 4913 7.380051 1.499922
 4914 7.383674 1.499922
 4915 7.387297 1.503545
 4916 7.390920 1.503545
 4917 7.394543 1.503545
 4918 7.398166 1.503545
 4919 7.401789 1.503545
 4920 7.405412 1.503545
 4921 7.409035 1.503545
 4922 7.412658 1.503545
 4923 7.416281 1.503545
 4924 7.419904 1.503545
 4925 7.423527 1.503545
 4926 7.427150 1.503545
 4927 7.430773 1.503545
 4928 7.434396 1.503545
 4929 7.438019 1.503545
 4930 7.441642 1.503545
 4931 7.445265 1.503545
 4932 7.448888 1.503545
 4933 7.452511 1.503545
 4934 7.456134 1.503545
 4935 7.459757 1.503545
 4936 7.463380 1.503545
 4937 7.467003 1.503545
 4938 7.470626 1.503545
 4939 7.474249 1.503545
 4940 7.477872 1.503545
 4941 7.481495 1.499922
 4942 7.485118 1.499922
 4943 7.488741 1.503545
 4944 7.492364 1.503545
 4945 7.495987 1.507168
 4946 7.499610 1.507168
 4947 7.503233 1.510791
 4948 7.506856 1.510791
 4949 7.510479 1.514414
 4950 7.514102 1.514414
 4951 7.517725 1.518037
 4952 7.521348 1.518037
 4953 7.524971 1.518037
 4954 7.528594 1.518037
 4955 7.532217 1.518037
 4956 7.535840 1.518037
 4957 7.539463 1.518037
 4958 7.543086 1.518037
 4959 7.546709 1.518037
 4960 7.550332 1.518037
 4961 7.553955 1.518037
 4962 7.557578 1.518037
 4963 7.561201 1.518037
 4964 7.564824 1.518037
 4965 7.568447 1.518037
 4966 7.572070 1.518037
 4967 7.575693 1.518037
 4968 7.579316 1.518037
 4969 7.582939 1.518037
 4970 7.586562 1.518037
 4971 7.590185 1.518037
 4972 7.593808 1.518037
 4973 7.597431 1.518037
 4974 7.601054 1.518037
 4975 7.604677 1.518037
 4976 7.608300 1.518037
 4977 7.611923 1.518037
 4978 7.615546 1.521660
 4979 7.619169 1.521660
 4980 7.622792 1.521660
 4981 7.626415 1.525283
 4982 7.630038 1.525283
 4983 7.633661 1.528906
 4984 7.637284 1.528906
 4985 7.640907 1.532529
 4986 7.644530 1.532529
 4987 7.648153 1.536152
 4988 7.651776 1.536152
 4989 7.655399 1.539775
 4990 7.659022 1.539775
 4991 7.662645 1.539775
 4992 7.666268 1.539775
 4993 7.669891 1.539775
 4994 7.673514 1.539775
 4995 7.677137 1.539775
 4996 7.680760 1.539775
 4997 7.684383 1.539775
 4998 7.688006 1.539775
 4999 7.691629 1.539775
 5000 7.695252 1.539775
 5001 7.698875 1.539775
 5002 7.702498 1.539775
 5003 7.706121 1.539775
 5004 7.709744 1.539775
 5005 7.713367 1.539775
 5006 7.716990 1.539775
 5007 7.720613 1.539775
 5008 7.724236 1.539775
 5009 7.727859 1.539775
 5010 7.731482 1.539775
 5011 7.735105 1.539775
 5012 7.738728 1.539775
 5013 7.742351 1.539775
 5014 7.745974 1.543398
 5015 7.749597 1.543398
 5016 7.753220 1.543398
 5017 7.756843 1.547021
 5018 7.760466 1.550644
 5019 7.764089 1.554267
 5020 7.764089 1.557890
 5021 7.767712 1.561513
 5022 7.767712 1.565136
 5023 7.771335 1.568759
 5024 7.771335 1.572382
 5025 7.774958 1.576005
 5026 7.774958 1.579628
 5027 7.778581 1.583251
 5028 7.778581 1.586874
 5029 7.782204 1.590497
 5030 7.785827 1.594120
 5031 7.789450 1.594120
 5032 7.793073 1.597743
 5033 7.796696 1.597743
 5034 7.800319 1.601366
 5035 7.803942 1.601366
 5036 7.807565 1.604989
 5037 7.811188 1.604989
 5038 7.814811 1.608612
 5039 7.818434 1.608612
 5040 7.822057 1.612235
 5041 7.825680 1.612235
 5042 7.829303 1.615858
 5043 7.832926 1.615858
 5044 7.836549 1.615858
 5045 7.840172 1.615858
 5046 7.843795 1.615858
 5047 7.847418 1.615858
 5048 7.851041 1.615858
 5049 7.854664 1.615858
 5050 7.858287 1.615858
 5051 7.861910 1.615858
 5052 7.865533 1.615858
 5053 7.869156 1.615858
 5054 7.872779 1.615858
 5055 7.876402 1.615858
 5056 7.880025 1.615858
 5057 7.883648 1.615858
 5058 7.887271 1.615858
 5059 7.890894 1.615858
 5060 7.894517 1.615858
 5061 7.898140 1.615858
 5062 7.901763 1.615858
 5063 7.905386 1.615858
 5064 7.909009 1.615858
 5065 7.912632 1.615858
 5066 7.916255 1.615858
 5067 7.919878 1.615858
 5068 7.923501 1.615858
 5069 7.927124 1.615858
 5070 7.930747 1.615858
 5071 7.934370 1.615858
 5072 7.937993 1.615858
 5073 7.941616 1.615858
 5074 7.945239 1.615858
 5075 7.948862 1.615858
 5076 7.952485 1.615858
 5077 7.956108 1.615858
 5078 7.959731 1.615858
 5079 7.963354 1.615858
 5080 7.966977 1.615858
 5081 7.970600 1.615858
 5082 7.974223 1.615858
 5083 7.977846 1.615858
 5084 7.981469 1.615858
 5085 7.985092 1.615858
 5086 7.988715 1.615858
 5087 7.992338 1.615858
 5088 7.995961 1.612235
 5089 7.999584 1.612235
 5090 8.003207 1.608612
 5091 8.006830 1.608612
 5092 8.010453 1.604989
 5093 8.014076 1.604989
 5094 8.017699 1.601366
 5095 8.021322 1.601366
 5096 8.024945 1.601366
 5097 8.028568 1.601366
 5098 8.032191 1.601366
 5099 8.035814 1.601366
 5100 8.039437 1.601366
 5101 8.043060 1.601366
 5102 8.046683 1.601366
 5103 8.050306 1.601366
 5104 8.053929 1.601366
 5105 8.057552 1.601366
 5106 8.061175 1.601366
 5107 8.064798 1.601366
 5108 8.068421 1.601366
 5109 8.072044 1.601366
 5110 8.075667 1.601366
 5111 8.079290 1.601366
 5112 8.082913 1.601366
 5113 8.086536 1.601366
 5114 8.090159 1.601366
 5115 8.093782 1.601366
 5116 8.097405 1.601366
 5117 8.101028 1.601366
 5118 8.104651 1.601366
 5119 8.108274 1.601366
 5120 8.111897 1.601366
 5121 8.115520 1.601366
 5122 8.119143 1.601366
 5123 8.122766 1.601366
 5124 8.126389 1.601366
 5125 8.130012 1.601366
 5126 8.130012 1.604989
 5127 8.133635 1.608612
 5128 8.137258 1.612235
 5129 8.137258 1.615858
 5130 8.140881 1.619481
 5131 8.144504 1.623104
 5132 8.148127 1.626727
 5133 8.151750 1.630350
 5134 8.155373 1.633973
 5135 8.158996 1.633973
 5136 8.158996 1.637596
 5137 8.162619 1.641219
 5138 8.166242 1.644842
 5139 8.169865 1.648465
 5140 8.173488 1.652088
 5141 8.177111 1.652088
 5142 8.180734 1.655711
 5143 8.184357 1.659334
 5144 8.187980 1.659334
 5145 8.191603 1.662957
 5146 8.195226 1.662957
 5147 8.198849 1.666580
 5148 8.202472 1.666580
 5149 8.206095 1.670203
 5150 8.209718 1.673826
 5151 8.209718 1.677449
 5152 8.213341 1.681072
 5153 8.216964 1.681072
 5154 8.220587 1.684695
 5155 8.224210 1.684695
 5156 8.227833 1.688318
 5157 8.231456 1.688318
 5158 8.235079 1.691941
 5159 8.238702 1.691941
 5160 8.242325 1.695564
 5161 8.245948 1.695564
 5162 8.249571 1.699187
 5163 8.253194 1.699187
 5164 8.256817 1.702810
 5165 8.260440 1.702810
 5166 8.264063 1.702810
 5167 8.267686 1.702810
 5168 8.271309 1.702810
 5169 8.274932 1.702810
 5170 8.278555 1.702810
 5171 8.282178 1.702810
 5172 8.285801 1.702810
 5173 8.289424 1.702810
 5174 8.293047 1.702810
 5175 8.296670 1.702810
 5176 8.300293 1.702810
 5177 8.303916 1.702810
 5178 8.307539 1.702810
 5179 8.311162 1.702810
 5180 8.314785 1.702810
 5181 8.318408 1.702810
 5182 8.322031 1.702810
 5183 8.325654 1.702810
 5184 8.329277 1.702810
 5185 8.332900 1.702810
 5186 8.336523 1.702810
 5187 8.340146 1.702810
 5188 8.343769 1.702810
 5189 8.347392 1.702810
 5190 8.351015 1.702810
 5191 8.354638 1.706433
 5192 8.358261 1.706433
 5193 8.361884 1.710056
 5194 8.365507 1.710056
 5195 8.369130 1.713679
 5196 8.372753 1.713679
 5197 8.376376 1.713679
 5198 8.379999 1.713679
 5199 8.383622 1.713679
 5200 8.387245 1.713679
 5201 8.390868 1.713679
 5202 8.394491 1.713679
 5203 8.398114 1.713679
 5204 8.401737 1.713679
 5205 8.405360 1.713679
 5206 8.408983 1.713679
 5207 8.412606 1.713679
 5208 8.416229 1.713679
 5209 8.419852 1.713679
 5210 8.423475 1.713679
 5211 8.427098 1.713679
 5212 8.430721 1.713679
 5213 8.434344 1.713679
 5214 8.437967 1.713679
 5215 8.441590 1.713679
 5216 8.445213 1.713679
 5217 8.448836 1.713679
 5218 8.452459 1.710056
 5219 8.456082 1.710056
 5220 8.459705 1.706433
 5221 8.463328 1.706433
 5222 8.466951 1.706433
 5223 8.470574 1.702810
 5224 8.474197 1.702810
 5225 8.477820 1.702810
 5226 8.481443 1.702810
 5227 8.485066 1.702810
 5228 8.488689 1.702810
 5229 8.492312 1.702810
 5230 8.495935 1.702810
 5231 8.499558 1.702810
 5232 8.503181 1.706433
 5233 8.506804 1.706433
 5234 8.510427 1.710056
 5235 8.514050 1.710056
 5236 8.517673 1.713679
 5237 8.521296 1.713679
 5238 8.524919 1.717302
 5239 8.528542 1.717302
 5240 8.532165 1.720925
 5241 8.535788 1.720925
 5242 8.539411 1.724548
 5243 8.543034 1.724548
 5244 8.546657 1.728171
 5245 8.550280 1.728171
 5246 8.553903 1.731794
 5247 8.557526 1.731794
 5248 8.561149 1.731794
 5249 8.564772 1.731794
 5250 8.568395 1.731794
 5251 8.572018 1.731794
 5252 8.575641 1.731794
 5253 8.579264 1.731794
 5254 8.582887 1.731794
 5255 8.586510 1.731794
 5256 8.590133 1.731794
 5257 8.593756 1.731794
 5258 8.597379 1.731794
 5259 8.601002 1.731794
 5260 8.604625 1.731794
 5261 8.608248 1.731794
 5262 8.611871 1.731794
 5263 8.615494 1.731794
 5264 8.619117 1.731794
 5265 8.622740 1.731794
 5266 8.626363 1.731794
 5267 8.629986 1.731794
 5268 8.633609 1.731794
 5269 8.637232 1.731794
 5270 8.640855 1.728171
 5271 8.644478 1.728171
 5272 8.648101 1.724548
 5273 8.651724 1.724548
 5274 8.655347 1.720925
 5275 8.658970 1.720925
 5276 8.662593 1.717302
 5277 8.666216 1.717302
 5278 8.669839 1.717302
 5279 8.673462 1.717302
 5280 8.677085 1.717302
 5281 8.680708 1.717302
 5282 8.684331 1.717302
 5283 8.687954 1.717302
 5284 8.691577 1.717302
 5285 8.695200 1.717302
 5286 8.698823 1.717302
 5287 8.702446 1.717302
 5288 8.706069 1.717302
 5289 8.709692 1.717302
 5290 8.713315 1.717302
 5291 8.716938 1.717302
 5292 8.720561 1.717302
 5293 8.724184 1.717302
 5294 8.727807 1.720925
 5295 8.731430 1.724548
 5296 8.735053 1.728171
 5297 8.738676 1.731794
 5298 8.742299 1.735417
 5299 8.745922 1.739040
 5300 8.749545 1.742663
 5301 8.753168 1.746286
 5302 8.756791 1.746286
 5303 8.760414 1.749909
 5304 8.764037 1.749909
 5305 8.767660 1.753532
 5306 8.771283 1.753532
 5307 8.774906 1.757155
 5308 8.778529 1.757155
 5309 8.782152 1.760778
 5310 8.785775 1.760778
 5311 8.789398 1.764401
 5312 8.793021 1.764401
 5313 8.796644 1.768024
 5314 8.800267 1.768024
 5315 8.803890 1.768024
 5316 8.807513 1.768024
 5317 8.811136 1.768024
 5318 8.814759 1.768024
 5319 8.818382 1.768024
 5320 8.822005 1.768024
 5321 8.825628 1.768024
 5322 8.829251 1.768024
 5323 8.832874 1.768024
 5324 8.836497 1.768024
 5325 8.840120 1.768024
 5326 8.843743 1.768024
 5327 8.847366 1.768024
 5328 8.850989 1.768024
 5329 8.854612 1.768024
 5330 8.858235 1.768024
 5331 8.861858 1.768024
 5332 8.865481 1.768024
 5333 8.869104 1.768024
 5334 8.872727 1.768024
 5335 8.876350 1.771647
 5336 8.879973 1.771647
 5337 8.883596 1.771647
 5338 8.887219 1.775270
 5339 8.890842 1.775270
 5340 8.894465 1.778893
 5341 8.898088 1.778893
 5342 8.901711 1.778893
 5343 8.905334 1.782516
 5344 8.908957 1.782516
 5345 8.912580 1.782516
 5346 8.916203 1.782516
 5347 8.919826 1.782516
 5348 8.923449 1.782516
 5349 8.927072 1.782516
 5350 8.930695 1.782516
 5351 8.934318 1.782516
 5352 8.937941 1.782516
 5353 8.941564 1.782516
 5354 8.945187 1.782516
 5355 8.948810 1.782516
 5356 8.952433 1.782516
 5357 8.956056 1.782516
 5358 8.959679 1.782516
 5359 8.963302 1.782516
 5360 8.966925 1.782516
 5361 8.970548 1.782516
 5362 8.974171 1.782516
 5363 8.977794 1.786139
 5364 8.981417 1.789762
 5365 8.985040 1.789762
 5366 8.988663 1.793385
 5367 8.992286 1.793385
 5368 8.995909 1.797008
 5369 8.999532 1.797008
 5370 9.003155 1.800631
 5371 9.006778 1.800631
 5372 9.010401 1.804254
 5373 9.014024 1.804254
 5374 9.017647 1.807877
 5375 9.021270 1.807877
 5376 9.024893 1.811500
 5377 9.028516 1.811500
 5378 9.032139 1.811500
 5379 9.035762 1.811500
 5380 9.039385 1.811500
 5381 9.043008 1.811500
 5382 9.046631 1.811500
 5383 9.050254 1.811500
 5384 9.053877 1.811500
 5385 9.057500 1.811500
 5386 9.061123 1.811500
 5387 9.064746 1.811500
 5388 9.068369 1.811500
 5389 9.071992 1.811500
 5390 9.075615 1.811500
 5391 9.079238 1.811500
 5392 9.082861 1.811500
 5393 9.086484 1.815123
 5394 9.090107 1.815123
 5395 9.093730 1.818746
 5396 9.097353 1.818746
 5397 9.100976 1.822369
 5398 9.104599 1.822369
 5399 9.108222 1.825992
 5400 9.111845 1.825992
 5401 9.115468 1.829615
 5402 9.119091 1.829615
 5403 9.122714 1.829615
 5404 9.126337 1.833238
 5405 9.129960 1.833238
 5406 9.133583 1.833238
 5407 9.137206 1.836861
 5408 9.140829 1.840484
 5409 9.144452 1.844107
 5410 9.148075 1.847730
 5411 9.151698 1.851353
 5412 9.155321 1.854976
 5413 9.158944 1.858599
 5414 9.162567 1.862222
 5415 9.166190 1.865845
 5416 9.166190 1.869468
 5417 9.166190 1.873091
 5418 9.166190 1.876714
 5419 9.166190 1.880337
 5420 9.166190 1.883960
 5421 9.166190 1.887583
 5422 9.166190 1.891206
 5423 9.166190 1.894829
 5424 9.166190 1.898452
 5425 9.166190 1.902075
 5426 9.166190 1.905698
 5427 9.169813 1.909321
 5428 9.169813 1.912944
 5429 9.173436 1.916567
 5430 9.173436 1.920190
 5431 9.177059 1.923813
 5432 9.177059 1.927436
 5433 9.180682 1.931059
 5434 9.180682 1.934682
 5435 9.184305 1.938305
 5436 9.184305 1.941928
 5437 9.187928 1.945551
 5438 9.187928 1.949174
 5439 9.191551 1.952797
 5440 9.195174 1.952797
 5441 9.198797 1.956420
 5442 9.202420 1.956420
 5443 9.206043 1.960043
 5444 9.209666 1.960043
 5445 9.213289 1.963666
 5446 9.216912 1.963666
 5447 9.220535 1.967289
 5448 9.224158 1.967289
 5449 9.227781 1.970912
 5450 9.231404 1.970912
 5451 9.235027 1.974535
 5452 9.238650 1.974535
 5453 9.242273 1.974535
 5454 9.245896 1.974535
 5455 9.249519 1.974535
 5456 9.253142 1.974535
 5457 9.256765 1.974535
 5458 9.260388 1.974535
 5459 9.264011 1.974535
 5460 9.267634 1.974535
 5461 9.271257 1.974535
 5462 9.274880 1.974535
 5463 9.278503 1.974535
 5464 9.282126 1.974535
 5465 9.285749 1.974535
 5466 9.289372 1.974535
 5467 9.292995 1.974535
 5468 9.296618 1.974535
 5469 9.300241 1.974535
 5470 9.303864 1.974535
 5471 9.307487 1.974535
 5472 9.311110 1.978158
 5473 9.314733 1.978158
 5474 9.318356 1.978158
 5475 9.321979 1.981781
 5476 9.325602 1.981781
 5477 9.329225 1.985404
 5478 9.332848 1.985404
 5479 9.336471 1.989027
 5480 9.340094 1.992650
 5481 9.343717 1.996273
 5482 9.347340 1.999896
 5483 9.350963 1.999896
 5484 9.354586 2.003519
 5485 9.358209 2.007142
 5486 9.361832 2.010765
 5487 9.365455 2.014388
 5488 9.369078 2.014388
 5489 9.372701 2.018011
 5490 9.376324 2.021634
 5491 9.379947 2.025257
 5492 9.379947 2.028880
 5493 9.383570 2.032503
 5494 9.383570 2.036126
 5495 9.387193 2.039749
 5496 9.387193 2.043372
 5497 9.390816 2.046995
 5498 9.394439 2.050618
 5499 9.394439 2.054241
 5500 9.398062 2.057864
 5501 9.401685 2.057864
 5502 9.405308 2.061487
 5503 9.408931 2.061487
 5504 9.412554 2.065110
 5505 9.416177 2.065110
 5506 9.419800 2.068733
 5507 9.423423 2.068733
 5508 9.427046 2.072356
 5509 9.430669 2.072356
 5510 9.434292 2.075979
 5511 9.437915 2.075979
 5512 9.441538 2.079602
 5513 9.445161 2.079602
 5514 9.448784 2.083225
 5515 9.452407 2.083225
 5516 9.456030 2.086848
 5517 9.459653 2.086848
 5518 9.463276 2.090471
 5519 9.466899 2.090471
 5520 9.470522 2.090471
 5521 9.474145 2.094094
 5522 9.477768 2.094094
 5523 9.481391 2.097717
 5524 9.485014 2.101340
 5525 9.488637 2.101340
 5526 9.488637 2.104963
 5527 9.488637 2.108586
 5528 9.492260 2.112209
 5529 9.492260 2.115832
 5530 9.495883 2.119455
 5531 9.495883 2.123078
 5532 9.499506 2.126701
 5533 9.499506 2.130324
 5534 9.503129 2.133947
 5535 9.503129 2.137570
 5536 9.503129 2.141193
 5537 9.499506 2.144816
 5538 9.499506 2.148439
 5539 9.495883 2.152062
 5540 9.495883 2.155685
 5541 9.495883 2.159308
 5542 9.495883 2.162931
 5543 9.495883 2.166554
 5544 9.495883 2.170177
 5545 9.495883 2.173800
 5546 9.495883 2.177423
 5547 9.495883 2.181046
 5548 9.495883 2.184669
 5549 9.495883 2.188292
 5550 9.495883 2.191915
 5551 9.495883 2.195538
 5552 9.495883 2.199161
 5553 9.495883 2.202784
 5554 9.495883 2.206407
 5555 9.495883 2.210030
 5556 9.495883 2.213653
 5557 9.495883 2.217276
 5558 9.495883 2.220899
 5559 9.495883 2.224522
 5560 9.495883 2.228145
 5561 9.495883 2.231768
 5562 9.499506 2.235391
 5563 9.499506 2.239014
 5564 9.503129 2.242637
 5565 9.503129 2.246260
 5566 9.506752 2.249883
 5567 9.506752 2.253506
 5568 9.510375 2.257129
 5569 9.510375 2.260752
 5570 9.513998 2.264375
 5571 9.513998 2.267998
 5572 9.517621 2.271621
 5573 9.517621 2.275244
 5574 9.521244 2.278867
 5575 9.524867 2.278867
 5576 9.528490 2.282490
 5577 9.532113 2.282490
 5578 9.535736 2.286113
 5579 9.539359 2.286113
 5580 9.542982 2.289736
 5581 9.546605 2.289736
 5582 9.550228 2.293359
 5583 9.553851 2.293359
 5584 9.557474 2.296982
 5585 9.561097 2.296982
 5586 9.564720 2.300605
 5587 9.568343 2.300605
 5588 9.571966 2.304228
 5589 9.575589 2.304228
 5590 9.579212 2.307851
 5591 9.579212 2.311474
 5592 9.582835 2.315097
 5593 9.582835 2.318720
 5594 9.586458 2.322343
 5595 9.586458 2.325966
 5596 9.590081 2.329589
 5597 9.590081 2.333212
 5598 9.593704 2.336835
 5599 9.593704 2.340458
 5600 9.597327 2.344081
 5601 9.597327 2.347704
 5602 9.600950 2.351327
 5603 9.604573 2.351327
 5604 9.608196 2.354950
 5605 9.611819 2.354950
 5606 9.615442 2.358573
 5607 9.619065 2.358573
 5608 9.622688 2.362196
 5609 9.626311 2.362196
 5610 9.629934 2.365819
 5611 9.633557 2.365819
 5612 9.637180 2.369442
 5613 9.640803 2.369442
 5614 9.644426 2.373065
 5615 9.648049 2.373065
 5616 9.651672 2.373065
 5617 9.655295 2.373065
 5618 9.658918 2.373065
 5619 9.662541 2.373065
 5620 9.666164 2.373065
 5621 9.669787 2.373065
 5622 9.673410 2.373065
 5623 9.677033 2.373065
 5624 9.680656 2.373065
 5625 9.684279 2.376688
 5626 9.687902 2.380311
 5627 9.687902 2.383934
 5628 9.691525 2.387557
 5629 9.691525 2.391180
 5630 9.691525 2.394803
 5631 9.687902 2.398426
 5632 9.687902 2.402049
 5633 9.687902 2.405672
 5634 9.687902 2.409295
 5635 9.687902 2.412918
 5636 9.687902 2.416541
 5637 9.687902 2.420164
 5638 9.687902 2.423787
 5639 9.687902 2.427410
 5640 9.687902 2.431033
 5641 9.687902 2.434656
 5642 9.687902 2.438279
 5643 9.687902 2.441902
 5644 9.687902 2.445525
 5645 9.687902 2.449148
 5646 9.687902 2.452771
 5647 9.687902 2.456394
 5648 9.687902 2.460017
 5649 9.687902 2.463640
 5650 9.687902 2.467263
 5651 9.687902 2.470886
 5652 9.687902 2.474509
 5653 9.687902 2.478132
 5654 9.687902 2.481755
 5655 9.687902 2.485378
 5656 9.691525 2.489001
 5657 9.691525 2.492624
 5658 9.691525 2.496247
 5659 9.691525 2.499870
 5660 9.691525 2.503493
 5661 9.691525 2.507116
 5662 9.691525 2.510739
 5663 9.691525 2.514362
 5664 9.691525 2.517985
 5665 9.691525 2.521608
 5666 9.691525 2.525231
 5667 9.695148 2.528854
 5668 9.695148 2.532477
 5669 9.698771 2.536100
 5670 9.698771 2.539723
 5671 9.702394 2.543346
 5672 9.702394 2.546969
 5673 9.706017 2.550592
 5674 9.706017 2.554215
 5675 9.709640 2.557838
 5676 9.709640 2.561461
 5677 9.713263 2.565084
 5678 9.713263 2.568707
 5679 9.716886 2.572330
 5680 9.720509 2.575953
 5681 9.724132 2.579576
 5682 9.727755 2.579576
 5683 9.731378 2.583199
 5684 9.731378 2.586822
 5685 9.735001 2.590445
 5686 9.735001 2.594068
 5687 9.738624 2.597691
 5688 9.742247 2.601314
 5689 9.745870 2.601314
 5690 9.749493 2.604937
 5691 9.753116 2.604937
 5692 9.756739 2.608560
 5693 9.760362 2.608560
 5694 9.763985 2.612183
 5695 9.767608 2.612183
 5696 9.771231 2.615806
 5697 9.774854 2.615806
 5698 9.778477 2.619429
 5699 9.782100 2.619429
 5700 9.785723 2.623052
 5701 9.789346 2.623052
 5702 9.792969 2.623052
 5703 9.796592 2.623052
 5704 9.800215 2.623052
 5705 9.803838 2.623052
 5706 9.807461 2.623052
 5707 9.811084 2.623052
 5708 9.814707 2.623052
 5709 9.818330 2.623052
 5710 9.821953 2.623052
 5711 9.825576 2.623052
 5712 9.829199 2.623052
 5713 9.832822 2.623052
 5714 9.836445 2.623052
 5715 9.840068 2.623052
 5716 9.843691 2.623052
 5717 9.847314 2.623052
 5718 9.850937 2.623052
 5719 9.854560 2.623052
 5720 9.858183 2.623052
 5721 9.861806 2.623052
 5722 9.865429 2.623052
 5723 9.869052 2.619429
 5724 9.872675 2.623052
 5725 9.876298 2.623052
 5726 9.879921 2.626675
 5727 9.883544 2.626675
 5728 9.887167 2.630298
 5729 9.890790 2.630298
 5730 9.894413 2.633921
 5731 9.898036 2.633921
 5732 9.901659 2.637544
 5733 9.905282 2.637544
 5734 9.908905 2.637544
 5735 9.912528 2.637544
 5736 9.916151 2.637544
 5737 9.919774 2.637544
 5738 9.923397 2.637544
 5739 9.927020 2.637544
 5740 9.930643 2.641167
 5741 9.934266 2.644790
 5742 9.937889 2.648413
 5743 9.937889 2.652036
 5744 9.941512 2.655659
 5745 9.945135 2.659282
 5746 9.945135 2.662905
 5747 9.948758 2.666528
 5748 9.952381 2.670151
 5749 9.956004 2.673774
 5750 9.956004 2.677397
 5751 9.959627 2.681020
 5752 9.959627 2.684643
 5753 9.963250 2.688266
 5754 9.963250 2.691889
 5755 9.966873 2.695512
 5756 9.966873 2.699135
 5757 9.970496 2.702758
 5758 9.970496 2.706381
 5759 9.970496 2.710004
 5760 9.970496 2.713627
 5761 9.970496 2.717250
 5762 9.970496 2.720873
 5763 9.966873 2.724496
 5764 9.966873 2.728119
 5765 9.966873 2.731742
 5766 9.966873 2.735365
 5767 9.966873 2.738988
 5768 9.966873 2.742611
 5769 9.966873 2.746234
 5770 9.963250 2.749857
 5771 9.959627 2.753480
 5772 9.956004 2.757103
 5773 9.956004 2.760726
 5774 9.952381 2.764349
 5775 9.952381 2.767972
 5776 9.948758 2.771595
 5777 9.948758 2.775218
 5778 9.945135 2.778841
 5779 9.945135 2.782464
 5780 9.941512 2.786087
 5781 9.941512 2.789710
 5782 9.937889 2.793333
 5783 9.937889 2.796956
 5784 9.934266 2.800579
 5785 9.934266 2.804202
 5786 9.934266 2.807825
 5787 9.934266 2.811448
 5788 9.934266 2.815071
 5789 9.934266 2.818694
 5790 9.934266 2.822317
 5791 9.934266 2.825940
 5792 9.934266 2.829563
 5793 9.934266 2.833186
 5794 9.934266 2.836809
 5795 9.934266 2.840432
 5796 9.934266 2.844055
 5797 9.934266 2.847678
 5798 9.934266 2.851301
 5799 9.934266 2.854924
 5800 9.934266 2.858547
 5801 9.934266 2.862170
 5802 9.934266 2.865793
 5803 9.934266 2.869416
 5804 9.934266 2.873039
 5805 9.934266 2.876662
 5806 9.934266 2.880285
 5807 9.934266 2.883908
 5808 9.937889 2.887531
 5809 9.937889 2.891154
 5810 9.941512 2.894777
 5811 9.941512 2.898400
 5812 9.945135 2.902023
 5813 9.945135 2.905646
 5814 9.948758 2.909269
 5815 9.948758 2.912892
 5816 9.952381 2.916515
 5817 9.952381 2.920138
 5818 9.952381 2.923761
 5819 9.956004 2.927384
 5820 9.956004 2.931007
 5821 9.956004 2.934630
 5822 9.956004 2.938253
 5823 9.956004 2.941876
 5824 9.956004 2.945499
 5825 9.956004 2.949122
 5826 9.956004 2.952745
 5827 9.956004 2.956368
 5828 9.956004 2.959991
 5829 9.956004 2.963614
 5830 9.959627 2.967237
 5831 9.959627 2.970860
 5832 9.959627 2.974483
 5833 9.959627 2.978106
 5834 9.959627 2.981729
 5835 9.959627 2.985352
 5836 9.959627 2.988975
 5837 9.959627 2.992598
 5838 9.959627 2.996221
 5839 9.959627 2.999844
 5840 9.959627 3.003467
 5841 9.959627 3.007090
 5842 9.959627 3.010713
 5843 9.959627 3.014336
 5844 9.959627 3.017959
 5845 9.959627 3.021582
 5846 9.959627 3.025205
 5847 9.959627 3.028828
 5848 9.959627 3.032451
 5849 9.959627 3.036074
 5850 9.959627 3.039697
 5851 9.963250 3.043320
 5852 9.963250 3.046943
 5853 9.966873 3.050566
 5854 9.966873 3.054189
 5855 9.970496 3.057812
 5856 9.970496 3.061435
 5857 9.974119 3.065058
 5858 9.974119 3.068681
 5859 9.977742 3.072304
 5860 9.977742 3.075927
 5861 9.981365 3.079550
 5862 9.981365 3.083173
 5863 9.984988 3.086796
 5864 9.988611 3.086796
 5865 9.992234 3.090419
 5866 9.995857 3.090419
 5867 9.999480 3.094042
 5868 10.003103 3.094042
 5869 10.006726 3.097665
 5870 10.010349 3.097665
 5871 10.013972 3.101288
 5872 10.017595 3.101288
 5873 10.021218 3.104911
 5874 10.024841 3.104911
 5875 10.028464 3.108534
 5876 10.032087 3.108534
 5877 10.035710 3.108534
 5878 10.039333 3.108534
 5879 10.042956 3.108534
 5880 10.046579 3.108534
 5881 10.050202 3.112157
 5882 10.053825 3.115780
 5883 10.057448 3.115780
 5884 10.061071 3.119403
 5885 10.064694 3.119403
 5886 10.068317 3.123026
 5887 10.071940 3.123026
 5888 10.075563 3.126649
 5889 10.079186 3.126649
 5890 10.082809 3.130272
 5891 10.086432 3.130272
 5892 10.090055 3.133895
 5893 10.093678 3.133895
 5894 10.097301 3.137518
 5895 10.100924 3.137518
 5896 10.104547 3.137518
 5897 10.108170 3.137518
 5898 10.108170 3.141141
 5899 10.108170 3.144764
 5900 10.111793 3.148387
 5901 10.111793 3.152010
 5902 10.108170 3.155633
 5903 10.108170 3.159256
 5904 10.104547 3.162879
 5905 10.104547 3.166502
 5906 10.100924 3.170125
 5907 10.100924 3.173748
 5908 10.100924 3.177371
 5909 10.100924 3.180994
 5910 10.097301 3.184617
 5911 10.097301 3.188240
 5912 10.097301 3.191863
 5913 10.097301 3.195486
 5914 10.097301 3.199109
 5915 10.097301 3.202732
 5916 10.097301 3.206355
 5917 10.097301 3.209978
 5918 10.097301 3.213601
 5919 10.097301 3.217224
 5920 10.097301 3.220847
 5921 10.097301 3.224470
 5922 10.097301 3.228093
 5923 10.097301 3.231716
 5924 10.097301 3.235339
 5925 10.097301 3.238962
 5926 10.097301 3.242585
 5927 10.097301 3.246208
 5928 10.097301 3.249831
 5929 10.097301 3.253454
 5930 10.097301 3.257077
 5931 10.097301 3.260700
 5932 10.097301 3.264323
 5933 10.100924 3.267946
 5934 10.100924 3.271569
 5935 10.100924 3.275192
 5936 10.097301 3.278815
 5937 10.097301 3.282438
 5938 10.097301 3.286061
 5939 10.093678 3.289684
 5940 10.093678 3.293307
 5941 10.090055 3.296930
 5942 10.090055 3.300553
 5943 10.086432 3.304176
 5944 10.086432 3.307799
 5945 10.082809 3.311422
 5946 10.082809 3.315045
 5947 10.079186 3.318668
 5948 10.079186 3.322291
 5949 10.075563 3.325914
 5950 10.075563 3.329537
 5951 10.071940 3.333160
 5952 10.071940 3.336783
 5953 10.068317 3.340406
 5954 10.068317 3.344029
 5955 10.068317 3.347652
 5956 10.068317 3.351275
 5957 10.068317 3.354898
 5958 10.068317 3.358521
 5959 10.064694 3.362144
 5960 10.064694 3.365767
 5961 10.064694 3.369390
 5962 10.064694 3.373013
 5963 10.064694 3.376636
 5964 10.064694 3.380259
 5965 10.064694 3.383882
 5966 10.064694 3.387505
 5967 10.064694 3.391128
 5968 10.064694 3.394751
 5969 10.064694 3.398374
 5970 10.064694 3.401997
 5971 10.064694 3.405620
 5972 10.064694 3.409243
 5973 10.064694 3.412866
 5974 10.064694 3.416489
 5975 10.064694 3.420112
 5976 10.064694 3.423735
 5977 10.064694 3.427358
 5978 10.064694 3.430981
 5979 10.064694 3.434604
 5980 10.064694 3.438227
 5981 10.064694 3.441850
 5982 10.064694 3.445473
 5983 10.068317 3.449096
 5984 10.068317 3.452719
 5985 10.071940 3.456342
 5986 10.071940 3.459965
 5987 10.075563 3.463588
 5988 10.075563 3.467211
 5989 10.079186 3.470834
 5990 10.079186 3.474457
 5991 10.082809 3.478080
 5992 10.082809 3.481703
 5993 10.086432 3.485326
 5994 10.086432 3.488949
 5995 10.090055 3.492572
 5996 10.093678 3.492572
 5997 10.097301 3.496195
 5998 10.100924 3.499818
 5999 10.104547 3.503441
 6000 10.108170 3.507064
 6001 10.111793 3.510687
 6002 10.115416 3.510687
 6003 10.119039 3.514310
 6004 10.119039 3.517933
 6005 10.122662 3.521556
 6006 10.122662 3.525179
 6007 10.119039 3.528802
 6008 10.119039 3.532425
 6009 10.119039 3.536048
 6010 10.119039 3.539671
 6011 10.115416 3.543294
 6012 10.115416 3.546917
 6013 10.115416 3.550540
 6014 10.115416 3.554163
 6015 10.115416 3.557786
 6016 10.115416 3.561409
 6017 10.115416 3.565032
 6018 10.115416 3.568655
 6019 10.115416 3.572278
 6020 10.115416 3.575901
 6021 10.115416 3.579524
 6022 10.115416 3.583147
 6023 10.115416 3.586770
 6024 10.115416 3.590393
 6025 10.111793 3.594016
 6026 10.111793 3.597639
 6027 10.111793 3.601262
 6028 10.111793 3.604885
 6029 10.111793 3.608508
 6030 10.111793 3.612131
 6031 10.108170 3.615754
 6032 10.108170 3.619377
 6033 10.104547 3.623000
 6034 10.104547 3.626623
 6035 10.100924 3.630246
 6036 10.100924 3.633869
 6037 10.100924 3.637492
 6038 10.100924 3.641115
 6039 10.097301 3.644738
 6040 10.097301 3.648361
 6041 10.097301 3.651984
 6042 10.097301 3.655607
 6043 10.093678 3.659230
 6044 10.093678 3.662853
 6045 10.090055 3.666476
 6046 10.090055 3.670099
 6047 10.086432 3.673722
 6048 10.086432 3.677345
 6049 10.082809 3.680968
 6050 10.082809 3.684591
 6051 10.082809 3.688214
 6052 10.082809 3.691837
 6053 10.082809 3.695460
 6054 10.082809 3.699083
 6055 10.082809 3.702706
 6056 10.082809 3.706329
 6057 10.082809 3.709952
 6058 10.082809 3.713575
 6059 10.082809 3.717198
 6060 10.082809 3.720821
 6061 10.082809 3.724444
 6062 10.082809 3.728067
 6063 10.082809 3.731690
 6064 10.082809 3.735313
 6065 10.082809 3.738936
 6066 10.082809 3.742559
 6067 10.082809 3.746182
 6068 10.082809 3.749805
 6069 10.082809 3.753428
 6070 10.082809 3.757051
 6071 10.082809 3.760674
 6072 10.086432 3.764297
 6073 10.086432 3.767920
 6074 10.090055 3.771543
 6075 10.090055 3.775166
 6076 10.093678 3.778789
 6077 10.093678 3.782412
 6078 10.097301 3.786035
 6079 10.097301 3.789658
 6080 10.100924 3.793281
 6081 10.100924 3.796904
 6082 10.104547 3.800527
 6083 10.104547 3.804150
 6084 10.104547 3.807773
 6085 10.104547 3.811396
 6086 10.104547 3.815019
 6087 10.104547 3.818642
 6088 10.104547 3.822265
 6089 10.104547 3.825888
 6090 10.104547 3.829511
 6091 10.104547 3.833134
 6092 10.104547 3.836757
 6093 10.104547 3.840380
 6094 10.104547 3.844003
 6095 10.104547 3.847626
 6096 10.104547 3.851249
 6097 10.108170 3.854872
 6098 10.108170 3.858495
 6099 10.111793 3.862118
 6100 10.111793 3.865741
 6101 10.115416 3.869364
 6102 10.115416 3.872987
 6103 10.119039 3.876610
 6104 10.119039 3.880233
 6105 10.122662 3.883856
 6106 10.122662 3.887479
 6107 10.126285 3.891102
 6108 10.126285 3.894725
 6109 10.129908 3.898348
 6110 10.133531 3.898348
 6111 10.137154 3.901971
 6112 10.140777 3.901971
 6113 10.144400 3.905594
 6114 10.148023 3.905594
 6115 10.151646 3.909217
 6116 10.155269 3.909217
 6117 10.158892 3.912840
 6118 10.162515 3.912840
 6119 10.166138 3.916463
 6120 10.169761 3.916463
 6121 10.173384 3.920086
 6122 10.177007 3.920086
 6123 10.180630 3.920086
 6124 10.184253 3.920086
 6125 10.187876 3.920086
 6126 10.191499 3.920086
 6127 10.195122 3.920086
 6128 10.198745 3.920086
 6129 10.202368 3.920086
 6130 10.205991 3.920086
 6131 10.209614 3.920086
 6132 10.213237 3.920086
 6133 10.216860 3.920086
 6134 10.220483 3.920086
 6135 10.224106 3.920086
 6136 10.227729 3.920086
 6137 10.231352 3.920086
 6138 10.234975 3.920086
 6139 10.238598 3.920086
 6140 10.242221 3.920086
 6141 10.245844 3.920086
 6142 10.249467 3.920086
 6143 10.253090 3.920086
 6144 10.256713 3.920086
 6145 10.260336 3.920086
 6146 10.263959 3.920086
 6147 10.267582 3.923709
 6148 10.271205 3.927332
 6149 10.274828 3.930955
 6150 10.278451 3.934578
 6151 10.282074 3.938201
 6152 10.285697 3.941824
 6153 10.289320 3.945447
 6154 10.292943 3.949070
 6155 10.296566 3.952693
 6156 10.300189 3.956316
 6157 10.303812 3.959939
 6158 10.307435 3.963562
 6159 10.307435 3.967185
 6160 10.311058 3.970808
 6161 10.311058 3.974431
 6162 10.311058 3.978054
 6163 10.311058 3.981677
 6164 10.311058 3.985300
 6165 10.311058 3.988923
 6166 10.311058 3.992546
 6167 10.311058 3.996169
 6168 10.311058 3.999792
 6169 10.311058 4.003415
 6170 10.311058 4.007038
 6171 10.311058 4.010661
 6172 10.311058 4.014284
 6173 10.311058 4.017907
 6174 10.311058 4.021530
 6175 10.311058 4.025153
 6176 10.314681 4.028776
 6177 10.314681 4.032399
 6178 10.318304 4.036022
 6179 10.318304 4.039645
 6180 10.321927 4.043268
 6181 10.321927 4.046891
 6182 10.325550 4.050514
 6183 10.325550 4.054137
 6184 10.329173 4.057760
 6185 10.329173 4.061383
 6186 10.332796 4.065006
 6187 10.332796 4.068629
 6188 10.336419 4.072252
 6189 10.340042 4.075875
 6190 10.343665 4.079498
 6191 10.347288 4.083121
 6192 10.350911 4.086744
 6193 10.354534 4.090367
 6194 10.358157 4.093990
 6195 10.361780 4.097613
 6196 10.365403 4.101236
 6197 10.369026 4.104859
 6198 10.372649 4.108482
 6199 10.372649 4.112105
 6200 10.372649 4.115728
 6201 10.372649 4.119351
 6202 10.372649 4.122974
 6203 10.372649 4.126597
 6204 10.372649 4.130220
 6205 10.372649 4.133843
 6206 10.372649 4.137466
 6207 10.372649 4.141089
 6208 10.372649 4.144712
 6209 10.372649 4.148335
 6210 10.372649 4.151958
 6211 10.372649 4.155581
 6212 10.372649 4.159204
 6213 10.372649 4.162827
 6214 10.372649 4.166450
 6215 10.372649 4.170073
 6216 10.376272 4.173696
 6217 10.376272 4.177319
 6218 10.376272 4.180942
 6219 10.376272 4.184565
 6220 10.376272 4.188188
 6221 10.376272 4.191811
 6222 10.376272 4.195434
 6223 10.376272 4.199057
 6224 10.376272 4.202680
 6225 10.376272 4.206303
 6226 10.376272 4.209926
 6227 10.376272 4.213549
 6228 10.376272 4.217172
 6229 10.376272 4.220795
 6230 10.376272 4.224418
 6231 10.376272 4.228041
 6232 10.376272 4.231664
 6233 10.376272 4.235287
 6234 10.376272 4.238910
 6235 10.376272 4.242533
 6236 10.376272 4.246156
 6237 10.376272 4.249779
 6238 10.376272 4.253402
 6239 10.376272 4.257025
 6240 10.376272 4.260648
 6241 10.379895 4.264271
 6242 10.379895 4.267894
 6243 10.379895 4.271517
 6244 10.383518 4.275140
 6245 10.383518 4.278763
 6246 10.387141 4.282386
 6247 10.387141 4.286009
 6248 10.390764 4.289632
 6249 10.390764 4.293255
 6250 10.394387 4.296878
 6251 10.394387 4.300501
 6252 10.398010 4.304124
 6253 10.398010 4.307747
 6254 10.401633 4.311370
 6255 10.401633 4.314993
 6256 10.405256 4.318616
 6257 10.405256 4.322239
 6258 10.408879 4.325862
 6259 10.412502 4.329485
 6260 10.412502 4.333108
 6261 10.416125 4.336731
 6262 10.416125 4.340354
 6263 10.419748 4.343977
 6264 10.419748 4.347600
 6265 10.423371 4.351223
 6266 10.423371 4.354846
 6267 10.426994 4.358469
 6268 10.426994 4.362092
 6269 10.430617 4.365715
 6270 10.430617 4.369338
 6271 10.434240 4.372961
 6272 10.434240 4.376584
 6273 10.437863 4.380207
 6274 10.437863 4.383830
 6275 10.441486 4.387453
 6276 10.441486 4.391076
 6277 10.441486 4.394699
 6278 10.441486 4.398322
 6279 10.441486 4.401945
 6280 10.441486 4.405568
 6281 10.441486 4.409191
 6282 10.441486 4.412814
 6283 10.441486 4.416437
 6284 10.441486 4.420060
 6285 10.441486 4.423683
 6286 10.441486 4.427306
 6287 10.441486 4.430929
 6288 10.441486 4.434552
 6289 10.441486 4.438175
 6290 10.441486 4.441798
 6291 10.441486 4.445421
 6292 10.441486 4.449044
 6293 10.441486 4.452667
 6294 10.441486 4.456290
 6295 10.441486 4.459913
 6296 10.441486 4.463536
 6297 10.441486 4.467159
 6298 10.441486 4.470782
 6299 10.441486 4.474405
 6300 10.441486 4.478028
 6301 10.441486 4.481651
 6302 10.441486 4.485274
 6303 10.441486 4.488897
 6304 10.441486 4.492520
 6305 10.441486 4.496143
 6306 10.441486 4.499766
 6307 10.441486 4.503389
 6308 10.441486 4.507012
 6309 10.441486 4.510635
 6310 10.441486 4.514258
 6311 10.441486 4.517881
 6312 10.441486 4.521504
 6313 10.441486 4.525127
 6314 10.441486 4.528750
 6315 10.441486 4.532373
 6316 10.445109 4.535996
 6317 10.445109 4.539619
 6318 10.441486 4.543242
 6319 10.441486 4.546865
 6320 10.437863 4.550488
 6321 10.437863 4.554111
 6322 10.434240 4.557734
 6323 10.434240 4.561357
 6324 10.430617 4.564980
 6325 10.430617 4.568603
 6326 10.426994 4.572226
 6327 10.426994 4.575849
 6328 10.423371 4.579472
 6329 10.423371 4.583095
 6330 10.419748 4.586718
 6331 10.419748 4.590341
 6332 10.419748 4.593964
 6333 10.419748 4.597587
 6334 10.419748 4.601210
 6335 10.419748 4.604833
 6336 10.419748 4.608456
 6337 10.419748 4.612079
 6338 10.419748 4.615702
 6339 10.419748 4.619325
 6340 10.419748 4.622948
 6341 10.419748 4.626571
 6342 10.419748 4.630194
 6343 10.419748 4.633817
 6344 10.419748 4.637440
 6345 10.419748 4.641063
 6346 10.419748 4.644686
 6347 10.419748 4.648309
 6348 10.419748 4.651932
 6349 10.419748 4.655555
 6350 10.419748 4.659178
 6351 10.419748 4.662801
 6352 10.419748 4.666424
 6353 10.423371 4.670047
 6354 10.423371 4.673670
 6355 10.426994 4.677293
 6356 10.426994 4.680916
 6357 10.430617 4.684539
 6358 10.430617 4.688162
 6359 10.434240 4.691785
 6360 10.434240 4.695408
 6361 10.437863 4.699031
 6362 10.437863 4.702654
 6363 10.441486 4.706277
 6364 10.441486 4.709900
 6365 10.445109 4.713523
 6366 10.448732 4.713523
 6367 10.452355 4.717146
 6368 10.455978 4.717146
 6369 10.459601 4.720769
 6370 10.463224 4.724392
 6371 10.466847 4.728015
 6372 10.470470 4.731638
 6373 10.474093 4.731638
 6374 10.477716 4.735261
 6375 10.477716 4.738884
 6376 10.477716 4.742507
 6377 10.481339 4.746130
 6378 10.481339 4.749753
 6379 10.484962 4.753376
 6380 10.484962 4.756999
 6381 10.488585 4.760622
 6382 10.488585 4.764245
 6383 10.492208 4.767868
 6384 10.492208 4.771491
 6385 10.495831 4.775114
 6386 10.495831 4.778737
 6387 10.499454 4.782360
 6388 10.499454 4.785983
 6389 10.503077 4.789606
 6390 10.503077 4.793229
 6391 10.503077 4.796852
 6392 10.503077 4.800475
 6393 10.503077 4.804098
 6394 10.503077 4.807721
 6395 10.503077 4.811344
 6396 10.503077 4.814967
 6397 10.499454 4.818590
 6398 10.499454 4.822213
 6399 10.499454 4.825836
 6400 10.499454 4.829459
 6401 10.495831 4.833082
 6402 10.495831 4.836705
 6403 10.495831 4.840328
 6404 10.495831 4.843951
 6405 10.495831 4.847574
 6406 10.492208 4.851197
 6407 10.488585 4.854820
 6408 10.484962 4.854820
 6409 10.481339 4.854820
 6410 10.477716 4.858443
 6411 10.474093 4.858443
 6412 10.470470 4.858443
 6413 10.466847 4.858443
 6414 10.463224 4.862066
 6415 10.459601 4.862066
 6416 10.455978 4.862066
 6417 10.452355 4.865689
 6418 10.448732 4.865689
 6419 10.445109 4.869312
 6420 10.441486 4.869312
 6421 10.437863 4.872935
 6422 10.434240 4.872935
 6423 10.430617 4.876558
 6424 10.426994 4.876558
 6425 10.423371 4.880181
 6426 10.419748 4.880181
 6427 10.416125 4.883804
 6428 10.412502 4.883804
 6429 10.408879 4.887427
 6430 10.405256 4.891050
 6431 10.405256 4.894673
 6432 10.401633 4.898296
 6433 10.401633 4.901919
 6434 10.398010 4.905542
 6435 10.398010 4.909165
 6436 10.394387 4.912788
 6437 10.394387 4.916411
 6438 10.390764 4.920034
 6439 10.390764 4.923657
 6440 10.387141 4.927280
 6441 10.387141 4.930903
 6442 10.383518 4.934526
 6443 10.383518 4.938149
 6444 10.383518 4.941772
 6445 10.383518 4.945395
 6446 10.383518 4.949018
 6447 10.383518 4.952641
 6448 10.383518 4.956264
 6449 10.383518 4.959887
 6450 10.383518 4.963510
 6451 10.383518 4.967133
 6452 10.383518 4.970756
 6453 10.383518 4.974379
 6454 10.383518 4.978002
 6455 10.383518 4.981625
 6456 10.383518 4.985248
 6457 10.383518 4.988871
 6458 10.383518 4.992494
 6459 10.383518 4.996117
 6460 10.383518 4.999740
 6461 10.383518 5.003363
 6462 10.383518 5.006986
 6463 10.383518 5.010609
 6464 10.383518 5.014232
 6465 10.383518 5.017855
 6466 10.383518 5.021478
 6467 10.383518 5.025101
 6468 10.383518 5.028724
 6469 10.383518 5.032347
 6470 10.383518 5.035970
 6471 10.383518 5.039593
 6472 10.383518 5.043216
 6473 10.383518 5.046839
 6474 10.383518 5.050462
 6475 10.383518 5.054085
 6476 10.383518 5.057708
 6477 10.387141 5.061331
 6478 10.387141 5.064954
 6479 10.390764 5.068577
 6480 10.387141 5.068577
 6481 10.383518 5.072200
 6482 10.379895 5.075823
 6483 10.376272 5.079446
 6484 10.376272 5.083069
 6485 10.372649 5.086692
 6486 10.372649 5.090315
 6487 10.369026 5.093938
 6488 10.369026 5.097561
 6489 10.365403 5.101184
 6490 10.365403 5.104807
 6491 10.361780 5.108430
 6492 10.361780 5.112053
 6493 10.358157 5.115676
 6494 10.358157 5.119299
 6495 10.354534 5.122922
 6496 10.354534 5.126545
 6497 10.354534 5.130168
 6498 10.354534 5.133791
 6499 10.354534 5.137414
 6500 10.354534 5.141037
 6501 10.354534 5.144660
 6502 10.354534 5.148283
 6503 10.354534 5.151906
 6504 10.354534 5.155529
 6505 10.354534 5.159152
 6506 10.354534 5.162775
 6507 10.354534 5.166398
 6508 10.350911 5.170021
 6509 10.350911 5.173644
 6510 10.347288 5.177267
 6511 10.347288 5.180890
 6512 10.343665 5.184513
 6513 10.343665 5.188136
 6514 10.343665 5.191759
 6515 10.343665 5.195382
 6516 10.343665 5.199005
 6517 10.343665 5.202628
 6518 10.343665 5.206251
 6519 10.343665 5.209874
 6520 10.343665 5.213497
 6521 10.343665 5.217120
 6522 10.343665 5.220743
 6523 10.343665 5.224366
 6524 10.343665 5.227989
 6525 10.343665 5.231612
 6526 10.343665 5.235235
 6527 10.343665 5.238858
 6528 10.343665 5.242481
 6529 10.343665 5.246104
 6530 10.343665 5.249727
 6531 10.343665 5.253350
 6532 10.343665 5.256973
 6533 10.343665 5.260596
 6534 10.343665 5.264219
 6535 10.343665 5.267842
 6536 10.343665 5.271465
 6537 10.343665 5.275088
 6538 10.343665 5.278711
 6539 10.343665 5.282334
 6540 10.343665 5.285957
 6541 10.343665 5.289580
 6542 10.343665 5.293203
 6543 10.343665 5.296826
 6544 10.340042 5.300449
 6545 10.340042 5.304072
 6546 10.336419 5.307695
 6547 10.336419 5.311318
 6548 10.336419 5.314941
 6549 10.332796 5.318564
 6550 10.332796 5.322187
 6551 10.329173 5.325810
 6552 10.325550 5.329433
 6553 10.321927 5.329433
 6554 10.318304 5.329433
 6555 10.314681 5.329433
 6556 10.311058 5.329433
 6557 10.307435 5.329433
 6558 10.303812 5.329433
 6559 10.300189 5.333056
 6560 10.296566 5.333056
 6561 10.292943 5.336679
 6562 10.289320 5.336679
 6563 10.285697 5.340302
 6564 10.282074 5.340302
 6565 10.278451 5.343925
 6566 10.274828 5.343925
 6567 10.271205 5.347548
 6568 10.267582 5.347548
 6569 10.263959 5.351171
 6570 10.260336 5.351171
 6571 10.256713 5.354794
 6572 10.253090 5.358417
 6573 10.249467 5.362040
 6574 10.245844 5.365663
 6575 10.242221 5.369286
 6576 10.238598 5.372909
 6577 10.238598 5.376532
 6578 10.234975 5.380155
 6579 10.234975 5.383778
 6580 10.231352 5.387401
 6581 10.231352 5.391024
 6582 10.227729 5.394647
 6583 10.227729 5.398270
 6584 10.224106 5.401893
 6585 10.224106 5.405516
 6586 10.220483 5.409139
 6587 10.220483 5.412762
 6588 10.216860 5.416385
 6589 10.216860 5.420008
 6590 10.216860 5.423631
 6591 10.216860 5.427254
 6592 10.216860 5.430877
 6593 10.216860 5.434500
 6594 10.216860 5.438123
 6595 10.216860 5.441746
 6596 10.216860 5.445369
 6597 10.216860 5.448992
 6598 10.216860 5.452615
 6599 10.216860 5.456238
 6600 10.216860 5.459861
 6601 10.216860 5.463484
 6602 10.216860 5.467107
 6603 10.216860 5.470730
 6604 10.216860 5.474353
 6605 10.216860 5.477976
 6606 10.216860 5.481599
 6607 10.216860 5.485222
 6608 10.216860 5.488845
 6609 10.216860 5.492468
 6610 10.216860 5.496091
 6611 10.220483 5.499714
 6612 10.220483 5.503337
 6613 10.224106 5.506960
 6614 10.224106 5.510583
 6615 10.227729 5.514206
 6616 10.227729 5.517829
 6617 10.227729 5.521452
 6618 10.227729 5.525075
 6619 10.227729 5.528698
 6620 10.227729 5.532321
 6621 10.227729 5.535944
 6622 10.231352 5.539567
 6623 10.231352 5.543190
 6624 10.231352 5.546813
 6625 10.231352 5.550436
 6626 10.231352 5.554059
 6627 10.231352 5.557682
 6628 10.231352 5.561305
 6629 10.231352 5.564928
 6630 10.231352 5.568551
 6631 10.231352 5.572174
 6632 10.231352 5.575797
 6633 10.231352 5.579420
 6634 10.231352 5.583043
 6635 10.231352 5.586666
 6636 10.231352 5.590289
 6637 10.231352 5.593912
 6638 10.231352 5.597535
 6639 10.234975 5.601158
 6640 10.234975 5.604781
 6641 10.234975 5.608404
 6642 10.234975 5.612027
 6643 10.231352 5.615650
 6644 10.231352 5.619273
 6645 10.231352 5.622896
 6646 10.231352 5.626519
 6647 10.231352 5.630142
 6648 10.231352 5.633765
 6649 10.231352 5.637388
 6650 10.231352 5.641011
 6651 10.231352 5.644634
 6652 10.231352 5.648257
 6653 10.231352 5.651880
 6654 10.231352 5.655503
 6655 10.231352 5.659126
 6656 10.231352 5.662749
 6657 10.231352 5.666372
 6658 10.231352 5.669995
 6659 10.231352 5.673618
 6660 10.231352 5.677241
 6661 10.231352 5.680864
 6662 10.231352 5.684487
 6663 10.231352 5.688110
 6664 10.231352 5.691733
 6665 10.231352 5.695356
 6666 10.231352 5.698979
 6667 10.231352 5.702602
 6668 10.231352 5.706225
 6669 10.234975 5.709848
 6670 10.234975 5.713471
 6671 10.238598 5.717094
 6672 10.238598 5.720717
 6673 10.238598 5.724340
 6674 10.238598 5.727963
 6675 10.238598 5.731586
 6676 10.238598 5.735209
 6677 10.234975 5.738832
 6678 10.231352 5.742455
 6679 10.227729 5.746078
 6680 10.224106 5.749701
 6681 10.220483 5.753324
 6682 10.216860 5.753324
 6683 10.213237 5.756947
 6684 10.209614 5.756947
 6685 10.205991 5.760570
 6686 10.202368 5.764193
 6687 10.198745 5.767816
 6688 10.198745 5.771439
 6689 10.195122 5.775062
 6690 10.195122 5.778685
 6691 10.191499 5.782308
 6692 10.191499 5.785931
 6693 10.187876 5.789554
 6694 10.187876 5.793177
 6695 10.184253 5.796800
 6696 10.184253 5.800423
 6697 10.180630 5.804046
 6698 10.180630 5.807669
 6699 10.177007 5.811292
 6700 10.177007 5.814915
 6701 10.177007 5.818538
 6702 10.177007 5.822161
 6703 10.177007 5.825784
 6704 10.177007 5.829407
 6705 10.177007 5.833030
 6706 10.177007 5.836653
 6707 10.177007 5.840276
 6708 10.177007 5.843899
 6709 10.177007 5.847522
 6710 10.177007 5.851145
 6711 10.177007 5.854768
 6712 10.177007 5.858391
 6713 10.177007 5.862014
 6714 10.177007 5.865637
 6715 10.177007 5.869260
 6716 10.177007 5.872883
 6717 10.177007 5.876506
 6718 10.177007 5.880129
 6719 10.173384 5.876506
 6720 10.169761 5.876506
 6721 10.166138 5.876506
 6722 10.162515 5.876506
 6723 10.158892 5.876506
 6724 10.155269 5.876506
 6725 10.151646 5.876506
 6726 10.148023 5.876506
 6727 10.144400 5.876506
 6728 10.140777 5.876506
 6729 10.137154 5.876506
 6730 10.133531 5.876506
 6731 10.129908 5.876506
 6732 10.126285 5.876506
 6733 10.122662 5.876506
 6734 10.119039 5.876506
 6735 10.115416 5.876506
 6736 10.111793 5.876506
 6737 10.108170 5.876506
 6738 10.104547 5.876506
 6739 10.100924 5.876506
 6740 10.097301 5.876506
 6741 10.093678 5.876506
 6742 10.090055 5.876506
 6743 10.086432 5.876506
 6744 10.082809 5.876506
 6745 10.079186 5.880129
 6746 10.075563 5.880129
 6747 10.071940 5.883752
 6748 10.068317 5.880129
 6749 10.064694 5.880129
 6750 10.061071 5.876506
 6751 10.057448 5.876506
 6752 10.053825 5.872883
 6753 10.050202 5.872883
 6754 10.046579 5.869260
 6755 10.042956 5.869260
 6756 10.039333 5.865637
 6757 10.035710 5.865637
 6758 10.032087 5.865637
 6759 10.028464 5.865637
 6760 10.024841 5.865637
 6761 10.021218 5.865637
 6762 10.017595 5.865637
 6763 10.013972 5.865637
 6764 10.010349 5.865637
 6765 10.006726 5.865637
 6766 10.003103 5.865637
 6767 9.999480 5.865637
 6768 9.995857 5.865637
 6769 9.992234 5.865637
 6770 9.988611 5.865637
 6771 9.984988 5.865637
 6772 9.981365 5.865637
 6773 9.977742 5.865637
 6774 9.974119 5.865637
 6775 9.970496 5.865637
 6776 9.966873 5.865637
 6777 9.963250 5.865637
 6778 9.959627 5.865637
 6779 9.956004 5.865637
 6780 9.952381 5.865637
 6781 9.948758 5.865637
 6782 9.945135 5.869260
 6783 9.941512 5.869260
 6784 9.937889 5.872883
 6785 9.934266 5.872883
 6786 9.930643 5.876506
 6787 9.927020 5.876506
 6788 9.923397 5.880129
 6789 9.919774 5.880129
 6790 9.916151 5.883752
 6791 9.912528 5.883752
 6792 9.908905 5.887375
 6793 9.905282 5.887375
 6794 9.901659 5.890998
 6795 9.898036 5.894621
 6796 9.894413 5.898244
 6797 9.890790 5.901867
 6798 9.890790 5.905490
 6799 9.887167 5.909113
 6800 9.887167 5.912736
 6801 9.883544 5.916359
 6802 9.883544 5.919982
 6803 9.879921 5.923605
 6804 9.879921 5.927228
 6805 9.876298 5.930851
 6806 9.876298 5.934474
 6807 9.872675 5.938097
 6808 9.872675 5.941720
 6809 9.869052 5.945343
 6810 9.869052 5.948966
 6811 9.869052 5.952589
 6812 9.869052 5.956212
 6813 9.869052 5.959835
 6814 9.869052 5.963458
 6815 9.869052 5.967081
 6816 9.869052 5.970704
 6817 9.865429 5.974327
 6818 9.865429 5.977950
 6819 9.861806 5.981573
 6820 9.861806 5.985196
 6821 9.858183 5.988819
 6822 9.858183 5.992442
 6823 9.854560 5.996065
 6824 9.854560 5.999688
 6825 9.850937 6.003311
 6826 9.850937 6.006934
 6827 9.850937 6.010557
 6828 9.850937 6.014180
 6829 9.850937 6.017803
 6830 9.850937 6.021426
 6831 9.850937 6.025049
 6832 9.850937 6.028672
 6833 9.850937 6.032295
 6834 9.850937 6.035918
 6835 9.850937 6.039541
 6836 9.850937 6.043164
 6837 9.850937 6.046787
 6838 9.850937 6.050410
 6839 9.850937 6.054033
 6840 9.850937 6.057656
 6841 9.850937 6.061279
 6842 9.850937 6.064902
 6843 9.850937 6.068525
 6844 9.850937 6.072148
 6845 9.850937 6.075771
 6846 9.850937 6.079394
 6847 9.850937 6.083017
 6848 9.850937 6.086640
 6849 9.854560 6.090263
 6850 9.854560 6.093886
 6851 9.858183 6.097509
 6852 9.858183 6.101132
 6853 9.861806 6.104755
 6854 9.861806 6.108378
 6855 9.865429 6.112001
 6856 9.865429 6.115624
 6857 9.869052 6.119247
 6858 9.869052 6.122870
 6859 9.872675 6.126493
 6860 9.872675 6.130116
 6861 9.876298 6.133739
 6862 9.879921 6.137362
 6863 9.883544 6.137362
 6864 9.887167 6.140985
 6865 9.890790 6.144608
 6866 9.890790 6.148231
 6867 9.887167 6.151854
 6868 9.887167 6.155477
 6869 9.883544 6.159100
 6870 9.883544 6.162723
 6871 9.879921 6.166346
 6872 9.879921 6.169969
 6873 9.879921 6.173592
 6874 9.879921 6.177215
 6875 9.876298 6.180838
 6876 9.876298 6.184461
 6877 9.876298 6.188084
 6878 9.876298 6.191707
 6879 9.876298 6.195330
 6880 9.876298 6.198953
 6881 9.872675 6.202576
 6882 9.869052 6.206199
 6883 9.865429 6.206199
 6884 9.861806 6.209822
 6885 9.861806 6.213445
 6886 9.858183 6.217068
 6887 9.858183 6.220691
 6888 9.854560 6.224314
 6889 9.854560 6.227937
 6890 9.850937 6.231560
 6891 9.850937 6.235183
 6892 9.847314 6.238806
 6893 9.847314 6.242429
 6894 9.843691 6.246052
 6895 9.843691 6.249675
 6896 9.840068 6.253298
 6897 9.840068 6.256921
 6898 9.840068 6.260544
 6899 9.840068 6.264167
 6900 9.840068 6.267790
 6901 9.840068 6.271413
 6902 9.840068 6.275036
 6903 9.840068 6.278659
 6904 9.840068 6.282282
 6905 9.840068 6.285905
 6906 9.840068 6.289528
 6907 9.840068 6.293151
 6908 9.840068 6.296774
 6909 9.840068 6.300397
 6910 9.840068 6.304020
 6911 9.840068 6.307643
 6912 9.840068 6.311266
 6913 9.840068 6.314889
 6914 9.840068 6.318512
 6915 9.840068 6.322135
 6916 9.840068 6.325758
 6917 9.840068 6.329381
 6918 9.840068 6.333004
 6919 9.840068 6.336627
 6920 9.840068 6.340250
 6921 9.843691 6.343873
 6922 9.843691 6.347496
 6923 9.847314 6.351119
 6924 9.847314 6.354742
 6925 9.850937 6.358365
 6926 9.850937 6.361988
 6927 9.854560 6.365611
 6928 9.854560 6.369234
 6929 9.858183 6.372857
 6930 9.858183 6.376480
 6931 9.858183 6.380103
 6932 9.858183 6.383726
 6933 9.858183 6.387349
 6934 9.858183 6.390972
 6935 9.854560 6.394595
 6936 9.854560 6.398218
 6937 9.854560 6.401841
 6938 9.854560 6.405464
 6939 9.850937 6.409087
 6940 9.850937 6.412710
 6941 9.850937 6.416333
 6942 9.850937 6.419956
 6943 9.847314 6.423579
 6944 9.847314 6.427202
 6945 9.847314 6.430825
 6946 9.843691 6.434448
 6947 9.840068 6.434448
 6948 9.836445 6.438071
 6949 9.832822 6.438071
 6950 9.829199 6.441694
 6951 9.825576 6.445317
 6952 9.821953 6.448940
 6953 9.818330 6.452563
 6954 9.814707 6.452563
 6955 9.811084 6.452563
 6956 9.807461 6.452563
 6957 9.803838 6.452563
 6958 9.800215 6.452563
 6959 9.796592 6.456186
 6960 9.792969 6.456186
 6961 9.789346 6.459809
 6962 9.785723 6.459809
 6963 9.782100 6.463432
 6964 9.778477 6.463432
 6965 9.774854 6.467055
 6966 9.771231 6.467055
 6967 9.767608 6.470678
 6968 9.763985 6.470678
 6969 9.760362 6.474301
 6970 9.756739 6.474301
 6971 9.753116 6.477924
 6972 9.749493 6.481547
 6973 9.745870 6.485170
 6974 9.745870 6.488793
 6975 9.742247 6.492416
 6976 9.742247 6.496039
 6977 9.738624 6.499662
 6978 9.738624 6.503285
 6979 9.735001 6.506908
 6980 9.735001 6.510531
 6981 9.731378 6.514154
 6982 9.727755 6.514154
 6983 9.724132 6.517777
 6984 9.720509 6.517777
 6985 9.716886 6.521400
 6986 9.713263 6.521400
 6987 9.709640 6.525023
 6988 9.706017 6.525023
 6989 9.702394 6.528646
 6990 9.698771 6.532269
 6991 9.698771 6.535892
 6992 9.695148 6.539515
 6993 9.695148 6.543138
 6994 9.691525 6.546761
 6995 9.691525 6.550384
 6996 9.687902 6.554007
 6997 9.687902 6.557630
 6998 9.684279 6.561253
 6999 9.684279 6.564876
 7000 9.680656 6.568499
 7001 9.680656 6.572122
 7002 9.677033 6.575745
 7003 9.677033 6.579368
 7004 9.677033 6.582991
 7005 9.677033 6.586614
 7006 9.677033 6.590237
 7007 9.677033 6.593860
 7008 9.677033 6.597483
 7009 9.677033 6.601106
 7010 9.677033 6.604729
 7011 9.677033 6.608352
 7012 9.677033 6.611975
 7013 9.677033 6.615598
 7014 9.677033 6.619221
 7015 9.677033 6.622844
 7016 9.677033 6.626467
 7017 9.677033 6.630090
 7018 9.677033 6.633713
 7019 9.677033 6.637336
 7020 9.677033 6.640959
 7021 9.677033 6.644582
 7022 9.677033 6.648205
 7023 9.677033 6.651828
 7024 9.677033 6.655451
 7025 9.677033 6.659074
 7026 9.677033 6.662697
 7027 9.677033 6.666320
 7028 9.677033 6.669943
 7029 9.677033 6.673566
 7030 9.677033 6.677189
 7031 9.677033 6.680812
 7032 9.677033 6.684435
 7033 9.677033 6.688058
 7034 9.677033 6.691681
 7035 9.677033 6.695304
 7036 9.677033 6.698927
 7037 9.677033 6.702550
 7038 9.677033 6.706173
 7039 9.677033 6.709796
 7040 9.677033 6.713419
 7041 9.680656 6.717042
 7042 9.680656 6.720665
 7043 9.684279 6.724288
 7044 9.684279 6.727911
 7045 9.687902 6.731534
 7046 9.687902 6.735157
 7047 9.691525 6.738780
 7048 9.691525 6.742403
 7049 9.695148 6.746026
 7050 9.695148 6.749649
 7051 9.698771 6.753272
 7052 9.698771 6.756895
 7053 9.702394 6.760518
 7054 9.706017 6.760518
 7055 9.709640 6.764141
 7056 9.713263 6.764141
 7057 9.716886 6.767764
 7058 9.720509 6.767764
 7059 9.724132 6.771387
 7060 9.727755 6.771387
 7061 9.731378 6.775010
 7062 9.735001 6.775010
 7063 9.738624 6.778633
 7064 9.742247 6.778633
 7065 9.742247 6.782256
 7066 9.742247 6.785879
 7067 9.742247 6.789502
 7068 9.738624 6.793125
 7069 9.738624 6.796748
 7070 9.738624 6.800371
 7071 9.738624 6.803994
 7072 9.738624 6.807617
 7073 9.738624 6.811240
 7074 9.738624 6.814863
 7075 9.738624 6.818486
 7076 9.738624 6.822109
 7077 9.738624 6.825732
 7078 9.738624 6.829355
 7079 9.738624 6.832978
 7080 9.735001 6.836601
 7081 9.735001 6.840224
 7082 9.735001 6.843847
 7083 9.731378 6.847470
 7084 9.731378 6.851093
 7085 9.727755 6.854716
 7086 9.724132 6.858339
 7087 9.720509 6.861962
 7088 9.716886 6.865585
 7089 9.716886 6.869208
 7090 9.713263 6.872831
 7091 9.713263 6.876454
 7092 9.709640 6.880077
 7093 9.706017 6.883700
 7094 9.702394 6.887323
 7095 9.698771 6.890946
 7096 9.698771 6.894569
 7097 9.695148 6.898192
 7098 9.695148 6.901815
 7099 9.691525 6.901815
 7100 9.687902 6.901815
 7101 9.684279 6.901815
 7102 9.680656 6.901815
 7103 9.677033 6.901815
 7104 9.673410 6.901815
 7105 9.669787 6.901815
 7106 9.666164 6.901815
 7107 9.662541 6.901815
 7108 9.658918 6.901815
 7109 9.655295 6.901815
 7110 9.651672 6.901815
 7111 9.648049 6.901815
 7112 9.644426 6.901815
 7113 9.640803 6.901815
 7114 9.637180 6.901815
 7115 9.633557 6.901815
 7116 9.629934 6.901815
 7117 9.626311 6.901815
 7118 9.622688 6.901815
 7119 9.619065 6.901815
 7120 9.615442 6.901815
 7121 9.611819 6.901815
 7122 9.608196 6.905438
 7123 9.604573 6.905438
 7124 9.600950 6.909061
 7125 9.597327 6.909061
 7126 9.593704 6.912684
 7127 9.590081 6.912684
 7128 9.586458 6.916307
 7129 9.582835 6.916307
 7130 9.579212 6.919930
 7131 9.575589 6.919930
 7132 9.571966 6.923553
 7133 9.568343 6.923553
 7134 9.564720 6.927176
 7135 9.564720 6.930799
 7136 9.561097 6.930799
 7137 9.557474 6.934422
 7138 9.553851 6.934422
 7139 9.550228 6.938045
 7140 9.546605 6.938045
 7141 9.542982 6.941668
 7142 9.539359 6.945291
 7143 9.535736 6.948914
 7144 9.532113 6.952537
 7145 9.528490 6.956160
 7146 9.528490 6.959783
 7147 9.524867 6.963406
 7148 9.524867 6.967029
 7149 9.521244 6.970652
 7150 9.521244 6.974275
 7151 9.517621 6.977898
 7152 9.517621 6.981521
 7153 9.513998 6.985144
 7154 9.513998 6.988767
 7155 9.510375 6.992390
 7156 9.510375 6.996013
 7157 9.506752 6.999636
 7158 9.506752 7.003259
 7159 9.506752 7.006882
 7160 9.506752 7.010505
 7161 9.506752 7.014128
 7162 9.506752 7.017751
 7163 9.506752 7.021374
 7164 9.503129 7.024997
 7165 9.499506 7.024997
 7166 9.495883 7.028620
 7167 9.492260 7.028620
 7168 9.488637 7.032243
 7169 9.485014 7.035866
 7170 9.481391 7.039489
 7171 9.481391 7.043112
 7172 9.477768 7.046735
 7173 9.477768 7.050358
 7174 9.474145 7.053981
 7175 9.474145 7.057604
 7176 9.470522 7.061227
 7177 9.470522 7.064850
 7178 9.466899 7.068473
 7179 9.466899 7.072096
 7180 9.463276 7.075719
 7181 9.463276 7.079342
 7182 9.459653 7.082965
 7183 9.459653 7.086588
 7184 9.459653 7.090211
 7185 9.459653 7.093834
 7186 9.459653 7.097457
 7187 9.459653 7.101080
 7188 9.459653 7.104703
 7189 9.459653 7.108326
 7190 9.459653 7.111949
 7191 9.459653 7.115572
 7192 9.459653 7.119195
 7193 9.459653 7.122818
 7194 9.459653 7.126441
 7195 9.459653 7.130064
 7196 9.459653 7.133687
 7197 9.459653 7.137310
 7198 9.459653 7.140933
 7199 9.459653 7.144556
 7200 9.459653 7.148179
 7201 9.459653 7.151802
 7202 9.459653 7.155425
 7203 9.459653 7.159048
 7204 9.459653 7.162671
 7205 9.463276 7.166294
 7206 9.463276 7.169917
 7207 9.466899 7.173540
 7208 9.466899 7.177163
 7209 9.470522 7.180786
 7210 9.470522 7.184409
 7211 9.474145 7.188032
 7212 9.474145 7.191655
 7213 9.477768 7.195278
 7214 9.477768 7.198901
 7215 9.481391 7.202524
 7216 9.481391 7.206147
 7217 9.485014 7.209770
 7218 9.488637 7.213393
 7219 9.492260 7.217016
 7220 9.495883 7.217016
 7221 9.499506 7.220639
 7222 9.503129 7.220639
 7223 9.506752 7.224262
 7224 9.510375 7.224262
 7225 9.513998 7.227885
 7226 9.517621 7.227885
 7227 9.521244 7.231508
 7228 9.524867 7.235131
 7229 9.528490 7.235131
 7230 9.532113 7.238754
 7231 9.535736 7.242377
 7232 9.535736 7.246000
 7233 9.535736 7.249623
 7234 9.535736 7.253246
 7235 9.535736 7.256869
 7236 9.535736 7.260492
 7237 9.535736 7.264115
 7238 9.535736 7.267738
 7239 9.535736 7.271361
 7240 9.535736 7.274984
 7241 9.535736 7.278607
 7242 9.535736 7.282230
 7243 9.535736 7.285853
 7244 9.535736 7.289476
 7245 9.535736 7.293099
 7246 9.535736 7.296722
 7247 9.535736 7.300345
 7248 9.535736 7.303968
 7249 9.535736 7.307591
 7250 9.535736 7.311214
 7251 9.535736 7.314837
 7252 9.535736 7.318460
 7253 9.535736 7.322083
 7254 9.535736 7.325706
 7255 9.535736 7.329329
 7256 9.535736 7.332952
 7257 9.539359 7.336575
 7258 9.539359 7.340198
 7259 9.539359 7.343821
 7260 9.539359 7.347444
 7261 9.539359 7.351067
 7262 9.535736 7.354690
 7263 9.535736 7.358313
 7264 9.535736 7.361936
 7265 9.535736 7.365559
 7266 9.532113 7.369182
 7267 9.532113 7.372805
 7268 9.528490 7.376428
 7269 9.528490 7.380051
 7270 9.528490 7.383674
 7271 9.528490 7.387297
 7272 9.528490 7.390920
 7273 9.528490 7.394543
 7274 9.528490 7.398166
 7275 9.528490 7.401789
 7276 9.528490 7.405412
 7277 9.528490 7.409035
 7278 9.528490 7.412658
 7279 9.528490 7.416281
 7280 9.528490 7.419904
 7281 9.528490 7.423527
 7282 9.528490 7.427150
 7283 9.528490 7.430773
 7284 9.528490 7.434396
 7285 9.528490 7.438019
 7286 9.528490 7.441642
 7287 9.528490 7.445265
 7288 9.528490 7.448888
 7289 9.528490 7.452511
 7290 9.528490 7.456134
 7291 9.528490 7.459757
 7292 9.532113 7.463380
 7293 9.528490 7.467003
 7294 9.528490 7.470626
 7295 9.528490 7.474249
 7296 9.524867 7.474249
 7297 9.521244 7.477872
 7298 9.517621 7.477872
 7299 9.513998 7.481495
 7300 9.513998 7.485118
 7301 9.510375 7.488741
 7302 9.510375 7.492364
 7303 9.506752 7.495987
 7304 9.506752 7.499610
 7305 9.503129 7.503233
 7306 9.503129 7.506856
 7307 9.499506 7.510479
 7308 9.499506 7.514102
 7309 9.495883 7.517725
 7310 9.495883 7.521348
 7311 9.492260 7.524971
 7312 9.492260 7.528594
 7313 9.492260 7.532217
 7314 9.492260 7.535840
 7315 9.492260 7.539463
 7316 9.492260 7.543086
 7317 9.492260 7.546709
 7318 9.492260 7.550332
 7319 9.492260 7.553955
 7320 9.492260 7.557578
 7321 9.492260 7.561201
 7322 9.492260 7.564824
 7323 9.492260 7.568447
 7324 9.492260 7.572070
 7325 9.492260 7.575693
 7326 9.492260 7.579316
 7327 9.492260 7.582939
 7328 9.492260 7.586562
 7329 9.492260 7.590185
 7330 9.492260 7.593808
 7331 9.492260 7.597431
 7332 9.492260 7.601054
 7333 9.492260 7.604677
 7334 9.492260 7.608300
 7335 9.492260 7.611923
 7336 9.492260 7.615546
 7337 9.492260 7.619169
 7338 9.492260 7.622792
 7339 9.492260 7.626415
 7340 9.492260 7.630038
 7341 9.492260 7.633661
 7342 9.492260 7.637284
 7343 9.492260 7.640907
 7344 9.488637 7.644530
 7345 9.485014 7.648153
 7346 9.481391 7.651776
 7347 9.477768 7.655399
 7348 9.474145 7.655399
 7349 9.470522 7.659022
 7350 9.466899 7.662645
 7351 9.463276 7.666268
 7352 9.459653 7.669891
 7353 9.456030 7.673514
 7354 9.456030 7.677137
 7355 9.452407 7.680760
 7356 9.452407 7.684383
 7357 9.448784 7.688006
 7358 9.448784 7.691629
 7359 9.445161 7.695252
 7360 9.445161 7.698875
 7361 9.441538 7.702498
 7362 9.441538 7.706121
 7363 9.437915 7.709744
 7364 9.437915 7.713367
 7365 9.434292 7.716990
 7366 9.434292 7.720613
 7367 9.434292 7.724236
 7368 9.434292 7.727859
 7369 9.434292 7.731482
 7370 9.434292 7.735105
 7371 9.434292 7.738728
 7372 9.430669 7.742351
 7373 9.430669 7.745974
 7374 9.430669 7.749597
 7375 9.430669 7.753220
 7376 9.430669 7.756843
 7377 9.430669 7.760466
 7378 9.430669 7.764089
 7379 9.430669 7.767712
 7380 9.430669 7.771335
 7381 9.430669 7.774958
 7382 9.430669 7.778581
 7383 9.430669 7.782204
 7384 9.430669 7.785827
 7385 9.430669 7.789450
 7386 9.430669 7.793073
 7387 9.430669 7.796696
 7388 9.430669 7.800319
 7389 9.430669 7.803942
 7390 9.430669 7.807565
 7391 9.430669 7.811188
 7392 9.430669 7.814811
 7393 9.430669 7.818434
 7394 9.430669 7.822057
 7395 9.430669 7.825680
 7396 9.434292 7.829303
 7397 9.434292 7.832926
 7398 9.437915 7.836549
 7399 9.437915 7.840172
 7400 9.441538 7.843795
 7401 9.441538 7.847418
 7402 9.445161 7.851041
 7403 9.445161 7.854664
 7404 9.448784 7.858287
 7405 9.448784 7.861910
 7406 9.452407 7.865533
 7407 9.452407 7.869156
 7408 9.452407 7.872779
 7409 9.452407 7.876402
 7410 9.448784 7.880025
 7411 9.448784 7.883648
 7412 9.448784 7.887271
 7413 9.448784 7.890894
 7414 9.445161 7.894517
 7415 9.445161 7.898140
 7416 9.445161 7.901763
 7417 9.445161 7.905386
 7418 9.445161 7.909009
 7419 9.445161 7.912632
 7420 9.441538 7.916255
 7421 9.441538 7.919878
 7422 9.441538 7.923501
 7423 9.437915 7.927124
 7424 9.434292 7.930747
 7425 9.430669 7.934370
 7426 9.427046 7.937993
 7427 9.423423 7.941616
 7428 9.419800 7.945239
 7429 9.416177 7.948862
 7430 9.412554 7.952485
 7431 9.408931 7.956108
 7432 9.408931 7.959731
 7433 9.405308 7.963354
 7434 9.405308 7.966977
 7435 9.401685 7.970600
 7436 9.401685 7.974223
 7437 9.398062 7.977846
 7438 9.398062 7.981469
 7439 9.394439 7.985092
 7440 9.394439 7.988715
 7441 9.390816 7.992338
 7442 9.390816 7.995961
 7443 9.387193 7.999584
 7444 9.387193 8.003207
 7445 9.387193 8.006830
 7446 9.387193 8.010453
 7447 9.387193 8.014076
 7448 9.387193 8.017699
 7449 9.387193 8.021322
 7450 9.387193 8.024945
 7451 9.387193 8.028568
 7452 9.387193 8.032191
 7453 9.387193 8.035814
 7454 9.387193 8.039437
 7455 9.387193 8.043060
 7456 9.383570 8.046683
 7457 9.383570 8.050306
 7458 9.379947 8.053929
 7459 9.379947 8.057552
 7460 9.376324 8.061175
 7461 9.376324 8.064798
 7462 9.376324 8.068421
 7463 9.372701 8.072044
 7464 9.372701 8.075667
 7465 9.369078 8.079290
 7466 9.365455 8.082913
 7467 9.361832 8.086536
 7468 9.358209 8.090159
 7469 9.354586 8.093782
 7470 9.350963 8.093782
 7471 9.347340 8.097405
 7472 9.343717 8.097405
 7473 9.340094 8.101028
 7474 9.336471 8.101028
 7475 9.332848 8.104651
 7476 9.329225 8.104651
 7477 9.325602 8.108274
 7478 9.325602 8.111897
 7479 9.321979 8.115520
 7480 9.321979 8.119143
 7481 9.318356 8.122766
 7482 9.318356 8.126389
 7483 9.314733 8.130012
 7484 9.314733 8.133635
 7485 9.311110 8.137258
 7486 9.311110 8.140881
 7487 9.307487 8.144504
 7488 9.307487 8.148127
 7489 9.303864 8.151750
 7490 9.303864 8.155373
 7491 9.303864 8.158996
 7492 9.303864 8.162619
 7493 9.303864 8.166242
 7494 9.303864 8.169865
 7495 9.303864 8.173488
 7496 9.303864 8.177111
 7497 9.303864 8.180734
 7498 9.303864 8.184357
 7499 9.303864 8.187980
 7500 9.303864 8.191603
 7501 9.303864 8.195226
 7502 9.303864 8.198849
 7503 9.303864 8.202472
 7504 9.303864 8.206095
 7505 9.303864 8.209718
 7506 9.303864 8.213341
 7507 9.303864 8.216964
 7508 9.303864 8.220587
 7509 9.303864 8.224210
 7510 9.303864 8.227833
 7511 9.303864 8.231456
 7512 9.300241 8.235079
 7513 9.300241 8.238702
 7514 9.296618 8.242325
 7515 9.296618 8.245948
 7516 9.296618 8.249571
 7517 9.296618 8.253194
 7518 9.292995 8.256817
 7519 9.292995 8.260440
 7520 9.292995 8.264063
 7521 9.292995 8.267686
 7522 9.292995 8.271309
 7523 9.292995 8.274932
 7524 9.292995 8.278555
 7525 9.292995 8.282178
 7526 9.292995 8.285801
 7527 9.292995 8.289424
 7528 9.292995 8.293047
 7529 9.289372 8.296670
 7530 9.289372 8.300293
 7531 9.285749 8.303916
 7532 9.285749 8.307539
 7533 9.282126 8.311162
 7534 9.282126 8.314785
 7535 9.278503 8.318408
 7536 9.278503 8.322031
 7537 9.278503 8.325654
 7538 9.278503 8.329277
 7539 9.278503 8.332900
 7540 9.278503 8.336523
 7541 9.278503 8.340146
 7542 9.278503 8.343769
 7543 9.278503 8.347392
 7544 9.278503 8.351015
 7545 9.278503 8.354638
 7546 9.278503 8.358261
 7547 9.278503 8.361884
 7548 9.278503 8.365507
 7549 9.278503 8.369130
 7550 9.278503 8.372753
 7551 9.274880 8.376376
 7552 9.274880 8.379999
 7553 9.274880 8.383622
 7554 9.271257 8.387245
 7555 9.271257 8.390868
 7556 9.271257 8.394491
 7557 9.271257 8.398114
 7558 9.267634 8.401737
 7559 9.267634 8.405360
 7560 9.264011 8.408983
 7561 9.260388 8.412606
 7562 9.256765 8.416229
 7563 9.253142 8.419852
 7564 9.253142 8.423475
 7565 9.249519 8.427098
 7566 9.249519 8.430721
 7567 9.245896 8.434344
 7568 9.245896 8.437967
 7569 9.242273 8.441590
 7570 9.242273 8.445213
 7571 9.238650 8.448836
 7572 9.238650 8.452459
 7573 9.235027 8.456082
 7574 9.235027 8.459705
 7575 9.231404 8.463328
 7576 9.231404 8.466951
 7577 9.231404 8.470574
 7578 9.231404 8.474197
 7579 9.231404 8.477820
 7580 9.231404 8.481443
 7581 9.231404 8.485066
 7582 9.231404 8.488689
 7583 9.231404 8.492312
 7584 9.231404 8.495935
 7585 9.231404 8.499558
 7586 9.231404 8.503181
 7587 9.231404 8.506804
 7588 9.231404 8.510427
 7589 9.231404 8.514050
 7590 9.231404 8.517673
 7591 9.231404 8.521296
 7592 9.231404 8.524919
 7593 9.231404 8.528542
 7594 9.231404 8.532165
 7595 9.231404 8.535788
 7596 9.231404 8.539411
 7597 9.227781 8.543034
 7598 9.227781 8.546657
 7599 9.227781 8.550280
 7600 9.227781 8.553903
 7601 9.224158 8.557526
 7602 9.224158 8.561149
 7603 9.224158 8.564772
 7604 9.220535 8.568395
 7605 9.220535 8.572018
 7606 9.216912 8.575641
 7607 9.216912 8.579264
 7608 9.213289 8.582887
 7609 9.213289 8.586510
 7610 9.213289 8.590133
 7611 9.213289 8.593756
 7612 9.209666 8.597379
 7613 9.209666 8.601002
 7614 9.209666 8.604625
 7615 9.209666 8.608248
 7616 9.209666 8.611871
 7617 9.209666 8.615494
 7618 9.209666 8.619117
 7619 9.209666 8.622740
 7620 9.206043 8.626363
 7621 9.206043 8.629986
 7622 9.202420 8.633609
 7623 9.202420 8.637232
 7624 9.198797 8.640855
 7625 9.195174 8.644478
 7626 9.195174 8.648101
 7627 9.191551 8.651724
 7628 9.187928 8.655347
 7629 9.184305 8.658970
 7630 9.180682 8.662593
 7631 9.177059 8.666216
 7632 9.173436 8.669839
 7633 9.169813 8.673462
 7634 9.166190 8.673462
 7635 9.162567 8.677085
 7636 9.158944 8.677085
 7637 9.155321 8.680708
 7638 9.151698 8.680708
 7639 9.148075 8.684331
 7640 9.144452 8.687954
 7641 9.140829 8.691577
 7642 9.137206 8.695200
 7643 9.137206 8.698823
 7644 9.133583 8.702446
 7645 9.133583 8.706069
 7646 9.129960 8.709692
 7647 9.129960 8.713315
 7648 9.126337 8.716938
 7649 9.126337 8.720561
 7650 9.122714 8.724184
 7651 9.122714 8.727807
 7652 9.119091 8.731430
 7653 9.119091 8.735053
 7654 9.115468 8.738676
 7655 9.115468 8.742299
 7656 9.115468 8.745922
 7657 9.115468 8.749545
 7658 9.115468 8.753168
 7659 9.115468 8.756791
 7660 9.115468 8.760414
 7661 9.115468 8.764037
 7662 9.115468 8.767660
 7663 9.115468 8.771283
 7664 9.111845 8.774906
 7665 9.111845 8.778529
 7666 9.108222 8.782152
 7667 9.108222 8.785775
 7668 9.108222 8.789398
 7669 9.108222 8.793021
 7670 9.108222 8.796644
 7671 9.108222 8.800267
 7672 9.108222 8.803890
 7673 9.108222 8.807513
 7674 9.108222 8.811136
 7675 9.108222 8.814759
 7676 9.108222 8.818382
 7677 9.108222 8.822005
 7678 9.108222 8.825628
 7679 9.108222 8.829251
 7680 9.108222 8.832874
 7681 9.108222 8.836497
 7682 9.108222 8.840120
 7683 9.108222 8.843743
 7684 9.108222 8.847366
 7685 9.108222 8.850989
 7686 9.108222 8.854612
 7687 9.108222 8.858235
 7688 9.108222 8.861858
 7689 9.108222 8.865481
 7690 9.111845 8.869104
 7691 9.111845 8.872727
 7692 9.115468 8.876350
 7693 9.115468 8.879973
 7694 9.119091 8.883596
 7695 9.119091 8.887219
 7696 9.122714 8.890842
 7697 9.122714 8.894465
 7698 9.126337 8.898088
 7699 9.126337 8.901711
 7700 9.129960 8.905334
 7701 9.129960 8.908957
 7702 9.133583 8.912580
 7703 9.133583 8.916203
 7704 9.133583 8.919826
 7705 9.133583 8.923449
 7706 9.133583 8.927072
 7707 9.129960 8.930695
 7708 9.129960 8.934318
 7709 9.129960 8.937941
 7710 9.126337 8.941564
 7711 9.122714 8.945187
 7712 9.119091 8.945187
 7713 9.115468 8.945187
 7714 9.111845 8.948810
 7715 9.108222 8.948810
 7716 9.104599 8.952433
 7717 9.100976 8.952433
 7718 9.097353 8.956056
 7719 9.093730 8.956056
 7720 9.090107 8.959679
 7721 9.086484 8.959679
 7722 9.082861 8.963302
 7723 9.079238 8.963302
 7724 9.075615 8.966925
 7725 9.071992 8.966925
 7726 9.068369 8.970548
 7727 9.068369 8.974171
 7728 9.064746 8.977794
 7729 9.064746 8.981417
 7730 9.061123 8.985040
 7731 9.061123 8.988663
 7732 9.057500 8.992286
 7733 9.057500 8.995909
 7734 9.053877 8.999532
 7735 9.053877 9.003155
 7736 9.050254 9.006778
 7737 9.050254 9.010401
 7738 9.046631 9.014024
 7739 9.046631 9.017647
 7740 9.046631 9.021270
 7741 9.046631 9.024893
 7742 9.046631 9.028516
 7743 9.046631 9.032139
 7744 9.046631 9.035762
 7745 9.046631 9.039385
 7746 9.046631 9.043008
 7747 9.046631 9.046631
 7748 9.046631 9.050254
 7749 9.046631 9.053877
 7750 9.046631 9.057500
 7751 9.046631 9.061123
 7752 9.046631 9.064746
 7753 9.046631 9.068369
 7754 9.046631 9.071992
 7755 9.046631 9.075615
 7756 9.046631 9.079238
 7757 9.046631 9.082861
 7758 9.046631 9.086484
 7759 9.046631 9.090107
 7760 9.046631 9.093730
 7761 9.046631 9.097353
 7762 9.050254 9.100976
 7763 9.050254 9.104599
 7764 9.050254 9.108222
 7765 9.046631 9.111845
 7766 9.046631 9.115468
 7767 9.046631 9.119091
 7768 9.046631 9.122714
 7769 9.046631 9.126337
 7770 9.046631 9.129960
 7771 9.046631 9.133583
 7772 9.046631 9.137206
 7773 9.046631 9.140829
 7774 9.046631 9.144452
 7775 9.046631 9.148075
 7776 9.046631 9.151698
 7777 9.046631 9.155321
 7778 9.046631 9.158944
 7779 9.046631 9.162567
 7780 9.046631 9.166190
 7781 9.046631 9.169813
 7782 9.046631 9.173436
 7783 9.046631 9.177059
 7784 9.046631 9.180682
 7785 9.043008 9.184305
 7786 9.043008 9.187928
 7787 9.043008 9.191551
 7788 9.039385 9.195174
 7789 9.035762 9.198797
 7790 9.032139 9.202420
 7791 9.028516 9.206043
 7792 9.024893 9.209666
 7793 9.021270 9.213289
 7794 9.021270 9.216912
 7795 9.017647 9.220535
 7796 9.017647 9.224158
 7797 9.014024 9.227781
 7798 9.014024 9.231404
 7799 9.010401 9.235027
 7800 9.010401 9.238650
 7801 9.006778 9.242273
 7802 9.006778 9.245896
 7803 9.003155 9.249519
 7804 9.003155 9.253142
 7805 8.999532 9.256765
 7806 8.999532 9.260388
 7807 8.999532 9.264011
 7808 8.999532 9.267634
 7809 8.999532 9.271257
 7810 8.999532 9.274880
 7811 8.999532 9.278503
 7812 8.999532 9.282126
 7813 8.999532 9.285749
 7814 8.999532 9.289372
 7815 8.999532 9.292995
 7816 8.999532 9.296618
 7817 8.999532 9.300241
 7818 8.999532 9.303864
 7819 8.999532 9.307487
 7820 8.999532 9.311110
 7821 8.999532 9.314733
 7822 8.999532 9.318356
 7823 8.999532 9.321979
 7824 8.999532 9.325602
 7825 8.999532 9.329225
 7826 8.999532 9.332848
 7827 8.999532 9.336471
 7828 8.995909 9.340094
 7829 8.995909 9.343717
 7830 8.995909 9.347340
 7831 8.992286 9.350963
 7832 8.992286 9.354586
 7833 8.988663 9.358209
 7834 8.988663 9.361832
 7835 8.988663 9.365455
 7836 8.985040 9.369078
 7837 8.985040 9.372701
 7838 8.981417 9.376324
 7839 8.981417 9.379947
 7840 8.977794 9.383570
 7841 8.977794 9.387193
 7842 8.974171 9.390816
 7843 8.974171 9.394439
 7844 8.970548 9.398062
 7845 8.970548 9.401685
 7846 8.966925 9.405308
 7847 8.966925 9.408931
 7848 8.963302 9.412554
 7849 8.963302 9.416177
 7850 8.959679 9.419800
 7851 8.959679 9.423423
 7852 8.959679 9.427046
 7853 8.959679 9.430669
 7854 8.959679 9.434292
 7855 8.956056 9.437915
 7856 8.956056 9.441538
 7857 8.956056 9.445161
 7858 8.956056 9.448784
 7859 8.952433 9.452407
 7860 8.952433 9.456030
 7861 8.952433 9.459653
 7862 8.952433 9.463276
 7863 8.952433 9.466899
 7864 8.948810 9.470522
 7865 8.948810 9.474145
 7866 8.945187 9.477768
 7867 8.941564 9.481391
 7868 8.937941 9.485014
 7869 8.934318 9.485014
 7870 8.930695 9.488637
 7871 8.927072 9.488637
 7872 8.923449 9.492260
 7873 8.919826 9.495883
 7874 8.919826 9.499506
 7875 8.916203 9.503129
 7876 8.916203 9.506752
 7877 8.912580 9.510375
 7878 8.912580 9.513998
 7879 8.908957 9.517621
 7880 8.908957 9.521244
 7881 8.905334 9.524867
 7882 8.905334 9.528490
 7883 8.901711 9.532113
 7884 8.901711 9.535736
 7885 8.898088 9.539359
 7886 8.898088 9.542982
 7887 8.898088 9.546605
 7888 8.898088 9.550228
 7889 8.898088 9.553851
 7890 8.898088 9.557474
 7891 8.898088 9.561097
 7892 8.898088 9.564720
 7893 8.898088 9.568343
 7894 8.898088 9.571966
 7895 8.898088 9.575589
 7896 8.898088 9.579212
 7897 8.898088 9.582835
 7898 8.898088 9.586458
 7899 8.898088 9.590081
 7900 8.898088 9.593704
 7901 8.898088 9.597327
 7902 8.898088 9.600950
 7903 8.898088 9.604573
 7904 8.898088 9.608196
 7905 8.898088 9.611819
 7906 8.898088 9.615442
 7907 8.898088 9.619065
 7908 8.901711 9.622688
 7909 8.901711 9.626311
 7910 8.905334 9.629934
 7911 8.905334 9.633557
 7912 8.908957 9.637180
 7913 8.908957 9.640803
 7914 8.912580 9.644426
 7915 8.912580 9.648049
 7916 8.916203 9.651672
 7917 8.916203 9.655295
 7918 8.919826 9.658918
 7919 8.919826 9.662541
 7920 8.923449 9.666164
 7921 8.927072 9.666164
 7922 8.930695 9.669787
 7923 8.934318 9.673410
 7924 8.937941 9.677033
 7925 8.941564 9.680656
 7926 8.945187 9.684279
 7927 8.945187 9.687902
 7928 8.948810 9.691525
 7929 8.952433 9.695148
 7930 8.956056 9.698771
 7931 8.959679 9.698771
 7932 8.963302 9.702394
 7933 8.966925 9.702394
 7934 8.970548 9.706017
 7935 8.974171 9.706017
 7936 8.977794 9.709640
 7937 8.981417 9.709640
 7938 8.985040 9.713263
 7939 8.988663 9.713263
 7940 8.992286 9.716886
 7941 8.995909 9.716886
 7942 8.999532 9.720509
 7943 9.003155 9.720509
 7944 9.006778 9.720509
 7945 9.010401 9.720509
 7946 9.014024 9.720509
 7947 9.017647 9.720509
 7948 9.021270 9.720509
 7949 9.024893 9.720509
 7950 9.028516 9.720509
 7951 9.032139 9.724132
 7952 9.035762 9.724132
 7953 9.035762 9.727755
 7954 9.039385 9.731378
 7955 9.039385 9.735001
 7956 9.043008 9.738624
 7957 9.043008 9.742247
 7958 9.043008 9.745870
 7959 9.043008 9.749493
 7960 9.046631 9.753116
 7961 9.046631 9.756739
 7962 9.046631 9.760362
 7963 9.046631 9.763985
 7964 9.050254 9.767608
 7965 9.050254 9.771231
 7966 9.053877 9.774854
 7967 9.053877 9.778477
 7968 9.057500 9.782100
 7969 9.057500 9.785723
 7970 9.057500 9.789346
 7971 9.057500 9.792969
 7972 9.057500 9.796592
 7973 9.061123 9.800215
 7974 9.061123 9.803838
 7975 9.061123 9.807461
 7976 9.061123 9.811084
 7977 9.061123 9.814707
 7978 9.061123 9.818330
 7979 9.061123 9.821953
 7980 9.061123 9.825576
 7981 9.064746 9.829199
 7982 9.064746 9.832822
 7983 9.068369 9.836445
 7984 9.068369 9.840068
 7985 9.071992 9.843691
 7986 9.071992 9.847314
 7987 9.075615 9.850937
 7988 9.075615 9.854560
 7989 9.079238 9.858183
 7990 9.079238 9.861806
 7991 9.082861 9.865429
 7992 9.082861 9.869052
 7993 9.086484 9.872675
 7994 9.090107 9.876298
 7995 9.093730 9.879921
 7996 9.097353 9.883544
 7997 9.097353 9.887167
 7998 9.100976 9.890790
 7999 9.100976 9.894413
 8000 9.100976 9.898036
 8001 9.100976 9.901659
 8002 9.100976 9.905282
 8003 9.100976 9.908905
 8004 9.097353 9.912528
 8005 9.097353 9.916151
 8006 9.097353 9.919774
 8007 9.093730 9.923397
 8008 9.093730 9.927020
 8009 9.090107 9.930643
 8010 9.086484 9.934266
 8011 9.082861 9.937889
 8012 9.079238 9.937889
 8013 9.075615 9.941512
 8014 9.071992 9.945135
 8015 9.068369 9.948758
 8016 9.064746 9.952381
 8017 9.061123 9.956004
 8018 9.057500 9.959627
 8019 9.053877 9.963250
 8020 9.050254 9.966873
 8021 9.046631 9.966873
 8022 9.043008 9.970496
 8023 9.039385 9.974119
 8024 9.035762 9.977742
 8025 9.032139 9.981365
 8026 9.028516 9.984988
 8027 9.024893 9.988611
 8028 9.021270 9.992234
 8029 9.021270 9.995857
 8030 9.017647 9.999480
 8031 9.017647 10.003103
 8032 9.014024 10.006726
 8033 9.014024 10.010349
 8034 9.010401 10.013972
 8035 9.010401 10.017595
 8036 9.006778 10.021218
 8037 9.006778 10.024841
 8038 9.003155 10.028464
 8039 9.003155 10.032087
 8040 8.999532 10.035710
 8041 8.999532 10.039333
 8042 8.999532 10.042956
 8043 8.995909 10.046579
 8044 8.995909 10.050202
 8045 8.992286 10.053825
 8046 8.988663 10.057448
 8047 8.985040 10.061071
 8048 8.981417 10.061071
 8049 8.977794 10.061071
 8050 8.974171 10.064694
 8051 8.970548 10.064694
 8052 8.966925 10.068317
 8053 8.963302 10.068317
 8054 8.959679 10.071940
 8055 8.956056 10.071940
 8056 8.952433 10.075563
 8057 8.948810 10.075563
 8058 8.945187 10.075563
 8059 8.941564 10.079186
 8060 8.937941 10.079186
 8061 8.934318 10.079186
 8062 8.930695 10.079186
 8063 8.927072 10.079186
 8064 8.923449 10.079186
 8065 8.919826 10.079186
 8066 8.916203 10.079186
 8067 8.912580 10.079186
 8068 8.908957 10.082809
 8069 8.905334 10.082809
 8070 8.901711 10.082809
 8071 8.898088 10.082809
 8072 8.894465 10.086432
 8073 8.890842 10.086432
 8074 8.887219 10.086432
 8075 8.883596 10.086432
 8076 8.879973 10.090055
 8077 8.876350 10.090055
 8078 8.872727 10.090055
 8079 8.869104 10.093678
 8080 8.865481 10.093678
 8081 8.861858 10.097301
 8082 8.858235 10.097301
 8083 8.854612 10.100924
 8084 8.850989 10.100924
 8085 8.847366 10.104547
 8086 8.843743 10.104547
 8087 8.840120 10.108170
 8088 8.836497 10.108170
 8089 8.832874 10.111793
 8090 8.829251 10.111793
 8091 8.825628 10.115416
 8092 8.822005 10.115416
 8093 8.818382 10.119039
 8094 8.814759 10.119039
 8095 8.811136 10.122662
 8096 8.807513 10.122662
 8097 8.803890 10.126285
 8098 8.800267 10.126285
 8099 8.796644 10.129908
 8100 8.793021 10.129908
 8101 8.789398 10.133531
 8102 8.785775 10.133531
 8103 8.782152 10.137154
 8104 8.782152 10.140777
 8105 8.778529 10.144400
 8106 8.778529 10.148023
 8107 8.774906 10.151646
 8108 8.774906 10.155269
 8109 8.771283 10.158892
 8110 8.771283 10.162515
 8111 8.767660 10.166138
 8112 8.767660 10.169761
 8113 8.764037 10.173384
 8114 8.764037 10.177007
 8115 8.760414 10.180630
 8116 8.760414 10.184253
 8117 8.760414 10.187876
 8118 8.760414 10.191499
 8119 8.760414 10.195122
 8120 8.760414 10.198745
 8121 8.760414 10.202368
 8122 8.760414 10.205991
 8123 8.760414 10.209614
 8124 8.760414 10.213237
 8125 8.760414 10.216860
 8126 8.760414 10.220483
 8127 8.760414 10.224106
 8128 8.760414 10.227729
 8129 8.760414 10.231352
 8130 8.760414 10.234975
 8131 8.760414 10.238598
 8132 8.760414 10.242221
 8133 8.760414 10.245844
 8134 8.760414 10.249467
 8135 8.760414 10.253090
 8136 8.760414 10.256713
 8137 8.760414 10.260336
 8138 8.764037 10.263959
 8139 8.764037 10.267582
 8140 8.767660 10.271205
 8141 8.767660 10.274828
 8142 8.771283 10.278451
 8143 8.771283 10.282074
 8144 8.774906 10.285697
 8145 8.774906 10.289320
 8146 8.778529 10.292943
 8147 8.778529 10.296566
 8148 8.782152 10.300189
 8149 8.782152 10.303812
 8150 8.785775 10.307435
 8151 8.789398 10.311058
 8152 8.789398 10.314681
 8153 8.793021 10.318304
 8154 8.793021 10.321927
 8155 8.796644 10.325550
 8156 8.796644 10.329173
 8157 8.800267 10.332796
 8158 8.800267 10.336419
 8159 8.803890 10.340042
 8160 8.800267 10.343665
 8161 8.800267 10.347288
 8162 8.796644 10.350911
 8163 8.796644 10.354534
 8164 8.793021 10.358157
 8165 8.793021 10.361780
 8166 8.789398 10.365403
 8167 8.789398 10.369026
 8168 8.785775 10.372649
 8169 8.785775 10.376272
 8170 8.782152 10.379895
 8171 8.782152 10.383518
 8172 8.782152 10.387141
 8173 8.778529 10.390764
 8174 8.778529 10.394387
 8175 8.778529 10.398010
 8176 8.778529 10.401633
 8177 8.778529 10.405256
 8178 8.778529 10.408879
 8179 8.778529 10.412502
 8180 8.774906 10.416125
 8181 8.771283 10.419748
 8182 8.767660 10.423371
 8183 8.764037 10.426994
 8184 8.760414 10.430617
 8185 8.756791 10.434240
 8186 8.753168 10.437863
 8187 8.749545 10.441486
 8188 8.745922 10.445109
 8189 8.742299 10.448732
 8190 8.738676 10.452355
 8191 8.738676 10.455978
 8192 8.735053 10.459601
 8193 8.735053 10.463224
 8194 8.731430 10.466847
 8195 8.731430 10.470470
 8196 8.727807 10.474093
 8197 8.727807 10.477716
 8198 8.724184 10.481339
 8199 8.724184 10.484962
 8200 8.720561 10.488585
 8201 8.716938 10.492208
 8202 8.713315 10.495831
 8203 8.713315 10.499454
 8204 8.709692 10.503077
 8205 8.706069 10.503077
 8206 8.702446 10.506700
 8207 8.698823 10.506700
 8208 8.695200 10.510323
 8209 8.691577 10.513946
 8210 8.687954 10.517569
 8211 8.684331 10.521192
 8212 8.680708 10.521192
 8213 8.677085 10.521192
 8214 8.673462 10.521192
 8215 8.669839 10.521192
 8216 8.666216 10.521192
 8217 8.662593 10.524815
 8218 8.658970 10.524815
 8219 8.655347 10.528438
 8220 8.651724 10.528438
 8221 8.648101 10.532061
 8222 8.644478 10.532061
 8223 8.640855 10.535684
 8224 8.637232 10.535684
 8225 8.633609 10.539307
 8226 8.629986 10.539307
 8227 8.626363 10.542930
 8228 8.622740 10.542930
 8229 8.619117 10.546553
 8230 8.615494 10.550176
 8231 8.611871 10.550176
 8232 8.608248 10.550176
 8233 8.604625 10.550176
 8234 8.601002 10.550176
 8235 8.597379 10.550176
 8236 8.593756 10.550176
 8237 8.590133 10.550176
 8238 8.586510 10.550176
 8239 8.582887 10.550176
 8240 8.579264 10.550176
 8241 8.575641 10.550176
 8242 8.572018 10.550176
 8243 8.568395 10.550176
 8244 8.564772 10.550176
 8245 8.561149 10.550176
 8246 8.557526 10.550176
 8247 8.553903 10.550176
 8248 8.550280 10.550176
 8249 8.546657 10.550176
 8250 8.543034 10.550176
 8251 8.539411 10.553799
 8252 8.535788 10.553799
 8253 8.532165 10.557422
 8254 8.528542 10.557422
 8255 8.524919 10.561045
 8256 8.521296 10.561045
 8257 8.517673 10.564668
 8258 8.514050 10.564668
 8259 8.510427 10.568291
 8260 8.506804 10.568291
 8261 8.503181 10.571914
 8262 8.499558 10.571914
 8263 8.495935 10.571914
 8264 8.492312 10.575537
 8265 8.488689 10.575537
 8266 8.485066 10.575537
 8267 8.481443 10.575537
 8268 8.477820 10.575537
 8269 8.474197 10.575537
 8270 8.470574 10.571914
 8271 8.466951 10.571914
 8272 8.463328 10.571914
 8273 8.459705 10.571914
 8274 8.456082 10.571914
 8275 8.452459 10.568291
 8276 8.448836 10.568291
 8277 8.445213 10.568291
 8278 8.441590 10.568291
 8279 8.437967 10.564668
 8280 8.434344 10.564668
 8281 8.430721 10.564668
 8282 8.427098 10.564668
 8283 8.423475 10.561045
 8284 8.419852 10.561045
 8285 8.416229 10.561045
 8286 8.412606 10.557422
 8287 8.408983 10.557422
 8288 8.405360 10.557422
 8289 8.401737 10.553799
 8290 8.398114 10.553799
 8291 8.394491 10.553799
 8292 8.390868 10.553799
 8293 8.387245 10.553799
 8294 8.383622 10.553799
 8295 8.379999 10.553799
 8296 8.376376 10.553799
 8297 8.372753 10.553799
 8298 8.369130 10.553799
 8299 8.365507 10.553799
 8300 8.361884 10.553799
 8301 8.358261 10.553799
 8302 8.354638 10.553799
 8303 8.351015 10.553799
 8304 8.347392 10.553799
 8305 8.343769 10.553799
 8306 8.340146 10.553799
 8307 8.336523 10.553799
 8308 8.332900 10.553799
 8309 8.329277 10.553799
 8310 8.325654 10.553799
 8311 8.322031 10.553799
 8312 8.318408 10.553799
 8313 8.314785 10.553799
 8314 8.311162 10.553799
 8315 8.307539 10.553799
 8316 8.303916 10.553799
 8317 8.300293 10.557422
 8318 8.296670 10.557422
 8319 8.293047 10.561045
 8320 8.289424 10.561045
 8321 8.285801 10.564668
 8322 8.282178 10.564668
 8323 8.278555 10.568291
 8324 8.274932 10.568291
 8325 8.271309 10.571914
 8326 8.267686 10.571914
 8327 8.264063 10.571914
 8328 8.260440 10.571914
 8329 8.256817 10.575537
 8330 8.253194 10.575537
 8331 8.249571 10.575537
 8332 8.245948 10.575537
 8333 8.242325 10.575537
 8334 8.238702 10.575537
 8335 8.235079 10.575537
 8336 8.231456 10.575537
 8337 8.227833 10.575537
 8338 8.224210 10.575537
 8339 8.220587 10.575537
 8340 8.216964 10.575537
 8341 8.213341 10.575537
 8342 8.209718 10.575537
 8343 8.206095 10.571914
 8344 8.202472 10.571914
 8345 8.198849 10.571914
 8346 8.195226 10.571914
 8347 8.191603 10.571914
 8348 8.187980 10.571914
 8349 8.184357 10.571914
 8350 8.180734 10.571914
 8351 8.177111 10.571914
 8352 8.173488 10.571914
 8353 8.169865 10.571914
 8354 8.166242 10.571914
 8355 8.162619 10.571914
 8356 8.158996 10.571914
 8357 8.155373 10.571914
 8358 8.151750 10.571914
 8359 8.148127 10.571914
 8360 8.144504 10.571914
 8361 8.140881 10.571914
 8362 8.137258 10.571914
 8363 8.133635 10.571914
 8364 8.130012 10.571914
 8365 8.126389 10.571914
 8366 8.122766 10.571914
 8367 8.119143 10.571914
 8368 8.115520 10.571914
 8369 8.111897 10.571914
 8370 8.108274 10.571914
 8371 8.104651 10.571914
 8372 8.101028 10.571914
 8373 8.097405 10.571914
 8374 8.093782 10.571914
 8375 8.090159 10.568291
 8376 8.086536 10.568291
 8377 8.082913 10.568291
 8378 8.079290 10.564668
 8379 8.075667 10.564668
 8380 8.072044 10.561045
 8381 8.068421 10.561045
 8382 8.064798 10.557422
 8383 8.061175 10.557422
 8384 8.057552 10.557422
 8385 8.053929 10.557422
 8386 8.050306 10.557422
 8387 8.046683 10.557422
 8388 8.043060 10.557422
 8389 8.039437 10.557422
 8390 8.035814 10.557422
 8391 8.032191 10.557422
 8392 8.028568 10.557422
 8393 8.024945 10.557422
 8394 8.021322 10.557422
 8395 8.017699 10.557422
 8396 8.014076 10.557422
 8397 8.010453 10.557422
 8398 8.006830 10.557422
 8399 8.003207 10.557422
 8400 7.999584 10.557422
 8401 7.995961 10.557422
 8402 7.992338 10.557422
 8403 7.988715 10.557422
 8404 7.985092 10.557422
 8405 7.981469 10.561045
 8406 7.977846 10.561045
 8407 7.974223 10.564668
 8408 7.970600 10.564668
 8409 7.966977 10.568291
 8410 7.963354 10.568291
 8411 7.959731 10.571914
 8412 7.956108 10.571914
 8413 7.952485 10.575537
 8414 7.948862 10.575537
 8415 7.945239 10.579160
 8416 7.941616 10.579160
 8417 7.937993 10.582783
 8418 7.934370 10.586406
 8419 7.930747 10.586406
 8420 7.927124 10.582783
 8421 7.923501 10.582783
 8422 7.919878 10.582783
 8423 7.916255 10.582783
 8424 7.912632 10.582783
 8425 7.909009 10.582783
 8426 7.905386 10.582783
 8427 7.901763 10.582783
 8428 7.898140 10.582783
 8429 7.894517 10.582783
 8430 7.890894 10.582783
 8431 7.887271 10.582783
 8432 7.883648 10.582783
 8433 7.880025 10.582783
 8434 7.876402 10.582783
 8435 7.872779 10.582783
 8436 7.869156 10.582783
 8437 7.865533 10.582783
 8438 7.861910 10.582783
 8439 7.858287 10.582783
 8440 7.854664 10.582783
 8441 7.851041 10.582783
 8442 7.847418 10.582783
 8443 7.843795 10.586406
 8444 7.840172 10.586406
 8445 7.836549 10.586406
 8446 7.832926 10.590029
 8447 7.829303 10.590029
 8448 7.825680 10.590029
 8449 7.822057 10.590029
 8450 7.818434 10.590029
 8451 7.814811 10.586406
 8452 7.811188 10.586406
 8453 7.807565 10.586406
 8454 7.803942 10.586406
 8455 7.800319 10.582783
 8456 7.796696 10.582783
 8457 7.793073 10.582783
 8458 7.789450 10.579160
 8459 7.785827 10.579160
 8460 7.782204 10.575537
 8461 7.778581 10.575537
 8462 7.774958 10.571914
 8463 7.771335 10.571914
 8464 7.767712 10.568291
 8465 7.764089 10.568291
 8466 7.760466 10.564668
 8467 7.756843 10.564668
 8468 7.753220 10.561045
 8469 7.749597 10.561045
 8470 7.745974 10.557422
 8471 7.742351 10.557422
 8472 7.738728 10.553799
 8473 7.735105 10.553799
 8474 7.731482 10.550176
 8475 7.727859 10.550176
 8476 7.724236 10.550176
 8477 7.720613 10.546553
 8478 7.716990 10.546553
 8479 7.713367 10.542930
 8480 7.709744 10.542930
 8481 7.706121 10.539307
 8482 7.702498 10.539307
 8483 7.698875 10.539307
 8484 7.695252 10.539307
 8485 7.691629 10.539307
 8486 7.688006 10.539307
 8487 7.684383 10.539307
 8488 7.680760 10.539307
 8489 7.677137 10.539307
 8490 7.673514 10.539307
 8491 7.669891 10.539307
 8492 7.666268 10.539307
 8493 7.662645 10.539307
 8494 7.659022 10.539307
 8495 7.655399 10.539307
 8496 7.651776 10.539307
 8497 7.648153 10.539307
 8498 7.644530 10.539307
 8499 7.640907 10.539307
 8500 7.637284 10.539307
 8501 7.633661 10.539307
 8502 7.630038 10.539307
 8503 7.626415 10.539307
 8504 7.622792 10.539307
 8505 7.619169 10.542930
 8506 7.615546 10.542930
 8507 7.611923 10.546553
 8508 7.608300 10.546553
 8509 7.604677 10.550176
 8510 7.601054 10.550176
 8511 7.597431 10.553799
 8512 7.593808 10.553799
 8513 7.590185 10.557422
 8514 7.586562 10.557422
 8515 7.582939 10.561045
 8516 7.579316 10.561045
 8517 7.575693 10.564668
 8518 7.572070 10.568291
 8519 7.572070 10.571914
 8520 7.568447 10.575537
 8521 7.568447 10.579160
 8522 7.564824 10.582783
 8523 7.564824 10.586406
 8524 7.561201 10.590029
 8525 7.561201 10.593652
 8526 7.557578 10.597275
 8527 7.557578 10.600898
 8528 7.553955 10.604521
 8529 7.553955 10.608144
 8530 7.550332 10.611767
 8531 7.546709 10.615390
 8532 7.543086 10.619013
 8533 7.539463 10.622636
 8534 7.535840 10.626259
 8535 7.532217 10.629882
 8536 7.528594 10.633505
 8537 7.524971 10.637128
 8538 7.521348 10.640751
 8539 7.517725 10.640751
 8540 7.514102 10.640751
 8541 7.510479 10.640751
 8542 7.506856 10.644374
 8543 7.503233 10.644374
 8544 7.499610 10.644374
 8545 7.495987 10.644374
 8546 7.492364 10.644374
 8547 7.488741 10.644374
 8548 7.485118 10.647997
 8549 7.481495 10.647997
 8550 7.477872 10.647997
 8551 7.474249 10.647997
 8552 7.470626 10.651620
 8553 7.467003 10.651620
 8554 7.463380 10.651620
 8555 7.459757 10.651620
 8556 7.456134 10.655243
 8557 7.452511 10.655243
 8558 7.448888 10.655243
 8559 7.445265 10.655243
 8560 7.441642 10.658866
 8561 7.438019 10.658866
 8562 7.434396 10.658866
 8563 7.430773 10.658866
 8564 7.427150 10.662489
 8565 7.423527 10.662489
 8566 7.419904 10.662489
 8567 7.416281 10.662489
 8568 7.412658 10.666112
 8569 7.409035 10.666112
 8570 7.405412 10.666112
 8571 7.401789 10.666112
 8572 7.398166 10.666112
 8573 7.394543 10.666112
 8574 7.390920 10.666112
 8575 7.387297 10.666112
 8576 7.383674 10.666112
 8577 7.380051 10.666112
 8578 7.376428 10.666112
 8579 7.372805 10.666112
 8580 7.369182 10.666112
 8581 7.365559 10.666112
 8582 7.361936 10.666112
 8583 7.358313 10.666112
 8584 7.354690 10.666112
 8585 7.351067 10.666112
 8586 7.347444 10.666112
 8587 7.343821 10.662489
 8588 7.340198 10.662489
 8589 7.336575 10.662489
 8590 7.332952 10.662489
 8591 7.329329 10.662489
 8592 7.325706 10.662489
 8593 7.322083 10.662489
 8594 7.318460 10.662489
 8595 7.314837 10.662489
 8596 7.311214 10.662489
 8597 7.307591 10.662489
 8598 7.303968 10.662489
 8599 7.300345 10.662489
 8600 7.296722 10.662489
 8601 7.293099 10.662489
 8602 7.289476 10.662489
 8603 7.285853 10.662489
 8604 7.282230 10.662489
 8605 7.278607 10.662489
 8606 7.274984 10.662489
 8607 7.271361 10.662489
 8608 7.267738 10.662489
 8609 7.264115 10.662489
 8610 7.260492 10.662489
 8611 7.256869 10.662489
 8612 7.253246 10.662489
 8613 7.249623 10.662489
 8614 7.246000 10.662489
 8615 7.242377 10.662489
 8616 7.238754 10.662489
 8617 7.235131 10.662489
 8618 7.231508 10.662489
 8619 7.227885 10.662489
 8620 7.224262 10.662489
 8621 7.220639 10.662489
 8622 7.217016 10.662489
 8623 7.213393 10.662489
 8624 7.209770 10.666112
 8625 7.206147 10.666112
 8626 7.202524 10.666112
 8627 7.198901 10.666112
 8628 7.195278 10.666112
 8629 7.191655 10.666112
 8630 7.188032 10.666112
 8631 7.184409 10.666112
 8632 7.180786 10.666112
 8633 7.177163 10.666112
 8634 7.173540 10.666112
 8635 7.169917 10.666112
 8636 7.166294 10.666112
 8637 7.162671 10.666112
 8638 7.159048 10.666112
 8639 7.155425 10.666112
 8640 7.151802 10.666112
 8641 7.148179 10.666112
 8642 7.144556 10.666112
 8643 7.140933 10.666112
 8644 7.137310 10.666112
 8645 7.133687 10.666112
 8646 7.130064 10.666112
 8647 7.126441 10.666112
 8648 7.122818 10.666112
 8649 7.119195 10.666112
 8650 7.115572 10.666112
 8651 7.111949 10.666112
 8652 7.108326 10.666112
 8653 7.104703 10.666112
 8654 7.101080 10.666112
 8655 7.097457 10.666112
 8656 7.093834 10.666112
 8657 7.090211 10.666112
 8658 7.086588 10.666112
 8659 7.082965 10.666112
 8660 7.079342 10.666112
 8661 7.075719 10.666112
 8662 7.072096 10.666112
 8663 7.068473 10.662489
 8664 7.064850 10.662489
 8665 7.061227 10.662489
 8666 7.057604 10.662489
 8667 7.053981 10.662489
 8668 7.050358 10.662489
 8669 7.046735 10.662489
 8670 7.043112 10.662489
 8671 7.039489 10.662489
 8672 7.035866 10.662489
 8673 7.032243 10.662489
 8674 7.028620 10.662489
 8675 7.024997 10.662489
 8676 7.021374 10.662489
 8677 7.017751 10.662489
 8678 7.014128 10.662489
 8679 7.010505 10.662489
 8680 7.006882 10.662489
 8681 7.003259 10.662489
 8682 6.999636 10.662489
 8683 6.996013 10.662489
 8684 6.992390 10.662489
 8685 6.988767 10.662489
 8686 6.985144 10.666112
 8687 6.981521 10.666112
 8688 6.977898 10.669735
 8689 6.974275 10.669735
 8690 6.970652 10.673358
 8691 6.967029 10.673358
 8692 6.963406 10.676981
 8693 6.959783 10.676981
 8694 6.956160 10.680604
 8695 6.952537 10.680604
 8696 6.948914 10.680604
 8697 6.945291 10.680604
 8698 6.941668 10.680604
 8699 6.938045 10.680604
 8700 6.934422 10.684227
 8701 6.930799 10.684227
 8702 6.927176 10.684227
 8703 6.923553 10.684227
 8704 6.919930 10.684227
 8705 6.916307 10.684227
 8706 6.912684 10.687850
 8707 6.909061 10.687850
 8708 6.905438 10.687850
 8709 6.901815 10.687850
 8710 6.898192 10.691473
 8711 6.894569 10.691473
 8712 6.890946 10.695096
 8713 6.887323 10.695096
 8714 6.883700 10.695096
 8715 6.880077 10.698719
 8716 6.876454 10.698719
 8717 6.872831 10.698719
 8718 6.869208 10.702342
 8719 6.865585 10.702342
 8720 6.861962 10.702342
 8721 6.858339 10.705965
 8722 6.854716 10.705965
 8723 6.851093 10.705965
 8724 6.847470 10.709588
 8725 6.843847 10.709588
 8726 6.840224 10.709588
 8727 6.836601 10.709588
 8728 6.832978 10.709588
 8729 6.829355 10.709588
 8730 6.825732 10.709588
 8731 6.822109 10.709588
 8732 6.818486 10.709588
 8733 6.814863 10.709588
 8734 6.811240 10.709588
 8735 6.807617 10.709588
 8736 6.803994 10.709588
 8737 6.800371 10.709588
 8738 6.796748 10.709588
 8739 6.793125 10.709588
 8740 6.789502 10.709588
 8741 6.785879 10.709588
 8742 6.782256 10.709588
 8743 6.778633 10.709588
 8744 6.775010 10.709588
 8745 6.771387 10.709588
 8746 6.767764 10.713211
 8747 6.764141 10.713211
 8748 6.760518 10.716834
 8749 6.756895 10.716834
 8750 6.753272 10.720457
 8751 6.749649 10.720457
 8752 6.746026 10.724080
 8753 6.742403 10.724080
 8754 6.738780 10.727703
 8755 6.735157 10.727703
 8756 6.731534 10.731326
 8757 6.727911 10.731326
 8758 6.724288 10.734949
 8759 6.720665 10.738572
 8760 6.717042 10.742195
 8761 6.713419 10.745818
 8762 6.709796 10.749441
 8763 6.706173 10.753064
 8764 6.702550 10.753064
 8765 6.698927 10.753064
 8766 6.695304 10.753064
 8767 6.691681 10.753064
 8768 6.688058 10.753064
 8769 6.684435 10.753064
 8770 6.680812 10.753064
 8771 6.677189 10.753064
 8772 6.673566 10.753064
 8773 6.669943 10.753064
 8774 6.666320 10.753064
 8775 6.662697 10.753064
 8776 6.659074 10.753064
 8777 6.655451 10.753064
 8778 6.651828 10.753064
 8779 6.648205 10.753064
 8780 6.644582 10.753064
 8781 6.640959 10.753064
 8782 6.637336 10.753064
 8783 6.633713 10.753064
 8784 6.630090 10.749441
 8785 6.626467 10.749441
 8786 6.622844 10.749441
 8787 6.619221 10.749441
 8788 6.615598 10.749441
 8789 6.611975 10.749441
 8790 6.608352 10.745818
 8791 6.604729 10.745818
 8792 6.601106 10.745818
 8793 6.597483 10.742195
 8794 6.593860 10.742195
 8795 6.590237 10.742195
 8796 6.586614 10.738572
 8797 6.582991 10.738572
 8798 6.579368 10.734949
 8799 6.575745 10.734949
 8800 6.572122 10.731326
 8801 6.568499 10.731326
 8802 6.564876 10.727703
 8803 6.561253 10.727703
 8804 6.557630 10.724080
 8805 6.554007 10.724080
 8806 6.550384 10.720457
 8807 6.546761 10.720457
 8808 6.543138 10.716834
 8809 6.539515 10.716834
 8810 6.535892 10.713211
 8811 6.532269 10.713211
 8812 6.528646 10.713211
 8813 6.525023 10.713211
 8814 6.521400 10.713211
 8815 6.517777 10.713211
 8816 6.514154 10.713211
 8817 6.510531 10.713211
 8818 6.506908 10.713211
 8819 6.503285 10.713211
 8820 6.499662 10.713211
 8821 6.496039 10.713211
 8822 6.492416 10.713211
 8823 6.488793 10.713211
 8824 6.485170 10.713211
 8825 6.481547 10.713211
 8826 6.477924 10.713211
 8827 6.474301 10.713211
 8828 6.470678 10.713211
 8829 6.467055 10.713211
 8830 6.463432 10.713211
 8831 6.459809 10.713211
 8832 6.456186 10.713211
 8833 6.452563 10.713211
 8834 6.448940 10.713211
 8835 6.445317 10.716834
 8836 6.441694 10.716834
 8837 6.438071 10.716834
 8838 6.434448 10.716834
 8839 6.430825 10.716834
 8840 6.427202 10.716834
 8841 6.423579 10.716834
 8842 6.419956 10.720457
 8843 6.416333 10.720457
 8844 6.412710 10.724080
 8845 6.409087 10.724080
 8846 6.405464 10.727703
 8847 6.401841 10.727703
 8848 6.398218 10.731326
 8849 6.394595 10.731326
 8850 6.390972 10.734949
 8851 6.387349 10.734949
 8852 6.383726 10.738572
 8853 6.380103 10.738572
 8854 6.376480 10.742195
 8855 6.372857 10.745818
 8856 6.369234 10.749441
 8857 6.365611 10.753064
 8858 6.361988 10.756687
 8859 6.361988 10.760310
 8860 6.358365 10.760310
 8861 6.354742 10.760310
 8862 6.351119 10.756687
 8863 6.347496 10.756687
 8864 6.343873 10.756687
 8865 6.340250 10.756687
 8866 6.336627 10.756687
 8867 6.333004 10.756687
 8868 6.329381 10.756687
 8869 6.325758 10.753064
 8870 6.322135 10.753064
 8871 6.318512 10.753064
 8872 6.314889 10.753064
 8873 6.311266 10.749441
 8874 6.307643 10.749441
 8875 6.304020 10.745818
 8876 6.300397 10.745818
 8877 6.296774 10.742195
 8878 6.293151 10.742195
 8879 6.289528 10.738572
 8880 6.285905 10.738572
 8881 6.282282 10.734949
 8882 6.278659 10.734949
 8883 6.275036 10.734949
 8884 6.271413 10.734949
 8885 6.267790 10.734949
 8886 6.264167 10.734949
 8887 6.260544 10.734949
 8888 6.256921 10.734949
 8889 6.253298 10.734949
 8890 6.249675 10.734949
 8891 6.246052 10.734949
 8892 6.242429 10.734949
 8893 6.238806 10.734949
 8894 6.235183 10.734949
 8895 6.231560 10.734949
 8896 6.227937 10.734949
 8897 6.224314 10.734949
 8898 6.220691 10.734949
 8899 6.217068 10.734949
 8900 6.213445 10.734949
 8901 6.209822 10.734949
 8902 6.206199 10.734949
 8903 6.202576 10.734949
 8904 6.198953 10.734949
 8905 6.195330 10.734949
 8906 6.191707 10.734949
 8907 6.188084 10.734949
 8908 6.184461 10.734949
 8909 6.180838 10.734949
 8910 6.177215 10.734949
 8911 6.173592 10.734949
 8912 6.169969 10.734949
 8913 6.166346 10.734949
 8914 6.162723 10.734949
 8915 6.159100 10.734949
 8916 6.155477 10.734949
 8917 6.151854 10.734949
 8918 6.148231 10.734949
 8919 6.144608 10.734949
 8920 6.140985 10.734949
 8921 6.137362 10.734949
 8922 6.133739 10.734949
 8923 6.130116 10.734949
 8924 6.126493 10.734949
 8925 6.122870 10.734949
 8926 6.119247 10.734949
 8927 6.115624 10.731326
 8928 6.112001 10.731326
 8929 6.108378 10.727703
 8930 6.104755 10.727703
 8931 6.101132 10.724080
 8932 6.097509 10.724080
 8933 6.093886 10.720457
 8934 6.090263 10.720457
 8935 6.086640 10.716834
 8936 6.083017 10.716834
 8937 6.079394 10.713211
 8938 6.075771 10.713211
 8939 6.072148 10.713211
 8940 6.068525 10.713211
 8941 6.064902 10.713211
 8942 6.061279 10.713211
 8943 6.057656 10.713211
 8944 6.054033 10.713211
 8945 6.050410 10.713211
 8946 6.046787 10.713211
 8947 6.043164 10.713211
 8948 6.039541 10.713211
 8949 6.035918 10.713211
 8950 6.032295 10.713211
 8951 6.028672 10.713211
 8952 6.025049 10.713211
 8953 6.021426 10.713211
 8954 6.017803 10.713211
 8955 6.014180 10.713211
 8956 6.010557 10.713211
 8957 6.006934 10.713211
 8958 6.003311 10.713211
 8959 5.999688 10.713211
 8960 5.996065 10.713211
 8961 5.992442 10.713211
 8962 5.988819 10.713211
 8963 5.985196 10.713211
 8964 5.981573 10.713211
 8965 5.977950 10.713211
 8966 5.974327 10.713211
 8967 5.970704 10.713211
 8968 5.967081 10.713211
 8969 5.963458 10.713211
 8970 5.959835 10.713211
 8971 5.956212 10.713211
 8972 5.952589 10.713211
 8973 5.948966 10.713211
 8974 5.945343 10.713211
 8975 5.941720 10.713211
 8976 5.938097 10.713211
 8977 5.934474 10.716834
 8978 5.930851 10.716834
 8979 5.927228 10.720457
 8980 5.923605 10.720457
 8981 5.919982 10.724080
 8982 5.916359 10.724080
 8983 5.912736 10.727703
 8984 5.909113 10.727703
 8985 5.905490 10.727703
 8986 5.901867 10.727703
 8987 5.898244 10.727703
 8988 5.894621 10.727703
 8989 5.890998 10.727703
 8990 5.887375 10.727703
 8991 5.883752 10.727703
 8992 5.880129 10.731326
 8993 5.876506 10.731326
 8994 5.872883 10.731326
 8995 5.869260 10.731326
 8996 5.865637 10.734949
 8997 5.862014 10.734949
 8998 5.858391 10.734949
 8999 5.854768 10.734949
 9000 5.851145 10.734949
 9001 5.847522 10.734949
 9002 5.843899 10.734949
 9003 5.840276 10.734949
 9004 5.836653 10.734949
 9005 5.833030 10.734949
 9006 5.829407 10.734949
 9007 5.825784 10.731326
 9008 5.822161 10.731326
 9009 5.818538 10.731326
 9010 5.814915 10.731326
 9011 5.811292 10.731326
 9012 5.807669 10.731326
 9013 5.804046 10.731326
 9014 5.800423 10.731326
 9015 5.796800 10.731326
 9016 5.793177 10.731326
 9017 5.789554 10.731326
 9018 5.785931 10.731326
 9019 5.782308 10.731326
 9020 5.778685 10.731326
 9021 5.775062 10.731326
 9022 5.771439 10.731326
 9023 5.767816 10.731326
 9024 5.764193 10.731326
 9025 5.760570 10.731326
 9026 5.756947 10.731326
 9027 5.753324 10.731326
 9028 5.749701 10.731326
 9029 5.746078 10.731326
 9030 5.742455 10.731326
 9031 5.738832 10.731326
 9032 5.735209 10.731326
 9033 5.731586 10.734949
 9034 5.727963 10.734949
 9035 5.724340 10.734949
 9036 5.720717 10.734949
 9037 5.717094 10.734949
 9038 5.713471 10.734949
 9039 5.709848 10.734949
 9040 5.706225 10.734949
 9041 5.702602 10.734949
 9042 5.698979 10.734949
 9043 5.695356 10.734949
 9044 5.691733 10.734949
 9045 5.688110 10.738572
 9046 5.684487 10.738572
 9047 5.680864 10.738572
 9048 5.677241 10.738572
 9049 5.673618 10.742195
 9050 5.669995 10.742195
 9051 5.666372 10.742195
 9052 5.662749 10.742195
 9053 5.659126 10.742195
 9054 5.655503 10.742195
 9055 5.651880 10.742195
 9056 5.648257 10.745818
 9057 5.644634 10.745818
 9058 5.641011 10.745818
 9059 5.637388 10.745818
 9060 5.633765 10.749441
 9061 5.630142 10.749441
 9062 5.626519 10.749441
 9063 5.622896 10.749441
 9064 5.619273 10.749441
 9065 5.615650 10.749441
 9066 5.612027 10.749441
 9067 5.608404 10.749441
 9068 5.604781 10.749441
 9069 5.601158 10.749441
 9070 5.597535 10.749441
 9071 5.593912 10.745818
 9072 5.590289 10.745818
 9073 5.586666 10.745818
 9074 5.583043 10.742195
 9075 5.579420 10.742195
 9076 5.575797 10.742195
 9077 5.572174 10.738572
 9078 5.568551 10.738572
 9079 5.564928 10.738572
 9080 5.561305 10.738572
 9081 5.557682 10.738572
 9082 5.554059 10.738572
 9083 5.550436 10.738572
 9084 5.546813 10.738572
 9085 5.543190 10.738572
 9086 5.539567 10.738572
 9087 5.535944 10.738572
 9088 5.532321 10.738572
 9089 5.528698 10.738572
 9090 5.525075 10.738572
 9091 5.521452 10.738572
 9092 5.517829 10.738572
 9093 5.514206 10.738572
 9094 5.510583 10.738572
 9095 5.506960 10.738572
 9096 5.503337 10.738572
 9097 5.499714 10.738572
 9098 5.496091 10.738572
 9099 5.492468 10.738572
 9100 5.488845 10.738572
 9101 5.485222 10.742195
 9102 5.481599 10.742195
 9103 5.477976 10.745818
 9104 5.474353 10.745818
 9105 5.470730 10.749441
 9106 5.467107 10.749441
 9107 5.463484 10.753064
 9108 5.459861 10.753064
 9109 5.456238 10.756687
 9110 5.452615 10.756687
 9111 5.448992 10.760310
 9112 5.445369 10.760310
 9113 5.441746 10.763933
 9114 5.438123 10.763933
 9115 5.434500 10.763933
 9116 5.430877 10.763933
 9117 5.427254 10.763933
 9118 5.423631 10.763933
 9119 5.420008 10.763933
 9120 5.416385 10.767556
 9121 5.412762 10.767556
 9122 5.409139 10.767556
 9123 5.405516 10.767556
 9124 5.401893 10.767556
 9125 5.398270 10.767556
 9126 5.394647 10.767556
 9127 5.391024 10.767556
 9128 5.387401 10.767556
 9129 5.383778 10.767556
 9130 5.380155 10.767556
 9131 5.376532 10.767556
 9132 5.372909 10.767556
 9133 5.369286 10.767556
 9134 5.365663 10.771179
 9135 5.362040 10.771179
 9136 5.358417 10.771179
 9137 5.354794 10.771179
 9138 5.351171 10.774802
 9139 5.347548 10.774802
 9140 5.343925 10.774802
 9141 5.340302 10.774802
 9142 5.336679 10.774802
 9143 5.333056 10.774802
 9144 5.329433 10.774802
 9145 5.325810 10.774802
 9146 5.322187 10.774802
 9147 5.318564 10.774802
 9148 5.314941 10.774802
 9149 5.311318 10.774802
 9150 5.307695 10.774802
 9151 5.304072 10.774802
 9152 5.300449 10.774802
 9153 5.296826 10.774802
 9154 5.293203 10.774802
 9155 5.289580 10.774802
 9156 5.285957 10.774802
 9157 5.282334 10.774802
 9158 5.278711 10.774802
 9159 5.275088 10.771179
 9160 5.271465 10.771179
 9161 5.267842 10.771179
 9162 5.264219 10.767556
 9163 5.260596 10.767556
 9164 5.256973 10.767556
 9165 5.253350 10.767556
 9166 5.249727 10.767556
 9167 5.246104 10.767556
 9168 5.242481 10.767556
 9169 5.238858 10.767556
 9170 5.235235 10.767556
 9171 5.231612 10.767556
 9172 5.227989 10.767556
 9173 5.224366 10.767556
 9174 5.220743 10.767556
 9175 5.217120 10.767556
 9176 5.213497 10.767556
 9177 5.209874 10.767556
 9178 5.206251 10.767556
 9179 5.202628 10.767556
 9180 5.199005 10.767556
 9181 5.195382 10.767556
 9182 5.191759 10.767556
 9183 5.188136 10.767556
 9184 5.184513 10.767556
 9185 5.180890 10.771179
 9186 5.177267 10.771179
 9187 5.173644 10.774802
 9188 5.170021 10.774802
 9189 5.166398 10.774802
 9190 5.162775 10.774802
 9191 5.159152 10.774802
 9192 5.155529 10.774802
 9193 5.151906 10.774802
 9194 5.148283 10.774802
 9195 5.144660 10.774802
 9196 5.141037 10.778425
 9197 5.137414 10.778425
 9198 5.133791 10.778425
 9199 5.130168 10.778425
 9200 5.126545 10.778425
 9201 5.122922 10.778425
 9202 5.119299 10.778425
 9203 5.115676 10.778425
 9204 5.112053 10.778425
 9205 5.108430 10.778425
 9206 5.104807 10.778425
 9207 5.101184 10.778425
 9208 5.097561 10.778425
 9209 5.093938 10.778425
 9210 5.090315 10.778425
 9211 5.086692 10.778425
 9212 5.083069 10.778425
 9213 5.079446 10.778425
 9214 5.075823 10.778425
 9215 5.072200 10.778425
 9216 5.068577 10.778425
 9217 5.064954 10.778425
 9218 5.061331 10.778425
 9219 5.057708 10.778425
 9220 5.054085 10.778425
 9221 5.050462 10.778425
 9222 5.046839 10.778425
 9223 5.043216 10.778425
 9224 5.039593 10.782048
 9225 5.035970 10.782048
 9226 5.032347 10.785671
 9227 5.028724 10.785671
 9228 5.025101 10.789294
 9229 5.021478 10.789294
 9230 5.017855 10.792917
 9231 5.014232 10.792917
 9232 5.010609 10.796540
 9233 5.006986 10.796540
 9234 5.003363 10.800163
 9235 4.999740 10.800163
 9236 4.996117 10.803786
 9237 4.992494 10.803786
 9238 4.988871 10.803786
 9239 4.985248 10.803786
 9240 4.981625 10.803786
 9241 4.978002 10.800163
 9242 4.974379 10.800163
 9243 4.970756 10.800163
 9244 4.967133 10.800163
 9245 4.963510 10.796540
 9246 4.959887 10.796540
 9247 4.956264 10.796540
 9248 4.952641 10.796540
 9249 4.949018 10.796540
 9250 4.945395 10.796540
 9251 4.941772 10.796540
 9252 4.938149 10.796540
 9253 4.934526 10.796540
 9254 4.930903 10.796540
 9255 4.927280 10.796540
 9256 4.923657 10.796540
 9257 4.920034 10.796540
 9258 4.916411 10.796540
 9259 4.912788 10.796540
 9260 4.909165 10.796540
 9261 4.905542 10.796540
 9262 4.901919 10.796540
 9263 4.898296 10.796540
 9264 4.894673 10.796540
 9265 4.891050 10.796540
 9266 4.887427 10.796540
 9267 4.883804 10.796540
 9268 4.880181 10.796540
 9269 4.876558 10.796540
 9270 4.872935 10.796540
 9271 4.869312 10.796540
 9272 4.865689 10.796540
 9273 4.862066 10.796540
 9274 4.858443 10.796540
 9275 4.854820 10.796540
 9276 4.851197 10.796540
 9277 4.847574 10.796540
 9278 4.843951 10.796540
 9279 4.840328 10.796540
 9280 4.836705 10.796540
 9281 4.833082 10.796540
 9282 4.829459 10.796540
 9283 4.825836 10.796540
 9284 4.822213 10.796540
 9285 4.818590 10.796540
 9286 4.814967 10.796540
 9287 4.811344 10.796540
 9288 4.807721 10.796540
 9289 4.804098 10.800163
 9290 4.800475 10.800163
 9291 4.796852 10.800163
 9292 4.793229 10.800163
 9293 4.789606 10.800163
 9294 4.785983 10.800163
 9295 4.782360 10.800163
 9296 4.778737 10.803786
 9297 4.775114 10.803786
 9298 4.771491 10.803786
 9299 4.767868 10.803786
 9300 4.764245 10.803786
 9301 4.760622 10.803786
 9302 4.756999 10.803786
 9303 4.753376 10.803786
 9304 4.749753 10.803786
 9305 4.746130 10.803786
 9306 4.742507 10.803786
 9307 4.738884 10.803786
 9308 4.735261 10.803786
 9309 4.731638 10.803786
 9310 4.728015 10.803786
 9311 4.724392 10.803786
 9312 4.720769 10.803786
 9313 4.717146 10.803786
 9314 4.713523 10.803786
 9315 4.709900 10.803786
 9316 4.706277 10.807409
 9317 4.702654 10.807409
 9318 4.699031 10.807409
 9319 4.695408 10.807409
 9320 4.691785 10.811032
 9321 4.688162 10.811032
 9322 4.684539 10.814655
 9323 4.680916 10.814655
 9324 4.677293 10.814655
 9325 4.673670 10.814655
 9326 4.670047 10.814655
 9327 4.666424 10.818278
 9328 4.662801 10.818278
 9329 4.659178 10.818278
 9330 4.655555 10.818278
 9331 4.651932 10.821901
 9332 4.648309 10.821901
 9333 4.644686 10.821901
 9334 4.641063 10.821901
 9335 4.637440 10.821901
 9336 4.633817 10.821901
 9337 4.630194 10.821901
 9338 4.626571 10.821901
 9339 4.622948 10.821901
 9340 4.619325 10.825524
 9341 4.615702 10.825524
 9342 4.612079 10.825524
 9343 4.608456 10.825524
 9344 4.604833 10.825524
 9345 4.601210 10.825524
 9346 4.597587 10.825524
 9347 4.593964 10.825524
 9348 4.590341 10.825524
 9349 4.586718 10.825524
 9350 4.583095 10.825524
 9351 4.579472 10.825524
 9352 4.575849 10.825524
 9353 4.572226 10.825524
 9354 4.568603 10.821901
 9355 4.564980 10.821901
 9356 4.561357 10.821901
 9357 4.557734 10.818278
 9358 4.554111 10.818278
 9359 4.550488 10.818278
 9360 4.546865 10.818278
 9361 4.543242 10.818278
 9362 4.539619 10.818278
 9363 4.535996 10.818278
 9364 4.532373 10.818278
 9365 4.528750 10.818278
 9366 4.525127 10.818278
 9367 4.521504 10.818278
 9368 4.517881 10.818278
 9369 4.514258 10.818278
 9370 4.510635 10.818278
 9371 4.507012 10.818278
 9372 4.503389 10.818278
 9373 4.499766 10.818278
 9374 4.496143 10.818278
 9375 4.492520 10.818278
 9376 4.488897 10.818278
 9377 4.485274 10.818278
 9378 4.481651 10.818278
 9379 4.478028 10.818278
 9380 4.474405 10.818278
 9381 4.470782 10.818278
 9382 4.467159 10.818278
 9383 4.463536 10.821901
 9384 4.459913 10.821901
 9385 4.456290 10.825524
 9386 4.452667 10.825524
 9387 4.449044 10.829147
 9388 4.445421 10.829147
 9389 4.441798 10.832770
 9390 4.438175 10.832770
 9391 4.434552 10.836393
 9392 4.430929 10.836393
 9393 4.427306 10.840016
 9394 4.423683 10.840016
 9395 4.420060 10.840016
 9396 4.416437 10.840016
 9397 4.412814 10.843639
 9398 4.409191 10.843639
 9399 4.405568 10.843639
 9400 4.401945 10.843639
 9401 4.398322 10.843639
 9402 4.394699 10.843639
 9403 4.391076 10.843639
 9404 4.387453 10.843639
 9405 4.383830 10.843639
 9406 4.380207 10.843639
 9407 4.376584 10.843639
 9408 4.372961 10.843639
 9409 4.369338 10.843639
 9410 4.365715 10.843639
 9411 4.362092 10.843639
 9412 4.358469 10.843639
 9413 4.354846 10.843639
 9414 4.351223 10.843639
 9415 4.347600 10.843639
 9416 4.343977 10.840016
 9417 4.340354 10.840016
 9418 4.336731 10.836393
 9419 4.333108 10.836393
 9420 4.329485 10.832770
 9421 4.325862 10.832770
 9422 4.322239 10.829147
 9423 4.318616 10.829147
 9424 4.314993 10.825524
 9425 4.311370 10.825524
 9426 4.307747 10.821901
 9427 4.304124 10.821901
 9428 4.300501 10.818278
 9429 4.296878 10.818278
 9430 4.293255 10.818278
 9431 4.289632 10.818278
 9432 4.286009 10.818278
 9433 4.282386 10.818278
 9434 4.278763 10.818278
 9435 4.275140 10.818278
 9436 4.271517 10.818278
 9437 4.267894 10.818278
 9438 4.264271 10.818278
 9439 4.260648 10.818278
 9440 4.257025 10.818278
 9441 4.253402 10.818278
 9442 4.249779 10.818278
 9443 4.246156 10.818278
 9444 4.242533 10.818278
 9445 4.238910 10.818278
 9446 4.235287 10.818278
 9447 4.231664 10.818278
 9448 4.228041 10.818278
 9449 4.224418 10.818278
 9450 4.220795 10.818278
 9451 4.217172 10.818278
 9452 4.213549 10.818278
 9453 4.209926 10.821901
 9454 4.206303 10.821901
 9455 4.202680 10.825524
 9456 4.199057 10.825524
 9457 4.195434 10.829147
 9458 4.191811 10.829147
 9459 4.188188 10.832770
 9460 4.184565 10.832770
 9461 4.180942 10.836393
 9462 4.177319 10.836393
 9463 4.173696 10.840016
 9464 4.170073 10.840016
 9465 4.166450 10.843639
 9466 4.162827 10.847262
 9467 4.159204 10.850885
 9468 4.155581 10.854508
 9469 4.151958 10.858131
 9470 4.148335 10.861754
 9471 4.144712 10.865377
 9472 4.141089 10.865377
 9473 4.137466 10.865377
 9474 4.133843 10.869000
 9475 4.130220 10.869000
 9476 4.126597 10.869000
 9477 4.122974 10.869000
 9478 4.119351 10.869000
 9479 4.115728 10.869000
 9480 4.112105 10.869000
 9481 4.108482 10.869000
 9482 4.104859 10.869000
 9483 4.101236 10.869000
 9484 4.097613 10.869000
 9485 4.093990 10.869000
 9486 4.090367 10.869000
 9487 4.086744 10.869000
 9488 4.083121 10.872623
 9489 4.079498 10.872623
 9490 4.075875 10.872623
 9491 4.072252 10.872623
 9492 4.068629 10.872623
 9493 4.065006 10.872623
 9494 4.061383 10.872623
 9495 4.057760 10.872623
 9496 4.054137 10.872623
 9497 4.050514 10.872623
 9498 4.046891 10.872623
 9499 4.043268 10.872623
 9500 4.039645 10.872623
 9501 4.036022 10.872623
 9502 4.032399 10.872623
 9503 4.028776 10.872623
 9504 4.025153 10.872623
 9505 4.021530 10.872623
 9506 4.017907 10.872623
 9507 4.014284 10.872623
 9508 4.010661 10.872623
 9509 4.007038 10.872623
 9510 4.003415 10.872623
 9511 3.999792 10.872623
 9512 3.996169 10.872623
 9513 3.992546 10.876246
 9514 3.988923 10.876246
 9515 3.985300 10.876246
 9516 3.981677 10.876246
 9517 3.978054 10.876246
 9518 3.974431 10.876246
 9519 3.970808 10.876246
 9520 3.967185 10.876246
 9521 3.963562 10.876246
 9522 3.959939 10.876246
 9523 3.956316 10.876246
 9524 3.952693 10.876246
 9525 3.949070 10.876246
 9526 3.945447 10.876246
 9527 3.941824 10.876246
 9528 3.938201 10.876246
 9529 3.934578 10.876246
 9530 3.930955 10.876246
 9531 3.927332 10.876246
 9532 3.923709 10.876246
 9533 3.920086 10.876246
 9534 3.916463 10.876246
 9535 3.912840 10.876246
 9536 3.909217 10.876246
 9537 3.905594 10.876246
 9538 3.901971 10.876246
 9539 3.898348 10.876246
 9540 3.894725 10.876246
 9541 3.891102 10.876246
 9542 3.887479 10.876246
 9543 3.883856 10.876246
 9544 3.880233 10.876246
 9545 3.876610 10.876246
 9546 3.872987 10.876246
 9547 3.869364 10.876246
 9548 3.865741 10.876246
 9549 3.862118 10.876246
 9550 3.858495 10.876246
 9551 3.854872 10.876246
 9552 3.851249 10.876246
 9553 3.847626 10.876246
 9554 3.844003 10.876246
 9555 3.840380 10.876246
 9556 3.836757 10.876246
 9557 3.833134 10.876246
 9558 3.829511 10.876246
 9559 3.825888 10.876246
 9560 3.822265 10.876246
 9561 3.818642 10.876246
 9562 3.815019 10.876246
 9563 3.811396 10.876246
 9564 3.807773 10.876246
 9565 3.804150 10.876246
 9566 3.800527 10.876246
 9567 3.796904 10.876246
 9568 3.793281 10.876246
 9569 3.789658 10.876246
 9570 3.786035 10.876246
 9571 3.782412 10.876246
 9572 3.778789 10.876246
 9573 3.775166 10.879869
 9574 3.771543 10.879869
 9575 3.767920 10.879869
 9576 3.764297 10.879869
 9577 3.760674 10.883492
 9578 3.757051 10.883492
 9579 3.753428 10.883492
 9580 3.749805 10.883492
 9581 3.746182 10.883492
 9582 3.742559 10.883492
 9583 3.738936 10.883492
 9584 3.735313 10.883492
 9585 3.731690 10.887115
 9586 3.728067 10.887115
 9587 3.724444 10.887115
 9588 3.720821 10.887115
 9589 3.717198 10.887115
 9590 3.713575 10.887115
 9591 3.709952 10.887115
 9592 3.706329 10.887115
 9593 3.702706 10.887115
 9594 3.699083 10.887115
 9595 3.695460 10.887115
 9596 3.691837 10.887115
 9597 3.688214 10.887115
 9598 3.684591 10.887115
 9599 3.680968 10.887115
 9600 3.677345 10.887115
 9601 3.673722 10.887115
 9602 3.670099 10.887115
 9603 3.666476 10.887115
 9604 3.662853 10.887115
 9605 3.659230 10.887115
 9606 3.655607 10.887115
 9607 3.651984 10.887115
 9608 3.648361 10.887115
 9609 3.644738 10.887115
 9610 3.641115 10.887115
 9611 3.637492 10.887115
 9612 3.633869 10.890738
 9613 3.630246 10.890738
 9614 3.626623 10.890738
 9615 3.623000 10.890738
 9616 3.619377 10.890738
 9617 3.615754 10.890738
 9618 3.612131 10.894361
 9619 3.608508 10.894361
 9620 3.604885 10.894361
 9621 3.601262 10.894361
 9622 3.597639 10.894361
 9623 3.594016 10.894361
 9624 3.590393 10.897984
 9625 3.586770 10.897984
 9626 3.583147 10.897984
 9627 3.579524 10.897984
 9628 3.575901 10.897984
 9629 3.572278 10.897984
 9630 3.568655 10.897984
 9631 3.565032 10.901607
 9632 3.561409 10.901607
 9633 3.557786 10.901607
 9634 3.554163 10.901607
 9635 3.550540 10.901607
 9636 3.546917 10.901607
 9637 3.543294 10.901607
 9638 3.539671 10.901607
 9639 3.536048 10.901607
 9640 3.532425 10.901607
 9641 3.528802 10.905230
 9642 3.525179 10.905230
 9643 3.521556 10.905230
 9644 3.517933 10.905230
 9645 3.514310 10.905230
 9646 3.510687 10.905230
 9647 3.507064 10.905230
 9648 3.503441 10.905230
 9649 3.499818 10.905230
 9650 3.496195 10.905230
 9651 3.492572 10.905230
 9652 3.488949 10.905230
 9653 3.485326 10.905230
 9654 3.481703 10.905230
 9655 3.478080 10.905230
 9656 3.474457 10.905230
 9657 3.470834 10.905230
 9658 3.467211 10.905230
 9659 3.463588 10.905230
 9660 3.459965 10.905230
 9661 3.456342 10.905230
 9662 3.452719 10.905230
 9663 3.449096 10.908853
 9664 3.445473 10.908853
 9665 3.441850 10.908853
 9666 3.438227 10.908853
 9667 3.434604 10.908853
 9668 3.430981 10.908853
 9669 3.427358 10.908853
 9670 3.423735 10.908853
 9671 3.420112 10.908853
 9672 3.416489 10.908853
 9673 3.412866 10.908853
 9674 3.409243 10.908853
 9675 3.405620 10.905230
 9676 3.401997 10.905230
 9677 3.398374 10.905230
 9678 3.394751 10.905230
 9679 3.391128 10.905230
 9680 3.387505 10.905230
 9681 3.383882 10.905230
 9682 3.380259 10.905230
 9683 3.376636 10.901607
 9684 3.373013 10.901607
 9685 3.369390 10.901607
 9686 3.365767 10.897984
 9687 3.362144 10.897984
 9688 3.358521 10.897984
 9689 3.354898 10.897984
 9690 3.351275 10.897984
 9691 3.347652 10.897984
 9692 3.344029 10.897984
 9693 3.340406 10.897984
 9694 3.336783 10.897984
 9695 3.333160 10.897984
 9696 3.329537 10.894361
 9697 3.325914 10.894361
 9698 3.322291 10.894361
 9699 3.318668 10.890738
 9700 3.315045 10.890738
 9701 3.311422 10.890738
 9702 3.307799 10.887115
 9703 3.304176 10.887115
 9704 3.300553 10.887115
 9705 3.296930 10.887115
 9706 3.293307 10.887115
 9707 3.289684 10.887115
 9708 3.286061 10.887115
 9709 3.282438 10.887115
 9710 3.278815 10.887115
 9711 3.275192 10.887115
 9712 3.271569 10.887115
 9713 3.267946 10.887115
 9714 3.264323 10.887115
 9715 3.260700 10.887115
 9716 3.257077 10.887115
 9717 3.253454 10.887115
 9718 3.249831 10.887115
 9719 3.246208 10.887115
 9720 3.242585 10.887115
 9721 3.238962 10.887115
 9722 3.235339 10.887115
 9723 3.231716 10.887115
 9724 3.228093 10.887115
 9725 3.224470 10.887115
 9726 3.220847 10.890738
 9727 3.217224 10.890738
 9728 3.213601 10.894361
 9729 3.209978 10.894361
 9730 3.206355 10.897984
 9731 3.202732 10.897984
 9732 3.199109 10.901607
 9733 3.195486 10.901607
 9734 3.191863 10.905230
 9735 3.188240 10.905230
 9736 3.184617 10.908853
 9737 3.180994 10.908853
 9738 3.177371 10.912476
 9739 3.173748 10.916099
 9740 3.170125 10.919722
 9741 3.166502 10.919722
 9742 3.162879 10.923345
 9743 3.159256 10.923345
 9744 3.155633 10.923345
 9745 3.152010 10.923345
 9746 3.148387 10.926968
 9747 3.144764 10.926968
 9748 3.141141 10.926968
 9749 3.137518 10.926968
 9750 3.133895 10.926968
 9751 3.130272 10.926968
 9752 3.126649 10.926968
 9753 3.123026 10.926968
 9754 3.119403 10.926968
 9755 3.115780 10.926968
 9756 3.112157 10.926968
 9757 3.108534 10.926968
 9758 3.104911 10.926968
 9759 3.101288 10.930591
 9760 3.097665 10.930591
 9761 3.094042 10.930591
 9762 3.090419 10.930591
 9763 3.086796 10.930591
 9764 3.083173 10.930591
 9765 3.079550 10.930591
 9766 3.075927 10.930591
 9767 3.072304 10.930591
 9768 3.068681 10.930591
 9769 3.065058 10.930591
 9770 3.061435 10.934214
 9771 3.057812 10.934214
 9772 3.054189 10.934214
 9773 3.050566 10.934214
 9774 3.046943 10.934214
 9775 3.043320 10.934214
 9776 3.039697 10.934214
 9777 3.036074 10.934214
 9778 3.032451 10.934214
 9779 3.028828 10.934214
 9780 3.025205 10.934214
 9781 3.021582 10.934214
 9782 3.017959 10.934214
 9783 3.014336 10.934214
 9784 3.010713 10.934214
 9785 3.007090 10.934214
 9786 3.003467 10.934214
 9787 2.999844 10.934214
 9788 2.996221 10.934214
 9789 2.992598 10.934214
 9790 2.988975 10.934214
 9791 2.985352 10.934214
 9792 2.981729 10.934214
 9793 2.978106 10.934214
 9794 2.974483 10.934214
 9795 2.970860 10.934214
 9796 2.967237 10.934214
 9797 2.963614 10.934214
 9798 2.959991 10.934214
 9799 2.956368 10.934214
 9800 2.952745 10.934214
 9801 2.949122 10.934214
 9802 2.945499 10.934214
 9803 2.941876 10.934214
 9804 2.938253 10.934214
 9805 2.934630 10.934214
 9806 2.931007 10.934214
 9807 2.927384 10.934214
 9808 2.923761 10.934214
 9809 2.920138 10.934214
 9810 2.916515 10.934214
 9811 2.912892 10.934214
 9812 2.909269 10.934214
 9813 2.905646 10.934214
 9814 2.902023 10.934214
 9815 2.898400 10.934214
 9816 2.894777 10.934214
 9817 2.891154 10.934214
 9818 2.887531 10.937837
 9819 2.883908 10.937837
 9820 2.880285 10.937837
 9821 2.876662 10.937837
 9822 2.873039 10.937837
 9823 2.869416 10.937837
 9824 2.865793 10.937837
 9825 2.862170 10.937837
 9826 2.858547 10.937837
 9827 2.854924 10.937837
 9828 2.851301 10.937837
 9829 2.847678 10.937837
 9830 2.844055 10.937837
 9831 2.840432 10.937837
 9832 2.836809 10.937837
 9833 2.833186 10.937837
 9834 2.829563 10.937837
 9835 2.825940 10.937837
 9836 2.822317 10.937837
 9837 2.818694 10.937837
 9838 2.815071 10.937837
 9839 2.811448 10.937837
 9840 2.807825 10.937837
 9841 2.804202 10.937837
 9842 2.800579 10.937837
 9843 2.796956 10.937837
 9844 2.793333 10.937837
 9845 2.789710 10.937837
 9846 2.786087 10.937837
 9847 2.782464 10.937837
 9848 2.778841 10.937837
 9849 2.775218 10.937837
 9850 2.771595 10.937837
 9851 2.767972 10.937837
 9852 2.764349 10.937837
 9853 2.760726 10.937837
 9854 2.757103 10.937837
 9855 2.753480 10.937837
 9856 2.749857 10.937837
 9857 2.746234 10.937837
 9858 2.742611 10.937837
 9859 2.738988 10.937837
 9860 2.735365 10.937837
 9861 2.731742 10.937837
 9862 2.728119 10.937837
 9863 2.724496 10.937837
 9864 2.720873 10.937837
 9865 2.717250 10.937837
 9866 2.713627 10.937837
 9867 2.710004 10.941460
 9868 2.706381 10.941460
 9869 2.702758 10.941460
 9870 2.699135 10.945083
 9871 2.695512 10.945083
 9872 2.691889 10.948706
 9873 2.688266 10.948706
 9874 2.684643 10.952329
 9875 2.681020 10.952329
 9876 2.677397 10.955952
 9877 2.673774 10.955952
 9878 2.670151 10.955952
 9879 2.666528 10.955952
 9880 2.662905 10.955952
 9881 2.659282 10.955952
 9882 2.655659 10.959575
 9883 2.652036 10.959575
 9884 2.648413 10.959575
 9885 2.644790 10.959575
 9886 2.641167 10.959575
 9887 2.637544 10.959575
 9888 2.633921 10.959575
 9889 2.630298 10.959575
 9890 2.626675 10.959575
 9891 2.623052 10.959575
 9892 2.619429 10.959575
 9893 2.615806 10.959575
 9894 2.612183 10.959575
 9895 2.608560 10.959575
 9896 2.604937 10.959575
 9897 2.601314 10.959575
 9898 2.597691 10.959575
 9899 2.594068 10.959575
 9900 2.590445 10.959575
 9901 2.586822 10.959575
 9902 2.583199 10.959575
 9903 2.579576 10.959575
 9904 2.575953 10.959575
 9905 2.572330 10.959575
 9906 2.568707 10.959575
 9907 2.565084 10.959575
 9908 2.561461 10.959575
 9909 2.557838 10.955952
 9910 2.554215 10.955952
 9911 2.550592 10.955952
 9912 2.546969 10.955952
 9913 2.543346 10.955952
 9914 2.539723 10.955952
 9915 2.536100 10.955952
 9916 2.532477 10.955952
 9917 2.528854 10.955952
 9918 2.525231 10.955952
 9919 2.521608 10.955952
 9920 2.517985 10.955952
 9921 2.514362 10.955952
 9922 2.510739 10.955952
 9923 2.507116 10.955952
 9924 2.503493 10.955952
 9925 2.499870 10.955952
 9926 2.496247 10.955952
 9927 2.492624 10.955952
 9928 2.489001 10.955952
 9929 2.485378 10.955952
 9930 2.481755 10.955952
 9931 2.478132 10.955952
 9932 2.474509 10.959575
 9933 2.470886 10.959575
 9934 2.467263 10.963198
 9935 2.463640 10.963198
 9936 2.460017 10.966821
 9937 2.456394 10.966821
 9938 2.452771 10.970444
 9939 2.449148 10.970444
 9940 2.445525 10.974067
 9941 2.441902 10.974067
 9942 2.438279 10.977690
 9943 2.434656 10.977690
 9944 2.431033 10.977690
 9945 2.427410 10.977690
 9946 2.423787 10.977690
 9947 2.420164 10.977690
 9948 2.416541 10.977690
 9949 2.412918 10.977690
 9950 2.409295 10.977690
 9951 2.405672 10.977690
 9952 2.402049 10.977690
 9953 2.398426 10.977690
 9954 2.394803 10.977690
 9955 2.391180 10.977690
 9956 2.387557 10.977690
 9957 2.383934 10.977690
 9958 2.380311 10.977690
 9959 2.376688 10.977690
 9960 2.373065 10.977690
 9961 2.369442 10.977690
 9962 2.365819 10.977690
 9963 2.362196 10.977690
 9964 2.358573 10.977690
 9965 2.354950 10.977690
 9966 2.351327 10.977690
 9967 2.347704 10.977690
 9968 2.344081 10.977690
 9969 2.340458 10.977690
 9970 2.336835 10.977690
 9971 2.333212 10.977690
 9972 2.329589 10.977690
 9973 2.325966 10.977690
 9974 2.322343 10.977690
 9975 2.318720 10.974067
 9976 2.315097 10.974067
 9977 2.311474 10.970444
 9978 2.307851 10.970444
 9979 2.304228 10.970444
 9980 2.300605 10.970444
 9981 2.296982 10.970444
 9982 2.293359 10.970444
 9983 2.289736 10.970444
 9984 2.286113 10.970444
 9985 2.282490 10.970444
 9986 2.278867 10.970444
 9987 2.275244 10.970444
 9988 2.271621 10.970444
 9989 2.267998 10.970444
 9990 2.264375 10.970444
 9991 2.260752 10.970444
 9992 2.257129 10.970444
 9993 2.253506 10.970444
 9994 2.249883 10.970444
 9995 2.246260 10.970444
 9996 2.242637 10.970444
 9997 2.239014 10.970444
 9998 2.235391 10.970444
 9999 2.231768 10.970444
10000 2.228145 10.970444
10001 2.224522 10.970444
10002 2.220899 10.970444
10003 2.217276 10.974067
10004 2.213653 10.974067
10005 2.210030 10.974067
10006 2.206407 10.974067
10007 2.202784 10.974067
10008 2.199161 10.974067
10009 2.195538 10.974067
10010 2.191915 10.974067
10011 2.188292 10.974067
10012 2.184669 10.974067
10013 2.181046 10.974067
10014 2.177423 10.974067
10015 2.173800 10.974067
10016 2.170177 10.974067
10017 2.166554 10.974067
10018 2.162931 10.974067
10019 2.159308 10.974067
10020 2.155685 10.974067
10021 2.152062 10.974067
10022 2.148439 10.974067
10023 2.144816 10.974067
10024 2.141193 10.974067
10025 2.137570 10.974067
10026 2.133947 10.974067
10027 2.130324 10.974067
10028 2.126701 10.974067
10029 2.123078 10.974067
10030 2.119455 10.977690
10031 2.115832 10.977690
10032 2.112209 10.981313
10033 2.108586 10.981313
10034 2.104963 10.981313
10035 2.101340 10.981313
10036 2.097717 10.981313
10037 2.094094 10.981313
10038 2.090471 10.981313
10039 2.086848 10.981313
10040 2.083225 10.984936
10041 2.079602 10.984936
10042 2.075979 10.984936
10043 2.072356 10.984936
10044 2.068733 10.988559
10045 2.065110 10.988559
10046 2.061487 10.992182
10047 2.057864 10.992182
10048 2.054241 10.992182
10049 2.050618 10.992182
10050 2.046995 10.992182
10051 2.043372 10.992182
10052 2.039749 10.992182
10053 2.036126 10.992182
10054 2.032503 10.992182
10055 2.028880 10.992182
10056 2.025257 10.992182
10057 2.021634 10.992182
10058 2.018011 10.992182
10059 2.014388 10.995805
10060 2.010765 10.995805
10061 2.007142 10.999428
10062 2.003519 10.999428
10063 1.999896 11.003051
10064 1.996273 11.003051
10065 1.992650 11.006674
10066 1.989027 11.006674
10067 1.985404 11.006674
10068 1.981781 11.006674
10069 1.978158 11.006674
10070 1.974535 11.006674
10071 1.970912 11.006674
10072 1.967289 11.006674
10073 1.963666 11.006674
10074 1.960043 11.006674
10075 1.956420 11.006674
10076 1.952797 11.006674
10077 1.949174 11.006674
10078 1.945551 11.006674
10079 1.941928 11.006674
10080 1.938305 11.006674
10081 1.934682 11.010297
10082 1.931059 11.010297
10083 1.927436 11.013920
10084 1.923813 11.013920
10085 1.920190 11.017543
10086 1.916567 11.017543
10087 1.912944 11.021166
10088 1.909321 11.021166
10089 1.905698 11.024789
10090 1.902075 11.024789
10091 1.898452 11.028412
10092 1.894829 11.028412
10093 1.891206 11.032035
10094 1.887583 11.035658
10095 1.883960 11.039281
10096 1.880337 11.042904
10097 1.876714 11.046527
10098 1.873091 11.050150
10099 1.869468 11.053773
10100 1.865845 11.057396
10101 1.862222 11.057396
10102 1.858599 11.061019
10103 1.854976 11.064642
10104 1.851353 11.068265
10105 1.847730 11.071888
10106 1.844107 11.075511
10107 1.840484 11.079134
10108 1.836861 11.082757
10109 1.833238 11.086380
10110 1.829615 11.090003
10111 1.825992 11.093626
10112 1.822369 11.097249
10113 1.818746 11.100872
10114 1.815123 11.104495
10115 1.811500 11.108118
10116 1.807877 11.111741
10117 1.804254 11.115364
10118 1.800631 11.118987
10119 1.797008 11.122610
10120 1.793385 11.126233
10121 1.789762 11.129856
10122 1.786139 11.133479
10123 1.782516 11.137102
10124 1.778893 11.140725
10125 1.775270 11.144348
10126 1.771647 11.147971
10127 1.768024 11.151594
10128 1.764401 11.151594
10129 1.760778 11.151594
10130 1.757155 11.151594
10131 1.753532 11.151594
10132 1.749909 11.151594
10133 1.746286 11.151594
10134 1.742663 11.151594
10135 1.739040 11.151594
10136 1.735417 11.151594
10137 1.731794 11.151594
10138 1.728171 11.151594
10139 1.724548 11.151594
10140 1.720925 11.151594
10141 1.717302 11.151594
10142 1.713679 11.151594
10143 1.710056 11.151594
10144 1.706433 11.147971
10145 1.702810 11.144348
10146 1.699187 11.140725
10147 1.695564 11.137102
10148 1.691941 11.133479
10149 1.688318 11.129856
10150 1.684695 11.126233
10151 1.681072 11.122610
10152 1.677449 11.118987
10153 1.673826 11.115364
10154 1.673826 11.111741
10155 1.670203 11.108118
10156 1.670203 11.104495
10157 1.666580 11.100872
10158 1.662957 11.097249
10159 1.659334 11.093626
10160 1.655711 11.090003
10161 1.652088 11.086380
10162 1.648465 11.082757
10163 1.644842 11.079134
10164 1.641219 11.075511
10165 1.637596 11.071888
10166 1.633973 11.068265
10167 1.630350 11.064642
10168 1.626727 11.061019
10169 1.623104 11.057396
10170 1.619481 11.057396
10171 1.615858 11.053773
10172 1.612235 11.053773
10173 1.608612 11.050150
10174 1.604989 11.050150
10175 1.601366 11.046527
10176 1.597743 11.046527
10177 1.594120 11.042904
10178 1.590497 11.042904
10179 1.586874 11.039281
10180 1.583251 11.039281
10181 1.579628 11.035658
10182 1.576005 11.035658
10183 1.572382 11.035658
10184 1.568759 11.035658
10185 1.565136 11.035658
10186 1.561513 11.035658
10187 1.557890 11.035658
10188 1.554267 11.035658
10189 1.550644 11.035658
10190 1.547021 11.035658
10191 1.543398 11.035658
10192 1.539775 11.035658
10193 1.536152 11.035658
10194 1.532529 11.035658
10195 1.528906 11.035658
10196 1.525283 11.035658
10197 1.521660 11.035658
10198 1.518037 11.035658
10199 1.514414 11.035658
10200 1.510791 11.035658
10201 1.507168 11.035658
10202 1.503545 11.035658
10203 1.499922 11.035658
10204 1.496299 11.039281
10205 1.492676 11.039281
10206 1.489053 11.039281
10207 1.485430 11.039281
10208 1.481807 11.042904
10209 1.478184 11.042904
10210 1.474561 11.042904
10211 1.470938 11.042904
10212 1.467315 11.046527
10213 1.463692 11.046527
10214 1.460069 11.046527
10215 1.456446 11.050150
10216 1.452823 11.050150
10217 1.449200 11.050150
10218 1.445577 11.053773
10219 1.441954 11.053773
10220 1.438331 11.057396
10221 1.434708 11.057396
10222 1.431085 11.057396
10223 1.427462 11.057396
10224 1.423839 11.061019
10225 1.420216 11.061019
10226 1.416593 11.061019
10227 1.412970 11.061019
10228 1.409347 11.061019
10229 1.405724 11.061019
10230 1.402101 11.061019
10231 1.398478 11.061019
10232 1.394855 11.061019
10233 1.391232 11.061019
10234 1.387609 11.064642
10235 1.383986 11.064642
10236 1.380363 11.064642
10237 1.376740 11.064642
10238 1.373117 11.068265
10239 1.369494 11.068265
10240 1.365871 11.068265
10241 1.362248 11.068265
10242 1.358625 11.068265
10243 1.355002 11.068265
10244 1.351379 11.068265
10245 1.347756 11.068265
10246 1.344133 11.068265
10247 1.340510 11.068265
10248 1.336887 11.068265
10249 1.333264 11.068265
10250 1.329641 11.068265
10251 1.326018 11.068265
10252 1.322395 11.068265
10253 1.318772 11.068265
10254 1.315149 11.068265
10255 1.311526 11.068265
10256 1.307903 11.068265
10257 1.304280 11.068265
10258 1.300657 11.068265
10259 1.297034 11.068265
10260 1.293411 11.064642
10261 1.289788 11.064642
10262 1.286165 11.061019
10263 1.282542 11.061019
10264 1.278919 11.057396
10265 1.275296 11.057396
10266 1.271673 11.057396
10267 1.268050 11.057396
10268 1.264427 11.057396
10269 1.260804 11.057396
10270 1.257181 11.057396
10271 1.253558 11.057396
10272 1.249935 11.057396
10273 1.246312 11.057396
10274 1.242689 11.057396
10275 1.239066 11.057396
10276 1.235443 11.057396
10277 1.231820 11.057396
10278 1.228197 11.057396
10279 1.224574 11.057396
10280 1.220951 11.057396
10281 1.217328 11.057396
10282 1.213705 11.057396
10283 1.210082 11.057396
10284 1.206459 11.057396
10285 1.202836 11.057396
10286 1.199213 11.057396
10287 1.195590 11.057396
10288 1.191967 11.057396
10289 1.188344 11.057396
10290 1.184721 11.057396
10291 1.181098 11.057396
10292 1.177475 11.057396
10293 1.173852 11.057396
10294 1.170229 11.057396
10295 1.166606 11.057396
10296 1.162983 11.057396
10297 1.159360 11.057396
10298 1.155737 11.057396
10299 1.152114 11.057396
10300 1.148491 11.057396
10301 1.144868 11.057396
10302 1.141245 11.057396
10303 1.137622 11.057396
10304 1.133999 11.057396
10305 1.130376 11.057396
10306 1.126753 11.057396
10307 1.123130 11.057396
10308 1.119507 11.057396
10309 1.115884 11.057396
10310 1.112261 11.057396
10311 1.108638 11.057396
10312 1.105015 11.057396
10313 1.101392 11.057396
10314 1.097769 11.057396
10315 1.094146 11.057396
10316 1.090523 11.061019
10317 1.086900 11.061019
10318 1.083277 11.064642
10319 1.079654 11.064642
10320 1.076031 11.068265
10321 1.072408 11.068265
10322 1.068785 11.071888
10323 1.065162 11.071888
10324 1.061539 11.071888
10325 1.057916 11.071888
10326 1.054293 11.068265
10327 1.050670 11.068265
10328 1.047047 11.068265
10329 1.043424 11.068265
10330 1.039801 11.064642
10331 1.036178 11.061019
10332 1.032555 11.057396
10333 1.028932 11.053773
10334 1.025309 11.050150
10335 1.021686 11.046527
10336 1.018063 11.042904
10337 1.018063 11.039281
10338 1.018063 11.035658
10339 1.018063 11.032035
10340 1.018063 11.028412
10341 1.018063 11.024789
10342 1.018063 11.021166
10343 1.018063 11.017543
10344 1.018063 11.013920
10345 1.018063 11.010297
10346 1.018063 11.006674
10347 1.018063 11.003051
10348 1.018063 10.999428
10349 1.018063 10.995805
10350 1.018063 10.992182
10351 1.018063 10.988559
10352 1.018063 10.984936
10353 1.018063 10.981313
10354 1.018063 10.977690
10355 1.018063 10.974067
10356 1.018063 10.970444
10357 1.018063 10.966821
10358 1.018063 10.963198
10359 1.018063 10.959575
10360 1.014440 10.955952
10361 1.014440 10.952329
10362 1.010817 10.948706
10363 1.010817 10.945083
10364 1.007194 10.941460
10365 1.007194 10.937837
10366 1.003571 10.934214
10367 1.003571 10.930591
10368 0.999948 10.926968
10369 0.999948 10.923345
10370 0.996325 10.919722
10371 0.996325 10.916099
10372 0.992702 10.912476
10373 0.989079 10.912476
10374 0.985456 10.908853
10375 0.981833 10.908853
10376 0.978210 10.905230
10377 0.974587 10.905230
10378 0.970964 10.901607
10379 0.967341 10.901607
10380 0.963718 10.897984
10381 0.960095 10.897984
10382 0.956472 10.894361
10383 0.952849 10.894361
10384 0.949226 10.890738
10385 0.949226 10.887115
10386 0.949226 10.883492
10387 0.945603 10.879869
10388 0.945603 10.876246
10389 0.941980 10.872623
10390 0.941980 10.869000
10391 0.938357 10.865377
10392 0.938357 10.861754
10393 0.934734 10.858131
10394 0.934734 10.854508
10395 0.938357 10.850885
10396 0.938357 10.847262
10397 0.941980 10.843639
10398 0.941980 10.840016
10399 0.945603 10.836393
10400 0.945603 10.832770
10401 0.949226 10.829147
10402 0.949226 10.825524
10403 0.952849 10.821901
10404 0.952849 10.818278
10405 0.952849 10.814655
10406 0.952849 10.811032
10407 0.952849 10.807409
10408 0.952849 10.803786
10409 0.952849 10.800163
10410 0.956472 10.800163
10411 0.960095 10.796540
10412 0.963718 10.796540
10413 0.967341 10.792917
10414 0.970964 10.792917
10415 0.974587 10.789294
10416 0.978210 10.789294
10417 0.981833 10.785671
10418 0.985456 10.785671
10419 0.989079 10.782048
10420 0.992702 10.782048
10421 0.996325 10.778425
10422 0.999948 10.774802
10423 0.999948 10.771179
10424 1.003571 10.767556
10425 1.003571 10.763933
10426 1.007194 10.760310
10427 1.007194 10.756687
10428 1.010817 10.753064
10429 1.010817 10.749441
10430 1.014440 10.745818
10431 1.014440 10.742195
10432 1.018063 10.738572
10433 1.018063 10.734949
10434 1.021686 10.731326
10435 1.021686 10.727703
10436 1.021686 10.724080
10437 1.021686 10.720457
10438 1.025309 10.716834
10439 1.028932 10.713211
10440 1.032555 10.709588
10441 1.036178 10.705965
10442 1.039801 10.702342
10443 1.043424 10.698719
10444 1.043424 10.695096
10445 1.047047 10.691473
10446 1.047047 10.687850
10447 1.050670 10.684227
10448 1.050670 10.680604
10449 1.054293 10.676981
10450 1.054293 10.673358
10451 1.057916 10.669735
10452 1.057916 10.666112
10453 1.061539 10.662489
10454 1.061539 10.658866
10455 1.065162 10.655243
10456 1.065162 10.651620
10457 1.065162 10.647997
10458 1.065162 10.644374
10459 1.065162 10.640751
10460 1.065162 10.637128
10461 1.065162 10.633505
10462 1.065162 10.629882
10463 1.065162 10.626259
10464 1.065162 10.622636
10465 1.065162 10.619013
10466 1.065162 10.615390
10467 1.065162 10.611767
10468 1.065162 10.608144
10469 1.065162 10.604521
10470 1.065162 10.600898
10471 1.065162 10.597275
10472 1.065162 10.593652
10473 1.065162 10.590029
10474 1.065162 10.586406
10475 1.065162 10.582783
10476 1.065162 10.579160
10477 1.065162 10.575537
10478 1.065162 10.571914
10479 1.065162 10.568291
10480 1.065162 10.564668
10481 1.068785 10.561045
10482 1.068785 10.557422
10483 1.072408 10.553799
10484 1.072408 10.550176
10485 1.076031 10.546553
10486 1.076031 10.542930
10487 1.076031 10.539307
10488 1.076031 10.535684
10489 1.076031 10.532061
10490 1.076031 10.528438
10491 1.076031 10.524815
10492 1.076031 10.521192
10493 1.076031 10.517569
10494 1.076031 10.513946
10495 1.076031 10.510323
10496 1.076031 10.506700
10497 1.076031 10.503077
10498 1.076031 10.499454
10499 1.076031 10.495831
10500 1.076031 10.492208
10501 1.076031 10.488585
10502 1.076031 10.484962
10503 1.076031 10.481339
10504 1.076031 10.477716
10505 1.076031 10.474093
10506 1.076031 10.470470
10507 1.079654 10.466847
10508 1.079654 10.463224
10509 1.079654 10.459601
10510 1.083277 10.455978
10511 1.083277 10.452355
10512 1.083277 10.448732
10513 1.083277 10.445109
10514 1.083277 10.441486
10515 1.086900 10.437863
10516 1.086900 10.434240
10517 1.086900 10.430617
10518 1.090523 10.426994
10519 1.090523 10.423371
10520 1.094146 10.419748
10521 1.094146 10.416125
10522 1.097769 10.416125
10523 1.101392 10.412502
10524 1.105015 10.412502
10525 1.108638 10.408879
10526 1.112261 10.408879
10527 1.115884 10.405256
10528 1.119507 10.405256
10529 1.123130 10.401633
10530 1.126753 10.401633
10531 1.130376 10.398010
10532 1.133999 10.398010
10533 1.137622 10.394387
10534 1.141245 10.394387
10535 1.144868 10.390764
10536 1.148491 10.390764
10537 1.152114 10.387141
10538 1.155737 10.383518
10539 1.155737 10.379895
10540 1.159360 10.376272
10541 1.159360 10.372649
10542 1.162983 10.369026
10543 1.162983 10.365403
10544 1.166606 10.361780
10545 1.166606 10.358157
10546 1.170229 10.354534
10547 1.170229 10.350911
10548 1.173852 10.347288
10549 1.173852 10.343665
10550 1.177475 10.340042
10551 1.177475 10.336419
10552 1.177475 10.332796
10553 1.181098 10.329173
10554 1.181098 10.325550
10555 1.181098 10.321927
10556 1.184721 10.318304
10557 1.184721 10.314681
10558 1.184721 10.311058
10559 1.188344 10.307435
10560 1.191967 10.303812
10561 1.191967 10.300189
10562 1.195590 10.296566
10563 1.195590 10.292943
10564 1.199213 10.292943
10565 1.202836 10.289320
10566 1.206459 10.289320
10567 1.210082 10.285697
10568 1.210082 10.282074
10569 1.213705 10.278451
10570 1.213705 10.274828
10571 1.217328 10.271205
10572 1.217328 10.267582
10573 1.220951 10.263959
10574 1.220951 10.260336
10575 1.224574 10.256713
10576 1.224574 10.253090
10577 1.228197 10.249467
10578 1.228197 10.245844
10579 1.231820 10.242221
10580 1.231820 10.238598
10581 1.231820 10.234975
10582 1.231820 10.231352
10583 1.231820 10.227729
10584 1.231820 10.224106
10585 1.231820 10.220483
10586 1.231820 10.216860
10587 1.231820 10.213237
10588 1.231820 10.209614
10589 1.231820 10.205991
10590 1.231820 10.202368
10591 1.231820 10.198745
10592 1.231820 10.195122
10593 1.231820 10.191499
10594 1.231820 10.187876
10595 1.231820 10.184253
10596 1.231820 10.180630
10597 1.231820 10.177007
10598 1.231820 10.173384
10599 1.231820 10.169761
10600 1.231820 10.166138
10601 1.231820 10.162515
10602 1.231820 10.158892
10603 1.228197 10.155269
10604 1.228197 10.151646
10605 1.228197 10.148023
10606 1.228197 10.144400
10607 1.228197 10.140777
10608 1.228197 10.137154
10609 1.228197 10.133531
10610 1.228197 10.129908
10611 1.228197 10.126285
10612 1.228197 10.122662
10613 1.228197 10.119039
10614 1.231820 10.115416
10615 1.231820 10.111793
10616 1.235443 10.108170
10617 1.239066 10.104547
10618 1.242689 10.100924
10619 1.246312 10.100924
10620 1.249935 10.097301
10621 1.253558 10.093678
10622 1.257181 10.093678
10623 1.260804 10.090055
10624 1.264427 10.090055
10625 1.268050 10.086432
10626 1.271673 10.082809
10627 1.275296 10.079186
10628 1.278919 10.075563
10629 1.282542 10.075563
10630 1.286165 10.071940
10631 1.289788 10.071940
10632 1.293411 10.068317
10633 1.297034 10.068317
10634 1.300657 10.064694
10635 1.304280 10.064694
10636 1.307903 10.061071
10637 1.311526 10.061071
10638 1.315149 10.057448
10639 1.318772 10.057448
10640 1.322395 10.053825
10641 1.326018 10.053825
10642 1.329641 10.050202
10643 1.333264 10.050202
10644 1.336887 10.046579
10645 1.340510 10.046579
10646 1.344133 10.042956
10647 1.344133 10.039333
10648 1.347756 10.035710
10649 1.347756 10.032087
10650 1.351379 10.028464
10651 1.351379 10.024841
10652 1.355002 10.021218
10653 1.355002 10.017595
10654 1.358625 10.013972
10655 1.358625 10.010349
10656 1.362248 10.006726
10657 1.362248 10.003103
10658 1.365871 9.999480
10659 1.365871 9.995857
10660 1.365871 9.992234
10661 1.365871 9.988611
10662 1.365871 9.984988
10663 1.365871 9.981365
10664 1.365871 9.977742
10665 1.365871 9.974119
10666 1.365871 9.970496
10667 1.365871 9.966873
10668 1.365871 9.963250
10669 1.365871 9.959627
10670 1.369494 9.956004
10671 1.369494 9.952381
10672 1.369494 9.948758
10673 1.369494 9.945135
10674 1.369494 9.941512
10675 1.369494 9.937889
10676 1.373117 9.934266
10677 1.373117 9.930643
10678 1.376740 9.927020
10679 1.376740 9.923397
10680 1.376740 9.919774
10681 1.380363 9.919774
10682 1.383986 9.916151
10683 1.387609 9.916151
10684 1.391232 9.912528
10685 1.394855 9.912528
10686 1.398478 9.908905
10687 1.402101 9.908905
10688 1.405724 9.905282
10689 1.409347 9.901659
10690 1.409347 9.898036
10691 1.412970 9.894413
10692 1.412970 9.890790
10693 1.416593 9.887167
10694 1.416593 9.883544
10695 1.420216 9.879921
10696 1.420216 9.876298
10697 1.423839 9.872675
10698 1.423839 9.869052
10699 1.427462 9.865429
10700 1.427462 9.861806
10701 1.431085 9.858183
10702 1.431085 9.854560
10703 1.431085 9.850937
10704 1.431085 9.847314
10705 1.431085 9.843691
10706 1.431085 9.840068
10707 1.431085 9.836445
10708 1.431085 9.832822
10709 1.431085 9.829199
10710 1.431085 9.825576
10711 1.431085 9.821953
10712 1.431085 9.818330
10713 1.431085 9.814707
10714 1.431085 9.811084
10715 1.431085 9.807461
10716 1.431085 9.803838
10717 1.431085 9.800215
10718 1.431085 9.796592
10719 1.431085 9.792969
10720 1.431085 9.789346
10721 1.431085 9.785723
10722 1.431085 9.782100
10723 1.431085 9.778477
10724 1.431085 9.774854
10725 1.427462 9.771231
10726 1.427462 9.767608
10727 1.423839 9.763985
10728 1.423839 9.760362
10729 1.420216 9.756739
10730 1.420216 9.753116
10731 1.416593 9.749493
10732 1.416593 9.745870
10733 1.412970 9.742247
10734 1.412970 9.738624
10735 1.409347 9.735001
10736 1.409347 9.731378
10737 1.405724 9.727755
10738 1.405724 9.724132
10739 1.405724 9.720509
10740 1.405724 9.716886
10741 1.405724 9.713263
10742 1.409347 9.709640
10743 1.409347 9.706017
10744 1.412970 9.702394
10745 1.412970 9.698771
10746 1.416593 9.695148
10747 1.416593 9.691525
10748 1.420216 9.687902
10749 1.420216 9.684279
10750 1.423839 9.680656
10751 1.423839 9.677033
10752 1.423839 9.673410
10753 1.423839 9.669787
10754 1.423839 9.666164
10755 1.423839 9.662541
10756 1.423839 9.658918
10757 1.423839 9.655295
10758 1.423839 9.651672
10759 1.423839 9.648049
10760 1.423839 9.644426
10761 1.423839 9.640803
10762 1.423839 9.637180
10763 1.423839 9.633557
10764 1.423839 9.629934
10765 1.423839 9.626311
10766 1.423839 9.622688
10767 1.423839 9.619065
10768 1.423839 9.615442
10769 1.423839 9.611819
10770 1.423839 9.608196
10771 1.423839 9.604573
10772 1.423839 9.600950
10773 1.423839 9.597327
10774 1.423839 9.593704
10775 1.423839 9.590081
10776 1.423839 9.586458
10777 1.423839 9.582835
10778 1.423839 9.579212
10779 1.423839 9.575589
10780 1.420216 9.571966
10781 1.420216 9.568343
10782 1.416593 9.564720
10783 1.416593 9.561097
10784 1.412970 9.557474
10785 1.412970 9.553851
10786 1.409347 9.550228
10787 1.409347 9.546605
10788 1.405724 9.542982
10789 1.405724 9.539359
10790 1.402101 9.535736
10791 1.402101 9.532113
10792 1.398478 9.528490
10793 1.394855 9.528490
10794 1.391232 9.524867
10795 1.387609 9.524867
10796 1.383986 9.521244
10797 1.380363 9.521244
10798 1.376740 9.517621
10799 1.373117 9.517621
10800 1.369494 9.513998
10801 1.365871 9.513998
10802 1.362248 9.510375
10803 1.358625 9.510375
10804 1.355002 9.506752
10805 1.351379 9.506752
10806 1.347756 9.506752
10807 1.344133 9.503129
10808 1.340510 9.503129
10809 1.336887 9.499506
10810 1.333264 9.495883
10811 1.329641 9.492260
10812 1.329641 9.488637
10813 1.329641 9.485014
10814 1.329641 9.481391
10815 1.329641 9.477768
10816 1.329641 9.474145
10817 1.326018 9.470522
10818 1.326018 9.466899
10819 1.322395 9.463276
10820 1.322395 9.459653
10821 1.318772 9.456030
10822 1.318772 9.452407
10823 1.315149 9.448784
10824 1.315149 9.445161
10825 1.311526 9.441538
10826 1.311526 9.437915
10827 1.307903 9.434292
10828 1.307903 9.430669
10829 1.304280 9.427046
10830 1.300657 9.423423
10831 1.297034 9.419800
10832 1.293411 9.419800
10833 1.289788 9.416177
10834 1.286165 9.416177
10835 1.282542 9.412554
10836 1.278919 9.412554
10837 1.275296 9.408931
10838 1.271673 9.405308
10839 1.268050 9.401685
10840 1.268050 9.398062
10841 1.264427 9.394439
10842 1.264427 9.390816
10843 1.260804 9.387193
10844 1.260804 9.383570
10845 1.260804 9.379947
10846 1.260804 9.376324
10847 1.260804 9.372701
10848 1.260804 9.369078
10849 1.260804 9.365455
10850 1.260804 9.361832
10851 1.260804 9.358209
10852 1.260804 9.354586
10853 1.260804 9.350963
10854 1.260804 9.347340
10855 1.257181 9.343717
10856 1.257181 9.340094
10857 1.253558 9.336471
10858 1.253558 9.332848
10859 1.249935 9.329225
10860 1.249935 9.325602
10861 1.246312 9.321979
10862 1.246312 9.318356
10863 1.242689 9.314733
10864 1.242689 9.311110
10865 1.239066 9.307487
10866 1.239066 9.303864
10867 1.235443 9.300241
10868 1.231820 9.296618
10869 1.228197 9.296618
10870 1.224574 9.292995
10871 1.220951 9.292995
10872 1.217328 9.289372
10873 1.213705 9.289372
10874 1.210082 9.285749
10875 1.206459 9.285749
10876 1.202836 9.282126
10877 1.199213 9.282126
10878 1.195590 9.278503
10879 1.191967 9.278503
10880 1.188344 9.274880
10881 1.184721 9.271257
10882 1.181098 9.267634
10883 1.181098 9.264011
10884 1.177475 9.260388
10885 1.177475 9.256765
10886 1.173852 9.253142
10887 1.173852 9.249519
10888 1.173852 9.245896
10889 1.170229 9.242273
10890 1.170229 9.238650
10891 1.170229 9.235027
10892 1.170229 9.231404
10893 1.170229 9.227781
10894 1.170229 9.224158
10895 1.170229 9.220535
10896 1.170229 9.216912
10897 1.170229 9.213289
10898 1.170229 9.209666
10899 1.170229 9.206043
10900 1.170229 9.202420
10901 1.170229 9.198797
10902 1.170229 9.195174
10903 1.170229 9.191551
10904 1.166606 9.187928
10905 1.166606 9.184305
10906 1.162983 9.180682
10907 1.162983 9.177059
10908 1.159360 9.173436
10909 1.159360 9.169813
10910 1.155737 9.166190
10911 1.155737 9.162567
10912 1.152114 9.158944
10913 1.152114 9.155321
10914 1.148491 9.151698
10915 1.148491 9.148075
10916 1.144868 9.144452
10917 1.141245 9.140829
10918 1.137622 9.137206
10919 1.133999 9.133583
10920 1.133999 9.129960
10921 1.133999 9.126337
10922 1.133999 9.122714
10923 1.133999 9.119091
10924 1.133999 9.115468
10925 1.133999 9.111845
10926 1.133999 9.108222
10927 1.133999 9.104599
10928 1.133999 9.100976
10929 1.133999 9.097353
10930 1.133999 9.093730
10931 1.133999 9.090107
10932 1.133999 9.086484
10933 1.133999 9.082861
10934 1.133999 9.079238
10935 1.130376 9.075615
10936 1.130376 9.071992
10937 1.126753 9.068369
10938 1.126753 9.064746
10939 1.123130 9.061123
10940 1.123130 9.057500
10941 1.119507 9.053877
10942 1.119507 9.050254
10943 1.115884 9.046631
10944 1.115884 9.043008
10945 1.112261 9.039385
10946 1.112261 9.035762
10947 1.108638 9.032139
10948 1.105015 9.032139
10949 1.101392 9.028516
10950 1.097769 9.028516
10951 1.094146 9.024893
10952 1.090523 9.024893
10953 1.086900 9.021270
10954 1.083277 9.021270
10955 1.079654 9.017647
10956 1.076031 9.017647
10957 1.072408 9.014024
10958 1.068785 9.014024
10959 1.065162 9.010401
10960 1.061539 9.010401
10961 1.057916 9.010401
10962 1.054293 9.010401
10963 1.050670 9.010401
10964 1.047047 9.010401
10965 1.043424 9.010401
10966 1.039801 9.010401
10967 1.036178 9.010401
10968 1.032555 9.010401
10969 1.028932 9.010401
10970 1.025309 9.010401
10971 1.021686 9.010401
10972 1.018063 9.010401
10973 1.014440 9.010401
10974 1.010817 9.010401
10975 1.007194 9.010401
10976 1.003571 9.010401
10977 0.999948 9.010401
10978 0.996325 9.010401
10979 0.992702 9.006778
10980 0.989079 9.006778
10981 0.985456 9.006778
10982 0.981833 9.003155
10983 0.978210 9.003155
10984 0.974587 9.003155
10985 0.970964 9.003155
10986 0.967341 9.003155
10987 0.963718 9.003155
10988 0.960095 9.003155
10989 0.956472 9.003155
10990 0.952849 8.999532
10991 0.949226 8.999532
10992 0.945603 8.995909
10993 0.941980 8.992286
10994 0.938357 8.992286
10995 0.938357 8.988663
10996 0.938357 8.985040
10997 0.938357 8.981417
10998 0.934734 8.977794
10999 0.934734 8.974171
11000 0.934734 8.970548
11001 0.934734 8.966925
11002 0.934734 8.963302
11003 0.931111 8.959679
11004 0.931111 8.956056
11005 0.931111 8.952433
11006 0.931111 8.948810
11007 0.927488 8.945187
11008 0.927488 8.941564
11009 0.923865 8.937941
11010 0.923865 8.934318
11011 0.920242 8.930695
11012 0.920242 8.927072
11013 0.916619 8.923449
11014 0.916619 8.919826
11015 0.912996 8.916203
11016 0.912996 8.912580
11017 0.909373 8.908957
11018 0.909373 8.905334
11019 0.905750 8.901711
11020 0.902127 8.898088
11021 0.898504 8.894465
11022 0.894881 8.890842
11023 0.891258 8.890842
11024 0.887635 8.887219
11025 0.884012 8.883596
11026 0.880389 8.883596
11027 0.880389 8.879973
11028 0.884012 8.876350
11029 0.884012 8.872727
11030 0.887635 8.869104
11031 0.887635 8.865481
11032 0.887635 8.861858
11033 0.887635 8.858235
11034 0.887635 8.854612
11035 0.887635 8.850989
11036 0.887635 8.847366
11037 0.887635 8.843743
11038 0.887635 8.840120
11039 0.887635 8.836497
11040 0.887635 8.832874
11041 0.887635 8.829251
11042 0.887635 8.825628
11043 0.887635 8.822005
11044 0.887635 8.818382
11045 0.887635 8.814759
11046 0.887635 8.811136
11047 0.887635 8.807513
11048 0.887635 8.803890
11049 0.887635 8.800267
11050 0.887635 8.796644
11051 0.887635 8.793021
11052 0.887635 8.789398
11053 0.887635 8.785775
11054 0.887635 8.782152
11055 0.887635 8.778529
11056 0.887635 8.774906
11057 0.887635 8.771283
11058 0.887635 8.767660
11059 0.887635 8.764037
11060 0.887635 8.760414
11061 0.887635 8.756791
11062 0.887635 8.753168
11063 0.884012 8.749545
11064 0.884012 8.745922
11065 0.880389 8.742299
11066 0.880389 8.738676
11067 0.876766 8.735053
11068 0.876766 8.731430
11069 0.873143 8.727807
11070 0.873143 8.724184
11071 0.869520 8.720561
11072 0.869520 8.716938
11073 0.865897 8.713315
11074 0.865897 8.709692
11075 0.862274 8.706069
11076 0.858651 8.706069
11077 0.855028 8.702446
11078 0.851405 8.702446
11079 0.847782 8.698823
11080 0.844159 8.698823
11081 0.840536 8.695200
11082 0.836913 8.695200
11083 0.833290 8.691577
11084 0.829667 8.691577
11085 0.826044 8.687954
11086 0.822421 8.684331
11087 0.818798 8.680708
11088 0.815175 8.677085
11089 0.811552 8.673462
11090 0.807929 8.669839
11091 0.804306 8.666216
11092 0.800683 8.662593
11093 0.797060 8.658970
11094 0.793437 8.655347
11095 0.793437 8.651724
11096 0.789814 8.648101
11097 0.789814 8.644478
11098 0.789814 8.640855
11099 0.789814 8.637232
11100 0.786191 8.633609
11101 0.786191 8.629986
11102 0.786191 8.626363
11103 0.786191 8.622740
11104 0.786191 8.619117
11105 0.782568 8.615494
11106 0.782568 8.611871
11107 0.782568 8.608248
11108 0.778945 8.604625
11109 0.778945 8.601002
11110 0.778945 8.597379
11111 0.775322 8.593756
11112 0.775322 8.590133
11113 0.775322 8.586510
11114 0.775322 8.582887
11115 0.775322 8.579264
11116 0.775322 8.575641
11117 0.775322 8.572018
11118 0.775322 8.568395
11119 0.775322 8.564772
11120 0.775322 8.561149
11121 0.775322 8.557526
11122 0.775322 8.553903
11123 0.775322 8.550280
11124 0.775322 8.546657
11125 0.775322 8.543034
11126 0.775322 8.539411
11127 0.775322 8.535788
11128 0.775322 8.532165
11129 0.775322 8.528542
11130 0.778945 8.524919
11131 0.778945 8.521296
11132 0.778945 8.517673
11133 0.782568 8.514050
11134 0.782568 8.510427
11135 0.786191 8.506804
11136 0.786191 8.503181
11137 0.789814 8.499558
11138 0.789814 8.495935
11139 0.789814 8.492312
11140 0.793437 8.488689
11141 0.793437 8.485066
11142 0.793437 8.481443
11143 0.797060 8.477820
11144 0.797060 8.474197
11145 0.800683 8.470574
11146 0.804306 8.466951
11147 0.807929 8.463328
11148 0.811552 8.459705
11149 0.815175 8.456082
11150 0.818798 8.452459
11151 0.822421 8.448836
11152 0.826044 8.445213
11153 0.829667 8.441590
11154 0.833290 8.437967
11155 0.833290 8.434344
11156 0.836913 8.430721
11157 0.836913 8.427098
11158 0.840536 8.423475
11159 0.840536 8.419852
11160 0.844159 8.416229
11161 0.844159 8.412606
11162 0.847782 8.408983
11163 0.847782 8.405360
11164 0.851405 8.401737
11165 0.851405 8.398114
11166 0.855028 8.394491
11167 0.855028 8.390868
11168 0.855028 8.387245
11169 0.855028 8.383622
11170 0.855028 8.379999
11171 0.855028 8.376376
11172 0.855028 8.372753
11173 0.855028 8.369130
11174 0.855028 8.365507
11175 0.855028 8.361884
11176 0.855028 8.358261
11177 0.855028 8.354638
11178 0.855028 8.351015
11179 0.855028 8.347392
11180 0.855028 8.343769
11181 0.855028 8.340146
11182 0.855028 8.336523
11183 0.855028 8.332900
11184 0.855028 8.329277
11185 0.855028 8.325654
11186 0.855028 8.322031
11187 0.855028 8.318408
11188 0.855028 8.314785
11189 0.855028 8.311162
11190 0.855028 8.307539
11191 0.858651 8.303916
11192 0.858651 8.300293
11193 0.862274 8.296670
11194 0.862274 8.293047
11195 0.865897 8.289424
11196 0.865897 8.285801
11197 0.869520 8.282178
11198 0.869520 8.278555
11199 0.873143 8.274932
11200 0.873143 8.271309
11201 0.876766 8.267686
11202 0.876766 8.264063
11203 0.880389 8.260440
11204 0.880389 8.256817
11205 0.880389 8.253194
11206 0.880389 8.249571
11207 0.880389 8.245948
11208 0.880389 8.242325
11209 0.880389 8.238702
11210 0.880389 8.235079
11211 0.880389 8.231456
11212 0.880389 8.227833
11213 0.880389 8.224210
11214 0.880389 8.220587
11215 0.880389 8.216964
11216 0.884012 8.213341
11217 0.884012 8.209718
11218 0.887635 8.206095
11219 0.891258 8.202472
11220 0.891258 8.198849
11221 0.894881 8.195226
11222 0.894881 8.191603
11223 0.898504 8.187980
11224 0.898504 8.184357
11225 0.902127 8.180734
11226 0.902127 8.177111
11227 0.905750 8.173488
11228 0.905750 8.169865
11229 0.909373 8.166242
11230 0.909373 8.162619
11231 0.912996 8.158996
11232 0.912996 8.155373
11233 0.912996 8.151750
11234 0.912996 8.148127
11235 0.912996 8.144504
11236 0.912996 8.140881
11237 0.912996 8.137258
11238 0.912996 8.133635
11239 0.912996 8.130012
11240 0.912996 8.126389
11241 0.912996 8.122766
11242 0.912996 8.119143
11243 0.912996 8.115520
11244 0.912996 8.111897
11245 0.912996 8.108274
11246 0.912996 8.104651
11247 0.912996 8.101028
11248 0.912996 8.097405
11249 0.912996 8.093782
11250 0.912996 8.090159
11251 0.912996 8.086536
11252 0.912996 8.082913
11253 0.912996 8.079290
11254 0.912996 8.075667
11255 0.909373 8.072044
11256 0.909373 8.068421
11257 0.905750 8.064798
11258 0.905750 8.061175
11259 0.902127 8.057552
11260 0.902127 8.053929
11261 0.898504 8.050306
11262 0.898504 8.046683
11263 0.898504 8.043060
11264 0.898504 8.039437
11265 0.898504 8.035814
11266 0.898504 8.032191
11267 0.898504 8.028568
11268 0.898504 8.024945
11269 0.898504 8.021322
11270 0.894881 8.017699
11271 0.894881 8.014076
11272 0.894881 8.010453
11273 0.891258 8.006830
11274 0.891258 8.003207
11275 0.891258 7.999584
11276 0.887635 7.995961
11277 0.887635 7.992338
11278 0.884012 7.988715
11279 0.884012 7.985092
11280 0.884012 7.981469
11281 0.880389 7.977846
11282 0.880389 7.974223
11283 0.884012 7.970600
11284 0.884012 7.966977
11285 0.887635 7.963354
11286 0.887635 7.959731
11287 0.891258 7.956108
11288 0.891258 7.952485
11289 0.894881 7.948862
11290 0.894881 7.945239
11291 0.894881 7.941616
11292 0.894881 7.937993
11293 0.894881 7.934370
11294 0.894881 7.930747
11295 0.894881 7.927124
11296 0.894881 7.923501
11297 0.894881 7.919878
11298 0.894881 7.916255
11299 0.894881 7.912632
11300 0.894881 7.909009
11301 0.894881 7.905386
11302 0.894881 7.901763
11303 0.894881 7.898140
11304 0.894881 7.894517
11305 0.894881 7.890894
11306 0.894881 7.887271
11307 0.894881 7.883648
11308 0.894881 7.880025
11309 0.894881 7.876402
11310 0.894881 7.872779
11311 0.894881 7.869156
11312 0.894881 7.865533
11313 0.894881 7.861910
11314 0.894881 7.858287
11315 0.891258 7.854664
11316 0.891258 7.851041
11317 0.887635 7.847418
11318 0.887635 7.843795
11319 0.884012 7.840172
11320 0.884012 7.836549
11321 0.880389 7.832926
11322 0.880389 7.829303
11323 0.876766 7.825680
11324 0.876766 7.822057
11325 0.876766 7.818434
11326 0.873143 7.814811
11327 0.873143 7.811188
11328 0.873143 7.807565
11329 0.869520 7.803942
11330 0.869520 7.800319
11331 0.869520 7.796696
11332 0.869520 7.793073
11333 0.869520 7.789450
11334 0.869520 7.785827
11335 0.865897 7.782204
11336 0.865897 7.778581
11337 0.865897 7.774958
11338 0.862274 7.771335
11339 0.862274 7.767712
11340 0.858651 7.764089
11341 0.858651 7.760466
11342 0.855028 7.756843
11343 0.855028 7.753220
11344 0.855028 7.749597
11345 0.855028 7.745974
11346 0.855028 7.742351
11347 0.855028 7.738728
11348 0.855028 7.735105
11349 0.855028 7.731482
11350 0.855028 7.727859
11351 0.855028 7.724236
11352 0.858651 7.720613
11353 0.862274 7.716990
11354 0.865897 7.713367
11355 0.869520 7.713367
11356 0.873143 7.709744
11357 0.876766 7.709744
11358 0.880389 7.706121
11359 0.884012 7.706121
11360 0.887635 7.702498
11361 0.891258 7.698875
11362 0.894881 7.695252
11363 0.894881 7.691629
11364 0.898504 7.688006
11365 0.898504 7.684383
11366 0.902127 7.680760
11367 0.902127 7.677137
11368 0.905750 7.673514
11369 0.905750 7.669891
11370 0.909373 7.666268
11371 0.909373 7.662645
11372 0.912996 7.659022
11373 0.912996 7.655399
11374 0.916619 7.651776
11375 0.916619 7.648153
11376 0.916619 7.644530
11377 0.916619 7.640907
11378 0.916619 7.637284
11379 0.916619 7.633661
11380 0.916619 7.630038
11381 0.916619 7.626415
11382 0.920242 7.622792
11383 0.920242 7.619169
11384 0.923865 7.615546
11385 0.927488 7.611923
11386 0.931111 7.608300
11387 0.934734 7.604677
11388 0.938357 7.601054
11389 0.941980 7.597431
11390 0.945603 7.593808
11391 0.949226 7.590185
11392 0.952849 7.586562
11393 0.952849 7.582939
11394 0.956472 7.579316
11395 0.960095 7.575693
11396 0.960095 7.572070
11397 0.963718 7.568447
11398 0.967341 7.564824
11399 0.970964 7.561201
11400 0.974587 7.557578
11401 0.978210 7.553955
11402 0.981833 7.550332
11403 0.981833 7.546709
11404 0.985456 7.543086
11405 0.985456 7.539463
11406 0.989079 7.535840
11407 0.989079 7.532217
11408 0.992702 7.528594
11409 0.992702 7.524971
11410 0.996325 7.521348
11411 0.996325 7.517725
11412 0.999948 7.514102
11413 0.999948 7.510479
11414 1.003571 7.506856
11415 1.003571 7.503233
11416 1.003571 7.499610
11417 1.003571 7.495987
11418 1.003571 7.492364
11419 1.003571 7.488741
11420 1.003571 7.485118
11421 1.003571 7.481495
11422 1.003571 7.477872
11423 1.003571 7.474249
11424 1.003571 7.470626
11425 1.003571 7.467003
11426 1.003571 7.463380
11427 1.003571 7.459757
11428 1.003571 7.456134
11429 1.003571 7.452511
11430 1.003571 7.448888
11431 1.003571 7.445265
11432 1.003571 7.441642
11433 1.003571 7.438019
11434 1.003571 7.434396
11435 1.003571 7.430773
11436 1.003571 7.427150
11437 1.003571 7.423527
11438 1.003571 7.419904
11439 0.999948 7.416281
11440 0.999948 7.412658
11441 0.996325 7.409035
11442 0.996325 7.405412
11443 0.992702 7.401789
11444 0.992702 7.398166
11445 0.992702 7.394543
11446 0.992702 7.390920
11447 0.996325 7.387297
11448 0.996325 7.383674
11449 0.999948 7.380051
11450 0.999948 7.376428
11451 1.003571 7.372805
11452 1.003571 7.369182
11453 1.007194 7.365559
11454 1.007194 7.361936
11455 1.007194 7.358313
11456 1.007194 7.354690
11457 1.007194 7.351067
11458 1.007194 7.347444
11459 1.007194 7.343821
11460 1.007194 7.340198
11461 1.007194 7.336575
11462 1.007194 7.332952
11463 1.007194 7.329329
11464 1.007194 7.325706
11465 1.007194 7.322083
11466 1.007194 7.318460
11467 1.007194 7.314837
11468 1.007194 7.311214
11469 1.007194 7.307591
11470 1.007194 7.303968
11471 1.007194 7.300345
11472 1.007194 7.296722
11473 1.007194 7.293099
11474 1.007194 7.289476
11475 1.007194 7.285853
11476 1.007194 7.282230
11477 1.003571 7.278607
11478 1.003571 7.274984
11479 0.999948 7.271361
11480 0.999948 7.267738
11481 0.996325 7.264115
11482 0.996325 7.260492
11483 0.992702 7.256869
11484 0.992702 7.253246
11485 0.992702 7.249623
11486 0.992702 7.246000
11487 0.992702 7.242377
11488 0.992702 7.238754
11489 0.992702 7.235131
11490 0.992702 7.231508
11491 0.992702 7.227885
11492 0.992702 7.224262
11493 0.992702 7.220639
11494 0.992702 7.217016
11495 0.992702 7.213393
11496 0.992702 7.209770
11497 0.992702 7.206147
11498 0.992702 7.202524
11499 0.992702 7.198901
11500 0.992702 7.195278
11501 0.992702 7.191655
11502 0.989079 7.188032
11503 0.989079 7.184409
11504 0.985456 7.180786
11505 0.985456 7.177163
11506 0.981833 7.173540
11507 0.981833 7.169917
11508 0.978210 7.166294
11509 0.978210 7.162671
11510 0.974587 7.159048
11511 0.974587 7.155425
11512 0.970964 7.151802
11513 0.970964 7.148179
11514 0.967341 7.144556
11515 0.963718 7.144556
11516 0.960095 7.140933
11517 0.956472 7.140933
11518 0.952849 7.137310
11519 0.949226 7.137310
11520 0.945603 7.133687
11521 0.941980 7.133687
11522 0.938357 7.130064
11523 0.934734 7.130064
11524 0.931111 7.126441
11525 0.927488 7.126441
11526 0.923865 7.122818
11527 0.920242 7.122818
11528 0.916619 7.122818
11529 0.912996 7.122818
11530 0.909373 7.122818
11531 0.905750 7.122818
11532 0.902127 7.122818
11533 0.898504 7.122818
11534 0.894881 7.122818
11535 0.891258 7.122818
11536 0.887635 7.122818
11537 0.884012 7.122818
11538 0.880389 7.122818
11539 0.876766 7.122818
11540 0.873143 7.122818
11541 0.869520 7.122818
11542 0.865897 7.122818
11543 0.862274 7.122818
11544 0.858651 7.122818
11545 0.855028 7.122818
11546 0.851405 7.122818
11547 0.847782 7.122818
11548 0.844159 7.122818
11549 0.840536 7.126441
11550 0.836913 7.126441
11551 0.833290 7.130064
11552 0.829667 7.130064
11553 0.826044 7.133687
11554 0.822421 7.133687
11555 0.818798 7.137310
11556 0.815175 7.137310
11557 0.811552 7.140933
11558 0.807929 7.140933
11559 0.804306 7.144556
11560 0.800683 7.144556
11561 0.797060 7.148179
11562 0.793437 7.151802
11563 0.789814 7.151802
11564 0.786191 7.151802
11565 0.782568 7.155425
11566 0.778945 7.155425
11567 0.775322 7.155425
11568 0.771699 7.151802
11569 0.768076 7.151802
11570 0.764453 7.151802
11571 0.760830 7.151802
11572 0.757207 7.148179
11573 0.753584 7.148179
11574 0.749961 7.148179
11575 0.746338 7.148179
11576 0.742715 7.144556
11577 0.739092 7.144556
11578 0.735469 7.144556
11579 0.731846 7.140933
11580 0.728223 7.140933
11581 0.724600 7.140933
11582 0.720977 7.140933
11583 0.720977 7.137310
11584 0.720977 7.133687
11585 0.720977 7.130064
11586 0.720977 7.126441
11587 0.717354 7.122818
11588 0.717354 7.119195
11589 0.713731 7.115572
11590 0.713731 7.111949
11591 0.710108 7.108326
11592 0.710108 7.104703
11593 0.706485 7.101080
11594 0.706485 7.097457
11595 0.702862 7.093834
11596 0.702862 7.090211
11597 0.699239 7.086588
11598 0.699239 7.082965
11599 0.695616 7.079342
11600 0.691993 7.075719
11601 0.688370 7.072096
11602 0.684747 7.068473
11603 0.681124 7.064850
11604 0.677501 7.064850
11605 0.673878 7.061227
11606 0.670255 7.061227
11607 0.666632 7.057604
11608 0.663009 7.057604
11609 0.659386 7.053981
11610 0.655763 7.053981
11611 0.652140 7.050358
11612 0.648517 7.050358
11613 0.644894 7.046735
11614 0.641271 7.046735
11615 0.637648 7.043112
11616 0.634025 7.043112
11617 0.630402 7.043112
11618 0.626779 7.043112
11619 0.623156 7.043112
11620 0.619533 7.043112
11621 0.615910 7.039489
11622 0.612287 7.039489
11623 0.608664 7.035866
11624 0.605041 7.032243
11625 0.601418 7.028620
11626 0.597795 7.024997
11627 0.594172 7.021374
11628 0.590549 7.017751
11629 0.586926 7.014128
11630 0.583303 7.010505
11631 0.579680 7.006882
11632 0.576057 7.003259
11633 0.572434 6.999636
11634 0.568811 6.996013
11635 0.565188 6.992390
11636 0.561565 6.988767
11637 0.557942 6.985144
11638 0.557942 6.981521
11639 0.554319 6.977898
11640 0.554319 6.974275
11641 0.554319 6.970652
11642 0.557942 6.967029
11643 0.557942 6.963406
11644 0.561565 6.959783
11645 0.561565 6.956160
11646 0.561565 6.952537
11647 0.561565 6.948914
11648 0.561565 6.945291
11649 0.561565 6.941668
11650 0.561565 6.938045
11651 0.561565 6.934422
11652 0.561565 6.930799
11653 0.561565 6.927176
11654 0.561565 6.923553
11655 0.561565 6.919930
11656 0.561565 6.916307
11657 0.561565 6.912684
11658 0.561565 6.909061
11659 0.561565 6.905438
11660 0.561565 6.901815
11661 0.561565 6.898192
11662 0.561565 6.894569
11663 0.561565 6.890946
11664 0.561565 6.887323
11665 0.561565 6.883700
11666 0.561565 6.880077
11667 0.561565 6.876454
11668 0.561565 6.872831
11669 0.557942 6.869208
11670 0.557942 6.865585
11671 0.554319 6.861962
11672 0.554319 6.858339
11673 0.550696 6.854716
11674 0.550696 6.851093
11675 0.547073 6.847470
11676 0.547073 6.843847
11677 0.543450 6.840224
11678 0.543450 6.836601
11679 0.539827 6.832978
11680 0.539827 6.829355
11681 0.536204 6.825732
11682 0.532581 6.825732
11683 0.528958 6.822109
11684 0.525335 6.822109
11685 0.521712 6.818486
11686 0.518089 6.814863
11687 0.518089 6.811240
11688 0.514466 6.807617
11689 0.514466 6.803994
11690 0.510843 6.800371
11691 0.510843 6.796748
11692 0.514466 6.793125
11693 0.514466 6.789502
11694 0.518089 6.785879
11695 0.521712 6.782256
11696 0.525335 6.778633
11697 0.525335 6.775010
11698 0.528958 6.771387
11699 0.528958 6.767764
11700 0.532581 6.764141
11701 0.532581 6.760518
11702 0.536204 6.756895
11703 0.536204 6.753272
11704 0.539827 6.749649
11705 0.539827 6.746026
11706 0.543450 6.742403
11707 0.543450 6.738780
11708 0.547073 6.735157
11709 0.547073 6.731534
11710 0.547073 6.727911
11711 0.547073 6.724288
11712 0.547073 6.720665
11713 0.547073 6.717042
11714 0.547073 6.713419
11715 0.547073 6.709796
11716 0.547073 6.706173
11717 0.550696 6.702550
11718 0.554319 6.698927
11719 0.554319 6.695304
11720 0.557942 6.695304
11721 0.561565 6.691681
11722 0.565188 6.691681
11723 0.568811 6.688058
11724 0.568811 6.684435
11725 0.572434 6.680812
11726 0.572434 6.677189
11727 0.576057 6.673566
11728 0.576057 6.669943
11729 0.579680 6.666320
11730 0.579680 6.662697
11731 0.583303 6.659074
11732 0.583303 6.655451
11733 0.586926 6.651828
11734 0.586926 6.648205
11735 0.590549 6.644582
11736 0.590549 6.640959
11737 0.590549 6.637336
11738 0.590549 6.633713
11739 0.590549 6.630090
11740 0.590549 6.626467
11741 0.590549 6.622844
11742 0.590549 6.619221
11743 0.590549 6.615598
11744 0.590549 6.611975
11745 0.590549 6.608352
11746 0.590549 6.604729
11747 0.590549 6.601106
11748 0.590549 6.597483
11749 0.590549 6.593860
11750 0.590549 6.590237
11751 0.590549 6.586614
11752 0.590549 6.582991
11753 0.590549 6.579368
11754 0.590549 6.575745
11755 0.590549 6.572122
11756 0.590549 6.568499
11757 0.590549 6.564876
11758 0.590549 6.561253
11759 0.590549 6.557630
11760 0.586926 6.554007
11761 0.586926 6.550384
11762 0.586926 6.546761
11763 0.586926 6.543138
11764 0.586926 6.539515
11765 0.586926 6.535892
11766 0.586926 6.532269
11767 0.586926 6.528646
11768 0.583303 6.525023
11769 0.583303 6.521400
11770 0.579680 6.517777
11771 0.579680 6.514154
11772 0.576057 6.510531
11773 0.576057 6.506908
11774 0.572434 6.503285
11775 0.572434 6.499662
11776 0.568811 6.496039
11777 0.568811 6.492416
11778 0.565188 6.488793
11779 0.565188 6.485170
11780 0.561565 6.481547
11781 0.557942 6.481547
11782 0.554319 6.477924
11783 0.550696 6.477924
11784 0.547073 6.474301
11785 0.543450 6.474301
11786 0.539827 6.470678
11787 0.536204 6.470678
11788 0.532581 6.467055
11789 0.528958 6.467055
11790 0.525335 6.463432
11791 0.521712 6.463432
11792 0.518089 6.459809
11793 0.514466 6.459809
11794 0.510843 6.459809
11795 0.507220 6.459809
11796 0.503597 6.459809
11797 0.499974 6.459809
11798 0.496351 6.459809
11799 0.492728 6.459809
11800 0.489105 6.456186
11801 0.485482 6.456186
11802 0.481859 6.456186
11803 0.478236 6.452563
11804 0.474613 6.448940
11805 0.474613 6.445317
11806 0.474613 6.441694
11807 0.470990 6.438071
11808 0.470990 6.434448
11809 0.470990 6.430825
11810 0.470990 6.427202
11811 0.470990 6.423579
11812 0.470990 6.419956
11813 0.470990 6.416333
11814 0.470990 6.412710
11815 0.467367 6.409087
11816 0.467367 6.405464
11817 0.467367 6.401841
11818 0.467367 6.398218
11819 0.463744 6.394595
11820 0.463744 6.390972
11821 0.463744 6.387349
11822 0.460121 6.383726
11823 0.460121 6.380103
11824 0.460121 6.376480
11825 0.456498 6.372857
11826 0.456498 6.369234
11827 0.456498 6.365611
11828 0.452875 6.361988
11829 0.452875 6.358365
11830 0.452875 6.354742
11831 0.449252 6.351119
11832 0.449252 6.347496
11833 0.445629 6.343873
11834 0.445629 6.340250
11835 0.445629 6.336627
11836 0.445629 6.333004
11837 0.445629 6.329381
11838 0.449252 6.325758
11839 0.449252 6.322135
11840 0.449252 6.318512
11841 0.449252 6.314889
11842 0.449252 6.311266
11843 0.449252 6.307643
11844 0.449252 6.304020
11845 0.449252 6.300397
11846 0.449252 6.296774
11847 0.449252 6.293151
11848 0.449252 6.289528
11849 0.449252 6.285905
11850 0.449252 6.282282
11851 0.449252 6.278659
11852 0.449252 6.275036
11853 0.449252 6.271413
11854 0.449252 6.267790
11855 0.449252 6.264167
11856 0.449252 6.260544
11857 0.449252 6.256921
11858 0.449252 6.253298
11859 0.449252 6.249675
11860 0.449252 6.246052
11861 0.449252 6.242429
11862 0.445629 6.238806
11863 0.445629 6.235183
11864 0.445629 6.231560
11865 0.445629 6.227937
11866 0.445629 6.224314
