# Supplementary material for: Statistical Mapping of Maize Bundle Intensity at the Stem Scale Using Spatial Normalisation of Replicated Images
Source: PLoS One. 2014 Mar 12;9(3):e90673. doi: 10.1371/journal.pone.0090673 (PMC3951278; doi:10.1371/journal.pone.0090673)
Supplement: File S2 — Data files containing bundle positions and slice contours. (ZIP) [file pone.0090673.s002.zip › data/macro/tables/contoursMm/m04aCntMm.txt]

name   x   y
    1 1.626727 8.264063
    2 1.630350 8.260440
    3 1.630350 8.256817
    4 1.630350 8.253194
    5 1.633973 8.249571
    6 1.633973 8.245948
    7 1.637596 8.242325
    8 1.641219 8.238702
    9 1.644842 8.235079
   10 1.648465 8.231456
   11 1.652088 8.227833
   12 1.655711 8.224210
   13 1.659334 8.220587
   14 1.662957 8.216964
   15 1.666580 8.213341
   16 1.670203 8.209718
   17 1.673826 8.206095
   18 1.677449 8.202472
   19 1.681072 8.198849
   20 1.684695 8.195226
   21 1.688318 8.191603
   22 1.688318 8.187980
   23 1.691941 8.184357
   24 1.691941 8.180734
   25 1.695564 8.177111
   26 1.695564 8.173488
   27 1.699187 8.169865
   28 1.699187 8.166242
   29 1.702810 8.162619
   30 1.702810 8.158996
   31 1.706433 8.155373
   32 1.706433 8.151750
   33 1.710056 8.148127
   34 1.710056 8.144504
   35 1.710056 8.140881
   36 1.710056 8.137258
   37 1.713679 8.133635
   38 1.713679 8.130012
   39 1.713679 8.126389
   40 1.717302 8.122766
   41 1.717302 8.119143
   42 1.717302 8.115520
   43 1.720925 8.111897
   44 1.724548 8.108274
   45 1.728171 8.104651
   46 1.728171 8.101028
   47 1.731794 8.097405
   48 1.731794 8.093782
   49 1.735417 8.090159
   50 1.735417 8.086536
   51 1.739040 8.082913
   52 1.739040 8.079290
   53 1.742663 8.075667
   54 1.742663 8.072044
   55 1.746286 8.068421
   56 1.746286 8.064798
   57 1.749909 8.061175
   58 1.749909 8.057552
   59 1.749909 8.053929
   60 1.749909 8.050306
   61 1.749909 8.046683
   62 1.749909 8.043060
   63 1.749909 8.039437
   64 1.749909 8.035814
   65 1.749909 8.032191
   66 1.753532 8.028568
   67 1.753532 8.024945
   68 1.757155 8.021322
   69 1.757155 8.017699
   70 1.760778 8.014076
   71 1.760778 8.010453
   72 1.764401 8.006830
   73 1.764401 8.003207
   74 1.764401 7.999584
   75 1.764401 7.995961
   76 1.764401 7.992338
   77 1.764401 7.988715
   78 1.764401 7.985092
   79 1.764401 7.981469
   80 1.764401 7.977846
   81 1.764401 7.974223
   82 1.764401 7.970600
   83 1.764401 7.966977
   84 1.764401 7.963354
   85 1.764401 7.959731
   86 1.764401 7.956108
   87 1.764401 7.952485
   88 1.764401 7.948862
   89 1.764401 7.945239
   90 1.764401 7.941616
   91 1.764401 7.937993
   92 1.768024 7.934370
   93 1.768024 7.930747
   94 1.768024 7.927124
   95 1.771647 7.923501
   96 1.775270 7.919878
   97 1.778893 7.916255
   98 1.782516 7.916255
   99 1.786139 7.912632
  100 1.789762 7.912632
  101 1.793385 7.909009
  102 1.797008 7.905386
  103 1.800631 7.901763
  104 1.800631 7.898140
  105 1.804254 7.894517
  106 1.804254 7.890894
  107 1.807877 7.887271
  108 1.807877 7.883648
  109 1.811500 7.880025
  110 1.811500 7.876402
  111 1.815123 7.872779
  112 1.815123 7.869156
  113 1.818746 7.865533
  114 1.818746 7.861910
  115 1.822369 7.858287
  116 1.822369 7.854664
  117 1.822369 7.851041
  118 1.822369 7.847418
  119 1.822369 7.843795
  120 1.822369 7.840172
  121 1.822369 7.836549
  122 1.822369 7.832926
  123 1.822369 7.829303
  124 1.822369 7.825680
  125 1.822369 7.822057
  126 1.822369 7.818434
  127 1.822369 7.814811
  128 1.822369 7.811188
  129 1.822369 7.807565
  130 1.822369 7.803942
  131 1.822369 7.800319
  132 1.822369 7.796696
  133 1.822369 7.793073
  134 1.822369 7.789450
  135 1.822369 7.785827
  136 1.822369 7.782204
  137 1.822369 7.778581
  138 1.818746 7.774958
  139 1.818746 7.771335
  140 1.818746 7.767712
  141 1.815123 7.764089
  142 1.815123 7.760466
  143 1.815123 7.756843
  144 1.811500 7.753220
  145 1.815123 7.749597
  146 1.815123 7.745974
  147 1.815123 7.742351
  148 1.818746 7.738728
  149 1.818746 7.735105
  150 1.818746 7.731482
  151 1.822369 7.727859
  152 1.822369 7.724236
  153 1.822369 7.720613
  154 1.822369 7.716990
  155 1.822369 7.713367
  156 1.822369 7.709744
  157 1.822369 7.706121
  158 1.822369 7.702498
  159 1.825992 7.698875
  160 1.825992 7.695252
  161 1.829615 7.691629
  162 1.829615 7.688006
  163 1.829615 7.684383
  164 1.833238 7.680760
  165 1.833238 7.677137
  166 1.833238 7.673514
  167 1.833238 7.669891
  168 1.833238 7.666268
  169 1.833238 7.662645
  170 1.833238 7.659022
  171 1.833238 7.655399
  172 1.833238 7.651776
  173 1.833238 7.648153
  174 1.833238 7.644530
  175 1.833238 7.640907
  176 1.833238 7.637284
  177 1.833238 7.633661
  178 1.836861 7.630038
  179 1.836861 7.626415
  180 1.840484 7.622792
  181 1.840484 7.619169
  182 1.844107 7.615546
  183 1.844107 7.611923
  184 1.847730 7.608300
  185 1.847730 7.604677
  186 1.847730 7.601054
  187 1.847730 7.597431
  188 1.847730 7.593808
  189 1.847730 7.590185
  190 1.847730 7.586562
  191 1.847730 7.582939
  192 1.847730 7.579316
  193 1.851353 7.575693
  194 1.851353 7.572070
  195 1.851353 7.568447
  196 1.854976 7.564824
  197 1.854976 7.561201
  198 1.858599 7.561201
  199 1.862222 7.557578
  200 1.865845 7.553955
  201 1.869468 7.550332
  202 1.873091 7.546709
  203 1.876714 7.543086
  204 1.880337 7.543086
  205 1.883960 7.539463
  206 1.887583 7.539463
  207 1.891206 7.535840
  208 1.894829 7.532217
  209 1.898452 7.528594
  210 1.902075 7.524971
  211 1.902075 7.521348
  212 1.905698 7.517725
  213 1.905698 7.514102
  214 1.909321 7.510479
  215 1.909321 7.506856
  216 1.912944 7.503233
  217 1.912944 7.499610
  218 1.916567 7.495987
  219 1.916567 7.492364
  220 1.920190 7.488741
  221 1.920190 7.485118
  222 1.923813 7.481495
  223 1.923813 7.477872
  224 1.923813 7.474249
  225 1.923813 7.470626
  226 1.923813 7.467003
  227 1.923813 7.463380
  228 1.923813 7.459757
  229 1.923813 7.456134
  230 1.923813 7.452511
  231 1.923813 7.448888
  232 1.923813 7.445265
  233 1.923813 7.441642
  234 1.923813 7.438019
  235 1.923813 7.434396
  236 1.923813 7.430773
  237 1.923813 7.427150
  238 1.923813 7.423527
  239 1.923813 7.419904
  240 1.923813 7.416281
  241 1.923813 7.412658
  242 1.923813 7.409035
  243 1.923813 7.405412
  244 1.923813 7.401789
  245 1.923813 7.398166
  246 1.923813 7.394543
  247 1.920190 7.390920
  248 1.920190 7.387297
  249 1.920190 7.383674
  250 1.923813 7.380051
  251 1.923813 7.376428
  252 1.927436 7.372805
  253 1.927436 7.369182
  254 1.931059 7.365559
  255 1.931059 7.361936
  256 1.934682 7.358313
  257 1.934682 7.354690
  258 1.938305 7.351067
  259 1.938305 7.347444
  260 1.941928 7.343821
  261 1.941928 7.340198
  262 1.941928 7.336575
  263 1.941928 7.332952
  264 1.941928 7.329329
  265 1.941928 7.325706
  266 1.941928 7.322083
  267 1.941928 7.318460
  268 1.941928 7.314837
  269 1.941928 7.311214
  270 1.941928 7.307591
  271 1.941928 7.303968
  272 1.941928 7.300345
  273 1.941928 7.296722
  274 1.941928 7.293099
  275 1.941928 7.289476
  276 1.941928 7.285853
  277 1.941928 7.282230
  278 1.945551 7.278607
  279 1.945551 7.274984
  280 1.945551 7.271361
  281 1.949174 7.267738
  282 1.949174 7.264115
  283 1.952797 7.260492
  284 1.952797 7.256869
  285 1.956420 7.253246
  286 1.960043 7.249623
  287 1.960043 7.246000
  288 1.963666 7.242377
  289 1.963666 7.238754
  290 1.967289 7.235131
  291 1.970912 7.231508
  292 1.974535 7.227885
  293 1.978158 7.224262
  294 1.981781 7.220639
  295 1.985404 7.217016
  296 1.989027 7.213393
  297 1.992650 7.209770
  298 1.996273 7.206147
  299 1.999896 7.202524
  300 2.003519 7.198901
  301 2.007142 7.195278
  302 2.010765 7.191655
  303 2.010765 7.188032
  304 2.014388 7.184409
  305 2.014388 7.180786
  306 2.018011 7.177163
  307 2.018011 7.173540
  308 2.021634 7.169917
  309 2.021634 7.166294
  310 2.025257 7.162671
  311 2.025257 7.159048
  312 2.028880 7.155425
  313 2.028880 7.151802
  314 2.032503 7.148179
  315 2.032503 7.144556
  316 2.032503 7.140933
  317 2.032503 7.137310
  318 2.036126 7.133687
  319 2.036126 7.130064
  320 2.039749 7.126441
  321 2.039749 7.122818
  322 2.043372 7.119195
  323 2.043372 7.115572
  324 2.046995 7.111949
  325 2.046995 7.108326
  326 2.046995 7.104703
  327 2.050618 7.101080
  328 2.050618 7.097457
  329 2.050618 7.093834
  330 2.054241 7.090211
  331 2.054241 7.086588
  332 2.054241 7.082965
  333 2.054241 7.079342
  334 2.054241 7.075719
  335 2.054241 7.072096
  336 2.054241 7.068473
  337 2.054241 7.064850
  338 2.054241 7.061227
  339 2.054241 7.057604
  340 2.054241 7.053981
  341 2.054241 7.050358
  342 2.054241 7.046735
  343 2.057864 7.043112
  344 2.057864 7.039489
  345 2.057864 7.035866
  346 2.057864 7.032243
  347 2.057864 7.028620
  348 2.057864 7.024997
  349 2.057864 7.021374
  350 2.057864 7.017751
  351 2.057864 7.014128
  352 2.057864 7.010505
  353 2.057864 7.006882
  354 2.057864 7.003259
  355 2.057864 6.999636
  356 2.057864 6.996013
  357 2.057864 6.992390
  358 2.057864 6.988767
  359 2.057864 6.985144
  360 2.061487 6.981521
  361 2.061487 6.977898
  362 2.061487 6.974275
  363 2.061487 6.970652
  364 2.065110 6.967029
  365 2.065110 6.963406
  366 2.065110 6.959783
  367 2.068733 6.956160
  368 2.068733 6.952537
  369 2.072356 6.948914
  370 2.072356 6.945291
  371 2.075979 6.941668
  372 2.075979 6.938045
  373 2.079602 6.934422
  374 2.079602 6.930799
  375 2.083225 6.927176
  376 2.083225 6.923553
  377 2.086848 6.919930
  378 2.086848 6.916307
  379 2.090471 6.912684
  380 2.090471 6.909061
  381 2.090471 6.905438
  382 2.090471 6.901815
  383 2.090471 6.898192
  384 2.090471 6.894569
  385 2.090471 6.890946
  386 2.090471 6.887323
  387 2.094094 6.883700
  388 2.094094 6.880077
  389 2.094094 6.876454
  390 2.094094 6.872831
  391 2.097717 6.869208
  392 2.097717 6.865585
  393 2.101340 6.861962
  394 2.101340 6.858339
  395 2.104963 6.854716
  396 2.104963 6.851093
  397 2.108586 6.847470
  398 2.108586 6.843847
  399 2.112209 6.840224
  400 2.112209 6.836601
  401 2.115832 6.832978
  402 2.115832 6.829355
  403 2.115832 6.825732
  404 2.119455 6.822109
  405 2.119455 6.818486
  406 2.123078 6.818486
  407 2.126701 6.814863
  408 2.130324 6.814863
  409 2.133947 6.811240
  410 2.133947 6.807617
  411 2.137570 6.803994
  412 2.137570 6.800371
  413 2.141193 6.796748
  414 2.141193 6.793125
  415 2.144816 6.789502
  416 2.144816 6.785879
  417 2.148439 6.782256
  418 2.148439 6.778633
  419 2.152062 6.775010
  420 2.152062 6.771387
  421 2.155685 6.767764
  422 2.155685 6.764141
  423 2.155685 6.760518
  424 2.155685 6.756895
  425 2.155685 6.753272
  426 2.155685 6.749649
  427 2.155685 6.746026
  428 2.155685 6.742403
  429 2.155685 6.738780
  430 2.155685 6.735157
  431 2.155685 6.731534
  432 2.155685 6.727911
  433 2.155685 6.724288
  434 2.155685 6.720665
  435 2.155685 6.717042
  436 2.155685 6.713419
  437 2.155685 6.709796
  438 2.155685 6.706173
  439 2.155685 6.702550
  440 2.155685 6.698927
  441 2.155685 6.695304
  442 2.155685 6.691681
  443 2.155685 6.688058
  444 2.159308 6.684435
  445 2.162931 6.680812
  446 2.162931 6.677189
  447 2.166554 6.673566
  448 2.166554 6.669943
  449 2.170177 6.666320
  450 2.170177 6.662697
  451 2.173800 6.659074
  452 2.177423 6.655451
  453 2.177423 6.651828
  454 2.181046 6.648205
  455 2.181046 6.644582
  456 2.184669 6.640959
  457 2.184669 6.637336
  458 2.188292 6.633713
  459 2.188292 6.630090
  460 2.191915 6.626467
  461 2.191915 6.622844
  462 2.195538 6.619221
  463 2.195538 6.615598
  464 2.199161 6.611975
  465 2.199161 6.608352
  466 2.199161 6.604729
  467 2.202784 6.601106
  468 2.206407 6.597483
  469 2.210030 6.593860
  470 2.210030 6.590237
  471 2.213653 6.586614
  472 2.217276 6.582991
  473 2.217276 6.579368
  474 2.220899 6.575745
  475 2.220899 6.572122
  476 2.224522 6.568499
  477 2.228145 6.564876
  478 2.231768 6.561253
  479 2.235391 6.557630
  480 2.239014 6.554007
  481 2.242637 6.550384
  482 2.242637 6.546761
  483 2.246260 6.543138
  484 2.246260 6.539515
  485 2.249883 6.535892
  486 2.249883 6.532269
  487 2.253506 6.528646
  488 2.253506 6.525023
  489 2.257129 6.521400
  490 2.257129 6.517777
  491 2.260752 6.514154
  492 2.260752 6.510531
  493 2.264375 6.506908
  494 2.264375 6.503285
  495 2.267998 6.499662
  496 2.267998 6.496039
  497 2.267998 6.492416
  498 2.271621 6.488793
  499 2.271621 6.485170
  500 2.275244 6.481547
  501 2.275244 6.477924
  502 2.278867 6.474301
  503 2.282490 6.470678
  504 2.282490 6.467055
  505 2.286113 6.463432
  506 2.289736 6.459809
  507 2.289736 6.456186
  508 2.293359 6.452563
  509 2.293359 6.448940
  510 2.296982 6.445317
  511 2.296982 6.441694
  512 2.300605 6.438071
  513 2.300605 6.434448
  514 2.304228 6.430825
  515 2.304228 6.427202
  516 2.307851 6.423579
  517 2.307851 6.419956
  518 2.311474 6.416333
  519 2.311474 6.412710
  520 2.315097 6.409087
  521 2.315097 6.405464
  522 2.318720 6.401841
  523 2.318720 6.398218
  524 2.318720 6.394595
  525 2.322343 6.390972
  526 2.322343 6.387349
  527 2.325966 6.383726
  528 2.325966 6.380103
  529 2.329589 6.376480
  530 2.329589 6.372857
  531 2.329589 6.369234
  532 2.329589 6.365611
  533 2.333212 6.361988
  534 2.336835 6.358365
  535 2.340458 6.354742
  536 2.340458 6.351119
  537 2.344081 6.347496
  538 2.347704 6.343873
  539 2.347704 6.340250
  540 2.351327 6.340250
  541 2.354950 6.336627
  542 2.358573 6.336627
  543 2.362196 6.333004
  544 2.365819 6.329381
  545 2.369442 6.325758
  546 2.373065 6.322135
  547 2.373065 6.318512
  548 2.376688 6.314889
  549 2.376688 6.311266
  550 2.380311 6.307643
  551 2.380311 6.304020
  552 2.383934 6.300397
  553 2.383934 6.296774
  554 2.387557 6.293151
  555 2.387557 6.289528
  556 2.391180 6.285905
  557 2.391180 6.282282
  558 2.394803 6.278659
  559 2.394803 6.275036
  560 2.394803 6.271413
  561 2.394803 6.267790
  562 2.394803 6.264167
  563 2.394803 6.260544
  564 2.394803 6.256921
  565 2.394803 6.253298
  566 2.394803 6.249675
  567 2.394803 6.246052
  568 2.394803 6.242429
  569 2.394803 6.238806
  570 2.394803 6.235183
  571 2.398426 6.231560
  572 2.398426 6.227937
  573 2.398426 6.224314
  574 2.398426 6.220691
  575 2.398426 6.217068
  576 2.402049 6.213445
  577 2.402049 6.209822
  578 2.402049 6.206199
  579 2.405672 6.202576
  580 2.405672 6.198953
  581 2.409295 6.195330
  582 2.409295 6.191707
  583 2.412918 6.188084
  584 2.412918 6.184461
  585 2.416541 6.180838
  586 2.416541 6.177215
  587 2.420164 6.173592
  588 2.420164 6.169969
  589 2.423787 6.166346
  590 2.423787 6.162723
  591 2.427410 6.159100
  592 2.427410 6.155477
  593 2.427410 6.151854
  594 2.427410 6.148231
  595 2.431033 6.144608
  596 2.431033 6.140985
  597 2.434656 6.137362
  598 2.434656 6.133739
  599 2.438279 6.130116
  600 2.441902 6.126493
  601 2.445525 6.122870
  602 2.445525 6.119247
  603 2.449148 6.115624
  604 2.452771 6.112001
  605 2.456394 6.108378
  606 2.460017 6.104755
  607 2.463640 6.104755
  608 2.467263 6.101132
  609 2.470886 6.101132
  610 2.474509 6.097509
  611 2.478132 6.097509
  612 2.481755 6.093886
  613 2.485378 6.093886
  614 2.489001 6.090263
  615 2.492624 6.090263
  616 2.496247 6.086640
  617 2.499870 6.083017
  618 2.503493 6.079394
  619 2.507116 6.075771
  620 2.510739 6.072148
  621 2.514362 6.068525
  622 2.517985 6.064902
  623 2.521608 6.061279
  624 2.521608 6.057656
  625 2.525231 6.057656
  626 2.528854 6.054033
  627 2.532477 6.050410
  628 2.532477 6.046787
  629 2.536100 6.043164
  630 2.536100 6.039541
  631 2.539723 6.035918
  632 2.539723 6.032295
  633 2.543346 6.028672
  634 2.543346 6.025049
  635 2.546969 6.021426
  636 2.546969 6.017803
  637 2.550592 6.014180
  638 2.550592 6.010557
  639 2.554215 6.006934
  640 2.554215 6.003311
  641 2.554215 5.999688
  642 2.554215 5.996065
  643 2.554215 5.992442
  644 2.554215 5.988819
  645 2.554215 5.985196
  646 2.554215 5.981573
  647 2.554215 5.977950
  648 2.554215 5.974327
  649 2.554215 5.970704
  650 2.554215 5.967081
  651 2.554215 5.963458
  652 2.554215 5.959835
  653 2.554215 5.956212
  654 2.554215 5.952589
  655 2.557838 5.948966
  656 2.557838 5.945343
  657 2.557838 5.941720
  658 2.557838 5.938097
  659 2.557838 5.934474
  660 2.557838 5.930851
  661 2.557838 5.927228
  662 2.557838 5.923605
  663 2.557838 5.919982
  664 2.557838 5.916359
  665 2.557838 5.912736
  666 2.557838 5.909113
  667 2.557838 5.905490
  668 2.557838 5.901867
  669 2.557838 5.898244
  670 2.557838 5.894621
  671 2.557838 5.890998
  672 2.557838 5.887375
  673 2.557838 5.883752
  674 2.557838 5.880129
  675 2.557838 5.876506
  676 2.557838 5.872883
  677 2.561461 5.869260
  678 2.561461 5.865637
  679 2.565084 5.862014
  680 2.565084 5.858391
  681 2.568707 5.854768
  682 2.568707 5.851145
  683 2.572330 5.847522
  684 2.572330 5.843899
  685 2.572330 5.840276
  686 2.572330 5.836653
  687 2.572330 5.833030
  688 2.572330 5.829407
  689 2.575953 5.825784
  690 2.579576 5.822161
  691 2.583199 5.818538
  692 2.586822 5.814915
  693 2.586822 5.811292
  694 2.590445 5.807669
  695 2.590445 5.804046
  696 2.594068 5.800423
  697 2.594068 5.796800
  698 2.597691 5.793177
  699 2.597691 5.789554
  700 2.601314 5.785931
  701 2.601314 5.782308
  702 2.604937 5.778685
  703 2.604937 5.775062
  704 2.608560 5.771439
  705 2.608560 5.767816
  706 2.612183 5.764193
  707 2.612183 5.760570
  708 2.615806 5.756947
  709 2.619429 5.753324
  710 2.623052 5.753324
  711 2.626675 5.749701
  712 2.630298 5.746078
  713 2.633921 5.742455
  714 2.637544 5.742455
  715 2.641167 5.738832
  716 2.644790 5.735209
  717 2.648413 5.735209
  718 2.652036 5.731586
  719 2.655659 5.727963
  720 2.659282 5.724340
  721 2.662905 5.724340
  722 2.666528 5.724340
  723 2.670151 5.724340
  724 2.673774 5.724340
  725 2.677397 5.724340
  726 2.681020 5.720717
  727 2.684643 5.720717
  728 2.688266 5.717094
  729 2.691889 5.717094
  730 2.695512 5.713471
  731 2.699135 5.713471
  732 2.702758 5.709848
  733 2.706381 5.709848
  734 2.710004 5.706225
  735 2.713627 5.706225
  736 2.717250 5.702602
  737 2.720873 5.702602
  738 2.724496 5.698979
  739 2.728119 5.695356
  740 2.728119 5.691733
  741 2.731742 5.688110
  742 2.731742 5.684487
  743 2.735365 5.680864
  744 2.735365 5.677241
  745 2.738988 5.673618
  746 2.738988 5.669995
  747 2.742611 5.666372
  748 2.742611 5.662749
  749 2.746234 5.659126
  750 2.746234 5.655503
  751 2.749857 5.651880
  752 2.749857 5.648257
  753 2.749857 5.644634
  754 2.753480 5.641011
  755 2.753480 5.637388
  756 2.753480 5.633765
  757 2.753480 5.630142
  758 2.753480 5.626519
  759 2.753480 5.622896
  760 2.753480 5.619273
  761 2.753480 5.615650
  762 2.753480 5.612027
  763 2.753480 5.608404
  764 2.753480 5.604781
  765 2.753480 5.601158
  766 2.753480 5.597535
  767 2.757103 5.593912
  768 2.760726 5.590289
  769 2.764349 5.586666
  770 2.767972 5.583043
  771 2.771595 5.579420
  772 2.775218 5.575797
  773 2.778841 5.572174
  774 2.782464 5.568551
  775 2.782464 5.564928
  776 2.786087 5.561305
  777 2.786087 5.557682
  778 2.789710 5.554059
  779 2.789710 5.550436
  780 2.793333 5.546813
  781 2.793333 5.543190
  782 2.796956 5.539567
  783 2.800579 5.535944
  784 2.804202 5.535944
  785 2.807825 5.532321
  786 2.811448 5.528698
  787 2.815071 5.525075
  788 2.818694 5.521452
  789 2.818694 5.517829
  790 2.822317 5.514206
  791 2.822317 5.510583
  792 2.825940 5.506960
  793 2.825940 5.503337
  794 2.829563 5.499714
  795 2.829563 5.496091
  796 2.833186 5.492468
  797 2.833186 5.488845
  798 2.836809 5.485222
  799 2.836809 5.481599
  800 2.840432 5.477976
  801 2.840432 5.474353
  802 2.840432 5.470730
  803 2.840432 5.467107
  804 2.840432 5.463484
  805 2.840432 5.459861
  806 2.840432 5.456238
  807 2.840432 5.452615
  808 2.840432 5.448992
  809 2.840432 5.445369
  810 2.840432 5.441746
  811 2.840432 5.438123
  812 2.840432 5.434500
  813 2.840432 5.430877
  814 2.840432 5.427254
  815 2.840432 5.423631
  816 2.840432 5.420008
  817 2.840432 5.416385
  818 2.840432 5.412762
  819 2.840432 5.409139
  820 2.840432 5.405516
  821 2.840432 5.401893
  822 2.840432 5.398270
  823 2.840432 5.394647
  824 2.840432 5.391024
  825 2.840432 5.387401
  826 2.840432 5.383778
  827 2.836809 5.380155
  828 2.836809 5.376532
  829 2.836809 5.372909
  830 2.840432 5.369286
  831 2.840432 5.365663
  832 2.844055 5.362040
  833 2.847678 5.358417
  834 2.851301 5.358417
  835 2.854924 5.354794
  836 2.858547 5.354794
  837 2.862170 5.351171
  838 2.865793 5.347548
  839 2.869416 5.343925
  840 2.873039 5.340302
  841 2.876662 5.336679
  842 2.880285 5.333056
  843 2.883908 5.329433
  844 2.883908 5.325810
  845 2.887531 5.322187
  846 2.887531 5.318564
  847 2.891154 5.314941
  848 2.891154 5.311318
  849 2.894777 5.307695
  850 2.894777 5.304072
  851 2.898400 5.300449
  852 2.898400 5.296826
  853 2.902023 5.293203
  854 2.902023 5.289580
  855 2.905646 5.285957
  856 2.909269 5.282334
  857 2.909269 5.278711
  858 2.912892 5.275088
  859 2.916515 5.271465
  860 2.916515 5.267842
  861 2.920138 5.264219
  862 2.920138 5.260596
  863 2.923761 5.256973
  864 2.923761 5.253350
  865 2.927384 5.249727
  866 2.927384 5.246104
  867 2.931007 5.242481
  868 2.931007 5.238858
  869 2.934630 5.235235
  870 2.934630 5.231612
  871 2.938253 5.227989
  872 2.938253 5.224366
  873 2.938253 5.220743
  874 2.938253 5.217120
  875 2.938253 5.213497
  876 2.938253 5.209874
  877 2.938253 5.206251
  878 2.938253 5.202628
  879 2.938253 5.199005
  880 2.938253 5.195382
  881 2.938253 5.191759
  882 2.938253 5.188136
  883 2.938253 5.184513
  884 2.938253 5.180890
  885 2.938253 5.177267
  886 2.938253 5.173644
  887 2.941876 5.170021
  888 2.945499 5.166398
  889 2.949122 5.162775
  890 2.952745 5.159152
  891 2.956368 5.155529
  892 2.956368 5.151906
  893 2.959991 5.148283
  894 2.963614 5.144660
  895 2.963614 5.141037
  896 2.967237 5.137414
  897 2.970860 5.133791
  898 2.974483 5.133791
  899 2.978106 5.130168
  900 2.981729 5.130168
  901 2.985352 5.126545
  902 2.988975 5.126545
  903 2.992598 5.122922
  904 2.996221 5.122922
  905 2.999844 5.119299
  906 3.003467 5.119299
  907 3.007090 5.115676
  908 3.010713 5.115676
  909 3.014336 5.112053
  910 3.014336 5.108430
  911 3.017959 5.104807
  912 3.017959 5.101184
  913 3.021582 5.097561
  914 3.021582 5.093938
  915 3.025205 5.090315
  916 3.025205 5.086692
  917 3.028828 5.083069
  918 3.028828 5.079446
  919 3.032451 5.075823
  920 3.032451 5.072200
  921 3.036074 5.068577
  922 3.036074 5.064954
  923 3.036074 5.061331
  924 3.036074 5.057708
  925 3.036074 5.054085
  926 3.036074 5.050462
  927 3.036074 5.046839
  928 3.036074 5.043216
  929 3.036074 5.039593
  930 3.039697 5.035970
  931 3.039697 5.032347
  932 3.039697 5.028724
  933 3.043320 5.025101
  934 3.043320 5.021478
  935 3.043320 5.017855
  936 3.043320 5.014232
  937 3.043320 5.010609
  938 3.043320 5.006986
  939 3.043320 5.003363
  940 3.043320 4.999740
  941 3.043320 4.996117
  942 3.043320 4.992494
  943 3.043320 4.988871
  944 3.046943 4.988871
  945 3.050566 4.985248
  946 3.054189 4.981625
  947 3.057812 4.978002
  948 3.061435 4.974379
  949 3.065058 4.970756
  950 3.068681 4.967133
  951 3.072304 4.963510
  952 3.075927 4.959887
  953 3.075927 4.956264
  954 3.079550 4.952641
  955 3.083173 4.949018
  956 3.083173 4.945395
  957 3.086796 4.941772
  958 3.086796 4.938149
  959 3.090419 4.934526
  960 3.094042 4.930903
  961 3.097665 4.927280
  962 3.101288 4.923657
  963 3.104911 4.920034
  964 3.108534 4.916411
  965 3.112157 4.916411
  966 3.115780 4.916411
  967 3.119403 4.912788
  968 3.123026 4.912788
  969 3.126649 4.909165
  970 3.130272 4.909165
  971 3.133895 4.905542
  972 3.137518 4.905542
  973 3.141141 4.901919
  974 3.144764 4.901919
  975 3.148387 4.898296
  976 3.152010 4.898296
  977 3.155633 4.894673
  978 3.159256 4.894673
  979 3.162879 4.891050
  980 3.162879 4.887427
  981 3.166502 4.883804
  982 3.166502 4.880181
  983 3.170125 4.876558
  984 3.170125 4.872935
  985 3.173748 4.869312
  986 3.173748 4.865689
  987 3.177371 4.862066
  988 3.177371 4.858443
  989 3.180994 4.854820
  990 3.180994 4.851197
  991 3.184617 4.847574
  992 3.184617 4.843951
  993 3.184617 4.840328
  994 3.184617 4.836705
  995 3.184617 4.833082
  996 3.184617 4.829459
  997 3.184617 4.825836
  998 3.184617 4.822213
  999 3.184617 4.818590
 1000 3.188240 4.814967
 1001 3.188240 4.811344
 1002 3.191863 4.807721
 1003 3.191863 4.804098
 1004 3.195486 4.804098
 1005 3.199109 4.800475
 1006 3.202732 4.796852
 1007 3.206355 4.793229
 1008 3.206355 4.789606
 1009 3.209978 4.785983
 1010 3.209978 4.782360
 1011 3.213601 4.778737
 1012 3.213601 4.775114
 1013 3.217224 4.771491
 1014 3.217224 4.767868
 1015 3.220847 4.764245
 1016 3.220847 4.760622
 1017 3.224470 4.756999
 1018 3.224470 4.753376
 1019 3.228093 4.749753
 1020 3.228093 4.746130
 1021 3.228093 4.742507
 1022 3.228093 4.738884
 1023 3.228093 4.735261
 1024 3.231716 4.731638
 1025 3.231716 4.728015
 1026 3.235339 4.724392
 1027 3.235339 4.720769
 1028 3.238962 4.717146
 1029 3.238962 4.713523
 1030 3.242585 4.709900
 1031 3.242585 4.706277
 1032 3.246208 4.702654
 1033 3.246208 4.699031
 1034 3.249831 4.695408
 1035 3.249831 4.691785
 1036 3.249831 4.688162
 1037 3.249831 4.684539
 1038 3.249831 4.680916
 1039 3.249831 4.677293
 1040 3.249831 4.673670
 1041 3.249831 4.670047
 1042 3.249831 4.666424
 1043 3.249831 4.662801
 1044 3.249831 4.659178
 1045 3.249831 4.655555
 1046 3.249831 4.651932
 1047 3.249831 4.648309
 1048 3.249831 4.644686
 1049 3.249831 4.641063
 1050 3.249831 4.637440
 1051 3.249831 4.633817
 1052 3.249831 4.630194
 1053 3.249831 4.626571
 1054 3.249831 4.622948
 1055 3.249831 4.619325
 1056 3.249831 4.615702
 1057 3.253454 4.612079
 1058 3.257077 4.608456
 1059 3.257077 4.604833
 1060 3.260700 4.601210
 1061 3.264323 4.597587
 1062 3.267946 4.593964
 1063 3.271569 4.590341
 1064 3.275192 4.586718
 1065 3.278815 4.583095
 1066 3.282438 4.579472
 1067 3.286061 4.575849
 1068 3.289684 4.572226
 1069 3.293307 4.568603
 1070 3.293307 4.564980
 1071 3.296930 4.561357
 1072 3.300553 4.557734
 1073 3.304176 4.554111
 1074 3.307799 4.550488
 1075 3.311422 4.546865
 1076 3.315045 4.543242
 1077 3.315045 4.539619
 1078 3.318668 4.535996
 1079 3.318668 4.532373
 1080 3.322291 4.528750
 1081 3.322291 4.525127
 1082 3.325914 4.521504
 1083 3.325914 4.517881
 1084 3.329537 4.514258
 1085 3.329537 4.510635
 1086 3.333160 4.507012
 1087 3.333160 4.503389
 1088 3.336783 4.499766
 1089 3.340406 4.496143
 1090 3.344029 4.492520
 1091 3.347652 4.488897
 1092 3.351275 4.485274
 1093 3.354898 4.481651
 1094 3.358521 4.478028
 1095 3.362144 4.474405
 1096 3.365767 4.470782
 1097 3.369390 4.467159
 1098 3.369390 4.463536
 1099 3.373013 4.459913
 1100 3.373013 4.456290
 1101 3.376636 4.452667
 1102 3.376636 4.449044
 1103 3.380259 4.445421
 1104 3.380259 4.441798
 1105 3.383882 4.438175
 1106 3.383882 4.434552
 1107 3.387505 4.430929
 1108 3.387505 4.427306
 1109 3.391128 4.423683
 1110 3.391128 4.420060
 1111 3.391128 4.416437
 1112 3.391128 4.412814
 1113 3.391128 4.409191
 1114 3.391128 4.405568
 1115 3.391128 4.401945
 1116 3.391128 4.398322
 1117 3.391128 4.394699
 1118 3.391128 4.391076
 1119 3.391128 4.387453
 1120 3.391128 4.383830
 1121 3.391128 4.380207
 1122 3.391128 4.376584
 1123 3.391128 4.372961
 1124 3.391128 4.369338
 1125 3.391128 4.365715
 1126 3.391128 4.362092
 1127 3.391128 4.358469
 1128 3.391128 4.354846
 1129 3.391128 4.351223
 1130 3.391128 4.347600
 1131 3.391128 4.343977
 1132 3.391128 4.340354
 1133 3.391128 4.336731
 1134 3.391128 4.333108
 1135 3.391128 4.329485
 1136 3.391128 4.325862
 1137 3.391128 4.322239
 1138 3.394751 4.318616
 1139 3.394751 4.314993
 1140 3.398374 4.311370
 1141 3.398374 4.307747
 1142 3.401997 4.304124
 1143 3.401997 4.300501
 1144 3.401997 4.296878
 1145 3.405620 4.293255
 1146 3.405620 4.289632
 1147 3.409243 4.286009
 1148 3.412866 4.282386
 1149 3.412866 4.278763
 1150 3.416489 4.275140
 1151 3.416489 4.271517
 1152 3.420112 4.267894
 1153 3.420112 4.264271
 1154 3.423735 4.260648
 1155 3.423735 4.257025
 1156 3.427358 4.253402
 1157 3.430981 4.249779
 1158 3.430981 4.246156
 1159 3.434604 4.242533
 1160 3.434604 4.238910
 1161 3.438227 4.235287
 1162 3.441850 4.231664
 1163 3.445473 4.228041
 1164 3.449096 4.224418
 1165 3.452719 4.220795
 1166 3.456342 4.217172
 1167 3.459965 4.213549
 1168 3.463588 4.209926
 1169 3.467211 4.206303
 1170 3.470834 4.202680
 1171 3.474457 4.202680
 1172 3.478080 4.199057
 1173 3.481703 4.199057
 1174 3.485326 4.195434
 1175 3.488949 4.195434
 1176 3.492572 4.191811
 1177 3.496195 4.191811
 1178 3.499818 4.188188
 1179 3.503441 4.188188
 1180 3.507064 4.184565
 1181 3.510687 4.184565
 1182 3.514310 4.180942
 1183 3.517933 4.177319
 1184 3.517933 4.173696
 1185 3.521556 4.170073
 1186 3.521556 4.166450
 1187 3.525179 4.162827
 1188 3.525179 4.159204
 1189 3.528802 4.155581
 1190 3.528802 4.151958
 1191 3.532425 4.148335
 1192 3.532425 4.144712
 1193 3.536048 4.141089
 1194 3.536048 4.137466
 1195 3.539671 4.133843
 1196 3.539671 4.130220
 1197 3.539671 4.126597
 1198 3.539671 4.122974
 1199 3.539671 4.119351
 1200 3.539671 4.115728
 1201 3.539671 4.112105
 1202 3.539671 4.108482
 1203 3.539671 4.104859
 1204 3.539671 4.101236
 1205 3.539671 4.097613
 1206 3.539671 4.093990
 1207 3.539671 4.090367
 1208 3.539671 4.086744
 1209 3.539671 4.083121
 1210 3.539671 4.079498
 1211 3.539671 4.075875
 1212 3.539671 4.072252
 1213 3.539671 4.068629
 1214 3.539671 4.065006
 1215 3.539671 4.061383
 1216 3.539671 4.057760
 1217 3.539671 4.054137
 1218 3.539671 4.050514
 1219 3.543294 4.046891
 1220 3.546917 4.046891
 1221 3.550540 4.043268
 1222 3.554163 4.043268
 1223 3.557786 4.039645
 1224 3.561409 4.036022
 1225 3.565032 4.036022
 1226 3.568655 4.032399
 1227 3.572278 4.032399
 1228 3.575901 4.028776
 1229 3.579524 4.028776
 1230 3.583147 4.025153
 1231 3.586770 4.021530
 1232 3.590393 4.017907
 1233 3.590393 4.014284
 1234 3.594016 4.010661
 1235 3.594016 4.007038
 1236 3.597639 4.003415
 1237 3.597639 3.999792
 1238 3.601262 3.996169
 1239 3.601262 3.992546
 1240 3.604885 3.988923
 1241 3.604885 3.985300
 1242 3.608508 3.981677
 1243 3.608508 3.978054
 1244 3.612131 3.974431
 1245 3.612131 3.970808
 1246 3.612131 3.967185
 1247 3.612131 3.963562
 1248 3.615754 3.959939
 1249 3.615754 3.956316
 1250 3.615754 3.952693
 1251 3.619377 3.949070
 1252 3.619377 3.945447
 1253 3.619377 3.941824
 1254 3.619377 3.938201
 1255 3.619377 3.934578
 1256 3.619377 3.930955
 1257 3.619377 3.927332
 1258 3.619377 3.923709
 1259 3.619377 3.920086
 1260 3.619377 3.916463
 1261 3.623000 3.912840
 1262 3.623000 3.909217
 1263 3.626623 3.905594
 1264 3.626623 3.901971
 1265 3.630246 3.898348
 1266 3.630246 3.894725
 1267 3.633869 3.891102
 1268 3.633869 3.887479
 1269 3.633869 3.883856
 1270 3.633869 3.880233
 1271 3.633869 3.876610
 1272 3.633869 3.872987
 1273 3.633869 3.869364
 1274 3.633869 3.865741
 1275 3.633869 3.862118
 1276 3.633869 3.858495
 1277 3.633869 3.854872
 1278 3.633869 3.851249
 1279 3.637492 3.847626
 1280 3.637492 3.844003
 1281 3.641115 3.840380
 1282 3.641115 3.836757
 1283 3.644738 3.833134
 1284 3.644738 3.829511
 1285 3.648361 3.825888
 1286 3.648361 3.822265
 1287 3.651984 3.818642
 1288 3.651984 3.815019
 1289 3.655607 3.811396
 1290 3.655607 3.807773
 1291 3.659230 3.804150
 1292 3.659230 3.800527
 1293 3.662853 3.796904
 1294 3.662853 3.793281
 1295 3.666476 3.789658
 1296 3.666476 3.786035
 1297 3.666476 3.782412
 1298 3.666476 3.778789
 1299 3.666476 3.775166
 1300 3.666476 3.771543
 1301 3.666476 3.767920
 1302 3.666476 3.764297
 1303 3.666476 3.760674
 1304 3.666476 3.757051
 1305 3.666476 3.753428
 1306 3.670099 3.749805
 1307 3.670099 3.746182
 1308 3.670099 3.742559
 1309 3.673722 3.738936
 1310 3.673722 3.735313
 1311 3.673722 3.731690
 1312 3.677345 3.728067
 1313 3.677345 3.724444
 1314 3.680968 3.720821
 1315 3.684591 3.717198
 1316 3.688214 3.713575
 1317 3.691837 3.709952
 1318 3.695460 3.706329
 1319 3.699083 3.702706
 1320 3.702706 3.699083
 1321 3.706329 3.695460
 1322 3.709952 3.691837
 1323 3.713575 3.688214
 1324 3.717198 3.684591
 1325 3.717198 3.680968
 1326 3.720821 3.677345
 1327 3.720821 3.673722
 1328 3.724444 3.670099
 1329 3.724444 3.666476
 1330 3.728067 3.662853
 1331 3.728067 3.659230
 1332 3.731690 3.655607
 1333 3.731690 3.651984
 1334 3.735313 3.648361
 1335 3.735313 3.644738
 1336 3.738936 3.641115
 1337 3.738936 3.637492
 1338 3.742559 3.633869
 1339 3.742559 3.630246
 1340 3.742559 3.626623
 1341 3.746182 3.623000
 1342 3.746182 3.619377
 1343 3.749805 3.615754
 1344 3.749805 3.612131
 1345 3.753428 3.608508
 1346 3.753428 3.604885
 1347 3.757051 3.601262
 1348 3.757051 3.597639
 1349 3.757051 3.594016
 1350 3.757051 3.590393
 1351 3.757051 3.586770
 1352 3.760674 3.583147
 1353 3.764297 3.579524
 1354 3.767920 3.575901
 1355 3.771543 3.572278
 1356 3.775166 3.568655
 1357 3.775166 3.565032
 1358 3.778789 3.561409
 1359 3.778789 3.557786
 1360 3.782412 3.554163
 1361 3.782412 3.550540
 1362 3.786035 3.546917
 1363 3.786035 3.543294
 1364 3.789658 3.539671
 1365 3.789658 3.536048
 1366 3.793281 3.532425
 1367 3.793281 3.528802
 1368 3.796904 3.525179
 1369 3.796904 3.521556
 1370 3.800527 3.517933
 1371 3.804150 3.517933
 1372 3.807773 3.514310
 1373 3.811396 3.514310
 1374 3.815019 3.510687
 1375 3.818642 3.507064
 1376 3.822265 3.503441
 1377 3.822265 3.499818
 1378 3.825888 3.496195
 1379 3.825888 3.492572
 1380 3.829511 3.488949
 1381 3.829511 3.485326
 1382 3.833134 3.481703
 1383 3.833134 3.478080
 1384 3.836757 3.474457
 1385 3.836757 3.470834
 1386 3.840380 3.467211
 1387 3.840380 3.463588
 1388 3.844003 3.459965
 1389 3.844003 3.456342
 1390 3.844003 3.452719
 1391 3.847626 3.449096
 1392 3.847626 3.445473
 1393 3.851249 3.441850
 1394 3.851249 3.438227
 1395 3.851249 3.434604
 1396 3.854872 3.430981
 1397 3.854872 3.427358
 1398 3.854872 3.423735
 1399 3.854872 3.420112
 1400 3.858495 3.416489
 1401 3.858495 3.412866
 1402 3.858495 3.409243
 1403 3.862118 3.405620
 1404 3.862118 3.401997
 1405 3.862118 3.398374
 1406 3.862118 3.394751
 1407 3.862118 3.391128
 1408 3.865741 3.387505
 1409 3.865741 3.383882
 1410 3.865741 3.380259
 1411 3.865741 3.376636
 1412 3.869364 3.373013
 1413 3.869364 3.369390
 1414 3.872987 3.365767
 1415 3.876610 3.362144
 1416 3.876610 3.358521
 1417 3.880233 3.354898
 1418 3.880233 3.351275
 1419 3.883856 3.347652
 1420 3.887479 3.344029
 1421 3.891102 3.340406
 1422 3.894725 3.336783
 1423 3.898348 3.333160
 1424 3.901971 3.329537
 1425 3.905594 3.325914
 1426 3.909217 3.322291
 1427 3.912840 3.318668
 1428 3.912840 3.315045
 1429 3.916463 3.311422
 1430 3.920086 3.307799
 1431 3.920086 3.304176
 1432 3.923709 3.300553
 1433 3.927332 3.296930
 1434 3.927332 3.293307
 1435 3.930955 3.289684
 1436 3.934578 3.286061
 1437 3.938201 3.282438
 1438 3.938201 3.278815
 1439 3.941824 3.275192
 1440 3.941824 3.271569
 1441 3.945447 3.267946
 1442 3.945447 3.264323
 1443 3.949070 3.260700
 1444 3.952693 3.257077
 1445 3.956316 3.253454
 1446 3.959939 3.249831
 1447 3.963562 3.246208
 1448 3.967185 3.242585
 1449 3.970808 3.242585
 1450 3.974431 3.238962
 1451 3.978054 3.235339
 1452 3.981677 3.231716
 1453 3.981677 3.228093
 1454 3.985300 3.224470
 1455 3.985300 3.220847
 1456 3.988923 3.217224
 1457 3.988923 3.213601
 1458 3.992546 3.209978
 1459 3.992546 3.206355
 1460 3.996169 3.202732
 1461 3.996169 3.199109
 1462 3.999792 3.195486
 1463 3.999792 3.191863
 1464 4.003415 3.188240
 1465 4.003415 3.184617
 1466 4.003415 3.180994
 1467 4.003415 3.177371
 1468 4.003415 3.173748
 1469 4.007038 3.170125
 1470 4.007038 3.166502
 1471 4.007038 3.162879
 1472 4.010661 3.159256
 1473 4.010661 3.155633
 1474 4.014284 3.152010
 1475 4.014284 3.148387
 1476 4.014284 3.144764
 1477 4.017907 3.141141
 1478 4.017907 3.137518
 1479 4.017907 3.133895
 1480 4.017907 3.130272
 1481 4.017907 3.126649
 1482 4.017907 3.123026
 1483 4.017907 3.119403
 1484 4.017907 3.115780
 1485 4.017907 3.112157
 1486 4.017907 3.108534
 1487 4.017907 3.104911
 1488 4.017907 3.101288
 1489 4.017907 3.097665
 1490 4.017907 3.094042
 1491 4.017907 3.090419
 1492 4.021530 3.086796
 1493 4.021530 3.083173
 1494 4.025153 3.079550
 1495 4.025153 3.075927
 1496 4.028776 3.072304
 1497 4.032399 3.068681
 1498 4.036022 3.065058
 1499 4.039645 3.061435
 1500 4.043268 3.057812
 1501 4.043268 3.054189
 1502 4.046891 3.050566
 1503 4.046891 3.046943
 1504 4.050514 3.043320
 1505 4.050514 3.039697
 1506 4.054137 3.036074
 1507 4.054137 3.032451
 1508 4.057760 3.028828
 1509 4.057760 3.025205
 1510 4.061383 3.021582
 1511 4.061383 3.017959
 1512 4.065006 3.014336
 1513 4.065006 3.010713
 1514 4.065006 3.007090
 1515 4.065006 3.003467
 1516 4.068629 2.999844
 1517 4.068629 2.996221
 1518 4.072252 2.992598
 1519 4.075875 2.992598
 1520 4.079498 2.988975
 1521 4.083121 2.985352
 1522 4.086744 2.981729
 1523 4.090367 2.978106
 1524 4.093990 2.974483
 1525 4.097613 2.970860
 1526 4.101236 2.967237
 1527 4.104859 2.963614
 1528 4.108482 2.959991
 1529 4.112105 2.956368
 1530 4.115728 2.952745
 1531 4.119351 2.949122
 1532 4.119351 2.945499
 1533 4.122974 2.941876
 1534 4.126597 2.938253
 1535 4.126597 2.934630
 1536 4.130220 2.931007
 1537 4.133843 2.927384
 1538 4.137466 2.923761
 1539 4.141089 2.920138
 1540 4.144712 2.916515
 1541 4.148335 2.916515
 1542 4.151958 2.912892
 1543 4.155581 2.909269
 1544 4.159204 2.905646
 1545 4.159204 2.902023
 1546 4.162827 2.898400
 1547 4.162827 2.894777
 1548 4.166450 2.891154
 1549 4.166450 2.887531
 1550 4.170073 2.883908
 1551 4.170073 2.880285
 1552 4.173696 2.876662
 1553 4.173696 2.873039
 1554 4.177319 2.869416
 1555 4.177319 2.865793
 1556 4.180942 2.862170
 1557 4.180942 2.858547
 1558 4.184565 2.854924
 1559 4.184565 2.851301
 1560 4.188188 2.847678
 1561 4.188188 2.844055
 1562 4.191811 2.840432
 1563 4.191811 2.836809
 1564 4.195434 2.833186
 1565 4.195434 2.829563
 1566 4.199057 2.825940
 1567 4.199057 2.822317
 1568 4.199057 2.818694
 1569 4.199057 2.815071
 1570 4.199057 2.811448
 1571 4.199057 2.807825
 1572 4.199057 2.804202
 1573 4.199057 2.800579
 1574 4.199057 2.796956
 1575 4.199057 2.793333
 1576 4.199057 2.789710
 1577 4.199057 2.786087
 1578 4.199057 2.782464
 1579 4.199057 2.778841
 1580 4.199057 2.775218
 1581 4.199057 2.771595
 1582 4.199057 2.767972
 1583 4.199057 2.764349
 1584 4.202680 2.760726
 1585 4.206303 2.757103
 1586 4.209926 2.753480
 1587 4.213549 2.749857
 1588 4.217172 2.746234
 1589 4.220795 2.742611
 1590 4.224418 2.738988
 1591 4.228041 2.735365
 1592 4.231664 2.731742
 1593 4.235287 2.728119
 1594 4.238910 2.724496
 1595 4.242533 2.720873
 1596 4.246156 2.717250
 1597 4.249779 2.713627
 1598 4.253402 2.710004
 1599 4.257025 2.706381
 1600 4.260648 2.702758
 1601 4.264271 2.699135
 1602 4.267894 2.695512
 1603 4.271517 2.691889
 1604 4.275140 2.691889
 1605 4.278763 2.691889
 1606 4.282386 2.691889
 1607 4.286009 2.691889
 1608 4.289632 2.691889
 1609 4.293255 2.691889
 1610 4.296878 2.691889
 1611 4.300501 2.691889
 1612 4.304124 2.688266
 1613 4.307747 2.688266
 1614 4.311370 2.684643
 1615 4.314993 2.684643
 1616 4.318616 2.681020
 1617 4.322239 2.681020
 1618 4.325862 2.677397
 1619 4.329485 2.677397
 1620 4.333108 2.673774
 1621 4.336731 2.673774
 1622 4.340354 2.673774
 1623 4.343977 2.673774
 1624 4.347600 2.673774
 1625 4.351223 2.673774
 1626 4.354846 2.673774
 1627 4.358469 2.673774
 1628 4.362092 2.673774
 1629 4.365715 2.673774
 1630 4.369338 2.673774
 1631 4.372961 2.673774
 1632 4.376584 2.673774
 1633 4.380207 2.673774
 1634 4.383830 2.673774
 1635 4.387453 2.673774
 1636 4.391076 2.673774
 1637 4.394699 2.673774
 1638 4.398322 2.677397
 1639 4.401945 2.681020
 1640 4.405568 2.684643
 1641 4.409191 2.688266
 1642 4.412814 2.691889
 1643 4.416437 2.695512
 1644 4.420060 2.699135
 1645 4.423683 2.702758
 1646 4.427306 2.706381
 1647 4.430929 2.710004
 1648 4.434552 2.713627
 1649 4.438175 2.713627
 1650 4.441798 2.717250
 1651 4.445421 2.717250
 1652 4.449044 2.720873
 1653 4.452667 2.720873
 1654 4.456290 2.724496
 1655 4.459913 2.724496
 1656 4.463536 2.728119
 1657 4.467159 2.728119
 1658 4.470782 2.731742
 1659 4.474405 2.731742
 1660 4.478028 2.735365
 1661 4.481651 2.735365
 1662 4.485274 2.738988
 1663 4.488897 2.742611
 1664 4.492520 2.746234
 1665 4.496143 2.749857
 1666 4.499766 2.753480
 1667 4.499766 2.757103
 1668 4.499766 2.760726
 1669 4.499766 2.764349
 1670 4.499766 2.767972
 1671 4.499766 2.771595
 1672 4.499766 2.775218
 1673 4.499766 2.778841
 1674 4.499766 2.782464
 1675 4.499766 2.786087
 1676 4.499766 2.789710
 1677 4.499766 2.793333
 1678 4.503389 2.796956
 1679 4.503389 2.800579
 1680 4.507012 2.804202
 1681 4.507012 2.807825
 1682 4.510635 2.811448
 1683 4.510635 2.815071
 1684 4.514258 2.818694
 1685 4.514258 2.822317
 1686 4.517881 2.825940
 1687 4.517881 2.829563
 1688 4.521504 2.833186
 1689 4.521504 2.836809
 1690 4.525127 2.840432
 1691 4.528750 2.840432
 1692 4.532373 2.844055
 1693 4.535996 2.844055
 1694 4.539619 2.847678
 1695 4.543242 2.847678
 1696 4.546865 2.851301
 1697 4.550488 2.851301
 1698 4.554111 2.854924
 1699 4.557734 2.854924
 1700 4.561357 2.858547
 1701 4.564980 2.858547
 1702 4.568603 2.862170
 1703 4.572226 2.862170
 1704 4.575849 2.862170
 1705 4.579472 2.862170
 1706 4.583095 2.862170
 1707 4.586718 2.862170
 1708 4.590341 2.862170
 1709 4.593964 2.862170
 1710 4.597587 2.862170
 1711 4.601210 2.862170
 1712 4.604833 2.862170
 1713 4.608456 2.862170
 1714 4.612079 2.862170
 1715 4.615702 2.862170
 1716 4.619325 2.862170
 1717 4.622948 2.862170
 1718 4.626571 2.862170
 1719 4.630194 2.862170
 1720 4.633817 2.862170
 1721 4.637440 2.862170
 1722 4.641063 2.862170
 1723 4.644686 2.862170
 1724 4.648309 2.862170
 1725 4.651932 2.862170
 1726 4.655555 2.862170
 1727 4.659178 2.862170
 1728 4.662801 2.862170
 1729 4.666424 2.862170
 1730 4.670047 2.862170
 1731 4.673670 2.858547
 1732 4.677293 2.858547
 1733 4.680916 2.858547
 1734 4.684539 2.858547
 1735 4.688162 2.858547
 1736 4.691785 2.858547
 1737 4.695408 2.858547
 1738 4.699031 2.858547
 1739 4.702654 2.858547
 1740 4.706277 2.858547
 1741 4.709900 2.858547
 1742 4.713523 2.858547
 1743 4.717146 2.858547
 1744 4.720769 2.858547
 1745 4.724392 2.858547
 1746 4.728015 2.858547
 1747 4.731638 2.858547
 1748 4.735261 2.858547
 1749 4.738884 2.858547
 1750 4.742507 2.858547
 1751 4.746130 2.858547
 1752 4.749753 2.858547
 1753 4.753376 2.858547
 1754 4.756999 2.858547
 1755 4.760622 2.858547
 1756 4.764245 2.858547
 1757 4.767868 2.858547
 1758 4.771491 2.854924
 1759 4.775114 2.854924
 1760 4.778737 2.851301
 1761 4.782360 2.851301
 1762 4.785983 2.847678
 1763 4.789606 2.847678
 1764 4.793229 2.844055
 1765 4.796852 2.844055
 1766 4.800475 2.840432
 1767 4.804098 2.840432
 1768 4.807721 2.836809
 1769 4.811344 2.836809
 1770 4.814967 2.836809
 1771 4.818590 2.836809
 1772 4.822213 2.833186
 1773 4.825836 2.833186
 1774 4.829459 2.833186
 1775 4.833082 2.829563
 1776 4.836705 2.829563
 1777 4.840328 2.825940
 1778 4.843951 2.825940
 1779 4.847574 2.825940
 1780 4.851197 2.822317
 1781 4.854820 2.822317
 1782 4.858443 2.825940
 1783 4.862066 2.825940
 1784 4.865689 2.825940
 1785 4.869312 2.825940
 1786 4.872935 2.825940
 1787 4.876558 2.825940
 1788 4.880181 2.825940
 1789 4.883804 2.825940
 1790 4.887427 2.825940
 1791 4.891050 2.825940
 1792 4.894673 2.825940
 1793 4.898296 2.825940
 1794 4.901919 2.825940
 1795 4.905542 2.825940
 1796 4.909165 2.825940
 1797 4.912788 2.825940
 1798 4.916411 2.825940
 1799 4.920034 2.825940
 1800 4.923657 2.825940
 1801 4.927280 2.825940
 1802 4.930903 2.825940
 1803 4.934526 2.825940
 1804 4.938149 2.825940
 1805 4.941772 2.825940
 1806 4.945395 2.825940
 1807 4.949018 2.825940
 1808 4.952641 2.829563
 1809 4.956264 2.829563
 1810 4.959887 2.829563
 1811 4.963510 2.829563
 1812 4.967133 2.829563
 1813 4.970756 2.829563
 1814 4.974379 2.829563
 1815 4.978002 2.829563
 1816 4.981625 2.829563
 1817 4.985248 2.829563
 1818 4.988871 2.829563
 1819 4.992494 2.829563
 1820 4.996117 2.829563
 1821 4.999740 2.829563
 1822 5.003363 2.829563
 1823 5.006986 2.829563
 1824 5.010609 2.829563
 1825 5.014232 2.829563
 1826 5.017855 2.829563
 1827 5.021478 2.829563
 1828 5.025101 2.829563
 1829 5.028724 2.829563
 1830 5.032347 2.829563
 1831 5.035970 2.829563
 1832 5.039593 2.825940
 1833 5.043216 2.825940
 1834 5.046839 2.822317
 1835 5.050462 2.822317
 1836 5.054085 2.818694
 1837 5.057708 2.818694
 1838 5.061331 2.815071
 1839 5.064954 2.815071
 1840 5.068577 2.811448
 1841 5.072200 2.811448
 1842 5.075823 2.807825
 1843 5.079446 2.807825
 1844 5.083069 2.804202
 1845 5.083069 2.800579
 1846 5.086692 2.796956
 1847 5.086692 2.793333
 1848 5.090315 2.789710
 1849 5.090315 2.786087
 1850 5.093938 2.782464
 1851 5.093938 2.778841
 1852 5.097561 2.775218
 1853 5.097561 2.771595
 1854 5.101184 2.767972
 1855 5.101184 2.764349
 1856 5.104807 2.760726
 1857 5.104807 2.757103
 1858 5.104807 2.753480
 1859 5.104807 2.749857
 1860 5.104807 2.746234
 1861 5.104807 2.742611
 1862 5.104807 2.738988
 1863 5.104807 2.735365
 1864 5.104807 2.731742
 1865 5.108430 2.731742
 1866 5.112053 2.728119
 1867 5.115676 2.724496
 1868 5.119299 2.720873
 1869 5.122922 2.717250
 1870 5.126545 2.713627
 1871 5.130168 2.710004
 1872 5.133791 2.710004
 1873 5.137414 2.706381
 1874 5.141037 2.706381
 1875 5.144660 2.702758
 1876 5.148283 2.702758
 1877 5.151906 2.699135
 1878 5.155529 2.699135
 1879 5.159152 2.695512
 1880 5.162775 2.691889
 1881 5.166398 2.688266
 1882 5.170021 2.684643
 1883 5.173644 2.681020
 1884 5.177267 2.677397
 1885 5.177267 2.673774
 1886 5.180890 2.670151
 1887 5.180890 2.666528
 1888 5.184513 2.662905
 1889 5.184513 2.659282
 1890 5.188136 2.655659
 1891 5.188136 2.652036
 1892 5.191759 2.648413
 1893 5.191759 2.644790
 1894 5.195382 2.641167
 1895 5.195382 2.637544
 1896 5.199005 2.633921
 1897 5.199005 2.630298
 1898 5.199005 2.626675
 1899 5.199005 2.623052
 1900 5.199005 2.619429
 1901 5.199005 2.615806
 1902 5.199005 2.612183
 1903 5.199005 2.608560
 1904 5.199005 2.604937
 1905 5.199005 2.601314
 1906 5.199005 2.597691
 1907 5.199005 2.594068
 1908 5.199005 2.590445
 1909 5.199005 2.586822
 1910 5.199005 2.583199
 1911 5.199005 2.579576
 1912 5.199005 2.575953
 1913 5.199005 2.572330
 1914 5.199005 2.568707
 1915 5.199005 2.565084
 1916 5.199005 2.561461
 1917 5.199005 2.557838
 1918 5.199005 2.554215
 1919 5.195382 2.550592
 1920 5.195382 2.546969
 1921 5.191759 2.543346
 1922 5.191759 2.539723
 1923 5.188136 2.536100
 1924 5.188136 2.532477
 1925 5.184513 2.528854
 1926 5.184513 2.525231
 1927 5.180890 2.521608
 1928 5.180890 2.517985
 1929 5.177267 2.514362
 1930 5.177267 2.510739
 1931 5.173644 2.507116
 1932 5.170021 2.507116
 1933 5.166398 2.503493
 1934 5.162775 2.503493
 1935 5.159152 2.499870
 1936 5.155529 2.499870
 1937 5.151906 2.496247
 1938 5.148283 2.496247
 1939 5.144660 2.492624
 1940 5.141037 2.492624
 1941 5.137414 2.489001
 1942 5.133791 2.489001
 1943 5.130168 2.485378
 1944 5.126545 2.485378
 1945 5.122922 2.485378
 1946 5.119299 2.485378
 1947 5.115676 2.485378
 1948 5.112053 2.485378
 1949 5.108430 2.485378
 1950 5.104807 2.485378
 1951 5.101184 2.485378
 1952 5.097561 2.485378
 1953 5.093938 2.485378
 1954 5.090315 2.485378
 1955 5.086692 2.485378
 1956 5.083069 2.485378
 1957 5.079446 2.485378
 1958 5.075823 2.485378
 1959 5.072200 2.485378
 1960 5.068577 2.485378
 1961 5.064954 2.485378
 1962 5.061331 2.485378
 1963 5.057708 2.485378
 1964 5.054085 2.485378
 1965 5.050462 2.485378
 1966 5.046839 2.485378
 1967 5.043216 2.485378
 1968 5.039593 2.485378
 1969 5.035970 2.485378
 1970 5.032347 2.485378
 1971 5.028724 2.485378
 1972 5.025101 2.485378
 1973 5.021478 2.481755
 1974 5.017855 2.481755
 1975 5.014232 2.481755
 1976 5.010609 2.481755
 1977 5.006986 2.481755
 1978 5.003363 2.481755
 1979 4.999740 2.481755
 1980 4.996117 2.481755
 1981 4.992494 2.478132
 1982 4.988871 2.478132
 1983 4.985248 2.474509
 1984 4.981625 2.474509
 1985 4.978002 2.470886
 1986 4.974379 2.470886
 1987 4.970756 2.467263
 1988 4.967133 2.467263
 1989 4.963510 2.463640
 1990 4.959887 2.463640
 1991 4.956264 2.460017
 1992 4.952641 2.456394
 1993 4.949018 2.456394
 1994 4.945395 2.452771
 1995 4.941772 2.452771
 1996 4.938149 2.449148
 1997 4.934526 2.449148
 1998 4.930903 2.445525
 1999 4.927280 2.445525
 2000 4.923657 2.441902
 2001 4.920034 2.441902
 2002 4.916411 2.438279
 2003 4.912788 2.438279
 2004 4.909165 2.434656
 2005 4.905542 2.434656
 2006 4.901919 2.434656
 2007 4.898296 2.434656
 2008 4.894673 2.434656
 2009 4.891050 2.434656
 2010 4.887427 2.434656
 2011 4.883804 2.434656
 2012 4.880181 2.434656
 2013 4.876558 2.434656
 2014 4.872935 2.434656
 2015 4.869312 2.434656
 2016 4.865689 2.434656
 2017 4.862066 2.434656
 2018 4.858443 2.431033
 2019 4.854820 2.427410
 2020 4.851197 2.423787
 2021 4.847574 2.420164
 2022 4.843951 2.416541
 2023 4.840328 2.412918
 2024 4.836705 2.409295
 2025 4.833082 2.405672
 2026 4.829459 2.402049
 2027 4.829459 2.398426
 2028 4.825836 2.394803
 2029 4.825836 2.391180
 2030 4.822213 2.387557
 2031 4.822213 2.383934
 2032 4.818590 2.380311
 2033 4.818590 2.376688
 2034 4.814967 2.373065
 2035 4.811344 2.369442
 2036 4.811344 2.365819
 2037 4.811344 2.362196
 2038 4.811344 2.358573
 2039 4.807721 2.354950
 2040 4.807721 2.351327
 2041 4.804098 2.347704
 2042 4.804098 2.344081
 2043 4.800475 2.340458
 2044 4.800475 2.336835
 2045 4.796852 2.333212
 2046 4.796852 2.329589
 2047 4.793229 2.325966
 2048 4.793229 2.322343
 2049 4.789606 2.318720
 2050 4.789606 2.315097
 2051 4.785983 2.311474
 2052 4.785983 2.307851
 2053 4.785983 2.304228
 2054 4.785983 2.300605
 2055 4.782360 2.296982
 2056 4.782360 2.293359
 2057 4.778737 2.289736
 2058 4.778737 2.286113
 2059 4.775114 2.282490
 2060 4.775114 2.278867
 2061 4.771491 2.275244
 2062 4.771491 2.271621
 2063 4.767868 2.267998
 2064 4.767868 2.264375
 2065 4.764245 2.260752
 2066 4.764245 2.257129
 2067 4.760622 2.253506
 2068 4.756999 2.253506
 2069 4.753376 2.249883
 2070 4.749753 2.249883
 2071 4.746130 2.246260
 2072 4.742507 2.246260
 2073 4.738884 2.242637
 2074 4.735261 2.242637
 2075 4.731638 2.239014
 2076 4.728015 2.239014
 2077 4.724392 2.235391
 2078 4.720769 2.235391
 2079 4.717146 2.231768
 2080 4.713523 2.231768
 2081 4.709900 2.231768
 2082 4.706277 2.231768
 2083 4.702654 2.231768
 2084 4.699031 2.231768
 2085 4.695408 2.231768
 2086 4.691785 2.228145
 2087 4.688162 2.224522
 2088 4.684539 2.220899
 2089 4.680916 2.217276
 2090 4.677293 2.213653
 2091 4.673670 2.210030
 2092 4.670047 2.206407
 2093 4.666424 2.202784
 2094 4.662801 2.199161
 2095 4.662801 2.195538
 2096 4.662801 2.191915
 2097 4.662801 2.188292
 2098 4.662801 2.184669
 2099 4.662801 2.181046
 2100 4.662801 2.177423
 2101 4.662801 2.173800
 2102 4.662801 2.170177
 2103 4.662801 2.166554
 2104 4.662801 2.162931
 2105 4.662801 2.159308
 2106 4.662801 2.155685
 2107 4.662801 2.152062
 2108 4.662801 2.148439
 2109 4.662801 2.144816
 2110 4.662801 2.141193
 2111 4.666424 2.137570
 2112 4.670047 2.133947
 2113 4.673670 2.130324
 2114 4.677293 2.126701
 2115 4.680916 2.123078
 2116 4.684539 2.119455
 2117 4.688162 2.115832
 2118 4.691785 2.112209
 2119 4.695408 2.108586
 2120 4.699031 2.104963
 2121 4.702654 2.101340
 2122 4.706277 2.097717
 2123 4.709900 2.094094
 2124 4.713523 2.090471
 2125 4.717146 2.086848
 2126 4.720769 2.083225
 2127 4.724392 2.079602
 2128 4.728015 2.075979
 2129 4.731638 2.072356
 2130 4.735261 2.068733
 2131 4.738884 2.065110
 2132 4.742507 2.061487
 2133 4.746130 2.057864
 2134 4.749753 2.054241
 2135 4.753376 2.054241
 2136 4.756999 2.050618
 2137 4.760622 2.046995
 2138 4.764245 2.043372
 2139 4.767868 2.039749
 2140 4.771491 2.036126
 2141 4.775114 2.032503
 2142 4.778737 2.028880
 2143 4.782360 2.028880
 2144 4.785983 2.025257
 2145 4.789606 2.025257
 2146 4.793229 2.021634
 2147 4.796852 2.021634
 2148 4.800475 2.018011
 2149 4.804098 2.014388
 2150 4.807721 2.010765
 2151 4.811344 2.007142
 2152 4.814967 2.003519
 2153 4.818590 1.999896
 2154 4.818590 1.996273
 2155 4.822213 1.992650
 2156 4.822213 1.989027
 2157 4.825836 1.985404
 2158 4.825836 1.981781
 2159 4.829459 1.978158
 2160 4.829459 1.974535
 2161 4.833082 1.970912
 2162 4.833082 1.967289
 2163 4.836705 1.963666
 2164 4.836705 1.960043
 2165 4.840328 1.956420
 2166 4.840328 1.952797
 2167 4.843951 1.949174
 2168 4.847574 1.945551
 2169 4.851197 1.941928
 2170 4.851197 1.938305
 2171 4.854820 1.934682
 2172 4.854820 1.931059
 2173 4.858443 1.927436
 2174 4.858443 1.923813
 2175 4.862066 1.920190
 2176 4.862066 1.916567
 2177 4.865689 1.912944
 2178 4.865689 1.909321
 2179 4.869312 1.905698
 2180 4.869312 1.902075
 2181 4.872935 1.898452
 2182 4.876558 1.894829
 2183 4.880181 1.891206
 2184 4.883804 1.887583
 2185 4.887427 1.883960
 2186 4.891050 1.880337
 2187 4.894673 1.880337
 2188 4.898296 1.880337
 2189 4.901919 1.880337
 2190 4.905542 1.880337
 2191 4.909165 1.880337
 2192 4.912788 1.880337
 2193 4.916411 1.880337
 2194 4.920034 1.876714
 2195 4.923657 1.876714
 2196 4.927280 1.873091
 2197 4.930903 1.873091
 2198 4.934526 1.869468
 2199 4.938149 1.869468
 2200 4.941772 1.865845
 2201 4.945395 1.865845
 2202 4.949018 1.862222
 2203 4.952641 1.862222
 2204 4.956264 1.858599
 2205 4.959887 1.858599
 2206 4.963510 1.854976
 2207 4.967133 1.851353
 2208 4.970756 1.847730
 2209 4.974379 1.844107
 2210 4.978002 1.840484
 2211 4.978002 1.836861
 2212 4.981625 1.833238
 2213 4.985248 1.829615
 2214 4.988871 1.825992
 2215 4.992494 1.822369
 2216 4.996117 1.818746
 2217 4.999740 1.815123
 2218 5.003363 1.811500
 2219 5.006986 1.807877
 2220 5.010609 1.804254
 2221 5.014232 1.800631
 2222 5.017855 1.797008
 2223 5.021478 1.793385
 2224 5.021478 1.789762
 2225 5.025101 1.786139
 2226 5.028724 1.782516
 2227 5.032347 1.778893
 2228 5.035970 1.775270
 2229 5.039593 1.771647
 2230 5.043216 1.768024
 2231 5.043216 1.764401
 2232 5.046839 1.760778
 2233 5.050462 1.757155
 2234 5.050462 1.753532
 2235 5.054085 1.749909
 2236 5.057708 1.746286
 2237 5.057708 1.742663
 2238 5.061331 1.739040
 2239 5.064954 1.735417
 2240 5.068577 1.731794
 2241 5.072200 1.728171
 2242 5.075823 1.724548
 2243 5.079446 1.720925
 2244 5.083069 1.720925
 2245 5.086692 1.717302
 2246 5.090315 1.713679
 2247 5.093938 1.710056
 2248 5.097561 1.706433
 2249 5.101184 1.702810
 2250 5.104807 1.699187
 2251 5.104807 1.695564
 2252 5.108430 1.691941
 2253 5.108430 1.688318
 2254 5.112053 1.684695
 2255 5.112053 1.681072
 2256 5.115676 1.677449
 2257 5.119299 1.673826
 2258 5.122922 1.670203
 2259 5.126545 1.670203
 2260 5.130168 1.666580
 2261 5.133791 1.662957
 2262 5.137414 1.659334
 2263 5.141037 1.655711
 2264 5.144660 1.652088
 2265 5.148283 1.648465
 2266 5.151906 1.648465
 2267 5.155529 1.644842
 2268 5.159152 1.641219
 2269 5.162775 1.637596
 2270 5.166398 1.633973
 2271 5.170021 1.630350
 2272 5.173644 1.626727
 2273 5.173644 1.623104
 2274 5.177267 1.619481
 2275 5.180890 1.615858
 2276 5.180890 1.612235
 2277 5.184513 1.608612
 2278 5.188136 1.604989
 2279 5.191759 1.601366
 2280 5.195382 1.597743
 2281 5.199005 1.594120
 2282 5.202628 1.590497
 2283 5.206251 1.586874
 2284 5.209874 1.586874
 2285 5.213497 1.586874
 2286 5.217120 1.586874
 2287 5.220743 1.586874
 2288 5.224366 1.586874
 2289 5.227989 1.586874
 2290 5.231612 1.586874
 2291 5.235235 1.586874
 2292 5.238858 1.586874
 2293 5.242481 1.586874
 2294 5.246104 1.583251
 2295 5.249727 1.583251
 2296 5.253350 1.579628
 2297 5.256973 1.579628
 2298 5.260596 1.576005
 2299 5.264219 1.576005
 2300 5.267842 1.576005
 2301 5.271465 1.576005
 2302 5.275088 1.576005
 2303 5.278711 1.576005
 2304 5.282334 1.576005
 2305 5.285957 1.576005
 2306 5.289580 1.572382
 2307 5.293203 1.572382
 2308 5.296826 1.572382
 2309 5.300449 1.572382
 2310 5.304072 1.572382
 2311 5.307695 1.572382
 2312 5.311318 1.572382
 2313 5.314941 1.572382
 2314 5.318564 1.572382
 2315 5.322187 1.572382
 2316 5.325810 1.572382
 2317 5.329433 1.572382
 2318 5.333056 1.572382
 2319 5.336679 1.572382
 2320 5.340302 1.572382
 2321 5.343925 1.572382
 2322 5.347548 1.572382
 2323 5.351171 1.572382
 2324 5.354794 1.568759
 2325 5.358417 1.568759
 2326 5.362040 1.565136
 2327 5.365663 1.565136
 2328 5.369286 1.565136
 2329 5.372909 1.565136
 2330 5.376532 1.565136
 2331 5.380155 1.565136
 2332 5.383778 1.565136
 2333 5.387401 1.565136
 2334 5.391024 1.565136
 2335 5.394647 1.565136
 2336 5.398270 1.565136
 2337 5.401893 1.565136
 2338 5.405516 1.565136
 2339 5.409139 1.565136
 2340 5.412762 1.565136
 2341 5.416385 1.565136
 2342 5.420008 1.565136
 2343 5.423631 1.565136
 2344 5.427254 1.565136
 2345 5.430877 1.565136
 2346 5.434500 1.565136
 2347 5.438123 1.565136
 2348 5.441746 1.561513
 2349 5.445369 1.561513
 2350 5.448992 1.557890
 2351 5.452615 1.557890
 2352 5.456238 1.554267
 2353 5.459861 1.554267
 2354 5.463484 1.550644
 2355 5.467107 1.550644
 2356 5.470730 1.547021
 2357 5.474353 1.547021
 2358 5.477976 1.543398
 2359 5.481599 1.543398
 2360 5.485222 1.539775
 2361 5.488845 1.539775
 2362 5.492468 1.536152
 2363 5.496091 1.532529
 2364 5.499714 1.532529
 2365 5.503337 1.528906
 2366 5.506960 1.528906
 2367 5.510583 1.528906
 2368 5.514206 1.525283
 2369 5.517829 1.525283
 2370 5.521452 1.521660
 2371 5.525075 1.521660
 2372 5.528698 1.518037
 2373 5.532321 1.518037
 2374 5.535944 1.514414
 2375 5.539567 1.514414
 2376 5.543190 1.510791
 2377 5.546813 1.510791
 2378 5.550436 1.507168
 2379 5.554059 1.507168
 2380 5.557682 1.507168
 2381 5.561305 1.507168
 2382 5.564928 1.507168
 2383 5.568551 1.507168
 2384 5.572174 1.507168
 2385 5.575797 1.507168
 2386 5.579420 1.507168
 2387 5.583043 1.507168
 2388 5.586666 1.507168
 2389 5.590289 1.507168
 2390 5.593912 1.507168
 2391 5.597535 1.507168
 2392 5.601158 1.507168
 2393 5.604781 1.507168
 2394 5.608404 1.507168
 2395 5.612027 1.507168
 2396 5.615650 1.507168
 2397 5.619273 1.507168
 2398 5.622896 1.507168
 2399 5.626519 1.507168
 2400 5.630142 1.507168
 2401 5.633765 1.507168
 2402 5.637388 1.507168
 2403 5.641011 1.507168
 2404 5.644634 1.507168
 2405 5.648257 1.507168
 2406 5.651880 1.507168
 2407 5.655503 1.507168
 2408 5.659126 1.507168
 2409 5.662749 1.503545
 2410 5.666372 1.503545
 2411 5.669995 1.499922
 2412 5.673618 1.499922
 2413 5.677241 1.496299
 2414 5.680864 1.496299
 2415 5.684487 1.492676
 2416 5.688110 1.492676
 2417 5.691733 1.489053
 2418 5.695356 1.489053
 2419 5.698979 1.485430
 2420 5.702602 1.485430
 2421 5.706225 1.481807
 2422 5.709848 1.478184
 2423 5.713471 1.474561
 2424 5.717094 1.470938
 2425 5.720717 1.467315
 2426 5.720717 1.463692
 2427 5.724340 1.460069
 2428 5.727963 1.456446
 2429 5.727963 1.452823
 2430 5.731586 1.449200
 2431 5.735209 1.449200
 2432 5.738832 1.445577
 2433 5.742455 1.445577
 2434 5.746078 1.441954
 2435 5.749701 1.441954
 2436 5.753324 1.441954
 2437 5.756947 1.441954
 2438 5.760570 1.441954
 2439 5.764193 1.441954
 2440 5.767816 1.441954
 2441 5.771439 1.441954
 2442 5.775062 1.441954
 2443 5.778685 1.441954
 2444 5.782308 1.441954
 2445 5.785931 1.441954
 2446 5.789554 1.441954
 2447 5.793177 1.441954
 2448 5.796800 1.441954
 2449 5.800423 1.441954
 2450 5.804046 1.441954
 2451 5.807669 1.441954
 2452 5.811292 1.441954
 2453 5.814915 1.441954
 2454 5.818538 1.441954
 2455 5.822161 1.441954
 2456 5.825784 1.441954
 2457 5.829407 1.441954
 2458 5.833030 1.441954
 2459 5.836653 1.438331
 2460 5.840276 1.438331
 2461 5.843899 1.438331
 2462 5.847522 1.438331
 2463 5.851145 1.438331
 2464 5.854768 1.438331
 2465 5.858391 1.438331
 2466 5.862014 1.438331
 2467 5.865637 1.438331
 2468 5.869260 1.438331
 2469 5.872883 1.438331
 2470 5.876506 1.438331
 2471 5.880129 1.438331
 2472 5.883752 1.438331
 2473 5.887375 1.434708
 2474 5.890998 1.434708
 2475 5.894621 1.434708
 2476 5.898244 1.434708
 2477 5.901867 1.434708
 2478 5.905490 1.434708
 2479 5.909113 1.434708
 2480 5.912736 1.434708
 2481 5.916359 1.434708
 2482 5.919982 1.434708
 2483 5.923605 1.434708
 2484 5.927228 1.434708
 2485 5.930851 1.434708
 2486 5.934474 1.434708
 2487 5.938097 1.434708
 2488 5.941720 1.434708
 2489 5.945343 1.434708
 2490 5.948966 1.434708
 2491 5.952589 1.434708
 2492 5.956212 1.434708
 2493 5.959835 1.434708
 2494 5.963458 1.431085
 2495 5.967081 1.431085
 2496 5.970704 1.431085
 2497 5.974327 1.431085
 2498 5.977950 1.431085
 2499 5.981573 1.431085
 2500 5.985196 1.431085
 2501 5.988819 1.431085
 2502 5.992442 1.431085
 2503 5.996065 1.431085
 2504 5.999688 1.431085
 2505 6.003311 1.431085
 2506 6.006934 1.431085
 2507 6.010557 1.431085
 2508 6.014180 1.431085
 2509 6.017803 1.431085
 2510 6.021426 1.431085
 2511 6.025049 1.431085
 2512 6.028672 1.427462
 2513 6.032295 1.427462
 2514 6.035918 1.423839
 2515 6.039541 1.423839
 2516 6.043164 1.420216
 2517 6.046787 1.420216
 2518 6.050410 1.416593
 2519 6.054033 1.416593
 2520 6.057656 1.416593
 2521 6.061279 1.416593
 2522 6.064902 1.416593
 2523 6.068525 1.416593
 2524 6.072148 1.412970
 2525 6.075771 1.412970
 2526 6.079394 1.409347
 2527 6.083017 1.409347
 2528 6.086640 1.405724
 2529 6.090263 1.405724
 2530 6.093886 1.402101
 2531 6.097509 1.402101
 2532 6.101132 1.398478
 2533 6.104755 1.398478
 2534 6.108378 1.398478
 2535 6.112001 1.394855
 2536 6.115624 1.394855
 2537 6.119247 1.394855
 2538 6.122870 1.394855
 2539 6.126493 1.394855
 2540 6.130116 1.394855
 2541 6.133739 1.394855
 2542 6.137362 1.394855
 2543 6.140985 1.394855
 2544 6.144608 1.394855
 2545 6.148231 1.394855
 2546 6.151854 1.394855
 2547 6.155477 1.394855
 2548 6.159100 1.394855
 2549 6.162723 1.394855
 2550 6.166346 1.394855
 2551 6.169969 1.394855
 2552 6.173592 1.394855
 2553 6.177215 1.394855
 2554 6.180838 1.394855
 2555 6.184461 1.394855
 2556 6.188084 1.391232
 2557 6.191707 1.391232
 2558 6.195330 1.387609
 2559 6.198953 1.387609
 2560 6.202576 1.383986
 2561 6.206199 1.383986
 2562 6.209822 1.380363
 2563 6.213445 1.380363
 2564 6.217068 1.376740
 2565 6.220691 1.376740
 2566 6.224314 1.373117
 2567 6.227937 1.373117
 2568 6.231560 1.369494
 2569 6.235183 1.365871
 2570 6.235183 1.362248
 2571 6.238806 1.358625
 2572 6.242429 1.355002
 2573 6.246052 1.351379
 2574 6.249675 1.347756
 2575 6.253298 1.344133
 2576 6.256921 1.344133
 2577 6.260544 1.344133
 2578 6.264167 1.344133
 2579 6.267790 1.344133
 2580 6.271413 1.344133
 2581 6.275036 1.344133
 2582 6.278659 1.344133
 2583 6.282282 1.344133
 2584 6.285905 1.344133
 2585 6.289528 1.344133
 2586 6.293151 1.344133
 2587 6.296774 1.344133
 2588 6.300397 1.344133
 2589 6.304020 1.344133
 2590 6.307643 1.344133
 2591 6.311266 1.344133
 2592 6.314889 1.344133
 2593 6.318512 1.344133
 2594 6.322135 1.340510
 2595 6.325758 1.340510
 2596 6.329381 1.336887
 2597 6.333004 1.336887
 2598 6.336627 1.333264
 2599 6.340250 1.333264
 2600 6.343873 1.329641
 2601 6.347496 1.329641
 2602 6.351119 1.326018
 2603 6.354742 1.326018
 2604 6.358365 1.322395
 2605 6.361988 1.322395
 2606 6.365611 1.318772
 2607 6.369234 1.315149
 2608 6.372857 1.311526
 2609 6.376480 1.307903
 2610 6.380103 1.304280
 2611 6.383726 1.300657
 2612 6.387349 1.297034
 2613 6.390972 1.293411
 2614 6.394595 1.289788
 2615 6.398218 1.286165
 2616 6.401841 1.282542
 2617 6.405464 1.278919
 2618 6.409087 1.275296
 2619 6.412710 1.271673
 2620 6.416333 1.268050
 2621 6.419956 1.268050
 2622 6.423579 1.268050
 2623 6.427202 1.268050
 2624 6.430825 1.268050
 2625 6.434448 1.268050
 2626 6.438071 1.268050
 2627 6.441694 1.268050
 2628 6.445317 1.268050
 2629 6.448940 1.268050
 2630 6.452563 1.268050
 2631 6.456186 1.268050
 2632 6.459809 1.268050
 2633 6.463432 1.268050
 2634 6.467055 1.268050
 2635 6.470678 1.268050
 2636 6.474301 1.268050
 2637 6.477924 1.268050
 2638 6.481547 1.268050
 2639 6.485170 1.264427
 2640 6.488793 1.264427
 2641 6.492416 1.264427
 2642 6.496039 1.264427
 2643 6.499662 1.264427
 2644 6.503285 1.264427
 2645 6.506908 1.264427
 2646 6.510531 1.264427
 2647 6.514154 1.260804
 2648 6.517777 1.260804
 2649 6.521400 1.260804
 2650 6.525023 1.260804
 2651 6.528646 1.257181
 2652 6.532269 1.257181
 2653 6.535892 1.253558
 2654 6.539515 1.253558
 2655 6.543138 1.249935
 2656 6.546761 1.249935
 2657 6.550384 1.249935
 2658 6.554007 1.246312
 2659 6.557630 1.246312
 2660 6.561253 1.246312
 2661 6.564876 1.242689
 2662 6.568499 1.242689
 2663 6.572122 1.239066
 2664 6.575745 1.239066
 2665 6.579368 1.235443
 2666 6.582991 1.235443
 2667 6.586614 1.231820
 2668 6.590237 1.231820
 2669 6.593860 1.228197
 2670 6.597483 1.228197
 2671 6.601106 1.224574
 2672 6.604729 1.224574
 2673 6.608352 1.220951
 2674 6.611975 1.220951
 2675 6.615598 1.217328
 2676 6.619221 1.213705
 2677 6.622844 1.210082
 2678 6.626467 1.206459
 2679 6.630090 1.206459
 2680 6.633713 1.206459
 2681 6.637336 1.202836
 2682 6.640959 1.202836
 2683 6.644582 1.202836
 2684 6.648205 1.202836
 2685 6.651828 1.202836
 2686 6.655451 1.202836
 2687 6.659074 1.202836
 2688 6.662697 1.202836
 2689 6.666320 1.202836
 2690 6.669943 1.202836
 2691 6.673566 1.202836
 2692 6.677189 1.202836
 2693 6.680812 1.202836
 2694 6.684435 1.202836
 2695 6.688058 1.202836
 2696 6.691681 1.202836
 2697 6.695304 1.202836
 2698 6.698927 1.202836
 2699 6.702550 1.206459
 2700 6.706173 1.206459
 2701 6.709796 1.210082
 2702 6.713419 1.210082
 2703 6.717042 1.210082
 2704 6.720665 1.210082
 2705 6.724288 1.210082
 2706 6.727911 1.210082
 2707 6.731534 1.210082
 2708 6.735157 1.210082
 2709 6.738780 1.210082
 2710 6.742403 1.210082
 2711 6.746026 1.210082
 2712 6.749649 1.210082
 2713 6.753272 1.210082
 2714 6.756895 1.210082
 2715 6.760518 1.210082
 2716 6.764141 1.210082
 2717 6.767764 1.210082
 2718 6.771387 1.210082
 2719 6.775010 1.210082
 2720 6.778633 1.210082
 2721 6.782256 1.210082
 2722 6.785879 1.210082
 2723 6.789502 1.210082
 2724 6.793125 1.210082
 2725 6.796748 1.206459
 2726 6.800371 1.206459
 2727 6.803994 1.202836
 2728 6.807617 1.202836
 2729 6.811240 1.199213
 2730 6.814863 1.199213
 2731 6.818486 1.195590
 2732 6.822109 1.195590
 2733 6.825732 1.191967
 2734 6.829355 1.191967
 2735 6.832978 1.188344
 2736 6.836601 1.188344
 2737 6.840224 1.184721
 2738 6.843847 1.184721
 2739 6.847470 1.184721
 2740 6.851093 1.184721
 2741 6.854716 1.184721
 2742 6.858339 1.188344
 2743 6.861962 1.188344
 2744 6.865585 1.188344
 2745 6.869208 1.188344
 2746 6.872831 1.188344
 2747 6.876454 1.188344
 2748 6.880077 1.188344
 2749 6.883700 1.188344
 2750 6.887323 1.188344
 2751 6.890946 1.188344
 2752 6.894569 1.188344
 2753 6.898192 1.188344
 2754 6.901815 1.188344
 2755 6.905438 1.188344
 2756 6.909061 1.188344
 2757 6.912684 1.188344
 2758 6.916307 1.188344
 2759 6.919930 1.188344
 2760 6.923553 1.188344
 2761 6.927176 1.188344
 2762 6.930799 1.188344
 2763 6.934422 1.188344
 2764 6.938045 1.188344
 2765 6.941668 1.188344
 2766 6.945291 1.188344
 2767 6.948914 1.188344
 2768 6.952537 1.188344
 2769 6.956160 1.188344
 2770 6.959783 1.188344
 2771 6.963406 1.188344
 2772 6.967029 1.188344
 2773 6.970652 1.188344
 2774 6.974275 1.188344
 2775 6.977898 1.188344
 2776 6.981521 1.188344
 2777 6.985144 1.188344
 2778 6.988767 1.188344
 2779 6.992390 1.188344
 2780 6.996013 1.188344
 2781 6.999636 1.188344
 2782 7.003259 1.188344
 2783 7.006882 1.188344
 2784 7.010505 1.188344
 2785 7.014128 1.188344
 2786 7.017751 1.188344
 2787 7.021374 1.184721
 2788 7.024997 1.184721
 2789 7.028620 1.181098
 2790 7.032243 1.181098
 2791 7.035866 1.177475
 2792 7.039489 1.177475
 2793 7.043112 1.173852
 2794 7.046735 1.173852
 2795 7.050358 1.170229
 2796 7.053981 1.170229
 2797 7.057604 1.166606
 2798 7.061227 1.166606
 2799 7.064850 1.162983
 2800 7.068473 1.159360
 2801 7.068473 1.155737
 2802 7.072096 1.152114
 2803 7.072096 1.148491
 2804 7.075719 1.144868
 2805 7.075719 1.141245
 2806 7.079342 1.137622
 2807 7.082965 1.137622
 2808 7.086588 1.133999
 2809 7.090211 1.133999
 2810 7.093834 1.130376
 2811 7.097457 1.130376
 2812 7.101080 1.130376
 2813 7.104703 1.126753
 2814 7.108326 1.126753
 2815 7.111949 1.126753
 2816 7.115572 1.126753
 2817 7.119195 1.126753
 2818 7.122818 1.126753
 2819 7.126441 1.126753
 2820 7.130064 1.126753
 2821 7.133687 1.126753
 2822 7.137310 1.126753
 2823 7.140933 1.126753
 2824 7.144556 1.126753
 2825 7.148179 1.123130
 2826 7.151802 1.123130
 2827 7.155425 1.119507
 2828 7.159048 1.119507
 2829 7.162671 1.115884
 2830 7.166294 1.115884
 2831 7.169917 1.115884
 2832 7.173540 1.115884
 2833 7.177163 1.112261
 2834 7.180786 1.112261
 2835 7.184409 1.112261
 2836 7.188032 1.112261
 2837 7.191655 1.112261
 2838 7.195278 1.112261
 2839 7.198901 1.112261
 2840 7.202524 1.108638
 2841 7.206147 1.108638
 2842 7.209770 1.108638
 2843 7.213393 1.108638
 2844 7.217016 1.105015
 2845 7.220639 1.105015
 2846 7.224262 1.101392
 2847 7.227885 1.101392
 2848 7.231508 1.101392
 2849 7.235131 1.101392
 2850 7.238754 1.101392
 2851 7.242377 1.101392
 2852 7.246000 1.101392
 2853 7.249623 1.101392
 2854 7.253246 1.101392
 2855 7.256869 1.101392
 2856 7.260492 1.101392
 2857 7.264115 1.101392
 2858 7.267738 1.101392
 2859 7.271361 1.101392
 2860 7.274984 1.101392
 2861 7.278607 1.101392
 2862 7.282230 1.101392
 2863 7.285853 1.101392
 2864 7.289476 1.101392
 2865 7.293099 1.097769
 2866 7.296722 1.097769
 2867 7.300345 1.094146
 2868 7.303968 1.094146
 2869 7.307591 1.090523
 2870 7.311214 1.090523
 2871 7.314837 1.086900
 2872 7.318460 1.086900
 2873 7.322083 1.083277
 2874 7.325706 1.083277
 2875 7.329329 1.079654
 2876 7.332952 1.079654
 2877 7.336575 1.076031
 2878 7.340198 1.072408
 2879 7.343821 1.068785
 2880 7.347444 1.065162
 2881 7.351067 1.061539
 2882 7.354690 1.057916
 2883 7.358313 1.054293
 2884 7.361936 1.054293
 2885 7.365559 1.054293
 2886 7.369182 1.050670
 2887 7.372805 1.050670
 2888 7.376428 1.050670
 2889 7.380051 1.050670
 2890 7.383674 1.050670
 2891 7.387297 1.050670
 2892 7.390920 1.050670
 2893 7.394543 1.050670
 2894 7.398166 1.047047
 2895 7.401789 1.047047
 2896 7.405412 1.043424
 2897 7.409035 1.043424
 2898 7.412658 1.039801
 2899 7.416281 1.039801
 2900 7.419904 1.039801
 2901 7.423527 1.039801
 2902 7.427150 1.036178
 2903 7.430773 1.036178
 2904 7.434396 1.032555
 2905 7.438019 1.032555
 2906 7.441642 1.028932
 2907 7.445265 1.028932
 2908 7.448888 1.025309
 2909 7.452511 1.025309
 2910 7.456134 1.021686
 2911 7.459757 1.021686
 2912 7.463380 1.018063
 2913 7.467003 1.018063
 2914 7.470626 1.014440
 2915 7.474249 1.010817
 2916 7.477872 1.007194
 2917 7.481495 1.007194
 2918 7.485118 1.003571
 2919 7.488741 1.003571
 2920 7.492364 1.003571
 2921 7.495987 0.999948
 2922 7.499610 0.999948
 2923 7.503233 0.999948
 2924 7.506856 0.999948
 2925 7.510479 0.996325
 2926 7.514102 0.996325
 2927 7.517725 0.996325
 2928 7.521348 0.996325
 2929 7.524971 0.992702
 2930 7.528594 0.992702
 2931 7.532217 0.992702
 2932 7.535840 0.992702
 2933 7.539463 0.992702
 2934 7.543086 0.989079
 2935 7.546709 0.989079
 2936 7.550332 0.985456
 2937 7.553955 0.985456
 2938 7.557578 0.985456
 2939 7.561201 0.985456
 2940 7.564824 0.985456
 2941 7.568447 0.985456
 2942 7.572070 0.985456
 2943 7.575693 0.985456
 2944 7.579316 0.985456
 2945 7.582939 0.985456
 2946 7.586562 0.985456
 2947 7.590185 0.985456
 2948 7.593808 0.985456
 2949 7.597431 0.985456
 2950 7.601054 0.985456
 2951 7.604677 0.985456
 2952 7.608300 0.985456
 2953 7.611923 0.985456
 2954 7.615546 0.985456
 2955 7.619169 0.985456
 2956 7.622792 0.985456
 2957 7.626415 0.985456
 2958 7.630038 0.985456
 2959 7.633661 0.985456
 2960 7.637284 0.985456
 2961 7.640907 0.985456
 2962 7.644530 0.985456
 2963 7.648153 0.985456
 2964 7.651776 0.985456
 2965 7.655399 0.985456
 2966 7.659022 0.985456
 2967 7.662645 0.985456
 2968 7.666268 0.985456
 2969 7.669891 0.985456
 2970 7.673514 0.985456
 2971 7.677137 0.985456
 2972 7.680760 0.985456
 2973 7.684383 0.985456
 2974 7.688006 0.985456
 2975 7.691629 0.985456
 2976 7.695252 0.985456
 2977 7.698875 0.985456
 2978 7.702498 0.985456
 2979 7.706121 0.985456
 2980 7.709744 0.985456
 2981 7.713367 0.985456
 2982 7.716990 0.985456
 2983 7.720613 0.981833
 2984 7.724236 0.981833
 2985 7.727859 0.978210
 2986 7.731482 0.978210
 2987 7.735105 0.974587
 2988 7.738728 0.974587
 2989 7.742351 0.970964
 2990 7.745974 0.970964
 2991 7.749597 0.970964
 2992 7.753220 0.970964
 2993 7.756843 0.970964
 2994 7.760466 0.970964
 2995 7.764089 0.970964
 2996 7.767712 0.970964
 2997 7.771335 0.970964
 2998 7.774958 0.970964
 2999 7.778581 0.970964
 3000 7.782204 0.970964
 3001 7.785827 0.970964
 3002 7.789450 0.970964
 3003 7.793073 0.970964
 3004 7.796696 0.970964
 3005 7.800319 0.970964
 3006 7.803942 0.967341
 3007 7.807565 0.967341
 3008 7.811188 0.963718
 3009 7.814811 0.963718
 3010 7.818434 0.960095
 3011 7.822057 0.960095
 3012 7.825680 0.960095
 3013 7.829303 0.956472
 3014 7.832926 0.956472
 3015 7.836549 0.956472
 3016 7.840172 0.956472
 3017 7.843795 0.956472
 3018 7.847418 0.956472
 3019 7.851041 0.956472
 3020 7.854664 0.952849
 3021 7.858287 0.952849
 3022 7.861910 0.949226
 3023 7.865533 0.949226
 3024 7.869156 0.945603
 3025 7.872779 0.945603
 3026 7.876402 0.941980
 3027 7.880025 0.941980
 3028 7.883648 0.938357
 3029 7.887271 0.938357
 3030 7.890894 0.934734
 3031 7.894517 0.934734
 3032 7.898140 0.931111
 3033 7.901763 0.927488
 3034 7.905386 0.923865
 3035 7.909009 0.920242
 3036 7.909009 0.916619
 3037 7.912632 0.912996
 3038 7.916255 0.912996
 3039 7.919878 0.909373
 3040 7.923501 0.909373
 3041 7.927124 0.909373
 3042 7.930747 0.909373
 3043 7.934370 0.909373
 3044 7.937993 0.909373
 3045 7.941616 0.905750
 3046 7.945239 0.905750
 3047 7.948862 0.902127
 3048 7.952485 0.902127
 3049 7.956108 0.898504
 3050 7.959731 0.898504
 3051 7.963354 0.894881
 3052 7.966977 0.894881
 3053 7.970600 0.891258
 3054 7.974223 0.891258
 3055 7.977846 0.887635
 3056 7.981469 0.887635
 3057 7.985092 0.884012
 3058 7.988715 0.884012
 3059 7.992338 0.880389
 3060 7.995961 0.880389
 3061 7.999584 0.880389
 3062 8.003207 0.880389
 3063 8.006830 0.876766
 3064 8.010453 0.876766
 3065 8.014076 0.873143
 3066 8.017699 0.873143
 3067 8.021322 0.873143
 3068 8.024945 0.869520
 3069 8.028568 0.869520
 3070 8.032191 0.869520
 3071 8.035814 0.865897
 3072 8.039437 0.865897
 3073 8.043060 0.865897
 3074 8.046683 0.862274
 3075 8.050306 0.862274
 3076 8.053929 0.862274
 3077 8.057552 0.858651
 3078 8.061175 0.858651
 3079 8.064798 0.858651
 3080 8.068421 0.855028
 3081 8.072044 0.855028
 3082 8.075667 0.855028
 3083 8.079290 0.855028
 3084 8.082913 0.855028
 3085 8.086536 0.851405
 3086 8.090159 0.851405
 3087 8.093782 0.851405
 3088 8.097405 0.847782
 3089 8.101028 0.847782
 3090 8.104651 0.847782
 3091 8.108274 0.844159
 3092 8.111897 0.844159
 3093 8.115520 0.840536
 3094 8.119143 0.840536
 3095 8.122766 0.840536
 3096 8.126389 0.836913
 3097 8.130012 0.836913
 3098 8.133635 0.833290
 3099 8.137258 0.833290
 3100 8.140881 0.829667
 3101 8.144504 0.829667
 3102 8.148127 0.826044
 3103 8.151750 0.826044
 3104 8.155373 0.822421
 3105 8.158996 0.822421
 3106 8.162619 0.818798
 3107 8.166242 0.818798
 3108 8.169865 0.815175
 3109 8.173488 0.815175
 3110 8.177111 0.811552
 3111 8.180734 0.807929
 3112 8.184357 0.807929
 3113 8.187980 0.807929
 3114 8.191603 0.804306
 3115 8.195226 0.804306
 3116 8.198849 0.804306
 3117 8.202472 0.804306
 3118 8.206095 0.804306
 3119 8.209718 0.804306
 3120 8.213341 0.804306
 3121 8.216964 0.804306
 3122 8.220587 0.804306
 3123 8.224210 0.804306
 3124 8.227833 0.804306
 3125 8.231456 0.804306
 3126 8.235079 0.804306
 3127 8.238702 0.804306
 3128 8.242325 0.804306
 3129 8.245948 0.804306
 3130 8.249571 0.804306
 3131 8.253194 0.804306
 3132 8.256817 0.804306
 3133 8.260440 0.804306
 3134 8.264063 0.804306
 3135 8.267686 0.804306
 3136 8.271309 0.800683
 3137 8.274932 0.800683
 3138 8.278555 0.797060
 3139 8.282178 0.797060
 3140 8.285801 0.793437
 3141 8.289424 0.793437
 3142 8.293047 0.793437
 3143 8.296670 0.793437
 3144 8.300293 0.793437
 3145 8.303916 0.793437
 3146 8.307539 0.793437
 3147 8.311162 0.793437
 3148 8.314785 0.793437
 3149 8.318408 0.789814
 3150 8.322031 0.789814
 3151 8.325654 0.786191
 3152 8.329277 0.786191
 3153 8.332900 0.782568
 3154 8.336523 0.782568
 3155 8.340146 0.782568
 3156 8.343769 0.782568
 3157 8.347392 0.782568
 3158 8.351015 0.778945
 3159 8.354638 0.778945
 3160 8.358261 0.775322
 3161 8.361884 0.775322
 3162 8.365507 0.771699
 3163 8.369130 0.771699
 3164 8.372753 0.768076
 3165 8.376376 0.768076
 3166 8.379999 0.764453
 3167 8.383622 0.764453
 3168 8.387245 0.764453
 3169 8.390868 0.764453
 3170 8.394491 0.764453
 3171 8.398114 0.760830
 3172 8.401737 0.760830
 3173 8.405360 0.760830
 3174 8.408983 0.760830
 3175 8.412606 0.760830
 3176 8.416229 0.760830
 3177 8.419852 0.760830
 3178 8.423475 0.760830
 3179 8.427098 0.760830
 3180 8.430721 0.760830
 3181 8.434344 0.760830
 3182 8.437967 0.760830
 3183 8.441590 0.757207
 3184 8.445213 0.757207
 3185 8.448836 0.757207
 3186 8.452459 0.753584
 3187 8.456082 0.753584
 3188 8.459705 0.753584
 3189 8.463328 0.753584
 3190 8.466951 0.753584
 3191 8.470574 0.753584
 3192 8.474197 0.753584
 3193 8.477820 0.753584
 3194 8.481443 0.753584
 3195 8.485066 0.753584
 3196 8.488689 0.753584
 3197 8.492312 0.753584
 3198 8.495935 0.753584
 3199 8.499558 0.753584
 3200 8.503181 0.753584
 3201 8.506804 0.753584
 3202 8.510427 0.753584
 3203 8.514050 0.753584
 3204 8.517673 0.753584
 3205 8.521296 0.757207
 3206 8.524919 0.757207
 3207 8.528542 0.757207
 3208 8.532165 0.757207
 3209 8.535788 0.757207
 3210 8.539411 0.757207
 3211 8.543034 0.757207
 3212 8.546657 0.757207
 3213 8.550280 0.757207
 3214 8.553903 0.760830
 3215 8.557526 0.760830
 3216 8.561149 0.760830
 3217 8.564772 0.764453
 3218 8.568395 0.764453
 3219 8.572018 0.768076
 3220 8.575641 0.768076
 3221 8.579264 0.771699
 3222 8.582887 0.771699
 3223 8.586510 0.775322
 3224 8.590133 0.775322
 3225 8.593756 0.778945
 3226 8.597379 0.778945
 3227 8.601002 0.782568
 3228 8.604625 0.782568
 3229 8.608248 0.782568
 3230 8.611871 0.786191
 3231 8.615494 0.786191
 3232 8.619117 0.789814
 3233 8.622740 0.789814
 3234 8.626363 0.793437
 3235 8.629986 0.793437
 3236 8.633609 0.797060
 3237 8.637232 0.797060
 3238 8.640855 0.800683
 3239 8.644478 0.800683
 3240 8.648101 0.804306
 3241 8.651724 0.804306
 3242 8.655347 0.804306
 3243 8.658970 0.807929
 3244 8.662593 0.807929
 3245 8.666216 0.807929
 3246 8.669839 0.807929
 3247 8.673462 0.811552
 3248 8.677085 0.811552
 3249 8.680708 0.811552
 3250 8.684331 0.811552
 3251 8.687954 0.815175
 3252 8.691577 0.815175
 3253 8.695200 0.815175
 3254 8.698823 0.818798
 3255 8.702446 0.818798
 3256 8.706069 0.822421
 3257 8.709692 0.822421
 3258 8.713315 0.826044
 3259 8.716938 0.826044
 3260 8.720561 0.829667
 3261 8.724184 0.829667
 3262 8.727807 0.833290
 3263 8.731430 0.833290
 3264 8.735053 0.833290
 3265 8.738676 0.836913
 3266 8.742299 0.836913
 3267 8.745922 0.840536
 3268 8.749545 0.840536
 3269 8.753168 0.844159
 3270 8.756791 0.847782
 3271 8.760414 0.851405
 3272 8.764037 0.855028
 3273 8.767660 0.858651
 3274 8.771283 0.862274
 3275 8.774906 0.865897
 3276 8.778529 0.865897
 3277 8.782152 0.869520
 3278 8.785775 0.869520
 3279 8.789398 0.873143
 3280 8.793021 0.873143
 3281 8.796644 0.876766
 3282 8.800267 0.876766
 3283 8.803890 0.880389
 3284 8.807513 0.880389
 3285 8.811136 0.884012
 3286 8.814759 0.884012
 3287 8.818382 0.887635
 3288 8.822005 0.887635
 3289 8.825628 0.887635
 3290 8.829251 0.887635
 3291 8.832874 0.887635
 3292 8.836497 0.891258
 3293 8.840120 0.891258
 3294 8.843743 0.894881
 3295 8.847366 0.894881
 3296 8.850989 0.894881
 3297 8.854612 0.898504
 3298 8.858235 0.898504
 3299 8.861858 0.902127
 3300 8.865481 0.902127
 3301 8.869104 0.902127
 3302 8.872727 0.905750
 3303 8.876350 0.909373
 3304 8.879973 0.912996
 3305 8.883596 0.916619
 3306 8.883596 0.920242
 3307 8.887219 0.923865
 3308 8.887219 0.927488
 3309 8.890842 0.931111
 3310 8.894465 0.934734
 3311 8.894465 0.938357
 3312 8.898088 0.941980
 3313 8.901711 0.941980
 3314 8.905334 0.945603
 3315 8.908957 0.945603
 3316 8.912580 0.949226
 3317 8.916203 0.949226
 3318 8.919826 0.952849
 3319 8.923449 0.952849
 3320 8.927072 0.956472
 3321 8.930695 0.956472
 3322 8.934318 0.960095
 3323 8.937941 0.960095
 3324 8.941564 0.963718
 3325 8.945187 0.963718
 3326 8.948810 0.963718
 3327 8.952433 0.963718
 3328 8.956056 0.963718
 3329 8.959679 0.963718
 3330 8.963302 0.963718
 3331 8.966925 0.963718
 3332 8.970548 0.963718
 3333 8.974171 0.963718
 3334 8.977794 0.967341
 3335 8.981417 0.967341
 3336 8.985040 0.970964
 3337 8.988663 0.974587
 3338 8.992286 0.978210
 3339 8.995909 0.981833
 3340 8.999532 0.981833
 3341 9.003155 0.985456
 3342 9.006778 0.989079
 3343 9.010401 0.989079
 3344 9.014024 0.992702
 3345 9.017647 0.992702
 3346 9.021270 0.996325
 3347 9.024893 0.996325
 3348 9.028516 0.999948
 3349 9.032139 0.999948
 3350 9.035762 1.003571
 3351 9.039385 1.003571
 3352 9.043008 1.007194
 3353 9.046631 1.007194
 3354 9.050254 1.010817
 3355 9.053877 1.010817
 3356 9.057500 1.014440
 3357 9.061123 1.014440
 3358 9.064746 1.018063
 3359 9.068369 1.018063
 3360 9.071992 1.021686
 3361 9.075615 1.021686
 3362 9.079238 1.025309
 3363 9.082861 1.025309
 3364 9.086484 1.028932
 3365 9.090107 1.032555
 3366 9.093730 1.036178
 3367 9.093730 1.039801
 3368 9.097353 1.043424
 3369 9.100976 1.047047
 3370 9.100976 1.050670
 3371 9.104599 1.054293
 3372 9.108222 1.057916
 3373 9.111845 1.057916
 3374 9.115468 1.061539
 3375 9.119091 1.061539
 3376 9.122714 1.065162
 3377 9.126337 1.065162
 3378 9.129960 1.068785
 3379 9.133583 1.068785
 3380 9.137206 1.072408
 3381 9.140829 1.072408
 3382 9.144452 1.076031
 3383 9.148075 1.076031
 3384 9.151698 1.079654
 3385 9.155321 1.079654
 3386 9.158944 1.079654
 3387 9.162567 1.079654
 3388 9.166190 1.079654
 3389 9.169813 1.079654
 3390 9.173436 1.079654
 3391 9.177059 1.079654
 3392 9.180682 1.079654
 3393 9.184305 1.079654
 3394 9.187928 1.079654
 3395 9.191551 1.079654
 3396 9.195174 1.079654
 3397 9.198797 1.079654
 3398 9.202420 1.079654
 3399 9.206043 1.079654
 3400 9.209666 1.079654
 3401 9.213289 1.079654
 3402 9.216912 1.079654
 3403 9.220535 1.083277
 3404 9.224158 1.086900
 3405 9.227781 1.090523
 3406 9.231404 1.094146
 3407 9.235027 1.097769
 3408 9.238650 1.097769
 3409 9.242273 1.101392
 3410 9.245896 1.101392
 3411 9.249519 1.105015
 3412 9.253142 1.105015
 3413 9.256765 1.108638
 3414 9.260388 1.108638
 3415 9.264011 1.112261
 3416 9.267634 1.112261
 3417 9.271257 1.115884
 3418 9.274880 1.115884
 3419 9.278503 1.119507
 3420 9.282126 1.119507
 3421 9.285749 1.123130
 3422 9.289372 1.123130
 3423 9.292995 1.123130
 3424 9.296618 1.126753
 3425 9.300241 1.126753
 3426 9.303864 1.126753
 3427 9.307487 1.130376
 3428 9.311110 1.133999
 3429 9.314733 1.137622
 3430 9.318356 1.141245
 3431 9.321979 1.144868
 3432 9.325602 1.148491
 3433 9.329225 1.148491
 3434 9.332848 1.152114
 3435 9.336471 1.155737
 3436 9.340094 1.159360
 3437 9.343717 1.162983
 3438 9.347340 1.166606
 3439 9.350963 1.170229
 3440 9.354586 1.173852
 3441 9.358209 1.177475
 3442 9.361832 1.181098
 3443 9.361832 1.184721
 3444 9.365455 1.188344
 3445 9.369078 1.191967
 3446 9.372701 1.191967
 3447 9.376324 1.195590
 3448 9.379947 1.195590
 3449 9.383570 1.199213
 3450 9.387193 1.199213
 3451 9.390816 1.202836
 3452 9.394439 1.202836
 3453 9.398062 1.206459
 3454 9.401685 1.206459
 3455 9.405308 1.210082
 3456 9.408931 1.210082
 3457 9.412554 1.213705
 3458 9.416177 1.213705
 3459 9.419800 1.213705
 3460 9.423423 1.213705
 3461 9.427046 1.213705
 3462 9.430669 1.213705
 3463 9.434292 1.217328
 3464 9.437915 1.217328
 3465 9.441538 1.217328
 3466 9.445161 1.220951
 3467 9.448784 1.220951
 3468 9.452407 1.224574
 3469 9.456030 1.224574
 3470 9.459653 1.228197
 3471 9.463276 1.228197
 3472 9.466899 1.231820
 3473 9.470522 1.231820
 3474 9.474145 1.235443
 3475 9.477768 1.235443
 3476 9.481391 1.235443
 3477 9.485014 1.235443
 3478 9.488637 1.235443
 3479 9.492260 1.235443
 3480 9.495883 1.235443
 3481 9.499506 1.235443
 3482 9.503129 1.235443
 3483 9.506752 1.235443
 3484 9.510375 1.235443
 3485 9.513998 1.235443
 3486 9.517621 1.235443
 3487 9.521244 1.235443
 3488 9.524867 1.235443
 3489 9.528490 1.235443
 3490 9.532113 1.235443
 3491 9.535736 1.235443
 3492 9.539359 1.235443
 3493 9.542982 1.235443
 3494 9.546605 1.239066
 3495 9.550228 1.239066
 3496 9.553851 1.242689
 3497 9.557474 1.242689
 3498 9.561097 1.246312
 3499 9.564720 1.246312
 3500 9.568343 1.249935
 3501 9.571966 1.249935
 3502 9.575589 1.253558
 3503 9.579212 1.253558
 3504 9.582835 1.257181
 3505 9.586458 1.257181
 3506 9.590081 1.260804
 3507 9.593704 1.260804
 3508 9.597327 1.264427
 3509 9.600950 1.264427
 3510 9.604573 1.268050
 3511 9.608196 1.268050
 3512 9.611819 1.268050
 3513 9.615442 1.271673
 3514 9.619065 1.271673
 3515 9.622688 1.275296
 3516 9.626311 1.275296
 3517 9.629934 1.278919
 3518 9.633557 1.278919
 3519 9.637180 1.282542
 3520 9.640803 1.282542
 3521 9.644426 1.282542
 3522 9.648049 1.282542
 3523 9.651672 1.286165
 3524 9.655295 1.286165
 3525 9.658918 1.289788
 3526 9.662541 1.289788
 3527 9.666164 1.293411
 3528 9.669787 1.293411
 3529 9.673410 1.297034
 3530 9.677033 1.297034
 3531 9.680656 1.297034
 3532 9.684279 1.300657
 3533 9.687902 1.300657
 3534 9.691525 1.300657
 3535 9.695148 1.300657
 3536 9.698771 1.300657
 3537 9.702394 1.300657
 3538 9.706017 1.300657
 3539 9.709640 1.300657
 3540 9.713263 1.300657
 3541 9.716886 1.300657
 3542 9.720509 1.300657
 3543 9.724132 1.300657
 3544 9.727755 1.300657
 3545 9.731378 1.304280
 3546 9.735001 1.304280
 3547 9.738624 1.307903
 3548 9.742247 1.311526
 3549 9.742247 1.315149
 3550 9.745870 1.318772
 3551 9.749493 1.322395
 3552 9.753116 1.322395
 3553 9.756739 1.326018
 3554 9.760362 1.326018
 3555 9.763985 1.329641
 3556 9.767608 1.329641
 3557 9.771231 1.333264
 3558 9.774854 1.333264
 3559 9.778477 1.336887
 3560 9.782100 1.336887
 3561 9.785723 1.340510
 3562 9.789346 1.340510
 3563 9.792969 1.344133
 3564 9.796592 1.344133
 3565 9.800215 1.347756
 3566 9.803838 1.347756
 3567 9.807461 1.347756
 3568 9.811084 1.351379
 3569 9.814707 1.355002
 3570 9.818330 1.355002
 3571 9.821953 1.358625
 3572 9.825576 1.358625
 3573 9.829199 1.362248
 3574 9.832822 1.362248
 3575 9.836445 1.365871
 3576 9.840068 1.365871
 3577 9.843691 1.369494
 3578 9.847314 1.369494
 3579 9.850937 1.373117
 3580 9.854560 1.373117
 3581 9.858183 1.376740
 3582 9.861806 1.376740
 3583 9.865429 1.380363
 3584 9.869052 1.380363
 3585 9.872675 1.383986
 3586 9.876298 1.383986
 3587 9.879921 1.387609
 3588 9.883544 1.387609
 3589 9.887167 1.391232
 3590 9.890790 1.391232
 3591 9.894413 1.391232
 3592 9.898036 1.391232
 3593 9.901659 1.391232
 3594 9.905282 1.391232
 3595 9.908905 1.394855
 3596 9.912528 1.394855
 3597 9.916151 1.398478
 3598 9.919774 1.398478
 3599 9.923397 1.402101
 3600 9.927020 1.402101
 3601 9.930643 1.405724
 3602 9.934266 1.405724
 3603 9.937889 1.409347
 3604 9.941512 1.409347
 3605 9.945135 1.412970
 3606 9.948758 1.412970
 3607 9.952381 1.416593
 3608 9.956004 1.416593
 3609 9.959627 1.416593
 3610 9.963250 1.416593
 3611 9.966873 1.416593
 3612 9.970496 1.416593
 3613 9.974119 1.420216
 3614 9.977742 1.420216
 3615 9.981365 1.420216
 3616 9.984988 1.423839
 3617 9.988611 1.427462
 3618 9.992234 1.427462
 3619 9.995857 1.431085
 3620 9.999480 1.431085
 3621 10.003103 1.434708
 3622 10.006726 1.434708
 3623 10.010349 1.438331
 3624 10.013972 1.438331
 3625 10.017595 1.441954
 3626 10.021218 1.441954
 3627 10.024841 1.445577
 3628 10.028464 1.445577
 3629 10.032087 1.449200
 3630 10.035710 1.449200
 3631 10.039333 1.449200
 3632 10.042956 1.449200
 3633 10.046579 1.449200
 3634 10.050202 1.449200
 3635 10.053825 1.449200
 3636 10.057448 1.449200
 3637 10.061071 1.452823
 3638 10.064694 1.456446
 3639 10.068317 1.460069
 3640 10.071940 1.463692
 3641 10.071940 1.467315
 3642 10.075563 1.470938
 3643 10.079186 1.474561
 3644 10.079186 1.478184
 3645 10.082809 1.481807
 3646 10.086432 1.481807
 3647 10.090055 1.485430
 3648 10.093678 1.485430
 3649 10.097301 1.489053
 3650 10.100924 1.489053
 3651 10.104547 1.492676
 3652 10.108170 1.492676
 3653 10.111793 1.496299
 3654 10.115416 1.496299
 3655 10.119039 1.499922
 3656 10.122662 1.499922
 3657 10.126285 1.503545
 3658 10.129908 1.503545
 3659 10.133531 1.503545
 3660 10.137154 1.507168
 3661 10.140777 1.507168
 3662 10.144400 1.510791
 3663 10.148023 1.510791
 3664 10.151646 1.514414
 3665 10.155269 1.514414
 3666 10.158892 1.518037
 3667 10.162515 1.518037
 3668 10.166138 1.521660
 3669 10.169761 1.521660
 3670 10.173384 1.525283
 3671 10.177007 1.525283
 3672 10.180630 1.525283
 3673 10.184253 1.525283
 3674 10.187876 1.525283
 3675 10.191499 1.525283
 3676 10.195122 1.525283
 3677 10.198745 1.525283
 3678 10.202368 1.528906
 3679 10.205991 1.528906
 3680 10.209614 1.528906
 3681 10.213237 1.532529
 3682 10.216860 1.532529
 3683 10.220483 1.532529
 3684 10.224106 1.532529
 3685 10.227729 1.532529
 3686 10.231352 1.532529
 3687 10.234975 1.532529
 3688 10.238598 1.532529
 3689 10.242221 1.532529
 3690 10.245844 1.532529
 3691 10.249467 1.532529
 3692 10.253090 1.532529
 3693 10.256713 1.532529
 3694 10.260336 1.532529
 3695 10.263959 1.536152
 3696 10.267582 1.539775
 3697 10.271205 1.543398
 3698 10.274828 1.547021
 3699 10.274828 1.550644
 3700 10.278451 1.554267
 3701 10.278451 1.557890
 3702 10.282074 1.561513
 3703 10.285697 1.565136
 3704 10.285697 1.568759
 3705 10.289320 1.572382
 3706 10.292943 1.576005
 3707 10.296566 1.579628
 3708 10.300189 1.579628
 3709 10.303812 1.583251
 3710 10.307435 1.586874
 3711 10.311058 1.590497
 3712 10.314681 1.594120
 3713 10.318304 1.594120
 3714 10.321927 1.597743
 3715 10.325550 1.601366
 3716 10.329173 1.604989
 3717 10.329173 1.608612
 3718 10.332796 1.612235
 3719 10.332796 1.615858
 3720 10.336419 1.619481
 3721 10.336419 1.623104
 3722 10.340042 1.626727
 3723 10.343665 1.630350
 3724 10.343665 1.633973
 3725 10.347288 1.637596
 3726 10.350911 1.641219
 3727 10.354534 1.641219
 3728 10.358157 1.644842
 3729 10.361780 1.644842
 3730 10.365403 1.648465
 3731 10.369026 1.648465
 3732 10.372649 1.652088
 3733 10.376272 1.652088
 3734 10.379895 1.655711
 3735 10.383518 1.655711
 3736 10.387141 1.659334
 3737 10.390764 1.659334
 3738 10.394387 1.662957
 3739 10.398010 1.662957
 3740 10.401633 1.662957
 3741 10.405256 1.662957
 3742 10.408879 1.666580
 3743 10.412502 1.666580
 3744 10.416125 1.670203
 3745 10.419748 1.670203
 3746 10.423371 1.673826
 3747 10.426994 1.673826
 3748 10.430617 1.677449
 3749 10.434240 1.677449
 3750 10.437863 1.681072
 3751 10.441486 1.681072
 3752 10.445109 1.684695
 3753 10.448732 1.684695
 3754 10.452355 1.688318
 3755 10.455978 1.688318
 3756 10.459601 1.691941
 3757 10.463224 1.691941
 3758 10.466847 1.691941
 3759 10.470470 1.691941
 3760 10.474093 1.691941
 3761 10.477716 1.691941
 3762 10.481339 1.691941
 3763 10.484962 1.695564
 3764 10.488585 1.695564
 3765 10.492208 1.695564
 3766 10.495831 1.695564
 3767 10.499454 1.695564
 3768 10.503077 1.699187
 3769 10.506700 1.699187
 3770 10.510323 1.699187
 3771 10.513946 1.702810
 3772 10.517569 1.702810
 3773 10.521192 1.702810
 3774 10.524815 1.702810
 3775 10.528438 1.702810
 3776 10.532061 1.706433
 3777 10.535684 1.706433
 3778 10.539307 1.706433
 3779 10.542930 1.710056
 3780 10.546553 1.710056
 3781 10.550176 1.710056
 3782 10.553799 1.713679
 3783 10.557422 1.713679
 3784 10.561045 1.717302
 3785 10.564668 1.717302
 3786 10.568291 1.717302
 3787 10.571914 1.720925
 3788 10.575537 1.720925
 3789 10.579160 1.720925
 3790 10.582783 1.720925
 3791 10.586406 1.724548
 3792 10.590029 1.728171
 3793 10.593652 1.731794
 3794 10.597275 1.731794
 3795 10.600898 1.735417
 3796 10.604521 1.735417
 3797 10.608144 1.739040
 3798 10.611767 1.739040
 3799 10.615390 1.742663
 3800 10.619013 1.742663
 3801 10.622636 1.746286
 3802 10.626259 1.746286
 3803 10.629882 1.749909
 3804 10.633505 1.749909
 3805 10.637128 1.753532
 3806 10.640751 1.753532
 3807 10.644374 1.757155
 3808 10.647997 1.757155
 3809 10.651620 1.760778
 3810 10.655243 1.760778
 3811 10.658866 1.764401
 3812 10.662489 1.764401
 3813 10.666112 1.768024
 3814 10.669735 1.768024
 3815 10.673358 1.768024
 3816 10.676981 1.768024
 3817 10.680604 1.768024
 3818 10.684227 1.768024
 3819 10.687850 1.768024
 3820 10.691473 1.768024
 3821 10.695096 1.768024
 3822 10.698719 1.768024
 3823 10.702342 1.768024
 3824 10.705965 1.768024
 3825 10.709588 1.768024
 3826 10.713211 1.768024
 3827 10.716834 1.768024
 3828 10.720457 1.768024
 3829 10.724080 1.768024
 3830 10.727703 1.768024
 3831 10.731326 1.768024
 3832 10.734949 1.768024
 3833 10.738572 1.768024
 3834 10.742195 1.768024
 3835 10.745818 1.768024
 3836 10.749441 1.771647
 3837 10.753064 1.771647
 3838 10.756687 1.771647
 3839 10.760310 1.771647
 3840 10.763933 1.775270
 3841 10.767556 1.775270
 3842 10.771179 1.778893
 3843 10.774802 1.778893
 3844 10.778425 1.778893
 3845 10.782048 1.782516
 3846 10.785671 1.782516
 3847 10.789294 1.782516
 3848 10.792917 1.786139
 3849 10.796540 1.786139
 3850 10.800163 1.789762
 3851 10.803786 1.789762
 3852 10.807409 1.793385
 3853 10.811032 1.797008
 3854 10.814655 1.800631
 3855 10.818278 1.804254
 3856 10.821901 1.807877
 3857 10.825524 1.811500
 3858 10.829147 1.815123
 3859 10.832770 1.818746
 3860 10.836393 1.822369
 3861 10.840016 1.825992
 3862 10.843639 1.829615
 3863 10.847262 1.833238
 3864 10.847262 1.836861
 3865 10.850885 1.840484
 3866 10.854508 1.844107
 3867 10.858131 1.847730
 3868 10.861754 1.851353
 3869 10.861754 1.854976
 3870 10.865377 1.858599
 3871 10.865377 1.862222
 3872 10.869000 1.865845
 3873 10.869000 1.869468
 3874 10.872623 1.873091
 3875 10.872623 1.876714
 3876 10.876246 1.880337
 3877 10.876246 1.883960
 3878 10.879869 1.887583
 3879 10.879869 1.891206
 3880 10.883492 1.894829
 3881 10.883492 1.898452
 3882 10.887115 1.902075
 3883 10.890738 1.905698
 3884 10.894361 1.905698
 3885 10.897984 1.909321
 3886 10.901607 1.909321
 3887 10.905230 1.912944
 3888 10.908853 1.912944
 3889 10.912476 1.916567
 3890 10.916099 1.916567
 3891 10.919722 1.920190
 3892 10.923345 1.920190
 3893 10.926968 1.923813
 3894 10.930591 1.923813
 3895 10.934214 1.927436
 3896 10.937837 1.931059
 3897 10.937837 1.934682
 3898 10.937837 1.938305
 3899 10.937837 1.941928
 3900 10.937837 1.945551
 3901 10.937837 1.949174
 3902 10.937837 1.952797
 3903 10.937837 1.956420
 3904 10.937837 1.960043
 3905 10.937837 1.963666
 3906 10.937837 1.967289
 3907 10.941460 1.970912
 3908 10.941460 1.974535
 3909 10.945083 1.978158
 3910 10.945083 1.981781
 3911 10.948706 1.985404
 3912 10.948706 1.989027
 3913 10.952329 1.992650
 3914 10.952329 1.996273
 3915 10.955952 1.999896
 3916 10.955952 2.003519
 3917 10.959575 2.007142
 3918 10.959575 2.010765
 3919 10.963198 2.014388
 3920 10.966821 2.014388
 3921 10.970444 2.018011
 3922 10.974067 2.018011
 3923 10.977690 2.021634
 3924 10.981313 2.021634
 3925 10.984936 2.025257
 3926 10.988559 2.025257
 3927 10.992182 2.028880
 3928 10.995805 2.028880
 3929 10.999428 2.032503
 3930 11.003051 2.032503
 3931 11.006674 2.036126
 3932 11.010297 2.036126
 3933 11.013920 2.036126
 3934 11.017543 2.036126
 3935 11.021166 2.036126
 3936 11.024789 2.036126
 3937 11.028412 2.036126
 3938 11.032035 2.036126
 3939 11.035658 2.036126
 3940 11.039281 2.036126
 3941 11.042904 2.036126
 3942 11.046527 2.036126
 3943 11.050150 2.036126
 3944 11.053773 2.036126
 3945 11.057396 2.039749
 3946 11.057396 2.043372
 3947 11.061019 2.046995
 3948 11.061019 2.050618
 3949 11.064642 2.054241
 3950 11.068265 2.057864
 3951 11.068265 2.061487
 3952 11.071888 2.065110
 3953 11.075511 2.068733
 3954 11.079134 2.072356
 3955 11.082757 2.075979
 3956 11.086380 2.079602
 3957 11.086380 2.083225
 3958 11.090003 2.086848
 3959 11.090003 2.090471
 3960 11.093626 2.094094
 3961 11.093626 2.097717
 3962 11.097249 2.101340
 3963 11.097249 2.104963
 3964 11.100872 2.108586
 3965 11.100872 2.112209
 3966 11.104495 2.115832
 3967 11.104495 2.119455
 3968 11.108118 2.123078
 3969 11.111741 2.126701
 3970 11.111741 2.130324
 3971 11.115364 2.133947
 3972 11.115364 2.137570
 3973 11.118987 2.141193
 3974 11.118987 2.144816
 3975 11.122610 2.148439
 3976 11.122610 2.152062
 3977 11.126233 2.155685
 3978 11.126233 2.159308
 3979 11.129856 2.162931
 3980 11.129856 2.166554
 3981 11.133479 2.170177
 3982 11.137102 2.173800
 3983 11.140725 2.177423
 3984 11.144348 2.177423
 3985 11.147971 2.181046
 3986 11.151594 2.184669
 3987 11.151594 2.188292
 3988 11.155217 2.191915
 3989 11.158840 2.195538
 3990 11.158840 2.199161
 3991 11.162463 2.202784
 3992 11.166086 2.206407
 3993 11.169709 2.210030
 3994 11.173332 2.213653
 3995 11.176955 2.213653
 3996 11.180578 2.217276
 3997 11.184201 2.220899
 3998 11.187824 2.224522
 3999 11.191447 2.228145
 4000 11.191447 2.231768
 4001 11.195070 2.235391
 4002 11.195070 2.239014
 4003 11.198693 2.242637
 4004 11.202316 2.246260
 4005 11.202316 2.249883
 4006 11.205939 2.253506
 4007 11.209562 2.257129
 4008 11.213185 2.260752
 4009 11.216808 2.264375
 4010 11.220431 2.264375
 4011 11.224054 2.267998
 4012 11.227677 2.271621
 4013 11.231300 2.271621
 4014 11.234923 2.275244
 4015 11.238546 2.275244
 4016 11.242169 2.278867
 4017 11.245792 2.282490
 4018 11.249415 2.286113
 4019 11.253038 2.289736
 4020 11.256661 2.293359
 4021 11.256661 2.296982
 4022 11.260284 2.300605
 4023 11.260284 2.304228
 4024 11.263907 2.307851
 4025 11.263907 2.311474
 4026 11.263907 2.315097
 4027 11.263907 2.318720
 4028 11.267530 2.322343
 4029 11.267530 2.325966
 4030 11.271153 2.329589
 4031 11.271153 2.333212
 4032 11.274776 2.336835
 4033 11.274776 2.340458
 4034 11.278399 2.344081
 4035 11.278399 2.347704
 4036 11.282022 2.351327
 4037 11.282022 2.354950
 4038 11.285645 2.358573
 4039 11.285645 2.362196
 4040 11.289268 2.365819
 4041 11.292891 2.369442
 4042 11.296514 2.369442
 4043 11.300137 2.373065
 4044 11.303760 2.376688
 4045 11.307383 2.376688
 4046 11.311006 2.380311
 4047 11.314629 2.383934
 4048 11.318252 2.383934
 4049 11.318252 2.387557
 4050 11.318252 2.391180
 4051 11.318252 2.394803
 4052 11.318252 2.398426
 4053 11.318252 2.402049
 4054 11.318252 2.405672
 4055 11.318252 2.409295
 4056 11.318252 2.412918
 4057 11.318252 2.416541
 4058 11.318252 2.420164
 4059 11.318252 2.423787
 4060 11.318252 2.427410
 4061 11.318252 2.431033
 4062 11.318252 2.434656
 4063 11.318252 2.438279
 4064 11.318252 2.441902
 4065 11.321875 2.445525
 4066 11.321875 2.449148
 4067 11.325498 2.452771
 4068 11.325498 2.456394
 4069 11.329121 2.460017
 4070 11.329121 2.463640
 4071 11.332744 2.467263
 4072 11.332744 2.470886
 4073 11.336367 2.474509
 4074 11.336367 2.478132
 4075 11.339990 2.481755
 4076 11.339990 2.485378
 4077 11.343613 2.489001
 4078 11.347236 2.489001
 4079 11.350859 2.492624
 4080 11.354482 2.492624
 4081 11.358105 2.496247
 4082 11.361728 2.496247
 4083 11.365351 2.499870
 4084 11.368974 2.503493
 4085 11.372597 2.507116
 4086 11.376220 2.510739
 4087 11.379843 2.514362
 4088 11.379843 2.517985
 4089 11.383466 2.521608
 4090 11.387089 2.525231
 4091 11.390712 2.525231
 4092 11.394335 2.528854
 4093 11.397958 2.528854
 4094 11.401581 2.532477
 4095 11.405204 2.532477
 4096 11.408827 2.536100
 4097 11.412450 2.536100
 4098 11.416073 2.539723
 4099 11.419696 2.539723
 4100 11.423319 2.543346
 4101 11.426942 2.543346
 4102 11.430565 2.546969
 4103 11.434188 2.546969
 4104 11.437811 2.546969
 4105 11.441434 2.546969
 4106 11.445057 2.546969
 4107 11.448680 2.546969
 4108 11.452303 2.546969
 4109 11.455926 2.546969
 4110 11.459549 2.550592
 4111 11.463172 2.550592
 4112 11.466795 2.554215
 4113 11.470418 2.557838
 4114 11.470418 2.561461
 4115 11.474041 2.565084
 4116 11.474041 2.568707
 4117 11.477664 2.572330
 4118 11.481287 2.575953
 4119 11.481287 2.579576
 4120 11.484910 2.583199
 4121 11.488533 2.586822
 4122 11.492156 2.590445
 4123 11.495779 2.594068
 4124 11.495779 2.597691
 4125 11.499402 2.601314
 4126 11.503025 2.604937
 4127 11.506648 2.608560
 4128 11.506648 2.612183
 4129 11.510271 2.615806
 4130 11.513894 2.619429
 4131 11.517517 2.623052
 4132 11.521140 2.626675
 4133 11.524763 2.630298
 4134 11.528386 2.633921
 4135 11.532009 2.637544
 4136 11.535632 2.637544
 4137 11.539255 2.641167
 4138 11.542878 2.641167
 4139 11.546501 2.644790
 4140 11.550124 2.644790
 4141 11.553747 2.648413
 4142 11.557370 2.648413
 4143 11.560993 2.652036
 4144 11.564616 2.652036
 4145 11.568239 2.655659
 4146 11.571862 2.655659
 4147 11.575485 2.659282
 4148 11.579108 2.659282
 4149 11.582731 2.659282
 4150 11.586354 2.659282
 4151 11.589977 2.659282
 4152 11.593600 2.659282
 4153 11.597223 2.659282
 4154 11.600846 2.659282
 4155 11.604469 2.659282
 4156 11.608092 2.659282
 4157 11.611715 2.659282
 4158 11.615338 2.659282
 4159 11.618961 2.659282
 4160 11.622584 2.659282
 4161 11.626207 2.659282
 4162 11.629830 2.659282
 4163 11.633453 2.659282
 4164 11.637076 2.659282
 4165 11.640699 2.659282
 4166 11.644322 2.659282
 4167 11.647945 2.659282
 4168 11.651568 2.659282
 4169 11.655191 2.662905
 4170 11.658814 2.666528
 4171 11.658814 2.670151
 4172 11.662437 2.673774
 4173 11.666060 2.677397
 4174 11.669683 2.681020
 4175 11.673306 2.684643
 4176 11.673306 2.688266
 4177 11.676929 2.691889
 4178 11.676929 2.695512
 4179 11.676929 2.699135
 4180 11.676929 2.702758
 4181 11.676929 2.706381
 4182 11.676929 2.710004
 4183 11.676929 2.713627
 4184 11.676929 2.717250
 4185 11.676929 2.720873
 4186 11.676929 2.724496
 4187 11.673306 2.728119
 4188 11.673306 2.731742
 4189 11.673306 2.735365
 4190 11.673306 2.738988
 4191 11.673306 2.742611
 4192 11.673306 2.746234
 4193 11.673306 2.749857
 4194 11.673306 2.753480
 4195 11.673306 2.757103
 4196 11.673306 2.760726
 4197 11.673306 2.764349
 4198 11.673306 2.767972
 4199 11.673306 2.771595
 4200 11.673306 2.775218
 4201 11.673306 2.778841
 4202 11.673306 2.782464
 4203 11.673306 2.786087
 4204 11.673306 2.789710
 4205 11.673306 2.793333
 4206 11.673306 2.796956
 4207 11.673306 2.800579
 4208 11.673306 2.804202
 4209 11.673306 2.807825
 4210 11.676929 2.811448
 4211 11.676929 2.815071
 4212 11.680552 2.818694
 4213 11.680552 2.822317
 4214 11.684175 2.825940
 4215 11.684175 2.829563
 4216 11.687798 2.833186
 4217 11.687798 2.836809
 4218 11.691421 2.840432
 4219 11.691421 2.844055
 4220 11.695044 2.847678
 4221 11.695044 2.851301
 4222 11.698667 2.854924
 4223 11.698667 2.858547
 4224 11.702290 2.862170
 4225 11.705913 2.862170
 4226 11.709536 2.865793
 4227 11.713159 2.865793
 4228 11.716782 2.869416
 4229 11.720405 2.869416
 4230 11.724028 2.873039
 4231 11.727651 2.873039
 4232 11.731274 2.876662
 4233 11.734897 2.876662
 4234 11.738520 2.880285
 4235 11.742143 2.880285
 4236 11.745766 2.883908
 4237 11.749389 2.883908
 4238 11.753012 2.883908
 4239 11.756635 2.883908
 4240 11.760258 2.883908
 4241 11.763881 2.887531
 4242 11.767504 2.891154
 4243 11.771127 2.894777
 4244 11.774750 2.898400
 4245 11.778373 2.902023
 4246 11.778373 2.905646
 4247 11.781996 2.909269
 4248 11.785619 2.912892
 4249 11.785619 2.916515
 4250 11.789242 2.920138
 4251 11.792865 2.923761
 4252 11.796488 2.927384
 4253 11.800111 2.931007
 4254 11.803734 2.934630
 4255 11.807357 2.938253
 4256 11.810980 2.941876
 4257 11.814603 2.945499
 4258 11.818226 2.949122
 4259 11.821849 2.952745
 4260 11.825472 2.956368
 4261 11.829095 2.959991
 4262 11.832718 2.963614
 4263 11.836341 2.967237
 4264 11.836341 2.970860
 4265 11.839964 2.974483
 4266 11.839964 2.978106
 4267 11.843587 2.981729
 4268 11.843587 2.985352
 4269 11.847210 2.988975
 4270 11.850833 2.992598
 4271 11.850833 2.996221
 4272 11.854456 2.999844
 4273 11.854456 3.003467
 4274 11.858079 3.007090
 4275 11.861702 3.010713
 4276 11.861702 3.014336
 4277 11.865325 3.017959
 4278 11.868948 3.021582
 4279 11.868948 3.025205
 4280 11.872571 3.028828
 4281 11.872571 3.032451
 4282 11.876194 3.036074
 4283 11.876194 3.039697
 4284 11.879817 3.043320
 4285 11.883440 3.046943
 4286 11.883440 3.050566
 4287 11.887063 3.054189
 4288 11.890686 3.057812
 4289 11.894309 3.057812
 4290 11.897932 3.061435
 4291 11.901555 3.061435
 4292 11.905178 3.065058
 4293 11.908801 3.065058
 4294 11.912424 3.068681
 4295 11.916047 3.068681
 4296 11.919670 3.072304
 4297 11.923293 3.072304
 4298 11.926916 3.075927
 4299 11.930539 3.075927
 4300 11.934162 3.079550
 4301 11.937785 3.079550
 4302 11.941408 3.079550
 4303 11.945031 3.079550
 4304 11.948654 3.079550
 4305 11.952277 3.079550
 4306 11.955900 3.083173
 4307 11.959523 3.083173
 4308 11.963146 3.086796
 4309 11.966769 3.090419
 4310 11.970392 3.090419
 4311 11.974015 3.094042
 4312 11.977638 3.094042
 4313 11.981261 3.097665
 4314 11.981261 3.101288
 4315 11.984884 3.104911
 4316 11.988507 3.108534
 4317 11.988507 3.112157
 4318 11.992130 3.115780
 4319 11.995753 3.119403
 4320 11.999376 3.123026
 4321 11.999376 3.126649
 4322 12.002999 3.130272
 4323 12.002999 3.133895
 4324 12.006622 3.137518
 4325 12.006622 3.141141
 4326 12.010245 3.144764
 4327 12.010245 3.148387
 4328 12.013868 3.152010
 4329 12.013868 3.155633
 4330 12.017491 3.159256
 4331 12.017491 3.162879
 4332 12.021114 3.166502
 4333 12.021114 3.170125
 4334 12.024737 3.173748
 4335 12.028360 3.177371
 4336 12.031983 3.177371
 4337 12.035606 3.180994
 4338 12.039229 3.184617
 4339 12.042852 3.184617
 4340 12.046475 3.188240
 4341 12.050098 3.188240
 4342 12.053721 3.191863
 4343 12.057344 3.195486
 4344 12.060967 3.199109
 4345 12.064590 3.202732
 4346 12.068213 3.206355
 4347 12.071836 3.209978
 4348 12.071836 3.213601
 4349 12.075459 3.217224
 4350 12.079082 3.220847
 4351 12.079082 3.224470
 4352 12.082705 3.228093
 4353 12.086328 3.231716
 4354 12.089951 3.235339
 4355 12.093574 3.238962
 4356 12.097197 3.242585
 4357 12.097197 3.246208
 4358 12.097197 3.249831
 4359 12.097197 3.253454
 4360 12.100820 3.257077
 4361 12.100820 3.260700
 4362 12.104443 3.264323
 4363 12.104443 3.267946
 4364 12.108066 3.271569
 4365 12.108066 3.275192
 4366 12.111689 3.278815
 4367 12.111689 3.282438
 4368 12.115312 3.286061
 4369 12.115312 3.289684
 4370 12.118935 3.293307
 4371 12.118935 3.296930
 4372 12.122558 3.300553
 4373 12.126181 3.304176
 4374 12.129804 3.307799
 4375 12.133427 3.311422
 4376 12.137050 3.311422
 4377 12.140673 3.315045
 4378 12.144296 3.315045
 4379 12.147919 3.318668
 4380 12.151542 3.318668
 4381 12.155165 3.322291
 4382 12.158788 3.322291
 4383 12.162411 3.325914
 4384 12.166034 3.325914
 4385 12.169657 3.329537
 4386 12.173280 3.329537
 4387 12.176903 3.333160
 4388 12.180526 3.333160
 4389 12.184149 3.336783
 4390 12.187772 3.340406
 4391 12.191395 3.340406
 4392 12.195018 3.344029
 4393 12.198641 3.347652
 4394 12.202264 3.351275
 4395 12.202264 3.354898
 4396 12.205887 3.358521
 4397 12.205887 3.362144
 4398 12.205887 3.365767
 4399 12.209510 3.369390
 4400 12.209510 3.373013
 4401 12.213133 3.376636
 4402 12.213133 3.380259
 4403 12.216756 3.383882
 4404 12.216756 3.387505
 4405 12.220379 3.391128
 4406 12.220379 3.394751
 4407 12.224002 3.398374
 4408 12.224002 3.401997
 4409 12.227625 3.405620
 4410 12.227625 3.409243
 4411 12.231248 3.412866
 4412 12.231248 3.416489
 4413 12.234871 3.420112
 4414 12.238494 3.423735
 4415 12.242117 3.427358
 4416 12.245740 3.430981
 4417 12.245740 3.434604
 4418 12.249363 3.438227
 4419 12.249363 3.441850
 4420 12.252986 3.445473
 4421 12.252986 3.449096
 4422 12.256609 3.452719
 4423 12.260232 3.456342
 4424 12.260232 3.459965
 4425 12.263855 3.463588
 4426 12.267478 3.463588
 4427 12.271101 3.467211
 4428 12.274724 3.467211
 4429 12.278347 3.470834
 4430 12.281970 3.470834
 4431 12.285593 3.474457
 4432 12.289216 3.474457
 4433 12.292839 3.478080
 4434 12.296462 3.478080
 4435 12.300085 3.481703
 4436 12.303708 3.481703
 4437 12.307331 3.485326
 4438 12.310954 3.485326
 4439 12.314577 3.485326
 4440 12.318200 3.485326
 4441 12.321823 3.485326
 4442 12.325446 3.485326
 4443 12.329069 3.485326
 4444 12.332692 3.485326
 4445 12.336315 3.485326
 4446 12.339938 3.485326
 4447 12.343561 3.485326
 4448 12.347184 3.485326
 4449 12.350807 3.485326
 4450 12.354430 3.488949
 4451 12.358053 3.492572
 4452 12.361676 3.496195
 4453 12.365299 3.499818
 4454 12.368922 3.503441
 4455 12.372545 3.507064
 4456 12.376168 3.510687
 4457 12.379791 3.514310
 4458 12.383414 3.517933
 4459 12.383414 3.521556
 4460 12.387037 3.525179
 4461 12.387037 3.528802
 4462 12.387037 3.532425
 4463 12.387037 3.536048
 4464 12.390660 3.539671
 4465 12.390660 3.543294
 4466 12.394283 3.546917
 4467 12.394283 3.550540
 4468 12.397906 3.554163
 4469 12.397906 3.557786
 4470 12.401529 3.561409
 4471 12.401529 3.565032
 4472 12.405152 3.568655
 4473 12.405152 3.572278
 4474 12.408775 3.575901
 4475 12.408775 3.579524
 4476 12.412398 3.583147
 4477 12.416021 3.586770
 4478 12.419644 3.590393
 4479 12.423267 3.594016
 4480 12.426890 3.597639
 4481 12.430513 3.601262
 4482 12.430513 3.604885
 4483 12.434136 3.608508
 4484 12.434136 3.612131
 4485 12.437759 3.615754
 4486 12.441382 3.619377
 4487 12.441382 3.623000
 4488 12.445005 3.626623
 4489 12.448628 3.630246
 4490 12.452251 3.633869
 4491 12.455874 3.637492
 4492 12.459497 3.641115
 4493 12.463120 3.641115
 4494 12.466743 3.644738
 4495 12.470366 3.648361
 4496 12.473989 3.648361
 4497 12.477612 3.651984
 4498 12.481235 3.655607
 4499 12.484858 3.659230
 4500 12.488481 3.662853
 4501 12.492104 3.666476
 4502 12.495727 3.666476
 4503 12.499350 3.670099
 4504 12.502973 3.673722
 4505 12.506596 3.673722
 4506 12.510219 3.677345
 4507 12.513842 3.677345
 4508 12.517465 3.680968
 4509 12.521088 3.684591
 4510 12.524711 3.684591
 4511 12.528334 3.688214
 4512 12.528334 3.691837
 4513 12.528334 3.695460
 4514 12.528334 3.699083
 4515 12.528334 3.702706
 4516 12.528334 3.706329
 4517 12.528334 3.709952
 4518 12.528334 3.713575
 4519 12.531957 3.717198
 4520 12.531957 3.720821
 4521 12.535580 3.724444
 4522 12.535580 3.728067
 4523 12.539203 3.731690
 4524 12.539203 3.735313
 4525 12.542826 3.738936
 4526 12.542826 3.742559
 4527 12.546449 3.746182
 4528 12.546449 3.749805
 4529 12.550072 3.753428
 4530 12.550072 3.757051
 4531 12.553695 3.760674
 4532 12.553695 3.764297
 4533 12.557318 3.767920
 4534 12.557318 3.771543
 4535 12.560941 3.775166
 4536 12.560941 3.778789
 4537 12.560941 3.782412
 4538 12.560941 3.786035
 4539 12.564564 3.789658
 4540 12.564564 3.793281
 4541 12.564564 3.796904
 4542 12.568187 3.800527
 4543 12.568187 3.804150
 4544 12.571810 3.807773
 4545 12.571810 3.811396
 4546 12.575433 3.815019
 4547 12.575433 3.818642
 4548 12.579056 3.822265
 4549 12.579056 3.825888
 4550 12.579056 3.829511
 4551 12.579056 3.833134
 4552 12.582679 3.836757
 4553 12.582679 3.840380
 4554 12.582679 3.844003
 4555 12.586302 3.847626
 4556 12.586302 3.851249
 4557 12.589925 3.854872
 4558 12.589925 3.858495
 4559 12.593548 3.862118
 4560 12.593548 3.865741
 4561 12.597171 3.869364
 4562 12.597171 3.872987
 4563 12.597171 3.876610
 4564 12.597171 3.880233
 4565 12.597171 3.883856
 4566 12.597171 3.887479
 4567 12.597171 3.891102
 4568 12.597171 3.894725
 4569 12.597171 3.898348
 4570 12.597171 3.901971
 4571 12.597171 3.905594
 4572 12.597171 3.909217
 4573 12.600794 3.912840
 4574 12.600794 3.916463
 4575 12.604417 3.920086
 4576 12.604417 3.923709
 4577 12.608040 3.927332
 4578 12.608040 3.930955
 4579 12.611663 3.934578
 4580 12.611663 3.938201
 4581 12.615286 3.941824
 4582 12.615286 3.945447
 4583 12.618909 3.949070
 4584 12.618909 3.952693
 4585 12.622532 3.956316
 4586 12.626155 3.959939
 4587 12.629778 3.963562
 4588 12.633401 3.963562
 4589 12.637024 3.967185
 4590 12.640647 3.970808
 4591 12.644270 3.974431
 4592 12.647893 3.978054
 4593 12.651516 3.981677
 4594 12.655139 3.985300
 4595 12.658762 3.988923
 4596 12.658762 3.992546
 4597 12.662385 3.996169
 4598 12.666008 3.999792
 4599 12.666008 4.003415
 4600 12.669631 4.007038
 4601 12.673254 4.010661
 4602 12.676877 4.014284
 4603 12.680500 4.017907
 4604 12.684123 4.021530
 4605 12.687746 4.021530
 4606 12.691369 4.025153
 4607 12.694992 4.028776
 4608 12.698615 4.028776
 4609 12.702238 4.032399
 4610 12.705861 4.036022
 4611 12.709484 4.039645
 4612 12.713107 4.043268
 4613 12.716730 4.046891
 4614 12.720353 4.050514
 4615 12.720353 4.054137
 4616 12.720353 4.057760
 4617 12.723976 4.061383
 4618 12.723976 4.065006
 4619 12.727599 4.068629
 4620 12.727599 4.072252
 4621 12.731222 4.075875
 4622 12.731222 4.079498
 4623 12.734845 4.083121
 4624 12.734845 4.086744
 4625 12.738468 4.090367
 4626 12.738468 4.093990
 4627 12.742091 4.097613
 4628 12.742091 4.101236
 4629 12.745714 4.104859
 4630 12.745714 4.108482
 4631 12.749337 4.112105
 4632 12.749337 4.115728
 4633 12.752960 4.119351
 4634 12.752960 4.122974
 4635 12.756583 4.126597
 4636 12.756583 4.130220
 4637 12.760206 4.133843
 4638 12.760206 4.137466
 4639 12.763829 4.141089
 4640 12.763829 4.144712
 4641 12.767452 4.148335
 4642 12.771075 4.151958
 4643 12.771075 4.155581
 4644 12.774698 4.159204
 4645 12.774698 4.162827
 4646 12.778321 4.166450
 4647 12.778321 4.170073
 4648 12.781944 4.173696
 4649 12.781944 4.177319
 4650 12.785567 4.180942
 4651 12.785567 4.184565
 4652 12.789190 4.188188
 4653 12.792813 4.191811
 4654 12.796436 4.195434
 4655 12.800059 4.199057
 4656 12.803682 4.202680
 4657 12.803682 4.206303
 4658 12.807305 4.209926
 4659 12.807305 4.213549
 4660 12.810928 4.217172
 4661 12.810928 4.220795
 4662 12.810928 4.224418
 4663 12.814551 4.228041
 4664 12.814551 4.231664
 4665 12.818174 4.235287
 4666 12.818174 4.238910
 4667 12.821797 4.242533
 4668 12.821797 4.246156
 4669 12.825420 4.249779
 4670 12.825420 4.253402
 4671 12.829043 4.257025
 4672 12.829043 4.260648
 4673 12.832666 4.264271
 4674 12.832666 4.267894
 4675 12.836289 4.271517
 4676 12.836289 4.275140
 4677 12.839912 4.278763
 4678 12.843535 4.278763
 4679 12.847158 4.282386
 4680 12.850781 4.282386
 4681 12.854404 4.286009
 4682 12.858027 4.286009
 4683 12.861650 4.289632
 4684 12.865273 4.289632
 4685 12.868896 4.293255
 4686 12.872519 4.293255
 4687 12.876142 4.296878
 4688 12.879765 4.296878
 4689 12.883388 4.300501
 4690 12.887011 4.300501
 4691 12.890634 4.300501
 4692 12.894257 4.304124
 4693 12.897880 4.307747
 4694 12.901503 4.307747
 4695 12.901503 4.311370
 4696 12.905126 4.314993
 4697 12.905126 4.318616
 4698 12.908749 4.322239
 4699 12.908749 4.325862
 4700 12.912372 4.329485
 4701 12.912372 4.333108
 4702 12.915995 4.336731
 4703 12.915995 4.340354
 4704 12.919618 4.343977
 4705 12.919618 4.347600
 4706 12.923241 4.351223
 4707 12.923241 4.354846
 4708 12.926864 4.358469
 4709 12.926864 4.362092
 4710 12.930487 4.365715
 4711 12.934110 4.369338
 4712 12.937733 4.372961
 4713 12.941356 4.376584
 4714 12.941356 4.380207
 4715 12.944979 4.383830
 4716 12.944979 4.387453
 4717 12.944979 4.391076
 4718 12.944979 4.394699
 4719 12.948602 4.398322
 4720 12.948602 4.401945
 4721 12.952225 4.405568
 4722 12.952225 4.409191
 4723 12.955848 4.412814
 4724 12.955848 4.416437
 4725 12.959471 4.420060
 4726 12.959471 4.423683
 4727 12.963094 4.427306
 4728 12.963094 4.430929
 4729 12.966717 4.434552
 4730 12.966717 4.438175
 4731 12.970340 4.441798
 4732 12.970340 4.445421
 4733 12.973963 4.449044
 4734 12.977586 4.452667
 4735 12.981209 4.456290
 4736 12.984832 4.459913
 4737 12.988455 4.463536
 4738 12.992078 4.463536
 4739 12.995701 4.467159
 4740 12.999324 4.467159
 4741 13.002947 4.470782
 4742 13.006570 4.470782
 4743 13.010193 4.474405
 4744 13.013816 4.474405
 4745 13.017439 4.478028
 4746 13.021062 4.478028
 4747 13.024685 4.481651
 4748 13.028308 4.485274
 4749 13.031931 4.488897
 4750 13.031931 4.492520
 4751 13.035554 4.496143
 4752 13.035554 4.499766
 4753 13.039177 4.503389
 4754 13.039177 4.507012
 4755 13.039177 4.510635
 4756 13.039177 4.514258
 4757 13.042800 4.517881
 4758 13.042800 4.521504
 4759 13.042800 4.525127
 4760 13.042800 4.528750
 4761 13.042800 4.532373
 4762 13.042800 4.535996
 4763 13.042800 4.539619
 4764 13.042800 4.543242
 4765 13.042800 4.546865
 4766 13.042800 4.550488
 4767 13.042800 4.554111
 4768 13.046423 4.557734
 4769 13.046423 4.561357
 4770 13.050046 4.564980
 4771 13.050046 4.568603
 4772 13.053669 4.572226
 4773 13.053669 4.575849
 4774 13.057292 4.579472
 4775 13.057292 4.583095
 4776 13.060915 4.586718
 4777 13.060915 4.590341
 4778 13.064538 4.593964
 4779 13.064538 4.597587
 4780 13.068161 4.601210
 4781 13.071784 4.601210
 4782 13.075407 4.604833
 4783 13.079030 4.604833
 4784 13.082653 4.608456
 4785 13.086276 4.608456
 4786 13.089899 4.612079
 4787 13.093522 4.612079
 4788 13.097145 4.615702
 4789 13.100768 4.615702
 4790 13.104391 4.619325
 4791 13.108014 4.619325
 4792 13.111637 4.622948
 4793 13.115260 4.622948
 4794 13.118883 4.622948
 4795 13.122506 4.622948
 4796 13.126129 4.626571
 4797 13.129752 4.626571
 4798 13.133375 4.630194
 4799 13.136998 4.633817
 4800 13.140621 4.637440
 4801 13.144244 4.641063
 4802 13.147867 4.644686
 4803 13.151490 4.648309
 4804 13.151490 4.651932
 4805 13.155113 4.655555
 4806 13.158736 4.659178
 4807 13.158736 4.662801
 4808 13.158736 4.666424
 4809 13.162359 4.670047
 4810 13.162359 4.673670
 4811 13.162359 4.677293
 4812 13.162359 4.680916
 4813 13.165982 4.684539
 4814 13.165982 4.688162
 4815 13.165982 4.691785
 4816 13.165982 4.695408
 4817 13.169605 4.699031
 4818 13.169605 4.702654
 4819 13.173228 4.706277
 4820 13.173228 4.709900
 4821 13.176851 4.713523
 4822 13.176851 4.717146
 4823 13.180474 4.720769
 4824 13.180474 4.724392
 4825 13.184097 4.728015
 4826 13.184097 4.731638
 4827 13.187720 4.735261
 4828 13.187720 4.738884
 4829 13.191343 4.742507
 4830 13.191343 4.746130
 4831 13.194966 4.749753
 4832 13.194966 4.753376
 4833 13.198589 4.756999
 4834 13.198589 4.760622
 4835 13.202212 4.764245
 4836 13.205835 4.767868
 4837 13.209458 4.771491
 4838 13.213081 4.775114
 4839 13.216704 4.778737
 4840 13.220327 4.778737
 4841 13.223950 4.782360
 4842 13.227573 4.785983
 4843 13.231196 4.789606
 4844 13.234819 4.793229
 4845 13.238442 4.796852
 4846 13.238442 4.800475
 4847 13.238442 4.804098
 4848 13.238442 4.807721
 4849 13.242065 4.811344
 4850 13.242065 4.814967
 4851 13.242065 4.818590
 4852 13.242065 4.822213
 4853 13.242065 4.825836
 4854 13.242065 4.829459
 4855 13.242065 4.833082
 4856 13.242065 4.836705
 4857 13.242065 4.840328
 4858 13.242065 4.843951
 4859 13.242065 4.847574
 4860 13.242065 4.851197
 4861 13.242065 4.854820
 4862 13.242065 4.858443
 4863 13.242065 4.862066
 4864 13.242065 4.865689
 4865 13.242065 4.869312
 4866 13.242065 4.872935
 4867 13.242065 4.876558
 4868 13.242065 4.880181
 4869 13.242065 4.883804
 4870 13.242065 4.887427
 4871 13.242065 4.891050
 4872 13.242065 4.894673
 4873 13.242065 4.898296
 4874 13.242065 4.901919
 4875 13.242065 4.905542
 4876 13.245688 4.909165
 4877 13.245688 4.912788
 4878 13.249311 4.916411
 4879 13.249311 4.920034
 4880 13.252934 4.923657
 4881 13.252934 4.927280
 4882 13.256557 4.930903
 4883 13.256557 4.934526
 4884 13.260180 4.938149
 4885 13.260180 4.941772
 4886 13.263803 4.945395
 4887 13.263803 4.949018
 4888 13.267426 4.952641
 4889 13.271049 4.956264
 4890 13.274672 4.959887
 4891 13.274672 4.963510
 4892 13.278295 4.967133
 4893 13.274672 4.970756
 4894 13.271049 4.974379
 4895 13.267426 4.978002
 4896 13.263803 4.978002
 4897 13.260180 4.981625
 4898 13.256557 4.985248
 4899 13.252934 4.988871
 4900 13.249311 4.992494
 4901 13.245688 4.996117
 4902 13.242065 4.999740
 4903 13.238442 5.003363
 4904 13.238442 5.006986
 4905 13.234819 5.010609
 4906 13.234819 5.014232
 4907 13.231196 5.017855
 4908 13.231196 5.021478
 4909 13.227573 5.025101
 4910 13.227573 5.028724
 4911 13.223950 5.032347
 4912 13.223950 5.035970
 4913 13.220327 5.039593
 4914 13.220327 5.043216
 4915 13.216704 5.046839
 4916 13.216704 5.050462
 4917 13.213081 5.054085
 4918 13.213081 5.057708
 4919 13.209458 5.061331
 4920 13.209458 5.064954
 4921 13.209458 5.068577
 4922 13.209458 5.072200
 4923 13.209458 5.075823
 4924 13.209458 5.079446
 4925 13.209458 5.083069
 4926 13.209458 5.086692
 4927 13.209458 5.090315
 4928 13.209458 5.093938
 4929 13.209458 5.097561
 4930 13.209458 5.101184
 4931 13.209458 5.104807
 4932 13.209458 5.108430
 4933 13.205835 5.112053
 4934 13.205835 5.115676
 4935 13.202212 5.119299
 4936 13.202212 5.122922
 4937 13.202212 5.126545
 4938 13.202212 5.130168
 4939 13.202212 5.133791
 4940 13.202212 5.137414
 4941 13.202212 5.141037
 4942 13.202212 5.144660
 4943 13.202212 5.148283
 4944 13.202212 5.151906
 4945 13.202212 5.155529
 4946 13.202212 5.159152
 4947 13.202212 5.162775
 4948 13.202212 5.166398
 4949 13.202212 5.170021
 4950 13.202212 5.173644
 4951 13.202212 5.177267
 4952 13.202212 5.180890
 4953 13.202212 5.184513
 4954 13.202212 5.188136
 4955 13.202212 5.191759
 4956 13.202212 5.195382
 4957 13.202212 5.199005
 4958 13.202212 5.202628
 4959 13.202212 5.206251
 4960 13.202212 5.209874
 4961 13.205835 5.213497
 4962 13.205835 5.217120
 4963 13.209458 5.220743
 4964 13.209458 5.224366
 4965 13.213081 5.227989
 4966 13.213081 5.231612
 4967 13.216704 5.235235
 4968 13.216704 5.238858
 4969 13.220327 5.242481
 4970 13.220327 5.246104
 4971 13.220327 5.249727
 4972 13.220327 5.253350
 4973 13.220327 5.256973
 4974 13.220327 5.260596
 4975 13.220327 5.264219
 4976 13.220327 5.267842
 4977 13.220327 5.271465
 4978 13.223950 5.275088
 4979 13.223950 5.278711
 4980 13.227573 5.282334
 4981 13.227573 5.285957
 4982 13.231196 5.289580
 4983 13.231196 5.293203
 4984 13.234819 5.296826
 4985 13.234819 5.300449
 4986 13.238442 5.304072
 4987 13.238442 5.307695
 4988 13.242065 5.311318
 4989 13.242065 5.314941
 4990 13.245688 5.318564
 4991 13.245688 5.322187
 4992 13.249311 5.325810
 4993 13.252934 5.329433
 4994 13.256557 5.333056
 4995 13.260180 5.336679
 4996 13.263803 5.340302
 4997 13.267426 5.343925
 4998 13.271049 5.347548
 4999 13.274672 5.351171
 5000 13.274672 5.354794
 5001 13.274672 5.358417
 5002 13.271049 5.362040
 5003 13.271049 5.365663
 5004 13.267426 5.369286
 5005 13.267426 5.372909
 5006 13.263803 5.376532
 5007 13.263803 5.380155
 5008 13.263803 5.383778
 5009 13.260180 5.387401
 5010 13.260180 5.391024
 5011 13.260180 5.394647
 5012 13.260180 5.398270
 5013 13.256557 5.401893
 5014 13.256557 5.405516
 5015 13.252934 5.409139
 5016 13.252934 5.412762
 5017 13.252934 5.416385
 5018 13.249311 5.420008
 5019 13.249311 5.423631
 5020 13.245688 5.427254
 5021 13.245688 5.430877
 5022 13.242065 5.434500
 5023 13.242065 5.438123
 5024 13.242065 5.441746
 5025 13.242065 5.445369
 5026 13.238442 5.448992
 5027 13.238442 5.452615
 5028 13.238442 5.456238
 5029 13.238442 5.459861
 5030 13.238442 5.463484
 5031 13.238442 5.467107
 5032 13.238442 5.470730
 5033 13.238442 5.474353
 5034 13.238442 5.477976
 5035 13.238442 5.481599
 5036 13.238442 5.485222
 5037 13.238442 5.488845
 5038 13.238442 5.492468
 5039 13.238442 5.496091
 5040 13.238442 5.499714
 5041 13.238442 5.503337
 5042 13.238442 5.506960
 5043 13.238442 5.510583
 5044 13.238442 5.514206
 5045 13.238442 5.517829
 5046 13.238442 5.521452
 5047 13.238442 5.525075
 5048 13.238442 5.528698
 5049 13.238442 5.532321
 5050 13.238442 5.535944
 5051 13.238442 5.539567
 5052 13.238442 5.543190
 5053 13.238442 5.546813
 5054 13.238442 5.550436
 5055 13.238442 5.554059
 5056 13.238442 5.557682
 5057 13.242065 5.561305
 5058 13.242065 5.564928
 5059 13.242065 5.568551
 5060 13.242065 5.572174
 5061 13.242065 5.575797
 5062 13.242065 5.579420
 5063 13.242065 5.583043
 5064 13.242065 5.586666
 5065 13.242065 5.590289
 5066 13.242065 5.593912
 5067 13.242065 5.597535
 5068 13.242065 5.601158
 5069 13.242065 5.604781
 5070 13.242065 5.608404
 5071 13.242065 5.612027
 5072 13.242065 5.615650
 5073 13.242065 5.619273
 5074 13.242065 5.622896
 5075 13.242065 5.626519
 5076 13.242065 5.630142
 5077 13.245688 5.633765
 5078 13.245688 5.637388
 5079 13.245688 5.641011
 5080 13.245688 5.644634
 5081 13.249311 5.648257
 5082 13.249311 5.651880
 5083 13.252934 5.655503
 5084 13.252934 5.659126
 5085 13.256557 5.662749
 5086 13.256557 5.666372
 5087 13.256557 5.669995
 5088 13.256557 5.673618
 5089 13.256557 5.677241
 5090 13.256557 5.680864
 5091 13.256557 5.684487
 5092 13.256557 5.688110
 5093 13.260180 5.691733
 5094 13.260180 5.695356
 5095 13.260180 5.698979
 5096 13.260180 5.702602
 5097 13.263803 5.706225
 5098 13.263803 5.709848
 5099 13.263803 5.713471
 5100 13.263803 5.717094
 5101 13.267426 5.720717
 5102 13.267426 5.724340
 5103 13.267426 5.727963
 5104 13.267426 5.731586
 5105 13.271049 5.735209
 5106 13.271049 5.738832
 5107 13.274672 5.742455
 5108 13.274672 5.746078
 5109 13.274672 5.749701
 5110 13.274672 5.753324
 5111 13.274672 5.756947
 5112 13.274672 5.760570
 5113 13.274672 5.764193
 5114 13.274672 5.767816
 5115 13.274672 5.771439
 5116 13.274672 5.775062
 5117 13.274672 5.778685
 5118 13.274672 5.782308
 5119 13.274672 5.785931
 5120 13.274672 5.789554
 5121 13.274672 5.793177
 5122 13.274672 5.796800
 5123 13.274672 5.800423
 5124 13.274672 5.804046
 5125 13.274672 5.807669
 5126 13.274672 5.811292
 5127 13.274672 5.814915
 5128 13.274672 5.818538
 5129 13.274672 5.822161
 5130 13.274672 5.825784
 5131 13.274672 5.829407
 5132 13.274672 5.833030
 5133 13.274672 5.836653
 5134 13.274672 5.840276
 5135 13.274672 5.843899
 5136 13.274672 5.847522
 5137 13.274672 5.851145
 5138 13.274672 5.854768
 5139 13.274672 5.858391
 5140 13.274672 5.862014
 5141 13.274672 5.865637
 5142 13.278295 5.869260
 5143 13.278295 5.872883
 5144 13.278295 5.876506
 5145 13.281918 5.880129
 5146 13.281918 5.883752
 5147 13.281918 5.887375
 5148 13.281918 5.890998
 5149 13.285541 5.894621
 5150 13.285541 5.898244
 5151 13.285541 5.901867
 5152 13.285541 5.905490
 5153 13.285541 5.909113
 5154 13.285541 5.912736
 5155 13.285541 5.916359
 5156 13.285541 5.919982
 5157 13.285541 5.923605
 5158 13.285541 5.927228
 5159 13.285541 5.930851
 5160 13.285541 5.934474
 5161 13.285541 5.938097
 5162 13.285541 5.941720
 5163 13.285541 5.945343
 5164 13.285541 5.948966
 5165 13.285541 5.952589
 5166 13.285541 5.956212
 5167 13.285541 5.959835
 5168 13.285541 5.963458
 5169 13.285541 5.967081
 5170 13.285541 5.970704
 5171 13.285541 5.974327
 5172 13.285541 5.977950
 5173 13.285541 5.981573
 5174 13.289164 5.985196
 5175 13.289164 5.988819
 5176 13.292787 5.992442
 5177 13.292787 5.996065
 5178 13.296410 5.999688
 5179 13.296410 6.003311
 5180 13.300033 6.006934
 5181 13.300033 6.010557
 5182 13.303656 6.014180
 5183 13.303656 6.017803
 5184 13.307279 6.021426
 5185 13.307279 6.025049
 5186 13.310902 6.028672
 5187 13.314525 6.032295
 5188 13.318148 6.035918
 5189 13.321771 6.039541
 5190 13.325394 6.043164
 5191 13.325394 6.046787
 5192 13.325394 6.050410
 5193 13.325394 6.054033
 5194 13.329017 6.057656
 5195 13.329017 6.061279
 5196 13.329017 6.064902
 5197 13.329017 6.068525
 5198 13.332640 6.072148
 5199 13.332640 6.075771
 5200 13.332640 6.079394
 5201 13.332640 6.083017
 5202 13.332640 6.086640
 5203 13.332640 6.090263
 5204 13.332640 6.093886
 5205 13.332640 6.097509
 5206 13.332640 6.101132
 5207 13.332640 6.104755
 5208 13.332640 6.108378
 5209 13.332640 6.112001
 5210 13.332640 6.115624
 5211 13.332640 6.119247
 5212 13.332640 6.122870
 5213 13.332640 6.126493
 5214 13.332640 6.130116
 5215 13.332640 6.133739
 5216 13.332640 6.137362
 5217 13.332640 6.140985
 5218 13.336263 6.144608
 5219 13.336263 6.148231
 5220 13.336263 6.151854
 5221 13.336263 6.155477
 5222 13.336263 6.159100
 5223 13.336263 6.162723
 5224 13.336263 6.166346
 5225 13.336263 6.169969
 5226 13.336263 6.173592
 5227 13.336263 6.177215
 5228 13.336263 6.180838
 5229 13.336263 6.184461
 5230 13.336263 6.188084
 5231 13.336263 6.191707
 5232 13.336263 6.195330
 5233 13.336263 6.198953
 5234 13.336263 6.202576
 5235 13.336263 6.206199
 5236 13.336263 6.209822
 5237 13.336263 6.213445
 5238 13.336263 6.217068
 5239 13.336263 6.220691
 5240 13.336263 6.224314
 5241 13.336263 6.227937
 5242 13.336263 6.231560
 5243 13.336263 6.235183
 5244 13.336263 6.238806
 5245 13.336263 6.242429
 5246 13.336263 6.246052
 5247 13.336263 6.249675
 5248 13.339886 6.253298
 5249 13.339886 6.256921
 5250 13.339886 6.260544
 5251 13.339886 6.264167
 5252 13.343509 6.267790
 5253 13.343509 6.271413
 5254 13.347132 6.275036
 5255 13.347132 6.278659
 5256 13.347132 6.282282
 5257 13.347132 6.285905
 5258 13.347132 6.289528
 5259 13.347132 6.293151
 5260 13.347132 6.296774
 5261 13.347132 6.300397
 5262 13.347132 6.304020
 5263 13.347132 6.307643
 5264 13.347132 6.311266
 5265 13.347132 6.314889
 5266 13.350755 6.318512
 5267 13.350755 6.322135
 5268 13.354378 6.325758
 5269 13.354378 6.329381
 5270 13.358001 6.333004
 5271 13.358001 6.336627
 5272 13.361624 6.340250
 5273 13.361624 6.343873
 5274 13.365247 6.347496
 5275 13.365247 6.351119
 5276 13.368870 6.354742
 5277 13.368870 6.358365
 5278 13.372493 6.361988
 5279 13.372493 6.365611
 5280 13.372493 6.369234
 5281 13.372493 6.372857
 5282 13.376116 6.376480
 5283 13.376116 6.380103
 5284 13.376116 6.383726
 5285 13.372493 6.387349
 5286 13.372493 6.390972
 5287 13.372493 6.394595
 5288 13.372493 6.398218
 5289 13.372493 6.401841
 5290 13.372493 6.405464
 5291 13.372493 6.409087
 5292 13.372493 6.412710
 5293 13.372493 6.416333
 5294 13.372493 6.419956
 5295 13.372493 6.423579
 5296 13.372493 6.427202
 5297 13.372493 6.430825
 5298 13.372493 6.434448
 5299 13.372493 6.438071
 5300 13.372493 6.441694
 5301 13.372493 6.445317
 5302 13.372493 6.448940
 5303 13.372493 6.452563
 5304 13.372493 6.456186
 5305 13.372493 6.459809
 5306 13.372493 6.463432
 5307 13.372493 6.467055
 5308 13.368870 6.470678
 5309 13.368870 6.474301
 5310 13.368870 6.477924
 5311 13.368870 6.481547
 5312 13.365247 6.485170
 5313 13.365247 6.488793
 5314 13.365247 6.492416
 5315 13.365247 6.496039
 5316 13.365247 6.499662
 5317 13.365247 6.503285
 5318 13.365247 6.506908
 5319 13.365247 6.510531
 5320 13.361624 6.514154
 5321 13.361624 6.517777
 5322 13.361624 6.521400
 5323 13.361624 6.525023
 5324 13.361624 6.528646
 5325 13.361624 6.532269
 5326 13.361624 6.535892
 5327 13.361624 6.539515
 5328 13.361624 6.543138
 5329 13.361624 6.546761
 5330 13.361624 6.550384
 5331 13.358001 6.554007
 5332 13.358001 6.557630
 5333 13.358001 6.561253
 5334 13.358001 6.564876
 5335 13.358001 6.568499
 5336 13.358001 6.572122
 5337 13.358001 6.575745
 5338 13.358001 6.579368
 5339 13.358001 6.582991
 5340 13.358001 6.586614
 5341 13.358001 6.590237
 5342 13.358001 6.593860
 5343 13.358001 6.597483
 5344 13.358001 6.601106
 5345 13.358001 6.604729
 5346 13.358001 6.608352
 5347 13.358001 6.611975
 5348 13.358001 6.615598
 5349 13.354378 6.619221
 5350 13.354378 6.622844
 5351 13.354378 6.626467
 5352 13.354378 6.630090
 5353 13.354378 6.633713
 5354 13.354378 6.637336
 5355 13.354378 6.640959
 5356 13.354378 6.644582
 5357 13.354378 6.648205
 5358 13.354378 6.651828
 5359 13.354378 6.655451
 5360 13.354378 6.659074
 5361 13.354378 6.662697
 5362 13.354378 6.666320
 5363 13.354378 6.669943
 5364 13.354378 6.673566
 5365 13.354378 6.677189
 5366 13.354378 6.680812
 5367 13.354378 6.684435
 5368 13.354378 6.688058
 5369 13.354378 6.691681
 5370 13.354378 6.695304
 5371 13.354378 6.698927
 5372 13.354378 6.702550
 5373 13.354378 6.706173
 5374 13.354378 6.709796
 5375 13.354378 6.713419
 5376 13.354378 6.717042
 5377 13.354378 6.720665
 5378 13.358001 6.724288
 5379 13.358001 6.727911
 5380 13.361624 6.731534
 5381 13.361624 6.735157
 5382 13.365247 6.738780
 5383 13.365247 6.742403
 5384 13.368870 6.746026
 5385 13.368870 6.749649
 5386 13.372493 6.753272
 5387 13.372493 6.756895
 5388 13.376116 6.760518
 5389 13.376116 6.764141
 5390 13.379739 6.767764
 5391 13.379739 6.771387
 5392 13.379739 6.775010
 5393 13.383362 6.778633
 5394 13.383362 6.782256
 5395 13.383362 6.785879
 5396 13.383362 6.789502
 5397 13.383362 6.793125
 5398 13.383362 6.796748
 5399 13.383362 6.800371
 5400 13.383362 6.803994
 5401 13.383362 6.807617
 5402 13.386985 6.811240
 5403 13.386985 6.814863
 5404 13.390608 6.818486
 5405 13.390608 6.822109
 5406 13.394231 6.825732
 5407 13.394231 6.829355
 5408 13.397854 6.832978
 5409 13.397854 6.836601
 5410 13.401477 6.840224
 5411 13.401477 6.843847
 5412 13.405100 6.847470
 5413 13.405100 6.851093
 5414 13.408723 6.854716
 5415 13.412346 6.858339
 5416 13.412346 6.861962
 5417 13.412346 6.865585
 5418 13.412346 6.869208
 5419 13.412346 6.872831
 5420 13.412346 6.876454
 5421 13.412346 6.880077
 5422 13.415969 6.883700
 5423 13.415969 6.887323
 5424 13.415969 6.890946
 5425 13.415969 6.894569
 5426 13.419592 6.898192
 5427 13.419592 6.901815
 5428 13.419592 6.905438
 5429 13.419592 6.909061
 5430 13.419592 6.912684
 5431 13.419592 6.916307
 5432 13.419592 6.919930
 5433 13.419592 6.923553
 5434 13.419592 6.927176
 5435 13.419592 6.930799
 5436 13.419592 6.934422
 5437 13.419592 6.938045
 5438 13.423215 6.941668
 5439 13.423215 6.945291
 5440 13.423215 6.948914
 5441 13.423215 6.952537
 5442 13.423215 6.956160
 5443 13.423215 6.959783
 5444 13.423215 6.963406
 5445 13.423215 6.967029
 5446 13.423215 6.970652
 5447 13.423215 6.974275
 5448 13.423215 6.977898
 5449 13.423215 6.981521
 5450 13.423215 6.985144
 5451 13.423215 6.988767
 5452 13.423215 6.992390
 5453 13.423215 6.996013
 5454 13.423215 6.999636
 5455 13.423215 7.003259
 5456 13.423215 7.006882
 5457 13.423215 7.010505
 5458 13.423215 7.014128
 5459 13.419592 7.017751
 5460 13.419592 7.021374
 5461 13.419592 7.024997
 5462 13.415969 7.028620
 5463 13.415969 7.032243
 5464 13.412346 7.035866
 5465 13.412346 7.039489
 5466 13.408723 7.043112
 5467 13.408723 7.046735
 5468 13.405100 7.050358
 5469 13.405100 7.053981
 5470 13.401477 7.057604
 5471 13.401477 7.061227
 5472 13.397854 7.064850
 5473 13.397854 7.068473
 5474 13.394231 7.072096
 5475 13.394231 7.075719
 5476 13.394231 7.079342
 5477 13.394231 7.082965
 5478 13.394231 7.086588
 5479 13.394231 7.090211
 5480 13.394231 7.093834
 5481 13.394231 7.097457
 5482 13.394231 7.101080
 5483 13.394231 7.104703
 5484 13.394231 7.108326
 5485 13.394231 7.111949
 5486 13.394231 7.115572
 5487 13.394231 7.119195
 5488 13.394231 7.122818
 5489 13.394231 7.126441
 5490 13.394231 7.130064
 5491 13.394231 7.133687
 5492 13.394231 7.137310
 5493 13.394231 7.140933
 5494 13.394231 7.144556
 5495 13.394231 7.148179
 5496 13.394231 7.151802
 5497 13.394231 7.155425
 5498 13.394231 7.159048
 5499 13.397854 7.162671
 5500 13.397854 7.166294
 5501 13.401477 7.169917
 5502 13.401477 7.173540
 5503 13.405100 7.177163
 5504 13.405100 7.180786
 5505 13.408723 7.184409
 5506 13.408723 7.188032
 5507 13.412346 7.191655
 5508 13.412346 7.195278
 5509 13.415969 7.198901
 5510 13.415969 7.202524
 5511 13.415969 7.206147
 5512 13.419592 7.209770
 5513 13.419592 7.213393
 5514 13.423215 7.217016
 5515 13.423215 7.220639
 5516 13.426838 7.224262
 5517 13.426838 7.227885
 5518 13.430461 7.231508
 5519 13.430461 7.235131
 5520 13.434084 7.238754
 5521 13.434084 7.242377
 5522 13.434084 7.246000
 5523 13.434084 7.249623
 5524 13.434084 7.253246
 5525 13.434084 7.256869
 5526 13.434084 7.260492
 5527 13.434084 7.264115
 5528 13.434084 7.267738
 5529 13.434084 7.271361
 5530 13.437707 7.274984
 5531 13.437707 7.278607
 5532 13.437707 7.282230
 5533 13.437707 7.285853
 5534 13.441330 7.289476
 5535 13.441330 7.293099
 5536 13.444953 7.296722
 5537 13.444953 7.300345
 5538 13.444953 7.303968
 5539 13.444953 7.307591
 5540 13.444953 7.311214
 5541 13.444953 7.314837
 5542 13.444953 7.318460
 5543 13.444953 7.322083
 5544 13.444953 7.325706
 5545 13.444953 7.329329
 5546 13.444953 7.332952
 5547 13.444953 7.336575
 5548 13.444953 7.340198
 5549 13.444953 7.343821
 5550 13.444953 7.347444
 5551 13.444953 7.351067
 5552 13.444953 7.354690
 5553 13.444953 7.358313
 5554 13.444953 7.361936
 5555 13.444953 7.365559
 5556 13.444953 7.369182
 5557 13.448576 7.372805
 5558 13.448576 7.376428
 5559 13.448576 7.380051
 5560 13.452199 7.383674
 5561 13.452199 7.387297
 5562 13.452199 7.390920
 5563 13.452199 7.394543
 5564 13.452199 7.398166
 5565 13.452199 7.401789
 5566 13.452199 7.405412
 5567 13.452199 7.409035
 5568 13.452199 7.412658
 5569 13.452199 7.416281
 5570 13.452199 7.419904
 5571 13.452199 7.423527
 5572 13.452199 7.427150
 5573 13.452199 7.430773
 5574 13.452199 7.434396
 5575 13.452199 7.438019
 5576 13.452199 7.441642
 5577 13.452199 7.445265
 5578 13.452199 7.448888
 5579 13.452199 7.452511
 5580 13.452199 7.456134
 5581 13.452199 7.459757
 5582 13.452199 7.463380
 5583 13.452199 7.467003
 5584 13.452199 7.470626
 5585 13.452199 7.474249
 5586 13.452199 7.477872
 5587 13.452199 7.481495
 5588 13.452199 7.485118
 5589 13.452199 7.488741
 5590 13.452199 7.492364
 5591 13.455822 7.495987
 5592 13.455822 7.499610
 5593 13.455822 7.503233
 5594 13.455822 7.506856
 5595 13.459445 7.510479
 5596 13.459445 7.514102
 5597 13.463068 7.517725
 5598 13.463068 7.521348
 5599 13.463068 7.524971
 5600 13.463068 7.528594
 5601 13.463068 7.532217
 5602 13.466691 7.535840
 5603 13.466691 7.539463
 5604 13.466691 7.543086
 5605 13.466691 7.546709
 5606 13.466691 7.550332
 5607 13.466691 7.553955
 5608 13.466691 7.557578
 5609 13.470314 7.561201
 5610 13.470314 7.564824
 5611 13.470314 7.568447
 5612 13.470314 7.572070
 5613 13.470314 7.575693
 5614 13.470314 7.579316
 5615 13.470314 7.582939
 5616 13.470314 7.586562
 5617 13.470314 7.590185
 5618 13.470314 7.593808
 5619 13.470314 7.597431
 5620 13.470314 7.601054
 5621 13.470314 7.604677
 5622 13.470314 7.608300
 5623 13.470314 7.611923
 5624 13.470314 7.615546
 5625 13.470314 7.619169
 5626 13.470314 7.622792
 5627 13.466691 7.626415
 5628 13.466691 7.630038
 5629 13.463068 7.633661
 5630 13.463068 7.637284
 5631 13.459445 7.640907
 5632 13.459445 7.644530
 5633 13.459445 7.648153
 5634 13.459445 7.651776
 5635 13.459445 7.655399
 5636 13.459445 7.659022
 5637 13.459445 7.662645
 5638 13.459445 7.666268
 5639 13.459445 7.669891
 5640 13.459445 7.673514
 5641 13.459445 7.677137
 5642 13.459445 7.680760
 5643 13.459445 7.684383
 5644 13.455822 7.688006
 5645 13.455822 7.691629
 5646 13.452199 7.695252
 5647 13.452199 7.698875
 5648 13.452199 7.702498
 5649 13.452199 7.706121
 5650 13.452199 7.709744
 5651 13.452199 7.713367
 5652 13.452199 7.716990
 5653 13.452199 7.720613
 5654 13.452199 7.724236
 5655 13.452199 7.727859
 5656 13.452199 7.731482
 5657 13.452199 7.735105
 5658 13.452199 7.738728
 5659 13.452199 7.742351
 5660 13.452199 7.745974
 5661 13.452199 7.749597
 5662 13.452199 7.753220
 5663 13.452199 7.756843
 5664 13.452199 7.760466
 5665 13.452199 7.764089
 5666 13.452199 7.767712
 5667 13.452199 7.771335
 5668 13.452199 7.774958
 5669 13.452199 7.778581
 5670 13.452199 7.782204
 5671 13.452199 7.785827
 5672 13.452199 7.789450
 5673 13.452199 7.793073
 5674 13.452199 7.796696
 5675 13.455822 7.800319
 5676 13.455822 7.803942
 5677 13.455822 7.807565
 5678 13.459445 7.811188
 5679 13.459445 7.814811
 5680 13.463068 7.818434
 5681 13.463068 7.822057
 5682 13.463068 7.825680
 5683 13.463068 7.829303
 5684 13.466691 7.832926
 5685 13.466691 7.836549
 5686 13.466691 7.840172
 5687 13.466691 7.843795
 5688 13.470314 7.847418
 5689 13.470314 7.851041
 5690 13.470314 7.854664
 5691 13.470314 7.858287
 5692 13.470314 7.861910
 5693 13.470314 7.865533
 5694 13.466691 7.869156
 5695 13.466691 7.872779
 5696 13.466691 7.876402
 5697 13.466691 7.880025
 5698 13.466691 7.883648
 5699 13.466691 7.887271
 5700 13.466691 7.890894
 5701 13.466691 7.894517
 5702 13.466691 7.898140
 5703 13.466691 7.901763
 5704 13.466691 7.905386
 5705 13.466691 7.909009
 5706 13.466691 7.912632
 5707 13.466691 7.916255
 5708 13.466691 7.919878
 5709 13.466691 7.923501
 5710 13.466691 7.927124
 5711 13.466691 7.930747
 5712 13.466691 7.934370
 5713 13.466691 7.937993
 5714 13.466691 7.941616
 5715 13.466691 7.945239
 5716 13.466691 7.948862
 5717 13.466691 7.952485
 5718 13.466691 7.956108
 5719 13.466691 7.959731
 5720 13.466691 7.963354
 5721 13.466691 7.966977
 5722 13.466691 7.970600
 5723 13.466691 7.974223
 5724 13.466691 7.977846
 5725 13.466691 7.981469
 5726 13.466691 7.985092
 5727 13.466691 7.988715
 5728 13.466691 7.992338
 5729 13.466691 7.995961
 5730 13.466691 7.999584
 5731 13.466691 8.003207
 5732 13.466691 8.006830
 5733 13.466691 8.010453
 5734 13.466691 8.014076
 5735 13.470314 8.017699
 5736 13.470314 8.021322
 5737 13.473937 8.024945
 5738 13.473937 8.028568
 5739 13.477560 8.032191
 5740 13.477560 8.035814
 5741 13.481183 8.039437
 5742 13.481183 8.043060
 5743 13.484806 8.046683
 5744 13.484806 8.050306
 5745 13.484806 8.053929
 5746 13.484806 8.057552
 5747 13.484806 8.061175
 5748 13.488429 8.064798
 5749 13.488429 8.068421
 5750 13.488429 8.072044
 5751 13.488429 8.075667
 5752 13.492052 8.079290
 5753 13.492052 8.082913
 5754 13.495675 8.086536
 5755 13.495675 8.090159
 5756 13.499298 8.093782
 5757 13.499298 8.097405
 5758 13.502921 8.101028
 5759 13.502921 8.104651
 5760 13.506544 8.108274
 5761 13.506544 8.111897
 5762 13.506544 8.115520
 5763 13.506544 8.119143
 5764 13.510167 8.122766
 5765 13.510167 8.126389
 5766 13.510167 8.130012
 5767 13.510167 8.133635
 5768 13.513790 8.137258
 5769 13.513790 8.140881
 5770 13.513790 8.144504
 5771 13.513790 8.148127
 5772 13.513790 8.151750
 5773 13.513790 8.155373
 5774 13.517413 8.158996
 5775 13.517413 8.162619
 5776 13.517413 8.166242
 5777 13.517413 8.169865
 5778 13.517413 8.173488
 5779 13.517413 8.177111
 5780 13.521036 8.180734
 5781 13.521036 8.184357
 5782 13.521036 8.187980
 5783 13.521036 8.191603
 5784 13.521036 8.195226
 5785 13.524659 8.198849
 5786 13.524659 8.202472
 5787 13.524659 8.206095
 5788 13.524659 8.209718
 5789 13.524659 8.213341
 5790 13.524659 8.216964
 5791 13.524659 8.220587
 5792 13.524659 8.224210
 5793 13.524659 8.227833
 5794 13.524659 8.231456
 5795 13.524659 8.235079
 5796 13.524659 8.238702
 5797 13.524659 8.242325
 5798 13.524659 8.245948
 5799 13.524659 8.249571
 5800 13.524659 8.253194
 5801 13.524659 8.256817
 5802 13.524659 8.260440
 5803 13.524659 8.264063
 5804 13.524659 8.267686
 5805 13.524659 8.271309
 5806 13.524659 8.274932
 5807 13.524659 8.278555
 5808 13.524659 8.282178
 5809 13.524659 8.285801
 5810 13.524659 8.289424
 5811 13.521036 8.293047
 5812 13.521036 8.296670
 5813 13.521036 8.300293
 5814 13.521036 8.303916
 5815 13.517413 8.307539
 5816 13.517413 8.311162
 5817 13.517413 8.314785
 5818 13.517413 8.318408
 5819 13.517413 8.322031
 5820 13.517413 8.325654
 5821 13.517413 8.329277
 5822 13.517413 8.332900
 5823 13.517413 8.336523
 5824 13.517413 8.340146
 5825 13.517413 8.343769
 5826 13.517413 8.347392
 5827 13.517413 8.351015
 5828 13.517413 8.354638
 5829 13.517413 8.358261
 5830 13.517413 8.361884
 5831 13.517413 8.365507
 5832 13.517413 8.369130
 5833 13.517413 8.372753
 5834 13.517413 8.376376
 5835 13.517413 8.379999
 5836 13.517413 8.383622
 5837 13.517413 8.387245
 5838 13.517413 8.390868
 5839 13.517413 8.394491
 5840 13.517413 8.398114
 5841 13.517413 8.401737
 5842 13.517413 8.405360
 5843 13.517413 8.408983
 5844 13.517413 8.412606
 5845 13.517413 8.416229
 5846 13.517413 8.419852
 5847 13.517413 8.423475
 5848 13.517413 8.427098
 5849 13.517413 8.430721
 5850 13.517413 8.434344
 5851 13.517413 8.437967
 5852 13.521036 8.441590
 5853 13.521036 8.445213
 5854 13.524659 8.448836
 5855 13.524659 8.452459
 5856 13.524659 8.456082
 5857 13.528282 8.459705
 5858 13.528282 8.463328
 5859 13.528282 8.466951
 5860 13.528282 8.470574
 5861 13.531905 8.474197
 5862 13.531905 8.477820
 5863 13.531905 8.481443
 5864 13.531905 8.485066
 5865 13.531905 8.488689
 5866 13.531905 8.492312
 5867 13.535528 8.495935
 5868 13.535528 8.499558
 5869 13.535528 8.503181
 5870 13.535528 8.506804
 5871 13.535528 8.510427
 5872 13.535528 8.514050
 5873 13.535528 8.517673
 5874 13.535528 8.521296
 5875 13.535528 8.524919
 5876 13.535528 8.528542
 5877 13.531905 8.532165
 5878 13.531905 8.535788
 5879 13.531905 8.539411
 5880 13.531905 8.543034
 5881 13.531905 8.546657
 5882 13.528282 8.550280
 5883 13.528282 8.553903
 5884 13.524659 8.557526
 5885 13.524659 8.561149
 5886 13.521036 8.564772
 5887 13.521036 8.568395
 5888 13.517413 8.572018
 5889 13.517413 8.575641
 5890 13.517413 8.579264
 5891 13.517413 8.582887
 5892 13.517413 8.586510
 5893 13.517413 8.590133
 5894 13.517413 8.593756
 5895 13.517413 8.597379
 5896 13.517413 8.601002
 5897 13.517413 8.604625
 5898 13.517413 8.608248
 5899 13.517413 8.611871
 5900 13.517413 8.615494
 5901 13.517413 8.619117
 5902 13.517413 8.622740
 5903 13.517413 8.626363
 5904 13.517413 8.629986
 5905 13.517413 8.633609
 5906 13.517413 8.637232
 5907 13.517413 8.640855
 5908 13.517413 8.644478
 5909 13.517413 8.648101
 5910 13.517413 8.651724
 5911 13.521036 8.655347
 5912 13.521036 8.658970
 5913 13.524659 8.662593
 5914 13.524659 8.666216
 5915 13.528282 8.669839
 5916 13.528282 8.673462
 5917 13.531905 8.677085
 5918 13.531905 8.680708
 5919 13.535528 8.684331
 5920 13.535528 8.687954
 5921 13.539151 8.691577
 5922 13.539151 8.695200
 5923 13.539151 8.698823
 5924 13.539151 8.702446
 5925 13.542774 8.706069
 5926 13.542774 8.709692
 5927 13.542774 8.713315
 5928 13.542774 8.716938
 5929 13.542774 8.720561
 5930 13.542774 8.724184
 5931 13.542774 8.727807
 5932 13.542774 8.731430
 5933 13.542774 8.735053
 5934 13.542774 8.738676
 5935 13.542774 8.742299
 5936 13.539151 8.745922
 5937 13.539151 8.749545
 5938 13.535528 8.753168
 5939 13.535528 8.756791
 5940 13.531905 8.760414
 5941 13.531905 8.764037
 5942 13.528282 8.767660
 5943 13.528282 8.771283
 5944 13.528282 8.774906
 5945 13.528282 8.778529
 5946 13.528282 8.782152
 5947 13.528282 8.785775
 5948 13.528282 8.789398
 5949 13.528282 8.793021
 5950 13.528282 8.796644
 5951 13.528282 8.800267
 5952 13.528282 8.803890
 5953 13.528282 8.807513
 5954 13.528282 8.811136
 5955 13.528282 8.814759
 5956 13.528282 8.818382
 5957 13.528282 8.822005
 5958 13.528282 8.825628
 5959 13.528282 8.829251
 5960 13.528282 8.832874
 5961 13.528282 8.836497
 5962 13.528282 8.840120
 5963 13.528282 8.843743
 5964 13.528282 8.847366
 5965 13.528282 8.850989
 5966 13.528282 8.854612
 5967 13.531905 8.858235
 5968 13.531905 8.861858
 5969 13.535528 8.865481
 5970 13.535528 8.869104
 5971 13.539151 8.872727
 5972 13.539151 8.876350
 5973 13.542774 8.879973
 5974 13.542774 8.883596
 5975 13.542774 8.887219
 5976 13.542774 8.890842
 5977 13.542774 8.894465
 5978 13.542774 8.898088
 5979 13.542774 8.901711
 5980 13.542774 8.905334
 5981 13.542774 8.908957
 5982 13.546397 8.912580
 5983 13.546397 8.916203
 5984 13.550020 8.919826
 5985 13.550020 8.923449
 5986 13.553643 8.927072
 5987 13.553643 8.930695
 5988 13.557266 8.934318
 5989 13.557266 8.937941
 5990 13.560889 8.941564
 5991 13.560889 8.945187
 5992 13.564512 8.948810
 5993 13.564512 8.952433
 5994 13.568135 8.956056
 5995 13.568135 8.959679
 5996 13.571758 8.963302
 5997 13.571758 8.966925
 5998 13.571758 8.970548
 5999 13.575381 8.974171
 6000 13.575381 8.977794
 6001 13.575381 8.981417
 6002 13.571758 8.985040
 6003 13.571758 8.988663
 6004 13.571758 8.992286
 6005 13.571758 8.995909
 6006 13.568135 8.999532
 6007 13.568135 9.003155
 6008 13.564512 9.006778
 6009 13.564512 9.010401
 6010 13.560889 9.014024
 6011 13.560889 9.017647
 6012 13.557266 9.021270
 6013 13.557266 9.024893
 6014 13.553643 9.028516
 6015 13.553643 9.032139
 6016 13.550020 9.035762
 6017 13.550020 9.039385
 6018 13.546397 9.043008
 6019 13.546397 9.046631
 6020 13.546397 9.050254
 6021 13.546397 9.053877
 6022 13.546397 9.057500
 6023 13.546397 9.061123
 6024 13.546397 9.064746
 6025 13.546397 9.068369
 6026 13.546397 9.071992
 6027 13.546397 9.075615
 6028 13.546397 9.079238
 6029 13.546397 9.082861
 6030 13.546397 9.086484
 6031 13.546397 9.090107
 6032 13.546397 9.093730
 6033 13.546397 9.097353
 6034 13.546397 9.100976
 6035 13.546397 9.104599
 6036 13.546397 9.108222
 6037 13.546397 9.111845
 6038 13.546397 9.115468
 6039 13.546397 9.119091
 6040 13.546397 9.122714
 6041 13.546397 9.126337
 6042 13.546397 9.129960
 6043 13.550020 9.133583
 6044 13.550020 9.137206
 6045 13.553643 9.140829
 6046 13.553643 9.144452
 6047 13.557266 9.148075
 6048 13.557266 9.151698
 6049 13.560889 9.155321
 6050 13.560889 9.158944
 6051 13.564512 9.162567
 6052 13.564512 9.166190
 6053 13.568135 9.169813
 6054 13.568135 9.173436
 6055 13.571758 9.177059
 6056 13.571758 9.180682
 6057 13.575381 9.184305
 6058 13.579004 9.187928
 6059 13.582627 9.191551
 6060 13.586250 9.195174
 6061 13.589873 9.198797
 6062 13.589873 9.202420
 6063 13.589873 9.206043
 6064 13.589873 9.209666
 6065 13.589873 9.213289
 6066 13.589873 9.216912
 6067 13.589873 9.220535
 6068 13.589873 9.224158
 6069 13.589873 9.227781
 6070 13.589873 9.231404
 6071 13.589873 9.235027
 6072 13.589873 9.238650
 6073 13.593496 9.242273
 6074 13.593496 9.245896
 6075 13.593496 9.249519
 6076 13.593496 9.253142
 6077 13.597119 9.256765
 6078 13.597119 9.260388
 6079 13.597119 9.264011
 6080 13.597119 9.267634
 6081 13.597119 9.271257
 6082 13.597119 9.274880
 6083 13.593496 9.278503
 6084 13.593496 9.282126
 6085 13.593496 9.285749
 6086 13.589873 9.289372
 6087 13.589873 9.292995
 6088 13.589873 9.296618
 6089 13.589873 9.300241
 6090 13.586250 9.303864
 6091 13.586250 9.307487
 6092 13.586250 9.311110
 6093 13.586250 9.314733
 6094 13.586250 9.318356
 6095 13.586250 9.321979
 6096 13.586250 9.325602
 6097 13.586250 9.329225
 6098 13.586250 9.332848
 6099 13.586250 9.336471
 6100 13.586250 9.340094
 6101 13.582627 9.343717
 6102 13.582627 9.347340
 6103 13.582627 9.350963
 6104 13.579004 9.354586
 6105 13.579004 9.358209
 6106 13.579004 9.361832
 6107 13.579004 9.365455
 6108 13.579004 9.369078
 6109 13.579004 9.372701
 6110 13.579004 9.376324
 6111 13.579004 9.379947
 6112 13.579004 9.383570
 6113 13.579004 9.387193
 6114 13.579004 9.390816
 6115 13.579004 9.394439
 6116 13.579004 9.398062
 6117 13.579004 9.401685
 6118 13.579004 9.405308
 6119 13.579004 9.408931
 6120 13.579004 9.412554
 6121 13.579004 9.416177
 6122 13.579004 9.419800
 6123 13.579004 9.423423
 6124 13.579004 9.427046
 6125 13.579004 9.430669
 6126 13.579004 9.434292
 6127 13.579004 9.437915
 6128 13.582627 9.441538
 6129 13.582627 9.445161
 6130 13.582627 9.448784
 6131 13.586250 9.452407
 6132 13.586250 9.456030
 6133 13.589873 9.459653
 6134 13.589873 9.463276
 6135 13.593496 9.466899
 6136 13.593496 9.470522
 6137 13.597119 9.474145
 6138 13.597119 9.477768
 6139 13.600742 9.481391
 6140 13.600742 9.485014
 6141 13.604365 9.488637
 6142 13.604365 9.492260
 6143 13.604365 9.495883
 6144 13.604365 9.499506
 6145 13.604365 9.503129
 6146 13.604365 9.506752
 6147 13.604365 9.510375
 6148 13.604365 9.513998
 6149 13.607988 9.517621
 6150 13.607988 9.521244
 6151 13.607988 9.524867
 6152 13.607988 9.528490
 6153 13.607988 9.532113
 6154 13.607988 9.535736
 6155 13.607988 9.539359
 6156 13.607988 9.542982
 6157 13.607988 9.546605
 6158 13.607988 9.550228
 6159 13.607988 9.553851
 6160 13.607988 9.557474
 6161 13.607988 9.561097
 6162 13.607988 9.564720
 6163 13.607988 9.568343
 6164 13.607988 9.571966
 6165 13.607988 9.575589
 6166 13.607988 9.579212
 6167 13.607988 9.582835
 6168 13.607988 9.586458
 6169 13.611611 9.590081
 6170 13.611611 9.593704
 6171 13.611611 9.597327
 6172 13.611611 9.600950
 6173 13.607988 9.604573
 6174 13.607988 9.608196
 6175 13.604365 9.611819
 6176 13.604365 9.615442
 6177 13.600742 9.619065
 6178 13.600742 9.622688
 6179 13.597119 9.626311
 6180 13.597119 9.629934
 6181 13.597119 9.633557
 6182 13.597119 9.637180
 6183 13.593496 9.640803
 6184 13.593496 9.644426
 6185 13.593496 9.648049
 6186 13.593496 9.651672
 6187 13.593496 9.655295
 6188 13.593496 9.658918
 6189 13.593496 9.662541
 6190 13.593496 9.666164
 6191 13.593496 9.669787
 6192 13.593496 9.673410
 6193 13.593496 9.677033
 6194 13.593496 9.680656
 6195 13.593496 9.684279
 6196 13.593496 9.687902
 6197 13.593496 9.691525
 6198 13.593496 9.695148
 6199 13.593496 9.698771
 6200 13.589873 9.702394
 6201 13.589873 9.706017
 6202 13.589873 9.709640
 6203 13.589873 9.713263
 6204 13.589873 9.716886
 6205 13.589873 9.720509
 6206 13.589873 9.724132
 6207 13.586250 9.727755
 6208 13.586250 9.731378
 6209 13.586250 9.735001
 6210 13.586250 9.738624
 6211 13.586250 9.742247
 6212 13.586250 9.745870
 6213 13.586250 9.749493
 6214 13.586250 9.753116
 6215 13.586250 9.756739
 6216 13.586250 9.760362
 6217 13.586250 9.763985
 6218 13.586250 9.767608
 6219 13.586250 9.771231
 6220 13.586250 9.774854
 6221 13.586250 9.778477
 6222 13.586250 9.782100
 6223 13.586250 9.785723
 6224 13.586250 9.789346
 6225 13.586250 9.792969
 6226 13.586250 9.796592
 6227 13.586250 9.800215
 6228 13.586250 9.803838
 6229 13.586250 9.807461
 6230 13.589873 9.811084
 6231 13.589873 9.814707
 6232 13.593496 9.818330
 6233 13.593496 9.821953
 6234 13.597119 9.825576
 6235 13.597119 9.829199
 6236 13.600742 9.832822
 6237 13.600742 9.836445
 6238 13.604365 9.840068
 6239 13.604365 9.843691
 6240 13.607988 9.847314
 6241 13.607988 9.850937
 6242 13.611611 9.854560
 6243 13.615234 9.858183
 6244 13.615234 9.861806
 6245 13.615234 9.865429
 6246 13.615234 9.869052
 6247 13.615234 9.872675
 6248 13.615234 9.876298
 6249 13.618857 9.879921
 6250 13.618857 9.883544
 6251 13.618857 9.887167
 6252 13.618857 9.890790
 6253 13.622480 9.894413
 6254 13.622480 9.898036
 6255 13.626103 9.901659
 6256 13.626103 9.905282
 6257 13.629726 9.908905
 6258 13.629726 9.912528
 6259 13.629726 9.916151
 6260 13.629726 9.919774
 6261 13.633349 9.923397
 6262 13.633349 9.927020
 6263 13.636972 9.930643
 6264 13.636972 9.934266
 6265 13.636972 9.937889
 6266 13.636972 9.941512
 6267 13.636972 9.945135
 6268 13.636972 9.948758
 6269 13.636972 9.952381
 6270 13.640595 9.956004
 6271 13.640595 9.959627
 6272 13.640595 9.963250
 6273 13.640595 9.966873
 6274 13.644218 9.970496
 6275 13.644218 9.974119
 6276 13.644218 9.977742
 6277 13.644218 9.981365
 6278 13.647841 9.984988
 6279 13.647841 9.988611
 6280 13.647841 9.992234
 6281 13.651464 9.995857
 6282 13.651464 9.999480
 6283 13.651464 10.003103
 6284 13.651464 10.006726
 6285 13.651464 10.010349
 6286 13.651464 10.013972
 6287 13.647841 10.017595
 6288 13.647841 10.021218
 6289 13.644218 10.024841
 6290 13.644218 10.028464
 6291 13.644218 10.032087
 6292 13.644218 10.035710
 6293 13.644218 10.039333
 6294 13.644218 10.042956
 6295 13.644218 10.046579
 6296 13.644218 10.050202
 6297 13.644218 10.053825
 6298 13.644218 10.057448
 6299 13.644218 10.061071
 6300 13.644218 10.064694
 6301 13.644218 10.068317
 6302 13.644218 10.071940
 6303 13.644218 10.075563
 6304 13.644218 10.079186
 6305 13.644218 10.082809
 6306 13.644218 10.086432
 6307 13.644218 10.090055
 6308 13.644218 10.093678
 6309 13.644218 10.097301
 6310 13.644218 10.100924
 6311 13.644218 10.104547
 6312 13.644218 10.108170
 6313 13.644218 10.111793
 6314 13.644218 10.115416
 6315 13.644218 10.119039
 6316 13.644218 10.122662
 6317 13.644218 10.126285
 6318 13.644218 10.129908
 6319 13.644218 10.133531
 6320 13.644218 10.137154
 6321 13.644218 10.140777
 6322 13.644218 10.144400
 6323 13.644218 10.148023
 6324 13.644218 10.151646
 6325 13.647841 10.155269
 6326 13.647841 10.158892
 6327 13.647841 10.162515
 6328 13.647841 10.166138
 6329 13.651464 10.169761
 6330 13.651464 10.173384
 6331 13.651464 10.177007
 6332 13.651464 10.180630
 6333 13.651464 10.184253
 6334 13.651464 10.187876
 6335 13.647841 10.191499
 6336 13.647841 10.195122
 6337 13.647841 10.198745
 6338 13.647841 10.202368
 6339 13.647841 10.205991
 6340 13.647841 10.209614
 6341 13.647841 10.213237
 6342 13.647841 10.216860
 6343 13.647841 10.220483
 6344 13.647841 10.224106
 6345 13.647841 10.227729
 6346 13.647841 10.231352
 6347 13.647841 10.234975
 6348 13.647841 10.238598
 6349 13.647841 10.242221
 6350 13.647841 10.245844
 6351 13.647841 10.249467
 6352 13.647841 10.253090
 6353 13.647841 10.256713
 6354 13.647841 10.260336
 6355 13.647841 10.263959
 6356 13.647841 10.267582
 6357 13.647841 10.271205
 6358 13.647841 10.274828
 6359 13.647841 10.278451
 6360 13.647841 10.282074
 6361 13.647841 10.285697
 6362 13.647841 10.289320
 6363 13.647841 10.292943
 6364 13.647841 10.296566
 6365 13.647841 10.300189
 6366 13.647841 10.303812
 6367 13.647841 10.307435
 6368 13.651464 10.311058
 6369 13.651464 10.314681
 6370 13.655087 10.318304
 6371 13.655087 10.321927
 6372 13.658710 10.325550
 6373 13.658710 10.329173
 6374 13.662333 10.332796
 6375 13.662333 10.336419
 6376 13.665956 10.340042
 6377 13.665956 10.343665
 6378 13.669579 10.347288
 6379 13.669579 10.350911
 6380 13.673202 10.354534
 6381 13.676825 10.358157
 6382 13.676825 10.361780
 6383 13.680448 10.365403
 6384 13.680448 10.369026
 6385 13.684071 10.372649
 6386 13.684071 10.376272
 6387 13.684071 10.379895
 6388 13.684071 10.383518
 6389 13.684071 10.387141
 6390 13.684071 10.390764
 6391 13.680448 10.394387
 6392 13.680448 10.398010
 6393 13.680448 10.401633
 6394 13.680448 10.405256
 6395 13.680448 10.408879
 6396 13.680448 10.412502
 6397 13.680448 10.416125
 6398 13.680448 10.419748
 6399 13.680448 10.423371
 6400 13.680448 10.426994
 6401 13.680448 10.430617
 6402 13.680448 10.434240
 6403 13.680448 10.437863
 6404 13.680448 10.441486
 6405 13.680448 10.445109
 6406 13.680448 10.448732
 6407 13.680448 10.452355
 6408 13.680448 10.455978
 6409 13.680448 10.459601
 6410 13.680448 10.463224
 6411 13.680448 10.466847
 6412 13.680448 10.470470
 6413 13.680448 10.474093
 6414 13.680448 10.477716
 6415 13.680448 10.481339
 6416 13.684071 10.484962
 6417 13.684071 10.488585
 6418 13.687694 10.492208
 6419 13.687694 10.495831
 6420 13.691317 10.499454
 6421 13.691317 10.503077
 6422 13.694940 10.506700
 6423 13.694940 10.510323
 6424 13.691317 10.513946
 6425 13.691317 10.517569
 6426 13.691317 10.521192
 6427 13.691317 10.524815
 6428 13.691317 10.528438
 6429 13.687694 10.532061
 6430 13.687694 10.535684
 6431 13.687694 10.539307
 6432 13.687694 10.542930
 6433 13.687694 10.546553
 6434 13.687694 10.550176
 6435 13.687694 10.553799
 6436 13.687694 10.557422
 6437 13.687694 10.561045
 6438 13.687694 10.564668
 6439 13.687694 10.568291
 6440 13.687694 10.571914
 6441 13.687694 10.575537
 6442 13.687694 10.579160
 6443 13.687694 10.582783
 6444 13.687694 10.586406
 6445 13.687694 10.590029
 6446 13.687694 10.593652
 6447 13.687694 10.597275
 6448 13.687694 10.600898
 6449 13.687694 10.604521
 6450 13.687694 10.608144
 6451 13.687694 10.611767
 6452 13.687694 10.615390
 6453 13.684071 10.619013
 6454 13.684071 10.622636
 6455 13.684071 10.626259
 6456 13.684071 10.629882
 6457 13.684071 10.633505
 6458 13.684071 10.637128
 6459 13.684071 10.640751
 6460 13.684071 10.644374
 6461 13.684071 10.647997
 6462 13.684071 10.651620
 6463 13.684071 10.655243
 6464 13.684071 10.658866
 6465 13.684071 10.662489
 6466 13.684071 10.666112
 6467 13.684071 10.669735
 6468 13.684071 10.673358
 6469 13.684071 10.676981
 6470 13.684071 10.680604
 6471 13.684071 10.684227
 6472 13.684071 10.687850
 6473 13.684071 10.691473
 6474 13.684071 10.695096
 6475 13.684071 10.698719
 6476 13.687694 10.702342
 6477 13.687694 10.705965
 6478 13.687694 10.709588
 6479 13.687694 10.713211
 6480 13.687694 10.716834
 6481 13.687694 10.720457
 6482 13.687694 10.724080
 6483 13.687694 10.727703
 6484 13.687694 10.731326
 6485 13.691317 10.734949
 6486 13.691317 10.738572
 6487 13.691317 10.742195
 6488 13.691317 10.745818
 6489 13.694940 10.749441
 6490 13.694940 10.753064
 6491 13.698563 10.756687
 6492 13.698563 10.760310
 6493 13.702186 10.763933
 6494 13.702186 10.767556
 6495 13.705809 10.771179
 6496 13.705809 10.774802
 6497 13.705809 10.778425
 6498 13.705809 10.782048
 6499 13.709432 10.785671
 6500 13.709432 10.789294
 6501 13.709432 10.792917
 6502 13.709432 10.796540
 6503 13.709432 10.800163
 6504 13.709432 10.803786
 6505 13.709432 10.807409
 6506 13.709432 10.811032
 6507 13.709432 10.814655
 6508 13.709432 10.818278
 6509 13.709432 10.821901
 6510 13.709432 10.825524
 6511 13.709432 10.829147
 6512 13.709432 10.832770
 6513 13.709432 10.836393
 6514 13.709432 10.840016
 6515 13.709432 10.843639
 6516 13.709432 10.847262
 6517 13.709432 10.850885
 6518 13.709432 10.854508
 6519 13.709432 10.858131
 6520 13.709432 10.861754
 6521 13.709432 10.865377
 6522 13.709432 10.869000
 6523 13.709432 10.872623
 6524 13.709432 10.876246
 6525 13.709432 10.879869
 6526 13.709432 10.883492
 6527 13.709432 10.887115
 6528 13.709432 10.890738
 6529 13.709432 10.894361
 6530 13.709432 10.897984
 6531 13.713055 10.901607
 6532 13.713055 10.905230
 6533 13.716678 10.908853
 6534 13.713055 10.912476
 6535 13.713055 10.916099
 6536 13.713055 10.919722
 6537 13.709432 10.923345
 6538 13.709432 10.926968
 6539 13.705809 10.930591
 6540 13.705809 10.934214
 6541 13.702186 10.937837
 6542 13.698563 10.937837
 6543 13.694940 10.941460
 6544 13.691317 10.941460
 6545 13.687694 10.945083
 6546 13.684071 10.945083
 6547 13.680448 10.948706
 6548 13.676825 10.948706
 6549 13.673202 10.952329
 6550 13.669579 10.952329
 6551 13.665956 10.955952
 6552 13.665956 10.959575
 6553 13.662333 10.963198
 6554 13.662333 10.966821
 6555 13.658710 10.970444
 6556 13.658710 10.974067
 6557 13.655087 10.977690
 6558 13.655087 10.981313
 6559 13.651464 10.984936
 6560 13.651464 10.988559
 6561 13.647841 10.992182
 6562 13.647841 10.995805
 6563 13.644218 10.999428
 6564 13.644218 11.003051
 6565 13.644218 11.006674
 6566 13.644218 11.010297
 6567 13.644218 11.013920
 6568 13.644218 11.017543
 6569 13.644218 11.021166
 6570 13.644218 11.024789
 6571 13.644218 11.028412
 6572 13.644218 11.032035
 6573 13.644218 11.035658
 6574 13.644218 11.039281
 6575 13.644218 11.042904
 6576 13.644218 11.046527
 6577 13.640595 11.050150
 6578 13.640595 11.053773
 6579 13.636972 11.057396
 6580 13.636972 11.061019
 6581 13.633349 11.064642
 6582 13.633349 11.068265
 6583 13.633349 11.071888
 6584 13.633349 11.075511
 6585 13.629726 11.079134
 6586 13.629726 11.082757
 6587 13.629726 11.086380
 6588 13.629726 11.090003
 6589 13.629726 11.093626
 6590 13.629726 11.097249
 6591 13.629726 11.100872
 6592 13.629726 11.104495
 6593 13.629726 11.108118
 6594 13.629726 11.111741
 6595 13.626103 11.115364
 6596 13.626103 11.118987
 6597 13.622480 11.122610
 6598 13.622480 11.126233
 6599 13.618857 11.129856
 6600 13.618857 11.133479
 6601 13.615234 11.137102
 6602 13.615234 11.140725
 6603 13.615234 11.144348
 6604 13.611611 11.147971
 6605 13.611611 11.151594
 6606 13.611611 11.155217
 6607 13.611611 11.158840
 6608 13.607988 11.162463
 6609 13.604365 11.166086
 6610 13.604365 11.169709
 6611 13.600742 11.173332
 6612 13.600742 11.176955
 6613 13.597119 11.180578
 6614 13.597119 11.184201
 6615 13.593496 11.187824
 6616 13.593496 11.191447
 6617 13.589873 11.195070
 6618 13.589873 11.198693
 6619 13.586250 11.202316
 6620 13.586250 11.205939
 6621 13.582627 11.209562
 6622 13.582627 11.213185
 6623 13.582627 11.216808
 6624 13.579004 11.220431
 6625 13.579004 11.224054
 6626 13.579004 11.227677
 6627 13.579004 11.231300
 6628 13.575381 11.234923
 6629 13.575381 11.238546
 6630 13.575381 11.242169
 6631 13.575381 11.245792
 6632 13.575381 11.249415
 6633 13.575381 11.253038
 6634 13.575381 11.256661
 6635 13.575381 11.260284
 6636 13.575381 11.263907
 6637 13.575381 11.267530
 6638 13.575381 11.271153
 6639 13.575381 11.274776
 6640 13.575381 11.278399
 6641 13.575381 11.282022
 6642 13.575381 11.285645
 6643 13.571758 11.289268
 6644 13.571758 11.292891
 6645 13.568135 11.296514
 6646 13.568135 11.300137
 6647 13.564512 11.303760
 6648 13.564512 11.307383
 6649 13.560889 11.311006
 6650 13.560889 11.314629
 6651 13.557266 11.318252
 6652 13.557266 11.321875
 6653 13.553643 11.325498
 6654 13.553643 11.329121
 6655 13.553643 11.332744
 6656 13.553643 11.336367
 6657 13.553643 11.339990
 6658 13.550020 11.343613
 6659 13.550020 11.347236
 6660 13.546397 11.350859
 6661 13.546397 11.354482
 6662 13.542774 11.358105
 6663 13.542774 11.361728
 6664 13.542774 11.365351
 6665 13.542774 11.368974
 6666 13.539151 11.372597
 6667 13.539151 11.376220
 6668 13.539151 11.379843
 6669 13.539151 11.383466
 6670 13.535528 11.387089
 6671 13.531905 11.390712
 6672 13.531905 11.394335
 6673 13.528282 11.397958
 6674 13.528282 11.401581
 6675 13.524659 11.405204
 6676 13.524659 11.408827
 6677 13.521036 11.412450
 6678 13.521036 11.416073
 6679 13.517413 11.419696
 6680 13.517413 11.423319
 6681 13.513790 11.426942
 6682 13.513790 11.430565
 6683 13.510167 11.434188
 6684 13.510167 11.437811
 6685 13.510167 11.441434
 6686 13.510167 11.445057
 6687 13.510167 11.448680
 6688 13.510167 11.452303
 6689 13.510167 11.455926
 6690 13.506544 11.459549
 6691 13.506544 11.463172
 6692 13.506544 11.466795
 6693 13.502921 11.470418
 6694 13.499298 11.474041
 6695 13.495675 11.477664
 6696 13.492052 11.481287
 6697 13.492052 11.484910
 6698 13.488429 11.488533
 6699 13.488429 11.492156
 6700 13.484806 11.495779
 6701 13.484806 11.499402
 6702 13.481183 11.503025
 6703 13.481183 11.506648
 6704 13.477560 11.510271
 6705 13.477560 11.513894
 6706 13.473937 11.517517
 6707 13.473937 11.521140
 6708 13.470314 11.524763
 6709 13.470314 11.528386
 6710 13.470314 11.532009
 6711 13.470314 11.535632
 6712 13.470314 11.539255
 6713 13.466691 11.542878
 6714 13.463068 11.546501
 6715 13.459445 11.550124
 6716 13.455822 11.553747
 6717 13.452199 11.557370
 6718 13.448576 11.560993
 6719 13.444953 11.564616
 6720 13.441330 11.564616
 6721 13.437707 11.568239
 6722 13.434084 11.568239
 6723 13.430461 11.571862
 6724 13.426838 11.575485
 6725 13.423215 11.579108
 6726 13.423215 11.582731
 6727 13.419592 11.586354
 6728 13.419592 11.589977
 6729 13.415969 11.593600
 6730 13.415969 11.597223
 6731 13.412346 11.600846
 6732 13.412346 11.604469
 6733 13.408723 11.608092
 6734 13.408723 11.611715
 6735 13.405100 11.615338
 6736 13.405100 11.618961
 6737 13.401477 11.622584
 6738 13.401477 11.626207
 6739 13.401477 11.629830
 6740 13.401477 11.633453
 6741 13.401477 11.637076
 6742 13.401477 11.640699
 6743 13.401477 11.644322
 6744 13.401477 11.647945
 6745 13.401477 11.651568
 6746 13.401477 11.655191
 6747 13.401477 11.658814
 6748 13.401477 11.662437
 6749 13.401477 11.666060
 6750 13.401477 11.669683
 6751 13.401477 11.673306
 6752 13.401477 11.676929
 6753 13.397854 11.680552
 6754 13.397854 11.684175
 6755 13.394231 11.687798
 6756 13.394231 11.691421
 6757 13.390608 11.695044
 6758 13.386985 11.698667
 6759 13.383362 11.702290
 6760 13.379739 11.705913
 6761 13.376116 11.705913
 6762 13.372493 11.709536
 6763 13.368870 11.709536
 6764 13.365247 11.713159
 6765 13.361624 11.713159
 6766 13.358001 11.716782
 6767 13.354378 11.716782
 6768 13.350755 11.720405
 6769 13.347132 11.720405
 6770 13.343509 11.724028
 6771 13.339886 11.724028
 6772 13.336263 11.727651
 6773 13.332640 11.727651
 6774 13.329017 11.731274
 6775 13.329017 11.734897
 6776 13.325394 11.738520
 6777 13.325394 11.742143
 6778 13.321771 11.745766
 6779 13.321771 11.749389
 6780 13.318148 11.753012
 6781 13.318148 11.756635
 6782 13.314525 11.760258
 6783 13.314525 11.763881
 6784 13.310902 11.767504
 6785 13.310902 11.771127
 6786 13.307279 11.774750
 6787 13.307279 11.778373
 6788 13.307279 11.781996
 6789 13.307279 11.785619
 6790 13.303656 11.789242
 6791 13.303656 11.792865
 6792 13.300033 11.796488
 6793 13.300033 11.800111
 6794 13.296410 11.803734
 6795 13.296410 11.807357
 6796 13.292787 11.810980
 6797 13.292787 11.814603
 6798 13.289164 11.818226
 6799 13.289164 11.821849
 6800 13.285541 11.825472
 6801 13.285541 11.829095
 6802 13.285541 11.832718
 6803 13.285541 11.836341
 6804 13.285541 11.839964
 6805 13.285541 11.843587
 6806 13.285541 11.847210
 6807 13.285541 11.850833
 6808 13.285541 11.854456
 6809 13.285541 11.858079
 6810 13.285541 11.861702
 6811 13.285541 11.865325
 6812 13.285541 11.868948
 6813 13.285541 11.872571
 6814 13.285541 11.876194
 6815 13.285541 11.879817
 6816 13.285541 11.883440
 6817 13.285541 11.887063
 6818 13.285541 11.890686
 6819 13.285541 11.894309
 6820 13.285541 11.897932
 6821 13.285541 11.901555
 6822 13.281918 11.905178
 6823 13.281918 11.908801
 6824 13.281918 11.912424
 6825 13.281918 11.916047
 6826 13.278295 11.919670
 6827 13.278295 11.923293
 6828 13.278295 11.926916
 6829 13.274672 11.930539
 6830 13.274672 11.934162
 6831 13.271049 11.937785
 6832 13.271049 11.941408
 6833 13.267426 11.941408
 6834 13.263803 11.945031
 6835 13.260180 11.945031
 6836 13.256557 11.948654
 6837 13.252934 11.952277
 6838 13.249311 11.955900
 6839 13.245688 11.959523
 6840 13.245688 11.963146
 6841 13.242065 11.966769
 6842 13.242065 11.970392
 6843 13.238442 11.974015
 6844 13.238442 11.977638
 6845 13.234819 11.981261
 6846 13.234819 11.984884
 6847 13.231196 11.988507
 6848 13.231196 11.992130
 6849 13.227573 11.995753
 6850 13.227573 11.999376
 6851 13.223950 12.002999
 6852 13.223950 12.006622
 6853 13.223950 12.010245
 6854 13.220327 12.013868
 6855 13.220327 12.017491
 6856 13.216704 12.021114
 6857 13.216704 12.024737
 6858 13.213081 12.028360
 6859 13.213081 12.031983
 6860 13.213081 12.035606
 6861 13.213081 12.039229
 6862 13.213081 12.042852
 6863 13.213081 12.046475
 6864 13.213081 12.050098
 6865 13.213081 12.053721
 6866 13.213081 12.057344
 6867 13.213081 12.060967
 6868 13.213081 12.064590
 6869 13.213081 12.068213
 6870 13.213081 12.071836
 6871 13.213081 12.075459
 6872 13.213081 12.079082
 6873 13.213081 12.082705
 6874 13.213081 12.086328
 6875 13.213081 12.089951
 6876 13.213081 12.093574
 6877 13.213081 12.097197
 6878 13.213081 12.100820
 6879 13.209458 12.104443
 6880 13.209458 12.108066
 6881 13.205835 12.111689
 6882 13.202212 12.115312
 6883 13.198589 12.118935
 6884 13.194966 12.122558
 6885 13.191343 12.126181
 6886 13.187720 12.129804
 6887 13.184097 12.133427
 6888 13.180474 12.137050
 6889 13.180474 12.140673
 6890 13.176851 12.144296
 6891 13.176851 12.147919
 6892 13.173228 12.151542
 6893 13.173228 12.155165
 6894 13.169605 12.158788
 6895 13.169605 12.162411
 6896 13.165982 12.166034
 6897 13.162359 12.169657
 6898 13.158736 12.173280
 6899 13.158736 12.176903
 6900 13.155113 12.180526
 6901 13.155113 12.184149
 6902 13.151490 12.187772
 6903 13.151490 12.191395
 6904 13.147867 12.195018
 6905 13.147867 12.198641
 6906 13.144244 12.202264
 6907 13.144244 12.205887
 6908 13.140621 12.209510
 6909 13.140621 12.213133
 6910 13.136998 12.213133
 6911 13.133375 12.216756
 6912 13.129752 12.220379
 6913 13.126129 12.224002
 6914 13.122506 12.227625
 6915 13.122506 12.231248
 6916 13.118883 12.234871
 6917 13.118883 12.238494
 6918 13.115260 12.242117
 6919 13.115260 12.245740
 6920 13.111637 12.249363
 6921 13.111637 12.252986
 6922 13.108014 12.256609
 6923 13.108014 12.260232
 6924 13.104391 12.263855
 6925 13.104391 12.267478
 6926 13.100768 12.271101
 6927 13.100768 12.274724
 6928 13.100768 12.278347
 6929 13.100768 12.281970
 6930 13.100768 12.285593
 6931 13.100768 12.289216
 6932 13.100768 12.292839
 6933 13.100768 12.296462
 6934 13.100768 12.300085
 6935 13.100768 12.303708
 6936 13.100768 12.307331
 6937 13.100768 12.310954
 6938 13.100768 12.314577
 6939 13.100768 12.318200
 6940 13.097145 12.321823
 6941 13.093522 12.325446
 6942 13.089899 12.329069
 6943 13.086276 12.332692
 6944 13.082653 12.336315
 6945 13.082653 12.339938
 6946 13.079030 12.343561
 6947 13.079030 12.347184
 6948 13.075407 12.350807
 6949 13.075407 12.354430
 6950 13.071784 12.358053
 6951 13.071784 12.361676
 6952 13.068161 12.365299
 6953 13.068161 12.368922
 6954 13.064538 12.372545
 6955 13.064538 12.376168
 6956 13.060915 12.379791
 6957 13.060915 12.383414
 6958 13.060915 12.387037
 6959 13.060915 12.390660
 6960 13.060915 12.394283
 6961 13.060915 12.397906
 6962 13.060915 12.401529
 6963 13.060915 12.405152
 6964 13.060915 12.408775
 6965 13.060915 12.412398
 6966 13.060915 12.416021
 6967 13.060915 12.419644
 6968 13.060915 12.423267
 6969 13.060915 12.426890
 6970 13.060915 12.430513
 6971 13.060915 12.434136
 6972 13.060915 12.437759
 6973 13.060915 12.441382
 6974 13.060915 12.445005
 6975 13.060915 12.448628
 6976 13.060915 12.452251
 6977 13.060915 12.455874
 6978 13.060915 12.459497
 6979 13.060915 12.463120
 6980 13.060915 12.466743
 6981 13.060915 12.470366
 6982 13.060915 12.473989
 6983 13.060915 12.477612
 6984 13.060915 12.481235
 6985 13.060915 12.484858
 6986 13.057292 12.488481
 6987 13.053669 12.492104
 6988 13.050046 12.495727
 6989 13.046423 12.499350
 6990 13.042800 12.502973
 6991 13.039177 12.506596
 6992 13.035554 12.510219
 6993 13.031931 12.513842
 6994 13.028308 12.517465
 6995 13.028308 12.521088
 6996 13.024685 12.524711
 6997 13.024685 12.528334
 6998 13.021062 12.531957
 6999 13.021062 12.535580
 7000 13.017439 12.539203
 7001 13.017439 12.542826
 7002 13.013816 12.546449
 7003 13.013816 12.550072
 7004 13.010193 12.553695
 7005 13.010193 12.557318
 7006 13.006570 12.560941
 7007 13.006570 12.564564
 7008 13.002947 12.568187
 7009 13.002947 12.571810
 7010 12.999324 12.575433
 7011 12.999324 12.579056
 7012 12.995701 12.582679
 7013 12.995701 12.586302
 7014 12.995701 12.589925
 7015 12.995701 12.593548
 7016 12.992078 12.597171
 7017 12.992078 12.600794
 7018 12.988455 12.604417
 7019 12.988455 12.608040
 7020 12.984832 12.611663
 7021 12.984832 12.615286
 7022 12.981209 12.618909
 7023 12.981209 12.622532
 7024 12.977586 12.626155
 7025 12.977586 12.629778
 7026 12.973963 12.633401
 7027 12.973963 12.637024
 7028 12.973963 12.640647
 7029 12.973963 12.644270
 7030 12.970340 12.647893
 7031 12.970340 12.651516
 7032 12.970340 12.655139
 7033 12.970340 12.658762
 7034 12.966717 12.662385
 7035 12.966717 12.666008
 7036 12.966717 12.669631
 7037 12.966717 12.673254
 7038 12.966717 12.676877
 7039 12.966717 12.680500
 7040 12.963094 12.684123
 7041 12.963094 12.687746
 7042 12.959471 12.691369
 7043 12.959471 12.694992
 7044 12.955848 12.698615
 7045 12.955848 12.702238
 7046 12.952225 12.705861
 7047 12.952225 12.709484
 7048 12.952225 12.713107
 7049 12.948602 12.713107
 7050 12.944979 12.716730
 7051 12.941356 12.716730
 7052 12.937733 12.720353
 7053 12.934110 12.720353
 7054 12.930487 12.723976
 7055 12.930487 12.727599
 7056 12.926864 12.731222
 7057 12.926864 12.734845
 7058 12.923241 12.738468
 7059 12.923241 12.742091
 7060 12.919618 12.745714
 7061 12.919618 12.749337
 7062 12.915995 12.752960
 7063 12.915995 12.756583
 7064 12.912372 12.760206
 7065 12.912372 12.763829
 7066 12.908749 12.767452
 7067 12.908749 12.771075
 7068 12.908749 12.774698
 7069 12.908749 12.778321
 7070 12.908749 12.781944
 7071 12.908749 12.785567
 7072 12.908749 12.789190
 7073 12.908749 12.792813
 7074 12.908749 12.796436
 7075 12.908749 12.800059
 7076 12.908749 12.803682
 7077 12.908749 12.807305
 7078 12.908749 12.810928
 7079 12.908749 12.814551
 7080 12.908749 12.818174
 7081 12.908749 12.821797
 7082 12.908749 12.825420
 7083 12.908749 12.829043
 7084 12.908749 12.832666
 7085 12.908749 12.836289
 7086 12.908749 12.839912
 7087 12.905126 12.843535
 7088 12.901503 12.843535
 7089 12.897880 12.847158
 7090 12.894257 12.847158
 7091 12.890634 12.850781
 7092 12.887011 12.850781
 7093 12.883388 12.854404
 7094 12.879765 12.854404
 7095 12.876142 12.854404
 7096 12.872519 12.854404
 7097 12.868896 12.854404
 7098 12.865273 12.854404
 7099 12.861650 12.854404
 7100 12.858027 12.850781
 7101 12.854404 12.850781
 7102 12.850781 12.850781
 7103 12.847158 12.847158
 7104 12.843535 12.847158
 7105 12.839912 12.847158
 7106 12.836289 12.847158
 7107 12.832666 12.847158
 7108 12.829043 12.847158
 7109 12.825420 12.847158
 7110 12.821797 12.847158
 7111 12.818174 12.847158
 7112 12.814551 12.847158
 7113 12.810928 12.847158
 7114 12.807305 12.847158
 7115 12.803682 12.847158
 7116 12.800059 12.847158
 7117 12.796436 12.847158
 7118 12.792813 12.847158
 7119 12.789190 12.847158
 7120 12.785567 12.847158
 7121 12.781944 12.847158
 7122 12.778321 12.847158
 7123 12.774698 12.847158
 7124 12.771075 12.847158
 7125 12.767452 12.847158
 7126 12.763829 12.847158
 7127 12.760206 12.843535
 7128 12.756583 12.839912
 7129 12.752960 12.836289
 7130 12.749337 12.836289
 7131 12.745714 12.832666
 7132 12.742091 12.832666
 7133 12.738468 12.829043
 7134 12.734845 12.829043
 7135 12.731222 12.825420
 7136 12.727599 12.825420
 7137 12.723976 12.821797
 7138 12.720353 12.821797
 7139 12.716730 12.818174
 7140 12.713107 12.818174
 7141 12.709484 12.814551
 7142 12.705861 12.814551
 7143 12.702238 12.814551
 7144 12.698615 12.814551
 7145 12.694992 12.814551
 7146 12.691369 12.814551
 7147 12.687746 12.814551
 7148 12.684123 12.814551
 7149 12.680500 12.814551
 7150 12.676877 12.814551
 7151 12.673254 12.814551
 7152 12.669631 12.814551
 7153 12.666008 12.814551
 7154 12.662385 12.814551
 7155 12.658762 12.814551
 7156 12.655139 12.814551
 7157 12.651516 12.814551
 7158 12.647893 12.814551
 7159 12.644270 12.814551
 7160 12.640647 12.814551
 7161 12.637024 12.814551
 7162 12.633401 12.814551
 7163 12.629778 12.814551
 7164 12.626155 12.814551
 7165 12.622532 12.814551
 7166 12.618909 12.814551
 7167 12.615286 12.814551
 7168 12.611663 12.814551
 7169 12.608040 12.814551
 7170 12.604417 12.814551
 7171 12.600794 12.818174
 7172 12.597171 12.818174
 7173 12.593548 12.818174
 7174 12.589925 12.818174
 7175 12.586302 12.818174
 7176 12.582679 12.818174
 7177 12.579056 12.818174
 7178 12.575433 12.818174
 7179 12.571810 12.818174
 7180 12.568187 12.818174
 7181 12.564564 12.818174
 7182 12.560941 12.818174
 7183 12.557318 12.818174
 7184 12.553695 12.818174
 7185 12.550072 12.818174
 7186 12.546449 12.818174
 7187 12.542826 12.818174
 7188 12.539203 12.818174
 7189 12.535580 12.814551
 7190 12.531957 12.814551
 7191 12.528334 12.810928
 7192 12.524711 12.810928
 7193 12.521088 12.807305
 7194 12.517465 12.807305
 7195 12.513842 12.803682
 7196 12.510219 12.803682
 7197 12.506596 12.803682
 7198 12.502973 12.800059
 7199 12.499350 12.800059
 7200 12.495727 12.800059
 7201 12.492104 12.800059
 7202 12.488481 12.800059
 7203 12.484858 12.800059
 7204 12.481235 12.800059
 7205 12.477612 12.800059
 7206 12.473989 12.796436
 7207 12.470366 12.796436
 7208 12.466743 12.792813
 7209 12.463120 12.792813
 7210 12.459497 12.789190
 7211 12.455874 12.789190
 7212 12.452251 12.785567
 7213 12.448628 12.785567
 7214 12.445005 12.785567
 7215 12.441382 12.781944
 7216 12.437759 12.781944
 7217 12.434136 12.781944
 7218 12.430513 12.781944
 7219 12.426890 12.781944
 7220 12.423267 12.781944
 7221 12.419644 12.781944
 7222 12.416021 12.781944
 7223 12.412398 12.781944
 7224 12.408775 12.781944
 7225 12.405152 12.781944
 7226 12.401529 12.781944
 7227 12.397906 12.781944
 7228 12.394283 12.781944
 7229 12.390660 12.781944
 7230 12.387037 12.781944
 7231 12.383414 12.781944
 7232 12.379791 12.781944
 7233 12.376168 12.781944
 7234 12.372545 12.781944
 7235 12.368922 12.781944
 7236 12.365299 12.781944
 7237 12.361676 12.781944
 7238 12.358053 12.781944
 7239 12.354430 12.781944
 7240 12.350807 12.781944
 7241 12.347184 12.781944
 7242 12.343561 12.781944
 7243 12.339938 12.781944
 7244 12.336315 12.781944
 7245 12.332692 12.781944
 7246 12.329069 12.781944
 7247 12.325446 12.785567
 7248 12.321823 12.785567
 7249 12.318200 12.785567
 7250 12.314577 12.785567
 7251 12.310954 12.789190
 7252 12.307331 12.789190
 7253 12.303708 12.792813
 7254 12.300085 12.792813
 7255 12.296462 12.792813
 7256 12.292839 12.792813
 7257 12.289216 12.792813
 7258 12.285593 12.789190
 7259 12.281970 12.789190
 7260 12.278347 12.785567
 7261 12.274724 12.785567
 7262 12.271101 12.781944
 7263 12.267478 12.781944
 7264 12.263855 12.781944
 7265 12.260232 12.781944
 7266 12.256609 12.781944
 7267 12.252986 12.781944
 7268 12.249363 12.781944
 7269 12.245740 12.781944
 7270 12.242117 12.781944
 7271 12.238494 12.781944
 7272 12.234871 12.781944
 7273 12.231248 12.781944
 7274 12.227625 12.781944
 7275 12.224002 12.781944
 7276 12.220379 12.781944
 7277 12.216756 12.781944
 7278 12.213133 12.781944
 7279 12.209510 12.781944
 7280 12.205887 12.781944
 7281 12.202264 12.781944
 7282 12.198641 12.781944
 7283 12.195018 12.781944
 7284 12.191395 12.781944
 7285 12.187772 12.781944
 7286 12.184149 12.781944
 7287 12.180526 12.781944
 7288 12.176903 12.781944
 7289 12.173280 12.781944
 7290 12.169657 12.781944
 7291 12.166034 12.781944
 7292 12.162411 12.781944
 7293 12.158788 12.781944
 7294 12.155165 12.781944
 7295 12.151542 12.781944
 7296 12.147919 12.785567
 7297 12.144296 12.785567
 7298 12.140673 12.789190
 7299 12.137050 12.789190
 7300 12.133427 12.792813
 7301 12.129804 12.792813
 7302 12.126181 12.792813
 7303 12.122558 12.792813
 7304 12.118935 12.792813
 7305 12.115312 12.792813
 7306 12.111689 12.792813
 7307 12.108066 12.792813
 7308 12.104443 12.792813
 7309 12.100820 12.792813
 7310 12.097197 12.792813
 7311 12.093574 12.792813
 7312 12.089951 12.792813
 7313 12.086328 12.792813
 7314 12.082705 12.792813
 7315 12.079082 12.792813
 7316 12.075459 12.792813
 7317 12.071836 12.792813
 7318 12.068213 12.792813
 7319 12.064590 12.792813
 7320 12.060967 12.792813
 7321 12.057344 12.792813
 7322 12.053721 12.792813
 7323 12.050098 12.792813
 7324 12.046475 12.792813
 7325 12.042852 12.792813
 7326 12.039229 12.792813
 7327 12.035606 12.792813
 7328 12.031983 12.796436
 7329 12.028360 12.796436
 7330 12.024737 12.796436
 7331 12.021114 12.800059
 7332 12.017491 12.800059
 7333 12.013868 12.796436
 7334 12.010245 12.796436
 7335 12.006622 12.796436
 7336 12.002999 12.792813
 7337 11.999376 12.792813
 7338 11.995753 12.792813
 7339 11.992130 12.792813
 7340 11.988507 12.792813
 7341 11.984884 12.792813
 7342 11.981261 12.792813
 7343 11.977638 12.792813
 7344 11.974015 12.792813
 7345 11.970392 12.792813
 7346 11.966769 12.792813
 7347 11.963146 12.792813
 7348 11.959523 12.792813
 7349 11.955900 12.792813
 7350 11.952277 12.792813
 7351 11.948654 12.789190
 7352 11.945031 12.789190
 7353 11.941408 12.789190
 7354 11.937785 12.785567
 7355 11.934162 12.785567
 7356 11.930539 12.785567
 7357 11.926916 12.785567
 7358 11.923293 12.785567
 7359 11.919670 12.785567
 7360 11.916047 12.785567
 7361 11.912424 12.785567
 7362 11.908801 12.785567
 7363 11.905178 12.785567
 7364 11.901555 12.785567
 7365 11.897932 12.785567
 7366 11.894309 12.785567
 7367 11.890686 12.785567
 7368 11.887063 12.785567
 7369 11.883440 12.785567
 7370 11.879817 12.785567
 7371 11.876194 12.781944
 7372 11.872571 12.781944
 7373 11.868948 12.781944
 7374 11.865325 12.781944
 7375 11.861702 12.778321
 7376 11.858079 12.778321
 7377 11.854456 12.778321
 7378 11.850833 12.778321
 7379 11.847210 12.778321
 7380 11.843587 12.778321
 7381 11.839964 12.778321
 7382 11.836341 12.778321
 7383 11.832718 12.778321
 7384 11.829095 12.778321
 7385 11.825472 12.778321
 7386 11.821849 12.778321
 7387 11.818226 12.778321
 7388 11.814603 12.778321
 7389 11.810980 12.778321
 7390 11.807357 12.778321
 7391 11.803734 12.778321
 7392 11.800111 12.778321
 7393 11.796488 12.778321
 7394 11.792865 12.778321
 7395 11.789242 12.778321
 7396 11.785619 12.774698
 7397 11.781996 12.774698
 7398 11.778373 12.774698
 7399 11.774750 12.774698
 7400 11.771127 12.774698
 7401 11.767504 12.774698
 7402 11.763881 12.774698
 7403 11.760258 12.774698
 7404 11.756635 12.774698
 7405 11.753012 12.774698
 7406 11.749389 12.774698
 7407 11.745766 12.774698
 7408 11.742143 12.771075
 7409 11.738520 12.771075
 7410 11.734897 12.767452
 7411 11.731274 12.767452
 7412 11.727651 12.763829
 7413 11.724028 12.763829
 7414 11.720405 12.760206
 7415 11.716782 12.760206
 7416 11.713159 12.756583
 7417 11.709536 12.756583
 7418 11.705913 12.752960
 7419 11.702290 12.752960
 7420 11.698667 12.752960
 7421 11.695044 12.752960
 7422 11.691421 12.752960
 7423 11.687798 12.752960
 7424 11.684175 12.752960
 7425 11.680552 12.752960
 7426 11.676929 12.752960
 7427 11.673306 12.752960
 7428 11.669683 12.752960
 7429 11.666060 12.752960
 7430 11.662437 12.752960
 7431 11.658814 12.752960
 7432 11.655191 12.752960
 7433 11.651568 12.752960
 7434 11.647945 12.752960
 7435 11.644322 12.752960
 7436 11.640699 12.752960
 7437 11.637076 12.752960
 7438 11.633453 12.752960
 7439 11.629830 12.752960
 7440 11.626207 12.752960
 7441 11.622584 12.752960
 7442 11.618961 12.756583
 7443 11.615338 12.756583
 7444 11.611715 12.756583
 7445 11.608092 12.756583
 7446 11.604469 12.756583
 7447 11.600846 12.756583
 7448 11.597223 12.756583
 7449 11.593600 12.756583
 7450 11.589977 12.756583
 7451 11.586354 12.756583
 7452 11.582731 12.756583
 7453 11.579108 12.756583
 7454 11.575485 12.756583
 7455 11.571862 12.760206
 7456 11.568239 12.760206
 7457 11.564616 12.763829
 7458 11.560993 12.763829
 7459 11.557370 12.767452
 7460 11.553747 12.767452
 7461 11.550124 12.771075
 7462 11.546501 12.771075
 7463 11.542878 12.774698
 7464 11.539255 12.774698
 7465 11.535632 12.778321
 7466 11.532009 12.778321
 7467 11.528386 12.778321
 7468 11.524763 12.778321
 7469 11.521140 12.778321
 7470 11.517517 12.778321
 7471 11.513894 12.774698
 7472 11.510271 12.774698
 7473 11.506648 12.771075
 7474 11.503025 12.771075
 7475 11.499402 12.767452
 7476 11.495779 12.767452
 7477 11.492156 12.767452
 7478 11.488533 12.763829
 7479 11.484910 12.763829
 7480 11.481287 12.763829
 7481 11.477664 12.763829
 7482 11.474041 12.763829
 7483 11.470418 12.760206
 7484 11.466795 12.760206
 7485 11.463172 12.756583
 7486 11.459549 12.756583
 7487 11.455926 12.752960
 7488 11.452303 12.752960
 7489 11.448680 12.752960
 7490 11.445057 12.749337
 7491 11.441434 12.749337
 7492 11.437811 12.749337
 7493 11.434188 12.749337
 7494 11.430565 12.749337
 7495 11.426942 12.749337
 7496 11.423319 12.745714
 7497 11.419696 12.745714
 7498 11.416073 12.745714
 7499 11.412450 12.745714
 7500 11.408827 12.745714
 7501 11.405204 12.745714
 7502 11.401581 12.745714
 7503 11.397958 12.745714
 7504 11.394335 12.745714
 7505 11.390712 12.745714
 7506 11.387089 12.745714
 7507 11.383466 12.745714
 7508 11.379843 12.745714
 7509 11.376220 12.745714
 7510 11.372597 12.745714
 7511 11.368974 12.745714
 7512 11.365351 12.745714
 7513 11.361728 12.745714
 7514 11.358105 12.745714
 7515 11.354482 12.745714
 7516 11.350859 12.745714
 7517 11.347236 12.745714
 7518 11.343613 12.745714
 7519 11.339990 12.745714
 7520 11.336367 12.742091
 7521 11.332744 12.742091
 7522 11.329121 12.742091
 7523 11.325498 12.738468
 7524 11.321875 12.738468
 7525 11.318252 12.738468
 7526 11.314629 12.738468
 7527 11.311006 12.738468
 7528 11.307383 12.734845
 7529 11.303760 12.734845
 7530 11.300137 12.734845
 7531 11.296514 12.734845
 7532 11.292891 12.734845
 7533 11.289268 12.734845
 7534 11.285645 12.734845
 7535 11.282022 12.734845
 7536 11.278399 12.731222
 7537 11.274776 12.731222
 7538 11.271153 12.727599
 7539 11.267530 12.727599
 7540 11.263907 12.723976
 7541 11.260284 12.723976
 7542 11.256661 12.720353
 7543 11.253038 12.720353
 7544 11.249415 12.716730
 7545 11.245792 12.716730
 7546 11.242169 12.713107
 7547 11.238546 12.713107
 7548 11.234923 12.709484
 7549 11.231300 12.709484
 7550 11.227677 12.709484
 7551 11.224054 12.709484
 7552 11.220431 12.709484
 7553 11.216808 12.709484
 7554 11.213185 12.709484
 7555 11.209562 12.709484
 7556 11.205939 12.709484
 7557 11.202316 12.709484
 7558 11.198693 12.709484
 7559 11.195070 12.709484
 7560 11.191447 12.709484
 7561 11.187824 12.709484
 7562 11.184201 12.709484
 7563 11.180578 12.709484
 7564 11.176955 12.709484
 7565 11.173332 12.709484
 7566 11.169709 12.709484
 7567 11.166086 12.709484
 7568 11.162463 12.709484
 7569 11.158840 12.709484
 7570 11.155217 12.709484
 7571 11.151594 12.713107
 7572 11.147971 12.713107
 7573 11.144348 12.713107
 7574 11.140725 12.716730
 7575 11.137102 12.716730
 7576 11.133479 12.716730
 7577 11.129856 12.720353
 7578 11.126233 12.720353
 7579 11.122610 12.720353
 7580 11.118987 12.720353
 7581 11.115364 12.716730
 7582 11.111741 12.716730
 7583 11.108118 12.716730
 7584 11.104495 12.716730
 7585 11.100872 12.716730
 7586 11.097249 12.716730
 7587 11.093626 12.716730
 7588 11.090003 12.716730
 7589 11.086380 12.716730
 7590 11.082757 12.713107
 7591 11.079134 12.713107
 7592 11.075511 12.709484
 7593 11.071888 12.709484
 7594 11.068265 12.705861
 7595 11.064642 12.705861
 7596 11.061019 12.702238
 7597 11.057396 12.702238
 7598 11.053773 12.698615
 7599 11.050150 12.698615
 7600 11.046527 12.694992
 7601 11.042904 12.694992
 7602 11.039281 12.694992
 7603 11.035658 12.694992
 7604 11.032035 12.694992
 7605 11.028412 12.694992
 7606 11.024789 12.694992
 7607 11.021166 12.694992
 7608 11.017543 12.694992
 7609 11.013920 12.694992
 7610 11.010297 12.694992
 7611 11.006674 12.694992
 7612 11.003051 12.694992
 7613 10.999428 12.694992
 7614 10.995805 12.694992
 7615 10.992182 12.694992
 7616 10.988559 12.694992
 7617 10.984936 12.694992
 7618 10.981313 12.694992
 7619 10.977690 12.694992
 7620 10.974067 12.694992
 7621 10.970444 12.694992
 7622 10.966821 12.694992
 7623 10.963198 12.694992
 7624 10.959575 12.694992
 7625 10.955952 12.694992
 7626 10.952329 12.694992
 7627 10.948706 12.694992
 7628 10.945083 12.694992
 7629 10.941460 12.694992
 7630 10.937837 12.694992
 7631 10.934214 12.694992
 7632 10.930591 12.691369
 7633 10.926968 12.691369
 7634 10.923345 12.691369
 7635 10.919722 12.691369
 7636 10.916099 12.687746
 7637 10.912476 12.687746
 7638 10.908853 12.684123
 7639 10.905230 12.684123
 7640 10.901607 12.680500
 7641 10.897984 12.680500
 7642 10.894361 12.676877
 7643 10.890738 12.676877
 7644 10.887115 12.673254
 7645 10.883492 12.673254
 7646 10.879869 12.669631
 7647 10.876246 12.669631
 7648 10.872623 12.666008
 7649 10.869000 12.666008
 7650 10.865377 12.662385
 7651 10.861754 12.662385
 7652 10.858131 12.658762
 7653 10.854508 12.658762
 7654 10.850885 12.655139
 7655 10.847262 12.655139
 7656 10.843639 12.655139
 7657 10.840016 12.651516
 7658 10.836393 12.651516
 7659 10.832770 12.651516
 7660 10.829147 12.651516
 7661 10.825524 12.651516
 7662 10.821901 12.651516
 7663 10.818278 12.651516
 7664 10.814655 12.651516
 7665 10.811032 12.651516
 7666 10.807409 12.651516
 7667 10.803786 12.647893
 7668 10.800163 12.647893
 7669 10.796540 12.644270
 7670 10.792917 12.644270
 7671 10.789294 12.640647
 7672 10.785671 12.640647
 7673 10.782048 12.637024
 7674 10.778425 12.637024
 7675 10.774802 12.633401
 7676 10.771179 12.633401
 7677 10.767556 12.629778
 7678 10.763933 12.629778
 7679 10.760310 12.629778
 7680 10.756687 12.629778
 7681 10.753064 12.629778
 7682 10.749441 12.629778
 7683 10.745818 12.629778
 7684 10.742195 12.629778
 7685 10.738572 12.629778
 7686 10.734949 12.629778
 7687 10.731326 12.629778
 7688 10.727703 12.629778
 7689 10.724080 12.629778
 7690 10.720457 12.629778
 7691 10.716834 12.629778
 7692 10.713211 12.629778
 7693 10.709588 12.629778
 7694 10.705965 12.629778
 7695 10.702342 12.629778
 7696 10.698719 12.629778
 7697 10.695096 12.629778
 7698 10.691473 12.629778
 7699 10.687850 12.629778
 7700 10.684227 12.629778
 7701 10.680604 12.629778
 7702 10.676981 12.629778
 7703 10.673358 12.629778
 7704 10.669735 12.629778
 7705 10.666112 12.633401
 7706 10.662489 12.633401
 7707 10.658866 12.637024
 7708 10.655243 12.637024
 7709 10.651620 12.640647
 7710 10.647997 12.640647
 7711 10.644374 12.640647
 7712 10.640751 12.637024
 7713 10.637128 12.637024
 7714 10.633505 12.633401
 7715 10.629882 12.633401
 7716 10.626259 12.629778
 7717 10.622636 12.629778
 7718 10.619013 12.626155
 7719 10.615390 12.626155
 7720 10.611767 12.626155
 7721 10.608144 12.626155
 7722 10.604521 12.626155
 7723 10.600898 12.626155
 7724 10.597275 12.626155
 7725 10.593652 12.626155
 7726 10.590029 12.626155
 7727 10.586406 12.626155
 7728 10.582783 12.626155
 7729 10.579160 12.626155
 7730 10.575537 12.626155
 7731 10.571914 12.626155
 7732 10.568291 12.626155
 7733 10.564668 12.626155
 7734 10.561045 12.626155
 7735 10.557422 12.626155
 7736 10.553799 12.626155
 7737 10.550176 12.626155
 7738 10.546553 12.626155
 7739 10.542930 12.622532
 7740 10.539307 12.622532
 7741 10.535684 12.622532
 7742 10.532061 12.622532
 7743 10.528438 12.618909
 7744 10.524815 12.618909
 7745 10.521192 12.618909
 7746 10.517569 12.618909
 7747 10.513946 12.618909
 7748 10.510323 12.618909
 7749 10.506700 12.618909
 7750 10.503077 12.618909
 7751 10.499454 12.618909
 7752 10.495831 12.618909
 7753 10.492208 12.618909
 7754 10.488585 12.618909
 7755 10.484962 12.618909
 7756 10.481339 12.618909
 7757 10.477716 12.618909
 7758 10.474093 12.618909
 7759 10.470470 12.618909
 7760 10.466847 12.618909
 7761 10.463224 12.618909
 7762 10.459601 12.618909
 7763 10.455978 12.618909
 7764 10.452355 12.618909
 7765 10.448732 12.618909
 7766 10.445109 12.618909
 7767 10.441486 12.615286
 7768 10.437863 12.615286
 7769 10.434240 12.611663
 7770 10.430617 12.611663
 7771 10.426994 12.608040
 7772 10.423371 12.608040
 7773 10.419748 12.604417
 7774 10.416125 12.604417
 7775 10.412502 12.600794
 7776 10.408879 12.600794
 7777 10.405256 12.597171
 7778 10.401633 12.597171
 7779 10.398010 12.593548
 7780 10.394387 12.593548
 7781 10.390764 12.593548
 7782 10.387141 12.593548
 7783 10.383518 12.593548
 7784 10.379895 12.589925
 7785 10.376272 12.589925
 7786 10.372649 12.586302
 7787 10.369026 12.586302
 7788 10.365403 12.582679
 7789 10.361780 12.582679
 7790 10.358157 12.579056
 7791 10.354534 12.579056
 7792 10.350911 12.575433
 7793 10.347288 12.575433
 7794 10.343665 12.571810
 7795 10.340042 12.571810
 7796 10.336419 12.571810
 7797 10.332796 12.571810
 7798 10.329173 12.571810
 7799 10.325550 12.571810
 7800 10.321927 12.571810
 7801 10.318304 12.571810
 7802 10.314681 12.571810
 7803 10.311058 12.571810
 7804 10.307435 12.571810
 7805 10.303812 12.571810
 7806 10.300189 12.571810
 7807 10.296566 12.568187
 7808 10.292943 12.568187
 7809 10.289320 12.564564
 7810 10.285697 12.564564
 7811 10.282074 12.564564
 7812 10.278451 12.564564
 7813 10.274828 12.564564
 7814 10.271205 12.564564
 7815 10.267582 12.564564
 7816 10.263959 12.564564
 7817 10.260336 12.564564
 7818 10.256713 12.564564
 7819 10.253090 12.564564
 7820 10.249467 12.564564
 7821 10.245844 12.564564
 7822 10.242221 12.564564
 7823 10.238598 12.564564
 7824 10.234975 12.564564
 7825 10.231352 12.564564
 7826 10.227729 12.564564
 7827 10.224106 12.564564
 7828 10.220483 12.564564
 7829 10.216860 12.564564
 7830 10.213237 12.564564
 7831 10.209614 12.564564
 7832 10.205991 12.564564
 7833 10.202368 12.564564
 7834 10.198745 12.564564
 7835 10.195122 12.560941
 7836 10.191499 12.560941
 7837 10.187876 12.557318
 7838 10.184253 12.557318
 7839 10.180630 12.553695
 7840 10.177007 12.553695
 7841 10.173384 12.550072
 7842 10.169761 12.550072
 7843 10.166138 12.546449
 7844 10.162515 12.546449
 7845 10.158892 12.542826
 7846 10.155269 12.542826
 7847 10.151646 12.539203
 7848 10.148023 12.539203
 7849 10.144400 12.535580
 7850 10.140777 12.535580
 7851 10.137154 12.531957
 7852 10.133531 12.531957
 7853 10.129908 12.528334
 7854 10.126285 12.528334
 7855 10.122662 12.528334
 7856 10.119039 12.528334
 7857 10.115416 12.528334
 7858 10.111793 12.528334
 7859 10.108170 12.528334
 7860 10.104547 12.528334
 7861 10.100924 12.524711
 7862 10.097301 12.524711
 7863 10.093678 12.524711
 7864 10.090055 12.521088
 7865 10.086432 12.521088
 7866 10.082809 12.521088
 7867 10.079186 12.517465
 7868 10.075563 12.517465
 7869 10.071940 12.517465
 7870 10.068317 12.513842
 7871 10.064694 12.513842
 7872 10.061071 12.513842
 7873 10.057448 12.513842
 7874 10.053825 12.513842
 7875 10.050202 12.510219
 7876 10.046579 12.510219
 7877 10.042956 12.510219
 7878 10.039333 12.506596
 7879 10.035710 12.506596
 7880 10.032087 12.502973
 7881 10.028464 12.502973
 7882 10.028464 12.499350
 7883 10.024841 12.495727
 7884 10.024841 12.492104
 7885 10.021218 12.488481
 7886 10.021218 12.484858
 7887 10.017595 12.481235
 7888 10.013972 12.481235
 7889 10.010349 12.477612
 7890 10.006726 12.477612
 7891 10.003103 12.473989
 7892 9.999480 12.473989
 7893 9.995857 12.470366
 7894 9.992234 12.470366
 7895 9.988611 12.466743
 7896 9.984988 12.466743
 7897 9.981365 12.463120
 7898 9.977742 12.463120
 7899 9.974119 12.459497
 7900 9.970496 12.459497
 7901 9.966873 12.459497
 7902 9.963250 12.459497
 7903 9.959627 12.459497
 7904 9.956004 12.459497
 7905 9.952381 12.459497
 7906 9.948758 12.459497
 7907 9.945135 12.459497
 7908 9.941512 12.459497
 7909 9.937889 12.459497
 7910 9.934266 12.459497
 7911 9.930643 12.459497
 7912 9.927020 12.459497
 7913 9.923397 12.459497
 7914 9.919774 12.459497
 7915 9.916151 12.459497
 7916 9.912528 12.459497
 7917 9.908905 12.459497
 7918 9.905282 12.459497
 7919 9.901659 12.459497
 7920 9.898036 12.459497
 7921 9.894413 12.459497
 7922 9.890790 12.459497
 7923 9.887167 12.459497
 7924 9.883544 12.459497
 7925 9.879921 12.455874
 7926 9.876298 12.455874
 7927 9.872675 12.455874
 7928 9.869052 12.452251
 7929 9.865429 12.452251
 7930 9.861806 12.452251
 7931 9.858183 12.452251
 7932 9.854560 12.452251
 7933 9.850937 12.452251
 7934 9.847314 12.452251
 7935 9.843691 12.452251
 7936 9.840068 12.452251
 7937 9.836445 12.448628
 7938 9.832822 12.448628
 7939 9.829199 12.445005
 7940 9.825576 12.445005
 7941 9.821953 12.441382
 7942 9.818330 12.441382
 7943 9.814707 12.437759
 7944 9.811084 12.437759
 7945 9.807461 12.434136
 7946 9.803838 12.434136
 7947 9.800215 12.430513
 7948 9.796592 12.430513
 7949 9.792969 12.426890
 7950 9.789346 12.426890
 7951 9.785723 12.426890
 7952 9.782100 12.426890
 7953 9.778477 12.426890
 7954 9.774854 12.426890
 7955 9.771231 12.426890
 7956 9.767608 12.426890
 7957 9.763985 12.426890
 7958 9.760362 12.426890
 7959 9.756739 12.426890
 7960 9.753116 12.426890
 7961 9.749493 12.426890
 7962 9.745870 12.426890
 7963 9.742247 12.426890
 7964 9.738624 12.426890
 7965 9.735001 12.426890
 7966 9.731378 12.426890
 7967 9.727755 12.426890
 7968 9.724132 12.426890
 7969 9.720509 12.426890
 7970 9.716886 12.426890
 7971 9.713263 12.426890
 7972 9.709640 12.430513
 7973 9.706017 12.430513
 7974 9.702394 12.434136
 7975 9.698771 12.434136
 7976 9.695148 12.434136
 7977 9.691525 12.437759
 7978 9.687902 12.437759
 7979 9.684279 12.437759
 7980 9.680656 12.437759
 7981 9.677033 12.437759
 7982 9.673410 12.437759
 7983 9.669787 12.437759
 7984 9.666164 12.434136
 7985 9.662541 12.434136
 7986 9.658918 12.434136
 7987 9.655295 12.434136
 7988 9.651672 12.430513
 7989 9.648049 12.430513
 7990 9.644426 12.426890
 7991 9.644426 12.423267
 7992 9.640803 12.419644
 7993 9.637180 12.419644
 7994 9.633557 12.416021
 7995 9.629934 12.416021
 7996 9.626311 12.412398
 7997 9.622688 12.412398
 7998 9.619065 12.408775
 7999 9.615442 12.408775
 8000 9.611819 12.405152
 8001 9.608196 12.405152
 8002 9.604573 12.401529
 8003 9.600950 12.401529
 8004 9.597327 12.397906
 8005 9.593704 12.397906
 8006 9.590081 12.397906
 8007 9.586458 12.397906
 8008 9.582835 12.397906
 8009 9.579212 12.397906
 8010 9.575589 12.397906
 8011 9.571966 12.397906
 8012 9.568343 12.397906
 8013 9.564720 12.397906
 8014 9.561097 12.397906
 8015 9.557474 12.397906
 8016 9.553851 12.397906
 8017 9.550228 12.397906
 8018 9.546605 12.397906
 8019 9.542982 12.397906
 8020 9.539359 12.397906
 8021 9.535736 12.397906
 8022 9.532113 12.397906
 8023 9.528490 12.397906
 8024 9.524867 12.397906
 8025 9.521244 12.397906
 8026 9.517621 12.397906
 8027 9.513998 12.397906
 8028 9.510375 12.397906
 8029 9.506752 12.397906
 8030 9.503129 12.397906
 8031 9.499506 12.397906
 8032 9.495883 12.401529
 8033 9.492260 12.401529
 8034 9.488637 12.405152
 8035 9.485014 12.405152
 8036 9.481391 12.408775
 8037 9.477768 12.408775
 8038 9.474145 12.412398
 8039 9.470522 12.412398
 8040 9.466899 12.416021
 8041 9.463276 12.416021
 8042 9.459653 12.419644
 8043 9.456030 12.416021
 8044 9.452407 12.416021
 8045 9.448784 12.416021
 8046 9.445161 12.416021
 8047 9.441538 12.412398
 8048 9.437915 12.412398
 8049 9.434292 12.412398
 8050 9.430669 12.412398
 8051 9.427046 12.408775
 8052 9.423423 12.408775
 8053 9.419800 12.408775
 8054 9.416177 12.408775
 8055 9.412554 12.408775
 8056 9.408931 12.408775
 8057 9.405308 12.408775
 8058 9.401685 12.408775
 8059 9.398062 12.408775
 8060 9.394439 12.408775
 8061 9.390816 12.408775
 8062 9.387193 12.408775
 8063 9.383570 12.408775
 8064 9.379947 12.408775
 8065 9.376324 12.408775
 8066 9.372701 12.408775
 8067 9.369078 12.408775
 8068 9.365455 12.408775
 8069 9.361832 12.408775
 8070 9.358209 12.408775
 8071 9.354586 12.408775
 8072 9.350963 12.408775
 8073 9.347340 12.408775
 8074 9.343717 12.408775
 8075 9.340094 12.408775
 8076 9.336471 12.408775
 8077 9.332848 12.408775
 8078 9.329225 12.408775
 8079 9.325602 12.408775
 8080 9.321979 12.408775
 8081 9.318356 12.408775
 8082 9.314733 12.408775
 8083 9.311110 12.408775
 8084 9.307487 12.408775
 8085 9.303864 12.408775
 8086 9.300241 12.408775
 8087 9.296618 12.408775
 8088 9.292995 12.408775
 8089 9.289372 12.408775
 8090 9.285749 12.408775
 8091 9.282126 12.408775
 8092 9.278503 12.408775
 8093 9.274880 12.408775
 8094 9.271257 12.408775
 8095 9.267634 12.408775
 8096 9.264011 12.405152
 8097 9.260388 12.405152
 8098 9.256765 12.405152
 8099 9.253142 12.401529
 8100 9.249519 12.401529
 8101 9.245896 12.401529
 8102 9.242273 12.401529
 8103 9.238650 12.401529
 8104 9.235027 12.401529
 8105 9.231404 12.401529
 8106 9.227781 12.401529
 8107 9.224158 12.401529
 8108 9.220535 12.401529
 8109 9.216912 12.401529
 8110 9.213289 12.401529
 8111 9.209666 12.401529
 8112 9.206043 12.401529
 8113 9.202420 12.401529
 8114 9.198797 12.401529
 8115 9.195174 12.401529
 8116 9.191551 12.401529
 8117 9.187928 12.401529
 8118 9.184305 12.401529
 8119 9.180682 12.401529
 8120 9.177059 12.401529
 8121 9.173436 12.401529
 8122 9.169813 12.401529
 8123 9.166190 12.401529
 8124 9.162567 12.401529
 8125 9.158944 12.397906
 8126 9.155321 12.397906
 8127 9.151698 12.394283
 8128 9.148075 12.394283
 8129 9.144452 12.394283
 8130 9.140829 12.390660
 8131 9.137206 12.390660
 8132 9.133583 12.390660
 8133 9.129960 12.387037
 8134 9.126337 12.387037
 8135 9.122714 12.387037
 8136 9.119091 12.387037
 8137 9.115468 12.387037
 8138 9.111845 12.387037
 8139 9.108222 12.387037
 8140 9.104599 12.387037
 8141 9.100976 12.387037
 8142 9.097353 12.387037
 8143 9.093730 12.387037
 8144 9.090107 12.387037
 8145 9.086484 12.387037
 8146 9.082861 12.383414
 8147 9.079238 12.383414
 8148 9.075615 12.379791
 8149 9.071992 12.379791
 8150 9.068369 12.376168
 8151 9.064746 12.376168
 8152 9.061123 12.372545
 8153 9.057500 12.372545
 8154 9.053877 12.368922
 8155 9.050254 12.368922
 8156 9.046631 12.365299
 8157 9.043008 12.365299
 8158 9.039385 12.361676
 8159 9.035762 12.361676
 8160 9.032139 12.361676
 8161 9.028516 12.361676
 8162 9.024893 12.361676
 8163 9.021270 12.361676
 8164 9.017647 12.361676
 8165 9.014024 12.361676
 8166 9.010401 12.361676
 8167 9.006778 12.361676
 8168 9.003155 12.361676
 8169 8.999532 12.361676
 8170 8.995909 12.361676
 8171 8.992286 12.361676
 8172 8.988663 12.361676
 8173 8.985040 12.361676
 8174 8.981417 12.361676
 8175 8.977794 12.361676
 8176 8.974171 12.361676
 8177 8.970548 12.361676
 8178 8.966925 12.361676
 8179 8.963302 12.361676
 8180 8.959679 12.361676
 8181 8.956056 12.361676
 8182 8.952433 12.361676
 8183 8.948810 12.361676
 8184 8.945187 12.365299
 8185 8.941564 12.365299
 8186 8.937941 12.368922
 8187 8.934318 12.368922
 8188 8.930695 12.372545
 8189 8.927072 12.372545
 8190 8.923449 12.376168
 8191 8.919826 12.376168
 8192 8.916203 12.376168
 8193 8.912580 12.376168
 8194 8.908957 12.379791
 8195 8.905334 12.379791
 8196 8.901711 12.379791
 8197 8.898088 12.379791
 8198 8.894465 12.379791
 8199 8.890842 12.379791
 8200 8.887219 12.379791
 8201 8.883596 12.379791
 8202 8.879973 12.379791
 8203 8.876350 12.379791
 8204 8.872727 12.379791
 8205 8.869104 12.379791
 8206 8.865481 12.379791
 8207 8.861858 12.379791
 8208 8.858235 12.379791
 8209 8.854612 12.379791
 8210 8.850989 12.379791
 8211 8.847366 12.379791
 8212 8.843743 12.379791
 8213 8.840120 12.379791
 8214 8.836497 12.379791
 8215 8.832874 12.379791
 8216 8.829251 12.379791
 8217 8.825628 12.379791
 8218 8.822005 12.379791
 8219 8.818382 12.379791
 8220 8.814759 12.379791
 8221 8.811136 12.379791
 8222 8.807513 12.379791
 8223 8.803890 12.379791
 8224 8.800267 12.383414
 8225 8.796644 12.383414
 8226 8.793021 12.387037
 8227 8.789398 12.387037
 8228 8.785775 12.390660
 8229 8.782152 12.390660
 8230 8.778529 12.394283
 8231 8.774906 12.394283
 8232 8.771283 12.397906
 8233 8.767660 12.397906
 8234 8.764037 12.401529
 8235 8.760414 12.401529
 8236 8.756791 12.405152
 8237 8.753168 12.405152
 8238 8.749545 12.405152
 8239 8.745922 12.408775
 8240 8.742299 12.408775
 8241 8.738676 12.408775
 8242 8.735053 12.412398
 8243 8.731430 12.412398
 8244 8.727807 12.416021
 8245 8.724184 12.416021
 8246 8.720561 12.419644
 8247 8.716938 12.419644
 8248 8.713315 12.419644
 8249 8.709692 12.423267
 8250 8.706069 12.419644
 8251 8.702446 12.419644
 8252 8.698823 12.419644
 8253 8.695200 12.416021
 8254 8.691577 12.416021
 8255 8.687954 12.416021
 8256 8.684331 12.412398
 8257 8.680708 12.412398
 8258 8.677085 12.412398
 8259 8.673462 12.408775
 8260 8.669839 12.405152
 8261 8.666216 12.401529
 8262 8.666216 12.397906
 8263 8.662593 12.394283
 8264 8.662593 12.390660
 8265 8.658970 12.387037
 8266 8.658970 12.383414
 8267 8.655347 12.379791
 8268 8.651724 12.376168
 8269 8.648101 12.372545
 8270 8.644478 12.368922
 8271 8.640855 12.365299
 8272 8.637232 12.361676
 8273 8.633609 12.361676
 8274 8.629986 12.358053
 8275 8.626363 12.354430
 8276 8.622740 12.350807
 8277 8.622740 12.347184
 8278 8.619117 12.343561
 8279 8.619117 12.339938
 8280 8.615494 12.336315
 8281 8.615494 12.332692
 8282 8.611871 12.329069
 8283 8.611871 12.325446
 8284 8.608248 12.321823
 8285 8.608248 12.318200
 8286 8.604625 12.314577
 8287 8.604625 12.310954
 8288 8.601002 12.307331
 8289 8.597379 12.307331
 8290 8.593756 12.303708
 8291 8.590133 12.303708
 8292 8.586510 12.300085
 8293 8.582887 12.300085
 8294 8.579264 12.296462
 8295 8.575641 12.296462
 8296 8.572018 12.292839
 8297 8.568395 12.292839
 8298 8.564772 12.289216
 8299 8.561149 12.289216
 8300 8.557526 12.285593
 8301 8.553903 12.285593
 8302 8.550280 12.285593
 8303 8.546657 12.285593
 8304 8.543034 12.285593
 8305 8.539411 12.285593
 8306 8.535788 12.285593
 8307 8.532165 12.285593
 8308 8.528542 12.285593
 8309 8.524919 12.285593
 8310 8.521296 12.285593
 8311 8.517673 12.285593
 8312 8.514050 12.285593
 8313 8.510427 12.285593
 8314 8.506804 12.285593
 8315 8.503181 12.285593
 8316 8.499558 12.285593
 8317 8.495935 12.285593
 8318 8.492312 12.285593
 8319 8.488689 12.285593
 8320 8.485066 12.285593
 8321 8.481443 12.285593
 8322 8.477820 12.285593
 8323 8.474197 12.285593
 8324 8.470574 12.289216
 8325 8.466951 12.289216
 8326 8.463328 12.292839
 8327 8.459705 12.292839
 8328 8.456082 12.292839
 8329 8.452459 12.292839
 8330 8.448836 12.292839
 8331 8.445213 12.292839
 8332 8.441590 12.292839
 8333 8.437967 12.292839
 8334 8.434344 12.292839
 8335 8.430721 12.292839
 8336 8.427098 12.292839
 8337 8.423475 12.292839
 8338 8.419852 12.292839
 8339 8.416229 12.292839
 8340 8.412606 12.292839
 8341 8.408983 12.292839
 8342 8.405360 12.292839
 8343 8.401737 12.292839
 8344 8.398114 12.292839
 8345 8.394491 12.292839
 8346 8.390868 12.292839
 8347 8.387245 12.289216
 8348 8.383622 12.285593
 8349 8.379999 12.281970
 8350 8.376376 12.281970
 8351 8.372753 12.278347
 8352 8.369130 12.278347
 8353 8.365507 12.274724
 8354 8.361884 12.274724
 8355 8.358261 12.271101
 8356 8.354638 12.271101
 8357 8.351015 12.267478
 8358 8.347392 12.267478
 8359 8.343769 12.263855
 8360 8.340146 12.263855
 8361 8.336523 12.260232
 8362 8.332900 12.260232
 8363 8.329277 12.260232
 8364 8.325654 12.260232
 8365 8.322031 12.260232
 8366 8.318408 12.260232
 8367 8.314785 12.260232
 8368 8.311162 12.260232
 8369 8.307539 12.256609
 8370 8.303916 12.256609
 8371 8.300293 12.256609
 8372 8.296670 12.256609
 8373 8.293047 12.256609
 8374 8.289424 12.256609
 8375 8.285801 12.256609
 8376 8.282178 12.256609
 8377 8.278555 12.252986
 8378 8.274932 12.252986
 8379 8.271309 12.249363
 8380 8.267686 12.249363
 8381 8.264063 12.249363
 8382 8.260440 12.249363
 8383 8.256817 12.249363
 8384 8.253194 12.249363
 8385 8.249571 12.249363
 8386 8.245948 12.249363
 8387 8.242325 12.249363
 8388 8.238702 12.249363
 8389 8.235079 12.249363
 8390 8.231456 12.249363
 8391 8.227833 12.249363
 8392 8.224210 12.249363
 8393 8.220587 12.249363
 8394 8.216964 12.249363
 8395 8.213341 12.249363
 8396 8.209718 12.249363
 8397 8.206095 12.249363
 8398 8.202472 12.249363
 8399 8.198849 12.249363
 8400 8.195226 12.249363
 8401 8.191603 12.249363
 8402 8.187980 12.249363
 8403 8.184357 12.249363
 8404 8.180734 12.249363
 8405 8.177111 12.245740
 8406 8.173488 12.245740
 8407 8.169865 12.245740
 8408 8.166242 12.242117
 8409 8.162619 12.242117
 8410 8.158996 12.242117
 8411 8.155373 12.238494
 8412 8.151750 12.238494
 8413 8.148127 12.238494
 8414 8.144504 12.238494
 8415 8.140881 12.234871
 8416 8.137258 12.234871
 8417 8.133635 12.231248
 8418 8.130012 12.231248
 8419 8.126389 12.227625
 8420 8.122766 12.227625
 8421 8.119143 12.224002
 8422 8.115520 12.224002
 8423 8.111897 12.220379
 8424 8.108274 12.220379
 8425 8.104651 12.216756
 8426 8.101028 12.216756
 8427 8.097405 12.213133
 8428 8.093782 12.213133
 8429 8.090159 12.209510
 8430 8.086536 12.209510
 8431 8.082913 12.205887
 8432 8.079290 12.205887
 8433 8.075667 12.202264
 8434 8.072044 12.202264
 8435 8.068421 12.202264
 8436 8.064798 12.202264
 8437 8.061175 12.202264
 8438 8.057552 12.202264
 8439 8.053929 12.202264
 8440 8.050306 12.202264
 8441 8.046683 12.202264
 8442 8.043060 12.202264
 8443 8.039437 12.202264
 8444 8.035814 12.202264
 8445 8.032191 12.202264
 8446 8.028568 12.202264
 8447 8.024945 12.202264
 8448 8.021322 12.202264
 8449 8.017699 12.202264
 8450 8.014076 12.202264
 8451 8.010453 12.202264
 8452 8.006830 12.202264
 8453 8.003207 12.202264
 8454 7.999584 12.202264
 8455 7.995961 12.202264
 8456 7.992338 12.202264
 8457 7.988715 12.205887
 8458 7.985092 12.205887
 8459 7.981469 12.209510
 8460 7.977846 12.209510
 8461 7.974223 12.213133
 8462 7.970600 12.213133
 8463 7.966977 12.213133
 8464 7.963354 12.213133
 8465 7.959731 12.213133
 8466 7.956108 12.213133
 8467 7.952485 12.213133
 8468 7.948862 12.213133
 8469 7.945239 12.216756
 8470 7.941616 12.216756
 8471 7.937993 12.220379
 8472 7.934370 12.220379
 8473 7.930747 12.224002
 8474 7.927124 12.224002
 8475 7.923501 12.227625
 8476 7.919878 12.227625
 8477 7.916255 12.231248
 8478 7.912632 12.231248
 8479 7.909009 12.234871
 8480 7.905386 12.234871
 8481 7.901763 12.238494
 8482 7.898140 12.242117
 8483 7.894517 12.245740
 8484 7.894517 12.249363
 8485 7.890894 12.252986
 8486 7.890894 12.256609
 8487 7.887271 12.260232
 8488 7.887271 12.263855
 8489 7.883648 12.267478
 8490 7.883648 12.271101
 8491 7.880025 12.274724
 8492 7.880025 12.278347
 8493 7.876402 12.281970
 8494 7.876402 12.285593
 8495 7.872779 12.289216
 8496 7.872779 12.292839
 8497 7.872779 12.296462
 8498 7.872779 12.300085
 8499 7.872779 12.303708
 8500 7.872779 12.307331
 8501 7.872779 12.310954
 8502 7.872779 12.314577
 8503 7.872779 12.318200
 8504 7.872779 12.321823
 8505 7.872779 12.325446
 8506 7.872779 12.329069
 8507 7.872779 12.332692
 8508 7.869156 12.336315
 8509 7.865533 12.339938
 8510 7.861910 12.343561
 8511 7.858287 12.347184
 8512 7.854664 12.350807
 8513 7.851041 12.354430
 8514 7.847418 12.358053
 8515 7.843795 12.361676
 8516 7.840172 12.365299
 8517 7.840172 12.368922
 8518 7.836549 12.372545
 8519 7.832926 12.376168
 8520 7.829303 12.379791
 8521 7.825680 12.383414
 8522 7.822057 12.387037
 8523 7.818434 12.390660
 8524 7.814811 12.394283
 8525 7.811188 12.397906
 8526 7.807565 12.401529
 8527 7.803942 12.405152
 8528 7.800319 12.405152
 8529 7.796696 12.405152
 8530 7.793073 12.405152
 8531 7.789450 12.405152
 8532 7.785827 12.405152
 8533 7.782204 12.405152
 8534 7.778581 12.405152
 8535 7.774958 12.405152
 8536 7.771335 12.405152
 8537 7.767712 12.405152
 8538 7.764089 12.405152
 8539 7.760466 12.405152
 8540 7.756843 12.405152
 8541 7.753220 12.405152
 8542 7.749597 12.405152
 8543 7.745974 12.405152
 8544 7.742351 12.401529
 8545 7.738728 12.401529
 8546 7.735105 12.397906
 8547 7.731482 12.397906
 8548 7.727859 12.394283
 8549 7.724236 12.394283
 8550 7.720613 12.390660
 8551 7.716990 12.390660
 8552 7.713367 12.387037
 8553 7.709744 12.387037
 8554 7.706121 12.383414
 8555 7.702498 12.383414
 8556 7.698875 12.383414
 8557 7.695252 12.383414
 8558 7.691629 12.383414
 8559 7.688006 12.383414
 8560 7.684383 12.379791
 8561 7.680760 12.379791
 8562 7.677137 12.379791
 8563 7.673514 12.376168
 8564 7.669891 12.376168
 8565 7.666268 12.376168
 8566 7.662645 12.372545
 8567 7.659022 12.372545
 8568 7.655399 12.372545
 8569 7.651776 12.372545
 8570 7.648153 12.372545
 8571 7.644530 12.372545
 8572 7.640907 12.372545
 8573 7.637284 12.372545
 8574 7.633661 12.372545
 8575 7.630038 12.372545
 8576 7.626415 12.372545
 8577 7.622792 12.372545
 8578 7.619169 12.368922
 8579 7.615546 12.368922
 8580 7.611923 12.365299
 8581 7.608300 12.365299
 8582 7.604677 12.365299
 8583 7.601054 12.365299
 8584 7.597431 12.365299
 8585 7.593808 12.365299
 8586 7.590185 12.365299
 8587 7.586562 12.365299
 8588 7.582939 12.365299
 8589 7.579316 12.365299
 8590 7.575693 12.365299
 8591 7.572070 12.365299
 8592 7.568447 12.365299
 8593 7.564824 12.365299
 8594 7.561201 12.365299
 8595 7.557578 12.365299
 8596 7.553955 12.365299
 8597 7.550332 12.365299
 8598 7.546709 12.365299
 8599 7.543086 12.365299
 8600 7.539463 12.365299
 8601 7.535840 12.365299
 8602 7.532217 12.365299
 8603 7.528594 12.365299
 8604 7.524971 12.365299
 8605 7.521348 12.361676
 8606 7.517725 12.361676
 8607 7.514102 12.358053
 8608 7.510479 12.358053
 8609 7.506856 12.354430
 8610 7.503233 12.354430
 8611 7.499610 12.350807
 8612 7.495987 12.350807
 8613 7.492364 12.347184
 8614 7.488741 12.347184
 8615 7.485118 12.343561
 8616 7.481495 12.343561
 8617 7.477872 12.343561
 8618 7.474249 12.343561
 8619 7.470626 12.343561
 8620 7.467003 12.343561
 8621 7.463380 12.343561
 8622 7.459757 12.343561
 8623 7.456134 12.343561
 8624 7.452511 12.343561
 8625 7.448888 12.343561
 8626 7.445265 12.343561
 8627 7.441642 12.343561
 8628 7.438019 12.343561
 8629 7.434396 12.343561
 8630 7.430773 12.343561
 8631 7.427150 12.339938
 8632 7.423527 12.339938
 8633 7.419904 12.339938
 8634 7.416281 12.339938
 8635 7.412658 12.339938
 8636 7.409035 12.339938
 8637 7.405412 12.339938
 8638 7.401789 12.339938
 8639 7.398166 12.339938
 8640 7.394543 12.339938
 8641 7.390920 12.339938
 8642 7.387297 12.339938
 8643 7.383674 12.339938
 8644 7.380051 12.339938
 8645 7.376428 12.339938
 8646 7.372805 12.339938
 8647 7.369182 12.339938
 8648 7.365559 12.339938
 8649 7.361936 12.339938
 8650 7.358313 12.339938
 8651 7.354690 12.339938
 8652 7.351067 12.339938
 8653 7.347444 12.339938
 8654 7.343821 12.343561
 8655 7.340198 12.343561
 8656 7.336575 12.347184
 8657 7.332952 12.347184
 8658 7.329329 12.350807
 8659 7.325706 12.350807
 8660 7.322083 12.354430
 8661 7.318460 12.354430
 8662 7.314837 12.358053
 8663 7.311214 12.358053
 8664 7.307591 12.361676
 8665 7.303968 12.361676
 8666 7.300345 12.365299
 8667 7.296722 12.368922
 8668 7.296722 12.372545
 8669 7.293099 12.372545
 8670 7.289476 12.372545
 8671 7.285853 12.372545
 8672 7.282230 12.372545
 8673 7.278607 12.376168
 8674 7.274984 12.376168
 8675 7.271361 12.379791
 8676 7.267738 12.379791
 8677 7.264115 12.383414
 8678 7.260492 12.383414
 8679 7.256869 12.387037
 8680 7.253246 12.387037
 8681 7.249623 12.390660
 8682 7.246000 12.390660
 8683 7.242377 12.394283
 8684 7.238754 12.394283
 8685 7.235131 12.397906
 8686 7.231508 12.401529
 8687 7.227885 12.401529
 8688 7.224262 12.405152
 8689 7.220639 12.405152
 8690 7.217016 12.408775
 8691 7.213393 12.408775
 8692 7.209770 12.412398
 8693 7.206147 12.412398
 8694 7.202524 12.416021
 8695 7.198901 12.416021
 8696 7.195278 12.419644
 8697 7.191655 12.419644
 8698 7.188032 12.423267
 8699 7.188032 12.426890
 8700 7.184409 12.430513
 8701 7.184409 12.434136
 8702 7.180786 12.437759
 8703 7.180786 12.441382
 8704 7.177163 12.445005
 8705 7.177163 12.448628
 8706 7.173540 12.452251
 8707 7.173540 12.455874
 8708 7.169917 12.459497
 8709 7.169917 12.463120
 8710 7.166294 12.466743
 8711 7.166294 12.470366
 8712 7.166294 12.473989
 8713 7.166294 12.477612
 8714 7.166294 12.481235
 8715 7.166294 12.484858
 8716 7.166294 12.488481
 8717 7.166294 12.492104
 8718 7.166294 12.495727
 8719 7.166294 12.499350
 8720 7.166294 12.502973
 8721 7.166294 12.506596
 8722 7.166294 12.510219
 8723 7.166294 12.513842
 8724 7.166294 12.517465
 8725 7.166294 12.521088
 8726 7.166294 12.524711
 8727 7.166294 12.528334
 8728 7.166294 12.531957
 8729 7.166294 12.535580
 8730 7.166294 12.539203
 8731 7.166294 12.542826
 8732 7.166294 12.546449
 8733 7.166294 12.550072
 8734 7.166294 12.553695
 8735 7.166294 12.557318
 8736 7.166294 12.560941
 8737 7.166294 12.564564
 8738 7.166294 12.568187
 8739 7.166294 12.571810
 8740 7.162671 12.575433
 8741 7.162671 12.579056
 8742 7.159048 12.582679
 8743 7.155425 12.586302
 8744 7.151802 12.589925
 8745 7.148179 12.593548
 8746 7.144556 12.593548
 8747 7.140933 12.597171
 8748 7.137310 12.600794
 8749 7.133687 12.604417
 8750 7.130064 12.608040
 8751 7.130064 12.611663
 8752 7.126441 12.615286
 8753 7.126441 12.618909
 8754 7.122818 12.622532
 8755 7.122818 12.626155
 8756 7.119195 12.629778
 8757 7.119195 12.633401
 8758 7.115572 12.637024
 8759 7.115572 12.640647
 8760 7.111949 12.644270
 8761 7.111949 12.647893
 8762 7.108326 12.651516
 8763 7.108326 12.655139
 8764 7.108326 12.658762
 8765 7.108326 12.662385
 8766 7.108326 12.666008
 8767 7.108326 12.669631
 8768 7.104703 12.673254
 8769 7.101080 12.676877
 8770 7.097457 12.680500
 8771 7.097457 12.684123
 8772 7.093834 12.687746
 8773 7.090211 12.691369
 8774 7.086588 12.694992
 8775 7.082965 12.698615
 8776 7.079342 12.702238
 8777 7.075719 12.705861
 8778 7.075719 12.709484
 8779 7.072096 12.713107
 8780 7.068473 12.716730
 8781 7.068473 12.720353
 8782 7.064850 12.723976
 8783 7.061227 12.723976
 8784 7.057604 12.723976
 8785 7.053981 12.723976
 8786 7.050358 12.723976
 8787 7.046735 12.723976
 8788 7.043112 12.723976
 8789 7.039489 12.723976
 8790 7.035866 12.723976
 8791 7.032243 12.723976
 8792 7.028620 12.727599
 8793 7.024997 12.727599
 8794 7.021374 12.731222
 8795 7.017751 12.731222
 8796 7.014128 12.734845
 8797 7.010505 12.734845
 8798 7.006882 12.738468
 8799 7.003259 12.738468
 8800 6.999636 12.742091
 8801 6.996013 12.742091
 8802 6.992390 12.745714
 8803 6.988767 12.745714
 8804 6.985144 12.749337
 8805 6.981521 12.752960
 8806 6.977898 12.752960
 8807 6.974275 12.756583
 8808 6.970652 12.756583
 8809 6.967029 12.756583
 8810 6.963406 12.756583
 8811 6.959783 12.756583
 8812 6.956160 12.756583
 8813 6.952537 12.756583
 8814 6.948914 12.756583
 8815 6.945291 12.756583
 8816 6.941668 12.756583
 8817 6.938045 12.756583
 8818 6.934422 12.756583
 8819 6.930799 12.756583
 8820 6.927176 12.756583
 8821 6.923553 12.756583
 8822 6.919930 12.756583
 8823 6.916307 12.756583
 8824 6.912684 12.756583
 8825 6.909061 12.756583
 8826 6.905438 12.756583
 8827 6.901815 12.756583
 8828 6.898192 12.756583
 8829 6.894569 12.760206
 8830 6.890946 12.760206
 8831 6.887323 12.763829
 8832 6.883700 12.763829
 8833 6.880077 12.767452
 8834 6.876454 12.767452
 8835 6.872831 12.767452
 8836 6.869208 12.767452
 8837 6.865585 12.767452
 8838 6.861962 12.767452
 8839 6.858339 12.767452
 8840 6.854716 12.767452
 8841 6.851093 12.767452
 8842 6.847470 12.767452
 8843 6.843847 12.767452
 8844 6.840224 12.767452
 8845 6.836601 12.767452
 8846 6.832978 12.767452
 8847 6.829355 12.771075
 8848 6.825732 12.771075
 8849 6.822109 12.774698
 8850 6.818486 12.774698
 8851 6.814863 12.778321
 8852 6.811240 12.778321
 8853 6.807617 12.781944
 8854 6.803994 12.781944
 8855 6.800371 12.785567
 8856 6.796748 12.785567
 8857 6.793125 12.785567
 8858 6.789502 12.789190
 8859 6.785879 12.789190
 8860 6.782256 12.789190
 8861 6.778633 12.789190
 8862 6.775010 12.789190
 8863 6.771387 12.789190
 8864 6.767764 12.789190
 8865 6.764141 12.789190
 8866 6.760518 12.789190
 8867 6.756895 12.789190
 8868 6.753272 12.789190
 8869 6.749649 12.789190
 8870 6.746026 12.789190
 8871 6.742403 12.789190
 8872 6.738780 12.789190
 8873 6.735157 12.789190
 8874 6.731534 12.789190
 8875 6.727911 12.789190
 8876 6.724288 12.789190
 8877 6.720665 12.789190
 8878 6.717042 12.789190
 8879 6.713419 12.789190
 8880 6.709796 12.789190
 8881 6.706173 12.789190
 8882 6.702550 12.789190
 8883 6.698927 12.789190
 8884 6.695304 12.792813
 8885 6.691681 12.792813
 8886 6.688058 12.796436
 8887 6.684435 12.796436
 8888 6.680812 12.800059
 8889 6.677189 12.800059
 8890 6.673566 12.800059
 8891 6.669943 12.800059
 8892 6.666320 12.800059
 8893 6.662697 12.800059
 8894 6.659074 12.800059
 8895 6.655451 12.800059
 8896 6.651828 12.800059
 8897 6.648205 12.800059
 8898 6.644582 12.803682
 8899 6.640959 12.803682
 8900 6.637336 12.803682
 8901 6.633713 12.803682
 8902 6.630090 12.807305
 8903 6.626467 12.807305
 8904 6.622844 12.810928
 8905 6.619221 12.810928
 8906 6.615598 12.814551
 8907 6.611975 12.814551
 8908 6.608352 12.818174
 8909 6.604729 12.818174
 8910 6.601106 12.821797
 8911 6.597483 12.821797
 8912 6.593860 12.821797
 8913 6.590237 12.821797
 8914 6.586614 12.821797
 8915 6.582991 12.821797
 8916 6.579368 12.821797
 8917 6.575745 12.821797
 8918 6.572122 12.821797
 8919 6.568499 12.821797
 8920 6.564876 12.821797
 8921 6.561253 12.825420
 8922 6.557630 12.825420
 8923 6.554007 12.829043
 8924 6.550384 12.829043
 8925 6.546761 12.832666
 8926 6.543138 12.832666
 8927 6.539515 12.836289
 8928 6.535892 12.836289
 8929 6.532269 12.839912
 8930 6.528646 12.839912
 8931 6.525023 12.843535
 8932 6.521400 12.843535
 8933 6.517777 12.847158
 8934 6.514154 12.847158
 8935 6.510531 12.847158
 8936 6.506908 12.847158
 8937 6.503285 12.847158
 8938 6.499662 12.847158
 8939 6.496039 12.847158
 8940 6.492416 12.847158
 8941 6.488793 12.847158
 8942 6.485170 12.847158
 8943 6.481547 12.847158
 8944 6.477924 12.847158
 8945 6.474301 12.847158
 8946 6.470678 12.847158
 8947 6.467055 12.847158
 8948 6.463432 12.847158
 8949 6.459809 12.847158
 8950 6.456186 12.847158
 8951 6.452563 12.847158
 8952 6.448940 12.847158
 8953 6.445317 12.847158
 8954 6.441694 12.847158
 8955 6.438071 12.847158
 8956 6.434448 12.847158
 8957 6.430825 12.847158
 8958 6.427202 12.847158
 8959 6.423579 12.847158
 8960 6.419956 12.847158
 8961 6.416333 12.850781
 8962 6.412710 12.850781
 8963 6.409087 12.850781
 8964 6.405464 12.854404
 8965 6.401841 12.854404
 8966 6.398218 12.858027
 8967 6.394595 12.858027
 8968 6.390972 12.861650
 8969 6.387349 12.861650
 8970 6.383726 12.865273
 8971 6.380103 12.865273
 8972 6.376480 12.868896
 8973 6.372857 12.868896
 8974 6.369234 12.872519
 8975 6.365611 12.872519
 8976 6.361988 12.876142
 8977 6.358365 12.876142
 8978 6.354742 12.879765
 8979 6.351119 12.883388
 8980 6.347496 12.887011
 8981 6.343873 12.887011
 8982 6.340250 12.887011
 8983 6.336627 12.887011
 8984 6.333004 12.887011
 8985 6.329381 12.887011
 8986 6.325758 12.887011
 8987 6.322135 12.887011
 8988 6.318512 12.887011
 8989 6.314889 12.887011
 8990 6.311266 12.887011
 8991 6.307643 12.887011
 8992 6.304020 12.887011
 8993 6.300397 12.887011
 8994 6.296774 12.887011
 8995 6.293151 12.887011
 8996 6.289528 12.887011
 8997 6.285905 12.887011
 8998 6.282282 12.887011
 8999 6.278659 12.887011
 9000 6.275036 12.887011
 9001 6.271413 12.887011
 9002 6.267790 12.887011
 9003 6.264167 12.887011
 9004 6.260544 12.887011
 9005 6.256921 12.887011
 9006 6.253298 12.887011
 9007 6.249675 12.887011
 9008 6.246052 12.887011
 9009 6.242429 12.887011
 9010 6.238806 12.887011
 9011 6.235183 12.887011
 9012 6.231560 12.887011
 9013 6.227937 12.887011
 9014 6.224314 12.887011
 9015 6.220691 12.887011
 9016 6.217068 12.887011
 9017 6.213445 12.887011
 9018 6.209822 12.887011
 9019 6.206199 12.890634
 9020 6.202576 12.890634
 9021 6.198953 12.894257
 9022 6.195330 12.894257
 9023 6.191707 12.897880
 9024 6.188084 12.897880
 9025 6.184461 12.897880
 9026 6.180838 12.897880
 9027 6.177215 12.897880
 9028 6.173592 12.897880
 9029 6.169969 12.897880
 9030 6.166346 12.897880
 9031 6.162723 12.901503
 9032 6.159100 12.901503
 9033 6.155477 12.901503
 9034 6.151854 12.901503
 9035 6.148231 12.901503
 9036 6.144608 12.901503
 9037 6.140985 12.901503
 9038 6.137362 12.901503
 9039 6.133739 12.901503
 9040 6.130116 12.901503
 9041 6.126493 12.901503
 9042 6.122870 12.905126
 9043 6.119247 12.905126
 9044 6.115624 12.905126
 9045 6.112001 12.905126
 9046 6.108378 12.908749
 9047 6.104755 12.908749
 9048 6.101132 12.908749
 9049 6.097509 12.912372
 9050 6.093886 12.912372
 9051 6.090263 12.912372
 9052 6.086640 12.912372
 9053 6.083017 12.912372
 9054 6.079394 12.915995
 9055 6.075771 12.915995
 9056 6.072148 12.915995
 9057 6.068525 12.915995
 9058 6.064902 12.915995
 9059 6.061279 12.915995
 9060 6.057656 12.915995
 9061 6.054033 12.915995
 9062 6.050410 12.915995
 9063 6.046787 12.915995
 9064 6.043164 12.915995
 9065 6.039541 12.915995
 9066 6.035918 12.915995
 9067 6.032295 12.915995
 9068 6.028672 12.915995
 9069 6.025049 12.915995
 9070 6.021426 12.915995
 9071 6.017803 12.915995
 9072 6.014180 12.915995
 9073 6.010557 12.915995
 9074 6.006934 12.915995
 9075 6.003311 12.915995
 9076 5.999688 12.919618
 9077 5.996065 12.919618
 9078 5.992442 12.923241
 9079 5.988819 12.923241
 9080 5.985196 12.926864
 9081 5.981573 12.926864
 9082 5.977950 12.930487
 9083 5.974327 12.930487
 9084 5.970704 12.934110
 9085 5.967081 12.934110
 9086 5.963458 12.937733
 9087 5.959835 12.937733
 9088 5.956212 12.941356
 9089 5.952589 12.944979
 9090 5.948966 12.948602
 9091 5.945343 12.944979
 9092 5.941720 12.944979
 9093 5.938097 12.941356
 9094 5.934474 12.941356
 9095 5.930851 12.937733
 9096 5.927228 12.937733
 9097 5.923605 12.937733
 9098 5.919982 12.937733
 9099 5.916359 12.937733
 9100 5.912736 12.937733
 9101 5.909113 12.937733
 9102 5.905490 12.937733
 9103 5.901867 12.937733
 9104 5.898244 12.937733
 9105 5.894621 12.937733
 9106 5.890998 12.937733
 9107 5.887375 12.937733
 9108 5.883752 12.937733
 9109 5.880129 12.937733
 9110 5.876506 12.937733
 9111 5.872883 12.937733
 9112 5.869260 12.937733
 9113 5.865637 12.937733
 9114 5.862014 12.937733
 9115 5.858391 12.937733
 9116 5.854768 12.937733
 9117 5.851145 12.937733
 9118 5.847522 12.937733
 9119 5.843899 12.937733
 9120 5.840276 12.937733
 9121 5.836653 12.937733
 9122 5.833030 12.937733
 9123 5.829407 12.941356
 9124 5.825784 12.941356
 9125 5.822161 12.941356
 9126 5.818538 12.944979
 9127 5.814915 12.944979
 9128 5.811292 12.948602
 9129 5.807669 12.948602
 9130 5.804046 12.952225
 9131 5.800423 12.952225
 9132 5.796800 12.955848
 9133 5.793177 12.955848
 9134 5.789554 12.959471
 9135 5.785931 12.959471
 9136 5.782308 12.963094
 9137 5.778685 12.963094
 9138 5.775062 12.966717
 9139 5.771439 12.966717
 9140 5.767816 12.970340
 9141 5.764193 12.970340
 9142 5.760570 12.970340
 9143 5.756947 12.970340
 9144 5.753324 12.970340
 9145 5.749701 12.970340
 9146 5.746078 12.970340
 9147 5.742455 12.970340
 9148 5.738832 12.970340
 9149 5.735209 12.970340
 9150 5.731586 12.970340
 9151 5.727963 12.970340
 9152 5.724340 12.970340
 9153 5.720717 12.970340
 9154 5.717094 12.970340
 9155 5.713471 12.970340
 9156 5.709848 12.970340
 9157 5.706225 12.970340
 9158 5.702602 12.970340
 9159 5.698979 12.970340
 9160 5.695356 12.970340
 9161 5.691733 12.970340
 9162 5.688110 12.970340
 9163 5.684487 12.970340
 9164 5.680864 12.970340
 9165 5.677241 12.970340
 9166 5.673618 12.970340
 9167 5.669995 12.970340
 9168 5.666372 12.970340
 9169 5.662749 12.973963
 9170 5.659126 12.973963
 9171 5.655503 12.977586
 9172 5.651880 12.977586
 9173 5.648257 12.977586
 9174 5.644634 12.977586
 9175 5.641011 12.977586
 9176 5.637388 12.977586
 9177 5.633765 12.977586
 9178 5.630142 12.977586
 9179 5.626519 12.977586
 9180 5.622896 12.977586
 9181 5.619273 12.977586
 9182 5.615650 12.977586
 9183 5.612027 12.977586
 9184 5.608404 12.977586
 9185 5.604781 12.977586
 9186 5.601158 12.977586
 9187 5.597535 12.981209
 9188 5.593912 12.981209
 9189 5.590289 12.984832
 9190 5.586666 12.984832
 9191 5.583043 12.988455
 9192 5.579420 12.988455
 9193 5.575797 12.992078
 9194 5.572174 12.992078
 9195 5.568551 12.995701
 9196 5.564928 12.995701
 9197 5.561305 12.999324
 9198 5.557682 12.999324
 9199 5.554059 13.002947
 9200 5.550436 13.006570
 9201 5.546813 13.010193
 9202 5.543190 13.013816
 9203 5.539567 13.013816
 9204 5.535944 13.013816
 9205 5.532321 13.013816
 9206 5.528698 13.013816
 9207 5.525075 13.013816
 9208 5.521452 13.013816
 9209 5.517829 13.013816
 9210 5.514206 13.013816
 9211 5.510583 13.013816
 9212 5.506960 13.013816
 9213 5.503337 13.013816
 9214 5.499714 13.013816
 9215 5.496091 13.013816
 9216 5.492468 13.013816
 9217 5.488845 13.013816
 9218 5.485222 13.013816
 9219 5.481599 13.013816
 9220 5.477976 13.013816
 9221 5.474353 13.017439
 9222 5.470730 13.017439
 9223 5.467107 13.021062
 9224 5.463484 13.021062
 9225 5.459861 13.024685
 9226 5.456238 13.024685
 9227 5.452615 13.028308
 9228 5.448992 13.028308
 9229 5.445369 13.031931
 9230 5.441746 13.031931
 9231 5.438123 13.035554
 9232 5.434500 13.035554
 9233 5.430877 13.039177
 9234 5.427254 13.042800
 9235 5.423631 13.046423
 9236 5.420008 13.046423
 9237 5.416385 13.050046
 9238 5.412762 13.050046
 9239 5.409139 13.053669
 9240 5.405516 13.053669
 9241 5.401893 13.057292
 9242 5.398270 13.057292
 9243 5.394647 13.060915
 9244 5.391024 13.060915
 9245 5.387401 13.064538
 9246 5.383778 13.068161
 9247 5.380155 13.071784
 9248 5.376532 13.071784
 9249 5.372909 13.075407
 9250 5.369286 13.075407
 9251 5.365663 13.079030
 9252 5.362040 13.079030
 9253 5.358417 13.079030
 9254 5.354794 13.079030
 9255 5.351171 13.079030
 9256 5.347548 13.075407
 9257 5.343925 13.075407
 9258 5.340302 13.071784
 9259 5.336679 13.071784
 9260 5.333056 13.068161
 9261 5.329433 13.068161
 9262 5.325810 13.068161
 9263 5.322187 13.068161
 9264 5.318564 13.068161
 9265 5.314941 13.068161
 9266 5.311318 13.068161
 9267 5.307695 13.068161
 9268 5.304072 13.068161
 9269 5.300449 13.068161
 9270 5.296826 13.068161
 9271 5.293203 13.068161
 9272 5.289580 13.068161
 9273 5.285957 13.068161
 9274 5.282334 13.068161
 9275 5.278711 13.068161
 9276 5.275088 13.068161
 9277 5.271465 13.068161
 9278 5.267842 13.068161
 9279 5.264219 13.068161
 9280 5.260596 13.068161
 9281 5.256973 13.068161
 9282 5.253350 13.068161
 9283 5.249727 13.068161
 9284 5.246104 13.071784
 9285 5.242481 13.071784
 9286 5.238858 13.075407
 9287 5.235235 13.075407
 9288 5.231612 13.079030
 9289 5.227989 13.079030
 9290 5.224366 13.082653
 9291 5.220743 13.082653
 9292 5.217120 13.086276
 9293 5.213497 13.086276
 9294 5.209874 13.089899
 9295 5.206251 13.089899
 9296 5.202628 13.093522
 9297 5.199005 13.097145
 9298 5.195382 13.097145
 9299 5.191759 13.100768
 9300 5.188136 13.104391
 9301 5.184513 13.108014
 9302 5.180890 13.111637
 9303 5.177267 13.115260
 9304 5.173644 13.118883
 9305 5.170021 13.122506
 9306 5.166398 13.126129
 9307 5.162775 13.129752
 9308 5.159152 13.133375
 9309 5.159152 13.136998
 9310 5.155529 13.140621
 9311 5.155529 13.144244
 9312 5.151906 13.147867
 9313 5.148283 13.151490
 9314 5.144660 13.151490
 9315 5.141037 13.155113
 9316 5.137414 13.158736
 9317 5.133791 13.162359
 9318 5.130168 13.165982
 9319 5.126545 13.165982
 9320 5.122922 13.169605
 9321 5.119299 13.169605
 9322 5.115676 13.169605
 9323 5.112053 13.165982
 9324 5.108430 13.165982
 9325 5.104807 13.165982
 9326 5.101184 13.165982
 9327 5.097561 13.165982
 9328 5.093938 13.165982
 9329 5.090315 13.165982
 9330 5.086692 13.165982
 9331 5.083069 13.165982
 9332 5.079446 13.162359
 9333 5.075823 13.162359
 9334 5.072200 13.158736
 9335 5.068577 13.158736
 9336 5.064954 13.155113
 9337 5.061331 13.155113
 9338 5.057708 13.151490
 9339 5.054085 13.151490
 9340 5.050462 13.147867
 9341 5.046839 13.147867
 9342 5.043216 13.144244
 9343 5.039593 13.144244
 9344 5.035970 13.144244
 9345 5.032347 13.144244
 9346 5.028724 13.144244
 9347 5.025101 13.144244
 9348 5.021478 13.144244
 9349 5.017855 13.144244
 9350 5.014232 13.144244
 9351 5.010609 13.144244
 9352 5.006986 13.144244
 9353 5.003363 13.144244
 9354 4.999740 13.144244
 9355 4.996117 13.144244
 9356 4.992494 13.144244
 9357 4.988871 13.144244
 9358 4.985248 13.144244
 9359 4.981625 13.144244
 9360 4.978002 13.144244
 9361 4.974379 13.144244
 9362 4.970756 13.144244
 9363 4.967133 13.144244
 9364 4.963510 13.144244
 9365 4.959887 13.144244
 9366 4.956264 13.147867
 9367 4.952641 13.147867
 9368 4.949018 13.151490
 9369 4.945395 13.151490
 9370 4.941772 13.155113
 9371 4.938149 13.155113
 9372 4.934526 13.158736
 9373 4.930903 13.158736
 9374 4.927280 13.162359
 9375 4.923657 13.162359
 9376 4.920034 13.165982
 9377 4.916411 13.165982
 9378 4.912788 13.169605
 9379 4.912788 13.173228
 9380 4.909165 13.173228
 9381 4.905542 13.176851
 9382 4.901919 13.176851
 9383 4.898296 13.180474
 9384 4.894673 13.180474
 9385 4.891050 13.184097
 9386 4.887427 13.184097
 9387 4.883804 13.187720
 9388 4.880181 13.187720
 9389 4.876558 13.191343
 9390 4.872935 13.191343
 9391 4.869312 13.194966
 9392 4.865689 13.198589
 9393 4.862066 13.202212
 9394 4.858443 13.205835
 9395 4.854820 13.209458
 9396 4.854820 13.213081
 9397 4.851197 13.216704
 9398 4.851197 13.220327
 9399 4.847574 13.223950
 9400 4.847574 13.227573
 9401 4.843951 13.231196
 9402 4.840328 13.231196
 9403 4.836705 13.231196
 9404 4.833082 13.231196
 9405 4.829459 13.231196
 9406 4.825836 13.231196
 9407 4.822213 13.231196
 9408 4.818590 13.231196
 9409 4.814967 13.231196
 9410 4.811344 13.231196
 9411 4.807721 13.231196
 9412 4.804098 13.231196
 9413 4.800475 13.231196
 9414 4.796852 13.231196
 9415 4.793229 13.231196
 9416 4.789606 13.231196
 9417 4.785983 13.231196
 9418 4.782360 13.231196
 9419 4.778737 13.234819
 9420 4.775114 13.234819
 9421 4.771491 13.238442
 9422 4.767868 13.238442
 9423 4.764245 13.242065
 9424 4.760622 13.242065
 9425 4.756999 13.245688
 9426 4.753376 13.245688
 9427 4.749753 13.249311
 9428 4.746130 13.249311
 9429 4.742507 13.252934
 9430 4.738884 13.252934
 9431 4.735261 13.252934
 9432 4.731638 13.252934
 9433 4.728015 13.252934
 9434 4.724392 13.252934
 9435 4.720769 13.252934
 9436 4.717146 13.252934
 9437 4.713523 13.252934
 9438 4.709900 13.252934
 9439 4.706277 13.252934
 9440 4.702654 13.252934
 9441 4.699031 13.252934
 9442 4.695408 13.252934
 9443 4.691785 13.252934
 9444 4.688162 13.252934
 9445 4.684539 13.252934
 9446 4.680916 13.252934
 9447 4.677293 13.252934
 9448 4.673670 13.252934
 9449 4.670047 13.252934
 9450 4.666424 13.252934
 9451 4.662801 13.252934
 9452 4.659178 13.252934
 9453 4.655555 13.252934
 9454 4.651932 13.252934
 9455 4.648309 13.252934
 9456 4.644686 13.256557
 9457 4.641063 13.256557
 9458 4.637440 13.260180
 9459 4.633817 13.260180
 9460 4.630194 13.263803
 9461 4.626571 13.263803
 9462 4.622948 13.267426
 9463 4.619325 13.267426
 9464 4.615702 13.271049
 9465 4.612079 13.271049
 9466 4.608456 13.274672
 9467 4.604833 13.274672
 9468 4.601210 13.278295
 9469 4.597587 13.278295
 9470 4.593964 13.281918
 9471 4.590341 13.281918
 9472 4.586718 13.285541
 9473 4.583095 13.285541
 9474 4.579472 13.289164
 9475 4.575849 13.289164
 9476 4.572226 13.292787
 9477 4.568603 13.292787
 9478 4.564980 13.292787
 9479 4.561357 13.296410
 9480 4.557734 13.296410
 9481 4.554111 13.296410
 9482 4.550488 13.296410
 9483 4.546865 13.296410
 9484 4.543242 13.296410
 9485 4.539619 13.296410
 9486 4.535996 13.296410
 9487 4.532373 13.296410
 9488 4.528750 13.296410
 9489 4.525127 13.296410
 9490 4.521504 13.296410
 9491 4.517881 13.296410
 9492 4.514258 13.296410
 9493 4.510635 13.296410
 9494 4.507012 13.296410
 9495 4.503389 13.296410
 9496 4.499766 13.296410
 9497 4.496143 13.296410
 9498 4.492520 13.296410
 9499 4.488897 13.296410
 9500 4.485274 13.296410
 9501 4.481651 13.296410
 9502 4.478028 13.296410
 9503 4.474405 13.296410
 9504 4.470782 13.300033
 9505 4.467159 13.300033
 9506 4.463536 13.300033
 9507 4.459913 13.300033
 9508 4.456290 13.300033
 9509 4.452667 13.300033
 9510 4.449044 13.300033
 9511 4.445421 13.300033
 9512 4.441798 13.303656
 9513 4.438175 13.303656
 9514 4.434552 13.307279
 9515 4.430929 13.307279
 9516 4.427306 13.310902
 9517 4.423683 13.310902
 9518 4.420060 13.314525
 9519 4.416437 13.314525
 9520 4.412814 13.318148
 9521 4.409191 13.318148
 9522 4.405568 13.321771
 9523 4.401945 13.321771
 9524 4.398322 13.325394
 9525 4.394699 13.329017
 9526 4.391076 13.332640
 9527 4.387453 13.336263
 9528 4.387453 13.339886
 9529 4.383830 13.343509
 9530 4.383830 13.347132
 9531 4.380207 13.350755
 9532 4.380207 13.354378
 9533 4.376584 13.358001
 9534 4.372961 13.361624
 9535 4.369338 13.365247
 9536 4.365715 13.368870
 9537 4.362092 13.372493
 9538 4.358469 13.376116
 9539 4.354846 13.379739
 9540 4.351223 13.383362
 9541 4.347600 13.386985
 9542 4.343977 13.390608
 9543 4.340354 13.390608
 9544 4.336731 13.390608
 9545 4.333108 13.386985
 9546 4.329485 13.386985
 9547 4.325862 13.386985
 9548 4.322239 13.386985
 9549 4.318616 13.386985
 9550 4.314993 13.386985
 9551 4.311370 13.386985
 9552 4.307747 13.386985
 9553 4.304124 13.386985
 9554 4.300501 13.386985
 9555 4.296878 13.386985
 9556 4.293255 13.386985
 9557 4.289632 13.386985
 9558 4.286009 13.386985
 9559 4.282386 13.386985
 9560 4.278763 13.386985
 9561 4.275140 13.386985
 9562 4.271517 13.386985
 9563 4.267894 13.386985
 9564 4.264271 13.386985
 9565 4.260648 13.386985
 9566 4.257025 13.386985
 9567 4.253402 13.386985
 9568 4.249779 13.386985
 9569 4.246156 13.386985
 9570 4.242533 13.386985
 9571 4.238910 13.386985
 9572 4.235287 13.386985
 9573 4.231664 13.386985
 9574 4.228041 13.386985
 9575 4.224418 13.386985
 9576 4.220795 13.386985
 9577 4.217172 13.386985
 9578 4.213549 13.386985
 9579 4.209926 13.386985
 9580 4.206303 13.386985
 9581 4.202680 13.386985
 9582 4.199057 13.386985
 9583 4.195434 13.386985
 9584 4.191811 13.386985
 9585 4.188188 13.386985
 9586 4.184565 13.386985
 9587 4.180942 13.386985
 9588 4.177319 13.386985
 9589 4.173696 13.386985
 9590 4.170073 13.386985
 9591 4.166450 13.386985
 9592 4.162827 13.386985
 9593 4.159204 13.386985
 9594 4.155581 13.386985
 9595 4.151958 13.386985
 9596 4.148335 13.386985
 9597 4.144712 13.386985
 9598 4.141089 13.386985
 9599 4.137466 13.386985
 9600 4.133843 13.386985
 9601 4.130220 13.386985
 9602 4.126597 13.386985
 9603 4.122974 13.386985
 9604 4.119351 13.386985
 9605 4.115728 13.390608
 9606 4.112105 13.390608
 9607 4.108482 13.394231
 9608 4.104859 13.394231
 9609 4.101236 13.397854
 9610 4.097613 13.397854
 9611 4.093990 13.401477
 9612 4.090367 13.401477
 9613 4.086744 13.405100
 9614 4.083121 13.405100
 9615 4.079498 13.408723
 9616 4.075875 13.408723
 9617 4.072252 13.412346
 9618 4.068629 13.415969
 9619 4.065006 13.415969
 9620 4.061383 13.415969
 9621 4.057760 13.419592
 9622 4.054137 13.419592
 9623 4.050514 13.419592
 9624 4.046891 13.419592
 9625 4.043268 13.423215
 9626 4.039645 13.419592
 9627 4.036022 13.419592
 9628 4.032399 13.419592
 9629 4.028776 13.415969
 9630 4.025153 13.412346
 9631 4.021530 13.408723
 9632 4.017907 13.405100
 9633 4.014284 13.401477
 9634 4.010661 13.397854
 9635 4.007038 13.394231
 9636 4.007038 13.390608
 9637 4.007038 13.386985
 9638 4.007038 13.383362
 9639 4.007038 13.379739
 9640 4.003415 13.376116
 9641 4.003415 13.372493
 9642 3.999792 13.368870
 9643 3.999792 13.365247
 9644 3.996169 13.361624
 9645 3.996169 13.358001
 9646 3.992546 13.354378
 9647 3.992546 13.350755
 9648 3.988923 13.347132
 9649 3.988923 13.343509
 9650 3.985300 13.339886
 9651 3.985300 13.336263
 9652 3.981677 13.332640
 9653 3.978054 13.332640
 9654 3.974431 13.329017
 9655 3.970808 13.329017
 9656 3.967185 13.325394
 9657 3.963562 13.325394
 9658 3.959939 13.321771
 9659 3.956316 13.321771
 9660 3.952693 13.318148
 9661 3.949070 13.318148
 9662 3.945447 13.314525
 9663 3.941824 13.314525
 9664 3.938201 13.310902
 9665 3.934578 13.310902
 9666 3.930955 13.310902
 9667 3.927332 13.307279
 9668 3.923709 13.303656
 9669 3.923709 13.300033
 9670 3.920086 13.296410
 9671 3.923709 13.292787
 9672 3.923709 13.289164
 9673 3.923709 13.285541
 9674 3.923709 13.281918
 9675 3.923709 13.278295
 9676 3.923709 13.274672
 9677 3.923709 13.271049
 9678 3.923709 13.267426
 9679 3.923709 13.263803
 9680 3.923709 13.260180
 9681 3.927332 13.256557
 9682 3.927332 13.252934
 9683 3.927332 13.249311
 9684 3.927332 13.245688
 9685 3.927332 13.242065
 9686 3.927332 13.238442
 9687 3.927332 13.234819
 9688 3.927332 13.231196
 9689 3.927332 13.227573
 9690 3.927332 13.223950
 9691 3.927332 13.220327
 9692 3.927332 13.216704
 9693 3.927332 13.213081
 9694 3.927332 13.209458
 9695 3.927332 13.205835
 9696 3.927332 13.202212
 9697 3.927332 13.198589
 9698 3.927332 13.194966
 9699 3.927332 13.191343
 9700 3.927332 13.187720
 9701 3.927332 13.184097
 9702 3.927332 13.180474
 9703 3.927332 13.176851
 9704 3.927332 13.173228
 9705 3.923709 13.169605
 9706 3.923709 13.165982
 9707 3.920086 13.162359
 9708 3.920086 13.158736
 9709 3.916463 13.155113
 9710 3.916463 13.151490
 9711 3.912840 13.147867
 9712 3.912840 13.144244
 9713 3.909217 13.140621
 9714 3.909217 13.136998
 9715 3.905594 13.133375
 9716 3.905594 13.129752
 9717 3.901971 13.126129
 9718 3.898348 13.126129
 9719 3.894725 13.122506
 9720 3.891102 13.122506
 9721 3.887479 13.118883
 9722 3.883856 13.118883
 9723 3.880233 13.115260
 9724 3.876610 13.115260
 9725 3.872987 13.111637
 9726 3.869364 13.111637
 9727 3.865741 13.108014
 9728 3.862118 13.108014
 9729 3.858495 13.104391
 9730 3.854872 13.104391
 9731 3.851249 13.104391
 9732 3.847626 13.104391
 9733 3.844003 13.104391
 9734 3.840380 13.104391
 9735 3.836757 13.104391
 9736 3.833134 13.104391
 9737 3.829511 13.104391
 9738 3.825888 13.104391
 9739 3.822265 13.104391
 9740 3.818642 13.104391
 9741 3.815019 13.104391
 9742 3.811396 13.104391
 9743 3.807773 13.104391
 9744 3.804150 13.104391
 9745 3.800527 13.104391
 9746 3.796904 13.104391
 9747 3.793281 13.104391
 9748 3.789658 13.104391
 9749 3.786035 13.104391
 9750 3.782412 13.104391
 9751 3.778789 13.104391
 9752 3.775166 13.104391
 9753 3.771543 13.104391
 9754 3.767920 13.108014
 9755 3.764297 13.108014
 9756 3.760674 13.111637
 9757 3.757051 13.111637
 9758 3.753428 13.115260
 9759 3.749805 13.115260
 9760 3.746182 13.118883
 9761 3.742559 13.118883
 9762 3.738936 13.122506
 9763 3.735313 13.122506
 9764 3.731690 13.126129
 9765 3.728067 13.126129
 9766 3.724444 13.129752
 9767 3.720821 13.129752
 9768 3.717198 13.133375
 9769 3.713575 13.136998
 9770 3.709952 13.140621
 9771 3.706329 13.144244
 9772 3.702706 13.147867
 9773 3.702706 13.151490
 9774 3.699083 13.155113
 9775 3.699083 13.158736
 9776 3.695460 13.162359
 9777 3.691837 13.165982
 9778 3.688214 13.165982
 9779 3.684591 13.169605
 9780 3.680968 13.169605
 9781 3.677345 13.173228
 9782 3.673722 13.173228
 9783 3.670099 13.176851
 9784 3.666476 13.176851
 9785 3.662853 13.180474
 9786 3.659230 13.180474
 9787 3.655607 13.184097
 9788 3.651984 13.187720
 9789 3.648361 13.191343
 9790 3.644738 13.191343
 9791 3.641115 13.194966
 9792 3.637492 13.198589
 9793 3.633869 13.202212
 9794 3.630246 13.205835
 9795 3.626623 13.205835
 9796 3.623000 13.209458
 9797 3.619377 13.209458
 9798 3.615754 13.209458
 9799 3.612131 13.209458
 9800 3.608508 13.209458
 9801 3.604885 13.209458
 9802 3.601262 13.209458
 9803 3.597639 13.209458
 9804 3.594016 13.209458
 9805 3.590393 13.209458
 9806 3.586770 13.209458
 9807 3.583147 13.209458
 9808 3.579524 13.209458
 9809 3.575901 13.209458
 9810 3.572278 13.209458
 9811 3.568655 13.209458
 9812 3.565032 13.213081
 9813 3.561409 13.213081
 9814 3.557786 13.216704
 9815 3.554163 13.216704
 9816 3.550540 13.216704
 9817 3.546917 13.216704
 9818 3.543294 13.216704
 9819 3.539671 13.216704
 9820 3.536048 13.216704
 9821 3.532425 13.216704
 9822 3.528802 13.216704
 9823 3.525179 13.216704
 9824 3.521556 13.216704
 9825 3.517933 13.216704
 9826 3.514310 13.216704
 9827 3.510687 13.216704
 9828 3.507064 13.216704
 9829 3.503441 13.216704
 9830 3.499818 13.216704
 9831 3.496195 13.216704
 9832 3.492572 13.216704
 9833 3.488949 13.216704
 9834 3.485326 13.216704
 9835 3.481703 13.220327
 9836 3.478080 13.220327
 9837 3.474457 13.220327
 9838 3.470834 13.220327
 9839 3.467211 13.220327
 9840 3.463588 13.220327
 9841 3.459965 13.220327
 9842 3.456342 13.220327
 9843 3.452719 13.220327
 9844 3.449096 13.220327
 9845 3.445473 13.220327
 9846 3.441850 13.220327
 9847 3.438227 13.220327
 9848 3.434604 13.220327
 9849 3.430981 13.220327
 9850 3.427358 13.220327
 9851 3.423735 13.220327
 9852 3.420112 13.220327
 9853 3.416489 13.220327
 9854 3.412866 13.220327
 9855 3.409243 13.220327
 9856 3.405620 13.220327
 9857 3.401997 13.220327
 9858 3.398374 13.220327
 9859 3.394751 13.220327
 9860 3.391128 13.220327
 9861 3.387505 13.220327
 9862 3.383882 13.220327
 9863 3.380259 13.223950
 9864 3.376636 13.223950
 9865 3.373013 13.223950
 9866 3.369390 13.223950
 9867 3.365767 13.223950
 9868 3.362144 13.227573
 9869 3.358521 13.223950
 9870 3.354898 13.223950
 9871 3.351275 13.220327
 9872 3.347652 13.220327
 9873 3.344029 13.216704
 9874 3.340406 13.216704
 9875 3.336783 13.213081
 9876 3.333160 13.213081
 9877 3.329537 13.213081
 9878 3.325914 13.213081
 9879 3.322291 13.213081
 9880 3.318668 13.213081
 9881 3.315045 13.213081
 9882 3.311422 13.213081
 9883 3.307799 13.213081
 9884 3.304176 13.213081
 9885 3.300553 13.213081
 9886 3.296930 13.213081
 9887 3.293307 13.213081
 9888 3.289684 13.213081
 9889 3.286061 13.213081
 9890 3.282438 13.213081
 9891 3.278815 13.213081
 9892 3.275192 13.213081
 9893 3.271569 13.213081
 9894 3.267946 13.213081
 9895 3.264323 13.213081
 9896 3.260700 13.213081
 9897 3.257077 13.213081
 9898 3.253454 13.213081
 9899 3.249831 13.213081
 9900 3.246208 13.213081
 9901 3.242585 13.213081
 9902 3.238962 13.213081
 9903 3.235339 13.213081
 9904 3.231716 13.213081
 9905 3.228093 13.213081
 9906 3.224470 13.216704
 9907 3.220847 13.216704
 9908 3.217224 13.213081
 9909 3.213601 13.213081
 9910 3.209978 13.209458
 9911 3.206355 13.205835
 9912 3.202732 13.205835
 9913 3.199109 13.202212
 9914 3.195486 13.198589
 9915 3.191863 13.198589
 9916 3.188240 13.194966
 9917 3.184617 13.194966
 9918 3.180994 13.191343
 9919 3.177371 13.187720
 9920 3.173748 13.184097
 9921 3.170125 13.184097
 9922 3.166502 13.180474
 9923 3.162879 13.180474
 9924 3.159256 13.176851
 9925 3.155633 13.176851
 9926 3.152010 13.173228
 9927 3.148387 13.173228
 9928 3.144764 13.169605
 9929 3.141141 13.169605
 9930 3.137518 13.165982
 9931 3.133895 13.165982
 9932 3.130272 13.162359
 9933 3.126649 13.162359
 9934 3.123026 13.162359
 9935 3.119403 13.162359
 9936 3.115780 13.162359
 9937 3.112157 13.162359
 9938 3.108534 13.162359
 9939 3.104911 13.162359
 9940 3.101288 13.162359
 9941 3.097665 13.162359
 9942 3.094042 13.162359
 9943 3.090419 13.162359
 9944 3.086796 13.162359
 9945 3.083173 13.162359
 9946 3.079550 13.162359
 9947 3.075927 13.162359
 9948 3.072304 13.162359
 9949 3.068681 13.162359
 9950 3.065058 13.162359
 9951 3.061435 13.162359
 9952 3.057812 13.162359
 9953 3.054189 13.162359
 9954 3.050566 13.162359
 9955 3.046943 13.162359
 9956 3.043320 13.165982
 9957 3.039697 13.165982
 9958 3.036074 13.169605
 9959 3.032451 13.169605
 9960 3.028828 13.173228
 9961 3.025205 13.173228
 9962 3.021582 13.173228
 9963 3.017959 13.173228
 9964 3.014336 13.173228
 9965 3.010713 13.176851
 9966 3.007090 13.176851
 9967 3.003467 13.176851
 9968 2.999844 13.176851
 9969 2.996221 13.180474
 9970 2.992598 13.180474
 9971 2.988975 13.184097
 9972 2.985352 13.184097
 9973 2.981729 13.184097
 9974 2.978106 13.184097
 9975 2.974483 13.184097
 9976 2.970860 13.184097
 9977 2.967237 13.184097
 9978 2.963614 13.187720
 9979 2.959991 13.187720
 9980 2.956368 13.187720
 9981 2.952745 13.187720
 9982 2.949122 13.191343
 9983 2.945499 13.191343
 9984 2.941876 13.194966
 9985 2.938253 13.194966
 9986 2.934630 13.198589
 9987 2.931007 13.198589
 9988 2.927384 13.198589
 9989 2.923761 13.194966
 9990 2.920138 13.194966
 9991 2.916515 13.191343
 9992 2.912892 13.191343
 9993 2.909269 13.187720
 9994 2.905646 13.187720
 9995 2.902023 13.184097
 9996 2.898400 13.184097
 9997 2.894777 13.180474
 9998 2.891154 13.180474
 9999 2.887531 13.176851
10000 2.883908 13.176851
10001 2.880285 13.173228
10002 2.876662 13.173228
10003 2.873039 13.173228
10004 2.869416 13.169605
10005 2.865793 13.169605
10006 2.862170 13.165982
10007 2.858547 13.162359
10008 2.854924 13.158736
10009 2.854924 13.155113
10010 2.854924 13.151490
10011 2.854924 13.147867
10012 2.854924 13.144244
10013 2.854924 13.140621
10014 2.854924 13.136998
10015 2.851301 13.133375
10016 2.851301 13.129752
10017 2.847678 13.126129
10018 2.847678 13.122506
10019 2.844055 13.118883
10020 2.844055 13.115260
10021 2.840432 13.111637
10022 2.840432 13.108014
10023 2.836809 13.104391
10024 2.836809 13.100768
10025 2.833186 13.097145
10026 2.833186 13.093522
10027 2.829563 13.089899
10028 2.825940 13.089899
10029 2.822317 13.086276
10030 2.818694 13.086276
10031 2.815071 13.082653
10032 2.811448 13.082653
10033 2.807825 13.079030
10034 2.804202 13.079030
10035 2.800579 13.075407
10036 2.796956 13.075407
10037 2.793333 13.071784
10038 2.789710 13.071784
10039 2.786087 13.068161
10040 2.782464 13.068161
10041 2.778841 13.068161
10042 2.775218 13.068161
10043 2.771595 13.068161
10044 2.767972 13.068161
10045 2.764349 13.068161
10046 2.760726 13.068161
10047 2.757103 13.068161
10048 2.753480 13.068161
10049 2.749857 13.068161
10050 2.746234 13.068161
10051 2.742611 13.068161
10052 2.738988 13.068161
10053 2.735365 13.068161
10054 2.731742 13.068161
10055 2.728119 13.068161
10056 2.724496 13.068161
10057 2.720873 13.068161
10058 2.717250 13.068161
10059 2.713627 13.068161
10060 2.710004 13.068161
10061 2.706381 13.068161
10062 2.702758 13.071784
10063 2.699135 13.071784
10064 2.695512 13.071784
10065 2.691889 13.075407
10066 2.688266 13.075407
10067 2.684643 13.079030
10068 2.681020 13.079030
10069 2.677397 13.082653
10070 2.673774 13.082653
10071 2.670151 13.086276
10072 2.666528 13.086276
10073 2.662905 13.089899
10074 2.659282 13.089899
10075 2.655659 13.093522
10076 2.652036 13.093522
10077 2.648413 13.097145
10078 2.644790 13.100768
10079 2.641167 13.104391
10080 2.637544 13.108014
10081 2.633921 13.108014
10082 2.630298 13.108014
10083 2.626675 13.108014
10084 2.623052 13.108014
10085 2.619429 13.111637
10086 2.615806 13.111637
10087 2.612183 13.115260
10088 2.608560 13.115260
10089 2.604937 13.118883
10090 2.601314 13.118883
10091 2.597691 13.122506
10092 2.594068 13.122506
10093 2.590445 13.126129
10094 2.586822 13.126129
10095 2.583199 13.129752
10096 2.579576 13.129752
10097 2.575953 13.133375
10098 2.572330 13.136998
10099 2.568707 13.140621
10100 2.565084 13.144244
10101 2.561461 13.147867
10102 2.561461 13.151490
10103 2.557838 13.155113
10104 2.557838 13.158736
10105 2.554215 13.162359
10106 2.554215 13.165982
10107 2.550592 13.165982
10108 2.546969 13.169605
10109 2.543346 13.173228
10110 2.539723 13.176851
10111 2.536100 13.176851
10112 2.532477 13.176851
10113 2.528854 13.180474
10114 2.525231 13.180474
10115 2.521608 13.180474
10116 2.517985 13.180474
10117 2.514362 13.180474
10118 2.510739 13.180474
10119 2.507116 13.180474
10120 2.503493 13.180474
10121 2.499870 13.176851
10122 2.496247 13.173228
10123 2.492624 13.169605
10124 2.489001 13.165982
10125 2.485378 13.162359
10126 2.481755 13.158736
10127 2.478132 13.155113
10128 2.478132 13.151490
10129 2.474509 13.147867
10130 2.470886 13.144244
10131 2.467263 13.140621
10132 2.463640 13.136998
10133 2.460017 13.133375
10134 2.456394 13.129752
10135 2.452771 13.129752
10136 2.449148 13.126129
10137 2.445525 13.122506
10138 2.441902 13.122506
10139 2.441902 13.118883
10140 2.441902 13.115260
10141 2.438279 13.111637
10142 2.438279 13.108014
10143 2.438279 13.104391
10144 2.438279 13.100768
10145 2.438279 13.097145
10146 2.438279 13.093522
10147 2.438279 13.089899
10148 2.438279 13.086276
10149 2.438279 13.082653
10150 2.438279 13.079030
10151 2.438279 13.075407
10152 2.438279 13.071784
10153 2.438279 13.068161
10154 2.438279 13.064538
10155 2.438279 13.060915
10156 2.438279 13.057292
10157 2.438279 13.053669
10158 2.438279 13.050046
10159 2.438279 13.046423
10160 2.438279 13.042800
10161 2.438279 13.039177
10162 2.438279 13.035554
10163 2.438279 13.031931
10164 2.438279 13.028308
10165 2.438279 13.024685
10166 2.438279 13.021062
10167 2.438279 13.017439
10168 2.438279 13.013816
10169 2.438279 13.010193
10170 2.438279 13.006570
10171 2.438279 13.002947
10172 2.438279 12.999324
10173 2.438279 12.995701
10174 2.438279 12.992078
10175 2.438279 12.988455
10176 2.438279 12.984832
10177 2.438279 12.981209
10178 2.438279 12.977586
10179 2.438279 12.973963
10180 2.441902 12.970340
10181 2.441902 12.966717
10182 2.441902 12.963094
10183 2.441902 12.959471
10184 2.441902 12.955848
10185 2.441902 12.952225
10186 2.441902 12.948602
10187 2.441902 12.944979
10188 2.441902 12.941356
10189 2.441902 12.937733
10190 2.441902 12.934110
10191 2.441902 12.930487
10192 2.441902 12.926864
10193 2.441902 12.923241
10194 2.441902 12.919618
10195 2.441902 12.915995
10196 2.441902 12.912372
10197 2.441902 12.908749
10198 2.441902 12.905126
10199 2.441902 12.901503
10200 2.441902 12.897880
10201 2.441902 12.894257
10202 2.441902 12.890634
10203 2.441902 12.887011
10204 2.441902 12.883388
10205 2.441902 12.879765
10206 2.441902 12.876142
10207 2.441902 12.872519
10208 2.441902 12.868896
10209 2.441902 12.865273
10210 2.441902 12.861650
10211 2.438279 12.858027
10212 2.438279 12.854404
10213 2.438279 12.850781
10214 2.438279 12.847158
10215 2.441902 12.843535
10216 2.441902 12.839912
10217 2.445525 12.836289
10218 2.445525 12.832666
10219 2.445525 12.829043
10220 2.445525 12.825420
10221 2.445525 12.821797
10222 2.445525 12.818174
10223 2.445525 12.814551
10224 2.445525 12.810928
10225 2.445525 12.807305
10226 2.445525 12.803682
10227 2.445525 12.800059
10228 2.445525 12.796436
10229 2.445525 12.792813
10230 2.445525 12.789190
10231 2.445525 12.785567
10232 2.445525 12.781944
10233 2.445525 12.778321
10234 2.445525 12.774698
10235 2.445525 12.771075
10236 2.445525 12.767452
10237 2.445525 12.763829
10238 2.445525 12.760206
10239 2.445525 12.756583
10240 2.445525 12.752960
10241 2.445525 12.749337
10242 2.441902 12.745714
10243 2.441902 12.742091
10244 2.438279 12.738468
10245 2.438279 12.734845
10246 2.434656 12.731222
10247 2.434656 12.727599
10248 2.431033 12.723976
10249 2.431033 12.720353
10250 2.427410 12.716730
10251 2.427410 12.713107
10252 2.427410 12.709484
10253 2.427410 12.705861
10254 2.427410 12.702238
10255 2.427410 12.698615
10256 2.427410 12.694992
10257 2.427410 12.691369
10258 2.427410 12.687746
10259 2.427410 12.684123
10260 2.427410 12.680500
10261 2.427410 12.676877
10262 2.427410 12.673254
10263 2.427410 12.669631
10264 2.423787 12.666008
10265 2.423787 12.662385
10266 2.420164 12.658762
10267 2.420164 12.655139
10268 2.416541 12.651516
10269 2.416541 12.647893
10270 2.412918 12.644270
10271 2.412918 12.640647
10272 2.409295 12.637024
10273 2.409295 12.633401
10274 2.405672 12.629778
10275 2.405672 12.626155
10276 2.402049 12.622532
10277 2.402049 12.618909
10278 2.398426 12.615286
10279 2.398426 12.611663
10280 2.394803 12.608040
10281 2.394803 12.604417
10282 2.391180 12.600794
10283 2.391180 12.597171
10284 2.387557 12.593548
10285 2.387557 12.589925
10286 2.383934 12.586302
10287 2.383934 12.582679
10288 2.380311 12.579056
10289 2.376688 12.575433
10290 2.376688 12.571810
10291 2.376688 12.568187
10292 2.376688 12.564564
10293 2.376688 12.560941
10294 2.376688 12.557318
10295 2.376688 12.553695
10296 2.376688 12.550072
10297 2.376688 12.546449
10298 2.376688 12.542826
10299 2.376688 12.539203
10300 2.376688 12.535580
10301 2.376688 12.531957
10302 2.376688 12.528334
10303 2.376688 12.524711
10304 2.376688 12.521088
10305 2.376688 12.517465
10306 2.376688 12.513842
10307 2.376688 12.510219
10308 2.376688 12.506596
10309 2.376688 12.502973
10310 2.376688 12.499350
10311 2.373065 12.495727
10312 2.373065 12.492104
10313 2.369442 12.488481
10314 2.369442 12.484858
10315 2.365819 12.481235
10316 2.365819 12.477612
10317 2.362196 12.473989
10318 2.362196 12.470366
10319 2.358573 12.466743
10320 2.358573 12.463120
10321 2.358573 12.459497
10322 2.358573 12.455874
10323 2.358573 12.452251
10324 2.362196 12.448628
10325 2.362196 12.445005
10326 2.362196 12.441382
10327 2.362196 12.437759
10328 2.362196 12.434136
10329 2.362196 12.430513
10330 2.362196 12.426890
10331 2.362196 12.423267
10332 2.362196 12.419644
10333 2.362196 12.416021
10334 2.362196 12.412398
10335 2.362196 12.408775
10336 2.362196 12.405152
10337 2.362196 12.401529
10338 2.362196 12.397906
10339 2.362196 12.394283
10340 2.362196 12.390660
10341 2.362196 12.387037
10342 2.362196 12.383414
10343 2.362196 12.379791
10344 2.362196 12.376168
10345 2.362196 12.372545
10346 2.362196 12.368922
10347 2.362196 12.365299
10348 2.362196 12.361676
10349 2.362196 12.358053
10350 2.358573 12.354430
10351 2.358573 12.350807
10352 2.354950 12.347184
10353 2.354950 12.343561
10354 2.351327 12.339938
10355 2.351327 12.336315
10356 2.347704 12.332692
10357 2.347704 12.329069
10358 2.344081 12.325446
10359 2.344081 12.321823
10360 2.340458 12.318200
10361 2.340458 12.314577
10362 2.336835 12.310954
10363 2.336835 12.307331
10364 2.333212 12.303708
10365 2.329589 12.300085
10366 2.325966 12.296462
10367 2.322343 12.292839
10368 2.318720 12.289216
10369 2.315097 12.285593
10370 2.315097 12.281970
10371 2.315097 12.278347
10372 2.315097 12.274724
10373 2.315097 12.271101
10374 2.315097 12.267478
10375 2.315097 12.263855
10376 2.315097 12.260232
10377 2.315097 12.256609
10378 2.315097 12.252986
10379 2.315097 12.249363
10380 2.315097 12.245740
10381 2.315097 12.242117
10382 2.315097 12.238494
10383 2.315097 12.234871
10384 2.315097 12.231248
10385 2.315097 12.227625
10386 2.315097 12.224002
10387 2.315097 12.220379
10388 2.311474 12.216756
10389 2.311474 12.213133
10390 2.311474 12.209510
10391 2.307851 12.205887
10392 2.307851 12.202264
10393 2.304228 12.198641
10394 2.304228 12.195018
10395 2.304228 12.191395
10396 2.304228 12.187772
10397 2.304228 12.184149
10398 2.304228 12.180526
10399 2.304228 12.176903
10400 2.304228 12.173280
10401 2.304228 12.169657
10402 2.304228 12.166034
10403 2.304228 12.162411
10404 2.304228 12.158788
10405 2.304228 12.155165
10406 2.304228 12.151542
10407 2.304228 12.147919
10408 2.304228 12.144296
10409 2.304228 12.140673
10410 2.304228 12.137050
10411 2.304228 12.133427
10412 2.304228 12.129804
10413 2.304228 12.126181
10414 2.304228 12.122558
10415 2.304228 12.118935
10416 2.304228 12.115312
10417 2.304228 12.111689
10418 2.304228 12.108066
10419 2.304228 12.104443
10420 2.304228 12.100820
10421 2.304228 12.097197
10422 2.304228 12.093574
10423 2.304228 12.089951
10424 2.304228 12.086328
10425 2.304228 12.082705
10426 2.304228 12.079082
10427 2.304228 12.075459
10428 2.304228 12.071836
10429 2.304228 12.068213
10430 2.304228 12.064590
10431 2.304228 12.060967
10432 2.304228 12.057344
10433 2.304228 12.053721
10434 2.304228 12.050098
10435 2.304228 12.046475
10436 2.304228 12.042852
10437 2.304228 12.039229
10438 2.304228 12.035606
10439 2.304228 12.031983
10440 2.304228 12.028360
10441 2.304228 12.024737
10442 2.304228 12.021114
10443 2.304228 12.017491
10444 2.304228 12.013868
10445 2.304228 12.010245
10446 2.304228 12.006622
10447 2.304228 12.002999
10448 2.304228 11.999376
10449 2.304228 11.995753
10450 2.304228 11.992130
10451 2.304228 11.988507
10452 2.304228 11.984884
10453 2.304228 11.981261
10454 2.304228 11.977638
10455 2.304228 11.974015
10456 2.304228 11.970392
10457 2.304228 11.966769
10458 2.304228 11.963146
10459 2.300605 11.959523
10460 2.300605 11.955900
10461 2.296982 11.952277
10462 2.296982 11.948654
10463 2.293359 11.945031
10464 2.293359 11.941408
10465 2.289736 11.937785
10466 2.289736 11.934162
10467 2.286113 11.930539
10468 2.286113 11.926916
10469 2.286113 11.923293
10470 2.282490 11.919670
10471 2.282490 11.916047
10472 2.282490 11.912424
10473 2.282490 11.908801
10474 2.282490 11.905178
10475 2.282490 11.901555
10476 2.286113 11.897932
10477 2.286113 11.894309
10478 2.289736 11.890686
10479 2.289736 11.887063
10480 2.289736 11.883440
10481 2.289736 11.879817
10482 2.289736 11.876194
10483 2.289736 11.872571
10484 2.289736 11.868948
10485 2.289736 11.865325
10486 2.289736 11.861702
10487 2.289736 11.858079
10488 2.289736 11.854456
10489 2.289736 11.850833
10490 2.289736 11.847210
10491 2.289736 11.843587
10492 2.289736 11.839964
10493 2.289736 11.836341
10494 2.289736 11.832718
10495 2.289736 11.829095
10496 2.289736 11.825472
10497 2.289736 11.821849
10498 2.289736 11.818226
10499 2.289736 11.814603
10500 2.289736 11.810980
10501 2.289736 11.807357
10502 2.289736 11.803734
10503 2.289736 11.800111
10504 2.289736 11.796488
10505 2.289736 11.792865
10506 2.289736 11.789242
10507 2.289736 11.785619
10508 2.289736 11.781996
10509 2.289736 11.778373
10510 2.289736 11.774750
10511 2.289736 11.771127
10512 2.289736 11.767504
10513 2.289736 11.763881
10514 2.286113 11.760258
10515 2.286113 11.756635
10516 2.282490 11.753012
10517 2.282490 11.749389
10518 2.282490 11.745766
10519 2.282490 11.742143
10520 2.282490 11.738520
10521 2.282490 11.734897
10522 2.282490 11.731274
10523 2.282490 11.727651
10524 2.282490 11.724028
10525 2.282490 11.720405
10526 2.282490 11.716782
10527 2.282490 11.713159
10528 2.282490 11.709536
10529 2.282490 11.705913
10530 2.278867 11.702290
10531 2.278867 11.698667
10532 2.275244 11.695044
10533 2.275244 11.691421
10534 2.271621 11.687798
10535 2.271621 11.684175
10536 2.267998 11.680552
10537 2.267998 11.676929
10538 2.264375 11.673306
10539 2.264375 11.669683
10540 2.260752 11.666060
10541 2.260752 11.662437
10542 2.257129 11.658814
10543 2.257129 11.655191
10544 2.257129 11.651568
10545 2.257129 11.647945
10546 2.257129 11.644322
10547 2.253506 11.640699
10548 2.253506 11.637076
10549 2.249883 11.633453
10550 2.249883 11.629830
10551 2.246260 11.626207
10552 2.246260 11.622584
10553 2.242637 11.618961
10554 2.242637 11.615338
10555 2.239014 11.611715
10556 2.239014 11.608092
10557 2.239014 11.604469
10558 2.239014 11.600846
10559 2.239014 11.597223
10560 2.239014 11.593600
10561 2.239014 11.589977
10562 2.239014 11.586354
10563 2.239014 11.582731
10564 2.239014 11.579108
10565 2.239014 11.575485
10566 2.239014 11.571862
10567 2.239014 11.568239
10568 2.239014 11.564616
10569 2.239014 11.560993
10570 2.239014 11.557370
10571 2.239014 11.553747
10572 2.239014 11.550124
10573 2.239014 11.546501
10574 2.239014 11.542878
10575 2.239014 11.539255
10576 2.239014 11.535632
10577 2.239014 11.532009
10578 2.239014 11.528386
10579 2.239014 11.524763
10580 2.239014 11.521140
10581 2.239014 11.517517
10582 2.239014 11.513894
10583 2.239014 11.510271
10584 2.239014 11.506648
10585 2.239014 11.503025
10586 2.239014 11.499402
10587 2.239014 11.495779
10588 2.235391 11.492156
10589 2.235391 11.488533
10590 2.235391 11.484910
10591 2.231768 11.481287
10592 2.231768 11.477664
10593 2.228145 11.474041
10594 2.228145 11.470418
10595 2.224522 11.466795
10596 2.224522 11.463172
10597 2.224522 11.459549
10598 2.224522 11.455926
10599 2.224522 11.452303
10600 2.224522 11.448680
10601 2.224522 11.445057
10602 2.224522 11.441434
10603 2.224522 11.437811
10604 2.224522 11.434188
10605 2.224522 11.430565
10606 2.224522 11.426942
10607 2.224522 11.423319
10608 2.220899 11.419696
10609 2.220899 11.416073
10610 2.220899 11.412450
10611 2.217276 11.408827
10612 2.217276 11.405204
10613 2.213653 11.401581
10614 2.213653 11.397958
10615 2.213653 11.394335
10616 2.213653 11.390712
10617 2.213653 11.387089
10618 2.213653 11.383466
10619 2.213653 11.379843
10620 2.213653 11.376220
10621 2.213653 11.372597
10622 2.213653 11.368974
10623 2.213653 11.365351
10624 2.213653 11.361728
10625 2.213653 11.358105
10626 2.213653 11.354482
10627 2.213653 11.350859
10628 2.213653 11.347236
10629 2.213653 11.343613
10630 2.213653 11.339990
10631 2.213653 11.336367
10632 2.213653 11.332744
10633 2.213653 11.329121
10634 2.213653 11.325498
10635 2.213653 11.321875
10636 2.210030 11.318252
10637 2.210030 11.314629
10638 2.206407 11.311006
10639 2.206407 11.307383
10640 2.202784 11.303760
10641 2.202784 11.300137
10642 2.199161 11.296514
10643 2.199161 11.292891
10644 2.195538 11.289268
10645 2.195538 11.285645
10646 2.191915 11.282022
10647 2.191915 11.278399
10648 2.188292 11.274776
10649 2.188292 11.271153
10650 2.188292 11.267530
10651 2.184669 11.263907
10652 2.184669 11.260284
10653 2.184669 11.256661
10654 2.181046 11.253038
10655 2.181046 11.249415
10656 2.181046 11.245792
10657 2.181046 11.242169
10658 2.181046 11.238546
10659 2.181046 11.234923
10660 2.184669 11.231300
10661 2.184669 11.227677
10662 2.184669 11.224054
10663 2.184669 11.220431
10664 2.184669 11.216808
10665 2.184669 11.213185
10666 2.184669 11.209562
10667 2.184669 11.205939
10668 2.184669 11.202316
10669 2.184669 11.198693
10670 2.184669 11.195070
10671 2.184669 11.191447
10672 2.184669 11.187824
10673 2.184669 11.184201
10674 2.184669 11.180578
10675 2.184669 11.176955
10676 2.184669 11.173332
10677 2.184669 11.169709
10678 2.184669 11.166086
10679 2.184669 11.162463
10680 2.184669 11.158840
10681 2.184669 11.155217
10682 2.184669 11.151594
10683 2.184669 11.147971
10684 2.184669 11.144348
10685 2.181046 11.140725
10686 2.181046 11.137102
10687 2.177423 11.133479
10688 2.177423 11.129856
10689 2.173800 11.126233
10690 2.173800 11.122610
10691 2.173800 11.118987
10692 2.173800 11.115364
10693 2.170177 11.111741
10694 2.170177 11.108118
10695 2.166554 11.104495
10696 2.166554 11.100872
10697 2.162931 11.097249
10698 2.162931 11.093626
10699 2.159308 11.090003
10700 2.159308 11.086380
10701 2.155685 11.082757
10702 2.155685 11.079134
10703 2.152062 11.075511
10704 2.152062 11.071888
10705 2.148439 11.068265
10706 2.148439 11.064642
10707 2.148439 11.061019
10708 2.148439 11.057396
10709 2.144816 11.053773
10710 2.144816 11.050150
10711 2.144816 11.046527
10712 2.144816 11.042904
10713 2.141193 11.039281
10714 2.141193 11.035658
10715 2.141193 11.032035
10716 2.141193 11.028412
10717 2.141193 11.024789
10718 2.137570 11.021166
10719 2.137570 11.017543
10720 2.137570 11.013920
10721 2.133947 11.010297
10722 2.133947 11.006674
10723 2.133947 11.003051
10724 2.133947 10.999428
10725 2.133947 10.995805
10726 2.133947 10.992182
10727 2.133947 10.988559
10728 2.133947 10.984936
10729 2.133947 10.981313
10730 2.133947 10.977690
10731 2.133947 10.974067
10732 2.130324 10.970444
10733 2.130324 10.966821
10734 2.130324 10.963198
10735 2.130324 10.959575
10736 2.130324 10.955952
10737 2.130324 10.952329
10738 2.130324 10.948706
10739 2.130324 10.945083
10740 2.130324 10.941460
10741 2.126701 10.937837
10742 2.126701 10.934214
10743 2.126701 10.930591
10744 2.126701 10.926968
10745 2.123078 10.923345
10746 2.123078 10.919722
10747 2.123078 10.916099
10748 2.123078 10.912476
10749 2.123078 10.908853
10750 2.123078 10.905230
10751 2.123078 10.901607
10752 2.123078 10.897984
10753 2.123078 10.894361
10754 2.123078 10.890738
10755 2.123078 10.887115
10756 2.123078 10.883492
10757 2.123078 10.879869
10758 2.123078 10.876246
10759 2.123078 10.872623
10760 2.123078 10.869000
10761 2.119455 10.865377
10762 2.119455 10.861754
10763 2.119455 10.858131
10764 2.119455 10.854508
10765 2.119455 10.850885
10766 2.119455 10.847262
10767 2.119455 10.843639
10768 2.119455 10.840016
10769 2.119455 10.836393
10770 2.119455 10.832770
10771 2.119455 10.829147
10772 2.119455 10.825524
10773 2.119455 10.821901
10774 2.119455 10.818278
10775 2.119455 10.814655
10776 2.119455 10.811032
10777 2.119455 10.807409
10778 2.119455 10.803786
10779 2.119455 10.800163
10780 2.119455 10.796540
10781 2.119455 10.792917
10782 2.119455 10.789294
10783 2.119455 10.785671
10784 2.119455 10.782048
10785 2.119455 10.778425
10786 2.119455 10.774802
10787 2.119455 10.771179
10788 2.119455 10.767556
10789 2.119455 10.763933
10790 2.119455 10.760310
10791 2.119455 10.756687
10792 2.119455 10.753064
10793 2.119455 10.749441
10794 2.119455 10.745818
10795 2.119455 10.742195
10796 2.119455 10.738572
10797 2.119455 10.734949
10798 2.115832 10.731326
10799 2.115832 10.727703
10800 2.112209 10.724080
10801 2.112209 10.720457
10802 2.108586 10.716834
10803 2.108586 10.713211
10804 2.104963 10.709588
10805 2.104963 10.705965
10806 2.101340 10.702342
10807 2.101340 10.698719
10808 2.097717 10.695096
10809 2.097717 10.691473
10810 2.094094 10.687850
10811 2.094094 10.684227
10812 2.090471 10.680604
10813 2.090471 10.676981
10814 2.086848 10.673358
10815 2.086848 10.669735
10816 2.083225 10.666112
10817 2.083225 10.662489
10818 2.079602 10.658866
10819 2.079602 10.655243
10820 2.075979 10.651620
10821 2.075979 10.647997
10822 2.072356 10.644374
10823 2.068733 10.640751
10824 2.068733 10.637128
10825 2.065110 10.633505
10826 2.065110 10.629882
10827 2.061487 10.626259
10828 2.061487 10.622636
10829 2.061487 10.619013
10830 2.061487 10.615390
10831 2.061487 10.611767
10832 2.061487 10.608144
10833 2.061487 10.604521
10834 2.065110 10.600898
10835 2.065110 10.597275
10836 2.065110 10.593652
10837 2.065110 10.590029
10838 2.065110 10.586406
10839 2.065110 10.582783
10840 2.065110 10.579160
10841 2.065110 10.575537
10842 2.065110 10.571914
10843 2.065110 10.568291
10844 2.065110 10.564668
10845 2.065110 10.561045
10846 2.065110 10.557422
10847 2.065110 10.553799
10848 2.065110 10.550176
10849 2.065110 10.546553
10850 2.065110 10.542930
10851 2.065110 10.539307
10852 2.065110 10.535684
10853 2.065110 10.532061
10854 2.065110 10.528438
10855 2.065110 10.524815
10856 2.065110 10.521192
10857 2.065110 10.517569
10858 2.065110 10.513946
10859 2.061487 10.510323
10860 2.061487 10.506700
10861 2.057864 10.503077
10862 2.057864 10.499454
10863 2.057864 10.495831
10864 2.057864 10.492208
10865 2.057864 10.488585
10866 2.057864 10.484962
10867 2.054241 10.481339
10868 2.054241 10.477716
10869 2.054241 10.474093
10870 2.050618 10.470470
10871 2.050618 10.466847
10872 2.050618 10.463224
10873 2.050618 10.459601
10874 2.050618 10.455978
10875 2.050618 10.452355
10876 2.050618 10.448732
10877 2.050618 10.445109
10878 2.050618 10.441486
10879 2.050618 10.437863
10880 2.050618 10.434240
10881 2.050618 10.430617
10882 2.050618 10.426994
10883 2.050618 10.423371
10884 2.050618 10.419748
10885 2.050618 10.416125
10886 2.050618 10.412502
10887 2.046995 10.408879
10888 2.046995 10.405256
10889 2.043372 10.401633
10890 2.043372 10.398010
10891 2.039749 10.394387
10892 2.039749 10.390764
10893 2.036126 10.387141
10894 2.036126 10.383518
10895 2.036126 10.379895
10896 2.036126 10.376272
10897 2.036126 10.372649
10898 2.032503 10.369026
10899 2.032503 10.365403
10900 2.032503 10.361780
10901 2.032503 10.358157
10902 2.032503 10.354534
10903 2.032503 10.350911
10904 2.032503 10.347288
10905 2.032503 10.343665
10906 2.032503 10.340042
10907 2.032503 10.336419
10908 2.032503 10.332796
10909 2.032503 10.329173
10910 2.032503 10.325550
10911 2.032503 10.321927
10912 2.032503 10.318304
10913 2.032503 10.314681
10914 2.032503 10.311058
10915 2.032503 10.307435
10916 2.032503 10.303812
10917 2.032503 10.300189
10918 2.032503 10.296566
10919 2.028880 10.292943
10920 2.028880 10.289320
10921 2.025257 10.285697
10922 2.025257 10.282074
10923 2.021634 10.278451
10924 2.021634 10.274828
10925 2.018011 10.271205
10926 2.018011 10.267582
10927 2.014388 10.263959
10928 2.014388 10.260336
10929 2.010765 10.256713
10930 2.010765 10.253090
10931 2.010765 10.249467
10932 2.010765 10.245844
10933 2.010765 10.242221
10934 2.010765 10.238598
10935 2.010765 10.234975
10936 2.010765 10.231352
10937 2.010765 10.227729
10938 2.007142 10.224106
10939 2.007142 10.220483
10940 2.007142 10.216860
10941 2.007142 10.213237
10942 2.007142 10.209614
10943 2.007142 10.205991
10944 2.007142 10.202368
10945 2.007142 10.198745
10946 2.007142 10.195122
10947 2.007142 10.191499
10948 2.003519 10.187876
10949 2.003519 10.184253
10950 2.003519 10.180630
10951 1.999896 10.177007
10952 1.999896 10.173384
10953 1.996273 10.169761
10954 1.996273 10.166138
10955 1.992650 10.162515
10956 1.992650 10.158892
10957 1.992650 10.155269
10958 1.992650 10.151646
10959 1.992650 10.148023
10960 1.992650 10.144400
10961 1.992650 10.140777
10962 1.992650 10.137154
10963 1.992650 10.133531
10964 1.996273 10.129908
10965 1.996273 10.126285
10966 1.996273 10.122662
10967 1.996273 10.119039
10968 1.996273 10.115416
10969 1.996273 10.111793
10970 1.996273 10.108170
10971 1.996273 10.104547
10972 1.996273 10.100924
10973 1.996273 10.097301
10974 1.996273 10.093678
10975 1.996273 10.090055
10976 1.996273 10.086432
10977 1.996273 10.082809
10978 1.996273 10.079186
10979 1.996273 10.075563
10980 1.996273 10.071940
10981 1.996273 10.068317
10982 1.996273 10.064694
10983 1.996273 10.061071
10984 1.996273 10.057448
10985 1.996273 10.053825
10986 1.996273 10.050202
10987 1.996273 10.046579
10988 1.996273 10.042956
10989 1.996273 10.039333
10990 1.992650 10.035710
10991 1.992650 10.032087
10992 1.989027 10.028464
10993 1.989027 10.024841
10994 1.989027 10.021218
10995 1.985404 10.017595
10996 1.985404 10.013972
10997 1.981781 10.010349
10998 1.981781 10.006726
10999 1.978158 10.003103
11000 1.978158 9.999480
11001 1.978158 9.995857
11002 1.974535 9.992234
11003 1.974535 9.988611
11004 1.974535 9.984988
11005 1.974535 9.981365
11006 1.970912 9.977742
11007 1.970912 9.974119
11008 1.970912 9.970496
11009 1.970912 9.966873
11010 1.970912 9.963250
11011 1.970912 9.959627
11012 1.970912 9.956004
11013 1.970912 9.952381
11014 1.970912 9.948758
11015 1.970912 9.945135
11016 1.970912 9.941512
11017 1.970912 9.937889
11018 1.970912 9.934266
11019 1.970912 9.930643
11020 1.970912 9.927020
11021 1.970912 9.923397
11022 1.970912 9.919774
11023 1.970912 9.916151
11024 1.967289 9.912528
11025 1.967289 9.908905
11026 1.963666 9.905282
11027 1.963666 9.901659
11028 1.960043 9.898036
11029 1.960043 9.894413
11030 1.956420 9.890790
11031 1.956420 9.887167
11032 1.952797 9.883544
11033 1.952797 9.879921
11034 1.949174 9.876298
11035 1.949174 9.872675
11036 1.945551 9.869052
11037 1.941928 9.869052
11038 1.941928 9.865429
11039 1.938305 9.861806
11040 1.938305 9.858183
11041 1.934682 9.854560
11042 1.934682 9.850937
11043 1.934682 9.847314
11044 1.931059 9.843691
11045 1.931059 9.840068
11046 1.927436 9.836445
11047 1.927436 9.832822
11048 1.927436 9.829199
11049 1.927436 9.825576
11050 1.927436 9.821953
11051 1.927436 9.818330
11052 1.927436 9.814707
11053 1.927436 9.811084
11054 1.927436 9.807461
11055 1.927436 9.803838
11056 1.927436 9.800215
11057 1.927436 9.796592
11058 1.927436 9.792969
11059 1.927436 9.789346
11060 1.931059 9.785723
11061 1.931059 9.782100
11062 1.934682 9.778477
11063 1.934682 9.774854
11064 1.934682 9.771231
11065 1.934682 9.767608
11066 1.934682 9.763985
11067 1.934682 9.760362
11068 1.934682 9.756739
11069 1.934682 9.753116
11070 1.934682 9.749493
11071 1.934682 9.745870
11072 1.934682 9.742247
11073 1.934682 9.738624
11074 1.934682 9.735001
11075 1.934682 9.731378
11076 1.934682 9.727755
11077 1.934682 9.724132
11078 1.934682 9.720509
11079 1.934682 9.716886
11080 1.934682 9.713263
11081 1.934682 9.709640
11082 1.934682 9.706017
11083 1.934682 9.702394
11084 1.934682 9.698771
11085 1.934682 9.695148
11086 1.934682 9.691525
11087 1.931059 9.687902
11088 1.931059 9.684279
11089 1.927436 9.680656
11090 1.927436 9.677033
11091 1.923813 9.673410
11092 1.923813 9.669787
11093 1.923813 9.666164
11094 1.920190 9.662541
11095 1.920190 9.658918
11096 1.916567 9.655295
11097 1.916567 9.651672
11098 1.912944 9.648049
11099 1.912944 9.644426
11100 1.912944 9.640803
11101 1.909321 9.637180
11102 1.909321 9.633557
11103 1.909321 9.629934
11104 1.909321 9.626311
11105 1.909321 9.622688
11106 1.909321 9.619065
11107 1.909321 9.615442
11108 1.909321 9.611819
11109 1.909321 9.608196
11110 1.905698 9.604573
11111 1.905698 9.600950
11112 1.902075 9.597327
11113 1.902075 9.593704
11114 1.898452 9.590081
11115 1.898452 9.586458
11116 1.894829 9.582835
11117 1.894829 9.579212
11118 1.891206 9.575589
11119 1.891206 9.571966
11120 1.887583 9.568343
11121 1.887583 9.564720
11122 1.887583 9.561097
11123 1.883960 9.557474
11124 1.883960 9.553851
11125 1.883960 9.550228
11126 1.887583 9.546605
11127 1.887583 9.542982
11128 1.891206 9.539359
11129 1.891206 9.535736
11130 1.894829 9.532113
11131 1.894829 9.528490
11132 1.898452 9.524867
11133 1.898452 9.521244
11134 1.898452 9.517621
11135 1.898452 9.513998
11136 1.898452 9.510375
11137 1.898452 9.506752
11138 1.898452 9.503129
11139 1.898452 9.499506
11140 1.898452 9.495883
11141 1.898452 9.492260
11142 1.898452 9.488637
11143 1.898452 9.485014
11144 1.898452 9.481391
11145 1.898452 9.477768
11146 1.898452 9.474145
11147 1.898452 9.470522
11148 1.898452 9.466899
11149 1.898452 9.463276
11150 1.898452 9.459653
11151 1.898452 9.456030
11152 1.898452 9.452407
11153 1.898452 9.448784
11154 1.898452 9.445161
11155 1.898452 9.441538
11156 1.898452 9.437915
11157 1.898452 9.434292
11158 1.898452 9.430669
11159 1.894829 9.427046
11160 1.894829 9.423423
11161 1.891206 9.419800
11162 1.891206 9.416177
11163 1.887583 9.412554
11164 1.887583 9.408931
11165 1.883960 9.405308
11166 1.883960 9.401685
11167 1.880337 9.398062
11168 1.880337 9.394439
11169 1.876714 9.390816
11170 1.876714 9.387193
11171 1.873091 9.383570
11172 1.869468 9.379947
11173 1.865845 9.376324
11174 1.862222 9.376324
11175 1.858599 9.372701
11176 1.854976 9.369078
11177 1.851353 9.365455
11178 1.847730 9.361832
11179 1.844107 9.358209
11180 1.844107 9.354586
11181 1.840484 9.350963
11182 1.840484 9.347340
11183 1.840484 9.343717
11184 1.840484 9.340094
11185 1.840484 9.336471
11186 1.840484 9.332848
11187 1.840484 9.329225
11188 1.840484 9.325602
11189 1.840484 9.321979
11190 1.840484 9.318356
11191 1.836861 9.314733
11192 1.836861 9.311110
11193 1.836861 9.307487
11194 1.833238 9.303864
11195 1.833238 9.300241
11196 1.829615 9.296618
11197 1.829615 9.292995
11198 1.825992 9.289372
11199 1.825992 9.285749
11200 1.825992 9.282126
11201 1.825992 9.278503
11202 1.825992 9.274880
11203 1.825992 9.271257
11204 1.825992 9.267634
11205 1.825992 9.264011
11206 1.825992 9.260388
11207 1.825992 9.256765
11208 1.825992 9.253142
11209 1.825992 9.249519
11210 1.825992 9.245896
11211 1.825992 9.242273
11212 1.825992 9.238650
11213 1.825992 9.235027
11214 1.822369 9.231404
11215 1.822369 9.227781
11216 1.818746 9.224158
11217 1.818746 9.220535
11218 1.815123 9.216912
11219 1.815123 9.213289
11220 1.811500 9.209666
11221 1.811500 9.206043
11222 1.807877 9.202420
11223 1.807877 9.198797
11224 1.804254 9.195174
11225 1.804254 9.191551
11226 1.800631 9.187928
11227 1.797008 9.184305
11228 1.793385 9.180682
11229 1.789762 9.177059
11230 1.786139 9.173436
11231 1.786139 9.169813
11232 1.786139 9.166190
11233 1.782516 9.162567
11234 1.782516 9.158944
11235 1.778893 9.155321
11236 1.778893 9.151698
11237 1.778893 9.148075
11238 1.778893 9.144452
11239 1.778893 9.140829
11240 1.778893 9.137206
11241 1.778893 9.133583
11242 1.778893 9.129960
11243 1.775270 9.126337
11244 1.775270 9.122714
11245 1.775270 9.119091
11246 1.775270 9.115468
11247 1.775270 9.111845
11248 1.775270 9.108222
11249 1.775270 9.104599
11250 1.771647 9.100976
11251 1.771647 9.097353
11252 1.771647 9.093730
11253 1.771647 9.090107
11254 1.771647 9.086484
11255 1.768024 9.082861
11256 1.768024 9.079238
11257 1.768024 9.075615
11258 1.768024 9.071992
11259 1.764401 9.068369
11260 1.764401 9.064746
11261 1.764401 9.061123
11262 1.764401 9.057500
11263 1.764401 9.053877
11264 1.764401 9.050254
11265 1.764401 9.046631
11266 1.764401 9.043008
11267 1.764401 9.039385
11268 1.764401 9.035762
11269 1.764401 9.032139
11270 1.764401 9.028516
11271 1.764401 9.024893
11272 1.764401 9.021270
11273 1.764401 9.017647
11274 1.764401 9.014024
11275 1.764401 9.010401
11276 1.764401 9.006778
11277 1.764401 9.003155
11278 1.764401 8.999532
11279 1.764401 8.995909
11280 1.764401 8.992286
11281 1.764401 8.988663
11282 1.760778 8.985040
11283 1.760778 8.981417
11284 1.760778 8.977794
11285 1.760778 8.974171
11286 1.760778 8.970548
11287 1.760778 8.966925
11288 1.760778 8.963302
11289 1.760778 8.959679
11290 1.760778 8.956056
11291 1.760778 8.952433
11292 1.757155 8.948810
11293 1.757155 8.945187
11294 1.757155 8.941564
11295 1.757155 8.937941
11296 1.757155 8.934318
11297 1.757155 8.930695
11298 1.757155 8.927072
11299 1.760778 8.923449
11300 1.760778 8.919826
11301 1.764401 8.916203
11302 1.764401 8.912580
11303 1.768024 8.908957
11304 1.768024 8.905334
11305 1.771647 8.901711
11306 1.771647 8.898088
11307 1.775270 8.894465
11308 1.775270 8.890842
11309 1.775270 8.887219
11310 1.775270 8.883596
11311 1.775270 8.879973
11312 1.775270 8.876350
11313 1.775270 8.872727
11314 1.775270 8.869104
11315 1.775270 8.865481
11316 1.775270 8.861858
11317 1.775270 8.858235
11318 1.775270 8.854612
11319 1.775270 8.850989
11320 1.775270 8.847366
11321 1.775270 8.843743
11322 1.775270 8.840120
11323 1.775270 8.836497
11324 1.775270 8.832874
11325 1.775270 8.829251
11326 1.775270 8.825628
11327 1.775270 8.822005
11328 1.775270 8.818382
11329 1.775270 8.814759
11330 1.775270 8.811136
11331 1.771647 8.807513
11332 1.771647 8.803890
11333 1.768024 8.800267
11334 1.768024 8.796644
11335 1.764401 8.793021
11336 1.764401 8.789398
11337 1.760778 8.785775
11338 1.760778 8.782152
11339 1.757155 8.778529
11340 1.757155 8.774906
11341 1.753532 8.771283
11342 1.753532 8.767660
11343 1.749909 8.764037
11344 1.746286 8.764037
11345 1.742663 8.760414
11346 1.739040 8.760414
11347 1.735417 8.756791
11348 1.731794 8.753168
11349 1.728171 8.749545
11350 1.728171 8.745922
11351 1.728171 8.742299
11352 1.724548 8.738676
11353 1.724548 8.735053
11354 1.724548 8.731430
11355 1.724548 8.727807
11356 1.724548 8.724184
11357 1.724548 8.720561
11358 1.724548 8.716938
11359 1.724548 8.713315
11360 1.724548 8.709692
11361 1.724548 8.706069
11362 1.728171 8.702446
11363 1.728171 8.698823
11364 1.731794 8.695200
11365 1.731794 8.691577
11366 1.735417 8.687954
11367 1.735417 8.684331
11368 1.735417 8.680708
11369 1.735417 8.677085
11370 1.735417 8.673462
11371 1.735417 8.669839
11372 1.735417 8.666216
11373 1.735417 8.662593
11374 1.735417 8.658970
11375 1.735417 8.655347
11376 1.735417 8.651724
11377 1.735417 8.648101
11378 1.735417 8.644478
11379 1.735417 8.640855
11380 1.735417 8.637232
11381 1.735417 8.633609
11382 1.735417 8.629986
11383 1.735417 8.626363
11384 1.735417 8.622740
11385 1.735417 8.619117
11386 1.735417 8.615494
11387 1.735417 8.611871
11388 1.735417 8.608248
11389 1.735417 8.604625
11390 1.735417 8.601002
11391 1.735417 8.597379
11392 1.735417 8.593756
11393 1.735417 8.590133
11394 1.735417 8.586510
11395 1.735417 8.582887
11396 1.735417 8.579264
11397 1.735417 8.575641
11398 1.735417 8.572018
11399 1.735417 8.568395
11400 1.735417 8.564772
11401 1.735417 8.561149
11402 1.735417 8.557526
11403 1.735417 8.553903
11404 1.731794 8.550280
11405 1.731794 8.546657
11406 1.728171 8.543034
11407 1.728171 8.539411
11408 1.724548 8.535788
11409 1.724548 8.532165
11410 1.724548 8.528542
11411 1.724548 8.524919
11412 1.724548 8.521296
11413 1.720925 8.517673
11414 1.720925 8.514050
11415 1.717302 8.510427
11416 1.717302 8.506804
11417 1.713679 8.503181
11418 1.713679 8.499558
11419 1.710056 8.495935
11420 1.710056 8.492312
11421 1.706433 8.488689
11422 1.706433 8.485066
11423 1.702810 8.481443
11424 1.702810 8.477820
11425 1.699187 8.474197
11426 1.695564 8.470574
11427 1.691941 8.466951
11428 1.688318 8.463328
11429 1.684695 8.459705
11430 1.681072 8.456082
11431 1.677449 8.452459
11432 1.673826 8.448836
11433 1.670203 8.445213
11434 1.666580 8.441590
11435 1.666580 8.437967
11436 1.662957 8.434344
11437 1.662957 8.430721
11438 1.659334 8.427098
11439 1.659334 8.423475
11440 1.655711 8.419852
11441 1.655711 8.416229
11442 1.652088 8.412606
11443 1.652088 8.408983
11444 1.648465 8.405360
11445 1.644842 8.401737
11446 1.644842 8.398114
11447 1.641219 8.394491
11448 1.641219 8.390868
11449 1.637596 8.387245
11450 1.637596 8.383622
11451 1.637596 8.379999
11452 1.633973 8.376376
11453 1.633973 8.372753
11454 1.633973 8.369130
11455 1.633973 8.365507
11456 1.630350 8.361884
11457 1.630350 8.358261
11458 1.630350 8.354638
11459 1.630350 8.351015
11460 1.630350 8.347392
11461 1.630350 8.343769
11462 1.630350 8.340146
11463 1.630350 8.336523
11464 1.626727 8.332900
11465 1.626727 8.329277
11466 1.626727 8.325654
11467 1.626727 8.322031
11468 1.626727 8.318408
11469 1.626727 8.314785
11470 1.626727 8.311162
11471 1.626727 8.307539
11472 1.626727 8.303916
11473 1.626727 8.300293
11474 1.626727 8.296670
11475 1.626727 8.293047
11476 1.626727 8.289424
11477 1.626727 8.285801
11478 1.626727 8.282178
11479 1.626727 8.278555
11480 1.626727 8.274932
11481 1.626727 8.271309
11482 1.626727 8.267686
11483 1.626727 8.264063
