# Supplementary material for: Statistical Mapping of Maize Bundle Intensity at the Stem Scale Using Spatial Normalisation of Replicated Images
Source: PLoS One. 2014 Mar 12;9(3):e90673. doi: 10.1371/journal.pone.0090673 (PMC3951278; doi:10.1371/journal.pone.0090673)
Supplement: File S2 — Data files containing bundle positions and slice contours. (ZIP) [file pone.0090673.s002.zip › data/macro/tables/contoursMm/m04dCntMm.txt]

name   x   y
    1 0.992702 8.832874
    2 0.996325 8.829251
    3 0.996325 8.825628
    4 0.999948 8.822005
    5 0.999948 8.818382
    6 1.003571 8.814759
    7 1.003571 8.811136
    8 1.007194 8.807513
    9 1.010817 8.803890
   10 1.014440 8.800267
   11 1.018063 8.796644
   12 1.021686 8.793021
   13 1.025309 8.789398
   14 1.028932 8.785775
   15 1.032555 8.782152
   16 1.036178 8.778529
   17 1.039801 8.778529
   18 1.043424 8.774906
   19 1.047047 8.774906
   20 1.050670 8.774906
   21 1.054293 8.771283
   22 1.057916 8.771283
   23 1.061539 8.767660
   24 1.065162 8.767660
   25 1.068785 8.764037
   26 1.072408 8.764037
   27 1.076031 8.760414
   28 1.079654 8.760414
   29 1.083277 8.756791
   30 1.086900 8.756791
   31 1.090523 8.753168
   32 1.094146 8.753168
   33 1.097769 8.749545
   34 1.101392 8.745922
   35 1.105015 8.742299
   36 1.108638 8.738676
   37 1.112261 8.735053
   38 1.115884 8.731430
   39 1.119507 8.727807
   40 1.119507 8.724184
   41 1.123130 8.720561
   42 1.123130 8.716938
   43 1.126753 8.713315
   44 1.126753 8.709692
   45 1.130376 8.706069
   46 1.130376 8.702446
   47 1.133999 8.698823
   48 1.133999 8.695200
   49 1.137622 8.691577
   50 1.137622 8.687954
   51 1.141245 8.684331
   52 1.141245 8.680708
   53 1.141245 8.677085
   54 1.141245 8.673462
   55 1.141245 8.669839
   56 1.141245 8.666216
   57 1.144868 8.662593
   58 1.144868 8.658970
   59 1.148491 8.655347
   60 1.148491 8.651724
   61 1.152114 8.648101
   62 1.152114 8.644478
   63 1.155737 8.640855
   64 1.155737 8.637232
   65 1.159360 8.633609
   66 1.159360 8.629986
   67 1.162983 8.626363
   68 1.162983 8.622740
   69 1.166606 8.619117
   70 1.166606 8.615494
   71 1.166606 8.611871
   72 1.170229 8.608248
   73 1.170229 8.604625
   74 1.173852 8.601002
   75 1.173852 8.597379
   76 1.177475 8.593756
   77 1.177475 8.590133
   78 1.177475 8.586510
   79 1.177475 8.582887
   80 1.177475 8.579264
   81 1.177475 8.575641
   82 1.177475 8.572018
   83 1.177475 8.568395
   84 1.177475 8.564772
   85 1.177475 8.561149
   86 1.177475 8.557526
   87 1.177475 8.553903
   88 1.177475 8.550280
   89 1.177475 8.546657
   90 1.177475 8.543034
   91 1.177475 8.539411
   92 1.177475 8.535788
   93 1.177475 8.532165
   94 1.177475 8.528542
   95 1.177475 8.524919
   96 1.177475 8.521296
   97 1.177475 8.517673
   98 1.177475 8.514050
   99 1.177475 8.510427
  100 1.177475 8.506804
  101 1.181098 8.503181
  102 1.181098 8.499558
  103 1.184721 8.495935
  104 1.188344 8.492312
  105 1.188344 8.488689
  106 1.191967 8.485066
  107 1.191967 8.481443
  108 1.195590 8.477820
  109 1.195590 8.474197
  110 1.199213 8.470574
  111 1.199213 8.466951
  112 1.202836 8.463328
  113 1.202836 8.459705
  114 1.206459 8.456082
  115 1.206459 8.452459
  116 1.210082 8.448836
  117 1.210082 8.445213
  118 1.210082 8.441590
  119 1.210082 8.437967
  120 1.210082 8.434344
  121 1.210082 8.430721
  122 1.210082 8.427098
  123 1.210082 8.423475
  124 1.210082 8.419852
  125 1.210082 8.416229
  126 1.210082 8.412606
  127 1.210082 8.408983
  128 1.210082 8.405360
  129 1.210082 8.401737
  130 1.210082 8.398114
  131 1.210082 8.394491
  132 1.210082 8.390868
  133 1.210082 8.387245
  134 1.210082 8.383622
  135 1.210082 8.379999
  136 1.210082 8.376376
  137 1.210082 8.372753
  138 1.210082 8.369130
  139 1.206459 8.365507
  140 1.206459 8.361884
  141 1.202836 8.358261
  142 1.202836 8.354638
  143 1.199213 8.351015
  144 1.199213 8.347392
  145 1.195590 8.343769
  146 1.195590 8.340146
  147 1.191967 8.336523
  148 1.191967 8.332900
  149 1.188344 8.329277
  150 1.188344 8.325654
  151 1.184721 8.322031
  152 1.181098 8.322031
  153 1.177475 8.318408
  154 1.173852 8.314785
  155 1.170229 8.314785
  156 1.170229 8.311162
  157 1.170229 8.307539
  158 1.170229 8.303916
  159 1.170229 8.300293
  160 1.173852 8.296670
  161 1.173852 8.293047
  162 1.173852 8.289424
  163 1.173852 8.285801
  164 1.177475 8.282178
  165 1.181098 8.282178
  166 1.184721 8.278555
  167 1.188344 8.274932
  168 1.191967 8.271309
  169 1.195590 8.267686
  170 1.195590 8.264063
  171 1.199213 8.260440
  172 1.199213 8.256817
  173 1.202836 8.253194
  174 1.202836 8.249571
  175 1.206459 8.245948
  176 1.206459 8.242325
  177 1.210082 8.238702
  178 1.210082 8.235079
  179 1.213705 8.231456
  180 1.213705 8.227833
  181 1.217328 8.224210
  182 1.217328 8.220587
  183 1.217328 8.216964
  184 1.217328 8.213341
  185 1.217328 8.209718
  186 1.217328 8.206095
  187 1.217328 8.202472
  188 1.220951 8.198849
  189 1.224574 8.195226
  190 1.228197 8.191603
  191 1.228197 8.187980
  192 1.231820 8.184357
  193 1.231820 8.180734
  194 1.235443 8.177111
  195 1.235443 8.173488
  196 1.239066 8.169865
  197 1.239066 8.166242
  198 1.242689 8.162619
  199 1.242689 8.158996
  200 1.246312 8.155373
  201 1.246312 8.151750
  202 1.249935 8.148127
  203 1.249935 8.144504
  204 1.249935 8.140881
  205 1.249935 8.137258
  206 1.249935 8.133635
  207 1.249935 8.130012
  208 1.249935 8.126389
  209 1.249935 8.122766
  210 1.249935 8.119143
  211 1.249935 8.115520
  212 1.249935 8.111897
  213 1.249935 8.108274
  214 1.249935 8.104651
  215 1.249935 8.101028
  216 1.249935 8.097405
  217 1.249935 8.093782
  218 1.249935 8.090159
  219 1.249935 8.086536
  220 1.249935 8.082913
  221 1.249935 8.079290
  222 1.249935 8.075667
  223 1.249935 8.072044
  224 1.249935 8.068421
  225 1.249935 8.064798
  226 1.249935 8.061175
  227 1.249935 8.057552
  228 1.249935 8.053929
  229 1.249935 8.050306
  230 1.249935 8.046683
  231 1.249935 8.043060
  232 1.249935 8.039437
  233 1.249935 8.035814
  234 1.249935 8.032191
  235 1.249935 8.028568
  236 1.249935 8.024945
  237 1.249935 8.021322
  238 1.249935 8.017699
  239 1.253558 8.014076
  240 1.253558 8.010453
  241 1.253558 8.006830
  242 1.253558 8.003207
  243 1.257181 7.999584
  244 1.257181 7.995961
  245 1.260804 7.992338
  246 1.260804 7.988715
  247 1.260804 7.985092
  248 1.264427 7.981469
  249 1.264427 7.977846
  250 1.268050 7.974223
  251 1.268050 7.970600
  252 1.271673 7.966977
  253 1.275296 7.963354
  254 1.278919 7.959731
  255 1.282542 7.956108
  256 1.286165 7.952485
  257 1.289788 7.948862
  258 1.293411 7.945239
  259 1.297034 7.941616
  260 1.300657 7.937993
  261 1.304280 7.937993
  262 1.307903 7.937993
  263 1.311526 7.934370
  264 1.315149 7.934370
  265 1.318772 7.930747
  266 1.322395 7.930747
  267 1.326018 7.927124
  268 1.329641 7.927124
  269 1.333264 7.923501
  270 1.336887 7.923501
  271 1.340510 7.919878
  272 1.344133 7.919878
  273 1.347756 7.916255
  274 1.351379 7.916255
  275 1.355002 7.912632
  276 1.358625 7.909009
  277 1.362248 7.909009
  278 1.365871 7.905386
  279 1.369494 7.905386
  280 1.373117 7.901763
  281 1.376740 7.898140
  282 1.380363 7.894517
  283 1.383986 7.890894
  284 1.387609 7.887271
  285 1.391232 7.883648
  286 1.391232 7.880025
  287 1.394855 7.876402
  288 1.394855 7.872779
  289 1.398478 7.869156
  290 1.398478 7.865533
  291 1.402101 7.861910
  292 1.402101 7.858287
  293 1.405724 7.854664
  294 1.405724 7.851041
  295 1.409347 7.847418
  296 1.409347 7.843795
  297 1.412970 7.840172
  298 1.412970 7.836549
  299 1.416593 7.832926
  300 1.420216 7.829303
  301 1.420216 7.825680
  302 1.423839 7.822057
  303 1.423839 7.818434
  304 1.427462 7.814811
  305 1.427462 7.811188
  306 1.431085 7.807565
  307 1.431085 7.803942
  308 1.434708 7.800319
  309 1.434708 7.796696
  310 1.438331 7.793073
  311 1.438331 7.789450
  312 1.441954 7.785827
  313 1.441954 7.782204
  314 1.445577 7.778581
  315 1.445577 7.774958
  316 1.449200 7.771335
  317 1.449200 7.767712
  318 1.452823 7.764089
  319 1.452823 7.760466
  320 1.456446 7.756843
  321 1.456446 7.753220
  322 1.456446 7.749597
  323 1.456446 7.745974
  324 1.456446 7.742351
  325 1.456446 7.738728
  326 1.456446 7.735105
  327 1.456446 7.731482
  328 1.456446 7.727859
  329 1.456446 7.724236
  330 1.456446 7.720613
  331 1.456446 7.716990
  332 1.456446 7.713367
  333 1.456446 7.709744
  334 1.456446 7.706121
  335 1.456446 7.702498
  336 1.456446 7.698875
  337 1.456446 7.695252
  338 1.456446 7.691629
  339 1.456446 7.688006
  340 1.456446 7.684383
  341 1.456446 7.680760
  342 1.456446 7.677137
  343 1.456446 7.673514
  344 1.456446 7.669891
  345 1.456446 7.666268
  346 1.452823 7.662645
  347 1.452823 7.659022
  348 1.449200 7.655399
  349 1.449200 7.651776
  350 1.445577 7.648153
  351 1.445577 7.644530
  352 1.445577 7.640907
  353 1.445577 7.637284
  354 1.441954 7.633661
  355 1.441954 7.630038
  356 1.441954 7.626415
  357 1.441954 7.622792
  358 1.441954 7.619169
  359 1.441954 7.615546
  360 1.441954 7.611923
  361 1.441954 7.608300
  362 1.441954 7.604677
  363 1.445577 7.601054
  364 1.445577 7.597431
  365 1.449200 7.593808
  366 1.449200 7.590185
  367 1.452823 7.586562
  368 1.452823 7.582939
  369 1.456446 7.579316
  370 1.456446 7.575693
  371 1.460069 7.572070
  372 1.460069 7.568447
  373 1.463692 7.564824
  374 1.463692 7.561201
  375 1.467315 7.557578
  376 1.467315 7.553955
  377 1.467315 7.550332
  378 1.467315 7.546709
  379 1.467315 7.543086
  380 1.467315 7.539463
  381 1.467315 7.535840
  382 1.467315 7.532217
  383 1.470938 7.528594
  384 1.470938 7.524971
  385 1.474561 7.521348
  386 1.474561 7.517725
  387 1.478184 7.514102
  388 1.478184 7.510479
  389 1.478184 7.506856
  390 1.478184 7.503233
  391 1.478184 7.499610
  392 1.478184 7.495987
  393 1.478184 7.492364
  394 1.478184 7.488741
  395 1.478184 7.485118
  396 1.478184 7.481495
  397 1.478184 7.477872
  398 1.478184 7.474249
  399 1.478184 7.470626
  400 1.478184 7.467003
  401 1.478184 7.463380
  402 1.478184 7.459757
  403 1.478184 7.456134
  404 1.478184 7.452511
  405 1.478184 7.448888
  406 1.478184 7.445265
  407 1.478184 7.441642
  408 1.478184 7.438019
  409 1.478184 7.434396
  410 1.474561 7.430773
  411 1.474561 7.427150
  412 1.470938 7.423527
  413 1.470938 7.419904
  414 1.467315 7.416281
  415 1.467315 7.412658
  416 1.463692 7.409035
  417 1.463692 7.405412
  418 1.463692 7.401789
  419 1.463692 7.398166
  420 1.463692 7.394543
  421 1.463692 7.390920
  422 1.463692 7.387297
  423 1.467315 7.383674
  424 1.470938 7.380051
  425 1.474561 7.376428
  426 1.478184 7.372805
  427 1.481807 7.369182
  428 1.481807 7.365559
  429 1.485430 7.361936
  430 1.485430 7.358313
  431 1.489053 7.354690
  432 1.489053 7.351067
  433 1.492676 7.347444
  434 1.492676 7.343821
  435 1.496299 7.340198
  436 1.496299 7.336575
  437 1.499922 7.332952
  438 1.499922 7.329329
  439 1.503545 7.325706
  440 1.503545 7.322083
  441 1.503545 7.318460
  442 1.503545 7.314837
  443 1.503545 7.311214
  444 1.503545 7.307591
  445 1.507168 7.303968
  446 1.507168 7.300345
  447 1.510791 7.296722
  448 1.510791 7.293099
  449 1.510791 7.289476
  450 1.514414 7.285853
  451 1.514414 7.282230
  452 1.518037 7.278607
  453 1.518037 7.274984
  454 1.521660 7.271361
  455 1.521660 7.267738
  456 1.525283 7.264115
  457 1.525283 7.260492
  458 1.528906 7.256869
  459 1.528906 7.253246
  460 1.532529 7.249623
  461 1.532529 7.246000
  462 1.532529 7.242377
  463 1.532529 7.238754
  464 1.532529 7.235131
  465 1.532529 7.231508
  466 1.532529 7.227885
  467 1.532529 7.224262
  468 1.532529 7.220639
  469 1.532529 7.217016
  470 1.532529 7.213393
  471 1.532529 7.209770
  472 1.532529 7.206147
  473 1.532529 7.202524
  474 1.532529 7.198901
  475 1.532529 7.195278
  476 1.532529 7.191655
  477 1.532529 7.188032
  478 1.532529 7.184409
  479 1.532529 7.180786
  480 1.532529 7.177163
  481 1.532529 7.173540
  482 1.532529 7.169917
  483 1.532529 7.166294
  484 1.532529 7.162671
  485 1.532529 7.159048
  486 1.532529 7.155425
  487 1.532529 7.151802
  488 1.532529 7.148179
  489 1.532529 7.144556
  490 1.532529 7.140933
  491 1.532529 7.137310
  492 1.532529 7.133687
  493 1.528906 7.130064
  494 1.528906 7.126441
  495 1.525283 7.122818
  496 1.525283 7.119195
  497 1.521660 7.115572
  498 1.521660 7.111949
  499 1.521660 7.108326
  500 1.521660 7.104703
  501 1.521660 7.101080
  502 1.521660 7.097457
  503 1.521660 7.093834
  504 1.521660 7.090211
  505 1.521660 7.086588
  506 1.521660 7.082965
  507 1.521660 7.079342
  508 1.521660 7.075719
  509 1.518037 7.072096
  510 1.518037 7.068473
  511 1.518037 7.064850
  512 1.514414 7.061227
  513 1.514414 7.057604
  514 1.510791 7.053981
  515 1.510791 7.050358
  516 1.507168 7.046735
  517 1.507168 7.043112
  518 1.503545 7.039489
  519 1.503545 7.035866
  520 1.503545 7.032243
  521 1.503545 7.028620
  522 1.503545 7.024997
  523 1.507168 7.021374
  524 1.510791 7.017751
  525 1.514414 7.014128
  526 1.518037 7.014128
  527 1.521660 7.010505
  528 1.525283 7.010505
  529 1.528906 7.006882
  530 1.532529 7.006882
  531 1.536152 7.003259
  532 1.539775 7.003259
  533 1.543398 6.999636
  534 1.547021 6.999636
  535 1.550644 6.996013
  536 1.554267 6.992390
  537 1.554267 6.988767
  538 1.557890 6.985144
  539 1.557890 6.981521
  540 1.561513 6.977898
  541 1.561513 6.974275
  542 1.565136 6.970652
  543 1.565136 6.967029
  544 1.568759 6.963406
  545 1.568759 6.959783
  546 1.572382 6.956160
  547 1.572382 6.952537
  548 1.576005 6.948914
  549 1.576005 6.945291
  550 1.576005 6.941668
  551 1.576005 6.938045
  552 1.576005 6.934422
  553 1.576005 6.930799
  554 1.576005 6.927176
  555 1.576005 6.923553
  556 1.576005 6.919930
  557 1.576005 6.916307
  558 1.576005 6.912684
  559 1.576005 6.909061
  560 1.576005 6.905438
  561 1.576005 6.901815
  562 1.576005 6.898192
  563 1.576005 6.894569
  564 1.576005 6.890946
  565 1.576005 6.887323
  566 1.576005 6.883700
  567 1.576005 6.880077
  568 1.576005 6.876454
  569 1.576005 6.872831
  570 1.576005 6.869208
  571 1.576005 6.865585
  572 1.576005 6.861962
  573 1.576005 6.858339
  574 1.576005 6.854716
  575 1.576005 6.851093
  576 1.576005 6.847470
  577 1.576005 6.843847
  578 1.576005 6.840224
  579 1.579628 6.836601
  580 1.579628 6.832978
  581 1.579628 6.829355
  582 1.583251 6.825732
  583 1.583251 6.822109
  584 1.586874 6.818486
  585 1.590497 6.814863
  586 1.590497 6.811240
  587 1.594120 6.807617
  588 1.597743 6.803994
  589 1.601366 6.800371
  590 1.604989 6.800371
  591 1.608612 6.796748
  592 1.612235 6.796748
  593 1.615858 6.793125
  594 1.619481 6.793125
  595 1.623104 6.789502
  596 1.626727 6.785879
  597 1.630350 6.782256
  598 1.633973 6.778633
  599 1.637596 6.775010
  600 1.641219 6.771387
  601 1.644842 6.767764
  602 1.648465 6.764141
  603 1.652088 6.760518
  604 1.655711 6.760518
  605 1.659334 6.756895
  606 1.662957 6.756895
  607 1.666580 6.753272
  608 1.666580 6.749649
  609 1.670203 6.746026
  610 1.670203 6.742403
  611 1.673826 6.738780
  612 1.673826 6.735157
  613 1.677449 6.731534
  614 1.677449 6.727911
  615 1.681072 6.724288
  616 1.681072 6.720665
  617 1.684695 6.717042
  618 1.684695 6.713419
  619 1.688318 6.709796
  620 1.688318 6.706173
  621 1.688318 6.702550
  622 1.688318 6.698927
  623 1.688318 6.695304
  624 1.688318 6.691681
  625 1.688318 6.688058
  626 1.688318 6.684435
  627 1.688318 6.680812
  628 1.688318 6.677189
  629 1.688318 6.673566
  630 1.688318 6.669943
  631 1.688318 6.666320
  632 1.688318 6.662697
  633 1.688318 6.659074
  634 1.688318 6.655451
  635 1.688318 6.651828
  636 1.688318 6.648205
  637 1.688318 6.644582
  638 1.688318 6.640959
  639 1.688318 6.637336
  640 1.688318 6.633713
  641 1.688318 6.630090
  642 1.684695 6.626467
  643 1.684695 6.622844
  644 1.681072 6.619221
  645 1.681072 6.615598
  646 1.677449 6.611975
  647 1.677449 6.608352
  648 1.673826 6.604729
  649 1.673826 6.601106
  650 1.670203 6.597483
  651 1.670203 6.593860
  652 1.666580 6.590237
  653 1.666580 6.586614
  654 1.662957 6.582991
  655 1.662957 6.579368
  656 1.659334 6.575745
  657 1.659334 6.572122
  658 1.655711 6.568499
  659 1.652088 6.564876
  660 1.648465 6.561253
  661 1.644842 6.557630
  662 1.641219 6.554007
  663 1.637596 6.550384
  664 1.633973 6.546761
  665 1.630350 6.543138
  666 1.626727 6.539515
  667 1.623104 6.535892
  668 1.619481 6.532269
  669 1.615858 6.528646
  670 1.612235 6.525023
  671 1.608612 6.521400
  672 1.608612 6.517777
  673 1.608612 6.514154
  674 1.608612 6.510531
  675 1.608612 6.506908
  676 1.608612 6.503285
  677 1.608612 6.499662
  678 1.608612 6.496039
  679 1.608612 6.492416
  680 1.608612 6.488793
  681 1.608612 6.485170
  682 1.608612 6.481547
  683 1.608612 6.477924
  684 1.608612 6.474301
  685 1.608612 6.470678
  686 1.608612 6.467055
  687 1.608612 6.463432
  688 1.608612 6.459809
  689 1.608612 6.456186
  690 1.608612 6.452563
  691 1.608612 6.448940
  692 1.608612 6.445317
  693 1.608612 6.441694
  694 1.604989 6.438071
  695 1.604989 6.434448
  696 1.601366 6.430825
  697 1.601366 6.427202
  698 1.597743 6.423579
  699 1.597743 6.419956
  700 1.594120 6.416333
  701 1.594120 6.412710
  702 1.590497 6.409087
  703 1.590497 6.405464
  704 1.586874 6.401841
  705 1.586874 6.398218
  706 1.583251 6.394595
  707 1.579628 6.390972
  708 1.576005 6.387349
  709 1.576005 6.383726
  710 1.576005 6.380103
  711 1.576005 6.376480
  712 1.576005 6.372857
  713 1.576005 6.369234
  714 1.579628 6.365611
  715 1.579628 6.361988
  716 1.579628 6.358365
  717 1.579628 6.354742
  718 1.579628 6.351119
  719 1.579628 6.347496
  720 1.579628 6.343873
  721 1.583251 6.340250
  722 1.583251 6.336627
  723 1.586874 6.333004
  724 1.586874 6.329381
  725 1.590497 6.325758
  726 1.590497 6.322135
  727 1.594120 6.318512
  728 1.594120 6.314889
  729 1.597743 6.311266
  730 1.597743 6.307643
  731 1.597743 6.304020
  732 1.597743 6.300397
  733 1.597743 6.296774
  734 1.597743 6.293151
  735 1.597743 6.289528
  736 1.597743 6.285905
  737 1.597743 6.282282
  738 1.597743 6.278659
  739 1.597743 6.275036
  740 1.597743 6.271413
  741 1.597743 6.267790
  742 1.597743 6.264167
  743 1.597743 6.260544
  744 1.597743 6.256921
  745 1.597743 6.253298
  746 1.597743 6.249675
  747 1.597743 6.246052
  748 1.597743 6.242429
  749 1.597743 6.238806
  750 1.597743 6.235183
  751 1.597743 6.231560
  752 1.597743 6.227937
  753 1.597743 6.224314
  754 1.597743 6.220691
  755 1.601366 6.217068
  756 1.601366 6.213445
  757 1.601366 6.209822
  758 1.601366 6.206199
  759 1.601366 6.202576
  760 1.601366 6.198953
  761 1.601366 6.195330
  762 1.601366 6.191707
  763 1.601366 6.188084
  764 1.601366 6.184461
  765 1.601366 6.180838
  766 1.601366 6.177215
  767 1.601366 6.173592
  768 1.601366 6.169969
  769 1.601366 6.166346
  770 1.601366 6.162723
  771 1.601366 6.159100
  772 1.601366 6.155477
  773 1.601366 6.151854
  774 1.601366 6.148231
  775 1.601366 6.144608
  776 1.601366 6.140985
  777 1.601366 6.137362
  778 1.601366 6.133739
  779 1.601366 6.130116
  780 1.597743 6.126493
  781 1.597743 6.122870
  782 1.601366 6.119247
  783 1.601366 6.115624
  784 1.601366 6.112001
  785 1.604989 6.108378
  786 1.608612 6.104755
  787 1.612235 6.101132
  788 1.612235 6.097509
  789 1.615858 6.093886
  790 1.615858 6.090263
  791 1.619481 6.086640
  792 1.619481 6.083017
  793 1.623104 6.079394
  794 1.623104 6.075771
  795 1.626727 6.072148
  796 1.626727 6.068525
  797 1.630350 6.064902
  798 1.630350 6.061279
  799 1.633973 6.057656
  800 1.633973 6.054033
  801 1.633973 6.050410
  802 1.633973 6.046787
  803 1.633973 6.043164
  804 1.633973 6.039541
  805 1.633973 6.035918
  806 1.633973 6.032295
  807 1.633973 6.028672
  808 1.637596 6.025049
  809 1.637596 6.021426
  810 1.641219 6.017803
  811 1.644842 6.014180
  812 1.648465 6.010557
  813 1.648465 6.006934
  814 1.652088 6.003311
  815 1.655711 5.999688
  816 1.659334 5.999688
  817 1.662957 5.996065
  818 1.666580 5.996065
  819 1.670203 5.992442
  820 1.673826 5.988819
  821 1.677449 5.985196
  822 1.681072 5.981573
  823 1.681072 5.977950
  824 1.684695 5.974327
  825 1.684695 5.970704
  826 1.688318 5.967081
  827 1.688318 5.963458
  828 1.691941 5.959835
  829 1.691941 5.956212
  830 1.695564 5.952589
  831 1.695564 5.948966
  832 1.699187 5.945343
  833 1.699187 5.941720
  834 1.702810 5.938097
  835 1.702810 5.934474
  836 1.702810 5.930851
  837 1.702810 5.927228
  838 1.702810 5.923605
  839 1.702810 5.919982
  840 1.702810 5.916359
  841 1.702810 5.912736
  842 1.702810 5.909113
  843 1.702810 5.905490
  844 1.706433 5.901867
  845 1.706433 5.898244
  846 1.710056 5.894621
  847 1.710056 5.890998
  848 1.710056 5.887375
  849 1.713679 5.883752
  850 1.713679 5.880129
  851 1.713679 5.876506
  852 1.713679 5.872883
  853 1.713679 5.869260
  854 1.713679 5.865637
  855 1.713679 5.862014
  856 1.713679 5.858391
  857 1.713679 5.854768
  858 1.717302 5.851145
  859 1.717302 5.847522
  860 1.720925 5.843899
  861 1.720925 5.840276
  862 1.720925 5.836653
  863 1.720925 5.833030
  864 1.720925 5.829407
  865 1.720925 5.825784
  866 1.720925 5.822161
  867 1.720925 5.818538
  868 1.720925 5.814915
  869 1.720925 5.811292
  870 1.720925 5.807669
  871 1.720925 5.804046
  872 1.720925 5.800423
  873 1.720925 5.796800
  874 1.720925 5.793177
  875 1.720925 5.789554
  876 1.720925 5.785931
  877 1.720925 5.782308
  878 1.720925 5.778685
  879 1.720925 5.775062
  880 1.720925 5.771439
  881 1.720925 5.767816
  882 1.720925 5.764193
  883 1.717302 5.760570
  884 1.717302 5.756947
  885 1.713679 5.753324
  886 1.717302 5.749701
  887 1.717302 5.746078
  888 1.720925 5.742455
  889 1.720925 5.738832
  890 1.724548 5.735209
  891 1.724548 5.731586
  892 1.728171 5.727963
  893 1.728171 5.724340
  894 1.731794 5.720717
  895 1.731794 5.717094
  896 1.735417 5.713471
  897 1.735417 5.709848
  898 1.735417 5.706225
  899 1.735417 5.702602
  900 1.735417 5.698979
  901 1.735417 5.695356
  902 1.735417 5.691733
  903 1.735417 5.688110
  904 1.735417 5.684487
  905 1.735417 5.680864
  906 1.735417 5.677241
  907 1.735417 5.673618
  908 1.735417 5.669995
  909 1.735417 5.666372
  910 1.735417 5.662749
  911 1.735417 5.659126
  912 1.735417 5.655503
  913 1.739040 5.651880
  914 1.739040 5.648257
  915 1.742663 5.644634
  916 1.742663 5.641011
  917 1.746286 5.637388
  918 1.746286 5.633765
  919 1.749909 5.630142
  920 1.749909 5.626519
  921 1.749909 5.622896
  922 1.749909 5.619273
  923 1.749909 5.615650
  924 1.749909 5.612027
  925 1.749909 5.608404
  926 1.749909 5.604781
  927 1.749909 5.601158
  928 1.753532 5.597535
  929 1.753532 5.593912
  930 1.757155 5.590289
  931 1.757155 5.586666
  932 1.760778 5.583043
  933 1.760778 5.579420
  934 1.764401 5.575797
  935 1.764401 5.572174
  936 1.768024 5.568551
  937 1.768024 5.564928
  938 1.771647 5.561305
  939 1.771647 5.557682
  940 1.775270 5.554059
  941 1.775270 5.550436
  942 1.778893 5.546813
  943 1.778893 5.543190
  944 1.782516 5.539567
  945 1.782516 5.535944
  946 1.786139 5.532321
  947 1.786139 5.528698
  948 1.786139 5.525075
  949 1.789762 5.521452
  950 1.793385 5.517829
  951 1.797008 5.514206
  952 1.800631 5.510583
  953 1.804254 5.506960
  954 1.807877 5.503337
  955 1.807877 5.499714
  956 1.811500 5.496091
  957 1.811500 5.492468
  958 1.815123 5.488845
  959 1.815123 5.485222
  960 1.818746 5.481599
  961 1.818746 5.477976
  962 1.822369 5.474353
  963 1.822369 5.470730
  964 1.825992 5.467107
  965 1.825992 5.463484
  966 1.829615 5.459861
  967 1.829615 5.456238
  968 1.829615 5.452615
  969 1.829615 5.448992
  970 1.829615 5.445369
  971 1.829615 5.441746
  972 1.829615 5.438123
  973 1.829615 5.434500
  974 1.829615 5.430877
  975 1.829615 5.427254
  976 1.829615 5.423631
  977 1.829615 5.420008
  978 1.829615 5.416385
  979 1.829615 5.412762
  980 1.829615 5.409139
  981 1.829615 5.405516
  982 1.829615 5.401893
  983 1.829615 5.398270
  984 1.829615 5.394647
  985 1.829615 5.391024
  986 1.829615 5.387401
  987 1.829615 5.383778
  988 1.829615 5.380155
  989 1.829615 5.376532
  990 1.829615 5.372909
  991 1.829615 5.369286
  992 1.829615 5.365663
  993 1.829615 5.362040
  994 1.829615 5.358417
  995 1.829615 5.354794
  996 1.829615 5.351171
  997 1.829615 5.347548
  998 1.829615 5.343925
  999 1.829615 5.340302
 1000 1.829615 5.336679
 1001 1.829615 5.333056
 1002 1.833238 5.329433
 1003 1.833238 5.325810
 1004 1.833238 5.322187
 1005 1.833238 5.318564
 1006 1.833238 5.314941
 1007 1.833238 5.311318
 1008 1.836861 5.307695
 1009 1.840484 5.304072
 1010 1.840484 5.300449
 1011 1.844107 5.296826
 1012 1.844107 5.293203
 1013 1.847730 5.289580
 1014 1.847730 5.285957
 1015 1.851353 5.282334
 1016 1.851353 5.278711
 1017 1.854976 5.275088
 1018 1.854976 5.271465
 1019 1.858599 5.267842
 1020 1.858599 5.264219
 1021 1.862222 5.260596
 1022 1.862222 5.256973
 1023 1.862222 5.253350
 1024 1.865845 5.249727
 1025 1.865845 5.246104
 1026 1.869468 5.242481
 1027 1.869468 5.238858
 1028 1.873091 5.235235
 1029 1.873091 5.231612
 1030 1.876714 5.227989
 1031 1.876714 5.224366
 1032 1.880337 5.220743
 1033 1.880337 5.217120
 1034 1.883960 5.213497
 1035 1.883960 5.209874
 1036 1.883960 5.206251
 1037 1.883960 5.202628
 1038 1.883960 5.199005
 1039 1.883960 5.195382
 1040 1.887583 5.191759
 1041 1.887583 5.188136
 1042 1.891206 5.184513
 1043 1.891206 5.180890
 1044 1.894829 5.177267
 1045 1.894829 5.173644
 1046 1.894829 5.170021
 1047 1.894829 5.166398
 1048 1.894829 5.162775
 1049 1.894829 5.159152
 1050 1.894829 5.155529
 1051 1.894829 5.151906
 1052 1.894829 5.148283
 1053 1.894829 5.144660
 1054 1.894829 5.141037
 1055 1.894829 5.137414
 1056 1.894829 5.133791
 1057 1.894829 5.130168
 1058 1.894829 5.126545
 1059 1.894829 5.122922
 1060 1.894829 5.119299
 1061 1.894829 5.115676
 1062 1.894829 5.112053
 1063 1.894829 5.108430
 1064 1.894829 5.104807
 1065 1.894829 5.101184
 1066 1.894829 5.097561
 1067 1.898452 5.093938
 1068 1.898452 5.090315
 1069 1.902075 5.086692
 1070 1.902075 5.083069
 1071 1.902075 5.079446
 1072 1.905698 5.075823
 1073 1.905698 5.072200
 1074 1.905698 5.068577
 1075 1.909321 5.068577
 1076 1.912944 5.064954
 1077 1.916567 5.064954
 1078 1.920190 5.061331
 1079 1.923813 5.061331
 1080 1.927436 5.057708
 1081 1.931059 5.057708
 1082 1.934682 5.054085
 1083 1.938305 5.054085
 1084 1.941928 5.050462
 1085 1.945551 5.046839
 1086 1.949174 5.043216
 1087 1.952797 5.039593
 1088 1.956420 5.035970
 1089 1.960043 5.032347
 1090 1.963666 5.032347
 1091 1.967289 5.032347
 1092 1.970912 5.032347
 1093 1.974535 5.032347
 1094 1.978158 5.032347
 1095 1.981781 5.028724
 1096 1.985404 5.028724
 1097 1.989027 5.025101
 1098 1.992650 5.025101
 1099 1.996273 5.021478
 1100 1.999896 5.021478
 1101 2.003519 5.017855
 1102 2.007142 5.017855
 1103 2.010765 5.014232
 1104 2.014388 5.014232
 1105 2.018011 5.010609
 1106 2.021634 5.010609
 1107 2.025257 5.006986
 1108 2.028880 5.006986
 1109 2.032503 5.003363
 1110 2.036126 5.003363
 1111 2.039749 4.999740
 1112 2.043372 4.999740
 1113 2.046995 4.996117
 1114 2.050618 4.996117
 1115 2.054241 4.992494
 1116 2.057864 4.992494
 1117 2.061487 4.988871
 1118 2.065110 4.988871
 1119 2.068733 4.985248
 1120 2.072356 4.985248
 1121 2.075979 4.981625
 1122 2.079602 4.978002
 1123 2.083225 4.974379
 1124 2.083225 4.970756
 1125 2.086848 4.967133
 1126 2.090471 4.963510
 1127 2.090471 4.959887
 1128 2.094094 4.956264
 1129 2.097717 4.952641
 1130 2.101340 4.949018
 1131 2.104963 4.945395
 1132 2.108586 4.941772
 1133 2.112209 4.938149
 1134 2.115832 4.934526
 1135 2.119455 4.930903
 1136 2.123078 4.927280
 1137 2.126701 4.923657
 1138 2.130324 4.920034
 1139 2.133947 4.916411
 1140 2.137570 4.912788
 1141 2.141193 4.909165
 1142 2.144816 4.905542
 1143 2.148439 4.901919
 1144 2.148439 4.898296
 1145 2.152062 4.894673
 1146 2.152062 4.891050
 1147 2.155685 4.887427
 1148 2.155685 4.883804
 1149 2.159308 4.880181
 1150 2.159308 4.876558
 1151 2.162931 4.872935
 1152 2.162931 4.869312
 1153 2.166554 4.865689
 1154 2.166554 4.862066
 1155 2.170177 4.858443
 1156 2.170177 4.854820
 1157 2.170177 4.851197
 1158 2.173800 4.847574
 1159 2.177423 4.843951
 1160 2.181046 4.843951
 1161 2.184669 4.840328
 1162 2.188292 4.840328
 1163 2.191915 4.836705
 1164 2.195538 4.836705
 1165 2.199161 4.833082
 1166 2.202784 4.833082
 1167 2.206407 4.829459
 1168 2.210030 4.829459
 1169 2.213653 4.825836
 1170 2.217276 4.825836
 1171 2.220899 4.822213
 1172 2.224522 4.822213
 1173 2.228145 4.818590
 1174 2.231768 4.818590
 1175 2.235391 4.814967
 1176 2.239014 4.811344
 1177 2.242637 4.807721
 1178 2.246260 4.804098
 1179 2.249883 4.800475
 1180 2.249883 4.796852
 1181 2.253506 4.793229
 1182 2.253506 4.789606
 1183 2.257129 4.785983
 1184 2.257129 4.782360
 1185 2.260752 4.778737
 1186 2.260752 4.775114
 1187 2.264375 4.771491
 1188 2.267998 4.767868
 1189 2.271621 4.764245
 1190 2.275244 4.760622
 1191 2.278867 4.756999
 1192 2.282490 4.756999
 1193 2.286113 4.753376
 1194 2.289736 4.753376
 1195 2.293359 4.749753
 1196 2.296982 4.749753
 1197 2.300605 4.746130
 1198 2.304228 4.742507
 1199 2.307851 4.738884
 1200 2.307851 4.735261
 1201 2.311474 4.731638
 1202 2.311474 4.728015
 1203 2.315097 4.724392
 1204 2.315097 4.720769
 1205 2.318720 4.717146
 1206 2.318720 4.713523
 1207 2.322343 4.709900
 1208 2.322343 4.706277
 1209 2.325966 4.702654
 1210 2.325966 4.699031
 1211 2.329589 4.695408
 1212 2.329589 4.691785
 1213 2.329589 4.688162
 1214 2.329589 4.684539
 1215 2.329589 4.680916
 1216 2.329589 4.677293
 1217 2.333212 4.673670
 1218 2.336835 4.670047
 1219 2.340458 4.666424
 1220 2.344081 4.662801
 1221 2.347704 4.659178
 1222 2.351327 4.655555
 1223 2.354950 4.651932
 1224 2.358573 4.648309
 1225 2.362196 4.644686
 1226 2.365819 4.641063
 1227 2.369442 4.637440
 1228 2.373065 4.637440
 1229 2.376688 4.633817
 1230 2.380311 4.630194
 1231 2.383934 4.626571
 1232 2.387557 4.622948
 1233 2.391180 4.619325
 1234 2.394803 4.615702
 1235 2.398426 4.612079
 1236 2.402049 4.608456
 1237 2.405672 4.604833
 1238 2.409295 4.601210
 1239 2.412918 4.597587
 1240 2.416541 4.593964
 1241 2.420164 4.590341
 1242 2.423787 4.586718
 1243 2.427410 4.583095
 1244 2.427410 4.579472
 1245 2.431033 4.575849
 1246 2.431033 4.572226
 1247 2.434656 4.568603
 1248 2.434656 4.564980
 1249 2.438279 4.561357
 1250 2.438279 4.557734
 1251 2.441902 4.554111
 1252 2.441902 4.550488
 1253 2.445525 4.546865
 1254 2.445525 4.543242
 1255 2.449148 4.539619
 1256 2.449148 4.535996
 1257 2.449148 4.532373
 1258 2.449148 4.528750
 1259 2.449148 4.525127
 1260 2.449148 4.521504
 1261 2.449148 4.517881
 1262 2.449148 4.514258
 1263 2.449148 4.510635
 1264 2.449148 4.507012
 1265 2.452771 4.503389
 1266 2.456394 4.499766
 1267 2.460017 4.496143
 1268 2.463640 4.492520
 1269 2.467263 4.488897
 1270 2.470886 4.485274
 1271 2.474509 4.481651
 1272 2.478132 4.478028
 1273 2.481755 4.474405
 1274 2.485378 4.470782
 1275 2.489001 4.470782
 1276 2.492624 4.470782
 1277 2.496247 4.470782
 1278 2.499870 4.470782
 1279 2.503493 4.470782
 1280 2.507116 4.470782
 1281 2.510739 4.470782
 1282 2.514362 4.470782
 1283 2.517985 4.470782
 1284 2.521608 4.470782
 1285 2.525231 4.467159
 1286 2.528854 4.467159
 1287 2.532477 4.463536
 1288 2.536100 4.463536
 1289 2.539723 4.459913
 1290 2.543346 4.459913
 1291 2.546969 4.456290
 1292 2.550592 4.456290
 1293 2.554215 4.452667
 1294 2.557838 4.452667
 1295 2.561461 4.449044
 1296 2.565084 4.449044
 1297 2.568707 4.445421
 1298 2.568707 4.441798
 1299 2.572330 4.438175
 1300 2.572330 4.434552
 1301 2.575953 4.430929
 1302 2.575953 4.427306
 1303 2.579576 4.423683
 1304 2.579576 4.420060
 1305 2.583199 4.416437
 1306 2.583199 4.412814
 1307 2.586822 4.409191
 1308 2.586822 4.405568
 1309 2.590445 4.401945
 1310 2.590445 4.398322
 1311 2.590445 4.394699
 1312 2.590445 4.391076
 1313 2.590445 4.387453
 1314 2.590445 4.383830
 1315 2.590445 4.380207
 1316 2.590445 4.376584
 1317 2.590445 4.372961
 1318 2.590445 4.369338
 1319 2.590445 4.365715
 1320 2.590445 4.362092
 1321 2.590445 4.358469
 1322 2.594068 4.354846
 1323 2.597691 4.351223
 1324 2.601314 4.347600
 1325 2.604937 4.343977
 1326 2.608560 4.340354
 1327 2.612183 4.336731
 1328 2.615806 4.333108
 1329 2.615806 4.329485
 1330 2.619429 4.325862
 1331 2.619429 4.322239
 1332 2.623052 4.318616
 1333 2.623052 4.314993
 1334 2.626675 4.311370
 1335 2.626675 4.307747
 1336 2.630298 4.307747
 1337 2.633921 4.304124
 1338 2.637544 4.304124
 1339 2.641167 4.300501
 1340 2.644790 4.300501
 1341 2.648413 4.296878
 1342 2.652036 4.293255
 1343 2.655659 4.289632
 1344 2.659282 4.286009
 1345 2.659282 4.282386
 1346 2.662905 4.278763
 1347 2.662905 4.275140
 1348 2.666528 4.271517
 1349 2.666528 4.267894
 1350 2.670151 4.264271
 1351 2.670151 4.260648
 1352 2.673774 4.257025
 1353 2.673774 4.253402
 1354 2.677397 4.249779
 1355 2.677397 4.246156
 1356 2.681020 4.242533
 1357 2.681020 4.238910
 1358 2.684643 4.235287
 1359 2.688266 4.235287
 1360 2.691889 4.231664
 1361 2.695512 4.231664
 1362 2.699135 4.228041
 1363 2.702758 4.224418
 1364 2.706381 4.220795
 1365 2.710004 4.217172
 1366 2.713627 4.213549
 1367 2.717250 4.209926
 1368 2.720873 4.206303
 1369 2.720873 4.202680
 1370 2.724496 4.199057
 1371 2.724496 4.195434
 1372 2.728119 4.191811
 1373 2.728119 4.188188
 1374 2.731742 4.184565
 1375 2.735365 4.180942
 1376 2.738988 4.180942
 1377 2.742611 4.177319
 1378 2.746234 4.177319
 1379 2.749857 4.173696
 1380 2.753480 4.170073
 1381 2.757103 4.166450
 1382 2.760726 4.162827
 1383 2.760726 4.159204
 1384 2.764349 4.155581
 1385 2.764349 4.151958
 1386 2.767972 4.148335
 1387 2.767972 4.144712
 1388 2.771595 4.141089
 1389 2.771595 4.137466
 1390 2.775218 4.133843
 1391 2.775218 4.130220
 1392 2.778841 4.126597
 1393 2.778841 4.122974
 1394 2.782464 4.119351
 1395 2.782464 4.115728
 1396 2.786087 4.115728
 1397 2.789710 4.112105
 1398 2.793333 4.112105
 1399 2.796956 4.108482
 1400 2.800579 4.108482
 1401 2.804202 4.104859
 1402 2.807825 4.104859
 1403 2.811448 4.101236
 1404 2.815071 4.101236
 1405 2.818694 4.097613
 1406 2.822317 4.093990
 1407 2.825940 4.090367
 1408 2.825940 4.086744
 1409 2.829563 4.083121
 1410 2.829563 4.079498
 1411 2.833186 4.075875
 1412 2.833186 4.072252
 1413 2.836809 4.068629
 1414 2.836809 4.065006
 1415 2.840432 4.061383
 1416 2.840432 4.057760
 1417 2.844055 4.054137
 1418 2.844055 4.050514
 1419 2.847678 4.046891
 1420 2.847678 4.043268
 1421 2.847678 4.039645
 1422 2.847678 4.036022
 1423 2.847678 4.032399
 1424 2.847678 4.028776
 1425 2.847678 4.025153
 1426 2.847678 4.021530
 1427 2.851301 4.017907
 1428 2.851301 4.014284
 1429 2.854924 4.010661
 1430 2.854924 4.007038
 1431 2.854924 4.003415
 1432 2.858547 3.999792
 1433 2.858547 3.996169
 1434 2.858547 3.992546
 1435 2.858547 3.988923
 1436 2.858547 3.985300
 1437 2.862170 3.981677
 1438 2.862170 3.978054
 1439 2.862170 3.974431
 1440 2.865793 3.970808
 1441 2.865793 3.967185
 1442 2.865793 3.963562
 1443 2.865793 3.959939
 1444 2.865793 3.956316
 1445 2.865793 3.952693
 1446 2.865793 3.949070
 1447 2.865793 3.945447
 1448 2.865793 3.941824
 1449 2.865793 3.938201
 1450 2.865793 3.934578
 1451 2.865793 3.930955
 1452 2.865793 3.927332
 1453 2.865793 3.923709
 1454 2.865793 3.920086
 1455 2.865793 3.916463
 1456 2.865793 3.912840
 1457 2.865793 3.909217
 1458 2.865793 3.905594
 1459 2.865793 3.901971
 1460 2.865793 3.898348
 1461 2.865793 3.894725
 1462 2.865793 3.891102
 1463 2.865793 3.887479
 1464 2.865793 3.883856
 1465 2.865793 3.880233
 1466 2.865793 3.876610
 1467 2.865793 3.872987
 1468 2.865793 3.869364
 1469 2.865793 3.865741
 1470 2.865793 3.862118
 1471 2.865793 3.858495
 1472 2.862170 3.854872
 1473 2.862170 3.851249
 1474 2.858547 3.847626
 1475 2.858547 3.844003
 1476 2.854924 3.840380
 1477 2.854924 3.836757
 1478 2.851301 3.833134
 1479 2.851301 3.829511
 1480 2.847678 3.825888
 1481 2.847678 3.822265
 1482 2.844055 3.818642
 1483 2.844055 3.815019
 1484 2.840432 3.811396
 1485 2.836809 3.807773
 1486 2.833186 3.807773
 1487 2.829563 3.804150
 1488 2.825940 3.804150
 1489 2.822317 3.800527
 1490 2.818694 3.800527
 1491 2.818694 3.796904
 1492 2.822317 3.793281
 1493 2.822317 3.789658
 1494 2.825940 3.786035
 1495 2.829563 3.782412
 1496 2.833186 3.778789
 1497 2.836809 3.775166
 1498 2.840432 3.771543
 1499 2.844055 3.767920
 1500 2.847678 3.767920
 1501 2.851301 3.767920
 1502 2.854924 3.764297
 1503 2.858547 3.764297
 1504 2.862170 3.764297
 1505 2.865793 3.760674
 1506 2.869416 3.760674
 1507 2.873039 3.760674
 1508 2.876662 3.760674
 1509 2.880285 3.760674
 1510 2.883908 3.757051
 1511 2.887531 3.757051
 1512 2.891154 3.757051
 1513 2.894777 3.757051
 1514 2.898400 3.757051
 1515 2.902023 3.757051
 1516 2.905646 3.757051
 1517 2.909269 3.757051
 1518 2.912892 3.757051
 1519 2.916515 3.757051
 1520 2.920138 3.757051
 1521 2.923761 3.757051
 1522 2.927384 3.757051
 1523 2.931007 3.757051
 1524 2.934630 3.757051
 1525 2.938253 3.757051
 1526 2.941876 3.757051
 1527 2.945499 3.757051
 1528 2.949122 3.757051
 1529 2.952745 3.757051
 1530 2.956368 3.757051
 1531 2.959991 3.757051
 1532 2.963614 3.757051
 1533 2.967237 3.757051
 1534 2.970860 3.757051
 1535 2.974483 3.757051
 1536 2.978106 3.757051
 1537 2.981729 3.757051
 1538 2.985352 3.757051
 1539 2.988975 3.757051
 1540 2.992598 3.757051
 1541 2.996221 3.757051
 1542 2.999844 3.757051
 1543 3.003467 3.757051
 1544 3.007090 3.757051
 1545 3.010713 3.757051
 1546 3.014336 3.757051
 1547 3.017959 3.757051
 1548 3.021582 3.757051
 1549 3.025205 3.757051
 1550 3.028828 3.757051
 1551 3.032451 3.757051
 1552 3.036074 3.757051
 1553 3.039697 3.753428
 1554 3.043320 3.753428
 1555 3.046943 3.749805
 1556 3.050566 3.749805
 1557 3.054189 3.746182
 1558 3.057812 3.746182
 1559 3.061435 3.742559
 1560 3.065058 3.742559
 1561 3.068681 3.738936
 1562 3.072304 3.738936
 1563 3.075927 3.735313
 1564 3.079550 3.735313
 1565 3.083173 3.731690
 1566 3.086796 3.728067
 1567 3.090419 3.728067
 1568 3.094042 3.724444
 1569 3.097665 3.724444
 1570 3.101288 3.720821
 1571 3.104911 3.720821
 1572 3.108534 3.717198
 1573 3.112157 3.717198
 1574 3.115780 3.713575
 1575 3.119403 3.709952
 1576 3.123026 3.706329
 1577 3.126649 3.702706
 1578 3.130272 3.699083
 1579 3.133895 3.695460
 1580 3.133895 3.691837
 1581 3.137518 3.688214
 1582 3.137518 3.684591
 1583 3.141141 3.680968
 1584 3.141141 3.677345
 1585 3.144764 3.677345
 1586 3.148387 3.673722
 1587 3.152010 3.673722
 1588 3.155633 3.670099
 1589 3.159256 3.670099
 1590 3.162879 3.666476
 1591 3.166502 3.666476
 1592 3.170125 3.662853
 1593 3.173748 3.659230
 1594 3.177371 3.655607
 1595 3.177371 3.651984
 1596 3.180994 3.648361
 1597 3.180994 3.644738
 1598 3.184617 3.641115
 1599 3.184617 3.637492
 1600 3.188240 3.633869
 1601 3.188240 3.630246
 1602 3.191863 3.626623
 1603 3.191863 3.623000
 1604 3.195486 3.619377
 1605 3.195486 3.615754
 1606 3.199109 3.612131
 1607 3.199109 3.608508
 1608 3.199109 3.604885
 1609 3.199109 3.601262
 1610 3.199109 3.597639
 1611 3.199109 3.594016
 1612 3.199109 3.590393
 1613 3.199109 3.586770
 1614 3.199109 3.583147
 1615 3.199109 3.579524
 1616 3.199109 3.575901
 1617 3.199109 3.572278
 1618 3.199109 3.568655
 1619 3.199109 3.565032
 1620 3.202732 3.561409
 1621 3.202732 3.557786
 1622 3.206355 3.554163
 1623 3.206355 3.550540
 1624 3.206355 3.546917
 1625 3.206355 3.543294
 1626 3.206355 3.539671
 1627 3.206355 3.536048
 1628 3.206355 3.532425
 1629 3.206355 3.528802
 1630 3.206355 3.525179
 1631 3.206355 3.521556
 1632 3.206355 3.517933
 1633 3.206355 3.514310
 1634 3.206355 3.510687
 1635 3.206355 3.507064
 1636 3.206355 3.503441
 1637 3.209978 3.499818
 1638 3.213601 3.496195
 1639 3.213601 3.492572
 1640 3.217224 3.488949
 1641 3.217224 3.485326
 1642 3.220847 3.481703
 1643 3.220847 3.478080
 1644 3.224470 3.474457
 1645 3.224470 3.470834
 1646 3.228093 3.467211
 1647 3.228093 3.463588
 1648 3.231716 3.459965
 1649 3.231716 3.456342
 1650 3.235339 3.452719
 1651 3.235339 3.449096
 1652 3.235339 3.445473
 1653 3.235339 3.441850
 1654 3.235339 3.438227
 1655 3.235339 3.434604
 1656 3.235339 3.430981
 1657 3.235339 3.427358
 1658 3.238962 3.423735
 1659 3.242585 3.420112
 1660 3.242585 3.416489
 1661 3.246208 3.412866
 1662 3.246208 3.409243
 1663 3.249831 3.405620
 1664 3.253454 3.401997
 1665 3.253454 3.398374
 1666 3.257077 3.394751
 1667 3.257077 3.391128
 1668 3.260700 3.387505
 1669 3.264323 3.383882
 1670 3.267946 3.380259
 1671 3.271569 3.376636
 1672 3.275192 3.373013
 1673 3.278815 3.369390
 1674 3.282438 3.365767
 1675 3.286061 3.362144
 1676 3.289684 3.358521
 1677 3.293307 3.358521
 1678 3.296930 3.354898
 1679 3.300553 3.354898
 1680 3.304176 3.351275
 1681 3.307799 3.351275
 1682 3.311422 3.347652
 1683 3.315045 3.347652
 1684 3.318668 3.344029
 1685 3.322291 3.344029
 1686 3.325914 3.340406
 1687 3.329537 3.340406
 1688 3.333160 3.336783
 1689 3.336783 3.333160
 1690 3.336783 3.329537
 1691 3.340406 3.325914
 1692 3.340406 3.322291
 1693 3.344029 3.318668
 1694 3.344029 3.315045
 1695 3.347652 3.311422
 1696 3.347652 3.307799
 1697 3.351275 3.304176
 1698 3.351275 3.300553
 1699 3.354898 3.296930
 1700 3.354898 3.293307
 1701 3.358521 3.289684
 1702 3.358521 3.286061
 1703 3.358521 3.282438
 1704 3.358521 3.278815
 1705 3.358521 3.275192
 1706 3.358521 3.271569
 1707 3.358521 3.267946
 1708 3.358521 3.264323
 1709 3.358521 3.260700
 1710 3.358521 3.257077
 1711 3.358521 3.253454
 1712 3.358521 3.249831
 1713 3.358521 3.246208
 1714 3.358521 3.242585
 1715 3.358521 3.238962
 1716 3.358521 3.235339
 1717 3.358521 3.231716
 1718 3.358521 3.228093
 1719 3.358521 3.224470
 1720 3.358521 3.220847
 1721 3.362144 3.217224
 1722 3.365767 3.213601
 1723 3.369390 3.213601
 1724 3.373013 3.213601
 1725 3.376636 3.213601
 1726 3.380259 3.213601
 1727 3.383882 3.209978
 1728 3.387505 3.209978
 1729 3.391128 3.206355
 1730 3.394751 3.206355
 1731 3.398374 3.202732
 1732 3.401997 3.202732
 1733 3.405620 3.199109
 1734 3.409243 3.199109
 1735 3.412866 3.195486
 1736 3.416489 3.195486
 1737 3.420112 3.191863
 1738 3.423735 3.191863
 1739 3.427358 3.188240
 1740 3.430981 3.184617
 1741 3.430981 3.180994
 1742 3.434604 3.177371
 1743 3.434604 3.173748
 1744 3.438227 3.170125
 1745 3.438227 3.166502
 1746 3.441850 3.162879
 1747 3.441850 3.159256
 1748 3.445473 3.155633
 1749 3.445473 3.152010
 1750 3.449096 3.148387
 1751 3.449096 3.144764
 1752 3.452719 3.141141
 1753 3.452719 3.137518
 1754 3.456342 3.133895
 1755 3.456342 3.130272
 1756 3.459965 3.126649
 1757 3.459965 3.123026
 1758 3.463588 3.119403
 1759 3.467211 3.115780
 1760 3.470834 3.115780
 1761 3.474457 3.112157
 1762 3.478080 3.112157
 1763 3.481703 3.108534
 1764 3.485326 3.108534
 1765 3.488949 3.104911
 1766 3.492572 3.104911
 1767 3.496195 3.101288
 1768 3.499818 3.097665
 1769 3.503441 3.094042
 1770 3.507064 3.090419
 1771 3.510687 3.086796
 1772 3.514310 3.083173
 1773 3.514310 3.079550
 1774 3.517933 3.075927
 1775 3.521556 3.072304
 1776 3.525179 3.068681
 1777 3.528802 3.065058
 1778 3.532425 3.061435
 1779 3.536048 3.061435
 1780 3.539671 3.061435
 1781 3.543294 3.061435
 1782 3.546917 3.061435
 1783 3.550540 3.061435
 1784 3.554163 3.061435
 1785 3.557786 3.057812
 1786 3.561409 3.057812
 1787 3.565032 3.054189
 1788 3.568655 3.054189
 1789 3.572278 3.050566
 1790 3.575901 3.050566
 1791 3.579524 3.046943
 1792 3.583147 3.046943
 1793 3.586770 3.043320
 1794 3.590393 3.043320
 1795 3.594016 3.039697
 1796 3.597639 3.039697
 1797 3.601262 3.036074
 1798 3.604885 3.032451
 1799 3.608508 3.028828
 1800 3.612131 3.025205
 1801 3.615754 3.021582
 1802 3.619377 3.017959
 1803 3.623000 3.014336
 1804 3.623000 3.010713
 1805 3.626623 3.007090
 1806 3.626623 3.003467
 1807 3.630246 2.999844
 1808 3.630246 2.996221
 1809 3.633869 2.992598
 1810 3.633869 2.988975
 1811 3.637492 2.985352
 1812 3.637492 2.981729
 1813 3.641115 2.978106
 1814 3.644738 2.978106
 1815 3.648361 2.974483
 1816 3.651984 2.970860
 1817 3.655607 2.967237
 1818 3.659230 2.963614
 1819 3.662853 2.959991
 1820 3.666476 2.956368
 1821 3.670099 2.952745
 1822 3.673722 2.949122
 1823 3.677345 2.945499
 1824 3.680968 2.941876
 1825 3.684591 2.938253
 1826 3.688214 2.938253
 1827 3.691837 2.938253
 1828 3.695460 2.938253
 1829 3.699083 2.938253
 1830 3.702706 2.938253
 1831 3.706329 2.938253
 1832 3.709952 2.938253
 1833 3.713575 2.938253
 1834 3.717198 2.938253
 1835 3.720821 2.938253
 1836 3.724444 2.938253
 1837 3.728067 2.938253
 1838 3.731690 2.938253
 1839 3.735313 2.934630
 1840 3.738936 2.934630
 1841 3.742559 2.931007
 1842 3.746182 2.931007
 1843 3.749805 2.927384
 1844 3.753428 2.927384
 1845 3.757051 2.923761
 1846 3.760674 2.923761
 1847 3.764297 2.920138
 1848 3.767920 2.920138
 1849 3.771543 2.916515
 1850 3.775166 2.916515
 1851 3.778789 2.912892
 1852 3.778789 2.909269
 1853 3.782412 2.905646
 1854 3.782412 2.902023
 1855 3.786035 2.898400
 1856 3.786035 2.894777
 1857 3.789658 2.891154
 1858 3.789658 2.887531
 1859 3.793281 2.883908
 1860 3.793281 2.880285
 1861 3.796904 2.876662
 1862 3.796904 2.873039
 1863 3.800527 2.869416
 1864 3.800527 2.865793
 1865 3.800527 2.862170
 1866 3.800527 2.858547
 1867 3.800527 2.854924
 1868 3.800527 2.851301
 1869 3.800527 2.847678
 1870 3.804150 2.844055
 1871 3.804150 2.840432
 1872 3.807773 2.836809
 1873 3.807773 2.833186
 1874 3.811396 2.829563
 1875 3.811396 2.825940
 1876 3.811396 2.822317
 1877 3.811396 2.818694
 1878 3.811396 2.815071
 1879 3.811396 2.811448
 1880 3.811396 2.807825
 1881 3.811396 2.804202
 1882 3.811396 2.800579
 1883 3.811396 2.796956
 1884 3.811396 2.793333
 1885 3.811396 2.789710
 1886 3.811396 2.786087
 1887 3.811396 2.782464
 1888 3.811396 2.778841
 1889 3.811396 2.775218
 1890 3.811396 2.771595
 1891 3.811396 2.767972
 1892 3.811396 2.764349
 1893 3.811396 2.760726
 1894 3.811396 2.757103
 1895 3.811396 2.753480
 1896 3.811396 2.749857
 1897 3.811396 2.746234
 1898 3.811396 2.742611
 1899 3.807773 2.738988
 1900 3.807773 2.735365
 1901 3.804150 2.731742
 1902 3.804150 2.728119
 1903 3.804150 2.724496
 1904 3.804150 2.720873
 1905 3.804150 2.717250
 1906 3.804150 2.713627
 1907 3.804150 2.710004
 1908 3.804150 2.706381
 1909 3.807773 2.702758
 1910 3.807773 2.699135
 1911 3.807773 2.695512
 1912 3.811396 2.691889
 1913 3.811396 2.688266
 1914 3.815019 2.684643
 1915 3.818642 2.681020
 1916 3.822265 2.677397
 1917 3.825888 2.673774
 1918 3.829511 2.670151
 1919 3.833134 2.670151
 1920 3.836757 2.666528
 1921 3.840380 2.666528
 1922 3.844003 2.662905
 1923 3.847626 2.662905
 1924 3.851249 2.659282
 1925 3.854872 2.655659
 1926 3.858495 2.652036
 1927 3.858495 2.648413
 1928 3.862118 2.644790
 1929 3.862118 2.641167
 1930 3.865741 2.637544
 1931 3.865741 2.633921
 1932 3.869364 2.630298
 1933 3.869364 2.626675
 1934 3.872987 2.623052
 1935 3.872987 2.619429
 1936 3.876610 2.615806
 1937 3.876610 2.612183
 1938 3.880233 2.608560
 1939 3.880233 2.604937
 1940 3.880233 2.601314
 1941 3.883856 2.597691
 1942 3.887479 2.594068
 1943 3.891102 2.590445
 1944 3.894725 2.586822
 1945 3.898348 2.586822
 1946 3.901971 2.583199
 1947 3.905594 2.579576
 1948 3.909217 2.575953
 1949 3.909217 2.572330
 1950 3.912840 2.568707
 1951 3.912840 2.565084
 1952 3.916463 2.561461
 1953 3.916463 2.557838
 1954 3.920086 2.554215
 1955 3.920086 2.550592
 1956 3.923709 2.546969
 1957 3.923709 2.543346
 1958 3.927332 2.539723
 1959 3.927332 2.536100
 1960 3.930955 2.532477
 1961 3.930955 2.528854
 1962 3.930955 2.525231
 1963 3.930955 2.521608
 1964 3.930955 2.517985
 1965 3.930955 2.514362
 1966 3.930955 2.510739
 1967 3.934578 2.507116
 1968 3.934578 2.503493
 1969 3.938201 2.499870
 1970 3.938201 2.496247
 1971 3.941824 2.492624
 1972 3.945447 2.489001
 1973 3.949070 2.485378
 1974 3.952693 2.481755
 1975 3.956316 2.478132
 1976 3.959939 2.474509
 1977 3.963562 2.470886
 1978 3.967185 2.467263
 1979 3.970808 2.463640
 1980 3.974431 2.460017
 1981 3.978054 2.456394
 1982 3.981677 2.456394
 1983 3.985300 2.452771
 1984 3.988923 2.452771
 1985 3.992546 2.449148
 1986 3.996169 2.449148
 1987 3.999792 2.445525
 1988 4.003415 2.445525
 1989 4.007038 2.441902
 1990 4.010661 2.441902
 1991 4.014284 2.438279
 1992 4.017907 2.434656
 1993 4.021530 2.431033
 1994 4.025153 2.427410
 1995 4.028776 2.423787
 1996 4.028776 2.420164
 1997 4.032399 2.416541
 1998 4.032399 2.412918
 1999 4.036022 2.409295
 2000 4.036022 2.405672
 2001 4.039645 2.402049
 2002 4.039645 2.398426
 2003 4.043268 2.394803
 2004 4.043268 2.391180
 2005 4.046891 2.387557
 2006 4.046891 2.383934
 2007 4.050514 2.380311
 2008 4.050514 2.376688
 2009 4.050514 2.373065
 2010 4.054137 2.369442
 2011 4.054137 2.365819
 2012 4.054137 2.362196
 2013 4.054137 2.358573
 2014 4.054137 2.354950
 2015 4.054137 2.351327
 2016 4.054137 2.347704
 2017 4.054137 2.344081
 2018 4.054137 2.340458
 2019 4.054137 2.336835
 2020 4.054137 2.333212
 2021 4.054137 2.329589
 2022 4.054137 2.325966
 2023 4.054137 2.322343
 2024 4.054137 2.318720
 2025 4.057760 2.315097
 2026 4.061383 2.311474
 2027 4.065006 2.307851
 2028 4.068629 2.304228
 2029 4.072252 2.300605
 2030 4.075875 2.296982
 2031 4.079498 2.293359
 2032 4.083121 2.289736
 2033 4.086744 2.286113
 2034 4.090367 2.286113
 2035 4.093990 2.282490
 2036 4.097613 2.282490
 2037 4.101236 2.278867
 2038 4.104859 2.278867
 2039 4.108482 2.275244
 2040 4.112105 2.271621
 2041 4.115728 2.267998
 2042 4.119351 2.264375
 2043 4.122974 2.260752
 2044 4.126597 2.257129
 2045 4.126597 2.253506
 2046 4.130220 2.249883
 2047 4.133843 2.246260
 2048 4.133843 2.242637
 2049 4.137466 2.239014
 2050 4.141089 2.235391
 2051 4.144712 2.235391
 2052 4.148335 2.235391
 2053 4.151958 2.235391
 2054 4.155581 2.235391
 2055 4.159204 2.231768
 2056 4.162827 2.231768
 2057 4.166450 2.228145
 2058 4.170073 2.228145
 2059 4.173696 2.224522
 2060 4.177319 2.224522
 2061 4.180942 2.220899
 2062 4.184565 2.220899
 2063 4.188188 2.217276
 2064 4.191811 2.217276
 2065 4.195434 2.213653
 2066 4.199057 2.213653
 2067 4.202680 2.210030
 2068 4.206303 2.210030
 2069 4.209926 2.206407
 2070 4.209926 2.202784
 2071 4.213549 2.199161
 2072 4.213549 2.195538
 2073 4.217172 2.191915
 2074 4.217172 2.188292
 2075 4.220795 2.184669
 2076 4.220795 2.181046
 2077 4.224418 2.177423
 2078 4.224418 2.173800
 2079 4.228041 2.170177
 2080 4.228041 2.166554
 2081 4.231664 2.162931
 2082 4.231664 2.159308
 2083 4.231664 2.155685
 2084 4.235287 2.152062
 2085 4.235287 2.148439
 2086 4.235287 2.144816
 2087 4.238910 2.141193
 2088 4.238910 2.137570
 2089 4.242533 2.133947
 2090 4.242533 2.130324
 2091 4.246156 2.126701
 2092 4.246156 2.123078
 2093 4.249779 2.119455
 2094 4.253402 2.115832
 2095 4.253402 2.112209
 2096 4.257025 2.108586
 2097 4.260648 2.104963
 2098 4.264271 2.101340
 2099 4.267894 2.097717
 2100 4.271517 2.097717
 2101 4.275140 2.094094
 2102 4.278763 2.094094
 2103 4.282386 2.094094
 2104 4.286009 2.094094
 2105 4.289632 2.094094
 2106 4.293255 2.094094
 2107 4.296878 2.094094
 2108 4.300501 2.094094
 2109 4.304124 2.094094
 2110 4.307747 2.090471
 2111 4.311370 2.090471
 2112 4.314993 2.086848
 2113 4.318616 2.086848
 2114 4.322239 2.083225
 2115 4.325862 2.083225
 2116 4.329485 2.079602
 2117 4.333108 2.079602
 2118 4.336731 2.075979
 2119 4.340354 2.075979
 2120 4.343977 2.072356
 2121 4.347600 2.072356
 2122 4.351223 2.068733
 2123 4.351223 2.065110
 2124 4.354846 2.061487
 2125 4.354846 2.057864
 2126 4.358469 2.054241
 2127 4.358469 2.050618
 2128 4.362092 2.046995
 2129 4.362092 2.043372
 2130 4.365715 2.039749
 2131 4.365715 2.036126
 2132 4.369338 2.032503
 2133 4.369338 2.028880
 2134 4.372961 2.025257
 2135 4.372961 2.021634
 2136 4.372961 2.018011
 2137 4.372961 2.014388
 2138 4.372961 2.010765
 2139 4.372961 2.007142
 2140 4.372961 2.003519
 2141 4.372961 1.999896
 2142 4.372961 1.996273
 2143 4.372961 1.992650
 2144 4.376584 1.989027
 2145 4.376584 1.985404
 2146 4.380207 1.981781
 2147 4.380207 1.978158
 2148 4.383830 1.974535
 2149 4.383830 1.970912
 2150 4.387453 1.967289
 2151 4.387453 1.963666
 2152 4.391076 1.960043
 2153 4.391076 1.956420
 2154 4.391076 1.952797
 2155 4.391076 1.949174
 2156 4.391076 1.945551
 2157 4.391076 1.941928
 2158 4.391076 1.938305
 2159 4.391076 1.934682
 2160 4.391076 1.931059
 2161 4.391076 1.927436
 2162 4.391076 1.923813
 2163 4.391076 1.920190
 2164 4.391076 1.916567
 2165 4.391076 1.912944
 2166 4.391076 1.909321
 2167 4.391076 1.905698
 2168 4.391076 1.902075
 2169 4.391076 1.898452
 2170 4.394699 1.894829
 2171 4.398322 1.891206
 2172 4.401945 1.887583
 2173 4.405568 1.883960
 2174 4.409191 1.880337
 2175 4.412814 1.876714
 2176 4.416437 1.873091
 2177 4.416437 1.869468
 2178 4.420060 1.865845
 2179 4.420060 1.862222
 2180 4.423683 1.858599
 2181 4.423683 1.854976
 2182 4.427306 1.851353
 2183 4.427306 1.847730
 2184 4.430929 1.844107
 2185 4.430929 1.840484
 2186 4.434552 1.836861
 2187 4.434552 1.833238
 2188 4.438175 1.829615
 2189 4.438175 1.825992
 2190 4.438175 1.822369
 2191 4.441798 1.822369
 2192 4.445421 1.822369
 2193 4.449044 1.818746
 2194 4.452667 1.818746
 2195 4.456290 1.815123
 2196 4.459913 1.815123
 2197 4.463536 1.811500
 2198 4.467159 1.811500
 2199 4.470782 1.807877
 2200 4.474405 1.807877
 2201 4.478028 1.804254
 2202 4.481651 1.804254
 2203 4.485274 1.800631
 2204 4.488897 1.800631
 2205 4.492520 1.797008
 2206 4.496143 1.793385
 2207 4.496143 1.789762
 2208 4.499766 1.786139
 2209 4.499766 1.782516
 2210 4.503389 1.778893
 2211 4.503389 1.775270
 2212 4.507012 1.771647
 2213 4.507012 1.768024
 2214 4.510635 1.764401
 2215 4.510635 1.760778
 2216 4.514258 1.757155
 2217 4.514258 1.753532
 2218 4.517881 1.749909
 2219 4.517881 1.746286
 2220 4.517881 1.742663
 2221 4.517881 1.739040
 2222 4.517881 1.735417
 2223 4.517881 1.731794
 2224 4.517881 1.728171
 2225 4.517881 1.724548
 2226 4.517881 1.720925
 2227 4.517881 1.717302
 2228 4.517881 1.713679
 2229 4.517881 1.710056
 2230 4.517881 1.706433
 2231 4.517881 1.702810
 2232 4.517881 1.699187
 2233 4.521504 1.695564
 2234 4.521504 1.691941
 2235 4.525127 1.688318
 2236 4.525127 1.684695
 2237 4.528750 1.681072
 2238 4.528750 1.677449
 2239 4.528750 1.673826
 2240 4.532373 1.670203
 2241 4.535996 1.666580
 2242 4.539619 1.662957
 2243 4.543242 1.659334
 2244 4.546865 1.655711
 2245 4.550488 1.652088
 2246 4.550488 1.648465
 2247 4.554111 1.644842
 2248 4.554111 1.641219
 2249 4.557734 1.637596
 2250 4.557734 1.633973
 2251 4.561357 1.630350
 2252 4.561357 1.626727
 2253 4.564980 1.623104
 2254 4.564980 1.619481
 2255 4.568603 1.615858
 2256 4.568603 1.612235
 2257 4.572226 1.608612
 2258 4.572226 1.604989
 2259 4.572226 1.601366
 2260 4.572226 1.597743
 2261 4.572226 1.594120
 2262 4.572226 1.590497
 2263 4.575849 1.586874
 2264 4.579472 1.583251
 2265 4.583095 1.579628
 2266 4.586718 1.576005
 2267 4.586718 1.572382
 2268 4.590341 1.568759
 2269 4.590341 1.565136
 2270 4.593964 1.561513
 2271 4.593964 1.557890
 2272 4.597587 1.554267
 2273 4.597587 1.550644
 2274 4.601210 1.547021
 2275 4.601210 1.543398
 2276 4.604833 1.539775
 2277 4.604833 1.536152
 2278 4.608456 1.532529
 2279 4.608456 1.528906
 2280 4.608456 1.525283
 2281 4.612079 1.521660
 2282 4.612079 1.518037
 2283 4.612079 1.514414
 2284 4.612079 1.510791
 2285 4.615702 1.507168
 2286 4.619325 1.503545
 2287 4.622948 1.503545
 2288 4.626571 1.499922
 2289 4.630194 1.499922
 2290 4.633817 1.496299
 2291 4.637440 1.496299
 2292 4.641063 1.492676
 2293 4.644686 1.492676
 2294 4.648309 1.489053
 2295 4.651932 1.485430
 2296 4.655555 1.481807
 2297 4.659178 1.478184
 2298 4.659178 1.474561
 2299 4.662801 1.470938
 2300 4.662801 1.467315
 2301 4.666424 1.463692
 2302 4.666424 1.460069
 2303 4.670047 1.456446
 2304 4.670047 1.452823
 2305 4.673670 1.449200
 2306 4.673670 1.445577
 2307 4.677293 1.441954
 2308 4.677293 1.438331
 2309 4.680916 1.434708
 2310 4.680916 1.431085
 2311 4.680916 1.427462
 2312 4.680916 1.423839
 2313 4.680916 1.420216
 2314 4.680916 1.416593
 2315 4.680916 1.412970
 2316 4.680916 1.409347
 2317 4.680916 1.405724
 2318 4.684539 1.402101
 2319 4.684539 1.398478
 2320 4.684539 1.394855
 2321 4.688162 1.391232
 2322 4.688162 1.387609
 2323 4.691785 1.383986
 2324 4.691785 1.380363
 2325 4.695408 1.376740
 2326 4.695408 1.373117
 2327 4.699031 1.369494
 2328 4.702654 1.369494
 2329 4.706277 1.365871
 2330 4.709900 1.365871
 2331 4.713523 1.362248
 2332 4.717146 1.362248
 2333 4.720769 1.358625
 2334 4.724392 1.358625
 2335 4.728015 1.355002
 2336 4.731638 1.351379
 2337 4.735261 1.347756
 2338 4.735261 1.344133
 2339 4.738884 1.340510
 2340 4.738884 1.336887
 2341 4.742507 1.333264
 2342 4.742507 1.329641
 2343 4.746130 1.326018
 2344 4.746130 1.322395
 2345 4.749753 1.318772
 2346 4.749753 1.315149
 2347 4.753376 1.311526
 2348 4.753376 1.307903
 2349 4.756999 1.304280
 2350 4.756999 1.300657
 2351 4.756999 1.297034
 2352 4.756999 1.293411
 2353 4.760622 1.289788
 2354 4.764245 1.286165
 2355 4.767868 1.282542
 2356 4.771491 1.278919
 2357 4.775114 1.275296
 2358 4.778737 1.271673
 2359 4.782360 1.268050
 2360 4.785983 1.264427
 2361 4.789606 1.260804
 2362 4.793229 1.257181
 2363 4.796852 1.253558
 2364 4.800475 1.249935
 2365 4.804098 1.246312
 2366 4.807721 1.242689
 2367 4.811344 1.239066
 2368 4.811344 1.235443
 2369 4.814967 1.231820
 2370 4.814967 1.228197
 2371 4.818590 1.224574
 2372 4.818590 1.220951
 2373 4.822213 1.217328
 2374 4.822213 1.213705
 2375 4.825836 1.210082
 2376 4.825836 1.206459
 2377 4.829459 1.202836
 2378 4.829459 1.199213
 2379 4.833082 1.195590
 2380 4.833082 1.191967
 2381 4.833082 1.188344
 2382 4.833082 1.184721
 2383 4.833082 1.181098
 2384 4.833082 1.177475
 2385 4.833082 1.173852
 2386 4.836705 1.170229
 2387 4.840328 1.166606
 2388 4.840328 1.162983
 2389 4.843951 1.159360
 2390 4.843951 1.155737
 2391 4.847574 1.152114
 2392 4.847574 1.148491
 2393 4.851197 1.144868
 2394 4.851197 1.141245
 2395 4.854820 1.137622
 2396 4.854820 1.133999
 2397 4.858443 1.130376
 2398 4.858443 1.126753
 2399 4.862066 1.123130
 2400 4.862066 1.119507
 2401 4.862066 1.115884
 2402 4.862066 1.112261
 2403 4.862066 1.108638
 2404 4.865689 1.105015
 2405 4.869312 1.101392
 2406 4.872935 1.097769
 2407 4.876558 1.094146
 2408 4.880181 1.090523
 2409 4.883804 1.086900
 2410 4.887427 1.083277
 2411 4.891050 1.079654
 2412 4.894673 1.076031
 2413 4.898296 1.076031
 2414 4.901919 1.076031
 2415 4.905542 1.076031
 2416 4.909165 1.076031
 2417 4.912788 1.072408
 2418 4.916411 1.072408
 2419 4.920034 1.068785
 2420 4.923657 1.068785
 2421 4.927280 1.065162
 2422 4.930903 1.065162
 2423 4.934526 1.061539
 2424 4.938149 1.061539
 2425 4.941772 1.057916
 2426 4.945395 1.057916
 2427 4.949018 1.054293
 2428 4.952641 1.054293
 2429 4.956264 1.050670
 2430 4.959887 1.047047
 2431 4.963510 1.043424
 2432 4.963510 1.039801
 2433 4.967133 1.039801
 2434 4.970756 1.036178
 2435 4.974379 1.032555
 2436 4.978002 1.028932
 2437 4.981625 1.028932
 2438 4.985248 1.025309
 2439 4.988871 1.021686
 2440 4.992494 1.021686
 2441 4.996117 1.021686
 2442 4.999740 1.018063
 2443 5.003363 1.018063
 2444 5.006986 1.018063
 2445 5.010609 1.018063
 2446 5.014232 1.018063
 2447 5.017855 1.014440
 2448 5.021478 1.014440
 2449 5.025101 1.010817
 2450 5.028724 1.010817
 2451 5.032347 1.007194
 2452 5.035970 1.007194
 2453 5.039593 1.003571
 2454 5.043216 1.003571
 2455 5.046839 0.999948
 2456 5.050462 0.999948
 2457 5.054085 0.996325
 2458 5.057708 0.996325
 2459 5.061331 0.992702
 2460 5.064954 0.989079
 2461 5.068577 0.985456
 2462 5.072200 0.981833
 2463 5.075823 0.985456
 2464 5.079446 0.985456
 2465 5.083069 0.985456
 2466 5.086692 0.985456
 2467 5.090315 0.985456
 2468 5.093938 0.985456
 2469 5.097561 0.989079
 2470 5.101184 0.989079
 2471 5.104807 0.989079
 2472 5.108430 0.992702
 2473 5.112053 0.992702
 2474 5.115676 0.992702
 2475 5.119299 0.996325
 2476 5.122922 0.996325
 2477 5.126545 0.999948
 2478 5.130168 0.999948
 2479 5.133791 1.003571
 2480 5.137414 1.003571
 2481 5.141037 1.007194
 2482 5.144660 1.007194
 2483 5.148283 1.010817
 2484 5.151906 1.010817
 2485 5.155529 1.014440
 2486 5.159152 1.014440
 2487 5.162775 1.014440
 2488 5.166398 1.014440
 2489 5.170021 1.014440
 2490 5.173644 1.014440
 2491 5.177267 1.014440
 2492 5.180890 1.014440
 2493 5.184513 1.014440
 2494 5.188136 1.014440
 2495 5.191759 1.014440
 2496 5.195382 1.014440
 2497 5.199005 1.014440
 2498 5.202628 1.014440
 2499 5.206251 1.014440
 2500 5.209874 1.014440
 2501 5.213497 1.014440
 2502 5.217120 1.014440
 2503 5.220743 1.014440
 2504 5.224366 1.014440
 2505 5.227989 1.014440
 2506 5.231612 1.014440
 2507 5.235235 1.014440
 2508 5.238858 1.014440
 2509 5.242481 1.014440
 2510 5.246104 1.010817
 2511 5.249727 1.010817
 2512 5.253350 1.007194
 2513 5.256973 1.007194
 2514 5.260596 1.003571
 2515 5.264219 1.003571
 2516 5.267842 1.003571
 2517 5.271465 1.003571
 2518 5.275088 1.007194
 2519 5.278711 1.007194
 2520 5.282334 1.007194
 2521 5.285957 1.007194
 2522 5.289580 1.007194
 2523 5.293203 1.007194
 2524 5.296826 1.007194
 2525 5.300449 1.007194
 2526 5.304072 1.007194
 2527 5.307695 1.007194
 2528 5.311318 1.007194
 2529 5.314941 1.007194
 2530 5.318564 1.007194
 2531 5.322187 1.007194
 2532 5.325810 1.007194
 2533 5.329433 1.007194
 2534 5.333056 1.007194
 2535 5.336679 1.007194
 2536 5.340302 1.007194
 2537 5.343925 1.007194
 2538 5.347548 1.007194
 2539 5.351171 1.007194
 2540 5.354794 1.007194
 2541 5.358417 1.003571
 2542 5.362040 1.003571
 2543 5.365663 0.999948
 2544 5.369286 0.999948
 2545 5.372909 0.996325
 2546 5.376532 0.996325
 2547 5.380155 0.992702
 2548 5.383778 0.992702
 2549 5.387401 0.989079
 2550 5.391024 0.989079
 2551 5.394647 0.985456
 2552 5.398270 0.985456
 2553 5.401893 0.981833
 2554 5.405516 0.978210
 2555 5.405516 0.974587
 2556 5.409139 0.970964
 2557 5.412762 0.967341
 2558 5.412762 0.963718
 2559 5.416385 0.960095
 2560 5.416385 0.956472
 2561 5.420008 0.952849
 2562 5.423631 0.949226
 2563 5.427254 0.949226
 2564 5.430877 0.945603
 2565 5.434500 0.945603
 2566 5.438123 0.941980
 2567 5.441746 0.941980
 2568 5.445369 0.938357
 2569 5.448992 0.934734
 2570 5.452615 0.934734
 2571 5.456238 0.931111
 2572 5.459861 0.931111
 2573 5.463484 0.931111
 2574 5.467107 0.931111
 2575 5.470730 0.927488
 2576 5.474353 0.927488
 2577 5.477976 0.923865
 2578 5.481599 0.923865
 2579 5.485222 0.920242
 2580 5.488845 0.920242
 2581 5.492468 0.916619
 2582 5.496091 0.916619
 2583 5.499714 0.912996
 2584 5.503337 0.912996
 2585 5.506960 0.909373
 2586 5.510583 0.909373
 2587 5.514206 0.905750
 2588 5.517829 0.902127
 2589 5.521452 0.902127
 2590 5.525075 0.898504
 2591 5.528698 0.898504
 2592 5.532321 0.894881
 2593 5.535944 0.894881
 2594 5.539567 0.894881
 2595 5.543190 0.894881
 2596 5.546813 0.894881
 2597 5.550436 0.894881
 2598 5.554059 0.894881
 2599 5.557682 0.894881
 2600 5.561305 0.894881
 2601 5.564928 0.894881
 2602 5.568551 0.894881
 2603 5.572174 0.894881
 2604 5.575797 0.894881
 2605 5.579420 0.894881
 2606 5.583043 0.894881
 2607 5.586666 0.894881
 2608 5.590289 0.894881
 2609 5.593912 0.894881
 2610 5.597535 0.894881
 2611 5.601158 0.894881
 2612 5.604781 0.894881
 2613 5.608404 0.894881
 2614 5.612027 0.894881
 2615 5.615650 0.894881
 2616 5.619273 0.894881
 2617 5.622896 0.894881
 2618 5.626519 0.894881
 2619 5.630142 0.891258
 2620 5.633765 0.891258
 2621 5.637388 0.891258
 2622 5.641011 0.891258
 2623 5.644634 0.891258
 2624 5.648257 0.891258
 2625 5.651880 0.891258
 2626 5.655503 0.891258
 2627 5.659126 0.891258
 2628 5.662749 0.891258
 2629 5.666372 0.891258
 2630 5.669995 0.891258
 2631 5.673618 0.891258
 2632 5.677241 0.891258
 2633 5.680864 0.891258
 2634 5.684487 0.891258
 2635 5.688110 0.891258
 2636 5.691733 0.891258
 2637 5.695356 0.891258
 2638 5.698979 0.891258
 2639 5.702602 0.891258
 2640 5.706225 0.891258
 2641 5.709848 0.891258
 2642 5.713471 0.891258
 2643 5.717094 0.891258
 2644 5.720717 0.891258
 2645 5.724340 0.891258
 2646 5.727963 0.891258
 2647 5.731586 0.887635
 2648 5.735209 0.887635
 2649 5.738832 0.884012
 2650 5.742455 0.884012
 2651 5.746078 0.880389
 2652 5.749701 0.880389
 2653 5.753324 0.876766
 2654 5.756947 0.876766
 2655 5.760570 0.873143
 2656 5.764193 0.873143
 2657 5.767816 0.873143
 2658 5.771439 0.869520
 2659 5.775062 0.869520
 2660 5.778685 0.869520
 2661 5.782308 0.869520
 2662 5.785931 0.869520
 2663 5.789554 0.869520
 2664 5.793177 0.869520
 2665 5.796800 0.869520
 2666 5.800423 0.869520
 2667 5.804046 0.869520
 2668 5.807669 0.869520
 2669 5.811292 0.869520
 2670 5.814915 0.865897
 2671 5.818538 0.865897
 2672 5.822161 0.862274
 2673 5.825784 0.862274
 2674 5.829407 0.858651
 2675 5.833030 0.858651
 2676 5.836653 0.855028
 2677 5.840276 0.855028
 2678 5.843899 0.855028
 2679 5.847522 0.851405
 2680 5.851145 0.851405
 2681 5.854768 0.851405
 2682 5.858391 0.851405
 2683 5.862014 0.851405
 2684 5.865637 0.851405
 2685 5.869260 0.851405
 2686 5.872883 0.851405
 2687 5.876506 0.851405
 2688 5.880129 0.851405
 2689 5.883752 0.851405
 2690 5.887375 0.851405
 2691 5.890998 0.851405
 2692 5.894621 0.851405
 2693 5.898244 0.851405
 2694 5.901867 0.847782
 2695 5.905490 0.847782
 2696 5.909113 0.844159
 2697 5.912736 0.844159
 2698 5.916359 0.840536
 2699 5.919982 0.840536
 2700 5.923605 0.836913
 2701 5.927228 0.836913
 2702 5.930851 0.833290
 2703 5.934474 0.833290
 2704 5.938097 0.829667
 2705 5.941720 0.829667
 2706 5.945343 0.826044
 2707 5.948966 0.822421
 2708 5.952589 0.818798
 2709 5.956212 0.815175
 2710 5.959835 0.811552
 2711 5.963458 0.807929
 2712 5.967081 0.807929
 2713 5.970704 0.807929
 2714 5.974327 0.807929
 2715 5.977950 0.807929
 2716 5.981573 0.807929
 2717 5.985196 0.807929
 2718 5.988819 0.807929
 2719 5.992442 0.811552
 2720 5.996065 0.811552
 2721 5.999688 0.811552
 2722 6.003311 0.811552
 2723 6.006934 0.811552
 2724 6.010557 0.811552
 2725 6.014180 0.811552
 2726 6.017803 0.811552
 2727 6.021426 0.811552
 2728 6.025049 0.811552
 2729 6.028672 0.811552
 2730 6.032295 0.811552
 2731 6.035918 0.811552
 2732 6.039541 0.811552
 2733 6.043164 0.811552
 2734 6.046787 0.811552
 2735 6.050410 0.811552
 2736 6.054033 0.811552
 2737 6.057656 0.811552
 2738 6.061279 0.811552
 2739 6.064902 0.811552
 2740 6.068525 0.811552
 2741 6.072148 0.811552
 2742 6.075771 0.811552
 2743 6.079394 0.811552
 2744 6.083017 0.811552
 2745 6.086640 0.811552
 2746 6.090263 0.811552
 2747 6.093886 0.811552
 2748 6.097509 0.811552
 2749 6.101132 0.807929
 2750 6.104755 0.807929
 2751 6.108378 0.804306
 2752 6.112001 0.804306
 2753 6.115624 0.800683
 2754 6.119247 0.800683
 2755 6.122870 0.797060
 2756 6.126493 0.797060
 2757 6.130116 0.793437
 2758 6.133739 0.793437
 2759 6.137362 0.789814
 2760 6.140985 0.789814
 2761 6.144608 0.789814
 2762 6.148231 0.789814
 2763 6.151854 0.789814
 2764 6.155477 0.789814
 2765 6.159100 0.789814
 2766 6.162723 0.789814
 2767 6.166346 0.789814
 2768 6.169969 0.789814
 2769 6.173592 0.789814
 2770 6.177215 0.789814
 2771 6.180838 0.789814
 2772 6.184461 0.789814
 2773 6.188084 0.789814
 2774 6.191707 0.789814
 2775 6.195330 0.786191
 2776 6.198953 0.786191
 2777 6.202576 0.782568
 2778 6.206199 0.782568
 2779 6.209822 0.778945
 2780 6.213445 0.778945
 2781 6.217068 0.775322
 2782 6.220691 0.775322
 2783 6.224314 0.771699
 2784 6.227937 0.771699
 2785 6.231560 0.768076
 2786 6.235183 0.768076
 2787 6.238806 0.764453
 2788 6.242429 0.764453
 2789 6.246052 0.760830
 2790 6.249675 0.760830
 2791 6.253298 0.760830
 2792 6.256921 0.760830
 2793 6.260544 0.757207
 2794 6.264167 0.757207
 2795 6.267790 0.757207
 2796 6.271413 0.757207
 2797 6.275036 0.753584
 2798 6.278659 0.753584
 2799 6.282282 0.749961
 2800 6.285905 0.749961
 2801 6.289528 0.746338
 2802 6.293151 0.746338
 2803 6.296774 0.742715
 2804 6.300397 0.742715
 2805 6.304020 0.739092
 2806 6.307643 0.739092
 2807 6.311266 0.739092
 2808 6.314889 0.735469
 2809 6.318512 0.735469
 2810 6.322135 0.735469
 2811 6.325758 0.735469
 2812 6.329381 0.735469
 2813 6.333004 0.735469
 2814 6.336627 0.735469
 2815 6.340250 0.735469
 2816 6.343873 0.735469
 2817 6.347496 0.735469
 2818 6.351119 0.735469
 2819 6.354742 0.735469
 2820 6.358365 0.735469
 2821 6.361988 0.735469
 2822 6.365611 0.735469
 2823 6.369234 0.735469
 2824 6.372857 0.735469
 2825 6.376480 0.735469
 2826 6.380103 0.739092
 2827 6.383726 0.739092
 2828 6.387349 0.739092
 2829 6.390972 0.739092
 2830 6.394595 0.739092
 2831 6.398218 0.739092
 2832 6.401841 0.739092
 2833 6.405464 0.739092
 2834 6.409087 0.739092
 2835 6.412710 0.739092
 2836 6.416333 0.739092
 2837 6.419956 0.739092
 2838 6.423579 0.739092
 2839 6.427202 0.739092
 2840 6.430825 0.739092
 2841 6.434448 0.739092
 2842 6.438071 0.739092
 2843 6.441694 0.739092
 2844 6.445317 0.739092
 2845 6.448940 0.739092
 2846 6.452563 0.739092
 2847 6.456186 0.739092
 2848 6.459809 0.739092
 2849 6.463432 0.739092
 2850 6.467055 0.739092
 2851 6.470678 0.739092
 2852 6.474301 0.739092
 2853 6.477924 0.739092
 2854 6.481547 0.739092
 2855 6.485170 0.739092
 2856 6.488793 0.739092
 2857 6.492416 0.739092
 2858 6.496039 0.739092
 2859 6.499662 0.739092
 2860 6.503285 0.735469
 2861 6.506908 0.735469
 2862 6.510531 0.731846
 2863 6.514154 0.731846
 2864 6.517777 0.728223
 2865 6.521400 0.728223
 2866 6.525023 0.724600
 2867 6.528646 0.724600
 2868 6.532269 0.720977
 2869 6.535892 0.720977
 2870 6.539515 0.717354
 2871 6.543138 0.717354
 2872 6.546761 0.713731
 2873 6.550384 0.713731
 2874 6.554007 0.713731
 2875 6.557630 0.710108
 2876 6.561253 0.710108
 2877 6.564876 0.710108
 2878 6.568499 0.710108
 2879 6.572122 0.710108
 2880 6.575745 0.710108
 2881 6.579368 0.710108
 2882 6.582991 0.710108
 2883 6.586614 0.710108
 2884 6.590237 0.710108
 2885 6.593860 0.710108
 2886 6.597483 0.710108
 2887 6.601106 0.710108
 2888 6.604729 0.710108
 2889 6.608352 0.710108
 2890 6.611975 0.710108
 2891 6.615598 0.710108
 2892 6.619221 0.710108
 2893 6.622844 0.710108
 2894 6.626467 0.710108
 2895 6.630090 0.710108
 2896 6.633713 0.710108
 2897 6.637336 0.706485
 2898 6.640959 0.706485
 2899 6.644582 0.706485
 2900 6.648205 0.702862
 2901 6.651828 0.702862
 2902 6.655451 0.702862
 2903 6.659074 0.702862
 2904 6.662697 0.702862
 2905 6.666320 0.702862
 2906 6.669943 0.702862
 2907 6.673566 0.702862
 2908 6.677189 0.702862
 2909 6.680812 0.702862
 2910 6.684435 0.702862
 2911 6.688058 0.702862
 2912 6.691681 0.702862
 2913 6.695304 0.702862
 2914 6.698927 0.702862
 2915 6.702550 0.702862
 2916 6.706173 0.702862
 2917 6.709796 0.702862
 2918 6.713419 0.702862
 2919 6.717042 0.702862
 2920 6.720665 0.702862
 2921 6.724288 0.702862
 2922 6.727911 0.699239
 2923 6.731534 0.699239
 2924 6.735157 0.695616
 2925 6.738780 0.695616
 2926 6.742403 0.691993
 2927 6.746026 0.691993
 2928 6.749649 0.688370
 2929 6.753272 0.688370
 2930 6.756895 0.684747
 2931 6.760518 0.684747
 2932 6.764141 0.681124
 2933 6.767764 0.681124
 2934 6.771387 0.677501
 2935 6.771387 0.673878
 2936 6.775010 0.670255
 2937 6.778633 0.666632
 2938 6.778633 0.663009
 2939 6.782256 0.659386
 2940 6.785879 0.655763
 2941 6.789502 0.652140
 2942 6.793125 0.652140
 2943 6.796748 0.652140
 2944 6.800371 0.652140
 2945 6.803994 0.652140
 2946 6.807617 0.648517
 2947 6.811240 0.648517
 2948 6.814863 0.648517
 2949 6.818486 0.648517
 2950 6.822109 0.644894
 2951 6.825732 0.644894
 2952 6.829355 0.641271
 2953 6.832978 0.641271
 2954 6.836601 0.641271
 2955 6.840224 0.641271
 2956 6.843847 0.641271
 2957 6.847470 0.644894
 2958 6.851093 0.644894
 2959 6.854716 0.648517
 2960 6.858339 0.648517
 2961 6.861962 0.652140
 2962 6.865585 0.652140
 2963 6.869208 0.655763
 2964 6.872831 0.655763
 2965 6.876454 0.655763
 2966 6.880077 0.655763
 2967 6.883700 0.655763
 2968 6.887323 0.655763
 2969 6.890946 0.655763
 2970 6.894569 0.655763
 2971 6.898192 0.655763
 2972 6.901815 0.655763
 2973 6.905438 0.655763
 2974 6.909061 0.655763
 2975 6.912684 0.655763
 2976 6.916307 0.655763
 2977 6.919930 0.655763
 2978 6.923553 0.655763
 2979 6.927176 0.655763
 2980 6.930799 0.655763
 2981 6.934422 0.655763
 2982 6.938045 0.655763
 2983 6.941668 0.655763
 2984 6.945291 0.655763
 2985 6.948914 0.655763
 2986 6.952537 0.655763
 2987 6.956160 0.652140
 2988 6.959783 0.652140
 2989 6.963406 0.648517
 2990 6.967029 0.648517
 2991 6.970652 0.644894
 2992 6.974275 0.644894
 2993 6.977898 0.641271
 2994 6.981521 0.641271
 2995 6.985144 0.637648
 2996 6.988767 0.637648
 2997 6.992390 0.634025
 2998 6.996013 0.634025
 2999 6.999636 0.634025
 3000 7.003259 0.634025
 3001 7.006882 0.630402
 3002 7.010505 0.630402
 3003 7.014128 0.630402
 3004 7.017751 0.630402
 3005 7.021374 0.626779
 3006 7.024997 0.626779
 3007 7.028620 0.623156
 3008 7.032243 0.623156
 3009 7.035866 0.619533
 3010 7.039489 0.619533
 3011 7.043112 0.615910
 3012 7.046735 0.615910
 3013 7.050358 0.612287
 3014 7.053981 0.612287
 3015 7.057604 0.608664
 3016 7.061227 0.608664
 3017 7.064850 0.605041
 3018 7.068473 0.601418
 3019 7.072096 0.601418
 3020 7.075719 0.597795
 3021 7.079342 0.597795
 3022 7.082965 0.597795
 3023 7.086588 0.597795
 3024 7.090211 0.597795
 3025 7.093834 0.597795
 3026 7.097457 0.597795
 3027 7.101080 0.597795
 3028 7.104703 0.594172
 3029 7.108326 0.594172
 3030 7.111949 0.590549
 3031 7.115572 0.590549
 3032 7.119195 0.586926
 3033 7.122818 0.586926
 3034 7.126441 0.583303
 3035 7.130064 0.583303
 3036 7.133687 0.579680
 3037 7.137310 0.579680
 3038 7.140933 0.576057
 3039 7.144556 0.576057
 3040 7.148179 0.572434
 3041 7.151802 0.568811
 3042 7.155425 0.565188
 3043 7.159048 0.565188
 3044 7.162671 0.565188
 3045 7.166294 0.565188
 3046 7.169917 0.561565
 3047 7.173540 0.561565
 3048 7.177163 0.561565
 3049 7.180786 0.561565
 3050 7.184409 0.561565
 3051 7.188032 0.561565
 3052 7.191655 0.561565
 3053 7.195278 0.561565
 3054 7.198901 0.557942
 3055 7.202524 0.557942
 3056 7.206147 0.554319
 3057 7.209770 0.554319
 3058 7.213393 0.550696
 3059 7.217016 0.550696
 3060 7.220639 0.547073
 3061 7.224262 0.547073
 3062 7.227885 0.543450
 3063 7.231508 0.543450
 3064 7.235131 0.539827
 3065 7.238754 0.539827
 3066 7.242377 0.536204
 3067 7.246000 0.536204
 3068 7.249623 0.536204
 3069 7.253246 0.536204
 3070 7.256869 0.536204
 3071 7.260492 0.536204
 3072 7.264115 0.536204
 3073 7.267738 0.536204
 3074 7.271361 0.536204
 3075 7.274984 0.532581
 3076 7.278607 0.532581
 3077 7.282230 0.528958
 3078 7.285853 0.528958
 3079 7.289476 0.525335
 3080 7.293099 0.525335
 3081 7.296722 0.521712
 3082 7.300345 0.521712
 3083 7.303968 0.518089
 3084 7.307591 0.518089
 3085 7.311214 0.514466
 3086 7.314837 0.514466
 3087 7.318460 0.510843
 3088 7.322083 0.510843
 3089 7.325706 0.510843
 3090 7.329329 0.510843
 3091 7.332952 0.510843
 3092 7.336575 0.510843
 3093 7.340198 0.510843
 3094 7.343821 0.507220
 3095 7.347444 0.507220
 3096 7.351067 0.507220
 3097 7.354690 0.507220
 3098 7.358313 0.503597
 3099 7.361936 0.503597
 3100 7.365559 0.503597
 3101 7.369182 0.503597
 3102 7.372805 0.499974
 3103 7.376428 0.499974
 3104 7.380051 0.496351
 3105 7.383674 0.496351
 3106 7.387297 0.492728
 3107 7.390920 0.492728
 3108 7.394543 0.489105
 3109 7.398166 0.489105
 3110 7.401789 0.485482
 3111 7.405412 0.485482
 3112 7.409035 0.481859
 3113 7.412658 0.481859
 3114 7.416281 0.478236
 3115 7.419904 0.474613
 3116 7.423527 0.470990
 3117 7.427150 0.467367
 3118 7.430773 0.463744
 3119 7.434396 0.460121
 3120 7.438019 0.460121
 3121 7.441642 0.456498
 3122 7.445265 0.456498
 3123 7.448888 0.452875
 3124 7.452511 0.452875
 3125 7.456134 0.452875
 3126 7.459757 0.452875
 3127 7.463380 0.452875
 3128 7.467003 0.449252
 3129 7.470626 0.449252
 3130 7.474249 0.449252
 3131 7.477872 0.449252
 3132 7.481495 0.449252
 3133 7.485118 0.449252
 3134 7.488741 0.449252
 3135 7.492364 0.449252
 3136 7.495987 0.449252
 3137 7.499610 0.449252
 3138 7.503233 0.449252
 3139 7.506856 0.449252
 3140 7.510479 0.449252
 3141 7.514102 0.449252
 3142 7.517725 0.449252
 3143 7.521348 0.449252
 3144 7.524971 0.449252
 3145 7.528594 0.449252
 3146 7.532217 0.449252
 3147 7.535840 0.449252
 3148 7.539463 0.449252
 3149 7.543086 0.449252
 3150 7.546709 0.449252
 3151 7.550332 0.449252
 3152 7.553955 0.449252
 3153 7.557578 0.445629
 3154 7.561201 0.445629
 3155 7.564824 0.442006
 3156 7.568447 0.442006
 3157 7.572070 0.438383
 3158 7.575693 0.438383
 3159 7.579316 0.434760
 3160 7.582939 0.434760
 3161 7.586562 0.431137
 3162 7.590185 0.431137
 3163 7.593808 0.427514
 3164 7.597431 0.427514
 3165 7.601054 0.423891
 3166 7.601054 0.420268
 3167 7.604677 0.416645
 3168 7.608300 0.413022
 3169 7.611923 0.413022
 3170 7.615546 0.409399
 3171 7.619169 0.409399
 3172 7.622792 0.409399
 3173 7.626415 0.409399
 3174 7.630038 0.409399
 3175 7.633661 0.409399
 3176 7.637284 0.409399
 3177 7.640907 0.413022
 3178 7.644530 0.416645
 3179 7.648153 0.420268
 3180 7.651776 0.420268
 3181 7.655399 0.423891
 3182 7.659022 0.423891
 3183 7.662645 0.427514
 3184 7.666268 0.427514
 3185 7.669891 0.431137
 3186 7.673514 0.431137
 3187 7.677137 0.434760
 3188 7.680760 0.434760
 3189 7.684383 0.438383
 3190 7.688006 0.438383
 3191 7.691629 0.442006
 3192 7.695252 0.442006
 3193 7.698875 0.442006
 3194 7.702498 0.442006
 3195 7.706121 0.442006
 3196 7.709744 0.442006
 3197 7.713367 0.442006
 3198 7.716990 0.442006
 3199 7.720613 0.442006
 3200 7.724236 0.442006
 3201 7.727859 0.442006
 3202 7.731482 0.442006
 3203 7.735105 0.445629
 3204 7.738728 0.449252
 3205 7.742351 0.452875
 3206 7.745974 0.456498
 3207 7.749597 0.460121
 3208 7.753220 0.463744
 3209 7.756843 0.467367
 3210 7.760466 0.470990
 3211 7.764089 0.474613
 3212 7.764089 0.478236
 3213 7.767712 0.481859
 3214 7.771335 0.485482
 3215 7.774958 0.485482
 3216 7.778581 0.489105
 3217 7.782204 0.489105
 3218 7.785827 0.492728
 3219 7.789450 0.492728
 3220 7.793073 0.496351
 3221 7.796696 0.496351
 3222 7.800319 0.499974
 3223 7.803942 0.499974
 3224 7.807565 0.503597
 3225 7.811188 0.503597
 3226 7.814811 0.507220
 3227 7.818434 0.507220
 3228 7.822057 0.507220
 3229 7.825680 0.507220
 3230 7.829303 0.507220
 3231 7.832926 0.507220
 3232 7.836549 0.507220
 3233 7.840172 0.507220
 3234 7.843795 0.507220
 3235 7.847418 0.507220
 3236 7.851041 0.507220
 3237 7.854664 0.507220
 3238 7.858287 0.507220
 3239 7.861910 0.507220
 3240 7.865533 0.507220
 3241 7.869156 0.507220
 3242 7.872779 0.507220
 3243 7.876402 0.507220
 3244 7.880025 0.507220
 3245 7.883648 0.507220
 3246 7.887271 0.507220
 3247 7.890894 0.507220
 3248 7.894517 0.507220
 3249 7.898140 0.507220
 3250 7.901763 0.507220
 3251 7.905386 0.507220
 3252 7.909009 0.507220
 3253 7.912632 0.507220
 3254 7.916255 0.507220
 3255 7.919878 0.507220
 3256 7.923501 0.507220
 3257 7.927124 0.507220
 3258 7.930747 0.507220
 3259 7.934370 0.507220
 3260 7.937993 0.507220
 3261 7.941616 0.503597
 3262 7.945239 0.503597
 3263 7.948862 0.499974
 3264 7.952485 0.499974
 3265 7.956108 0.499974
 3266 7.959731 0.499974
 3267 7.963354 0.499974
 3268 7.966977 0.499974
 3269 7.970600 0.499974
 3270 7.974223 0.499974
 3271 7.977846 0.499974
 3272 7.981469 0.499974
 3273 7.985092 0.499974
 3274 7.988715 0.499974
 3275 7.992338 0.499974
 3276 7.995961 0.499974
 3277 7.999584 0.499974
 3278 8.003207 0.499974
 3279 8.006830 0.499974
 3280 8.010453 0.503597
 3281 8.014076 0.503597
 3282 8.017699 0.507220
 3283 8.021322 0.507220
 3284 8.024945 0.507220
 3285 8.028568 0.510843
 3286 8.032191 0.510843
 3287 8.035814 0.510843
 3288 8.039437 0.510843
 3289 8.043060 0.510843
 3290 8.046683 0.510843
 3291 8.050306 0.510843
 3292 8.053929 0.510843
 3293 8.057552 0.510843
 3294 8.061175 0.510843
 3295 8.064798 0.510843
 3296 8.068421 0.510843
 3297 8.072044 0.510843
 3298 8.075667 0.510843
 3299 8.079290 0.510843
 3300 8.082913 0.510843
 3301 8.086536 0.510843
 3302 8.090159 0.510843
 3303 8.093782 0.510843
 3304 8.097405 0.510843
 3305 8.101028 0.510843
 3306 8.104651 0.510843
 3307 8.108274 0.510843
 3308 8.111897 0.510843
 3309 8.115520 0.510843
 3310 8.119143 0.510843
 3311 8.122766 0.510843
 3312 8.126389 0.510843
 3313 8.130012 0.510843
 3314 8.133635 0.514466
 3315 8.137258 0.518089
 3316 8.140881 0.521712
 3317 8.144504 0.525335
 3318 8.148127 0.528958
 3319 8.151750 0.532581
 3320 8.155373 0.536204
 3321 8.158996 0.539827
 3322 8.162619 0.543450
 3323 8.166242 0.547073
 3324 8.169865 0.550696
 3325 8.173488 0.554319
 3326 8.177111 0.557942
 3327 8.180734 0.557942
 3328 8.184357 0.561565
 3329 8.187980 0.561565
 3330 8.191603 0.565188
 3331 8.195226 0.565188
 3332 8.198849 0.568811
 3333 8.202472 0.568811
 3334 8.206095 0.572434
 3335 8.209718 0.572434
 3336 8.213341 0.576057
 3337 8.216964 0.576057
 3338 8.220587 0.579680
 3339 8.224210 0.579680
 3340 8.227833 0.579680
 3341 8.231456 0.579680
 3342 8.235079 0.579680
 3343 8.238702 0.579680
 3344 8.242325 0.583303
 3345 8.245948 0.583303
 3346 8.249571 0.583303
 3347 8.253194 0.583303
 3348 8.256817 0.583303
 3349 8.260440 0.586926
 3350 8.264063 0.586926
 3351 8.267686 0.586926
 3352 8.271309 0.586926
 3353 8.274932 0.586926
 3354 8.278555 0.586926
 3355 8.282178 0.586926
 3356 8.285801 0.586926
 3357 8.289424 0.586926
 3358 8.293047 0.586926
 3359 8.296670 0.586926
 3360 8.300293 0.586926
 3361 8.303916 0.586926
 3362 8.307539 0.586926
 3363 8.311162 0.586926
 3364 8.314785 0.586926
 3365 8.318408 0.586926
 3366 8.322031 0.586926
 3367 8.325654 0.586926
 3368 8.329277 0.586926
 3369 8.332900 0.586926
 3370 8.336523 0.586926
 3371 8.340146 0.586926
 3372 8.343769 0.586926
 3373 8.347392 0.586926
 3374 8.351015 0.586926
 3375 8.354638 0.583303
 3376 8.358261 0.583303
 3377 8.361884 0.579680
 3378 8.365507 0.579680
 3379 8.369130 0.576057
 3380 8.372753 0.576057
 3381 8.376376 0.572434
 3382 8.379999 0.572434
 3383 8.383622 0.572434
 3384 8.387245 0.572434
 3385 8.390868 0.572434
 3386 8.394491 0.572434
 3387 8.398114 0.572434
 3388 8.401737 0.572434
 3389 8.405360 0.572434
 3390 8.408983 0.576057
 3391 8.412606 0.576057
 3392 8.416229 0.576057
 3393 8.419852 0.579680
 3394 8.423475 0.579680
 3395 8.427098 0.579680
 3396 8.430721 0.579680
 3397 8.434344 0.579680
 3398 8.437967 0.579680
 3399 8.441590 0.579680
 3400 8.445213 0.579680
 3401 8.448836 0.579680
 3402 8.452459 0.579680
 3403 8.456082 0.579680
 3404 8.459705 0.579680
 3405 8.463328 0.579680
 3406 8.466951 0.579680
 3407 8.470574 0.579680
 3408 8.474197 0.583303
 3409 8.477820 0.583303
 3410 8.481443 0.586926
 3411 8.485066 0.586926
 3412 8.488689 0.590549
 3413 8.492312 0.594172
 3414 8.495935 0.597795
 3415 8.499558 0.597795
 3416 8.503181 0.601418
 3417 8.506804 0.601418
 3418 8.510427 0.605041
 3419 8.514050 0.605041
 3420 8.517673 0.608664
 3421 8.521296 0.608664
 3422 8.524919 0.612287
 3423 8.528542 0.612287
 3424 8.532165 0.615910
 3425 8.535788 0.615910
 3426 8.539411 0.619533
 3427 8.543034 0.619533
 3428 8.546657 0.619533
 3429 8.550280 0.619533
 3430 8.553903 0.619533
 3431 8.557526 0.619533
 3432 8.561149 0.619533
 3433 8.564772 0.619533
 3434 8.568395 0.619533
 3435 8.572018 0.619533
 3436 8.575641 0.619533
 3437 8.579264 0.619533
 3438 8.582887 0.619533
 3439 8.586510 0.619533
 3440 8.590133 0.619533
 3441 8.593756 0.619533
 3442 8.597379 0.619533
 3443 8.601002 0.619533
 3444 8.604625 0.619533
 3445 8.608248 0.619533
 3446 8.611871 0.619533
 3447 8.615494 0.619533
 3448 8.619117 0.619533
 3449 8.622740 0.619533
 3450 8.626363 0.619533
 3451 8.629986 0.615910
 3452 8.633609 0.615910
 3453 8.637232 0.612287
 3454 8.640855 0.612287
 3455 8.644478 0.608664
 3456 8.648101 0.608664
 3457 8.651724 0.612287
 3458 8.655347 0.612287
 3459 8.658970 0.615910
 3460 8.662593 0.619533
 3461 8.666216 0.619533
 3462 8.669839 0.623156
 3463 8.673462 0.623156
 3464 8.677085 0.626779
 3465 8.680708 0.626779
 3466 8.684331 0.630402
 3467 8.687954 0.630402
 3468 8.691577 0.634025
 3469 8.695200 0.634025
 3470 8.698823 0.637648
 3471 8.702446 0.637648
 3472 8.706069 0.641271
 3473 8.709692 0.641271
 3474 8.713315 0.641271
 3475 8.713315 0.644894
 3476 8.716938 0.648517
 3477 8.720561 0.652140
 3478 8.724184 0.655763
 3479 8.727807 0.659386
 3480 8.731430 0.663009
 3481 8.735053 0.666632
 3482 8.738676 0.670255
 3483 8.742299 0.670255
 3484 8.745922 0.673878
 3485 8.749545 0.673878
 3486 8.753168 0.677501
 3487 8.756791 0.677501
 3488 8.760414 0.681124
 3489 8.764037 0.681124
 3490 8.767660 0.684747
 3491 8.771283 0.684747
 3492 8.774906 0.688370
 3493 8.778529 0.688370
 3494 8.782152 0.691993
 3495 8.785775 0.691993
 3496 8.789398 0.695616
 3497 8.793021 0.695616
 3498 8.796644 0.695616
 3499 8.800267 0.695616
 3500 8.803890 0.695616
 3501 8.807513 0.695616
 3502 8.811136 0.695616
 3503 8.814759 0.695616
 3504 8.818382 0.695616
 3505 8.822005 0.695616
 3506 8.825628 0.695616
 3507 8.829251 0.695616
 3508 8.832874 0.695616
 3509 8.836497 0.695616
 3510 8.840120 0.695616
 3511 8.843743 0.695616
 3512 8.847366 0.695616
 3513 8.850989 0.695616
 3514 8.854612 0.695616
 3515 8.858235 0.695616
 3516 8.861858 0.695616
 3517 8.865481 0.695616
 3518 8.869104 0.695616
 3519 8.872727 0.695616
 3520 8.876350 0.695616
 3521 8.879973 0.695616
 3522 8.883596 0.699239
 3523 8.887219 0.699239
 3524 8.890842 0.699239
 3525 8.894465 0.702862
 3526 8.898088 0.702862
 3527 8.901711 0.706485
 3528 8.905334 0.710108
 3529 8.908957 0.713731
 3530 8.912580 0.717354
 3531 8.916203 0.717354
 3532 8.919826 0.720977
 3533 8.923449 0.720977
 3534 8.927072 0.724600
 3535 8.930695 0.724600
 3536 8.934318 0.728223
 3537 8.937941 0.728223
 3538 8.941564 0.731846
 3539 8.945187 0.731846
 3540 8.948810 0.735469
 3541 8.952433 0.735469
 3542 8.956056 0.739092
 3543 8.959679 0.739092
 3544 8.963302 0.742715
 3545 8.966925 0.742715
 3546 8.970548 0.746338
 3547 8.974171 0.746338
 3548 8.977794 0.749961
 3549 8.981417 0.749961
 3550 8.985040 0.753584
 3551 8.988663 0.753584
 3552 8.992286 0.757207
 3553 8.995909 0.757207
 3554 8.999532 0.760830
 3555 9.003155 0.760830
 3556 9.006778 0.764453
 3557 9.010401 0.764453
 3558 9.014024 0.764453
 3559 9.017647 0.764453
 3560 9.021270 0.764453
 3561 9.024893 0.764453
 3562 9.028516 0.764453
 3563 9.032139 0.764453
 3564 9.035762 0.764453
 3565 9.039385 0.764453
 3566 9.043008 0.764453
 3567 9.046631 0.764453
 3568 9.050254 0.764453
 3569 9.053877 0.764453
 3570 9.057500 0.764453
 3571 9.061123 0.764453
 3572 9.064746 0.764453
 3573 9.068369 0.764453
 3574 9.071992 0.764453
 3575 9.075615 0.764453
 3576 9.079238 0.764453
 3577 9.082861 0.764453
 3578 9.086484 0.764453
 3579 9.090107 0.764453
 3580 9.093730 0.764453
 3581 9.097353 0.764453
 3582 9.100976 0.764453
 3583 9.104599 0.764453
 3584 9.108222 0.764453
 3585 9.111845 0.764453
 3586 9.115468 0.764453
 3587 9.119091 0.764453
 3588 9.122714 0.760830
 3589 9.126337 0.760830
 3590 9.129960 0.757207
 3591 9.133583 0.757207
 3592 9.137206 0.753584
 3593 9.140829 0.753584
 3594 9.144452 0.753584
 3595 9.148075 0.757207
 3596 9.151698 0.757207
 3597 9.155321 0.757207
 3598 9.158944 0.757207
 3599 9.162567 0.757207
 3600 9.166190 0.757207
 3601 9.169813 0.757207
 3602 9.173436 0.757207
 3603 9.177059 0.757207
 3604 9.180682 0.757207
 3605 9.184305 0.757207
 3606 9.187928 0.757207
 3607 9.191551 0.757207
 3608 9.195174 0.757207
 3609 9.198797 0.757207
 3610 9.202420 0.757207
 3611 9.206043 0.757207
 3612 9.209666 0.757207
 3613 9.213289 0.757207
 3614 9.216912 0.757207
 3615 9.220535 0.757207
 3616 9.224158 0.757207
 3617 9.227781 0.757207
 3618 9.231404 0.753584
 3619 9.235027 0.753584
 3620 9.238650 0.753584
 3621 9.242273 0.753584
 3622 9.245896 0.753584
 3623 9.249519 0.753584
 3624 9.253142 0.757207
 3625 9.256765 0.760830
 3626 9.260388 0.764453
 3627 9.264011 0.768076
 3628 9.264011 0.771699
 3629 9.267634 0.775322
 3630 9.267634 0.778945
 3631 9.271257 0.782568
 3632 9.271257 0.786191
 3633 9.274880 0.789814
 3634 9.274880 0.793437
 3635 9.278503 0.797060
 3636 9.278503 0.800683
 3637 9.282126 0.804306
 3638 9.282126 0.807929
 3639 9.285749 0.811552
 3640 9.285749 0.815175
 3641 9.289372 0.818798
 3642 9.292995 0.822421
 3643 9.296618 0.826044
 3644 9.300241 0.826044
 3645 9.303864 0.829667
 3646 9.307487 0.833290
 3647 9.311110 0.833290
 3648 9.314733 0.836913
 3649 9.318356 0.836913
 3650 9.321979 0.840536
 3651 9.321979 0.844159
 3652 9.325602 0.847782
 3653 9.325602 0.851405
 3654 9.329225 0.855028
 3655 9.329225 0.858651
 3656 9.332848 0.862274
 3657 9.336471 0.865897
 3658 9.340094 0.865897
 3659 9.343717 0.869520
 3660 9.347340 0.869520
 3661 9.350963 0.873143
 3662 9.354586 0.873143
 3663 9.358209 0.876766
 3664 9.361832 0.876766
 3665 9.365455 0.880389
 3666 9.369078 0.880389
 3667 9.372701 0.884012
 3668 9.376324 0.884012
 3669 9.379947 0.887635
 3670 9.383570 0.887635
 3671 9.387193 0.887635
 3672 9.390816 0.887635
 3673 9.394439 0.887635
 3674 9.398062 0.887635
 3675 9.401685 0.887635
 3676 9.405308 0.887635
 3677 9.408931 0.887635
 3678 9.412554 0.887635
 3679 9.416177 0.887635
 3680 9.419800 0.887635
 3681 9.423423 0.887635
 3682 9.427046 0.887635
 3683 9.430669 0.887635
 3684 9.434292 0.887635
 3685 9.437915 0.887635
 3686 9.441538 0.887635
 3687 9.445161 0.887635
 3688 9.448784 0.887635
 3689 9.452407 0.887635
 3690 9.456030 0.887635
 3691 9.459653 0.887635
 3692 9.463276 0.887635
 3693 9.466899 0.887635
 3694 9.470522 0.887635
 3695 9.474145 0.887635
 3696 9.477768 0.887635
 3697 9.481391 0.887635
 3698 9.485014 0.887635
 3699 9.488637 0.887635
 3700 9.492260 0.887635
 3701 9.495883 0.887635
 3702 9.499506 0.887635
 3703 9.503129 0.884012
 3704 9.506752 0.884012
 3705 9.510375 0.880389
 3706 9.513998 0.880389
 3707 9.517621 0.884012
 3708 9.521244 0.884012
 3709 9.524867 0.884012
 3710 9.528490 0.887635
 3711 9.532113 0.891258
 3712 9.532113 0.894881
 3713 9.535736 0.898504
 3714 9.539359 0.902127
 3715 9.542982 0.905750
 3716 9.546605 0.909373
 3717 9.550228 0.912996
 3718 9.553851 0.916619
 3719 9.553851 0.920242
 3720 9.557474 0.923865
 3721 9.557474 0.927488
 3722 9.561097 0.931111
 3723 9.561097 0.934734
 3724 9.564720 0.938357
 3725 9.568343 0.941980
 3726 9.568343 0.945603
 3727 9.571966 0.949226
 3728 9.575589 0.952849
 3729 9.579212 0.956472
 3730 9.582835 0.960095
 3731 9.586458 0.963718
 3732 9.586458 0.967341
 3733 9.590081 0.970964
 3734 9.593704 0.974587
 3735 9.597327 0.978210
 3736 9.600950 0.978210
 3737 9.604573 0.981833
 3738 9.608196 0.985456
 3739 9.611819 0.985456
 3740 9.615442 0.989079
 3741 9.619065 0.989079
 3742 9.622688 0.992702
 3743 9.626311 0.992702
 3744 9.629934 0.996325
 3745 9.633557 0.999948
 3746 9.637180 1.003571
 3747 9.640803 1.007194
 3748 9.640803 1.010817
 3749 9.644426 1.014440
 3750 9.648049 1.018063
 3751 9.651672 1.021686
 3752 9.655295 1.025309
 3753 9.658918 1.028932
 3754 9.662541 1.032555
 3755 9.666164 1.032555
 3756 9.669787 1.036178
 3757 9.673410 1.039801
 3758 9.677033 1.039801
 3759 9.677033 1.043424
 3760 9.680656 1.047047
 3761 9.680656 1.050670
 3762 9.684279 1.054293
 3763 9.684279 1.057916
 3764 9.687902 1.061539
 3765 9.691525 1.065162
 3766 9.691525 1.068785
 3767 9.695148 1.072408
 3768 9.698771 1.076031
 3769 9.702394 1.079654
 3770 9.706017 1.083277
 3771 9.709640 1.086900
 3772 9.713263 1.090523
 3773 9.716886 1.094146
 3774 9.716886 1.097769
 3775 9.720509 1.101392
 3776 9.724132 1.105015
 3777 9.727755 1.105015
 3778 9.731378 1.108638
 3779 9.735001 1.108638
 3780 9.738624 1.112261
 3781 9.742247 1.112261
 3782 9.745870 1.115884
 3783 9.749493 1.115884
 3784 9.753116 1.119507
 3785 9.756739 1.119507
 3786 9.760362 1.123130
 3787 9.763985 1.123130
 3788 9.767608 1.126753
 3789 9.771231 1.126753
 3790 9.774854 1.126753
 3791 9.778477 1.126753
 3792 9.782100 1.130376
 3793 9.785723 1.130376
 3794 9.789346 1.133999
 3795 9.792969 1.133999
 3796 9.796592 1.133999
 3797 9.800215 1.137622
 3798 9.803838 1.137622
 3799 9.807461 1.137622
 3800 9.811084 1.137622
 3801 9.814707 1.141245
 3802 9.818330 1.141245
 3803 9.821953 1.144868
 3804 9.825576 1.144868
 3805 9.829199 1.148491
 3806 9.832822 1.148491
 3807 9.836445 1.152114
 3808 9.840068 1.152114
 3809 9.843691 1.155737
 3810 9.847314 1.155737
 3811 9.850937 1.155737
 3812 9.850937 1.159360
 3813 9.854560 1.162983
 3814 9.858183 1.166606
 3815 9.861806 1.170229
 3816 9.865429 1.173852
 3817 9.869052 1.177475
 3818 9.872675 1.177475
 3819 9.876298 1.181098
 3820 9.879921 1.181098
 3821 9.883544 1.184721
 3822 9.887167 1.184721
 3823 9.890790 1.188344
 3824 9.894413 1.188344
 3825 9.898036 1.191967
 3826 9.901659 1.195590
 3827 9.905282 1.199213
 3828 9.905282 1.202836
 3829 9.908905 1.206459
 3830 9.908905 1.210082
 3831 9.912528 1.213705
 3832 9.916151 1.217328
 3833 9.916151 1.220951
 3834 9.919774 1.224574
 3835 9.923397 1.228197
 3836 9.927020 1.228197
 3837 9.930643 1.231820
 3838 9.934266 1.231820
 3839 9.937889 1.235443
 3840 9.941512 1.235443
 3841 9.945135 1.239066
 3842 9.948758 1.239066
 3843 9.952381 1.242689
 3844 9.956004 1.242689
 3845 9.959627 1.246312
 3846 9.963250 1.246312
 3847 9.966873 1.249935
 3848 9.970496 1.249935
 3849 9.974119 1.253558
 3850 9.977742 1.253558
 3851 9.981365 1.257181
 3852 9.984988 1.257181
 3853 9.988611 1.257181
 3854 9.992234 1.257181
 3855 9.995857 1.257181
 3856 9.999480 1.257181
 3857 10.003103 1.257181
 3858 10.006726 1.257181
 3859 10.010349 1.257181
 3860 10.013972 1.257181
 3861 10.017595 1.257181
 3862 10.021218 1.257181
 3863 10.024841 1.257181
 3864 10.028464 1.257181
 3865 10.032087 1.257181
 3866 10.035710 1.257181
 3867 10.039333 1.257181
 3868 10.042956 1.260804
 3869 10.046579 1.260804
 3870 10.050202 1.260804
 3871 10.053825 1.260804
 3872 10.057448 1.260804
 3873 10.061071 1.264427
 3874 10.064694 1.264427
 3875 10.068317 1.268050
 3876 10.071940 1.268050
 3877 10.075563 1.271673
 3878 10.079186 1.275296
 3879 10.082809 1.278919
 3880 10.086432 1.282542
 3881 10.086432 1.286165
 3882 10.090055 1.289788
 3883 10.093678 1.293411
 3884 10.097301 1.293411
 3885 10.100924 1.297034
 3886 10.104547 1.297034
 3887 10.108170 1.300657
 3888 10.111793 1.300657
 3889 10.115416 1.304280
 3890 10.119039 1.304280
 3891 10.122662 1.307903
 3892 10.126285 1.307903
 3893 10.129908 1.311526
 3894 10.133531 1.311526
 3895 10.137154 1.315149
 3896 10.140777 1.315149
 3897 10.144400 1.315149
 3898 10.148023 1.315149
 3899 10.151646 1.315149
 3900 10.155269 1.315149
 3901 10.158892 1.315149
 3902 10.162515 1.315149
 3903 10.166138 1.315149
 3904 10.169761 1.315149
 3905 10.173384 1.315149
 3906 10.177007 1.315149
 3907 10.180630 1.315149
 3908 10.184253 1.318772
 3909 10.187876 1.318772
 3910 10.191499 1.318772
 3911 10.195122 1.322395
 3912 10.198745 1.322395
 3913 10.202368 1.322395
 3914 10.205991 1.326018
 3915 10.209614 1.326018
 3916 10.213237 1.329641
 3917 10.216860 1.333264
 3918 10.220483 1.336887
 3919 10.224106 1.340510
 3920 10.227729 1.344133
 3921 10.227729 1.347756
 3922 10.231352 1.351379
 3923 10.231352 1.355002
 3924 10.234975 1.358625
 3925 10.238598 1.362248
 3926 10.238598 1.365871
 3927 10.242221 1.369494
 3928 10.245844 1.373117
 3929 10.245844 1.376740
 3930 10.245844 1.380363
 3931 10.245844 1.383986
 3932 10.242221 1.387609
 3933 10.242221 1.391232
 3934 10.238598 1.394855
 3935 10.238598 1.398478
 3936 10.238598 1.402101
 3937 10.238598 1.405724
 3938 10.238598 1.409347
 3939 10.238598 1.412970
 3940 10.238598 1.416593
 3941 10.238598 1.420216
 3942 10.238598 1.423839
 3943 10.238598 1.427462
 3944 10.238598 1.431085
 3945 10.238598 1.434708
 3946 10.238598 1.438331
 3947 10.238598 1.441954
 3948 10.238598 1.445577
 3949 10.238598 1.449200
 3950 10.238598 1.452823
 3951 10.238598 1.456446
 3952 10.238598 1.460069
 3953 10.238598 1.463692
 3954 10.238598 1.467315
 3955 10.238598 1.470938
 3956 10.238598 1.474561
 3957 10.238598 1.478184
 3958 10.238598 1.481807
 3959 10.242221 1.485430
 3960 10.242221 1.489053
 3961 10.245844 1.492676
 3962 10.245844 1.496299
 3963 10.249467 1.499922
 3964 10.249467 1.503545
 3965 10.253090 1.507168
 3966 10.253090 1.510791
 3967 10.256713 1.514414
 3968 10.256713 1.518037
 3969 10.260336 1.521660
 3970 10.260336 1.525283
 3971 10.263959 1.528906
 3972 10.267582 1.532529
 3973 10.271205 1.532529
 3974 10.274828 1.536152
 3975 10.278451 1.536152
 3976 10.282074 1.539775
 3977 10.285697 1.539775
 3978 10.289320 1.543398
 3979 10.292943 1.543398
 3980 10.296566 1.547021
 3981 10.300189 1.547021
 3982 10.303812 1.550644
 3983 10.303812 1.554267
 3984 10.307435 1.557890
 3985 10.311058 1.557890
 3986 10.314681 1.561513
 3987 10.318304 1.561513
 3988 10.321927 1.565136
 3989 10.325550 1.565136
 3990 10.329173 1.568759
 3991 10.332796 1.568759
 3992 10.336419 1.572382
 3993 10.340042 1.572382
 3994 10.343665 1.576005
 3995 10.347288 1.576005
 3996 10.350911 1.579628
 3997 10.354534 1.579628
 3998 10.358157 1.579628
 3999 10.361780 1.579628
 4000 10.365403 1.579628
 4001 10.369026 1.579628
 4002 10.372649 1.579628
 4003 10.376272 1.579628
 4004 10.379895 1.579628
 4005 10.383518 1.579628
 4006 10.387141 1.579628
 4007 10.390764 1.579628
 4008 10.394387 1.579628
 4009 10.398010 1.579628
 4010 10.401633 1.579628
 4011 10.405256 1.579628
 4012 10.408879 1.579628
 4013 10.412502 1.579628
 4014 10.416125 1.579628
 4015 10.419748 1.579628
 4016 10.423371 1.583251
 4017 10.426994 1.583251
 4018 10.430617 1.583251
 4019 10.434240 1.583251
 4020 10.437863 1.583251
 4021 10.441486 1.583251
 4022 10.445109 1.586874
 4023 10.448732 1.586874
 4024 10.452355 1.586874
 4025 10.455978 1.590497
 4026 10.459601 1.590497
 4027 10.463224 1.594120
 4028 10.466847 1.594120
 4029 10.470470 1.597743
 4030 10.474093 1.601366
 4031 10.477716 1.604989
 4032 10.481339 1.608612
 4033 10.481339 1.612235
 4034 10.484962 1.615858
 4035 10.488585 1.619481
 4036 10.488585 1.623104
 4037 10.492208 1.626727
 4038 10.495831 1.630350
 4039 10.499454 1.633973
 4040 10.503077 1.637596
 4041 10.506700 1.637596
 4042 10.510323 1.641219
 4043 10.513946 1.641219
 4044 10.517569 1.644842
 4045 10.521192 1.644842
 4046 10.524815 1.648465
 4047 10.528438 1.648465
 4048 10.532061 1.652088
 4049 10.535684 1.652088
 4050 10.539307 1.655711
 4051 10.542930 1.655711
 4052 10.546553 1.659334
 4053 10.550176 1.662957
 4054 10.553799 1.666580
 4055 10.557422 1.670203
 4056 10.561045 1.673826
 4057 10.564668 1.677449
 4058 10.568291 1.677449
 4059 10.571914 1.681072
 4060 10.575537 1.681072
 4061 10.579160 1.684695
 4062 10.582783 1.684695
 4063 10.586406 1.688318
 4064 10.590029 1.688318
 4065 10.593652 1.691941
 4066 10.597275 1.691941
 4067 10.600898 1.695564
 4068 10.604521 1.695564
 4069 10.608144 1.699187
 4070 10.611767 1.699187
 4071 10.615390 1.702810
 4072 10.619013 1.702810
 4073 10.622636 1.702810
 4074 10.626259 1.702810
 4075 10.629882 1.702810
 4076 10.633505 1.702810
 4077 10.637128 1.702810
 4078 10.640751 1.702810
 4079 10.644374 1.702810
 4080 10.647997 1.702810
 4081 10.651620 1.702810
 4082 10.655243 1.702810
 4083 10.658866 1.702810
 4084 10.662489 1.706433
 4085 10.666112 1.710056
 4086 10.669735 1.713679
 4087 10.673358 1.717302
 4088 10.676981 1.717302
 4089 10.680604 1.720925
 4090 10.684227 1.720925
 4091 10.687850 1.724548
 4092 10.691473 1.724548
 4093 10.695096 1.728171
 4094 10.698719 1.728171
 4095 10.702342 1.731794
 4096 10.705965 1.731794
 4097 10.709588 1.735417
 4098 10.713211 1.735417
 4099 10.716834 1.739040
 4100 10.720457 1.739040
 4101 10.724080 1.739040
 4102 10.727703 1.739040
 4103 10.731326 1.739040
 4104 10.734949 1.739040
 4105 10.738572 1.739040
 4106 10.742195 1.739040
 4107 10.745818 1.739040
 4108 10.749441 1.739040
 4109 10.753064 1.739040
 4110 10.756687 1.739040
 4111 10.760310 1.739040
 4112 10.763933 1.739040
 4113 10.767556 1.739040
 4114 10.771179 1.739040
 4115 10.774802 1.739040
 4116 10.778425 1.742663
 4117 10.782048 1.746286
 4118 10.785671 1.749909
 4119 10.789294 1.753532
 4120 10.792917 1.757155
 4121 10.796540 1.760778
 4122 10.800163 1.764401
 4123 10.803786 1.768024
 4124 10.807409 1.771647
 4125 10.811032 1.775270
 4126 10.814655 1.778893
 4127 10.818278 1.782516
 4128 10.821901 1.786139
 4129 10.825524 1.789762
 4130 10.829147 1.793385
 4131 10.832770 1.797008
 4132 10.836393 1.800631
 4133 10.840016 1.804254
 4134 10.843639 1.804254
 4135 10.847262 1.807877
 4136 10.850885 1.807877
 4137 10.854508 1.811500
 4138 10.858131 1.811500
 4139 10.861754 1.815123
 4140 10.865377 1.815123
 4141 10.869000 1.818746
 4142 10.872623 1.818746
 4143 10.876246 1.822369
 4144 10.879869 1.822369
 4145 10.883492 1.825992
 4146 10.887115 1.825992
 4147 10.890738 1.825992
 4148 10.894361 1.829615
 4149 10.897984 1.829615
 4150 10.901607 1.833238
 4151 10.905230 1.836861
 4152 10.908853 1.840484
 4153 10.912476 1.844107
 4154 10.916099 1.847730
 4155 10.919722 1.851353
 4156 10.923345 1.854976
 4157 10.926968 1.858599
 4158 10.930591 1.862222
 4159 10.930591 1.865845
 4160 10.934214 1.869468
 4161 10.934214 1.873091
 4162 10.937837 1.876714
 4163 10.937837 1.880337
 4164 10.941460 1.883960
 4165 10.941460 1.887583
 4166 10.945083 1.891206
 4167 10.945083 1.894829
 4168 10.948706 1.898452
 4169 10.948706 1.902075
 4170 10.952329 1.905698
 4171 10.955952 1.909321
 4172 10.959575 1.912944
 4173 10.963198 1.916567
 4174 10.966821 1.920190
 4175 10.970444 1.923813
 4176 10.974067 1.923813
 4177 10.977690 1.927436
 4178 10.981313 1.931059
 4179 10.984936 1.931059
 4180 10.988559 1.934682
 4181 10.992182 1.938305
 4182 10.995805 1.938305
 4183 10.999428 1.941928
 4184 11.003051 1.941928
 4185 11.006674 1.945551
 4186 11.010297 1.945551
 4187 11.013920 1.949174
 4188 11.017543 1.949174
 4189 11.021166 1.952797
 4190 11.024789 1.952797
 4191 11.028412 1.956420
 4192 11.032035 1.956420
 4193 11.035658 1.960043
 4194 11.039281 1.960043
 4195 11.042904 1.963666
 4196 11.046527 1.967289
 4197 11.050150 1.970912
 4198 11.053773 1.974535
 4199 11.057396 1.978158
 4200 11.061019 1.981781
 4201 11.064642 1.985404
 4202 11.068265 1.989027
 4203 11.071888 1.992650
 4204 11.075511 1.992650
 4205 11.079134 1.996273
 4206 11.082757 1.996273
 4207 11.086380 1.999896
 4208 11.090003 1.999896
 4209 11.093626 2.003519
 4210 11.097249 2.003519
 4211 11.100872 2.007142
 4212 11.104495 2.007142
 4213 11.108118 2.010765
 4214 11.111741 2.010765
 4215 11.115364 2.014388
 4216 11.118987 2.014388
 4217 11.122610 2.014388
 4218 11.126233 2.014388
 4219 11.129856 2.014388
 4220 11.133479 2.014388
 4221 11.137102 2.018011
 4222 11.140725 2.018011
 4223 11.144348 2.021634
 4224 11.147971 2.021634
 4225 11.151594 2.025257
 4226 11.155217 2.025257
 4227 11.158840 2.025257
 4228 11.162463 2.028880
 4229 11.166086 2.028880
 4230 11.169709 2.028880
 4231 11.173332 2.028880
 4232 11.176955 2.028880
 4233 11.180578 2.028880
 4234 11.184201 2.028880
 4235 11.187824 2.028880
 4236 11.191447 2.028880
 4237 11.195070 2.028880
 4238 11.198693 2.028880
 4239 11.202316 2.032503
 4240 11.205939 2.032503
 4241 11.209562 2.032503
 4242 11.213185 2.032503
 4243 11.216808 2.032503
 4244 11.220431 2.032503
 4245 11.224054 2.036126
 4246 11.227677 2.036126
 4247 11.231300 2.039749
 4248 11.234923 2.039749
 4249 11.238546 2.039749
 4250 11.242169 2.043372
 4251 11.245792 2.046995
 4252 11.249415 2.050618
 4253 11.253038 2.054241
 4254 11.256661 2.054241
 4255 11.260284 2.057864
 4256 11.263907 2.057864
 4257 11.267530 2.061487
 4258 11.271153 2.061487
 4259 11.274776 2.065110
 4260 11.278399 2.065110
 4261 11.282022 2.068733
 4262 11.285645 2.068733
 4263 11.289268 2.072356
 4264 11.292891 2.072356
 4265 11.296514 2.075979
 4266 11.300137 2.075979
 4267 11.303760 2.075979
 4268 11.307383 2.079602
 4269 11.311006 2.079602
 4270 11.314629 2.079602
 4271 11.318252 2.079602
 4272 11.321875 2.083225
 4273 11.325498 2.086848
 4274 11.329121 2.090471
 4275 11.332744 2.094094
 4276 11.336367 2.097717
 4277 11.339990 2.097717
 4278 11.343613 2.101340
 4279 11.347236 2.101340
 4280 11.350859 2.104963
 4281 11.354482 2.104963
 4282 11.358105 2.108586
 4283 11.361728 2.108586
 4284 11.365351 2.112209
 4285 11.368974 2.112209
 4286 11.372597 2.115832
 4287 11.376220 2.115832
 4288 11.379843 2.119455
 4289 11.383466 2.119455
 4290 11.387089 2.123078
 4291 11.390712 2.123078
 4292 11.394335 2.123078
 4293 11.397958 2.123078
 4294 11.401581 2.123078
 4295 11.405204 2.123078
 4296 11.408827 2.123078
 4297 11.412450 2.123078
 4298 11.416073 2.123078
 4299 11.419696 2.126701
 4300 11.423319 2.126701
 4301 11.426942 2.130324
 4302 11.430565 2.133947
 4303 11.434188 2.137570
 4304 11.437811 2.141193
 4305 11.441434 2.144816
 4306 11.445057 2.148439
 4307 11.445057 2.152062
 4308 11.448680 2.155685
 4309 11.452303 2.159308
 4310 11.452303 2.162931
 4311 11.455926 2.166554
 4312 11.459549 2.170177
 4313 11.463172 2.173800
 4314 11.466795 2.177423
 4315 11.470418 2.181046
 4316 11.474041 2.181046
 4317 11.477664 2.184669
 4318 11.481287 2.188292
 4319 11.484910 2.188292
 4320 11.488533 2.191915
 4321 11.492156 2.191915
 4322 11.495779 2.195538
 4323 11.499402 2.195538
 4324 11.503025 2.199161
 4325 11.506648 2.202784
 4326 11.510271 2.202784
 4327 11.513894 2.206407
 4328 11.517517 2.210030
 4329 11.521140 2.210030
 4330 11.524763 2.213653
 4331 11.528386 2.217276
 4332 11.532009 2.217276
 4333 11.535632 2.220899
 4334 11.539255 2.220899
 4335 11.542878 2.224522
 4336 11.546501 2.224522
 4337 11.550124 2.228145
 4338 11.553747 2.228145
 4339 11.557370 2.231768
 4340 11.560993 2.231768
 4341 11.564616 2.235391
 4342 11.568239 2.235391
 4343 11.571862 2.239014
 4344 11.575485 2.239014
 4345 11.579108 2.242637
 4346 11.582731 2.242637
 4347 11.586354 2.246260
 4348 11.589977 2.246260
 4349 11.593600 2.246260
 4350 11.597223 2.249883
 4351 11.600846 2.249883
 4352 11.604469 2.253506
 4353 11.608092 2.253506
 4354 11.611715 2.257129
 4355 11.615338 2.257129
 4356 11.618961 2.260752
 4357 11.622584 2.264375
 4358 11.626207 2.267998
 4359 11.629830 2.271621
 4360 11.633453 2.275244
 4361 11.637076 2.278867
 4362 11.640699 2.278867
 4363 11.644322 2.282490
 4364 11.647945 2.282490
 4365 11.651568 2.286113
 4366 11.655191 2.286113
 4367 11.658814 2.289736
 4368 11.662437 2.289736
 4369 11.666060 2.293359
 4370 11.669683 2.293359
 4371 11.673306 2.296982
 4372 11.676929 2.300605
 4373 11.680552 2.304228
 4374 11.684175 2.307851
 4375 11.684175 2.311474
 4376 11.687798 2.315097
 4377 11.691421 2.318720
 4378 11.691421 2.322343
 4379 11.695044 2.325966
 4380 11.698667 2.329589
 4381 11.702290 2.333212
 4382 11.705913 2.336835
 4383 11.709536 2.336835
 4384 11.713159 2.340458
 4385 11.716782 2.344081
 4386 11.720405 2.344081
 4387 11.724028 2.347704
 4388 11.727651 2.347704
 4389 11.731274 2.351327
 4390 11.734897 2.351327
 4391 11.738520 2.354950
 4392 11.742143 2.354950
 4393 11.745766 2.358573
 4394 11.749389 2.358573
 4395 11.753012 2.362196
 4396 11.756635 2.362196
 4397 11.760258 2.365819
 4398 11.763881 2.365819
 4399 11.767504 2.365819
 4400 11.771127 2.365819
 4401 11.774750 2.365819
 4402 11.778373 2.365819
 4403 11.781996 2.365819
 4404 11.785619 2.365819
 4405 11.789242 2.369442
 4406 11.792865 2.369442
 4407 11.796488 2.369442
 4408 11.800111 2.373065
 4409 11.803734 2.373065
 4410 11.807357 2.373065
 4411 11.810980 2.373065
 4412 11.814603 2.373065
 4413 11.818226 2.373065
 4414 11.821849 2.373065
 4415 11.825472 2.373065
 4416 11.829095 2.373065
 4417 11.832718 2.373065
 4418 11.836341 2.373065
 4419 11.839964 2.373065
 4420 11.843587 2.373065
 4421 11.847210 2.376688
 4422 11.850833 2.376688
 4423 11.854456 2.380311
 4424 11.858079 2.380311
 4425 11.861702 2.383934
 4426 11.865325 2.383934
 4427 11.868948 2.387557
 4428 11.872571 2.387557
 4429 11.876194 2.387557
 4430 11.879817 2.387557
 4431 11.883440 2.387557
 4432 11.887063 2.391180
 4433 11.890686 2.394803
 4434 11.894309 2.398426
 4435 11.897932 2.402049
 4436 11.901555 2.405672
 4437 11.905178 2.409295
 4438 11.908801 2.412918
 4439 11.912424 2.412918
 4440 11.916047 2.416541
 4441 11.919670 2.416541
 4442 11.923293 2.420164
 4443 11.926916 2.420164
 4444 11.930539 2.423787
 4445 11.934162 2.423787
 4446 11.937785 2.427410
 4447 11.941408 2.427410
 4448 11.945031 2.431033
 4449 11.945031 2.434656
 4450 11.948654 2.438279
 4451 11.948654 2.441902
 4452 11.952277 2.445525
 4453 11.952277 2.449148
 4454 11.955900 2.452771
 4455 11.959523 2.456394
 4456 11.959523 2.460017
 4457 11.963146 2.463640
 4458 11.966769 2.467263
 4459 11.970392 2.470886
 4460 11.974015 2.474509
 4461 11.977638 2.478132
 4462 11.981261 2.481755
 4463 11.981261 2.485378
 4464 11.981261 2.489001
 4465 11.981261 2.492624
 4466 11.981261 2.496247
 4467 11.981261 2.499870
 4468 11.981261 2.503493
 4469 11.981261 2.507116
 4470 11.981261 2.510739
 4471 11.981261 2.514362
 4472 11.981261 2.517985
 4473 11.984884 2.521608
 4474 11.984884 2.525231
 4475 11.988507 2.528854
 4476 11.988507 2.532477
 4477 11.992130 2.536100
 4478 11.992130 2.539723
 4479 11.995753 2.543346
 4480 11.995753 2.546969
 4481 11.999376 2.550592
 4482 11.999376 2.554215
 4483 11.999376 2.557838
 4484 11.999376 2.561461
 4485 11.999376 2.565084
 4486 11.999376 2.568707
 4487 11.999376 2.572330
 4488 11.999376 2.575953
 4489 12.002999 2.579576
 4490 12.002999 2.583199
 4491 12.002999 2.586822
 4492 12.002999 2.590445
 4493 12.006622 2.594068
 4494 12.006622 2.597691
 4495 12.006622 2.601314
 4496 12.006622 2.604937
 4497 12.006622 2.608560
 4498 12.006622 2.612183
 4499 12.006622 2.615806
 4500 12.006622 2.619429
 4501 12.006622 2.623052
 4502 12.010245 2.626675
 4503 12.010245 2.630298
 4504 12.013868 2.633921
 4505 12.013868 2.637544
 4506 12.017491 2.641167
 4507 12.017491 2.644790
 4508 12.021114 2.648413
 4509 12.021114 2.652036
 4510 12.024737 2.655659
 4511 12.024737 2.659282
 4512 12.028360 2.662905
 4513 12.028360 2.666528
 4514 12.031983 2.670151
 4515 12.035606 2.670151
 4516 12.039229 2.673774
 4517 12.042852 2.673774
 4518 12.046475 2.677397
 4519 12.050098 2.677397
 4520 12.053721 2.681020
 4521 12.057344 2.681020
 4522 12.060967 2.684643
 4523 12.064590 2.684643
 4524 12.068213 2.688266
 4525 12.071836 2.688266
 4526 12.071836 2.691889
 4527 12.075459 2.695512
 4528 12.075459 2.699135
 4529 12.075459 2.702758
 4530 12.075459 2.706381
 4531 12.075459 2.710004
 4532 12.075459 2.713627
 4533 12.075459 2.717250
 4534 12.075459 2.720873
 4535 12.075459 2.724496
 4536 12.075459 2.728119
 4537 12.075459 2.731742
 4538 12.075459 2.735365
 4539 12.075459 2.738988
 4540 12.075459 2.742611
 4541 12.075459 2.746234
 4542 12.075459 2.749857
 4543 12.075459 2.753480
 4544 12.075459 2.757103
 4545 12.075459 2.760726
 4546 12.075459 2.764349
 4547 12.075459 2.767972
 4548 12.075459 2.771595
 4549 12.079082 2.775218
 4550 12.079082 2.778841
 4551 12.082705 2.782464
 4552 12.082705 2.786087
 4553 12.086328 2.789710
 4554 12.086328 2.793333
 4555 12.089951 2.796956
 4556 12.089951 2.800579
 4557 12.093574 2.804202
 4558 12.093574 2.807825
 4559 12.097197 2.811448
 4560 12.097197 2.815071
 4561 12.100820 2.818694
 4562 12.104443 2.822317
 4563 12.108066 2.825940
 4564 12.111689 2.829563
 4565 12.115312 2.833186
 4566 12.118935 2.836809
 4567 12.118935 2.840432
 4568 12.118935 2.844055
 4569 12.118935 2.847678
 4570 12.118935 2.851301
 4571 12.118935 2.854924
 4572 12.118935 2.858547
 4573 12.118935 2.862170
 4574 12.118935 2.865793
 4575 12.118935 2.869416
 4576 12.118935 2.873039
 4577 12.118935 2.876662
 4578 12.118935 2.880285
 4579 12.118935 2.883908
 4580 12.118935 2.887531
 4581 12.118935 2.891154
 4582 12.118935 2.894777
 4583 12.118935 2.898400
 4584 12.118935 2.902023
 4585 12.118935 2.905646
 4586 12.118935 2.909269
 4587 12.118935 2.912892
 4588 12.118935 2.916515
 4589 12.118935 2.920138
 4590 12.118935 2.923761
 4591 12.118935 2.927384
 4592 12.118935 2.931007
 4593 12.118935 2.934630
 4594 12.118935 2.938253
 4595 12.118935 2.941876
 4596 12.118935 2.945499
 4597 12.118935 2.949122
 4598 12.118935 2.952745
 4599 12.118935 2.956368
 4600 12.118935 2.959991
 4601 12.118935 2.963614
 4602 12.118935 2.967237
 4603 12.118935 2.970860
 4604 12.118935 2.974483
 4605 12.118935 2.978106
 4606 12.118935 2.981729
 4607 12.118935 2.985352
 4608 12.118935 2.988975
 4609 12.122558 2.992598
 4610 12.122558 2.996221
 4611 12.126181 2.999844
 4612 12.126181 3.003467
 4613 12.129804 3.007090
 4614 12.129804 3.010713
 4615 12.133427 3.014336
 4616 12.133427 3.017959
 4617 12.137050 3.021582
 4618 12.137050 3.025205
 4619 12.140673 3.028828
 4620 12.140673 3.032451
 4621 12.144296 3.036074
 4622 12.144296 3.039697
 4623 12.147919 3.043320
 4624 12.147919 3.046943
 4625 12.151542 3.050566
 4626 12.151542 3.054189
 4627 12.155165 3.057812
 4628 12.155165 3.061435
 4629 12.155165 3.065058
 4630 12.155165 3.068681
 4631 12.155165 3.072304
 4632 12.155165 3.075927
 4633 12.155165 3.079550
 4634 12.155165 3.083173
 4635 12.155165 3.086796
 4636 12.155165 3.090419
 4637 12.155165 3.094042
 4638 12.155165 3.097665
 4639 12.155165 3.101288
 4640 12.155165 3.104911
 4641 12.155165 3.108534
 4642 12.155165 3.112157
 4643 12.155165 3.115780
 4644 12.155165 3.119403
 4645 12.155165 3.123026
 4646 12.158788 3.126649
 4647 12.158788 3.130272
 4648 12.162411 3.133895
 4649 12.162411 3.137518
 4650 12.166034 3.141141
 4651 12.166034 3.144764
 4652 12.169657 3.148387
 4653 12.169657 3.152010
 4654 12.173280 3.155633
 4655 12.173280 3.159256
 4656 12.176903 3.162879
 4657 12.176903 3.166502
 4658 12.180526 3.170125
 4659 12.184149 3.173748
 4660 12.187772 3.177371
 4661 12.187772 3.180994
 4662 12.191395 3.184617
 4663 12.191395 3.188240
 4664 12.195018 3.191863
 4665 12.198641 3.195486
 4666 12.198641 3.199109
 4667 12.202264 3.202732
 4668 12.202264 3.206355
 4669 12.202264 3.209978
 4670 12.202264 3.213601
 4671 12.202264 3.217224
 4672 12.202264 3.220847
 4673 12.202264 3.224470
 4674 12.202264 3.228093
 4675 12.202264 3.231716
 4676 12.202264 3.235339
 4677 12.202264 3.238962
 4678 12.202264 3.242585
 4679 12.202264 3.246208
 4680 12.202264 3.249831
 4681 12.202264 3.253454
 4682 12.202264 3.257077
 4683 12.202264 3.260700
 4684 12.202264 3.264323
 4685 12.202264 3.267946
 4686 12.202264 3.271569
 4687 12.202264 3.275192
 4688 12.202264 3.278815
 4689 12.202264 3.282438
 4690 12.202264 3.286061
 4691 12.202264 3.289684
 4692 12.202264 3.293307
 4693 12.202264 3.296930
 4694 12.202264 3.300553
 4695 12.202264 3.304176
 4696 12.202264 3.307799
 4697 12.202264 3.311422
 4698 12.205887 3.315045
 4699 12.205887 3.318668
 4700 12.209510 3.322291
 4701 12.209510 3.325914
 4702 12.213133 3.329537
 4703 12.213133 3.333160
 4704 12.216756 3.336783
 4705 12.216756 3.340406
 4706 12.220379 3.344029
 4707 12.220379 3.347652
 4708 12.224002 3.351275
 4709 12.224002 3.354898
 4710 12.227625 3.358521
 4711 12.227625 3.362144
 4712 12.227625 3.365767
 4713 12.231248 3.369390
 4714 12.231248 3.373013
 4715 12.231248 3.376636
 4716 12.231248 3.380259
 4717 12.234871 3.383882
 4718 12.234871 3.387505
 4719 12.238494 3.391128
 4720 12.238494 3.394751
 4721 12.242117 3.398374
 4722 12.242117 3.401997
 4723 12.245740 3.405620
 4724 12.245740 3.409243
 4725 12.249363 3.412866
 4726 12.249363 3.416489
 4727 12.252986 3.420112
 4728 12.252986 3.423735
 4729 12.252986 3.427358
 4730 12.252986 3.430981
 4731 12.256609 3.434604
 4732 12.256609 3.438227
 4733 12.256609 3.441850
 4734 12.256609 3.445473
 4735 12.256609 3.449096
 4736 12.256609 3.452719
 4737 12.256609 3.456342
 4738 12.256609 3.459965
 4739 12.260232 3.463588
 4740 12.260232 3.467211
 4741 12.260232 3.470834
 4742 12.260232 3.474457
 4743 12.263855 3.478080
 4744 12.263855 3.481703
 4745 12.263855 3.485326
 4746 12.267478 3.488949
 4747 12.267478 3.492572
 4748 12.267478 3.496195
 4749 12.267478 3.499818
 4750 12.267478 3.503441
 4751 12.267478 3.507064
 4752 12.267478 3.510687
 4753 12.267478 3.514310
 4754 12.267478 3.517933
 4755 12.267478 3.521556
 4756 12.271101 3.525179
 4757 12.271101 3.528802
 4758 12.274724 3.532425
 4759 12.274724 3.536048
 4760 12.278347 3.539671
 4761 12.278347 3.543294
 4762 12.281970 3.546917
 4763 12.281970 3.550540
 4764 12.285593 3.554163
 4765 12.285593 3.557786
 4766 12.289216 3.561409
 4767 12.289216 3.565032
 4768 12.292839 3.568655
 4769 12.296462 3.572278
 4770 12.296462 3.575901
 4771 12.300085 3.579524
 4772 12.303708 3.583147
 4773 12.307331 3.586770
 4774 12.310954 3.590393
 4775 12.314577 3.594016
 4776 12.318200 3.597639
 4777 12.318200 3.601262
 4778 12.321823 3.604885
 4779 12.321823 3.608508
 4780 12.325446 3.612131
 4781 12.329069 3.615754
 4782 12.329069 3.619377
 4783 12.332692 3.623000
 4784 12.336315 3.626623
 4785 12.339938 3.630246
 4786 12.343561 3.633869
 4787 12.347184 3.637492
 4788 12.347184 3.641115
 4789 12.350807 3.644738
 4790 12.350807 3.648361
 4791 12.350807 3.651984
 4792 12.350807 3.655607
 4793 12.350807 3.659230
 4794 12.350807 3.662853
 4795 12.350807 3.666476
 4796 12.350807 3.670099
 4797 12.347184 3.673722
 4798 12.347184 3.677345
 4799 12.343561 3.680968
 4800 12.343561 3.684591
 4801 12.339938 3.688214
 4802 12.339938 3.691837
 4803 12.336315 3.695460
 4804 12.336315 3.699083
 4805 12.332692 3.702706
 4806 12.332692 3.706329
 4807 12.329069 3.709952
 4808 12.329069 3.713575
 4809 12.329069 3.717198
 4810 12.329069 3.720821
 4811 12.329069 3.724444
 4812 12.329069 3.728067
 4813 12.329069 3.731690
 4814 12.329069 3.735313
 4815 12.329069 3.738936
 4816 12.329069 3.742559
 4817 12.329069 3.746182
 4818 12.329069 3.749805
 4819 12.329069 3.753428
 4820 12.329069 3.757051
 4821 12.329069 3.760674
 4822 12.329069 3.764297
 4823 12.329069 3.767920
 4824 12.329069 3.771543
 4825 12.329069 3.775166
 4826 12.329069 3.778789
 4827 12.329069 3.782412
 4828 12.329069 3.786035
 4829 12.329069 3.789658
 4830 12.329069 3.793281
 4831 12.329069 3.796904
 4832 12.329069 3.800527
 4833 12.329069 3.804150
 4834 12.329069 3.807773
 4835 12.329069 3.811396
 4836 12.329069 3.815019
 4837 12.329069 3.818642
 4838 12.329069 3.822265
 4839 12.329069 3.825888
 4840 12.329069 3.829511
 4841 12.332692 3.833134
 4842 12.332692 3.836757
 4843 12.336315 3.840380
 4844 12.336315 3.844003
 4845 12.339938 3.847626
 4846 12.339938 3.851249
 4847 12.343561 3.854872
 4848 12.343561 3.858495
 4849 12.347184 3.862118
 4850 12.347184 3.865741
 4851 12.347184 3.869364
 4852 12.347184 3.872987
 4853 12.347184 3.876610
 4854 12.347184 3.880233
 4855 12.347184 3.883856
 4856 12.347184 3.887479
 4857 12.347184 3.891102
 4858 12.350807 3.894725
 4859 12.350807 3.898348
 4860 12.354430 3.901971
 4861 12.354430 3.905594
 4862 12.358053 3.909217
 4863 12.358053 3.912840
 4864 12.361676 3.916463
 4865 12.361676 3.920086
 4866 12.365299 3.923709
 4867 12.365299 3.927332
 4868 12.368922 3.930955
 4869 12.368922 3.934578
 4870 12.372545 3.938201
 4871 12.376168 3.941824
 4872 12.379791 3.945447
 4873 12.383414 3.945447
 4874 12.387037 3.949070
 4875 12.390660 3.952693
 4876 12.394283 3.956316
 4877 12.394283 3.959939
 4878 12.394283 3.963562
 4879 12.394283 3.967185
 4880 12.394283 3.970808
 4881 12.394283 3.974431
 4882 12.397906 3.978054
 4883 12.397906 3.981677
 4884 12.397906 3.985300
 4885 12.397906 3.988923
 4886 12.397906 3.992546
 4887 12.397906 3.996169
 4888 12.397906 3.999792
 4889 12.397906 4.003415
 4890 12.397906 4.007038
 4891 12.397906 4.010661
 4892 12.397906 4.014284
 4893 12.397906 4.017907
 4894 12.397906 4.021530
 4895 12.397906 4.025153
 4896 12.397906 4.028776
 4897 12.397906 4.032399
 4898 12.397906 4.036022
 4899 12.397906 4.039645
 4900 12.397906 4.043268
 4901 12.397906 4.046891
 4902 12.397906 4.050514
 4903 12.397906 4.054137
 4904 12.397906 4.057760
 4905 12.401529 4.061383
 4906 12.401529 4.065006
 4907 12.405152 4.068629
 4908 12.405152 4.072252
 4909 12.408775 4.075875
 4910 12.408775 4.079498
 4911 12.412398 4.083121
 4912 12.412398 4.086744
 4913 12.416021 4.090367
 4914 12.416021 4.093990
 4915 12.419644 4.097613
 4916 12.419644 4.101236
 4917 12.423267 4.104859
 4918 12.426890 4.108482
 4919 12.426890 4.112105
 4920 12.426890 4.115728
 4921 12.430513 4.119351
 4922 12.430513 4.122974
 4923 12.434136 4.126597
 4924 12.434136 4.130220
 4925 12.437759 4.133843
 4926 12.437759 4.137466
 4927 12.437759 4.141089
 4928 12.441382 4.144712
 4929 12.441382 4.148335
 4930 12.441382 4.151958
 4931 12.441382 4.155581
 4932 12.441382 4.159204
 4933 12.441382 4.162827
 4934 12.441382 4.166450
 4935 12.441382 4.170073
 4936 12.441382 4.173696
 4937 12.441382 4.177319
 4938 12.441382 4.180942
 4939 12.441382 4.184565
 4940 12.441382 4.188188
 4941 12.445005 4.191811
 4942 12.445005 4.195434
 4943 12.448628 4.199057
 4944 12.448628 4.202680
 4945 12.452251 4.206303
 4946 12.452251 4.209926
 4947 12.455874 4.213549
 4948 12.455874 4.217172
 4949 12.459497 4.220795
 4950 12.459497 4.224418
 4951 12.463120 4.228041
 4952 12.463120 4.231664
 4953 12.466743 4.235287
 4954 12.470366 4.235287
 4955 12.473989 4.238910
 4956 12.477612 4.242533
 4957 12.481235 4.246156
 4958 12.484858 4.249779
 4959 12.488481 4.253402
 4960 12.492104 4.257025
 4961 12.495727 4.260648
 4962 12.495727 4.264271
 4963 12.499350 4.267894
 4964 12.499350 4.271517
 4965 12.499350 4.275140
 4966 12.499350 4.278763
 4967 12.502973 4.282386
 4968 12.502973 4.286009
 4969 12.502973 4.289632
 4970 12.506596 4.293255
 4971 12.506596 4.296878
 4972 12.506596 4.300501
 4973 12.502973 4.304124
 4974 12.502973 4.307747
 4975 12.502973 4.311370
 4976 12.502973 4.314993
 4977 12.502973 4.318616
 4978 12.502973 4.322239
 4979 12.502973 4.325862
 4980 12.502973 4.329485
 4981 12.502973 4.333108
 4982 12.502973 4.336731
 4983 12.502973 4.340354
 4984 12.502973 4.343977
 4985 12.502973 4.347600
 4986 12.502973 4.351223
 4987 12.502973 4.354846
 4988 12.502973 4.358469
 4989 12.502973 4.362092
 4990 12.502973 4.365715
 4991 12.502973 4.369338
 4992 12.502973 4.372961
 4993 12.502973 4.376584
 4994 12.502973 4.380207
 4995 12.502973 4.383830
 4996 12.502973 4.387453
 4997 12.502973 4.391076
 4998 12.506596 4.394699
 4999 12.506596 4.398322
 5000 12.510219 4.401945
 5001 12.510219 4.405568
 5002 12.513842 4.409191
 5003 12.513842 4.412814
 5004 12.517465 4.416437
 5005 12.517465 4.420060
 5006 12.521088 4.423683
 5007 12.521088 4.427306
 5008 12.521088 4.430929
 5009 12.521088 4.434552
 5010 12.521088 4.438175
 5011 12.521088 4.441798
 5012 12.521088 4.445421
 5013 12.521088 4.449044
 5014 12.521088 4.452667
 5015 12.521088 4.456290
 5016 12.521088 4.459913
 5017 12.521088 4.463536
 5018 12.521088 4.467159
 5019 12.521088 4.470782
 5020 12.521088 4.474405
 5021 12.524711 4.478028
 5022 12.524711 4.481651
 5023 12.528334 4.485274
 5024 12.528334 4.488897
 5025 12.531957 4.492520
 5026 12.531957 4.496143
 5027 12.535580 4.499766
 5028 12.535580 4.503389
 5029 12.539203 4.507012
 5030 12.539203 4.510635
 5031 12.542826 4.514258
 5032 12.542826 4.517881
 5033 12.546449 4.521504
 5034 12.550072 4.525127
 5035 12.553695 4.525127
 5036 12.557318 4.528750
 5037 12.560941 4.532373
 5038 12.564564 4.532373
 5039 12.568187 4.535996
 5040 12.571810 4.539619
 5041 12.571810 4.543242
 5042 12.575433 4.546865
 5043 12.575433 4.550488
 5044 12.579056 4.554111
 5045 12.582679 4.557734
 5046 12.582679 4.561357
 5047 12.586302 4.564980
 5048 12.586302 4.568603
 5049 12.589925 4.572226
 5050 12.589925 4.575849
 5051 12.593548 4.579472
 5052 12.593548 4.583095
 5053 12.597171 4.586718
 5054 12.597171 4.590341
 5055 12.600794 4.593964
 5056 12.600794 4.597587
 5057 12.604417 4.601210
 5058 12.604417 4.604833
 5059 12.608040 4.608456
 5060 12.611663 4.612079
 5061 12.611663 4.615702
 5062 12.611663 4.619325
 5063 12.615286 4.622948
 5064 12.615286 4.626571
 5065 12.615286 4.630194
 5066 12.615286 4.633817
 5067 12.615286 4.637440
 5068 12.615286 4.641063
 5069 12.615286 4.644686
 5070 12.615286 4.648309
 5071 12.615286 4.651932
 5072 12.615286 4.655555
 5073 12.615286 4.659178
 5074 12.615286 4.662801
 5075 12.615286 4.666424
 5076 12.618909 4.670047
 5077 12.618909 4.673670
 5078 12.622532 4.677293
 5079 12.622532 4.680916
 5080 12.626155 4.684539
 5081 12.626155 4.688162
 5082 12.629778 4.691785
 5083 12.629778 4.695408
 5084 12.633401 4.699031
 5085 12.633401 4.702654
 5086 12.637024 4.706277
 5087 12.637024 4.709900
 5088 12.640647 4.713523
 5089 12.644270 4.713523
 5090 12.647893 4.717146
 5091 12.651516 4.717146
 5092 12.655139 4.720769
 5093 12.658762 4.720769
 5094 12.662385 4.724392
 5095 12.666008 4.724392
 5096 12.669631 4.728015
 5097 12.673254 4.728015
 5098 12.676877 4.731638
 5099 12.680500 4.731638
 5100 12.684123 4.735261
 5101 12.687746 4.738884
 5102 12.687746 4.742507
 5103 12.691369 4.746130
 5104 12.694992 4.749753
 5105 12.694992 4.753376
 5106 12.694992 4.756999
 5107 12.694992 4.760622
 5108 12.694992 4.764245
 5109 12.691369 4.767868
 5110 12.691369 4.771491
 5111 12.691369 4.775114
 5112 12.687746 4.778737
 5113 12.687746 4.782360
 5114 12.684123 4.785983
 5115 12.684123 4.789606
 5116 12.680500 4.793229
 5117 12.680500 4.796852
 5118 12.676877 4.800475
 5119 12.676877 4.804098
 5120 12.673254 4.807721
 5121 12.673254 4.811344
 5122 12.669631 4.814967
 5123 12.669631 4.818590
 5124 12.666008 4.822213
 5125 12.666008 4.825836
 5126 12.666008 4.829459
 5127 12.666008 4.833082
 5128 12.666008 4.836705
 5129 12.666008 4.840328
 5130 12.666008 4.843951
 5131 12.666008 4.847574
 5132 12.666008 4.851197
 5133 12.666008 4.854820
 5134 12.666008 4.858443
 5135 12.666008 4.862066
 5136 12.666008 4.865689
 5137 12.666008 4.869312
 5138 12.666008 4.872935
 5139 12.666008 4.876558
 5140 12.666008 4.880181
 5141 12.666008 4.883804
 5142 12.666008 4.887427
 5143 12.666008 4.891050
 5144 12.666008 4.894673
 5145 12.666008 4.898296
 5146 12.666008 4.901919
 5147 12.666008 4.905542
 5148 12.666008 4.909165
 5149 12.666008 4.912788
 5150 12.666008 4.916411
 5151 12.666008 4.920034
 5152 12.666008 4.923657
 5153 12.666008 4.927280
 5154 12.666008 4.930903
 5155 12.666008 4.934526
 5156 12.666008 4.938149
 5157 12.666008 4.941772
 5158 12.666008 4.945395
 5159 12.666008 4.949018
 5160 12.666008 4.952641
 5161 12.666008 4.956264
 5162 12.666008 4.959887
 5163 12.666008 4.963510
 5164 12.666008 4.967133
 5165 12.666008 4.970756
 5166 12.666008 4.974379
 5167 12.666008 4.978002
 5168 12.669631 4.981625
 5169 12.669631 4.985248
 5170 12.673254 4.988871
 5171 12.673254 4.992494
 5172 12.676877 4.996117
 5173 12.676877 4.999740
 5174 12.680500 5.003363
 5175 12.680500 5.006986
 5176 12.684123 5.010609
 5177 12.684123 5.014232
 5178 12.687746 5.017855
 5179 12.687746 5.021478
 5180 12.691369 5.025101
 5181 12.694992 5.028724
 5182 12.698615 5.028724
 5183 12.702238 5.032347
 5184 12.705861 5.032347
 5185 12.709484 5.035970
 5186 12.713107 5.035970
 5187 12.716730 5.039593
 5188 12.720353 5.039593
 5189 12.723976 5.043216
 5190 12.723976 5.046839
 5191 12.723976 5.050462
 5192 12.723976 5.054085
 5193 12.723976 5.057708
 5194 12.723976 5.061331
 5195 12.723976 5.064954
 5196 12.723976 5.068577
 5197 12.723976 5.072200
 5198 12.723976 5.075823
 5199 12.723976 5.079446
 5200 12.723976 5.083069
 5201 12.723976 5.086692
 5202 12.723976 5.090315
 5203 12.723976 5.093938
 5204 12.723976 5.097561
 5205 12.723976 5.101184
 5206 12.723976 5.104807
 5207 12.723976 5.108430
 5208 12.723976 5.112053
 5209 12.723976 5.115676
 5210 12.723976 5.119299
 5211 12.723976 5.122922
 5212 12.723976 5.126545
 5213 12.723976 5.130168
 5214 12.723976 5.133791
 5215 12.723976 5.137414
 5216 12.723976 5.141037
 5217 12.723976 5.144660
 5218 12.723976 5.148283
 5219 12.723976 5.151906
 5220 12.723976 5.155529
 5221 12.727599 5.159152
 5222 12.727599 5.162775
 5223 12.731222 5.166398
 5224 12.731222 5.170021
 5225 12.734845 5.173644
 5226 12.734845 5.177267
 5227 12.738468 5.180890
 5228 12.738468 5.184513
 5229 12.742091 5.188136
 5230 12.742091 5.191759
 5231 12.745714 5.195382
 5232 12.745714 5.199005
 5233 12.745714 5.202628
 5234 12.745714 5.206251
 5235 12.745714 5.209874
 5236 12.745714 5.213497
 5237 12.745714 5.217120
 5238 12.749337 5.220743
 5239 12.749337 5.224366
 5240 12.749337 5.227989
 5241 12.749337 5.231612
 5242 12.749337 5.235235
 5243 12.749337 5.238858
 5244 12.749337 5.242481
 5245 12.749337 5.246104
 5246 12.749337 5.249727
 5247 12.749337 5.253350
 5248 12.752960 5.256973
 5249 12.752960 5.260596
 5250 12.756583 5.264219
 5251 12.756583 5.267842
 5252 12.760206 5.271465
 5253 12.760206 5.275088
 5254 12.763829 5.278711
 5255 12.763829 5.282334
 5256 12.763829 5.285957
 5257 12.767452 5.289580
 5258 12.767452 5.293203
 5259 12.767452 5.296826
 5260 12.767452 5.300449
 5261 12.767452 5.304072
 5262 12.767452 5.307695
 5263 12.767452 5.311318
 5264 12.767452 5.314941
 5265 12.771075 5.318564
 5266 12.771075 5.322187
 5267 12.771075 5.325810
 5268 12.771075 5.329433
 5269 12.774698 5.333056
 5270 12.774698 5.336679
 5271 12.778321 5.340302
 5272 12.778321 5.343925
 5273 12.778321 5.347548
 5274 12.781944 5.351171
 5275 12.781944 5.354794
 5276 12.781944 5.358417
 5277 12.781944 5.362040
 5278 12.781944 5.365663
 5279 12.781944 5.369286
 5280 12.778321 5.372909
 5281 12.778321 5.376532
 5282 12.774698 5.380155
 5283 12.774698 5.383778
 5284 12.771075 5.387401
 5285 12.771075 5.391024
 5286 12.767452 5.394647
 5287 12.767452 5.398270
 5288 12.767452 5.401893
 5289 12.767452 5.405516
 5290 12.767452 5.409139
 5291 12.767452 5.412762
 5292 12.767452 5.416385
 5293 12.767452 5.420008
 5294 12.767452 5.423631
 5295 12.767452 5.427254
 5296 12.767452 5.430877
 5297 12.767452 5.434500
 5298 12.767452 5.438123
 5299 12.767452 5.441746
 5300 12.767452 5.445369
 5301 12.767452 5.448992
 5302 12.767452 5.452615
 5303 12.767452 5.456238
 5304 12.767452 5.459861
 5305 12.767452 5.463484
 5306 12.767452 5.467107
 5307 12.767452 5.470730
 5308 12.767452 5.474353
 5309 12.767452 5.477976
 5310 12.767452 5.481599
 5311 12.767452 5.485222
 5312 12.771075 5.488845
 5313 12.771075 5.492468
 5314 12.774698 5.496091
 5315 12.774698 5.499714
 5316 12.778321 5.503337
 5317 12.778321 5.506960
 5318 12.781944 5.510583
 5319 12.781944 5.514206
 5320 12.785567 5.517829
 5321 12.785567 5.521452
 5322 12.789190 5.525075
 5323 12.789190 5.528698
 5324 12.792813 5.532321
 5325 12.796436 5.535944
 5326 12.800059 5.535944
 5327 12.803682 5.539567
 5328 12.807305 5.543190
 5329 12.810928 5.546813
 5330 12.814551 5.550436
 5331 12.814551 5.554059
 5332 12.818174 5.557682
 5333 12.821797 5.561305
 5334 12.825420 5.564928
 5335 12.825420 5.568551
 5336 12.829043 5.572174
 5337 12.829043 5.575797
 5338 12.829043 5.579420
 5339 12.829043 5.583043
 5340 12.829043 5.586666
 5341 12.829043 5.590289
 5342 12.829043 5.593912
 5343 12.829043 5.597535
 5344 12.829043 5.601158
 5345 12.829043 5.604781
 5346 12.829043 5.608404
 5347 12.829043 5.612027
 5348 12.829043 5.615650
 5349 12.829043 5.619273
 5350 12.829043 5.622896
 5351 12.829043 5.626519
 5352 12.829043 5.630142
 5353 12.829043 5.633765
 5354 12.829043 5.637388
 5355 12.832666 5.641011
 5356 12.832666 5.644634
 5357 12.836289 5.648257
 5358 12.836289 5.651880
 5359 12.839912 5.655503
 5360 12.839912 5.659126
 5361 12.843535 5.662749
 5362 12.843535 5.666372
 5363 12.843535 5.669995
 5364 12.843535 5.673618
 5365 12.843535 5.677241
 5366 12.843535 5.680864
 5367 12.843535 5.684487
 5368 12.843535 5.688110
 5369 12.843535 5.691733
 5370 12.843535 5.695356
 5371 12.843535 5.698979
 5372 12.843535 5.702602
 5373 12.847158 5.706225
 5374 12.847158 5.709848
 5375 12.850781 5.713471
 5376 12.850781 5.717094
 5377 12.854404 5.720717
 5378 12.854404 5.724340
 5379 12.858027 5.727963
 5380 12.858027 5.731586
 5381 12.861650 5.735209
 5382 12.861650 5.738832
 5383 12.865273 5.742455
 5384 12.865273 5.746078
 5385 12.868896 5.749701
 5386 12.868896 5.753324
 5387 12.872519 5.756947
 5388 12.876142 5.760570
 5389 12.879765 5.764193
 5390 12.883388 5.764193
 5391 12.887011 5.767816
 5392 12.890634 5.771439
 5393 12.894257 5.771439
 5394 12.897880 5.775062
 5395 12.901503 5.775062
 5396 12.901503 5.778685
 5397 12.905126 5.782308
 5398 12.905126 5.785931
 5399 12.908749 5.789554
 5400 12.912372 5.793177
 5401 12.912372 5.796800
 5402 12.915995 5.800423
 5403 12.919618 5.804046
 5404 12.923241 5.807669
 5405 12.926864 5.811292
 5406 12.930487 5.814915
 5407 12.934110 5.814915
 5408 12.937733 5.818538
 5409 12.941356 5.822161
 5410 12.944979 5.822161
 5411 12.948602 5.825784
 5412 12.952225 5.829407
 5413 12.955848 5.833030
 5414 12.955848 5.836653
 5415 12.959471 5.840276
 5416 12.959471 5.843899
 5417 12.959471 5.847522
 5418 12.963094 5.851145
 5419 12.963094 5.854768
 5420 12.963094 5.858391
 5421 12.963094 5.862014
 5422 12.963094 5.865637
 5423 12.963094 5.869260
 5424 12.963094 5.872883
 5425 12.963094 5.876506
 5426 12.963094 5.880129
 5427 12.963094 5.883752
 5428 12.963094 5.887375
 5429 12.963094 5.890998
 5430 12.963094 5.894621
 5431 12.963094 5.898244
 5432 12.966717 5.901867
 5433 12.966717 5.905490
 5434 12.970340 5.909113
 5435 12.970340 5.912736
 5436 12.973963 5.916359
 5437 12.973963 5.919982
 5438 12.977586 5.923605
 5439 12.977586 5.927228
 5440 12.981209 5.930851
 5441 12.981209 5.934474
 5442 12.984832 5.938097
 5443 12.984832 5.941720
 5444 12.988455 5.945343
 5445 12.992078 5.948966
 5446 12.995701 5.952589
 5447 12.995701 5.956212
 5448 12.999324 5.959835
 5449 12.999324 5.963458
 5450 12.999324 5.967081
 5451 12.999324 5.970704
 5452 12.999324 5.974327
 5453 12.999324 5.977950
 5454 12.999324 5.981573
 5455 12.999324 5.985196
 5456 12.999324 5.988819
 5457 12.999324 5.992442
 5458 12.999324 5.996065
 5459 12.999324 5.999688
 5460 12.999324 6.003311
 5461 12.999324 6.006934
 5462 13.002947 6.010557
 5463 13.002947 6.014180
 5464 13.002947 6.017803
 5465 13.002947 6.021426
 5466 13.006570 6.025049
 5467 13.006570 6.028672
 5468 13.006570 6.032295
 5469 13.010193 6.035918
 5470 13.010193 6.039541
 5471 13.013816 6.043164
 5472 13.013816 6.046787
 5473 13.017439 6.050410
 5474 13.017439 6.054033
 5475 13.017439 6.057656
 5476 13.017439 6.061279
 5477 13.017439 6.064902
 5478 13.017439 6.068525
 5479 13.017439 6.072148
 5480 13.017439 6.075771
 5481 13.017439 6.079394
 5482 13.017439 6.083017
 5483 13.017439 6.086640
 5484 13.017439 6.090263
 5485 13.017439 6.093886
 5486 13.017439 6.097509
 5487 13.017439 6.101132
 5488 13.017439 6.104755
 5489 13.017439 6.108378
 5490 13.017439 6.112001
 5491 13.017439 6.115624
 5492 13.017439 6.119247
 5493 13.017439 6.122870
 5494 13.017439 6.126493
 5495 13.017439 6.130116
 5496 13.017439 6.133739
 5497 13.017439 6.137362
 5498 13.017439 6.140985
 5499 13.017439 6.144608
 5500 13.017439 6.148231
 5501 13.017439 6.151854
 5502 13.017439 6.155477
 5503 13.021062 6.159100
 5504 13.021062 6.162723
 5505 13.024685 6.166346
 5506 13.024685 6.169969
 5507 13.024685 6.173592
 5508 13.024685 6.177215
 5509 13.024685 6.180838
 5510 13.024685 6.184461
 5511 13.024685 6.188084
 5512 13.024685 6.191707
 5513 13.024685 6.195330
 5514 13.024685 6.198953
 5515 13.024685 6.202576
 5516 13.024685 6.206199
 5517 13.028308 6.209822
 5518 13.028308 6.213445
 5519 13.031931 6.217068
 5520 13.031931 6.220691
 5521 13.035554 6.224314
 5522 13.035554 6.227937
 5523 13.039177 6.231560
 5524 13.039177 6.235183
 5525 13.042800 6.238806
 5526 13.042800 6.242429
 5527 13.046423 6.246052
 5528 13.046423 6.249675
 5529 13.050046 6.253298
 5530 13.050046 6.256921
 5531 13.050046 6.260544
 5532 13.050046 6.264167
 5533 13.050046 6.267790
 5534 13.050046 6.271413
 5535 13.050046 6.275036
 5536 13.050046 6.278659
 5537 13.050046 6.282282
 5538 13.050046 6.285905
 5539 13.050046 6.289528
 5540 13.050046 6.293151
 5541 13.050046 6.296774
 5542 13.050046 6.300397
 5543 13.050046 6.304020
 5544 13.050046 6.307643
 5545 13.050046 6.311266
 5546 13.050046 6.314889
 5547 13.050046 6.318512
 5548 13.050046 6.322135
 5549 13.050046 6.325758
 5550 13.050046 6.329381
 5551 13.053669 6.333004
 5552 13.053669 6.336627
 5553 13.053669 6.340250
 5554 13.057292 6.343873
 5555 13.057292 6.347496
 5556 13.057292 6.351119
 5557 13.057292 6.354742
 5558 13.057292 6.358365
 5559 13.057292 6.361988
 5560 13.057292 6.365611
 5561 13.057292 6.369234
 5562 13.057292 6.372857
 5563 13.057292 6.376480
 5564 13.057292 6.380103
 5565 13.060915 6.383726
 5566 13.060915 6.387349
 5567 13.064538 6.390972
 5568 13.064538 6.394595
 5569 13.068161 6.398218
 5570 13.068161 6.401841
 5571 13.071784 6.405464
 5572 13.071784 6.409087
 5573 13.075407 6.412710
 5574 13.075407 6.416333
 5575 13.079030 6.419956
 5576 13.079030 6.423579
 5577 13.082653 6.427202
 5578 13.086276 6.427202
 5579 13.089899 6.430825
 5580 13.093522 6.430825
 5581 13.097145 6.434448
 5582 13.100768 6.434448
 5583 13.104391 6.438071
 5584 13.108014 6.438071
 5585 13.111637 6.441694
 5586 13.115260 6.441694
 5587 13.118883 6.445317
 5588 13.122506 6.445317
 5589 13.126129 6.448940
 5590 13.129752 6.448940
 5591 13.133375 6.448940
 5592 13.136998 6.448940
 5593 13.140621 6.452563
 5594 13.144244 6.456186
 5595 13.147867 6.459809
 5596 13.151490 6.459809
 5597 13.155113 6.463432
 5598 13.158736 6.467055
 5599 13.162359 6.470678
 5600 13.165982 6.474301
 5601 13.169605 6.477924
 5602 13.169605 6.481547
 5603 13.169605 6.485170
 5604 13.169605 6.488793
 5605 13.169605 6.492416
 5606 13.169605 6.496039
 5607 13.173228 6.499662
 5608 13.173228 6.503285
 5609 13.173228 6.506908
 5610 13.173228 6.510531
 5611 13.173228 6.514154
 5612 13.173228 6.517777
 5613 13.173228 6.521400
 5614 13.173228 6.525023
 5615 13.173228 6.528646
 5616 13.173228 6.532269
 5617 13.173228 6.535892
 5618 13.173228 6.539515
 5619 13.173228 6.543138
 5620 13.173228 6.546761
 5621 13.173228 6.550384
 5622 13.173228 6.554007
 5623 13.173228 6.557630
 5624 13.173228 6.561253
 5625 13.173228 6.564876
 5626 13.173228 6.568499
 5627 13.173228 6.572122
 5628 13.173228 6.575745
 5629 13.176851 6.579368
 5630 13.176851 6.582991
 5631 13.180474 6.586614
 5632 13.180474 6.590237
 5633 13.184097 6.593860
 5634 13.184097 6.597483
 5635 13.187720 6.601106
 5636 13.187720 6.604729
 5637 13.191343 6.608352
 5638 13.191343 6.611975
 5639 13.194966 6.615598
 5640 13.194966 6.619221
 5641 13.198589 6.622844
 5642 13.202212 6.622844
 5643 13.205835 6.626467
 5644 13.209458 6.626467
 5645 13.213081 6.630090
 5646 13.216704 6.630090
 5647 13.220327 6.633713
 5648 13.223950 6.633713
 5649 13.227573 6.637336
 5650 13.231196 6.637336
 5651 13.234819 6.640959
 5652 13.238442 6.640959
 5653 13.242065 6.644582
 5654 13.245688 6.644582
 5655 13.249311 6.644582
 5656 13.252934 6.644582
 5657 13.256557 6.644582
 5658 13.260180 6.644582
 5659 13.263803 6.644582
 5660 13.267426 6.644582
 5661 13.271049 6.644582
 5662 13.274672 6.644582
 5663 13.278295 6.644582
 5664 13.281918 6.644582
 5665 13.285541 6.644582
 5666 13.289164 6.644582
 5667 13.292787 6.644582
 5668 13.296410 6.644582
 5669 13.300033 6.648205
 5670 13.303656 6.651828
 5671 13.307279 6.655451
 5672 13.307279 6.659074
 5673 13.310902 6.662697
 5674 13.310902 6.666320
 5675 13.314525 6.669943
 5676 13.314525 6.673566
 5677 13.314525 6.677189
 5678 13.318148 6.680812
 5679 13.318148 6.684435
 5680 13.318148 6.688058
 5681 13.318148 6.691681
 5682 13.318148 6.695304
 5683 13.318148 6.698927
 5684 13.318148 6.702550
 5685 13.318148 6.706173
 5686 13.318148 6.709796
 5687 13.318148 6.713419
 5688 13.318148 6.717042
 5689 13.318148 6.720665
 5690 13.318148 6.724288
 5691 13.318148 6.727911
 5692 13.318148 6.731534
 5693 13.318148 6.735157
 5694 13.318148 6.738780
 5695 13.318148 6.742403
 5696 13.318148 6.746026
 5697 13.318148 6.749649
 5698 13.318148 6.753272
 5699 13.318148 6.756895
 5700 13.318148 6.760518
 5701 13.318148 6.764141
 5702 13.318148 6.767764
 5703 13.318148 6.771387
 5704 13.318148 6.775010
 5705 13.318148 6.778633
 5706 13.318148 6.782256
 5707 13.318148 6.785879
 5708 13.321771 6.789502
 5709 13.321771 6.793125
 5710 13.321771 6.796748
 5711 13.321771 6.800371
 5712 13.321771 6.803994
 5713 13.321771 6.807617
 5714 13.321771 6.811240
 5715 13.321771 6.814863
 5716 13.321771 6.818486
 5717 13.321771 6.822109
 5718 13.321771 6.825732
 5719 13.321771 6.829355
 5720 13.321771 6.832978
 5721 13.321771 6.836601
 5722 13.321771 6.840224
 5723 13.321771 6.843847
 5724 13.321771 6.847470
 5725 13.321771 6.851093
 5726 13.321771 6.854716
 5727 13.325394 6.858339
 5728 13.325394 6.861962
 5729 13.325394 6.865585
 5730 13.329017 6.869208
 5731 13.329017 6.872831
 5732 13.332640 6.876454
 5733 13.332640 6.880077
 5734 13.336263 6.883700
 5735 13.336263 6.887323
 5736 13.339886 6.890946
 5737 13.339886 6.894569
 5738 13.343509 6.898192
 5739 13.343509 6.901815
 5740 13.347132 6.905438
 5741 13.347132 6.909061
 5742 13.350755 6.912684
 5743 13.350755 6.916307
 5744 13.350755 6.919930
 5745 13.350755 6.923553
 5746 13.350755 6.927176
 5747 13.350755 6.930799
 5748 13.350755 6.934422
 5749 13.350755 6.938045
 5750 13.354378 6.941668
 5751 13.354378 6.945291
 5752 13.358001 6.948914
 5753 13.358001 6.952537
 5754 13.361624 6.956160
 5755 13.361624 6.959783
 5756 13.365247 6.963406
 5757 13.365247 6.967029
 5758 13.368870 6.970652
 5759 13.368870 6.974275
 5760 13.372493 6.977898
 5761 13.372493 6.981521
 5762 13.376116 6.985144
 5763 13.379739 6.985144
 5764 13.383362 6.988767
 5765 13.386985 6.988767
 5766 13.390608 6.992390
 5767 13.394231 6.992390
 5768 13.397854 6.996013
 5769 13.401477 6.996013
 5770 13.405100 6.999636
 5771 13.408723 6.999636
 5772 13.412346 7.003259
 5773 13.415969 7.003259
 5774 13.419592 7.006882
 5775 13.423215 7.006882
 5776 13.426838 7.010505
 5777 13.430461 7.010505
 5778 13.434084 7.010505
 5779 13.437707 7.014128
 5780 13.441330 7.017751
 5781 13.444953 7.021374
 5782 13.444953 7.024997
 5783 13.448576 7.028620
 5784 13.448576 7.032243
 5785 13.448576 7.035866
 5786 13.448576 7.039489
 5787 13.448576 7.043112
 5788 13.448576 7.046735
 5789 13.448576 7.050358
 5790 13.448576 7.053981
 5791 13.448576 7.057604
 5792 13.448576 7.061227
 5793 13.448576 7.064850
 5794 13.448576 7.068473
 5795 13.448576 7.072096
 5796 13.444953 7.072096
 5797 13.441330 7.075719
 5798 13.437707 7.075719
 5799 13.434084 7.079342
 5800 13.430461 7.079342
 5801 13.426838 7.082965
 5802 13.423215 7.082965
 5803 13.419592 7.086588
 5804 13.415969 7.086588
 5805 13.412346 7.090211
 5806 13.408723 7.090211
 5807 13.405100 7.093834
 5808 13.401477 7.093834
 5809 13.397854 7.097457
 5810 13.394231 7.097457
 5811 13.390608 7.101080
 5812 13.386985 7.101080
 5813 13.383362 7.104703
 5814 13.383362 7.108326
 5815 13.379739 7.111949
 5816 13.379739 7.115572
 5817 13.376116 7.119195
 5818 13.376116 7.122818
 5819 13.372493 7.126441
 5820 13.372493 7.130064
 5821 13.368870 7.133687
 5822 13.368870 7.137310
 5823 13.365247 7.140933
 5824 13.365247 7.144556
 5825 13.361624 7.148179
 5826 13.361624 7.151802
 5827 13.361624 7.155425
 5828 13.361624 7.159048
 5829 13.361624 7.162671
 5830 13.361624 7.166294
 5831 13.361624 7.169917
 5832 13.361624 7.173540
 5833 13.361624 7.177163
 5834 13.361624 7.180786
 5835 13.361624 7.184409
 5836 13.361624 7.188032
 5837 13.361624 7.191655
 5838 13.361624 7.195278
 5839 13.361624 7.198901
 5840 13.361624 7.202524
 5841 13.361624 7.206147
 5842 13.361624 7.209770
 5843 13.361624 7.213393
 5844 13.361624 7.217016
 5845 13.361624 7.220639
 5846 13.361624 7.224262
 5847 13.361624 7.227885
 5848 13.361624 7.231508
 5849 13.365247 7.235131
 5850 13.365247 7.238754
 5851 13.368870 7.242377
 5852 13.368870 7.246000
 5853 13.372493 7.249623
 5854 13.372493 7.253246
 5855 13.376116 7.256869
 5856 13.376116 7.260492
 5857 13.379739 7.264115
 5858 13.379739 7.267738
 5859 13.379739 7.271361
 5860 13.383362 7.274984
 5861 13.383362 7.278607
 5862 13.383362 7.282230
 5863 13.383362 7.285853
 5864 13.383362 7.289476
 5865 13.383362 7.293099
 5866 13.379739 7.296722
 5867 13.376116 7.300345
 5868 13.372493 7.303968
 5869 13.368870 7.307591
 5870 13.365247 7.311214
 5871 13.361624 7.311214
 5872 13.358001 7.314837
 5873 13.358001 7.318460
 5874 13.354378 7.322083
 5875 13.354378 7.325706
 5876 13.350755 7.329329
 5877 13.350755 7.332952
 5878 13.347132 7.336575
 5879 13.347132 7.340198
 5880 13.343509 7.343821
 5881 13.343509 7.347444
 5882 13.339886 7.351067
 5883 13.339886 7.354690
 5884 13.336263 7.358313
 5885 13.336263 7.361936
 5886 13.336263 7.365559
 5887 13.336263 7.369182
 5888 13.336263 7.372805
 5889 13.336263 7.376428
 5890 13.336263 7.380051
 5891 13.336263 7.383674
 5892 13.336263 7.387297
 5893 13.336263 7.390920
 5894 13.336263 7.394543
 5895 13.336263 7.398166
 5896 13.336263 7.401789
 5897 13.336263 7.405412
 5898 13.336263 7.409035
 5899 13.336263 7.412658
 5900 13.336263 7.416281
 5901 13.336263 7.419904
 5902 13.336263 7.423527
 5903 13.332640 7.427150
 5904 13.332640 7.430773
 5905 13.329017 7.434396
 5906 13.329017 7.438019
 5907 13.325394 7.441642
 5908 13.325394 7.445265
 5909 13.325394 7.448888
 5910 13.321771 7.452511
 5911 13.321771 7.456134
 5912 13.318148 7.459757
 5913 13.318148 7.463380
 5914 13.318148 7.467003
 5915 13.318148 7.470626
 5916 13.318148 7.474249
 5917 13.318148 7.477872
 5918 13.318148 7.481495
 5919 13.318148 7.485118
 5920 13.318148 7.488741
 5921 13.318148 7.492364
 5922 13.318148 7.495987
 5923 13.318148 7.499610
 5924 13.318148 7.503233
 5925 13.318148 7.506856
 5926 13.318148 7.510479
 5927 13.318148 7.514102
 5928 13.318148 7.517725
 5929 13.318148 7.521348
 5930 13.318148 7.524971
 5931 13.318148 7.528594
 5932 13.318148 7.532217
 5933 13.318148 7.535840
 5934 13.318148 7.539463
 5935 13.318148 7.543086
 5936 13.318148 7.546709
 5937 13.318148 7.550332
 5938 13.321771 7.553955
 5939 13.321771 7.557578
 5940 13.325394 7.561201
 5941 13.325394 7.564824
 5942 13.325394 7.568447
 5943 13.325394 7.572070
 5944 13.329017 7.575693
 5945 13.325394 7.579316
 5946 13.325394 7.582939
 5947 13.325394 7.586562
 5948 13.321771 7.590185
 5949 13.321771 7.593808
 5950 13.318148 7.597431
 5951 13.318148 7.601054
 5952 13.314525 7.604677
 5953 13.314525 7.608300
 5954 13.310902 7.611923
 5955 13.310902 7.615546
 5956 13.307279 7.619169
 5957 13.307279 7.622792
 5958 13.307279 7.626415
 5959 13.307279 7.630038
 5960 13.307279 7.633661
 5961 13.307279 7.637284
 5962 13.307279 7.640907
 5963 13.307279 7.644530
 5964 13.307279 7.648153
 5965 13.307279 7.651776
 5966 13.307279 7.655399
 5967 13.307279 7.659022
 5968 13.307279 7.662645
 5969 13.307279 7.666268
 5970 13.307279 7.669891
 5971 13.303656 7.673514
 5972 13.303656 7.677137
 5973 13.303656 7.680760
 5974 13.303656 7.684383
 5975 13.303656 7.688006
 5976 13.300033 7.691629
 5977 13.300033 7.695252
 5978 13.300033 7.698875
 5979 13.296410 7.702498
 5980 13.292787 7.706121
 5981 13.289164 7.709744
 5982 13.285541 7.709744
 5983 13.281918 7.713367
 5984 13.278295 7.716990
 5985 13.274672 7.720613
 5986 13.274672 7.724236
 5987 13.271049 7.727859
 5988 13.271049 7.731482
 5989 13.267426 7.735105
 5990 13.267426 7.738728
 5991 13.263803 7.742351
 5992 13.263803 7.745974
 5993 13.260180 7.749597
 5994 13.260180 7.753220
 5995 13.256557 7.756843
 5996 13.256557 7.760466
 5997 13.252934 7.764089
 5998 13.252934 7.767712
 5999 13.252934 7.771335
 6000 13.252934 7.774958
 6001 13.252934 7.778581
 6002 13.252934 7.782204
 6003 13.252934 7.785827
 6004 13.252934 7.789450
 6005 13.252934 7.793073
 6006 13.252934 7.796696
 6007 13.252934 7.800319
 6008 13.252934 7.803942
 6009 13.252934 7.807565
 6010 13.252934 7.811188
 6011 13.252934 7.814811
 6012 13.252934 7.818434
 6013 13.252934 7.822057
 6014 13.252934 7.825680
 6015 13.252934 7.829303
 6016 13.252934 7.832926
 6017 13.252934 7.836549
 6018 13.252934 7.840172
 6019 13.252934 7.843795
 6020 13.256557 7.847418
 6021 13.256557 7.851041
 6022 13.260180 7.854664
 6023 13.260180 7.858287
 6024 13.260180 7.861910
 6025 13.260180 7.865533
 6026 13.260180 7.869156
 6027 13.260180 7.872779
 6028 13.260180 7.876402
 6029 13.260180 7.880025
 6030 13.260180 7.883648
 6031 13.260180 7.887271
 6032 13.260180 7.890894
 6033 13.260180 7.894517
 6034 13.260180 7.898140
 6035 13.260180 7.901763
 6036 13.260180 7.905386
 6037 13.260180 7.909009
 6038 13.260180 7.912632
 6039 13.260180 7.916255
 6040 13.260180 7.919878
 6041 13.260180 7.923501
 6042 13.260180 7.927124
 6043 13.260180 7.930747
 6044 13.260180 7.934370
 6045 13.260180 7.937993
 6046 13.260180 7.941616
 6047 13.260180 7.945239
 6048 13.260180 7.948862
 6049 13.260180 7.952485
 6050 13.263803 7.956108
 6051 13.263803 7.959731
 6052 13.267426 7.963354
 6053 13.267426 7.966977
 6054 13.271049 7.970600
 6055 13.271049 7.974223
 6056 13.271049 7.977846
 6057 13.271049 7.981469
 6058 13.267426 7.985092
 6059 13.267426 7.988715
 6060 13.263803 7.992338
 6061 13.263803 7.995961
 6062 13.260180 7.999584
 6063 13.260180 8.003207
 6064 13.256557 8.006830
 6065 13.256557 8.010453
 6066 13.252934 8.014076
 6067 13.249311 8.014076
 6068 13.245688 8.017699
 6069 13.242065 8.017699
 6070 13.238442 8.021322
 6071 13.234819 8.024945
 6072 13.231196 8.028568
 6073 13.227573 8.032191
 6074 13.223950 8.035814
 6075 13.220327 8.039437
 6076 13.216704 8.043060
 6077 13.216704 8.046683
 6078 13.213081 8.050306
 6079 13.213081 8.053929
 6080 13.209458 8.057552
 6081 13.209458 8.061175
 6082 13.205835 8.064798
 6083 13.205835 8.068421
 6084 13.202212 8.072044
 6085 13.202212 8.075667
 6086 13.198589 8.079290
 6087 13.198589 8.082913
 6088 13.194966 8.086536
 6089 13.194966 8.090159
 6090 13.191343 8.093782
 6091 13.191343 8.097405
 6092 13.191343 8.101028
 6093 13.191343 8.104651
 6094 13.191343 8.108274
 6095 13.191343 8.111897
 6096 13.191343 8.115520
 6097 13.191343 8.119143
 6098 13.191343 8.122766
 6099 13.191343 8.126389
 6100 13.191343 8.130012
 6101 13.191343 8.133635
 6102 13.191343 8.137258
 6103 13.191343 8.140881
 6104 13.191343 8.144504
 6105 13.191343 8.148127
 6106 13.191343 8.151750
 6107 13.191343 8.155373
 6108 13.191343 8.158996
 6109 13.191343 8.162619
 6110 13.191343 8.166242
 6111 13.191343 8.169865
 6112 13.191343 8.173488
 6113 13.191343 8.177111
 6114 13.191343 8.180734
 6115 13.191343 8.184357
 6116 13.191343 8.187980
 6117 13.187720 8.191603
 6118 13.187720 8.195226
 6119 13.187720 8.198849
 6120 13.187720 8.202472
 6121 13.187720 8.206095
 6122 13.187720 8.209718
 6123 13.187720 8.213341
 6124 13.187720 8.216964
 6125 13.184097 8.220587
 6126 13.184097 8.224210
 6127 13.180474 8.227833
 6128 13.180474 8.231456
 6129 13.176851 8.235079
 6130 13.176851 8.238702
 6131 13.176851 8.242325
 6132 13.176851 8.245948
 6133 13.173228 8.249571
 6134 13.173228 8.253194
 6135 13.173228 8.256817
 6136 13.173228 8.260440
 6137 13.173228 8.264063
 6138 13.173228 8.267686
 6139 13.169605 8.271309
 6140 13.169605 8.274932
 6141 13.165982 8.278555
 6142 13.165982 8.282178
 6143 13.162359 8.285801
 6144 13.162359 8.289424
 6145 13.158736 8.293047
 6146 13.158736 8.296670
 6147 13.155113 8.300293
 6148 13.155113 8.303916
 6149 13.151490 8.307539
 6150 13.151490 8.311162
 6151 13.151490 8.314785
 6152 13.151490 8.318408
 6153 13.151490 8.322031
 6154 13.151490 8.325654
 6155 13.151490 8.329277
 6156 13.151490 8.332900
 6157 13.151490 8.336523
 6158 13.151490 8.340146
 6159 13.151490 8.343769
 6160 13.151490 8.347392
 6161 13.151490 8.351015
 6162 13.151490 8.354638
 6163 13.151490 8.358261
 6164 13.151490 8.361884
 6165 13.151490 8.365507
 6166 13.151490 8.369130
 6167 13.151490 8.372753
 6168 13.151490 8.376376
 6169 13.151490 8.379999
 6170 13.151490 8.383622
 6171 13.151490 8.387245
 6172 13.151490 8.390868
 6173 13.151490 8.394491
 6174 13.151490 8.398114
 6175 13.155113 8.401737
 6176 13.155113 8.405360
 6177 13.158736 8.408983
 6178 13.158736 8.412606
 6179 13.162359 8.416229
 6180 13.162359 8.419852
 6181 13.162359 8.423475
 6182 13.162359 8.427098
 6183 13.162359 8.430721
 6184 13.162359 8.434344
 6185 13.162359 8.437967
 6186 13.162359 8.441590
 6187 13.162359 8.445213
 6188 13.162359 8.448836
 6189 13.162359 8.452459
 6190 13.162359 8.456082
 6191 13.162359 8.459705
 6192 13.162359 8.463328
 6193 13.162359 8.466951
 6194 13.162359 8.470574
 6195 13.162359 8.474197
 6196 13.162359 8.477820
 6197 13.162359 8.481443
 6198 13.162359 8.485066
 6199 13.162359 8.488689
 6200 13.162359 8.492312
 6201 13.162359 8.495935
 6202 13.162359 8.499558
 6203 13.162359 8.503181
 6204 13.162359 8.506804
 6205 13.162359 8.510427
 6206 13.162359 8.514050
 6207 13.162359 8.517673
 6208 13.162359 8.521296
 6209 13.162359 8.524919
 6210 13.162359 8.528542
 6211 13.162359 8.532165
 6212 13.165982 8.535788
 6213 13.165982 8.539411
 6214 13.165982 8.543034
 6215 13.165982 8.546657
 6216 13.165982 8.550280
 6217 13.165982 8.553903
 6218 13.165982 8.557526
 6219 13.165982 8.561149
 6220 13.165982 8.564772
 6221 13.165982 8.568395
 6222 13.165982 8.572018
 6223 13.165982 8.575641
 6224 13.165982 8.579264
 6225 13.165982 8.582887
 6226 13.165982 8.586510
 6227 13.165982 8.590133
 6228 13.165982 8.593756
 6229 13.162359 8.597379
 6230 13.162359 8.601002
 6231 13.162359 8.604625
 6232 13.162359 8.608248
 6233 13.162359 8.611871
 6234 13.162359 8.615494
 6235 13.162359 8.619117
 6236 13.162359 8.622740
 6237 13.162359 8.626363
 6238 13.162359 8.629986
 6239 13.162359 8.633609
 6240 13.162359 8.637232
 6241 13.162359 8.640855
 6242 13.162359 8.644478
 6243 13.162359 8.648101
 6244 13.162359 8.651724
 6245 13.162359 8.655347
 6246 13.162359 8.658970
 6247 13.162359 8.662593
 6248 13.162359 8.666216
 6249 13.162359 8.669839
 6250 13.162359 8.673462
 6251 13.162359 8.677085
 6252 13.162359 8.680708
 6253 13.162359 8.684331
 6254 13.162359 8.687954
 6255 13.162359 8.691577
 6256 13.162359 8.695200
 6257 13.162359 8.698823
 6258 13.162359 8.702446
 6259 13.162359 8.706069
 6260 13.162359 8.709692
 6261 13.162359 8.713315
 6262 13.162359 8.716938
 6263 13.162359 8.720561
 6264 13.162359 8.724184
 6265 13.162359 8.727807
 6266 13.162359 8.731430
 6267 13.162359 8.735053
 6268 13.165982 8.738676
 6269 13.165982 8.742299
 6270 13.169605 8.745922
 6271 13.169605 8.749545
 6272 13.173228 8.753168
 6273 13.173228 8.756791
 6274 13.176851 8.760414
 6275 13.176851 8.764037
 6276 13.176851 8.767660
 6277 13.176851 8.771283
 6278 13.176851 8.774906
 6279 13.176851 8.778529
 6280 13.173228 8.782152
 6281 13.173228 8.785775
 6282 13.173228 8.789398
 6283 13.169605 8.793021
 6284 13.165982 8.796644
 6285 13.162359 8.800267
 6286 13.162359 8.803890
 6287 13.158736 8.807513
 6288 13.158736 8.811136
 6289 13.155113 8.814759
 6290 13.155113 8.818382
 6291 13.151490 8.822005
 6292 13.151490 8.825628
 6293 13.147867 8.829251
 6294 13.147867 8.832874
 6295 13.144244 8.836497
 6296 13.144244 8.840120
 6297 13.140621 8.843743
 6298 13.140621 8.847366
 6299 13.140621 8.850989
 6300 13.140621 8.854612
 6301 13.140621 8.858235
 6302 13.140621 8.861858
 6303 13.140621 8.865481
 6304 13.140621 8.869104
 6305 13.140621 8.872727
 6306 13.140621 8.876350
 6307 13.140621 8.879973
 6308 13.140621 8.883596
 6309 13.140621 8.887219
 6310 13.140621 8.890842
 6311 13.140621 8.894465
 6312 13.140621 8.898088
 6313 13.140621 8.901711
 6314 13.140621 8.905334
 6315 13.140621 8.908957
 6316 13.140621 8.912580
 6317 13.140621 8.916203
 6318 13.140621 8.919826
 6319 13.140621 8.923449
 6320 13.140621 8.927072
 6321 13.140621 8.930695
 6322 13.140621 8.934318
 6323 13.140621 8.937941
 6324 13.140621 8.941564
 6325 13.136998 8.945187
 6326 13.136998 8.948810
 6327 13.133375 8.952433
 6328 13.129752 8.956056
 6329 13.126129 8.959679
 6330 13.122506 8.963302
 6331 13.118883 8.966925
 6332 13.118883 8.970548
 6333 13.115260 8.974171
 6334 13.115260 8.977794
 6335 13.111637 8.981417
 6336 13.111637 8.985040
 6337 13.108014 8.988663
 6338 13.108014 8.992286
 6339 13.104391 8.995909
 6340 13.104391 8.999532
 6341 13.100768 9.003155
 6342 13.100768 9.006778
 6343 13.097145 9.010401
 6344 13.097145 9.014024
 6345 13.097145 9.017647
 6346 13.093522 9.021270
 6347 13.093522 9.024893
 6348 13.093522 9.028516
 6349 13.093522 9.032139
 6350 13.093522 9.035762
 6351 13.093522 9.039385
 6352 13.093522 9.043008
 6353 13.093522 9.046631
 6354 13.093522 9.050254
 6355 13.093522 9.053877
 6356 13.093522 9.057500
 6357 13.093522 9.061123
 6358 13.093522 9.064746
 6359 13.093522 9.068369
 6360 13.093522 9.071992
 6361 13.093522 9.075615
 6362 13.093522 9.079238
 6363 13.093522 9.082861
 6364 13.093522 9.086484
 6365 13.093522 9.090107
 6366 13.093522 9.093730
 6367 13.093522 9.097353
 6368 13.093522 9.100976
 6369 13.093522 9.104599
 6370 13.093522 9.108222
 6371 13.093522 9.111845
 6372 13.089899 9.115468
 6373 13.089899 9.119091
 6374 13.086276 9.122714
 6375 13.086276 9.126337
 6376 13.086276 9.129960
 6377 13.086276 9.133583
 6378 13.082653 9.137206
 6379 13.082653 9.140829
 6380 13.079030 9.144452
 6381 13.079030 9.148075
 6382 13.075407 9.151698
 6383 13.075407 9.155321
 6384 13.071784 9.158944
 6385 13.071784 9.162567
 6386 13.068161 9.166190
 6387 13.068161 9.169813
 6388 13.064538 9.173436
 6389 13.064538 9.177059
 6390 13.060915 9.180682
 6391 13.060915 9.184305
 6392 13.060915 9.187928
 6393 13.060915 9.191551
 6394 13.060915 9.195174
 6395 13.060915 9.198797
 6396 13.060915 9.202420
 6397 13.060915 9.206043
 6398 13.060915 9.209666
 6399 13.060915 9.213289
 6400 13.060915 9.216912
 6401 13.060915 9.220535
 6402 13.060915 9.224158
 6403 13.060915 9.227781
 6404 13.060915 9.231404
 6405 13.057292 9.235027
 6406 13.053669 9.238650
 6407 13.053669 9.242273
 6408 13.050046 9.245896
 6409 13.046423 9.249519
 6410 13.046423 9.253142
 6411 13.042800 9.256765
 6412 13.042800 9.260388
 6413 13.039177 9.264011
 6414 13.039177 9.267634
 6415 13.035554 9.271257
 6416 13.035554 9.274880
 6417 13.031931 9.278503
 6418 13.031931 9.282126
 6419 13.028308 9.285749
 6420 13.028308 9.289372
 6421 13.024685 9.292995
 6422 13.024685 9.296618
 6423 13.021062 9.300241
 6424 13.021062 9.303864
 6425 13.021062 9.307487
 6426 13.017439 9.311110
 6427 13.017439 9.314733
 6428 13.013816 9.318356
 6429 13.013816 9.321979
 6430 13.010193 9.325602
 6431 13.010193 9.329225
 6432 13.006570 9.332848
 6433 13.006570 9.336471
 6434 13.006570 9.340094
 6435 13.006570 9.343717
 6436 13.006570 9.347340
 6437 13.006570 9.350963
 6438 13.006570 9.354586
 6439 13.006570 9.358209
 6440 13.006570 9.361832
 6441 13.006570 9.365455
 6442 13.006570 9.369078
 6443 13.006570 9.372701
 6444 13.006570 9.376324
 6445 13.006570 9.379947
 6446 13.006570 9.383570
 6447 13.006570 9.387193
 6448 13.006570 9.390816
 6449 13.006570 9.394439
 6450 13.006570 9.398062
 6451 13.006570 9.401685
 6452 13.006570 9.405308
 6453 13.006570 9.408931
 6454 13.006570 9.412554
 6455 13.006570 9.416177
 6456 13.006570 9.419800
 6457 13.006570 9.423423
 6458 13.006570 9.427046
 6459 13.006570 9.430669
 6460 13.006570 9.434292
 6461 13.006570 9.437915
 6462 13.006570 9.441538
 6463 13.006570 9.445161
 6464 13.006570 9.448784
 6465 13.006570 9.452407
 6466 13.006570 9.456030
 6467 13.006570 9.459653
 6468 13.006570 9.463276
 6469 13.006570 9.466899
 6470 13.006570 9.470522
 6471 13.006570 9.474145
 6472 13.010193 9.477768
 6473 13.010193 9.481391
 6474 13.013816 9.485014
 6475 13.013816 9.488637
 6476 13.017439 9.492260
 6477 13.017439 9.495883
 6478 13.021062 9.499506
 6479 13.021062 9.503129
 6480 13.024685 9.506752
 6481 13.024685 9.510375
 6482 13.024685 9.513998
 6483 13.024685 9.517621
 6484 13.024685 9.521244
 6485 13.024685 9.524867
 6486 13.024685 9.528490
 6487 13.024685 9.532113
 6488 13.024685 9.535736
 6489 13.024685 9.539359
 6490 13.024685 9.542982
 6491 13.024685 9.546605
 6492 13.024685 9.550228
 6493 13.024685 9.553851
 6494 13.024685 9.557474
 6495 13.024685 9.561097
 6496 13.024685 9.564720
 6497 13.024685 9.568343
 6498 13.024685 9.571966
 6499 13.028308 9.575589
 6500 13.028308 9.579212
 6501 13.031931 9.582835
 6502 13.031931 9.586458
 6503 13.035554 9.590081
 6504 13.035554 9.593704
 6505 13.035554 9.597327
 6506 13.035554 9.600950
 6507 13.035554 9.604573
 6508 13.035554 9.608196
 6509 13.035554 9.611819
 6510 13.035554 9.615442
 6511 13.035554 9.619065
 6512 13.035554 9.622688
 6513 13.035554 9.626311
 6514 13.035554 9.629934
 6515 13.035554 9.633557
 6516 13.035554 9.637180
 6517 13.035554 9.640803
 6518 13.035554 9.644426
 6519 13.035554 9.648049
 6520 13.035554 9.651672
 6521 13.035554 9.655295
 6522 13.035554 9.658918
 6523 13.035554 9.662541
 6524 13.035554 9.666164
 6525 13.035554 9.669787
 6526 13.035554 9.673410
 6527 13.035554 9.677033
 6528 13.035554 9.680656
 6529 13.035554 9.684279
 6530 13.031931 9.687902
 6531 13.031931 9.691525
 6532 13.028308 9.695148
 6533 13.024685 9.698771
 6534 13.021062 9.702394
 6535 13.017439 9.706017
 6536 13.013816 9.709640
 6537 13.010193 9.713263
 6538 13.006570 9.716886
 6539 13.002947 9.716886
 6540 12.999324 9.720509
 6541 12.995701 9.720509
 6542 12.992078 9.724132
 6543 12.988455 9.724132
 6544 12.984832 9.727755
 6545 12.981209 9.727755
 6546 12.977586 9.731378
 6547 12.973963 9.731378
 6548 12.970340 9.735001
 6549 12.966717 9.735001
 6550 12.963094 9.738624
 6551 12.963094 9.742247
 6552 12.959471 9.745870
 6553 12.959471 9.749493
 6554 12.955848 9.753116
 6555 12.955848 9.756739
 6556 12.952225 9.760362
 6557 12.952225 9.763985
 6558 12.948602 9.767608
 6559 12.948602 9.771231
 6560 12.944979 9.774854
 6561 12.944979 9.778477
 6562 12.941356 9.782100
 6563 12.941356 9.785723
 6564 12.941356 9.789346
 6565 12.941356 9.792969
 6566 12.941356 9.796592
 6567 12.941356 9.800215
 6568 12.941356 9.803838
 6569 12.941356 9.807461
 6570 12.941356 9.811084
 6571 12.941356 9.814707
 6572 12.941356 9.818330
 6573 12.941356 9.821953
 6574 12.941356 9.825576
 6575 12.941356 9.829199
 6576 12.941356 9.832822
 6577 12.941356 9.836445
 6578 12.941356 9.840068
 6579 12.941356 9.843691
 6580 12.941356 9.847314
 6581 12.941356 9.850937
 6582 12.941356 9.854560
 6583 12.941356 9.858183
 6584 12.941356 9.861806
 6585 12.941356 9.865429
 6586 12.941356 9.869052
 6587 12.941356 9.872675
 6588 12.937733 9.876298
 6589 12.937733 9.879921
 6590 12.934110 9.883544
 6591 12.934110 9.887167
 6592 12.930487 9.890790
 6593 12.930487 9.894413
 6594 12.930487 9.898036
 6595 12.930487 9.901659
 6596 12.930487 9.905282
 6597 12.930487 9.908905
 6598 12.930487 9.912528
 6599 12.930487 9.916151
 6600 12.930487 9.919774
 6601 12.930487 9.923397
 6602 12.930487 9.927020
 6603 12.930487 9.930643
 6604 12.930487 9.934266
 6605 12.930487 9.937889
 6606 12.930487 9.941512
 6607 12.930487 9.945135
 6608 12.930487 9.948758
 6609 12.930487 9.952381
 6610 12.930487 9.956004
 6611 12.930487 9.959627
 6612 12.930487 9.963250
 6613 12.930487 9.966873
 6614 12.930487 9.970496
 6615 12.930487 9.974119
 6616 12.930487 9.977742
 6617 12.930487 9.981365
 6618 12.930487 9.984988
 6619 12.930487 9.988611
 6620 12.930487 9.992234
 6621 12.934110 9.995857
 6622 12.934110 9.999480
 6623 12.937733 10.003103
 6624 12.937733 10.006726
 6625 12.941356 10.010349
 6626 12.941356 10.013972
 6627 12.944979 10.017595
 6628 12.944979 10.021218
 6629 12.948602 10.024841
 6630 12.948602 10.028464
 6631 12.952225 10.032087
 6632 12.952225 10.035710
 6633 12.952225 10.039333
 6634 12.952225 10.042956
 6635 12.952225 10.046579
 6636 12.952225 10.050202
 6637 12.952225 10.053825
 6638 12.952225 10.057448
 6639 12.948602 10.061071
 6640 12.948602 10.064694
 6641 12.948602 10.068317
 6642 12.944979 10.071940
 6643 12.944979 10.075563
 6644 12.941356 10.079186
 6645 12.941356 10.082809
 6646 12.941356 10.086432
 6647 12.941356 10.090055
 6648 12.941356 10.093678
 6649 12.941356 10.097301
 6650 12.941356 10.100924
 6651 12.941356 10.104547
 6652 12.941356 10.108170
 6653 12.941356 10.111793
 6654 12.941356 10.115416
 6655 12.941356 10.119039
 6656 12.941356 10.122662
 6657 12.941356 10.126285
 6658 12.941356 10.129908
 6659 12.941356 10.133531
 6660 12.941356 10.137154
 6661 12.941356 10.140777
 6662 12.941356 10.144400
 6663 12.941356 10.148023
 6664 12.941356 10.151646
 6665 12.941356 10.155269
 6666 12.941356 10.158892
 6667 12.941356 10.162515
 6668 12.941356 10.166138
 6669 12.937733 10.169761
 6670 12.937733 10.173384
 6671 12.934110 10.177007
 6672 12.930487 10.180630
 6673 12.926864 10.184253
 6674 12.923241 10.187876
 6675 12.919618 10.191499
 6676 12.919618 10.195122
 6677 12.915995 10.198745
 6678 12.915995 10.202368
 6679 12.912372 10.205991
 6680 12.912372 10.209614
 6681 12.908749 10.213237
 6682 12.908749 10.216860
 6683 12.905126 10.220483
 6684 12.905126 10.224106
 6685 12.901503 10.227729
 6686 12.901503 10.231352
 6687 12.897880 10.234975
 6688 12.897880 10.238598
 6689 12.897880 10.242221
 6690 12.897880 10.245844
 6691 12.897880 10.249467
 6692 12.897880 10.253090
 6693 12.897880 10.256713
 6694 12.897880 10.260336
 6695 12.897880 10.263959
 6696 12.897880 10.267582
 6697 12.897880 10.271205
 6698 12.897880 10.274828
 6699 12.897880 10.278451
 6700 12.897880 10.282074
 6701 12.894257 10.285697
 6702 12.894257 10.289320
 6703 12.890634 10.292943
 6704 12.890634 10.296566
 6705 12.890634 10.300189
 6706 12.890634 10.303812
 6707 12.890634 10.307435
 6708 12.890634 10.311058
 6709 12.890634 10.314681
 6710 12.890634 10.318304
 6711 12.890634 10.321927
 6712 12.890634 10.325550
 6713 12.890634 10.329173
 6714 12.890634 10.332796
 6715 12.890634 10.336419
 6716 12.890634 10.340042
 6717 12.890634 10.343665
 6718 12.890634 10.347288
 6719 12.890634 10.350911
 6720 12.890634 10.354534
 6721 12.890634 10.358157
 6722 12.890634 10.361780
 6723 12.890634 10.365403
 6724 12.890634 10.369026
 6725 12.890634 10.372649
 6726 12.890634 10.376272
 6727 12.890634 10.379895
 6728 12.894257 10.383518
 6729 12.894257 10.387141
 6730 12.897880 10.390764
 6731 12.897880 10.394387
 6732 12.894257 10.398010
 6733 12.894257 10.401633
 6734 12.894257 10.405256
 6735 12.894257 10.408879
 6736 12.894257 10.412502
 6737 12.894257 10.416125
 6738 12.890634 10.419748
 6739 12.890634 10.423371
 6740 12.890634 10.426994
 6741 12.887011 10.430617
 6742 12.883388 10.434240
 6743 12.879765 10.434240
 6744 12.876142 10.437863
 6745 12.872519 10.437863
 6746 12.868896 10.441486
 6747 12.865273 10.441486
 6748 12.861650 10.445109
 6749 12.858027 10.445109
 6750 12.854404 10.448732
 6751 12.850781 10.448732
 6752 12.847158 10.452355
 6753 12.843535 10.452355
 6754 12.839912 10.455978
 6755 12.836289 10.455978
 6756 12.832666 10.459601
 6757 12.829043 10.459601
 6758 12.825420 10.463224
 6759 12.821797 10.463224
 6760 12.818174 10.466847
 6761 12.814551 10.466847
 6762 12.810928 10.470470
 6763 12.807305 10.470470
 6764 12.803682 10.474093
 6765 12.800059 10.474093
 6766 12.796436 10.477716
 6767 12.792813 10.481339
 6768 12.789190 10.484962
 6769 12.785567 10.488585
 6770 12.781944 10.488585
 6771 12.778321 10.488585
 6772 12.774698 10.488585
 6773 12.771075 10.488585
 6774 12.767452 10.488585
 6775 12.763829 10.488585
 6776 12.760206 10.492208
 6777 12.756583 10.492208
 6778 12.752960 10.492208
 6779 12.749337 10.492208
 6780 12.745714 10.492208
 6781 12.742091 10.488585
 6782 12.738468 10.488585
 6783 12.734845 10.484962
 6784 12.731222 10.484962
 6785 12.727599 10.484962
 6786 12.723976 10.484962
 6787 12.720353 10.484962
 6788 12.716730 10.484962
 6789 12.713107 10.484962
 6790 12.709484 10.484962
 6791 12.705861 10.484962
 6792 12.702238 10.484962
 6793 12.698615 10.484962
 6794 12.694992 10.484962
 6795 12.691369 10.484962
 6796 12.687746 10.484962
 6797 12.684123 10.484962
 6798 12.680500 10.484962
 6799 12.676877 10.484962
 6800 12.673254 10.484962
 6801 12.669631 10.484962
 6802 12.666008 10.484962
 6803 12.662385 10.484962
 6804 12.658762 10.484962
 6805 12.655139 10.484962
 6806 12.651516 10.484962
 6807 12.647893 10.484962
 6808 12.644270 10.488585
 6809 12.640647 10.488585
 6810 12.637024 10.492208
 6811 12.633401 10.492208
 6812 12.629778 10.492208
 6813 12.626155 10.488585
 6814 12.622532 10.488585
 6815 12.618909 10.484962
 6816 12.615286 10.484962
 6817 12.611663 10.484962
 6818 12.608040 10.481339
 6819 12.604417 10.481339
 6820 12.600794 10.481339
 6821 12.597171 10.481339
 6822 12.593548 10.481339
 6823 12.589925 10.481339
 6824 12.586302 10.481339
 6825 12.582679 10.481339
 6826 12.579056 10.481339
 6827 12.575433 10.481339
 6828 12.571810 10.481339
 6829 12.568187 10.481339
 6830 12.564564 10.481339
 6831 12.560941 10.477716
 6832 12.557318 10.477716
 6833 12.553695 10.474093
 6834 12.550072 10.470470
 6835 12.546449 10.470470
 6836 12.542826 10.466847
 6837 12.539203 10.466847
 6838 12.535580 10.463224
 6839 12.531957 10.463224
 6840 12.528334 10.459601
 6841 12.524711 10.459601
 6842 12.521088 10.455978
 6843 12.517465 10.455978
 6844 12.513842 10.452355
 6845 12.510219 10.452355
 6846 12.506596 10.448732
 6847 12.502973 10.448732
 6848 12.499350 10.445109
 6849 12.495727 10.445109
 6850 12.492104 10.445109
 6851 12.488481 10.445109
 6852 12.484858 10.445109
 6853 12.481235 10.445109
 6854 12.477612 10.445109
 6855 12.473989 10.445109
 6856 12.470366 10.445109
 6857 12.466743 10.445109
 6858 12.463120 10.445109
 6859 12.459497 10.445109
 6860 12.455874 10.445109
 6861 12.452251 10.445109
 6862 12.448628 10.445109
 6863 12.445005 10.445109
 6864 12.441382 10.445109
 6865 12.437759 10.445109
 6866 12.434136 10.445109
 6867 12.430513 10.445109
 6868 12.426890 10.445109
 6869 12.423267 10.445109
 6870 12.419644 10.445109
 6871 12.416021 10.445109
 6872 12.412398 10.445109
 6873 12.408775 10.445109
 6874 12.405152 10.445109
 6875 12.401529 10.445109
 6876 12.397906 10.445109
 6877 12.394283 10.445109
 6878 12.390660 10.445109
 6879 12.387037 10.445109
 6880 12.383414 10.445109
 6881 12.379791 10.445109
 6882 12.376168 10.445109
 6883 12.372545 10.445109
 6884 12.368922 10.445109
 6885 12.365299 10.445109
 6886 12.361676 10.445109
 6887 12.358053 10.445109
 6888 12.354430 10.445109
 6889 12.350807 10.445109
 6890 12.347184 10.445109
 6891 12.343561 10.445109
 6892 12.339938 10.448732
 6893 12.336315 10.448732
 6894 12.332692 10.452355
 6895 12.329069 10.452355
 6896 12.325446 10.455978
 6897 12.321823 10.455978
 6898 12.318200 10.459601
 6899 12.314577 10.459601
 6900 12.310954 10.463224
 6901 12.307331 10.463224
 6902 12.303708 10.466847
 6903 12.300085 10.466847
 6904 12.296462 10.470470
 6905 12.292839 10.470470
 6906 12.289216 10.474093
 6907 12.285593 10.474093
 6908 12.281970 10.477716
 6909 12.278347 10.481339
 6910 12.274724 10.481339
 6911 12.271101 10.484962
 6912 12.267478 10.488585
 6913 12.263855 10.488585
 6914 12.260232 10.488585
 6915 12.256609 10.488585
 6916 12.252986 10.488585
 6917 12.249363 10.488585
 6918 12.245740 10.488585
 6919 12.242117 10.488585
 6920 12.238494 10.488585
 6921 12.234871 10.488585
 6922 12.231248 10.488585
 6923 12.227625 10.488585
 6924 12.224002 10.488585
 6925 12.220379 10.488585
 6926 12.216756 10.492208
 6927 12.213133 10.492208
 6928 12.209510 10.495831
 6929 12.205887 10.495831
 6930 12.202264 10.499454
 6931 12.198641 10.499454
 6932 12.195018 10.503077
 6933 12.191395 10.503077
 6934 12.187772 10.506700
 6935 12.184149 10.506700
 6936 12.180526 10.510323
 6937 12.176903 10.510323
 6938 12.173280 10.513946
 6939 12.169657 10.517569
 6940 12.166034 10.521192
 6941 12.162411 10.521192
 6942 12.158788 10.524815
 6943 12.155165 10.524815
 6944 12.151542 10.528438
 6945 12.147919 10.528438
 6946 12.144296 10.532061
 6947 12.140673 10.532061
 6948 12.137050 10.535684
 6949 12.133427 10.535684
 6950 12.129804 10.539307
 6951 12.126181 10.539307
 6952 12.122558 10.539307
 6953 12.118935 10.535684
 6954 12.115312 10.532061
 6955 12.111689 10.532061
 6956 12.108066 10.528438
 6957 12.104443 10.528438
 6958 12.100820 10.524815
 6959 12.097197 10.524815
 6960 12.093574 10.521192
 6961 12.089951 10.521192
 6962 12.086328 10.517569
 6963 12.082705 10.517569
 6964 12.079082 10.513946
 6965 12.075459 10.513946
 6966 12.071836 10.510323
 6967 12.068213 10.510323
 6968 12.064590 10.510323
 6969 12.060967 10.510323
 6970 12.057344 10.510323
 6971 12.053721 10.510323
 6972 12.050098 10.510323
 6973 12.046475 10.510323
 6974 12.042852 10.510323
 6975 12.039229 10.510323
 6976 12.035606 10.510323
 6977 12.031983 10.510323
 6978 12.028360 10.510323
 6979 12.024737 10.510323
 6980 12.021114 10.510323
 6981 12.017491 10.510323
 6982 12.013868 10.510323
 6983 12.010245 10.510323
 6984 12.006622 10.510323
 6985 12.002999 10.510323
 6986 11.999376 10.510323
 6987 11.995753 10.510323
 6988 11.992130 10.510323
 6989 11.988507 10.513946
 6990 11.984884 10.513946
 6991 11.981261 10.517569
 6992 11.977638 10.517569
 6993 11.974015 10.521192
 6994 11.970392 10.521192
 6995 11.966769 10.524815
 6996 11.963146 10.524815
 6997 11.959523 10.528438
 6998 11.955900 10.528438
 6999 11.952277 10.532061
 7000 11.948654 10.532061
 7001 11.945031 10.532061
 7002 11.941408 10.532061
 7003 11.937785 10.532061
 7004 11.934162 10.532061
 7005 11.930539 10.532061
 7006 11.926916 10.532061
 7007 11.923293 10.532061
 7008 11.919670 10.535684
 7009 11.916047 10.535684
 7010 11.912424 10.539307
 7011 11.908801 10.539307
 7012 11.905178 10.542930
 7013 11.901555 10.542930
 7014 11.897932 10.546553
 7015 11.894309 10.546553
 7016 11.890686 10.550176
 7017 11.887063 10.550176
 7018 11.883440 10.553799
 7019 11.879817 10.553799
 7020 11.876194 10.557422
 7021 11.872571 10.557422
 7022 11.868948 10.561045
 7023 11.865325 10.564668
 7024 11.861702 10.568291
 7025 11.858079 10.571914
 7026 11.858079 10.575537
 7027 11.854456 10.579160
 7028 11.854456 10.582783
 7029 11.850833 10.586406
 7030 11.850833 10.590029
 7031 11.847210 10.593652
 7032 11.847210 10.597275
 7033 11.843587 10.600898
 7034 11.843587 10.604521
 7035 11.839964 10.608144
 7036 11.839964 10.611767
 7037 11.836341 10.615390
 7038 11.836341 10.619013
 7039 11.832718 10.622636
 7040 11.832718 10.626259
 7041 11.829095 10.629882
 7042 11.829095 10.633505
 7043 11.825472 10.637128
 7044 11.825472 10.640751
 7045 11.825472 10.644374
 7046 11.825472 10.647997
 7047 11.825472 10.651620
 7048 11.825472 10.655243
 7049 11.825472 10.658866
 7050 11.825472 10.662489
 7051 11.825472 10.666112
 7052 11.825472 10.669735
 7053 11.825472 10.673358
 7054 11.825472 10.676981
 7055 11.825472 10.680604
 7056 11.825472 10.684227
 7057 11.825472 10.687850
 7058 11.825472 10.691473
 7059 11.825472 10.695096
 7060 11.825472 10.698719
 7061 11.825472 10.702342
 7062 11.825472 10.705965
 7063 11.825472 10.709588
 7064 11.821849 10.713211
 7065 11.821849 10.716834
 7066 11.821849 10.720457
 7067 11.818226 10.724080
 7068 11.818226 10.727703
 7069 11.818226 10.731326
 7070 11.814603 10.734949
 7071 11.814603 10.738572
 7072 11.814603 10.742195
 7073 11.814603 10.745818
 7074 11.810980 10.749441
 7075 11.807357 10.753064
 7076 11.803734 10.756687
 7077 11.803734 10.760310
 7078 11.800111 10.763933
 7079 11.800111 10.767556
 7080 11.796488 10.771179
 7081 11.796488 10.774802
 7082 11.792865 10.774802
 7083 11.789242 10.774802
 7084 11.785619 10.771179
 7085 11.781996 10.771179
 7086 11.778373 10.767556
 7087 11.774750 10.767556
 7088 11.771127 10.763933
 7089 11.767504 10.763933
 7090 11.763881 10.763933
 7091 11.760258 10.763933
 7092 11.756635 10.763933
 7093 11.753012 10.763933
 7094 11.749389 10.763933
 7095 11.745766 10.763933
 7096 11.742143 10.763933
 7097 11.738520 10.763933
 7098 11.734897 10.763933
 7099 11.731274 10.763933
 7100 11.727651 10.763933
 7101 11.724028 10.763933
 7102 11.720405 10.763933
 7103 11.716782 10.763933
 7104 11.713159 10.763933
 7105 11.709536 10.763933
 7106 11.705913 10.763933
 7107 11.702290 10.763933
 7108 11.698667 10.763933
 7109 11.695044 10.763933
 7110 11.691421 10.763933
 7111 11.687798 10.767556
 7112 11.684175 10.767556
 7113 11.680552 10.771179
 7114 11.676929 10.771179
 7115 11.673306 10.774802
 7116 11.669683 10.774802
 7117 11.666060 10.778425
 7118 11.662437 10.778425
 7119 11.658814 10.782048
 7120 11.655191 10.782048
 7121 11.651568 10.785671
 7122 11.647945 10.785671
 7123 11.644322 10.789294
 7124 11.640699 10.792917
 7125 11.640699 10.796540
 7126 11.637076 10.800163
 7127 11.637076 10.803786
 7128 11.633453 10.807409
 7129 11.633453 10.811032
 7130 11.629830 10.814655
 7131 11.629830 10.818278
 7132 11.626207 10.821901
 7133 11.622584 10.825524
 7134 11.618961 10.829147
 7135 11.615338 10.832770
 7136 11.611715 10.836393
 7137 11.608092 10.836393
 7138 11.604469 10.840016
 7139 11.600846 10.840016
 7140 11.597223 10.843639
 7141 11.593600 10.843639
 7142 11.589977 10.847262
 7143 11.586354 10.847262
 7144 11.582731 10.850885
 7145 11.579108 10.850885
 7146 11.575485 10.854508
 7147 11.571862 10.858131
 7148 11.571862 10.861754
 7149 11.568239 10.865377
 7150 11.568239 10.869000
 7151 11.564616 10.872623
 7152 11.564616 10.876246
 7153 11.560993 10.879869
 7154 11.560993 10.883492
 7155 11.557370 10.887115
 7156 11.557370 10.890738
 7157 11.553747 10.894361
 7158 11.553747 10.897984
 7159 11.550124 10.901607
 7160 11.550124 10.905230
 7161 11.550124 10.908853
 7162 11.550124 10.912476
 7163 11.550124 10.916099
 7164 11.550124 10.919722
 7165 11.550124 10.923345
 7166 11.550124 10.926968
 7167 11.550124 10.930591
 7168 11.550124 10.934214
 7169 11.550124 10.937837
 7170 11.550124 10.941460
 7171 11.550124 10.945083
 7172 11.550124 10.948706
 7173 11.550124 10.952329
 7174 11.550124 10.955952
 7175 11.550124 10.959575
 7176 11.550124 10.963198
 7177 11.550124 10.966821
 7178 11.550124 10.970444
 7179 11.550124 10.974067
 7180 11.550124 10.977690
 7181 11.550124 10.981313
 7182 11.550124 10.984936
 7183 11.550124 10.988559
 7184 11.550124 10.992182
 7185 11.546501 10.995805
 7186 11.546501 10.999428
 7187 11.546501 11.003051
 7188 11.542878 11.006674
 7189 11.539255 11.010297
 7190 11.535632 11.013920
 7191 11.532009 11.017543
 7192 11.528386 11.021166
 7193 11.524763 11.021166
 7194 11.521140 11.021166
 7195 11.517517 11.021166
 7196 11.513894 11.021166
 7197 11.510271 11.021166
 7198 11.506648 11.021166
 7199 11.503025 11.021166
 7200 11.499402 11.021166
 7201 11.495779 11.021166
 7202 11.492156 11.021166
 7203 11.488533 11.021166
 7204 11.484910 11.021166
 7205 11.481287 11.021166
 7206 11.477664 11.021166
 7207 11.474041 11.021166
 7208 11.470418 11.021166
 7209 11.466795 11.021166
 7210 11.463172 11.021166
 7211 11.459549 11.021166
 7212 11.455926 11.021166
 7213 11.452303 11.021166
 7214 11.448680 11.021166
 7215 11.445057 11.021166
 7216 11.441434 11.021166
 7217 11.437811 11.024789
 7218 11.434188 11.024789
 7219 11.430565 11.028412
 7220 11.426942 11.028412
 7221 11.423319 11.032035
 7222 11.419696 11.032035
 7223 11.416073 11.035658
 7224 11.412450 11.035658
 7225 11.408827 11.039281
 7226 11.405204 11.039281
 7227 11.401581 11.042904
 7228 11.397958 11.042904
 7229 11.394335 11.046527
 7230 11.394335 11.050150
 7231 11.390712 11.053773
 7232 11.390712 11.057396
 7233 11.387089 11.061019
 7234 11.387089 11.064642
 7235 11.383466 11.068265
 7236 11.383466 11.071888
 7237 11.379843 11.075511
 7238 11.376220 11.075511
 7239 11.372597 11.079134
 7240 11.368974 11.082757
 7241 11.365351 11.086380
 7242 11.361728 11.086380
 7243 11.358105 11.090003
 7244 11.354482 11.090003
 7245 11.350859 11.093626
 7246 11.347236 11.097249
 7247 11.343613 11.100872
 7248 11.339990 11.100872
 7249 11.336367 11.100872
 7250 11.332744 11.104495
 7251 11.329121 11.104495
 7252 11.325498 11.104495
 7253 11.321875 11.104495
 7254 11.318252 11.104495
 7255 11.314629 11.104495
 7256 11.311006 11.104495
 7257 11.307383 11.104495
 7258 11.303760 11.108118
 7259 11.300137 11.108118
 7260 11.296514 11.111741
 7261 11.292891 11.111741
 7262 11.289268 11.115364
 7263 11.285645 11.115364
 7264 11.282022 11.118987
 7265 11.278399 11.118987
 7266 11.274776 11.122610
 7267 11.271153 11.122610
 7268 11.267530 11.126233
 7269 11.263907 11.126233
 7270 11.260284 11.129856
 7271 11.260284 11.133479
 7272 11.256661 11.137102
 7273 11.256661 11.140725
 7274 11.253038 11.144348
 7275 11.253038 11.147971
 7276 11.249415 11.151594
 7277 11.249415 11.155217
 7278 11.245792 11.158840
 7279 11.245792 11.162463
 7280 11.242169 11.166086
 7281 11.242169 11.169709
 7282 11.238546 11.173332
 7283 11.238546 11.176955
 7284 11.238546 11.180578
 7285 11.238546 11.184201
 7286 11.238546 11.187824
 7287 11.238546 11.191447
 7288 11.238546 11.195070
 7289 11.238546 11.198693
 7290 11.238546 11.202316
 7291 11.238546 11.205939
 7292 11.238546 11.209562
 7293 11.238546 11.213185
 7294 11.234923 11.216808
 7295 11.231300 11.220431
 7296 11.227677 11.224054
 7297 11.224054 11.227677
 7298 11.220431 11.231300
 7299 11.216808 11.234923
 7300 11.216808 11.238546
 7301 11.213185 11.242169
 7302 11.213185 11.245792
 7303 11.209562 11.249415
 7304 11.209562 11.253038
 7305 11.205939 11.256661
 7306 11.205939 11.260284
 7307 11.202316 11.263907
 7308 11.202316 11.267530
 7309 11.198693 11.271153
 7310 11.198693 11.274776
 7311 11.195070 11.278399
 7312 11.191447 11.278399
 7313 11.187824 11.282022
 7314 11.184201 11.282022
 7315 11.180578 11.285645
 7316 11.176955 11.289268
 7317 11.176955 11.292891
 7318 11.173332 11.296514
 7319 11.173332 11.300137
 7320 11.169709 11.303760
 7321 11.169709 11.307383
 7322 11.166086 11.311006
 7323 11.166086 11.314629
 7324 11.162463 11.318252
 7325 11.162463 11.321875
 7326 11.158840 11.325498
 7327 11.158840 11.329121
 7328 11.155217 11.332744
 7329 11.155217 11.336367
 7330 11.155217 11.339990
 7331 11.155217 11.343613
 7332 11.155217 11.347236
 7333 11.155217 11.350859
 7334 11.155217 11.354482
 7335 11.155217 11.358105
 7336 11.155217 11.361728
 7337 11.155217 11.365351
 7338 11.155217 11.368974
 7339 11.155217 11.372597
 7340 11.155217 11.376220
 7341 11.155217 11.379843
 7342 11.155217 11.383466
 7343 11.155217 11.387089
 7344 11.155217 11.390712
 7345 11.155217 11.394335
 7346 11.155217 11.397958
 7347 11.155217 11.401581
 7348 11.155217 11.405204
 7349 11.155217 11.408827
 7350 11.155217 11.412450
 7351 11.151594 11.416073
 7352 11.151594 11.419696
 7353 11.147971 11.423319
 7354 11.144348 11.426942
 7355 11.140725 11.430565
 7356 11.137102 11.434188
 7357 11.133479 11.437811
 7358 11.129856 11.441434
 7359 11.126233 11.445057
 7360 11.122610 11.445057
 7361 11.118987 11.445057
 7362 11.115364 11.445057
 7363 11.111741 11.445057
 7364 11.108118 11.445057
 7365 11.104495 11.445057
 7366 11.100872 11.445057
 7367 11.097249 11.445057
 7368 11.093626 11.445057
 7369 11.090003 11.445057
 7370 11.086380 11.445057
 7371 11.082757 11.445057
 7372 11.079134 11.445057
 7373 11.075511 11.445057
 7374 11.071888 11.448680
 7375 11.068265 11.448680
 7376 11.064642 11.452303
 7377 11.061019 11.452303
 7378 11.057396 11.452303
 7379 11.053773 11.452303
 7380 11.050150 11.452303
 7381 11.046527 11.452303
 7382 11.042904 11.452303
 7383 11.039281 11.452303
 7384 11.035658 11.452303
 7385 11.032035 11.452303
 7386 11.028412 11.452303
 7387 11.024789 11.452303
 7388 11.021166 11.452303
 7389 11.017543 11.452303
 7390 11.013920 11.452303
 7391 11.010297 11.452303
 7392 11.006674 11.452303
 7393 11.003051 11.452303
 7394 10.999428 11.452303
 7395 10.995805 11.452303
 7396 10.992182 11.455926
 7397 10.988559 11.455926
 7398 10.984936 11.459549
 7399 10.981313 11.459549
 7400 10.977690 11.463172
 7401 10.974067 11.463172
 7402 10.970444 11.466795
 7403 10.966821 11.466795
 7404 10.963198 11.470418
 7405 10.959575 11.470418
 7406 10.955952 11.474041
 7407 10.952329 11.474041
 7408 10.948706 11.477664
 7409 10.945083 11.481287
 7410 10.941460 11.481287
 7411 10.937837 11.481287
 7412 10.934214 11.484910
 7413 10.930591 11.484910
 7414 10.926968 11.484910
 7415 10.923345 11.484910
 7416 10.919722 11.484910
 7417 10.916099 11.488533
 7418 10.912476 11.488533
 7419 10.908853 11.488533
 7420 10.905230 11.488533
 7421 10.901607 11.488533
 7422 10.897984 11.488533
 7423 10.894361 11.492156
 7424 10.890738 11.492156
 7425 10.887115 11.492156
 7426 10.883492 11.492156
 7427 10.879869 11.492156
 7428 10.876246 11.492156
 7429 10.872623 11.492156
 7430 10.869000 11.492156
 7431 10.865377 11.492156
 7432 10.861754 11.492156
 7433 10.858131 11.492156
 7434 10.854508 11.492156
 7435 10.850885 11.492156
 7436 10.847262 11.492156
 7437 10.843639 11.492156
 7438 10.840016 11.492156
 7439 10.836393 11.492156
 7440 10.832770 11.492156
 7441 10.829147 11.492156
 7442 10.825524 11.492156
 7443 10.821901 11.492156
 7444 10.818278 11.492156
 7445 10.814655 11.492156
 7446 10.811032 11.492156
 7447 10.807409 11.492156
 7448 10.803786 11.492156
 7449 10.800163 11.492156
 7450 10.796540 11.492156
 7451 10.792917 11.495779
 7452 10.789294 11.495779
 7453 10.785671 11.499402
 7454 10.782048 11.499402
 7455 10.778425 11.503025
 7456 10.774802 11.503025
 7457 10.771179 11.506648
 7458 10.767556 11.506648
 7459 10.763933 11.510271
 7460 10.760310 11.510271
 7461 10.756687 11.513894
 7462 10.753064 11.513894
 7463 10.749441 11.517517
 7464 10.749441 11.521140
 7465 10.745818 11.524763
 7466 10.745818 11.528386
 7467 10.742195 11.532009
 7468 10.742195 11.535632
 7469 10.738572 11.539255
 7470 10.738572 11.542878
 7471 10.734949 11.546501
 7472 10.734949 11.550124
 7473 10.731326 11.553747
 7474 10.731326 11.557370
 7475 10.727703 11.560993
 7476 10.727703 11.564616
 7477 10.727703 11.568239
 7478 10.724080 11.571862
 7479 10.720457 11.571862
 7480 10.716834 11.575485
 7481 10.713211 11.579108
 7482 10.709588 11.582731
 7483 10.705965 11.586354
 7484 10.702342 11.589977
 7485 10.698719 11.589977
 7486 10.695096 11.593600
 7487 10.691473 11.593600
 7488 10.687850 11.593600
 7489 10.684227 11.593600
 7490 10.680604 11.593600
 7491 10.676981 11.593600
 7492 10.673358 11.593600
 7493 10.669735 11.593600
 7494 10.666112 11.593600
 7495 10.662489 11.589977
 7496 10.658866 11.589977
 7497 10.655243 11.586354
 7498 10.651620 11.586354
 7499 10.647997 11.586354
 7500 10.644374 11.586354
 7501 10.640751 11.586354
 7502 10.637128 11.586354
 7503 10.633505 11.586354
 7504 10.629882 11.586354
 7505 10.626259 11.586354
 7506 10.622636 11.586354
 7507 10.619013 11.586354
 7508 10.615390 11.586354
 7509 10.611767 11.586354
 7510 10.608144 11.586354
 7511 10.604521 11.586354
 7512 10.600898 11.586354
 7513 10.597275 11.586354
 7514 10.593652 11.586354
 7515 10.590029 11.586354
 7516 10.586406 11.586354
 7517 10.582783 11.586354
 7518 10.579160 11.586354
 7519 10.575537 11.586354
 7520 10.571914 11.586354
 7521 10.568291 11.589977
 7522 10.564668 11.589977
 7523 10.561045 11.593600
 7524 10.557422 11.593600
 7525 10.553799 11.597223
 7526 10.550176 11.597223
 7527 10.546553 11.597223
 7528 10.542930 11.597223
 7529 10.539307 11.597223
 7530 10.535684 11.597223
 7531 10.532061 11.600846
 7532 10.528438 11.600846
 7533 10.524815 11.597223
 7534 10.521192 11.597223
 7535 10.517569 11.593600
 7536 10.513946 11.593600
 7537 10.510323 11.589977
 7538 10.506700 11.589977
 7539 10.503077 11.586354
 7540 10.499454 11.586354
 7541 10.495831 11.582731
 7542 10.492208 11.582731
 7543 10.488585 11.579108
 7544 10.484962 11.579108
 7545 10.481339 11.579108
 7546 10.477716 11.579108
 7547 10.474093 11.579108
 7548 10.470470 11.579108
 7549 10.466847 11.579108
 7550 10.463224 11.575485
 7551 10.463224 11.571862
 7552 10.459601 11.568239
 7553 10.455978 11.564616
 7554 10.452355 11.560993
 7555 10.448732 11.557370
 7556 10.448732 11.553747
 7557 10.445109 11.550124
 7558 10.445109 11.546501
 7559 10.445109 11.542878
 7560 10.441486 11.539255
 7561 10.441486 11.535632
 7562 10.441486 11.532009
 7563 10.437863 11.528386
 7564 10.437863 11.524763
 7565 10.434240 11.521140
 7566 10.434240 11.517517
 7567 10.430617 11.513894
 7568 10.430617 11.510271
 7569 10.426994 11.506648
 7570 10.426994 11.503025
 7571 10.423371 11.499402
 7572 10.423371 11.495779
 7573 10.419748 11.492156
 7574 10.419748 11.488533
 7575 10.416125 11.484910
 7576 10.412502 11.484910
 7577 10.408879 11.481287
 7578 10.405256 11.481287
 7579 10.401633 11.477664
 7580 10.398010 11.477664
 7581 10.394387 11.474041
 7582 10.390764 11.474041
 7583 10.387141 11.470418
 7584 10.383518 11.470418
 7585 10.379895 11.466795
 7586 10.376272 11.466795
 7587 10.372649 11.463172
 7588 10.369026 11.463172
 7589 10.369026 11.459549
 7590 10.369026 11.455926
 7591 10.369026 11.452303
 7592 10.369026 11.448680
 7593 10.369026 11.445057
 7594 10.369026 11.441434
 7595 10.369026 11.437811
 7596 10.365403 11.434188
 7597 10.365403 11.430565
 7598 10.361780 11.426942
 7599 10.361780 11.423319
 7600 10.358157 11.419696
 7601 10.358157 11.416073
 7602 10.354534 11.412450
 7603 10.354534 11.408827
 7604 10.350911 11.405204
 7605 10.350911 11.401581
 7606 10.347288 11.397958
 7607 10.347288 11.394335
 7608 10.343665 11.390712
 7609 10.340042 11.387089
 7610 10.336419 11.383466
 7611 10.332796 11.379843
 7612 10.329173 11.376220
 7613 10.325550 11.372597
 7614 10.321927 11.368974
 7615 10.318304 11.368974
 7616 10.314681 11.365351
 7617 10.314681 11.361728
 7618 10.311058 11.358105
 7619 10.311058 11.354482
 7620 10.307435 11.350859
 7621 10.307435 11.347236
 7622 10.303812 11.343613
 7623 10.300189 11.339990
 7624 10.296566 11.339990
 7625 10.292943 11.336367
 7626 10.289320 11.336367
 7627 10.285697 11.332744
 7628 10.282074 11.332744
 7629 10.278451 11.329121
 7630 10.274828 11.329121
 7631 10.271205 11.325498
 7632 10.267582 11.325498
 7633 10.263959 11.321875
 7634 10.260336 11.321875
 7635 10.256713 11.318252
 7636 10.253090 11.318252
 7637 10.249467 11.318252
 7638 10.245844 11.318252
 7639 10.242221 11.318252
 7640 10.238598 11.318252
 7641 10.234975 11.318252
 7642 10.231352 11.318252
 7643 10.227729 11.318252
 7644 10.224106 11.318252
 7645 10.220483 11.318252
 7646 10.216860 11.318252
 7647 10.213237 11.318252
 7648 10.209614 11.318252
 7649 10.205991 11.318252
 7650 10.202368 11.318252
 7651 10.198745 11.318252
 7652 10.195122 11.318252
 7653 10.191499 11.318252
 7654 10.187876 11.318252
 7655 10.184253 11.318252
 7656 10.180630 11.318252
 7657 10.177007 11.318252
 7658 10.173384 11.318252
 7659 10.169761 11.318252
 7660 10.166138 11.314629
 7661 10.162515 11.314629
 7662 10.158892 11.311006
 7663 10.155269 11.311006
 7664 10.151646 11.311006
 7665 10.148023 11.311006
 7666 10.144400 11.311006
 7667 10.140777 11.311006
 7668 10.137154 11.311006
 7669 10.133531 11.311006
 7670 10.129908 11.311006
 7671 10.126285 11.311006
 7672 10.122662 11.311006
 7673 10.119039 11.311006
 7674 10.115416 11.311006
 7675 10.111793 11.311006
 7676 10.108170 11.311006
 7677 10.104547 11.311006
 7678 10.100924 11.311006
 7679 10.097301 11.311006
 7680 10.093678 11.311006
 7681 10.090055 11.311006
 7682 10.086432 11.311006
 7683 10.082809 11.311006
 7684 10.079186 11.311006
 7685 10.075563 11.314629
 7686 10.071940 11.314629
 7687 10.068317 11.318252
 7688 10.064694 11.318252
 7689 10.061071 11.321875
 7690 10.057448 11.321875
 7691 10.053825 11.325498
 7692 10.050202 11.325498
 7693 10.046579 11.329121
 7694 10.042956 11.329121
 7695 10.039333 11.329121
 7696 10.035710 11.329121
 7697 10.032087 11.329121
 7698 10.028464 11.329121
 7699 10.024841 11.325498
 7700 10.021218 11.325498
 7701 10.017595 11.325498
 7702 10.013972 11.321875
 7703 10.010349 11.321875
 7704 10.006726 11.321875
 7705 10.003103 11.318252
 7706 9.999480 11.318252
 7707 9.995857 11.318252
 7708 9.992234 11.318252
 7709 9.988611 11.318252
 7710 9.984988 11.318252
 7711 9.981365 11.318252
 7712 9.977742 11.318252
 7713 9.974119 11.318252
 7714 9.970496 11.318252
 7715 9.966873 11.318252
 7716 9.963250 11.318252
 7717 9.959627 11.318252
 7718 9.956004 11.318252
 7719 9.952381 11.318252
 7720 9.948758 11.318252
 7721 9.945135 11.318252
 7722 9.941512 11.318252
 7723 9.937889 11.318252
 7724 9.934266 11.318252
 7725 9.930643 11.318252
 7726 9.927020 11.318252
 7727 9.923397 11.318252
 7728 9.919774 11.318252
 7729 9.916151 11.318252
 7730 9.912528 11.318252
 7731 9.908905 11.321875
 7732 9.905282 11.321875
 7733 9.901659 11.325498
 7734 9.898036 11.325498
 7735 9.894413 11.329121
 7736 9.890790 11.329121
 7737 9.887167 11.329121
 7738 9.883544 11.329121
 7739 9.879921 11.329121
 7740 9.876298 11.329121
 7741 9.872675 11.329121
 7742 9.869052 11.329121
 7743 9.865429 11.329121
 7744 9.861806 11.329121
 7745 9.858183 11.329121
 7746 9.854560 11.329121
 7747 9.850937 11.329121
 7748 9.847314 11.329121
 7749 9.843691 11.329121
 7750 9.840068 11.329121
 7751 9.836445 11.332744
 7752 9.832822 11.332744
 7753 9.829199 11.336367
 7754 9.825576 11.336367
 7755 9.821953 11.339990
 7756 9.818330 11.339990
 7757 9.814707 11.343613
 7758 9.811084 11.343613
 7759 9.807461 11.347236
 7760 9.803838 11.347236
 7761 9.800215 11.350859
 7762 9.796592 11.350859
 7763 9.792969 11.354482
 7764 9.792969 11.358105
 7765 9.789346 11.361728
 7766 9.789346 11.365351
 7767 9.785723 11.368974
 7768 9.785723 11.372597
 7769 9.782100 11.376220
 7770 9.782100 11.379843
 7771 9.778477 11.383466
 7772 9.778477 11.387089
 7773 9.774854 11.390712
 7774 9.774854 11.394335
 7775 9.771231 11.397958
 7776 9.771231 11.401581
 7777 9.771231 11.405204
 7778 9.771231 11.408827
 7779 9.771231 11.412450
 7780 9.771231 11.416073
 7781 9.771231 11.419696
 7782 9.771231 11.423319
 7783 9.771231 11.426942
 7784 9.771231 11.430565
 7785 9.771231 11.434188
 7786 9.767608 11.437811
 7787 9.763985 11.441434
 7788 9.760362 11.445057
 7789 9.756739 11.448680
 7790 9.753116 11.452303
 7791 9.749493 11.455926
 7792 9.745870 11.459549
 7793 9.742247 11.463172
 7794 9.738624 11.466795
 7795 9.735001 11.470418
 7796 9.731378 11.474041
 7797 9.731378 11.477664
 7798 9.727755 11.477664
 7799 9.724132 11.477664
 7800 9.720509 11.477664
 7801 9.716886 11.477664
 7802 9.713263 11.477664
 7803 9.709640 11.477664
 7804 9.706017 11.477664
 7805 9.702394 11.477664
 7806 9.698771 11.477664
 7807 9.695148 11.477664
 7808 9.691525 11.477664
 7809 9.687902 11.477664
 7810 9.684279 11.477664
 7811 9.680656 11.477664
 7812 9.677033 11.477664
 7813 9.673410 11.481287
 7814 9.669787 11.481287
 7815 9.666164 11.484910
 7816 9.662541 11.484910
 7817 9.658918 11.488533
 7818 9.655295 11.488533
 7819 9.651672 11.492156
 7820 9.648049 11.492156
 7821 9.644426 11.495779
 7822 9.640803 11.495779
 7823 9.637180 11.499402
 7824 9.633557 11.499402
 7825 9.629934 11.503025
 7826 9.626311 11.503025
 7827 9.622688 11.506648
 7828 9.619065 11.506648
 7829 9.615442 11.510271
 7830 9.611819 11.510271
 7831 9.608196 11.513894
 7832 9.604573 11.517517
 7833 9.600950 11.521140
 7834 9.597327 11.524763
 7835 9.597327 11.528386
 7836 9.593704 11.532009
 7837 9.593704 11.535632
 7838 9.590081 11.539255
 7839 9.590081 11.542878
 7840 9.586458 11.546501
 7841 9.586458 11.550124
 7842 9.582835 11.553747
 7843 9.582835 11.557370
 7844 9.579212 11.560993
 7845 9.579212 11.564616
 7846 9.575589 11.568239
 7847 9.575589 11.571862
 7848 9.571966 11.575485
 7849 9.568343 11.575485
 7850 9.564720 11.579108
 7851 9.561097 11.582731
 7852 9.557474 11.586354
 7853 9.553851 11.589977
 7854 9.550228 11.593600
 7855 9.546605 11.597223
 7856 9.542982 11.597223
 7857 9.539359 11.597223
 7858 9.535736 11.597223
 7859 9.532113 11.597223
 7860 9.528490 11.597223
 7861 9.524867 11.593600
 7862 9.521244 11.593600
 7863 9.517621 11.589977
 7864 9.513998 11.589977
 7865 9.510375 11.586354
 7866 9.506752 11.586354
 7867 9.503129 11.582731
 7868 9.499506 11.582731
 7869 9.495883 11.582731
 7870 9.492260 11.582731
 7871 9.488637 11.582731
 7872 9.485014 11.582731
 7873 9.481391 11.582731
 7874 9.477768 11.582731
 7875 9.474145 11.582731
 7876 9.470522 11.582731
 7877 9.466899 11.582731
 7878 9.463276 11.582731
 7879 9.459653 11.582731
 7880 9.456030 11.582731
 7881 9.452407 11.582731
 7882 9.448784 11.582731
 7883 9.445161 11.582731
 7884 9.441538 11.582731
 7885 9.437915 11.582731
 7886 9.434292 11.582731
 7887 9.430669 11.582731
 7888 9.427046 11.582731
 7889 9.423423 11.582731
 7890 9.419800 11.582731
 7891 9.416177 11.582731
 7892 9.412554 11.586354
 7893 9.408931 11.586354
 7894 9.405308 11.589977
 7895 9.401685 11.589977
 7896 9.398062 11.593600
 7897 9.394439 11.593600
 7898 9.390816 11.593600
 7899 9.387193 11.593600
 7900 9.383570 11.593600
 7901 9.379947 11.589977
 7902 9.376324 11.589977
 7903 9.372701 11.586354
 7904 9.369078 11.586354
 7905 9.365455 11.582731
 7906 9.361832 11.582731
 7907 9.358209 11.579108
 7908 9.354586 11.579108
 7909 9.350963 11.575485
 7910 9.347340 11.575485
 7911 9.343717 11.575485
 7912 9.340094 11.575485
 7913 9.336471 11.575485
 7914 9.332848 11.575485
 7915 9.329225 11.575485
 7916 9.325602 11.575485
 7917 9.321979 11.575485
 7918 9.318356 11.575485
 7919 9.314733 11.575485
 7920 9.311110 11.575485
 7921 9.307487 11.575485
 7922 9.303864 11.575485
 7923 9.300241 11.575485
 7924 9.296618 11.575485
 7925 9.292995 11.575485
 7926 9.289372 11.575485
 7927 9.285749 11.575485
 7928 9.282126 11.575485
 7929 9.278503 11.575485
 7930 9.274880 11.575485
 7931 9.271257 11.575485
 7932 9.267634 11.575485
 7933 9.264011 11.575485
 7934 9.260388 11.579108
 7935 9.256765 11.579108
 7936 9.253142 11.582731
 7937 9.249519 11.582731
 7938 9.245896 11.586354
 7939 9.242273 11.586354
 7940 9.238650 11.589977
 7941 9.235027 11.589977
 7942 9.231404 11.593600
 7943 9.227781 11.593600
 7944 9.224158 11.597223
 7945 9.220535 11.597223
 7946 9.216912 11.600846
 7947 9.216912 11.604469
 7948 9.213289 11.608092
 7949 9.209666 11.611715
 7950 9.206043 11.615338
 7951 9.202420 11.618961
 7952 9.198797 11.622584
 7953 9.195174 11.622584
 7954 9.191551 11.622584
 7955 9.187928 11.622584
 7956 9.184305 11.622584
 7957 9.180682 11.622584
 7958 9.177059 11.622584
 7959 9.173436 11.622584
 7960 9.169813 11.622584
 7961 9.166190 11.622584
 7962 9.162567 11.622584
 7963 9.158944 11.626207
 7964 9.155321 11.626207
 7965 9.151698 11.622584
 7966 9.148075 11.618961
 7967 9.144452 11.615338
 7968 9.140829 11.611715
 7969 9.137206 11.611715
 7970 9.133583 11.608092
 7971 9.129960 11.608092
 7972 9.126337 11.604469
 7973 9.122714 11.604469
 7974 9.119091 11.600846
 7975 9.115468 11.600846
 7976 9.111845 11.597223
 7977 9.108222 11.597223
 7978 9.104599 11.593600
 7979 9.100976 11.593600
 7980 9.097353 11.589977
 7981 9.093730 11.589977
 7982 9.090107 11.589977
 7983 9.086484 11.589977
 7984 9.082861 11.589977
 7985 9.079238 11.589977
 7986 9.075615 11.589977
 7987 9.071992 11.589977
 7988 9.068369 11.589977
 7989 9.064746 11.589977
 7990 9.061123 11.589977
 7991 9.057500 11.589977
 7992 9.053877 11.589977
 7993 9.050254 11.589977
 7994 9.046631 11.589977
 7995 9.043008 11.589977
 7996 9.039385 11.589977
 7997 9.035762 11.589977
 7998 9.032139 11.586354
 7999 9.028516 11.586354
 8000 9.024893 11.586354
 8001 9.021270 11.586354
 8002 9.017647 11.586354
 8003 9.014024 11.586354
 8004 9.010401 11.586354
 8005 9.006778 11.586354
 8006 9.003155 11.586354
 8007 8.999532 11.586354
 8008 8.995909 11.586354
 8009 8.992286 11.586354
 8010 8.988663 11.582731
 8011 8.988663 11.579108
 8012 8.985040 11.575485
 8013 8.985040 11.571862
 8014 8.981417 11.568239
 8015 8.977794 11.568239
 8016 8.974171 11.564616
 8017 8.970548 11.564616
 8018 8.966925 11.560993
 8019 8.963302 11.560993
 8020 8.959679 11.557370
 8021 8.956056 11.557370
 8022 8.952433 11.553747
 8023 8.948810 11.553747
 8024 8.945187 11.550124
 8025 8.941564 11.550124
 8026 8.937941 11.546501
 8027 8.934318 11.546501
 8028 8.930695 11.546501
 8029 8.927072 11.546501
 8030 8.923449 11.546501
 8031 8.919826 11.546501
 8032 8.916203 11.546501
 8033 8.912580 11.546501
 8034 8.908957 11.546501
 8035 8.905334 11.546501
 8036 8.901711 11.546501
 8037 8.898088 11.546501
 8038 8.894465 11.546501
 8039 8.890842 11.546501
 8040 8.887219 11.546501
 8041 8.883596 11.546501
 8042 8.879973 11.546501
 8043 8.876350 11.546501
 8044 8.872727 11.546501
 8045 8.869104 11.546501
 8046 8.865481 11.546501
 8047 8.861858 11.546501
 8048 8.858235 11.546501
 8049 8.854612 11.546501
 8050 8.850989 11.550124
 8051 8.847366 11.550124
 8052 8.843743 11.553747
 8053 8.840120 11.553747
 8054 8.836497 11.553747
 8055 8.832874 11.557370
 8056 8.829251 11.557370
 8057 8.825628 11.557370
 8058 8.822005 11.557370
 8059 8.818382 11.553747
 8060 8.814759 11.553747
 8061 8.811136 11.550124
 8062 8.807513 11.550124
 8063 8.803890 11.546501
 8064 8.800267 11.546501
 8065 8.796644 11.542878
 8066 8.793021 11.542878
 8067 8.789398 11.542878
 8068 8.785775 11.542878
 8069 8.782152 11.542878
 8070 8.778529 11.542878
 8071 8.774906 11.542878
 8072 8.771283 11.542878
 8073 8.767660 11.542878
 8074 8.764037 11.542878
 8075 8.760414 11.542878
 8076 8.756791 11.542878
 8077 8.753168 11.542878
 8078 8.749545 11.542878
 8079 8.745922 11.542878
 8080 8.742299 11.542878
 8081 8.738676 11.542878
 8082 8.735053 11.542878
 8083 8.731430 11.542878
 8084 8.727807 11.542878
 8085 8.724184 11.542878
 8086 8.720561 11.542878
 8087 8.716938 11.542878
 8088 8.713315 11.542878
 8089 8.709692 11.542878
 8090 8.706069 11.546501
 8091 8.702446 11.546501
 8092 8.698823 11.550124
 8093 8.695200 11.550124
 8094 8.691577 11.553747
 8095 8.687954 11.553747
 8096 8.684331 11.557370
 8097 8.680708 11.557370
 8098 8.677085 11.560993
 8099 8.673462 11.560993
 8100 8.669839 11.564616
 8101 8.666216 11.564616
 8102 8.662593 11.568239
 8103 8.658970 11.571862
 8104 8.658970 11.575485
 8105 8.655347 11.579108
 8106 8.655347 11.582731
 8107 8.651724 11.582731
 8108 8.648101 11.586354
 8109 8.644478 11.586354
 8110 8.640855 11.589977
 8111 8.637232 11.589977
 8112 8.633609 11.593600
 8113 8.629986 11.593600
 8114 8.626363 11.593600
 8115 8.622740 11.597223
 8116 8.619117 11.597223
 8117 8.615494 11.600846
 8118 8.611871 11.600846
 8119 8.608248 11.604469
 8120 8.604625 11.604469
 8121 8.601002 11.608092
 8122 8.597379 11.608092
 8123 8.593756 11.611715
 8124 8.590133 11.611715
 8125 8.586510 11.615338
 8126 8.582887 11.615338
 8127 8.579264 11.618961
 8128 8.575641 11.622584
 8129 8.572018 11.626207
 8130 8.568395 11.629830
 8131 8.564772 11.633453
 8132 8.561149 11.637076
 8133 8.561149 11.640699
 8134 8.557526 11.644322
 8135 8.553903 11.647945
 8136 8.550280 11.651568
 8137 8.546657 11.655191
 8138 8.546657 11.658814
 8139 8.543034 11.662437
 8140 8.543034 11.666060
 8141 8.539411 11.666060
 8142 8.535788 11.669683
 8143 8.532165 11.669683
 8144 8.528542 11.673306
 8145 8.524919 11.676929
 8146 8.521296 11.676929
 8147 8.517673 11.676929
 8148 8.514050 11.676929
 8149 8.510427 11.676929
 8150 8.506804 11.676929
 8151 8.503181 11.676929
 8152 8.499558 11.676929
 8153 8.495935 11.676929
 8154 8.492312 11.676929
 8155 8.488689 11.680552
 8156 8.485066 11.680552
 8157 8.481443 11.676929
 8158 8.477820 11.673306
 8159 8.474197 11.673306
 8160 8.470574 11.669683
 8161 8.466951 11.669683
 8162 8.463328 11.666060
 8163 8.459705 11.662437
 8164 8.456082 11.662437
 8165 8.456082 11.658814
 8166 8.452459 11.655191
 8167 8.448836 11.651568
 8168 8.445213 11.651568
 8169 8.441590 11.647945
 8170 8.437967 11.647945
 8171 8.434344 11.644322
 8172 8.430721 11.644322
 8173 8.427098 11.640699
 8174 8.423475 11.640699
 8175 8.419852 11.637076
 8176 8.416229 11.637076
 8177 8.412606 11.633453
 8178 8.408983 11.633453
 8179 8.405360 11.629830
 8180 8.401737 11.629830
 8181 8.398114 11.629830
 8182 8.394491 11.629830
 8183 8.390868 11.629830
 8184 8.387245 11.629830
 8185 8.383622 11.629830
 8186 8.379999 11.629830
 8187 8.376376 11.629830
 8188 8.372753 11.629830
 8189 8.369130 11.629830
 8190 8.365507 11.629830
 8191 8.361884 11.629830
 8192 8.358261 11.629830
 8193 8.354638 11.629830
 8194 8.351015 11.629830
 8195 8.347392 11.629830
 8196 8.343769 11.629830
 8197 8.340146 11.629830
 8198 8.336523 11.629830
 8199 8.332900 11.629830
 8200 8.329277 11.629830
 8201 8.325654 11.629830
 8202 8.322031 11.633453
 8203 8.318408 11.633453
 8204 8.314785 11.637076
 8205 8.311162 11.637076
 8206 8.307539 11.640699
 8207 8.303916 11.640699
 8208 8.300293 11.644322
 8209 8.296670 11.644322
 8210 8.293047 11.647945
 8211 8.289424 11.647945
 8212 8.285801 11.647945
 8213 8.282178 11.647945
 8214 8.278555 11.647945
 8215 8.274932 11.647945
 8216 8.271309 11.647945
 8217 8.267686 11.647945
 8218 8.264063 11.647945
 8219 8.260440 11.647945
 8220 8.256817 11.647945
 8221 8.253194 11.647945
 8222 8.249571 11.647945
 8223 8.245948 11.647945
 8224 8.242325 11.647945
 8225 8.238702 11.647945
 8226 8.235079 11.647945
 8227 8.231456 11.651568
 8228 8.227833 11.651568
 8229 8.224210 11.655191
 8230 8.220587 11.655191
 8231 8.216964 11.658814
 8232 8.213341 11.658814
 8233 8.209718 11.662437
 8234 8.206095 11.662437
 8235 8.202472 11.666060
 8236 8.198849 11.666060
 8237 8.195226 11.669683
 8238 8.191603 11.669683
 8239 8.187980 11.673306
 8240 8.184357 11.676929
 8241 8.180734 11.680552
 8242 8.177111 11.680552
 8243 8.173488 11.680552
 8244 8.169865 11.680552
 8245 8.166242 11.680552
 8246 8.162619 11.676929
 8247 8.158996 11.676929
 8248 8.155373 11.676929
 8249 8.151750 11.673306
 8250 8.148127 11.673306
 8251 8.144504 11.673306
 8252 8.140881 11.673306
 8253 8.137258 11.673306
 8254 8.133635 11.673306
 8255 8.130012 11.673306
 8256 8.126389 11.673306
 8257 8.122766 11.673306
 8258 8.119143 11.673306
 8259 8.115520 11.673306
 8260 8.111897 11.673306
 8261 8.108274 11.673306
 8262 8.104651 11.673306
 8263 8.101028 11.673306
 8264 8.097405 11.673306
 8265 8.093782 11.673306
 8266 8.090159 11.673306
 8267 8.086536 11.673306
 8268 8.082913 11.673306
 8269 8.079290 11.673306
 8270 8.075667 11.673306
 8271 8.072044 11.673306
 8272 8.068421 11.676929
 8273 8.064798 11.676929
 8274 8.061175 11.680552
 8275 8.057552 11.680552
 8276 8.053929 11.684175
 8277 8.050306 11.684175
 8278 8.050306 11.680552
 8279 8.046683 11.676929
 8280 8.046683 11.673306
 8281 8.043060 11.669683
 8282 8.043060 11.666060
 8283 8.039437 11.662437
 8284 8.035814 11.658814
 8285 8.032191 11.655191
 8286 8.028568 11.651568
 8287 8.024945 11.651568
 8288 8.021322 11.647945
 8289 8.017699 11.647945
 8290 8.014076 11.644322
 8291 8.010453 11.644322
 8292 8.006830 11.640699
 8293 8.003207 11.640699
 8294 7.999584 11.637076
 8295 7.995961 11.637076
 8296 7.992338 11.633453
 8297 7.988715 11.633453
 8298 7.985092 11.629830
 8299 7.981469 11.629830
 8300 7.977846 11.629830
 8301 7.974223 11.629830
 8302 7.970600 11.629830
 8303 7.966977 11.629830
 8304 7.963354 11.629830
 8305 7.959731 11.629830
 8306 7.956108 11.629830
 8307 7.952485 11.629830
 8308 7.948862 11.629830
 8309 7.945239 11.629830
 8310 7.941616 11.629830
 8311 7.937993 11.629830
 8312 7.934370 11.629830
 8313 7.930747 11.629830
 8314 7.927124 11.629830
 8315 7.923501 11.629830
 8316 7.919878 11.629830
 8317 7.916255 11.629830
 8318 7.912632 11.629830
 8319 7.909009 11.629830
 8320 7.905386 11.629830
 8321 7.901763 11.629830
 8322 7.898140 11.629830
 8323 7.894517 11.629830
 8324 7.890894 11.629830
 8325 7.887271 11.629830
 8326 7.883648 11.629830
 8327 7.880025 11.629830
 8328 7.876402 11.629830
 8329 7.872779 11.629830
 8330 7.869156 11.629830
 8331 7.865533 11.633453
 8332 7.861910 11.633453
 8333 7.858287 11.637076
 8334 7.854664 11.637076
 8335 7.851041 11.640699
 8336 7.847418 11.640699
 8337 7.843795 11.644322
 8338 7.840172 11.644322
 8339 7.836549 11.647945
 8340 7.832926 11.647945
 8341 7.829303 11.651568
 8342 7.825680 11.651568
 8343 7.822057 11.655191
 8344 7.818434 11.658814
 8345 7.818434 11.662437
 8346 7.814811 11.666060
 8347 7.814811 11.669683
 8348 7.811188 11.673306
 8349 7.811188 11.676929
 8350 7.807565 11.676929
 8351 7.803942 11.676929
 8352 7.800319 11.676929
 8353 7.796696 11.676929
 8354 7.793073 11.676929
 8355 7.789450 11.676929
 8356 7.785827 11.676929
 8357 7.782204 11.676929
 8358 7.778581 11.680552
 8359 7.774958 11.680552
 8360 7.771335 11.684175
 8361 7.767712 11.684175
 8362 7.764089 11.687798
 8363 7.760466 11.687798
 8364 7.756843 11.691421
 8365 7.753220 11.691421
 8366 7.749597 11.695044
 8367 7.745974 11.695044
 8368 7.742351 11.698667
 8369 7.738728 11.698667
 8370 7.735105 11.702290
 8371 7.731482 11.705913
 8372 7.727859 11.709536
 8373 7.724236 11.713159
 8374 7.720613 11.716782
 8375 7.716990 11.720405
 8376 7.713367 11.724028
 8377 7.709744 11.727651
 8378 7.706121 11.731274
 8379 7.702498 11.734897
 8380 7.698875 11.738520
 8381 7.695252 11.742143
 8382 7.695252 11.745766
 8383 7.691629 11.749389
 8384 7.691629 11.753012
 8385 7.688006 11.756635
 8386 7.688006 11.760258
 8387 7.684383 11.756635
 8388 7.680760 11.756635
 8389 7.677137 11.753012
 8390 7.673514 11.753012
 8391 7.669891 11.749389
 8392 7.666268 11.749389
 8393 7.662645 11.745766
 8394 7.659022 11.745766
 8395 7.655399 11.742143
 8396 7.651776 11.742143
 8397 7.648153 11.738520
 8398 7.644530 11.738520
 8399 7.640907 11.738520
 8400 7.637284 11.738520
 8401 7.633661 11.738520
 8402 7.630038 11.738520
 8403 7.626415 11.738520
 8404 7.622792 11.738520
 8405 7.619169 11.738520
 8406 7.615546 11.738520
 8407 7.611923 11.738520
 8408 7.608300 11.738520
 8409 7.604677 11.738520
 8410 7.601054 11.738520
 8411 7.597431 11.738520
 8412 7.593808 11.738520
 8413 7.590185 11.738520
 8414 7.586562 11.738520
 8415 7.582939 11.738520
 8416 7.579316 11.738520
 8417 7.575693 11.738520
 8418 7.572070 11.738520
 8419 7.568447 11.738520
 8420 7.564824 11.734897
 8421 7.561201 11.734897
 8422 7.557578 11.731274
 8423 7.553955 11.731274
 8424 7.550332 11.727651
 8425 7.546709 11.727651
 8426 7.543086 11.724028
 8427 7.539463 11.724028
 8428 7.535840 11.724028
 8429 7.532217 11.720405
 8430 7.528594 11.720405
 8431 7.524971 11.716782
 8432 7.521348 11.716782
 8433 7.517725 11.713159
 8434 7.514102 11.713159
 8435 7.510479 11.713159
 8436 7.506856 11.709536
 8437 7.503233 11.705913
 8438 7.503233 11.702290
 8439 7.499610 11.698667
 8440 7.499610 11.695044
 8441 7.495987 11.691421
 8442 7.495987 11.687798
 8443 7.492364 11.684175
 8444 7.492364 11.680552
 8445 7.488741 11.676929
 8446 7.488741 11.673306
 8447 7.485118 11.669683
 8448 7.481495 11.666060
 8449 7.477872 11.662437
 8450 7.474249 11.658814
 8451 7.470626 11.655191
 8452 7.467003 11.655191
 8453 7.463380 11.651568
 8454 7.459757 11.651568
 8455 7.456134 11.647945
 8456 7.452511 11.647945
 8457 7.448888 11.644322
 8458 7.445265 11.644322
 8459 7.441642 11.640699
 8460 7.438019 11.640699
 8461 7.434396 11.637076
 8462 7.430773 11.637076
 8463 7.427150 11.633453
 8464 7.423527 11.633453
 8465 7.419904 11.629830
 8466 7.416281 11.629830
 8467 7.412658 11.626207
 8468 7.409035 11.626207
 8469 7.405412 11.626207
 8470 7.401789 11.622584
 8471 7.398166 11.618961
 8472 7.398166 11.615338
 8473 7.394543 11.611715
 8474 7.394543 11.608092
 8475 7.390920 11.604469
 8476 7.390920 11.600846
 8477 7.387297 11.597223
 8478 7.387297 11.593600
 8479 7.383674 11.589977
 8480 7.380051 11.586354
 8481 7.376428 11.582731
 8482 7.372805 11.579108
 8483 7.372805 11.575485
 8484 7.372805 11.571862
 8485 7.372805 11.568239
 8486 7.372805 11.564616
 8487 7.372805 11.560993
 8488 7.372805 11.557370
 8489 7.372805 11.553747
 8490 7.372805 11.550124
 8491 7.372805 11.546501
 8492 7.372805 11.542878
 8493 7.372805 11.539255
 8494 7.369182 11.535632
 8495 7.369182 11.532009
 8496 7.365559 11.528386
 8497 7.365559 11.524763
 8498 7.361936 11.521140
 8499 7.361936 11.517517
 8500 7.358313 11.513894
 8501 7.358313 11.510271
 8502 7.354690 11.506648
 8503 7.354690 11.503025
 8504 7.351067 11.499402
 8505 7.351067 11.495779
 8506 7.347444 11.492156
 8507 7.343821 11.488533
 8508 7.340198 11.484910
 8509 7.336575 11.481287
 8510 7.336575 11.477664
 8511 7.332952 11.474041
 8512 7.332952 11.470418
 8513 7.329329 11.466795
 8514 7.329329 11.463172
 8515 7.325706 11.459549
 8516 7.325706 11.455926
 8517 7.322083 11.452303
 8518 7.322083 11.448680
 8519 7.318460 11.445057
 8520 7.314837 11.441434
 8521 7.311214 11.441434
 8522 7.307591 11.437811
 8523 7.303968 11.437811
 8524 7.300345 11.434188
 8525 7.296722 11.434188
 8526 7.293099 11.430565
 8527 7.289476 11.430565
 8528 7.285853 11.426942
 8529 7.282230 11.426942
 8530 7.278607 11.423319
 8531 7.274984 11.423319
 8532 7.271361 11.419696
 8533 7.267738 11.419696
 8534 7.264115 11.416073
 8535 7.260492 11.416073
 8536 7.256869 11.412450
 8537 7.253246 11.412450
 8538 7.249623 11.408827
 8539 7.246000 11.405204
 8540 7.242377 11.401581
 8541 7.238754 11.397958
 8542 7.238754 11.394335
 8543 7.235131 11.390712
 8544 7.231508 11.390712
 8545 7.227885 11.387089
 8546 7.224262 11.387089
 8547 7.220639 11.383466
 8548 7.217016 11.383466
 8549 7.213393 11.379843
 8550 7.209770 11.379843
 8551 7.206147 11.376220
 8552 7.202524 11.376220
 8553 7.198901 11.372597
 8554 7.195278 11.372597
 8555 7.191655 11.368974
 8556 7.188032 11.368974
 8557 7.184409 11.368974
 8558 7.180786 11.368974
 8559 7.177163 11.368974
 8560 7.173540 11.368974
 8561 7.169917 11.368974
 8562 7.166294 11.368974
 8563 7.162671 11.368974
 8564 7.159048 11.368974
 8565 7.155425 11.368974
 8566 7.151802 11.368974
 8567 7.148179 11.368974
 8568 7.144556 11.368974
 8569 7.140933 11.368974
 8570 7.137310 11.368974
 8571 7.133687 11.368974
 8572 7.130064 11.368974
 8573 7.126441 11.368974
 8574 7.122818 11.368974
 8575 7.119195 11.368974
 8576 7.115572 11.368974
 8577 7.111949 11.365351
 8578 7.108326 11.361728
 8579 7.104703 11.358105
 8580 7.101080 11.354482
 8581 7.097457 11.350859
 8582 7.097457 11.347236
 8583 7.093834 11.343613
 8584 7.093834 11.339990
 8585 7.093834 11.336367
 8586 7.093834 11.332744
 8587 7.093834 11.329121
 8588 7.093834 11.325498
 8589 7.093834 11.321875
 8590 7.090211 11.318252
 8591 7.090211 11.314629
 8592 7.086588 11.311006
 8593 7.086588 11.307383
 8594 7.082965 11.303760
 8595 7.082965 11.300137
 8596 7.079342 11.296514
 8597 7.079342 11.292891
 8598 7.075719 11.289268
 8599 7.075719 11.285645
 8600 7.072096 11.282022
 8601 7.072096 11.278399
 8602 7.068473 11.274776
 8603 7.064850 11.274776
 8604 7.061227 11.271153
 8605 7.057604 11.271153
 8606 7.053981 11.267530
 8607 7.050358 11.267530
 8608 7.046735 11.263907
 8609 7.043112 11.263907
 8610 7.039489 11.260284
 8611 7.035866 11.260284
 8612 7.032243 11.256661
 8613 7.028620 11.256661
 8614 7.024997 11.253038
 8615 7.021374 11.253038
 8616 7.017751 11.253038
 8617 7.014128 11.253038
 8618 7.010505 11.253038
 8619 7.006882 11.253038
 8620 7.003259 11.253038
 8621 6.999636 11.253038
 8622 6.996013 11.249415
 8623 6.992390 11.249415
 8624 6.988767 11.245792
 8625 6.985144 11.245792
 8626 6.981521 11.242169
 8627 6.977898 11.242169
 8628 6.974275 11.238546
 8629 6.970652 11.238546
 8630 6.967029 11.234923
 8631 6.963406 11.234923
 8632 6.959783 11.234923
 8633 6.956160 11.234923
 8634 6.952537 11.234923
 8635 6.948914 11.234923
 8636 6.945291 11.234923
 8637 6.941668 11.234923
 8638 6.938045 11.234923
 8639 6.934422 11.234923
 8640 6.930799 11.234923
 8641 6.927176 11.234923
 8642 6.923553 11.234923
 8643 6.919930 11.234923
 8644 6.916307 11.234923
 8645 6.912684 11.231300
 8646 6.909061 11.227677
 8647 6.905438 11.224054
 8648 6.901815 11.220431
 8649 6.898192 11.216808
 8650 6.894569 11.216808
 8651 6.890946 11.213185
 8652 6.887323 11.213185
 8653 6.883700 11.209562
 8654 6.880077 11.209562
 8655 6.876454 11.205939
 8656 6.872831 11.205939
 8657 6.869208 11.202316
 8658 6.865585 11.202316
 8659 6.861962 11.198693
 8660 6.858339 11.198693
 8661 6.854716 11.195070
 8662 6.851093 11.195070
 8663 6.847470 11.195070
 8664 6.843847 11.195070
 8665 6.840224 11.195070
 8666 6.836601 11.195070
 8667 6.832978 11.195070
 8668 6.829355 11.195070
 8669 6.825732 11.195070
 8670 6.822109 11.191447
 8671 6.818486 11.191447
 8672 6.814863 11.187824
 8673 6.811240 11.187824
 8674 6.807617 11.184201
 8675 6.803994 11.184201
 8676 6.800371 11.180578
 8677 6.796748 11.180578
 8678 6.793125 11.176955
 8679 6.789502 11.176955
 8680 6.785879 11.176955
 8681 6.782256 11.176955
 8682 6.778633 11.176955
 8683 6.775010 11.176955
 8684 6.771387 11.176955
 8685 6.767764 11.176955
 8686 6.764141 11.176955
 8687 6.760518 11.176955
 8688 6.756895 11.176955
 8689 6.753272 11.176955
 8690 6.749649 11.176955
 8691 6.746026 11.176955
 8692 6.742403 11.176955
 8693 6.738780 11.176955
 8694 6.735157 11.176955
 8695 6.731534 11.173332
 8696 6.727911 11.173332
 8697 6.724288 11.173332
 8698 6.720665 11.173332
 8699 6.717042 11.173332
 8700 6.713419 11.173332
 8701 6.709796 11.173332
 8702 6.706173 11.173332
 8703 6.702550 11.173332
 8704 6.698927 11.173332
 8705 6.695304 11.173332
 8706 6.691681 11.173332
 8707 6.688058 11.173332
 8708 6.684435 11.173332
 8709 6.680812 11.173332
 8710 6.677189 11.173332
 8711 6.673566 11.173332
 8712 6.669943 11.173332
 8713 6.666320 11.173332
 8714 6.662697 11.173332
 8715 6.659074 11.173332
 8716 6.655451 11.173332
 8717 6.651828 11.173332
 8718 6.648205 11.173332
 8719 6.644582 11.176955
 8720 6.640959 11.176955
 8721 6.637336 11.180578
 8722 6.633713 11.180578
 8723 6.630090 11.184201
 8724 6.626467 11.184201
 8725 6.622844 11.187824
 8726 6.619221 11.187824
 8727 6.615598 11.191447
 8728 6.611975 11.191447
 8729 6.608352 11.191447
 8730 6.604729 11.191447
 8731 6.601106 11.191447
 8732 6.597483 11.191447
 8733 6.593860 11.191447
 8734 6.590237 11.191447
 8735 6.586614 11.191447
 8736 6.582991 11.191447
 8737 6.579368 11.191447
 8738 6.575745 11.191447
 8739 6.572122 11.191447
 8740 6.568499 11.187824
 8741 6.564876 11.187824
 8742 6.561253 11.184201
 8743 6.557630 11.184201
 8744 6.554007 11.180578
 8745 6.550384 11.180578
 8746 6.546761 11.176955
 8747 6.543138 11.176955
 8748 6.539515 11.173332
 8749 6.535892 11.173332
 8750 6.532269 11.173332
 8751 6.528646 11.173332
 8752 6.525023 11.173332
 8753 6.521400 11.173332
 8754 6.517777 11.173332
 8755 6.514154 11.173332
 8756 6.510531 11.173332
 8757 6.506908 11.173332
 8758 6.503285 11.173332
 8759 6.499662 11.173332
 8760 6.496039 11.173332
 8761 6.492416 11.173332
 8762 6.488793 11.173332
 8763 6.485170 11.173332
 8764 6.481547 11.173332
 8765 6.477924 11.173332
 8766 6.474301 11.173332
 8767 6.470678 11.173332
 8768 6.467055 11.173332
 8769 6.463432 11.173332
 8770 6.459809 11.173332
 8771 6.456186 11.173332
 8772 6.452563 11.176955
 8773 6.448940 11.176955
 8774 6.445317 11.176955
 8775 6.441694 11.176955
 8776 6.438071 11.176955
 8777 6.434448 11.176955
 8778 6.430825 11.176955
 8779 6.427202 11.176955
 8780 6.423579 11.176955
 8781 6.419956 11.176955
 8782 6.416333 11.176955
 8783 6.412710 11.176955
 8784 6.409087 11.176955
 8785 6.405464 11.176955
 8786 6.401841 11.176955
 8787 6.398218 11.176955
 8788 6.394595 11.176955
 8789 6.390972 11.176955
 8790 6.387349 11.176955
 8791 6.383726 11.176955
 8792 6.380103 11.176955
 8793 6.376480 11.176955
 8794 6.372857 11.180578
 8795 6.369234 11.180578
 8796 6.365611 11.184201
 8797 6.361988 11.184201
 8798 6.358365 11.187824
 8799 6.354742 11.187824
 8800 6.351119 11.191447
 8801 6.347496 11.191447
 8802 6.343873 11.195070
 8803 6.340250 11.195070
 8804 6.336627 11.198693
 8805 6.333004 11.198693
 8806 6.329381 11.202316
 8807 6.329381 11.205939
 8808 6.325758 11.209562
 8809 6.325758 11.213185
 8810 6.322135 11.216808
 8811 6.322135 11.220431
 8812 6.318512 11.224054
 8813 6.318512 11.227677
 8814 6.314889 11.231300
 8815 6.314889 11.234923
 8816 6.311266 11.238546
 8817 6.311266 11.242169
 8818 6.307643 11.245792
 8819 6.307643 11.249415
 8820 6.307643 11.253038
 8821 6.307643 11.256661
 8822 6.307643 11.260284
 8823 6.307643 11.263907
 8824 6.307643 11.267530
 8825 6.307643 11.271153
 8826 6.307643 11.274776
 8827 6.307643 11.278399
 8828 6.307643 11.282022
 8829 6.307643 11.285645
 8830 6.307643 11.289268
 8831 6.307643 11.292891
 8832 6.307643 11.296514
 8833 6.307643 11.300137
 8834 6.307643 11.303760
 8835 6.307643 11.307383
 8836 6.307643 11.311006
 8837 6.307643 11.314629
 8838 6.307643 11.318252
 8839 6.307643 11.321875
 8840 6.307643 11.325498
 8841 6.311266 11.329121
 8842 6.311266 11.332744
 8843 6.314889 11.336367
 8844 6.314889 11.339990
 8845 6.318512 11.343613
 8846 6.318512 11.347236
 8847 6.322135 11.350859
 8848 6.322135 11.354482
 8849 6.325758 11.358105
 8850 6.325758 11.361728
 8851 6.329381 11.365351
 8852 6.329381 11.368974
 8853 6.329381 11.372597
 8854 6.329381 11.376220
 8855 6.329381 11.379843
 8856 6.329381 11.383466
 8857 6.329381 11.387089
 8858 6.333004 11.390712
 8859 6.333004 11.394335
 8860 6.336627 11.397958
 8861 6.336627 11.401581
 8862 6.340250 11.405204
 8863 6.340250 11.408827
 8864 6.343873 11.412450
 8865 6.343873 11.416073
 8866 6.347496 11.419696
 8867 6.347496 11.423319
 8868 6.351119 11.426942
 8869 6.351119 11.430565
 8870 6.354742 11.434188
 8871 6.358365 11.437811
 8872 6.361988 11.441434
 8873 6.365611 11.445057
 8874 6.369234 11.448680
 8875 6.372857 11.452303
 8876 6.376480 11.455926
 8877 6.380103 11.459549
 8878 6.380103 11.463172
 8879 6.380103 11.466795
 8880 6.380103 11.470418
 8881 6.376480 11.474041
 8882 6.376480 11.477664
 8883 6.372857 11.481287
 8884 6.372857 11.484910
 8885 6.372857 11.488533
 8886 6.369234 11.492156
 8887 6.369234 11.495779
 8888 6.365611 11.495779
 8889 6.361988 11.495779
 8890 6.358365 11.495779
 8891 6.354742 11.499402
 8892 6.351119 11.499402
 8893 6.347496 11.499402
 8894 6.343873 11.499402
 8895 6.340250 11.499402
 8896 6.336627 11.499402
 8897 6.333004 11.499402
 8898 6.329381 11.499402
 8899 6.325758 11.499402
 8900 6.322135 11.499402
 8901 6.318512 11.499402
 8902 6.314889 11.499402
 8903 6.311266 11.499402
 8904 6.307643 11.499402
 8905 6.304020 11.499402
 8906 6.300397 11.499402
 8907 6.296774 11.495779
 8908 6.293151 11.495779
 8909 6.289528 11.492156
 8910 6.285905 11.492156
 8911 6.282282 11.488533
 8912 6.278659 11.488533
 8913 6.275036 11.484910
 8914 6.271413 11.484910
 8915 6.267790 11.481287
 8916 6.264167 11.481287
 8917 6.260544 11.481287
 8918 6.256921 11.481287
 8919 6.253298 11.481287
 8920 6.249675 11.481287
 8921 6.246052 11.481287
 8922 6.242429 11.481287
 8923 6.238806 11.481287
 8924 6.235183 11.481287
 8925 6.231560 11.481287
 8926 6.227937 11.481287
 8927 6.224314 11.481287
 8928 6.220691 11.481287
 8929 6.217068 11.481287
 8930 6.213445 11.481287
 8931 6.209822 11.481287
 8932 6.206199 11.481287
 8933 6.202576 11.481287
 8934 6.198953 11.481287
 8935 6.195330 11.481287
 8936 6.191707 11.481287
 8937 6.188084 11.481287
 8938 6.184461 11.481287
 8939 6.180838 11.484910
 8940 6.177215 11.484910
 8941 6.173592 11.481287
 8942 6.169969 11.481287
 8943 6.166346 11.477664
 8944 6.162723 11.477664
 8945 6.159100 11.477664
 8946 6.155477 11.474041
 8947 6.151854 11.474041
 8948 6.148231 11.474041
 8949 6.144608 11.474041
 8950 6.140985 11.474041
 8951 6.137362 11.474041
 8952 6.133739 11.474041
 8953 6.130116 11.474041
 8954 6.126493 11.474041
 8955 6.122870 11.474041
 8956 6.119247 11.474041
 8957 6.115624 11.474041
 8958 6.112001 11.474041
 8959 6.108378 11.474041
 8960 6.104755 11.474041
 8961 6.101132 11.474041
 8962 6.097509 11.474041
 8963 6.093886 11.474041
 8964 6.090263 11.474041
 8965 6.086640 11.474041
 8966 6.083017 11.474041
 8967 6.079394 11.474041
 8968 6.075771 11.474041
 8969 6.072148 11.474041
 8970 6.068525 11.474041
 8971 6.064902 11.470418
 8972 6.061279 11.470418
 8973 6.057656 11.466795
 8974 6.054033 11.466795
 8975 6.050410 11.463172
 8976 6.046787 11.463172
 8977 6.043164 11.459549
 8978 6.039541 11.459549
 8979 6.035918 11.459549
 8980 6.032295 11.459549
 8981 6.028672 11.459549
 8982 6.025049 11.459549
 8983 6.021426 11.459549
 8984 6.017803 11.459549
 8985 6.014180 11.459549
 8986 6.010557 11.459549
 8987 6.006934 11.459549
 8988 6.003311 11.459549
 8989 5.999688 11.459549
 8990 5.996065 11.459549
 8991 5.992442 11.459549
 8992 5.988819 11.459549
 8993 5.985196 11.459549
 8994 5.981573 11.459549
 8995 5.977950 11.459549
 8996 5.974327 11.459549
 8997 5.970704 11.459549
 8998 5.967081 11.455926
 8999 5.963458 11.455926
 9000 5.959835 11.452303
 9001 5.956212 11.452303
 9002 5.952589 11.448680
 9003 5.948966 11.448680
 9004 5.945343 11.445057
 9005 5.941720 11.445057
 9006 5.938097 11.441434
 9007 5.934474 11.441434
 9008 5.930851 11.441434
 9009 5.927228 11.441434
 9010 5.923605 11.441434
 9011 5.919982 11.441434
 9012 5.916359 11.441434
 9013 5.912736 11.441434
 9014 5.909113 11.441434
 9015 5.905490 11.441434
 9016 5.901867 11.441434
 9017 5.898244 11.441434
 9018 5.894621 11.441434
 9019 5.890998 11.441434
 9020 5.887375 11.441434
 9021 5.883752 11.441434
 9022 5.880129 11.441434
 9023 5.876506 11.441434
 9024 5.872883 11.441434
 9025 5.869260 11.437811
 9026 5.865637 11.437811
 9027 5.862014 11.434188
 9028 5.858391 11.434188
 9029 5.854768 11.434188
 9030 5.851145 11.434188
 9031 5.847522 11.434188
 9032 5.843899 11.434188
 9033 5.840276 11.434188
 9034 5.836653 11.434188
 9035 5.833030 11.434188
 9036 5.829407 11.434188
 9037 5.825784 11.434188
 9038 5.822161 11.434188
 9039 5.818538 11.434188
 9040 5.814915 11.434188
 9041 5.811292 11.434188
 9042 5.807669 11.434188
 9043 5.804046 11.434188
 9044 5.800423 11.434188
 9045 5.796800 11.434188
 9046 5.793177 11.434188
 9047 5.789554 11.434188
 9048 5.785931 11.434188
 9049 5.782308 11.434188
 9050 5.778685 11.434188
 9051 5.775062 11.437811
 9052 5.771439 11.437811
 9053 5.767816 11.441434
 9054 5.764193 11.441434
 9055 5.760570 11.445057
 9056 5.756947 11.445057
 9057 5.753324 11.448680
 9058 5.749701 11.448680
 9059 5.746078 11.452303
 9060 5.742455 11.452303
 9061 5.738832 11.452303
 9062 5.735209 11.452303
 9063 5.731586 11.452303
 9064 5.727963 11.452303
 9065 5.724340 11.452303
 9066 5.720717 11.452303
 9067 5.717094 11.452303
 9068 5.713471 11.452303
 9069 5.709848 11.452303
 9070 5.706225 11.448680
 9071 5.702602 11.448680
 9072 5.698979 11.445057
 9073 5.695356 11.445057
 9074 5.691733 11.441434
 9075 5.688110 11.441434
 9076 5.684487 11.437811
 9077 5.680864 11.437811
 9078 5.677241 11.437811
 9079 5.673618 11.437811
 9080 5.669995 11.437811
 9081 5.666372 11.437811
 9082 5.662749 11.437811
 9083 5.659126 11.437811
 9084 5.655503 11.437811
 9085 5.651880 11.437811
 9086 5.648257 11.437811
 9087 5.644634 11.437811
 9088 5.641011 11.437811
 9089 5.637388 11.437811
 9090 5.633765 11.437811
 9091 5.630142 11.437811
 9092 5.626519 11.437811
 9093 5.622896 11.437811
 9094 5.619273 11.437811
 9095 5.615650 11.437811
 9096 5.612027 11.437811
 9097 5.608404 11.437811
 9098 5.604781 11.437811
 9099 5.601158 11.437811
 9100 5.597535 11.441434
 9101 5.593912 11.441434
 9102 5.590289 11.445057
 9103 5.586666 11.445057
 9104 5.583043 11.448680
 9105 5.579420 11.448680
 9106 5.575797 11.452303
 9107 5.572174 11.452303
 9108 5.568551 11.452303
 9109 5.564928 11.452303
 9110 5.561305 11.452303
 9111 5.557682 11.452303
 9112 5.554059 11.452303
 9113 5.550436 11.452303
 9114 5.546813 11.452303
 9115 5.543190 11.452303
 9116 5.539567 11.452303
 9117 5.535944 11.452303
 9118 5.532321 11.452303
 9119 5.528698 11.452303
 9120 5.525075 11.452303
 9121 5.521452 11.452303
 9122 5.517829 11.452303
 9123 5.514206 11.452303
 9124 5.510583 11.452303
 9125 5.506960 11.452303
 9126 5.503337 11.452303
 9127 5.499714 11.452303
 9128 5.496091 11.455926
 9129 5.492468 11.455926
 9130 5.488845 11.452303
 9131 5.485222 11.452303
 9132 5.481599 11.452303
 9133 5.477976 11.452303
 9134 5.474353 11.452303
 9135 5.470730 11.452303
 9136 5.467107 11.452303
 9137 5.463484 11.452303
 9138 5.459861 11.452303
 9139 5.456238 11.452303
 9140 5.452615 11.452303
 9141 5.448992 11.452303
 9142 5.445369 11.452303
 9143 5.441746 11.452303
 9144 5.438123 11.452303
 9145 5.434500 11.452303
 9146 5.430877 11.452303
 9147 5.427254 11.452303
 9148 5.423631 11.452303
 9149 5.420008 11.452303
 9150 5.416385 11.448680
 9151 5.412762 11.448680
 9152 5.409139 11.445057
 9153 5.405516 11.445057
 9154 5.401893 11.441434
 9155 5.398270 11.441434
 9156 5.394647 11.437811
 9157 5.391024 11.437811
 9158 5.387401 11.434188
 9159 5.383778 11.434188
 9160 5.380155 11.434188
 9161 5.376532 11.430565
 9162 5.372909 11.430565
 9163 5.369286 11.430565
 9164 5.365663 11.430565
 9165 5.362040 11.430565
 9166 5.358417 11.426942
 9167 5.354794 11.426942
 9168 5.351171 11.423319
 9169 5.347548 11.423319
 9170 5.343925 11.419696
 9171 5.340302 11.419696
 9172 5.336679 11.416073
 9173 5.333056 11.416073
 9174 5.329433 11.412450
 9175 5.325810 11.412450
 9176 5.322187 11.408827
 9177 5.318564 11.408827
 9178 5.314941 11.408827
 9179 5.311318 11.408827
 9180 5.307695 11.408827
 9181 5.304072 11.408827
 9182 5.300449 11.408827
 9183 5.296826 11.408827
 9184 5.293203 11.408827
 9185 5.289580 11.408827
 9186 5.285957 11.408827
 9187 5.282334 11.408827
 9188 5.278711 11.408827
 9189 5.275088 11.408827
 9190 5.271465 11.408827
 9191 5.267842 11.408827
 9192 5.264219 11.408827
 9193 5.260596 11.408827
 9194 5.256973 11.408827
 9195 5.253350 11.408827
 9196 5.249727 11.408827
 9197 5.246104 11.408827
 9198 5.242481 11.408827
 9199 5.238858 11.408827
 9200 5.235235 11.408827
 9201 5.231612 11.408827
 9202 5.227989 11.408827
 9203 5.224366 11.408827
 9204 5.220743 11.408827
 9205 5.217120 11.408827
 9206 5.213497 11.408827
 9207 5.209874 11.408827
 9208 5.206251 11.408827
 9209 5.202628 11.408827
 9210 5.199005 11.408827
 9211 5.195382 11.408827
 9212 5.191759 11.408827
 9213 5.188136 11.408827
 9214 5.184513 11.408827
 9215 5.180890 11.408827
 9216 5.177267 11.408827
 9217 5.173644 11.408827
 9218 5.170021 11.408827
 9219 5.166398 11.412450
 9220 5.162775 11.412450
 9221 5.159152 11.412450
 9222 5.155529 11.412450
 9223 5.151906 11.412450
 9224 5.148283 11.412450
 9225 5.144660 11.412450
 9226 5.141037 11.412450
 9227 5.137414 11.412450
 9228 5.133791 11.412450
 9229 5.130168 11.412450
 9230 5.126545 11.412450
 9231 5.122922 11.412450
 9232 5.119299 11.412450
 9233 5.115676 11.412450
 9234 5.112053 11.412450
 9235 5.108430 11.412450
 9236 5.104807 11.412450
 9237 5.101184 11.412450
 9238 5.097561 11.412450
 9239 5.093938 11.412450
 9240 5.090315 11.416073
 9241 5.086692 11.416073
 9242 5.083069 11.419696
 9243 5.079446 11.419696
 9244 5.075823 11.423319
 9245 5.072200 11.423319
 9246 5.068577 11.426942
 9247 5.064954 11.426942
 9248 5.061331 11.430565
 9249 5.057708 11.430565
 9250 5.054085 11.434188
 9251 5.050462 11.434188
 9252 5.046839 11.437811
 9253 5.043216 11.441434
 9254 5.039593 11.445057
 9255 5.035970 11.448680
 9256 5.032347 11.452303
 9257 5.028724 11.455926
 9258 5.025101 11.459549
 9259 5.021478 11.459549
 9260 5.017855 11.459549
 9261 5.014232 11.459549
 9262 5.010609 11.459549
 9263 5.006986 11.459549
 9264 5.003363 11.459549
 9265 4.999740 11.459549
 9266 4.996117 11.455926
 9267 4.992494 11.455926
 9268 4.988871 11.455926
 9269 4.985248 11.455926
 9270 4.981625 11.455926
 9271 4.978002 11.455926
 9272 4.974379 11.452303
 9273 4.970756 11.452303
 9274 4.967133 11.452303
 9275 4.963510 11.448680
 9276 4.959887 11.448680
 9277 4.956264 11.448680
 9278 4.952641 11.448680
 9279 4.949018 11.448680
 9280 4.945395 11.448680
 9281 4.941772 11.448680
 9282 4.938149 11.448680
 9283 4.934526 11.448680
 9284 4.930903 11.448680
 9285 4.927280 11.448680
 9286 4.923657 11.448680
 9287 4.920034 11.448680
 9288 4.916411 11.448680
 9289 4.912788 11.448680
 9290 4.909165 11.448680
 9291 4.905542 11.448680
 9292 4.901919 11.448680
 9293 4.898296 11.448680
 9294 4.894673 11.448680
 9295 4.891050 11.448680
 9296 4.887427 11.448680
 9297 4.883804 11.445057
 9298 4.880181 11.445057
 9299 4.876558 11.445057
 9300 4.872935 11.441434
 9301 4.869312 11.441434
 9302 4.865689 11.437811
 9303 4.862066 11.437811
 9304 4.858443 11.434188
 9305 4.854820 11.434188
 9306 4.851197 11.430565
 9307 4.847574 11.430565
 9308 4.843951 11.426942
 9309 4.840328 11.426942
 9310 4.836705 11.423319
 9311 4.833082 11.423319
 9312 4.829459 11.419696
 9313 4.825836 11.419696
 9314 4.822213 11.419696
 9315 4.818590 11.419696
 9316 4.814967 11.419696
 9317 4.811344 11.419696
 9318 4.807721 11.419696
 9319 4.804098 11.419696
 9320 4.800475 11.419696
 9321 4.796852 11.419696
 9322 4.793229 11.419696
 9323 4.789606 11.419696
 9324 4.785983 11.419696
 9325 4.782360 11.419696
 9326 4.778737 11.419696
 9327 4.775114 11.419696
 9328 4.771491 11.419696
 9329 4.767868 11.419696
 9330 4.764245 11.419696
 9331 4.760622 11.419696
 9332 4.756999 11.419696
 9333 4.753376 11.419696
 9334 4.749753 11.419696
 9335 4.746130 11.419696
 9336 4.742507 11.423319
 9337 4.738884 11.423319
 9338 4.735261 11.423319
 9339 4.731638 11.423319
 9340 4.728015 11.423319
 9341 4.724392 11.423319
 9342 4.720769 11.423319
 9343 4.717146 11.423319
 9344 4.713523 11.423319
 9345 4.709900 11.423319
 9346 4.706277 11.426942
 9347 4.702654 11.426942
 9348 4.699031 11.430565
 9349 4.695408 11.430565
 9350 4.691785 11.434188
 9351 4.688162 11.434188
 9352 4.684539 11.437811
 9353 4.680916 11.437811
 9354 4.677293 11.441434
 9355 4.673670 11.441434
 9356 4.670047 11.445057
 9357 4.666424 11.445057
 9358 4.662801 11.448680
 9359 4.659178 11.452303
 9360 4.655555 11.455926
 9361 4.651932 11.455926
 9362 4.648309 11.455926
 9363 4.644686 11.459549
 9364 4.641063 11.459549
 9365 4.637440 11.459549
 9366 4.633817 11.459549
 9367 4.630194 11.459549
 9368 4.626571 11.459549
 9369 4.622948 11.459549
 9370 4.619325 11.463172
 9371 4.615702 11.463172
 9372 4.612079 11.463172
 9373 4.608456 11.463172
 9374 4.604833 11.459549
 9375 4.601210 11.459549
 9376 4.597587 11.459549
 9377 4.593964 11.459549
 9378 4.590341 11.455926
 9379 4.586718 11.455926
 9380 4.583095 11.452303
 9381 4.579472 11.452303
 9382 4.575849 11.448680
 9383 4.572226 11.445057
 9384 4.568603 11.441434
 9385 4.568603 11.437811
 9386 4.564980 11.434188
 9387 4.564980 11.430565
 9388 4.561357 11.426942
 9389 4.557734 11.423319
 9390 4.554111 11.423319
 9391 4.550488 11.419696
 9392 4.546865 11.419696
 9393 4.543242 11.416073
 9394 4.539619 11.416073
 9395 4.535996 11.412450
 9396 4.532373 11.412450
 9397 4.528750 11.408827
 9398 4.525127 11.408827
 9399 4.521504 11.405204
 9400 4.517881 11.405204
 9401 4.514258 11.401581
 9402 4.510635 11.401581
 9403 4.507012 11.401581
 9404 4.503389 11.401581
 9405 4.499766 11.401581
 9406 4.496143 11.401581
 9407 4.492520 11.401581
 9408 4.488897 11.401581
 9409 4.485274 11.401581
 9410 4.481651 11.401581
 9411 4.478028 11.401581
 9412 4.474405 11.401581
 9413 4.470782 11.401581
 9414 4.467159 11.397958
 9415 4.463536 11.397958
 9416 4.459913 11.394335
 9417 4.456290 11.394335
 9418 4.452667 11.394335
 9419 4.449044 11.394335
 9420 4.445421 11.394335
 9421 4.441798 11.394335
 9422 4.438175 11.394335
 9423 4.434552 11.394335
 9424 4.430929 11.394335
 9425 4.427306 11.394335
 9426 4.423683 11.394335
 9427 4.420060 11.394335
 9428 4.416437 11.394335
 9429 4.412814 11.394335
 9430 4.409191 11.394335
 9431 4.405568 11.394335
 9432 4.401945 11.394335
 9433 4.398322 11.394335
 9434 4.394699 11.394335
 9435 4.391076 11.394335
 9436 4.387453 11.394335
 9437 4.383830 11.394335
 9438 4.380207 11.394335
 9439 4.376584 11.397958
 9440 4.372961 11.397958
 9441 4.369338 11.401581
 9442 4.365715 11.401581
 9443 4.362092 11.397958
 9444 4.358469 11.397958
 9445 4.354846 11.394335
 9446 4.351223 11.394335
 9447 4.347600 11.390712
 9448 4.343977 11.390712
 9449 4.340354 11.390712
 9450 4.336731 11.390712
 9451 4.333108 11.390712
 9452 4.329485 11.390712
 9453 4.325862 11.390712
 9454 4.322239 11.390712
 9455 4.318616 11.390712
 9456 4.314993 11.390712
 9457 4.311370 11.390712
 9458 4.307747 11.390712
 9459 4.304124 11.390712
 9460 4.300501 11.390712
 9461 4.296878 11.390712
 9462 4.293255 11.390712
 9463 4.289632 11.390712
 9464 4.286009 11.390712
 9465 4.282386 11.390712
 9466 4.278763 11.390712
 9467 4.275140 11.390712
 9468 4.271517 11.390712
 9469 4.267894 11.390712
 9470 4.264271 11.390712
 9471 4.260648 11.390712
 9472 4.257025 11.390712
 9473 4.253402 11.394335
 9474 4.249779 11.394335
 9475 4.246156 11.397958
 9476 4.242533 11.397958
 9477 4.238910 11.401581
 9478 4.235287 11.401581
 9479 4.231664 11.401581
 9480 4.228041 11.401581
 9481 4.224418 11.401581
 9482 4.220795 11.401581
 9483 4.217172 11.401581
 9484 4.213549 11.401581
 9485 4.209926 11.401581
 9486 4.206303 11.401581
 9487 4.202680 11.401581
 9488 4.199057 11.401581
 9489 4.195434 11.405204
 9490 4.191811 11.405204
 9491 4.188188 11.408827
 9492 4.184565 11.408827
 9493 4.180942 11.412450
 9494 4.177319 11.412450
 9495 4.173696 11.416073
 9496 4.170073 11.416073
 9497 4.166450 11.419696
 9498 4.162827 11.419696
 9499 4.159204 11.423319
 9500 4.155581 11.423319
 9501 4.151958 11.426942
 9502 4.148335 11.430565
 9503 4.144712 11.434188
 9504 4.141089 11.437811
 9505 4.137466 11.441434
 9506 4.133843 11.445057
 9507 4.130220 11.448680
 9508 4.126597 11.452303
 9509 4.122974 11.455926
 9510 4.119351 11.459549
 9511 4.115728 11.459549
 9512 4.112105 11.459549
 9513 4.108482 11.459549
 9514 4.104859 11.459549
 9515 4.101236 11.459549
 9516 4.097613 11.459549
 9517 4.093990 11.459549
 9518 4.090367 11.459549
 9519 4.086744 11.459549
 9520 4.083121 11.459549
 9521 4.079498 11.459549
 9522 4.075875 11.459549
 9523 4.072252 11.459549
 9524 4.068629 11.459549
 9525 4.065006 11.459549
 9526 4.061383 11.459549
 9527 4.057760 11.459549
 9528 4.054137 11.459549
 9529 4.050514 11.459549
 9530 4.046891 11.459549
 9531 4.043268 11.459549
 9532 4.039645 11.459549
 9533 4.036022 11.459549
 9534 4.032399 11.459549
 9535 4.028776 11.459549
 9536 4.025153 11.459549
 9537 4.021530 11.459549
 9538 4.017907 11.459549
 9539 4.014284 11.459549
 9540 4.010661 11.463172
 9541 4.007038 11.463172
 9542 4.003415 11.466795
 9543 3.999792 11.466795
 9544 3.996169 11.470418
 9545 3.992546 11.470418
 9546 3.988923 11.474041
 9547 3.985300 11.474041
 9548 3.981677 11.477664
 9549 3.978054 11.477664
 9550 3.974431 11.481287
 9551 3.970808 11.481287
 9552 3.967185 11.481287
 9553 3.963562 11.481287
 9554 3.959939 11.481287
 9555 3.956316 11.481287
 9556 3.952693 11.481287
 9557 3.949070 11.481287
 9558 3.945447 11.481287
 9559 3.945447 11.477664
 9560 3.941824 11.474041
 9561 3.941824 11.470418
 9562 3.938201 11.466795
 9563 3.938201 11.463172
 9564 3.934578 11.459549
 9565 3.930955 11.455926
 9566 3.927332 11.452303
 9567 3.927332 11.448680
 9568 3.923709 11.445057
 9569 3.920086 11.445057
 9570 3.916463 11.441434
 9571 3.912840 11.441434
 9572 3.909217 11.437811
 9573 3.905594 11.437811
 9574 3.901971 11.434188
 9575 3.898348 11.434188
 9576 3.894725 11.430565
 9577 3.891102 11.430565
 9578 3.887479 11.426942
 9579 3.883856 11.426942
 9580 3.880233 11.423319
 9581 3.876610 11.423319
 9582 3.872987 11.423319
 9583 3.869364 11.423319
 9584 3.865741 11.423319
 9585 3.862118 11.423319
 9586 3.858495 11.423319
 9587 3.854872 11.423319
 9588 3.851249 11.423319
 9589 3.847626 11.423319
 9590 3.844003 11.423319
 9591 3.840380 11.423319
 9592 3.836757 11.423319
 9593 3.833134 11.423319
 9594 3.829511 11.423319
 9595 3.825888 11.423319
 9596 3.822265 11.423319
 9597 3.818642 11.423319
 9598 3.815019 11.423319
 9599 3.811396 11.423319
 9600 3.807773 11.423319
 9601 3.804150 11.423319
 9602 3.800527 11.423319
 9603 3.796904 11.423319
 9604 3.793281 11.423319
 9605 3.789658 11.419696
 9606 3.786035 11.419696
 9607 3.782412 11.419696
 9608 3.778789 11.419696
 9609 3.775166 11.416073
 9610 3.771543 11.416073
 9611 3.767920 11.416073
 9612 3.764297 11.416073
 9613 3.760674 11.416073
 9614 3.757051 11.416073
 9615 3.753428 11.416073
 9616 3.749805 11.416073
 9617 3.746182 11.416073
 9618 3.742559 11.416073
 9619 3.738936 11.416073
 9620 3.735313 11.416073
 9621 3.731690 11.416073
 9622 3.728067 11.416073
 9623 3.724444 11.416073
 9624 3.720821 11.416073
 9625 3.717198 11.416073
 9626 3.713575 11.416073
 9627 3.709952 11.416073
 9628 3.706329 11.416073
 9629 3.702706 11.412450
 9630 3.699083 11.408827
 9631 3.695460 11.405204
 9632 3.691837 11.405204
 9633 3.688214 11.401581
 9634 3.684591 11.401581
 9635 3.680968 11.397958
 9636 3.677345 11.397958
 9637 3.673722 11.394335
 9638 3.670099 11.394335
 9639 3.666476 11.390712
 9640 3.662853 11.390712
 9641 3.659230 11.387089
 9642 3.655607 11.387089
 9643 3.651984 11.383466
 9644 3.648361 11.383466
 9645 3.644738 11.383466
 9646 3.641115 11.383466
 9647 3.637492 11.383466
 9648 3.633869 11.379843
 9649 3.633869 11.376220
 9650 3.630246 11.372597
 9651 3.630246 11.368974
 9652 3.626623 11.365351
 9653 3.623000 11.361728
 9654 3.619377 11.361728
 9655 3.615754 11.358105
 9656 3.612131 11.358105
 9657 3.608508 11.354482
 9658 3.604885 11.354482
 9659 3.601262 11.350859
 9660 3.597639 11.350859
 9661 3.594016 11.347236
 9662 3.590393 11.347236
 9663 3.586770 11.343613
 9664 3.583147 11.343613
 9665 3.579524 11.339990
 9666 3.575901 11.339990
 9667 3.572278 11.339990
 9668 3.568655 11.339990
 9669 3.565032 11.339990
 9670 3.561409 11.339990
 9671 3.557786 11.339990
 9672 3.554163 11.339990
 9673 3.550540 11.339990
 9674 3.546917 11.339990
 9675 3.543294 11.339990
 9676 3.539671 11.339990
 9677 3.536048 11.339990
 9678 3.532425 11.339990
 9679 3.528802 11.339990
 9680 3.525179 11.339990
 9681 3.521556 11.339990
 9682 3.517933 11.339990
 9683 3.514310 11.339990
 9684 3.510687 11.339990
 9685 3.507064 11.339990
 9686 3.503441 11.339990
 9687 3.499818 11.339990
 9688 3.496195 11.339990
 9689 3.492572 11.339990
 9690 3.488949 11.343613
 9691 3.485326 11.343613
 9692 3.481703 11.343613
 9693 3.478080 11.343613
 9694 3.474457 11.347236
 9695 3.470834 11.347236
 9696 3.467211 11.350859
 9697 3.463588 11.350859
 9698 3.459965 11.354482
 9699 3.456342 11.354482
 9700 3.452719 11.358105
 9701 3.449096 11.358105
 9702 3.445473 11.361728
 9703 3.441850 11.361728
 9704 3.438227 11.365351
 9705 3.434604 11.365351
 9706 3.430981 11.368974
 9707 3.427358 11.372597
 9708 3.423735 11.376220
 9709 3.420112 11.379843
 9710 3.416489 11.383466
 9711 3.412866 11.383466
 9712 3.409243 11.383466
 9713 3.405620 11.383466
 9714 3.401997 11.383466
 9715 3.398374 11.383466
 9716 3.394751 11.383466
 9717 3.391128 11.383466
 9718 3.387505 11.383466
 9719 3.383882 11.383466
 9720 3.380259 11.387089
 9721 3.376636 11.387089
 9722 3.373013 11.387089
 9723 3.369390 11.390712
 9724 3.365767 11.390712
 9725 3.362144 11.394335
 9726 3.358521 11.394335
 9727 3.354898 11.397958
 9728 3.351275 11.397958
 9729 3.347652 11.401581
 9730 3.344029 11.401581
 9731 3.340406 11.405204
 9732 3.336783 11.405204
 9733 3.333160 11.405204
 9734 3.329537 11.405204
 9735 3.325914 11.408827
 9736 3.322291 11.408827
 9737 3.318668 11.408827
 9738 3.315045 11.408827
 9739 3.311422 11.412450
 9740 3.307799 11.412450
 9741 3.304176 11.416073
 9742 3.300553 11.416073
 9743 3.296930 11.419696
 9744 3.293307 11.419696
 9745 3.289684 11.423319
 9746 3.286061 11.423319
 9747 3.282438 11.426942
 9748 3.278815 11.426942
 9749 3.275192 11.426942
 9750 3.271569 11.426942
 9751 3.267946 11.426942
 9752 3.264323 11.426942
 9753 3.260700 11.426942
 9754 3.257077 11.426942
 9755 3.253454 11.426942
 9756 3.249831 11.426942
 9757 3.246208 11.426942
 9758 3.242585 11.426942
 9759 3.238962 11.426942
 9760 3.235339 11.426942
 9761 3.231716 11.426942
 9762 3.228093 11.426942
 9763 3.224470 11.426942
 9764 3.220847 11.426942
 9765 3.217224 11.426942
 9766 3.213601 11.426942
 9767 3.209978 11.426942
 9768 3.206355 11.426942
 9769 3.202732 11.426942
 9770 3.199109 11.426942
 9771 3.195486 11.426942
 9772 3.191863 11.430565
 9773 3.188240 11.430565
 9774 3.184617 11.434188
 9775 3.180994 11.434188
 9776 3.177371 11.437811
 9777 3.173748 11.437811
 9778 3.170125 11.441434
 9779 3.166502 11.441434
 9780 3.162879 11.445057
 9781 3.159256 11.445057
 9782 3.155633 11.448680
 9783 3.152010 11.448680
 9784 3.148387 11.452303
 9785 3.144764 11.455926
 9786 3.141141 11.459549
 9787 3.137518 11.463172
 9788 3.133895 11.463172
 9789 3.130272 11.463172
 9790 3.126649 11.466795
 9791 3.123026 11.466795
 9792 3.119403 11.466795
 9793 3.115780 11.466795
 9794 3.112157 11.466795
 9795 3.108534 11.463172
 9796 3.104911 11.463172
 9797 3.101288 11.463172
 9798 3.097665 11.463172
 9799 3.094042 11.459549
 9800 3.090419 11.459549
 9801 3.086796 11.459549
 9802 3.083173 11.455926
 9803 3.079550 11.455926
 9804 3.075927 11.455926
 9805 3.072304 11.452303
 9806 3.068681 11.452303
 9807 3.065058 11.452303
 9808 3.061435 11.448680
 9809 3.057812 11.448680
 9810 3.054189 11.448680
 9811 3.050566 11.445057
 9812 3.046943 11.445057
 9813 3.043320 11.445057
 9814 3.039697 11.445057
 9815 3.036074 11.445057
 9816 3.032451 11.445057
 9817 3.028828 11.445057
 9818 3.025205 11.445057
 9819 3.021582 11.445057
 9820 3.017959 11.445057
 9821 3.014336 11.441434
 9822 3.010713 11.437811
 9823 3.007090 11.437811
 9824 3.003467 11.434188
 9825 2.999844 11.434188
 9826 2.996221 11.430565
 9827 2.992598 11.430565
 9828 2.988975 11.426942
 9829 2.985352 11.426942
 9830 2.981729 11.423319
 9831 2.978106 11.423319
 9832 2.974483 11.419696
 9833 2.970860 11.419696
 9834 2.967237 11.416073
 9835 2.963614 11.416073
 9836 2.959991 11.416073
 9837 2.956368 11.416073
 9838 2.952745 11.416073
 9839 2.949122 11.416073
 9840 2.945499 11.416073
 9841 2.941876 11.416073
 9842 2.938253 11.416073
 9843 2.934630 11.416073
 9844 2.931007 11.416073
 9845 2.927384 11.416073
 9846 2.923761 11.416073
 9847 2.920138 11.416073
 9848 2.916515 11.416073
 9849 2.912892 11.416073
 9850 2.909269 11.416073
 9851 2.905646 11.416073
 9852 2.902023 11.412450
 9853 2.898400 11.412450
 9854 2.894777 11.412450
 9855 2.891154 11.408827
 9856 2.887531 11.408827
 9857 2.883908 11.408827
 9858 2.880285 11.405204
 9859 2.876662 11.405204
 9860 2.873039 11.405204
 9861 2.869416 11.405204
 9862 2.865793 11.405204
 9863 2.862170 11.405204
 9864 2.858547 11.405204
 9865 2.854924 11.405204
 9866 2.851301 11.405204
 9867 2.847678 11.405204
 9868 2.844055 11.405204
 9869 2.840432 11.405204
 9870 2.836809 11.405204
 9871 2.833186 11.405204
 9872 2.829563 11.405204
 9873 2.825940 11.401581
 9874 2.822317 11.401581
 9875 2.818694 11.401581
 9876 2.815071 11.401581
 9877 2.811448 11.401581
 9878 2.807825 11.401581
 9879 2.804202 11.401581
 9880 2.800579 11.401581
 9881 2.796956 11.401581
 9882 2.793333 11.401581
 9883 2.789710 11.401581
 9884 2.786087 11.401581
 9885 2.782464 11.401581
 9886 2.778841 11.401581
 9887 2.775218 11.401581
 9888 2.771595 11.397958
 9889 2.767972 11.397958
 9890 2.764349 11.394335
 9891 2.760726 11.394335
 9892 2.757103 11.390712
 9893 2.753480 11.390712
 9894 2.749857 11.387089
 9895 2.746234 11.387089
 9896 2.742611 11.383466
 9897 2.738988 11.383466
 9898 2.735365 11.383466
 9899 2.731742 11.379843
 9900 2.728119 11.379843
 9901 2.724496 11.379843
 9902 2.720873 11.379843
 9903 2.717250 11.379843
 9904 2.713627 11.379843
 9905 2.710004 11.379843
 9906 2.706381 11.379843
 9907 2.702758 11.379843
 9908 2.699135 11.379843
 9909 2.695512 11.379843
 9910 2.691889 11.379843
 9911 2.688266 11.379843
 9912 2.684643 11.379843
 9913 2.681020 11.379843
 9914 2.677397 11.379843
 9915 2.673774 11.379843
 9916 2.670151 11.379843
 9917 2.666528 11.379843
 9918 2.662905 11.379843
 9919 2.659282 11.379843
 9920 2.655659 11.379843
 9921 2.652036 11.379843
 9922 2.648413 11.379843
 9923 2.644790 11.379843
 9924 2.641167 11.379843
 9925 2.637544 11.379843
 9926 2.633921 11.379843
 9927 2.630298 11.379843
 9928 2.626675 11.379843
 9929 2.623052 11.383466
 9930 2.619429 11.383466
 9931 2.615806 11.387089
 9932 2.612183 11.387089
 9933 2.608560 11.390712
 9934 2.604937 11.390712
 9935 2.601314 11.394335
 9936 2.597691 11.394335
 9937 2.594068 11.397958
 9938 2.590445 11.397958
 9939 2.586822 11.401581
 9940 2.583199 11.401581
 9941 2.579576 11.401581
 9942 2.575953 11.397958
 9943 2.572330 11.397958
 9944 2.568707 11.397958
 9945 2.565084 11.397958
 9946 2.561461 11.394335
 9947 2.557838 11.390712
 9948 2.554215 11.390712
 9949 2.550592 11.387089
 9950 2.546969 11.387089
 9951 2.543346 11.383466
 9952 2.539723 11.383466
 9953 2.536100 11.379843
 9954 2.532477 11.379843
 9955 2.528854 11.376220
 9956 2.525231 11.376220
 9957 2.521608 11.372597
 9958 2.517985 11.372597
 9959 2.514362 11.368974
 9960 2.510739 11.368974
 9961 2.507116 11.365351
 9962 2.503493 11.365351
 9963 2.499870 11.361728
 9964 2.496247 11.361728
 9965 2.492624 11.361728
 9966 2.489001 11.361728
 9967 2.485378 11.361728
 9968 2.481755 11.361728
 9969 2.478132 11.361728
 9970 2.474509 11.361728
 9971 2.470886 11.361728
 9972 2.467263 11.361728
 9973 2.463640 11.361728
 9974 2.460017 11.361728
 9975 2.456394 11.361728
 9976 2.452771 11.361728
 9977 2.449148 11.361728
 9978 2.445525 11.361728
 9979 2.441902 11.361728
 9980 2.438279 11.361728
 9981 2.434656 11.361728
 9982 2.431033 11.361728
 9983 2.427410 11.361728
 9984 2.423787 11.361728
 9985 2.420164 11.361728
 9986 2.416541 11.361728
 9987 2.412918 11.361728
 9988 2.409295 11.365351
 9989 2.405672 11.365351
 9990 2.402049 11.368974
 9991 2.398426 11.368974
 9992 2.394803 11.372597
 9993 2.391180 11.372597
 9994 2.387557 11.376220
 9995 2.383934 11.376220
 9996 2.380311 11.379843
 9997 2.376688 11.379843
 9998 2.373065 11.379843
 9999 2.369442 11.379843
10000 2.365819 11.376220
10001 2.362196 11.376220
10002 2.358573 11.376220
10003 2.354950 11.372597
10004 2.351327 11.372597
10005 2.347704 11.372597
10006 2.344081 11.372597
10007 2.340458 11.372597
10008 2.336835 11.368974
10009 2.333212 11.368974
10010 2.329589 11.365351
10011 2.325966 11.365351
10012 2.322343 11.361728
10013 2.318720 11.361728
10014 2.315097 11.358105
10015 2.311474 11.358105
10016 2.307851 11.354482
10017 2.304228 11.354482
10018 2.300605 11.354482
10019 2.296982 11.354482
10020 2.293359 11.354482
10021 2.289736 11.354482
10022 2.286113 11.354482
10023 2.282490 11.354482
10024 2.278867 11.354482
10025 2.275244 11.354482
10026 2.271621 11.354482
10027 2.267998 11.354482
10028 2.264375 11.354482
10029 2.260752 11.354482
10030 2.257129 11.354482
10031 2.253506 11.354482
10032 2.249883 11.354482
10033 2.246260 11.350859
10034 2.242637 11.350859
10035 2.239014 11.347236
10036 2.235391 11.347236
10037 2.231768 11.343613
10038 2.228145 11.343613
10039 2.224522 11.339990
10040 2.220899 11.339990
10041 2.217276 11.336367
10042 2.213653 11.336367
10043 2.210030 11.336367
10044 2.206407 11.336367
10045 2.202784 11.336367
10046 2.199161 11.336367
10047 2.195538 11.336367
10048 2.191915 11.336367
10049 2.188292 11.336367
10050 2.184669 11.336367
10051 2.181046 11.336367
10052 2.177423 11.336367
10053 2.173800 11.336367
10054 2.170177 11.336367
10055 2.166554 11.336367
10056 2.162931 11.336367
10057 2.159308 11.336367
10058 2.155685 11.336367
10059 2.152062 11.336367
10060 2.148439 11.336367
10061 2.144816 11.336367
10062 2.141193 11.336367
10063 2.137570 11.336367
10064 2.133947 11.336367
10065 2.130324 11.339990
10066 2.126701 11.339990
10067 2.123078 11.343613
10068 2.119455 11.343613
10069 2.115832 11.347236
10070 2.112209 11.347236
10071 2.108586 11.350859
10072 2.104963 11.350859
10073 2.101340 11.350859
10074 2.097717 11.350859
10075 2.094094 11.350859
10076 2.090471 11.350859
10077 2.086848 11.350859
10078 2.083225 11.350859
10079 2.079602 11.350859
10080 2.075979 11.350859
10081 2.072356 11.350859
10082 2.068733 11.350859
10083 2.065110 11.350859
10084 2.061487 11.350859
10085 2.057864 11.350859
10086 2.054241 11.354482
10087 2.050618 11.354482
10088 2.046995 11.358105
10089 2.043372 11.358105
10090 2.039749 11.361728
10091 2.036126 11.361728
10092 2.032503 11.365351
10093 2.028880 11.365351
10094 2.025257 11.368974
10095 2.021634 11.368974
10096 2.018011 11.372597
10097 2.014388 11.372597
10098 2.010765 11.376220
10099 2.007142 11.379843
10100 2.007142 11.383466
10101 2.003519 11.383466
10102 1.999896 11.387089
10103 1.996273 11.390712
10104 1.992650 11.394335
10105 1.989027 11.397958
10106 1.985404 11.397958
10107 1.981781 11.401581
10108 1.978158 11.401581
10109 1.974535 11.401581
10110 1.970912 11.401581
10111 1.967289 11.405204
10112 1.963666 11.405204
10113 1.960043 11.405204
10114 1.956420 11.405204
10115 1.952797 11.405204
10116 1.949174 11.405204
10117 1.945551 11.405204
10118 1.941928 11.405204
10119 1.938305 11.401581
10120 1.934682 11.401581
10121 1.931059 11.401581
10122 1.927436 11.401581
10123 1.923813 11.401581
10124 1.920190 11.401581
10125 1.916567 11.401581
10126 1.912944 11.401581
10127 1.909321 11.401581
10128 1.905698 11.401581
10129 1.902075 11.401581
10130 1.898452 11.401581
10131 1.894829 11.401581
10132 1.891206 11.401581
10133 1.887583 11.401581
10134 1.883960 11.401581
10135 1.880337 11.401581
10136 1.876714 11.401581
10137 1.873091 11.401581
10138 1.869468 11.401581
10139 1.865845 11.401581
10140 1.862222 11.401581
10141 1.858599 11.401581
10142 1.854976 11.401581
10143 1.851353 11.401581
10144 1.847730 11.401581
10145 1.844107 11.401581
10146 1.840484 11.401581
10147 1.836861 11.401581
10148 1.833238 11.401581
10149 1.829615 11.397958
10150 1.825992 11.397958
10151 1.822369 11.397958
10152 1.818746 11.394335
10153 1.815123 11.394335
10154 1.811500 11.394335
10155 1.807877 11.390712
10156 1.804254 11.390712
10157 1.800631 11.390712
10158 1.797008 11.390712
10159 1.793385 11.390712
10160 1.789762 11.390712
10161 1.786139 11.390712
10162 1.782516 11.390712
10163 1.778893 11.390712
10164 1.775270 11.390712
10165 1.771647 11.390712
10166 1.768024 11.390712
10167 1.764401 11.390712
10168 1.760778 11.390712
10169 1.757155 11.390712
10170 1.753532 11.390712
10171 1.749909 11.390712
10172 1.746286 11.390712
10173 1.742663 11.390712
10174 1.739040 11.390712
10175 1.735417 11.387089
10176 1.731794 11.383466
10177 1.728171 11.383466
10178 1.724548 11.379843
10179 1.720925 11.379843
10180 1.717302 11.376220
10181 1.713679 11.376220
10182 1.710056 11.372597
10183 1.706433 11.372597
10184 1.702810 11.368974
10185 1.699187 11.368974
10186 1.695564 11.365351
10187 1.691941 11.365351
10188 1.688318 11.361728
10189 1.684695 11.361728
10190 1.681072 11.361728
10191 1.677449 11.361728
10192 1.673826 11.361728
10193 1.670203 11.361728
10194 1.666580 11.361728
10195 1.662957 11.361728
10196 1.659334 11.358105
10197 1.655711 11.358105
10198 1.652088 11.354482
10199 1.648465 11.354482
10200 1.644842 11.350859
10201 1.641219 11.350859
10202 1.637596 11.350859
10203 1.633973 11.347236
10204 1.630350 11.343613
10205 1.626727 11.339990
10206 1.623104 11.336367
10207 1.619481 11.332744
10208 1.615858 11.332744
10209 1.612235 11.329121
10210 1.608612 11.325498
10211 1.604989 11.325498
10212 1.601366 11.321875
10213 1.597743 11.321875
10214 1.594120 11.318252
10215 1.590497 11.318252
10216 1.586874 11.314629
10217 1.583251 11.311006
10218 1.579628 11.307383
10219 1.576005 11.303760
10220 1.576005 11.300137
10221 1.576005 11.296514
10222 1.576005 11.292891
10223 1.576005 11.289268
10224 1.576005 11.285645
10225 1.576005 11.282022
10226 1.576005 11.278399
10227 1.572382 11.274776
10228 1.572382 11.271153
10229 1.568759 11.267530
10230 1.568759 11.263907
10231 1.565136 11.260284
10232 1.565136 11.256661
10233 1.561513 11.253038
10234 1.561513 11.249415
10235 1.557890 11.245792
10236 1.557890 11.242169
10237 1.554267 11.238546
10238 1.554267 11.234923
10239 1.550644 11.231300
10240 1.547021 11.227677
10241 1.543398 11.224054
10242 1.539775 11.220431
10243 1.536152 11.216808
10244 1.532529 11.216808
10245 1.528906 11.213185
10246 1.525283 11.209562
10247 1.521660 11.209562
10248 1.518037 11.205939
10249 1.514414 11.202316
10250 1.514414 11.198693
10251 1.510791 11.195070
10252 1.510791 11.191447
10253 1.507168 11.187824
10254 1.507168 11.184201
10255 1.503545 11.180578
10256 1.503545 11.176955
10257 1.499922 11.173332
10258 1.499922 11.169709
10259 1.496299 11.166086
10260 1.496299 11.162463
10261 1.492676 11.158840
10262 1.492676 11.155217
10263 1.489053 11.151594
10264 1.489053 11.147971
10265 1.485430 11.144348
10266 1.481807 11.140725
10267 1.481807 11.137102
10268 1.481807 11.133479
10269 1.478184 11.129856
10270 1.478184 11.126233
10271 1.478184 11.122610
10272 1.478184 11.118987
10273 1.478184 11.115364
10274 1.478184 11.111741
10275 1.478184 11.108118
10276 1.478184 11.104495
10277 1.478184 11.100872
10278 1.478184 11.097249
10279 1.474561 11.093626
10280 1.474561 11.090003
10281 1.474561 11.086380
10282 1.470938 11.082757
10283 1.470938 11.079134
10284 1.470938 11.075511
10285 1.470938 11.071888
10286 1.470938 11.068265
10287 1.470938 11.064642
10288 1.470938 11.061019
10289 1.470938 11.057396
10290 1.470938 11.053773
10291 1.470938 11.050150
10292 1.470938 11.046527
10293 1.470938 11.042904
10294 1.470938 11.039281
10295 1.470938 11.035658
10296 1.470938 11.032035
10297 1.470938 11.028412
10298 1.467315 11.024789
10299 1.467315 11.021166
10300 1.467315 11.017543
10301 1.463692 11.013920
10302 1.463692 11.010297
10303 1.463692 11.006674
10304 1.463692 11.003051
10305 1.463692 10.999428
10306 1.463692 10.995805
10307 1.463692 10.992182
10308 1.467315 10.988559
10309 1.467315 10.984936
10310 1.470938 10.981313
10311 1.470938 10.977690
10312 1.474561 10.974067
10313 1.474561 10.970444
10314 1.474561 10.966821
10315 1.474561 10.963198
10316 1.474561 10.959575
10317 1.474561 10.955952
10318 1.474561 10.952329
10319 1.474561 10.948706
10320 1.474561 10.945083
10321 1.474561 10.941460
10322 1.474561 10.937837
10323 1.474561 10.934214
10324 1.474561 10.930591
10325 1.474561 10.926968
10326 1.474561 10.923345
10327 1.474561 10.919722
10328 1.474561 10.916099
10329 1.474561 10.912476
10330 1.474561 10.908853
10331 1.474561 10.905230
10332 1.474561 10.901607
10333 1.474561 10.897984
10334 1.474561 10.894361
10335 1.474561 10.890738
10336 1.470938 10.887115
10337 1.470938 10.883492
10338 1.470938 10.879869
10339 1.467315 10.876246
10340 1.467315 10.872623
10341 1.463692 10.869000
10342 1.463692 10.865377
10343 1.460069 10.861754
10344 1.460069 10.858131
10345 1.460069 10.854508
10346 1.460069 10.850885
10347 1.460069 10.847262
10348 1.460069 10.843639
10349 1.460069 10.840016
10350 1.460069 10.836393
10351 1.460069 10.832770
10352 1.460069 10.829147
10353 1.460069 10.825524
10354 1.460069 10.821901
10355 1.456446 10.818278
10356 1.456446 10.814655
10357 1.456446 10.811032
10358 1.456446 10.807409
10359 1.456446 10.803786
10360 1.456446 10.800163
10361 1.456446 10.796540
10362 1.456446 10.792917
10363 1.456446 10.789294
10364 1.456446 10.785671
10365 1.456446 10.782048
10366 1.456446 10.778425
10367 1.456446 10.774802
10368 1.456446 10.771179
10369 1.456446 10.767556
10370 1.456446 10.763933
10371 1.456446 10.760310
10372 1.456446 10.756687
10373 1.456446 10.753064
10374 1.456446 10.749441
10375 1.456446 10.745818
10376 1.456446 10.742195
10377 1.456446 10.738572
10378 1.456446 10.734949
10379 1.456446 10.731326
10380 1.456446 10.727703
10381 1.456446 10.724080
10382 1.460069 10.720457
10383 1.460069 10.716834
10384 1.460069 10.713211
10385 1.460069 10.709588
10386 1.460069 10.705965
10387 1.460069 10.702342
10388 1.460069 10.698719
10389 1.460069 10.695096
10390 1.460069 10.691473
10391 1.460069 10.687850
10392 1.460069 10.684227
10393 1.460069 10.680604
10394 1.460069 10.676981
10395 1.460069 10.673358
10396 1.460069 10.669735
10397 1.460069 10.666112
10398 1.460069 10.662489
10399 1.460069 10.658866
10400 1.460069 10.655243
10401 1.460069 10.651620
10402 1.460069 10.647997
10403 1.460069 10.644374
10404 1.460069 10.640751
10405 1.460069 10.637128
10406 1.460069 10.633505
10407 1.460069 10.629882
10408 1.456446 10.626259
10409 1.456446 10.622636
10410 1.456446 10.619013
10411 1.456446 10.615390
10412 1.456446 10.611767
10413 1.452823 10.608144
10414 1.452823 10.604521
10415 1.449200 10.600898
10416 1.449200 10.597275
10417 1.445577 10.593652
10418 1.445577 10.590029
10419 1.441954 10.586406
10420 1.441954 10.582783
10421 1.438331 10.579160
10422 1.438331 10.575537
10423 1.434708 10.571914
10424 1.434708 10.568291
10425 1.434708 10.564668
10426 1.434708 10.561045
10427 1.434708 10.557422
10428 1.434708 10.553799
10429 1.434708 10.550176
10430 1.438331 10.546553
10431 1.441954 10.542930
10432 1.445577 10.539307
10433 1.449200 10.535684
10434 1.449200 10.532061
10435 1.452823 10.528438
10436 1.452823 10.524815
10437 1.456446 10.521192
10438 1.456446 10.517569
10439 1.460069 10.513946
10440 1.460069 10.510323
10441 1.463692 10.506700
10442 1.463692 10.503077
10443 1.467315 10.499454
10444 1.467315 10.495831
10445 1.470938 10.492208
10446 1.470938 10.488585
10447 1.470938 10.484962
10448 1.470938 10.481339
10449 1.470938 10.477716
10450 1.470938 10.474093
10451 1.470938 10.470470
10452 1.470938 10.466847
10453 1.470938 10.463224
10454 1.470938 10.459601
10455 1.470938 10.455978
10456 1.470938 10.452355
10457 1.470938 10.448732
10458 1.470938 10.445109
10459 1.470938 10.441486
10460 1.470938 10.437863
10461 1.470938 10.434240
10462 1.470938 10.430617
10463 1.470938 10.426994
10464 1.470938 10.423371
10465 1.470938 10.419748
10466 1.470938 10.416125
10467 1.470938 10.412502
10468 1.467315 10.408879
10469 1.467315 10.405256
10470 1.463692 10.401633
10471 1.463692 10.398010
10472 1.460069 10.394387
10473 1.460069 10.390764
10474 1.456446 10.387141
10475 1.456446 10.383518
10476 1.452823 10.379895
10477 1.452823 10.376272
10478 1.449200 10.372649
10479 1.449200 10.369026
10480 1.445577 10.365403
10481 1.441954 10.365403
10482 1.438331 10.361780
10483 1.434708 10.358157
10484 1.431085 10.354534
10485 1.427462 10.350911
10486 1.427462 10.347288
10487 1.423839 10.343665
10488 1.423839 10.340042
10489 1.420216 10.336419
10490 1.420216 10.332796
10491 1.416593 10.329173
10492 1.416593 10.325550
10493 1.412970 10.321927
10494 1.409347 10.318304
10495 1.405724 10.318304
10496 1.402101 10.314681
10497 1.398478 10.314681
10498 1.394855 10.311058
10499 1.391232 10.311058
10500 1.387609 10.307435
10501 1.383986 10.307435
10502 1.380363 10.303812
10503 1.376740 10.303812
10504 1.373117 10.300189
10505 1.369494 10.300189
10506 1.365871 10.296566
10507 1.362248 10.296566
10508 1.358625 10.296566
10509 1.355002 10.296566
10510 1.351379 10.296566
10511 1.347756 10.296566
10512 1.344133 10.296566
10513 1.340510 10.292943
10514 1.336887 10.292943
10515 1.333264 10.289320
10516 1.329641 10.289320
10517 1.326018 10.285697
10518 1.322395 10.285697
10519 1.318772 10.282074
10520 1.315149 10.282074
10521 1.311526 10.282074
10522 1.307903 10.282074
10523 1.304280 10.282074
10524 1.300657 10.282074
10525 1.297034 10.282074
10526 1.293411 10.282074
10527 1.289788 10.282074
10528 1.286165 10.282074
10529 1.282542 10.282074
10530 1.278919 10.282074
10531 1.275296 10.282074
10532 1.271673 10.282074
10533 1.268050 10.282074
10534 1.264427 10.282074
10535 1.260804 10.282074
10536 1.257181 10.282074
10537 1.253558 10.282074
10538 1.249935 10.282074
10539 1.246312 10.282074
10540 1.242689 10.282074
10541 1.239066 10.282074
10542 1.235443 10.282074
10543 1.231820 10.282074
10544 1.228197 10.282074
10545 1.224574 10.282074
10546 1.220951 10.278451
10547 1.217328 10.278451
10548 1.213705 10.274828
10549 1.210082 10.274828
10550 1.206459 10.271205
10551 1.202836 10.267582
10552 1.199213 10.263959
10553 1.199213 10.260336
10554 1.195590 10.256713
10555 1.195590 10.253090
10556 1.191967 10.249467
10557 1.191967 10.245844
10558 1.188344 10.242221
10559 1.188344 10.238598
10560 1.184721 10.234975
10561 1.184721 10.231352
10562 1.181098 10.227729
10563 1.177475 10.224106
10564 1.173852 10.220483
10565 1.170229 10.216860
10566 1.166606 10.213237
10567 1.162983 10.209614
10568 1.159360 10.205991
10569 1.155737 10.205991
10570 1.152114 10.202368
10571 1.148491 10.202368
10572 1.144868 10.198745
10573 1.141245 10.198745
10574 1.141245 10.195122
10575 1.137622 10.191499
10576 1.133999 10.187876
10577 1.133999 10.184253
10578 1.130376 10.180630
10579 1.130376 10.177007
10580 1.130376 10.173384
10581 1.130376 10.169761
10582 1.130376 10.166138
10583 1.130376 10.162515
10584 1.130376 10.158892
10585 1.130376 10.155269
10586 1.130376 10.151646
10587 1.130376 10.148023
10588 1.130376 10.144400
10589 1.130376 10.140777
10590 1.130376 10.137154
10591 1.126753 10.133531
10592 1.126753 10.129908
10593 1.126753 10.126285
10594 1.123130 10.122662
10595 1.123130 10.119039
10596 1.123130 10.115416
10597 1.119507 10.111793
10598 1.119507 10.108170
10599 1.119507 10.104547
10600 1.123130 10.100924
10601 1.123130 10.097301
10602 1.123130 10.093678
10603 1.126753 10.090055
10604 1.126753 10.086432
10605 1.126753 10.082809
10606 1.126753 10.079186
10607 1.126753 10.075563
10608 1.126753 10.071940
10609 1.126753 10.068317
10610 1.126753 10.064694
10611 1.126753 10.061071
10612 1.126753 10.057448
10613 1.126753 10.053825
10614 1.130376 10.050202
10615 1.130376 10.046579
10616 1.133999 10.042956
10617 1.133999 10.039333
10618 1.137622 10.035710
10619 1.137622 10.032087
10620 1.141245 10.028464
10621 1.141245 10.024841
10622 1.141245 10.021218
10623 1.141245 10.017595
10624 1.141245 10.013972
10625 1.141245 10.010349
10626 1.141245 10.006726
10627 1.141245 10.003103
10628 1.141245 9.999480
10629 1.141245 9.995857
10630 1.141245 9.992234
10631 1.141245 9.988611
10632 1.141245 9.984988
10633 1.141245 9.981365
10634 1.141245 9.977742
10635 1.141245 9.974119
10636 1.141245 9.970496
10637 1.141245 9.966873
10638 1.141245 9.963250
10639 1.141245 9.959627
10640 1.141245 9.956004
10641 1.141245 9.952381
10642 1.141245 9.948758
10643 1.141245 9.945135
10644 1.141245 9.941512
10645 1.141245 9.937889
10646 1.141245 9.934266
10647 1.141245 9.930643
10648 1.141245 9.927020
10649 1.141245 9.923397
10650 1.141245 9.919774
10651 1.141245 9.916151
10652 1.141245 9.912528
10653 1.141245 9.908905
10654 1.141245 9.905282
10655 1.141245 9.901659
10656 1.141245 9.898036
10657 1.141245 9.894413
10658 1.137622 9.890790
10659 1.137622 9.887167
10660 1.133999 9.883544
10661 1.133999 9.879921
10662 1.130376 9.876298
10663 1.130376 9.872675
10664 1.126753 9.869052
10665 1.126753 9.865429
10666 1.123130 9.861806
10667 1.123130 9.858183
10668 1.119507 9.854560
10669 1.119507 9.850937
10670 1.115884 9.847314
10671 1.115884 9.843691
10672 1.115884 9.840068
10673 1.112261 9.836445
10674 1.112261 9.832822
10675 1.112261 9.829199
10676 1.112261 9.825576
10677 1.112261 9.821953
10678 1.112261 9.818330
10679 1.112261 9.814707
10680 1.112261 9.811084
10681 1.112261 9.807461
10682 1.112261 9.803838
10683 1.112261 9.800215
10684 1.112261 9.796592
10685 1.112261 9.792969
10686 1.112261 9.789346
10687 1.112261 9.785723
10688 1.112261 9.782100
10689 1.112261 9.778477
10690 1.112261 9.774854
10691 1.112261 9.771231
10692 1.112261 9.767608
10693 1.112261 9.763985
10694 1.112261 9.760362
10695 1.108638 9.756739
10696 1.108638 9.753116
10697 1.112261 9.749493
10698 1.115884 9.745870
10699 1.119507 9.742247
10700 1.123130 9.738624
10701 1.126753 9.735001
10702 1.130376 9.731378
10703 1.133999 9.727755
10704 1.137622 9.724132
10705 1.137622 9.720509
10706 1.141245 9.716886
10707 1.144868 9.713263
10708 1.144868 9.709640
10709 1.148491 9.706017
10710 1.152114 9.702394
10711 1.152114 9.698771
10712 1.155737 9.695148
10713 1.155737 9.691525
10714 1.159360 9.687902
10715 1.159360 9.684279
10716 1.162983 9.680656
10717 1.162983 9.677033
10718 1.166606 9.673410
10719 1.166606 9.669787
10720 1.170229 9.666164
10721 1.170229 9.662541
10722 1.173852 9.658918
10723 1.173852 9.655295
10724 1.177475 9.651672
10725 1.177475 9.648049
10726 1.181098 9.644426
10727 1.181098 9.640803
10728 1.184721 9.637180
10729 1.184721 9.633557
10730 1.188344 9.629934
10731 1.188344 9.626311
10732 1.191967 9.622688
10733 1.191967 9.619065
10734 1.195590 9.615442
10735 1.195590 9.611819
10736 1.199213 9.608196
10737 1.199213 9.604573
10738 1.199213 9.600950
10739 1.199213 9.597327
10740 1.199213 9.593704
10741 1.202836 9.590081
10742 1.202836 9.586458
10743 1.206459 9.582835
10744 1.206459 9.579212
10745 1.206459 9.575589
10746 1.206459 9.571966
10747 1.206459 9.568343
10748 1.206459 9.564720
10749 1.206459 9.561097
10750 1.206459 9.557474
10751 1.206459 9.553851
10752 1.206459 9.550228
10753 1.206459 9.546605
10754 1.206459 9.542982
10755 1.206459 9.539359
10756 1.206459 9.535736
10757 1.206459 9.532113
10758 1.206459 9.528490
10759 1.206459 9.524867
10760 1.206459 9.521244
10761 1.206459 9.517621
10762 1.206459 9.513998
10763 1.206459 9.510375
10764 1.206459 9.506752
10765 1.206459 9.503129
10766 1.206459 9.499506
10767 1.202836 9.495883
10768 1.202836 9.492260
10769 1.199213 9.488637
10770 1.199213 9.485014
10771 1.195590 9.481391
10772 1.195590 9.477768
10773 1.191967 9.474145
10774 1.191967 9.470522
10775 1.188344 9.466899
10776 1.188344 9.463276
10777 1.184721 9.459653
10778 1.184721 9.456030
10779 1.181098 9.452407
10780 1.177475 9.448784
10781 1.173852 9.445161
10782 1.170229 9.441538
10783 1.166606 9.437915
10784 1.162983 9.437915
10785 1.159360 9.434292
10786 1.155737 9.430669
10787 1.152114 9.430669
10788 1.148491 9.427046
10789 1.144868 9.423423
10790 1.141245 9.419800
10791 1.137622 9.416177
10792 1.133999 9.412554
10793 1.130376 9.408931
10794 1.130376 9.405308
10795 1.130376 9.401685
10796 1.130376 9.398062
10797 1.126753 9.394439
10798 1.126753 9.390816
10799 1.123130 9.387193
10800 1.123130 9.383570
10801 1.119507 9.379947
10802 1.119507 9.376324
10803 1.115884 9.372701
10804 1.115884 9.369078
10805 1.112261 9.365455
10806 1.112261 9.361832
10807 1.108638 9.358209
10808 1.108638 9.354586
10809 1.105015 9.350963
10810 1.101392 9.347340
10811 1.097769 9.347340
10812 1.094146 9.343717
10813 1.090523 9.343717
10814 1.086900 9.340094
10815 1.083277 9.340094
10816 1.079654 9.336471
10817 1.076031 9.336471
10818 1.072408 9.332848
10819 1.068785 9.332848
10820 1.065162 9.329225
10821 1.061539 9.329225
10822 1.057916 9.325602
10823 1.054293 9.325602
10824 1.050670 9.325602
10825 1.047047 9.321979
10826 1.043424 9.318356
10827 1.039801 9.314733
10828 1.036178 9.311110
10829 1.032555 9.311110
10830 1.032555 9.307487
10831 1.028932 9.303864
10832 1.028932 9.300241
10833 1.032555 9.296618
10834 1.032555 9.292995
10835 1.032555 9.289372
10836 1.036178 9.285749
10837 1.036178 9.282126
10838 1.039801 9.278503
10839 1.039801 9.274880
10840 1.043424 9.271257
10841 1.043424 9.267634
10842 1.047047 9.264011
10843 1.047047 9.260388
10844 1.050670 9.256765
10845 1.050670 9.253142
10846 1.054293 9.249519
10847 1.054293 9.245896
10848 1.057916 9.242273
10849 1.057916 9.238650
10850 1.057916 9.235027
10851 1.057916 9.231404
10852 1.057916 9.227781
10853 1.057916 9.224158
10854 1.057916 9.220535
10855 1.057916 9.216912
10856 1.057916 9.213289
10857 1.057916 9.209666
10858 1.057916 9.206043
10859 1.057916 9.202420
10860 1.057916 9.198797
10861 1.057916 9.195174
10862 1.057916 9.191551
10863 1.057916 9.187928
10864 1.057916 9.184305
10865 1.057916 9.180682
10866 1.057916 9.177059
10867 1.057916 9.173436
10868 1.057916 9.169813
10869 1.057916 9.166190
10870 1.057916 9.162567
10871 1.054293 9.158944
10872 1.054293 9.155321
10873 1.054293 9.151698
10874 1.050670 9.148075
10875 1.050670 9.144452
10876 1.047047 9.140829
10877 1.047047 9.137206
10878 1.043424 9.133583
10879 1.043424 9.129960
10880 1.039801 9.126337
10881 1.039801 9.122714
10882 1.036178 9.119091
10883 1.036178 9.115468
10884 1.032555 9.111845
10885 1.032555 9.108222
10886 1.028932 9.104599
10887 1.028932 9.100976
10888 1.025309 9.097353
10889 1.021686 9.093730
10890 1.018063 9.090107
10891 1.014440 9.086484
10892 1.010817 9.086484
10893 1.007194 9.082861
10894 1.003571 9.079238
10895 0.999948 9.079238
10896 0.996325 9.075615
10897 0.992702 9.071992
10898 0.992702 9.068369
10899 0.992702 9.064746
10900 0.992702 9.061123
10901 0.992702 9.057500
10902 0.992702 9.053877
10903 0.992702 9.050254
10904 0.992702 9.046631
10905 0.992702 9.043008
10906 0.992702 9.039385
10907 0.992702 9.035762
10908 0.992702 9.032139
10909 0.992702 9.028516
10910 0.992702 9.024893
10911 0.992702 9.021270
10912 0.992702 9.017647
10913 0.992702 9.014024
10914 0.992702 9.010401
10915 0.992702 9.006778
10916 0.992702 9.003155
10917 0.992702 8.999532
10918 0.992702 8.995909
10919 0.992702 8.992286
10920 0.992702 8.988663
10921 0.992702 8.985040
10922 0.992702 8.981417
10923 0.992702 8.977794
10924 0.992702 8.974171
10925 0.992702 8.970548
10926 0.992702 8.966925
10927 0.992702 8.963302
10928 0.992702 8.959679
10929 0.992702 8.956056
10930 0.992702 8.952433
10931 0.992702 8.948810
10932 0.992702 8.945187
10933 0.992702 8.941564
10934 0.992702 8.937941
10935 0.992702 8.934318
10936 0.992702 8.930695
10937 0.992702 8.927072
10938 0.992702 8.923449
10939 0.992702 8.919826
10940 0.992702 8.916203
10941 0.992702 8.912580
10942 0.992702 8.908957
10943 0.992702 8.905334
10944 0.992702 8.901711
10945 0.992702 8.898088
10946 0.992702 8.894465
10947 0.992702 8.890842
10948 0.992702 8.887219
10949 0.992702 8.883596
10950 0.992702 8.879973
10951 0.992702 8.876350
10952 0.992702 8.872727
10953 0.992702 8.869104
10954 0.992702 8.865481
10955 0.992702 8.861858
10956 0.992702 8.858235
10957 0.992702 8.854612
10958 0.992702 8.850989
10959 0.992702 8.847366
10960 0.992702 8.843743
10961 0.992702 8.840120
10962 0.992702 8.836497
10963 0.992702 8.832874
