# Supplementary material for: Statistical Mapping of Maize Bundle Intensity at the Stem Scale Using Spatial Normalisation of Replicated Images
Source: PLoS One. 2014 Mar 12;9(3):e90673. doi: 10.1371/journal.pone.0090673 (PMC3951278; doi:10.1371/journal.pone.0090673)
Supplement: File S2 — Data files containing bundle positions and slice contours. (ZIP) [file pone.0090673.s002.zip › data/macro/tables/contoursMm/m04gCntMm.txt]

name   x   y
    1 2.579576 9.100976
    2 2.583199 9.097353
    3 2.583199 9.093730
    4 2.583199 9.090107
    5 2.586822 9.086484
    6 2.590445 9.082861
    7 2.594068 9.079238
    8 2.597691 9.075615
    9 2.601314 9.071992
   10 2.604937 9.071992
   11 2.608560 9.068369
   12 2.612183 9.068369
   13 2.615806 9.064746
   14 2.619429 9.064746
   15 2.623052 9.061123
   16 2.626675 9.061123
   17 2.630298 9.057500
   18 2.633921 9.057500
   19 2.637544 9.053877
   20 2.641167 9.050254
   21 2.644790 9.046631
   22 2.648413 9.043008
   23 2.652036 9.039385
   24 2.652036 9.035762
   25 2.655659 9.032139
   26 2.655659 9.028516
   27 2.659282 9.024893
   28 2.659282 9.021270
   29 2.662905 9.017647
   30 2.662905 9.014024
   31 2.666528 9.010401
   32 2.666528 9.006778
   33 2.670151 9.003155
   34 2.670151 8.999532
   35 2.673774 8.995909
   36 2.673774 8.992286
   37 2.673774 8.988663
   38 2.673774 8.985040
   39 2.673774 8.981417
   40 2.673774 8.977794
   41 2.673774 8.974171
   42 2.673774 8.970548
   43 2.673774 8.966925
   44 2.673774 8.963302
   45 2.673774 8.959679
   46 2.673774 8.956056
   47 2.673774 8.952433
   48 2.673774 8.948810
   49 2.673774 8.945187
   50 2.673774 8.941564
   51 2.673774 8.937941
   52 2.673774 8.934318
   53 2.673774 8.930695
   54 2.673774 8.927072
   55 2.673774 8.923449
   56 2.673774 8.919826
   57 2.673774 8.916203
   58 2.677397 8.912580
   59 2.677397 8.908957
   60 2.677397 8.905334
   61 2.677397 8.901711
   62 2.677397 8.898088
   63 2.681020 8.894465
   64 2.681020 8.890842
   65 2.684643 8.887219
   66 2.684643 8.883596
   67 2.688266 8.879973
   68 2.688266 8.876350
   69 2.688266 8.872727
   70 2.688266 8.869104
   71 2.688266 8.865481
   72 2.688266 8.861858
   73 2.688266 8.858235
   74 2.688266 8.854612
   75 2.688266 8.850989
   76 2.688266 8.847366
   77 2.688266 8.843743
   78 2.688266 8.840120
   79 2.688266 8.836497
   80 2.688266 8.832874
   81 2.688266 8.829251
   82 2.691889 8.825628
   83 2.691889 8.822005
   84 2.695512 8.818382
   85 2.695512 8.814759
   86 2.699135 8.811136
   87 2.699135 8.807513
   88 2.702758 8.803890
   89 2.702758 8.800267
   90 2.706381 8.796644
   91 2.706381 8.793021
   92 2.706381 8.789398
   93 2.710004 8.785775
   94 2.710004 8.782152
   95 2.710004 8.778529
   96 2.713627 8.774906
   97 2.713627 8.771283
   98 2.713627 8.767660
   99 2.713627 8.764037
  100 2.713627 8.760414
  101 2.717250 8.756791
  102 2.717250 8.753168
  103 2.717250 8.749545
  104 2.717250 8.745922
  105 2.717250 8.742299
  106 2.720873 8.738676
  107 2.720873 8.735053
  108 2.720873 8.731430
  109 2.724496 8.727807
  110 2.728119 8.724184
  111 2.731742 8.720561
  112 2.735365 8.720561
  113 2.738988 8.716938
  114 2.742611 8.716938
  115 2.746234 8.716938
  116 2.749857 8.716938
  117 2.753480 8.716938
  118 2.757103 8.716938
  119 2.760726 8.716938
  120 2.764349 8.716938
  121 2.767972 8.716938
  122 2.771595 8.716938
  123 2.775218 8.716938
  124 2.778841 8.716938
  125 2.782464 8.716938
  126 2.786087 8.716938
  127 2.789710 8.716938
  128 2.793333 8.716938
  129 2.796956 8.716938
  130 2.800579 8.716938
  131 2.804202 8.713315
  132 2.807825 8.713315
  133 2.811448 8.713315
  134 2.815071 8.713315
  135 2.818694 8.713315
  136 2.822317 8.713315
  137 2.825940 8.713315
  138 2.829563 8.713315
  139 2.833186 8.709692
  140 2.836809 8.709692
  141 2.840432 8.706069
  142 2.844055 8.706069
  143 2.847678 8.702446
  144 2.851301 8.702446
  145 2.854924 8.702446
  146 2.858547 8.702446
  147 2.862170 8.698823
  148 2.865793 8.698823
  149 2.869416 8.695200
  150 2.873039 8.695200
  151 2.876662 8.695200
  152 2.880285 8.695200
  153 2.883908 8.695200
  154 2.887531 8.691577
  155 2.891154 8.691577
  156 2.894777 8.687954
  157 2.898400 8.687954
  158 2.902023 8.684331
  159 2.905646 8.684331
  160 2.909269 8.680708
  161 2.912892 8.680708
  162 2.916515 8.677085
  163 2.920138 8.677085
  164 2.923761 8.673462
  165 2.927384 8.673462
  166 2.931007 8.669839
  167 2.934630 8.666216
  168 2.938253 8.662593
  169 2.941876 8.658970
  170 2.941876 8.655347
  171 2.945499 8.651724
  172 2.949122 8.648101
  173 2.952745 8.644478
  174 2.956368 8.640855
  175 2.959991 8.637232
  176 2.963614 8.633609
  177 2.967237 8.629986
  178 2.970860 8.626363
  179 2.974483 8.622740
  180 2.978106 8.619117
  181 2.978106 8.615494
  182 2.981729 8.611871
  183 2.981729 8.608248
  184 2.985352 8.604625
  185 2.985352 8.601002
  186 2.988975 8.597379
  187 2.988975 8.593756
  188 2.992598 8.590133
  189 2.992598 8.586510
  190 2.996221 8.582887
  191 2.996221 8.579264
  192 2.999844 8.575641
  193 2.999844 8.572018
  194 2.999844 8.568395
  195 2.999844 8.564772
  196 2.999844 8.561149
  197 2.999844 8.557526
  198 2.999844 8.553903
  199 2.999844 8.550280
  200 2.999844 8.546657
  201 2.999844 8.543034
  202 2.999844 8.539411
  203 2.999844 8.535788
  204 2.999844 8.532165
  205 2.999844 8.528542
  206 2.999844 8.524919
  207 2.999844 8.521296
  208 2.999844 8.517673
  209 2.999844 8.514050
  210 2.999844 8.510427
  211 2.999844 8.506804
  212 2.999844 8.503181
  213 2.999844 8.499558
  214 2.999844 8.495935
  215 2.999844 8.492312
  216 2.999844 8.488689
  217 2.996221 8.485066
  218 2.996221 8.481443
  219 2.992598 8.477820
  220 2.992598 8.474197
  221 2.988975 8.470574
  222 2.988975 8.466951
  223 2.985352 8.463328
  224 2.985352 8.459705
  225 2.981729 8.456082
  226 2.981729 8.452459
  227 2.978106 8.448836
  228 2.978106 8.445213
  229 2.974483 8.441590
  230 2.970860 8.437967
  231 2.970860 8.434344
  232 2.970860 8.430721
  233 2.970860 8.427098
  234 2.967237 8.423475
  235 2.967237 8.419852
  236 2.963614 8.416229
  237 2.963614 8.412606
  238 2.959991 8.408983
  239 2.959991 8.405360
  240 2.956368 8.401737
  241 2.956368 8.398114
  242 2.952745 8.394491
  243 2.952745 8.390868
  244 2.949122 8.387245
  245 2.949122 8.383622
  246 2.945499 8.379999
  247 2.941876 8.376376
  248 2.938253 8.372753
  249 2.934630 8.372753
  250 2.931007 8.369130
  251 2.927384 8.369130
  252 2.923761 8.365507
  253 2.920138 8.365507
  254 2.916515 8.361884
  255 2.912892 8.361884
  256 2.912892 8.358261
  257 2.909269 8.354638
  258 2.909269 8.351015
  259 2.909269 8.347392
  260 2.905646 8.343769
  261 2.905646 8.340146
  262 2.905646 8.336523
  263 2.905646 8.332900
  264 2.905646 8.329277
  265 2.905646 8.325654
  266 2.905646 8.322031
  267 2.905646 8.318408
  268 2.905646 8.314785
  269 2.905646 8.311162
  270 2.905646 8.307539
  271 2.905646 8.303916
  272 2.905646 8.300293
  273 2.905646 8.296670
  274 2.905646 8.293047
  275 2.905646 8.289424
  276 2.905646 8.285801
  277 2.905646 8.282178
  278 2.905646 8.278555
  279 2.905646 8.274932
  280 2.905646 8.271309
  281 2.905646 8.267686
  282 2.905646 8.264063
  283 2.905646 8.260440
  284 2.905646 8.256817
  285 2.905646 8.253194
  286 2.905646 8.249571
  287 2.905646 8.245948
  288 2.905646 8.242325
  289 2.905646 8.238702
  290 2.905646 8.235079
  291 2.905646 8.231456
  292 2.905646 8.227833
  293 2.905646 8.224210
  294 2.905646 8.220587
  295 2.905646 8.216964
  296 2.905646 8.213341
  297 2.905646 8.209718
  298 2.905646 8.206095
  299 2.905646 8.202472
  300 2.905646 8.198849
  301 2.905646 8.195226
  302 2.905646 8.191603
  303 2.905646 8.187980
  304 2.905646 8.184357
  305 2.905646 8.180734
  306 2.905646 8.177111
  307 2.905646 8.173488
  308 2.905646 8.169865
  309 2.905646 8.166242
  310 2.905646 8.162619
  311 2.905646 8.158996
  312 2.905646 8.155373
  313 2.905646 8.151750
  314 2.905646 8.148127
  315 2.902023 8.144504
  316 2.902023 8.140881
  317 2.898400 8.137258
  318 2.898400 8.133635
  319 2.898400 8.130012
  320 2.898400 8.126389
  321 2.898400 8.122766
  322 2.898400 8.119143
  323 2.898400 8.115520
  324 2.898400 8.111897
  325 2.898400 8.108274
  326 2.898400 8.104651
  327 2.898400 8.101028
  328 2.894777 8.097405
  329 2.894777 8.093782
  330 2.891154 8.090159
  331 2.891154 8.086536
  332 2.887531 8.082913
  333 2.887531 8.079290
  334 2.883908 8.075667
  335 2.883908 8.072044
  336 2.880285 8.068421
  337 2.880285 8.064798
  338 2.876662 8.061175
  339 2.876662 8.057552
  340 2.873039 8.053929
  341 2.869416 8.050306
  342 2.865793 8.046683
  343 2.862170 8.046683
  344 2.858547 8.043060
  345 2.854924 8.039437
  346 2.854924 8.035814
  347 2.851301 8.032191
  348 2.851301 8.028568
  349 2.851301 8.024945
  350 2.847678 8.021322
  351 2.847678 8.017699
  352 2.847678 8.014076
  353 2.847678 8.010453
  354 2.847678 8.006830
  355 2.847678 8.003207
  356 2.844055 7.999584
  357 2.844055 7.995961
  358 2.844055 7.992338
  359 2.844055 7.988715
  360 2.840432 7.985092
  361 2.840432 7.981469
  362 2.840432 7.977846
  363 2.840432 7.974223
  364 2.840432 7.970600
  365 2.840432 7.966977
  366 2.840432 7.963354
  367 2.840432 7.959731
  368 2.840432 7.956108
  369 2.836809 7.952485
  370 2.836809 7.948862
  371 2.833186 7.945239
  372 2.833186 7.941616
  373 2.829563 7.937993
  374 2.829563 7.934370
  375 2.825940 7.930747
  376 2.825940 7.927124
  377 2.822317 7.923501
  378 2.822317 7.919878
  379 2.818694 7.916255
  380 2.818694 7.912632
  381 2.818694 7.909009
  382 2.815071 7.905386
  383 2.815071 7.901763
  384 2.815071 7.898140
  385 2.811448 7.894517
  386 2.811448 7.890894
  387 2.807825 7.887271
  388 2.807825 7.883648
  389 2.807825 7.880025
  390 2.807825 7.876402
  391 2.807825 7.872779
  392 2.807825 7.869156
  393 2.807825 7.865533
  394 2.807825 7.861910
  395 2.807825 7.858287
  396 2.807825 7.854664
  397 2.807825 7.851041
  398 2.807825 7.847418
  399 2.807825 7.843795
  400 2.807825 7.840172
  401 2.807825 7.836549
  402 2.807825 7.832926
  403 2.807825 7.829303
  404 2.807825 7.825680
  405 2.807825 7.822057
  406 2.807825 7.818434
  407 2.807825 7.814811
  408 2.807825 7.811188
  409 2.807825 7.807565
  410 2.804202 7.803942
  411 2.804202 7.800319
  412 2.804202 7.796696
  413 2.800579 7.793073
  414 2.800579 7.789450
  415 2.800579 7.785827
  416 2.796956 7.782204
  417 2.796956 7.778581
  418 2.796956 7.774958
  419 2.796956 7.771335
  420 2.793333 7.767712
  421 2.793333 7.764089
  422 2.793333 7.760466
  423 2.793333 7.756843
  424 2.796956 7.753220
  425 2.800579 7.749597
  426 2.804202 7.745974
  427 2.807825 7.745974
  428 2.811448 7.742351
  429 2.815071 7.742351
  430 2.818694 7.738728
  431 2.822317 7.738728
  432 2.825940 7.735105
  433 2.825940 7.731482
  434 2.829563 7.727859
  435 2.829563 7.724236
  436 2.833186 7.720613
  437 2.833186 7.716990
  438 2.836809 7.713367
  439 2.836809 7.709744
  440 2.840432 7.706121
  441 2.840432 7.702498
  442 2.844055 7.698875
  443 2.844055 7.695252
  444 2.847678 7.691629
  445 2.847678 7.688006
  446 2.847678 7.684383
  447 2.847678 7.680760
  448 2.847678 7.677137
  449 2.847678 7.673514
  450 2.847678 7.669891
  451 2.847678 7.666268
  452 2.847678 7.662645
  453 2.847678 7.659022
  454 2.847678 7.655399
  455 2.847678 7.651776
  456 2.847678 7.648153
  457 2.847678 7.644530
  458 2.847678 7.640907
  459 2.847678 7.637284
  460 2.847678 7.633661
  461 2.847678 7.630038
  462 2.847678 7.626415
  463 2.847678 7.622792
  464 2.847678 7.619169
  465 2.847678 7.615546
  466 2.847678 7.611923
  467 2.847678 7.608300
  468 2.844055 7.604677
  469 2.844055 7.601054
  470 2.840432 7.597431
  471 2.840432 7.593808
  472 2.836809 7.590185
  473 2.836809 7.586562
  474 2.833186 7.582939
  475 2.833186 7.579316
  476 2.829563 7.575693
  477 2.829563 7.572070
  478 2.825940 7.568447
  479 2.825940 7.564824
  480 2.822317 7.561201
  481 2.818694 7.561201
  482 2.815071 7.557578
  483 2.811448 7.553955
  484 2.807825 7.550332
  485 2.804202 7.546709
  486 2.800579 7.543086
  487 2.796956 7.539463
  488 2.793333 7.535840
  489 2.793333 7.532217
  490 2.789710 7.528594
  491 2.786087 7.524971
  492 2.786087 7.521348
  493 2.786087 7.517725
  494 2.786087 7.514102
  495 2.786087 7.510479
  496 2.786087 7.506856
  497 2.786087 7.503233
  498 2.782464 7.499610
  499 2.782464 7.495987
  500 2.778841 7.492364
  501 2.778841 7.488741
  502 2.775218 7.485118
  503 2.775218 7.481495
  504 2.771595 7.477872
  505 2.771595 7.474249
  506 2.767972 7.470626
  507 2.767972 7.467003
  508 2.764349 7.463380
  509 2.764349 7.459757
  510 2.760726 7.456134
  511 2.757103 7.452511
  512 2.753480 7.452511
  513 2.749857 7.448888
  514 2.746234 7.448888
  515 2.742611 7.445265
  516 2.738988 7.445265
  517 2.735365 7.441642
  518 2.731742 7.441642
  519 2.728119 7.438019
  520 2.724496 7.438019
  521 2.720873 7.434396
  522 2.717250 7.430773
  523 2.713627 7.427150
  524 2.710004 7.423527
  525 2.706381 7.419904
  526 2.702758 7.416281
  527 2.699135 7.412658
  528 2.695512 7.409035
  529 2.691889 7.405412
  530 2.691889 7.401789
  531 2.691889 7.398166
  532 2.691889 7.394543
  533 2.691889 7.390920
  534 2.691889 7.387297
  535 2.691889 7.383674
  536 2.691889 7.380051
  537 2.691889 7.376428
  538 2.691889 7.372805
  539 2.691889 7.369182
  540 2.691889 7.365559
  541 2.691889 7.361936
  542 2.691889 7.358313
  543 2.688266 7.354690
  544 2.688266 7.351067
  545 2.684643 7.347444
  546 2.684643 7.343821
  547 2.681020 7.340198
  548 2.681020 7.336575
  549 2.677397 7.332952
  550 2.677397 7.329329
  551 2.673774 7.325706
  552 2.673774 7.322083
  553 2.670151 7.318460
  554 2.670151 7.314837
  555 2.666528 7.311214
  556 2.662905 7.311214
  557 2.659282 7.307591
  558 2.655659 7.303968
  559 2.652036 7.300345
  560 2.652036 7.296722
  561 2.652036 7.293099
  562 2.648413 7.289476
  563 2.648413 7.285853
  564 2.644790 7.282230
  565 2.644790 7.278607
  566 2.641167 7.274984
  567 2.641167 7.271361
  568 2.637544 7.267738
  569 2.637544 7.264115
  570 2.633921 7.260492
  571 2.633921 7.256869
  572 2.630298 7.253246
  573 2.630298 7.249623
  574 2.626675 7.246000
  575 2.623052 7.242377
  576 2.619429 7.242377
  577 2.619429 7.238754
  578 2.615806 7.235131
  579 2.615806 7.231508
  580 2.615806 7.227885
  581 2.612183 7.224262
  582 2.612183 7.220639
  583 2.608560 7.217016
  584 2.608560 7.213393
  585 2.604937 7.209770
  586 2.608560 7.206147
  587 2.612183 7.206147
  588 2.615806 7.202524
  589 2.619429 7.202524
  590 2.623052 7.198901
  591 2.626675 7.195278
  592 2.630298 7.195278
  593 2.633921 7.191655
  594 2.637544 7.188032
  595 2.641167 7.184409
  596 2.644790 7.180786
  597 2.648413 7.177163
  598 2.652036 7.173540
  599 2.652036 7.169917
  600 2.655659 7.166294
  601 2.655659 7.162671
  602 2.659282 7.159048
  603 2.659282 7.155425
  604 2.662905 7.151802
  605 2.662905 7.148179
  606 2.666528 7.144556
  607 2.666528 7.140933
  608 2.670151 7.137310
  609 2.670151 7.133687
  610 2.673774 7.130064
  611 2.673774 7.126441
  612 2.673774 7.122818
  613 2.677397 7.119195
  614 2.677397 7.115572
  615 2.677397 7.111949
  616 2.681020 7.111949
  617 2.684643 7.108326
  618 2.688266 7.104703
  619 2.691889 7.101080
  620 2.691889 7.097457
  621 2.695512 7.093834
  622 2.695512 7.090211
  623 2.699135 7.086588
  624 2.699135 7.082965
  625 2.702758 7.079342
  626 2.702758 7.075719
  627 2.706381 7.072096
  628 2.706381 7.068473
  629 2.710004 7.064850
  630 2.710004 7.061227
  631 2.713627 7.057604
  632 2.713627 7.053981
  633 2.713627 7.050358
  634 2.713627 7.046735
  635 2.713627 7.043112
  636 2.713627 7.039489
  637 2.713627 7.035866
  638 2.717250 7.032243
  639 2.717250 7.028620
  640 2.717250 7.024997
  641 2.717250 7.021374
  642 2.717250 7.017751
  643 2.717250 7.014128
  644 2.717250 7.010505
  645 2.717250 7.006882
  646 2.717250 7.003259
  647 2.717250 6.999636
  648 2.717250 6.996013
  649 2.717250 6.992390
  650 2.717250 6.988767
  651 2.717250 6.985144
  652 2.717250 6.981521
  653 2.717250 6.977898
  654 2.717250 6.974275
  655 2.717250 6.970652
  656 2.717250 6.967029
  657 2.717250 6.963406
  658 2.717250 6.959783
  659 2.717250 6.956160
  660 2.717250 6.952537
  661 2.720873 6.948914
  662 2.720873 6.945291
  663 2.720873 6.941668
  664 2.724496 6.938045
  665 2.724496 6.934422
  666 2.728119 6.930799
  667 2.728119 6.927176
  668 2.731742 6.923553
  669 2.731742 6.919930
  670 2.735365 6.916307
  671 2.735365 6.912684
  672 2.735365 6.909061
  673 2.735365 6.905438
  674 2.735365 6.901815
  675 2.735365 6.898192
  676 2.735365 6.894569
  677 2.735365 6.890946
  678 2.735365 6.887323
  679 2.735365 6.883700
  680 2.735365 6.880077
  681 2.735365 6.876454
  682 2.735365 6.872831
  683 2.735365 6.869208
  684 2.735365 6.865585
  685 2.735365 6.861962
  686 2.735365 6.858339
  687 2.735365 6.854716
  688 2.735365 6.851093
  689 2.735365 6.847470
  690 2.735365 6.843847
  691 2.735365 6.840224
  692 2.735365 6.836601
  693 2.735365 6.832978
  694 2.735365 6.829355
  695 2.731742 6.825732
  696 2.731742 6.822109
  697 2.731742 6.818486
  698 2.731742 6.814863
  699 2.731742 6.811240
  700 2.731742 6.807617
  701 2.731742 6.803994
  702 2.731742 6.800371
  703 2.731742 6.796748
  704 2.731742 6.793125
  705 2.731742 6.789502
  706 2.731742 6.785879
  707 2.731742 6.782256
  708 2.731742 6.778633
  709 2.731742 6.775010
  710 2.731742 6.771387
  711 2.731742 6.767764
  712 2.731742 6.764141
  713 2.731742 6.760518
  714 2.728119 6.756895
  715 2.728119 6.753272
  716 2.728119 6.749649
  717 2.728119 6.746026
  718 2.728119 6.742403
  719 2.728119 6.738780
  720 2.728119 6.735157
  721 2.728119 6.731534
  722 2.731742 6.727911
  723 2.731742 6.724288
  724 2.731742 6.720665
  725 2.735365 6.717042
  726 2.735365 6.713419
  727 2.735365 6.709796
  728 2.735365 6.706173
  729 2.735365 6.702550
  730 2.735365 6.698927
  731 2.735365 6.695304
  732 2.735365 6.691681
  733 2.735365 6.688058
  734 2.735365 6.684435
  735 2.735365 6.680812
  736 2.735365 6.677189
  737 2.735365 6.673566
  738 2.735365 6.669943
  739 2.735365 6.666320
  740 2.735365 6.662697
  741 2.735365 6.659074
  742 2.738988 6.655451
  743 2.738988 6.651828
  744 2.742611 6.648205
  745 2.746234 6.644582
  746 2.749857 6.640959
  747 2.753480 6.637336
  748 2.757103 6.633713
  749 2.760726 6.630090
  750 2.764349 6.626467
  751 2.767972 6.622844
  752 2.771595 6.622844
  753 2.775218 6.622844
  754 2.778841 6.622844
  755 2.782464 6.622844
  756 2.786087 6.619221
  757 2.789710 6.619221
  758 2.793333 6.619221
  759 2.796956 6.619221
  760 2.800579 6.619221
  761 2.804202 6.619221
  762 2.807825 6.619221
  763 2.811448 6.619221
  764 2.815071 6.619221
  765 2.818694 6.619221
  766 2.822317 6.619221
  767 2.825940 6.619221
  768 2.829563 6.619221
  769 2.833186 6.619221
  770 2.836809 6.619221
  771 2.840432 6.619221
  772 2.844055 6.619221
  773 2.847678 6.619221
  774 2.851301 6.619221
  775 2.854924 6.619221
  776 2.858547 6.619221
  777 2.862170 6.619221
  778 2.865793 6.615598
  779 2.869416 6.615598
  780 2.873039 6.611975
  781 2.876662 6.611975
  782 2.880285 6.608352
  783 2.883908 6.608352
  784 2.887531 6.604729
  785 2.891154 6.604729
  786 2.894777 6.601106
  787 2.898400 6.601106
  788 2.902023 6.597483
  789 2.905646 6.597483
  790 2.909269 6.593860
  791 2.912892 6.593860
  792 2.916515 6.593860
  793 2.920138 6.593860
  794 2.923761 6.593860
  795 2.927384 6.593860
  796 2.931007 6.593860
  797 2.934630 6.593860
  798 2.938253 6.593860
  799 2.941876 6.593860
  800 2.945499 6.593860
  801 2.949122 6.593860
  802 2.952745 6.593860
  803 2.956368 6.593860
  804 2.959991 6.593860
  805 2.963614 6.593860
  806 2.967237 6.593860
  807 2.970860 6.593860
  808 2.974483 6.593860
  809 2.978106 6.593860
  810 2.981729 6.593860
  811 2.985352 6.593860
  812 2.988975 6.590237
  813 2.992598 6.590237
  814 2.996221 6.586614
  815 2.999844 6.586614
  816 3.003467 6.582991
  817 3.007090 6.582991
  818 3.010713 6.579368
  819 3.014336 6.579368
  820 3.017959 6.575745
  821 3.021582 6.575745
  822 3.025205 6.572122
  823 3.028828 6.572122
  824 3.032451 6.568499
  825 3.032451 6.564876
  826 3.036074 6.561253
  827 3.036074 6.557630
  828 3.039697 6.554007
  829 3.039697 6.550384
  830 3.043320 6.546761
  831 3.043320 6.543138
  832 3.046943 6.539515
  833 3.046943 6.535892
  834 3.050566 6.532269
  835 3.050566 6.528646
  836 3.054189 6.525023
  837 3.054189 6.521400
  838 3.054189 6.517777
  839 3.054189 6.514154
  840 3.054189 6.510531
  841 3.054189 6.506908
  842 3.054189 6.503285
  843 3.054189 6.499662
  844 3.057812 6.496039
  845 3.057812 6.492416
  846 3.057812 6.488793
  847 3.057812 6.485170
  848 3.057812 6.481547
  849 3.057812 6.477924
  850 3.057812 6.474301
  851 3.057812 6.470678
  852 3.061435 6.467055
  853 3.065058 6.463432
  854 3.068681 6.463432
  855 3.072304 6.459809
  856 3.075927 6.456186
  857 3.079550 6.456186
  858 3.083173 6.452563
  859 3.086796 6.452563
  860 3.090419 6.448940
  861 3.094042 6.445317
  862 3.097665 6.441694
  863 3.101288 6.438071
  864 3.101288 6.434448
  865 3.104911 6.430825
  866 3.104911 6.427202
  867 3.108534 6.423579
  868 3.108534 6.419956
  869 3.112157 6.416333
  870 3.112157 6.412710
  871 3.115780 6.409087
  872 3.115780 6.405464
  873 3.119403 6.401841
  874 3.119403 6.398218
  875 3.123026 6.394595
  876 3.123026 6.390972
  877 3.126649 6.387349
  878 3.126649 6.383726
  879 3.130272 6.380103
  880 3.133895 6.380103
  881 3.137518 6.376480
  882 3.141141 6.376480
  883 3.144764 6.372857
  884 3.148387 6.372857
  885 3.152010 6.369234
  886 3.155633 6.365611
  887 3.159256 6.361988
  888 3.162879 6.358365
  889 3.162879 6.354742
  890 3.166502 6.351119
  891 3.166502 6.347496
  892 3.170125 6.343873
  893 3.170125 6.340250
  894 3.173748 6.336627
  895 3.173748 6.333004
  896 3.177371 6.329381
  897 3.177371 6.325758
  898 3.180994 6.322135
  899 3.180994 6.318512
  900 3.184617 6.314889
  901 3.184617 6.311266
  902 3.184617 6.307643
  903 3.184617 6.304020
  904 3.184617 6.300397
  905 3.184617 6.296774
  906 3.184617 6.293151
  907 3.188240 6.293151
  908 3.191863 6.289528
  909 3.195486 6.289528
  910 3.199109 6.285905
  911 3.202732 6.285905
  912 3.206355 6.282282
  913 3.206355 6.278659
  914 3.209978 6.275036
  915 3.209978 6.271413
  916 3.213601 6.267790
  917 3.213601 6.264167
  918 3.217224 6.260544
  919 3.217224 6.256921
  920 3.220847 6.253298
  921 3.220847 6.249675
  922 3.224470 6.246052
  923 3.224470 6.242429
  924 3.228093 6.238806
  925 3.228093 6.235183
  926 3.228093 6.231560
  927 3.228093 6.227937
  928 3.228093 6.224314
  929 3.228093 6.220691
  930 3.228093 6.217068
  931 3.228093 6.213445
  932 3.228093 6.209822
  933 3.228093 6.206199
  934 3.228093 6.202576
  935 3.228093 6.198953
  936 3.228093 6.195330
  937 3.228093 6.191707
  938 3.228093 6.188084
  939 3.228093 6.184461
  940 3.228093 6.180838
  941 3.228093 6.177215
  942 3.228093 6.173592
  943 3.228093 6.169969
  944 3.228093 6.166346
  945 3.228093 6.162723
  946 3.228093 6.159100
  947 3.228093 6.155477
  948 3.228093 6.151854
  949 3.224470 6.148231
  950 3.224470 6.144608
  951 3.220847 6.140985
  952 3.220847 6.137362
  953 3.217224 6.133739
  954 3.217224 6.130116
  955 3.217224 6.126493
  956 3.217224 6.122870
  957 3.217224 6.119247
  958 3.217224 6.115624
  959 3.217224 6.112001
  960 3.217224 6.108378
  961 3.220847 6.104755
  962 3.220847 6.101132
  963 3.220847 6.097509
  964 3.224470 6.097509
  965 3.228093 6.093886
  966 3.231716 6.093886
  967 3.235339 6.090263
  968 3.238962 6.090263
  969 3.242585 6.086640
  970 3.246208 6.086640
  971 3.249831 6.083017
  972 3.253454 6.083017
  973 3.257077 6.079394
  974 3.260700 6.075771
  975 3.260700 6.072148
  976 3.264323 6.068525
  977 3.264323 6.064902
  978 3.267946 6.061279
  979 3.267946 6.057656
  980 3.271569 6.054033
  981 3.271569 6.050410
  982 3.275192 6.046787
  983 3.275192 6.043164
  984 3.278815 6.039541
  985 3.278815 6.035918
  986 3.282438 6.032295
  987 3.282438 6.028672
  988 3.282438 6.025049
  989 3.282438 6.021426
  990 3.282438 6.017803
  991 3.282438 6.014180
  992 3.282438 6.010557
  993 3.282438 6.006934
  994 3.282438 6.003311
  995 3.282438 5.999688
  996 3.282438 5.996065
  997 3.282438 5.992442
  998 3.282438 5.988819
  999 3.282438 5.985196
 1000 3.282438 5.981573
 1001 3.282438 5.977950
 1002 3.282438 5.974327
 1003 3.282438 5.970704
 1004 3.282438 5.967081
 1005 3.282438 5.963458
 1006 3.282438 5.959835
 1007 3.282438 5.956212
 1008 3.282438 5.952589
 1009 3.282438 5.948966
 1010 3.282438 5.945343
 1011 3.282438 5.941720
 1012 3.282438 5.938097
 1013 3.282438 5.934474
 1014 3.286061 5.930851
 1015 3.286061 5.927228
 1016 3.289684 5.923605
 1017 3.289684 5.919982
 1018 3.293307 5.916359
 1019 3.293307 5.912736
 1020 3.296930 5.909113
 1021 3.296930 5.905490
 1022 3.300553 5.901867
 1023 3.300553 5.898244
 1024 3.300553 5.894621
 1025 3.300553 5.890998
 1026 3.300553 5.887375
 1027 3.300553 5.883752
 1028 3.300553 5.880129
 1029 3.300553 5.876506
 1030 3.300553 5.872883
 1031 3.300553 5.869260
 1032 3.300553 5.865637
 1033 3.300553 5.862014
 1034 3.300553 5.858391
 1035 3.300553 5.854768
 1036 3.300553 5.851145
 1037 3.300553 5.847522
 1038 3.300553 5.843899
 1039 3.300553 5.840276
 1040 3.300553 5.836653
 1041 3.300553 5.833030
 1042 3.300553 5.829407
 1043 3.300553 5.825784
 1044 3.300553 5.822161
 1045 3.300553 5.818538
 1046 3.300553 5.814915
 1047 3.304176 5.811292
 1048 3.304176 5.807669
 1049 3.307799 5.804046
 1050 3.311422 5.800423
 1051 3.315045 5.796800
 1052 3.315045 5.793177
 1053 3.318668 5.789554
 1054 3.318668 5.785931
 1055 3.322291 5.782308
 1056 3.322291 5.778685
 1057 3.325914 5.775062
 1058 3.325914 5.771439
 1059 3.329537 5.767816
 1060 3.329537 5.764193
 1061 3.333160 5.760570
 1062 3.333160 5.756947
 1063 3.336783 5.753324
 1064 3.336783 5.749701
 1065 3.336783 5.746078
 1066 3.336783 5.742455
 1067 3.336783 5.738832
 1068 3.336783 5.735209
 1069 3.336783 5.731586
 1070 3.336783 5.727963
 1071 3.336783 5.724340
 1072 3.336783 5.720717
 1073 3.336783 5.717094
 1074 3.336783 5.713471
 1075 3.336783 5.709848
 1076 3.336783 5.706225
 1077 3.340406 5.702602
 1078 3.340406 5.698979
 1079 3.344029 5.695356
 1080 3.344029 5.691733
 1081 3.344029 5.688110
 1082 3.344029 5.684487
 1083 3.344029 5.680864
 1084 3.344029 5.677241
 1085 3.344029 5.673618
 1086 3.344029 5.669995
 1087 3.344029 5.666372
 1088 3.344029 5.662749
 1089 3.344029 5.659126
 1090 3.344029 5.655503
 1091 3.344029 5.651880
 1092 3.344029 5.648257
 1093 3.344029 5.644634
 1094 3.344029 5.641011
 1095 3.344029 5.637388
 1096 3.344029 5.633765
 1097 3.344029 5.630142
 1098 3.344029 5.626519
 1099 3.344029 5.622896
 1100 3.344029 5.619273
 1101 3.344029 5.615650
 1102 3.344029 5.612027
 1103 3.344029 5.608404
 1104 3.344029 5.604781
 1105 3.340406 5.601158
 1106 3.340406 5.597535
 1107 3.336783 5.593912
 1108 3.336783 5.590289
 1109 3.333160 5.586666
 1110 3.333160 5.583043
 1111 3.329537 5.579420
 1112 3.329537 5.575797
 1113 3.329537 5.572174
 1114 3.329537 5.568551
 1115 3.325914 5.564928
 1116 3.325914 5.561305
 1117 3.325914 5.557682
 1118 3.325914 5.554059
 1119 3.325914 5.550436
 1120 3.325914 5.546813
 1121 3.322291 5.543190
 1122 3.322291 5.539567
 1123 3.322291 5.535944
 1124 3.322291 5.532321
 1125 3.325914 5.528698
 1126 3.329537 5.525075
 1127 3.333160 5.525075
 1128 3.336783 5.521452
 1129 3.340406 5.521452
 1130 3.344029 5.517829
 1131 3.347652 5.514206
 1132 3.351275 5.514206
 1133 3.354898 5.510583
 1134 3.358521 5.506960
 1135 3.362144 5.503337
 1136 3.365767 5.499714
 1137 3.369390 5.499714
 1138 3.373013 5.496091
 1139 3.376636 5.496091
 1140 3.380259 5.492468
 1141 3.383882 5.492468
 1142 3.387505 5.488845
 1143 3.391128 5.488845
 1144 3.394751 5.485222
 1145 3.398374 5.485222
 1146 3.401997 5.481599
 1147 3.405620 5.481599
 1148 3.409243 5.477976
 1149 3.412866 5.474353
 1150 3.416489 5.470730
 1151 3.420112 5.467107
 1152 3.420112 5.463484
 1153 3.423735 5.459861
 1154 3.423735 5.456238
 1155 3.427358 5.452615
 1156 3.427358 5.448992
 1157 3.430981 5.445369
 1158 3.430981 5.441746
 1159 3.434604 5.438123
 1160 3.434604 5.434500
 1161 3.438227 5.430877
 1162 3.441850 5.427254
 1163 3.445473 5.423631
 1164 3.445473 5.420008
 1165 3.449096 5.416385
 1166 3.452719 5.412762
 1167 3.456342 5.409139
 1168 3.459965 5.409139
 1169 3.463588 5.405516
 1170 3.467211 5.401893
 1171 3.470834 5.401893
 1172 3.474457 5.401893
 1173 3.478080 5.398270
 1174 3.481703 5.398270
 1175 3.485326 5.394647
 1176 3.488949 5.394647
 1177 3.492572 5.391024
 1178 3.496195 5.391024
 1179 3.499818 5.387401
 1180 3.503441 5.387401
 1181 3.507064 5.383778
 1182 3.510687 5.383778
 1183 3.514310 5.380155
 1184 3.517933 5.380155
 1185 3.521556 5.376532
 1186 3.525179 5.372909
 1187 3.528802 5.369286
 1188 3.532425 5.365663
 1189 3.536048 5.365663
 1190 3.539671 5.362040
 1191 3.543294 5.362040
 1192 3.546917 5.358417
 1193 3.550540 5.358417
 1194 3.554163 5.354794
 1195 3.557786 5.354794
 1196 3.561409 5.351171
 1197 3.565032 5.351171
 1198 3.568655 5.347548
 1199 3.572278 5.343925
 1200 3.575901 5.340302
 1201 3.579524 5.340302
 1202 3.583147 5.336679
 1203 3.586770 5.333056
 1204 3.590393 5.329433
 1205 3.594016 5.325810
 1206 3.597639 5.322187
 1207 3.597639 5.318564
 1208 3.601262 5.314941
 1209 3.601262 5.311318
 1210 3.604885 5.307695
 1211 3.604885 5.304072
 1212 3.608508 5.300449
 1213 3.608508 5.296826
 1214 3.612131 5.293203
 1215 3.612131 5.289580
 1216 3.615754 5.285957
 1217 3.615754 5.282334
 1218 3.619377 5.278711
 1219 3.619377 5.275088
 1220 3.619377 5.271465
 1221 3.619377 5.267842
 1222 3.619377 5.264219
 1223 3.619377 5.260596
 1224 3.619377 5.256973
 1225 3.619377 5.253350
 1226 3.619377 5.249727
 1227 3.619377 5.246104
 1228 3.619377 5.242481
 1229 3.619377 5.238858
 1230 3.619377 5.235235
 1231 3.619377 5.231612
 1232 3.619377 5.227989
 1233 3.619377 5.224366
 1234 3.619377 5.220743
 1235 3.619377 5.217120
 1236 3.619377 5.213497
 1237 3.619377 5.209874
 1238 3.619377 5.206251
 1239 3.619377 5.202628
 1240 3.619377 5.199005
 1241 3.615754 5.195382
 1242 3.615754 5.191759
 1243 3.612131 5.188136
 1244 3.612131 5.184513
 1245 3.615754 5.180890
 1246 3.615754 5.177267
 1247 3.615754 5.173644
 1248 3.619377 5.170021
 1249 3.623000 5.166398
 1250 3.623000 5.162775
 1251 3.626623 5.159152
 1252 3.630246 5.155529
 1253 3.633869 5.151906
 1254 3.633869 5.148283
 1255 3.637492 5.144660
 1256 3.637492 5.141037
 1257 3.641115 5.137414
 1258 3.641115 5.133791
 1259 3.644738 5.130168
 1260 3.644738 5.126545
 1261 3.648361 5.122922
 1262 3.648361 5.119299
 1263 3.651984 5.115676
 1264 3.651984 5.112053
 1265 3.655607 5.108430
 1266 3.655607 5.104807
 1267 3.655607 5.101184
 1268 3.655607 5.097561
 1269 3.655607 5.093938
 1270 3.655607 5.090315
 1271 3.655607 5.086692
 1272 3.655607 5.083069
 1273 3.655607 5.079446
 1274 3.655607 5.075823
 1275 3.655607 5.072200
 1276 3.655607 5.068577
 1277 3.655607 5.064954
 1278 3.655607 5.061331
 1279 3.655607 5.057708
 1280 3.655607 5.054085
 1281 3.655607 5.050462
 1282 3.655607 5.046839
 1283 3.655607 5.043216
 1284 3.655607 5.039593
 1285 3.655607 5.035970
 1286 3.655607 5.032347
 1287 3.659230 5.028724
 1288 3.662853 5.025101
 1289 3.666476 5.021478
 1290 3.670099 5.017855
 1291 3.673722 5.014232
 1292 3.673722 5.010609
 1293 3.677345 5.006986
 1294 3.677345 5.003363
 1295 3.680968 4.999740
 1296 3.680968 4.996117
 1297 3.684591 4.992494
 1298 3.684591 4.988871
 1299 3.688214 4.985248
 1300 3.688214 4.981625
 1301 3.691837 4.978002
 1302 3.691837 4.974379
 1303 3.695460 4.970756
 1304 3.695460 4.967133
 1305 3.699083 4.963510
 1306 3.699083 4.959887
 1307 3.699083 4.956264
 1308 3.699083 4.952641
 1309 3.699083 4.949018
 1310 3.699083 4.945395
 1311 3.699083 4.941772
 1312 3.699083 4.938149
 1313 3.699083 4.934526
 1314 3.699083 4.930903
 1315 3.699083 4.927280
 1316 3.699083 4.923657
 1317 3.699083 4.920034
 1318 3.699083 4.916411
 1319 3.699083 4.912788
 1320 3.699083 4.909165
 1321 3.699083 4.905542
 1322 3.699083 4.901919
 1323 3.699083 4.898296
 1324 3.699083 4.894673
 1325 3.699083 4.891050
 1326 3.699083 4.887427
 1327 3.699083 4.883804
 1328 3.695460 4.880181
 1329 3.695460 4.876558
 1330 3.691837 4.872935
 1331 3.691837 4.869312
 1332 3.688214 4.865689
 1333 3.688214 4.862066
 1334 3.684591 4.858443
 1335 3.684591 4.854820
 1336 3.680968 4.851197
 1337 3.680968 4.847574
 1338 3.677345 4.843951
 1339 3.677345 4.840328
 1340 3.673722 4.836705
 1341 3.670099 4.836705
 1342 3.673722 4.833082
 1343 3.673722 4.829459
 1344 3.677345 4.825836
 1345 3.677345 4.822213
 1346 3.680968 4.818590
 1347 3.680968 4.814967
 1348 3.684591 4.811344
 1349 3.684591 4.807721
 1350 3.688214 4.804098
 1351 3.688214 4.800475
 1352 3.688214 4.796852
 1353 3.688214 4.793229
 1354 3.688214 4.789606
 1355 3.688214 4.785983
 1356 3.688214 4.782360
 1357 3.688214 4.778737
 1358 3.688214 4.775114
 1359 3.688214 4.771491
 1360 3.688214 4.767868
 1361 3.688214 4.764245
 1362 3.688214 4.760622
 1363 3.688214 4.756999
 1364 3.688214 4.753376
 1365 3.688214 4.749753
 1366 3.688214 4.746130
 1367 3.688214 4.742507
 1368 3.688214 4.738884
 1369 3.688214 4.735261
 1370 3.688214 4.731638
 1371 3.688214 4.728015
 1372 3.688214 4.724392
 1373 3.684591 4.720769
 1374 3.684591 4.717146
 1375 3.680968 4.713523
 1376 3.680968 4.709900
 1377 3.680968 4.706277
 1378 3.680968 4.702654
 1379 3.680968 4.699031
 1380 3.680968 4.695408
 1381 3.680968 4.691785
 1382 3.680968 4.688162
 1383 3.680968 4.684539
 1384 3.680968 4.680916
 1385 3.680968 4.677293
 1386 3.680968 4.673670
 1387 3.680968 4.670047
 1388 3.680968 4.666424
 1389 3.680968 4.662801
 1390 3.680968 4.659178
 1391 3.680968 4.655555
 1392 3.680968 4.651932
 1393 3.680968 4.648309
 1394 3.677345 4.644686
 1395 3.677345 4.641063
 1396 3.673722 4.637440
 1397 3.673722 4.633817
 1398 3.670099 4.630194
 1399 3.670099 4.626571
 1400 3.666476 4.622948
 1401 3.666476 4.619325
 1402 3.662853 4.615702
 1403 3.662853 4.612079
 1404 3.659230 4.608456
 1405 3.659230 4.604833
 1406 3.659230 4.601210
 1407 3.659230 4.597587
 1408 3.659230 4.593964
 1409 3.659230 4.590341
 1410 3.659230 4.586718
 1411 3.659230 4.583095
 1412 3.659230 4.579472
 1413 3.659230 4.575849
 1414 3.659230 4.572226
 1415 3.659230 4.568603
 1416 3.659230 4.564980
 1417 3.659230 4.561357
 1418 3.659230 4.557734
 1419 3.659230 4.554111
 1420 3.659230 4.550488
 1421 3.659230 4.546865
 1422 3.659230 4.543242
 1423 3.659230 4.539619
 1424 3.659230 4.535996
 1425 3.659230 4.532373
 1426 3.659230 4.528750
 1427 3.655607 4.525127
 1428 3.655607 4.521504
 1429 3.651984 4.517881
 1430 3.651984 4.514258
 1431 3.648361 4.510635
 1432 3.648361 4.507012
 1433 3.644738 4.503389
 1434 3.644738 4.499766
 1435 3.641115 4.496143
 1436 3.641115 4.492520
 1437 3.637492 4.488897
 1438 3.637492 4.485274
 1439 3.633869 4.481651
 1440 3.630246 4.481651
 1441 3.626623 4.478028
 1442 3.623000 4.478028
 1443 3.619377 4.474405
 1444 3.615754 4.474405
 1445 3.612131 4.470782
 1446 3.608508 4.470782
 1447 3.604885 4.467159
 1448 3.601262 4.467159
 1449 3.597639 4.463536
 1450 3.594016 4.459913
 1451 3.594016 4.456290
 1452 3.590393 4.452667
 1453 3.586770 4.449044
 1454 3.586770 4.445421
 1455 3.586770 4.441798
 1456 3.586770 4.438175
 1457 3.586770 4.434552
 1458 3.586770 4.430929
 1459 3.586770 4.427306
 1460 3.583147 4.423683
 1461 3.583147 4.420060
 1462 3.583147 4.416437
 1463 3.586770 4.412814
 1464 3.586770 4.409191
 1465 3.586770 4.405568
 1466 3.590393 4.401945
 1467 3.590393 4.398322
 1468 3.590393 4.394699
 1469 3.590393 4.391076
 1470 3.590393 4.387453
 1471 3.594016 4.383830
 1472 3.594016 4.380207
 1473 3.597639 4.376584
 1474 3.597639 4.372961
 1475 3.601262 4.369338
 1476 3.601262 4.365715
 1477 3.604885 4.362092
 1478 3.604885 4.358469
 1479 3.608508 4.354846
 1480 3.608508 4.351223
 1481 3.608508 4.347600
 1482 3.608508 4.343977
 1483 3.608508 4.340354
 1484 3.608508 4.336731
 1485 3.608508 4.333108
 1486 3.608508 4.329485
 1487 3.608508 4.325862
 1488 3.608508 4.322239
 1489 3.612131 4.318616
 1490 3.612131 4.314993
 1491 3.615754 4.311370
 1492 3.615754 4.307747
 1493 3.619377 4.304124
 1494 3.619377 4.300501
 1495 3.623000 4.296878
 1496 3.623000 4.293255
 1497 3.623000 4.289632
 1498 3.623000 4.286009
 1499 3.623000 4.282386
 1500 3.623000 4.278763
 1501 3.623000 4.275140
 1502 3.623000 4.271517
 1503 3.623000 4.267894
 1504 3.623000 4.264271
 1505 3.623000 4.260648
 1506 3.623000 4.257025
 1507 3.623000 4.253402
 1508 3.623000 4.249779
 1509 3.623000 4.246156
 1510 3.623000 4.242533
 1511 3.623000 4.238910
 1512 3.623000 4.235287
 1513 3.623000 4.231664
 1514 3.623000 4.228041
 1515 3.623000 4.224418
 1516 3.623000 4.220795
 1517 3.623000 4.217172
 1518 3.623000 4.213549
 1519 3.623000 4.209926
 1520 3.623000 4.206303
 1521 3.623000 4.202680
 1522 3.623000 4.199057
 1523 3.623000 4.195434
 1524 3.623000 4.191811
 1525 3.623000 4.188188
 1526 3.619377 4.184565
 1527 3.619377 4.180942
 1528 3.615754 4.177319
 1529 3.615754 4.173696
 1530 3.612131 4.170073
 1531 3.612131 4.166450
 1532 3.608508 4.162827
 1533 3.608508 4.159204
 1534 3.604885 4.155581
 1535 3.604885 4.151958
 1536 3.601262 4.148335
 1537 3.601262 4.144712
 1538 3.601262 4.141089
 1539 3.601262 4.137466
 1540 3.601262 4.133843
 1541 3.601262 4.130220
 1542 3.604885 4.126597
 1543 3.608508 4.122974
 1544 3.608508 4.119351
 1545 3.612131 4.115728
 1546 3.612131 4.112105
 1547 3.615754 4.108482
 1548 3.615754 4.104859
 1549 3.619377 4.101236
 1550 3.619377 4.097613
 1551 3.623000 4.093990
 1552 3.623000 4.090367
 1553 3.626623 4.086744
 1554 3.626623 4.083121
 1555 3.630246 4.079498
 1556 3.630246 4.075875
 1557 3.630246 4.072252
 1558 3.630246 4.068629
 1559 3.630246 4.065006
 1560 3.630246 4.061383
 1561 3.630246 4.057760
 1562 3.630246 4.054137
 1563 3.630246 4.050514
 1564 3.630246 4.046891
 1565 3.630246 4.043268
 1566 3.630246 4.039645
 1567 3.630246 4.036022
 1568 3.630246 4.032399
 1569 3.630246 4.028776
 1570 3.630246 4.025153
 1571 3.630246 4.021530
 1572 3.630246 4.017907
 1573 3.630246 4.014284
 1574 3.630246 4.010661
 1575 3.630246 4.007038
 1576 3.630246 4.003415
 1577 3.630246 3.999792
 1578 3.630246 3.996169
 1579 3.630246 3.992546
 1580 3.630246 3.988923
 1581 3.630246 3.985300
 1582 3.630246 3.981677
 1583 3.630246 3.978054
 1584 3.626623 3.974431
 1585 3.626623 3.970808
 1586 3.623000 3.967185
 1587 3.623000 3.963562
 1588 3.619377 3.959939
 1589 3.619377 3.956316
 1590 3.615754 3.952693
 1591 3.615754 3.949070
 1592 3.612131 3.945447
 1593 3.612131 3.941824
 1594 3.608508 3.938201
 1595 3.608508 3.934578
 1596 3.608508 3.930955
 1597 3.608508 3.927332
 1598 3.608508 3.923709
 1599 3.608508 3.920086
 1600 3.604885 3.916463
 1601 3.604885 3.912840
 1602 3.601262 3.909217
 1603 3.601262 3.905594
 1604 3.597639 3.901971
 1605 3.597639 3.898348
 1606 3.594016 3.894725
 1607 3.594016 3.891102
 1608 3.590393 3.887479
 1609 3.590393 3.883856
 1610 3.586770 3.880233
 1611 3.586770 3.876610
 1612 3.586770 3.872987
 1613 3.586770 3.869364
 1614 3.586770 3.865741
 1615 3.586770 3.862118
 1616 3.586770 3.858495
 1617 3.586770 3.854872
 1618 3.586770 3.851249
 1619 3.586770 3.847626
 1620 3.586770 3.844003
 1621 3.586770 3.840380
 1622 3.586770 3.836757
 1623 3.586770 3.833134
 1624 3.586770 3.829511
 1625 3.586770 3.825888
 1626 3.586770 3.822265
 1627 3.586770 3.818642
 1628 3.586770 3.815019
 1629 3.586770 3.811396
 1630 3.586770 3.807773
 1631 3.586770 3.804150
 1632 3.586770 3.800527
 1633 3.586770 3.796904
 1634 3.586770 3.793281
 1635 3.586770 3.789658
 1636 3.590393 3.786035
 1637 3.594016 3.782412
 1638 3.597639 3.778789
 1639 3.601262 3.775166
 1640 3.604885 3.771543
 1641 3.604885 3.767920
 1642 3.608508 3.764297
 1643 3.612131 3.764297
 1644 3.615754 3.760674
 1645 3.619377 3.760674
 1646 3.623000 3.757051
 1647 3.626623 3.753428
 1648 3.630246 3.753428
 1649 3.633869 3.749805
 1650 3.637492 3.746182
 1651 3.641115 3.742559
 1652 3.644738 3.738936
 1653 3.648361 3.735313
 1654 3.651984 3.731690
 1655 3.655607 3.728067
 1656 3.659230 3.724444
 1657 3.662853 3.720821
 1658 3.662853 3.717198
 1659 3.666476 3.713575
 1660 3.666476 3.709952
 1661 3.670099 3.706329
 1662 3.670099 3.702706
 1663 3.673722 3.699083
 1664 3.673722 3.695460
 1665 3.677345 3.691837
 1666 3.677345 3.688214
 1667 3.680968 3.684591
 1668 3.680968 3.680968
 1669 3.684591 3.677345
 1670 3.684591 3.673722
 1671 3.684591 3.670099
 1672 3.684591 3.666476
 1673 3.684591 3.662853
 1674 3.684591 3.659230
 1675 3.684591 3.655607
 1676 3.684591 3.651984
 1677 3.684591 3.648361
 1678 3.684591 3.644738
 1679 3.684591 3.641115
 1680 3.684591 3.637492
 1681 3.684591 3.633869
 1682 3.684591 3.630246
 1683 3.684591 3.626623
 1684 3.688214 3.623000
 1685 3.691837 3.619377
 1686 3.695460 3.615754
 1687 3.699083 3.612131
 1688 3.702706 3.608508
 1689 3.706329 3.608508
 1690 3.709952 3.604885
 1691 3.713575 3.604885
 1692 3.717198 3.601262
 1693 3.720821 3.597639
 1694 3.724444 3.594016
 1695 3.728067 3.590393
 1696 3.731690 3.586770
 1697 3.731690 3.583147
 1698 3.735313 3.579524
 1699 3.735313 3.575901
 1700 3.738936 3.572278
 1701 3.738936 3.568655
 1702 3.742559 3.565032
 1703 3.742559 3.561409
 1704 3.746182 3.557786
 1705 3.746182 3.554163
 1706 3.749805 3.550540
 1707 3.749805 3.546917
 1708 3.753428 3.543294
 1709 3.753428 3.539671
 1710 3.757051 3.536048
 1711 3.757051 3.532425
 1712 3.757051 3.528802
 1713 3.757051 3.525179
 1714 3.757051 3.521556
 1715 3.757051 3.517933
 1716 3.760674 3.514310
 1717 3.764297 3.514310
 1718 3.767920 3.510687
 1719 3.771543 3.510687
 1720 3.775166 3.510687
 1721 3.778789 3.510687
 1722 3.782412 3.507064
 1723 3.786035 3.507064
 1724 3.789658 3.507064
 1725 3.793281 3.507064
 1726 3.796904 3.507064
 1727 3.800527 3.507064
 1728 3.804150 3.507064
 1729 3.807773 3.507064
 1730 3.811396 3.507064
 1731 3.815019 3.507064
 1732 3.818642 3.507064
 1733 3.822265 3.507064
 1734 3.825888 3.507064
 1735 3.829511 3.507064
 1736 3.833134 3.507064
 1737 3.836757 3.507064
 1738 3.840380 3.507064
 1739 3.844003 3.507064
 1740 3.847626 3.507064
 1741 3.851249 3.507064
 1742 3.854872 3.507064
 1743 3.858495 3.507064
 1744 3.862118 3.507064
 1745 3.865741 3.507064
 1746 3.869364 3.507064
 1747 3.872987 3.507064
 1748 3.876610 3.507064
 1749 3.880233 3.503441
 1750 3.883856 3.503441
 1751 3.887479 3.499818
 1752 3.891102 3.499818
 1753 3.894725 3.496195
 1754 3.898348 3.496195
 1755 3.901971 3.492572
 1756 3.905594 3.492572
 1757 3.909217 3.492572
 1758 3.912840 3.492572
 1759 3.916463 3.492572
 1760 3.920086 3.492572
 1761 3.923709 3.488949
 1762 3.927332 3.488949
 1763 3.930955 3.485326
 1764 3.934578 3.485326
 1765 3.938201 3.481703
 1766 3.941824 3.481703
 1767 3.945447 3.478080
 1768 3.949070 3.478080
 1769 3.952693 3.474457
 1770 3.956316 3.474457
 1771 3.959939 3.470834
 1772 3.963562 3.470834
 1773 3.967185 3.467211
 1774 3.970808 3.467211
 1775 3.974431 3.463588
 1776 3.974431 3.459965
 1777 3.978054 3.456342
 1778 3.978054 3.452719
 1779 3.981677 3.449096
 1780 3.981677 3.445473
 1781 3.985300 3.441850
 1782 3.985300 3.438227
 1783 3.988923 3.434604
 1784 3.988923 3.430981
 1785 3.992546 3.427358
 1786 3.992546 3.423735
 1787 3.996169 3.420112
 1788 3.996169 3.416489
 1789 3.996169 3.412866
 1790 3.996169 3.409243
 1791 3.996169 3.405620
 1792 3.996169 3.401997
 1793 3.996169 3.398374
 1794 3.996169 3.394751
 1795 3.996169 3.391128
 1796 3.996169 3.387505
 1797 3.996169 3.383882
 1798 3.996169 3.380259
 1799 3.996169 3.376636
 1800 3.996169 3.373013
 1801 3.996169 3.369390
 1802 3.996169 3.365767
 1803 3.996169 3.362144
 1804 3.996169 3.358521
 1805 3.996169 3.354898
 1806 3.996169 3.351275
 1807 3.996169 3.347652
 1808 3.996169 3.344029
 1809 3.996169 3.340406
 1810 3.992546 3.336783
 1811 3.992546 3.333160
 1812 3.992546 3.329537
 1813 3.992546 3.325914
 1814 3.992546 3.322291
 1815 3.992546 3.318668
 1816 3.992546 3.315045
 1817 3.992546 3.311422
 1818 3.992546 3.307799
 1819 3.992546 3.304176
 1820 3.992546 3.300553
 1821 3.992546 3.296930
 1822 3.992546 3.293307
 1823 3.992546 3.289684
 1824 3.992546 3.286061
 1825 3.992546 3.282438
 1826 3.992546 3.278815
 1827 3.992546 3.275192
 1828 3.992546 3.271569
 1829 3.992546 3.267946
 1830 3.992546 3.264323
 1831 3.992546 3.260700
 1832 3.992546 3.257077
 1833 3.992546 3.253454
 1834 3.988923 3.249831
 1835 3.988923 3.246208
 1836 3.985300 3.242585
 1837 3.985300 3.238962
 1838 3.981677 3.235339
 1839 3.981677 3.231716
 1840 3.978054 3.228093
 1841 3.978054 3.224470
 1842 3.974431 3.220847
 1843 3.974431 3.217224
 1844 3.974431 3.213601
 1845 3.974431 3.209978
 1846 3.974431 3.206355
 1847 3.974431 3.202732
 1848 3.974431 3.199109
 1849 3.974431 3.195486
 1850 3.974431 3.191863
 1851 3.974431 3.188240
 1852 3.974431 3.184617
 1853 3.974431 3.180994
 1854 3.970808 3.177371
 1855 3.970808 3.173748
 1856 3.970808 3.170125
 1857 3.967185 3.166502
 1858 3.967185 3.162879
 1859 3.963562 3.159256
 1860 3.963562 3.155633
 1861 3.963562 3.152010
 1862 3.967185 3.148387
 1863 3.970808 3.144764
 1864 3.974431 3.141141
 1865 3.978054 3.137518
 1866 3.978054 3.133895
 1867 3.981677 3.130272
 1868 3.985300 3.126649
 1869 3.985300 3.123026
 1870 3.988923 3.119403
 1871 3.992546 3.119403
 1872 3.996169 3.115780
 1873 3.999792 3.115780
 1874 4.003415 3.115780
 1875 4.007038 3.115780
 1876 4.010661 3.115780
 1877 4.014284 3.115780
 1878 4.017907 3.115780
 1879 4.021530 3.115780
 1880 4.025153 3.115780
 1881 4.028776 3.115780
 1882 4.032399 3.115780
 1883 4.036022 3.115780
 1884 4.039645 3.115780
 1885 4.043268 3.115780
 1886 4.046891 3.115780
 1887 4.050514 3.115780
 1888 4.054137 3.115780
 1889 4.057760 3.115780
 1890 4.061383 3.112157
 1891 4.065006 3.112157
 1892 4.068629 3.108534
 1893 4.072252 3.108534
 1894 4.075875 3.104911
 1895 4.079498 3.104911
 1896 4.083121 3.101288
 1897 4.086744 3.101288
 1898 4.090367 3.097665
 1899 4.093990 3.097665
 1900 4.097613 3.094042
 1901 4.101236 3.094042
 1902 4.104859 3.090419
 1903 4.108482 3.086796
 1904 4.112105 3.086796
 1905 4.115728 3.083173
 1906 4.119351 3.083173
 1907 4.122974 3.079550
 1908 4.126597 3.079550
 1909 4.130220 3.075927
 1910 4.133843 3.075927
 1911 4.137466 3.072304
 1912 4.141089 3.072304
 1913 4.144712 3.068681
 1914 4.148335 3.065058
 1915 4.151958 3.061435
 1916 4.155581 3.057812
 1917 4.159204 3.054189
 1918 4.162827 3.050566
 1919 4.166450 3.046943
 1920 4.166450 3.043320
 1921 4.170073 3.043320
 1922 4.173696 3.039697
 1923 4.177319 3.036074
 1924 4.180942 3.032451
 1925 4.184565 3.032451
 1926 4.188188 3.032451
 1927 4.191811 3.028828
 1928 4.195434 3.028828
 1929 4.199057 3.025205
 1930 4.202680 3.025205
 1931 4.206303 3.021582
 1932 4.209926 3.021582
 1933 4.213549 3.017959
 1934 4.217172 3.017959
 1935 4.220795 3.014336
 1936 4.224418 3.014336
 1937 4.228041 3.010713
 1938 4.231664 3.010713
 1939 4.235287 3.007090
 1940 4.238910 3.003467
 1941 4.242533 2.999844
 1942 4.246156 2.996221
 1943 4.246156 2.992598
 1944 4.249779 2.988975
 1945 4.249779 2.985352
 1946 4.253402 2.981729
 1947 4.253402 2.978106
 1948 4.257025 2.974483
 1949 4.257025 2.970860
 1950 4.260648 2.967237
 1951 4.260648 2.963614
 1952 4.264271 2.959991
 1953 4.264271 2.956368
 1954 4.267894 2.952745
 1955 4.271517 2.952745
 1956 4.275140 2.952745
 1957 4.278763 2.949122
 1958 4.282386 2.949122
 1959 4.286009 2.949122
 1960 4.289632 2.949122
 1961 4.293255 2.949122
 1962 4.296878 2.949122
 1963 4.300501 2.949122
 1964 4.304124 2.949122
 1965 4.307747 2.949122
 1966 4.311370 2.949122
 1967 4.314993 2.949122
 1968 4.318616 2.949122
 1969 4.322239 2.949122
 1970 4.325862 2.949122
 1971 4.329485 2.949122
 1972 4.333108 2.945499
 1973 4.336731 2.945499
 1974 4.340354 2.941876
 1975 4.343977 2.941876
 1976 4.347600 2.938253
 1977 4.351223 2.938253
 1978 4.354846 2.934630
 1979 4.358469 2.934630
 1980 4.362092 2.931007
 1981 4.365715 2.931007
 1982 4.369338 2.927384
 1983 4.372961 2.927384
 1984 4.376584 2.923761
 1985 4.380207 2.920138
 1986 4.383830 2.916515
 1987 4.387453 2.912892
 1988 4.387453 2.909269
 1989 4.391076 2.905646
 1990 4.394699 2.902023
 1991 4.398322 2.898400
 1992 4.401945 2.894777
 1993 4.405568 2.891154
 1994 4.409191 2.887531
 1995 4.412814 2.883908
 1996 4.416437 2.880285
 1997 4.420060 2.876662
 1998 4.423683 2.873039
 1999 4.427306 2.869416
 2000 4.430929 2.865793
 2001 4.434552 2.865793
 2002 4.438175 2.865793
 2003 4.441798 2.865793
 2004 4.445421 2.865793
 2005 4.449044 2.865793
 2006 4.452667 2.862170
 2007 4.456290 2.862170
 2008 4.459913 2.858547
 2009 4.463536 2.858547
 2010 4.467159 2.854924
 2011 4.470782 2.854924
 2012 4.474405 2.851301
 2013 4.478028 2.851301
 2014 4.481651 2.847678
 2015 4.485274 2.847678
 2016 4.488897 2.844055
 2017 4.492520 2.844055
 2018 4.496143 2.840432
 2019 4.499766 2.836809
 2020 4.503389 2.833186
 2021 4.507012 2.829563
 2022 4.507012 2.825940
 2023 4.510635 2.822317
 2024 4.510635 2.818694
 2025 4.514258 2.815071
 2026 4.514258 2.811448
 2027 4.517881 2.807825
 2028 4.521504 2.804202
 2029 4.525127 2.800579
 2030 4.528750 2.796956
 2031 4.532373 2.796956
 2032 4.535996 2.796956
 2033 4.539619 2.796956
 2034 4.543242 2.796956
 2035 4.546865 2.796956
 2036 4.550488 2.796956
 2037 4.554111 2.796956
 2038 4.557734 2.793333
 2039 4.561357 2.793333
 2040 4.564980 2.789710
 2041 4.568603 2.789710
 2042 4.572226 2.786087
 2043 4.575849 2.786087
 2044 4.579472 2.782464
 2045 4.583095 2.782464
 2046 4.586718 2.782464
 2047 4.590341 2.782464
 2048 4.593964 2.782464
 2049 4.597587 2.778841
 2050 4.601210 2.778841
 2051 4.604833 2.775218
 2052 4.608456 2.775218
 2053 4.612079 2.771595
 2054 4.615702 2.771595
 2055 4.619325 2.767972
 2056 4.622948 2.767972
 2057 4.626571 2.764349
 2058 4.630194 2.764349
 2059 4.633817 2.760726
 2060 4.637440 2.760726
 2061 4.641063 2.757103
 2062 4.644686 2.753480
 2063 4.648309 2.749857
 2064 4.648309 2.746234
 2065 4.651932 2.742611
 2066 4.655555 2.738988
 2067 4.655555 2.735365
 2068 4.659178 2.731742
 2069 4.662801 2.731742
 2070 4.666424 2.728119
 2071 4.670047 2.724496
 2072 4.673670 2.720873
 2073 4.677293 2.717250
 2074 4.680916 2.713627
 2075 4.684539 2.710004
 2076 4.688162 2.706381
 2077 4.691785 2.706381
 2078 4.695408 2.702758
 2079 4.699031 2.702758
 2080 4.702654 2.699135
 2081 4.706277 2.695512
 2082 4.709900 2.695512
 2083 4.713523 2.691889
 2084 4.717146 2.691889
 2085 4.720769 2.691889
 2086 4.724392 2.691889
 2087 4.728015 2.691889
 2088 4.731638 2.691889
 2089 4.735261 2.688266
 2090 4.738884 2.688266
 2091 4.742507 2.684643
 2092 4.746130 2.684643
 2093 4.749753 2.681020
 2094 4.753376 2.681020
 2095 4.756999 2.677397
 2096 4.760622 2.677397
 2097 4.764245 2.673774
 2098 4.767868 2.673774
 2099 4.771491 2.670151
 2100 4.775114 2.670151
 2101 4.778737 2.666528
 2102 4.782360 2.662905
 2103 4.782360 2.659282
 2104 4.785983 2.655659
 2105 4.785983 2.652036
 2106 4.789606 2.648413
 2107 4.789606 2.644790
 2108 4.793229 2.641167
 2109 4.793229 2.637544
 2110 4.796852 2.633921
 2111 4.796852 2.630298
 2112 4.800475 2.626675
 2113 4.800475 2.623052
 2114 4.804098 2.619429
 2115 4.804098 2.615806
 2116 4.807721 2.612183
 2117 4.811344 2.608560
 2118 4.814967 2.604937
 2119 4.818590 2.601314
 2120 4.822213 2.597691
 2121 4.825836 2.594068
 2122 4.829459 2.594068
 2123 4.833082 2.590445
 2124 4.836705 2.590445
 2125 4.840328 2.586822
 2126 4.843951 2.586822
 2127 4.847574 2.586822
 2128 4.851197 2.586822
 2129 4.854820 2.586822
 2130 4.858443 2.586822
 2131 4.862066 2.586822
 2132 4.865689 2.586822
 2133 4.869312 2.586822
 2134 4.872935 2.586822
 2135 4.876558 2.586822
 2136 4.880181 2.586822
 2137 4.883804 2.586822
 2138 4.887427 2.586822
 2139 4.891050 2.586822
 2140 4.894673 2.586822
 2141 4.898296 2.583199
 2142 4.901919 2.583199
 2143 4.905542 2.579576
 2144 4.909165 2.579576
 2145 4.912788 2.575953
 2146 4.916411 2.575953
 2147 4.920034 2.572330
 2148 4.923657 2.572330
 2149 4.927280 2.568707
 2150 4.930903 2.568707
 2151 4.934526 2.565084
 2152 4.938149 2.565084
 2153 4.941772 2.561461
 2154 4.945395 2.561461
 2155 4.949018 2.557838
 2156 4.952641 2.554215
 2157 4.956264 2.550592
 2158 4.959887 2.546969
 2159 4.959887 2.543346
 2160 4.963510 2.539723
 2161 4.963510 2.536100
 2162 4.967133 2.532477
 2163 4.967133 2.528854
 2164 4.970756 2.525231
 2165 4.970756 2.521608
 2166 4.974379 2.517985
 2167 4.974379 2.514362
 2168 4.978002 2.510739
 2169 4.978002 2.507116
 2170 4.981625 2.503493
 2171 4.981625 2.499870
 2172 4.981625 2.496247
 2173 4.981625 2.492624
 2174 4.981625 2.489001
 2175 4.985248 2.485378
 2176 4.988871 2.481755
 2177 4.992494 2.478132
 2178 4.996117 2.474509
 2179 4.999740 2.470886
 2180 5.003363 2.467263
 2181 5.006986 2.463640
 2182 5.010609 2.460017
 2183 5.014232 2.460017
 2184 5.017855 2.460017
 2185 5.021478 2.456394
 2186 5.025101 2.456394
 2187 5.028724 2.456394
 2188 5.032347 2.456394
 2189 5.035970 2.452771
 2190 5.039593 2.452771
 2191 5.043216 2.452771
 2192 5.046839 2.452771
 2193 5.050462 2.452771
 2194 5.054085 2.452771
 2195 5.057708 2.452771
 2196 5.061331 2.452771
 2197 5.064954 2.452771
 2198 5.068577 2.452771
 2199 5.072200 2.452771
 2200 5.075823 2.449148
 2201 5.079446 2.449148
 2202 5.083069 2.445525
 2203 5.086692 2.445525
 2204 5.090315 2.441902
 2205 5.093938 2.441902
 2206 5.097561 2.438279
 2207 5.101184 2.438279
 2208 5.104807 2.434656
 2209 5.108430 2.434656
 2210 5.112053 2.431033
 2211 5.115676 2.431033
 2212 5.119299 2.427410
 2213 5.122922 2.423787
 2214 5.126545 2.420164
 2215 5.130168 2.416541
 2216 5.133791 2.412918
 2217 5.137414 2.409295
 2218 5.141037 2.405672
 2219 5.144660 2.405672
 2220 5.148283 2.402049
 2221 5.151906 2.402049
 2222 5.155529 2.398426
 2223 5.159152 2.398426
 2224 5.162775 2.394803
 2225 5.166398 2.394803
 2226 5.170021 2.391180
 2227 5.173644 2.391180
 2228 5.177267 2.387557
 2229 5.180890 2.383934
 2230 5.184513 2.380311
 2231 5.184513 2.376688
 2232 5.188136 2.373065
 2233 5.188136 2.369442
 2234 5.191759 2.365819
 2235 5.191759 2.362196
 2236 5.195382 2.358573
 2237 5.195382 2.354950
 2238 5.199005 2.351327
 2239 5.199005 2.347704
 2240 5.202628 2.344081
 2241 5.202628 2.340458
 2242 5.206251 2.336835
 2243 5.206251 2.333212
 2244 5.206251 2.329589
 2245 5.206251 2.325966
 2246 5.206251 2.322343
 2247 5.206251 2.318720
 2248 5.206251 2.315097
 2249 5.206251 2.311474
 2250 5.206251 2.307851
 2251 5.206251 2.304228
 2252 5.206251 2.300605
 2253 5.209874 2.296982
 2254 5.213497 2.293359
 2255 5.217120 2.289736
 2256 5.220743 2.286113
 2257 5.224366 2.282490
 2258 5.227989 2.282490
 2259 5.231612 2.282490
 2260 5.235235 2.282490
 2261 5.238858 2.282490
 2262 5.242481 2.282490
 2263 5.246104 2.282490
 2264 5.249727 2.282490
 2265 5.253350 2.282490
 2266 5.256973 2.282490
 2267 5.260596 2.282490
 2268 5.264219 2.282490
 2269 5.267842 2.282490
 2270 5.271465 2.282490
 2271 5.275088 2.282490
 2272 5.278711 2.282490
 2273 5.282334 2.278867
 2274 5.285957 2.278867
 2275 5.289580 2.275244
 2276 5.293203 2.275244
 2277 5.296826 2.271621
 2278 5.300449 2.271621
 2279 5.304072 2.267998
 2280 5.307695 2.267998
 2281 5.311318 2.264375
 2282 5.314941 2.264375
 2283 5.318564 2.260752
 2284 5.322187 2.260752
 2285 5.325810 2.257129
 2286 5.329433 2.253506
 2287 5.333056 2.249883
 2288 5.336679 2.246260
 2289 5.340302 2.242637
 2290 5.343925 2.239014
 2291 5.347548 2.239014
 2292 5.351171 2.239014
 2293 5.354794 2.239014
 2294 5.358417 2.235391
 2295 5.362040 2.235391
 2296 5.365663 2.231768
 2297 5.369286 2.231768
 2298 5.372909 2.228145
 2299 5.376532 2.228145
 2300 5.380155 2.224522
 2301 5.383778 2.224522
 2302 5.387401 2.220899
 2303 5.391024 2.220899
 2304 5.394647 2.217276
 2305 5.398270 2.217276
 2306 5.401893 2.213653
 2307 5.405516 2.210030
 2308 5.409139 2.206407
 2309 5.412762 2.202784
 2310 5.416385 2.199161
 2311 5.420008 2.195538
 2312 5.423631 2.191915
 2313 5.427254 2.191915
 2314 5.430877 2.188292
 2315 5.434500 2.188292
 2316 5.438123 2.184669
 2317 5.441746 2.181046
 2318 5.445369 2.181046
 2319 5.448992 2.177423
 2320 5.452615 2.173800
 2321 5.456238 2.170177
 2322 5.459861 2.166554
 2323 5.463484 2.162931
 2324 5.467107 2.159308
 2325 5.467107 2.155685
 2326 5.470730 2.152062
 2327 5.474353 2.148439
 2328 5.474353 2.144816
 2329 5.477976 2.141193
 2330 5.481599 2.137570
 2331 5.485222 2.133947
 2332 5.488845 2.130324
 2333 5.492468 2.126701
 2334 5.496091 2.123078
 2335 5.499714 2.123078
 2336 5.503337 2.123078
 2337 5.506960 2.123078
 2338 5.510583 2.123078
 2339 5.514206 2.123078
 2340 5.517829 2.123078
 2341 5.521452 2.123078
 2342 5.525075 2.123078
 2343 5.528698 2.123078
 2344 5.532321 2.123078
 2345 5.535944 2.123078
 2346 5.539567 2.119455
 2347 5.543190 2.119455
 2348 5.546813 2.115832
 2349 5.550436 2.115832
 2350 5.554059 2.112209
 2351 5.557682 2.112209
 2352 5.561305 2.108586
 2353 5.564928 2.108586
 2354 5.568551 2.104963
 2355 5.572174 2.104963
 2356 5.575797 2.101340
 2357 5.579420 2.101340
 2358 5.583043 2.097717
 2359 5.586666 2.094094
 2360 5.586666 2.090471
 2361 5.590289 2.086848
 2362 5.590289 2.083225
 2363 5.593912 2.079602
 2364 5.593912 2.075979
 2365 5.597535 2.072356
 2366 5.597535 2.068733
 2367 5.601158 2.065110
 2368 5.601158 2.061487
 2369 5.604781 2.057864
 2370 5.604781 2.054241
 2371 5.608404 2.050618
 2372 5.608404 2.046995
 2373 5.612027 2.043372
 2374 5.615650 2.039749
 2375 5.619273 2.039749
 2376 5.622896 2.039749
 2377 5.626519 2.039749
 2378 5.630142 2.039749
 2379 5.633765 2.039749
 2380 5.637388 2.039749
 2381 5.641011 2.039749
 2382 5.644634 2.036126
 2383 5.648257 2.036126
 2384 5.651880 2.032503
 2385 5.655503 2.032503
 2386 5.659126 2.028880
 2387 5.662749 2.028880
 2388 5.666372 2.025257
 2389 5.669995 2.025257
 2390 5.673618 2.021634
 2391 5.677241 2.021634
 2392 5.680864 2.018011
 2393 5.684487 2.018011
 2394 5.688110 2.014388
 2395 5.691733 2.010765
 2396 5.695356 2.007142
 2397 5.698979 2.003519
 2398 5.702602 1.999896
 2399 5.706225 1.996273
 2400 5.706225 1.992650
 2401 5.709848 1.989027
 2402 5.709848 1.985404
 2403 5.713471 1.981781
 2404 5.713471 1.978158
 2405 5.717094 1.974535
 2406 5.717094 1.970912
 2407 5.720717 1.967289
 2408 5.720717 1.963666
 2409 5.724340 1.960043
 2410 5.724340 1.956420
 2411 5.727963 1.952797
 2412 5.727963 1.949174
 2413 5.731586 1.945551
 2414 5.735209 1.941928
 2415 5.738832 1.938305
 2416 5.742455 1.934682
 2417 5.746078 1.934682
 2418 5.749701 1.931059
 2419 5.753324 1.931059
 2420 5.756947 1.931059
 2421 5.760570 1.931059
 2422 5.764193 1.931059
 2423 5.767816 1.931059
 2424 5.771439 1.931059
 2425 5.775062 1.931059
 2426 5.778685 1.931059
 2427 5.782308 1.931059
 2428 5.785931 1.931059
 2429 5.789554 1.931059
 2430 5.793177 1.931059
 2431 5.796800 1.931059
 2432 5.800423 1.931059
 2433 5.804046 1.931059
 2434 5.807669 1.931059
 2435 5.811292 1.931059
 2436 5.814915 1.927436
 2437 5.818538 1.927436
 2438 5.822161 1.923813
 2439 5.825784 1.923813
 2440 5.829407 1.920190
 2441 5.833030 1.920190
 2442 5.836653 1.916567
 2443 5.840276 1.916567
 2444 5.843899 1.912944
 2445 5.847522 1.912944
 2446 5.851145 1.909321
 2447 5.854768 1.909321
 2448 5.858391 1.905698
 2449 5.858391 1.902075
 2450 5.862014 1.898452
 2451 5.862014 1.894829
 2452 5.865637 1.891206
 2453 5.865637 1.887583
 2454 5.869260 1.883960
 2455 5.869260 1.880337
 2456 5.872883 1.876714
 2457 5.872883 1.873091
 2458 5.876506 1.869468
 2459 5.876506 1.865845
 2460 5.880129 1.862222
 2461 5.883752 1.858599
 2462 5.887375 1.854976
 2463 5.890998 1.851353
 2464 5.894621 1.847730
 2465 5.898244 1.844107
 2466 5.901867 1.840484
 2467 5.905490 1.840484
 2468 5.909113 1.836861
 2469 5.912736 1.836861
 2470 5.916359 1.836861
 2471 5.919982 1.836861
 2472 5.923605 1.836861
 2473 5.927228 1.836861
 2474 5.930851 1.836861
 2475 5.934474 1.836861
 2476 5.938097 1.836861
 2477 5.941720 1.836861
 2478 5.945343 1.836861
 2479 5.948966 1.836861
 2480 5.952589 1.836861
 2481 5.956212 1.836861
 2482 5.959835 1.836861
 2483 5.963458 1.836861
 2484 5.967081 1.836861
 2485 5.970704 1.833238
 2486 5.974327 1.833238
 2487 5.977950 1.829615
 2488 5.981573 1.829615
 2489 5.985196 1.825992
 2490 5.988819 1.825992
 2491 5.992442 1.822369
 2492 5.996065 1.822369
 2493 5.999688 1.818746
 2494 6.003311 1.818746
 2495 6.006934 1.815123
 2496 6.010557 1.815123
 2497 6.014180 1.811500
 2498 6.017803 1.807877
 2499 6.021426 1.804254
 2500 6.025049 1.800631
 2501 6.028672 1.797008
 2502 6.028672 1.793385
 2503 6.032295 1.789762
 2504 6.035918 1.789762
 2505 6.039541 1.786139
 2506 6.043164 1.786139
 2507 6.046787 1.782516
 2508 6.050410 1.782516
 2509 6.054033 1.778893
 2510 6.057656 1.778893
 2511 6.061279 1.775270
 2512 6.064902 1.775270
 2513 6.068525 1.771647
 2514 6.072148 1.771647
 2515 6.075771 1.768024
 2516 6.079394 1.768024
 2517 6.083017 1.764401
 2518 6.086640 1.764401
 2519 6.090263 1.760778
 2520 6.093886 1.757155
 2521 6.097509 1.753532
 2522 6.101132 1.749909
 2523 6.104755 1.746286
 2524 6.108378 1.742663
 2525 6.112001 1.742663
 2526 6.115624 1.739040
 2527 6.119247 1.739040
 2528 6.122870 1.735417
 2529 6.126493 1.735417
 2530 6.130116 1.731794
 2531 6.133739 1.731794
 2532 6.137362 1.728171
 2533 6.140985 1.724548
 2534 6.144608 1.720925
 2535 6.148231 1.717302
 2536 6.151854 1.713679
 2537 6.155477 1.710056
 2538 6.159100 1.706433
 2539 6.159100 1.702810
 2540 6.162723 1.699187
 2541 6.162723 1.695564
 2542 6.166346 1.691941
 2543 6.166346 1.688318
 2544 6.169969 1.684695
 2545 6.169969 1.681072
 2546 6.173592 1.677449
 2547 6.173592 1.673826
 2548 6.177215 1.670203
 2549 6.180838 1.666580
 2550 6.184461 1.662957
 2551 6.188084 1.659334
 2552 6.191707 1.655711
 2553 6.195330 1.655711
 2554 6.198953 1.655711
 2555 6.202576 1.652088
 2556 6.206199 1.652088
 2557 6.209822 1.652088
 2558 6.213445 1.652088
 2559 6.217068 1.652088
 2560 6.220691 1.652088
 2561 6.224314 1.652088
 2562 6.227937 1.652088
 2563 6.231560 1.652088
 2564 6.235183 1.652088
 2565 6.238806 1.652088
 2566 6.242429 1.648465
 2567 6.246052 1.648465
 2568 6.249675 1.644842
 2569 6.253298 1.644842
 2570 6.256921 1.641219
 2571 6.260544 1.641219
 2572 6.264167 1.637596
 2573 6.267790 1.637596
 2574 6.271413 1.637596
 2575 6.275036 1.633973
 2576 6.278659 1.633973
 2577 6.282282 1.630350
 2578 6.285905 1.630350
 2579 6.289528 1.630350
 2580 6.293151 1.626727
 2581 6.296774 1.626727
 2582 6.300397 1.626727
 2583 6.304020 1.623104
 2584 6.307643 1.623104
 2585 6.311266 1.619481
 2586 6.314889 1.619481
 2587 6.318512 1.615858
 2588 6.322135 1.615858
 2589 6.325758 1.612235
 2590 6.329381 1.612235
 2591 6.333004 1.608612
 2592 6.336627 1.608612
 2593 6.340250 1.604989
 2594 6.343873 1.604989
 2595 6.347496 1.601366
 2596 6.351119 1.597743
 2597 6.354742 1.594120
 2598 6.358365 1.590497
 2599 6.361988 1.586874
 2600 6.365611 1.583251
 2601 6.369234 1.579628
 2602 6.372857 1.576005
 2603 6.376480 1.572382
 2604 6.380103 1.568759
 2605 6.383726 1.565136
 2606 6.387349 1.561513
 2607 6.390972 1.557890
 2608 6.394595 1.554267
 2609 6.398218 1.550644
 2610 6.401841 1.550644
 2611 6.405464 1.550644
 2612 6.409087 1.550644
 2613 6.412710 1.550644
 2614 6.416333 1.550644
 2615 6.419956 1.550644
 2616 6.423579 1.550644
 2617 6.427202 1.547021
 2618 6.430825 1.547021
 2619 6.434448 1.543398
 2620 6.438071 1.543398
 2621 6.441694 1.539775
 2622 6.445317 1.539775
 2623 6.448940 1.536152
 2624 6.452563 1.536152
 2625 6.456186 1.532529
 2626 6.459809 1.532529
 2627 6.463432 1.528906
 2628 6.467055 1.528906
 2629 6.470678 1.525283
 2630 6.474301 1.521660
 2631 6.477924 1.518037
 2632 6.481547 1.514414
 2633 6.481547 1.510791
 2634 6.485170 1.507168
 2635 6.488793 1.503545
 2636 6.492416 1.499922
 2637 6.496039 1.496299
 2638 6.499662 1.492676
 2639 6.503285 1.489053
 2640 6.506908 1.489053
 2641 6.510531 1.485430
 2642 6.514154 1.485430
 2643 6.517777 1.481807
 2644 6.521400 1.481807
 2645 6.525023 1.478184
 2646 6.528646 1.474561
 2647 6.532269 1.470938
 2648 6.535892 1.467315
 2649 6.539515 1.463692
 2650 6.543138 1.460069
 2651 6.546761 1.456446
 2652 6.550384 1.452823
 2653 6.554007 1.449200
 2654 6.557630 1.445577
 2655 6.561253 1.441954
 2656 6.564876 1.438331
 2657 6.568499 1.434708
 2658 6.572122 1.434708
 2659 6.575745 1.434708
 2660 6.579368 1.434708
 2661 6.582991 1.434708
 2662 6.586614 1.434708
 2663 6.590237 1.431085
 2664 6.593860 1.431085
 2665 6.597483 1.431085
 2666 6.601106 1.431085
 2667 6.604729 1.431085
 2668 6.608352 1.431085
 2669 6.611975 1.427462
 2670 6.615598 1.427462
 2671 6.619221 1.423839
 2672 6.622844 1.423839
 2673 6.626467 1.420216
 2674 6.630090 1.420216
 2675 6.633713 1.416593
 2676 6.637336 1.416593
 2677 6.640959 1.412970
 2678 6.644582 1.412970
 2679 6.648205 1.409347
 2680 6.651828 1.409347
 2681 6.655451 1.409347
 2682 6.659074 1.409347
 2683 6.662697 1.409347
 2684 6.666320 1.409347
 2685 6.669943 1.409347
 2686 6.673566 1.405724
 2687 6.677189 1.405724
 2688 6.680812 1.402101
 2689 6.684435 1.402101
 2690 6.688058 1.398478
 2691 6.691681 1.398478
 2692 6.695304 1.394855
 2693 6.698927 1.394855
 2694 6.702550 1.391232
 2695 6.706173 1.391232
 2696 6.709796 1.387609
 2697 6.713419 1.387609
 2698 6.717042 1.383986
 2699 6.720665 1.383986
 2700 6.724288 1.380363
 2701 6.727911 1.376740
 2702 6.731534 1.373117
 2703 6.735157 1.369494
 2704 6.738780 1.365871
 2705 6.738780 1.362248
 2706 6.742403 1.358625
 2707 6.742403 1.355002
 2708 6.746026 1.351379
 2709 6.746026 1.347756
 2710 6.749649 1.344133
 2711 6.749649 1.340510
 2712 6.753272 1.336887
 2713 6.753272 1.333264
 2714 6.756895 1.329641
 2715 6.756895 1.326018
 2716 6.760518 1.322395
 2717 6.760518 1.318772
 2718 6.760518 1.315149
 2719 6.760518 1.311526
 2720 6.760518 1.307903
 2721 6.760518 1.304280
 2722 6.760518 1.300657
 2723 6.760518 1.297034
 2724 6.760518 1.293411
 2725 6.760518 1.289788
 2726 6.760518 1.286165
 2727 6.760518 1.282542
 2728 6.760518 1.278919
 2729 6.764141 1.275296
 2730 6.767764 1.271673
 2731 6.771387 1.268050
 2732 6.775010 1.264427
 2733 6.778633 1.260804
 2734 6.782256 1.260804
 2735 6.785879 1.257181
 2736 6.789502 1.253558
 2737 6.793125 1.253558
 2738 6.796748 1.249935
 2739 6.800371 1.249935
 2740 6.803994 1.246312
 2741 6.807617 1.246312
 2742 6.811240 1.246312
 2743 6.814863 1.246312
 2744 6.818486 1.246312
 2745 6.822109 1.246312
 2746 6.825732 1.246312
 2747 6.829355 1.246312
 2748 6.832978 1.246312
 2749 6.836601 1.242689
 2750 6.840224 1.242689
 2751 6.843847 1.239066
 2752 6.847470 1.239066
 2753 6.851093 1.235443
 2754 6.854716 1.235443
 2755 6.858339 1.231820
 2756 6.861962 1.231820
 2757 6.865585 1.228197
 2758 6.869208 1.228197
 2759 6.872831 1.224574
 2760 6.876454 1.224574
 2761 6.880077 1.220951
 2762 6.883700 1.217328
 2763 6.887323 1.213705
 2764 6.890946 1.210082
 2765 6.890946 1.206459
 2766 6.894569 1.202836
 2767 6.894569 1.199213
 2768 6.898192 1.195590
 2769 6.898192 1.191967
 2770 6.901815 1.188344
 2771 6.901815 1.184721
 2772 6.905438 1.181098
 2773 6.905438 1.177475
 2774 6.909061 1.173852
 2775 6.909061 1.170229
 2776 6.912684 1.166606
 2777 6.912684 1.162983
 2778 6.916307 1.159360
 2779 6.916307 1.155737
 2780 6.919930 1.152114
 2781 6.919930 1.148491
 2782 6.923553 1.144868
 2783 6.923553 1.141245
 2784 6.927176 1.137622
 2785 6.927176 1.133999
 2786 6.927176 1.130376
 2787 6.927176 1.126753
 2788 6.930799 1.123130
 2789 6.930799 1.119507
 2790 6.934422 1.115884
 2791 6.938045 1.112261
 2792 6.941668 1.108638
 2793 6.945291 1.105015
 2794 6.948914 1.101392
 2795 6.952537 1.097769
 2796 6.956160 1.094146
 2797 6.959783 1.090523
 2798 6.963406 1.090523
 2799 6.967029 1.090523
 2800 6.970652 1.090523
 2801 6.974275 1.090523
 2802 6.977898 1.090523
 2803 6.981521 1.090523
 2804 6.985144 1.090523
 2805 6.988767 1.086900
 2806 6.992390 1.086900
 2807 6.996013 1.086900
 2808 6.999636 1.083277
 2809 7.003259 1.083277
 2810 7.006882 1.079654
 2811 7.010505 1.079654
 2812 7.014128 1.076031
 2813 7.017751 1.076031
 2814 7.021374 1.072408
 2815 7.024997 1.072408
 2816 7.028620 1.068785
 2817 7.032243 1.068785
 2818 7.035866 1.065162
 2819 7.039489 1.065162
 2820 7.043112 1.061539
 2821 7.046735 1.057916
 2822 7.050358 1.054293
 2823 7.053981 1.050670
 2824 7.057604 1.047047
 2825 7.061227 1.043424
 2826 7.064850 1.039801
 2827 7.068473 1.036178
 2828 7.072096 1.036178
 2829 7.075719 1.036178
 2830 7.079342 1.032555
 2831 7.082965 1.032555
 2832 7.086588 1.028932
 2833 7.090211 1.028932
 2834 7.093834 1.025309
 2835 7.097457 1.025309
 2836 7.101080 1.021686
 2837 7.104703 1.021686
 2838 7.108326 1.018063
 2839 7.111949 1.018063
 2840 7.115572 1.014440
 2841 7.119195 1.014440
 2842 7.122818 1.010817
 2843 7.126441 1.010817
 2844 7.130064 1.010817
 2845 7.133687 1.007194
 2846 7.137310 1.007194
 2847 7.140933 1.003571
 2848 7.144556 1.003571
 2849 7.148179 0.999948
 2850 7.151802 0.999948
 2851 7.155425 0.996325
 2852 7.159048 0.996325
 2853 7.162671 0.992702
 2854 7.166294 0.992702
 2855 7.169917 0.992702
 2856 7.173540 0.989079
 2857 7.177163 0.989079
 2858 7.180786 0.985456
 2859 7.184409 0.985456
 2860 7.188032 0.981833
 2861 7.191655 0.981833
 2862 7.195278 0.978210
 2863 7.198901 0.978210
 2864 7.202524 0.974587
 2865 7.206147 0.974587
 2866 7.209770 0.970964
 2867 7.213393 0.970964
 2868 7.217016 0.967341
 2869 7.220639 0.963718
 2870 7.224262 0.960095
 2871 7.227885 0.956472
 2872 7.231508 0.952849
 2873 7.235131 0.949226
 2874 7.238754 0.945603
 2875 7.242377 0.941980
 2876 7.246000 0.938357
 2877 7.249623 0.934734
 2878 7.253246 0.931111
 2879 7.256869 0.927488
 2880 7.256869 0.923865
 2881 7.260492 0.920242
 2882 7.260492 0.916619
 2883 7.264115 0.912996
 2884 7.264115 0.909373
 2885 7.267738 0.905750
 2886 7.267738 0.902127
 2887 7.271361 0.898504
 2888 7.271361 0.894881
 2889 7.274984 0.891258
 2890 7.278607 0.887635
 2891 7.282230 0.884012
 2892 7.285853 0.880389
 2893 7.289476 0.876766
 2894 7.293099 0.873143
 2895 7.296722 0.869520
 2896 7.300345 0.865897
 2897 7.303968 0.865897
 2898 7.307591 0.862274
 2899 7.311214 0.862274
 2900 7.314837 0.858651
 2901 7.318460 0.858651
 2902 7.322083 0.855028
 2903 7.325706 0.855028
 2904 7.329329 0.851405
 2905 7.332952 0.851405
 2906 7.336575 0.847782
 2907 7.340198 0.844159
 2908 7.343821 0.840536
 2909 7.347444 0.836913
 2910 7.351067 0.833290
 2911 7.354690 0.829667
 2912 7.354690 0.826044
 2913 7.358313 0.822421
 2914 7.361936 0.818798
 2915 7.365559 0.815175
 2916 7.369182 0.811552
 2917 7.369182 0.807929
 2918 7.372805 0.807929
 2919 7.376428 0.804306
 2920 7.380051 0.804306
 2921 7.383674 0.804306
 2922 7.387297 0.804306
 2923 7.390920 0.804306
 2924 7.394543 0.804306
 2925 7.398166 0.804306
 2926 7.401789 0.800683
 2927 7.405412 0.800683
 2928 7.409035 0.797060
 2929 7.412658 0.797060
 2930 7.416281 0.793437
 2931 7.419904 0.793437
 2932 7.423527 0.789814
 2933 7.427150 0.789814
 2934 7.430773 0.786191
 2935 7.434396 0.786191
 2936 7.438019 0.782568
 2937 7.441642 0.782568
 2938 7.445265 0.778945
 2939 7.445265 0.775322
 2940 7.448888 0.771699
 2941 7.448888 0.768076
 2942 7.452511 0.764453
 2943 7.452511 0.760830
 2944 7.456134 0.757207
 2945 7.456134 0.753584
 2946 7.459757 0.749961
 2947 7.459757 0.746338
 2948 7.463380 0.742715
 2949 7.463380 0.739092
 2950 7.467003 0.735469
 2951 7.467003 0.731846
 2952 7.470626 0.728223
 2953 7.474249 0.728223
 2954 7.477872 0.724600
 2955 7.481495 0.720977
 2956 7.485118 0.720977
 2957 7.488741 0.717354
 2958 7.492364 0.717354
 2959 7.495987 0.713731
 2960 7.499610 0.713731
 2961 7.503233 0.710108
 2962 7.506856 0.710108
 2963 7.510479 0.710108
 2964 7.514102 0.710108
 2965 7.517725 0.706485
 2966 7.521348 0.706485
 2967 7.524971 0.702862
 2968 7.528594 0.702862
 2969 7.532217 0.699239
 2970 7.535840 0.699239
 2971 7.539463 0.695616
 2972 7.543086 0.695616
 2973 7.546709 0.691993
 2974 7.550332 0.691993
 2975 7.553955 0.688370
 2976 7.557578 0.688370
 2977 7.561201 0.684747
 2978 7.564824 0.681124
 2979 7.568447 0.677501
 2980 7.568447 0.673878
 2981 7.572070 0.670255
 2982 7.572070 0.666632
 2983 7.575693 0.663009
 2984 7.575693 0.659386
 2985 7.579316 0.655763
 2986 7.579316 0.652140
 2987 7.582939 0.648517
 2988 7.586562 0.644894
 2989 7.590185 0.641271
 2990 7.593808 0.637648
 2991 7.597431 0.634025
 2992 7.601054 0.630402
 2993 7.604677 0.626779
 2994 7.608300 0.623156
 2995 7.611923 0.619533
 2996 7.615546 0.615910
 2997 7.619169 0.612287
 2998 7.622792 0.608664
 2999 7.626415 0.605041
 3000 7.630038 0.601418
 3001 7.633661 0.597795
 3002 7.637284 0.594172
 3003 7.640907 0.594172
 3004 7.644530 0.590549
 3005 7.648153 0.586926
 3006 7.651776 0.583303
 3007 7.655399 0.583303
 3008 7.659022 0.579680
 3009 7.662645 0.579680
 3010 7.666268 0.579680
 3011 7.669891 0.579680
 3012 7.673514 0.576057
 3013 7.677137 0.576057
 3014 7.680760 0.576057
 3015 7.684383 0.572434
 3016 7.688006 0.572434
 3017 7.691629 0.568811
 3018 7.695252 0.568811
 3019 7.698875 0.568811
 3020 7.702498 0.568811
 3021 7.706121 0.568811
 3022 7.709744 0.568811
 3023 7.713367 0.568811
 3024 7.716990 0.568811
 3025 7.720613 0.568811
 3026 7.724236 0.568811
 3027 7.727859 0.568811
 3028 7.731482 0.568811
 3029 7.735105 0.568811
 3030 7.738728 0.568811
 3031 7.742351 0.568811
 3032 7.745974 0.568811
 3033 7.749597 0.568811
 3034 7.753220 0.568811
 3035 7.756843 0.568811
 3036 7.760466 0.572434
 3037 7.764089 0.572434
 3038 7.767712 0.576057
 3039 7.771335 0.576057
 3040 7.774958 0.576057
 3041 7.778581 0.579680
 3042 7.782204 0.579680
 3043 7.785827 0.579680
 3044 7.789450 0.583303
 3045 7.793073 0.583303
 3046 7.796696 0.583303
 3047 7.800319 0.586926
 3048 7.803942 0.590549
 3049 7.807565 0.594172
 3050 7.811188 0.597795
 3051 7.814811 0.601418
 3052 7.818434 0.605041
 3053 7.822057 0.608664
 3054 7.825680 0.612287
 3055 7.829303 0.615910
 3056 7.832926 0.619533
 3057 7.836549 0.623156
 3058 7.840172 0.626779
 3059 7.840172 0.630402
 3060 7.843795 0.634025
 3061 7.847418 0.637648
 3062 7.851041 0.637648
 3063 7.854664 0.641271
 3064 7.858287 0.641271
 3065 7.861910 0.644894
 3066 7.865533 0.644894
 3067 7.869156 0.648517
 3068 7.872779 0.648517
 3069 7.876402 0.652140
 3070 7.880025 0.652140
 3071 7.883648 0.655763
 3072 7.887271 0.655763
 3073 7.890894 0.659386
 3074 7.894517 0.659386
 3075 7.898140 0.659386
 3076 7.901763 0.663009
 3077 7.905386 0.663009
 3078 7.909009 0.663009
 3079 7.912632 0.663009
 3080 7.916255 0.663009
 3081 7.919878 0.663009
 3082 7.923501 0.663009
 3083 7.927124 0.663009
 3084 7.930747 0.663009
 3085 7.934370 0.663009
 3086 7.937993 0.663009
 3087 7.941616 0.663009
 3088 7.945239 0.663009
 3089 7.948862 0.663009
 3090 7.952485 0.663009
 3091 7.956108 0.663009
 3092 7.959731 0.666632
 3093 7.963354 0.666632
 3094 7.966977 0.666632
 3095 7.970600 0.666632
 3096 7.974223 0.666632
 3097 7.977846 0.666632
 3098 7.981469 0.666632
 3099 7.985092 0.666632
 3100 7.988715 0.670255
 3101 7.992338 0.673878
 3102 7.995961 0.673878
 3103 7.999584 0.677501
 3104 8.003207 0.681124
 3105 8.006830 0.681124
 3106 8.010453 0.684747
 3107 8.014076 0.688370
 3108 8.017699 0.688370
 3109 8.021322 0.691993
 3110 8.024945 0.691993
 3111 8.028568 0.695616
 3112 8.032191 0.695616
 3113 8.035814 0.699239
 3114 8.039437 0.699239
 3115 8.043060 0.702862
 3116 8.046683 0.702862
 3117 8.050306 0.706485
 3118 8.053929 0.706485
 3119 8.057552 0.710108
 3120 8.061175 0.710108
 3121 8.064798 0.713731
 3122 8.068421 0.713731
 3123 8.072044 0.717354
 3124 8.075667 0.717354
 3125 8.079290 0.720977
 3126 8.082913 0.720977
 3127 8.086536 0.720977
 3128 8.090159 0.720977
 3129 8.093782 0.720977
 3130 8.097405 0.720977
 3131 8.101028 0.720977
 3132 8.104651 0.720977
 3133 8.108274 0.720977
 3134 8.111897 0.720977
 3135 8.115520 0.720977
 3136 8.119143 0.720977
 3137 8.122766 0.720977
 3138 8.126389 0.720977
 3139 8.130012 0.724600
 3140 8.133635 0.724600
 3141 8.137258 0.724600
 3142 8.140881 0.728223
 3143 8.144504 0.728223
 3144 8.148127 0.731846
 3145 8.151750 0.731846
 3146 8.155373 0.735469
 3147 8.158996 0.735469
 3148 8.162619 0.739092
 3149 8.166242 0.739092
 3150 8.169865 0.739092
 3151 8.173488 0.739092
 3152 8.177111 0.739092
 3153 8.180734 0.739092
 3154 8.184357 0.739092
 3155 8.187980 0.739092
 3156 8.191603 0.739092
 3157 8.195226 0.739092
 3158 8.198849 0.742715
 3159 8.202472 0.742715
 3160 8.206095 0.742715
 3161 8.209718 0.742715
 3162 8.213341 0.746338
 3163 8.216964 0.746338
 3164 8.220587 0.749961
 3165 8.224210 0.749961
 3166 8.227833 0.753584
 3167 8.231456 0.753584
 3168 8.235079 0.757207
 3169 8.238702 0.757207
 3170 8.242325 0.760830
 3171 8.245948 0.760830
 3172 8.249571 0.764453
 3173 8.253194 0.764453
 3174 8.256817 0.764453
 3175 8.260440 0.764453
 3176 8.264063 0.764453
 3177 8.267686 0.764453
 3178 8.271309 0.764453
 3179 8.274932 0.764453
 3180 8.278555 0.764453
 3181 8.282178 0.764453
 3182 8.285801 0.764453
 3183 8.289424 0.764453
 3184 8.293047 0.764453
 3185 8.296670 0.764453
 3186 8.300293 0.764453
 3187 8.303916 0.764453
 3188 8.307539 0.764453
 3189 8.311162 0.764453
 3190 8.314785 0.764453
 3191 8.318408 0.764453
 3192 8.322031 0.764453
 3193 8.325654 0.764453
 3194 8.329277 0.764453
 3195 8.332900 0.764453
 3196 8.336523 0.764453
 3197 8.340146 0.764453
 3198 8.343769 0.764453
 3199 8.347392 0.768076
 3200 8.351015 0.771699
 3201 8.354638 0.775322
 3202 8.358261 0.775322
 3203 8.361884 0.778945
 3204 8.365507 0.782568
 3205 8.369130 0.786191
 3206 8.372753 0.789814
 3207 8.376376 0.789814
 3208 8.379999 0.793437
 3209 8.383622 0.797060
 3210 8.387245 0.800683
 3211 8.390868 0.800683
 3212 8.394491 0.804306
 3213 8.398114 0.804306
 3214 8.401737 0.807929
 3215 8.405360 0.807929
 3216 8.408983 0.811552
 3217 8.412606 0.811552
 3218 8.416229 0.815175
 3219 8.419852 0.815175
 3220 8.423475 0.818798
 3221 8.427098 0.818798
 3222 8.430721 0.822421
 3223 8.434344 0.822421
 3224 8.437967 0.822421
 3225 8.441590 0.822421
 3226 8.445213 0.822421
 3227 8.448836 0.822421
 3228 8.452459 0.826044
 3229 8.456082 0.826044
 3230 8.459705 0.829667
 3231 8.463328 0.829667
 3232 8.466951 0.829667
 3233 8.470574 0.829667
 3234 8.474197 0.829667
 3235 8.477820 0.829667
 3236 8.481443 0.829667
 3237 8.485066 0.829667
 3238 8.488689 0.829667
 3239 8.492312 0.829667
 3240 8.495935 0.829667
 3241 8.499558 0.829667
 3242 8.503181 0.829667
 3243 8.506804 0.829667
 3244 8.510427 0.829667
 3245 8.514050 0.829667
 3246 8.517673 0.829667
 3247 8.521296 0.829667
 3248 8.524919 0.829667
 3249 8.528542 0.829667
 3250 8.532165 0.829667
 3251 8.535788 0.829667
 3252 8.539411 0.829667
 3253 8.543034 0.829667
 3254 8.546657 0.826044
 3255 8.550280 0.826044
 3256 8.553903 0.822421
 3257 8.557526 0.822421
 3258 8.561149 0.822421
 3259 8.564772 0.822421
 3260 8.568395 0.822421
 3261 8.572018 0.822421
 3262 8.575641 0.826044
 3263 8.579264 0.826044
 3264 8.582887 0.829667
 3265 8.586510 0.829667
 3266 8.590133 0.833290
 3267 8.593756 0.833290
 3268 8.597379 0.836913
 3269 8.601002 0.836913
 3270 8.604625 0.840536
 3271 8.608248 0.840536
 3272 8.611871 0.840536
 3273 8.615494 0.840536
 3274 8.619117 0.840536
 3275 8.622740 0.840536
 3276 8.626363 0.840536
 3277 8.629986 0.840536
 3278 8.633609 0.840536
 3279 8.637232 0.844159
 3280 8.640855 0.844159
 3281 8.644478 0.844159
 3282 8.648101 0.847782
 3283 8.651724 0.847782
 3284 8.655347 0.851405
 3285 8.658970 0.851405
 3286 8.662593 0.855028
 3287 8.666216 0.855028
 3288 8.669839 0.858651
 3289 8.673462 0.858651
 3290 8.677085 0.862274
 3291 8.680708 0.862274
 3292 8.684331 0.865897
 3293 8.687954 0.865897
 3294 8.691577 0.865897
 3295 8.695200 0.865897
 3296 8.698823 0.865897
 3297 8.702446 0.865897
 3298 8.706069 0.865897
 3299 8.709692 0.865897
 3300 8.713315 0.865897
 3301 8.716938 0.865897
 3302 8.720561 0.865897
 3303 8.724184 0.865897
 3304 8.727807 0.869520
 3305 8.731430 0.869520
 3306 8.735053 0.873143
 3307 8.738676 0.873143
 3308 8.742299 0.873143
 3309 8.745922 0.876766
 3310 8.749545 0.876766
 3311 8.753168 0.876766
 3312 8.756791 0.876766
 3313 8.760414 0.876766
 3314 8.764037 0.876766
 3315 8.767660 0.876766
 3316 8.771283 0.876766
 3317 8.774906 0.876766
 3318 8.778529 0.876766
 3319 8.782152 0.876766
 3320 8.785775 0.876766
 3321 8.789398 0.876766
 3322 8.793021 0.876766
 3323 8.796644 0.876766
 3324 8.800267 0.876766
 3325 8.803890 0.876766
 3326 8.807513 0.876766
 3327 8.811136 0.876766
 3328 8.814759 0.876766
 3329 8.818382 0.876766
 3330 8.822005 0.876766
 3331 8.825628 0.876766
 3332 8.829251 0.876766
 3333 8.832874 0.876766
 3334 8.836497 0.876766
 3335 8.840120 0.880389
 3336 8.843743 0.880389
 3337 8.847366 0.880389
 3338 8.850989 0.880389
 3339 8.854612 0.880389
 3340 8.858235 0.880389
 3341 8.861858 0.880389
 3342 8.865481 0.880389
 3343 8.869104 0.880389
 3344 8.872727 0.880389
 3345 8.876350 0.880389
 3346 8.879973 0.880389
 3347 8.883596 0.880389
 3348 8.887219 0.880389
 3349 8.890842 0.880389
 3350 8.894465 0.880389
 3351 8.898088 0.880389
 3352 8.901711 0.884012
 3353 8.905334 0.884012
 3354 8.908957 0.887635
 3355 8.912580 0.887635
 3356 8.916203 0.891258
 3357 8.919826 0.891258
 3358 8.923449 0.894881
 3359 8.927072 0.898504
 3360 8.930695 0.898504
 3361 8.934318 0.902127
 3362 8.937941 0.902127
 3363 8.941564 0.905750
 3364 8.945187 0.905750
 3365 8.948810 0.909373
 3366 8.952433 0.909373
 3367 8.956056 0.912996
 3368 8.959679 0.912996
 3369 8.963302 0.916619
 3370 8.966925 0.916619
 3371 8.970548 0.920242
 3372 8.974171 0.920242
 3373 8.977794 0.923865
 3374 8.981417 0.923865
 3375 8.985040 0.927488
 3376 8.988663 0.927488
 3377 8.992286 0.931111
 3378 8.995909 0.931111
 3379 8.999532 0.934734
 3380 9.003155 0.934734
 3381 9.006778 0.938357
 3382 9.010401 0.938357
 3383 9.014024 0.941980
 3384 9.017647 0.941980
 3385 9.021270 0.945603
 3386 9.024893 0.945603
 3387 9.028516 0.945603
 3388 9.032139 0.945603
 3389 9.035762 0.945603
 3390 9.039385 0.945603
 3391 9.043008 0.945603
 3392 9.046631 0.945603
 3393 9.050254 0.945603
 3394 9.053877 0.945603
 3395 9.057500 0.945603
 3396 9.061123 0.945603
 3397 9.064746 0.945603
 3398 9.068369 0.945603
 3399 9.071992 0.945603
 3400 9.075615 0.945603
 3401 9.079238 0.945603
 3402 9.082861 0.945603
 3403 9.086484 0.945603
 3404 9.090107 0.945603
 3405 9.093730 0.945603
 3406 9.097353 0.945603
 3407 9.100976 0.945603
 3408 9.104599 0.945603
 3409 9.108222 0.945603
 3410 9.111845 0.945603
 3411 9.115468 0.945603
 3412 9.119091 0.945603
 3413 9.122714 0.945603
 3414 9.126337 0.945603
 3415 9.129960 0.945603
 3416 9.133583 0.945603
 3417 9.137206 0.945603
 3418 9.140829 0.945603
 3419 9.144452 0.945603
 3420 9.148075 0.945603
 3421 9.151698 0.945603
 3422 9.155321 0.945603
 3423 9.158944 0.945603
 3424 9.162567 0.941980
 3425 9.166190 0.941980
 3426 9.169813 0.938357
 3427 9.173436 0.938357
 3428 9.177059 0.938357
 3429 9.180682 0.941980
 3430 9.184305 0.941980
 3431 9.187928 0.941980
 3432 9.191551 0.941980
 3433 9.195174 0.941980
 3434 9.198797 0.941980
 3435 9.202420 0.941980
 3436 9.206043 0.941980
 3437 9.209666 0.941980
 3438 9.213289 0.941980
 3439 9.216912 0.941980
 3440 9.220535 0.941980
 3441 9.224158 0.941980
 3442 9.227781 0.941980
 3443 9.231404 0.941980
 3444 9.235027 0.941980
 3445 9.238650 0.941980
 3446 9.242273 0.941980
 3447 9.245896 0.941980
 3448 9.249519 0.941980
 3449 9.253142 0.941980
 3450 9.256765 0.941980
 3451 9.260388 0.941980
 3452 9.264011 0.941980
 3453 9.267634 0.941980
 3454 9.271257 0.938357
 3455 9.274880 0.938357
 3456 9.278503 0.934734
 3457 9.282126 0.934734
 3458 9.285749 0.934734
 3459 9.289372 0.931111
 3460 9.292995 0.931111
 3461 9.296618 0.931111
 3462 9.300241 0.931111
 3463 9.303864 0.931111
 3464 9.307487 0.934734
 3465 9.311110 0.934734
 3466 9.314733 0.934734
 3467 9.318356 0.938357
 3468 9.321979 0.938357
 3469 9.325602 0.941980
 3470 9.329225 0.941980
 3471 9.332848 0.945603
 3472 9.336471 0.945603
 3473 9.340094 0.949226
 3474 9.343717 0.949226
 3475 9.347340 0.952849
 3476 9.350963 0.952849
 3477 9.354586 0.956472
 3478 9.358209 0.956472
 3479 9.361832 0.960095
 3480 9.365455 0.960095
 3481 9.369078 0.960095
 3482 9.372701 0.960095
 3483 9.376324 0.960095
 3484 9.379947 0.960095
 3485 9.383570 0.960095
 3486 9.387193 0.960095
 3487 9.390816 0.960095
 3488 9.394439 0.960095
 3489 9.398062 0.960095
 3490 9.401685 0.960095
 3491 9.405308 0.960095
 3492 9.408931 0.960095
 3493 9.412554 0.960095
 3494 9.416177 0.960095
 3495 9.419800 0.960095
 3496 9.423423 0.960095
 3497 9.427046 0.960095
 3498 9.430669 0.960095
 3499 9.434292 0.960095
 3500 9.437915 0.960095
 3501 9.441538 0.960095
 3502 9.445161 0.960095
 3503 9.448784 0.960095
 3504 9.452407 0.960095
 3505 9.456030 0.960095
 3506 9.459653 0.963718
 3507 9.463276 0.967341
 3508 9.466899 0.970964
 3509 9.470522 0.974587
 3510 9.474145 0.978210
 3511 9.477768 0.981833
 3512 9.481391 0.981833
 3513 9.485014 0.985456
 3514 9.488637 0.985456
 3515 9.492260 0.989079
 3516 9.495883 0.989079
 3517 9.499506 0.992702
 3518 9.503129 0.992702
 3519 9.506752 0.996325
 3520 9.510375 0.996325
 3521 9.513998 0.999948
 3522 9.517621 0.999948
 3523 9.521244 1.003571
 3524 9.524867 1.003571
 3525 9.528490 1.007194
 3526 9.532113 1.007194
 3527 9.535736 1.010817
 3528 9.539359 1.010817
 3529 9.542982 1.014440
 3530 9.546605 1.014440
 3531 9.550228 1.014440
 3532 9.553851 1.014440
 3533 9.557474 1.014440
 3534 9.561097 1.014440
 3535 9.564720 1.014440
 3536 9.568343 1.014440
 3537 9.571966 1.014440
 3538 9.575589 1.014440
 3539 9.579212 1.014440
 3540 9.582835 1.014440
 3541 9.586458 1.014440
 3542 9.590081 1.014440
 3543 9.593704 1.014440
 3544 9.597327 1.014440
 3545 9.600950 1.018063
 3546 9.604573 1.018063
 3547 9.608196 1.021686
 3548 9.611819 1.021686
 3549 9.615442 1.025309
 3550 9.619065 1.025309
 3551 9.622688 1.025309
 3552 9.626311 1.025309
 3553 9.629934 1.025309
 3554 9.633557 1.025309
 3555 9.637180 1.025309
 3556 9.640803 1.025309
 3557 9.644426 1.025309
 3558 9.648049 1.025309
 3559 9.651672 1.025309
 3560 9.655295 1.025309
 3561 9.658918 1.025309
 3562 9.662541 1.025309
 3563 9.666164 1.025309
 3564 9.669787 1.025309
 3565 9.673410 1.025309
 3566 9.677033 1.025309
 3567 9.680656 1.025309
 3568 9.684279 1.028932
 3569 9.687902 1.028932
 3570 9.691525 1.032555
 3571 9.695148 1.036178
 3572 9.698771 1.036178
 3573 9.702394 1.039801
 3574 9.706017 1.039801
 3575 9.709640 1.043424
 3576 9.713263 1.043424
 3577 9.716886 1.047047
 3578 9.720509 1.047047
 3579 9.724132 1.050670
 3580 9.727755 1.050670
 3581 9.731378 1.054293
 3582 9.735001 1.054293
 3583 9.738624 1.057916
 3584 9.742247 1.057916
 3585 9.745870 1.061539
 3586 9.749493 1.061539
 3587 9.753116 1.061539
 3588 9.756739 1.061539
 3589 9.760362 1.061539
 3590 9.763985 1.061539
 3591 9.767608 1.061539
 3592 9.771231 1.061539
 3593 9.774854 1.061539
 3594 9.778477 1.061539
 3595 9.782100 1.061539
 3596 9.785723 1.061539
 3597 9.789346 1.061539
 3598 9.792969 1.061539
 3599 9.796592 1.061539
 3600 9.800215 1.061539
 3601 9.803838 1.061539
 3602 9.807461 1.061539
 3603 9.811084 1.061539
 3604 9.814707 1.061539
 3605 9.818330 1.061539
 3606 9.821953 1.061539
 3607 9.825576 1.061539
 3608 9.829199 1.061539
 3609 9.832822 1.061539
 3610 9.836445 1.061539
 3611 9.840068 1.061539
 3612 9.843691 1.061539
 3613 9.847314 1.061539
 3614 9.850937 1.061539
 3615 9.854560 1.061539
 3616 9.858183 1.061539
 3617 9.861806 1.061539
 3618 9.865429 1.061539
 3619 9.869052 1.061539
 3620 9.872675 1.057916
 3621 9.876298 1.057916
 3622 9.879921 1.057916
 3623 9.883544 1.057916
 3624 9.887167 1.057916
 3625 9.890790 1.057916
 3626 9.894413 1.061539
 3627 9.898036 1.061539
 3628 9.901659 1.065162
 3629 9.905282 1.065162
 3630 9.908905 1.068785
 3631 9.912528 1.068785
 3632 9.916151 1.072408
 3633 9.919774 1.072408
 3634 9.923397 1.076031
 3635 9.927020 1.076031
 3636 9.930643 1.079654
 3637 9.934266 1.079654
 3638 9.937889 1.083277
 3639 9.941512 1.083277
 3640 9.945135 1.083277
 3641 9.948758 1.083277
 3642 9.952381 1.083277
 3643 9.956004 1.083277
 3644 9.959627 1.083277
 3645 9.963250 1.083277
 3646 9.966873 1.083277
 3647 9.970496 1.083277
 3648 9.974119 1.083277
 3649 9.977742 1.083277
 3650 9.981365 1.083277
 3651 9.984988 1.083277
 3652 9.988611 1.083277
 3653 9.992234 1.083277
 3654 9.995857 1.083277
 3655 9.999480 1.083277
 3656 10.003103 1.083277
 3657 10.006726 1.083277
 3658 10.010349 1.083277
 3659 10.013972 1.083277
 3660 10.017595 1.083277
 3661 10.021218 1.083277
 3662 10.024841 1.079654
 3663 10.028464 1.079654
 3664 10.032087 1.076031
 3665 10.035710 1.076031
 3666 10.039333 1.076031
 3667 10.042956 1.076031
 3668 10.046579 1.076031
 3669 10.050202 1.076031
 3670 10.053825 1.076031
 3671 10.057448 1.076031
 3672 10.061071 1.076031
 3673 10.064694 1.076031
 3674 10.068317 1.076031
 3675 10.071940 1.076031
 3676 10.075563 1.076031
 3677 10.079186 1.076031
 3678 10.082809 1.076031
 3679 10.086432 1.076031
 3680 10.090055 1.076031
 3681 10.093678 1.079654
 3682 10.097301 1.079654
 3683 10.100924 1.083277
 3684 10.104547 1.083277
 3685 10.108170 1.086900
 3686 10.111793 1.086900
 3687 10.115416 1.090523
 3688 10.119039 1.090523
 3689 10.122662 1.090523
 3690 10.126285 1.090523
 3691 10.129908 1.090523
 3692 10.133531 1.094146
 3693 10.137154 1.097769
 3694 10.140777 1.101392
 3695 10.144400 1.105015
 3696 10.148023 1.108638
 3697 10.151646 1.112261
 3698 10.155269 1.115884
 3699 10.158892 1.119507
 3700 10.162515 1.123130
 3701 10.166138 1.126753
 3702 10.169761 1.130376
 3703 10.173384 1.133999
 3704 10.177007 1.137622
 3705 10.180630 1.137622
 3706 10.184253 1.141245
 3707 10.187876 1.141245
 3708 10.191499 1.144868
 3709 10.195122 1.144868
 3710 10.198745 1.148491
 3711 10.202368 1.148491
 3712 10.205991 1.152114
 3713 10.209614 1.152114
 3714 10.213237 1.155737
 3715 10.216860 1.155737
 3716 10.220483 1.159360
 3717 10.224106 1.159360
 3718 10.227729 1.159360
 3719 10.231352 1.159360
 3720 10.234975 1.159360
 3721 10.238598 1.159360
 3722 10.242221 1.159360
 3723 10.245844 1.159360
 3724 10.249467 1.159360
 3725 10.253090 1.159360
 3726 10.256713 1.162983
 3727 10.260336 1.162983
 3728 10.263959 1.166606
 3729 10.267582 1.166606
 3730 10.271205 1.166606
 3731 10.274828 1.170229
 3732 10.278451 1.170229
 3733 10.282074 1.170229
 3734 10.285697 1.170229
 3735 10.289320 1.170229
 3736 10.292943 1.170229
 3737 10.296566 1.170229
 3738 10.300189 1.170229
 3739 10.303812 1.170229
 3740 10.307435 1.173852
 3741 10.311058 1.173852
 3742 10.314681 1.173852
 3743 10.318304 1.177475
 3744 10.321927 1.177475
 3745 10.325550 1.181098
 3746 10.329173 1.181098
 3747 10.332796 1.184721
 3748 10.336419 1.184721
 3749 10.340042 1.188344
 3750 10.343665 1.188344
 3751 10.347288 1.191967
 3752 10.350911 1.191967
 3753 10.354534 1.195590
 3754 10.358157 1.195590
 3755 10.361780 1.195590
 3756 10.365403 1.195590
 3757 10.369026 1.195590
 3758 10.372649 1.199213
 3759 10.376272 1.199213
 3760 10.379895 1.199213
 3761 10.383518 1.202836
 3762 10.387141 1.202836
 3763 10.390764 1.206459
 3764 10.394387 1.206459
 3765 10.398010 1.206459
 3766 10.401633 1.206459
 3767 10.405256 1.206459
 3768 10.408879 1.206459
 3769 10.412502 1.206459
 3770 10.416125 1.206459
 3771 10.419748 1.206459
 3772 10.423371 1.206459
 3773 10.426994 1.206459
 3774 10.430617 1.206459
 3775 10.434240 1.206459
 3776 10.437863 1.206459
 3777 10.441486 1.206459
 3778 10.445109 1.206459
 3779 10.448732 1.206459
 3780 10.452355 1.206459
 3781 10.455978 1.206459
 3782 10.459601 1.206459
 3783 10.463224 1.206459
 3784 10.466847 1.210082
 3785 10.470470 1.210082
 3786 10.474093 1.210082
 3787 10.477716 1.213705
 3788 10.481339 1.213705
 3789 10.484962 1.213705
 3790 10.488585 1.213705
 3791 10.492208 1.213705
 3792 10.495831 1.213705
 3793 10.499454 1.213705
 3794 10.503077 1.213705
 3795 10.506700 1.213705
 3796 10.510323 1.213705
 3797 10.513946 1.213705
 3798 10.517569 1.213705
 3799 10.521192 1.213705
 3800 10.524815 1.213705
 3801 10.528438 1.213705
 3802 10.532061 1.213705
 3803 10.535684 1.213705
 3804 10.539307 1.213705
 3805 10.542930 1.213705
 3806 10.546553 1.213705
 3807 10.550176 1.213705
 3808 10.553799 1.213705
 3809 10.557422 1.213705
 3810 10.561045 1.210082
 3811 10.564668 1.210082
 3812 10.568291 1.206459
 3813 10.571914 1.206459
 3814 10.575537 1.202836
 3815 10.579160 1.202836
 3816 10.582783 1.199213
 3817 10.586406 1.199213
 3818 10.590029 1.195590
 3819 10.593652 1.195590
 3820 10.597275 1.191967
 3821 10.600898 1.191967
 3822 10.604521 1.188344
 3823 10.604521 1.184721
 3824 10.608144 1.181098
 3825 10.611767 1.177475
 3826 10.615390 1.177475
 3827 10.619013 1.177475
 3828 10.622636 1.177475
 3829 10.626259 1.177475
 3830 10.629882 1.177475
 3831 10.633505 1.177475
 3832 10.637128 1.177475
 3833 10.640751 1.181098
 3834 10.644374 1.184721
 3835 10.647997 1.188344
 3836 10.647997 1.191967
 3837 10.651620 1.195590
 3838 10.651620 1.199213
 3839 10.655243 1.202836
 3840 10.655243 1.206459
 3841 10.658866 1.210082
 3842 10.658866 1.213705
 3843 10.662489 1.217328
 3844 10.662489 1.220951
 3845 10.666112 1.224574
 3846 10.666112 1.228197
 3847 10.669735 1.231820
 3848 10.673358 1.235443
 3849 10.676981 1.235443
 3850 10.680604 1.239066
 3851 10.684227 1.239066
 3852 10.687850 1.242689
 3853 10.691473 1.242689
 3854 10.695096 1.246312
 3855 10.698719 1.246312
 3856 10.702342 1.249935
 3857 10.705965 1.249935
 3858 10.709588 1.253558
 3859 10.713211 1.253558
 3860 10.716834 1.257181
 3861 10.720457 1.257181
 3862 10.724080 1.257181
 3863 10.727703 1.257181
 3864 10.731326 1.257181
 3865 10.734949 1.257181
 3866 10.738572 1.257181
 3867 10.742195 1.257181
 3868 10.745818 1.257181
 3869 10.749441 1.257181
 3870 10.753064 1.257181
 3871 10.756687 1.257181
 3872 10.760310 1.257181
 3873 10.763933 1.257181
 3874 10.767556 1.257181
 3875 10.771179 1.257181
 3876 10.774802 1.257181
 3877 10.778425 1.257181
 3878 10.782048 1.257181
 3879 10.785671 1.257181
 3880 10.789294 1.257181
 3881 10.792917 1.257181
 3882 10.796540 1.257181
 3883 10.800163 1.257181
 3884 10.803786 1.257181
 3885 10.807409 1.260804
 3886 10.811032 1.264427
 3887 10.814655 1.264427
 3888 10.818278 1.268050
 3889 10.821901 1.268050
 3890 10.825524 1.271673
 3891 10.829147 1.271673
 3892 10.832770 1.275296
 3893 10.836393 1.275296
 3894 10.840016 1.278919
 3895 10.843639 1.278919
 3896 10.847262 1.282542
 3897 10.850885 1.282542
 3898 10.854508 1.286165
 3899 10.858131 1.286165
 3900 10.861754 1.286165
 3901 10.865377 1.286165
 3902 10.869000 1.286165
 3903 10.872623 1.286165
 3904 10.876246 1.286165
 3905 10.879869 1.286165
 3906 10.883492 1.286165
 3907 10.887115 1.286165
 3908 10.890738 1.286165
 3909 10.894361 1.286165
 3910 10.897984 1.286165
 3911 10.901607 1.286165
 3912 10.905230 1.286165
 3913 10.908853 1.286165
 3914 10.912476 1.286165
 3915 10.916099 1.286165
 3916 10.919722 1.286165
 3917 10.923345 1.286165
 3918 10.926968 1.286165
 3919 10.930591 1.286165
 3920 10.934214 1.286165
 3921 10.937837 1.286165
 3922 10.941460 1.286165
 3923 10.945083 1.286165
 3924 10.948706 1.286165
 3925 10.952329 1.286165
 3926 10.955952 1.286165
 3927 10.959575 1.286165
 3928 10.963198 1.286165
 3929 10.966821 1.289788
 3930 10.970444 1.293411
 3931 10.974067 1.297034
 3932 10.977690 1.300657
 3933 10.981313 1.304280
 3934 10.984936 1.307903
 3935 10.988559 1.311526
 3936 10.992182 1.315149
 3937 10.995805 1.318772
 3938 10.999428 1.322395
 3939 11.003051 1.326018
 3940 11.006674 1.329641
 3941 11.010297 1.333264
 3942 11.013920 1.336887
 3943 11.017543 1.340510
 3944 11.021166 1.344133
 3945 11.024789 1.347756
 3946 11.024789 1.351379
 3947 11.024789 1.355002
 3948 11.024789 1.358625
 3949 11.024789 1.362248
 3950 11.024789 1.365871
 3951 11.024789 1.369494
 3952 11.024789 1.373117
 3953 11.024789 1.376740
 3954 11.024789 1.380363
 3955 11.024789 1.383986
 3956 11.024789 1.387609
 3957 11.024789 1.391232
 3958 11.028412 1.394855
 3959 11.028412 1.398478
 3960 11.028412 1.402101
 3961 11.028412 1.405724
 3962 11.032035 1.409347
 3963 11.032035 1.412970
 3964 11.035658 1.416593
 3965 11.035658 1.420216
 3966 11.035658 1.423839
 3967 11.035658 1.427462
 3968 11.035658 1.431085
 3969 11.035658 1.434708
 3970 11.035658 1.438331
 3971 11.035658 1.441954
 3972 11.039281 1.445577
 3973 11.039281 1.449200
 3974 11.042904 1.452823
 3975 11.042904 1.456446
 3976 11.046527 1.460069
 3977 11.046527 1.463692
 3978 11.050150 1.467315
 3979 11.050150 1.470938
 3980 11.053773 1.474561
 3981 11.053773 1.478184
 3982 11.057396 1.481807
 3983 11.057396 1.485430
 3984 11.061019 1.489053
 3985 11.061019 1.492676
 3986 11.064642 1.496299
 3987 11.068265 1.499922
 3988 11.071888 1.503545
 3989 11.075511 1.507168
 3990 11.079134 1.507168
 3991 11.082757 1.510791
 3992 11.086380 1.510791
 3993 11.090003 1.514414
 3994 11.093626 1.514414
 3995 11.097249 1.518037
 3996 11.100872 1.518037
 3997 11.104495 1.521660
 3998 11.108118 1.521660
 3999 11.111741 1.525283
 4000 11.115364 1.525283
 4001 11.118987 1.528906
 4002 11.122610 1.528906
 4003 11.126233 1.532529
 4004 11.129856 1.536152
 4005 11.133479 1.539775
 4006 11.137102 1.543398
 4007 11.140725 1.547021
 4008 11.140725 1.550644
 4009 11.144348 1.554267
 4010 11.144348 1.557890
 4011 11.147971 1.561513
 4012 11.151594 1.565136
 4013 11.151594 1.568759
 4014 11.155217 1.572382
 4015 11.158840 1.576005
 4016 11.162463 1.579628
 4017 11.166086 1.579628
 4018 11.169709 1.583251
 4019 11.173332 1.586874
 4020 11.176955 1.586874
 4021 11.180578 1.590497
 4022 11.184201 1.590497
 4023 11.187824 1.594120
 4024 11.191447 1.597743
 4025 11.195070 1.601366
 4026 11.198693 1.604989
 4027 11.198693 1.608612
 4028 11.202316 1.612235
 4029 11.202316 1.615858
 4030 11.205939 1.619481
 4031 11.205939 1.623104
 4032 11.209562 1.626727
 4033 11.209562 1.630350
 4034 11.213185 1.633973
 4035 11.213185 1.637596
 4036 11.216808 1.641219
 4037 11.216808 1.644842
 4038 11.220431 1.648465
 4039 11.220431 1.652088
 4040 11.224054 1.655711
 4041 11.224054 1.659334
 4042 11.227677 1.662957
 4043 11.231300 1.666580
 4044 11.234923 1.670203
 4045 11.238546 1.673826
 4046 11.238546 1.677449
 4047 11.242169 1.681072
 4048 11.245792 1.684695
 4049 11.245792 1.688318
 4050 11.245792 1.691941
 4051 11.245792 1.695564
 4052 11.245792 1.699187
 4053 11.249415 1.702810
 4054 11.249415 1.706433
 4055 11.249415 1.710056
 4056 11.253038 1.713679
 4057 11.253038 1.717302
 4058 11.256661 1.720925
 4059 11.256661 1.724548
 4060 11.260284 1.728171
 4061 11.260284 1.731794
 4062 11.263907 1.735417
 4063 11.263907 1.739040
 4064 11.263907 1.742663
 4065 11.263907 1.746286
 4066 11.263907 1.749909
 4067 11.263907 1.753532
 4068 11.263907 1.757155
 4069 11.263907 1.760778
 4070 11.263907 1.764401
 4071 11.263907 1.768024
 4072 11.263907 1.771647
 4073 11.263907 1.775270
 4074 11.263907 1.778893
 4075 11.263907 1.782516
 4076 11.263907 1.786139
 4077 11.263907 1.789762
 4078 11.263907 1.793385
 4079 11.263907 1.797008
 4080 11.263907 1.800631
 4081 11.263907 1.804254
 4082 11.267530 1.807877
 4083 11.267530 1.811500
 4084 11.271153 1.815123
 4085 11.271153 1.818746
 4086 11.274776 1.822369
 4087 11.274776 1.825992
 4088 11.278399 1.829615
 4089 11.278399 1.833238
 4090 11.282022 1.836861
 4091 11.282022 1.840484
 4092 11.285645 1.844107
 4093 11.285645 1.847730
 4094 11.289268 1.851353
 4095 11.292891 1.854976
 4096 11.296514 1.858599
 4097 11.300137 1.862222
 4098 11.303760 1.862222
 4099 11.307383 1.865845
 4100 11.311006 1.869468
 4101 11.314629 1.869468
 4102 11.318252 1.873091
 4103 11.321875 1.873091
 4104 11.325498 1.876714
 4105 11.329121 1.876714
 4106 11.332744 1.880337
 4107 11.336367 1.880337
 4108 11.339990 1.883960
 4109 11.343613 1.883960
 4110 11.347236 1.887583
 4111 11.350859 1.891206
 4112 11.354482 1.894829
 4113 11.358105 1.898452
 4114 11.361728 1.902075
 4115 11.365351 1.905698
 4116 11.368974 1.905698
 4117 11.372597 1.909321
 4118 11.376220 1.909321
 4119 11.379843 1.912944
 4120 11.383466 1.912944
 4121 11.387089 1.916567
 4122 11.390712 1.916567
 4123 11.394335 1.920190
 4124 11.397958 1.920190
 4125 11.401581 1.923813
 4126 11.405204 1.923813
 4127 11.408827 1.927436
 4128 11.412450 1.927436
 4129 11.416073 1.931059
 4130 11.419696 1.931059
 4131 11.423319 1.931059
 4132 11.426942 1.934682
 4133 11.430565 1.934682
 4134 11.434188 1.938305
 4135 11.437811 1.941928
 4136 11.441434 1.945551
 4137 11.445057 1.949174
 4138 11.448680 1.952797
 4139 11.452303 1.956420
 4140 11.452303 1.960043
 4141 11.455926 1.963666
 4142 11.455926 1.967289
 4143 11.459549 1.970912
 4144 11.459549 1.974535
 4145 11.463172 1.978158
 4146 11.463172 1.981781
 4147 11.466795 1.985404
 4148 11.466795 1.989027
 4149 11.470418 1.992650
 4150 11.470418 1.996273
 4151 11.474041 1.999896
 4152 11.477664 2.003519
 4153 11.481287 2.007142
 4154 11.484910 2.010765
 4155 11.488533 2.010765
 4156 11.492156 2.014388
 4157 11.495779 2.018011
 4158 11.499402 2.021634
 4159 11.503025 2.025257
 4160 11.503025 2.028880
 4161 11.506648 2.032503
 4162 11.506648 2.036126
 4163 11.506648 2.039749
 4164 11.510271 2.043372
 4165 11.510271 2.046995
 4166 11.510271 2.050618
 4167 11.510271 2.054241
 4168 11.513894 2.057864
 4169 11.513894 2.061487
 4170 11.513894 2.065110
 4171 11.517517 2.068733
 4172 11.517517 2.072356
 4173 11.521140 2.075979
 4174 11.521140 2.079602
 4175 11.524763 2.083225
 4176 11.524763 2.086848
 4177 11.528386 2.090471
 4178 11.528386 2.094094
 4179 11.532009 2.097717
 4180 11.532009 2.101340
 4181 11.535632 2.104963
 4182 11.535632 2.108586
 4183 11.539255 2.112209
 4184 11.539255 2.115832
 4185 11.542878 2.119455
 4186 11.542878 2.123078
 4187 11.546501 2.126701
 4188 11.546501 2.130324
 4189 11.550124 2.133947
 4190 11.550124 2.137570
 4191 11.553747 2.141193
 4192 11.557370 2.144816
 4193 11.560993 2.148439
 4194 11.564616 2.152062
 4195 11.564616 2.155685
 4196 11.568239 2.159308
 4197 11.571862 2.162931
 4198 11.575485 2.166554
 4199 11.575485 2.170177
 4200 11.579108 2.173800
 4201 11.582731 2.177423
 4202 11.582731 2.181046
 4203 11.582731 2.184669
 4204 11.582731 2.188292
 4205 11.586354 2.191915
 4206 11.586354 2.195538
 4207 11.589977 2.199161
 4208 11.589977 2.202784
 4209 11.593600 2.206407
 4210 11.593600 2.210030
 4211 11.597223 2.213653
 4212 11.597223 2.217276
 4213 11.600846 2.220899
 4214 11.600846 2.224522
 4215 11.604469 2.228145
 4216 11.604469 2.231768
 4217 11.608092 2.235391
 4218 11.608092 2.239014
 4219 11.611715 2.242637
 4220 11.611715 2.246260
 4221 11.615338 2.249883
 4222 11.618961 2.253506
 4223 11.622584 2.257129
 4224 11.622584 2.260752
 4225 11.626207 2.264375
 4226 11.629830 2.267998
 4227 11.633453 2.271621
 4228 11.633453 2.275244
 4229 11.637076 2.278867
 4230 11.637076 2.282490
 4231 11.640699 2.286113
 4232 11.640699 2.289736
 4233 11.644322 2.293359
 4234 11.644322 2.296982
 4235 11.647945 2.300605
 4236 11.647945 2.304228
 4237 11.651568 2.307851
 4238 11.655191 2.311474
 4239 11.658814 2.315097
 4240 11.662437 2.315097
 4241 11.666060 2.318720
 4242 11.669683 2.322343
 4243 11.673306 2.325966
 4244 11.676929 2.329589
 4245 11.680552 2.333212
 4246 11.684175 2.336835
 4247 11.684175 2.340458
 4248 11.687798 2.344081
 4249 11.687798 2.347704
 4250 11.687798 2.351327
 4251 11.687798 2.354950
 4252 11.687798 2.358573
 4253 11.687798 2.362196
 4254 11.687798 2.365819
 4255 11.687798 2.369442
 4256 11.687798 2.373065
 4257 11.687798 2.376688
 4258 11.687798 2.380311
 4259 11.687798 2.383934
 4260 11.687798 2.387557
 4261 11.687798 2.391180
 4262 11.687798 2.394803
 4263 11.687798 2.398426
 4264 11.687798 2.402049
 4265 11.691421 2.405672
 4266 11.691421 2.409295
 4267 11.695044 2.412918
 4268 11.695044 2.416541
 4269 11.698667 2.420164
 4270 11.698667 2.423787
 4271 11.702290 2.427410
 4272 11.702290 2.431033
 4273 11.705913 2.434656
 4274 11.705913 2.438279
 4275 11.709536 2.441902
 4276 11.709536 2.445525
 4277 11.713159 2.449148
 4278 11.716782 2.449148
 4279 11.720405 2.452771
 4280 11.724028 2.452771
 4281 11.727651 2.456394
 4282 11.731274 2.456394
 4283 11.734897 2.460017
 4284 11.738520 2.460017
 4285 11.742143 2.463640
 4286 11.745766 2.463640
 4287 11.749389 2.467263
 4288 11.753012 2.467263
 4289 11.756635 2.470886
 4290 11.760258 2.470886
 4291 11.763881 2.470886
 4292 11.767504 2.470886
 4293 11.771127 2.470886
 4294 11.774750 2.470886
 4295 11.778373 2.470886
 4296 11.781996 2.470886
 4297 11.785619 2.470886
 4298 11.789242 2.470886
 4299 11.792865 2.474509
 4300 11.796488 2.478132
 4301 11.800111 2.481755
 4302 11.803734 2.485378
 4303 11.803734 2.489001
 4304 11.807357 2.492624
 4305 11.807357 2.496247
 4306 11.807357 2.499870
 4307 11.807357 2.503493
 4308 11.807357 2.507116
 4309 11.807357 2.510739
 4310 11.807357 2.514362
 4311 11.807357 2.517985
 4312 11.807357 2.521608
 4313 11.807357 2.525231
 4314 11.807357 2.528854
 4315 11.807357 2.532477
 4316 11.807357 2.536100
 4317 11.807357 2.539723
 4318 11.807357 2.543346
 4319 11.807357 2.546969
 4320 11.807357 2.550592
 4321 11.807357 2.554215
 4322 11.807357 2.557838
 4323 11.810980 2.561461
 4324 11.810980 2.565084
 4325 11.814603 2.568707
 4326 11.814603 2.572330
 4327 11.818226 2.575953
 4328 11.818226 2.579576
 4329 11.821849 2.583199
 4330 11.821849 2.586822
 4331 11.825472 2.590445
 4332 11.825472 2.594068
 4333 11.829095 2.597691
 4334 11.829095 2.601314
 4335 11.832718 2.604937
 4336 11.836341 2.608560
 4337 11.839964 2.612183
 4338 11.843587 2.612183
 4339 11.847210 2.615806
 4340 11.850833 2.619429
 4341 11.854456 2.619429
 4342 11.858079 2.623052
 4343 11.861702 2.626675
 4344 11.865325 2.630298
 4345 11.868948 2.633921
 4346 11.872571 2.637544
 4347 11.876194 2.641167
 4348 11.879817 2.644790
 4349 11.883440 2.648413
 4350 11.887063 2.652036
 4351 11.890686 2.652036
 4352 11.894309 2.655659
 4353 11.897932 2.659282
 4354 11.897932 2.662905
 4355 11.901555 2.666528
 4356 11.901555 2.670151
 4357 11.901555 2.673774
 4358 11.901555 2.677397
 4359 11.901555 2.681020
 4360 11.901555 2.684643
 4361 11.901555 2.688266
 4362 11.901555 2.691889
 4363 11.901555 2.695512
 4364 11.905178 2.699135
 4365 11.905178 2.702758
 4366 11.908801 2.706381
 4367 11.908801 2.710004
 4368 11.912424 2.713627
 4369 11.912424 2.717250
 4370 11.916047 2.720873
 4371 11.916047 2.724496
 4372 11.919670 2.728119
 4373 11.919670 2.731742
 4374 11.923293 2.735365
 4375 11.923293 2.738988
 4376 11.926916 2.742611
 4377 11.930539 2.742611
 4378 11.934162 2.746234
 4379 11.937785 2.746234
 4380 11.941408 2.749857
 4381 11.945031 2.749857
 4382 11.948654 2.753480
 4383 11.952277 2.753480
 4384 11.955900 2.757103
 4385 11.959523 2.757103
 4386 11.963146 2.760726
 4387 11.966769 2.760726
 4388 11.970392 2.764349
 4389 11.974015 2.764349
 4390 11.977638 2.764349
 4391 11.981261 2.764349
 4392 11.984884 2.764349
 4393 11.988507 2.764349
 4394 11.992130 2.764349
 4395 11.995753 2.764349
 4396 11.999376 2.767972
 4397 12.002999 2.771595
 4398 12.006622 2.775218
 4399 12.010245 2.778841
 4400 12.013868 2.782464
 4401 12.017491 2.786087
 4402 12.017491 2.789710
 4403 12.021114 2.793333
 4404 12.024737 2.796956
 4405 12.028360 2.800579
 4406 12.028360 2.804202
 4407 12.031983 2.807825
 4408 12.035606 2.811448
 4409 12.035606 2.815071
 4410 12.039229 2.818694
 4411 12.039229 2.822317
 4412 12.039229 2.825940
 4413 12.039229 2.829563
 4414 12.039229 2.833186
 4415 12.039229 2.836809
 4416 12.039229 2.840432
 4417 12.042852 2.844055
 4418 12.042852 2.847678
 4419 12.046475 2.851301
 4420 12.046475 2.854924
 4421 12.050098 2.858547
 4422 12.050098 2.862170
 4423 12.053721 2.865793
 4424 12.053721 2.869416
 4425 12.057344 2.873039
 4426 12.057344 2.876662
 4427 12.060967 2.880285
 4428 12.060967 2.883908
 4429 12.064590 2.887531
 4430 12.068213 2.887531
 4431 12.071836 2.891154
 4432 12.075459 2.891154
 4433 12.079082 2.894777
 4434 12.082705 2.894777
 4435 12.086328 2.898400
 4436 12.089951 2.898400
 4437 12.093574 2.902023
 4438 12.097197 2.902023
 4439 12.100820 2.905646
 4440 12.104443 2.905646
 4441 12.108066 2.909269
 4442 12.111689 2.909269
 4443 12.115312 2.909269
 4444 12.118935 2.912892
 4445 12.122558 2.916515
 4446 12.126181 2.920138
 4447 12.129804 2.923761
 4448 12.133427 2.923761
 4449 12.137050 2.927384
 4450 12.140673 2.931007
 4451 12.144296 2.931007
 4452 12.147919 2.934630
 4453 12.151542 2.934630
 4454 12.155165 2.938253
 4455 12.158788 2.938253
 4456 12.162411 2.941876
 4457 12.166034 2.941876
 4458 12.169657 2.945499
 4459 12.173280 2.945499
 4460 12.176903 2.949122
 4461 12.180526 2.949122
 4462 12.184149 2.952745
 4463 12.187772 2.952745
 4464 12.191395 2.952745
 4465 12.195018 2.952745
 4466 12.198641 2.952745
 4467 12.202264 2.956368
 4468 12.202264 2.959991
 4469 12.202264 2.963614
 4470 12.202264 2.967237
 4471 12.202264 2.970860
 4472 12.202264 2.974483
 4473 12.205887 2.978106
 4474 12.205887 2.981729
 4475 12.205887 2.985352
 4476 12.205887 2.988975
 4477 12.209510 2.992598
 4478 12.209510 2.996221
 4479 12.213133 2.999844
 4480 12.213133 3.003467
 4481 12.216756 3.007090
 4482 12.216756 3.010713
 4483 12.220379 3.014336
 4484 12.220379 3.017959
 4485 12.224002 3.021582
 4486 12.224002 3.025205
 4487 12.227625 3.028828
 4488 12.227625 3.032451
 4489 12.231248 3.036074
 4490 12.231248 3.039697
 4491 12.234871 3.043320
 4492 12.234871 3.046943
 4493 12.238494 3.050566
 4494 12.238494 3.054189
 4495 12.242117 3.057812
 4496 12.242117 3.061435
 4497 12.245740 3.065058
 4498 12.249363 3.068681
 4499 12.252986 3.072304
 4500 12.252986 3.075927
 4501 12.256609 3.079550
 4502 12.256609 3.083173
 4503 12.256609 3.086796
 4504 12.256609 3.090419
 4505 12.260232 3.094042
 4506 12.260232 3.097665
 4507 12.263855 3.101288
 4508 12.263855 3.104911
 4509 12.267478 3.108534
 4510 12.267478 3.112157
 4511 12.271101 3.115780
 4512 12.271101 3.119403
 4513 12.274724 3.123026
 4514 12.274724 3.126649
 4515 12.278347 3.130272
 4516 12.278347 3.133895
 4517 12.281970 3.137518
 4518 12.285593 3.141141
 4519 12.289216 3.144764
 4520 12.292839 3.148387
 4521 12.296462 3.152010
 4522 12.296462 3.155633
 4523 12.300085 3.159256
 4524 12.303708 3.162879
 4525 12.307331 3.166502
 4526 12.310954 3.170125
 4527 12.314577 3.170125
 4528 12.318200 3.173748
 4529 12.321823 3.173748
 4530 12.325446 3.177371
 4531 12.329069 3.177371
 4532 12.332692 3.180994
 4533 12.336315 3.180994
 4534 12.336315 3.184617
 4535 12.339938 3.188240
 4536 12.343561 3.191863
 4537 12.343561 3.195486
 4538 12.347184 3.199109
 4539 12.350807 3.202732
 4540 12.350807 3.206355
 4541 12.354430 3.209978
 4542 12.358053 3.213601
 4543 12.361676 3.217224
 4544 12.365299 3.220847
 4545 12.368922 3.224470
 4546 12.372545 3.228093
 4547 12.376168 3.231716
 4548 12.376168 3.235339
 4549 12.379791 3.238962
 4550 12.383414 3.242585
 4551 12.387037 3.246208
 4552 12.390660 3.246208
 4553 12.394283 3.249831
 4554 12.397906 3.249831
 4555 12.401529 3.253454
 4556 12.405152 3.253454
 4557 12.408775 3.257077
 4558 12.412398 3.257077
 4559 12.416021 3.260700
 4560 12.419644 3.260700
 4561 12.423267 3.264323
 4562 12.426890 3.264323
 4563 12.430513 3.267946
 4564 12.434136 3.267946
 4565 12.437759 3.267946
 4566 12.441382 3.271569
 4567 12.445005 3.271569
 4568 12.448628 3.275192
 4569 12.452251 3.278815
 4570 12.452251 3.282438
 4571 12.455874 3.286061
 4572 12.455874 3.289684
 4573 12.459497 3.293307
 4574 12.459497 3.296930
 4575 12.463120 3.300553
 4576 12.463120 3.304176
 4577 12.466743 3.307799
 4578 12.470366 3.311422
 4579 12.470366 3.315045
 4580 12.473989 3.318668
 4581 12.477612 3.322291
 4582 12.481235 3.325914
 4583 12.484858 3.325914
 4584 12.488481 3.329537
 4585 12.492104 3.333160
 4586 12.495727 3.333160
 4587 12.499350 3.336783
 4588 12.502973 3.340406
 4589 12.506596 3.344029
 4590 12.510219 3.347652
 4591 12.513842 3.351275
 4592 12.517465 3.354898
 4593 12.521088 3.358521
 4594 12.524711 3.362144
 4595 12.528334 3.365767
 4596 12.531957 3.369390
 4597 12.535580 3.373013
 4598 12.539203 3.376636
 4599 12.539203 3.380259
 4600 12.539203 3.383882
 4601 12.539203 3.387505
 4602 12.539203 3.391128
 4603 12.539203 3.394751
 4604 12.539203 3.398374
 4605 12.542826 3.401997
 4606 12.542826 3.405620
 4607 12.546449 3.409243
 4608 12.546449 3.412866
 4609 12.550072 3.416489
 4610 12.550072 3.420112
 4611 12.553695 3.423735
 4612 12.553695 3.427358
 4613 12.557318 3.430981
 4614 12.557318 3.434604
 4615 12.560941 3.438227
 4616 12.560941 3.441850
 4617 12.564564 3.445473
 4618 12.568187 3.449096
 4619 12.568187 3.452719
 4620 12.568187 3.456342
 4621 12.568187 3.459965
 4622 12.568187 3.463588
 4623 12.568187 3.467211
 4624 12.568187 3.470834
 4625 12.568187 3.474457
 4626 12.568187 3.478080
 4627 12.568187 3.481703
 4628 12.568187 3.485326
 4629 12.568187 3.488949
 4630 12.568187 3.492572
 4631 12.568187 3.496195
 4632 12.568187 3.499818
 4633 12.568187 3.503441
 4634 12.568187 3.507064
 4635 12.571810 3.510687
 4636 12.571810 3.514310
 4637 12.575433 3.517933
 4638 12.575433 3.521556
 4639 12.579056 3.525179
 4640 12.579056 3.528802
 4641 12.582679 3.532425
 4642 12.582679 3.536048
 4643 12.586302 3.539671
 4644 12.586302 3.543294
 4645 12.589925 3.546917
 4646 12.589925 3.550540
 4647 12.593548 3.554163
 4648 12.597171 3.557786
 4649 12.600794 3.557786
 4650 12.604417 3.561409
 4651 12.608040 3.561409
 4652 12.611663 3.565032
 4653 12.615286 3.565032
 4654 12.618909 3.568655
 4655 12.622532 3.572278
 4656 12.626155 3.575901
 4657 12.626155 3.579524
 4658 12.629778 3.583147
 4659 12.629778 3.586770
 4660 12.633401 3.590393
 4661 12.633401 3.594016
 4662 12.637024 3.597639
 4663 12.637024 3.601262
 4664 12.640647 3.604885
 4665 12.640647 3.608508
 4666 12.644270 3.612131
 4667 12.647893 3.612131
 4668 12.651516 3.615754
 4669 12.655139 3.615754
 4670 12.658762 3.619377
 4671 12.662385 3.619377
 4672 12.666008 3.623000
 4673 12.669631 3.623000
 4674 12.673254 3.626623
 4675 12.676877 3.626623
 4676 12.680500 3.630246
 4677 12.684123 3.630246
 4678 12.687746 3.633869
 4679 12.691369 3.633869
 4680 12.694992 3.633869
 4681 12.698615 3.633869
 4682 12.702238 3.633869
 4683 12.705861 3.633869
 4684 12.709484 3.633869
 4685 12.713107 3.633869
 4686 12.716730 3.633869
 4687 12.720353 3.633869
 4688 12.723976 3.633869
 4689 12.727599 3.633869
 4690 12.731222 3.633869
 4691 12.734845 3.633869
 4692 12.738468 3.637492
 4693 12.742091 3.641115
 4694 12.745714 3.641115
 4695 12.749337 3.644738
 4696 12.752960 3.648361
 4697 12.756583 3.648361
 4698 12.760206 3.651984
 4699 12.763829 3.655607
 4700 12.767452 3.659230
 4701 12.771075 3.662853
 4702 12.771075 3.666476
 4703 12.774698 3.670099
 4704 12.778321 3.673722
 4705 12.778321 3.677345
 4706 12.781944 3.680968
 4707 12.785567 3.684591
 4708 12.789190 3.684591
 4709 12.792813 3.688214
 4710 12.796436 3.688214
 4711 12.800059 3.691837
 4712 12.803682 3.691837
 4713 12.807305 3.695460
 4714 12.810928 3.695460
 4715 12.814551 3.699083
 4716 12.818174 3.699083
 4717 12.821797 3.702706
 4718 12.825420 3.702706
 4719 12.829043 3.706329
 4720 12.832666 3.706329
 4721 12.836289 3.706329
 4722 12.839912 3.706329
 4723 12.843535 3.709952
 4724 12.847158 3.713575
 4725 12.850781 3.717198
 4726 12.854404 3.720821
 4727 12.858027 3.724444
 4728 12.861650 3.728067
 4729 12.865273 3.731690
 4730 12.868896 3.735313
 4731 12.872519 3.738936
 4732 12.872519 3.742559
 4733 12.872519 3.746182
 4734 12.872519 3.749805
 4735 12.876142 3.753428
 4736 12.876142 3.757051
 4737 12.879765 3.760674
 4738 12.879765 3.764297
 4739 12.883388 3.767920
 4740 12.883388 3.771543
 4741 12.887011 3.775166
 4742 12.887011 3.778789
 4743 12.890634 3.782412
 4744 12.890634 3.786035
 4745 12.894257 3.789658
 4746 12.894257 3.793281
 4747 12.897880 3.796904
 4748 12.897880 3.800527
 4749 12.901503 3.804150
 4750 12.905126 3.807773
 4751 12.908749 3.811396
 4752 12.912372 3.815019
 4753 12.915995 3.818642
 4754 12.919618 3.822265
 4755 12.923241 3.825888
 4756 12.926864 3.829511
 4757 12.930487 3.833134
 4758 12.934110 3.836757
 4759 12.937733 3.840380
 4760 12.941356 3.844003
 4761 12.944979 3.847626
 4762 12.948602 3.851249
 4763 12.952225 3.854872
 4764 12.955848 3.858495
 4765 12.959471 3.862118
 4766 12.963094 3.865741
 4767 12.966717 3.869364
 4768 12.970340 3.872987
 4769 12.973963 3.876610
 4770 12.977586 3.880233
 4771 12.981209 3.883856
 4772 12.984832 3.887479
 4773 12.984832 3.891102
 4774 12.984832 3.894725
 4775 12.984832 3.898348
 4776 12.984832 3.901971
 4777 12.984832 3.905594
 4778 12.984832 3.909217
 4779 12.984832 3.912840
 4780 12.988455 3.916463
 4781 12.988455 3.920086
 4782 12.992078 3.923709
 4783 12.992078 3.927332
 4784 12.995701 3.930955
 4785 12.995701 3.934578
 4786 12.999324 3.938201
 4787 12.999324 3.941824
 4788 13.002947 3.945447
 4789 13.002947 3.949070
 4790 13.006570 3.952693
 4791 13.006570 3.956316
 4792 13.010193 3.959939
 4793 13.013816 3.963562
 4794 13.017439 3.963562
 4795 13.021062 3.967185
 4796 13.024685 3.970808
 4797 13.028308 3.970808
 4798 13.031931 3.974431
 4799 13.035554 3.974431
 4800 13.039177 3.978054
 4801 13.042800 3.978054
 4802 13.046423 3.981677
 4803 13.050046 3.981677
 4804 13.050046 3.985300
 4805 13.053669 3.988923
 4806 13.057292 3.992546
 4807 13.060915 3.996169
 4808 13.060915 3.999792
 4809 13.064538 4.003415
 4810 13.068161 4.003415
 4811 13.071784 4.007038
 4812 13.075407 4.007038
 4813 13.079030 4.010661
 4814 13.082653 4.010661
 4815 13.086276 4.014284
 4816 13.089899 4.014284
 4817 13.093522 4.017907
 4818 13.097145 4.017907
 4819 13.100768 4.021530
 4820 13.104391 4.021530
 4821 13.108014 4.025153
 4822 13.111637 4.025153
 4823 13.115260 4.025153
 4824 13.118883 4.025153
 4825 13.122506 4.028776
 4826 13.126129 4.028776
 4827 13.129752 4.032399
 4828 13.133375 4.036022
 4829 13.136998 4.039645
 4830 13.140621 4.043268
 4831 13.144244 4.046891
 4832 13.144244 4.050514
 4833 13.144244 4.054137
 4834 13.144244 4.057760
 4835 13.144244 4.061383
 4836 13.147867 4.065006
 4837 13.147867 4.068629
 4838 13.147867 4.072252
 4839 13.147867 4.075875
 4840 13.147867 4.079498
 4841 13.147867 4.083121
 4842 13.147867 4.086744
 4843 13.147867 4.090367
 4844 13.147867 4.093990
 4845 13.147867 4.097613
 4846 13.147867 4.101236
 4847 13.151490 4.104859
 4848 13.151490 4.108482
 4849 13.155113 4.112105
 4850 13.155113 4.115728
 4851 13.158736 4.119351
 4852 13.158736 4.122974
 4853 13.162359 4.126597
 4854 13.162359 4.130220
 4855 13.165982 4.133843
 4856 13.165982 4.137466
 4857 13.169605 4.141089
 4858 13.169605 4.144712
 4859 13.173228 4.148335
 4860 13.176851 4.148335
 4861 13.180474 4.151958
 4862 13.184097 4.151958
 4863 13.187720 4.155581
 4864 13.191343 4.155581
 4865 13.194966 4.159204
 4866 13.198589 4.159204
 4867 13.202212 4.162827
 4868 13.205835 4.162827
 4869 13.209458 4.166450
 4870 13.213081 4.166450
 4871 13.216704 4.170073
 4872 13.220327 4.170073
 4873 13.223950 4.173696
 4874 13.227573 4.177319
 4875 13.231196 4.180942
 4876 13.234819 4.184565
 4877 13.238442 4.188188
 4878 13.238442 4.191811
 4879 13.242065 4.195434
 4880 13.242065 4.199057
 4881 13.245688 4.202680
 4882 13.245688 4.206303
 4883 13.245688 4.209926
 4884 13.245688 4.213549
 4885 13.249311 4.217172
 4886 13.249311 4.220795
 4887 13.252934 4.224418
 4888 13.252934 4.228041
 4889 13.256557 4.231664
 4890 13.256557 4.235287
 4891 13.260180 4.238910
 4892 13.260180 4.242533
 4893 13.263803 4.246156
 4894 13.263803 4.249779
 4895 13.267426 4.253402
 4896 13.267426 4.257025
 4897 13.271049 4.260648
 4898 13.274672 4.264271
 4899 13.278295 4.264271
 4900 13.281918 4.267894
 4901 13.285541 4.271517
 4902 13.289164 4.271517
 4903 13.292787 4.275140
 4904 13.296410 4.278763
 4905 13.300033 4.282386
 4906 13.303656 4.286009
 4907 13.303656 4.289632
 4908 13.307279 4.293255
 4909 13.310902 4.296878
 4910 13.314525 4.296878
 4911 13.318148 4.300501
 4912 13.321771 4.300501
 4913 13.325394 4.304124
 4914 13.329017 4.304124
 4915 13.332640 4.307747
 4916 13.336263 4.307747
 4917 13.339886 4.311370
 4918 13.343509 4.311370
 4919 13.347132 4.314993
 4920 13.350755 4.314993
 4921 13.354378 4.318616
 4922 13.358001 4.318616
 4923 13.361624 4.322239
 4924 13.365247 4.322239
 4925 13.368870 4.325862
 4926 13.372493 4.329485
 4927 13.376116 4.333108
 4928 13.379739 4.336731
 4929 13.383362 4.340354
 4930 13.386985 4.343977
 4931 13.390608 4.347600
 4932 13.390608 4.351223
 4933 13.394231 4.354846
 4934 13.397854 4.358469
 4935 13.397854 4.362092
 4936 13.401477 4.365715
 4937 13.401477 4.369338
 4938 13.405100 4.372961
 4939 13.405100 4.376584
 4940 13.408723 4.380207
 4941 13.408723 4.383830
 4942 13.412346 4.387453
 4943 13.415969 4.391076
 4944 13.415969 4.394699
 4945 13.419592 4.398322
 4946 13.423215 4.401945
 4947 13.426838 4.405568
 4948 13.430461 4.409191
 4949 13.434084 4.412814
 4950 13.437707 4.412814
 4951 13.441330 4.416437
 4952 13.444953 4.420060
 4953 13.448576 4.423683
 4954 13.452199 4.427306
 4955 13.455822 4.430929
 4956 13.459445 4.434552
 4957 13.459445 4.438175
 4958 13.463068 4.441798
 4959 13.463068 4.445421
 4960 13.466691 4.449044
 4961 13.466691 4.452667
 4962 13.470314 4.456290
 4963 13.470314 4.459913
 4964 13.473937 4.463536
 4965 13.473937 4.467159
 4966 13.477560 4.470782
 4967 13.481183 4.474405
 4968 13.484806 4.478028
 4969 13.488429 4.481651
 4970 13.492052 4.485274
 4971 13.495675 4.488897
 4972 13.499298 4.492520
 4973 13.502921 4.496143
 4974 13.506544 4.499766
 4975 13.510167 4.503389
 4976 13.513790 4.507012
 4977 13.517413 4.510635
 4978 13.521036 4.514258
 4979 13.524659 4.514258
 4980 13.528282 4.517881
 4981 13.531905 4.521504
 4982 13.535528 4.521504
 4983 13.539151 4.525127
 4984 13.542774 4.525127
 4985 13.546397 4.528750
 4986 13.550020 4.532373
 4987 13.553643 4.535996
 4988 13.557266 4.539619
 4989 13.560889 4.543242
 4990 13.564512 4.546865
 4991 13.568135 4.550488
 4992 13.571758 4.554111
 4993 13.575381 4.557734
 4994 13.579004 4.561357
 4995 13.582627 4.564980
 4996 13.586250 4.568603
 4997 13.589873 4.572226
 4998 13.593496 4.575849
 4999 13.597119 4.579472
 5000 13.600742 4.583095
 5001 13.604365 4.586718
 5002 13.607988 4.590341
 5003 13.607988 4.593964
 5004 13.607988 4.597587
 5005 13.607988 4.601210
 5006 13.607988 4.604833
 5007 13.607988 4.608456
 5008 13.607988 4.612079
 5009 13.607988 4.615702
 5010 13.607988 4.619325
 5011 13.607988 4.622948
 5012 13.611611 4.626571
 5013 13.611611 4.630194
 5014 13.615234 4.633817
 5015 13.615234 4.637440
 5016 13.618857 4.641063
 5017 13.618857 4.644686
 5018 13.622480 4.648309
 5019 13.622480 4.651932
 5020 13.626103 4.655555
 5021 13.626103 4.659178
 5022 13.629726 4.662801
 5023 13.629726 4.666424
 5024 13.633349 4.670047
 5025 13.636972 4.673670
 5026 13.640595 4.677293
 5027 13.644218 4.680916
 5028 13.647841 4.684539
 5029 13.651464 4.688162
 5030 13.651464 4.691785
 5031 13.651464 4.695408
 5032 13.651464 4.699031
 5033 13.655087 4.702654
 5034 13.655087 4.706277
 5035 13.658710 4.709900
 5036 13.658710 4.713523
 5037 13.662333 4.717146
 5038 13.662333 4.720769
 5039 13.665956 4.724392
 5040 13.665956 4.728015
 5041 13.669579 4.731638
 5042 13.669579 4.735261
 5043 13.673202 4.738884
 5044 13.673202 4.742507
 5045 13.676825 4.746130
 5046 13.680448 4.749753
 5047 13.684071 4.749753
 5048 13.687694 4.753376
 5049 13.691317 4.756999
 5050 13.694940 4.756999
 5051 13.698563 4.760622
 5052 13.702186 4.760622
 5053 13.705809 4.764245
 5054 13.709432 4.767868
 5055 13.709432 4.771491
 5056 13.709432 4.775114
 5057 13.713055 4.778737
 5058 13.713055 4.782360
 5059 13.716678 4.785983
 5060 13.716678 4.789606
 5061 13.720301 4.793229
 5062 13.720301 4.796852
 5063 13.723924 4.800475
 5064 13.723924 4.804098
 5065 13.727547 4.807721
 5066 13.727547 4.811344
 5067 13.731170 4.814967
 5068 13.731170 4.818590
 5069 13.734793 4.822213
 5070 13.738416 4.825836
 5071 13.742039 4.829459
 5072 13.745662 4.829459
 5073 13.749285 4.833082
 5074 13.752908 4.836705
 5075 13.756531 4.836705
 5076 13.760154 4.840328
 5077 13.763777 4.840328
 5078 13.767400 4.843951
 5079 13.771023 4.843951
 5080 13.774646 4.847574
 5081 13.778269 4.847574
 5082 13.781892 4.851197
 5083 13.785515 4.851197
 5084 13.789138 4.854820
 5085 13.789138 4.858443
 5086 13.792761 4.862066
 5087 13.796384 4.865689
 5088 13.800007 4.865689
 5089 13.803630 4.869312
 5090 13.807253 4.869312
 5091 13.810876 4.872935
 5092 13.814499 4.872935
 5093 13.818122 4.876558
 5094 13.821745 4.876558
 5095 13.825368 4.880181
 5096 13.828991 4.880181
 5097 13.832614 4.883804
 5098 13.836237 4.883804
 5099 13.839860 4.887427
 5100 13.843483 4.887427
 5101 13.847106 4.891050
 5102 13.850729 4.891050
 5103 13.854352 4.894673
 5104 13.857975 4.894673
 5105 13.861598 4.894673
 5106 13.865221 4.898296
 5107 13.868844 4.898296
 5108 13.872467 4.898296
 5109 13.876090 4.898296
 5110 13.879713 4.898296
 5111 13.883336 4.901919
 5112 13.886959 4.901919
 5113 13.890582 4.905542
 5114 13.894205 4.909165
 5115 13.897828 4.912788
 5116 13.901451 4.916411
 5117 13.905074 4.920034
 5118 13.905074 4.923657
 5119 13.905074 4.927280
 5120 13.908697 4.930903
 5121 13.908697 4.934526
 5122 13.908697 4.938149
 5123 13.908697 4.941772
 5124 13.912320 4.945395
 5125 13.912320 4.949018
 5126 13.915943 4.952641
 5127 13.915943 4.956264
 5128 13.919566 4.959887
 5129 13.919566 4.963510
 5130 13.923189 4.967133
 5131 13.923189 4.970756
 5132 13.926812 4.974379
 5133 13.926812 4.978002
 5134 13.930435 4.981625
 5135 13.930435 4.985248
 5136 13.934058 4.988871
 5137 13.937681 4.992494
 5138 13.941304 4.996117
 5139 13.944927 4.996117
 5140 13.948550 4.999740
 5141 13.952173 4.999740
 5142 13.955796 5.003363
 5143 13.959419 5.003363
 5144 13.963042 5.006986
 5145 13.966665 5.006986
 5146 13.970288 5.010609
 5147 13.973911 5.010609
 5148 13.977534 5.014232
 5149 13.981157 5.014232
 5150 13.984780 5.017855
 5151 13.988403 5.021478
 5152 13.992026 5.025101
 5153 13.995649 5.028724
 5154 13.995649 5.032347
 5155 13.999272 5.035970
 5156 13.999272 5.039593
 5157 14.002895 5.043216
 5158 14.006518 5.046839
 5159 14.006518 5.050462
 5160 14.010141 5.054085
 5161 14.013764 5.057708
 5162 14.017387 5.061331
 5163 14.021010 5.064954
 5164 14.024633 5.068577
 5165 14.028256 5.068577
 5166 14.031879 5.072200
 5167 14.035502 5.075823
 5168 14.039125 5.075823
 5169 14.042748 5.079446
 5170 14.046371 5.083069
 5171 14.049994 5.086692
 5172 14.053617 5.090315
 5173 14.053617 5.093938
 5174 14.053617 5.097561
 5175 14.053617 5.101184
 5176 14.057240 5.104807
 5177 14.057240 5.108430
 5178 14.057240 5.112053
 5179 14.057240 5.115676
 5180 14.060863 5.119299
 5181 14.060863 5.122922
 5182 14.060863 5.126545
 5183 14.064486 5.130168
 5184 14.064486 5.133791
 5185 14.068109 5.137414
 5186 14.068109 5.141037
 5187 14.071732 5.144660
 5188 14.071732 5.148283
 5189 14.075355 5.151906
 5190 14.075355 5.155529
 5191 14.078978 5.159152
 5192 14.078978 5.162775
 5193 14.078978 5.166398
 5194 14.078978 5.170021
 5195 14.082601 5.173644
 5196 14.082601 5.177267
 5197 14.086224 5.180890
 5198 14.086224 5.184513
 5199 14.089847 5.188136
 5200 14.089847 5.191759
 5201 14.093470 5.195382
 5202 14.093470 5.199005
 5203 14.097093 5.202628
 5204 14.097093 5.206251
 5205 14.100716 5.209874
 5206 14.100716 5.213497
 5207 14.104339 5.217120
 5208 14.107962 5.220743
 5209 14.111585 5.224366
 5210 14.115208 5.227989
 5211 14.118831 5.231612
 5212 14.122454 5.235235
 5213 14.126077 5.235235
 5214 14.129700 5.238858
 5215 14.133323 5.238858
 5216 14.136946 5.242481
 5217 14.140569 5.242481
 5218 14.144192 5.246104
 5219 14.147815 5.246104
 5220 14.151438 5.249727
 5221 14.155061 5.249727
 5222 14.158684 5.253350
 5223 14.162307 5.253350
 5224 14.165930 5.256973
 5225 14.169553 5.256973
 5226 14.173176 5.256973
 5227 14.176799 5.256973
 5228 14.180422 5.256973
 5229 14.184045 5.260596
 5230 14.187668 5.264219
 5231 14.191291 5.267842
 5232 14.194914 5.271465
 5233 14.198537 5.275088
 5234 14.202160 5.278711
 5235 14.205783 5.282334
 5236 14.209406 5.285957
 5237 14.213029 5.289580
 5238 14.216652 5.293203
 5239 14.220275 5.296826
 5240 14.223898 5.300449
 5241 14.227521 5.304072
 5242 14.231144 5.307695
 5243 14.231144 5.311318
 5244 14.234767 5.314941
 5245 14.234767 5.318564
 5246 14.234767 5.322187
 5247 14.238390 5.325810
 5248 14.238390 5.329433
 5249 14.242013 5.333056
 5250 14.242013 5.336679
 5251 14.245636 5.340302
 5252 14.245636 5.343925
 5253 14.249259 5.347548
 5254 14.249259 5.351171
 5255 14.252882 5.354794
 5256 14.252882 5.358417
 5257 14.256505 5.362040
 5258 14.256505 5.365663
 5259 14.260128 5.369286
 5260 14.263751 5.372909
 5261 14.267374 5.376532
 5262 14.270997 5.380155
 5263 14.274620 5.380155
 5264 14.278243 5.383778
 5265 14.281866 5.383778
 5266 14.285489 5.387401
 5267 14.289112 5.387401
 5268 14.292735 5.391024
 5269 14.296358 5.391024
 5270 14.299981 5.394647
 5271 14.303604 5.394647
 5272 14.307227 5.398270
 5273 14.310850 5.398270
 5274 14.314473 5.401893
 5275 14.318096 5.405516
 5276 14.321719 5.409139
 5277 14.325342 5.412762
 5278 14.328965 5.416385
 5279 14.332588 5.420008
 5280 14.336211 5.423631
 5281 14.339834 5.427254
 5282 14.343457 5.430877
 5283 14.343457 5.434500
 5284 14.343457 5.438123
 5285 14.343457 5.441746
 5286 14.343457 5.445369
 5287 14.347080 5.448992
 5288 14.347080 5.452615
 5289 14.350703 5.456238
 5290 14.350703 5.459861
 5291 14.354326 5.463484
 5292 14.354326 5.467107
 5293 14.357949 5.470730
 5294 14.357949 5.474353
 5295 14.361572 5.477976
 5296 14.361572 5.481599
 5297 14.365195 5.485222
 5298 14.365195 5.488845
 5299 14.368818 5.492468
 5300 14.372441 5.496091
 5301 14.376064 5.496091
 5302 14.379687 5.499714
 5303 14.383310 5.503337
 5304 14.386933 5.503337
 5305 14.386933 5.506960
 5306 14.386933 5.510583
 5307 14.390556 5.514206
 5308 14.390556 5.517829
 5309 14.390556 5.521452
 5310 14.390556 5.525075
 5311 14.390556 5.528698
 5312 14.390556 5.532321
 5313 14.390556 5.535944
 5314 14.390556 5.539567
 5315 14.386933 5.543190
 5316 14.386933 5.546813
 5317 14.386933 5.550436
 5318 14.386933 5.554059
 5319 14.383310 5.557682
 5320 14.383310 5.561305
 5321 14.383310 5.564928
 5322 14.383310 5.568551
 5323 14.383310 5.572174
 5324 14.383310 5.575797
 5325 14.383310 5.579420
 5326 14.383310 5.583043
 5327 14.383310 5.586666
 5328 14.379687 5.590289
 5329 14.379687 5.593912
 5330 14.376064 5.597535
 5331 14.376064 5.601158
 5332 14.372441 5.604781
 5333 14.372441 5.608404
 5334 14.368818 5.612027
 5335 14.368818 5.615650
 5336 14.365195 5.619273
 5337 14.365195 5.622896
 5338 14.361572 5.626519
 5339 14.361572 5.630142
 5340 14.361572 5.633765
 5341 14.357949 5.637388
 5342 14.357949 5.641011
 5343 14.357949 5.644634
 5344 14.357949 5.648257
 5345 14.357949 5.651880
 5346 14.357949 5.655503
 5347 14.357949 5.659126
 5348 14.357949 5.662749
 5349 14.357949 5.666372
 5350 14.357949 5.669995
 5351 14.357949 5.673618
 5352 14.357949 5.677241
 5353 14.357949 5.680864
 5354 14.357949 5.684487
 5355 14.357949 5.688110
 5356 14.357949 5.691733
 5357 14.357949 5.695356
 5358 14.357949 5.698979
 5359 14.357949 5.702602
 5360 14.357949 5.706225
 5361 14.357949 5.709848
 5362 14.357949 5.713471
 5363 14.357949 5.717094
 5364 14.361572 5.720717
 5365 14.361572 5.724340
 5366 14.365195 5.727963
 5367 14.365195 5.731586
 5368 14.368818 5.735209
 5369 14.368818 5.738832
 5370 14.372441 5.742455
 5371 14.372441 5.746078
 5372 14.376064 5.749701
 5373 14.376064 5.753324
 5374 14.379687 5.756947
 5375 14.379687 5.760570
 5376 14.383310 5.764193
 5377 14.386933 5.767816
 5378 14.390556 5.771439
 5379 14.394179 5.771439
 5380 14.397802 5.775062
 5381 14.401425 5.778685
 5382 14.405048 5.782308
 5383 14.405048 5.785931
 5384 14.405048 5.789554
 5385 14.408671 5.793177
 5386 14.408671 5.796800
 5387 14.408671 5.800423
 5388 14.408671 5.804046
 5389 14.408671 5.807669
 5390 14.408671 5.811292
 5391 14.408671 5.814915
 5392 14.405048 5.818538
 5393 14.405048 5.822161
 5394 14.401425 5.825784
 5395 14.401425 5.829407
 5396 14.397802 5.833030
 5397 14.397802 5.836653
 5398 14.394179 5.840276
 5399 14.394179 5.843899
 5400 14.394179 5.847522
 5401 14.394179 5.851145
 5402 14.390556 5.854768
 5403 14.390556 5.858391
 5404 14.390556 5.862014
 5405 14.390556 5.865637
 5406 14.390556 5.869260
 5407 14.390556 5.872883
 5408 14.390556 5.876506
 5409 14.390556 5.880129
 5410 14.386933 5.883752
 5411 14.386933 5.887375
 5412 14.383310 5.890998
 5413 14.383310 5.894621
 5414 14.379687 5.898244
 5415 14.379687 5.901867
 5416 14.376064 5.905490
 5417 14.376064 5.909113
 5418 14.376064 5.912736
 5419 14.376064 5.916359
 5420 14.376064 5.919982
 5421 14.376064 5.923605
 5422 14.376064 5.927228
 5423 14.376064 5.930851
 5424 14.376064 5.934474
 5425 14.376064 5.938097
 5426 14.376064 5.941720
 5427 14.376064 5.945343
 5428 14.376064 5.948966
 5429 14.376064 5.952589
 5430 14.376064 5.956212
 5431 14.376064 5.959835
 5432 14.376064 5.963458
 5433 14.376064 5.967081
 5434 14.376064 5.970704
 5435 14.376064 5.974327
 5436 14.376064 5.977950
 5437 14.376064 5.981573
 5438 14.376064 5.985196
 5439 14.376064 5.988819
 5440 14.376064 5.992442
 5441 14.376064 5.996065
 5442 14.376064 5.999688
 5443 14.379687 6.003311
 5444 14.376064 6.006934
 5445 14.376064 6.010557
 5446 14.376064 6.014180
 5447 14.376064 6.017803
 5448 14.376064 6.021426
 5449 14.376064 6.025049
 5450 14.372441 6.028672
 5451 14.372441 6.032295
 5452 14.372441 6.035918
 5453 14.372441 6.039541
 5454 14.368818 6.043164
 5455 14.368818 6.046787
 5456 14.368818 6.050410
 5457 14.368818 6.054033
 5458 14.368818 6.057656
 5459 14.368818 6.061279
 5460 14.368818 6.064902
 5461 14.368818 6.068525
 5462 14.365195 6.072148
 5463 14.365195 6.075771
 5464 14.361572 6.079394
 5465 14.361572 6.083017
 5466 14.357949 6.086640
 5467 14.357949 6.090263
 5468 14.354326 6.093886
 5469 14.354326 6.097509
 5470 14.350703 6.101132
 5471 14.350703 6.104755
 5472 14.347080 6.108378
 5473 14.347080 6.112001
 5474 14.347080 6.115624
 5475 14.347080 6.119247
 5476 14.347080 6.122870
 5477 14.347080 6.126493
 5478 14.347080 6.130116
 5479 14.347080 6.133739
 5480 14.347080 6.137362
 5481 14.347080 6.140985
 5482 14.347080 6.144608
 5483 14.347080 6.148231
 5484 14.347080 6.151854
 5485 14.347080 6.155477
 5486 14.347080 6.159100
 5487 14.347080 6.162723
 5488 14.347080 6.166346
 5489 14.347080 6.169969
 5490 14.347080 6.173592
 5491 14.347080 6.177215
 5492 14.347080 6.180838
 5493 14.347080 6.184461
 5494 14.347080 6.188084
 5495 14.350703 6.191707
 5496 14.350703 6.195330
 5497 14.354326 6.198953
 5498 14.354326 6.202576
 5499 14.357949 6.206199
 5500 14.357949 6.209822
 5501 14.361572 6.213445
 5502 14.361572 6.217068
 5503 14.365195 6.220691
 5504 14.365195 6.224314
 5505 14.368818 6.227937
 5506 14.368818 6.231560
 5507 14.372441 6.235183
 5508 14.372441 6.238806
 5509 14.376064 6.242429
 5510 14.376064 6.246052
 5511 14.376064 6.249675
 5512 14.376064 6.253298
 5513 14.376064 6.256921
 5514 14.379687 6.260544
 5515 14.379687 6.264167
 5516 14.379687 6.267790
 5517 14.379687 6.271413
 5518 14.376064 6.275036
 5519 14.376064 6.278659
 5520 14.376064 6.282282
 5521 14.372441 6.285905
 5522 14.372441 6.289528
 5523 14.372441 6.293151
 5524 14.368818 6.296774
 5525 14.368818 6.300397
 5526 14.365195 6.304020
 5527 14.365195 6.307643
 5528 14.365195 6.311266
 5529 14.365195 6.314889
 5530 14.365195 6.318512
 5531 14.365195 6.322135
 5532 14.365195 6.325758
 5533 14.365195 6.329381
 5534 14.365195 6.333004
 5535 14.365195 6.336627
 5536 14.365195 6.340250
 5537 14.365195 6.343873
 5538 14.365195 6.347496
 5539 14.365195 6.351119
 5540 14.365195 6.354742
 5541 14.365195 6.358365
 5542 14.365195 6.361988
 5543 14.365195 6.365611
 5544 14.365195 6.369234
 5545 14.365195 6.372857
 5546 14.365195 6.376480
 5547 14.365195 6.380103
 5548 14.365195 6.383726
 5549 14.368818 6.387349
 5550 14.368818 6.390972
 5551 14.372441 6.394595
 5552 14.372441 6.398218
 5553 14.376064 6.401841
 5554 14.376064 6.405464
 5555 14.379687 6.409087
 5556 14.379687 6.412710
 5557 14.383310 6.416333
 5558 14.383310 6.419956
 5559 14.386933 6.423579
 5560 14.386933 6.427202
 5561 14.390556 6.430825
 5562 14.394179 6.434448
 5563 14.397802 6.438071
 5564 14.401425 6.441694
 5565 14.405048 6.445317
 5566 14.408671 6.448940
 5567 14.412294 6.452563
 5568 14.415917 6.456186
 5569 14.415917 6.459809
 5570 14.415917 6.463432
 5571 14.419540 6.467055
 5572 14.419540 6.470678
 5573 14.423163 6.474301
 5574 14.423163 6.477924
 5575 14.423163 6.481547
 5576 14.426786 6.485170
 5577 14.426786 6.488793
 5578 14.426786 6.492416
 5579 14.430409 6.496039
 5580 14.430409 6.499662
 5581 14.430409 6.503285
 5582 14.430409 6.506908
 5583 14.430409 6.510531
 5584 14.430409 6.514154
 5585 14.430409 6.517777
 5586 14.430409 6.521400
 5587 14.430409 6.525023
 5588 14.430409 6.528646
 5589 14.430409 6.532269
 5590 14.430409 6.535892
 5591 14.430409 6.539515
 5592 14.430409 6.543138
 5593 14.430409 6.546761
 5594 14.430409 6.550384
 5595 14.430409 6.554007
 5596 14.430409 6.557630
 5597 14.430409 6.561253
 5598 14.430409 6.564876
 5599 14.430409 6.568499
 5600 14.430409 6.572122
 5601 14.430409 6.575745
 5602 14.430409 6.579368
 5603 14.430409 6.582991
 5604 14.430409 6.586614
 5605 14.430409 6.590237
 5606 14.430409 6.593860
 5607 14.430409 6.597483
 5608 14.430409 6.601106
 5609 14.430409 6.604729
 5610 14.430409 6.608352
 5611 14.430409 6.611975
 5612 14.430409 6.615598
 5613 14.430409 6.619221
 5614 14.430409 6.622844
 5615 14.434032 6.626467
 5616 14.434032 6.630090
 5617 14.437655 6.633713
 5618 14.437655 6.637336
 5619 14.441278 6.640959
 5620 14.441278 6.644582
 5621 14.441278 6.648205
 5622 14.441278 6.651828
 5623 14.441278 6.655451
 5624 14.441278 6.659074
 5625 14.437655 6.662697
 5626 14.437655 6.666320
 5627 14.434032 6.669943
 5628 14.434032 6.673566
 5629 14.430409 6.677189
 5630 14.430409 6.680812
 5631 14.426786 6.684435
 5632 14.426786 6.688058
 5633 14.423163 6.691681
 5634 14.423163 6.695304
 5635 14.419540 6.698927
 5636 14.419540 6.702550
 5637 14.415917 6.706173
 5638 14.415917 6.709796
 5639 14.415917 6.713419
 5640 14.415917 6.717042
 5641 14.415917 6.720665
 5642 14.415917 6.724288
 5643 14.415917 6.727911
 5644 14.415917 6.731534
 5645 14.415917 6.735157
 5646 14.415917 6.738780
 5647 14.415917 6.742403
 5648 14.415917 6.746026
 5649 14.415917 6.749649
 5650 14.415917 6.753272
 5651 14.415917 6.756895
 5652 14.415917 6.760518
 5653 14.415917 6.764141
 5654 14.415917 6.767764
 5655 14.415917 6.771387
 5656 14.415917 6.775010
 5657 14.415917 6.778633
 5658 14.415917 6.782256
 5659 14.415917 6.785879
 5660 14.415917 6.789502
 5661 14.415917 6.793125
 5662 14.415917 6.796748
 5663 14.415917 6.800371
 5664 14.415917 6.803994
 5665 14.415917 6.807617
 5666 14.415917 6.811240
 5667 14.415917 6.814863
 5668 14.415917 6.818486
 5669 14.415917 6.822109
 5670 14.415917 6.825732
 5671 14.415917 6.829355
 5672 14.419540 6.832978
 5673 14.419540 6.836601
 5674 14.423163 6.840224
 5675 14.423163 6.843847
 5676 14.423163 6.847470
 5677 14.423163 6.851093
 5678 14.423163 6.854716
 5679 14.423163 6.858339
 5680 14.423163 6.861962
 5681 14.423163 6.865585
 5682 14.423163 6.869208
 5683 14.426786 6.872831
 5684 14.426786 6.876454
 5685 14.430409 6.880077
 5686 14.430409 6.883700
 5687 14.434032 6.887323
 5688 14.434032 6.890946
 5689 14.437655 6.894569
 5690 14.437655 6.898192
 5691 14.441278 6.901815
 5692 14.441278 6.905438
 5693 14.444901 6.909061
 5694 14.444901 6.912684
 5695 14.448524 6.916307
 5696 14.452147 6.919930
 5697 14.455770 6.923553
 5698 14.459393 6.927176
 5699 14.463016 6.930799
 5700 14.466639 6.934422
 5701 14.470262 6.938045
 5702 14.473885 6.941668
 5703 14.473885 6.945291
 5704 14.473885 6.948914
 5705 14.473885 6.952537
 5706 14.473885 6.956160
 5707 14.473885 6.959783
 5708 14.473885 6.963406
 5709 14.473885 6.967029
 5710 14.473885 6.970652
 5711 14.473885 6.974275
 5712 14.473885 6.977898
 5713 14.473885 6.981521
 5714 14.473885 6.985144
 5715 14.473885 6.988767
 5716 14.473885 6.992390
 5717 14.473885 6.996013
 5718 14.473885 6.999636
 5719 14.473885 7.003259
 5720 14.477508 7.006882
 5721 14.477508 7.010505
 5722 14.477508 7.014128
 5723 14.477508 7.017751
 5724 14.477508 7.021374
 5725 14.477508 7.024997
 5726 14.477508 7.028620
 5727 14.477508 7.032243
 5728 14.477508 7.035866
 5729 14.477508 7.039489
 5730 14.477508 7.043112
 5731 14.477508 7.046735
 5732 14.477508 7.050358
 5733 14.477508 7.053981
 5734 14.477508 7.057604
 5735 14.477508 7.061227
 5736 14.477508 7.064850
 5737 14.477508 7.068473
 5738 14.477508 7.072096
 5739 14.477508 7.075719
 5740 14.477508 7.079342
 5741 14.477508 7.082965
 5742 14.477508 7.086588
 5743 14.477508 7.090211
 5744 14.477508 7.093834
 5745 14.477508 7.097457
 5746 14.477508 7.101080
 5747 14.473885 7.104703
 5748 14.473885 7.108326
 5749 14.470262 7.111949
 5750 14.470262 7.115572
 5751 14.466639 7.119195
 5752 14.466639 7.122818
 5753 14.463016 7.126441
 5754 14.463016 7.130064
 5755 14.459393 7.133687
 5756 14.459393 7.137310
 5757 14.455770 7.140933
 5758 14.455770 7.144556
 5759 14.455770 7.148179
 5760 14.455770 7.151802
 5761 14.455770 7.155425
 5762 14.455770 7.159048
 5763 14.455770 7.162671
 5764 14.455770 7.166294
 5765 14.455770 7.169917
 5766 14.455770 7.173540
 5767 14.455770 7.177163
 5768 14.455770 7.180786
 5769 14.455770 7.184409
 5770 14.455770 7.188032
 5771 14.455770 7.191655
 5772 14.455770 7.195278
 5773 14.455770 7.198901
 5774 14.455770 7.202524
 5775 14.455770 7.206147
 5776 14.455770 7.209770
 5777 14.455770 7.213393
 5778 14.455770 7.217016
 5779 14.455770 7.220639
 5780 14.455770 7.224262
 5781 14.455770 7.227885
 5782 14.455770 7.231508
 5783 14.452147 7.235131
 5784 14.452147 7.238754
 5785 14.448524 7.242377
 5786 14.448524 7.246000
 5787 14.444901 7.249623
 5788 14.444901 7.253246
 5789 14.441278 7.256869
 5790 14.441278 7.260492
 5791 14.441278 7.264115
 5792 14.441278 7.267738
 5793 14.441278 7.271361
 5794 14.441278 7.274984
 5795 14.441278 7.278607
 5796 14.441278 7.282230
 5797 14.441278 7.285853
 5798 14.441278 7.289476
 5799 14.441278 7.293099
 5800 14.441278 7.296722
 5801 14.441278 7.300345
 5802 14.441278 7.303968
 5803 14.441278 7.307591
 5804 14.441278 7.311214
 5805 14.441278 7.314837
 5806 14.441278 7.318460
 5807 14.441278 7.322083
 5808 14.441278 7.325706
 5809 14.441278 7.329329
 5810 14.441278 7.332952
 5811 14.441278 7.336575
 5812 14.444901 7.340198
 5813 14.444901 7.343821
 5814 14.448524 7.347444
 5815 14.448524 7.351067
 5816 14.452147 7.354690
 5817 14.452147 7.358313
 5818 14.455770 7.361936
 5819 14.455770 7.365559
 5820 14.455770 7.369182
 5821 14.455770 7.372805
 5822 14.459393 7.376428
 5823 14.459393 7.380051
 5824 14.463016 7.383674
 5825 14.463016 7.387297
 5826 14.463016 7.390920
 5827 14.463016 7.394543
 5828 14.463016 7.398166
 5829 14.463016 7.401789
 5830 14.463016 7.405412
 5831 14.463016 7.409035
 5832 14.463016 7.412658
 5833 14.463016 7.416281
 5834 14.463016 7.419904
 5835 14.463016 7.423527
 5836 14.463016 7.427150
 5837 14.463016 7.430773
 5838 14.463016 7.434396
 5839 14.463016 7.438019
 5840 14.463016 7.441642
 5841 14.463016 7.445265
 5842 14.463016 7.448888
 5843 14.463016 7.452511
 5844 14.463016 7.456134
 5845 14.463016 7.459757
 5846 14.463016 7.463380
 5847 14.463016 7.467003
 5848 14.463016 7.470626
 5849 14.463016 7.474249
 5850 14.466639 7.477872
 5851 14.466639 7.481495
 5852 14.466639 7.485118
 5853 14.470262 7.488741
 5854 14.470262 7.492364
 5855 14.470262 7.495987
 5856 14.470262 7.499610
 5857 14.470262 7.503233
 5858 14.470262 7.506856
 5859 14.470262 7.510479
 5860 14.470262 7.514102
 5861 14.470262 7.517725
 5862 14.470262 7.521348
 5863 14.470262 7.524971
 5864 14.470262 7.528594
 5865 14.470262 7.532217
 5866 14.470262 7.535840
 5867 14.470262 7.539463
 5868 14.470262 7.543086
 5869 14.470262 7.546709
 5870 14.473885 7.550332
 5871 14.473885 7.553955
 5872 14.470262 7.557578
 5873 14.470262 7.561201
 5874 14.466639 7.564824
 5875 14.466639 7.568447
 5876 14.466639 7.572070
 5877 14.466639 7.575693
 5878 14.466639 7.579316
 5879 14.466639 7.582939
 5880 14.466639 7.586562
 5881 14.466639 7.590185
 5882 14.466639 7.593808
 5883 14.466639 7.597431
 5884 14.466639 7.601054
 5885 14.466639 7.604677
 5886 14.466639 7.608300
 5887 14.466639 7.611923
 5888 14.466639 7.615546
 5889 14.463016 7.619169
 5890 14.463016 7.622792
 5891 14.459393 7.626415
 5892 14.459393 7.630038
 5893 14.455770 7.633661
 5894 14.455770 7.637284
 5895 14.455770 7.640907
 5896 14.455770 7.644530
 5897 14.455770 7.648153
 5898 14.455770 7.651776
 5899 14.455770 7.655399
 5900 14.455770 7.659022
 5901 14.455770 7.662645
 5902 14.455770 7.666268
 5903 14.455770 7.669891
 5904 14.455770 7.673514
 5905 14.455770 7.677137
 5906 14.455770 7.680760
 5907 14.455770 7.684383
 5908 14.455770 7.688006
 5909 14.455770 7.691629
 5910 14.455770 7.695252
 5911 14.455770 7.698875
 5912 14.455770 7.702498
 5913 14.455770 7.706121
 5914 14.455770 7.709744
 5915 14.455770 7.713367
 5916 14.455770 7.716990
 5917 14.455770 7.720613
 5918 14.455770 7.724236
 5919 14.459393 7.727859
 5920 14.459393 7.731482
 5921 14.463016 7.735105
 5922 14.463016 7.738728
 5923 14.466639 7.742351
 5924 14.466639 7.745974
 5925 14.470262 7.749597
 5926 14.470262 7.753220
 5927 14.473885 7.756843
 5928 14.473885 7.760466
 5929 14.473885 7.764089
 5930 14.473885 7.767712
 5931 14.473885 7.771335
 5932 14.473885 7.774958
 5933 14.473885 7.778581
 5934 14.473885 7.782204
 5935 14.473885 7.785827
 5936 14.473885 7.789450
 5937 14.473885 7.793073
 5938 14.473885 7.796696
 5939 14.473885 7.800319
 5940 14.473885 7.803942
 5941 14.473885 7.807565
 5942 14.473885 7.811188
 5943 14.473885 7.814811
 5944 14.473885 7.818434
 5945 14.473885 7.822057
 5946 14.473885 7.825680
 5947 14.473885 7.829303
 5948 14.473885 7.832926
 5949 14.473885 7.836549
 5950 14.473885 7.840172
 5951 14.473885 7.843795
 5952 14.473885 7.847418
 5953 14.473885 7.851041
 5954 14.473885 7.854664
 5955 14.473885 7.858287
 5956 14.473885 7.861910
 5957 14.473885 7.865533
 5958 14.473885 7.869156
 5959 14.473885 7.872779
 5960 14.473885 7.876402
 5961 14.473885 7.880025
 5962 14.473885 7.883648
 5963 14.473885 7.887271
 5964 14.473885 7.890894
 5965 14.473885 7.894517
 5966 14.473885 7.898140
 5967 14.473885 7.901763
 5968 14.473885 7.905386
 5969 14.473885 7.909009
 5970 14.473885 7.912632
 5971 14.473885 7.916255
 5972 14.473885 7.919878
 5973 14.473885 7.923501
 5974 14.473885 7.927124
 5975 14.473885 7.930747
 5976 14.473885 7.934370
 5977 14.473885 7.937993
 5978 14.477508 7.941616
 5979 14.477508 7.945239
 5980 14.481131 7.948862
 5981 14.481131 7.952485
 5982 14.484754 7.956108
 5983 14.484754 7.959731
 5984 14.488377 7.963354
 5985 14.488377 7.966977
 5986 14.492000 7.970600
 5987 14.492000 7.974223
 5988 14.495623 7.977846
 5989 14.495623 7.981469
 5990 14.499246 7.985092
 5991 14.502869 7.988715
 5992 14.506492 7.992338
 5993 14.510115 7.995961
 5994 14.513738 7.999584
 5995 14.517361 8.003207
 5996 14.513738 8.006830
 5997 14.513738 8.010453
 5998 14.510115 8.014076
 5999 14.506492 8.017699
 6000 14.506492 8.021322
 6001 14.502869 8.024945
 6002 14.502869 8.028568
 6003 14.499246 8.032191
 6004 14.499246 8.035814
 6005 14.495623 8.039437
 6006 14.495623 8.043060
 6007 14.492000 8.046683
 6008 14.492000 8.050306
 6009 14.488377 8.053929
 6010 14.488377 8.057552
 6011 14.484754 8.061175
 6012 14.484754 8.064798
 6013 14.481131 8.068421
 6014 14.481131 8.072044
 6015 14.477508 8.075667
 6016 14.477508 8.079290
 6017 14.477508 8.082913
 6018 14.477508 8.086536
 6019 14.477508 8.090159
 6020 14.477508 8.093782
 6021 14.477508 8.097405
 6022 14.477508 8.101028
 6023 14.477508 8.104651
 6024 14.477508 8.108274
 6025 14.477508 8.111897
 6026 14.477508 8.115520
 6027 14.477508 8.119143
 6028 14.477508 8.122766
 6029 14.477508 8.126389
 6030 14.477508 8.130012
 6031 14.477508 8.133635
 6032 14.477508 8.137258
 6033 14.477508 8.140881
 6034 14.477508 8.144504
 6035 14.477508 8.148127
 6036 14.477508 8.151750
 6037 14.477508 8.155373
 6038 14.481131 8.158996
 6039 14.481131 8.162619
 6040 14.484754 8.166242
 6041 14.484754 8.169865
 6042 14.488377 8.173488
 6043 14.488377 8.177111
 6044 14.492000 8.180734
 6045 14.492000 8.184357
 6046 14.495623 8.187980
 6047 14.495623 8.191603
 6048 14.499246 8.195226
 6049 14.499246 8.198849
 6050 14.502869 8.202472
 6051 14.502869 8.206095
 6052 14.502869 8.209718
 6053 14.502869 8.213341
 6054 14.502869 8.216964
 6055 14.502869 8.220587
 6056 14.502869 8.224210
 6057 14.502869 8.227833
 6058 14.502869 8.231456
 6059 14.502869 8.235079
 6060 14.502869 8.238702
 6061 14.502869 8.242325
 6062 14.502869 8.245948
 6063 14.499246 8.249571
 6064 14.499246 8.253194
 6065 14.495623 8.256817
 6066 14.495623 8.260440
 6067 14.492000 8.264063
 6068 14.492000 8.267686
 6069 14.488377 8.271309
 6070 14.488377 8.274932
 6071 14.488377 8.278555
 6072 14.488377 8.282178
 6073 14.488377 8.285801
 6074 14.488377 8.289424
 6075 14.488377 8.293047
 6076 14.488377 8.296670
 6077 14.488377 8.300293
 6078 14.488377 8.303916
 6079 14.488377 8.307539
 6080 14.488377 8.311162
 6081 14.488377 8.314785
 6082 14.488377 8.318408
 6083 14.488377 8.322031
 6084 14.488377 8.325654
 6085 14.488377 8.329277
 6086 14.484754 8.332900
 6087 14.484754 8.336523
 6088 14.484754 8.340146
 6089 14.484754 8.343769
 6090 14.484754 8.347392
 6091 14.484754 8.351015
 6092 14.484754 8.354638
 6093 14.484754 8.358261
 6094 14.484754 8.361884
 6095 14.484754 8.365507
 6096 14.484754 8.369130
 6097 14.484754 8.372753
 6098 14.484754 8.376376
 6099 14.484754 8.379999
 6100 14.484754 8.383622
 6101 14.484754 8.387245
 6102 14.484754 8.390868
 6103 14.484754 8.394491
 6104 14.484754 8.398114
 6105 14.484754 8.401737
 6106 14.484754 8.405360
 6107 14.484754 8.408983
 6108 14.484754 8.412606
 6109 14.484754 8.416229
 6110 14.488377 8.419852
 6111 14.488377 8.423475
 6112 14.492000 8.427098
 6113 14.492000 8.430721
 6114 14.495623 8.434344
 6115 14.495623 8.437967
 6116 14.499246 8.441590
 6117 14.499246 8.445213
 6118 14.502869 8.448836
 6119 14.502869 8.452459
 6120 14.506492 8.456082
 6121 14.506492 8.459705
 6122 14.510115 8.463328
 6123 14.513738 8.466951
 6124 14.517361 8.470574
 6125 14.520984 8.474197
 6126 14.524607 8.477820
 6127 14.524607 8.481443
 6128 14.528230 8.485066
 6129 14.528230 8.488689
 6130 14.528230 8.492312
 6131 14.528230 8.495935
 6132 14.528230 8.499558
 6133 14.528230 8.503181
 6134 14.528230 8.506804
 6135 14.528230 8.510427
 6136 14.528230 8.514050
 6137 14.531853 8.517673
 6138 14.531853 8.521296
 6139 14.531853 8.524919
 6140 14.531853 8.528542
 6141 14.531853 8.532165
 6142 14.531853 8.535788
 6143 14.531853 8.539411
 6144 14.531853 8.543034
 6145 14.531853 8.546657
 6146 14.531853 8.550280
 6147 14.531853 8.553903
 6148 14.531853 8.557526
 6149 14.531853 8.561149
 6150 14.531853 8.564772
 6151 14.531853 8.568395
 6152 14.531853 8.572018
 6153 14.531853 8.575641
 6154 14.531853 8.579264
 6155 14.531853 8.582887
 6156 14.531853 8.586510
 6157 14.531853 8.590133
 6158 14.531853 8.593756
 6159 14.535476 8.597379
 6160 14.535476 8.601002
 6161 14.535476 8.604625
 6162 14.535476 8.608248
 6163 14.535476 8.611871
 6164 14.535476 8.615494
 6165 14.535476 8.619117
 6166 14.535476 8.622740
 6167 14.535476 8.626363
 6168 14.539099 8.629986
 6169 14.539099 8.633609
 6170 14.539099 8.637232
 6171 14.542722 8.640855
 6172 14.542722 8.644478
 6173 14.546345 8.648101
 6174 14.546345 8.651724
 6175 14.549968 8.655347
 6176 14.549968 8.658970
 6177 14.553591 8.662593
 6178 14.553591 8.666216
 6179 14.557214 8.669839
 6180 14.557214 8.673462
 6181 14.557214 8.677085
 6182 14.557214 8.680708
 6183 14.557214 8.684331
 6184 14.557214 8.687954
 6185 14.557214 8.691577
 6186 14.553591 8.695200
 6187 14.553591 8.698823
 6188 14.549968 8.702446
 6189 14.549968 8.706069
 6190 14.546345 8.709692
 6191 14.546345 8.713315
 6192 14.542722 8.716938
 6193 14.542722 8.720561
 6194 14.539099 8.724184
 6195 14.539099 8.727807
 6196 14.535476 8.731430
 6197 14.535476 8.735053
 6198 14.535476 8.738676
 6199 14.535476 8.742299
 6200 14.535476 8.745922
 6201 14.535476 8.749545
 6202 14.535476 8.753168
 6203 14.535476 8.756791
 6204 14.535476 8.760414
 6205 14.535476 8.764037
 6206 14.535476 8.767660
 6207 14.535476 8.771283
 6208 14.535476 8.774906
 6209 14.535476 8.778529
 6210 14.535476 8.782152
 6211 14.535476 8.785775
 6212 14.535476 8.789398
 6213 14.535476 8.793021
 6214 14.535476 8.796644
 6215 14.535476 8.800267
 6216 14.535476 8.803890
 6217 14.535476 8.807513
 6218 14.535476 8.811136
 6219 14.535476 8.814759
 6220 14.535476 8.818382
 6221 14.535476 8.822005
 6222 14.539099 8.825628
 6223 14.539099 8.829251
 6224 14.542722 8.832874
 6225 14.542722 8.836497
 6226 14.546345 8.840120
 6227 14.546345 8.843743
 6228 14.549968 8.847366
 6229 14.549968 8.850989
 6230 14.549968 8.854612
 6231 14.549968 8.858235
 6232 14.553591 8.861858
 6233 14.553591 8.865481
 6234 14.553591 8.869104
 6235 14.557214 8.872727
 6236 14.557214 8.876350
 6237 14.560837 8.879973
 6238 14.560837 8.883596
 6239 14.564460 8.887219
 6240 14.564460 8.890842
 6241 14.564460 8.894465
 6242 14.568083 8.898088
 6243 14.568083 8.901711
 6244 14.568083 8.905334
 6245 14.568083 8.908957
 6246 14.568083 8.912580
 6247 14.564460 8.916203
 6248 14.564460 8.919826
 6249 14.564460 8.923449
 6250 14.564460 8.927072
 6251 14.564460 8.930695
 6252 14.564460 8.934318
 6253 14.564460 8.937941
 6254 14.564460 8.941564
 6255 14.564460 8.945187
 6256 14.564460 8.948810
 6257 14.564460 8.952433
 6258 14.564460 8.956056
 6259 14.564460 8.959679
 6260 14.564460 8.963302
 6261 14.564460 8.966925
 6262 14.564460 8.970548
 6263 14.564460 8.974171
 6264 14.564460 8.977794
 6265 14.564460 8.981417
 6266 14.564460 8.985040
 6267 14.564460 8.988663
 6268 14.564460 8.992286
 6269 14.564460 8.995909
 6270 14.564460 8.999532
 6271 14.564460 9.003155
 6272 14.560837 9.006778
 6273 14.560837 9.010401
 6274 14.557214 9.014024
 6275 14.557214 9.017647
 6276 14.553591 9.021270
 6277 14.553591 9.024893
 6278 14.553591 9.028516
 6279 14.553591 9.032139
 6280 14.553591 9.035762
 6281 14.553591 9.039385
 6282 14.553591 9.043008
 6283 14.553591 9.046631
 6284 14.553591 9.050254
 6285 14.553591 9.053877
 6286 14.553591 9.057500
 6287 14.553591 9.061123
 6288 14.553591 9.064746
 6289 14.553591 9.068369
 6290 14.553591 9.071992
 6291 14.553591 9.075615
 6292 14.553591 9.079238
 6293 14.553591 9.082861
 6294 14.553591 9.086484
 6295 14.553591 9.090107
 6296 14.553591 9.093730
 6297 14.553591 9.097353
 6298 14.553591 9.100976
 6299 14.553591 9.104599
 6300 14.553591 9.108222
 6301 14.553591 9.111845
 6302 14.557214 9.115468
 6303 14.557214 9.119091
 6304 14.560837 9.122714
 6305 14.560837 9.126337
 6306 14.564460 9.129960
 6307 14.564460 9.133583
 6308 14.564460 9.137206
 6309 14.564460 9.140829
 6310 14.564460 9.144452
 6311 14.564460 9.148075
 6312 14.564460 9.151698
 6313 14.564460 9.155321
 6314 14.564460 9.158944
 6315 14.564460 9.162567
 6316 14.564460 9.166190
 6317 14.564460 9.169813
 6318 14.564460 9.173436
 6319 14.564460 9.177059
 6320 14.564460 9.180682
 6321 14.564460 9.184305
 6322 14.564460 9.187928
 6323 14.564460 9.191551
 6324 14.564460 9.195174
 6325 14.564460 9.198797
 6326 14.564460 9.202420
 6327 14.564460 9.206043
 6328 14.564460 9.209666
 6329 14.564460 9.213289
 6330 14.564460 9.216912
 6331 14.564460 9.220535
 6332 14.568083 9.224158
 6333 14.568083 9.227781
 6334 14.571706 9.231404
 6335 14.571706 9.235027
 6336 14.575329 9.238650
 6337 14.575329 9.242273
 6338 14.578952 9.245896
 6339 14.578952 9.249519
 6340 14.582575 9.253142
 6341 14.582575 9.256765
 6342 14.586198 9.260388
 6343 14.586198 9.264011
 6344 14.589821 9.267634
 6345 14.589821 9.271257
 6346 14.593444 9.274880
 6347 14.593444 9.278503
 6348 14.597067 9.282126
 6349 14.597067 9.285749
 6350 14.597067 9.289372
 6351 14.597067 9.292995
 6352 14.597067 9.296618
 6353 14.597067 9.300241
 6354 14.597067 9.303864
 6355 14.597067 9.307487
 6356 14.597067 9.311110
 6357 14.593444 9.314733
 6358 14.593444 9.318356
 6359 14.593444 9.321979
 6360 14.589821 9.325602
 6361 14.589821 9.329225
 6362 14.589821 9.332848
 6363 14.586198 9.336471
 6364 14.586198 9.340094
 6365 14.582575 9.343717
 6366 14.582575 9.347340
 6367 14.578952 9.350963
 6368 14.578952 9.354586
 6369 14.575329 9.358209
 6370 14.575329 9.361832
 6371 14.571706 9.365455
 6372 14.571706 9.369078
 6373 14.568083 9.372701
 6374 14.568083 9.376324
 6375 14.568083 9.379947
 6376 14.568083 9.383570
 6377 14.568083 9.387193
 6378 14.568083 9.390816
 6379 14.568083 9.394439
 6380 14.568083 9.398062
 6381 14.568083 9.401685
 6382 14.568083 9.405308
 6383 14.568083 9.408931
 6384 14.568083 9.412554
 6385 14.568083 9.416177
 6386 14.568083 9.419800
 6387 14.568083 9.423423
 6388 14.568083 9.427046
 6389 14.568083 9.430669
 6390 14.568083 9.434292
 6391 14.568083 9.437915
 6392 14.568083 9.441538
 6393 14.568083 9.445161
 6394 14.568083 9.448784
 6395 14.568083 9.452407
 6396 14.568083 9.456030
 6397 14.568083 9.459653
 6398 14.571706 9.463276
 6399 14.571706 9.466899
 6400 14.575329 9.470522
 6401 14.575329 9.474145
 6402 14.578952 9.477768
 6403 14.578952 9.481391
 6404 14.582575 9.485014
 6405 14.582575 9.488637
 6406 14.586198 9.492260
 6407 14.586198 9.495883
 6408 14.589821 9.499506
 6409 14.589821 9.503129
 6410 14.593444 9.506752
 6411 14.593444 9.510375
 6412 14.593444 9.513998
 6413 14.597067 9.517621
 6414 14.597067 9.521244
 6415 14.597067 9.524867
 6416 14.597067 9.528490
 6417 14.597067 9.532113
 6418 14.597067 9.535736
 6419 14.597067 9.539359
 6420 14.593444 9.542982
 6421 14.593444 9.546605
 6422 14.589821 9.550228
 6423 14.589821 9.553851
 6424 14.589821 9.557474
 6425 14.589821 9.561097
 6426 14.589821 9.564720
 6427 14.589821 9.568343
 6428 14.589821 9.571966
 6429 14.589821 9.575589
 6430 14.589821 9.579212
 6431 14.589821 9.582835
 6432 14.589821 9.586458
 6433 14.589821 9.590081
 6434 14.589821 9.593704
 6435 14.589821 9.597327
 6436 14.589821 9.600950
 6437 14.589821 9.604573
 6438 14.589821 9.608196
 6439 14.589821 9.611819
 6440 14.589821 9.615442
 6441 14.589821 9.619065
 6442 14.589821 9.622688
 6443 14.589821 9.626311
 6444 14.589821 9.629934
 6445 14.589821 9.633557
 6446 14.593444 9.637180
 6447 14.593444 9.640803
 6448 14.593444 9.644426
 6449 14.593444 9.648049
 6450 14.597067 9.651672
 6451 14.597067 9.655295
 6452 14.597067 9.658918
 6453 14.597067 9.662541
 6454 14.597067 9.666164
 6455 14.600690 9.669787
 6456 14.600690 9.673410
 6457 14.604313 9.677033
 6458 14.604313 9.680656
 6459 14.607936 9.684279
 6460 14.607936 9.687902
 6461 14.611559 9.691525
 6462 14.611559 9.695148
 6463 14.615182 9.698771
 6464 14.615182 9.702394
 6465 14.618805 9.706017
 6466 14.618805 9.709640
 6467 14.622428 9.713263
 6468 14.626051 9.716886
 6469 14.629674 9.720509
 6470 14.633297 9.724132
 6471 14.633297 9.727755
 6472 14.633297 9.731378
 6473 14.633297 9.735001
 6474 14.633297 9.738624
 6475 14.633297 9.742247
 6476 14.633297 9.745870
 6477 14.633297 9.749493
 6478 14.633297 9.753116
 6479 14.629674 9.756739
 6480 14.629674 9.760362
 6481 14.626051 9.763985
 6482 14.626051 9.767608
 6483 14.622428 9.771231
 6484 14.622428 9.774854
 6485 14.618805 9.778477
 6486 14.618805 9.782100
 6487 14.618805 9.785723
 6488 14.618805 9.789346
 6489 14.618805 9.792969
 6490 14.618805 9.796592
 6491 14.618805 9.800215
 6492 14.618805 9.803838
 6493 14.618805 9.807461
 6494 14.618805 9.811084
 6495 14.618805 9.814707
 6496 14.618805 9.818330
 6497 14.618805 9.821953
 6498 14.618805 9.825576
 6499 14.618805 9.829199
 6500 14.618805 9.832822
 6501 14.618805 9.836445
 6502 14.618805 9.840068
 6503 14.618805 9.843691
 6504 14.618805 9.847314
 6505 14.618805 9.850937
 6506 14.618805 9.854560
 6507 14.618805 9.858183
 6508 14.618805 9.861806
 6509 14.618805 9.865429
 6510 14.618805 9.869052
 6511 14.618805 9.872675
 6512 14.618805 9.876298
 6513 14.622428 9.879921
 6514 14.622428 9.883544
 6515 14.626051 9.887167
 6516 14.626051 9.890790
 6517 14.629674 9.894413
 6518 14.629674 9.898036
 6519 14.633297 9.901659
 6520 14.633297 9.905282
 6521 14.636920 9.908905
 6522 14.636920 9.912528
 6523 14.640543 9.916151
 6524 14.640543 9.919774
 6525 14.644166 9.923397
 6526 14.647789 9.927020
 6527 14.651412 9.930643
 6528 14.655035 9.930643
 6529 14.658658 9.934266
 6530 14.662281 9.937889
 6531 14.665904 9.937889
 6532 14.669527 9.941512
 6533 14.673150 9.945135
 6534 14.676773 9.948758
 6535 14.680396 9.952381
 6536 14.680396 9.956004
 6537 14.680396 9.959627
 6538 14.684019 9.963250
 6539 14.684019 9.966873
 6540 14.684019 9.970496
 6541 14.684019 9.974119
 6542 14.680396 9.977742
 6543 14.676773 9.981365
 6544 14.673150 9.984988
 6545 14.673150 9.988611
 6546 14.669527 9.992234
 6547 14.665904 9.995857
 6548 14.665904 9.999480
 6549 14.662281 10.003103
 6550 14.658658 10.006726
 6551 14.655035 10.010349
 6552 14.655035 10.013972
 6553 14.651412 10.017595
 6554 14.651412 10.021218
 6555 14.647789 10.024841
 6556 14.647789 10.028464
 6557 14.644166 10.032087
 6558 14.644166 10.035710
 6559 14.640543 10.039333
 6560 14.640543 10.042956
 6561 14.636920 10.046579
 6562 14.636920 10.050202
 6563 14.633297 10.053825
 6564 14.633297 10.057448
 6565 14.633297 10.061071
 6566 14.633297 10.064694
 6567 14.633297 10.068317
 6568 14.629674 10.071940
 6569 14.629674 10.075563
 6570 14.629674 10.079186
 6571 14.629674 10.082809
 6572 14.629674 10.086432
 6573 14.626051 10.090055
 6574 14.626051 10.093678
 6575 14.626051 10.097301
 6576 14.622428 10.100924
 6577 14.622428 10.104547
 6578 14.618805 10.108170
 6579 14.618805 10.111793
 6580 14.618805 10.115416
 6581 14.618805 10.119039
 6582 14.618805 10.122662
 6583 14.618805 10.126285
 6584 14.618805 10.129908
 6585 14.618805 10.133531
 6586 14.618805 10.137154
 6587 14.618805 10.140777
 6588 14.618805 10.144400
 6589 14.618805 10.148023
 6590 14.618805 10.151646
 6591 14.618805 10.155269
 6592 14.618805 10.158892
 6593 14.618805 10.162515
 6594 14.618805 10.166138
 6595 14.618805 10.169761
 6596 14.618805 10.173384
 6597 14.618805 10.177007
 6598 14.618805 10.180630
 6599 14.618805 10.184253
 6600 14.618805 10.187876
 6601 14.618805 10.191499
 6602 14.618805 10.195122
 6603 14.618805 10.198745
 6604 14.622428 10.202368
 6605 14.622428 10.205991
 6606 14.626051 10.209614
 6607 14.626051 10.213237
 6608 14.629674 10.216860
 6609 14.629674 10.220483
 6610 14.633297 10.224106
 6611 14.633297 10.227729
 6612 14.636920 10.231352
 6613 14.636920 10.234975
 6614 14.640543 10.238598
 6615 14.640543 10.242221
 6616 14.644166 10.245844
 6617 14.647789 10.249467
 6618 14.651412 10.253090
 6619 14.655035 10.256713
 6620 14.658658 10.260336
 6621 14.662281 10.263959
 6622 14.665904 10.267582
 6623 14.669527 10.271205
 6624 14.669527 10.274828
 6625 14.669527 10.278451
 6626 14.669527 10.282074
 6627 14.669527 10.285697
 6628 14.665904 10.289320
 6629 14.665904 10.292943
 6630 14.665904 10.296566
 6631 14.665904 10.300189
 6632 14.662281 10.303812
 6633 14.662281 10.307435
 6634 14.662281 10.311058
 6635 14.662281 10.314681
 6636 14.662281 10.318304
 6637 14.658658 10.321927
 6638 14.658658 10.325550
 6639 14.655035 10.329173
 6640 14.655035 10.332796
 6641 14.651412 10.336419
 6642 14.651412 10.340042
 6643 14.651412 10.343665
 6644 14.651412 10.347288
 6645 14.651412 10.350911
 6646 14.651412 10.354534
 6647 14.651412 10.358157
 6648 14.651412 10.361780
 6649 14.651412 10.365403
 6650 14.651412 10.369026
 6651 14.651412 10.372649
 6652 14.651412 10.376272
 6653 14.651412 10.379895
 6654 14.651412 10.383518
 6655 14.651412 10.387141
 6656 14.651412 10.390764
 6657 14.651412 10.394387
 6658 14.651412 10.398010
 6659 14.651412 10.401633
 6660 14.651412 10.405256
 6661 14.651412 10.408879
 6662 14.651412 10.412502
 6663 14.651412 10.416125
 6664 14.651412 10.419748
 6665 14.651412 10.423371
 6666 14.651412 10.426994
 6667 14.651412 10.430617
 6668 14.651412 10.434240
 6669 14.651412 10.437863
 6670 14.651412 10.441486
 6671 14.651412 10.445109
 6672 14.651412 10.448732
 6673 14.655035 10.452355
 6674 14.655035 10.455978
 6675 14.658658 10.459601
 6676 14.658658 10.463224
 6677 14.662281 10.466847
 6678 14.662281 10.470470
 6679 14.665904 10.474093
 6680 14.665904 10.477716
 6681 14.669527 10.481339
 6682 14.669527 10.484962
 6683 14.673150 10.488585
 6684 14.673150 10.492208
 6685 14.676773 10.495831
 6686 14.680396 10.499454
 6687 14.684019 10.499454
 6688 14.687642 10.503077
 6689 14.691265 10.506700
 6690 14.694888 10.510323
 6691 14.698511 10.513946
 6692 14.698511 10.517569
 6693 14.702134 10.521192
 6694 14.705757 10.524815
 6695 14.709380 10.528438
 6696 14.713003 10.532061
 6697 14.713003 10.535684
 6698 14.713003 10.539307
 6699 14.713003 10.542930
 6700 14.713003 10.546553
 6701 14.716626 10.550176
 6702 14.716626 10.553799
 6703 14.716626 10.557422
 6704 14.716626 10.561045
 6705 14.716626 10.564668
 6706 14.713003 10.568291
 6707 14.713003 10.571914
 6708 14.709380 10.575537
 6709 14.709380 10.579160
 6710 14.709380 10.582783
 6711 14.709380 10.586406
 6712 14.709380 10.590029
 6713 14.709380 10.593652
 6714 14.709380 10.597275
 6715 14.709380 10.600898
 6716 14.709380 10.604521
 6717 14.709380 10.608144
 6718 14.709380 10.611767
 6719 14.709380 10.615390
 6720 14.709380 10.619013
 6721 14.709380 10.622636
 6722 14.709380 10.626259
 6723 14.709380 10.629882
 6724 14.709380 10.633505
 6725 14.709380 10.637128
 6726 14.709380 10.640751
 6727 14.709380 10.644374
 6728 14.709380 10.647997
 6729 14.709380 10.651620
 6730 14.709380 10.655243
 6731 14.709380 10.658866
 6732 14.709380 10.662489
 6733 14.713003 10.666112
 6734 14.713003 10.669735
 6735 14.713003 10.673358
 6736 14.713003 10.676981
 6737 14.713003 10.680604
 6738 14.713003 10.684227
 6739 14.713003 10.687850
 6740 14.713003 10.691473
 6741 14.713003 10.695096
 6742 14.713003 10.698719
 6743 14.713003 10.702342
 6744 14.713003 10.705965
 6745 14.709380 10.709588
 6746 14.709380 10.713211
 6747 14.705757 10.716834
 6748 14.705757 10.720457
 6749 14.702134 10.724080
 6750 14.702134 10.727703
 6751 14.702134 10.731326
 6752 14.702134 10.734949
 6753 14.702134 10.738572
 6754 14.702134 10.742195
 6755 14.702134 10.745818
 6756 14.702134 10.749441
 6757 14.702134 10.753064
 6758 14.702134 10.756687
 6759 14.702134 10.760310
 6760 14.702134 10.763933
 6761 14.702134 10.767556
 6762 14.702134 10.771179
 6763 14.702134 10.774802
 6764 14.702134 10.778425
 6765 14.702134 10.782048
 6766 14.702134 10.785671
 6767 14.702134 10.789294
 6768 14.702134 10.792917
 6769 14.702134 10.796540
 6770 14.702134 10.800163
 6771 14.702134 10.803786
 6772 14.702134 10.807409
 6773 14.702134 10.811032
 6774 14.702134 10.814655
 6775 14.702134 10.818278
 6776 14.702134 10.821901
 6777 14.702134 10.825524
 6778 14.702134 10.829147
 6779 14.702134 10.832770
 6780 14.702134 10.836393
 6781 14.702134 10.840016
 6782 14.705757 10.843639
 6783 14.705757 10.847262
 6784 14.709380 10.850885
 6785 14.709380 10.854508
 6786 14.713003 10.858131
 6787 14.713003 10.861754
 6788 14.716626 10.865377
 6789 14.716626 10.869000
 6790 14.720249 10.872623
 6791 14.720249 10.876246
 6792 14.723872 10.879869
 6793 14.723872 10.883492
 6794 14.727495 10.887115
 6795 14.731118 10.890738
 6796 14.734741 10.894361
 6797 14.731118 10.897984
 6798 14.731118 10.901607
 6799 14.727495 10.905230
 6800 14.727495 10.908853
 6801 14.727495 10.912476
 6802 14.727495 10.916099
 6803 14.727495 10.919722
 6804 14.727495 10.923345
 6805 14.727495 10.926968
 6806 14.727495 10.930591
 6807 14.727495 10.934214
 6808 14.727495 10.937837
 6809 14.727495 10.941460
 6810 14.727495 10.945083
 6811 14.727495 10.948706
 6812 14.727495 10.952329
 6813 14.727495 10.955952
 6814 14.727495 10.959575
 6815 14.727495 10.963198
 6816 14.727495 10.966821
 6817 14.727495 10.970444
 6818 14.727495 10.974067
 6819 14.727495 10.977690
 6820 14.727495 10.981313
 6821 14.727495 10.984936
 6822 14.727495 10.988559
 6823 14.727495 10.992182
 6824 14.727495 10.995805
 6825 14.727495 10.999428
 6826 14.727495 11.003051
 6827 14.727495 11.006674
 6828 14.731118 11.010297
 6829 14.731118 11.013920
 6830 14.734741 11.017543
 6831 14.734741 11.021166
 6832 14.738364 11.024789
 6833 14.738364 11.028412
 6834 14.738364 11.032035
 6835 14.738364 11.035658
 6836 14.738364 11.039281
 6837 14.738364 11.042904
 6838 14.738364 11.046527
 6839 14.738364 11.050150
 6840 14.738364 11.053773
 6841 14.738364 11.057396
 6842 14.738364 11.061019
 6843 14.738364 11.064642
 6844 14.738364 11.068265
 6845 14.738364 11.071888
 6846 14.738364 11.075511
 6847 14.738364 11.079134
 6848 14.738364 11.082757
 6849 14.738364 11.086380
 6850 14.738364 11.090003
 6851 14.738364 11.093626
 6852 14.738364 11.097249
 6853 14.738364 11.100872
 6854 14.738364 11.104495
 6855 14.738364 11.108118
 6856 14.738364 11.111741
 6857 14.738364 11.115364
 6858 14.738364 11.118987
 6859 14.738364 11.122610
 6860 14.738364 11.126233
 6861 14.738364 11.129856
 6862 14.741987 11.133479
 6863 14.741987 11.137102
 6864 14.741987 11.140725
 6865 14.741987 11.144348
 6866 14.741987 11.147971
 6867 14.741987 11.151594
 6868 14.741987 11.155217
 6869 14.741987 11.158840
 6870 14.741987 11.162463
 6871 14.741987 11.166086
 6872 14.741987 11.169709
 6873 14.741987 11.173332
 6874 14.741987 11.176955
 6875 14.741987 11.180578
 6876 14.741987 11.184201
 6877 14.741987 11.187824
 6878 14.741987 11.191447
 6879 14.741987 11.195070
 6880 14.741987 11.198693
 6881 14.741987 11.202316
 6882 14.741987 11.205939
 6883 14.741987 11.209562
 6884 14.741987 11.213185
 6885 14.745610 11.216808
 6886 14.745610 11.220431
 6887 14.749233 11.224054
 6888 14.749233 11.227677
 6889 14.752856 11.231300
 6890 14.752856 11.234923
 6891 14.752856 11.238546
 6892 14.752856 11.242169
 6893 14.749233 11.245792
 6894 14.749233 11.249415
 6895 14.745610 11.253038
 6896 14.745610 11.256661
 6897 14.741987 11.260284
 6898 14.741987 11.263907
 6899 14.738364 11.267530
 6900 14.738364 11.271153
 6901 14.734741 11.274776
 6902 14.734741 11.278399
 6903 14.734741 11.282022
 6904 14.731118 11.285645
 6905 14.731118 11.289268
 6906 14.731118 11.292891
 6907 14.731118 11.296514
 6908 14.731118 11.300137
 6909 14.731118 11.303760
 6910 14.731118 11.307383
 6911 14.731118 11.311006
 6912 14.727495 11.314629
 6913 14.727495 11.318252
 6914 14.723872 11.321875
 6915 14.723872 11.325498
 6916 14.723872 11.329121
 6917 14.723872 11.332744
 6918 14.720249 11.336367
 6919 14.716626 11.339990
 6920 14.713003 11.343613
 6921 14.709380 11.347236
 6922 14.705757 11.350859
 6923 14.702134 11.354482
 6924 14.698511 11.358105
 6925 14.694888 11.361728
 6926 14.691265 11.361728
 6927 14.687642 11.365351
 6928 14.684019 11.365351
 6929 14.680396 11.368974
 6930 14.676773 11.368974
 6931 14.673150 11.372597
 6932 14.669527 11.376220
 6933 14.665904 11.372597
 6934 14.662281 11.372597
 6935 14.658658 11.368974
 6936 14.655035 11.368974
 6937 14.651412 11.365351
 6938 14.647789 11.365351
 6939 14.644166 11.361728
 6940 14.640543 11.361728
 6941 14.636920 11.358105
 6942 14.633297 11.358105
 6943 14.629674 11.358105
 6944 14.626051 11.358105
 6945 14.622428 11.358105
 6946 14.618805 11.358105
 6947 14.615182 11.358105
 6948 14.611559 11.358105
 6949 14.607936 11.358105
 6950 14.604313 11.358105
 6951 14.600690 11.358105
 6952 14.597067 11.358105
 6953 14.593444 11.358105
 6954 14.589821 11.358105
 6955 14.586198 11.358105
 6956 14.582575 11.358105
 6957 14.578952 11.358105
 6958 14.575329 11.358105
 6959 14.571706 11.358105
 6960 14.568083 11.358105
 6961 14.564460 11.358105
 6962 14.560837 11.358105
 6963 14.557214 11.358105
 6964 14.553591 11.358105
 6965 14.549968 11.361728
 6966 14.546345 11.361728
 6967 14.542722 11.365351
 6968 14.539099 11.365351
 6969 14.535476 11.368974
 6970 14.531853 11.368974
 6971 14.528230 11.372597
 6972 14.524607 11.372597
 6973 14.520984 11.376220
 6974 14.517361 11.372597
 6975 14.513738 11.372597
 6976 14.510115 11.368974
 6977 14.506492 11.368974
 6978 14.502869 11.368974
 6979 14.499246 11.368974
 6980 14.495623 11.368974
 6981 14.492000 11.368974
 6982 14.488377 11.368974
 6983 14.484754 11.368974
 6984 14.481131 11.368974
 6985 14.477508 11.368974
 6986 14.473885 11.368974
 6987 14.470262 11.368974
 6988 14.466639 11.368974
 6989 14.463016 11.368974
 6990 14.459393 11.368974
 6991 14.455770 11.368974
 6992 14.452147 11.368974
 6993 14.448524 11.368974
 6994 14.444901 11.368974
 6995 14.441278 11.368974
 6996 14.437655 11.368974
 6997 14.434032 11.368974
 6998 14.430409 11.368974
 6999 14.426786 11.372597
 7000 14.423163 11.372597
 7001 14.419540 11.376220
 7002 14.415917 11.376220
 7003 14.412294 11.379843
 7004 14.408671 11.379843
 7005 14.405048 11.383466
 7006 14.401425 11.383466
 7007 14.397802 11.387089
 7008 14.394179 11.387089
 7009 14.390556 11.390712
 7010 14.386933 11.390712
 7011 14.383310 11.394335
 7012 14.379687 11.397958
 7013 14.376064 11.397958
 7014 14.372441 11.401581
 7015 14.368818 11.401581
 7016 14.365195 11.401581
 7017 14.361572 11.401581
 7018 14.357949 11.401581
 7019 14.354326 11.401581
 7020 14.350703 11.401581
 7021 14.347080 11.401581
 7022 14.343457 11.401581
 7023 14.339834 11.401581
 7024 14.336211 11.401581
 7025 14.332588 11.401581
 7026 14.328965 11.401581
 7027 14.325342 11.401581
 7028 14.321719 11.401581
 7029 14.318096 11.405204
 7030 14.314473 11.405204
 7031 14.310850 11.408827
 7032 14.307227 11.408827
 7033 14.303604 11.412450
 7034 14.299981 11.412450
 7035 14.296358 11.416073
 7036 14.292735 11.416073
 7037 14.289112 11.419696
 7038 14.285489 11.419696
 7039 14.281866 11.423319
 7040 14.278243 11.423319
 7041 14.274620 11.426942
 7042 14.270997 11.430565
 7043 14.267374 11.434188
 7044 14.263751 11.437811
 7045 14.260128 11.441434
 7046 14.256505 11.445057
 7047 14.252882 11.448680
 7048 14.249259 11.448680
 7049 14.245636 11.452303
 7050 14.242013 11.452303
 7051 14.238390 11.455926
 7052 14.234767 11.455926
 7053 14.231144 11.459549
 7054 14.227521 11.459549
 7055 14.223898 11.463172
 7056 14.220275 11.463172
 7057 14.216652 11.466795
 7058 14.213029 11.470418
 7059 14.209406 11.474041
 7060 14.205783 11.477664
 7061 14.202160 11.481287
 7062 14.198537 11.484910
 7063 14.194914 11.488533
 7064 14.191291 11.492156
 7065 14.187668 11.495779
 7066 14.184045 11.499402
 7067 14.180422 11.503025
 7068 14.176799 11.506648
 7069 14.173176 11.506648
 7070 14.169553 11.506648
 7071 14.165930 11.506648
 7072 14.162307 11.506648
 7073 14.158684 11.506648
 7074 14.155061 11.506648
 7075 14.151438 11.506648
 7076 14.147815 11.506648
 7077 14.144192 11.506648
 7078 14.140569 11.506648
 7079 14.136946 11.506648
 7080 14.133323 11.506648
 7081 14.129700 11.506648
 7082 14.126077 11.510271
 7083 14.122454 11.510271
 7084 14.118831 11.513894
 7085 14.115208 11.513894
 7086 14.111585 11.517517
 7087 14.107962 11.517517
 7088 14.104339 11.521140
 7089 14.100716 11.521140
 7090 14.097093 11.524763
 7091 14.093470 11.524763
 7092 14.089847 11.528386
 7093 14.086224 11.528386
 7094 14.082601 11.528386
 7095 14.078978 11.528386
 7096 14.075355 11.528386
 7097 14.071732 11.528386
 7098 14.068109 11.528386
 7099 14.064486 11.528386
 7100 14.060863 11.532009
 7101 14.057240 11.532009
 7102 14.053617 11.532009
 7103 14.049994 11.532009
 7104 14.046371 11.535632
 7105 14.042748 11.535632
 7106 14.039125 11.535632
 7107 14.035502 11.539255
 7108 14.031879 11.539255
 7109 14.028256 11.539255
 7110 14.024633 11.539255
 7111 14.021010 11.539255
 7112 14.017387 11.539255
 7113 14.013764 11.539255
 7114 14.010141 11.539255
 7115 14.006518 11.539255
 7116 14.002895 11.539255
 7117 13.999272 11.539255
 7118 13.995649 11.539255
 7119 13.992026 11.539255
 7120 13.988403 11.539255
 7121 13.984780 11.539255
 7122 13.981157 11.542878
 7123 13.977534 11.542878
 7124 13.973911 11.546501
 7125 13.970288 11.546501
 7126 13.966665 11.550124
 7127 13.963042 11.550124
 7128 13.959419 11.553747
 7129 13.955796 11.553747
 7130 13.952173 11.557370
 7131 13.948550 11.557370
 7132 13.944927 11.560993
 7133 13.941304 11.560993
 7134 13.937681 11.564616
 7135 13.934058 11.568239
 7136 13.930435 11.571862
 7137 13.926812 11.571862
 7138 13.923189 11.571862
 7139 13.919566 11.571862
 7140 13.915943 11.571862
 7141 13.912320 11.571862
 7142 13.908697 11.571862
 7143 13.905074 11.571862
 7144 13.901451 11.571862
 7145 13.897828 11.571862
 7146 13.894205 11.571862
 7147 13.890582 11.571862
 7148 13.886959 11.571862
 7149 13.883336 11.571862
 7150 13.879713 11.571862
 7151 13.876090 11.571862
 7152 13.872467 11.571862
 7153 13.868844 11.571862
 7154 13.865221 11.571862
 7155 13.861598 11.568239
 7156 13.857975 11.564616
 7157 13.854352 11.560993
 7158 13.850729 11.557370
 7159 13.847106 11.557370
 7160 13.843483 11.553747
 7161 13.839860 11.553747
 7162 13.836237 11.550124
 7163 13.832614 11.550124
 7164 13.828991 11.546501
 7165 13.825368 11.546501
 7166 13.821745 11.542878
 7167 13.818122 11.542878
 7168 13.814499 11.539255
 7169 13.810876 11.539255
 7170 13.807253 11.535632
 7171 13.803630 11.535632
 7172 13.800007 11.535632
 7173 13.796384 11.535632
 7174 13.792761 11.535632
 7175 13.789138 11.535632
 7176 13.785515 11.535632
 7177 13.781892 11.535632
 7178 13.778269 11.535632
 7179 13.774646 11.535632
 7180 13.771023 11.535632
 7181 13.767400 11.535632
 7182 13.763777 11.535632
 7183 13.760154 11.535632
 7184 13.756531 11.535632
 7185 13.752908 11.535632
 7186 13.749285 11.535632
 7187 13.745662 11.535632
 7188 13.742039 11.535632
 7189 13.738416 11.535632
 7190 13.734793 11.535632
 7191 13.731170 11.535632
 7192 13.727547 11.535632
 7193 13.723924 11.539255
 7194 13.720301 11.539255
 7195 13.716678 11.542878
 7196 13.713055 11.542878
 7197 13.709432 11.546501
 7198 13.705809 11.546501
 7199 13.702186 11.550124
 7200 13.698563 11.550124
 7201 13.694940 11.553747
 7202 13.691317 11.553747
 7203 13.687694 11.557370
 7204 13.684071 11.557370
 7205 13.680448 11.560993
 7206 13.676825 11.564616
 7207 13.673202 11.564616
 7208 13.669579 11.560993
 7209 13.665956 11.560993
 7210 13.662333 11.557370
 7211 13.658710 11.557370
 7212 13.655087 11.557370
 7213 13.651464 11.557370
 7214 13.647841 11.557370
 7215 13.644218 11.557370
 7216 13.640595 11.557370
 7217 13.636972 11.557370
 7218 13.633349 11.557370
 7219 13.629726 11.557370
 7220 13.626103 11.557370
 7221 13.622480 11.557370
 7222 13.618857 11.557370
 7223 13.615234 11.557370
 7224 13.611611 11.557370
 7225 13.607988 11.557370
 7226 13.604365 11.557370
 7227 13.600742 11.557370
 7228 13.597119 11.557370
 7229 13.593496 11.557370
 7230 13.589873 11.557370
 7231 13.586250 11.557370
 7232 13.582627 11.557370
 7233 13.579004 11.557370
 7234 13.575381 11.560993
 7235 13.571758 11.560993
 7236 13.568135 11.564616
 7237 13.564512 11.564616
 7238 13.560889 11.568239
 7239 13.557266 11.568239
 7240 13.553643 11.571862
 7241 13.550020 11.571862
 7242 13.546397 11.575485
 7243 13.542774 11.575485
 7244 13.539151 11.579108
 7245 13.535528 11.579108
 7246 13.531905 11.582731
 7247 13.528282 11.582731
 7248 13.524659 11.586354
 7249 13.521036 11.589977
 7250 13.517413 11.589977
 7251 13.513790 11.593600
 7252 13.510167 11.597223
 7253 13.506544 11.600846
 7254 13.502921 11.600846
 7255 13.499298 11.600846
 7256 13.495675 11.600846
 7257 13.492052 11.600846
 7258 13.488429 11.600846
 7259 13.484806 11.600846
 7260 13.481183 11.600846
 7261 13.477560 11.600846
 7262 13.473937 11.600846
 7263 13.470314 11.600846
 7264 13.466691 11.600846
 7265 13.463068 11.600846
 7266 13.459445 11.600846
 7267 13.455822 11.600846
 7268 13.452199 11.600846
 7269 13.448576 11.604469
 7270 13.444953 11.604469
 7271 13.441330 11.608092
 7272 13.437707 11.608092
 7273 13.434084 11.611715
 7274 13.430461 11.611715
 7275 13.426838 11.615338
 7276 13.423215 11.615338
 7277 13.419592 11.618961
 7278 13.415969 11.618961
 7279 13.412346 11.622584
 7280 13.408723 11.622584
 7281 13.405100 11.626207
 7282 13.401477 11.629830
 7283 13.401477 11.633453
 7284 13.397854 11.637076
 7285 13.397854 11.640699
 7286 13.394231 11.644322
 7287 13.394231 11.647945
 7288 13.390608 11.651568
 7289 13.386985 11.655191
 7290 13.383362 11.658814
 7291 13.379739 11.658814
 7292 13.376116 11.658814
 7293 13.372493 11.658814
 7294 13.368870 11.655191
 7295 13.365247 11.655191
 7296 13.361624 11.655191
 7297 13.358001 11.655191
 7298 13.354378 11.651568
 7299 13.350755 11.651568
 7300 13.347132 11.651568
 7301 13.343509 11.651568
 7302 13.339886 11.651568
 7303 13.336263 11.651568
 7304 13.332640 11.651568
 7305 13.329017 11.651568
 7306 13.325394 11.651568
 7307 13.321771 11.651568
 7308 13.318148 11.651568
 7309 13.314525 11.651568
 7310 13.310902 11.651568
 7311 13.307279 11.651568
 7312 13.303656 11.651568
 7313 13.300033 11.651568
 7314 13.296410 11.651568
 7315 13.292787 11.651568
 7316 13.289164 11.651568
 7317 13.285541 11.651568
 7318 13.281918 11.651568
 7319 13.278295 11.651568
 7320 13.274672 11.651568
 7321 13.271049 11.651568
 7322 13.267426 11.655191
 7323 13.263803 11.655191
 7324 13.260180 11.658814
 7325 13.256557 11.658814
 7326 13.252934 11.662437
 7327 13.249311 11.662437
 7328 13.245688 11.666060
 7329 13.242065 11.666060
 7330 13.238442 11.669683
 7331 13.234819 11.669683
 7332 13.231196 11.673306
 7333 13.227573 11.673306
 7334 13.223950 11.676929
 7335 13.220327 11.676929
 7336 13.216704 11.676929
 7337 13.213081 11.680552
 7338 13.209458 11.680552
 7339 13.205835 11.684175
 7340 13.202212 11.684175
 7341 13.198589 11.684175
 7342 13.194966 11.684175
 7343 13.191343 11.684175
 7344 13.187720 11.684175
 7345 13.184097 11.684175
 7346 13.180474 11.684175
 7347 13.176851 11.684175
 7348 13.173228 11.687798
 7349 13.169605 11.687798
 7350 13.165982 11.687798
 7351 13.162359 11.687798
 7352 13.158736 11.687798
 7353 13.155113 11.691421
 7354 13.151490 11.691421
 7355 13.147867 11.691421
 7356 13.144244 11.691421
 7357 13.140621 11.695044
 7358 13.136998 11.695044
 7359 13.133375 11.695044
 7360 13.129752 11.695044
 7361 13.126129 11.695044
 7362 13.122506 11.695044
 7363 13.118883 11.695044
 7364 13.115260 11.695044
 7365 13.111637 11.695044
 7366 13.108014 11.695044
 7367 13.104391 11.695044
 7368 13.100768 11.695044
 7369 13.097145 11.695044
 7370 13.093522 11.695044
 7371 13.089899 11.698667
 7372 13.086276 11.698667
 7373 13.082653 11.702290
 7374 13.079030 11.702290
 7375 13.075407 11.705913
 7376 13.071784 11.705913
 7377 13.068161 11.709536
 7378 13.064538 11.709536
 7379 13.060915 11.713159
 7380 13.057292 11.713159
 7381 13.053669 11.716782
 7382 13.050046 11.716782
 7383 13.046423 11.716782
 7384 13.042800 11.716782
 7385 13.039177 11.716782
 7386 13.035554 11.716782
 7387 13.031931 11.716782
 7388 13.028308 11.716782
 7389 13.024685 11.716782
 7390 13.021062 11.716782
 7391 13.017439 11.716782
 7392 13.013816 11.716782
 7393 13.010193 11.716782
 7394 13.006570 11.716782
 7395 13.002947 11.716782
 7396 12.999324 11.716782
 7397 12.995701 11.720405
 7398 12.992078 11.720405
 7399 12.988455 11.720405
 7400 12.984832 11.720405
 7401 12.981209 11.720405
 7402 12.977586 11.720405
 7403 12.973963 11.720405
 7404 12.970340 11.724028
 7405 12.966717 11.724028
 7406 12.963094 11.727651
 7407 12.959471 11.727651
 7408 12.955848 11.731274
 7409 12.952225 11.731274
 7410 12.948602 11.734897
 7411 12.944979 11.734897
 7412 12.941356 11.738520
 7413 12.937733 11.738520
 7414 12.934110 11.742143
 7415 12.930487 11.742143
 7416 12.926864 11.742143
 7417 12.923241 11.742143
 7418 12.919618 11.742143
 7419 12.915995 11.742143
 7420 12.912372 11.742143
 7421 12.908749 11.742143
 7422 12.905126 11.742143
 7423 12.901503 11.742143
 7424 12.897880 11.742143
 7425 12.894257 11.742143
 7426 12.890634 11.742143
 7427 12.887011 11.742143
 7428 12.883388 11.742143
 7429 12.879765 11.742143
 7430 12.876142 11.745766
 7431 12.872519 11.745766
 7432 12.868896 11.749389
 7433 12.865273 11.749389
 7434 12.861650 11.749389
 7435 12.858027 11.749389
 7436 12.854404 11.749389
 7437 12.850781 11.749389
 7438 12.847158 11.749389
 7439 12.843535 11.749389
 7440 12.839912 11.749389
 7441 12.836289 11.749389
 7442 12.832666 11.749389
 7443 12.829043 11.749389
 7444 12.825420 11.749389
 7445 12.821797 11.749389
 7446 12.818174 11.749389
 7447 12.814551 11.749389
 7448 12.810928 11.749389
 7449 12.807305 11.749389
 7450 12.803682 11.749389
 7451 12.800059 11.749389
 7452 12.796436 11.749389
 7453 12.792813 11.749389
 7454 12.789190 11.749389
 7455 12.785567 11.749389
 7456 12.781944 11.749389
 7457 12.778321 11.749389
 7458 12.774698 11.749389
 7459 12.771075 11.749389
 7460 12.767452 11.749389
 7461 12.763829 11.749389
 7462 12.760206 11.749389
 7463 12.756583 11.749389
 7464 12.752960 11.749389
 7465 12.749337 11.749389
 7466 12.745714 11.749389
 7467 12.742091 11.749389
 7468 12.738468 11.749389
 7469 12.734845 11.749389
 7470 12.731222 11.749389
 7471 12.727599 11.749389
 7472 12.723976 11.753012
 7473 12.720353 11.753012
 7474 12.716730 11.753012
 7475 12.713107 11.749389
 7476 12.709484 11.749389
 7477 12.705861 11.749389
 7478 12.702238 11.749389
 7479 12.698615 11.749389
 7480 12.694992 11.749389
 7481 12.691369 11.749389
 7482 12.687746 11.749389
 7483 12.684123 11.749389
 7484 12.680500 11.749389
 7485 12.676877 11.749389
 7486 12.673254 11.749389
 7487 12.669631 11.749389
 7488 12.666008 11.749389
 7489 12.662385 11.749389
 7490 12.658762 11.749389
 7491 12.655139 11.749389
 7492 12.651516 11.749389
 7493 12.647893 11.749389
 7494 12.644270 11.749389
 7495 12.640647 11.749389
 7496 12.637024 11.749389
 7497 12.633401 11.749389
 7498 12.629778 11.749389
 7499 12.626155 11.749389
 7500 12.622532 11.749389
 7501 12.618909 11.753012
 7502 12.615286 11.753012
 7503 12.611663 11.756635
 7504 12.608040 11.756635
 7505 12.604417 11.760258
 7506 12.600794 11.760258
 7507 12.597171 11.763881
 7508 12.593548 11.763881
 7509 12.589925 11.767504
 7510 12.586302 11.767504
 7511 12.582679 11.771127
 7512 12.579056 11.771127
 7513 12.575433 11.774750
 7514 12.571810 11.778373
 7515 12.571810 11.781996
 7516 12.568187 11.785619
 7517 12.568187 11.789242
 7518 12.564564 11.792865
 7519 12.564564 11.796488
 7520 12.560941 11.800111
 7521 12.560941 11.803734
 7522 12.557318 11.807357
 7523 12.553695 11.810980
 7524 12.550072 11.814603
 7525 12.546449 11.818226
 7526 12.542826 11.821849
 7527 12.539203 11.825472
 7528 12.535580 11.829095
 7529 12.531957 11.832718
 7530 12.528334 11.836341
 7531 12.528334 11.839964
 7532 12.524711 11.839964
 7533 12.521088 11.839964
 7534 12.517465 11.839964
 7535 12.513842 11.843587
 7536 12.510219 11.843587
 7537 12.506596 11.843587
 7538 12.502973 11.843587
 7539 12.499350 11.847210
 7540 12.495727 11.847210
 7541 12.492104 11.847210
 7542 12.488481 11.847210
 7543 12.484858 11.847210
 7544 12.481235 11.847210
 7545 12.477612 11.843587
 7546 12.473989 11.843587
 7547 12.470366 11.839964
 7548 12.466743 11.839964
 7549 12.463120 11.836341
 7550 12.459497 11.836341
 7551 12.455874 11.832718
 7552 12.452251 11.832718
 7553 12.448628 11.829095
 7554 12.445005 11.829095
 7555 12.441382 11.825472
 7556 12.437759 11.825472
 7557 12.434136 11.821849
 7558 12.430513 11.821849
 7559 12.426890 11.818226
 7560 12.423267 11.818226
 7561 12.419644 11.818226
 7562 12.416021 11.818226
 7563 12.412398 11.818226
 7564 12.408775 11.818226
 7565 12.405152 11.818226
 7566 12.401529 11.818226
 7567 12.397906 11.818226
 7568 12.394283 11.818226
 7569 12.390660 11.818226
 7570 12.387037 11.818226
 7571 12.383414 11.818226
 7572 12.379791 11.818226
 7573 12.376168 11.818226
 7574 12.372545 11.818226
 7575 12.368922 11.818226
 7576 12.365299 11.818226
 7577 12.361676 11.818226
 7578 12.358053 11.818226
 7579 12.354430 11.818226
 7580 12.350807 11.818226
 7581 12.347184 11.818226
 7582 12.343561 11.821849
 7583 12.339938 11.821849
 7584 12.336315 11.825472
 7585 12.332692 11.825472
 7586 12.329069 11.829095
 7587 12.325446 11.829095
 7588 12.321823 11.832718
 7589 12.318200 11.832718
 7590 12.314577 11.836341
 7591 12.310954 11.836341
 7592 12.307331 11.839964
 7593 12.303708 11.839964
 7594 12.300085 11.843587
 7595 12.296462 11.847210
 7596 12.296462 11.850833
 7597 12.292839 11.854456
 7598 12.292839 11.858079
 7599 12.289216 11.861702
 7600 12.289216 11.865325
 7601 12.285593 11.868948
 7602 12.285593 11.872571
 7603 12.281970 11.876194
 7604 12.281970 11.879817
 7605 12.278347 11.883440
 7606 12.274724 11.887063
 7607 12.271101 11.890686
 7608 12.267478 11.894309
 7609 12.267478 11.897932
 7610 12.263855 11.901555
 7611 12.260232 11.905178
 7612 12.256609 11.908801
 7613 12.256609 11.912424
 7614 12.252986 11.916047
 7615 12.252986 11.919670
 7616 12.249363 11.923293
 7617 12.249363 11.926916
 7618 12.245740 11.930539
 7619 12.242117 11.934162
 7620 12.238494 11.937785
 7621 12.238494 11.941408
 7622 12.234871 11.945031
 7623 12.234871 11.948654
 7624 12.231248 11.952277
 7625 12.231248 11.955900
 7626 12.227625 11.955900
 7627 12.224002 11.955900
 7628 12.220379 11.955900
 7629 12.216756 11.955900
 7630 12.213133 11.955900
 7631 12.209510 11.955900
 7632 12.205887 11.955900
 7633 12.202264 11.955900
 7634 12.198641 11.959523
 7635 12.195018 11.959523
 7636 12.191395 11.959523
 7637 12.187772 11.959523
 7638 12.184149 11.963146
 7639 12.180526 11.959523
 7640 12.176903 11.959523
 7641 12.173280 11.959523
 7642 12.169657 11.955900
 7643 12.166034 11.955900
 7644 12.162411 11.955900
 7645 12.158788 11.952277
 7646 12.155165 11.952277
 7647 12.151542 11.952277
 7648 12.147919 11.952277
 7649 12.144296 11.952277
 7650 12.140673 11.952277
 7651 12.137050 11.952277
 7652 12.133427 11.952277
 7653 12.129804 11.952277
 7654 12.126181 11.952277
 7655 12.122558 11.952277
 7656 12.118935 11.952277
 7657 12.115312 11.952277
 7658 12.111689 11.952277
 7659 12.108066 11.952277
 7660 12.104443 11.952277
 7661 12.100820 11.952277
 7662 12.097197 11.952277
 7663 12.093574 11.952277
 7664 12.089951 11.952277
 7665 12.086328 11.952277
 7666 12.082705 11.952277
 7667 12.079082 11.952277
 7668 12.075459 11.952277
 7669 12.071836 11.952277
 7670 12.068213 11.952277
 7671 12.064590 11.952277
 7672 12.060967 11.955900
 7673 12.057344 11.955900
 7674 12.053721 11.959523
 7675 12.050098 11.959523
 7676 12.046475 11.963146
 7677 12.042852 11.963146
 7678 12.039229 11.966769
 7679 12.035606 11.966769
 7680 12.031983 11.970392
 7681 12.028360 11.970392
 7682 12.024737 11.970392
 7683 12.021114 11.970392
 7684 12.017491 11.974015
 7685 12.013868 11.974015
 7686 12.010245 11.977638
 7687 12.006622 11.977638
 7688 12.002999 11.981261
 7689 11.999376 11.981261
 7690 11.995753 11.984884
 7691 11.992130 11.984884
 7692 11.988507 11.988507
 7693 11.984884 11.988507
 7694 11.981261 11.992130
 7695 11.977638 11.992130
 7696 11.974015 11.995753
 7697 11.970392 11.995753
 7698 11.966769 11.995753
 7699 11.963146 11.995753
 7700 11.959523 11.995753
 7701 11.955900 11.995753
 7702 11.952277 11.995753
 7703 11.948654 11.995753
 7704 11.945031 11.995753
 7705 11.941408 11.995753
 7706 11.937785 11.995753
 7707 11.934162 11.995753
 7708 11.930539 11.995753
 7709 11.926916 11.995753
 7710 11.923293 11.995753
 7711 11.919670 11.995753
 7712 11.916047 11.995753
 7713 11.912424 11.995753
 7714 11.908801 11.995753
 7715 11.905178 11.995753
 7716 11.901555 11.995753
 7717 11.897932 11.995753
 7718 11.894309 11.995753
 7719 11.890686 11.999376
 7720 11.887063 11.999376
 7721 11.883440 12.002999
 7722 11.879817 12.002999
 7723 11.876194 12.006622
 7724 11.872571 12.006622
 7725 11.868948 12.010245
 7726 11.865325 12.010245
 7727 11.861702 12.013868
 7728 11.858079 12.013868
 7729 11.854456 12.017491
 7730 11.850833 12.017491
 7731 11.847210 12.017491
 7732 11.843587 12.017491
 7733 11.839964 12.013868
 7734 11.836341 12.013868
 7735 11.832718 12.013868
 7736 11.829095 12.013868
 7737 11.825472 12.013868
 7738 11.821849 12.013868
 7739 11.818226 12.013868
 7740 11.814603 12.013868
 7741 11.810980 12.013868
 7742 11.807357 12.013868
 7743 11.803734 12.013868
 7744 11.800111 12.013868
 7745 11.796488 12.013868
 7746 11.792865 12.013868
 7747 11.789242 12.013868
 7748 11.785619 12.013868
 7749 11.781996 12.013868
 7750 11.778373 12.013868
 7751 11.774750 12.013868
 7752 11.771127 12.013868
 7753 11.767504 12.013868
 7754 11.763881 12.013868
 7755 11.760258 12.013868
 7756 11.756635 12.013868
 7757 11.753012 12.013868
 7758 11.749389 12.013868
 7759 11.745766 12.013868
 7760 11.742143 12.017491
 7761 11.738520 12.017491
 7762 11.734897 12.021114
 7763 11.731274 12.021114
 7764 11.727651 12.024737
 7765 11.724028 12.024737
 7766 11.720405 12.028360
 7767 11.716782 12.028360
 7768 11.713159 12.031983
 7769 11.709536 12.031983
 7770 11.705913 12.035606
 7771 11.702290 12.035606
 7772 11.698667 12.039229
 7773 11.695044 12.042852
 7774 11.691421 12.046475
 7775 11.687798 12.050098
 7776 11.684175 12.050098
 7777 11.680552 12.046475
 7778 11.676929 12.046475
 7779 11.673306 12.046475
 7780 11.669683 12.046475
 7781 11.666060 12.046475
 7782 11.662437 12.046475
 7783 11.658814 12.046475
 7784 11.655191 12.046475
 7785 11.651568 12.046475
 7786 11.647945 12.046475
 7787 11.644322 12.046475
 7788 11.640699 12.046475
 7789 11.637076 12.046475
 7790 11.633453 12.046475
 7791 11.629830 12.046475
 7792 11.626207 12.046475
 7793 11.622584 12.046475
 7794 11.618961 12.046475
 7795 11.615338 12.046475
 7796 11.611715 12.046475
 7797 11.608092 12.046475
 7798 11.604469 12.046475
 7799 11.600846 12.046475
 7800 11.597223 12.046475
 7801 11.593600 12.046475
 7802 11.589977 12.046475
 7803 11.586354 12.046475
 7804 11.582731 12.046475
 7805 11.579108 12.046475
 7806 11.575485 12.046475
 7807 11.571862 12.046475
 7808 11.568239 12.046475
 7809 11.564616 12.046475
 7810 11.560993 12.050098
 7811 11.557370 12.050098
 7812 11.553747 12.053721
 7813 11.550124 12.053721
 7814 11.546501 12.057344
 7815 11.542878 12.057344
 7816 11.539255 12.057344
 7817 11.535632 12.057344
 7818 11.532009 12.060967
 7819 11.528386 12.060967
 7820 11.524763 12.064590
 7821 11.521140 12.064590
 7822 11.517517 12.068213
 7823 11.513894 12.068213
 7824 11.510271 12.068213
 7825 11.506648 12.071836
 7826 11.503025 12.071836
 7827 11.499402 12.075459
 7828 11.495779 12.075459
 7829 11.492156 12.079082
 7830 11.488533 12.079082
 7831 11.484910 12.082705
 7832 11.481287 12.082705
 7833 11.477664 12.086328
 7834 11.474041 12.086328
 7835 11.470418 12.089951
 7836 11.466795 12.089951
 7837 11.463172 12.093574
 7838 11.459549 12.093574
 7839 11.455926 12.097197
 7840 11.452303 12.100820
 7841 11.448680 12.104443
 7842 11.445057 12.108066
 7843 11.441434 12.111689
 7844 11.437811 12.115312
 7845 11.434188 12.118935
 7846 11.434188 12.122558
 7847 11.430565 12.126181
 7848 11.426942 12.129804
 7849 11.423319 12.133427
 7850 11.419696 12.137050
 7851 11.419696 12.140673
 7852 11.416073 12.140673
 7853 11.412450 12.144296
 7854 11.408827 12.144296
 7855 11.405204 12.144296
 7856 11.401581 12.144296
 7857 11.397958 12.147919
 7858 11.394335 12.147919
 7859 11.390712 12.144296
 7860 11.387089 12.144296
 7861 11.383466 12.144296
 7862 11.379843 12.140673
 7863 11.376220 12.140673
 7864 11.372597 12.137050
 7865 11.368974 12.137050
 7866 11.365351 12.133427
 7867 11.361728 12.133427
 7868 11.358105 12.129804
 7869 11.354482 12.129804
 7870 11.350859 12.126181
 7871 11.347236 12.126181
 7872 11.343613 12.126181
 7873 11.339990 12.126181
 7874 11.336367 12.126181
 7875 11.332744 12.126181
 7876 11.329121 12.126181
 7877 11.325498 12.126181
 7878 11.321875 12.126181
 7879 11.318252 12.126181
 7880 11.314629 12.126181
 7881 11.311006 12.126181
 7882 11.307383 12.126181
 7883 11.303760 12.126181
 7884 11.300137 12.126181
 7885 11.296514 12.126181
 7886 11.292891 12.126181
 7887 11.289268 12.126181
 7888 11.285645 12.126181
 7889 11.282022 12.126181
 7890 11.278399 12.126181
 7891 11.274776 12.126181
 7892 11.271153 12.126181
 7893 11.267530 12.126181
 7894 11.263907 12.129804
 7895 11.260284 12.129804
 7896 11.256661 12.129804
 7897 11.253038 12.129804
 7898 11.249415 12.129804
 7899 11.245792 12.129804
 7900 11.242169 12.129804
 7901 11.238546 12.133427
 7902 11.234923 12.133427
 7903 11.231300 12.133427
 7904 11.227677 12.133427
 7905 11.224054 12.133427
 7906 11.220431 12.137050
 7907 11.216808 12.137050
 7908 11.213185 12.137050
 7909 11.209562 12.137050
 7910 11.205939 12.140673
 7911 11.202316 12.140673
 7912 11.198693 12.140673
 7913 11.195070 12.140673
 7914 11.191447 12.140673
 7915 11.187824 12.140673
 7916 11.184201 12.140673
 7917 11.180578 12.140673
 7918 11.176955 12.140673
 7919 11.173332 12.140673
 7920 11.169709 12.140673
 7921 11.166086 12.140673
 7922 11.162463 12.140673
 7923 11.158840 12.140673
 7924 11.155217 12.140673
 7925 11.151594 12.140673
 7926 11.147971 12.140673
 7927 11.144348 12.140673
 7928 11.140725 12.140673
 7929 11.137102 12.140673
 7930 11.133479 12.140673
 7931 11.129856 12.140673
 7932 11.126233 12.140673
 7933 11.122610 12.140673
 7934 11.118987 12.140673
 7935 11.115364 12.140673
 7936 11.111741 12.140673
 7937 11.108118 12.140673
 7938 11.104495 12.140673
 7939 11.100872 12.140673
 7940 11.097249 12.140673
 7941 11.093626 12.140673
 7942 11.090003 12.140673
 7943 11.086380 12.140673
 7944 11.082757 12.144296
 7945 11.079134 12.144296
 7946 11.075511 12.144296
 7947 11.071888 12.144296
 7948 11.068265 12.147919
 7949 11.064642 12.147919
 7950 11.061019 12.147919
 7951 11.057396 12.147919
 7952 11.053773 12.147919
 7953 11.050150 12.147919
 7954 11.046527 12.147919
 7955 11.042904 12.147919
 7956 11.039281 12.147919
 7957 11.035658 12.147919
 7958 11.032035 12.147919
 7959 11.028412 12.147919
 7960 11.024789 12.147919
 7961 11.021166 12.147919
 7962 11.017543 12.147919
 7963 11.013920 12.147919
 7964 11.010297 12.147919
 7965 11.006674 12.147919
 7966 11.003051 12.147919
 7967 10.999428 12.144296
 7968 10.995805 12.144296
 7969 10.992182 12.140673
 7970 10.988559 12.140673
 7971 10.984936 12.137050
 7972 10.981313 12.137050
 7973 10.977690 12.133427
 7974 10.974067 12.133427
 7975 10.970444 12.129804
 7976 10.966821 12.129804
 7977 10.963198 12.126181
 7978 10.959575 12.126181
 7979 10.955952 12.126181
 7980 10.952329 12.126181
 7981 10.948706 12.126181
 7982 10.945083 12.126181
 7983 10.941460 12.126181
 7984 10.937837 12.126181
 7985 10.934214 12.126181
 7986 10.930591 12.126181
 7987 10.926968 12.126181
 7988 10.923345 12.126181
 7989 10.919722 12.126181
 7990 10.916099 12.126181
 7991 10.912476 12.126181
 7992 10.908853 12.126181
 7993 10.905230 12.126181
 7994 10.901607 12.126181
 7995 10.897984 12.126181
 7996 10.894361 12.126181
 7997 10.890738 12.126181
 7998 10.887115 12.126181
 7999 10.883492 12.126181
 8000 10.879869 12.126181
 8001 10.876246 12.129804
 8002 10.872623 12.129804
 8003 10.869000 12.133427
 8004 10.865377 12.133427
 8005 10.861754 12.137050
 8006 10.858131 12.137050
 8007 10.854508 12.140673
 8008 10.850885 12.140673
 8009 10.847262 12.144296
 8010 10.843639 12.144296
 8011 10.840016 12.147919
 8012 10.836393 12.147919
 8013 10.832770 12.151542
 8014 10.829147 12.155165
 8015 10.825524 12.158788
 8016 10.825524 12.162411
 8017 10.821901 12.166034
 8018 10.821901 12.169657
 8019 10.818278 12.173280
 8020 10.814655 12.176903
 8021 10.814655 12.180526
 8022 10.811032 12.184149
 8023 10.811032 12.187772
 8024 10.807409 12.191395
 8025 10.807409 12.195018
 8026 10.803786 12.198641
 8027 10.803786 12.202264
 8028 10.800163 12.202264
 8029 10.796540 12.202264
 8030 10.792917 12.202264
 8031 10.789294 12.202264
 8032 10.785671 12.205887
 8033 10.782048 12.205887
 8034 10.778425 12.209510
 8035 10.774802 12.209510
 8036 10.771179 12.213133
 8037 10.767556 12.213133
 8038 10.763933 12.216756
 8039 10.760310 12.216756
 8040 10.756687 12.220379
 8041 10.753064 12.220379
 8042 10.749441 12.224002
 8043 10.745818 12.224002
 8044 10.742195 12.227625
 8045 10.738572 12.231248
 8046 10.734949 12.234871
 8047 10.731326 12.234871
 8048 10.727703 12.238494
 8049 10.724080 12.238494
 8050 10.720457 12.242117
 8051 10.716834 12.242117
 8052 10.713211 12.245740
 8053 10.709588 12.245740
 8054 10.705965 12.249363
 8055 10.702342 12.249363
 8056 10.698719 12.252986
 8057 10.695096 12.252986
 8058 10.691473 12.256609
 8059 10.687850 12.256609
 8060 10.684227 12.256609
 8061 10.680604 12.256609
 8062 10.676981 12.260232
 8063 10.673358 12.260232
 8064 10.669735 12.260232
 8065 10.666112 12.263855
 8066 10.662489 12.263855
 8067 10.658866 12.267478
 8068 10.655243 12.267478
 8069 10.651620 12.271101
 8070 10.647997 12.271101
 8071 10.644374 12.274724
 8072 10.640751 12.274724
 8073 10.637128 12.278347
 8074 10.633505 12.278347
 8075 10.629882 12.281970
 8076 10.626259 12.281970
 8077 10.622636 12.285593
 8078 10.619013 12.289216
 8079 10.615390 12.292839
 8080 10.611767 12.296462
 8081 10.608144 12.300085
 8082 10.604521 12.300085
 8083 10.600898 12.303708
 8084 10.600898 12.307331
 8085 10.597275 12.310954
 8086 10.597275 12.314577
 8087 10.597275 12.310954
 8088 10.593652 12.307331
 8089 10.593652 12.303708
 8090 10.590029 12.300085
 8091 10.586406 12.300085
 8092 10.582783 12.296462
 8093 10.579160 12.296462
 8094 10.575537 12.292839
 8095 10.571914 12.292839
 8096 10.568291 12.289216
 8097 10.564668 12.289216
 8098 10.561045 12.285593
 8099 10.557422 12.285593
 8100 10.553799 12.281970
 8101 10.550176 12.281970
 8102 10.546553 12.278347
 8103 10.542930 12.278347
 8104 10.539307 12.274724
 8105 10.535684 12.274724
 8106 10.532061 12.271101
 8107 10.528438 12.271101
 8108 10.524815 12.267478
 8109 10.521192 12.267478
 8110 10.517569 12.263855
 8111 10.513946 12.263855
 8112 10.510323 12.263855
 8113 10.506700 12.263855
 8114 10.503077 12.263855
 8115 10.499454 12.263855
 8116 10.495831 12.263855
 8117 10.492208 12.263855
 8118 10.488585 12.263855
 8119 10.484962 12.263855
 8120 10.481339 12.263855
 8121 10.477716 12.263855
 8122 10.474093 12.263855
 8123 10.470470 12.263855
 8124 10.466847 12.263855
 8125 10.463224 12.263855
 8126 10.459601 12.263855
 8127 10.455978 12.263855
 8128 10.452355 12.263855
 8129 10.448732 12.263855
 8130 10.445109 12.260232
 8131 10.441486 12.260232
 8132 10.437863 12.256609
 8133 10.434240 12.252986
 8134 10.430617 12.252986
 8135 10.426994 12.249363
 8136 10.423371 12.245740
 8137 10.419748 12.245740
 8138 10.416125 12.242117
 8139 10.412502 12.238494
 8140 10.408879 12.234871
 8141 10.405256 12.231248
 8142 10.401633 12.231248
 8143 10.398010 12.227625
 8144 10.398010 12.224002
 8145 10.394387 12.220379
 8146 10.394387 12.216756
 8147 10.390764 12.213133
 8148 10.390764 12.209510
 8149 10.387141 12.205887
 8150 10.387141 12.202264
 8151 10.383518 12.198641
 8152 10.383518 12.195018
 8153 10.379895 12.191395
 8154 10.379895 12.187772
 8155 10.376272 12.184149
 8156 10.372649 12.180526
 8157 10.369026 12.180526
 8158 10.365403 12.176903
 8159 10.361780 12.176903
 8160 10.358157 12.173280
 8161 10.354534 12.173280
 8162 10.350911 12.169657
 8163 10.347288 12.169657
 8164 10.343665 12.166034
 8165 10.340042 12.166034
 8166 10.336419 12.162411
 8167 10.332796 12.162411
 8168 10.329173 12.158788
 8169 10.325550 12.158788
 8170 10.321927 12.158788
 8171 10.318304 12.158788
 8172 10.314681 12.158788
 8173 10.311058 12.158788
 8174 10.307435 12.158788
 8175 10.303812 12.158788
 8176 10.300189 12.158788
 8177 10.296566 12.158788
 8178 10.292943 12.158788
 8179 10.289320 12.158788
 8180 10.285697 12.158788
 8181 10.282074 12.158788
 8182 10.278451 12.158788
 8183 10.274828 12.158788
 8184 10.271205 12.158788
 8185 10.267582 12.158788
 8186 10.263959 12.158788
 8187 10.260336 12.158788
 8188 10.256713 12.158788
 8189 10.253090 12.158788
 8190 10.249467 12.158788
 8191 10.245844 12.158788
 8192 10.242221 12.158788
 8193 10.238598 12.158788
 8194 10.234975 12.158788
 8195 10.231352 12.158788
 8196 10.227729 12.158788
 8197 10.224106 12.158788
 8198 10.220483 12.158788
 8199 10.216860 12.158788
 8200 10.213237 12.158788
 8201 10.209614 12.158788
 8202 10.205991 12.158788
 8203 10.202368 12.162411
 8204 10.198745 12.162411
 8205 10.195122 12.166034
 8206 10.191499 12.166034
 8207 10.187876 12.169657
 8208 10.184253 12.169657
 8209 10.180630 12.173280
 8210 10.177007 12.173280
 8211 10.173384 12.176903
 8212 10.169761 12.176903
 8213 10.166138 12.180526
 8214 10.162515 12.180526
 8215 10.158892 12.184149
 8216 10.158892 12.187772
 8217 10.155269 12.191395
 8218 10.155269 12.195018
 8219 10.151646 12.198641
 8220 10.148023 12.202264
 8221 10.148023 12.205887
 8222 10.144400 12.205887
 8223 10.140777 12.205887
 8224 10.137154 12.205887
 8225 10.133531 12.205887
 8226 10.129908 12.205887
 8227 10.126285 12.205887
 8228 10.122662 12.205887
 8229 10.119039 12.205887
 8230 10.115416 12.205887
 8231 10.111793 12.205887
 8232 10.108170 12.205887
 8233 10.104547 12.209510
 8234 10.100924 12.209510
 8235 10.097301 12.213133
 8236 10.093678 12.213133
 8237 10.090055 12.216756
 8238 10.086432 12.216756
 8239 10.082809 12.220379
 8240 10.079186 12.220379
 8241 10.075563 12.224002
 8242 10.071940 12.224002
 8243 10.068317 12.227625
 8244 10.064694 12.227625
 8245 10.061071 12.231248
 8246 10.057448 12.231248
 8247 10.053825 12.231248
 8248 10.050202 12.231248
 8249 10.046579 12.234871
 8250 10.042956 12.234871
 8251 10.039333 12.234871
 8252 10.035710 12.234871
 8253 10.032087 12.234871
 8254 10.028464 12.234871
 8255 10.024841 12.234871
 8256 10.021218 12.234871
 8257 10.017595 12.234871
 8258 10.013972 12.234871
 8259 10.010349 12.234871
 8260 10.006726 12.234871
 8261 10.003103 12.234871
 8262 9.999480 12.234871
 8263 9.995857 12.234871
 8264 9.992234 12.234871
 8265 9.988611 12.234871
 8266 9.984988 12.234871
 8267 9.981365 12.238494
 8268 9.977742 12.238494
 8269 9.974119 12.242117
 8270 9.970496 12.242117
 8271 9.966873 12.245740
 8272 9.963250 12.245740
 8273 9.959627 12.249363
 8274 9.956004 12.249363
 8275 9.952381 12.252986
 8276 9.948758 12.252986
 8277 9.945135 12.256609
 8278 9.941512 12.256609
 8279 9.937889 12.260232
 8280 9.934266 12.260232
 8281 9.930643 12.263855
 8282 9.927020 12.267478
 8283 9.927020 12.271101
 8284 9.923397 12.274724
 8285 9.923397 12.278347
 8286 9.919774 12.281970
 8287 9.919774 12.285593
 8288 9.916151 12.289216
 8289 9.916151 12.292839
 8290 9.912528 12.296462
 8291 9.912528 12.300085
 8292 9.908905 12.303708
 8293 9.908905 12.307331
 8294 9.905282 12.310954
 8295 9.905282 12.314577
 8296 9.905282 12.318200
 8297 9.905282 12.321823
 8298 9.905282 12.325446
 8299 9.905282 12.329069
 8300 9.905282 12.332692
 8301 9.905282 12.336315
 8302 9.905282 12.339938
 8303 9.905282 12.343561
 8304 9.905282 12.347184
 8305 9.905282 12.350807
 8306 9.905282 12.354430
 8307 9.905282 12.358053
 8308 9.905282 12.361676
 8309 9.905282 12.365299
 8310 9.905282 12.368922
 8311 9.905282 12.372545
 8312 9.905282 12.376168
 8313 9.905282 12.379791
 8314 9.905282 12.383414
 8315 9.905282 12.387037
 8316 9.901659 12.387037
 8317 9.898036 12.387037
 8318 9.894413 12.387037
 8319 9.890790 12.387037
 8320 9.887167 12.387037
 8321 9.883544 12.387037
 8322 9.879921 12.387037
 8323 9.876298 12.387037
 8324 9.872675 12.387037
 8325 9.869052 12.387037
 8326 9.865429 12.387037
 8327 9.861806 12.387037
 8328 9.858183 12.387037
 8329 9.854560 12.387037
 8330 9.850937 12.387037
 8331 9.847314 12.387037
 8332 9.843691 12.387037
 8333 9.840068 12.387037
 8334 9.836445 12.387037
 8335 9.832822 12.387037
 8336 9.829199 12.387037
 8337 9.825576 12.387037
 8338 9.821953 12.387037
 8339 9.818330 12.387037
 8340 9.814707 12.387037
 8341 9.811084 12.387037
 8342 9.807461 12.387037
 8343 9.803838 12.387037
 8344 9.800215 12.387037
 8345 9.796592 12.387037
 8346 9.792969 12.387037
 8347 9.789346 12.387037
 8348 9.785723 12.387037
 8349 9.782100 12.387037
 8350 9.778477 12.387037
 8351 9.774854 12.387037
 8352 9.771231 12.387037
 8353 9.767608 12.387037
 8354 9.763985 12.387037
 8355 9.760362 12.387037
 8356 9.756739 12.387037
 8357 9.753116 12.387037
 8358 9.749493 12.387037
 8359 9.745870 12.387037
 8360 9.742247 12.387037
 8361 9.738624 12.387037
 8362 9.735001 12.387037
 8363 9.731378 12.387037
 8364 9.727755 12.387037
 8365 9.724132 12.387037
 8366 9.720509 12.387037
 8367 9.716886 12.387037
 8368 9.713263 12.387037
 8369 9.709640 12.387037
 8370 9.706017 12.387037
 8371 9.702394 12.387037
 8372 9.698771 12.387037
 8373 9.695148 12.387037
 8374 9.691525 12.387037
 8375 9.687902 12.387037
 8376 9.684279 12.387037
 8377 9.680656 12.387037
 8378 9.677033 12.387037
 8379 9.673410 12.387037
 8380 9.669787 12.387037
 8381 9.666164 12.387037
 8382 9.662541 12.387037
 8383 9.658918 12.387037
 8384 9.655295 12.387037
 8385 9.651672 12.387037
 8386 9.648049 12.387037
 8387 9.644426 12.387037
 8388 9.640803 12.387037
 8389 9.637180 12.387037
 8390 9.633557 12.387037
 8391 9.629934 12.387037
 8392 9.626311 12.387037
 8393 9.622688 12.387037
 8394 9.619065 12.387037
 8395 9.615442 12.387037
 8396 9.611819 12.387037
 8397 9.608196 12.387037
 8398 9.604573 12.387037
 8399 9.600950 12.387037
 8400 9.597327 12.387037
 8401 9.593704 12.387037
 8402 9.590081 12.387037
 8403 9.586458 12.387037
 8404 9.582835 12.387037
 8405 9.579212 12.387037
 8406 9.575589 12.387037
 8407 9.571966 12.387037
 8408 9.568343 12.387037
 8409 9.564720 12.387037
 8410 9.561097 12.387037
 8411 9.557474 12.387037
 8412 9.553851 12.387037
 8413 9.550228 12.387037
 8414 9.546605 12.387037
 8415 9.542982 12.387037
 8416 9.539359 12.387037
 8417 9.535736 12.387037
 8418 9.532113 12.387037
 8419 9.528490 12.387037
 8420 9.524867 12.387037
 8421 9.521244 12.387037
 8422 9.517621 12.387037
 8423 9.513998 12.387037
 8424 9.510375 12.387037
 8425 9.506752 12.387037
 8426 9.503129 12.387037
 8427 9.499506 12.387037
 8428 9.495883 12.387037
 8429 9.492260 12.387037
 8430 9.488637 12.387037
 8431 9.485014 12.387037
 8432 9.481391 12.387037
 8433 9.477768 12.387037
 8434 9.474145 12.387037
 8435 9.470522 12.387037
 8436 9.466899 12.387037
 8437 9.463276 12.387037
 8438 9.459653 12.387037
 8439 9.456030 12.387037
 8440 9.452407 12.387037
 8441 9.448784 12.387037
 8442 9.445161 12.387037
 8443 9.441538 12.387037
 8444 9.437915 12.387037
 8445 9.434292 12.387037
 8446 9.430669 12.387037
 8447 9.427046 12.387037
 8448 9.423423 12.387037
 8449 9.419800 12.387037
 8450 9.416177 12.387037
 8451 9.412554 12.387037
 8452 9.408931 12.387037
 8453 9.405308 12.387037
 8454 9.401685 12.387037
 8455 9.398062 12.387037
 8456 9.394439 12.387037
 8457 9.390816 12.387037
 8458 9.387193 12.387037
 8459 9.383570 12.387037
 8460 9.379947 12.387037
 8461 9.376324 12.387037
 8462 9.372701 12.387037
 8463 9.369078 12.387037
 8464 9.365455 12.387037
 8465 9.361832 12.387037
 8466 9.358209 12.387037
 8467 9.354586 12.387037
 8468 9.350963 12.387037
 8469 9.347340 12.387037
 8470 9.343717 12.387037
 8471 9.340094 12.387037
 8472 9.336471 12.387037
 8473 9.332848 12.387037
 8474 9.329225 12.387037
 8475 9.325602 12.387037
 8476 9.321979 12.387037
 8477 9.318356 12.387037
 8478 9.314733 12.387037
 8479 9.311110 12.387037
 8480 9.307487 12.387037
 8481 9.303864 12.387037
 8482 9.300241 12.387037
 8483 9.296618 12.387037
 8484 9.292995 12.387037
 8485 9.289372 12.387037
 8486 9.285749 12.387037
 8487 9.282126 12.387037
 8488 9.278503 12.387037
 8489 9.274880 12.387037
 8490 9.271257 12.387037
 8491 9.267634 12.387037
 8492 9.264011 12.387037
 8493 9.260388 12.387037
 8494 9.256765 12.387037
 8495 9.253142 12.387037
 8496 9.249519 12.387037
 8497 9.245896 12.387037
 8498 9.242273 12.387037
 8499 9.238650 12.387037
 8500 9.235027 12.387037
 8501 9.231404 12.387037
 8502 9.227781 12.387037
 8503 9.224158 12.387037
 8504 9.220535 12.387037
 8505 9.216912 12.387037
 8506 9.213289 12.387037
 8507 9.209666 12.387037
 8508 9.206043 12.387037
 8509 9.202420 12.387037
 8510 9.198797 12.387037
 8511 9.195174 12.387037
 8512 9.191551 12.387037
 8513 9.187928 12.387037
 8514 9.184305 12.387037
 8515 9.180682 12.387037
 8516 9.177059 12.387037
 8517 9.173436 12.387037
 8518 9.169813 12.387037
 8519 9.166190 12.387037
 8520 9.162567 12.387037
 8521 9.158944 12.387037
 8522 9.155321 12.387037
 8523 9.151698 12.387037
 8524 9.148075 12.387037
 8525 9.144452 12.387037
 8526 9.140829 12.387037
 8527 9.137206 12.387037
 8528 9.133583 12.387037
 8529 9.129960 12.387037
 8530 9.126337 12.387037
 8531 9.122714 12.387037
 8532 9.119091 12.387037
 8533 9.115468 12.387037
 8534 9.111845 12.387037
 8535 9.108222 12.387037
 8536 9.104599 12.387037
 8537 9.100976 12.387037
 8538 9.097353 12.387037
 8539 9.093730 12.387037
 8540 9.090107 12.387037
 8541 9.086484 12.387037
 8542 9.082861 12.387037
 8543 9.079238 12.387037
 8544 9.075615 12.387037
 8545 9.071992 12.387037
 8546 9.068369 12.387037
 8547 9.064746 12.387037
 8548 9.061123 12.387037
 8549 9.057500 12.387037
 8550 9.053877 12.387037
 8551 9.050254 12.387037
 8552 9.046631 12.387037
 8553 9.043008 12.387037
 8554 9.039385 12.387037
 8555 9.035762 12.387037
 8556 9.032139 12.387037
 8557 9.028516 12.387037
 8558 9.024893 12.387037
 8559 9.021270 12.387037
 8560 9.017647 12.387037
 8561 9.014024 12.387037
 8562 9.010401 12.387037
 8563 9.006778 12.387037
 8564 9.003155 12.387037
 8565 8.999532 12.387037
 8566 8.995909 12.387037
 8567 8.992286 12.387037
 8568 8.988663 12.387037
 8569 8.985040 12.387037
 8570 8.981417 12.387037
 8571 8.977794 12.387037
 8572 8.974171 12.387037
 8573 8.970548 12.387037
 8574 8.966925 12.387037
 8575 8.963302 12.387037
 8576 8.959679 12.387037
 8577 8.956056 12.387037
 8578 8.952433 12.387037
 8579 8.948810 12.387037
 8580 8.945187 12.387037
 8581 8.941564 12.387037
 8582 8.937941 12.387037
 8583 8.934318 12.387037
 8584 8.930695 12.387037
 8585 8.927072 12.387037
 8586 8.923449 12.387037
 8587 8.919826 12.387037
 8588 8.916203 12.387037
 8589 8.912580 12.387037
 8590 8.908957 12.387037
 8591 8.905334 12.387037
 8592 8.901711 12.387037
 8593 8.898088 12.387037
 8594 8.894465 12.387037
 8595 8.890842 12.387037
 8596 8.887219 12.387037
 8597 8.883596 12.387037
 8598 8.879973 12.387037
 8599 8.876350 12.387037
 8600 8.872727 12.387037
 8601 8.869104 12.387037
 8602 8.865481 12.387037
 8603 8.861858 12.387037
 8604 8.858235 12.387037
 8605 8.854612 12.387037
 8606 8.850989 12.387037
 8607 8.847366 12.387037
 8608 8.843743 12.387037
 8609 8.840120 12.387037
 8610 8.836497 12.387037
 8611 8.832874 12.387037
 8612 8.829251 12.387037
 8613 8.825628 12.387037
 8614 8.822005 12.387037
 8615 8.818382 12.387037
 8616 8.814759 12.387037
 8617 8.811136 12.387037
 8618 8.807513 12.387037
 8619 8.803890 12.387037
 8620 8.800267 12.387037
 8621 8.796644 12.387037
 8622 8.793021 12.387037
 8623 8.789398 12.387037
 8624 8.785775 12.387037
 8625 8.782152 12.387037
 8626 8.778529 12.387037
 8627 8.774906 12.387037
 8628 8.771283 12.387037
 8629 8.767660 12.387037
 8630 8.764037 12.387037
 8631 8.760414 12.387037
 8632 8.756791 12.387037
 8633 8.753168 12.387037
 8634 8.749545 12.387037
 8635 8.745922 12.387037
 8636 8.742299 12.387037
 8637 8.738676 12.387037
 8638 8.735053 12.387037
 8639 8.731430 12.387037
 8640 8.727807 12.387037
 8641 8.724184 12.387037
 8642 8.720561 12.387037
 8643 8.716938 12.387037
 8644 8.713315 12.387037
 8645 8.709692 12.387037
 8646 8.706069 12.387037
 8647 8.702446 12.387037
 8648 8.698823 12.387037
 8649 8.695200 12.387037
 8650 8.691577 12.387037
 8651 8.687954 12.387037
 8652 8.684331 12.387037
 8653 8.680708 12.387037
 8654 8.677085 12.387037
 8655 8.673462 12.387037
 8656 8.669839 12.387037
 8657 8.666216 12.387037
 8658 8.662593 12.387037
 8659 8.658970 12.387037
 8660 8.655347 12.387037
 8661 8.651724 12.387037
 8662 8.648101 12.387037
 8663 8.644478 12.387037
 8664 8.640855 12.387037
 8665 8.637232 12.387037
 8666 8.633609 12.387037
 8667 8.629986 12.387037
 8668 8.626363 12.387037
 8669 8.622740 12.387037
 8670 8.619117 12.387037
 8671 8.615494 12.387037
 8672 8.611871 12.387037
 8673 8.608248 12.387037
 8674 8.604625 12.387037
 8675 8.601002 12.387037
 8676 8.597379 12.387037
 8677 8.593756 12.387037
 8678 8.590133 12.387037
 8679 8.586510 12.387037
 8680 8.582887 12.387037
 8681 8.579264 12.387037
 8682 8.575641 12.387037
 8683 8.572018 12.387037
 8684 8.568395 12.387037
 8685 8.564772 12.387037
 8686 8.561149 12.387037
 8687 8.557526 12.387037
 8688 8.553903 12.387037
 8689 8.550280 12.387037
 8690 8.546657 12.387037
 8691 8.543034 12.387037
 8692 8.539411 12.387037
 8693 8.535788 12.387037
 8694 8.532165 12.387037
 8695 8.528542 12.387037
 8696 8.524919 12.387037
 8697 8.521296 12.387037
 8698 8.517673 12.387037
 8699 8.514050 12.387037
 8700 8.510427 12.387037
 8701 8.506804 12.387037
 8702 8.503181 12.387037
 8703 8.499558 12.387037
 8704 8.495935 12.387037
 8705 8.492312 12.387037
 8706 8.488689 12.387037
 8707 8.485066 12.387037
 8708 8.481443 12.387037
 8709 8.477820 12.387037
 8710 8.474197 12.387037
 8711 8.470574 12.387037
 8712 8.466951 12.387037
 8713 8.463328 12.387037
 8714 8.459705 12.387037
 8715 8.456082 12.387037
 8716 8.452459 12.387037
 8717 8.448836 12.387037
 8718 8.445213 12.387037
 8719 8.441590 12.387037
 8720 8.437967 12.387037
 8721 8.434344 12.387037
 8722 8.430721 12.387037
 8723 8.427098 12.387037
 8724 8.423475 12.387037
 8725 8.419852 12.387037
 8726 8.416229 12.387037
 8727 8.412606 12.387037
 8728 8.408983 12.387037
 8729 8.405360 12.387037
 8730 8.401737 12.387037
 8731 8.398114 12.387037
 8732 8.394491 12.387037
 8733 8.390868 12.387037
 8734 8.387245 12.387037
 8735 8.383622 12.387037
 8736 8.379999 12.387037
 8737 8.376376 12.387037
 8738 8.372753 12.387037
 8739 8.369130 12.387037
 8740 8.365507 12.387037
 8741 8.361884 12.387037
 8742 8.358261 12.387037
 8743 8.354638 12.387037
 8744 8.351015 12.387037
 8745 8.347392 12.387037
 8746 8.343769 12.387037
 8747 8.340146 12.387037
 8748 8.336523 12.387037
 8749 8.332900 12.387037
 8750 8.329277 12.387037
 8751 8.325654 12.387037
 8752 8.322031 12.387037
 8753 8.318408 12.387037
 8754 8.314785 12.387037
 8755 8.311162 12.387037
 8756 8.307539 12.387037
 8757 8.303916 12.387037
 8758 8.300293 12.387037
 8759 8.296670 12.387037
 8760 8.293047 12.387037
 8761 8.289424 12.387037
 8762 8.285801 12.387037
 8763 8.282178 12.387037
 8764 8.278555 12.387037
 8765 8.274932 12.387037
 8766 8.271309 12.387037
 8767 8.267686 12.387037
 8768 8.264063 12.387037
 8769 8.260440 12.387037
 8770 8.256817 12.387037
 8771 8.253194 12.387037
 8772 8.249571 12.387037
 8773 8.245948 12.387037
 8774 8.242325 12.387037
 8775 8.238702 12.387037
 8776 8.235079 12.387037
 8777 8.231456 12.387037
 8778 8.227833 12.387037
 8779 8.224210 12.387037
 8780 8.220587 12.387037
 8781 8.216964 12.387037
 8782 8.213341 12.387037
 8783 8.209718 12.387037
 8784 8.206095 12.387037
 8785 8.202472 12.387037
 8786 8.198849 12.387037
 8787 8.195226 12.387037
 8788 8.191603 12.387037
 8789 8.187980 12.387037
 8790 8.184357 12.387037
 8791 8.180734 12.387037
 8792 8.177111 12.387037
 8793 8.173488 12.387037
 8794 8.169865 12.387037
 8795 8.166242 12.387037
 8796 8.162619 12.387037
 8797 8.158996 12.387037
 8798 8.155373 12.387037
 8799 8.151750 12.387037
 8800 8.148127 12.387037
 8801 8.144504 12.387037
 8802 8.140881 12.387037
 8803 8.137258 12.387037
 8804 8.133635 12.387037
 8805 8.130012 12.387037
 8806 8.126389 12.387037
 8807 8.122766 12.387037
 8808 8.119143 12.387037
 8809 8.115520 12.387037
 8810 8.111897 12.387037
 8811 8.108274 12.387037
 8812 8.104651 12.387037
 8813 8.101028 12.387037
 8814 8.097405 12.387037
 8815 8.093782 12.387037
 8816 8.090159 12.387037
 8817 8.086536 12.387037
 8818 8.082913 12.387037
 8819 8.079290 12.387037
 8820 8.075667 12.387037
 8821 8.072044 12.387037
 8822 8.068421 12.387037
 8823 8.064798 12.387037
 8824 8.061175 12.387037
 8825 8.057552 12.387037
 8826 8.053929 12.387037
 8827 8.050306 12.387037
 8828 8.046683 12.387037
 8829 8.043060 12.387037
 8830 8.039437 12.387037
 8831 8.035814 12.387037
 8832 8.032191 12.387037
 8833 8.028568 12.387037
 8834 8.024945 12.387037
 8835 8.021322 12.387037
 8836 8.017699 12.387037
 8837 8.014076 12.387037
 8838 8.010453 12.387037
 8839 8.006830 12.387037
 8840 8.003207 12.387037
 8841 7.999584 12.387037
 8842 7.995961 12.387037
 8843 7.992338 12.387037
 8844 7.988715 12.387037
 8845 7.985092 12.387037
 8846 7.981469 12.387037
 8847 7.977846 12.387037
 8848 7.974223 12.387037
 8849 7.970600 12.387037
 8850 7.966977 12.387037
 8851 7.963354 12.387037
 8852 7.959731 12.387037
 8853 7.956108 12.387037
 8854 7.952485 12.387037
 8855 7.948862 12.387037
 8856 7.945239 12.387037
 8857 7.941616 12.387037
 8858 7.937993 12.387037
 8859 7.934370 12.387037
 8860 7.930747 12.387037
 8861 7.927124 12.387037
 8862 7.923501 12.387037
 8863 7.919878 12.387037
 8864 7.916255 12.387037
 8865 7.912632 12.387037
 8866 7.909009 12.387037
 8867 7.905386 12.387037
 8868 7.901763 12.387037
 8869 7.898140 12.387037
 8870 7.894517 12.387037
 8871 7.890894 12.387037
 8872 7.887271 12.387037
 8873 7.883648 12.387037
 8874 7.880025 12.387037
 8875 7.876402 12.387037
 8876 7.872779 12.387037
 8877 7.869156 12.387037
 8878 7.865533 12.387037
 8879 7.861910 12.387037
 8880 7.858287 12.387037
 8881 7.854664 12.387037
 8882 7.851041 12.387037
 8883 7.847418 12.387037
 8884 7.843795 12.387037
 8885 7.840172 12.387037
 8886 7.836549 12.387037
 8887 7.832926 12.387037
 8888 7.829303 12.387037
 8889 7.825680 12.387037
 8890 7.822057 12.387037
 8891 7.818434 12.387037
 8892 7.814811 12.387037
 8893 7.811188 12.387037
 8894 7.807565 12.387037
 8895 7.803942 12.387037
 8896 7.800319 12.387037
 8897 7.796696 12.387037
 8898 7.793073 12.387037
 8899 7.789450 12.387037
 8900 7.785827 12.387037
 8901 7.782204 12.387037
 8902 7.778581 12.387037
 8903 7.774958 12.387037
 8904 7.771335 12.387037
 8905 7.767712 12.387037
 8906 7.764089 12.387037
 8907 7.760466 12.387037
 8908 7.756843 12.387037
 8909 7.753220 12.387037
 8910 7.749597 12.387037
 8911 7.745974 12.387037
 8912 7.742351 12.387037
 8913 7.738728 12.387037
 8914 7.735105 12.387037
 8915 7.731482 12.387037
 8916 7.727859 12.387037
 8917 7.724236 12.387037
 8918 7.720613 12.387037
 8919 7.716990 12.387037
 8920 7.713367 12.387037
 8921 7.709744 12.387037
 8922 7.706121 12.387037
 8923 7.702498 12.387037
 8924 7.698875 12.387037
 8925 7.695252 12.387037
 8926 7.691629 12.387037
 8927 7.688006 12.387037
 8928 7.684383 12.387037
 8929 7.680760 12.387037
 8930 7.677137 12.387037
 8931 7.673514 12.387037
 8932 7.669891 12.387037
 8933 7.666268 12.387037
 8934 7.662645 12.387037
 8935 7.659022 12.387037
 8936 7.655399 12.387037
 8937 7.651776 12.387037
 8938 7.648153 12.387037
 8939 7.644530 12.387037
 8940 7.640907 12.387037
 8941 7.637284 12.387037
 8942 7.633661 12.387037
 8943 7.630038 12.387037
 8944 7.626415 12.387037
 8945 7.622792 12.387037
 8946 7.619169 12.387037
 8947 7.615546 12.387037
 8948 7.611923 12.387037
 8949 7.608300 12.387037
 8950 7.604677 12.387037
 8951 7.601054 12.387037
 8952 7.597431 12.387037
 8953 7.593808 12.387037
 8954 7.590185 12.387037
 8955 7.586562 12.387037
 8956 7.582939 12.387037
 8957 7.579316 12.387037
 8958 7.575693 12.387037
 8959 7.572070 12.387037
 8960 7.568447 12.387037
 8961 7.564824 12.387037
 8962 7.561201 12.387037
 8963 7.557578 12.387037
 8964 7.553955 12.387037
 8965 7.550332 12.387037
 8966 7.546709 12.387037
 8967 7.543086 12.387037
 8968 7.539463 12.387037
 8969 7.535840 12.387037
 8970 7.532217 12.387037
 8971 7.528594 12.387037
 8972 7.524971 12.387037
 8973 7.521348 12.387037
 8974 7.517725 12.387037
 8975 7.514102 12.387037
 8976 7.510479 12.387037
 8977 7.506856 12.387037
 8978 7.503233 12.387037
 8979 7.499610 12.387037
 8980 7.495987 12.387037
 8981 7.492364 12.387037
 8982 7.488741 12.387037
 8983 7.485118 12.387037
 8984 7.481495 12.387037
 8985 7.477872 12.387037
 8986 7.474249 12.387037
 8987 7.470626 12.387037
 8988 7.467003 12.387037
 8989 7.463380 12.387037
 8990 7.459757 12.387037
 8991 7.456134 12.387037
 8992 7.452511 12.387037
 8993 7.448888 12.387037
 8994 7.445265 12.387037
 8995 7.441642 12.387037
 8996 7.438019 12.387037
 8997 7.434396 12.387037
 8998 7.430773 12.387037
 8999 7.427150 12.387037
 9000 7.423527 12.387037
 9001 7.419904 12.387037
 9002 7.416281 12.387037
 9003 7.412658 12.387037
 9004 7.409035 12.387037
 9005 7.405412 12.387037
 9006 7.401789 12.387037
 9007 7.398166 12.387037
 9008 7.394543 12.387037
 9009 7.390920 12.387037
 9010 7.387297 12.387037
 9011 7.383674 12.387037
 9012 7.380051 12.387037
 9013 7.376428 12.387037
 9014 7.372805 12.387037
 9015 7.369182 12.387037
 9016 7.365559 12.387037
 9017 7.361936 12.387037
 9018 7.358313 12.387037
 9019 7.354690 12.387037
 9020 7.351067 12.387037
 9021 7.347444 12.387037
 9022 7.343821 12.387037
 9023 7.340198 12.387037
 9024 7.336575 12.387037
 9025 7.332952 12.387037
 9026 7.329329 12.387037
 9027 7.325706 12.387037
 9028 7.322083 12.387037
 9029 7.318460 12.387037
 9030 7.314837 12.387037
 9031 7.311214 12.387037
 9032 7.307591 12.387037
 9033 7.303968 12.387037
 9034 7.300345 12.387037
 9035 7.296722 12.387037
 9036 7.293099 12.387037
 9037 7.289476 12.387037
 9038 7.285853 12.387037
 9039 7.282230 12.387037
 9040 7.278607 12.387037
 9041 7.274984 12.387037
 9042 7.271361 12.387037
 9043 7.267738 12.387037
 9044 7.264115 12.387037
 9045 7.260492 12.387037
 9046 7.256869 12.387037
 9047 7.253246 12.387037
 9048 7.249623 12.387037
 9049 7.246000 12.387037
 9050 7.242377 12.387037
 9051 7.238754 12.387037
 9052 7.235131 12.387037
 9053 7.231508 12.387037
 9054 7.227885 12.387037
 9055 7.224262 12.387037
 9056 7.220639 12.387037
 9057 7.217016 12.387037
 9058 7.213393 12.387037
 9059 7.209770 12.387037
 9060 7.209770 12.383414
 9061 7.209770 12.379791
 9062 7.209770 12.376168
 9063 7.209770 12.372545
 9064 7.209770 12.368922
 9065 7.209770 12.365299
 9066 7.209770 12.361676
 9067 7.209770 12.358053
 9068 7.209770 12.354430
 9069 7.209770 12.350807
 9070 7.209770 12.347184
 9071 7.206147 12.343561
 9072 7.206147 12.339938
 9073 7.202524 12.336315
 9074 7.202524 12.332692
 9075 7.198901 12.329069
 9076 7.198901 12.325446
 9077 7.195278 12.321823
 9078 7.195278 12.318200
 9079 7.191655 12.314577
 9080 7.191655 12.310954
 9081 7.188032 12.307331
 9082 7.188032 12.303708
 9083 7.184409 12.300085
 9084 7.180786 12.300085
 9085 7.177163 12.296462
 9086 7.173540 12.296462
 9087 7.169917 12.292839
 9088 7.166294 12.292839
 9089 7.162671 12.289216
 9090 7.159048 12.289216
 9091 7.155425 12.285593
 9092 7.151802 12.285593
 9093 7.148179 12.281970
 9094 7.144556 12.281970
 9095 7.140933 12.278347
 9096 7.137310 12.278347
 9097 7.133687 12.278347
 9098 7.130064 12.278347
 9099 7.126441 12.278347
 9100 7.122818 12.278347
 9101 7.119195 12.278347
 9102 7.115572 12.278347
 9103 7.111949 12.278347
 9104 7.108326 12.278347
 9105 7.104703 12.278347
 9106 7.101080 12.278347
 9107 7.097457 12.278347
 9108 7.093834 12.278347
 9109 7.090211 12.278347
 9110 7.086588 12.278347
 9111 7.082965 12.274724
 9112 7.079342 12.274724
 9113 7.075719 12.271101
 9114 7.072096 12.271101
 9115 7.068473 12.267478
 9116 7.064850 12.263855
 9117 7.064850 12.260232
 9118 7.061227 12.256609
 9119 7.061227 12.252986
 9120 7.057604 12.249363
 9121 7.053981 12.245740
 9122 7.050358 12.242117
 9123 7.046735 12.242117
 9124 7.043112 12.238494
 9125 7.039489 12.238494
 9126 7.035866 12.234871
 9127 7.032243 12.234871
 9128 7.028620 12.231248
 9129 7.024997 12.231248
 9130 7.021374 12.227625
 9131 7.017751 12.227625
 9132 7.014128 12.224002
 9133 7.010505 12.224002
 9134 7.006882 12.220379
 9135 7.003259 12.220379
 9136 6.999636 12.220379
 9137 6.996013 12.220379
 9138 6.992390 12.220379
 9139 6.988767 12.220379
 9140 6.985144 12.220379
 9141 6.981521 12.220379
 9142 6.977898 12.220379
 9143 6.974275 12.220379
 9144 6.970652 12.220379
 9145 6.967029 12.220379
 9146 6.963406 12.220379
 9147 6.959783 12.216756
 9148 6.956160 12.216756
 9149 6.952537 12.213133
 9150 6.948914 12.213133
 9151 6.945291 12.209510
 9152 6.941668 12.209510
 9153 6.938045 12.209510
 9154 6.934422 12.209510
 9155 6.930799 12.209510
 9156 6.927176 12.209510
 9157 6.923553 12.209510
 9158 6.919930 12.209510
 9159 6.916307 12.209510
 9160 6.912684 12.209510
 9161 6.909061 12.209510
 9162 6.905438 12.209510
 9163 6.901815 12.209510
 9164 6.898192 12.209510
 9165 6.894569 12.209510
 9166 6.890946 12.209510
 9167 6.887323 12.209510
 9168 6.883700 12.209510
 9169 6.880077 12.209510
 9170 6.876454 12.209510
 9171 6.872831 12.205887
 9172 6.869208 12.205887
 9173 6.865585 12.202264
 9174 6.861962 12.202264
 9175 6.858339 12.198641
 9176 6.854716 12.198641
 9177 6.851093 12.195018
 9178 6.847470 12.195018
 9179 6.843847 12.191395
 9180 6.840224 12.191395
 9181 6.836601 12.191395
 9182 6.832978 12.191395
 9183 6.829355 12.191395
 9184 6.825732 12.191395
 9185 6.822109 12.191395
 9186 6.818486 12.191395
 9187 6.814863 12.191395
 9188 6.811240 12.191395
 9189 6.807617 12.191395
 9190 6.803994 12.191395
 9191 6.800371 12.191395
 9192 6.796748 12.191395
 9193 6.793125 12.191395
 9194 6.789502 12.191395
 9195 6.785879 12.191395
 9196 6.782256 12.191395
 9197 6.778633 12.187772
 9198 6.775010 12.184149
 9199 6.771387 12.180526
 9200 6.767764 12.176903
 9201 6.764141 12.173280
 9202 6.760518 12.169657
 9203 6.756895 12.166034
 9204 6.753272 12.162411
 9205 6.753272 12.158788
 9206 6.753272 12.155165
 9207 6.753272 12.151542
 9208 6.753272 12.147919
 9209 6.749649 12.144296
 9210 6.749649 12.140673
 9211 6.746026 12.137050
 9212 6.746026 12.133427
 9213 6.742403 12.129804
 9214 6.742403 12.126181
 9215 6.738780 12.122558
 9216 6.738780 12.118935
 9217 6.735157 12.115312
 9218 6.735157 12.111689
 9219 6.731534 12.108066
 9220 6.731534 12.104443
 9221 6.727911 12.100820
 9222 6.724288 12.100820
 9223 6.720665 12.097197
 9224 6.717042 12.097197
 9225 6.713419 12.093574
 9226 6.709796 12.093574
 9227 6.706173 12.089951
 9228 6.702550 12.089951
 9229 6.698927 12.086328
 9230 6.695304 12.086328
 9231 6.691681 12.082705
 9232 6.688058 12.082705
 9233 6.684435 12.079082
 9234 6.680812 12.079082
 9235 6.677189 12.079082
 9236 6.673566 12.079082
 9237 6.669943 12.079082
 9238 6.666320 12.079082
 9239 6.662697 12.079082
 9240 6.659074 12.079082
 9241 6.655451 12.079082
 9242 6.651828 12.079082
 9243 6.648205 12.079082
 9244 6.644582 12.079082
 9245 6.640959 12.079082
 9246 6.637336 12.079082
 9247 6.633713 12.079082
 9248 6.630090 12.079082
 9249 6.626467 12.079082
 9250 6.622844 12.079082
 9251 6.619221 12.079082
 9252 6.615598 12.079082
 9253 6.611975 12.079082
 9254 6.608352 12.075459
 9255 6.604729 12.071836
 9256 6.601106 12.068213
 9257 6.597483 12.064590
 9258 6.593860 12.060967
 9259 6.590237 12.057344
 9260 6.586614 12.057344
 9261 6.582991 12.053721
 9262 6.579368 12.053721
 9263 6.575745 12.050098
 9264 6.572122 12.050098
 9265 6.568499 12.046475
 9266 6.564876 12.046475
 9267 6.561253 12.042852
 9268 6.557630 12.042852
 9269 6.554007 12.039229
 9270 6.550384 12.039229
 9271 6.546761 12.035606
 9272 6.543138 12.035606
 9273 6.539515 12.035606
 9274 6.535892 12.035606
 9275 6.532269 12.035606
 9276 6.528646 12.035606
 9277 6.525023 12.031983
 9278 6.521400 12.031983
 9279 6.517777 12.028360
 9280 6.514154 12.028360
 9281 6.510531 12.024737
 9282 6.506908 12.024737
 9283 6.503285 12.021114
 9284 6.499662 12.021114
 9285 6.496039 12.021114
 9286 6.492416 12.021114
 9287 6.488793 12.021114
 9288 6.485170 12.021114
 9289 6.481547 12.021114
 9290 6.477924 12.021114
 9291 6.474301 12.021114
 9292 6.470678 12.021114
 9293 6.467055 12.021114
 9294 6.463432 12.021114
 9295 6.459809 12.021114
 9296 6.456186 12.021114
 9297 6.452563 12.021114
 9298 6.448940 12.021114
 9299 6.445317 12.021114
 9300 6.441694 12.021114
 9301 6.438071 12.021114
 9302 6.434448 12.021114
 9303 6.430825 12.021114
 9304 6.427202 12.021114
 9305 6.423579 12.021114
 9306 6.419956 12.021114
 9307 6.416333 12.021114
 9308 6.412710 12.024737
 9309 6.409087 12.024737
 9310 6.405464 12.028360
 9311 6.401841 12.028360
 9312 6.398218 12.031983
 9313 6.394595 12.031983
 9314 6.390972 12.035606
 9315 6.387349 12.035606
 9316 6.383726 12.039229
 9317 6.380103 12.039229
 9318 6.376480 12.042852
 9319 6.372857 12.042852
 9320 6.369234 12.042852
 9321 6.365611 12.042852
 9322 6.361988 12.042852
 9323 6.358365 12.039229
 9324 6.354742 12.039229
 9325 6.351119 12.039229
 9326 6.347496 12.039229
 9327 6.343873 12.039229
 9328 6.340250 12.035606
 9329 6.336627 12.035606
 9330 6.333004 12.035606
 9331 6.329381 12.035606
 9332 6.325758 12.031983
 9333 6.322135 12.028360
 9334 6.318512 12.024737
 9335 6.318512 12.021114
 9336 6.314889 12.017491
 9337 6.311266 12.017491
 9338 6.307643 12.013868
 9339 6.304020 12.013868
 9340 6.300397 12.010245
 9341 6.296774 12.010245
 9342 6.293151 12.006622
 9343 6.289528 12.006622
 9344 6.285905 12.002999
 9345 6.282282 12.002999
 9346 6.278659 11.999376
 9347 6.275036 11.999376
 9348 6.271413 11.995753
 9349 6.267790 11.995753
 9350 6.264167 11.995753
 9351 6.260544 11.995753
 9352 6.256921 11.995753
 9353 6.253298 11.995753
 9354 6.249675 11.995753
 9355 6.246052 11.995753
 9356 6.242429 11.995753
 9357 6.238806 11.995753
 9358 6.235183 11.995753
 9359 6.231560 11.995753
 9360 6.227937 11.995753
 9361 6.224314 11.995753
 9362 6.220691 11.995753
 9363 6.217068 11.995753
 9364 6.213445 11.995753
 9365 6.209822 11.995753
 9366 6.206199 11.995753
 9367 6.202576 11.995753
 9368 6.198953 11.995753
 9369 6.195330 11.995753
 9370 6.191707 11.995753
 9371 6.188084 11.995753
 9372 6.184461 11.995753
 9373 6.180838 11.999376
 9374 6.177215 11.999376
 9375 6.173592 12.002999
 9376 6.169969 12.002999
 9377 6.166346 12.002999
 9378 6.162723 12.002999
 9379 6.159100 12.002999
 9380 6.155477 12.002999
 9381 6.151854 12.002999
 9382 6.148231 12.002999
 9383 6.144608 12.002999
 9384 6.140985 12.002999
 9385 6.137362 12.002999
 9386 6.133739 12.002999
 9387 6.130116 12.002999
 9388 6.126493 12.002999
 9389 6.122870 12.002999
 9390 6.119247 12.002999
 9391 6.115624 12.002999
 9392 6.112001 12.002999
 9393 6.108378 12.006622
 9394 6.104755 12.006622
 9395 6.101132 12.010245
 9396 6.097509 12.010245
 9397 6.093886 12.013868
 9398 6.090263 12.013868
 9399 6.086640 12.017491
 9400 6.083017 12.017491
 9401 6.079394 12.021114
 9402 6.075771 12.021114
 9403 6.072148 12.024737
 9404 6.068525 12.024737
 9405 6.064902 12.028360
 9406 6.061279 12.031983
 9407 6.057656 12.035606
 9408 6.054033 12.039229
 9409 6.050410 12.042852
 9410 6.046787 12.046475
 9411 6.043164 12.046475
 9412 6.039541 12.050098
 9413 6.035918 12.050098
 9414 6.032295 12.053721
 9415 6.028672 12.057344
 9416 6.025049 12.057344
 9417 6.021426 12.060967
 9418 6.017803 12.060967
 9419 6.014180 12.060967
 9420 6.010557 12.060967
 9421 6.006934 12.060967
 9422 6.003311 12.060967
 9423 5.999688 12.060967
 9424 5.996065 12.060967
 9425 5.992442 12.060967
 9426 5.988819 12.060967
 9427 5.985196 12.060967
 9428 5.981573 12.060967
 9429 5.977950 12.060967
 9430 5.974327 12.060967
 9431 5.970704 12.060967
 9432 5.967081 12.060967
 9433 5.963458 12.060967
 9434 5.959835 12.060967
 9435 5.956212 12.060967
 9436 5.952589 12.060967
 9437 5.948966 12.060967
 9438 5.945343 12.060967
 9439 5.941720 12.060967
 9440 5.938097 12.064590
 9441 5.934474 12.064590
 9442 5.930851 12.068213
 9443 5.927228 12.068213
 9444 5.923605 12.071836
 9445 5.919982 12.071836
 9446 5.916359 12.071836
 9447 5.912736 12.075459
 9448 5.909113 12.075459
 9449 5.905490 12.079082
 9450 5.901867 12.079082
 9451 5.898244 12.082705
 9452 5.894621 12.082705
 9453 5.890998 12.086328
 9454 5.887375 12.086328
 9455 5.883752 12.089951
 9456 5.880129 12.089951
 9457 5.876506 12.093574
 9458 5.872883 12.093574
 9459 5.869260 12.097197
 9460 5.865637 12.100820
 9461 5.862014 12.104443
 9462 5.862014 12.108066
 9463 5.858391 12.111689
 9464 5.858391 12.115312
 9465 5.854768 12.118935
 9466 5.854768 12.122558
 9467 5.851145 12.126181
 9468 5.851145 12.129804
 9469 5.847522 12.133427
 9470 5.847522 12.137050
 9471 5.843899 12.140673
 9472 5.843899 12.144296
 9473 5.840276 12.147919
 9474 5.840276 12.151542
 9475 5.840276 12.155165
 9476 5.836653 12.158788
 9477 5.836653 12.162411
 9478 5.833030 12.166034
 9479 5.833030 12.169657
 9480 5.833030 12.173280
 9481 5.829407 12.176903
 9482 5.829407 12.180526
 9483 5.829407 12.184149
 9484 5.829407 12.187772
 9485 5.825784 12.187772
 9486 5.822161 12.191395
 9487 5.818538 12.195018
 9488 5.814915 12.198641
 9489 5.811292 12.202264
 9490 5.807669 12.202264
 9491 5.804046 12.202264
 9492 5.800423 12.202264
 9493 5.796800 12.202264
 9494 5.793177 12.202264
 9495 5.789554 12.202264
 9496 5.785931 12.205887
 9497 5.782308 12.205887
 9498 5.778685 12.205887
 9499 5.775062 12.205887
 9500 5.771439 12.209510
 9501 5.767816 12.209510
 9502 5.764193 12.209510
 9503 5.760570 12.213133
 9504 5.756947 12.213133
 9505 5.753324 12.213133
 9506 5.749701 12.213133
 9507 5.746078 12.216756
 9508 5.742455 12.216756
 9509 5.738832 12.220379
 9510 5.735209 12.220379
 9511 5.731586 12.224002
 9512 5.727963 12.224002
 9513 5.724340 12.224002
 9514 5.720717 12.224002
 9515 5.717094 12.220379
 9516 5.713471 12.220379
 9517 5.709848 12.220379
 9518 5.706225 12.220379
 9519 5.702602 12.220379
 9520 5.698979 12.220379
 9521 5.695356 12.220379
 9522 5.691733 12.220379
 9523 5.688110 12.220379
 9524 5.684487 12.220379
 9525 5.680864 12.220379
 9526 5.677241 12.220379
 9527 5.673618 12.220379
 9528 5.669995 12.220379
 9529 5.666372 12.220379
 9530 5.662749 12.220379
 9531 5.659126 12.220379
 9532 5.655503 12.220379
 9533 5.651880 12.220379
 9534 5.648257 12.220379
 9535 5.644634 12.220379
 9536 5.641011 12.220379
 9537 5.637388 12.220379
 9538 5.633765 12.220379
 9539 5.630142 12.220379
 9540 5.626519 12.220379
 9541 5.622896 12.224002
 9542 5.619273 12.224002
 9543 5.615650 12.227625
 9544 5.612027 12.227625
 9545 5.608404 12.231248
 9546 5.604781 12.231248
 9547 5.601158 12.234871
 9548 5.597535 12.234871
 9549 5.593912 12.238494
 9550 5.590289 12.238494
 9551 5.586666 12.238494
 9552 5.583043 12.238494
 9553 5.579420 12.238494
 9554 5.575797 12.234871
 9555 5.572174 12.234871
 9556 5.568551 12.231248
 9557 5.564928 12.231248
 9558 5.561305 12.227625
 9559 5.557682 12.227625
 9560 5.554059 12.224002
 9561 5.550436 12.224002
 9562 5.546813 12.220379
 9563 5.543190 12.220379
 9564 5.539567 12.216756
 9565 5.535944 12.216756
 9566 5.532321 12.216756
 9567 5.528698 12.216756
 9568 5.525075 12.216756
 9569 5.521452 12.216756
 9570 5.517829 12.216756
 9571 5.514206 12.216756
 9572 5.510583 12.216756
 9573 5.506960 12.216756
 9574 5.503337 12.216756
 9575 5.499714 12.216756
 9576 5.496091 12.216756
 9577 5.492468 12.216756
 9578 5.488845 12.216756
 9579 5.485222 12.216756
 9580 5.481599 12.216756
 9581 5.477976 12.216756
 9582 5.474353 12.216756
 9583 5.470730 12.216756
 9584 5.467107 12.216756
 9585 5.463484 12.216756
 9586 5.459861 12.213133
 9587 5.456238 12.213133
 9588 5.452615 12.209510
 9589 5.448992 12.209510
 9590 5.445369 12.205887
 9591 5.441746 12.205887
 9592 5.438123 12.202264
 9593 5.434500 12.202264
 9594 5.430877 12.198641
 9595 5.427254 12.198641
 9596 5.423631 12.198641
 9597 5.420008 12.198641
 9598 5.416385 12.198641
 9599 5.412762 12.198641
 9600 5.409139 12.198641
 9601 5.405516 12.198641
 9602 5.401893 12.198641
 9603 5.398270 12.198641
 9604 5.394647 12.198641
 9605 5.391024 12.198641
 9606 5.387401 12.198641
 9607 5.383778 12.198641
 9608 5.380155 12.198641
 9609 5.376532 12.198641
 9610 5.372909 12.198641
 9611 5.369286 12.198641
 9612 5.365663 12.198641
 9613 5.362040 12.198641
 9614 5.362040 12.195018
 9615 5.358417 12.191395
 9616 5.354794 12.187772
 9617 5.351171 12.184149
 9618 5.347548 12.180526
 9619 5.343925 12.176903
 9620 5.340302 12.173280
 9621 5.336679 12.169657
 9622 5.333056 12.166034
 9623 5.329433 12.166034
 9624 5.325810 12.162411
 9625 5.322187 12.162411
 9626 5.318564 12.158788
 9627 5.314941 12.158788
 9628 5.311318 12.155165
 9629 5.307695 12.155165
 9630 5.304072 12.151542
 9631 5.300449 12.151542
 9632 5.296826 12.147919
 9633 5.293203 12.147919
 9634 5.289580 12.144296
 9635 5.285957 12.144296
 9636 5.282334 12.144296
 9637 5.278711 12.144296
 9638 5.275088 12.144296
 9639 5.271465 12.144296
 9640 5.267842 12.144296
 9641 5.264219 12.144296
 9642 5.260596 12.144296
 9643 5.256973 12.144296
 9644 5.253350 12.144296
 9645 5.249727 12.144296
 9646 5.246104 12.144296
 9647 5.242481 12.144296
 9648 5.238858 12.144296
 9649 5.235235 12.144296
 9650 5.231612 12.144296
 9651 5.227989 12.144296
 9652 5.224366 12.144296
 9653 5.220743 12.144296
 9654 5.217120 12.144296
 9655 5.213497 12.144296
 9656 5.209874 12.144296
 9657 5.206251 12.144296
 9658 5.202628 12.144296
 9659 5.199005 12.144296
 9660 5.195382 12.144296
 9661 5.191759 12.144296
 9662 5.188136 12.144296
 9663 5.184513 12.147919
 9664 5.180890 12.147919
 9665 5.177267 12.151542
 9666 5.173644 12.151542
 9667 5.170021 12.155165
 9668 5.166398 12.155165
 9669 5.162775 12.158788
 9670 5.159152 12.158788
 9671 5.155529 12.162411
 9672 5.151906 12.162411
 9673 5.148283 12.166034
 9674 5.144660 12.166034
 9675 5.141037 12.169657
 9676 5.137414 12.173280
 9677 5.133791 12.176903
 9678 5.130168 12.180526
 9679 5.126545 12.184149
 9680 5.122922 12.184149
 9681 5.119299 12.184149
 9682 5.115676 12.184149
 9683 5.112053 12.187772
 9684 5.108430 12.187772
 9685 5.104807 12.187772
 9686 5.101184 12.191395
 9687 5.097561 12.191395
 9688 5.093938 12.191395
 9689 5.090315 12.195018
 9690 5.086692 12.195018
 9691 5.083069 12.195018
 9692 5.079446 12.195018
 9693 5.075823 12.195018
 9694 5.072200 12.195018
 9695 5.068577 12.195018
 9696 5.064954 12.195018
 9697 5.061331 12.195018
 9698 5.057708 12.191395
 9699 5.054085 12.191395
 9700 5.050462 12.187772
 9701 5.046839 12.187772
 9702 5.043216 12.187772
 9703 5.039593 12.184149
 9704 5.035970 12.184149
 9705 5.032347 12.180526
 9706 5.028724 12.180526
 9707 5.025101 12.180526
 9708 5.021478 12.176903
 9709 5.017855 12.176903
 9710 5.014232 12.176903
 9711 5.010609 12.176903
 9712 5.006986 12.176903
 9713 5.003363 12.176903
 9714 4.999740 12.176903
 9715 4.996117 12.176903
 9716 4.992494 12.176903
 9717 4.988871 12.176903
 9718 4.985248 12.176903
 9719 4.981625 12.176903
 9720 4.978002 12.176903
 9721 4.974379 12.176903
 9722 4.970756 12.176903
 9723 4.967133 12.176903
 9724 4.967133 12.173280
 9725 4.963510 12.169657
 9726 4.959887 12.166034
 9727 4.956264 12.162411
 9728 4.952641 12.158788
 9729 4.949018 12.155165
 9730 4.949018 12.151542
 9731 4.945395 12.147919
 9732 4.945395 12.144296
 9733 4.945395 12.140673
 9734 4.945395 12.137050
 9735 4.941772 12.133427
 9736 4.941772 12.129804
 9737 4.941772 12.126181
 9738 4.938149 12.122558
 9739 4.938149 12.118935
 9740 4.934526 12.115312
 9741 4.934526 12.111689
 9742 4.930903 12.108066
 9743 4.930903 12.104443
 9744 4.930903 12.100820
 9745 4.930903 12.097197
 9746 4.930903 12.093574
 9747 4.930903 12.089951
 9748 4.930903 12.086328
 9749 4.930903 12.082705
 9750 4.930903 12.079082
 9751 4.930903 12.075459
 9752 4.930903 12.071836
 9753 4.930903 12.068213
 9754 4.927280 12.064590
 9755 4.927280 12.060967
 9756 4.927280 12.057344
 9757 4.923657 12.053721
 9758 4.923657 12.050098
 9759 4.920034 12.046475
 9760 4.920034 12.042852
 9761 4.916411 12.039229
 9762 4.916411 12.035606
 9763 4.912788 12.031983
 9764 4.912788 12.028360
 9765 4.912788 12.024737
 9766 4.909165 12.021114
 9767 4.909165 12.017491
 9768 4.909165 12.013868
 9769 4.909165 12.010245
 9770 4.909165 12.006622
 9771 4.909165 12.002999
 9772 4.912788 11.999376
 9773 4.912788 11.995753
 9774 4.916411 11.992130
 9775 4.916411 11.988507
 9776 4.920034 11.984884
 9777 4.920034 11.981261
 9778 4.920034 11.977638
 9779 4.920034 11.974015
 9780 4.920034 11.970392
 9781 4.920034 11.966769
 9782 4.920034 11.963146
 9783 4.920034 11.959523
 9784 4.920034 11.955900
 9785 4.920034 11.952277
 9786 4.920034 11.948654
 9787 4.920034 11.945031
 9788 4.920034 11.941408
 9789 4.920034 11.937785
 9790 4.920034 11.934162
 9791 4.920034 11.930539
 9792 4.920034 11.926916
 9793 4.920034 11.923293
 9794 4.920034 11.919670
 9795 4.920034 11.916047
 9796 4.920034 11.912424
 9797 4.920034 11.908801
 9798 4.920034 11.905178
 9799 4.920034 11.901555
 9800 4.916411 11.897932
 9801 4.916411 11.894309
 9802 4.912788 11.890686
 9803 4.912788 11.887063
 9804 4.909165 11.883440
 9805 4.909165 11.879817
 9806 4.905542 11.876194
 9807 4.905542 11.872571
 9808 4.901919 11.868948
 9809 4.901919 11.865325
 9810 4.898296 11.861702
 9811 4.898296 11.858079
 9812 4.898296 11.854456
 9813 4.898296 11.850833
 9814 4.898296 11.847210
 9815 4.898296 11.843587
 9816 4.898296 11.839964
 9817 4.898296 11.836341
 9818 4.898296 11.832718
 9819 4.898296 11.829095
 9820 4.898296 11.825472
 9821 4.898296 11.821849
 9822 4.898296 11.818226
 9823 4.898296 11.814603
 9824 4.898296 11.810980
 9825 4.898296 11.807357
 9826 4.898296 11.803734
 9827 4.898296 11.800111
 9828 4.898296 11.796488
 9829 4.898296 11.792865
 9830 4.898296 11.789242
 9831 4.898296 11.785619
 9832 4.898296 11.781996
 9833 4.898296 11.778373
 9834 4.898296 11.774750
 9835 4.898296 11.771127
 9836 4.898296 11.767504
 9837 4.898296 11.763881
 9838 4.898296 11.760258
 9839 4.898296 11.756635
 9840 4.898296 11.753012
 9841 4.898296 11.749389
 9842 4.898296 11.745766
 9843 4.898296 11.742143
 9844 4.898296 11.738520
 9845 4.898296 11.734897
 9846 4.898296 11.731274
 9847 4.898296 11.727651
 9848 4.898296 11.724028
 9849 4.898296 11.720405
 9850 4.894673 11.716782
 9851 4.894673 11.713159
 9852 4.891050 11.709536
 9853 4.891050 11.705913
 9854 4.887427 11.702290
 9855 4.887427 11.698667
 9856 4.883804 11.695044
 9857 4.883804 11.691421
 9858 4.880181 11.687798
 9859 4.880181 11.684175
 9860 4.876558 11.680552
 9861 4.876558 11.676929
 9862 4.872935 11.673306
 9863 4.869312 11.669683
 9864 4.865689 11.669683
 9865 4.862066 11.666060
 9866 4.858443 11.662437
 9867 4.854820 11.662437
 9868 4.851197 11.658814
 9869 4.851197 11.655191
 9870 4.847574 11.651568
 9871 4.847574 11.647945
 9872 4.847574 11.644322
 9873 4.847574 11.640699
 9874 4.847574 11.637076
 9875 4.847574 11.633453
 9876 4.847574 11.629830
 9877 4.847574 11.626207
 9878 4.847574 11.622584
 9879 4.847574 11.618961
 9880 4.847574 11.615338
 9881 4.847574 11.611715
 9882 4.847574 11.608092
 9883 4.847574 11.604469
 9884 4.847574 11.600846
 9885 4.847574 11.597223
 9886 4.847574 11.593600
 9887 4.847574 11.589977
 9888 4.843951 11.586354
 9889 4.843951 11.582731
 9890 4.840328 11.579108
 9891 4.840328 11.575485
 9892 4.836705 11.571862
 9893 4.836705 11.568239
 9894 4.833082 11.564616
 9895 4.833082 11.560993
 9896 4.829459 11.557370
 9897 4.829459 11.553747
 9898 4.825836 11.550124
 9899 4.825836 11.546501
 9900 4.822213 11.542878
 9901 4.818590 11.542878
 9902 4.814967 11.539255
 9903 4.811344 11.539255
 9904 4.807721 11.535632
 9905 4.804098 11.535632
 9906 4.800475 11.532009
 9907 4.796852 11.532009
 9908 4.793229 11.528386
 9909 4.789606 11.528386
 9910 4.785983 11.524763
 9911 4.782360 11.524763
 9912 4.778737 11.521140
 9913 4.775114 11.521140
 9914 4.771491 11.521140
 9915 4.767868 11.517517
 9916 4.764245 11.513894
 9917 4.760622 11.510271
 9918 4.756999 11.506648
 9919 4.753376 11.503025
 9920 4.749753 11.499402
 9921 4.746130 11.495779
 9922 4.742507 11.492156
 9923 4.738884 11.488533
 9924 4.735261 11.488533
 9925 4.731638 11.484910
 9926 4.728015 11.484910
 9927 4.724392 11.481287
 9928 4.720769 11.481287
 9929 4.717146 11.477664
 9930 4.713523 11.477664
 9931 4.709900 11.474041
 9932 4.706277 11.474041
 9933 4.702654 11.470418
 9934 4.699031 11.470418
 9935 4.695408 11.466795
 9936 4.691785 11.466795
 9937 4.688162 11.466795
 9938 4.684539 11.466795
 9939 4.680916 11.466795
 9940 4.677293 11.466795
 9941 4.673670 11.466795
 9942 4.670047 11.466795
 9943 4.666424 11.463172
 9944 4.662801 11.463172
 9945 4.659178 11.463172
 9946 4.655555 11.459549
 9947 4.651932 11.455926
 9948 4.648309 11.452303
 9949 4.644686 11.448680
 9950 4.641063 11.445057
 9951 4.637440 11.445057
 9952 4.633817 11.441434
 9953 4.630194 11.441434
 9954 4.626571 11.437811
 9955 4.622948 11.437811
 9956 4.619325 11.434188
 9957 4.615702 11.434188
 9958 4.612079 11.430565
 9959 4.608456 11.430565
 9960 4.604833 11.426942
 9961 4.601210 11.426942
 9962 4.597587 11.423319
 9963 4.593964 11.423319
 9964 4.590341 11.423319
 9965 4.586718 11.423319
 9966 4.583095 11.423319
 9967 4.579472 11.423319
 9968 4.575849 11.423319
 9969 4.572226 11.423319
 9970 4.568603 11.423319
 9971 4.564980 11.423319
 9972 4.561357 11.423319
 9973 4.557734 11.419696
 9974 4.554111 11.416073
 9975 4.550488 11.412450
 9976 4.546865 11.408827
 9977 4.543242 11.405204
 9978 4.539619 11.405204
 9979 4.535996 11.401581
 9980 4.532373 11.401581
 9981 4.528750 11.397958
 9982 4.525127 11.397958
 9983 4.521504 11.394335
 9984 4.517881 11.394335
 9985 4.514258 11.390712
 9986 4.510635 11.390712
 9987 4.507012 11.387089
 9988 4.503389 11.387089
 9989 4.499766 11.383466
 9990 4.496143 11.383466
 9991 4.492520 11.383466
 9992 4.488897 11.383466
 9993 4.485274 11.383466
 9994 4.481651 11.383466
 9995 4.478028 11.383466
 9996 4.474405 11.383466
 9997 4.470782 11.383466
 9998 4.467159 11.379843
 9999 4.463536 11.379843
10000 4.459913 11.379843
10001 4.456290 11.379843
10002 4.452667 11.376220
10003 4.449044 11.376220
10004 4.445421 11.372597
10005 4.441798 11.368974
10006 4.438175 11.365351
10007 4.438175 11.361728
10008 4.434552 11.358105
10009 4.430929 11.354482
10010 4.427306 11.350859
10011 4.423683 11.350859
10012 4.420060 11.347236
10013 4.416437 11.347236
10014 4.412814 11.343613
10015 4.409191 11.343613
10016 4.405568 11.339990
10017 4.401945 11.339990
10018 4.398322 11.336367
10019 4.394699 11.336367
10020 4.391076 11.332744
10021 4.387453 11.332744
10022 4.383830 11.329121
10023 4.380207 11.329121
10024 4.376584 11.329121
10025 4.372961 11.329121
10026 4.369338 11.329121
10027 4.365715 11.329121
10028 4.362092 11.325498
10029 4.358469 11.325498
10030 4.354846 11.321875
10031 4.351223 11.321875
10032 4.347600 11.318252
10033 4.343977 11.318252
10034 4.340354 11.314629
10035 4.336731 11.314629
10036 4.333108 11.311006
10037 4.329485 11.311006
10038 4.325862 11.311006
10039 4.322239 11.311006
10040 4.318616 11.311006
10041 4.314993 11.311006
10042 4.311370 11.311006
10043 4.307747 11.311006
10044 4.304124 11.311006
10045 4.300501 11.311006
10046 4.296878 11.311006
10047 4.293255 11.311006
10048 4.289632 11.311006
10049 4.286009 11.311006
10050 4.282386 11.311006
10051 4.278763 11.311006
10052 4.275140 11.311006
10053 4.271517 11.311006
10054 4.267894 11.311006
10055 4.264271 11.311006
10056 4.260648 11.311006
10057 4.257025 11.311006
10058 4.253402 11.311006
10059 4.249779 11.314629
10060 4.246156 11.314629
10061 4.242533 11.318252
10062 4.238910 11.318252
10063 4.235287 11.321875
10064 4.231664 11.321875
10065 4.228041 11.325498
10066 4.224418 11.325498
10067 4.220795 11.329121
10068 4.217172 11.329121
10069 4.213549 11.329121
10070 4.209926 11.325498
10071 4.206303 11.325498
10072 4.202680 11.325498
10073 4.199057 11.321875
10074 4.195434 11.321875
10075 4.191811 11.321875
10076 4.188188 11.321875
10077 4.184565 11.321875
10078 4.180942 11.321875
10079 4.177319 11.321875
10080 4.173696 11.318252
10081 4.170073 11.314629
10082 4.166450 11.311006
10083 4.162827 11.311006
10084 4.159204 11.307383
10085 4.155581 11.307383
10086 4.151958 11.303760
10087 4.148335 11.303760
10088 4.144712 11.300137
10089 4.141089 11.300137
10090 4.137466 11.296514
10091 4.133843 11.296514
10092 4.130220 11.292891
10093 4.126597 11.292891
10094 4.122974 11.289268
10095 4.119351 11.289268
10096 4.115728 11.289268
10097 4.112105 11.289268
10098 4.108482 11.289268
10099 4.104859 11.289268
10100 4.101236 11.289268
10101 4.097613 11.289268
10102 4.093990 11.289268
10103 4.090367 11.289268
10104 4.086744 11.289268
10105 4.083121 11.289268
10106 4.079498 11.289268
10107 4.075875 11.289268
10108 4.072252 11.289268
10109 4.068629 11.289268
10110 4.065006 11.289268
10111 4.061383 11.289268
10112 4.057760 11.285645
10113 4.054137 11.285645
10114 4.050514 11.285645
10115 4.046891 11.285645
10116 4.043268 11.285645
10117 4.039645 11.285645
10118 4.036022 11.282022
10119 4.032399 11.282022
10120 4.028776 11.282022
10121 4.025153 11.282022
10122 4.021530 11.282022
10123 4.017907 11.282022
10124 4.014284 11.282022
10125 4.010661 11.282022
10126 4.007038 11.282022
10127 4.003415 11.282022
10128 3.999792 11.282022
10129 3.996169 11.282022
10130 3.992546 11.282022
10131 3.988923 11.282022
10132 3.985300 11.282022
10133 3.981677 11.282022
10134 3.978054 11.282022
10135 3.974431 11.282022
10136 3.970808 11.282022
10137 3.967185 11.282022
10138 3.963562 11.282022
10139 3.959939 11.282022
10140 3.956316 11.282022
10141 3.952693 11.282022
10142 3.949070 11.282022
10143 3.945447 11.282022
10144 3.941824 11.282022
10145 3.938201 11.285645
10146 3.934578 11.285645
10147 3.930955 11.285645
10148 3.927332 11.285645
10149 3.923709 11.285645
10150 3.920086 11.282022
10151 3.916463 11.278399
10152 3.912840 11.274776
10153 3.909217 11.274776
10154 3.905594 11.271153
10155 3.901971 11.271153
10156 3.898348 11.267530
10157 3.894725 11.267530
10158 3.891102 11.263907
10159 3.887479 11.263907
10160 3.883856 11.260284
10161 3.880233 11.256661
10162 3.876610 11.253038
10163 3.872987 11.249415
10164 3.872987 11.245792
10165 3.872987 11.242169
10166 3.869364 11.238546
10167 3.869364 11.234923
10168 3.865741 11.231300
10169 3.865741 11.227677
10170 3.862118 11.224054
10171 3.862118 11.220431
10172 3.858495 11.216808
10173 3.858495 11.213185
10174 3.854872 11.209562
10175 3.854872 11.205939
10176 3.851249 11.202316
10177 3.851249 11.198693
10178 3.847626 11.195070
10179 3.844003 11.191447
10180 3.840380 11.187824
10181 3.836757 11.184201
10182 3.833134 11.184201
10183 3.829511 11.180578
10184 3.825888 11.176955
10185 3.822265 11.173332
10186 3.818642 11.169709
10187 3.815019 11.169709
10188 3.815019 11.166086
10189 3.815019 11.162463
10190 3.815019 11.158840
10191 3.811396 11.155217
10192 3.811396 11.151594
10193 3.811396 11.147971
10194 3.807773 11.144348
10195 3.807773 11.140725
10196 3.804150 11.137102
10197 3.804150 11.133479
10198 3.800527 11.129856
10199 3.800527 11.126233
10200 3.796904 11.122610
10201 3.796904 11.118987
10202 3.793281 11.115364
10203 3.793281 11.111741
10204 3.789658 11.108118
10205 3.789658 11.104495
10206 3.786035 11.100872
10207 3.786035 11.097249
10208 3.782412 11.093626
10209 3.782412 11.090003
10210 3.778789 11.086380
10211 3.775166 11.086380
10212 3.771543 11.082757
10213 3.767920 11.082757
10214 3.764297 11.079134
10215 3.760674 11.079134
10216 3.757051 11.075511
10217 3.753428 11.075511
10218 3.749805 11.071888
10219 3.746182 11.071888
10220 3.742559 11.068265
10221 3.738936 11.068265
10222 3.735313 11.064642
10223 3.731690 11.064642
10224 3.728067 11.064642
10225 3.724444 11.064642
10226 3.720821 11.064642
10227 3.717198 11.064642
10228 3.713575 11.064642
10229 3.709952 11.064642
10230 3.706329 11.064642
10231 3.702706 11.064642
10232 3.699083 11.064642
10233 3.695460 11.064642
10234 3.691837 11.064642
10235 3.688214 11.064642
10236 3.684591 11.064642
10237 3.680968 11.064642
10238 3.677345 11.064642
10239 3.673722 11.064642
10240 3.670099 11.064642
10241 3.666476 11.061019
10242 3.662853 11.061019
10243 3.659230 11.057396
10244 3.655607 11.057396
10245 3.651984 11.053773
10246 3.648361 11.053773
10247 3.644738 11.050150
10248 3.641115 11.050150
10249 3.637492 11.050150
10250 3.633869 11.050150
10251 3.630246 11.050150
10252 3.626623 11.050150
10253 3.623000 11.050150
10254 3.619377 11.050150
10255 3.615754 11.050150
10256 3.612131 11.050150
10257 3.608508 11.050150
10258 3.604885 11.050150
10259 3.601262 11.050150
10260 3.597639 11.050150
10261 3.594016 11.050150
10262 3.590393 11.050150
10263 3.586770 11.050150
10264 3.583147 11.050150
10265 3.579524 11.050150
10266 3.575901 11.050150
10267 3.572278 11.050150
10268 3.568655 11.050150
10269 3.565032 11.050150
10270 3.561409 11.050150
10271 3.557786 11.050150
10272 3.554163 11.053773
10273 3.550540 11.053773
10274 3.546917 11.053773
10275 3.543294 11.050150
10276 3.539671 11.050150
10277 3.536048 11.050150
10278 3.532425 11.046527
10279 3.528802 11.042904
10280 3.525179 11.042904
10281 3.521556 11.039281
10282 3.517933 11.035658
10283 3.514310 11.035658
10284 3.510687 11.032035
10285 3.510687 11.028412
10286 3.507064 11.024789
10287 3.503441 11.021166
10288 3.499818 11.021166
10289 3.496195 11.017543
10290 3.492572 11.017543
10291 3.488949 11.013920
10292 3.485326 11.013920
10293 3.481703 11.010297
10294 3.478080 11.010297
10295 3.474457 11.006674
10296 3.470834 11.006674
10297 3.467211 11.003051
10298 3.463588 11.003051
10299 3.459965 10.999428
10300 3.456342 10.999428
10301 3.452719 10.999428
10302 3.449096 10.999428
10303 3.445473 10.999428
10304 3.441850 10.999428
10305 3.438227 10.999428
10306 3.434604 10.999428
10307 3.430981 10.999428
10308 3.427358 10.999428
10309 3.423735 10.999428
10310 3.420112 10.999428
10311 3.416489 10.999428
10312 3.412866 10.999428
10313 3.409243 10.999428
10314 3.405620 10.999428
10315 3.401997 10.999428
10316 3.398374 10.999428
10317 3.394751 10.999428
10318 3.391128 10.999428
10319 3.387505 10.999428
10320 3.383882 10.999428
10321 3.380259 10.999428
10322 3.376636 10.999428
10323 3.373013 11.003051
10324 3.369390 11.003051
10325 3.365767 11.006674
10326 3.362144 11.006674
10327 3.358521 11.010297
10328 3.354898 11.010297
10329 3.351275 11.013920
10330 3.347652 11.013920
10331 3.344029 11.017543
10332 3.340406 11.017543
10333 3.336783 11.017543
10334 3.333160 11.017543
10335 3.329537 11.017543
10336 3.325914 11.017543
10337 3.322291 11.021166
10338 3.318668 11.017543
10339 3.315045 11.017543
10340 3.311422 11.013920
10341 3.307799 11.010297
10342 3.307799 11.006674
10343 3.307799 11.003051
10344 3.307799 10.999428
10345 3.307799 10.995805
10346 3.304176 10.992182
10347 3.304176 10.988559
10348 3.300553 10.984936
10349 3.300553 10.981313
10350 3.296930 10.977690
10351 3.296930 10.974067
10352 3.293307 10.970444
10353 3.293307 10.966821
10354 3.289684 10.963198
10355 3.289684 10.959575
10356 3.289684 10.955952
10357 3.289684 10.952329
10358 3.289684 10.948706
10359 3.289684 10.945083
10360 3.289684 10.941460
10361 3.289684 10.937837
10362 3.289684 10.934214
10363 3.289684 10.930591
10364 3.289684 10.926968
10365 3.289684 10.923345
10366 3.289684 10.919722
10367 3.289684 10.916099
10368 3.289684 10.912476
10369 3.289684 10.908853
10370 3.289684 10.905230
10371 3.286061 10.901607
10372 3.286061 10.897984
10373 3.282438 10.894361
10374 3.282438 10.890738
10375 3.278815 10.887115
10376 3.278815 10.883492
10377 3.275192 10.879869
10378 3.275192 10.876246
10379 3.271569 10.872623
10380 3.271569 10.869000
10381 3.267946 10.865377
10382 3.267946 10.861754
10383 3.264323 10.858131
10384 3.260700 10.854508
10385 3.257077 10.854508
10386 3.253454 10.850885
10387 3.253454 10.847262
10388 3.249831 10.843639
10389 3.246208 10.840016
10390 3.246208 10.836393
10391 3.242585 10.832770
10392 3.242585 10.829147
10393 3.242585 10.825524
10394 3.242585 10.821901
10395 3.242585 10.818278
10396 3.242585 10.814655
10397 3.242585 10.811032
10398 3.242585 10.807409
10399 3.242585 10.803786
10400 3.242585 10.800163
10401 3.242585 10.796540
10402 3.242585 10.792917
10403 3.242585 10.789294
10404 3.242585 10.785671
10405 3.242585 10.782048
10406 3.242585 10.778425
10407 3.242585 10.774802
10408 3.238962 10.771179
10409 3.238962 10.767556
10410 3.235339 10.763933
10411 3.235339 10.760310
10412 3.231716 10.756687
10413 3.231716 10.753064
10414 3.228093 10.749441
10415 3.228093 10.745818
10416 3.224470 10.742195
10417 3.224470 10.738572
10418 3.220847 10.734949
10419 3.220847 10.731326
10420 3.217224 10.727703
10421 3.217224 10.724080
10422 3.217224 10.720457
10423 3.217224 10.716834
10424 3.217224 10.713211
10425 3.217224 10.709588
10426 3.217224 10.705965
10427 3.217224 10.702342
10428 3.217224 10.698719
10429 3.213601 10.695096
10430 3.213601 10.691473
10431 3.213601 10.687850
10432 3.213601 10.684227
10433 3.213601 10.680604
10434 3.213601 10.676981
10435 3.209978 10.673358
10436 3.209978 10.669735
10437 3.209978 10.666112
10438 3.209978 10.662489
10439 3.209978 10.658866
10440 3.209978 10.655243
10441 3.209978 10.651620
10442 3.206355 10.647997
10443 3.206355 10.644374
10444 3.202732 10.640751
10445 3.202732 10.637128
10446 3.199109 10.633505
10447 3.199109 10.629882
10448 3.195486 10.626259
10449 3.195486 10.622636
10450 3.191863 10.619013
10451 3.191863 10.615390
10452 3.188240 10.611767
10453 3.188240 10.608144
10454 3.184617 10.604521
10455 3.180994 10.600898
10456 3.177371 10.597275
10457 3.177371 10.593652
10458 3.177371 10.590029
10459 3.173748 10.586406
10460 3.173748 10.582783
10461 3.170125 10.579160
10462 3.170125 10.575537
10463 3.170125 10.571914
10464 3.170125 10.568291
10465 3.170125 10.564668
10466 3.170125 10.561045
10467 3.170125 10.557422
10468 3.170125 10.553799
10469 3.166502 10.550176
10470 3.166502 10.546553
10471 3.162879 10.542930
10472 3.162879 10.539307
10473 3.159256 10.535684
10474 3.159256 10.532061
10475 3.155633 10.528438
10476 3.155633 10.524815
10477 3.152010 10.521192
10478 3.152010 10.517569
10479 3.148387 10.513946
10480 3.148387 10.510323
10481 3.144764 10.506700
10482 3.141141 10.503077
10483 3.137518 10.499454
10484 3.133895 10.495831
10485 3.130272 10.492208
10486 3.126649 10.488585
10487 3.123026 10.484962
10488 3.123026 10.481339
10489 3.123026 10.477716
10490 3.119403 10.474093
10491 3.119403 10.470470
10492 3.119403 10.466847
10493 3.119403 10.463224
10494 3.119403 10.459601
10495 3.119403 10.455978
10496 3.119403 10.452355
10497 3.119403 10.448732
10498 3.119403 10.445109
10499 3.119403 10.441486
10500 3.119403 10.437863
10501 3.119403 10.434240
10502 3.119403 10.430617
10503 3.119403 10.426994
10504 3.119403 10.423371
10505 3.119403 10.419748
10506 3.119403 10.416125
10507 3.119403 10.412502
10508 3.119403 10.408879
10509 3.119403 10.405256
10510 3.119403 10.401633
10511 3.119403 10.398010
10512 3.115780 10.394387
10513 3.115780 10.390764
10514 3.112157 10.387141
10515 3.112157 10.383518
10516 3.108534 10.379895
10517 3.108534 10.376272
10518 3.104911 10.372649
10519 3.104911 10.369026
10520 3.101288 10.365403
10521 3.101288 10.361780
10522 3.097665 10.358157
10523 3.097665 10.354534
10524 3.094042 10.350911
10525 3.094042 10.347288
10526 3.090419 10.343665
10527 3.090419 10.340042
10528 3.086796 10.336419
10529 3.086796 10.332796
10530 3.083173 10.329173
10531 3.083173 10.325550
10532 3.079550 10.321927
10533 3.079550 10.318304
10534 3.075927 10.314681
10535 3.072304 10.311058
10536 3.068681 10.307435
10537 3.065058 10.303812
10538 3.061435 10.300189
10539 3.057812 10.296566
10540 3.054189 10.292943
10541 3.050566 10.289320
10542 3.050566 10.285697
10543 3.046943 10.282074
10544 3.046943 10.278451
10545 3.043320 10.274828
10546 3.043320 10.271205
10547 3.039697 10.267582
10548 3.039697 10.263959
10549 3.036074 10.260336
10550 3.036074 10.256713
10551 3.032451 10.253090
10552 3.032451 10.249467
10553 3.028828 10.245844
10554 3.028828 10.242221
10555 3.025205 10.238598
10556 3.021582 10.234975
10557 3.017959 10.231352
10558 3.014336 10.227729
10559 3.010713 10.224106
10560 3.010713 10.220483
10561 3.007090 10.216860
10562 3.007090 10.213237
10563 3.007090 10.209614
10564 3.007090 10.205991
10565 3.007090 10.202368
10566 3.007090 10.198745
10567 3.007090 10.195122
10568 3.007090 10.191499
10569 3.007090 10.187876
10570 3.007090 10.184253
10571 3.007090 10.180630
10572 3.007090 10.177007
10573 3.007090 10.173384
10574 3.007090 10.169761
10575 3.007090 10.166138
10576 3.007090 10.162515
10577 3.007090 10.158892
10578 3.007090 10.155269
10579 3.007090 10.151646
10580 3.007090 10.148023
10581 3.007090 10.144400
10582 3.003467 10.140777
10583 3.003467 10.137154
10584 3.003467 10.133531
10585 3.003467 10.129908
10586 3.003467 10.126285
10587 3.003467 10.122662
10588 3.003467 10.119039
10589 3.003467 10.115416
10590 3.003467 10.111793
10591 3.003467 10.108170
10592 3.003467 10.104547
10593 3.003467 10.100924
10594 3.003467 10.097301
10595 3.003467 10.093678
10596 3.003467 10.090055
10597 3.003467 10.086432
10598 3.003467 10.082809
10599 3.003467 10.079186
10600 3.003467 10.075563
10601 3.003467 10.071940
10602 3.003467 10.068317
10603 3.003467 10.064694
10604 3.003467 10.061071
10605 2.999844 10.057448
10606 2.999844 10.053825
10607 2.996221 10.050202
10608 2.996221 10.046579
10609 2.992598 10.042956
10610 2.992598 10.039333
10611 2.992598 10.035710
10612 2.988975 10.032087
10613 2.988975 10.028464
10614 2.988975 10.024841
10615 2.988975 10.021218
10616 2.988975 10.017595
10617 2.988975 10.013972
10618 2.988975 10.010349
10619 2.988975 10.006726
10620 2.988975 10.003103
10621 2.988975 9.999480
10622 2.988975 9.995857
10623 2.988975 9.992234
10624 2.988975 9.988611
10625 2.988975 9.984988
10626 2.988975 9.981365
10627 2.988975 9.977742
10628 2.988975 9.974119
10629 2.988975 9.970496
10630 2.988975 9.966873
10631 2.988975 9.963250
10632 2.988975 9.959627
10633 2.988975 9.956004
10634 2.985352 9.952381
10635 2.985352 9.948758
10636 2.981729 9.945135
10637 2.981729 9.941512
10638 2.978106 9.937889
10639 2.978106 9.934266
10640 2.974483 9.930643
10641 2.974483 9.927020
10642 2.970860 9.923397
10643 2.970860 9.919774
10644 2.967237 9.916151
10645 2.967237 9.912528
10646 2.963614 9.908905
10647 2.959991 9.908905
10648 2.959991 9.905282
10649 2.956368 9.901659
10650 2.956368 9.898036
10651 2.952745 9.894413
10652 2.952745 9.890790
10653 2.952745 9.887167
10654 2.949122 9.883544
10655 2.949122 9.879921
10656 2.945499 9.876298
10657 2.945499 9.872675
10658 2.945499 9.869052
10659 2.941876 9.865429
10660 2.941876 9.861806
10661 2.941876 9.858183
10662 2.941876 9.854560
10663 2.941876 9.850937
10664 2.941876 9.847314
10665 2.941876 9.843691
10666 2.941876 9.840068
10667 2.941876 9.836445
10668 2.941876 9.832822
10669 2.941876 9.829199
10670 2.941876 9.825576
10671 2.938253 9.821953
10672 2.938253 9.818330
10673 2.934630 9.814707
10674 2.934630 9.811084
10675 2.931007 9.807461
10676 2.931007 9.803838
10677 2.927384 9.800215
10678 2.927384 9.796592
10679 2.923761 9.792969
10680 2.923761 9.789346
10681 2.920138 9.785723
10682 2.920138 9.782100
10683 2.916515 9.778477
10684 2.916515 9.774854
10685 2.912892 9.771231
10686 2.909269 9.767608
10687 2.905646 9.763985
10688 2.902023 9.763985
10689 2.898400 9.760362
10690 2.894777 9.760362
10691 2.891154 9.756739
10692 2.887531 9.756739
10693 2.883908 9.753116
10694 2.880285 9.753116
10695 2.876662 9.749493
10696 2.873039 9.749493
10697 2.869416 9.745870
10698 2.865793 9.745870
10699 2.862170 9.742247
10700 2.858547 9.742247
10701 2.854924 9.742247
10702 2.851301 9.742247
10703 2.847678 9.742247
10704 2.844055 9.742247
10705 2.840432 9.742247
10706 2.836809 9.742247
10707 2.833186 9.742247
10708 2.829563 9.742247
10709 2.825940 9.742247
10710 2.822317 9.742247
10711 2.818694 9.742247
10712 2.815071 9.742247
10713 2.811448 9.742247
10714 2.807825 9.742247
10715 2.804202 9.742247
10716 2.800579 9.742247
10717 2.796956 9.738624
10718 2.793333 9.735001
10719 2.789710 9.731378
10720 2.786087 9.727755
10721 2.782464 9.724132
10722 2.778841 9.720509
10723 2.775218 9.716886
10724 2.771595 9.713263
10725 2.767972 9.709640
10726 2.764349 9.706017
10727 2.760726 9.702394
10728 2.757103 9.698771
10729 2.753480 9.695148
10730 2.749857 9.691525
10731 2.749857 9.687902
10732 2.749857 9.684279
10733 2.749857 9.680656
10734 2.749857 9.677033
10735 2.749857 9.673410
10736 2.749857 9.669787
10737 2.749857 9.666164
10738 2.749857 9.662541
10739 2.749857 9.658918
10740 2.749857 9.655295
10741 2.749857 9.651672
10742 2.749857 9.648049
10743 2.749857 9.644426
10744 2.749857 9.640803
10745 2.749857 9.637180
10746 2.749857 9.633557
10747 2.749857 9.629934
10748 2.749857 9.626311
10749 2.753480 9.622688
10750 2.753480 9.619065
10751 2.757103 9.615442
10752 2.757103 9.611819
10753 2.760726 9.608196
10754 2.760726 9.604573
10755 2.764349 9.600950
10756 2.764349 9.597327
10757 2.764349 9.593704
10758 2.764349 9.590081
10759 2.764349 9.586458
10760 2.764349 9.582835
10761 2.764349 9.579212
10762 2.764349 9.575589
10763 2.764349 9.571966
10764 2.764349 9.568343
10765 2.764349 9.564720
10766 2.764349 9.561097
10767 2.764349 9.557474
10768 2.764349 9.553851
10769 2.764349 9.550228
10770 2.764349 9.546605
10771 2.764349 9.542982
10772 2.764349 9.539359
10773 2.764349 9.535736
10774 2.764349 9.532113
10775 2.764349 9.528490
10776 2.764349 9.524867
10777 2.764349 9.521244
10778 2.764349 9.517621
10779 2.760726 9.513998
10780 2.760726 9.510375
10781 2.757103 9.506752
10782 2.757103 9.503129
10783 2.753480 9.499506
10784 2.753480 9.495883
10785 2.749857 9.492260
10786 2.749857 9.488637
10787 2.746234 9.485014
10788 2.746234 9.481391
10789 2.742611 9.477768
10790 2.742611 9.474145
10791 2.738988 9.470522
10792 2.735365 9.466899
10793 2.731742 9.463276
10794 2.728119 9.459653
10795 2.724496 9.456030
10796 2.720873 9.452407
10797 2.720873 9.448784
10798 2.720873 9.445161
10799 2.720873 9.441538
10800 2.720873 9.437915
10801 2.720873 9.434292
10802 2.717250 9.430669
10803 2.717250 9.427046
10804 2.713627 9.423423
10805 2.713627 9.419800
10806 2.710004 9.416177
10807 2.710004 9.412554
10808 2.706381 9.408931
10809 2.706381 9.405308
10810 2.702758 9.401685
10811 2.702758 9.398062
10812 2.699135 9.394439
10813 2.699135 9.390816
10814 2.695512 9.387193
10815 2.691889 9.383570
10816 2.688266 9.383570
10817 2.684643 9.379947
10818 2.681020 9.379947
10819 2.677397 9.376324
10820 2.673774 9.376324
10821 2.670151 9.372701
10822 2.666528 9.372701
10823 2.662905 9.369078
10824 2.659282 9.369078
10825 2.655659 9.365455
10826 2.652036 9.361832
10827 2.648413 9.358209
10828 2.644790 9.354586
10829 2.641167 9.350963
10830 2.637544 9.347340
10831 2.633921 9.343717
10832 2.630298 9.340094
10833 2.630298 9.336471
10834 2.626675 9.332848
10835 2.626675 9.329225
10836 2.626675 9.325602
10837 2.626675 9.321979
10838 2.626675 9.318356
10839 2.626675 9.314733
10840 2.626675 9.311110
10841 2.626675 9.307487
10842 2.626675 9.303864
10843 2.626675 9.300241
10844 2.626675 9.296618
10845 2.626675 9.292995
10846 2.626675 9.289372
10847 2.626675 9.285749
10848 2.626675 9.282126
10849 2.623052 9.278503
10850 2.623052 9.274880
10851 2.623052 9.271257
10852 2.619429 9.267634
10853 2.619429 9.264011
10854 2.615806 9.260388
10855 2.615806 9.256765
10856 2.612183 9.253142
10857 2.612183 9.249519
10858 2.608560 9.245896
10859 2.608560 9.242273
10860 2.608560 9.238650
10861 2.608560 9.235027
10862 2.608560 9.231404
10863 2.608560 9.227781
10864 2.608560 9.224158
10865 2.608560 9.220535
10866 2.608560 9.216912
10867 2.608560 9.213289
10868 2.608560 9.209666
10869 2.608560 9.206043
10870 2.608560 9.202420
10871 2.608560 9.198797
10872 2.608560 9.195174
10873 2.604937 9.191551
10874 2.604937 9.187928
10875 2.604937 9.184305
10876 2.604937 9.180682
10877 2.604937 9.177059
10878 2.604937 9.173436
10879 2.604937 9.169813
10880 2.604937 9.166190
10881 2.601314 9.162567
10882 2.601314 9.158944
10883 2.601314 9.155321
10884 2.597691 9.151698
10885 2.597691 9.148075
10886 2.597691 9.144452
10887 2.597691 9.140829
10888 2.594068 9.137206
10889 2.594068 9.133583
10890 2.590445 9.129960
10891 2.590445 9.126337
10892 2.586822 9.122714
10893 2.586822 9.119091
10894 2.583199 9.115468
10895 2.583199 9.111845
10896 2.579576 9.108222
10897 2.579576 9.104599
10898 2.579576 9.100976
