# Supplementary material for: Statistical Mapping of Maize Bundle Intensity at the Stem Scale Using Spatial Normalisation of Replicated Images
Source: PLoS One. 2014 Mar 12;9(3):e90673. doi: 10.1371/journal.pone.0090673 (PMC3951278; doi:10.1371/journal.pone.0090673)
Supplement: File S2 — Data files containing bundle positions and slice contours. (ZIP) [file pone.0090673.s002.zip › data/macro/tables/contoursMm/m09aCntMm.txt]

name   x   y
    1 2.184669 10.162515
    2 2.188292 10.158892
    3 2.188292 10.155269
    4 2.191915 10.151646
    5 2.195538 10.148023
    6 2.195538 10.144400
    7 2.199161 10.140777
    8 2.202784 10.140777
    9 2.206407 10.137154
   10 2.210030 10.133531
   11 2.213653 10.129908
   12 2.217276 10.126285
   13 2.220899 10.122662
   14 2.224522 10.122662
   15 2.228145 10.119039
   16 2.231768 10.119039
   17 2.235391 10.115416
   18 2.239014 10.115416
   19 2.242637 10.111793
   20 2.246260 10.111793
   21 2.249883 10.108170
   22 2.253506 10.104547
   23 2.257129 10.100924
   24 2.260752 10.097301
   25 2.264375 10.093678
   26 2.264375 10.090055
   27 2.267998 10.086432
   28 2.267998 10.082809
   29 2.271621 10.079186
   30 2.271621 10.075563
   31 2.275244 10.071940
   32 2.275244 10.068317
   33 2.278867 10.064694
   34 2.278867 10.061071
   35 2.282490 10.057448
   36 2.282490 10.053825
   37 2.286113 10.050202
   38 2.289736 10.046579
   39 2.289736 10.042956
   40 2.293359 10.039333
   41 2.296982 10.035710
   42 2.296982 10.032087
   43 2.300605 10.028464
   44 2.304228 10.024841
   45 2.307851 10.021218
   46 2.307851 10.017595
   47 2.311474 10.013972
   48 2.315097 10.010349
   49 2.315097 10.006726
   50 2.318720 10.003103
   51 2.318720 9.999480
   52 2.322343 9.995857
   53 2.322343 9.992234
   54 2.325966 9.988611
   55 2.325966 9.984988
   56 2.329589 9.981365
   57 2.329589 9.977742
   58 2.333212 9.974119
   59 2.333212 9.970496
   60 2.336835 9.966873
   61 2.336835 9.963250
   62 2.336835 9.959627
   63 2.336835 9.956004
   64 2.336835 9.952381
   65 2.336835 9.948758
   66 2.336835 9.945135
   67 2.336835 9.941512
   68 2.336835 9.937889
   69 2.336835 9.934266
   70 2.336835 9.930643
   71 2.336835 9.927020
   72 2.336835 9.923397
   73 2.336835 9.919774
   74 2.336835 9.916151
   75 2.336835 9.912528
   76 2.336835 9.908905
   77 2.336835 9.905282
   78 2.336835 9.901659
   79 2.336835 9.898036
   80 2.336835 9.894413
   81 2.336835 9.890790
   82 2.336835 9.887167
   83 2.333212 9.883544
   84 2.333212 9.879921
   85 2.329589 9.876298
   86 2.329589 9.872675
   87 2.325966 9.869052
   88 2.325966 9.865429
   89 2.325966 9.861806
   90 2.325966 9.858183
   91 2.325966 9.854560
   92 2.325966 9.850937
   93 2.325966 9.847314
   94 2.325966 9.843691
   95 2.325966 9.840068
   96 2.325966 9.836445
   97 2.325966 9.832822
   98 2.325966 9.829199
   99 2.325966 9.825576
  100 2.325966 9.821953
  101 2.325966 9.818330
  102 2.325966 9.814707
  103 2.325966 9.811084
  104 2.325966 9.807461
  105 2.325966 9.803838
  106 2.325966 9.800215
  107 2.325966 9.796592
  108 2.325966 9.792969
  109 2.329589 9.789346
  110 2.329589 9.785723
  111 2.333212 9.782100
  112 2.333212 9.778477
  113 2.336835 9.774854
  114 2.336835 9.771231
  115 2.340458 9.767608
  116 2.340458 9.763985
  117 2.340458 9.760362
  118 2.340458 9.756739
  119 2.340458 9.753116
  120 2.340458 9.749493
  121 2.340458 9.745870
  122 2.340458 9.742247
  123 2.340458 9.738624
  124 2.340458 9.735001
  125 2.340458 9.731378
  126 2.340458 9.727755
  127 2.340458 9.724132
  128 2.340458 9.720509
  129 2.340458 9.716886
  130 2.340458 9.713263
  131 2.340458 9.709640
  132 2.340458 9.706017
  133 2.340458 9.702394
  134 2.340458 9.698771
  135 2.340458 9.695148
  136 2.340458 9.691525
  137 2.340458 9.687902
  138 2.340458 9.684279
  139 2.340458 9.680656
  140 2.340458 9.677033
  141 2.340458 9.673410
  142 2.340458 9.669787
  143 2.340458 9.666164
  144 2.340458 9.662541
  145 2.336835 9.658918
  146 2.336835 9.655295
  147 2.336835 9.651672
  148 2.333212 9.648049
  149 2.333212 9.644426
  150 2.329589 9.640803
  151 2.329589 9.637180
  152 2.329589 9.633557
  153 2.325966 9.629934
  154 2.325966 9.626311
  155 2.325966 9.622688
  156 2.325966 9.619065
  157 2.325966 9.615442
  158 2.325966 9.611819
  159 2.325966 9.608196
  160 2.325966 9.604573
  161 2.325966 9.600950
  162 2.325966 9.597327
  163 2.325966 9.593704
  164 2.325966 9.590081
  165 2.325966 9.586458
  166 2.325966 9.582835
  167 2.325966 9.579212
  168 2.325966 9.575589
  169 2.325966 9.571966
  170 2.325966 9.568343
  171 2.325966 9.564720
  172 2.325966 9.561097
  173 2.325966 9.557474
  174 2.325966 9.553851
  175 2.325966 9.550228
  176 2.325966 9.546605
  177 2.325966 9.542982
  178 2.325966 9.539359
  179 2.325966 9.535736
  180 2.325966 9.532113
  181 2.325966 9.528490
  182 2.325966 9.524867
  183 2.325966 9.521244
  184 2.325966 9.517621
  185 2.325966 9.513998
  186 2.322343 9.510375
  187 2.322343 9.506752
  188 2.318720 9.503129
  189 2.318720 9.499506
  190 2.315097 9.495883
  191 2.315097 9.492260
  192 2.311474 9.488637
  193 2.311474 9.485014
  194 2.311474 9.481391
  195 2.311474 9.477768
  196 2.311474 9.474145
  197 2.311474 9.470522
  198 2.311474 9.466899
  199 2.311474 9.463276
  200 2.311474 9.459653
  201 2.311474 9.456030
  202 2.311474 9.452407
  203 2.311474 9.448784
  204 2.307851 9.445161
  205 2.307851 9.441538
  206 2.307851 9.437915
  207 2.304228 9.434292
  208 2.304228 9.430669
  209 2.307851 9.427046
  210 2.307851 9.423423
  211 2.307851 9.419800
  212 2.311474 9.416177
  213 2.311474 9.412554
  214 2.315097 9.408931
  215 2.315097 9.405308
  216 2.315097 9.401685
  217 2.318720 9.398062
  218 2.318720 9.394439
  219 2.318720 9.390816
  220 2.322343 9.387193
  221 2.322343 9.383570
  222 2.322343 9.379947
  223 2.325966 9.376324
  224 2.325966 9.372701
  225 2.325966 9.369078
  226 2.325966 9.365455
  227 2.329589 9.361832
  228 2.333212 9.358209
  229 2.333212 9.354586
  230 2.336835 9.350963
  231 2.340458 9.347340
  232 2.344081 9.343717
  233 2.347704 9.340094
  234 2.347704 9.336471
  235 2.351327 9.332848
  236 2.351327 9.329225
  237 2.354950 9.325602
  238 2.354950 9.321979
  239 2.358573 9.318356
  240 2.358573 9.314733
  241 2.362196 9.311110
  242 2.362196 9.307487
  243 2.365819 9.303864
  244 2.365819 9.300241
  245 2.369442 9.296618
  246 2.369442 9.292995
  247 2.369442 9.289372
  248 2.369442 9.285749
  249 2.369442 9.282126
  250 2.369442 9.278503
  251 2.369442 9.274880
  252 2.369442 9.271257
  253 2.369442 9.267634
  254 2.369442 9.264011
  255 2.369442 9.260388
  256 2.369442 9.256765
  257 2.369442 9.253142
  258 2.369442 9.249519
  259 2.369442 9.245896
  260 2.369442 9.242273
  261 2.369442 9.238650
  262 2.369442 9.235027
  263 2.369442 9.231404
  264 2.369442 9.227781
  265 2.369442 9.224158
  266 2.369442 9.220535
  267 2.373065 9.216912
  268 2.373065 9.213289
  269 2.373065 9.209666
  270 2.373065 9.206043
  271 2.373065 9.202420
  272 2.373065 9.198797
  273 2.373065 9.195174
  274 2.373065 9.191551
  275 2.373065 9.187928
  276 2.373065 9.184305
  277 2.373065 9.180682
  278 2.373065 9.177059
  279 2.373065 9.173436
  280 2.373065 9.169813
  281 2.373065 9.166190
  282 2.373065 9.162567
  283 2.373065 9.158944
  284 2.373065 9.155321
  285 2.373065 9.151698
  286 2.373065 9.148075
  287 2.373065 9.144452
  288 2.373065 9.140829
  289 2.373065 9.137206
  290 2.373065 9.133583
  291 2.373065 9.129960
  292 2.369442 9.126337
  293 2.369442 9.122714
  294 2.369442 9.119091
  295 2.369442 9.115468
  296 2.369442 9.111845
  297 2.369442 9.108222
  298 2.369442 9.104599
  299 2.369442 9.100976
  300 2.369442 9.097353
  301 2.369442 9.093730
  302 2.369442 9.090107
  303 2.369442 9.086484
  304 2.369442 9.082861
  305 2.369442 9.079238
  306 2.369442 9.075615
  307 2.369442 9.071992
  308 2.369442 9.068369
  309 2.369442 9.064746
  310 2.369442 9.061123
  311 2.369442 9.057500
  312 2.369442 9.053877
  313 2.369442 9.050254
  314 2.369442 9.046631
  315 2.369442 9.043008
  316 2.369442 9.039385
  317 2.369442 9.035762
  318 2.369442 9.032139
  319 2.369442 9.028516
  320 2.369442 9.024893
  321 2.365819 9.021270
  322 2.365819 9.017647
  323 2.362196 9.014024
  324 2.362196 9.010401
  325 2.362196 9.006778
  326 2.362196 9.003155
  327 2.362196 8.999532
  328 2.362196 8.995909
  329 2.362196 8.992286
  330 2.362196 8.988663
  331 2.358573 8.985040
  332 2.358573 8.981417
  333 2.354950 8.977794
  334 2.354950 8.974171
  335 2.351327 8.970548
  336 2.351327 8.966925
  337 2.347704 8.963302
  338 2.347704 8.959679
  339 2.344081 8.956056
  340 2.344081 8.952433
  341 2.340458 8.948810
  342 2.340458 8.945187
  343 2.336835 8.941564
  344 2.336835 8.937941
  345 2.336835 8.934318
  346 2.333212 8.930695
  347 2.333212 8.927072
  348 2.333212 8.923449
  349 2.333212 8.919826
  350 2.333212 8.916203
  351 2.333212 8.912580
  352 2.333212 8.908957
  353 2.333212 8.905334
  354 2.336835 8.901711
  355 2.336835 8.898088
  356 2.336835 8.894465
  357 2.336835 8.890842
  358 2.336835 8.887219
  359 2.340458 8.883596
  360 2.340458 8.879973
  361 2.344081 8.876350
  362 2.347704 8.872727
  363 2.351327 8.869104
  364 2.354950 8.865481
  365 2.354950 8.861858
  366 2.358573 8.858235
  367 2.358573 8.854612
  368 2.362196 8.850989
  369 2.362196 8.847366
  370 2.365819 8.843743
  371 2.365819 8.840120
  372 2.369442 8.836497
  373 2.369442 8.832874
  374 2.373065 8.829251
  375 2.373065 8.825628
  376 2.376688 8.822005
  377 2.376688 8.818382
  378 2.376688 8.814759
  379 2.376688 8.811136
  380 2.376688 8.807513
  381 2.376688 8.803890
  382 2.376688 8.800267
  383 2.376688 8.796644
  384 2.376688 8.793021
  385 2.376688 8.789398
  386 2.376688 8.785775
  387 2.376688 8.782152
  388 2.376688 8.778529
  389 2.380311 8.774906
  390 2.380311 8.771283
  391 2.380311 8.767660
  392 2.383934 8.764037
  393 2.387557 8.760414
  394 2.387557 8.756791
  395 2.391180 8.753168
  396 2.391180 8.749545
  397 2.394803 8.745922
  398 2.394803 8.742299
  399 2.398426 8.738676
  400 2.398426 8.735053
  401 2.402049 8.731430
  402 2.402049 8.727807
  403 2.405672 8.724184
  404 2.405672 8.720561
  405 2.409295 8.716938
  406 2.409295 8.713315
  407 2.412918 8.709692
  408 2.412918 8.706069
  409 2.416541 8.702446
  410 2.416541 8.698823
  411 2.416541 8.695200
  412 2.416541 8.691577
  413 2.416541 8.687954
  414 2.416541 8.684331
  415 2.416541 8.680708
  416 2.416541 8.677085
  417 2.416541 8.673462
  418 2.416541 8.669839
  419 2.416541 8.666216
  420 2.416541 8.662593
  421 2.416541 8.658970
  422 2.416541 8.655347
  423 2.416541 8.651724
  424 2.416541 8.648101
  425 2.416541 8.644478
  426 2.416541 8.640855
  427 2.416541 8.637232
  428 2.416541 8.633609
  429 2.416541 8.629986
  430 2.416541 8.626363
  431 2.416541 8.622740
  432 2.416541 8.619117
  433 2.412918 8.615494
  434 2.412918 8.611871
  435 2.412918 8.608248
  436 2.409295 8.604625
  437 2.409295 8.601002
  438 2.405672 8.597379
  439 2.405672 8.593756
  440 2.405672 8.590133
  441 2.402049 8.586510
  442 2.402049 8.582887
  443 2.398426 8.579264
  444 2.398426 8.575641
  445 2.394803 8.572018
  446 2.394803 8.568395
  447 2.391180 8.564772
  448 2.391180 8.561149
  449 2.387557 8.557526
  450 2.387557 8.553903
  451 2.383934 8.550280
  452 2.383934 8.546657
  453 2.380311 8.543034
  454 2.380311 8.539411
  455 2.376688 8.535788
  456 2.376688 8.532165
  457 2.373065 8.528542
  458 2.373065 8.524919
  459 2.373065 8.521296
  460 2.373065 8.517673
  461 2.373065 8.514050
  462 2.373065 8.510427
  463 2.373065 8.506804
  464 2.373065 8.503181
  465 2.369442 8.499558
  466 2.369442 8.495935
  467 2.369442 8.492312
  468 2.369442 8.488689
  469 2.369442 8.485066
  470 2.369442 8.481443
  471 2.369442 8.477820
  472 2.369442 8.474197
  473 2.369442 8.470574
  474 2.369442 8.466951
  475 2.369442 8.463328
  476 2.369442 8.459705
  477 2.365819 8.456082
  478 2.365819 8.452459
  479 2.369442 8.448836
  480 2.369442 8.445213
  481 2.369442 8.441590
  482 2.369442 8.437967
  483 2.369442 8.434344
  484 2.369442 8.430721
  485 2.369442 8.427098
  486 2.369442 8.423475
  487 2.369442 8.419852
  488 2.369442 8.416229
  489 2.369442 8.412606
  490 2.369442 8.408983
  491 2.369442 8.405360
  492 2.369442 8.401737
  493 2.369442 8.398114
  494 2.369442 8.394491
  495 2.369442 8.390868
  496 2.369442 8.387245
  497 2.369442 8.383622
  498 2.369442 8.379999
  499 2.369442 8.376376
  500 2.369442 8.372753
  501 2.369442 8.369130
  502 2.369442 8.365507
  503 2.365819 8.361884
  504 2.365819 8.358261
  505 2.362196 8.354638
  506 2.362196 8.351015
  507 2.358573 8.347392
  508 2.358573 8.343769
  509 2.354950 8.340146
  510 2.354950 8.336523
  511 2.354950 8.332900
  512 2.354950 8.329277
  513 2.354950 8.325654
  514 2.351327 8.322031
  515 2.351327 8.318408
  516 2.351327 8.314785
  517 2.351327 8.311162
  518 2.351327 8.307539
  519 2.351327 8.303916
  520 2.351327 8.300293
  521 2.351327 8.296670
  522 2.351327 8.293047
  523 2.351327 8.289424
  524 2.354950 8.285801
  525 2.354950 8.282178
  526 2.354950 8.278555
  527 2.354950 8.274932
  528 2.354950 8.271309
  529 2.354950 8.267686
  530 2.354950 8.264063
  531 2.354950 8.260440
  532 2.358573 8.256817
  533 2.358573 8.253194
  534 2.362196 8.249571
  535 2.362196 8.245948
  536 2.365819 8.242325
  537 2.365819 8.238702
  538 2.369442 8.235079
  539 2.369442 8.231456
  540 2.373065 8.227833
  541 2.373065 8.224210
  542 2.376688 8.220587
  543 2.376688 8.216964
  544 2.376688 8.213341
  545 2.376688 8.209718
  546 2.376688 8.206095
  547 2.376688 8.202472
  548 2.376688 8.198849
  549 2.376688 8.195226
  550 2.376688 8.191603
  551 2.376688 8.187980
  552 2.380311 8.184357
  553 2.380311 8.180734
  554 2.383934 8.177111
  555 2.383934 8.173488
  556 2.387557 8.169865
  557 2.387557 8.166242
  558 2.391180 8.162619
  559 2.391180 8.158996
  560 2.391180 8.155373
  561 2.391180 8.151750
  562 2.391180 8.148127
  563 2.394803 8.144504
  564 2.394803 8.140881
  565 2.394803 8.137258
  566 2.394803 8.133635
  567 2.394803 8.130012
  568 2.394803 8.126389
  569 2.394803 8.122766
  570 2.394803 8.119143
  571 2.394803 8.115520
  572 2.394803 8.111897
  573 2.394803 8.108274
  574 2.394803 8.104651
  575 2.394803 8.101028
  576 2.394803 8.097405
  577 2.394803 8.093782
  578 2.394803 8.090159
  579 2.394803 8.086536
  580 2.394803 8.082913
  581 2.394803 8.079290
  582 2.394803 8.075667
  583 2.394803 8.072044
  584 2.394803 8.068421
  585 2.394803 8.064798
  586 2.394803 8.061175
  587 2.394803 8.057552
  588 2.394803 8.053929
  589 2.394803 8.050306
  590 2.394803 8.046683
  591 2.394803 8.043060
  592 2.394803 8.039437
  593 2.394803 8.035814
  594 2.391180 8.032191
  595 2.391180 8.028568
  596 2.387557 8.024945
  597 2.387557 8.021322
  598 2.383934 8.017699
  599 2.383934 8.014076
  600 2.383934 8.010453
  601 2.380311 8.006830
  602 2.383934 8.003207
  603 2.383934 7.999584
  604 2.383934 7.995961
  605 2.383934 7.992338
  606 2.383934 7.988715
  607 2.383934 7.985092
  608 2.387557 7.981469
  609 2.387557 7.977846
  610 2.387557 7.974223
  611 2.391180 7.970600
  612 2.391180 7.966977
  613 2.394803 7.963354
  614 2.394803 7.959731
  615 2.398426 7.956108
  616 2.398426 7.952485
  617 2.402049 7.948862
  618 2.402049 7.945239
  619 2.402049 7.941616
  620 2.402049 7.937993
  621 2.402049 7.934370
  622 2.405672 7.930747
  623 2.405672 7.927124
  624 2.405672 7.923501
  625 2.405672 7.919878
  626 2.405672 7.916255
  627 2.409295 7.912632
  628 2.409295 7.909009
  629 2.412918 7.905386
  630 2.412918 7.901763
  631 2.416541 7.898140
  632 2.416541 7.894517
  633 2.416541 7.890894
  634 2.416541 7.887271
  635 2.416541 7.883648
  636 2.416541 7.880025
  637 2.416541 7.876402
  638 2.416541 7.872779
  639 2.416541 7.869156
  640 2.416541 7.865533
  641 2.416541 7.861910
  642 2.416541 7.858287
  643 2.416541 7.854664
  644 2.416541 7.851041
  645 2.416541 7.847418
  646 2.416541 7.843795
  647 2.416541 7.840172
  648 2.416541 7.836549
  649 2.416541 7.832926
  650 2.416541 7.829303
  651 2.416541 7.825680
  652 2.416541 7.822057
  653 2.416541 7.818434
  654 2.416541 7.814811
  655 2.412918 7.811188
  656 2.412918 7.807565
  657 2.409295 7.803942
  658 2.409295 7.800319
  659 2.405672 7.796696
  660 2.405672 7.793073
  661 2.402049 7.789450
  662 2.402049 7.785827
  663 2.398426 7.782204
  664 2.398426 7.778581
  665 2.398426 7.774958
  666 2.398426 7.771335
  667 2.398426 7.767712
  668 2.398426 7.764089
  669 2.402049 7.760466
  670 2.402049 7.756843
  671 2.402049 7.753220
  672 2.402049 7.749597
  673 2.402049 7.745974
  674 2.402049 7.742351
  675 2.402049 7.738728
  676 2.402049 7.735105
  677 2.402049 7.731482
  678 2.402049 7.727859
  679 2.402049 7.724236
  680 2.402049 7.720613
  681 2.402049 7.716990
  682 2.402049 7.713367
  683 2.402049 7.709744
  684 2.402049 7.706121
  685 2.402049 7.702498
  686 2.402049 7.698875
  687 2.402049 7.695252
  688 2.402049 7.691629
  689 2.402049 7.688006
  690 2.402049 7.684383
  691 2.402049 7.680760
  692 2.402049 7.677137
  693 2.402049 7.673514
  694 2.402049 7.669891
  695 2.402049 7.666268
  696 2.402049 7.662645
  697 2.402049 7.659022
  698 2.402049 7.655399
  699 2.402049 7.651776
  700 2.405672 7.648153
  701 2.405672 7.644530
  702 2.409295 7.640907
  703 2.409295 7.637284
  704 2.412918 7.633661
  705 2.412918 7.630038
  706 2.416541 7.626415
  707 2.416541 7.622792
  708 2.416541 7.619169
  709 2.416541 7.615546
  710 2.416541 7.611923
  711 2.416541 7.608300
  712 2.416541 7.604677
  713 2.416541 7.601054
  714 2.416541 7.597431
  715 2.416541 7.593808
  716 2.416541 7.590185
  717 2.416541 7.586562
  718 2.416541 7.582939
  719 2.416541 7.579316
  720 2.416541 7.575693
  721 2.416541 7.572070
  722 2.416541 7.568447
  723 2.416541 7.564824
  724 2.416541 7.561201
  725 2.416541 7.557578
  726 2.416541 7.553955
  727 2.416541 7.550332
  728 2.416541 7.546709
  729 2.416541 7.543086
  730 2.416541 7.539463
  731 2.416541 7.535840
  732 2.412918 7.532217
  733 2.412918 7.528594
  734 2.412918 7.524971
  735 2.409295 7.521348
  736 2.409295 7.517725
  737 2.412918 7.514102
  738 2.412918 7.510479
  739 2.412918 7.506856
  740 2.412918 7.503233
  741 2.416541 7.499610
  742 2.420164 7.495987
  743 2.420164 7.492364
  744 2.423787 7.488741
  745 2.423787 7.485118
  746 2.427410 7.481495
  747 2.427410 7.477872
  748 2.431033 7.474249
  749 2.431033 7.470626
  750 2.434656 7.467003
  751 2.434656 7.463380
  752 2.438279 7.459757
  753 2.438279 7.456134
  754 2.441902 7.452511
  755 2.441902 7.448888
  756 2.441902 7.445265
  757 2.441902 7.441642
  758 2.441902 7.438019
  759 2.441902 7.434396
  760 2.441902 7.430773
  761 2.441902 7.427150
  762 2.441902 7.423527
  763 2.441902 7.419904
  764 2.441902 7.416281
  765 2.441902 7.412658
  766 2.441902 7.409035
  767 2.441902 7.405412
  768 2.441902 7.401789
  769 2.441902 7.398166
  770 2.441902 7.394543
  771 2.441902 7.390920
  772 2.441902 7.387297
  773 2.441902 7.383674
  774 2.441902 7.380051
  775 2.441902 7.376428
  776 2.441902 7.372805
  777 2.441902 7.369182
  778 2.438279 7.365559
  779 2.438279 7.361936
  780 2.434656 7.358313
  781 2.434656 7.354690
  782 2.431033 7.351067
  783 2.431033 7.347444
  784 2.427410 7.343821
  785 2.427410 7.340198
  786 2.427410 7.336575
  787 2.427410 7.332952
  788 2.427410 7.329329
  789 2.427410 7.325706
  790 2.427410 7.322083
  791 2.427410 7.318460
  792 2.427410 7.314837
  793 2.427410 7.311214
  794 2.427410 7.307591
  795 2.427410 7.303968
  796 2.427410 7.300345
  797 2.427410 7.296722
  798 2.427410 7.293099
  799 2.427410 7.289476
  800 2.427410 7.285853
  801 2.427410 7.282230
  802 2.427410 7.278607
  803 2.427410 7.274984
  804 2.431033 7.271361
  805 2.431033 7.267738
  806 2.434656 7.264115
  807 2.434656 7.260492
  808 2.438279 7.256869
  809 2.438279 7.253246
  810 2.441902 7.249623
  811 2.441902 7.246000
  812 2.445525 7.242377
  813 2.445525 7.238754
  814 2.445525 7.235131
  815 2.445525 7.231508
  816 2.445525 7.227885
  817 2.445525 7.224262
  818 2.449148 7.220639
  819 2.449148 7.217016
  820 2.449148 7.213393
  821 2.452771 7.209770
  822 2.452771 7.206147
  823 2.452771 7.202524
  824 2.456394 7.198901
  825 2.460017 7.195278
  826 2.463640 7.191655
  827 2.467263 7.188032
  828 2.470886 7.184409
  829 2.474509 7.180786
  830 2.474509 7.177163
  831 2.478132 7.173540
  832 2.478132 7.169917
  833 2.481755 7.166294
  834 2.481755 7.162671
  835 2.485378 7.159048
  836 2.485378 7.155425
  837 2.489001 7.151802
  838 2.489001 7.148179
  839 2.492624 7.144556
  840 2.492624 7.140933
  841 2.496247 7.137310
  842 2.496247 7.133687
  843 2.496247 7.130064
  844 2.496247 7.126441
  845 2.496247 7.122818
  846 2.496247 7.119195
  847 2.496247 7.115572
  848 2.496247 7.111949
  849 2.496247 7.108326
  850 2.496247 7.104703
  851 2.496247 7.101080
  852 2.496247 7.097457
  853 2.496247 7.093834
  854 2.496247 7.090211
  855 2.496247 7.086588
  856 2.496247 7.082965
  857 2.496247 7.079342
  858 2.496247 7.075719
  859 2.496247 7.072096
  860 2.496247 7.068473
  861 2.496247 7.064850
  862 2.496247 7.061227
  863 2.496247 7.057604
  864 2.492624 7.053981
  865 2.492624 7.050358
  866 2.489001 7.046735
  867 2.489001 7.043112
  868 2.485378 7.039489
  869 2.485378 7.035866
  870 2.481755 7.032243
  871 2.481755 7.028620
  872 2.478132 7.024997
  873 2.478132 7.021374
  874 2.474509 7.017751
  875 2.474509 7.014128
  876 2.470886 7.010505
  877 2.470886 7.006882
  878 2.467263 7.003259
  879 2.467263 6.999636
  880 2.463640 6.996013
  881 2.463640 6.992390
  882 2.460017 6.988767
  883 2.460017 6.985144
  884 2.456394 6.981521
  885 2.456394 6.977898
  886 2.452771 6.974275
  887 2.452771 6.970652
  888 2.449148 6.967029
  889 2.449148 6.963406
  890 2.445525 6.959783
  891 2.441902 6.956160
  892 2.438279 6.952537
  893 2.438279 6.948914
  894 2.438279 6.945291
  895 2.438279 6.941668
  896 2.434656 6.938045
  897 2.434656 6.934422
  898 2.434656 6.930799
  899 2.434656 6.927176
  900 2.434656 6.923553
  901 2.434656 6.919930
  902 2.434656 6.916307
  903 2.434656 6.912684
  904 2.434656 6.909061
  905 2.434656 6.905438
  906 2.434656 6.901815
  907 2.434656 6.898192
  908 2.434656 6.894569
  909 2.434656 6.890946
  910 2.434656 6.887323
  911 2.434656 6.883700
  912 2.434656 6.880077
  913 2.434656 6.876454
  914 2.434656 6.872831
  915 2.434656 6.869208
  916 2.434656 6.865585
  917 2.434656 6.861962
  918 2.434656 6.858339
  919 2.434656 6.854716
  920 2.434656 6.851093
  921 2.434656 6.847470
  922 2.434656 6.843847
  923 2.438279 6.840224
  924 2.438279 6.836601
  925 2.438279 6.832978
  926 2.438279 6.829355
  927 2.438279 6.825732
  928 2.438279 6.822109
  929 2.438279 6.818486
  930 2.438279 6.814863
  931 2.441902 6.811240
  932 2.441902 6.807617
  933 2.445525 6.803994
  934 2.445525 6.800371
  935 2.449148 6.796748
  936 2.449148 6.793125
  937 2.452771 6.789502
  938 2.452771 6.785879
  939 2.456394 6.782256
  940 2.456394 6.778633
  941 2.456394 6.775010
  942 2.456394 6.771387
  943 2.460017 6.767764
  944 2.463640 6.764141
  945 2.467263 6.760518
  946 2.470886 6.756895
  947 2.474509 6.753272
  948 2.478132 6.753272
  949 2.481755 6.749649
  950 2.485378 6.749649
  951 2.489001 6.746026
  952 2.492624 6.742403
  953 2.496247 6.738780
  954 2.499870 6.735157
  955 2.503493 6.731534
  956 2.507116 6.727911
  957 2.510739 6.724288
  958 2.510739 6.720665
  959 2.514362 6.717042
  960 2.514362 6.713419
  961 2.517985 6.709796
  962 2.517985 6.706173
  963 2.521608 6.702550
  964 2.521608 6.698927
  965 2.525231 6.695304
  966 2.525231 6.691681
  967 2.528854 6.688058
  968 2.528854 6.684435
  969 2.532477 6.680812
  970 2.532477 6.677189
  971 2.536100 6.673566
  972 2.536100 6.669943
  973 2.539723 6.666320
  974 2.539723 6.662697
  975 2.539723 6.659074
  976 2.539723 6.655451
  977 2.539723 6.651828
  978 2.539723 6.648205
  979 2.539723 6.644582
  980 2.539723 6.640959
  981 2.539723 6.637336
  982 2.539723 6.633713
  983 2.543346 6.630090
  984 2.543346 6.626467
  985 2.546969 6.622844
  986 2.546969 6.619221
  987 2.550592 6.615598
  988 2.550592 6.611975
  989 2.554215 6.608352
  990 2.554215 6.604729
  991 2.557838 6.601106
  992 2.557838 6.597483
  993 2.557838 6.593860
  994 2.557838 6.590237
  995 2.561461 6.586614
  996 2.561461 6.582991
  997 2.565084 6.579368
  998 2.565084 6.575745
  999 2.568707 6.572122
 1000 2.568707 6.568499
 1001 2.572330 6.564876
 1002 2.572330 6.561253
 1003 2.572330 6.557630
 1004 2.572330 6.554007
 1005 2.572330 6.550384
 1006 2.572330 6.546761
 1007 2.572330 6.543138
 1008 2.572330 6.539515
 1009 2.572330 6.535892
 1010 2.572330 6.532269
 1011 2.572330 6.528646
 1012 2.572330 6.525023
 1013 2.572330 6.521400
 1014 2.572330 6.517777
 1015 2.572330 6.514154
 1016 2.575953 6.510531
 1017 2.575953 6.506908
 1018 2.579576 6.503285
 1019 2.583199 6.499662
 1020 2.586822 6.496039
 1021 2.590445 6.492416
 1022 2.594068 6.488793
 1023 2.597691 6.485170
 1024 2.601314 6.481547
 1025 2.604937 6.481547
 1026 2.608560 6.477924
 1027 2.612183 6.477924
 1028 2.615806 6.474301
 1029 2.619429 6.470678
 1030 2.623052 6.467055
 1031 2.626675 6.463432
 1032 2.630298 6.459809
 1033 2.633921 6.456186
 1034 2.637544 6.452563
 1035 2.641167 6.448940
 1036 2.644790 6.445317
 1037 2.648413 6.441694
 1038 2.652036 6.441694
 1039 2.655659 6.441694
 1040 2.659282 6.441694
 1041 2.662905 6.441694
 1042 2.666528 6.438071
 1043 2.670151 6.438071
 1044 2.673774 6.434448
 1045 2.677397 6.434448
 1046 2.681020 6.430825
 1047 2.684643 6.430825
 1048 2.688266 6.427202
 1049 2.691889 6.427202
 1050 2.695512 6.423579
 1051 2.699135 6.423579
 1052 2.702758 6.419956
 1053 2.706381 6.419956
 1054 2.710004 6.416333
 1055 2.713627 6.412710
 1056 2.717250 6.409087
 1057 2.720873 6.409087
 1058 2.724496 6.409087
 1059 2.728119 6.409087
 1060 2.731742 6.409087
 1061 2.735365 6.409087
 1062 2.738988 6.409087
 1063 2.742611 6.409087
 1064 2.746234 6.409087
 1065 2.749857 6.409087
 1066 2.753480 6.409087
 1067 2.757103 6.409087
 1068 2.760726 6.409087
 1069 2.764349 6.409087
 1070 2.767972 6.409087
 1071 2.771595 6.409087
 1072 2.775218 6.409087
 1073 2.778841 6.409087
 1074 2.782464 6.409087
 1075 2.786087 6.409087
 1076 2.789710 6.409087
 1077 2.793333 6.409087
 1078 2.796956 6.409087
 1079 2.800579 6.409087
 1080 2.804202 6.409087
 1081 2.807825 6.405464
 1082 2.811448 6.405464
 1083 2.815071 6.405464
 1084 2.818694 6.401841
 1085 2.822317 6.401841
 1086 2.825940 6.398218
 1087 2.829563 6.398218
 1088 2.833186 6.398218
 1089 2.836809 6.394595
 1090 2.840432 6.394595
 1091 2.844055 6.394595
 1092 2.847678 6.394595
 1093 2.851301 6.394595
 1094 2.854924 6.394595
 1095 2.858547 6.394595
 1096 2.862170 6.394595
 1097 2.865793 6.394595
 1098 2.869416 6.394595
 1099 2.873039 6.394595
 1100 2.876662 6.394595
 1101 2.880285 6.394595
 1102 2.883908 6.390972
 1103 2.887531 6.390972
 1104 2.891154 6.387349
 1105 2.894777 6.387349
 1106 2.898400 6.383726
 1107 2.902023 6.383726
 1108 2.905646 6.380103
 1109 2.909269 6.380103
 1110 2.912892 6.376480
 1111 2.916515 6.376480
 1112 2.920138 6.372857
 1113 2.923761 6.372857
 1114 2.927384 6.369234
 1115 2.931007 6.365611
 1116 2.934630 6.365611
 1117 2.938253 6.365611
 1118 2.941876 6.361988
 1119 2.945499 6.361988
 1120 2.949122 6.361988
 1121 2.952745 6.365611
 1122 2.956368 6.365611
 1123 2.959991 6.369234
 1124 2.963614 6.372857
 1125 2.967237 6.372857
 1126 2.970860 6.376480
 1127 2.974483 6.376480
 1128 2.978106 6.380103
 1129 2.981729 6.380103
 1130 2.985352 6.383726
 1131 2.988975 6.383726
 1132 2.992598 6.387349
 1133 2.996221 6.387349
 1134 2.999844 6.390972
 1135 3.003467 6.390972
 1136 3.007090 6.394595
 1137 3.010713 6.394595
 1138 3.014336 6.394595
 1139 3.017959 6.394595
 1140 3.021582 6.394595
 1141 3.025205 6.394595
 1142 3.028828 6.394595
 1143 3.032451 6.394595
 1144 3.036074 6.394595
 1145 3.039697 6.394595
 1146 3.043320 6.398218
 1147 3.046943 6.398218
 1148 3.050566 6.398218
 1149 3.054189 6.398218
 1150 3.057812 6.398218
 1151 3.061435 6.398218
 1152 3.065058 6.398218
 1153 3.068681 6.398218
 1154 3.072304 6.398218
 1155 3.075927 6.398218
 1156 3.079550 6.398218
 1157 3.083173 6.398218
 1158 3.086796 6.398218
 1159 3.090419 6.398218
 1160 3.094042 6.398218
 1161 3.097665 6.398218
 1162 3.101288 6.398218
 1163 3.104911 6.398218
 1164 3.108534 6.398218
 1165 3.112157 6.398218
 1166 3.115780 6.398218
 1167 3.119403 6.398218
 1168 3.123026 6.398218
 1169 3.126649 6.398218
 1170 3.130272 6.394595
 1171 3.133895 6.394595
 1172 3.137518 6.390972
 1173 3.141141 6.390972
 1174 3.144764 6.387349
 1175 3.148387 6.387349
 1176 3.152010 6.383726
 1177 3.155633 6.383726
 1178 3.159256 6.380103
 1179 3.162879 6.380103
 1180 3.166502 6.376480
 1181 3.170125 6.376480
 1182 3.173748 6.372857
 1183 3.177371 6.369234
 1184 3.180994 6.365611
 1185 3.180994 6.361988
 1186 3.184617 6.358365
 1187 3.184617 6.354742
 1188 3.188240 6.351119
 1189 3.188240 6.347496
 1190 3.191863 6.343873
 1191 3.191863 6.340250
 1192 3.195486 6.336627
 1193 3.195486 6.333004
 1194 3.199109 6.329381
 1195 3.199109 6.325758
 1196 3.202732 6.322135
 1197 3.202732 6.318512
 1198 3.202732 6.314889
 1199 3.202732 6.311266
 1200 3.202732 6.307643
 1201 3.202732 6.304020
 1202 3.202732 6.300397
 1203 3.202732 6.296774
 1204 3.202732 6.293151
 1205 3.202732 6.289528
 1206 3.202732 6.285905
 1207 3.202732 6.282282
 1208 3.202732 6.278659
 1209 3.202732 6.275036
 1210 3.202732 6.271413
 1211 3.202732 6.267790
 1212 3.202732 6.264167
 1213 3.202732 6.260544
 1214 3.202732 6.256921
 1215 3.202732 6.253298
 1216 3.202732 6.249675
 1217 3.202732 6.246052
 1218 3.202732 6.242429
 1219 3.199109 6.238806
 1220 3.199109 6.235183
 1221 3.195486 6.231560
 1222 3.195486 6.227937
 1223 3.191863 6.224314
 1224 3.191863 6.220691
 1225 3.188240 6.217068
 1226 3.188240 6.213445
 1227 3.184617 6.209822
 1228 3.184617 6.206199
 1229 3.180994 6.202576
 1230 3.180994 6.198953
 1231 3.177371 6.195330
 1232 3.173748 6.191707
 1233 3.170125 6.188084
 1234 3.166502 6.184461
 1235 3.162879 6.180838
 1236 3.159256 6.177215
 1237 3.155633 6.177215
 1238 3.152010 6.173592
 1239 3.148387 6.173592
 1240 3.144764 6.169969
 1241 3.141141 6.169969
 1242 3.137518 6.166346
 1243 3.133895 6.166346
 1244 3.130272 6.162723
 1245 3.126649 6.162723
 1246 3.123026 6.159100
 1247 3.119403 6.159100
 1248 3.115780 6.155477
 1249 3.112157 6.155477
 1250 3.108534 6.151854
 1251 3.104911 6.151854
 1252 3.101288 6.148231
 1253 3.097665 6.148231
 1254 3.094042 6.144608
 1255 3.090419 6.144608
 1256 3.086796 6.144608
 1257 3.083173 6.144608
 1258 3.079550 6.144608
 1259 3.075927 6.144608
 1260 3.075927 6.140985
 1261 3.072304 6.137362
 1262 3.068681 6.133739
 1263 3.065058 6.130116
 1264 3.061435 6.126493
 1265 3.061435 6.122870
 1266 3.061435 6.119247
 1267 3.061435 6.115624
 1268 3.061435 6.112001
 1269 3.061435 6.108378
 1270 3.061435 6.104755
 1271 3.057812 6.101132
 1272 3.057812 6.097509
 1273 3.054189 6.093886
 1274 3.054189 6.090263
 1275 3.050566 6.086640
 1276 3.050566 6.083017
 1277 3.046943 6.079394
 1278 3.046943 6.075771
 1279 3.043320 6.072148
 1280 3.043320 6.068525
 1281 3.039697 6.064902
 1282 3.039697 6.061279
 1283 3.039697 6.057656
 1284 3.036074 6.054033
 1285 3.036074 6.050410
 1286 3.036074 6.046787
 1287 3.036074 6.043164
 1288 3.036074 6.039541
 1289 3.032451 6.035918
 1290 3.032451 6.032295
 1291 3.028828 6.028672
 1292 3.028828 6.025049
 1293 3.025205 6.021426
 1294 3.025205 6.017803
 1295 3.021582 6.014180
 1296 3.021582 6.010557
 1297 3.017959 6.006934
 1298 3.017959 6.003311
 1299 3.014336 5.999688
 1300 3.014336 5.996065
 1301 3.010713 5.992442
 1302 3.010713 5.988819
 1303 3.010713 5.985196
 1304 3.010713 5.981573
 1305 3.010713 5.977950
 1306 3.010713 5.974327
 1307 3.010713 5.970704
 1308 3.010713 5.967081
 1309 3.010713 5.963458
 1310 3.010713 5.959835
 1311 3.010713 5.956212
 1312 3.010713 5.952589
 1313 3.007090 5.948966
 1314 3.007090 5.945343
 1315 3.003467 5.941720
 1316 3.003467 5.938097
 1317 2.999844 5.934474
 1318 2.999844 5.930851
 1319 2.996221 5.927228
 1320 2.996221 5.923605
 1321 2.992598 5.919982
 1322 2.992598 5.916359
 1323 2.988975 5.912736
 1324 2.988975 5.909113
 1325 2.985352 5.905490
 1326 2.981729 5.901867
 1327 2.978106 5.898244
 1328 2.978106 5.894621
 1329 2.974483 5.890998
 1330 2.974483 5.887375
 1331 2.970860 5.883752
 1332 2.970860 5.880129
 1333 2.967237 5.876506
 1334 2.967237 5.872883
 1335 2.967237 5.869260
 1336 2.970860 5.865637
 1337 2.970860 5.862014
 1338 2.970860 5.858391
 1339 2.970860 5.854768
 1340 2.970860 5.851145
 1341 2.970860 5.847522
 1342 2.970860 5.843899
 1343 2.974483 5.840276
 1344 2.974483 5.836653
 1345 2.978106 5.833030
 1346 2.978106 5.829407
 1347 2.981729 5.825784
 1348 2.981729 5.822161
 1349 2.985352 5.818538
 1350 2.985352 5.814915
 1351 2.988975 5.811292
 1352 2.992598 5.811292
 1353 2.996221 5.811292
 1354 2.999844 5.807669
 1355 3.003467 5.807669
 1356 3.007090 5.804046
 1357 3.010713 5.804046
 1358 3.014336 5.800423
 1359 3.017959 5.800423
 1360 3.021582 5.796800
 1361 3.025205 5.796800
 1362 3.028828 5.793177
 1363 3.032451 5.793177
 1364 3.036074 5.789554
 1365 3.039697 5.789554
 1366 3.043320 5.785931
 1367 3.046943 5.782308
 1368 3.050566 5.778685
 1369 3.050566 5.775062
 1370 3.054189 5.771439
 1371 3.054189 5.767816
 1372 3.057812 5.764193
 1373 3.057812 5.760570
 1374 3.061435 5.756947
 1375 3.061435 5.753324
 1376 3.065058 5.749701
 1377 3.065058 5.746078
 1378 3.068681 5.742455
 1379 3.068681 5.738832
 1380 3.072304 5.735209
 1381 3.072304 5.731586
 1382 3.072304 5.727963
 1383 3.072304 5.724340
 1384 3.072304 5.720717
 1385 3.072304 5.717094
 1386 3.072304 5.713471
 1387 3.072304 5.709848
 1388 3.072304 5.706225
 1389 3.072304 5.702602
 1390 3.072304 5.698979
 1391 3.072304 5.695356
 1392 3.072304 5.691733
 1393 3.072304 5.688110
 1394 3.072304 5.684487
 1395 3.072304 5.680864
 1396 3.072304 5.677241
 1397 3.072304 5.673618
 1398 3.072304 5.669995
 1399 3.072304 5.666372
 1400 3.072304 5.662749
 1401 3.072304 5.659126
 1402 3.072304 5.655503
 1403 3.072304 5.651880
 1404 3.068681 5.648257
 1405 3.068681 5.644634
 1406 3.065058 5.641011
 1407 3.065058 5.637388
 1408 3.061435 5.633765
 1409 3.061435 5.630142
 1410 3.057812 5.626519
 1411 3.057812 5.622896
 1412 3.054189 5.619273
 1413 3.054189 5.615650
 1414 3.050566 5.612027
 1415 3.050566 5.608404
 1416 3.046943 5.604781
 1417 3.043320 5.604781
 1418 3.039697 5.601158
 1419 3.036074 5.601158
 1420 3.032451 5.597535
 1421 3.028828 5.597535
 1422 3.025205 5.593912
 1423 3.021582 5.593912
 1424 3.017959 5.590289
 1425 3.014336 5.590289
 1426 3.010713 5.586666
 1427 3.007090 5.586666
 1428 3.003467 5.583043
 1429 2.999844 5.583043
 1430 2.996221 5.583043
 1431 2.992598 5.579420
 1432 2.988975 5.579420
 1433 2.985352 5.575797
 1434 2.981729 5.575797
 1435 2.978106 5.572174
 1436 2.974483 5.572174
 1437 2.970860 5.568551
 1438 2.967237 5.568551
 1439 2.963614 5.568551
 1440 2.959991 5.564928
 1441 2.956368 5.564928
 1442 2.952745 5.564928
 1443 2.952745 5.561305
 1444 2.952745 5.557682
 1445 2.952745 5.554059
 1446 2.952745 5.550436
 1447 2.952745 5.546813
 1448 2.952745 5.543190
 1449 2.952745 5.539567
 1450 2.952745 5.535944
 1451 2.952745 5.532321
 1452 2.952745 5.528698
 1453 2.949122 5.525075
 1454 2.949122 5.521452
 1455 2.949122 5.517829
 1456 2.949122 5.514206
 1457 2.949122 5.510583
 1458 2.949122 5.506960
 1459 2.949122 5.503337
 1460 2.949122 5.499714
 1461 2.949122 5.496091
 1462 2.949122 5.492468
 1463 2.952745 5.488845
 1464 2.952745 5.485222
 1465 2.952745 5.481599
 1466 2.952745 5.477976
 1467 2.952745 5.474353
 1468 2.952745 5.470730
 1469 2.956368 5.467107
 1470 2.956368 5.463484
 1471 2.956368 5.459861
 1472 2.959991 5.456238
 1473 2.959991 5.452615
 1474 2.963614 5.448992
 1475 2.963614 5.445369
 1476 2.967237 5.441746
 1477 2.970860 5.438123
 1478 2.970860 5.434500
 1479 2.974483 5.430877
 1480 2.974483 5.427254
 1481 2.978106 5.423631
 1482 2.978106 5.420008
 1483 2.981729 5.416385
 1484 2.981729 5.412762
 1485 2.985352 5.409139
 1486 2.985352 5.405516
 1487 2.988975 5.401893
 1488 2.988975 5.398270
 1489 2.992598 5.394647
 1490 2.992598 5.391024
 1491 2.992598 5.387401
 1492 2.996221 5.383778
 1493 2.999844 5.380155
 1494 3.003467 5.376532
 1495 3.007090 5.376532
 1496 3.010713 5.372909
 1497 3.014336 5.369286
 1498 3.017959 5.369286
 1499 3.021582 5.365663
 1500 3.025205 5.365663
 1501 3.028828 5.362040
 1502 3.032451 5.362040
 1503 3.036074 5.362040
 1504 3.039697 5.362040
 1505 3.043320 5.362040
 1506 3.046943 5.362040
 1507 3.050566 5.362040
 1508 3.054189 5.358417
 1509 3.057812 5.358417
 1510 3.061435 5.358417
 1511 3.065058 5.354794
 1512 3.068681 5.354794
 1513 3.072304 5.351171
 1514 3.075927 5.351171
 1515 3.079550 5.347548
 1516 3.083173 5.347548
 1517 3.086796 5.343925
 1518 3.090419 5.343925
 1519 3.094042 5.340302
 1520 3.097665 5.340302
 1521 3.101288 5.336679
 1522 3.104911 5.336679
 1523 3.108534 5.333056
 1524 3.112157 5.329433
 1525 3.115780 5.325810
 1526 3.115780 5.322187
 1527 3.119403 5.318564
 1528 3.119403 5.314941
 1529 3.123026 5.311318
 1530 3.123026 5.307695
 1531 3.126649 5.304072
 1532 3.126649 5.300449
 1533 3.130272 5.296826
 1534 3.130272 5.293203
 1535 3.133895 5.289580
 1536 3.133895 5.285957
 1537 3.137518 5.282334
 1538 3.137518 5.278711
 1539 3.137518 5.275088
 1540 3.137518 5.271465
 1541 3.137518 5.267842
 1542 3.141141 5.264219
 1543 3.144764 5.260596
 1544 3.144764 5.256973
 1545 3.148387 5.253350
 1546 3.148387 5.249727
 1547 3.152010 5.246104
 1548 3.152010 5.242481
 1549 3.155633 5.238858
 1550 3.155633 5.235235
 1551 3.159256 5.231612
 1552 3.159256 5.227989
 1553 3.162879 5.224366
 1554 3.162879 5.220743
 1555 3.166502 5.217120
 1556 3.166502 5.213497
 1557 3.170125 5.209874
 1558 3.170125 5.206251
 1559 3.170125 5.202628
 1560 3.170125 5.199005
 1561 3.173748 5.195382
 1562 3.177371 5.191759
 1563 3.180994 5.188136
 1564 3.184617 5.184513
 1565 3.188240 5.180890
 1566 3.191863 5.177267
 1567 3.195486 5.173644
 1568 3.199109 5.170021
 1569 3.202732 5.170021
 1570 3.206355 5.170021
 1571 3.209978 5.170021
 1572 3.213601 5.170021
 1573 3.217224 5.170021
 1574 3.220847 5.166398
 1575 3.224470 5.166398
 1576 3.228093 5.166398
 1577 3.231716 5.166398
 1578 3.235339 5.166398
 1579 3.238962 5.166398
 1580 3.242585 5.166398
 1581 3.246208 5.166398
 1582 3.249831 5.162775
 1583 3.253454 5.162775
 1584 3.257077 5.159152
 1585 3.260700 5.159152
 1586 3.264323 5.155529
 1587 3.267946 5.155529
 1588 3.271569 5.155529
 1589 3.275192 5.155529
 1590 3.278815 5.155529
 1591 3.282438 5.155529
 1592 3.286061 5.155529
 1593 3.289684 5.155529
 1594 3.293307 5.155529
 1595 3.296930 5.155529
 1596 3.300553 5.155529
 1597 3.304176 5.155529
 1598 3.307799 5.155529
 1599 3.311422 5.155529
 1600 3.315045 5.155529
 1601 3.318668 5.155529
 1602 3.322291 5.151906
 1603 3.325914 5.151906
 1604 3.329537 5.148283
 1605 3.333160 5.148283
 1606 3.336783 5.144660
 1607 3.340406 5.144660
 1608 3.344029 5.144660
 1609 3.347652 5.144660
 1610 3.351275 5.144660
 1611 3.354898 5.144660
 1612 3.358521 5.144660
 1613 3.362144 5.144660
 1614 3.365767 5.144660
 1615 3.369390 5.144660
 1616 3.373013 5.144660
 1617 3.376636 5.144660
 1618 3.380259 5.144660
 1619 3.383882 5.144660
 1620 3.387505 5.144660
 1621 3.391128 5.144660
 1622 3.394751 5.144660
 1623 3.398374 5.141037
 1624 3.401997 5.141037
 1625 3.405620 5.137414
 1626 3.409243 5.137414
 1627 3.412866 5.133791
 1628 3.416489 5.133791
 1629 3.420112 5.130168
 1630 3.423735 5.130168
 1631 3.427358 5.126545
 1632 3.430981 5.126545
 1633 3.434604 5.122922
 1634 3.438227 5.122922
 1635 3.441850 5.119299
 1636 3.445473 5.119299
 1637 3.449096 5.115676
 1638 3.452719 5.112053
 1639 3.456342 5.108430
 1640 3.459965 5.104807
 1641 3.463588 5.101184
 1642 3.467211 5.097561
 1643 3.470834 5.093938
 1644 3.470834 5.090315
 1645 3.474457 5.086692
 1646 3.474457 5.083069
 1647 3.478080 5.079446
 1648 3.478080 5.075823
 1649 3.481703 5.072200
 1650 3.481703 5.068577
 1651 3.485326 5.064954
 1652 3.485326 5.061331
 1653 3.488949 5.057708
 1654 3.488949 5.054085
 1655 3.492572 5.050462
 1656 3.492572 5.046839
 1657 3.492572 5.043216
 1658 3.492572 5.039593
 1659 3.492572 5.035970
 1660 3.492572 5.032347
 1661 3.492572 5.028724
 1662 3.492572 5.025101
 1663 3.492572 5.021478
 1664 3.492572 5.017855
 1665 3.492572 5.014232
 1666 3.492572 5.010609
 1667 3.492572 5.006986
 1668 3.492572 5.003363
 1669 3.492572 4.999740
 1670 3.492572 4.996117
 1671 3.492572 4.992494
 1672 3.492572 4.988871
 1673 3.492572 4.985248
 1674 3.492572 4.981625
 1675 3.492572 4.978002
 1676 3.492572 4.974379
 1677 3.492572 4.970756
 1678 3.488949 4.967133
 1679 3.488949 4.963510
 1680 3.485326 4.959887
 1681 3.485326 4.956264
 1682 3.481703 4.952641
 1683 3.481703 4.949018
 1684 3.478080 4.945395
 1685 3.478080 4.941772
 1686 3.474457 4.938149
 1687 3.474457 4.934526
 1688 3.470834 4.930903
 1689 3.470834 4.927280
 1690 3.467211 4.923657
 1691 3.463588 4.923657
 1692 3.459965 4.920034
 1693 3.456342 4.920034
 1694 3.452719 4.916411
 1695 3.449096 4.916411
 1696 3.445473 4.912788
 1697 3.441850 4.912788
 1698 3.438227 4.909165
 1699 3.434604 4.909165
 1700 3.430981 4.905542
 1701 3.427358 4.905542
 1702 3.423735 4.901919
 1703 3.420112 4.901919
 1704 3.416489 4.901919
 1705 3.412866 4.901919
 1706 3.409243 4.901919
 1707 3.405620 4.901919
 1708 3.401997 4.898296
 1709 3.398374 4.898296
 1710 3.394751 4.894673
 1711 3.391128 4.894673
 1712 3.387505 4.891050
 1713 3.383882 4.891050
 1714 3.380259 4.887427
 1715 3.376636 4.887427
 1716 3.373013 4.883804
 1717 3.369390 4.883804
 1718 3.365767 4.880181
 1719 3.362144 4.880181
 1720 3.358521 4.876558
 1721 3.354898 4.876558
 1722 3.351275 4.876558
 1723 3.347652 4.876558
 1724 3.344029 4.876558
 1725 3.340406 4.876558
 1726 3.336783 4.876558
 1727 3.333160 4.876558
 1728 3.329537 4.876558
 1729 3.325914 4.876558
 1730 3.322291 4.876558
 1731 3.318668 4.876558
 1732 3.315045 4.876558
 1733 3.311422 4.876558
 1734 3.307799 4.876558
 1735 3.304176 4.876558
 1736 3.300553 4.876558
 1737 3.296930 4.876558
 1738 3.293307 4.876558
 1739 3.289684 4.876558
 1740 3.286061 4.876558
 1741 3.282438 4.876558
 1742 3.278815 4.876558
 1743 3.275192 4.876558
 1744 3.271569 4.876558
 1745 3.267946 4.876558
 1746 3.264323 4.876558
 1747 3.260700 4.876558
 1748 3.257077 4.876558
 1749 3.253454 4.876558
 1750 3.249831 4.876558
 1751 3.246208 4.876558
 1752 3.242585 4.876558
 1753 3.238962 4.876558
 1754 3.235339 4.876558
 1755 3.231716 4.876558
 1756 3.228093 4.876558
 1757 3.224470 4.876558
 1758 3.220847 4.876558
 1759 3.217224 4.872935
 1760 3.213601 4.869312
 1761 3.209978 4.865689
 1762 3.206355 4.862066
 1763 3.202732 4.858443
 1764 3.199109 4.854820
 1765 3.195486 4.851197
 1766 3.191863 4.847574
 1767 3.188240 4.843951
 1768 3.184617 4.840328
 1769 3.180994 4.836705
 1770 3.177371 4.833082
 1771 3.177371 4.829459
 1772 3.177371 4.825836
 1773 3.177371 4.822213
 1774 3.177371 4.818590
 1775 3.177371 4.814967
 1776 3.173748 4.811344
 1777 3.173748 4.807721
 1778 3.170125 4.804098
 1779 3.170125 4.800475
 1780 3.166502 4.796852
 1781 3.166502 4.793229
 1782 3.162879 4.789606
 1783 3.162879 4.785983
 1784 3.159256 4.782360
 1785 3.159256 4.778737
 1786 3.155633 4.775114
 1787 3.155633 4.771491
 1788 3.152010 4.767868
 1789 3.148387 4.764245
 1790 3.144764 4.760622
 1791 3.141141 4.756999
 1792 3.137518 4.753376
 1793 3.133895 4.753376
 1794 3.130272 4.749753
 1795 3.126649 4.749753
 1796 3.123026 4.746130
 1797 3.119403 4.746130
 1798 3.115780 4.742507
 1799 3.112157 4.742507
 1800 3.108534 4.738884
 1801 3.104911 4.738884
 1802 3.101288 4.735261
 1803 3.097665 4.735261
 1804 3.094042 4.731638
 1805 3.090419 4.731638
 1806 3.086796 4.731638
 1807 3.083173 4.731638
 1808 3.079550 4.731638
 1809 3.075927 4.728015
 1810 3.072304 4.728015
 1811 3.068681 4.724392
 1812 3.065058 4.720769
 1813 3.061435 4.717146
 1814 3.057812 4.713523
 1815 3.054189 4.709900
 1816 3.050566 4.706277
 1817 3.046943 4.702654
 1818 3.043320 4.699031
 1819 3.039697 4.695408
 1820 3.036074 4.691785
 1821 3.032451 4.688162
 1822 3.028828 4.684539
 1823 3.028828 4.680916
 1824 3.028828 4.677293
 1825 3.028828 4.673670
 1826 3.028828 4.670047
 1827 3.028828 4.666424
 1828 3.025205 4.662801
 1829 3.025205 4.659178
 1830 3.025205 4.655555
 1831 3.021582 4.651932
 1832 3.021582 4.648309
 1833 3.021582 4.644686
 1834 3.021582 4.641063
 1835 3.021582 4.637440
 1836 3.021582 4.633817
 1837 3.021582 4.630194
 1838 3.021582 4.626571
 1839 3.021582 4.622948
 1840 3.021582 4.619325
 1841 3.021582 4.615702
 1842 3.021582 4.612079
 1843 3.021582 4.608456
 1844 3.021582 4.604833
 1845 3.021582 4.601210
 1846 3.021582 4.597587
 1847 3.021582 4.593964
 1848 3.021582 4.590341
 1849 3.021582 4.586718
 1850 3.021582 4.583095
 1851 3.021582 4.579472
 1852 3.021582 4.575849
 1853 3.021582 4.572226
 1854 3.025205 4.568603
 1855 3.025205 4.564980
 1856 3.025205 4.561357
 1857 3.028828 4.557734
 1858 3.032451 4.554111
 1859 3.036074 4.550488
 1860 3.036074 4.546865
 1861 3.039697 4.543242
 1862 3.043320 4.539619
 1863 3.046943 4.535996
 1864 3.046943 4.532373
 1865 3.050566 4.528750
 1866 3.050566 4.525127
 1867 3.054189 4.521504
 1868 3.054189 4.517881
 1869 3.057812 4.514258
 1870 3.057812 4.510635
 1871 3.061435 4.507012
 1872 3.061435 4.503389
 1873 3.065058 4.499766
 1874 3.065058 4.496143
 1875 3.068681 4.492520
 1876 3.068681 4.488897
 1877 3.072304 4.485274
 1878 3.072304 4.481651
 1879 3.075927 4.478028
 1880 3.075927 4.474405
 1881 3.079550 4.470782
 1882 3.079550 4.467159
 1883 3.083173 4.463536
 1884 3.083173 4.459913
 1885 3.083173 4.456290
 1886 3.083173 4.452667
 1887 3.083173 4.449044
 1888 3.083173 4.445421
 1889 3.083173 4.441798
 1890 3.083173 4.438175
 1891 3.083173 4.434552
 1892 3.083173 4.430929
 1893 3.083173 4.427306
 1894 3.083173 4.423683
 1895 3.083173 4.420060
 1896 3.083173 4.416437
 1897 3.083173 4.412814
 1898 3.083173 4.409191
 1899 3.083173 4.405568
 1900 3.083173 4.401945
 1901 3.083173 4.398322
 1902 3.083173 4.394699
 1903 3.083173 4.391076
 1904 3.083173 4.387453
 1905 3.083173 4.383830
 1906 3.083173 4.380207
 1907 3.083173 4.376584
 1908 3.083173 4.372961
 1909 3.083173 4.369338
 1910 3.086796 4.365715
 1911 3.090419 4.362092
 1912 3.094042 4.358469
 1913 3.097665 4.354846
 1914 3.101288 4.351223
 1915 3.104911 4.347600
 1916 3.108534 4.343977
 1917 3.112157 4.340354
 1918 3.115780 4.336731
 1919 3.119403 4.336731
 1920 3.123026 4.333108
 1921 3.126649 4.329485
 1922 3.130272 4.325862
 1923 3.133895 4.322239
 1924 3.137518 4.318616
 1925 3.141141 4.314993
 1926 3.144764 4.311370
 1927 3.148387 4.307747
 1928 3.152010 4.307747
 1929 3.155633 4.304124
 1930 3.159256 4.300501
 1931 3.162879 4.296878
 1932 3.166502 4.296878
 1933 3.170125 4.293255
 1934 3.173748 4.293255
 1935 3.177371 4.289632
 1936 3.180994 4.289632
 1937 3.184617 4.286009
 1938 3.188240 4.286009
 1939 3.191863 4.282386
 1940 3.195486 4.282386
 1941 3.199109 4.278763
 1942 3.202732 4.275140
 1943 3.206355 4.271517
 1944 3.209978 4.267894
 1945 3.213601 4.264271
 1946 3.217224 4.260648
 1947 3.220847 4.257025
 1948 3.224470 4.253402
 1949 3.228093 4.249779
 1950 3.231716 4.246156
 1951 3.235339 4.242533
 1952 3.238962 4.242533
 1953 3.242585 4.238910
 1954 3.246208 4.238910
 1955 3.249831 4.235287
 1956 3.253454 4.235287
 1957 3.257077 4.231664
 1958 3.260700 4.231664
 1959 3.264323 4.228041
 1960 3.267946 4.224418
 1961 3.271569 4.220795
 1962 3.275192 4.217172
 1963 3.278815 4.213549
 1964 3.282438 4.209926
 1965 3.282438 4.206303
 1966 3.286061 4.202680
 1967 3.286061 4.199057
 1968 3.289684 4.195434
 1969 3.289684 4.191811
 1970 3.293307 4.188188
 1971 3.293307 4.184565
 1972 3.296930 4.180942
 1973 3.300553 4.177319
 1974 3.304176 4.173696
 1975 3.307799 4.170073
 1976 3.311422 4.166450
 1977 3.315045 4.162827
 1978 3.318668 4.159204
 1979 3.322291 4.155581
 1980 3.325914 4.151958
 1981 3.329537 4.148335
 1982 3.333160 4.144712
 1983 3.333160 4.141089
 1984 3.336783 4.137466
 1985 3.336783 4.133843
 1986 3.340406 4.130220
 1987 3.340406 4.126597
 1988 3.344029 4.122974
 1989 3.344029 4.119351
 1990 3.347652 4.115728
 1991 3.347652 4.112105
 1992 3.351275 4.108482
 1993 3.351275 4.104859
 1994 3.354898 4.101236
 1995 3.354898 4.097613
 1996 3.354898 4.093990
 1997 3.354898 4.090367
 1998 3.354898 4.086744
 1999 3.354898 4.083121
 2000 3.354898 4.079498
 2001 3.354898 4.075875
 2002 3.354898 4.072252
 2003 3.354898 4.068629
 2004 3.354898 4.065006
 2005 3.354898 4.061383
 2006 3.354898 4.057760
 2007 3.354898 4.054137
 2008 3.354898 4.050514
 2009 3.354898 4.046891
 2010 3.354898 4.043268
 2011 3.354898 4.039645
 2012 3.354898 4.036022
 2013 3.354898 4.032399
 2014 3.354898 4.028776
 2015 3.354898 4.025153
 2016 3.354898 4.021530
 2017 3.354898 4.017907
 2018 3.354898 4.014284
 2019 3.354898 4.010661
 2020 3.354898 4.007038
 2021 3.354898 4.003415
 2022 3.354898 3.999792
 2023 3.354898 3.996169
 2024 3.358521 3.992546
 2025 3.362144 3.988923
 2026 3.365767 3.985300
 2027 3.369390 3.981677
 2028 3.373013 3.978054
 2029 3.376636 3.974431
 2030 3.380259 3.970808
 2031 3.383882 3.967185
 2032 3.387505 3.963562
 2033 3.391128 3.963562
 2034 3.394751 3.959939
 2035 3.398374 3.956316
 2036 3.401997 3.952693
 2037 3.405620 3.952693
 2038 3.409243 3.949070
 2039 3.412866 3.949070
 2040 3.416489 3.945447
 2041 3.420112 3.945447
 2042 3.423735 3.945447
 2043 3.427358 3.941824
 2044 3.430981 3.941824
 2045 3.434604 3.941824
 2046 3.438227 3.941824
 2047 3.441850 3.941824
 2048 3.445473 3.941824
 2049 3.449096 3.941824
 2050 3.452719 3.941824
 2051 3.456342 3.941824
 2052 3.459965 3.941824
 2053 3.463588 3.941824
 2054 3.467211 3.941824
 2055 3.470834 3.941824
 2056 3.474457 3.941824
 2057 3.478080 3.941824
 2058 3.481703 3.941824
 2059 3.485326 3.941824
 2060 3.488949 3.941824
 2061 3.492572 3.941824
 2062 3.496195 3.941824
 2063 3.499818 3.941824
 2064 3.503441 3.941824
 2065 3.507064 3.941824
 2066 3.510687 3.941824
 2067 3.514310 3.938201
 2068 3.517933 3.938201
 2069 3.521556 3.934578
 2070 3.525179 3.934578
 2071 3.528802 3.930955
 2072 3.532425 3.930955
 2073 3.536048 3.927332
 2074 3.539671 3.927332
 2075 3.543294 3.923709
 2076 3.546917 3.923709
 2077 3.550540 3.920086
 2078 3.554163 3.920086
 2079 3.557786 3.916463
 2080 3.561409 3.912840
 2081 3.565032 3.909217
 2082 3.568655 3.909217
 2083 3.572278 3.909217
 2084 3.575901 3.909217
 2085 3.579524 3.909217
 2086 3.583147 3.909217
 2087 3.586770 3.909217
 2088 3.590393 3.909217
 2089 3.594016 3.909217
 2090 3.597639 3.909217
 2091 3.601262 3.909217
 2092 3.604885 3.909217
 2093 3.608508 3.909217
 2094 3.612131 3.909217
 2095 3.615754 3.909217
 2096 3.619377 3.909217
 2097 3.623000 3.909217
 2098 3.626623 3.909217
 2099 3.630246 3.909217
 2100 3.633869 3.909217
 2101 3.637492 3.909217
 2102 3.641115 3.909217
 2103 3.644738 3.909217
 2104 3.648361 3.909217
 2105 3.651984 3.909217
 2106 3.655607 3.909217
 2107 3.659230 3.909217
 2108 3.662853 3.909217
 2109 3.666476 3.909217
 2110 3.670099 3.909217
 2111 3.673722 3.905594
 2112 3.677345 3.905594
 2113 3.680968 3.901971
 2114 3.684591 3.901971
 2115 3.688214 3.898348
 2116 3.691837 3.898348
 2117 3.695460 3.894725
 2118 3.699083 3.894725
 2119 3.702706 3.891102
 2120 3.706329 3.891102
 2121 3.709952 3.887479
 2122 3.713575 3.887479
 2123 3.717198 3.883856
 2124 3.720821 3.880233
 2125 3.724444 3.880233
 2126 3.728067 3.880233
 2127 3.731690 3.880233
 2128 3.735313 3.880233
 2129 3.738936 3.880233
 2130 3.742559 3.880233
 2131 3.746182 3.880233
 2132 3.749805 3.880233
 2133 3.753428 3.880233
 2134 3.757051 3.880233
 2135 3.760674 3.880233
 2136 3.764297 3.880233
 2137 3.767920 3.880233
 2138 3.771543 3.880233
 2139 3.775166 3.880233
 2140 3.778789 3.880233
 2141 3.782412 3.880233
 2142 3.786035 3.883856
 2143 3.789658 3.887479
 2144 3.793281 3.891102
 2145 3.796904 3.894725
 2146 3.800527 3.898348
 2147 3.804150 3.901971
 2148 3.807773 3.901971
 2149 3.811396 3.905594
 2150 3.815019 3.905594
 2151 3.818642 3.909217
 2152 3.822265 3.909217
 2153 3.825888 3.912840
 2154 3.829511 3.912840
 2155 3.833134 3.916463
 2156 3.836757 3.916463
 2157 3.840380 3.920086
 2158 3.844003 3.920086
 2159 3.847626 3.923709
 2160 3.851249 3.923709
 2161 3.854872 3.927332
 2162 3.858495 3.927332
 2163 3.862118 3.930955
 2164 3.865741 3.930955
 2165 3.869364 3.934578
 2166 3.872987 3.934578
 2167 3.876610 3.938201
 2168 3.880233 3.938201
 2169 3.883856 3.941824
 2170 3.887479 3.941824
 2171 3.891102 3.941824
 2172 3.894725 3.945447
 2173 3.898348 3.945447
 2174 3.901971 3.945447
 2175 3.905594 3.945447
 2176 3.909217 3.945447
 2177 3.912840 3.945447
 2178 3.916463 3.945447
 2179 3.920086 3.945447
 2180 3.923709 3.945447
 2181 3.927332 3.945447
 2182 3.930955 3.945447
 2183 3.934578 3.945447
 2184 3.938201 3.945447
 2185 3.941824 3.945447
 2186 3.945447 3.945447
 2187 3.949070 3.945447
 2188 3.952693 3.945447
 2189 3.956316 3.945447
 2190 3.959939 3.945447
 2191 3.963562 3.945447
 2192 3.967185 3.945447
 2193 3.970808 3.945447
 2194 3.974431 3.945447
 2195 3.978054 3.945447
 2196 3.981677 3.945447
 2197 3.985300 3.941824
 2198 3.988923 3.941824
 2199 3.992546 3.938201
 2200 3.996169 3.938201
 2201 3.999792 3.934578
 2202 4.003415 3.934578
 2203 4.007038 3.930955
 2204 4.010661 3.930955
 2205 4.014284 3.927332
 2206 4.017907 3.927332
 2207 4.021530 3.923709
 2208 4.025153 3.923709
 2209 4.028776 3.920086
 2210 4.032399 3.920086
 2211 4.036022 3.916463
 2212 4.039645 3.912840
 2213 4.043268 3.909217
 2214 4.046891 3.905594
 2215 4.046891 3.901971
 2216 4.050514 3.898348
 2217 4.054137 3.894725
 2218 4.054137 3.891102
 2219 4.057760 3.887479
 2220 4.061383 3.883856
 2221 4.065006 3.880233
 2222 4.068629 3.876610
 2223 4.072252 3.876610
 2224 4.075875 3.872987
 2225 4.079498 3.869364
 2226 4.079498 3.865741
 2227 4.083121 3.862118
 2228 4.083121 3.858495
 2229 4.086744 3.854872
 2230 4.086744 3.851249
 2231 4.090367 3.847626
 2232 4.090367 3.844003
 2233 4.093990 3.840380
 2234 4.093990 3.836757
 2235 4.097613 3.833134
 2236 4.097613 3.829511
 2237 4.101236 3.825888
 2238 4.101236 3.822265
 2239 4.101236 3.818642
 2240 4.101236 3.815019
 2241 4.101236 3.811396
 2242 4.101236 3.807773
 2243 4.101236 3.804150
 2244 4.101236 3.800527
 2245 4.101236 3.796904
 2246 4.101236 3.793281
 2247 4.101236 3.789658
 2248 4.101236 3.786035
 2249 4.101236 3.782412
 2250 4.101236 3.778789
 2251 4.101236 3.775166
 2252 4.101236 3.771543
 2253 4.101236 3.767920
 2254 4.101236 3.764297
 2255 4.101236 3.760674
 2256 4.101236 3.757051
 2257 4.101236 3.753428
 2258 4.101236 3.749805
 2259 4.101236 3.746182
 2260 4.101236 3.742559
 2261 4.097613 3.738936
 2262 4.097613 3.735313
 2263 4.093990 3.731690
 2264 4.093990 3.728067
 2265 4.090367 3.724444
 2266 4.090367 3.720821
 2267 4.086744 3.717198
 2268 4.086744 3.713575
 2269 4.083121 3.709952
 2270 4.083121 3.706329
 2271 4.079498 3.702706
 2272 4.079498 3.699083
 2273 4.075875 3.695460
 2274 4.072252 3.695460
 2275 4.068629 3.691837
 2276 4.065006 3.691837
 2277 4.061383 3.688214
 2278 4.057760 3.688214
 2279 4.054137 3.684591
 2280 4.050514 3.684591
 2281 4.046891 3.680968
 2282 4.043268 3.677345
 2283 4.039645 3.673722
 2284 4.036022 3.673722
 2285 4.032399 3.670099
 2286 4.028776 3.670099
 2287 4.025153 3.666476
 2288 4.021530 3.666476
 2289 4.017907 3.662853
 2290 4.014284 3.662853
 2291 4.010661 3.659230
 2292 4.007038 3.655607
 2293 4.003415 3.651984
 2294 3.999792 3.648361
 2295 3.996169 3.644738
 2296 3.996169 3.641115
 2297 3.992546 3.637492
 2298 3.992546 3.633869
 2299 3.988923 3.630246
 2300 3.988923 3.626623
 2301 3.985300 3.623000
 2302 3.985300 3.619377
 2303 3.981677 3.615754
 2304 3.981677 3.612131
 2305 3.978054 3.608508
 2306 3.978054 3.604885
 2307 3.974431 3.601262
 2308 3.970808 3.597639
 2309 3.967185 3.594016
 2310 3.967185 3.590393
 2311 3.963562 3.586770
 2312 3.963562 3.583147
 2313 3.959939 3.579524
 2314 3.956316 3.575901
 2315 3.952693 3.572278
 2316 3.949070 3.568655
 2317 3.945447 3.565032
 2318 3.941824 3.561409
 2319 3.938201 3.561409
 2320 3.934578 3.557786
 2321 3.930955 3.557786
 2322 3.927332 3.554163
 2323 3.923709 3.554163
 2324 3.920086 3.550540
 2325 3.916463 3.550540
 2326 3.912840 3.546917
 2327 3.909217 3.543294
 2328 3.905594 3.539671
 2329 3.905594 3.536048
 2330 3.905594 3.532425
 2331 3.905594 3.528802
 2332 3.905594 3.525179
 2333 3.905594 3.521556
 2334 3.905594 3.517933
 2335 3.905594 3.514310
 2336 3.905594 3.510687
 2337 3.905594 3.507064
 2338 3.905594 3.503441
 2339 3.905594 3.499818
 2340 3.905594 3.496195
 2341 3.905594 3.492572
 2342 3.905594 3.488949
 2343 3.905594 3.485326
 2344 3.909217 3.481703
 2345 3.909217 3.478080
 2346 3.912840 3.474457
 2347 3.912840 3.470834
 2348 3.916463 3.467211
 2349 3.916463 3.463588
 2350 3.920086 3.459965
 2351 3.920086 3.456342
 2352 3.923709 3.452719
 2353 3.923709 3.449096
 2354 3.927332 3.445473
 2355 3.927332 3.441850
 2356 3.927332 3.438227
 2357 3.927332 3.434604
 2358 3.927332 3.430981
 2359 3.930955 3.427358
 2360 3.934578 3.423735
 2361 3.938201 3.420112
 2362 3.941824 3.416489
 2363 3.945447 3.412866
 2364 3.949070 3.409243
 2365 3.952693 3.405620
 2366 3.956316 3.401997
 2367 3.959939 3.398374
 2368 3.963562 3.394751
 2369 3.967185 3.391128
 2370 3.967185 3.387505
 2371 3.970808 3.383882
 2372 3.970808 3.380259
 2373 3.974431 3.376636
 2374 3.974431 3.373013
 2375 3.978054 3.369390
 2376 3.978054 3.365767
 2377 3.981677 3.362144
 2378 3.981677 3.358521
 2379 3.985300 3.354898
 2380 3.985300 3.351275
 2381 3.988923 3.347652
 2382 3.988923 3.344029
 2383 3.992546 3.340406
 2384 3.992546 3.336783
 2385 3.992546 3.333160
 2386 3.992546 3.329537
 2387 3.992546 3.325914
 2388 3.992546 3.322291
 2389 3.992546 3.318668
 2390 3.992546 3.315045
 2391 3.992546 3.311422
 2392 3.992546 3.307799
 2393 3.992546 3.304176
 2394 3.992546 3.300553
 2395 3.992546 3.296930
 2396 3.992546 3.293307
 2397 3.992546 3.289684
 2398 3.992546 3.286061
 2399 3.992546 3.282438
 2400 3.992546 3.278815
 2401 3.992546 3.275192
 2402 3.992546 3.271569
 2403 3.992546 3.267946
 2404 3.992546 3.264323
 2405 3.992546 3.260700
 2406 3.992546 3.257077
 2407 3.992546 3.253454
 2408 3.988923 3.249831
 2409 3.988923 3.246208
 2410 3.985300 3.242585
 2411 3.985300 3.238962
 2412 3.981677 3.235339
 2413 3.981677 3.231716
 2414 3.978054 3.228093
 2415 3.978054 3.224470
 2416 3.974431 3.220847
 2417 3.974431 3.217224
 2418 3.970808 3.213601
 2419 3.970808 3.209978
 2420 3.967185 3.206355
 2421 3.963562 3.202732
 2422 3.959939 3.199109
 2423 3.956316 3.195486
 2424 3.956316 3.191863
 2425 3.956316 3.188240
 2426 3.956316 3.184617
 2427 3.956316 3.180994
 2428 3.956316 3.177371
 2429 3.956316 3.173748
 2430 3.956316 3.170125
 2431 3.956316 3.166502
 2432 3.956316 3.162879
 2433 3.956316 3.159256
 2434 3.956316 3.155633
 2435 3.956316 3.152010
 2436 3.956316 3.148387
 2437 3.956316 3.144764
 2438 3.956316 3.141141
 2439 3.956316 3.137518
 2440 3.956316 3.133895
 2441 3.952693 3.130272
 2442 3.952693 3.126649
 2443 3.949070 3.123026
 2444 3.949070 3.119403
 2445 3.945447 3.115780
 2446 3.945447 3.112157
 2447 3.941824 3.108534
 2448 3.941824 3.104911
 2449 3.938201 3.101288
 2450 3.938201 3.097665
 2451 3.934578 3.094042
 2452 3.934578 3.090419
 2453 3.930955 3.086796
 2454 3.927332 3.083173
 2455 3.923709 3.079550
 2456 3.920086 3.079550
 2457 3.916463 3.075927
 2458 3.912840 3.072304
 2459 3.909217 3.072304
 2460 3.905594 3.068681
 2461 3.901971 3.068681
 2462 3.901971 3.065058
 2463 3.901971 3.061435
 2464 3.901971 3.057812
 2465 3.901971 3.054189
 2466 3.901971 3.050566
 2467 3.901971 3.046943
 2468 3.901971 3.043320
 2469 3.905594 3.039697
 2470 3.909217 3.036074
 2471 3.909217 3.032451
 2472 3.912840 3.028828
 2473 3.916463 3.025205
 2474 3.920086 3.021582
 2475 3.923709 3.021582
 2476 3.927332 3.017959
 2477 3.930955 3.017959
 2478 3.934578 3.014336
 2479 3.938201 3.014336
 2480 3.941824 3.010713
 2481 3.945447 3.007090
 2482 3.949070 3.003467
 2483 3.952693 2.999844
 2484 3.956316 2.996221
 2485 3.959939 2.992598
 2486 3.959939 2.988975
 2487 3.963562 2.985352
 2488 3.963562 2.981729
 2489 3.967185 2.978106
 2490 3.967185 2.974483
 2491 3.970808 2.970860
 2492 3.970808 2.967237
 2493 3.974431 2.963614
 2494 3.978054 2.959991
 2495 3.981677 2.956368
 2496 3.985300 2.956368
 2497 3.988923 2.952745
 2498 3.992546 2.952745
 2499 3.996169 2.952745
 2500 3.999792 2.952745
 2501 4.003415 2.952745
 2502 4.007038 2.952745
 2503 4.010661 2.952745
 2504 4.014284 2.952745
 2505 4.017907 2.952745
 2506 4.021530 2.952745
 2507 4.025153 2.952745
 2508 4.028776 2.952745
 2509 4.032399 2.952745
 2510 4.036022 2.952745
 2511 4.039645 2.952745
 2512 4.043268 2.952745
 2513 4.046891 2.952745
 2514 4.050514 2.952745
 2515 4.054137 2.949122
 2516 4.057760 2.949122
 2517 4.061383 2.945499
 2518 4.065006 2.945499
 2519 4.068629 2.941876
 2520 4.072252 2.941876
 2521 4.075875 2.938253
 2522 4.079498 2.938253
 2523 4.083121 2.934630
 2524 4.086744 2.934630
 2525 4.090367 2.931007
 2526 4.093990 2.931007
 2527 4.097613 2.927384
 2528 4.101236 2.923761
 2529 4.104859 2.920138
 2530 4.108482 2.920138
 2531 4.112105 2.916515
 2532 4.115728 2.912892
 2533 4.119351 2.912892
 2534 4.122974 2.909269
 2535 4.126597 2.909269
 2536 4.130220 2.905646
 2537 4.133843 2.905646
 2538 4.137466 2.902023
 2539 4.141089 2.902023
 2540 4.144712 2.898400
 2541 4.148335 2.898400
 2542 4.151958 2.894777
 2543 4.155581 2.894777
 2544 4.159204 2.891154
 2545 4.162827 2.887531
 2546 4.166450 2.883908
 2547 4.170073 2.880285
 2548 4.173696 2.876662
 2549 4.177319 2.873039
 2550 4.180942 2.869416
 2551 4.184565 2.865793
 2552 4.188188 2.862170
 2553 4.191811 2.862170
 2554 4.195434 2.858547
 2555 4.199057 2.858547
 2556 4.202680 2.858547
 2557 4.206303 2.858547
 2558 4.209926 2.858547
 2559 4.213549 2.858547
 2560 4.217172 2.858547
 2561 4.220795 2.858547
 2562 4.224418 2.858547
 2563 4.228041 2.858547
 2564 4.231664 2.858547
 2565 4.235287 2.858547
 2566 4.238910 2.858547
 2567 4.242533 2.858547
 2568 4.246156 2.858547
 2569 4.249779 2.858547
 2570 4.253402 2.858547
 2571 4.257025 2.858547
 2572 4.260648 2.858547
 2573 4.264271 2.854924
 2574 4.267894 2.854924
 2575 4.271517 2.851301
 2576 4.275140 2.851301
 2577 4.278763 2.847678
 2578 4.282386 2.847678
 2579 4.286009 2.844055
 2580 4.289632 2.844055
 2581 4.293255 2.840432
 2582 4.296878 2.840432
 2583 4.300501 2.836809
 2584 4.304124 2.836809
 2585 4.307747 2.833186
 2586 4.311370 2.829563
 2587 4.314993 2.825940
 2588 4.318616 2.825940
 2589 4.322239 2.825940
 2590 4.325862 2.825940
 2591 4.329485 2.825940
 2592 4.333108 2.829563
 2593 4.336731 2.829563
 2594 4.340354 2.829563
 2595 4.343977 2.833186
 2596 4.347600 2.836809
 2597 4.347600 2.840432
 2598 4.351223 2.844055
 2599 4.351223 2.847678
 2600 4.354846 2.851301
 2601 4.354846 2.854924
 2602 4.358469 2.858547
 2603 4.358469 2.862170
 2604 4.362092 2.865793
 2605 4.362092 2.869416
 2606 4.365715 2.873039
 2607 4.369338 2.876662
 2608 4.372961 2.880285
 2609 4.376584 2.883908
 2610 4.380207 2.887531
 2611 4.383830 2.887531
 2612 4.387453 2.891154
 2613 4.391076 2.894777
 2614 4.394699 2.898400
 2615 4.394699 2.902023
 2616 4.398322 2.905646
 2617 4.398322 2.909269
 2618 4.401945 2.912892
 2619 4.405568 2.916515
 2620 4.405568 2.920138
 2621 4.409191 2.923761
 2622 4.412814 2.927384
 2623 4.416437 2.927384
 2624 4.420060 2.931007
 2625 4.423683 2.931007
 2626 4.427306 2.934630
 2627 4.430929 2.934630
 2628 4.434552 2.938253
 2629 4.438175 2.938253
 2630 4.441798 2.941876
 2631 4.445421 2.941876
 2632 4.449044 2.945499
 2633 4.452667 2.945499
 2634 4.456290 2.949122
 2635 4.459913 2.949122
 2636 4.463536 2.952745
 2637 4.467159 2.952745
 2638 4.470782 2.956368
 2639 4.474405 2.956368
 2640 4.478028 2.959991
 2641 4.481651 2.959991
 2642 4.485274 2.963614
 2643 4.488897 2.963614
 2644 4.492520 2.967237
 2645 4.496143 2.967237
 2646 4.499766 2.970860
 2647 4.503389 2.970860
 2648 4.507012 2.970860
 2649 4.510635 2.970860
 2650 4.514258 2.970860
 2651 4.517881 2.970860
 2652 4.521504 2.970860
 2653 4.525127 2.970860
 2654 4.528750 2.970860
 2655 4.532373 2.970860
 2656 4.535996 2.970860
 2657 4.539619 2.970860
 2658 4.543242 2.970860
 2659 4.546865 2.970860
 2660 4.550488 2.970860
 2661 4.554111 2.970860
 2662 4.557734 2.970860
 2663 4.561357 2.970860
 2664 4.564980 2.970860
 2665 4.568603 2.970860
 2666 4.572226 2.970860
 2667 4.575849 2.970860
 2668 4.579472 2.970860
 2669 4.583095 2.967237
 2670 4.586718 2.967237
 2671 4.590341 2.963614
 2672 4.593964 2.963614
 2673 4.597587 2.959991
 2674 4.601210 2.959991
 2675 4.604833 2.956368
 2676 4.608456 2.956368
 2677 4.612079 2.952745
 2678 4.615702 2.952745
 2679 4.619325 2.949122
 2680 4.622948 2.949122
 2681 4.626571 2.945499
 2682 4.626571 2.941876
 2683 4.630194 2.938253
 2684 4.630194 2.934630
 2685 4.633817 2.931007
 2686 4.633817 2.927384
 2687 4.637440 2.923761
 2688 4.637440 2.920138
 2689 4.641063 2.916515
 2690 4.641063 2.912892
 2691 4.644686 2.909269
 2692 4.644686 2.905646
 2693 4.648309 2.902023
 2694 4.648309 2.898400
 2695 4.648309 2.894777
 2696 4.648309 2.891154
 2697 4.648309 2.887531
 2698 4.648309 2.883908
 2699 4.648309 2.880285
 2700 4.648309 2.876662
 2701 4.648309 2.873039
 2702 4.648309 2.869416
 2703 4.648309 2.865793
 2704 4.648309 2.862170
 2705 4.648309 2.858547
 2706 4.648309 2.854924
 2707 4.648309 2.851301
 2708 4.648309 2.847678
 2709 4.648309 2.844055
 2710 4.648309 2.840432
 2711 4.648309 2.836809
 2712 4.648309 2.833186
 2713 4.648309 2.829563
 2714 4.648309 2.825940
 2715 4.648309 2.822317
 2716 4.644686 2.818694
 2717 4.644686 2.815071
 2718 4.644686 2.811448
 2719 4.641063 2.807825
 2720 4.641063 2.804202
 2721 4.641063 2.800579
 2722 4.641063 2.796956
 2723 4.641063 2.793333
 2724 4.641063 2.789710
 2725 4.641063 2.786087
 2726 4.637440 2.782464
 2727 4.637440 2.778841
 2728 4.637440 2.775218
 2729 4.637440 2.771595
 2730 4.633817 2.767972
 2731 4.633817 2.764349
 2732 4.633817 2.760726
 2733 4.630194 2.757103
 2734 4.630194 2.753480
 2735 4.626571 2.749857
 2736 4.626571 2.746234
 2737 4.622948 2.742611
 2738 4.622948 2.738988
 2739 4.622948 2.735365
 2740 4.622948 2.731742
 2741 4.619325 2.728119
 2742 4.619325 2.724496
 2743 4.619325 2.720873
 2744 4.615702 2.717250
 2745 4.615702 2.713627
 2746 4.612079 2.710004
 2747 4.612079 2.706381
 2748 4.612079 2.702758
 2749 4.612079 2.699135
 2750 4.615702 2.695512
 2751 4.615702 2.691889
 2752 4.619325 2.688266
 2753 4.622948 2.684643
 2754 4.626571 2.681020
 2755 4.630194 2.681020
 2756 4.633817 2.677397
 2757 4.637440 2.677397
 2758 4.641063 2.673774
 2759 4.644686 2.673774
 2760 4.648309 2.670151
 2761 4.651932 2.670151
 2762 4.655555 2.666528
 2763 4.659178 2.662905
 2764 4.662801 2.659282
 2765 4.666424 2.655659
 2766 4.670047 2.652036
 2767 4.673670 2.648413
 2768 4.677293 2.644790
 2769 4.677293 2.641167
 2770 4.680916 2.637544
 2771 4.684539 2.633921
 2772 4.684539 2.630298
 2773 4.688162 2.626675
 2774 4.691785 2.623052
 2775 4.695408 2.619429
 2776 4.699031 2.615806
 2777 4.699031 2.612183
 2778 4.702654 2.608560
 2779 4.702654 2.604937
 2780 4.706277 2.601314
 2781 4.706277 2.597691
 2782 4.709900 2.594068
 2783 4.709900 2.590445
 2784 4.713523 2.586822
 2785 4.713523 2.583199
 2786 4.717146 2.579576
 2787 4.717146 2.575953
 2788 4.720769 2.572330
 2789 4.720769 2.568707
 2790 4.720769 2.565084
 2791 4.720769 2.561461
 2792 4.720769 2.557838
 2793 4.720769 2.554215
 2794 4.720769 2.550592
 2795 4.720769 2.546969
 2796 4.724392 2.543346
 2797 4.728015 2.539723
 2798 4.731638 2.536100
 2799 4.735261 2.532477
 2800 4.738884 2.528854
 2801 4.742507 2.525231
 2802 4.746130 2.525231
 2803 4.749753 2.521608
 2804 4.753376 2.521608
 2805 4.756999 2.517985
 2806 4.760622 2.517985
 2807 4.764245 2.514362
 2808 4.767868 2.514362
 2809 4.771491 2.510739
 2810 4.775114 2.510739
 2811 4.778737 2.507116
 2812 4.782360 2.507116
 2813 4.785983 2.503493
 2814 4.789606 2.503493
 2815 4.793229 2.499870
 2816 4.796852 2.499870
 2817 4.800475 2.496247
 2818 4.804098 2.496247
 2819 4.807721 2.496247
 2820 4.811344 2.492624
 2821 4.814967 2.492624
 2822 4.818590 2.492624
 2823 4.822213 2.492624
 2824 4.825836 2.492624
 2825 4.829459 2.492624
 2826 4.833082 2.496247
 2827 4.836705 2.496247
 2828 4.840328 2.499870
 2829 4.843951 2.503493
 2830 4.847574 2.503493
 2831 4.851197 2.507116
 2832 4.854820 2.507116
 2833 4.858443 2.510739
 2834 4.862066 2.510739
 2835 4.865689 2.514362
 2836 4.869312 2.514362
 2837 4.872935 2.517985
 2838 4.876558 2.517985
 2839 4.880181 2.521608
 2840 4.883804 2.521608
 2841 4.887427 2.525231
 2842 4.891050 2.525231
 2843 4.894673 2.525231
 2844 4.898296 2.525231
 2845 4.901919 2.525231
 2846 4.905542 2.525231
 2847 4.909165 2.525231
 2848 4.912788 2.525231
 2849 4.916411 2.525231
 2850 4.920034 2.525231
 2851 4.923657 2.525231
 2852 4.927280 2.525231
 2853 4.930903 2.525231
 2854 4.934526 2.525231
 2855 4.938149 2.525231
 2856 4.941772 2.525231
 2857 4.945395 2.525231
 2858 4.949018 2.525231
 2859 4.952641 2.525231
 2860 4.956264 2.525231
 2861 4.959887 2.525231
 2862 4.963510 2.525231
 2863 4.967133 2.525231
 2864 4.970756 2.521608
 2865 4.974379 2.521608
 2866 4.978002 2.517985
 2867 4.981625 2.517985
 2868 4.985248 2.514362
 2869 4.988871 2.514362
 2870 4.992494 2.510739
 2871 4.996117 2.510739
 2872 4.999740 2.507116
 2873 5.003363 2.507116
 2874 5.006986 2.503493
 2875 5.010609 2.503493
 2876 5.014232 2.499870
 2877 5.014232 2.496247
 2878 5.017855 2.492624
 2879 5.017855 2.489001
 2880 5.021478 2.485378
 2881 5.021478 2.481755
 2882 5.025101 2.478132
 2883 5.025101 2.474509
 2884 5.028724 2.470886
 2885 5.028724 2.467263
 2886 5.032347 2.463640
 2887 5.032347 2.460017
 2888 5.035970 2.456394
 2889 5.035970 2.452771
 2890 5.035970 2.449148
 2891 5.035970 2.445525
 2892 5.035970 2.441902
 2893 5.035970 2.438279
 2894 5.039593 2.434656
 2895 5.039593 2.431033
 2896 5.039593 2.427410
 2897 5.039593 2.423787
 2898 5.039593 2.420164
 2899 5.039593 2.416541
 2900 5.039593 2.412918
 2901 5.039593 2.409295
 2902 5.039593 2.405672
 2903 5.039593 2.402049
 2904 5.039593 2.398426
 2905 5.039593 2.394803
 2906 5.039593 2.391180
 2907 5.039593 2.387557
 2908 5.039593 2.383934
 2909 5.039593 2.380311
 2910 5.039593 2.376688
 2911 5.039593 2.373065
 2912 5.039593 2.369442
 2913 5.039593 2.365819
 2914 5.039593 2.362196
 2915 5.039593 2.358573
 2916 5.039593 2.354950
 2917 5.039593 2.351327
 2918 5.039593 2.347704
 2919 5.035970 2.344081
 2920 5.035970 2.340458
 2921 5.032347 2.336835
 2922 5.032347 2.333212
 2923 5.028724 2.329589
 2924 5.028724 2.325966
 2925 5.025101 2.322343
 2926 5.025101 2.318720
 2927 5.021478 2.315097
 2928 5.021478 2.311474
 2929 5.017855 2.307851
 2930 5.017855 2.304228
 2931 5.014232 2.300605
 2932 5.010609 2.296982
 2933 5.006986 2.293359
 2934 5.006986 2.289736
 2935 5.006986 2.286113
 2936 5.006986 2.282490
 2937 5.006986 2.278867
 2938 5.006986 2.275244
 2939 5.006986 2.271621
 2940 5.006986 2.267998
 2941 5.003363 2.264375
 2942 5.003363 2.260752
 2943 4.999740 2.257129
 2944 4.999740 2.253506
 2945 4.996117 2.249883
 2946 4.996117 2.246260
 2947 4.992494 2.242637
 2948 4.992494 2.239014
 2949 4.988871 2.235391
 2950 4.988871 2.231768
 2951 4.985248 2.228145
 2952 4.985248 2.224522
 2953 4.981625 2.220899
 2954 4.981625 2.217276
 2955 4.978002 2.213653
 2956 4.978002 2.210030
 2957 4.974379 2.206407
 2958 4.974379 2.202784
 2959 4.970756 2.199161
 2960 4.970756 2.195538
 2961 4.967133 2.191915
 2962 4.967133 2.188292
 2963 4.963510 2.184669
 2964 4.959887 2.181046
 2965 4.956264 2.177423
 2966 4.952641 2.173800
 2967 4.949018 2.170177
 2968 4.945395 2.170177
 2969 4.941772 2.166554
 2970 4.938149 2.162931
 2971 4.934526 2.162931
 2972 4.930903 2.159308
 2973 4.927280 2.155685
 2974 4.923657 2.155685
 2975 4.920034 2.152062
 2976 4.916411 2.152062
 2977 4.912788 2.148439
 2978 4.909165 2.144816
 2979 4.909165 2.141193
 2980 4.909165 2.137570
 2981 4.909165 2.133947
 2982 4.909165 2.130324
 2983 4.909165 2.126701
 2984 4.909165 2.123078
 2985 4.909165 2.119455
 2986 4.912788 2.115832
 2987 4.916411 2.112209
 2988 4.920034 2.108586
 2989 4.920034 2.104963
 2990 4.923657 2.101340
 2991 4.927280 2.097717
 2992 4.927280 2.094094
 2993 4.930903 2.090471
 2994 4.934526 2.086848
 2995 4.934526 2.083225
 2996 4.938149 2.083225
 2997 4.941772 2.079602
 2998 4.945395 2.079602
 2999 4.949018 2.075979
 3000 4.952641 2.075979
 3001 4.956264 2.072356
 3002 4.959887 2.072356
 3003 4.963510 2.068733
 3004 4.967133 2.068733
 3005 4.970756 2.065110
 3006 4.974379 2.065110
 3007 4.978002 2.061487
 3008 4.981625 2.061487
 3009 4.985248 2.057864
 3010 4.988871 2.054241
 3011 4.992494 2.054241
 3012 4.996117 2.050618
 3013 4.999740 2.050618
 3014 5.003363 2.046995
 3015 5.006986 2.043372
 3016 5.010609 2.039749
 3017 5.014232 2.036126
 3018 5.017855 2.032503
 3019 5.021478 2.028880
 3020 5.025101 2.025257
 3021 5.025101 2.021634
 3022 5.028724 2.018011
 3023 5.028724 2.014388
 3024 5.032347 2.010765
 3025 5.032347 2.007142
 3026 5.035970 2.003519
 3027 5.039593 2.003519
 3028 5.043216 1.999896
 3029 5.046839 1.999896
 3030 5.050462 1.996273
 3031 5.054085 1.996273
 3032 5.057708 1.992650
 3033 5.061331 1.989027
 3034 5.064954 1.985404
 3035 5.068577 1.981781
 3036 5.072200 1.978158
 3037 5.075823 1.974535
 3038 5.079446 1.974535
 3039 5.083069 1.974535
 3040 5.086692 1.970912
 3041 5.090315 1.970912
 3042 5.093938 1.967289
 3043 5.097561 1.967289
 3044 5.101184 1.963666
 3045 5.104807 1.963666
 3046 5.108430 1.960043
 3047 5.112053 1.960043
 3048 5.115676 1.956420
 3049 5.119299 1.956420
 3050 5.122922 1.952797
 3051 5.126545 1.952797
 3052 5.130168 1.949174
 3053 5.133791 1.949174
 3054 5.137414 1.945551
 3055 5.141037 1.949174
 3056 5.144660 1.949174
 3057 5.148283 1.952797
 3058 5.151906 1.952797
 3059 5.155529 1.956420
 3060 5.159152 1.956420
 3061 5.162775 1.960043
 3062 5.166398 1.960043
 3063 5.170021 1.963666
 3064 5.173644 1.963666
 3065 5.177267 1.967289
 3066 5.180890 1.967289
 3067 5.184513 1.967289
 3068 5.188136 1.967289
 3069 5.191759 1.967289
 3070 5.195382 1.967289
 3071 5.199005 1.967289
 3072 5.202628 1.967289
 3073 5.206251 1.967289
 3074 5.209874 1.967289
 3075 5.213497 1.967289
 3076 5.217120 1.967289
 3077 5.220743 1.967289
 3078 5.224366 1.967289
 3079 5.227989 1.967289
 3080 5.231612 1.967289
 3081 5.235235 1.967289
 3082 5.238858 1.967289
 3083 5.242481 1.967289
 3084 5.246104 1.967289
 3085 5.249727 1.967289
 3086 5.253350 1.967289
 3087 5.256973 1.967289
 3088 5.260596 1.967289
 3089 5.264219 1.967289
 3090 5.267842 1.963666
 3091 5.271465 1.963666
 3092 5.275088 1.960043
 3093 5.278711 1.960043
 3094 5.282334 1.956420
 3095 5.285957 1.956420
 3096 5.289580 1.952797
 3097 5.293203 1.952797
 3098 5.296826 1.949174
 3099 5.300449 1.949174
 3100 5.304072 1.945551
 3101 5.307695 1.945551
 3102 5.311318 1.941928
 3103 5.314941 1.938305
 3104 5.314941 1.934682
 3105 5.318564 1.931059
 3106 5.318564 1.927436
 3107 5.322187 1.923813
 3108 5.322187 1.920190
 3109 5.325810 1.916567
 3110 5.325810 1.912944
 3111 5.329433 1.909321
 3112 5.329433 1.905698
 3113 5.333056 1.902075
 3114 5.333056 1.898452
 3115 5.336679 1.894829
 3116 5.336679 1.891206
 3117 5.336679 1.887583
 3118 5.336679 1.883960
 3119 5.336679 1.880337
 3120 5.336679 1.876714
 3121 5.336679 1.873091
 3122 5.336679 1.869468
 3123 5.336679 1.865845
 3124 5.340302 1.862222
 3125 5.340302 1.858599
 3126 5.343925 1.854976
 3127 5.347548 1.851353
 3128 5.351171 1.847730
 3129 5.354794 1.844107
 3130 5.358417 1.844107
 3131 5.362040 1.844107
 3132 5.365663 1.840484
 3133 5.369286 1.840484
 3134 5.372909 1.836861
 3135 5.376532 1.836861
 3136 5.380155 1.833238
 3137 5.383778 1.833238
 3138 5.387401 1.829615
 3139 5.391024 1.829615
 3140 5.394647 1.825992
 3141 5.398270 1.825992
 3142 5.401893 1.822369
 3143 5.405516 1.822369
 3144 5.409139 1.818746
 3145 5.412762 1.815123
 3146 5.416385 1.811500
 3147 5.420008 1.807877
 3148 5.423631 1.804254
 3149 5.427254 1.804254
 3150 5.430877 1.800631
 3151 5.434500 1.797008
 3152 5.438123 1.797008
 3153 5.441746 1.793385
 3154 5.445369 1.793385
 3155 5.448992 1.793385
 3156 5.452615 1.793385
 3157 5.456238 1.793385
 3158 5.459861 1.793385
 3159 5.463484 1.793385
 3160 5.467107 1.793385
 3161 5.470730 1.793385
 3162 5.474353 1.793385
 3163 5.477976 1.793385
 3164 5.481599 1.793385
 3165 5.485222 1.793385
 3166 5.488845 1.793385
 3167 5.492468 1.793385
 3168 5.496091 1.793385
 3169 5.499714 1.793385
 3170 5.503337 1.793385
 3171 5.506960 1.793385
 3172 5.510583 1.789762
 3173 5.514206 1.789762
 3174 5.517829 1.786139
 3175 5.521452 1.786139
 3176 5.525075 1.782516
 3177 5.528698 1.782516
 3178 5.532321 1.778893
 3179 5.535944 1.778893
 3180 5.539567 1.775270
 3181 5.543190 1.775270
 3182 5.546813 1.771647
 3183 5.550436 1.771647
 3184 5.554059 1.768024
 3185 5.557682 1.764401
 3186 5.557682 1.760778
 3187 5.561305 1.757155
 3188 5.564928 1.757155
 3189 5.568551 1.753532
 3190 5.572174 1.753532
 3191 5.575797 1.749909
 3192 5.579420 1.749909
 3193 5.583043 1.746286
 3194 5.586666 1.742663
 3195 5.590289 1.739040
 3196 5.593912 1.735417
 3197 5.597535 1.731794
 3198 5.601158 1.728171
 3199 5.604781 1.724548
 3200 5.608404 1.720925
 3201 5.612027 1.717302
 3202 5.615650 1.713679
 3203 5.615650 1.710056
 3204 5.619273 1.710056
 3205 5.622896 1.706433
 3206 5.626519 1.706433
 3207 5.630142 1.702810
 3208 5.633765 1.702810
 3209 5.637388 1.699187
 3210 5.641011 1.699187
 3211 5.644634 1.699187
 3212 5.648257 1.699187
 3213 5.651880 1.699187
 3214 5.655503 1.699187
 3215 5.659126 1.699187
 3216 5.662749 1.699187
 3217 5.666372 1.699187
 3218 5.669995 1.699187
 3219 5.673618 1.699187
 3220 5.677241 1.699187
 3221 5.680864 1.699187
 3222 5.684487 1.699187
 3223 5.688110 1.695564
 3224 5.691733 1.695564
 3225 5.695356 1.691941
 3226 5.698979 1.691941
 3227 5.702602 1.688318
 3228 5.706225 1.688318
 3229 5.709848 1.684695
 3230 5.713471 1.684695
 3231 5.717094 1.681072
 3232 5.720717 1.681072
 3233 5.724340 1.677449
 3234 5.727963 1.677449
 3235 5.731586 1.673826
 3236 5.735209 1.673826
 3237 5.738832 1.670203
 3238 5.742455 1.670203
 3239 5.746078 1.666580
 3240 5.749701 1.666580
 3241 5.753324 1.662957
 3242 5.753324 1.659334
 3243 5.756947 1.655711
 3244 5.756947 1.652088
 3245 5.760570 1.648465
 3246 5.760570 1.644842
 3247 5.764193 1.641219
 3248 5.764193 1.637596
 3249 5.767816 1.633973
 3250 5.767816 1.630350
 3251 5.771439 1.626727
 3252 5.771439 1.623104
 3253 5.775062 1.623104
 3254 5.778685 1.619481
 3255 5.782308 1.615858
 3256 5.785931 1.612235
 3257 5.789554 1.612235
 3258 5.793177 1.612235
 3259 5.796800 1.608612
 3260 5.800423 1.608612
 3261 5.804046 1.604989
 3262 5.807669 1.604989
 3263 5.811292 1.601366
 3264 5.814915 1.601366
 3265 5.818538 1.597743
 3266 5.822161 1.597743
 3267 5.825784 1.594120
 3268 5.829407 1.594120
 3269 5.833030 1.594120
 3270 5.836653 1.594120
 3271 5.840276 1.594120
 3272 5.843899 1.594120
 3273 5.847522 1.594120
 3274 5.851145 1.590497
 3275 5.854768 1.590497
 3276 5.858391 1.586874
 3277 5.862014 1.586874
 3278 5.865637 1.583251
 3279 5.869260 1.583251
 3280 5.872883 1.579628
 3281 5.876506 1.579628
 3282 5.880129 1.576005
 3283 5.883752 1.576005
 3284 5.887375 1.572382
 3285 5.890998 1.572382
 3286 5.894621 1.568759
 3287 5.898244 1.565136
 3288 5.901867 1.561513
 3289 5.905490 1.557890
 3290 5.909113 1.557890
 3291 5.912736 1.557890
 3292 5.916359 1.554267
 3293 5.919982 1.554267
 3294 5.923605 1.554267
 3295 5.927228 1.557890
 3296 5.930851 1.557890
 3297 5.934474 1.557890
 3298 5.938097 1.561513
 3299 5.941720 1.565136
 3300 5.945343 1.565136
 3301 5.948966 1.568759
 3302 5.952589 1.568759
 3303 5.956212 1.572382
 3304 5.959835 1.572382
 3305 5.963458 1.576005
 3306 5.967081 1.576005
 3307 5.970704 1.579628
 3308 5.974327 1.579628
 3309 5.977950 1.583251
 3310 5.981573 1.583251
 3311 5.985196 1.586874
 3312 5.988819 1.586874
 3313 5.992442 1.586874
 3314 5.996065 1.586874
 3315 5.999688 1.586874
 3316 6.003311 1.586874
 3317 6.006934 1.586874
 3318 6.010557 1.586874
 3319 6.014180 1.586874
 3320 6.017803 1.586874
 3321 6.021426 1.586874
 3322 6.025049 1.586874
 3323 6.028672 1.586874
 3324 6.032295 1.586874
 3325 6.035918 1.586874
 3326 6.039541 1.586874
 3327 6.043164 1.586874
 3328 6.046787 1.586874
 3329 6.050410 1.586874
 3330 6.054033 1.586874
 3331 6.057656 1.586874
 3332 6.061279 1.586874
 3333 6.064902 1.586874
 3334 6.068525 1.586874
 3335 6.072148 1.586874
 3336 6.075771 1.583251
 3337 6.079394 1.583251
 3338 6.083017 1.579628
 3339 6.086640 1.579628
 3340 6.090263 1.576005
 3341 6.093886 1.576005
 3342 6.097509 1.576005
 3343 6.101132 1.576005
 3344 6.104755 1.576005
 3345 6.108378 1.576005
 3346 6.112001 1.572382
 3347 6.115624 1.572382
 3348 6.119247 1.568759
 3349 6.122870 1.568759
 3350 6.126493 1.565136
 3351 6.130116 1.565136
 3352 6.133739 1.561513
 3353 6.137362 1.561513
 3354 6.140985 1.557890
 3355 6.144608 1.557890
 3356 6.148231 1.557890
 3357 6.151854 1.557890
 3358 6.155477 1.557890
 3359 6.159100 1.561513
 3360 6.162723 1.561513
 3361 6.166346 1.561513
 3362 6.169969 1.561513
 3363 6.173592 1.561513
 3364 6.177215 1.561513
 3365 6.180838 1.561513
 3366 6.184461 1.561513
 3367 6.188084 1.561513
 3368 6.191707 1.561513
 3369 6.195330 1.561513
 3370 6.198953 1.561513
 3371 6.202576 1.561513
 3372 6.206199 1.561513
 3373 6.209822 1.561513
 3374 6.213445 1.565136
 3375 6.217068 1.565136
 3376 6.220691 1.568759
 3377 6.224314 1.568759
 3378 6.227937 1.568759
 3379 6.231560 1.568759
 3380 6.235183 1.568759
 3381 6.238806 1.568759
 3382 6.242429 1.568759
 3383 6.246052 1.568759
 3384 6.249675 1.568759
 3385 6.253298 1.568759
 3386 6.256921 1.568759
 3387 6.260544 1.568759
 3388 6.264167 1.568759
 3389 6.267790 1.568759
 3390 6.271413 1.568759
 3391 6.275036 1.568759
 3392 6.278659 1.568759
 3393 6.282282 1.568759
 3394 6.285905 1.568759
 3395 6.289528 1.568759
 3396 6.293151 1.568759
 3397 6.296774 1.568759
 3398 6.300397 1.568759
 3399 6.304020 1.565136
 3400 6.307643 1.565136
 3401 6.311266 1.565136
 3402 6.314889 1.565136
 3403 6.318512 1.565136
 3404 6.322135 1.561513
 3405 6.325758 1.561513
 3406 6.329381 1.557890
 3407 6.333004 1.557890
 3408 6.336627 1.554267
 3409 6.340250 1.554267
 3410 6.343873 1.550644
 3411 6.347496 1.550644
 3412 6.351119 1.547021
 3413 6.354742 1.547021
 3414 6.358365 1.543398
 3415 6.361988 1.543398
 3416 6.365611 1.539775
 3417 6.365611 1.536152
 3418 6.369234 1.532529
 3419 6.369234 1.528906
 3420 6.372857 1.525283
 3421 6.372857 1.521660
 3422 6.376480 1.518037
 3423 6.376480 1.514414
 3424 6.380103 1.510791
 3425 6.380103 1.507168
 3426 6.383726 1.503545
 3427 6.383726 1.499922
 3428 6.387349 1.496299
 3429 6.387349 1.492676
 3430 6.387349 1.489053
 3431 6.387349 1.485430
 3432 6.387349 1.481807
 3433 6.387349 1.478184
 3434 6.387349 1.474561
 3435 6.387349 1.470938
 3436 6.387349 1.467315
 3437 6.387349 1.463692
 3438 6.387349 1.460069
 3439 6.387349 1.456446
 3440 6.387349 1.452823
 3441 6.387349 1.449200
 3442 6.387349 1.445577
 3443 6.387349 1.441954
 3444 6.387349 1.438331
 3445 6.387349 1.434708
 3446 6.387349 1.431085
 3447 6.387349 1.427462
 3448 6.390972 1.423839
 3449 6.390972 1.420216
 3450 6.390972 1.416593
 3451 6.390972 1.412970
 3452 6.390972 1.409347
 3453 6.390972 1.405724
 3454 6.390972 1.402101
 3455 6.390972 1.398478
 3456 6.390972 1.394855
 3457 6.390972 1.391232
 3458 6.390972 1.387609
 3459 6.390972 1.383986
 3460 6.390972 1.380363
 3461 6.390972 1.376740
 3462 6.390972 1.373117
 3463 6.390972 1.369494
 3464 6.394595 1.365871
 3465 6.394595 1.362248
 3466 6.394595 1.358625
 3467 6.398218 1.355002
 3468 6.398218 1.351379
 3469 6.401841 1.347756
 3470 6.405464 1.344133
 3471 6.409087 1.340510
 3472 6.409087 1.336887
 3473 6.412710 1.333264
 3474 6.416333 1.329641
 3475 6.419956 1.326018
 3476 6.419956 1.322395
 3477 6.423579 1.318772
 3478 6.423579 1.315149
 3479 6.427202 1.311526
 3480 6.427202 1.307903
 3481 6.430825 1.304280
 3482 6.430825 1.300657
 3483 6.434448 1.297034
 3484 6.434448 1.293411
 3485 6.438071 1.289788
 3486 6.438071 1.286165
 3487 6.441694 1.282542
 3488 6.441694 1.278919
 3489 6.441694 1.275296
 3490 6.441694 1.271673
 3491 6.445317 1.268050
 3492 6.448940 1.264427
 3493 6.452563 1.260804
 3494 6.456186 1.257181
 3495 6.456186 1.253558
 3496 6.459809 1.249935
 3497 6.463432 1.246312
 3498 6.467055 1.242689
 3499 6.470678 1.239066
 3500 6.474301 1.235443
 3501 6.477924 1.231820
 3502 6.481547 1.231820
 3503 6.485170 1.231820
 3504 6.488793 1.231820
 3505 6.492416 1.231820
 3506 6.496039 1.231820
 3507 6.499662 1.231820
 3508 6.503285 1.228197
 3509 6.506908 1.228197
 3510 6.510531 1.224574
 3511 6.514154 1.224574
 3512 6.517777 1.220951
 3513 6.521400 1.220951
 3514 6.525023 1.217328
 3515 6.528646 1.217328
 3516 6.532269 1.213705
 3517 6.535892 1.213705
 3518 6.539515 1.210082
 3519 6.543138 1.210082
 3520 6.546761 1.206459
 3521 6.550384 1.202836
 3522 6.554007 1.199213
 3523 6.554007 1.195590
 3524 6.557630 1.191967
 3525 6.561253 1.188344
 3526 6.564876 1.184721
 3527 6.568499 1.184721
 3528 6.572122 1.181098
 3529 6.575745 1.177475
 3530 6.579368 1.177475
 3531 6.582991 1.173852
 3532 6.586614 1.173852
 3533 6.590237 1.170229
 3534 6.593860 1.170229
 3535 6.597483 1.166606
 3536 6.601106 1.166606
 3537 6.604729 1.162983
 3538 6.608352 1.162983
 3539 6.611975 1.159360
 3540 6.615598 1.159360
 3541 6.619221 1.155737
 3542 6.622844 1.155737
 3543 6.626467 1.152114
 3544 6.630090 1.152114
 3545 6.633713 1.148491
 3546 6.637336 1.144868
 3547 6.640959 1.141245
 3548 6.644582 1.137622
 3549 6.644582 1.133999
 3550 6.648205 1.130376
 3551 6.651828 1.126753
 3552 6.651828 1.123130
 3553 6.655451 1.119507
 3554 6.655451 1.115884
 3555 6.659074 1.112261
 3556 6.659074 1.108638
 3557 6.662697 1.108638
 3558 6.666320 1.108638
 3559 6.669943 1.105015
 3560 6.673566 1.105015
 3561 6.677189 1.101392
 3562 6.680812 1.101392
 3563 6.684435 1.097769
 3564 6.688058 1.097769
 3565 6.691681 1.094146
 3566 6.695304 1.094146
 3567 6.698927 1.090523
 3568 6.702550 1.090523
 3569 6.706173 1.086900
 3570 6.709796 1.086900
 3571 6.713419 1.083277
 3572 6.717042 1.079654
 3573 6.717042 1.076031
 3574 6.720665 1.072408
 3575 6.720665 1.068785
 3576 6.724288 1.065162
 3577 6.724288 1.061539
 3578 6.727911 1.057916
 3579 6.727911 1.054293
 3580 6.731534 1.050670
 3581 6.731534 1.047047
 3582 6.735157 1.043424
 3583 6.738780 1.039801
 3584 6.742403 1.036178
 3585 6.746026 1.036178
 3586 6.749649 1.032555
 3587 6.753272 1.032555
 3588 6.756895 1.028932
 3589 6.760518 1.028932
 3590 6.764141 1.025309
 3591 6.767764 1.021686
 3592 6.771387 1.018063
 3593 6.775010 1.014440
 3594 6.778633 1.010817
 3595 6.782256 1.007194
 3596 6.785879 1.003571
 3597 6.789502 0.999948
 3598 6.789502 0.996325
 3599 6.793125 0.992702
 3600 6.796748 0.989079
 3601 6.796748 0.985456
 3602 6.800371 0.981833
 3603 6.803994 0.978210
 3604 6.803994 0.974587
 3605 6.807617 0.970964
 3606 6.807617 0.967341
 3607 6.811240 0.963718
 3608 6.814863 0.960095
 3609 6.818486 0.956472
 3610 6.822109 0.952849
 3611 6.825732 0.952849
 3612 6.829355 0.952849
 3613 6.832978 0.952849
 3614 6.836601 0.952849
 3615 6.840224 0.949226
 3616 6.843847 0.949226
 3617 6.847470 0.949226
 3618 6.851093 0.949226
 3619 6.854716 0.949226
 3620 6.858339 0.949226
 3621 6.861962 0.949226
 3622 6.865585 0.949226
 3623 6.869208 0.949226
 3624 6.872831 0.952849
 3625 6.876454 0.952849
 3626 6.880077 0.952849
 3627 6.883700 0.952849
 3628 6.887323 0.952849
 3629 6.890946 0.952849
 3630 6.894569 0.952849
 3631 6.898192 0.952849
 3632 6.901815 0.952849
 3633 6.905438 0.952849
 3634 6.909061 0.952849
 3635 6.912684 0.952849
 3636 6.916307 0.952849
 3637 6.919930 0.952849
 3638 6.923553 0.952849
 3639 6.927176 0.952849
 3640 6.930799 0.952849
 3641 6.934422 0.952849
 3642 6.938045 0.952849
 3643 6.941668 0.952849
 3644 6.945291 0.952849
 3645 6.948914 0.952849
 3646 6.952537 0.952849
 3647 6.956160 0.952849
 3648 6.959783 0.952849
 3649 6.963406 0.952849
 3650 6.967029 0.952849
 3651 6.970652 0.952849
 3652 6.974275 0.952849
 3653 6.977898 0.952849
 3654 6.981521 0.952849
 3655 6.985144 0.952849
 3656 6.988767 0.952849
 3657 6.992390 0.952849
 3658 6.996013 0.952849
 3659 6.999636 0.952849
 3660 7.003259 0.952849
 3661 7.006882 0.952849
 3662 7.010505 0.952849
 3663 7.014128 0.952849
 3664 7.017751 0.952849
 3665 7.021374 0.952849
 3666 7.024997 0.952849
 3667 7.028620 0.949226
 3668 7.032243 0.949226
 3669 7.035866 0.945603
 3670 7.039489 0.945603
 3671 7.043112 0.941980
 3672 7.046735 0.941980
 3673 7.050358 0.938357
 3674 7.053981 0.938357
 3675 7.057604 0.938357
 3676 7.061227 0.938357
 3677 7.064850 0.938357
 3678 7.068473 0.938357
 3679 7.072096 0.934734
 3680 7.075719 0.934734
 3681 7.079342 0.931111
 3682 7.082965 0.931111
 3683 7.086588 0.927488
 3684 7.090211 0.927488
 3685 7.093834 0.923865
 3686 7.097457 0.923865
 3687 7.101080 0.920242
 3688 7.104703 0.920242
 3689 7.108326 0.916619
 3690 7.111949 0.916619
 3691 7.115572 0.912996
 3692 7.119195 0.909373
 3693 7.122818 0.905750
 3694 7.122818 0.902127
 3695 7.126441 0.898504
 3696 7.126441 0.894881
 3697 7.130064 0.891258
 3698 7.130064 0.887635
 3699 7.133687 0.884012
 3700 7.133687 0.880389
 3701 7.137310 0.876766
 3702 7.137310 0.873143
 3703 7.140933 0.869520
 3704 7.140933 0.865897
 3705 7.144556 0.862274
 3706 7.144556 0.858651
 3707 7.144556 0.855028
 3708 7.144556 0.851405
 3709 7.144556 0.847782
 3710 7.144556 0.844159
 3711 7.144556 0.840536
 3712 7.148179 0.840536
 3713 7.151802 0.836913
 3714 7.155425 0.836913
 3715 7.159048 0.833290
 3716 7.162671 0.833290
 3717 7.166294 0.829667
 3718 7.169917 0.826044
 3719 7.173540 0.822421
 3720 7.177163 0.818798
 3721 7.177163 0.815175
 3722 7.180786 0.811552
 3723 7.180786 0.807929
 3724 7.184409 0.804306
 3725 7.184409 0.800683
 3726 7.188032 0.797060
 3727 7.188032 0.793437
 3728 7.191655 0.789814
 3729 7.191655 0.786191
 3730 7.195278 0.782568
 3731 7.195278 0.778945
 3732 7.198901 0.775322
 3733 7.198901 0.771699
 3734 7.198901 0.768076
 3735 7.198901 0.764453
 3736 7.198901 0.760830
 3737 7.198901 0.757207
 3738 7.198901 0.753584
 3739 7.198901 0.749961
 3740 7.198901 0.746338
 3741 7.198901 0.742715
 3742 7.198901 0.739092
 3743 7.198901 0.735469
 3744 7.198901 0.731846
 3745 7.198901 0.728223
 3746 7.202524 0.724600
 3747 7.206147 0.720977
 3748 7.206147 0.717354
 3749 7.209770 0.713731
 3750 7.209770 0.710108
 3751 7.213393 0.706485
 3752 7.213393 0.702862
 3753 7.217016 0.699239
 3754 7.217016 0.695616
 3755 7.220639 0.691993
 3756 7.220639 0.688370
 3757 7.224262 0.684747
 3758 7.224262 0.681124
 3759 7.227885 0.677501
 3760 7.227885 0.673878
 3761 7.231508 0.670255
 3762 7.235131 0.666632
 3763 7.238754 0.663009
 3764 7.242377 0.659386
 3765 7.246000 0.655763
 3766 7.249623 0.652140
 3767 7.253246 0.648517
 3768 7.256869 0.644894
 3769 7.260492 0.641271
 3770 7.264115 0.637648
 3771 7.267738 0.634025
 3772 7.271361 0.630402
 3773 7.274984 0.626779
 3774 7.278607 0.623156
 3775 7.282230 0.619533
 3776 7.285853 0.615910
 3777 7.289476 0.612287
 3778 7.293099 0.608664
 3779 7.296722 0.608664
 3780 7.300345 0.608664
 3781 7.303968 0.608664
 3782 7.307591 0.608664
 3783 7.311214 0.608664
 3784 7.314837 0.608664
 3785 7.318460 0.608664
 3786 7.322083 0.608664
 3787 7.325706 0.608664
 3788 7.329329 0.608664
 3789 7.332952 0.608664
 3790 7.336575 0.608664
 3791 7.340198 0.608664
 3792 7.343821 0.608664
 3793 7.347444 0.608664
 3794 7.351067 0.608664
 3795 7.354690 0.608664
 3796 7.358313 0.608664
 3797 7.361936 0.608664
 3798 7.365559 0.605041
 3799 7.369182 0.605041
 3800 7.372805 0.605041
 3801 7.376428 0.605041
 3802 7.380051 0.605041
 3803 7.383674 0.605041
 3804 7.387297 0.605041
 3805 7.390920 0.605041
 3806 7.394543 0.605041
 3807 7.398166 0.605041
 3808 7.401789 0.605041
 3809 7.405412 0.605041
 3810 7.409035 0.605041
 3811 7.412658 0.605041
 3812 7.416281 0.605041
 3813 7.419904 0.605041
 3814 7.423527 0.605041
 3815 7.427150 0.608664
 3816 7.430773 0.608664
 3817 7.434396 0.612287
 3818 7.438019 0.612287
 3819 7.441642 0.612287
 3820 7.445265 0.615910
 3821 7.448888 0.615910
 3822 7.452511 0.615910
 3823 7.456134 0.615910
 3824 7.459757 0.615910
 3825 7.463380 0.615910
 3826 7.467003 0.615910
 3827 7.470626 0.615910
 3828 7.474249 0.615910
 3829 7.477872 0.615910
 3830 7.481495 0.615910
 3831 7.485118 0.615910
 3832 7.488741 0.615910
 3833 7.492364 0.615910
 3834 7.495987 0.615910
 3835 7.499610 0.615910
 3836 7.503233 0.615910
 3837 7.506856 0.615910
 3838 7.510479 0.615910
 3839 7.514102 0.615910
 3840 7.517725 0.615910
 3841 7.521348 0.615910
 3842 7.524971 0.615910
 3843 7.528594 0.615910
 3844 7.532217 0.615910
 3845 7.535840 0.615910
 3846 7.539463 0.615910
 3847 7.543086 0.615910
 3848 7.546709 0.615910
 3849 7.550332 0.615910
 3850 7.553955 0.615910
 3851 7.557578 0.615910
 3852 7.561201 0.615910
 3853 7.564824 0.615910
 3854 7.568447 0.612287
 3855 7.572070 0.612287
 3856 7.575693 0.608664
 3857 7.579316 0.608664
 3858 7.582939 0.605041
 3859 7.586562 0.605041
 3860 7.590185 0.601418
 3861 7.593808 0.601418
 3862 7.597431 0.597795
 3863 7.601054 0.597795
 3864 7.604677 0.594172
 3865 7.608300 0.594172
 3866 7.611923 0.590549
 3867 7.615546 0.586926
 3868 7.619169 0.583303
 3869 7.622792 0.579680
 3870 7.626415 0.576057
 3871 7.630038 0.572434
 3872 7.633661 0.568811
 3873 7.637284 0.565188
 3874 7.640907 0.561565
 3875 7.644530 0.561565
 3876 7.648153 0.561565
 3877 7.651776 0.561565
 3878 7.655399 0.561565
 3879 7.659022 0.561565
 3880 7.662645 0.561565
 3881 7.666268 0.561565
 3882 7.669891 0.561565
 3883 7.673514 0.561565
 3884 7.677137 0.561565
 3885 7.680760 0.561565
 3886 7.684383 0.561565
 3887 7.688006 0.561565
 3888 7.691629 0.561565
 3889 7.695252 0.561565
 3890 7.698875 0.561565
 3891 7.702498 0.561565
 3892 7.706121 0.561565
 3893 7.709744 0.561565
 3894 7.713367 0.561565
 3895 7.716990 0.561565
 3896 7.720613 0.561565
 3897 7.724236 0.561565
 3898 7.727859 0.561565
 3899 7.731482 0.565188
 3900 7.735105 0.568811
 3901 7.738728 0.572434
 3902 7.742351 0.576057
 3903 7.745974 0.579680
 3904 7.749597 0.583303
 3905 7.753220 0.586926
 3906 7.756843 0.590549
 3907 7.760466 0.594172
 3908 7.764089 0.597795
 3909 7.767712 0.601418
 3910 7.771335 0.605041
 3911 7.774958 0.608664
 3912 7.774958 0.612287
 3913 7.778581 0.615910
 3914 7.782204 0.619533
 3915 7.782204 0.623156
 3916 7.785827 0.626779
 3917 7.785827 0.630402
 3918 7.789450 0.634025
 3919 7.789450 0.637648
 3920 7.793073 0.641271
 3921 7.796696 0.641271
 3922 7.800319 0.644894
 3923 7.803942 0.644894
 3924 7.807565 0.648517
 3925 7.811188 0.648517
 3926 7.814811 0.652140
 3927 7.818434 0.652140
 3928 7.822057 0.655763
 3929 7.825680 0.655763
 3930 7.829303 0.659386
 3931 7.832926 0.659386
 3932 7.836549 0.663009
 3933 7.840172 0.663009
 3934 7.843795 0.663009
 3935 7.847418 0.663009
 3936 7.851041 0.663009
 3937 7.854664 0.663009
 3938 7.858287 0.663009
 3939 7.861910 0.663009
 3940 7.865533 0.663009
 3941 7.869156 0.663009
 3942 7.872779 0.663009
 3943 7.876402 0.663009
 3944 7.880025 0.663009
 3945 7.883648 0.663009
 3946 7.887271 0.663009
 3947 7.890894 0.663009
 3948 7.894517 0.663009
 3949 7.898140 0.663009
 3950 7.901763 0.663009
 3951 7.905386 0.663009
 3952 7.909009 0.663009
 3953 7.912632 0.663009
 3954 7.916255 0.663009
 3955 7.919878 0.659386
 3956 7.923501 0.659386
 3957 7.927124 0.655763
 3958 7.930747 0.655763
 3959 7.934370 0.652140
 3960 7.937993 0.652140
 3961 7.941616 0.648517
 3962 7.945239 0.648517
 3963 7.948862 0.644894
 3964 7.952485 0.644894
 3965 7.956108 0.641271
 3966 7.959731 0.641271
 3967 7.963354 0.637648
 3968 7.966977 0.634025
 3969 7.970600 0.630402
 3970 7.974223 0.626779
 3971 7.977846 0.623156
 3972 7.981469 0.619533
 3973 7.981469 0.615910
 3974 7.985092 0.612287
 3975 7.985092 0.608664
 3976 7.988715 0.605041
 3977 7.988715 0.601418
 3978 7.992338 0.597795
 3979 7.992338 0.594172
 3980 7.995961 0.590549
 3981 7.995961 0.586926
 3982 7.999584 0.583303
 3983 7.999584 0.579680
 3984 8.003207 0.576057
 3985 8.003207 0.572434
 3986 8.006830 0.568811
 3987 8.006830 0.565188
 3988 8.010453 0.561565
 3989 8.010453 0.557942
 3990 8.014076 0.554319
 3991 8.014076 0.550696
 3992 8.017699 0.547073
 3993 8.017699 0.543450
 3994 8.017699 0.539827
 3995 8.017699 0.536204
 3996 8.017699 0.532581
 3997 8.017699 0.528958
 3998 8.017699 0.525335
 3999 8.017699 0.521712
 4000 8.017699 0.518089
 4001 8.017699 0.514466
 4002 8.017699 0.510843
 4003 8.017699 0.507220
 4004 8.017699 0.503597
 4005 8.017699 0.499974
 4006 8.017699 0.496351
 4007 8.017699 0.492728
 4008 8.017699 0.489105
 4009 8.017699 0.485482
 4010 8.017699 0.481859
 4011 8.017699 0.478236
 4012 8.017699 0.474613
 4013 8.017699 0.470990
 4014 8.017699 0.467367
 4015 8.017699 0.463744
 4016 8.014076 0.460121
 4017 8.014076 0.456498
 4018 8.010453 0.452875
 4019 8.010453 0.449252
 4020 8.006830 0.445629
 4021 8.006830 0.442006
 4022 8.006830 0.438383
 4023 8.006830 0.434760
 4024 8.006830 0.431137
 4025 8.006830 0.427514
 4026 8.006830 0.423891
 4027 8.006830 0.420268
 4028 8.006830 0.416645
 4029 8.006830 0.413022
 4030 8.006830 0.409399
 4031 8.006830 0.405776
 4032 8.006830 0.402153
 4033 8.006830 0.398530
 4034 8.006830 0.394907
 4035 8.006830 0.391284
 4036 8.006830 0.387661
 4037 8.010453 0.384038
 4038 8.014076 0.380415
 4039 8.017699 0.376792
 4040 8.021322 0.373169
 4041 8.024945 0.369546
 4042 8.028568 0.365923
 4043 8.032191 0.362300
 4044 8.035814 0.358677
 4045 8.039437 0.355054
 4046 8.043060 0.351431
 4047 8.046683 0.347808
 4048 8.050306 0.347808
 4049 8.053929 0.347808
 4050 8.057552 0.347808
 4051 8.061175 0.347808
 4052 8.064798 0.347808
 4053 8.068421 0.347808
 4054 8.072044 0.347808
 4055 8.075667 0.347808
 4056 8.079290 0.347808
 4057 8.082913 0.347808
 4058 8.086536 0.347808
 4059 8.090159 0.347808
 4060 8.093782 0.347808
 4061 8.097405 0.347808
 4062 8.101028 0.347808
 4063 8.104651 0.347808
 4064 8.108274 0.351431
 4065 8.111897 0.351431
 4066 8.115520 0.355054
 4067 8.119143 0.355054
 4068 8.122766 0.358677
 4069 8.126389 0.358677
 4070 8.130012 0.362300
 4071 8.133635 0.362300
 4072 8.137258 0.365923
 4073 8.140881 0.365923
 4074 8.144504 0.369546
 4075 8.148127 0.369546
 4076 8.151750 0.369546
 4077 8.155373 0.369546
 4078 8.158996 0.369546
 4079 8.162619 0.369546
 4080 8.166242 0.369546
 4081 8.169865 0.369546
 4082 8.173488 0.369546
 4083 8.177111 0.369546
 4084 8.180734 0.369546
 4085 8.184357 0.369546
 4086 8.187980 0.369546
 4087 8.191603 0.369546
 4088 8.195226 0.369546
 4089 8.198849 0.369546
 4090 8.202472 0.369546
 4091 8.206095 0.369546
 4092 8.209718 0.369546
 4093 8.213341 0.369546
 4094 8.216964 0.369546
 4095 8.220587 0.369546
 4096 8.224210 0.369546
 4097 8.227833 0.369546
 4098 8.231456 0.365923
 4099 8.235079 0.365923
 4100 8.238702 0.362300
 4101 8.242325 0.362300
 4102 8.245948 0.358677
 4103 8.249571 0.358677
 4104 8.253194 0.355054
 4105 8.256817 0.355054
 4106 8.260440 0.351431
 4107 8.264063 0.351431
 4108 8.267686 0.347808
 4109 8.271309 0.347808
 4110 8.274932 0.344185
 4111 8.278555 0.340562
 4112 8.278555 0.336939
 4113 8.282178 0.333316
 4114 8.282178 0.329693
 4115 8.285801 0.326070
 4116 8.285801 0.322447
 4117 8.289424 0.318824
 4118 8.289424 0.315201
 4119 8.293047 0.311578
 4120 8.293047 0.307955
 4121 8.296670 0.307955
 4122 8.300293 0.304332
 4123 8.303916 0.304332
 4124 8.307539 0.304332
 4125 8.311162 0.304332
 4126 8.314785 0.304332
 4127 8.318408 0.304332
 4128 8.322031 0.307955
 4129 8.325654 0.307955
 4130 8.329277 0.311578
 4131 8.329277 0.315201
 4132 8.332900 0.318824
 4133 8.332900 0.322447
 4134 8.336523 0.326070
 4135 8.336523 0.329693
 4136 8.340146 0.333316
 4137 8.343769 0.336939
 4138 8.343769 0.340562
 4139 8.347392 0.344185
 4140 8.351015 0.347808
 4141 8.354638 0.347808
 4142 8.358261 0.351431
 4143 8.361884 0.351431
 4144 8.365507 0.355054
 4145 8.369130 0.355054
 4146 8.372753 0.358677
 4147 8.376376 0.358677
 4148 8.379999 0.362300
 4149 8.383622 0.362300
 4150 8.387245 0.365923
 4151 8.390868 0.365923
 4152 8.394491 0.369546
 4153 8.398114 0.369546
 4154 8.401737 0.369546
 4155 8.405360 0.373169
 4156 8.408983 0.376792
 4157 8.408983 0.380415
 4158 8.412606 0.384038
 4159 8.412606 0.387661
 4160 8.416229 0.391284
 4161 8.419852 0.391284
 4162 8.423475 0.394907
 4163 8.427098 0.394907
 4164 8.430721 0.398530
 4165 8.434344 0.398530
 4166 8.437967 0.402153
 4167 8.441590 0.402153
 4168 8.445213 0.405776
 4169 8.448836 0.405776
 4170 8.452459 0.409399
 4171 8.456082 0.409399
 4172 8.459705 0.413022
 4173 8.463328 0.413022
 4174 8.466951 0.413022
 4175 8.470574 0.413022
 4176 8.474197 0.413022
 4177 8.477820 0.413022
 4178 8.481443 0.413022
 4179 8.485066 0.413022
 4180 8.488689 0.413022
 4181 8.492312 0.413022
 4182 8.495935 0.413022
 4183 8.499558 0.413022
 4184 8.503181 0.413022
 4185 8.506804 0.413022
 4186 8.510427 0.413022
 4187 8.514050 0.413022
 4188 8.517673 0.413022
 4189 8.521296 0.413022
 4190 8.524919 0.413022
 4191 8.528542 0.413022
 4192 8.532165 0.413022
 4193 8.535788 0.413022
 4194 8.539411 0.413022
 4195 8.543034 0.409399
 4196 8.546657 0.409399
 4197 8.550280 0.405776
 4198 8.553903 0.405776
 4199 8.557526 0.405776
 4200 8.561149 0.402153
 4201 8.564772 0.402153
 4202 8.568395 0.398530
 4203 8.572018 0.398530
 4204 8.575641 0.394907
 4205 8.579264 0.394907
 4206 8.582887 0.391284
 4207 8.586510 0.391284
 4208 8.590133 0.387661
 4209 8.593756 0.387661
 4210 8.597379 0.384038
 4211 8.601002 0.384038
 4212 8.604625 0.380415
 4213 8.608248 0.376792
 4214 8.611871 0.376792
 4215 8.615494 0.376792
 4216 8.619117 0.373169
 4217 8.622740 0.373169
 4218 8.626363 0.373169
 4219 8.629986 0.373169
 4220 8.633609 0.373169
 4221 8.637232 0.373169
 4222 8.640855 0.373169
 4223 8.644478 0.373169
 4224 8.648101 0.373169
 4225 8.651724 0.376792
 4226 8.655347 0.380415
 4227 8.658970 0.380415
 4228 8.662593 0.384038
 4229 8.666216 0.387661
 4230 8.669839 0.387661
 4231 8.673462 0.391284
 4232 8.677085 0.394907
 4233 8.677085 0.398530
 4234 8.680708 0.402153
 4235 8.680708 0.405776
 4236 8.684331 0.409399
 4237 8.687954 0.413022
 4238 8.687954 0.416645
 4239 8.691577 0.420268
 4240 8.695200 0.423891
 4241 8.698823 0.423891
 4242 8.702446 0.427514
 4243 8.706069 0.427514
 4244 8.709692 0.431137
 4245 8.713315 0.431137
 4246 8.716938 0.434760
 4247 8.720561 0.434760
 4248 8.724184 0.438383
 4249 8.727807 0.438383
 4250 8.731430 0.442006
 4251 8.735053 0.442006
 4252 8.738676 0.445629
 4253 8.742299 0.445629
 4254 8.745922 0.445629
 4255 8.749545 0.445629
 4256 8.753168 0.445629
 4257 8.756791 0.445629
 4258 8.760414 0.445629
 4259 8.764037 0.449252
 4260 8.767660 0.449252
 4261 8.771283 0.452875
 4262 8.774906 0.452875
 4263 8.778529 0.456498
 4264 8.782152 0.456498
 4265 8.785775 0.460121
 4266 8.789398 0.460121
 4267 8.793021 0.463744
 4268 8.796644 0.463744
 4269 8.800267 0.463744
 4270 8.803890 0.463744
 4271 8.807513 0.463744
 4272 8.811136 0.463744
 4273 8.814759 0.463744
 4274 8.818382 0.463744
 4275 8.822005 0.463744
 4276 8.825628 0.463744
 4277 8.829251 0.463744
 4278 8.832874 0.463744
 4279 8.836497 0.463744
 4280 8.840120 0.463744
 4281 8.843743 0.463744
 4282 8.847366 0.467367
 4283 8.850989 0.467367
 4284 8.854612 0.467367
 4285 8.858235 0.470990
 4286 8.861858 0.470990
 4287 8.865481 0.470990
 4288 8.869104 0.470990
 4289 8.872727 0.470990
 4290 8.876350 0.470990
 4291 8.879973 0.470990
 4292 8.883596 0.470990
 4293 8.887219 0.470990
 4294 8.890842 0.470990
 4295 8.894465 0.470990
 4296 8.898088 0.470990
 4297 8.901711 0.470990
 4298 8.905334 0.470990
 4299 8.908957 0.470990
 4300 8.912580 0.470990
 4301 8.916203 0.470990
 4302 8.919826 0.474613
 4303 8.923449 0.474613
 4304 8.927072 0.474613
 4305 8.930695 0.478236
 4306 8.934318 0.478236
 4307 8.937941 0.478236
 4308 8.941564 0.478236
 4309 8.945187 0.478236
 4310 8.948810 0.478236
 4311 8.952433 0.478236
 4312 8.956056 0.478236
 4313 8.959679 0.478236
 4314 8.963302 0.478236
 4315 8.966925 0.478236
 4316 8.970548 0.478236
 4317 8.974171 0.478236
 4318 8.977794 0.478236
 4319 8.981417 0.478236
 4320 8.985040 0.478236
 4321 8.988663 0.478236
 4322 8.992286 0.478236
 4323 8.995909 0.478236
 4324 8.999532 0.478236
 4325 9.003155 0.478236
 4326 9.006778 0.478236
 4327 9.010401 0.478236
 4328 9.014024 0.478236
 4329 9.017647 0.478236
 4330 9.021270 0.478236
 4331 9.024893 0.478236
 4332 9.028516 0.478236
 4333 9.032139 0.478236
 4334 9.035762 0.478236
 4335 9.039385 0.478236
 4336 9.043008 0.478236
 4337 9.046631 0.478236
 4338 9.050254 0.478236
 4339 9.053877 0.478236
 4340 9.057500 0.478236
 4341 9.061123 0.481859
 4342 9.064746 0.485482
 4343 9.068369 0.489105
 4344 9.071992 0.492728
 4345 9.075615 0.496351
 4346 9.079238 0.499974
 4347 9.082861 0.503597
 4348 9.086484 0.507220
 4349 9.090107 0.510843
 4350 9.093730 0.510843
 4351 9.097353 0.514466
 4352 9.100976 0.514466
 4353 9.104599 0.518089
 4354 9.108222 0.518089
 4355 9.111845 0.521712
 4356 9.115468 0.521712
 4357 9.119091 0.525335
 4358 9.122714 0.525335
 4359 9.126337 0.528958
 4360 9.129960 0.528958
 4361 9.133583 0.532581
 4362 9.137206 0.532581
 4363 9.140829 0.532581
 4364 9.144452 0.532581
 4365 9.148075 0.532581
 4366 9.151698 0.532581
 4367 9.155321 0.532581
 4368 9.158944 0.532581
 4369 9.162567 0.532581
 4370 9.166190 0.532581
 4371 9.169813 0.532581
 4372 9.173436 0.532581
 4373 9.177059 0.532581
 4374 9.180682 0.532581
 4375 9.184305 0.532581
 4376 9.187928 0.532581
 4377 9.191551 0.532581
 4378 9.195174 0.532581
 4379 9.198797 0.532581
 4380 9.202420 0.532581
 4381 9.206043 0.532581
 4382 9.209666 0.532581
 4383 9.213289 0.532581
 4384 9.216912 0.528958
 4385 9.220535 0.528958
 4386 9.224158 0.525335
 4387 9.227781 0.525335
 4388 9.231404 0.528958
 4389 9.235027 0.528958
 4390 9.238650 0.528958
 4391 9.242273 0.532581
 4392 9.245896 0.532581
 4393 9.249519 0.536204
 4394 9.253142 0.536204
 4395 9.256765 0.539827
 4396 9.260388 0.539827
 4397 9.264011 0.543450
 4398 9.267634 0.543450
 4399 9.271257 0.547073
 4400 9.274880 0.547073
 4401 9.278503 0.550696
 4402 9.282126 0.550696
 4403 9.285749 0.550696
 4404 9.289372 0.550696
 4405 9.292995 0.550696
 4406 9.296618 0.550696
 4407 9.300241 0.550696
 4408 9.303864 0.550696
 4409 9.307487 0.550696
 4410 9.311110 0.550696
 4411 9.314733 0.550696
 4412 9.318356 0.550696
 4413 9.321979 0.550696
 4414 9.325602 0.550696
 4415 9.329225 0.550696
 4416 9.332848 0.550696
 4417 9.336471 0.550696
 4418 9.340094 0.550696
 4419 9.343717 0.550696
 4420 9.347340 0.550696
 4421 9.350963 0.550696
 4422 9.354586 0.550696
 4423 9.358209 0.550696
 4424 9.361832 0.547073
 4425 9.365455 0.547073
 4426 9.369078 0.543450
 4427 9.372701 0.543450
 4428 9.376324 0.543450
 4429 9.379947 0.543450
 4430 9.383570 0.543450
 4431 9.387193 0.543450
 4432 9.390816 0.543450
 4433 9.394439 0.543450
 4434 9.398062 0.543450
 4435 9.401685 0.543450
 4436 9.405308 0.543450
 4437 9.408931 0.543450
 4438 9.412554 0.539827
 4439 9.416177 0.539827
 4440 9.419800 0.539827
 4441 9.423423 0.536204
 4442 9.427046 0.536204
 4443 9.430669 0.539827
 4444 9.434292 0.539827
 4445 9.437915 0.539827
 4446 9.441538 0.543450
 4447 9.445161 0.543450
 4448 9.448784 0.547073
 4449 9.452407 0.550696
 4450 9.456030 0.550696
 4451 9.459653 0.554319
 4452 9.463276 0.554319
 4453 9.466899 0.557942
 4454 9.470522 0.561565
 4455 9.470522 0.565188
 4456 9.474145 0.568811
 4457 9.477768 0.572434
 4458 9.481391 0.576057
 4459 9.485014 0.576057
 4460 9.488637 0.579680
 4461 9.492260 0.579680
 4462 9.495883 0.583303
 4463 9.499506 0.583303
 4464 9.503129 0.586926
 4465 9.506752 0.586926
 4466 9.510375 0.590549
 4467 9.513998 0.590549
 4468 9.517621 0.594172
 4469 9.521244 0.594172
 4470 9.524867 0.597795
 4471 9.528490 0.597795
 4472 9.532113 0.597795
 4473 9.535736 0.597795
 4474 9.539359 0.597795
 4475 9.542982 0.597795
 4476 9.546605 0.597795
 4477 9.550228 0.597795
 4478 9.553851 0.597795
 4479 9.557474 0.597795
 4480 9.561097 0.597795
 4481 9.564720 0.597795
 4482 9.568343 0.597795
 4483 9.571966 0.597795
 4484 9.575589 0.597795
 4485 9.579212 0.597795
 4486 9.582835 0.597795
 4487 9.586458 0.601418
 4488 9.590081 0.601418
 4489 9.593704 0.605041
 4490 9.597327 0.605041
 4491 9.600950 0.608664
 4492 9.604573 0.608664
 4493 9.608196 0.612287
 4494 9.611819 0.612287
 4495 9.615442 0.615910
 4496 9.619065 0.615910
 4497 9.622688 0.619533
 4498 9.626311 0.619533
 4499 9.629934 0.623156
 4500 9.633557 0.623156
 4501 9.637180 0.626779
 4502 9.640803 0.626779
 4503 9.644426 0.630402
 4504 9.648049 0.630402
 4505 9.651672 0.630402
 4506 9.655295 0.630402
 4507 9.658918 0.630402
 4508 9.662541 0.630402
 4509 9.666164 0.630402
 4510 9.669787 0.630402
 4511 9.673410 0.630402
 4512 9.677033 0.630402
 4513 9.680656 0.630402
 4514 9.684279 0.630402
 4515 9.687902 0.630402
 4516 9.691525 0.630402
 4517 9.695148 0.630402
 4518 9.698771 0.630402
 4519 9.702394 0.630402
 4520 9.706017 0.630402
 4521 9.709640 0.630402
 4522 9.713263 0.630402
 4523 9.716886 0.630402
 4524 9.720509 0.630402
 4525 9.724132 0.630402
 4526 9.727755 0.630402
 4527 9.731378 0.630402
 4528 9.735001 0.626779
 4529 9.738624 0.626779
 4530 9.742247 0.626779
 4531 9.745870 0.626779
 4532 9.749493 0.626779
 4533 9.753116 0.626779
 4534 9.756739 0.626779
 4535 9.760362 0.626779
 4536 9.763985 0.626779
 4537 9.767608 0.626779
 4538 9.771231 0.626779
 4539 9.774854 0.626779
 4540 9.778477 0.626779
 4541 9.782100 0.626779
 4542 9.785723 0.626779
 4543 9.789346 0.626779
 4544 9.792969 0.626779
 4545 9.796592 0.626779
 4546 9.800215 0.626779
 4547 9.803838 0.626779
 4548 9.807461 0.623156
 4549 9.811084 0.623156
 4550 9.814707 0.623156
 4551 9.818330 0.619533
 4552 9.821953 0.619533
 4553 9.825576 0.619533
 4554 9.829199 0.619533
 4555 9.832822 0.619533
 4556 9.836445 0.619533
 4557 9.840068 0.619533
 4558 9.843691 0.615910
 4559 9.847314 0.615910
 4560 9.850937 0.612287
 4561 9.854560 0.612287
 4562 9.858183 0.612287
 4563 9.861806 0.608664
 4564 9.865429 0.612287
 4565 9.869052 0.612287
 4566 9.872675 0.615910
 4567 9.876298 0.619533
 4568 9.876298 0.623156
 4569 9.879921 0.626779
 4570 9.879921 0.630402
 4571 9.883544 0.634025
 4572 9.883544 0.637648
 4573 9.887167 0.641271
 4574 9.887167 0.644894
 4575 9.890790 0.648517
 4576 9.890790 0.652140
 4577 9.894413 0.655763
 4578 9.898036 0.659386
 4579 9.901659 0.659386
 4580 9.905282 0.663009
 4581 9.908905 0.663009
 4582 9.912528 0.666632
 4583 9.916151 0.666632
 4584 9.919774 0.670255
 4585 9.923397 0.670255
 4586 9.927020 0.673878
 4587 9.930643 0.673878
 4588 9.934266 0.677501
 4589 9.937889 0.677501
 4590 9.941512 0.681124
 4591 9.945135 0.681124
 4592 9.948758 0.681124
 4593 9.952381 0.684747
 4594 9.956004 0.684747
 4595 9.959627 0.688370
 4596 9.963250 0.688370
 4597 9.966873 0.691993
 4598 9.970496 0.691993
 4599 9.974119 0.695616
 4600 9.977742 0.695616
 4601 9.981365 0.699239
 4602 9.984988 0.699239
 4603 9.988611 0.702862
 4604 9.992234 0.702862
 4605 9.995857 0.706485
 4606 9.999480 0.706485
 4607 10.003103 0.710108
 4608 10.006726 0.710108
 4609 10.010349 0.710108
 4610 10.013972 0.710108
 4611 10.017595 0.710108
 4612 10.021218 0.710108
 4613 10.024841 0.710108
 4614 10.028464 0.710108
 4615 10.032087 0.710108
 4616 10.035710 0.710108
 4617 10.039333 0.710108
 4618 10.042956 0.710108
 4619 10.046579 0.710108
 4620 10.050202 0.710108
 4621 10.053825 0.710108
 4622 10.057448 0.710108
 4623 10.061071 0.710108
 4624 10.064694 0.710108
 4625 10.068317 0.710108
 4626 10.071940 0.710108
 4627 10.075563 0.710108
 4628 10.079186 0.710108
 4629 10.082809 0.710108
 4630 10.086432 0.710108
 4631 10.090055 0.706485
 4632 10.093678 0.706485
 4633 10.097301 0.702862
 4634 10.100924 0.702862
 4635 10.104547 0.699239
 4636 10.108170 0.699239
 4637 10.111793 0.695616
 4638 10.115416 0.695616
 4639 10.119039 0.691993
 4640 10.122662 0.691993
 4641 10.126285 0.688370
 4642 10.129908 0.688370
 4643 10.133531 0.684747
 4644 10.137154 0.681124
 4645 10.140777 0.677501
 4646 10.144400 0.673878
 4647 10.144400 0.670255
 4648 10.148023 0.666632
 4649 10.151646 0.666632
 4650 10.155269 0.663009
 4651 10.158892 0.659386
 4652 10.162515 0.659386
 4653 10.166138 0.659386
 4654 10.169761 0.663009
 4655 10.173384 0.663009
 4656 10.177007 0.663009
 4657 10.180630 0.666632
 4658 10.184253 0.666632
 4659 10.187876 0.670255
 4660 10.191499 0.670255
 4661 10.195122 0.673878
 4662 10.198745 0.673878
 4663 10.202368 0.677501
 4664 10.205991 0.677501
 4665 10.209614 0.681124
 4666 10.213237 0.681124
 4667 10.216860 0.681124
 4668 10.220483 0.681124
 4669 10.224106 0.681124
 4670 10.227729 0.681124
 4671 10.231352 0.681124
 4672 10.234975 0.681124
 4673 10.238598 0.681124
 4674 10.242221 0.681124
 4675 10.245844 0.681124
 4676 10.249467 0.681124
 4677 10.253090 0.681124
 4678 10.256713 0.684747
 4679 10.260336 0.684747
 4680 10.263959 0.684747
 4681 10.267582 0.688370
 4682 10.271205 0.691993
 4683 10.274828 0.691993
 4684 10.274828 0.695616
 4685 10.278451 0.699239
 4686 10.278451 0.702862
 4687 10.282074 0.706485
 4688 10.285697 0.710108
 4689 10.285697 0.713731
 4690 10.289320 0.717354
 4691 10.292943 0.717354
 4692 10.296566 0.720977
 4693 10.300189 0.720977
 4694 10.303812 0.724600
 4695 10.307435 0.724600
 4696 10.311058 0.728223
 4697 10.314681 0.728223
 4698 10.318304 0.731846
 4699 10.321927 0.731846
 4700 10.325550 0.735469
 4701 10.329173 0.735469
 4702 10.332796 0.739092
 4703 10.336419 0.739092
 4704 10.340042 0.739092
 4705 10.343665 0.739092
 4706 10.347288 0.739092
 4707 10.350911 0.739092
 4708 10.354534 0.739092
 4709 10.358157 0.739092
 4710 10.361780 0.739092
 4711 10.365403 0.739092
 4712 10.369026 0.739092
 4713 10.372649 0.739092
 4714 10.376272 0.739092
 4715 10.379895 0.739092
 4716 10.383518 0.739092
 4717 10.387141 0.739092
 4718 10.390764 0.739092
 4719 10.394387 0.739092
 4720 10.398010 0.739092
 4721 10.401633 0.739092
 4722 10.405256 0.739092
 4723 10.408879 0.739092
 4724 10.412502 0.739092
 4725 10.416125 0.739092
 4726 10.419748 0.739092
 4727 10.423371 0.739092
 4728 10.426994 0.739092
 4729 10.430617 0.739092
 4730 10.434240 0.739092
 4731 10.437863 0.739092
 4732 10.441486 0.739092
 4733 10.445109 0.739092
 4734 10.448732 0.739092
 4735 10.452355 0.739092
 4736 10.455978 0.739092
 4737 10.459601 0.739092
 4738 10.463224 0.739092
 4739 10.466847 0.739092
 4740 10.470470 0.739092
 4741 10.474093 0.739092
 4742 10.477716 0.739092
 4743 10.481339 0.739092
 4744 10.484962 0.739092
 4745 10.488585 0.739092
 4746 10.492208 0.742715
 4747 10.495831 0.742715
 4748 10.499454 0.746338
 4749 10.503077 0.746338
 4750 10.506700 0.749961
 4751 10.510323 0.749961
 4752 10.513946 0.753584
 4753 10.517569 0.753584
 4754 10.521192 0.757207
 4755 10.524815 0.757207
 4756 10.528438 0.757207
 4757 10.532061 0.757207
 4758 10.535684 0.757207
 4759 10.539307 0.757207
 4760 10.542930 0.757207
 4761 10.546553 0.760830
 4762 10.550176 0.764453
 4763 10.553799 0.764453
 4764 10.557422 0.768076
 4765 10.561045 0.768076
 4766 10.564668 0.771699
 4767 10.568291 0.771699
 4768 10.571914 0.775322
 4769 10.575537 0.775322
 4770 10.579160 0.778945
 4771 10.582783 0.778945
 4772 10.586406 0.782568
 4773 10.590029 0.782568
 4774 10.593652 0.786191
 4775 10.597275 0.786191
 4776 10.600898 0.786191
 4777 10.604521 0.786191
 4778 10.608144 0.786191
 4779 10.611767 0.786191
 4780 10.615390 0.786191
 4781 10.619013 0.786191
 4782 10.622636 0.786191
 4783 10.626259 0.786191
 4784 10.629882 0.786191
 4785 10.633505 0.786191
 4786 10.637128 0.789814
 4787 10.640751 0.789814
 4788 10.644374 0.789814
 4789 10.647997 0.789814
 4790 10.651620 0.789814
 4791 10.655243 0.789814
 4792 10.658866 0.793437
 4793 10.662489 0.793437
 4794 10.666112 0.793437
 4795 10.669735 0.793437
 4796 10.673358 0.793437
 4797 10.676981 0.793437
 4798 10.680604 0.793437
 4799 10.684227 0.793437
 4800 10.687850 0.793437
 4801 10.691473 0.793437
 4802 10.695096 0.793437
 4803 10.698719 0.793437
 4804 10.702342 0.793437
 4805 10.705965 0.797060
 4806 10.709588 0.797060
 4807 10.713211 0.800683
 4808 10.716834 0.800683
 4809 10.720457 0.804306
 4810 10.724080 0.804306
 4811 10.727703 0.804306
 4812 10.731326 0.804306
 4813 10.734949 0.804306
 4814 10.738572 0.804306
 4815 10.742195 0.804306
 4816 10.745818 0.804306
 4817 10.749441 0.804306
 4818 10.753064 0.804306
 4819 10.756687 0.804306
 4820 10.760310 0.804306
 4821 10.763933 0.804306
 4822 10.767556 0.804306
 4823 10.771179 0.804306
 4824 10.774802 0.804306
 4825 10.778425 0.804306
 4826 10.782048 0.804306
 4827 10.785671 0.804306
 4828 10.789294 0.804306
 4829 10.792917 0.804306
 4830 10.796540 0.804306
 4831 10.800163 0.804306
 4832 10.803786 0.804306
 4833 10.807409 0.804306
 4834 10.811032 0.804306
 4835 10.814655 0.804306
 4836 10.818278 0.804306
 4837 10.821901 0.804306
 4838 10.825524 0.804306
 4839 10.829147 0.804306
 4840 10.832770 0.804306
 4841 10.836393 0.804306
 4842 10.840016 0.804306
 4843 10.843639 0.804306
 4844 10.847262 0.804306
 4845 10.850885 0.807929
 4846 10.854508 0.807929
 4847 10.858131 0.807929
 4848 10.861754 0.811552
 4849 10.865377 0.811552
 4850 10.869000 0.811552
 4851 10.872623 0.811552
 4852 10.876246 0.815175
 4853 10.879869 0.815175
 4854 10.883492 0.815175
 4855 10.887115 0.818798
 4856 10.890738 0.818798
 4857 10.894361 0.818798
 4858 10.897984 0.818798
 4859 10.901607 0.818798
 4860 10.905230 0.818798
 4861 10.908853 0.818798
 4862 10.912476 0.818798
 4863 10.916099 0.818798
 4864 10.919722 0.822421
 4865 10.923345 0.822421
 4866 10.926968 0.826044
 4867 10.930591 0.826044
 4868 10.934214 0.826044
 4869 10.937837 0.826044
 4870 10.941460 0.826044
 4871 10.945083 0.826044
 4872 10.948706 0.826044
 4873 10.952329 0.826044
 4874 10.955952 0.826044
 4875 10.959575 0.826044
 4876 10.963198 0.826044
 4877 10.966821 0.826044
 4878 10.970444 0.826044
 4879 10.974067 0.826044
 4880 10.977690 0.826044
 4881 10.981313 0.826044
 4882 10.984936 0.826044
 4883 10.988559 0.826044
 4884 10.992182 0.826044
 4885 10.995805 0.829667
 4886 10.999428 0.829667
 4887 11.003051 0.829667
 4888 11.006674 0.833290
 4889 11.010297 0.833290
 4890 11.013920 0.833290
 4891 11.017543 0.836913
 4892 11.021166 0.836913
 4893 11.024789 0.840536
 4894 11.028412 0.840536
 4895 11.032035 0.844159
 4896 11.035658 0.847782
 4897 11.039281 0.851405
 4898 11.042904 0.851405
 4899 11.046527 0.855028
 4900 11.050150 0.855028
 4901 11.053773 0.858651
 4902 11.057396 0.858651
 4903 11.061019 0.862274
 4904 11.064642 0.862274
 4905 11.068265 0.865897
 4906 11.071888 0.865897
 4907 11.075511 0.869520
 4908 11.079134 0.869520
 4909 11.082757 0.873143
 4910 11.086380 0.873143
 4911 11.090003 0.873143
 4912 11.093626 0.873143
 4913 11.097249 0.873143
 4914 11.100872 0.873143
 4915 11.104495 0.873143
 4916 11.108118 0.873143
 4917 11.111741 0.873143
 4918 11.115364 0.873143
 4919 11.118987 0.873143
 4920 11.122610 0.873143
 4921 11.126233 0.873143
 4922 11.129856 0.873143
 4923 11.133479 0.873143
 4924 11.137102 0.873143
 4925 11.140725 0.873143
 4926 11.144348 0.873143
 4927 11.147971 0.873143
 4928 11.151594 0.873143
 4929 11.155217 0.873143
 4930 11.158840 0.873143
 4931 11.162463 0.873143
 4932 11.166086 0.873143
 4933 11.169709 0.873143
 4934 11.173332 0.869520
 4935 11.176955 0.869520
 4936 11.180578 0.865897
 4937 11.184201 0.865897
 4938 11.187824 0.862274
 4939 11.191447 0.862274
 4940 11.195070 0.865897
 4941 11.198693 0.865897
 4942 11.202316 0.869520
 4943 11.205939 0.869520
 4944 11.209562 0.873143
 4945 11.213185 0.873143
 4946 11.216808 0.873143
 4947 11.220431 0.876766
 4948 11.224054 0.876766
 4949 11.227677 0.876766
 4950 11.231300 0.876766
 4951 11.234923 0.876766
 4952 11.238546 0.876766
 4953 11.242169 0.876766
 4954 11.245792 0.876766
 4955 11.249415 0.876766
 4956 11.253038 0.876766
 4957 11.256661 0.880389
 4958 11.260284 0.880389
 4959 11.263907 0.880389
 4960 11.267530 0.884012
 4961 11.271153 0.884012
 4962 11.274776 0.887635
 4963 11.278399 0.887635
 4964 11.282022 0.891258
 4965 11.285645 0.891258
 4966 11.289268 0.894881
 4967 11.292891 0.894881
 4968 11.296514 0.898504
 4969 11.300137 0.898504
 4970 11.303760 0.902127
 4971 11.307383 0.902127
 4972 11.311006 0.905750
 4973 11.314629 0.905750
 4974 11.318252 0.905750
 4975 11.321875 0.909373
 4976 11.325498 0.909373
 4977 11.329121 0.909373
 4978 11.332744 0.909373
 4979 11.336367 0.909373
 4980 11.339990 0.909373
 4981 11.343613 0.909373
 4982 11.347236 0.909373
 4983 11.350859 0.909373
 4984 11.354482 0.909373
 4985 11.358105 0.909373
 4986 11.361728 0.909373
 4987 11.365351 0.909373
 4988 11.368974 0.909373
 4989 11.372597 0.909373
 4990 11.376220 0.909373
 4991 11.379843 0.909373
 4992 11.383466 0.912996
 4993 11.387089 0.912996
 4994 11.390712 0.912996
 4995 11.394335 0.912996
 4996 11.397958 0.912996
 4997 11.401581 0.912996
 4998 11.405204 0.912996
 4999 11.408827 0.912996
 5000 11.412450 0.912996
 5001 11.416073 0.912996
 5002 11.419696 0.912996
 5003 11.423319 0.912996
 5004 11.426942 0.912996
 5005 11.430565 0.912996
 5006 11.434188 0.912996
 5007 11.437811 0.912996
 5008 11.441434 0.912996
 5009 11.445057 0.912996
 5010 11.448680 0.912996
 5011 11.452303 0.912996
 5012 11.455926 0.912996
 5013 11.459549 0.916619
 5014 11.463172 0.916619
 5015 11.466795 0.916619
 5016 11.470418 0.916619
 5017 11.474041 0.916619
 5018 11.477664 0.916619
 5019 11.481287 0.916619
 5020 11.484910 0.916619
 5021 11.488533 0.920242
 5022 11.492156 0.923865
 5023 11.495779 0.927488
 5024 11.499402 0.931111
 5025 11.503025 0.934734
 5026 11.506648 0.934734
 5027 11.510271 0.938357
 5028 11.513894 0.938357
 5029 11.517517 0.941980
 5030 11.521140 0.941980
 5031 11.524763 0.945603
 5032 11.528386 0.945603
 5033 11.532009 0.949226
 5034 11.535632 0.949226
 5035 11.539255 0.952849
 5036 11.542878 0.952849
 5037 11.546501 0.956472
 5038 11.550124 0.956472
 5039 11.553747 0.956472
 5040 11.557370 0.956472
 5041 11.560993 0.956472
 5042 11.564616 0.956472
 5043 11.568239 0.956472
 5044 11.571862 0.956472
 5045 11.575485 0.956472
 5046 11.579108 0.956472
 5047 11.582731 0.956472
 5048 11.586354 0.956472
 5049 11.589977 0.956472
 5050 11.593600 0.956472
 5051 11.597223 0.956472
 5052 11.600846 0.956472
 5053 11.604469 0.956472
 5054 11.608092 0.956472
 5055 11.611715 0.956472
 5056 11.615338 0.956472
 5057 11.618961 0.956472
 5058 11.622584 0.956472
 5059 11.626207 0.956472
 5060 11.629830 0.952849
 5061 11.633453 0.952849
 5062 11.637076 0.949226
 5063 11.640699 0.952849
 5064 11.644322 0.952849
 5065 11.647945 0.952849
 5066 11.651568 0.952849
 5067 11.655191 0.952849
 5068 11.658814 0.952849
 5069 11.662437 0.952849
 5070 11.666060 0.952849
 5071 11.669683 0.952849
 5072 11.673306 0.952849
 5073 11.676929 0.952849
 5074 11.680552 0.952849
 5075 11.684175 0.952849
 5076 11.687798 0.952849
 5077 11.691421 0.952849
 5078 11.695044 0.952849
 5079 11.698667 0.952849
 5080 11.702290 0.952849
 5081 11.705913 0.952849
 5082 11.709536 0.952849
 5083 11.713159 0.952849
 5084 11.716782 0.952849
 5085 11.720405 0.952849
 5086 11.724028 0.952849
 5087 11.727651 0.952849
 5088 11.731274 0.956472
 5089 11.734897 0.956472
 5090 11.738520 0.960095
 5091 11.742143 0.963718
 5092 11.745766 0.963718
 5093 11.749389 0.967341
 5094 11.753012 0.970964
 5095 11.756635 0.974587
 5096 11.760258 0.978210
 5097 11.763881 0.978210
 5098 11.767504 0.981833
 5099 11.771127 0.985456
 5100 11.774750 0.985456
 5101 11.778373 0.989079
 5102 11.781996 0.992702
 5103 11.785619 0.992702
 5104 11.789242 0.996325
 5105 11.792865 0.999948
 5106 11.796488 1.003571
 5107 11.800111 1.007194
 5108 11.803734 1.010817
 5109 11.807357 1.014440
 5110 11.810980 1.018063
 5111 11.810980 1.021686
 5112 11.810980 1.025309
 5113 11.810980 1.028932
 5114 11.814603 1.032555
 5115 11.814603 1.036178
 5116 11.814603 1.039801
 5117 11.818226 1.043424
 5118 11.818226 1.047047
 5119 11.821849 1.050670
 5120 11.821849 1.054293
 5121 11.825472 1.057916
 5122 11.825472 1.061539
 5123 11.829095 1.065162
 5124 11.829095 1.068785
 5125 11.832718 1.072408
 5126 11.832718 1.076031
 5127 11.836341 1.079654
 5128 11.836341 1.083277
 5129 11.836341 1.086900
 5130 11.836341 1.090523
 5131 11.836341 1.094146
 5132 11.836341 1.097769
 5133 11.836341 1.101392
 5134 11.836341 1.105015
 5135 11.836341 1.108638
 5136 11.836341 1.112261
 5137 11.836341 1.115884
 5138 11.839964 1.119507
 5139 11.839964 1.123130
 5140 11.843587 1.126753
 5141 11.843587 1.130376
 5142 11.847210 1.133999
 5143 11.847210 1.137622
 5144 11.850833 1.141245
 5145 11.850833 1.144868
 5146 11.854456 1.148491
 5147 11.854456 1.152114
 5148 11.858079 1.155737
 5149 11.858079 1.159360
 5150 11.861702 1.162983
 5151 11.865325 1.166606
 5152 11.868948 1.166606
 5153 11.872571 1.170229
 5154 11.876194 1.173852
 5155 11.879817 1.173852
 5156 11.883440 1.177475
 5157 11.883440 1.181098
 5158 11.887063 1.184721
 5159 11.890686 1.188344
 5160 11.890686 1.191967
 5161 11.894309 1.195590
 5162 11.897932 1.195590
 5163 11.901555 1.199213
 5164 11.905178 1.199213
 5165 11.908801 1.202836
 5166 11.912424 1.202836
 5167 11.916047 1.206459
 5168 11.919670 1.206459
 5169 11.923293 1.210082
 5170 11.926916 1.210082
 5171 11.930539 1.213705
 5172 11.934162 1.213705
 5173 11.937785 1.217328
 5174 11.941408 1.217328
 5175 11.945031 1.217328
 5176 11.948654 1.217328
 5177 11.952277 1.217328
 5178 11.955900 1.217328
 5179 11.959523 1.217328
 5180 11.963146 1.217328
 5181 11.966769 1.217328
 5182 11.970392 1.220951
 5183 11.974015 1.224574
 5184 11.977638 1.228197
 5185 11.981261 1.231820
 5186 11.984884 1.235443
 5187 11.988507 1.239066
 5188 11.992130 1.242689
 5189 11.992130 1.246312
 5190 11.995753 1.249935
 5191 11.999376 1.253558
 5192 11.999376 1.257181
 5193 11.999376 1.260804
 5194 11.999376 1.264427
 5195 11.999376 1.268050
 5196 11.999376 1.271673
 5197 11.999376 1.275296
 5198 11.999376 1.278919
 5199 11.999376 1.282542
 5200 11.999376 1.286165
 5201 11.999376 1.289788
 5202 11.999376 1.293411
 5203 11.999376 1.297034
 5204 11.999376 1.300657
 5205 11.999376 1.304280
 5206 12.002999 1.307903
 5207 12.002999 1.311526
 5208 12.006622 1.315149
 5209 12.006622 1.318772
 5210 12.010245 1.322395
 5211 12.010245 1.326018
 5212 12.013868 1.329641
 5213 12.013868 1.333264
 5214 12.017491 1.336887
 5215 12.017491 1.340510
 5216 12.021114 1.344133
 5217 12.021114 1.347756
 5218 12.024737 1.351379
 5219 12.028360 1.351379
 5220 12.031983 1.355002
 5221 12.035606 1.355002
 5222 12.039229 1.358625
 5223 12.042852 1.358625
 5224 12.046475 1.362248
 5225 12.050098 1.362248
 5226 12.053721 1.365871
 5227 12.057344 1.365871
 5228 12.060967 1.369494
 5229 12.064590 1.369494
 5230 12.068213 1.373117
 5231 12.071836 1.373117
 5232 12.075459 1.373117
 5233 12.079082 1.373117
 5234 12.082705 1.373117
 5235 12.086328 1.373117
 5236 12.089951 1.373117
 5237 12.093574 1.373117
 5238 12.097197 1.373117
 5239 12.100820 1.373117
 5240 12.104443 1.373117
 5241 12.108066 1.373117
 5242 12.111689 1.376740
 5243 12.115312 1.376740
 5244 12.118935 1.376740
 5245 12.122558 1.376740
 5246 12.122558 1.380363
 5247 12.122558 1.383986
 5248 12.122558 1.387609
 5249 12.126181 1.391232
 5250 12.126181 1.394855
 5251 12.126181 1.398478
 5252 12.129804 1.402101
 5253 12.129804 1.405724
 5254 12.133427 1.409347
 5255 12.133427 1.412970
 5256 12.137050 1.416593
 5257 12.137050 1.420216
 5258 12.140673 1.423839
 5259 12.140673 1.427462
 5260 12.144296 1.431085
 5261 12.144296 1.434708
 5262 12.147919 1.438331
 5263 12.147919 1.441954
 5264 12.151542 1.445577
 5265 12.151542 1.449200
 5266 12.155165 1.452823
 5267 12.155165 1.456446
 5268 12.158788 1.460069
 5269 12.162411 1.463692
 5270 12.166034 1.463692
 5271 12.166034 1.467315
 5272 12.169657 1.470938
 5273 12.173280 1.474561
 5274 12.176903 1.478184
 5275 12.180526 1.481807
 5276 12.184149 1.485430
 5277 12.187772 1.489053
 5278 12.191395 1.492676
 5279 12.191395 1.496299
 5280 12.195018 1.499922
 5281 12.195018 1.503545
 5282 12.198641 1.507168
 5283 12.198641 1.510791
 5284 12.202264 1.514414
 5285 12.202264 1.518037
 5286 12.205887 1.521660
 5287 12.205887 1.525283
 5288 12.209510 1.528906
 5289 12.209510 1.532529
 5290 12.213133 1.536152
 5291 12.216756 1.539775
 5292 12.220379 1.543398
 5293 12.224002 1.543398
 5294 12.227625 1.547021
 5295 12.231248 1.547021
 5296 12.234871 1.550644
 5297 12.238494 1.550644
 5298 12.242117 1.554267
 5299 12.245740 1.554267
 5300 12.249363 1.557890
 5301 12.252986 1.557890
 5302 12.256609 1.561513
 5303 12.260232 1.561513
 5304 12.263855 1.565136
 5305 12.267478 1.565136
 5306 12.271101 1.568759
 5307 12.274724 1.568759
 5308 12.278347 1.572382
 5309 12.281970 1.572382
 5310 12.285593 1.576005
 5311 12.289216 1.576005
 5312 12.292839 1.576005
 5313 12.296462 1.576005
 5314 12.300085 1.576005
 5315 12.303708 1.576005
 5316 12.307331 1.576005
 5317 12.310954 1.576005
 5318 12.314577 1.579628
 5319 12.318200 1.579628
 5320 12.321823 1.583251
 5321 12.325446 1.583251
 5322 12.329069 1.586874
 5323 12.332692 1.586874
 5324 12.336315 1.590497
 5325 12.339938 1.594120
 5326 12.343561 1.594120
 5327 12.347184 1.597743
 5328 12.350807 1.601366
 5329 12.354430 1.604989
 5330 12.358053 1.608612
 5331 12.361676 1.612235
 5332 12.365299 1.615858
 5333 12.368922 1.619481
 5334 12.372545 1.623104
 5335 12.376168 1.626727
 5336 12.379791 1.630350
 5337 12.383414 1.633973
 5338 12.383414 1.637596
 5339 12.387037 1.641219
 5340 12.390660 1.644842
 5341 12.394283 1.648465
 5342 12.394283 1.652088
 5343 12.397906 1.655711
 5344 12.397906 1.659334
 5345 12.401529 1.662957
 5346 12.405152 1.666580
 5347 12.405152 1.670203
 5348 12.408775 1.673826
 5349 12.412398 1.677449
 5350 12.416021 1.681072
 5351 12.419644 1.684695
 5352 12.423267 1.688318
 5353 12.423267 1.691941
 5354 12.426890 1.695564
 5355 12.430513 1.699187
 5356 12.430513 1.702810
 5357 12.430513 1.706433
 5358 12.430513 1.710056
 5359 12.430513 1.713679
 5360 12.430513 1.717302
 5361 12.430513 1.720925
 5362 12.430513 1.724548
 5363 12.430513 1.728171
 5364 12.430513 1.731794
 5365 12.430513 1.735417
 5366 12.430513 1.739040
 5367 12.430513 1.742663
 5368 12.434136 1.746286
 5369 12.434136 1.749909
 5370 12.437759 1.753532
 5371 12.437759 1.757155
 5372 12.441382 1.760778
 5373 12.441382 1.764401
 5374 12.445005 1.768024
 5375 12.445005 1.771647
 5376 12.448628 1.775270
 5377 12.448628 1.778893
 5378 12.452251 1.782516
 5379 12.452251 1.786139
 5380 12.455874 1.789762
 5381 12.459497 1.793385
 5382 12.463120 1.797008
 5383 12.466743 1.797008
 5384 12.470366 1.800631
 5385 12.473989 1.804254
 5386 12.477612 1.804254
 5387 12.481235 1.807877
 5388 12.484858 1.807877
 5389 12.484858 1.811500
 5390 12.488481 1.815123
 5391 12.488481 1.818746
 5392 12.492104 1.822369
 5393 12.495727 1.825992
 5394 12.495727 1.829615
 5395 12.499350 1.833238
 5396 12.502973 1.836861
 5397 12.506596 1.836861
 5398 12.510219 1.840484
 5399 12.513842 1.840484
 5400 12.517465 1.844107
 5401 12.521088 1.844107
 5402 12.524711 1.847730
 5403 12.528334 1.847730
 5404 12.531957 1.851353
 5405 12.535580 1.851353
 5406 12.539203 1.854976
 5407 12.542826 1.854976
 5408 12.546449 1.858599
 5409 12.550072 1.858599
 5410 12.553695 1.862222
 5411 12.557318 1.865845
 5412 12.560941 1.869468
 5413 12.564564 1.873091
 5414 12.568187 1.876714
 5415 12.571810 1.880337
 5416 12.575433 1.880337
 5417 12.579056 1.883960
 5418 12.582679 1.887583
 5419 12.586302 1.891206
 5420 12.589925 1.894829
 5421 12.593548 1.898452
 5422 12.597171 1.902075
 5423 12.600794 1.905698
 5424 12.600794 1.909321
 5425 12.600794 1.912944
 5426 12.600794 1.916567
 5427 12.604417 1.920190
 5428 12.604417 1.923813
 5429 12.608040 1.927436
 5430 12.608040 1.931059
 5431 12.611663 1.934682
 5432 12.611663 1.938305
 5433 12.615286 1.941928
 5434 12.615286 1.945551
 5435 12.618909 1.949174
 5436 12.618909 1.952797
 5437 12.622532 1.956420
 5438 12.622532 1.960043
 5439 12.626155 1.963666
 5440 12.629778 1.967289
 5441 12.633401 1.967289
 5442 12.637024 1.970912
 5443 12.640647 1.970912
 5444 12.644270 1.974535
 5445 12.647893 1.974535
 5446 12.651516 1.978158
 5447 12.655139 1.978158
 5448 12.658762 1.981781
 5449 12.662385 1.981781
 5450 12.666008 1.985404
 5451 12.669631 1.985404
 5452 12.673254 1.989027
 5453 12.676877 1.989027
 5454 12.680500 1.989027
 5455 12.684123 1.989027
 5456 12.687746 1.989027
 5457 12.691369 1.989027
 5458 12.694992 1.992650
 5459 12.698615 1.996273
 5460 12.702238 1.999896
 5461 12.705861 2.003519
 5462 12.709484 2.007142
 5463 12.713107 2.010765
 5464 12.713107 2.014388
 5465 12.716730 2.018011
 5466 12.716730 2.021634
 5467 12.720353 2.025257
 5468 12.720353 2.028880
 5469 12.723976 2.032503
 5470 12.727599 2.036126
 5471 12.727599 2.039749
 5472 12.731222 2.043372
 5473 12.734845 2.046995
 5474 12.738468 2.050618
 5475 12.742091 2.054241
 5476 12.745714 2.054241
 5477 12.749337 2.057864
 5478 12.752960 2.057864
 5479 12.756583 2.061487
 5480 12.760206 2.061487
 5481 12.763829 2.065110
 5482 12.767452 2.065110
 5483 12.771075 2.068733
 5484 12.774698 2.072356
 5485 12.778321 2.075979
 5486 12.781944 2.079602
 5487 12.785567 2.083225
 5488 12.785567 2.086848
 5489 12.785567 2.090471
 5490 12.789190 2.094094
 5491 12.789190 2.097717
 5492 12.789190 2.101340
 5493 12.789190 2.104963
 5494 12.789190 2.108586
 5495 12.789190 2.112209
 5496 12.789190 2.115832
 5497 12.792813 2.119455
 5498 12.792813 2.123078
 5499 12.796436 2.126701
 5500 12.796436 2.130324
 5501 12.800059 2.133947
 5502 12.800059 2.137570
 5503 12.803682 2.141193
 5504 12.803682 2.144816
 5505 12.807305 2.148439
 5506 12.807305 2.152062
 5507 12.810928 2.155685
 5508 12.810928 2.159308
 5509 12.814551 2.162931
 5510 12.818174 2.166554
 5511 12.821797 2.170177
 5512 12.825420 2.173800
 5513 12.829043 2.177423
 5514 12.832666 2.181046
 5515 12.836289 2.184669
 5516 12.836289 2.188292
 5517 12.839912 2.191915
 5518 12.843535 2.195538
 5519 12.847158 2.199161
 5520 12.850781 2.202784
 5521 12.854404 2.202784
 5522 12.854404 2.206407
 5523 12.858027 2.210030
 5524 12.861650 2.213653
 5525 12.865273 2.217276
 5526 12.865273 2.220899
 5527 12.865273 2.224522
 5528 12.865273 2.228145
 5529 12.865273 2.231768
 5530 12.865273 2.235391
 5531 12.865273 2.239014
 5532 12.865273 2.242637
 5533 12.865273 2.246260
 5534 12.865273 2.249883
 5535 12.865273 2.253506
 5536 12.865273 2.257129
 5537 12.865273 2.260752
 5538 12.865273 2.264375
 5539 12.865273 2.267998
 5540 12.865273 2.271621
 5541 12.865273 2.275244
 5542 12.868896 2.278867
 5543 12.868896 2.282490
 5544 12.872519 2.286113
 5545 12.872519 2.289736
 5546 12.876142 2.293359
 5547 12.876142 2.296982
 5548 12.879765 2.300605
 5549 12.879765 2.304228
 5550 12.883388 2.307851
 5551 12.883388 2.311474
 5552 12.887011 2.315097
 5553 12.887011 2.318720
 5554 12.890634 2.322343
 5555 12.894257 2.325966
 5556 12.897880 2.325966
 5557 12.901503 2.329589
 5558 12.905126 2.329589
 5559 12.908749 2.333212
 5560 12.912372 2.333212
 5561 12.915995 2.336835
 5562 12.919618 2.336835
 5563 12.923241 2.340458
 5564 12.926864 2.340458
 5565 12.930487 2.344081
 5566 12.934110 2.344081
 5567 12.937733 2.347704
 5568 12.941356 2.347704
 5569 12.944979 2.347704
 5570 12.948602 2.351327
 5571 12.952225 2.351327
 5572 12.955848 2.351327
 5573 12.959471 2.354950
 5574 12.963094 2.358573
 5575 12.966717 2.362196
 5576 12.970340 2.365819
 5577 12.973963 2.369442
 5578 12.977586 2.373065
 5579 12.981209 2.376688
 5580 12.981209 2.380311
 5581 12.981209 2.383934
 5582 12.981209 2.387557
 5583 12.981209 2.391180
 5584 12.981209 2.394803
 5585 12.981209 2.398426
 5586 12.981209 2.402049
 5587 12.981209 2.405672
 5588 12.981209 2.409295
 5589 12.984832 2.412918
 5590 12.984832 2.416541
 5591 12.988455 2.420164
 5592 12.988455 2.423787
 5593 12.992078 2.427410
 5594 12.992078 2.431033
 5595 12.995701 2.434656
 5596 12.995701 2.438279
 5597 12.999324 2.441902
 5598 12.999324 2.445525
 5599 13.002947 2.449148
 5600 13.002947 2.452771
 5601 13.006570 2.456394
 5602 13.010193 2.460017
 5603 13.013816 2.463640
 5604 13.017439 2.467263
 5605 13.021062 2.467263
 5606 13.024685 2.470886
 5607 13.028308 2.474509
 5608 13.031931 2.478132
 5609 13.035554 2.481755
 5610 13.039177 2.481755
 5611 13.042800 2.485378
 5612 13.046423 2.485378
 5613 13.050046 2.489001
 5614 13.053669 2.489001
 5615 13.057292 2.492624
 5616 13.060915 2.492624
 5617 13.064538 2.496247
 5618 13.068161 2.496247
 5619 13.071784 2.499870
 5620 13.075407 2.503493
 5621 13.079030 2.503493
 5622 13.082653 2.507116
 5623 13.086276 2.510739
 5624 13.089899 2.514362
 5625 13.093522 2.514362
 5626 13.097145 2.517985
 5627 13.100768 2.521608
 5628 13.104391 2.521608
 5629 13.108014 2.525231
 5630 13.111637 2.528854
 5631 13.111637 2.532477
 5632 13.115260 2.536100
 5633 13.115260 2.539723
 5634 13.118883 2.543346
 5635 13.118883 2.546969
 5636 13.122506 2.550592
 5637 13.126129 2.554215
 5638 13.126129 2.557838
 5639 13.129752 2.561461
 5640 13.133375 2.565084
 5641 13.136998 2.568707
 5642 13.140621 2.568707
 5643 13.144244 2.572330
 5644 13.147867 2.575953
 5645 13.151490 2.575953
 5646 13.155113 2.579576
 5647 13.158736 2.579576
 5648 13.162359 2.583199
 5649 13.165982 2.586822
 5650 13.169605 2.590445
 5651 13.173228 2.594068
 5652 13.176851 2.597691
 5653 13.180474 2.601314
 5654 13.184097 2.601314
 5655 13.187720 2.604937
 5656 13.191343 2.608560
 5657 13.194966 2.612183
 5658 13.198589 2.615806
 5659 13.202212 2.619429
 5660 13.205835 2.623052
 5661 13.209458 2.626675
 5662 13.213081 2.630298
 5663 13.216704 2.630298
 5664 13.220327 2.633921
 5665 13.223950 2.637544
 5666 13.227573 2.641167
 5667 13.231196 2.641167
 5668 13.234819 2.644790
 5669 13.238442 2.648413
 5670 13.242065 2.652036
 5671 13.245688 2.655659
 5672 13.249311 2.659282
 5673 13.249311 2.662905
 5674 13.252934 2.666528
 5675 13.252934 2.670151
 5676 13.256557 2.673774
 5677 13.256557 2.677397
 5678 13.260180 2.681020
 5679 13.260180 2.684643
 5680 13.263803 2.688266
 5681 13.263803 2.691889
 5682 13.267426 2.695512
 5683 13.271049 2.699135
 5684 13.271049 2.702758
 5685 13.274672 2.706381
 5686 13.278295 2.710004
 5687 13.281918 2.713627
 5688 13.285541 2.717250
 5689 13.289164 2.720873
 5690 13.292787 2.720873
 5691 13.296410 2.724496
 5692 13.300033 2.728119
 5693 13.303656 2.731742
 5694 13.307279 2.735365
 5695 13.307279 2.738988
 5696 13.310902 2.742611
 5697 13.314525 2.746234
 5698 13.314525 2.749857
 5699 13.318148 2.753480
 5700 13.321771 2.753480
 5701 13.325394 2.757103
 5702 13.329017 2.757103
 5703 13.332640 2.760726
 5704 13.336263 2.760726
 5705 13.339886 2.764349
 5706 13.343509 2.764349
 5707 13.347132 2.767972
 5708 13.350755 2.767972
 5709 13.354378 2.771595
 5710 13.358001 2.771595
 5711 13.361624 2.775218
 5712 13.365247 2.775218
 5713 13.368870 2.775218
 5714 13.372493 2.778841
 5715 13.376116 2.782464
 5716 13.379739 2.786087
 5717 13.379739 2.789710
 5718 13.379739 2.793333
 5719 13.379739 2.796956
 5720 13.383362 2.800579
 5721 13.383362 2.804202
 5722 13.386985 2.807825
 5723 13.386985 2.811448
 5724 13.390608 2.815071
 5725 13.390608 2.818694
 5726 13.394231 2.822317
 5727 13.394231 2.825940
 5728 13.397854 2.829563
 5729 13.397854 2.833186
 5730 13.401477 2.836809
 5731 13.401477 2.840432
 5732 13.405100 2.844055
 5733 13.408723 2.847678
 5734 13.412346 2.851301
 5735 13.415969 2.854924
 5736 13.419592 2.858547
 5737 13.419592 2.862170
 5738 13.423215 2.865793
 5739 13.423215 2.869416
 5740 13.423215 2.873039
 5741 13.426838 2.876662
 5742 13.426838 2.880285
 5743 13.426838 2.883908
 5744 13.426838 2.887531
 5745 13.430461 2.891154
 5746 13.430461 2.894777
 5747 13.430461 2.898400
 5748 13.430461 2.902023
 5749 13.430461 2.905646
 5750 13.434084 2.909269
 5751 13.434084 2.912892
 5752 13.437707 2.916515
 5753 13.437707 2.920138
 5754 13.441330 2.923761
 5755 13.441330 2.927384
 5756 13.444953 2.931007
 5757 13.444953 2.934630
 5758 13.448576 2.938253
 5759 13.448576 2.941876
 5760 13.452199 2.945499
 5761 13.452199 2.949122
 5762 13.455822 2.952745
 5763 13.459445 2.952745
 5764 13.463068 2.956368
 5765 13.466691 2.956368
 5766 13.470314 2.959991
 5767 13.473937 2.959991
 5768 13.477560 2.963614
 5769 13.481183 2.963614
 5770 13.484806 2.967237
 5771 13.488429 2.967237
 5772 13.492052 2.970860
 5773 13.495675 2.970860
 5774 13.499298 2.974483
 5775 13.502921 2.974483
 5776 13.506544 2.974483
 5777 13.510167 2.974483
 5778 13.513790 2.974483
 5779 13.517413 2.974483
 5780 13.521036 2.978106
 5781 13.524659 2.978106
 5782 13.528282 2.978106
 5783 13.531905 2.981729
 5784 13.535528 2.981729
 5785 13.539151 2.981729
 5786 13.542774 2.985352
 5787 13.546397 2.988975
 5788 13.550020 2.992598
 5789 13.553643 2.996221
 5790 13.557266 2.999844
 5791 13.560889 3.003467
 5792 13.560889 3.007090
 5793 13.564512 3.010713
 5794 13.564512 3.014336
 5795 13.564512 3.017959
 5796 13.564512 3.021582
 5797 13.564512 3.025205
 5798 13.564512 3.028828
 5799 13.564512 3.032451
 5800 13.564512 3.036074
 5801 13.564512 3.039697
 5802 13.564512 3.043320
 5803 13.564512 3.046943
 5804 13.564512 3.050566
 5805 13.564512 3.054189
 5806 13.564512 3.057812
 5807 13.568135 3.061435
 5808 13.568135 3.065058
 5809 13.571758 3.068681
 5810 13.571758 3.072304
 5811 13.575381 3.075927
 5812 13.575381 3.079550
 5813 13.579004 3.083173
 5814 13.579004 3.086796
 5815 13.582627 3.090419
 5816 13.582627 3.094042
 5817 13.586250 3.097665
 5818 13.586250 3.101288
 5819 13.589873 3.104911
 5820 13.593496 3.108534
 5821 13.597119 3.112157
 5822 13.600742 3.115780
 5823 13.604365 3.119403
 5824 13.604365 3.123026
 5825 13.604365 3.126649
 5826 13.604365 3.130272
 5827 13.604365 3.133895
 5828 13.604365 3.137518
 5829 13.604365 3.141141
 5830 13.604365 3.144764
 5831 13.604365 3.148387
 5832 13.604365 3.152010
 5833 13.604365 3.155633
 5834 13.607988 3.159256
 5835 13.607988 3.162879
 5836 13.611611 3.166502
 5837 13.611611 3.170125
 5838 13.615234 3.173748
 5839 13.615234 3.177371
 5840 13.618857 3.180994
 5841 13.618857 3.184617
 5842 13.622480 3.188240
 5843 13.622480 3.191863
 5844 13.626103 3.195486
 5845 13.626103 3.199109
 5846 13.629726 3.202732
 5847 13.633349 3.206355
 5848 13.636972 3.206355
 5849 13.640595 3.209978
 5850 13.644218 3.213601
 5851 13.647841 3.213601
 5852 13.651464 3.217224
 5853 13.651464 3.220847
 5854 13.655087 3.224470
 5855 13.658710 3.228093
 5856 13.658710 3.231716
 5857 13.662333 3.235339
 5858 13.665956 3.235339
 5859 13.669579 3.238962
 5860 13.673202 3.238962
 5861 13.676825 3.242585
 5862 13.680448 3.242585
 5863 13.684071 3.246208
 5864 13.687694 3.246208
 5865 13.691317 3.249831
 5866 13.694940 3.249831
 5867 13.698563 3.253454
 5868 13.702186 3.253454
 5869 13.705809 3.257077
 5870 13.709432 3.257077
 5871 13.713055 3.257077
 5872 13.716678 3.257077
 5873 13.720301 3.257077
 5874 13.723924 3.257077
 5875 13.727547 3.257077
 5876 13.731170 3.257077
 5877 13.734793 3.257077
 5878 13.738416 3.257077
 5879 13.742039 3.257077
 5880 13.745662 3.257077
 5881 13.749285 3.257077
 5882 13.752908 3.260700
 5883 13.756531 3.264323
 5884 13.760154 3.267946
 5885 13.763777 3.271569
 5886 13.767400 3.275192
 5887 13.771023 3.278815
 5888 13.774646 3.282438
 5889 13.778269 3.286061
 5890 13.781892 3.289684
 5891 13.785515 3.293307
 5892 13.789138 3.293307
 5893 13.792761 3.296930
 5894 13.796384 3.300553
 5895 13.800007 3.300553
 5896 13.803630 3.304176
 5897 13.807253 3.304176
 5898 13.810876 3.307799
 5899 13.814499 3.311422
 5900 13.818122 3.315045
 5901 13.821745 3.318668
 5902 13.825368 3.322291
 5903 13.825368 3.325914
 5904 13.828991 3.329537
 5905 13.828991 3.333160
 5906 13.832614 3.336783
 5907 13.832614 3.340406
 5908 13.836237 3.344029
 5909 13.836237 3.347652
 5910 13.839860 3.351275
 5911 13.839860 3.354898
 5912 13.843483 3.358521
 5913 13.843483 3.362144
 5914 13.847106 3.365767
 5915 13.847106 3.369390
 5916 13.850729 3.373013
 5917 13.850729 3.376636
 5918 13.854352 3.380259
 5919 13.857975 3.383882
 5920 13.861598 3.383882
 5921 13.865221 3.387505
 5922 13.868844 3.387505
 5923 13.872467 3.391128
 5924 13.876090 3.391128
 5925 13.879713 3.394751
 5926 13.883336 3.394751
 5927 13.886959 3.398374
 5928 13.890582 3.398374
 5929 13.894205 3.401997
 5930 13.897828 3.401997
 5931 13.901451 3.405620
 5932 13.905074 3.405620
 5933 13.908697 3.405620
 5934 13.912320 3.405620
 5935 13.915943 3.405620
 5936 13.919566 3.405620
 5937 13.923189 3.409243
 5938 13.926812 3.412866
 5939 13.930435 3.416489
 5940 13.934058 3.420112
 5941 13.937681 3.423735
 5942 13.941304 3.427358
 5943 13.944927 3.430981
 5944 13.944927 3.434604
 5945 13.948550 3.438227
 5946 13.952173 3.441850
 5947 13.952173 3.445473
 5948 13.955796 3.449096
 5949 13.959419 3.452719
 5950 13.963042 3.456342
 5951 13.966665 3.456342
 5952 13.970288 3.459965
 5953 13.973911 3.459965
 5954 13.977534 3.463588
 5955 13.981157 3.463588
 5956 13.984780 3.467211
 5957 13.988403 3.467211
 5958 13.992026 3.470834
 5959 13.995649 3.470834
 5960 13.999272 3.474457
 5961 14.002895 3.474457
 5962 14.006518 3.478080
 5963 14.010141 3.478080
 5964 14.013764 3.481703
 5965 14.017387 3.481703
 5966 14.021010 3.481703
 5967 14.024633 3.485326
 5968 14.028256 3.488949
 5969 14.031879 3.492572
 5970 14.035502 3.496195
 5971 14.039125 3.499818
 5972 14.042748 3.499818
 5973 14.046371 3.503441
 5974 14.049994 3.507064
 5975 14.053617 3.507064
 5976 14.057240 3.510687
 5977 14.060863 3.510687
 5978 14.064486 3.514310
 5979 14.068109 3.517933
 5980 14.071732 3.517933
 5981 14.075355 3.521556
 5982 14.078978 3.521556
 5983 14.082601 3.525179
 5984 14.086224 3.525179
 5985 14.089847 3.528802
 5986 14.093470 3.528802
 5987 14.097093 3.532425
 5988 14.100716 3.532425
 5989 14.104339 3.536048
 5990 14.107962 3.536048
 5991 14.111585 3.539671
 5992 14.115208 3.539671
 5993 14.118831 3.543294
 5994 14.122454 3.546917
 5995 14.126077 3.550540
 5996 14.129700 3.554163
 5997 14.129700 3.557786
 5998 14.133323 3.561409
 5999 14.133323 3.565032
 6000 14.136946 3.568655
 6001 14.136946 3.572278
 6002 14.140569 3.575901
 6003 14.140569 3.579524
 6004 14.144192 3.583147
 6005 14.147815 3.586770
 6006 14.147815 3.590393
 6007 14.151438 3.594016
 6008 14.155061 3.597639
 6009 14.158684 3.601262
 6010 14.162307 3.604885
 6011 14.165930 3.608508
 6012 14.169553 3.612131
 6013 14.173176 3.615754
 6014 14.176799 3.619377
 6015 14.180422 3.623000
 6016 14.180422 3.626623
 6017 14.180422 3.630246
 6018 14.184045 3.633869
 6019 14.184045 3.637492
 6020 14.184045 3.641115
 6021 14.184045 3.644738
 6022 14.184045 3.648361
 6023 14.184045 3.651984
 6024 14.184045 3.655607
 6025 14.184045 3.659230
 6026 14.184045 3.662853
 6027 14.184045 3.666476
 6028 14.184045 3.670099
 6029 14.184045 3.673722
 6030 14.184045 3.677345
 6031 14.184045 3.680968
 6032 14.184045 3.684591
 6033 14.184045 3.688214
 6034 14.184045 3.691837
 6035 14.184045 3.695460
 6036 14.184045 3.699083
 6037 14.184045 3.702706
 6038 14.184045 3.706329
 6039 14.184045 3.709952
 6040 14.184045 3.713575
 6041 14.184045 3.717198
 6042 14.184045 3.720821
 6043 14.184045 3.724444
 6044 14.184045 3.728067
 6045 14.184045 3.731690
 6046 14.187668 3.735313
 6047 14.187668 3.738936
 6048 14.191291 3.742559
 6049 14.191291 3.746182
 6050 14.194914 3.749805
 6051 14.194914 3.753428
 6052 14.198537 3.757051
 6053 14.198537 3.760674
 6054 14.202160 3.764297
 6055 14.202160 3.767920
 6056 14.205783 3.771543
 6057 14.205783 3.775166
 6058 14.205783 3.778789
 6059 14.205783 3.782412
 6060 14.209406 3.786035
 6061 14.209406 3.789658
 6062 14.209406 3.793281
 6063 14.213029 3.796904
 6064 14.213029 3.800527
 6065 14.216652 3.804150
 6066 14.216652 3.807773
 6067 14.220275 3.811396
 6068 14.220275 3.815019
 6069 14.223898 3.818642
 6070 14.223898 3.822265
 6071 14.227521 3.825888
 6072 14.227521 3.829511
 6073 14.231144 3.833134
 6074 14.231144 3.836757
 6075 14.234767 3.840380
 6076 14.238390 3.840380
 6077 14.242013 3.844003
 6078 14.245636 3.844003
 6079 14.249259 3.847626
 6080 14.252882 3.847626
 6081 14.256505 3.851249
 6082 14.260128 3.851249
 6083 14.263751 3.854872
 6084 14.267374 3.854872
 6085 14.270997 3.858495
 6086 14.274620 3.858495
 6087 14.278243 3.862118
 6088 14.281866 3.862118
 6089 14.285489 3.865741
 6090 14.289112 3.869364
 6091 14.292735 3.872987
 6092 14.296358 3.876610
 6093 14.299981 3.880233
 6094 14.303604 3.880233
 6095 14.307227 3.883856
 6096 14.310850 3.887479
 6097 14.314473 3.887479
 6098 14.318096 3.891102
 6099 14.321719 3.891102
 6100 14.325342 3.894725
 6101 14.328965 3.898348
 6102 14.332588 3.901971
 6103 14.336211 3.905594
 6104 14.339834 3.909217
 6105 14.343457 3.912840
 6106 14.343457 3.916463
 6107 14.347080 3.920086
 6108 14.347080 3.923709
 6109 14.350703 3.927332
 6110 14.354326 3.930955
 6111 14.354326 3.934578
 6112 14.357949 3.938201
 6113 14.361572 3.941824
 6114 14.365195 3.945447
 6115 14.368818 3.949070
 6116 14.372441 3.949070
 6117 14.376064 3.952693
 6118 14.379687 3.952693
 6119 14.383310 3.956316
 6120 14.386933 3.956316
 6121 14.390556 3.959939
 6122 14.394179 3.959939
 6123 14.397802 3.963562
 6124 14.401425 3.967185
 6125 14.405048 3.970808
 6126 14.408671 3.970808
 6127 14.412294 3.974431
 6128 14.415917 3.974431
 6129 14.419540 3.978054
 6130 14.423163 3.978054
 6131 14.426786 3.981677
 6132 14.430409 3.981677
 6133 14.434032 3.985300
 6134 14.437655 3.985300
 6135 14.441278 3.988923
 6136 14.444901 3.988923
 6137 14.448524 3.992546
 6138 14.452147 3.992546
 6139 14.455770 3.992546
 6140 14.459393 3.992546
 6141 14.463016 3.996169
 6142 14.466639 3.996169
 6143 14.470262 3.996169
 6144 14.473885 3.996169
 6145 14.477508 3.996169
 6146 14.481131 3.996169
 6147 14.484754 3.999792
 6148 14.488377 4.003415
 6149 14.492000 4.007038
 6150 14.495623 4.010661
 6151 14.499246 4.014284
 6152 14.502869 4.017907
 6153 14.506492 4.021530
 6154 14.510115 4.025153
 6155 14.513738 4.028776
 6156 14.517361 4.032399
 6157 14.517361 4.036022
 6158 14.520984 4.039645
 6159 14.524607 4.043268
 6160 14.524607 4.046891
 6161 14.524607 4.050514
 6162 14.524607 4.054137
 6163 14.524607 4.057760
 6164 14.524607 4.061383
 6165 14.524607 4.065006
 6166 14.524607 4.068629
 6167 14.524607 4.072252
 6168 14.524607 4.075875
 6169 14.524607 4.079498
 6170 14.524607 4.083121
 6171 14.528230 4.086744
 6172 14.528230 4.090367
 6173 14.528230 4.093990
 6174 14.528230 4.097613
 6175 14.531853 4.101236
 6176 14.531853 4.104859
 6177 14.531853 4.108482
 6178 14.531853 4.112105
 6179 14.531853 4.115728
 6180 14.531853 4.119351
 6181 14.531853 4.122974
 6182 14.535476 4.126597
 6183 14.535476 4.130220
 6184 14.539099 4.133843
 6185 14.539099 4.137466
 6186 14.542722 4.141089
 6187 14.542722 4.144712
 6188 14.546345 4.148335
 6189 14.546345 4.151958
 6190 14.549968 4.155581
 6191 14.549968 4.159204
 6192 14.553591 4.162827
 6193 14.553591 4.166450
 6194 14.557214 4.170073
 6195 14.560837 4.173696
 6196 14.564460 4.173696
 6197 14.568083 4.177319
 6198 14.571706 4.177319
 6199 14.575329 4.180942
 6200 14.578952 4.180942
 6201 14.582575 4.184565
 6202 14.586198 4.184565
 6203 14.589821 4.188188
 6204 14.593444 4.191811
 6205 14.597067 4.195434
 6206 14.600690 4.199057
 6207 14.604313 4.202680
 6208 14.607936 4.206303
 6209 14.611559 4.209926
 6210 14.615182 4.213549
 6211 14.618805 4.217172
 6212 14.618805 4.220795
 6213 14.622428 4.224418
 6214 14.626051 4.228041
 6215 14.629674 4.228041
 6216 14.633297 4.231664
 6217 14.636920 4.231664
 6218 14.640543 4.235287
 6219 14.644166 4.235287
 6220 14.647789 4.238910
 6221 14.651412 4.238910
 6222 14.655035 4.242533
 6223 14.658658 4.242533
 6224 14.662281 4.246156
 6225 14.665904 4.246156
 6226 14.669527 4.249779
 6227 14.673150 4.249779
 6228 14.676773 4.249779
 6229 14.680396 4.249779
 6230 14.684019 4.249779
 6231 14.687642 4.249779
 6232 14.691265 4.249779
 6233 14.694888 4.249779
 6234 14.698511 4.249779
 6235 14.702134 4.249779
 6236 14.705757 4.249779
 6237 14.709380 4.249779
 6238 14.713003 4.253402
 6239 14.716626 4.253402
 6240 14.720249 4.257025
 6241 14.723872 4.257025
 6242 14.727495 4.260648
 6243 14.731118 4.264271
 6244 14.734741 4.267894
 6245 14.738364 4.271517
 6246 14.741987 4.275140
 6247 14.745610 4.278763
 6248 14.749233 4.282386
 6249 14.749233 4.286009
 6250 14.752856 4.289632
 6251 14.756479 4.293255
 6252 14.760102 4.296878
 6253 14.763725 4.300501
 6254 14.767348 4.304124
 6255 14.770971 4.307747
 6256 14.774594 4.311370
 6257 14.778217 4.314993
 6258 14.781840 4.318616
 6259 14.785463 4.322239
 6260 14.789086 4.325862
 6261 14.792709 4.329485
 6262 14.796332 4.333108
 6263 14.799955 4.336731
 6264 14.799955 4.340354
 6265 14.803578 4.343977
 6266 14.803578 4.347600
 6267 14.807201 4.351223
 6268 14.807201 4.354846
 6269 14.810824 4.358469
 6270 14.810824 4.362092
 6271 14.814447 4.365715
 6272 14.814447 4.369338
 6273 14.818070 4.372961
 6274 14.818070 4.376584
 6275 14.821693 4.380207
 6276 14.825316 4.383830
 6277 14.828939 4.387453
 6278 14.832562 4.391076
 6279 14.836185 4.394699
 6280 14.839808 4.398322
 6281 14.843431 4.398322
 6282 14.847054 4.401945
 6283 14.850677 4.401945
 6284 14.854300 4.405568
 6285 14.857923 4.405568
 6286 14.861546 4.409191
 6287 14.865169 4.409191
 6288 14.868792 4.412814
 6289 14.872415 4.412814
 6290 14.876038 4.416437
 6291 14.879661 4.416437
 6292 14.883284 4.420060
 6293 14.886907 4.420060
 6294 14.890530 4.420060
 6295 14.894153 4.420060
 6296 14.897776 4.420060
 6297 14.901399 4.420060
 6298 14.905022 4.420060
 6299 14.908645 4.423683
 6300 14.912268 4.423683
 6301 14.915891 4.427306
 6302 14.919514 4.430929
 6303 14.923137 4.434552
 6304 14.926760 4.438175
 6305 14.930383 4.441798
 6306 14.934006 4.445421
 6307 14.937629 4.449044
 6308 14.941252 4.452667
 6309 14.944875 4.456290
 6310 14.948498 4.459913
 6311 14.952121 4.463536
 6312 14.955744 4.467159
 6313 14.959367 4.470782
 6314 14.959367 4.474405
 6315 14.959367 4.478028
 6316 14.962990 4.481651
 6317 14.962990 4.485274
 6318 14.966613 4.488897
 6319 14.966613 4.492520
 6320 14.970236 4.496143
 6321 14.970236 4.499766
 6322 14.970236 4.503389
 6323 14.970236 4.507012
 6324 14.970236 4.510635
 6325 14.970236 4.514258
 6326 14.970236 4.517881
 6327 14.970236 4.521504
 6328 14.973859 4.525127
 6329 14.973859 4.528750
 6330 14.977482 4.532373
 6331 14.977482 4.535996
 6332 14.981105 4.539619
 6333 14.981105 4.543242
 6334 14.984728 4.546865
 6335 14.984728 4.550488
 6336 14.988351 4.554111
 6337 14.988351 4.557734
 6338 14.991974 4.561357
 6339 14.991974 4.564980
 6340 14.995597 4.568603
 6341 14.999220 4.572226
 6342 14.999220 4.575849
 6343 14.999220 4.579472
 6344 14.999220 4.583095
 6345 14.999220 4.586718
 6346 14.999220 4.590341
 6347 14.999220 4.593964
 6348 14.999220 4.597587
 6349 14.999220 4.601210
 6350 14.999220 4.604833
 6351 14.999220 4.608456
 6352 14.999220 4.612079
 6353 14.999220 4.615702
 6354 14.999220 4.619325
 6355 14.999220 4.622948
 6356 14.999220 4.626571
 6357 14.999220 4.630194
 6358 14.999220 4.633817
 6359 14.999220 4.637440
 6360 14.999220 4.641063
 6361 14.999220 4.644686
 6362 14.999220 4.648309
 6363 15.002843 4.651932
 6364 15.002843 4.655555
 6365 15.006466 4.659178
 6366 15.006466 4.662801
 6367 15.010089 4.666424
 6368 15.010089 4.670047
 6369 15.013712 4.673670
 6370 15.013712 4.677293
 6371 15.017335 4.680916
 6372 15.017335 4.684539
 6373 15.020958 4.688162
 6374 15.020958 4.691785
 6375 15.024581 4.695408
 6376 15.024581 4.699031
 6377 15.028204 4.702654
 6378 15.028204 4.706277
 6379 15.028204 4.709900
 6380 15.028204 4.713523
 6381 15.028204 4.717146
 6382 15.028204 4.720769
 6383 15.028204 4.724392
 6384 15.028204 4.728015
 6385 15.028204 4.731638
 6386 15.028204 4.735261
 6387 15.028204 4.738884
 6388 15.028204 4.742507
 6389 15.028204 4.746130
 6390 15.028204 4.749753
 6391 15.031827 4.753376
 6392 15.031827 4.756999
 6393 15.031827 4.760622
 6394 15.031827 4.764245
 6395 15.031827 4.767868
 6396 15.031827 4.771491
 6397 15.035450 4.775114
 6398 15.035450 4.778737
 6399 15.035450 4.782360
 6400 15.035450 4.785983
 6401 15.039073 4.789606
 6402 15.039073 4.793229
 6403 15.042696 4.796852
 6404 15.042696 4.800475
 6405 15.046319 4.804098
 6406 15.046319 4.807721
 6407 15.046319 4.811344
 6408 15.046319 4.814967
 6409 15.046319 4.818590
 6410 15.049942 4.822213
 6411 15.049942 4.825836
 6412 15.049942 4.829459
 6413 15.049942 4.833082
 6414 15.053565 4.836705
 6415 15.053565 4.840328
 6416 15.057188 4.843951
 6417 15.057188 4.847574
 6418 15.060811 4.851197
 6419 15.060811 4.854820
 6420 15.060811 4.858443
 6421 15.060811 4.862066
 6422 15.060811 4.865689
 6423 15.060811 4.869312
 6424 15.060811 4.872935
 6425 15.060811 4.876558
 6426 15.060811 4.880181
 6427 15.060811 4.883804
 6428 15.060811 4.887427
 6429 15.060811 4.891050
 6430 15.060811 4.894673
 6431 15.060811 4.898296
 6432 15.064434 4.901919
 6433 15.064434 4.905542
 6434 15.064434 4.909165
 6435 15.064434 4.912788
 6436 15.068057 4.916411
 6437 15.068057 4.920034
 6438 15.071680 4.923657
 6439 15.071680 4.927280
 6440 15.071680 4.930903
 6441 15.075303 4.934526
 6442 15.075303 4.938149
 6443 15.075303 4.941772
 6444 15.071680 4.945395
 6445 15.071680 4.949018
 6446 15.068057 4.952641
 6447 15.068057 4.956264
 6448 15.064434 4.959887
 6449 15.064434 4.963510
 6450 15.064434 4.967133
 6451 15.064434 4.970756
 6452 15.060811 4.974379
 6453 15.060811 4.978002
 6454 15.060811 4.981625
 6455 15.060811 4.985248
 6456 15.060811 4.988871
 6457 15.060811 4.992494
 6458 15.060811 4.996117
 6459 15.060811 4.999740
 6460 15.060811 5.003363
 6461 15.060811 5.006986
 6462 15.060811 5.010609
 6463 15.060811 5.014232
 6464 15.060811 5.017855
 6465 15.060811 5.021478
 6466 15.060811 5.025101
 6467 15.060811 5.028724
 6468 15.060811 5.032347
 6469 15.060811 5.035970
 6470 15.060811 5.039593
 6471 15.060811 5.043216
 6472 15.060811 5.046839
 6473 15.060811 5.050462
 6474 15.060811 5.054085
 6475 15.060811 5.057708
 6476 15.064434 5.061331
 6477 15.064434 5.064954
 6478 15.068057 5.068577
 6479 15.068057 5.072200
 6480 15.071680 5.075823
 6481 15.071680 5.079446
 6482 15.075303 5.083069
 6483 15.075303 5.086692
 6484 15.078926 5.090315
 6485 15.078926 5.093938
 6486 15.082549 5.097561
 6487 15.082549 5.101184
 6488 15.086172 5.104807
 6489 15.089795 5.108430
 6490 15.093418 5.112053
 6491 15.097041 5.115676
 6492 15.100664 5.119299
 6493 15.100664 5.122922
 6494 15.104287 5.126545
 6495 15.104287 5.130168
 6496 15.104287 5.133791
 6497 15.107910 5.137414
 6498 15.107910 5.141037
 6499 15.107910 5.144660
 6500 15.107910 5.148283
 6501 15.107910 5.151906
 6502 15.107910 5.155529
 6503 15.107910 5.159152
 6504 15.107910 5.162775
 6505 15.107910 5.166398
 6506 15.107910 5.170021
 6507 15.107910 5.173644
 6508 15.107910 5.177267
 6509 15.107910 5.180890
 6510 15.111533 5.184513
 6511 15.111533 5.188136
 6512 15.111533 5.191759
 6513 15.111533 5.195382
 6514 15.111533 5.199005
 6515 15.111533 5.202628
 6516 15.111533 5.206251
 6517 15.111533 5.209874
 6518 15.111533 5.213497
 6519 15.111533 5.217120
 6520 15.111533 5.220743
 6521 15.111533 5.224366
 6522 15.111533 5.227989
 6523 15.111533 5.231612
 6524 15.111533 5.235235
 6525 15.111533 5.238858
 6526 15.111533 5.242481
 6527 15.111533 5.246104
 6528 15.111533 5.249727
 6529 15.111533 5.253350
 6530 15.115156 5.256973
 6531 15.115156 5.260596
 6532 15.118779 5.264219
 6533 15.118779 5.267842
 6534 15.118779 5.271465
 6535 15.122402 5.275088
 6536 15.122402 5.278711
 6537 15.122402 5.282334
 6538 15.122402 5.285957
 6539 15.122402 5.289580
 6540 15.122402 5.293203
 6541 15.122402 5.296826
 6542 15.122402 5.300449
 6543 15.122402 5.304072
 6544 15.122402 5.307695
 6545 15.122402 5.311318
 6546 15.122402 5.314941
 6547 15.122402 5.318564
 6548 15.122402 5.322187
 6549 15.122402 5.325810
 6550 15.122402 5.329433
 6551 15.122402 5.333056
 6552 15.122402 5.336679
 6553 15.126025 5.340302
 6554 15.126025 5.343925
 6555 15.126025 5.347548
 6556 15.126025 5.351171
 6557 15.129648 5.354794
 6558 15.129648 5.358417
 6559 15.129648 5.362040
 6560 15.129648 5.365663
 6561 15.133271 5.369286
 6562 15.133271 5.372909
 6563 15.133271 5.376532
 6564 15.133271 5.380155
 6565 15.136894 5.383778
 6566 15.136894 5.387401
 6567 15.140517 5.391024
 6568 15.140517 5.394647
 6569 15.144140 5.398270
 6570 15.144140 5.401893
 6571 15.147763 5.405516
 6572 15.147763 5.409139
 6573 15.151386 5.412762
 6574 15.151386 5.416385
 6575 15.155009 5.420008
 6576 15.155009 5.423631
 6577 15.158632 5.427254
 6578 15.158632 5.430877
 6579 15.162255 5.434500
 6580 15.162255 5.438123
 6581 15.165878 5.441746
 6582 15.165878 5.445369
 6583 15.169501 5.448992
 6584 15.169501 5.452615
 6585 15.169501 5.456238
 6586 15.169501 5.459861
 6587 15.169501 5.463484
 6588 15.169501 5.467107
 6589 15.169501 5.470730
 6590 15.169501 5.474353
 6591 15.169501 5.477976
 6592 15.169501 5.481599
 6593 15.169501 5.485222
 6594 15.169501 5.488845
 6595 15.169501 5.492468
 6596 15.169501 5.496091
 6597 15.169501 5.499714
 6598 15.169501 5.503337
 6599 15.169501 5.506960
 6600 15.169501 5.510583
 6601 15.169501 5.514206
 6602 15.169501 5.517829
 6603 15.169501 5.521452
 6604 15.169501 5.525075
 6605 15.169501 5.528698
 6606 15.173124 5.532321
 6607 15.173124 5.535944
 6608 15.176747 5.539567
 6609 15.176747 5.543190
 6610 15.180370 5.546813
 6611 15.180370 5.550436
 6612 15.183993 5.554059
 6613 15.183993 5.557682
 6614 15.187616 5.561305
 6615 15.187616 5.564928
 6616 15.191239 5.568551
 6617 15.191239 5.572174
 6618 15.194862 5.575797
 6619 15.194862 5.579420
 6620 15.198485 5.583043
 6621 15.202108 5.586666
 6622 15.202108 5.590289
 6623 15.205731 5.593912
 6624 15.209354 5.597535
 6625 15.209354 5.601158
 6626 15.209354 5.604781
 6627 15.209354 5.608404
 6628 15.205731 5.612027
 6629 15.205731 5.615650
 6630 15.205731 5.619273
 6631 15.205731 5.622896
 6632 15.205731 5.626519
 6633 15.205731 5.630142
 6634 15.205731 5.633765
 6635 15.205731 5.637388
 6636 15.205731 5.641011
 6637 15.205731 5.644634
 6638 15.205731 5.648257
 6639 15.205731 5.651880
 6640 15.205731 5.655503
 6641 15.205731 5.659126
 6642 15.205731 5.662749
 6643 15.205731 5.666372
 6644 15.205731 5.669995
 6645 15.205731 5.673618
 6646 15.205731 5.677241
 6647 15.205731 5.680864
 6648 15.205731 5.684487
 6649 15.205731 5.688110
 6650 15.205731 5.691733
 6651 15.205731 5.695356
 6652 15.205731 5.698979
 6653 15.205731 5.702602
 6654 15.209354 5.706225
 6655 15.209354 5.709848
 6656 15.212977 5.713471
 6657 15.212977 5.717094
 6658 15.216600 5.720717
 6659 15.216600 5.724340
 6660 15.216600 5.727963
 6661 15.216600 5.731586
 6662 15.216600 5.735209
 6663 15.216600 5.738832
 6664 15.220223 5.742455
 6665 15.220223 5.746078
 6666 15.220223 5.749701
 6667 15.220223 5.753324
 6668 15.223846 5.756947
 6669 15.223846 5.760570
 6670 15.223846 5.764193
 6671 15.223846 5.767816
 6672 15.223846 5.771439
 6673 15.223846 5.775062
 6674 15.223846 5.778685
 6675 15.223846 5.782308
 6676 15.223846 5.785931
 6677 15.223846 5.789554
 6678 15.223846 5.793177
 6679 15.223846 5.796800
 6680 15.223846 5.800423
 6681 15.223846 5.804046
 6682 15.223846 5.807669
 6683 15.223846 5.811292
 6684 15.223846 5.814915
 6685 15.223846 5.818538
 6686 15.223846 5.822161
 6687 15.223846 5.825784
 6688 15.223846 5.829407
 6689 15.223846 5.833030
 6690 15.223846 5.836653
 6691 15.223846 5.840276
 6692 15.227469 5.843899
 6693 15.227469 5.847522
 6694 15.231092 5.851145
 6695 15.231092 5.854768
 6696 15.234715 5.858391
 6697 15.234715 5.862014
 6698 15.238338 5.865637
 6699 15.238338 5.869260
 6700 15.241961 5.872883
 6701 15.241961 5.876506
 6702 15.245584 5.880129
 6703 15.245584 5.883752
 6704 15.245584 5.887375
 6705 15.245584 5.890998
 6706 15.249207 5.894621
 6707 15.249207 5.898244
 6708 15.249207 5.901867
 6709 15.249207 5.905490
 6710 15.249207 5.909113
 6711 15.252830 5.912736
 6712 15.252830 5.916359
 6713 15.252830 5.919982
 6714 15.256453 5.923605
 6715 15.256453 5.927228
 6716 15.260076 5.930851
 6717 15.260076 5.934474
 6718 15.263699 5.938097
 6719 15.263699 5.941720
 6720 15.267322 5.945343
 6721 15.267322 5.948966
 6722 15.267322 5.952589
 6723 15.267322 5.956212
 6724 15.267322 5.959835
 6725 15.267322 5.963458
 6726 15.267322 5.967081
 6727 15.267322 5.970704
 6728 15.267322 5.974327
 6729 15.267322 5.977950
 6730 15.267322 5.981573
 6731 15.267322 5.985196
 6732 15.267322 5.988819
 6733 15.267322 5.992442
 6734 15.267322 5.996065
 6735 15.267322 5.999688
 6736 15.267322 6.003311
 6737 15.267322 6.006934
 6738 15.270945 6.010557
 6739 15.270945 6.014180
 6740 15.274568 6.017803
 6741 15.274568 6.021426
 6742 15.274568 6.025049
 6743 15.274568 6.028672
 6744 15.278191 6.032295
 6745 15.278191 6.035918
 6746 15.281814 6.039541
 6747 15.281814 6.043164
 6748 15.285437 6.046787
 6749 15.285437 6.050410
 6750 15.289060 6.054033
 6751 15.289060 6.057656
 6752 15.292683 6.061279
 6753 15.292683 6.064902
 6754 15.296306 6.068525
 6755 15.296306 6.072148
 6756 15.299929 6.075771
 6757 15.303552 6.079394
 6758 15.307175 6.083017
 6759 15.310798 6.086640
 6760 15.310798 6.090263
 6761 15.310798 6.093886
 6762 15.310798 6.097509
 6763 15.314421 6.101132
 6764 15.314421 6.104755
 6765 15.318044 6.108378
 6766 15.318044 6.112001
 6767 15.321667 6.115624
 6768 15.321667 6.119247
 6769 15.325290 6.122870
 6770 15.325290 6.126493
 6771 15.325290 6.130116
 6772 15.325290 6.133739
 6773 15.325290 6.137362
 6774 15.325290 6.140985
 6775 15.325290 6.144608
 6776 15.325290 6.148231
 6777 15.325290 6.151854
 6778 15.325290 6.155477
 6779 15.325290 6.159100
 6780 15.328913 6.162723
 6781 15.328913 6.166346
 6782 15.328913 6.169969
 6783 15.328913 6.173592
 6784 15.328913 6.177215
 6785 15.328913 6.180838
 6786 15.328913 6.184461
 6787 15.328913 6.188084
 6788 15.328913 6.191707
 6789 15.328913 6.195330
 6790 15.328913 6.198953
 6791 15.328913 6.202576
 6792 15.328913 6.206199
 6793 15.328913 6.209822
 6794 15.328913 6.213445
 6795 15.328913 6.217068
 6796 15.328913 6.220691
 6797 15.328913 6.224314
 6798 15.328913 6.227937
 6799 15.328913 6.231560
 6800 15.328913 6.235183
 6801 15.328913 6.238806
 6802 15.328913 6.242429
 6803 15.332536 6.246052
 6804 15.332536 6.249675
 6805 15.336159 6.253298
 6806 15.336159 6.256921
 6807 15.339782 6.260544
 6808 15.339782 6.264167
 6809 15.343405 6.267790
 6810 15.343405 6.271413
 6811 15.347028 6.275036
 6812 15.347028 6.278659
 6813 15.350651 6.282282
 6814 15.350651 6.285905
 6815 15.350651 6.289528
 6816 15.350651 6.293151
 6817 15.350651 6.296774
 6818 15.350651 6.300397
 6819 15.350651 6.304020
 6820 15.350651 6.307643
 6821 15.354274 6.311266
 6822 15.354274 6.314889
 6823 15.357897 6.318512
 6824 15.357897 6.322135
 6825 15.361520 6.325758
 6826 15.361520 6.329381
 6827 15.365143 6.333004
 6828 15.365143 6.336627
 6829 15.368766 6.340250
 6830 15.368766 6.343873
 6831 15.372389 6.347496
 6832 15.372389 6.351119
 6833 15.376012 6.354742
 6834 15.379635 6.358365
 6835 15.379635 6.361988
 6836 15.379635 6.365611
 6837 15.379635 6.369234
 6838 15.379635 6.372857
 6839 15.379635 6.376480
 6840 15.379635 6.380103
 6841 15.379635 6.383726
 6842 15.379635 6.387349
 6843 15.379635 6.390972
 6844 15.379635 6.394595
 6845 15.379635 6.398218
 6846 15.379635 6.401841
 6847 15.379635 6.405464
 6848 15.379635 6.409087
 6849 15.379635 6.412710
 6850 15.379635 6.416333
 6851 15.379635 6.419956
 6852 15.379635 6.423579
 6853 15.379635 6.427202
 6854 15.379635 6.430825
 6855 15.379635 6.434448
 6856 15.379635 6.438071
 6857 15.379635 6.441694
 6858 15.379635 6.445317
 6859 15.379635 6.448940
 6860 15.383258 6.452563
 6861 15.383258 6.456186
 6862 15.386881 6.459809
 6863 15.386881 6.463432
 6864 15.390504 6.467055
 6865 15.390504 6.470678
 6866 15.394127 6.474301
 6867 15.394127 6.477924
 6868 15.397750 6.481547
 6869 15.397750 6.485170
 6870 15.401373 6.488793
 6871 15.401373 6.492416
 6872 15.404996 6.496039
 6873 15.404996 6.499662
 6874 15.408619 6.503285
 6875 15.408619 6.506908
 6876 15.412242 6.510531
 6877 15.412242 6.514154
 6878 15.415865 6.517777
 6879 15.415865 6.521400
 6880 15.419488 6.525023
 6881 15.419488 6.528646
 6882 15.423111 6.532269
 6883 15.426734 6.535892
 6884 15.430357 6.539515
 6885 15.433980 6.543138
 6886 15.437603 6.546761
 6887 15.441226 6.550384
 6888 15.444849 6.554007
 6889 15.448472 6.557630
 6890 15.448472 6.561253
 6891 15.448472 6.564876
 6892 15.452095 6.568499
 6893 15.452095 6.572122
 6894 15.452095 6.575745
 6895 15.452095 6.579368
 6896 15.452095 6.582991
 6897 15.452095 6.586614
 6898 15.452095 6.590237
 6899 15.452095 6.593860
 6900 15.452095 6.597483
 6901 15.448472 6.601106
 6902 15.448472 6.604729
 6903 15.444849 6.608352
 6904 15.444849 6.611975
 6905 15.444849 6.615598
 6906 15.444849 6.619221
 6907 15.444849 6.622844
 6908 15.444849 6.626467
 6909 15.444849 6.630090
 6910 15.444849 6.633713
 6911 15.444849 6.637336
 6912 15.444849 6.640959
 6913 15.444849 6.644582
 6914 15.444849 6.648205
 6915 15.444849 6.651828
 6916 15.444849 6.655451
 6917 15.444849 6.659074
 6918 15.444849 6.662697
 6919 15.444849 6.666320
 6920 15.444849 6.669943
 6921 15.444849 6.673566
 6922 15.444849 6.677189
 6923 15.444849 6.680812
 6924 15.444849 6.684435
 6925 15.444849 6.688058
 6926 15.444849 6.691681
 6927 15.448472 6.695304
 6928 15.448472 6.698927
 6929 15.448472 6.702550
 6930 15.448472 6.706173
 6931 15.448472 6.709796
 6932 15.448472 6.713419
 6933 15.448472 6.717042
 6934 15.452095 6.720665
 6935 15.452095 6.724288
 6936 15.452095 6.727911
 6937 15.452095 6.731534
 6938 15.455718 6.735157
 6939 15.455718 6.738780
 6940 15.459341 6.742403
 6941 15.459341 6.746026
 6942 15.462964 6.749649
 6943 15.462964 6.753272
 6944 15.462964 6.756895
 6945 15.462964 6.760518
 6946 15.462964 6.764141
 6947 15.462964 6.767764
 6948 15.462964 6.771387
 6949 15.462964 6.775010
 6950 15.462964 6.778633
 6951 15.462964 6.782256
 6952 15.462964 6.785879
 6953 15.466587 6.789502
 6954 15.466587 6.793125
 6955 15.470210 6.796748
 6956 15.470210 6.800371
 6957 15.473833 6.803994
 6958 15.473833 6.807617
 6959 15.477456 6.811240
 6960 15.477456 6.814863
 6961 15.481079 6.818486
 6962 15.481079 6.822109
 6963 15.484702 6.825732
 6964 15.484702 6.829355
 6965 15.488325 6.832978
 6966 15.491948 6.836601
 6967 15.495571 6.840224
 6968 15.495571 6.843847
 6969 15.499194 6.847470
 6970 15.502817 6.851093
 6971 15.506440 6.854716
 6972 15.510063 6.858339
 6973 15.513686 6.861962
 6974 15.513686 6.865585
 6975 15.513686 6.869208
 6976 15.513686 6.872831
 6977 15.513686 6.876454
 6978 15.513686 6.880077
 6979 15.517309 6.883700
 6980 15.517309 6.887323
 6981 15.517309 6.890946
 6982 15.517309 6.894569
 6983 15.520932 6.898192
 6984 15.520932 6.901815
 6985 15.524555 6.905438
 6986 15.524555 6.909061
 6987 15.524555 6.912684
 6988 15.524555 6.916307
 6989 15.524555 6.919930
 6990 15.524555 6.923553
 6991 15.524555 6.927176
 6992 15.524555 6.930799
 6993 15.524555 6.934422
 6994 15.524555 6.938045
 6995 15.524555 6.941668
 6996 15.524555 6.945291
 6997 15.524555 6.948914
 6998 15.524555 6.952537
 6999 15.524555 6.956160
 7000 15.524555 6.959783
 7001 15.524555 6.963406
 7002 15.524555 6.967029
 7003 15.524555 6.970652
 7004 15.524555 6.974275
 7005 15.524555 6.977898
 7006 15.524555 6.981521
 7007 15.528178 6.985144
 7008 15.528178 6.988767
 7009 15.528178 6.992390
 7010 15.531801 6.996013
 7011 15.531801 6.999636
 7012 15.535424 7.003259
 7013 15.535424 7.006882
 7014 15.539047 7.010505
 7015 15.539047 7.014128
 7016 15.542670 7.017751
 7017 15.542670 7.021374
 7018 15.546293 7.024997
 7019 15.546293 7.028620
 7020 15.549916 7.032243
 7021 15.549916 7.035866
 7022 15.549916 7.039489
 7023 15.549916 7.043112
 7024 15.549916 7.046735
 7025 15.549916 7.050358
 7026 15.549916 7.053981
 7027 15.549916 7.057604
 7028 15.549916 7.061227
 7029 15.549916 7.064850
 7030 15.549916 7.068473
 7031 15.549916 7.072096
 7032 15.549916 7.075719
 7033 15.549916 7.079342
 7034 15.549916 7.082965
 7035 15.549916 7.086588
 7036 15.549916 7.090211
 7037 15.549916 7.093834
 7038 15.549916 7.097457
 7039 15.549916 7.101080
 7040 15.549916 7.104703
 7041 15.549916 7.108326
 7042 15.549916 7.111949
 7043 15.549916 7.115572
 7044 15.549916 7.119195
 7045 15.549916 7.122818
 7046 15.549916 7.126441
 7047 15.549916 7.130064
 7048 15.549916 7.133687
 7049 15.553539 7.137310
 7050 15.553539 7.140933
 7051 15.557162 7.144556
 7052 15.557162 7.148179
 7053 15.560785 7.151802
 7054 15.560785 7.155425
 7055 15.560785 7.159048
 7056 15.560785 7.162671
 7057 15.560785 7.166294
 7058 15.560785 7.169917
 7059 15.560785 7.173540
 7060 15.560785 7.177163
 7061 15.560785 7.180786
 7062 15.560785 7.184409
 7063 15.560785 7.188032
 7064 15.560785 7.191655
 7065 15.560785 7.195278
 7066 15.560785 7.198901
 7067 15.560785 7.202524
 7068 15.560785 7.206147
 7069 15.560785 7.209770
 7070 15.560785 7.213393
 7071 15.560785 7.217016
 7072 15.560785 7.220639
 7073 15.560785 7.224262
 7074 15.560785 7.227885
 7075 15.564408 7.231508
 7076 15.564408 7.235131
 7077 15.564408 7.238754
 7078 15.568031 7.242377
 7079 15.568031 7.246000
 7080 15.568031 7.249623
 7081 15.568031 7.253246
 7082 15.568031 7.256869
 7083 15.568031 7.260492
 7084 15.568031 7.264115
 7085 15.568031 7.267738
 7086 15.568031 7.271361
 7087 15.568031 7.274984
 7088 15.568031 7.278607
 7089 15.568031 7.282230
 7090 15.568031 7.285853
 7091 15.568031 7.289476
 7092 15.568031 7.293099
 7093 15.568031 7.296722
 7094 15.568031 7.300345
 7095 15.568031 7.303968
 7096 15.568031 7.307591
 7097 15.568031 7.311214
 7098 15.568031 7.314837
 7099 15.571654 7.318460
 7100 15.571654 7.322083
 7101 15.575277 7.325706
 7102 15.575277 7.329329
 7103 15.578900 7.332952
 7104 15.578900 7.336575
 7105 15.582523 7.340198
 7106 15.582523 7.343821
 7107 15.586146 7.347444
 7108 15.586146 7.351067
 7109 15.589769 7.354690
 7110 15.589769 7.358313
 7111 15.593392 7.361936
 7112 15.597015 7.365559
 7113 15.600638 7.369182
 7114 15.604261 7.372805
 7115 15.607884 7.376428
 7116 15.611507 7.380051
 7117 15.611507 7.383674
 7118 15.615130 7.387297
 7119 15.618753 7.390920
 7120 15.622376 7.394543
 7121 15.622376 7.398166
 7122 15.625999 7.401789
 7123 15.625999 7.405412
 7124 15.629622 7.409035
 7125 15.629622 7.412658
 7126 15.633245 7.416281
 7127 15.633245 7.419904
 7128 15.636868 7.423527
 7129 15.636868 7.427150
 7130 15.636868 7.430773
 7131 15.636868 7.434396
 7132 15.636868 7.438019
 7133 15.636868 7.441642
 7134 15.636868 7.445265
 7135 15.636868 7.448888
 7136 15.636868 7.452511
 7137 15.636868 7.456134
 7138 15.636868 7.459757
 7139 15.636868 7.463380
 7140 15.636868 7.467003
 7141 15.636868 7.470626
 7142 15.636868 7.474249
 7143 15.636868 7.477872
 7144 15.636868 7.481495
 7145 15.636868 7.485118
 7146 15.636868 7.488741
 7147 15.636868 7.492364
 7148 15.636868 7.495987
 7149 15.636868 7.499610
 7150 15.636868 7.503233
 7151 15.636868 7.506856
 7152 15.636868 7.510479
 7153 15.636868 7.514102
 7154 15.636868 7.517725
 7155 15.636868 7.521348
 7156 15.636868 7.524971
 7157 15.636868 7.528594
 7158 15.636868 7.532217
 7159 15.636868 7.535840
 7160 15.636868 7.539463
 7161 15.636868 7.543086
 7162 15.636868 7.546709
 7163 15.640491 7.550332
 7164 15.640491 7.553955
 7165 15.644114 7.557578
 7166 15.644114 7.561201
 7167 15.647737 7.564824
 7168 15.647737 7.568447
 7169 15.651360 7.572070
 7170 15.651360 7.575693
 7171 15.654983 7.579316
 7172 15.654983 7.582939
 7173 15.658606 7.586562
 7174 15.658606 7.590185
 7175 15.662229 7.593808
 7176 15.662229 7.597431
 7177 15.665852 7.601054
 7178 15.665852 7.604677
 7179 15.669475 7.608300
 7180 15.673098 7.611923
 7181 15.673098 7.615546
 7182 15.676721 7.619169
 7183 15.680344 7.622792
 7184 15.680344 7.626415
 7185 15.683967 7.630038
 7186 15.683967 7.633661
 7187 15.687590 7.637284
 7188 15.687590 7.640907
 7189 15.691213 7.644530
 7190 15.691213 7.648153
 7191 15.691213 7.651776
 7192 15.694836 7.655399
 7193 15.694836 7.659022
 7194 15.694836 7.662645
 7195 15.694836 7.666268
 7196 15.694836 7.669891
 7197 15.694836 7.673514
 7198 15.694836 7.677137
 7199 15.694836 7.680760
 7200 15.694836 7.684383
 7201 15.694836 7.688006
 7202 15.694836 7.691629
 7203 15.694836 7.695252
 7204 15.694836 7.698875
 7205 15.694836 7.702498
 7206 15.694836 7.706121
 7207 15.694836 7.709744
 7208 15.694836 7.713367
 7209 15.694836 7.716990
 7210 15.691213 7.720613
 7211 15.691213 7.724236
 7212 15.691213 7.727859
 7213 15.691213 7.731482
 7214 15.691213 7.735105
 7215 15.691213 7.738728
 7216 15.691213 7.742351
 7217 15.691213 7.745974
 7218 15.691213 7.749597
 7219 15.691213 7.753220
 7220 15.691213 7.756843
 7221 15.691213 7.760466
 7222 15.691213 7.764089
 7223 15.691213 7.767712
 7224 15.691213 7.771335
 7225 15.691213 7.774958
 7226 15.691213 7.778581
 7227 15.691213 7.782204
 7228 15.691213 7.785827
 7229 15.691213 7.789450
 7230 15.691213 7.793073
 7231 15.691213 7.796696
 7232 15.691213 7.800319
 7233 15.691213 7.803942
 7234 15.694836 7.807565
 7235 15.694836 7.811188
 7236 15.698459 7.814811
 7237 15.698459 7.818434
 7238 15.702082 7.822057
 7239 15.702082 7.825680
 7240 15.702082 7.829303
 7241 15.705705 7.832926
 7242 15.705705 7.836549
 7243 15.705705 7.840172
 7244 15.709328 7.843795
 7245 15.709328 7.847418
 7246 15.709328 7.851041
 7247 15.709328 7.854664
 7248 15.709328 7.858287
 7249 15.712951 7.861910
 7250 15.712951 7.865533
 7251 15.712951 7.869156
 7252 15.712951 7.872779
 7253 15.712951 7.876402
 7254 15.712951 7.880025
 7255 15.716574 7.883648
 7256 15.716574 7.887271
 7257 15.716574 7.890894
 7258 15.720197 7.894517
 7259 15.720197 7.898140
 7260 15.723820 7.901763
 7261 15.723820 7.905386
 7262 15.727443 7.909009
 7263 15.727443 7.912632
 7264 15.731066 7.916255
 7265 15.731066 7.919878
 7266 15.731066 7.923501
 7267 15.731066 7.927124
 7268 15.731066 7.930747
 7269 15.731066 7.934370
 7270 15.731066 7.937993
 7271 15.731066 7.941616
 7272 15.731066 7.945239
 7273 15.734689 7.948862
 7274 15.734689 7.952485
 7275 15.734689 7.956108
 7276 15.734689 7.959731
 7277 15.734689 7.963354
 7278 15.734689 7.966977
 7279 15.734689 7.970600
 7280 15.734689 7.974223
 7281 15.734689 7.977846
 7282 15.734689 7.981469
 7283 15.734689 7.985092
 7284 15.734689 7.988715
 7285 15.734689 7.992338
 7286 15.734689 7.995961
 7287 15.734689 7.999584
 7288 15.734689 8.003207
 7289 15.734689 8.006830
 7290 15.734689 8.010453
 7291 15.734689 8.014076
 7292 15.734689 8.017699
 7293 15.734689 8.021322
 7294 15.734689 8.024945
 7295 15.734689 8.028568
 7296 15.734689 8.032191
 7297 15.734689 8.035814
 7298 15.734689 8.039437
 7299 15.734689 8.043060
 7300 15.734689 8.046683
 7301 15.734689 8.050306
 7302 15.734689 8.053929
 7303 15.734689 8.057552
 7304 15.734689 8.061175
 7305 15.734689 8.064798
 7306 15.734689 8.068421
 7307 15.734689 8.072044
 7308 15.738312 8.075667
 7309 15.738312 8.079290
 7310 15.741935 8.082913
 7311 15.741935 8.086536
 7312 15.745558 8.090159
 7313 15.745558 8.093782
 7314 15.749181 8.097405
 7315 15.749181 8.101028
 7316 15.752804 8.104651
 7317 15.752804 8.108274
 7318 15.752804 8.111897
 7319 15.752804 8.115520
 7320 15.756427 8.119143
 7321 15.756427 8.122766
 7322 15.756427 8.126389
 7323 15.760050 8.130012
 7324 15.760050 8.133635
 7325 15.763673 8.137258
 7326 15.763673 8.140881
 7327 15.767296 8.144504
 7328 15.767296 8.148127
 7329 15.770919 8.151750
 7330 15.770919 8.155373
 7331 15.774542 8.158996
 7332 15.774542 8.162619
 7333 15.774542 8.166242
 7334 15.774542 8.169865
 7335 15.774542 8.173488
 7336 15.774542 8.177111
 7337 15.774542 8.180734
 7338 15.774542 8.184357
 7339 15.774542 8.187980
 7340 15.774542 8.191603
 7341 15.774542 8.195226
 7342 15.774542 8.198849
 7343 15.774542 8.202472
 7344 15.774542 8.206095
 7345 15.774542 8.209718
 7346 15.774542 8.213341
 7347 15.774542 8.216964
 7348 15.774542 8.220587
 7349 15.774542 8.224210
 7350 15.774542 8.227833
 7351 15.774542 8.231456
 7352 15.774542 8.235079
 7353 15.774542 8.238702
 7354 15.774542 8.242325
 7355 15.774542 8.245948
 7356 15.774542 8.249571
 7357 15.774542 8.253194
 7358 15.774542 8.256817
 7359 15.774542 8.260440
 7360 15.774542 8.264063
 7361 15.774542 8.267686
 7362 15.774542 8.271309
 7363 15.778165 8.274932
 7364 15.778165 8.278555
 7365 15.781788 8.282178
 7366 15.781788 8.285801
 7367 15.785411 8.289424
 7368 15.785411 8.293047
 7369 15.789034 8.296670
 7370 15.789034 8.300293
 7371 15.792657 8.303916
 7372 15.792657 8.307539
 7373 15.796280 8.311162
 7374 15.796280 8.314785
 7375 15.799903 8.318408
 7376 15.803526 8.322031
 7377 15.807149 8.322031
 7378 15.810772 8.325654
 7379 15.814395 8.325654
 7380 15.818018 8.329277
 7381 15.821641 8.329277
 7382 15.825264 8.332900
 7383 15.828887 8.332900
 7384 15.832510 8.336523
 7385 15.836133 8.336523
 7386 15.839756 8.340146
 7387 15.843379 8.340146
 7388 15.847002 8.343769
 7389 15.850625 8.343769
 7390 15.854248 8.343769
 7391 15.857871 8.343769
 7392 15.861494 8.343769
 7393 15.865117 8.343769
 7394 15.868740 8.343769
 7395 15.872363 8.343769
 7396 15.875986 8.343769
 7397 15.879609 8.343769
 7398 15.883232 8.343769
 7399 15.886855 8.343769
 7400 15.886855 8.347392
 7401 15.886855 8.351015
 7402 15.886855 8.354638
 7403 15.886855 8.358261
 7404 15.886855 8.361884
 7405 15.886855 8.365507
 7406 15.886855 8.369130
 7407 15.886855 8.372753
 7408 15.886855 8.376376
 7409 15.886855 8.379999
 7410 15.886855 8.383622
 7411 15.886855 8.387245
 7412 15.886855 8.390868
 7413 15.886855 8.394491
 7414 15.886855 8.398114
 7415 15.886855 8.401737
 7416 15.886855 8.405360
 7417 15.886855 8.408983
 7418 15.886855 8.412606
 7419 15.886855 8.416229
 7420 15.886855 8.419852
 7421 15.886855 8.423475
 7422 15.886855 8.427098
 7423 15.886855 8.430721
 7424 15.886855 8.434344
 7425 15.886855 8.437967
 7426 15.886855 8.441590
 7427 15.886855 8.445213
 7428 15.886855 8.448836
 7429 15.886855 8.452459
 7430 15.886855 8.456082
 7431 15.886855 8.459705
 7432 15.886855 8.463328
 7433 15.886855 8.466951
 7434 15.886855 8.470574
 7435 15.886855 8.474197
 7436 15.886855 8.477820
 7437 15.886855 8.481443
 7438 15.886855 8.485066
 7439 15.886855 8.488689
 7440 15.886855 8.492312
 7441 15.886855 8.495935
 7442 15.886855 8.499558
 7443 15.886855 8.503181
 7444 15.886855 8.506804
 7445 15.886855 8.510427
 7446 15.886855 8.514050
 7447 15.886855 8.517673
 7448 15.886855 8.521296
 7449 15.886855 8.524919
 7450 15.886855 8.528542
 7451 15.886855 8.532165
 7452 15.886855 8.535788
 7453 15.886855 8.539411
 7454 15.886855 8.543034
 7455 15.886855 8.546657
 7456 15.886855 8.550280
 7457 15.886855 8.553903
 7458 15.886855 8.557526
 7459 15.886855 8.561149
 7460 15.886855 8.564772
 7461 15.886855 8.568395
 7462 15.886855 8.572018
 7463 15.886855 8.575641
 7464 15.886855 8.579264
 7465 15.886855 8.582887
 7466 15.886855 8.586510
 7467 15.886855 8.590133
 7468 15.886855 8.593756
 7469 15.886855 8.597379
 7470 15.886855 8.601002
 7471 15.886855 8.604625
 7472 15.886855 8.608248
 7473 15.886855 8.611871
 7474 15.886855 8.615494
 7475 15.886855 8.619117
 7476 15.886855 8.622740
 7477 15.886855 8.626363
 7478 15.886855 8.629986
 7479 15.886855 8.633609
 7480 15.886855 8.637232
 7481 15.886855 8.640855
 7482 15.886855 8.644478
 7483 15.886855 8.648101
 7484 15.886855 8.651724
 7485 15.886855 8.655347
 7486 15.886855 8.658970
 7487 15.886855 8.662593
 7488 15.886855 8.666216
 7489 15.886855 8.669839
 7490 15.886855 8.673462
 7491 15.886855 8.677085
 7492 15.886855 8.680708
 7493 15.886855 8.684331
 7494 15.886855 8.687954
 7495 15.886855 8.691577
 7496 15.886855 8.695200
 7497 15.886855 8.698823
 7498 15.886855 8.702446
 7499 15.886855 8.706069
 7500 15.886855 8.709692
 7501 15.886855 8.713315
 7502 15.886855 8.716938
 7503 15.886855 8.720561
 7504 15.886855 8.724184
 7505 15.886855 8.727807
 7506 15.886855 8.731430
 7507 15.886855 8.735053
 7508 15.886855 8.738676
 7509 15.886855 8.742299
 7510 15.886855 8.745922
 7511 15.886855 8.749545
 7512 15.886855 8.753168
 7513 15.886855 8.756791
 7514 15.886855 8.760414
 7515 15.886855 8.764037
 7516 15.886855 8.767660
 7517 15.886855 8.771283
 7518 15.886855 8.774906
 7519 15.886855 8.778529
 7520 15.886855 8.782152
 7521 15.886855 8.785775
 7522 15.886855 8.789398
 7523 15.886855 8.793021
 7524 15.886855 8.796644
 7525 15.886855 8.800267
 7526 15.886855 8.803890
 7527 15.886855 8.807513
 7528 15.886855 8.811136
 7529 15.886855 8.814759
 7530 15.886855 8.818382
 7531 15.886855 8.822005
 7532 15.886855 8.825628
 7533 15.886855 8.829251
 7534 15.886855 8.832874
 7535 15.886855 8.836497
 7536 15.886855 8.840120
 7537 15.886855 8.843743
 7538 15.886855 8.847366
 7539 15.886855 8.850989
 7540 15.886855 8.854612
 7541 15.886855 8.858235
 7542 15.886855 8.861858
 7543 15.886855 8.865481
 7544 15.886855 8.869104
 7545 15.886855 8.872727
 7546 15.886855 8.876350
 7547 15.886855 8.879973
 7548 15.886855 8.883596
 7549 15.886855 8.887219
 7550 15.886855 8.890842
 7551 15.886855 8.894465
 7552 15.886855 8.898088
 7553 15.886855 8.901711
 7554 15.886855 8.905334
 7555 15.886855 8.908957
 7556 15.886855 8.912580
 7557 15.886855 8.916203
 7558 15.886855 8.919826
 7559 15.886855 8.923449
 7560 15.886855 8.927072
 7561 15.886855 8.930695
 7562 15.886855 8.934318
 7563 15.886855 8.937941
 7564 15.886855 8.941564
 7565 15.886855 8.945187
 7566 15.886855 8.948810
 7567 15.886855 8.952433
 7568 15.886855 8.956056
 7569 15.886855 8.959679
 7570 15.886855 8.963302
 7571 15.886855 8.966925
 7572 15.886855 8.970548
 7573 15.886855 8.974171
 7574 15.886855 8.977794
 7575 15.886855 8.981417
 7576 15.886855 8.985040
 7577 15.886855 8.988663
 7578 15.886855 8.992286
 7579 15.886855 8.995909
 7580 15.886855 8.999532
 7581 15.886855 9.003155
 7582 15.886855 9.006778
 7583 15.886855 9.010401
 7584 15.886855 9.014024
 7585 15.886855 9.017647
 7586 15.886855 9.021270
 7587 15.886855 9.024893
 7588 15.886855 9.028516
 7589 15.886855 9.032139
 7590 15.886855 9.035762
 7591 15.886855 9.039385
 7592 15.886855 9.043008
 7593 15.886855 9.046631
 7594 15.886855 9.050254
 7595 15.886855 9.053877
 7596 15.886855 9.057500
 7597 15.886855 9.061123
 7598 15.886855 9.064746
 7599 15.886855 9.068369
 7600 15.886855 9.071992
 7601 15.886855 9.075615
 7602 15.886855 9.079238
 7603 15.886855 9.082861
 7604 15.886855 9.086484
 7605 15.886855 9.090107
 7606 15.886855 9.093730
 7607 15.886855 9.097353
 7608 15.886855 9.100976
 7609 15.886855 9.104599
 7610 15.886855 9.108222
 7611 15.886855 9.111845
 7612 15.886855 9.115468
 7613 15.886855 9.119091
 7614 15.886855 9.122714
 7615 15.886855 9.126337
 7616 15.886855 9.129960
 7617 15.886855 9.133583
 7618 15.886855 9.137206
 7619 15.886855 9.140829
 7620 15.886855 9.144452
 7621 15.886855 9.148075
 7622 15.886855 9.151698
 7623 15.886855 9.155321
 7624 15.886855 9.158944
 7625 15.886855 9.162567
 7626 15.886855 9.166190
 7627 15.886855 9.169813
 7628 15.886855 9.173436
 7629 15.886855 9.177059
 7630 15.886855 9.180682
 7631 15.886855 9.184305
 7632 15.886855 9.187928
 7633 15.886855 9.191551
 7634 15.886855 9.195174
 7635 15.886855 9.198797
 7636 15.886855 9.202420
 7637 15.886855 9.206043
 7638 15.886855 9.209666
 7639 15.886855 9.213289
 7640 15.886855 9.216912
 7641 15.886855 9.220535
 7642 15.886855 9.224158
 7643 15.886855 9.227781
 7644 15.886855 9.231404
 7645 15.886855 9.235027
 7646 15.886855 9.238650
 7647 15.886855 9.242273
 7648 15.886855 9.245896
 7649 15.886855 9.249519
 7650 15.886855 9.253142
 7651 15.886855 9.256765
 7652 15.886855 9.260388
 7653 15.886855 9.264011
 7654 15.886855 9.267634
 7655 15.886855 9.271257
 7656 15.886855 9.274880
 7657 15.886855 9.278503
 7658 15.886855 9.282126
 7659 15.886855 9.285749
 7660 15.886855 9.289372
 7661 15.886855 9.292995
 7662 15.886855 9.296618
 7663 15.886855 9.300241
 7664 15.886855 9.303864
 7665 15.886855 9.307487
 7666 15.886855 9.311110
 7667 15.886855 9.314733
 7668 15.886855 9.318356
 7669 15.886855 9.321979
 7670 15.886855 9.325602
 7671 15.886855 9.329225
 7672 15.886855 9.332848
 7673 15.886855 9.336471
 7674 15.886855 9.340094
 7675 15.886855 9.343717
 7676 15.886855 9.347340
 7677 15.886855 9.350963
 7678 15.886855 9.354586
 7679 15.886855 9.358209
 7680 15.886855 9.361832
 7681 15.886855 9.365455
 7682 15.886855 9.369078
 7683 15.886855 9.372701
 7684 15.886855 9.376324
 7685 15.886855 9.379947
 7686 15.886855 9.383570
 7687 15.886855 9.387193
 7688 15.886855 9.390816
 7689 15.886855 9.394439
 7690 15.886855 9.398062
 7691 15.886855 9.401685
 7692 15.886855 9.405308
 7693 15.886855 9.408931
 7694 15.886855 9.412554
 7695 15.886855 9.416177
 7696 15.886855 9.419800
 7697 15.886855 9.423423
 7698 15.886855 9.427046
 7699 15.886855 9.430669
 7700 15.886855 9.434292
 7701 15.886855 9.437915
 7702 15.886855 9.441538
 7703 15.886855 9.445161
 7704 15.886855 9.448784
 7705 15.886855 9.452407
 7706 15.886855 9.456030
 7707 15.886855 9.459653
 7708 15.886855 9.463276
 7709 15.886855 9.466899
 7710 15.886855 9.470522
 7711 15.886855 9.474145
 7712 15.886855 9.477768
 7713 15.886855 9.481391
 7714 15.886855 9.485014
 7715 15.886855 9.488637
 7716 15.886855 9.492260
 7717 15.886855 9.495883
 7718 15.886855 9.499506
 7719 15.886855 9.503129
 7720 15.886855 9.506752
 7721 15.886855 9.510375
 7722 15.886855 9.513998
 7723 15.886855 9.517621
 7724 15.886855 9.521244
 7725 15.886855 9.524867
 7726 15.886855 9.528490
 7727 15.886855 9.532113
 7728 15.886855 9.535736
 7729 15.886855 9.539359
 7730 15.886855 9.542982
 7731 15.886855 9.546605
 7732 15.886855 9.550228
 7733 15.886855 9.553851
 7734 15.886855 9.557474
 7735 15.886855 9.561097
 7736 15.886855 9.564720
 7737 15.886855 9.568343
 7738 15.886855 9.571966
 7739 15.886855 9.575589
 7740 15.886855 9.579212
 7741 15.886855 9.582835
 7742 15.886855 9.586458
 7743 15.886855 9.590081
 7744 15.886855 9.593704
 7745 15.886855 9.597327
 7746 15.886855 9.600950
 7747 15.886855 9.604573
 7748 15.886855 9.608196
 7749 15.886855 9.611819
 7750 15.886855 9.615442
 7751 15.886855 9.619065
 7752 15.886855 9.622688
 7753 15.886855 9.626311
 7754 15.886855 9.629934
 7755 15.886855 9.633557
 7756 15.886855 9.637180
 7757 15.886855 9.640803
 7758 15.886855 9.644426
 7759 15.886855 9.648049
 7760 15.886855 9.651672
 7761 15.886855 9.655295
 7762 15.886855 9.658918
 7763 15.886855 9.662541
 7764 15.886855 9.666164
 7765 15.886855 9.669787
 7766 15.886855 9.673410
 7767 15.886855 9.677033
 7768 15.886855 9.680656
 7769 15.886855 9.684279
 7770 15.886855 9.687902
 7771 15.886855 9.691525
 7772 15.886855 9.695148
 7773 15.886855 9.698771
 7774 15.886855 9.702394
 7775 15.886855 9.706017
 7776 15.886855 9.709640
 7777 15.886855 9.713263
 7778 15.886855 9.716886
 7779 15.886855 9.720509
 7780 15.886855 9.724132
 7781 15.886855 9.727755
 7782 15.886855 9.731378
 7783 15.886855 9.735001
 7784 15.886855 9.738624
 7785 15.886855 9.742247
 7786 15.886855 9.745870
 7787 15.886855 9.749493
 7788 15.886855 9.753116
 7789 15.886855 9.756739
 7790 15.886855 9.760362
 7791 15.886855 9.763985
 7792 15.886855 9.767608
 7793 15.886855 9.771231
 7794 15.886855 9.774854
 7795 15.886855 9.778477
 7796 15.886855 9.782100
 7797 15.886855 9.785723
 7798 15.886855 9.789346
 7799 15.886855 9.792969
 7800 15.886855 9.796592
 7801 15.886855 9.800215
 7802 15.886855 9.803838
 7803 15.886855 9.807461
 7804 15.886855 9.811084
 7805 15.886855 9.814707
 7806 15.886855 9.818330
 7807 15.886855 9.821953
 7808 15.886855 9.825576
 7809 15.886855 9.829199
 7810 15.886855 9.832822
 7811 15.886855 9.836445
 7812 15.886855 9.840068
 7813 15.886855 9.843691
 7814 15.886855 9.847314
 7815 15.886855 9.850937
 7816 15.886855 9.854560
 7817 15.886855 9.858183
 7818 15.886855 9.861806
 7819 15.886855 9.865429
 7820 15.886855 9.869052
 7821 15.886855 9.872675
 7822 15.886855 9.876298
 7823 15.886855 9.879921
 7824 15.886855 9.883544
 7825 15.886855 9.887167
 7826 15.886855 9.890790
 7827 15.886855 9.894413
 7828 15.886855 9.898036
 7829 15.886855 9.901659
 7830 15.886855 9.905282
 7831 15.886855 9.908905
 7832 15.886855 9.912528
 7833 15.886855 9.916151
 7834 15.886855 9.919774
 7835 15.886855 9.923397
 7836 15.886855 9.927020
 7837 15.886855 9.930643
 7838 15.886855 9.934266
 7839 15.886855 9.937889
 7840 15.886855 9.941512
 7841 15.886855 9.945135
 7842 15.886855 9.948758
 7843 15.886855 9.952381
 7844 15.886855 9.956004
 7845 15.886855 9.959627
 7846 15.886855 9.963250
 7847 15.883232 9.963250
 7848 15.879609 9.963250
 7849 15.875986 9.963250
 7850 15.872363 9.963250
 7851 15.868740 9.963250
 7852 15.865117 9.963250
 7853 15.861494 9.963250
 7854 15.857871 9.963250
 7855 15.854248 9.963250
 7856 15.850625 9.963250
 7857 15.847002 9.963250
 7858 15.843379 9.966873
 7859 15.839756 9.966873
 7860 15.836133 9.970496
 7861 15.832510 9.970496
 7862 15.828887 9.974119
 7863 15.825264 9.974119
 7864 15.821641 9.977742
 7865 15.818018 9.977742
 7866 15.814395 9.981365
 7867 15.810772 9.981365
 7868 15.807149 9.984988
 7869 15.803526 9.984988
 7870 15.799903 9.988611
 7871 15.799903 9.992234
 7872 15.796280 9.995857
 7873 15.796280 9.999480
 7874 15.792657 10.003103
 7875 15.792657 10.006726
 7876 15.789034 10.010349
 7877 15.789034 10.013972
 7878 15.785411 10.017595
 7879 15.785411 10.021218
 7880 15.781788 10.024841
 7881 15.781788 10.028464
 7882 15.778165 10.032087
 7883 15.778165 10.035710
 7884 15.774542 10.039333
 7885 15.774542 10.042956
 7886 15.770919 10.046579
 7887 15.770919 10.050202
 7888 15.767296 10.053825
 7889 15.767296 10.057448
 7890 15.763673 10.061071
 7891 15.763673 10.064694
 7892 15.760050 10.068317
 7893 15.760050 10.071940
 7894 15.756427 10.075563
 7895 15.752804 10.079186
 7896 15.749181 10.082809
 7897 15.745558 10.086432
 7898 15.745558 10.090055
 7899 15.741935 10.093678
 7900 15.741935 10.097301
 7901 15.738312 10.100924
 7902 15.738312 10.104547
 7903 15.734689 10.108170
 7904 15.734689 10.111793
 7905 15.731066 10.115416
 7906 15.731066 10.119039
 7907 15.727443 10.122662
 7908 15.727443 10.126285
 7909 15.723820 10.129908
 7910 15.723820 10.133531
 7911 15.723820 10.137154
 7912 15.723820 10.140777
 7913 15.723820 10.144400
 7914 15.723820 10.148023
 7915 15.723820 10.151646
 7916 15.723820 10.155269
 7917 15.723820 10.158892
 7918 15.723820 10.162515
 7919 15.723820 10.166138
 7920 15.723820 10.169761
 7921 15.720197 10.173384
 7922 15.720197 10.177007
 7923 15.716574 10.180630
 7924 15.716574 10.184253
 7925 15.712951 10.187876
 7926 15.712951 10.191499
 7927 15.709328 10.195122
 7928 15.709328 10.198745
 7929 15.709328 10.202368
 7930 15.709328 10.205991
 7931 15.705705 10.209614
 7932 15.705705 10.213237
 7933 15.705705 10.216860
 7934 15.705705 10.220483
 7935 15.705705 10.224106
 7936 15.705705 10.227729
 7937 15.705705 10.231352
 7938 15.705705 10.234975
 7939 15.705705 10.238598
 7940 15.702082 10.242221
 7941 15.698459 10.245844
 7942 15.694836 10.249467
 7943 15.691213 10.253090
 7944 15.687590 10.256713
 7945 15.683967 10.260336
 7946 15.680344 10.263959
 7947 15.676721 10.267582
 7948 15.673098 10.271205
 7949 15.673098 10.274828
 7950 15.669475 10.278451
 7951 15.669475 10.282074
 7952 15.665852 10.285697
 7953 15.665852 10.289320
 7954 15.662229 10.292943
 7955 15.662229 10.296566
 7956 15.658606 10.300189
 7957 15.658606 10.303812
 7958 15.654983 10.307435
 7959 15.654983 10.311058
 7960 15.651360 10.314681
 7961 15.651360 10.318304
 7962 15.651360 10.321927
 7963 15.651360 10.325550
 7964 15.647737 10.329173
 7965 15.647737 10.332796
 7966 15.644114 10.336419
 7967 15.644114 10.340042
 7968 15.640491 10.343665
 7969 15.640491 10.347288
 7970 15.640491 10.350911
 7971 15.640491 10.354534
 7972 15.640491 10.358157
 7973 15.640491 10.361780
 7974 15.640491 10.365403
 7975 15.640491 10.369026
 7976 15.640491 10.372649
 7977 15.640491 10.376272
 7978 15.640491 10.379895
 7979 15.640491 10.383518
 7980 15.640491 10.387141
 7981 15.640491 10.390764
 7982 15.640491 10.394387
 7983 15.640491 10.398010
 7984 15.640491 10.401633
 7985 15.640491 10.405256
 7986 15.640491 10.408879
 7987 15.640491 10.412502
 7988 15.640491 10.416125
 7989 15.640491 10.419748
 7990 15.640491 10.423371
 7991 15.640491 10.426994
 7992 15.640491 10.430617
 7993 15.640491 10.434240
 7994 15.640491 10.437863
 7995 15.640491 10.441486
 7996 15.640491 10.445109
 7997 15.636868 10.448732
 7998 15.636868 10.452355
 7999 15.633245 10.455978
 8000 15.633245 10.459601
 8001 15.629622 10.463224
 8002 15.629622 10.466847
 8003 15.625999 10.470470
 8004 15.625999 10.474093
 8005 15.622376 10.477716
 8006 15.622376 10.481339
 8007 15.622376 10.484962
 8008 15.622376 10.488585
 8009 15.622376 10.492208
 8010 15.622376 10.495831
 8011 15.622376 10.499454
 8012 15.622376 10.503077
 8013 15.622376 10.506700
 8014 15.622376 10.510323
 8015 15.622376 10.513946
 8016 15.622376 10.517569
 8017 15.622376 10.521192
 8018 15.622376 10.524815
 8019 15.622376 10.528438
 8020 15.622376 10.532061
 8021 15.622376 10.535684
 8022 15.622376 10.539307
 8023 15.622376 10.542930
 8024 15.622376 10.546553
 8025 15.622376 10.550176
 8026 15.622376 10.553799
 8027 15.622376 10.557422
 8028 15.622376 10.561045
 8029 15.625999 10.564668
 8030 15.625999 10.568291
 8031 15.625999 10.571914
 8032 15.629622 10.575537
 8033 15.629622 10.579160
 8034 15.633245 10.582783
 8035 15.633245 10.586406
 8036 15.636868 10.590029
 8037 15.636868 10.593652
 8038 15.640491 10.597275
 8039 15.640491 10.600898
 8040 15.644114 10.604521
 8041 15.644114 10.608144
 8042 15.647737 10.611767
 8043 15.647737 10.615390
 8044 15.651360 10.619013
 8045 15.654983 10.622636
 8046 15.658606 10.622636
 8047 15.662229 10.626259
 8048 15.665852 10.626259
 8049 15.669475 10.629882
 8050 15.673098 10.629882
 8051 15.676721 10.633505
 8052 15.680344 10.633505
 8053 15.683967 10.637128
 8054 15.687590 10.637128
 8055 15.691213 10.640751
 8056 15.694836 10.644374
 8057 15.698459 10.647997
 8058 15.702082 10.651620
 8059 15.705705 10.655243
 8060 15.709328 10.658866
 8061 15.712951 10.662489
 8062 15.712951 10.666112
 8063 15.716574 10.669735
 8064 15.720197 10.673358
 8065 15.720197 10.676981
 8066 15.723820 10.680604
 8067 15.723820 10.684227
 8068 15.723820 10.687850
 8069 15.727443 10.691473
 8070 15.727443 10.695096
 8071 15.731066 10.698719
 8072 15.731066 10.702342
 8073 15.731066 10.705965
 8074 15.731066 10.709588
 8075 15.734689 10.713211
 8076 15.734689 10.716834
 8077 15.734689 10.720457
 8078 15.734689 10.724080
 8079 15.734689 10.727703
 8080 15.738312 10.731326
 8081 15.738312 10.734949
 8082 15.738312 10.738572
 8083 15.738312 10.742195
 8084 15.738312 10.745818
 8085 15.738312 10.749441
 8086 15.738312 10.753064
 8087 15.738312 10.756687
 8088 15.738312 10.760310
 8089 15.738312 10.763933
 8090 15.738312 10.767556
 8091 15.738312 10.771179
 8092 15.738312 10.774802
 8093 15.734689 10.778425
 8094 15.734689 10.782048
 8095 15.734689 10.785671
 8096 15.734689 10.789294
 8097 15.734689 10.792917
 8098 15.734689 10.796540
 8099 15.731066 10.800163
 8100 15.731066 10.803786
 8101 15.731066 10.807409
 8102 15.727443 10.811032
 8103 15.727443 10.814655
 8104 15.727443 10.818278
 8105 15.723820 10.821901
 8106 15.723820 10.825524
 8107 15.723820 10.829147
 8108 15.720197 10.832770
 8109 15.720197 10.836393
 8110 15.716574 10.840016
 8111 15.716574 10.843639
 8112 15.712951 10.847262
 8113 15.712951 10.850885
 8114 15.709328 10.854508
 8115 15.709328 10.858131
 8116 15.705705 10.861754
 8117 15.702082 10.865377
 8118 15.702082 10.869000
 8119 15.698459 10.872623
 8120 15.694836 10.876246
 8121 15.691213 10.879869
 8122 15.687590 10.883492
 8123 15.687590 10.887115
 8124 15.683967 10.890738
 8125 15.680344 10.894361
 8126 15.676721 10.894361
 8127 15.673098 10.897984
 8128 15.669475 10.901607
 8129 15.665852 10.901607
 8130 15.662229 10.905230
 8131 15.658606 10.908853
 8132 15.654983 10.908853
 8133 15.651360 10.912476
 8134 15.647737 10.916099
 8135 15.644114 10.916099
 8136 15.640491 10.919722
 8137 15.636868 10.919722
 8138 15.633245 10.923345
 8139 15.629622 10.923345
 8140 15.625999 10.923345
 8141 15.622376 10.926968
 8142 15.618753 10.926968
 8143 15.615130 10.926968
 8144 15.611507 10.926968
 8145 15.607884 10.926968
 8146 15.604261 10.926968
 8147 15.600638 10.926968
 8148 15.597015 10.926968
 8149 15.593392 10.926968
 8150 15.589769 10.926968
 8151 15.586146 10.926968
 8152 15.582523 10.926968
 8153 15.578900 10.926968
 8154 15.575277 10.926968
 8155 15.571654 10.926968
 8156 15.568031 10.926968
 8157 15.564408 10.926968
 8158 15.560785 10.926968
 8159 15.557162 10.926968
 8160 15.553539 10.926968
 8161 15.549916 10.930591
 8162 15.546293 10.930591
 8163 15.542670 10.934214
 8164 15.539047 10.934214
 8165 15.535424 10.937837
 8166 15.531801 10.937837
 8167 15.528178 10.941460
 8168 15.524555 10.941460
 8169 15.520932 10.945083
 8170 15.517309 10.945083
 8171 15.513686 10.948706
 8172 15.510063 10.948706
 8173 15.506440 10.952329
 8174 15.506440 10.955952
 8175 15.502817 10.959575
 8176 15.502817 10.963198
 8177 15.499194 10.966821
 8178 15.499194 10.970444
 8179 15.495571 10.974067
 8180 15.495571 10.977690
 8181 15.491948 10.981313
 8182 15.491948 10.984936
 8183 15.488325 10.988559
 8184 15.488325 10.992182
 8185 15.484702 10.995805
 8186 15.484702 10.999428
 8187 15.484702 11.003051
 8188 15.484702 11.006674
 8189 15.484702 11.010297
 8190 15.484702 11.013920
 8191 15.484702 11.017543
 8192 15.484702 11.021166
 8193 15.484702 11.024789
 8194 15.484702 11.028412
 8195 15.484702 11.032035
 8196 15.484702 11.035658
 8197 15.484702 11.039281
 8198 15.484702 11.042904
 8199 15.484702 11.046527
 8200 15.484702 11.050150
 8201 15.484702 11.053773
 8202 15.484702 11.057396
 8203 15.484702 11.061019
 8204 15.484702 11.064642
 8205 15.484702 11.068265
 8206 15.484702 11.071888
 8207 15.484702 11.075511
 8208 15.484702 11.079134
 8209 15.484702 11.082757
 8210 15.484702 11.086380
 8211 15.484702 11.090003
 8212 15.484702 11.093626
 8213 15.484702 11.097249
 8214 15.484702 11.100872
 8215 15.484702 11.104495
 8216 15.484702 11.108118
 8217 15.484702 11.111741
 8218 15.484702 11.115364
 8219 15.484702 11.118987
 8220 15.484702 11.122610
 8221 15.484702 11.126233
 8222 15.484702 11.129856
 8223 15.484702 11.133479
 8224 15.481079 11.137102
 8225 15.481079 11.140725
 8226 15.481079 11.144348
 8227 15.477456 11.147971
 8228 15.477456 11.151594
 8229 15.477456 11.155217
 8230 15.477456 11.158840
 8231 15.473833 11.162463
 8232 15.473833 11.166086
 8233 15.473833 11.169709
 8234 15.470210 11.173332
 8235 15.466587 11.176955
 8236 15.462964 11.180578
 8237 15.459341 11.184201
 8238 15.459341 11.187824
 8239 15.455718 11.191447
 8240 15.455718 11.195070
 8241 15.452095 11.198693
 8242 15.452095 11.202316
 8243 15.448472 11.205939
 8244 15.448472 11.209562
 8245 15.444849 11.213185
 8246 15.444849 11.216808
 8247 15.441226 11.220431
 8248 15.441226 11.224054
 8249 15.437603 11.227677
 8250 15.437603 11.231300
 8251 15.437603 11.234923
 8252 15.437603 11.238546
 8253 15.437603 11.242169
 8254 15.437603 11.245792
 8255 15.437603 11.249415
 8256 15.437603 11.253038
 8257 15.433980 11.256661
 8258 15.433980 11.260284
 8259 15.433980 11.263907
 8260 15.433980 11.267530
 8261 15.433980 11.271153
 8262 15.430357 11.274776
 8263 15.430357 11.278399
 8264 15.426734 11.282022
 8265 15.426734 11.285645
 8266 15.423111 11.289268
 8267 15.423111 11.292891
 8268 15.423111 11.296514
 8269 15.419488 11.300137
 8270 15.415865 11.303760
 8271 15.412242 11.307383
 8272 15.412242 11.311006
 8273 15.408619 11.314629
 8274 15.408619 11.318252
 8275 15.404996 11.321875
 8276 15.404996 11.325498
 8277 15.401373 11.329121
 8278 15.401373 11.332744
 8279 15.397750 11.336367
 8280 15.397750 11.339990
 8281 15.394127 11.343613
 8282 15.394127 11.347236
 8283 15.390504 11.350859
 8284 15.390504 11.354482
 8285 15.390504 11.358105
 8286 15.390504 11.361728
 8287 15.390504 11.365351
 8288 15.390504 11.368974
 8289 15.390504 11.372597
 8290 15.386881 11.376220
 8291 15.386881 11.379843
 8292 15.383258 11.383466
 8293 15.383258 11.387089
 8294 15.379635 11.390712
 8295 15.379635 11.394335
 8296 15.376012 11.397958
 8297 15.376012 11.401581
 8298 15.372389 11.405204
 8299 15.372389 11.408827
 8300 15.368766 11.412450
 8301 15.368766 11.416073
 8302 15.365143 11.419696
 8303 15.365143 11.423319
 8304 15.365143 11.426942
 8305 15.361520 11.430565
 8306 15.361520 11.434188
 8307 15.361520 11.437811
 8308 15.361520 11.441434
 8309 15.361520 11.445057
 8310 15.361520 11.448680
 8311 15.357897 11.452303
 8312 15.357897 11.455926
 8313 15.354274 11.459549
 8314 15.354274 11.463172
 8315 15.350651 11.466795
 8316 15.350651 11.470418
 8317 15.350651 11.474041
 8318 15.350651 11.477664
 8319 15.347028 11.481287
 8320 15.347028 11.484910
 8321 15.347028 11.488533
 8322 15.347028 11.492156
 8323 15.347028 11.495779
 8324 15.347028 11.499402
 8325 15.347028 11.503025
 8326 15.343405 11.506648
 8327 15.343405 11.510271
 8328 15.339782 11.513894
 8329 15.336159 11.517517
 8330 15.332536 11.521140
 8331 15.332536 11.524763
 8332 15.328913 11.528386
 8333 15.328913 11.532009
 8334 15.325290 11.535632
 8335 15.325290 11.539255
 8336 15.321667 11.542878
 8337 15.321667 11.546501
 8338 15.318044 11.550124
 8339 15.318044 11.553747
 8340 15.314421 11.557370
 8341 15.314421 11.560993
 8342 15.310798 11.564616
 8343 15.310798 11.568239
 8344 15.310798 11.571862
 8345 15.310798 11.575485
 8346 15.307175 11.579108
 8347 15.307175 11.582731
 8348 15.303552 11.586354
 8349 15.303552 11.589977
 8350 15.299929 11.593600
 8351 15.299929 11.597223
 8352 15.296306 11.600846
 8353 15.296306 11.604469
 8354 15.296306 11.608092
 8355 15.292683 11.611715
 8356 15.292683 11.615338
 8357 15.292683 11.618961
 8358 15.292683 11.622584
 8359 15.292683 11.626207
 8360 15.292683 11.629830
 8361 15.292683 11.633453
 8362 15.292683 11.637076
 8363 15.292683 11.640699
 8364 15.292683 11.644322
 8365 15.292683 11.647945
 8366 15.292683 11.651568
 8367 15.292683 11.655191
 8368 15.292683 11.658814
 8369 15.292683 11.662437
 8370 15.292683 11.666060
 8371 15.292683 11.669683
 8372 15.292683 11.673306
 8373 15.292683 11.676929
 8374 15.292683 11.680552
 8375 15.292683 11.684175
 8376 15.292683 11.687798
 8377 15.292683 11.691421
 8378 15.292683 11.695044
 8379 15.292683 11.698667
 8380 15.292683 11.702290
 8381 15.292683 11.705913
 8382 15.296306 11.709536
 8383 15.296306 11.713159
 8384 15.299929 11.716782
 8385 15.299929 11.720405
 8386 15.299929 11.724028
 8387 15.299929 11.727651
 8388 15.299929 11.731274
 8389 15.299929 11.734897
 8390 15.296306 11.738520
 8391 15.292683 11.742143
 8392 15.289060 11.745766
 8393 15.289060 11.749389
 8394 15.285437 11.753012
 8395 15.285437 11.756635
 8396 15.281814 11.760258
 8397 15.281814 11.763881
 8398 15.278191 11.767504
 8399 15.278191 11.771127
 8400 15.274568 11.774750
 8401 15.274568 11.778373
 8402 15.270945 11.781996
 8403 15.270945 11.785619
 8404 15.267322 11.789242
 8405 15.267322 11.792865
 8406 15.267322 11.796488
 8407 15.263699 11.800111
 8408 15.263699 11.803734
 8409 15.260076 11.807357
 8410 15.260076 11.810980
 8411 15.256453 11.814603
 8412 15.256453 11.818226
 8413 15.252830 11.821849
 8414 15.252830 11.825472
 8415 15.249207 11.829095
 8416 15.249207 11.832718
 8417 15.245584 11.836341
 8418 15.245584 11.839964
 8419 15.245584 11.843587
 8420 15.245584 11.847210
 8421 15.245584 11.850833
 8422 15.245584 11.854456
 8423 15.245584 11.858079
 8424 15.245584 11.861702
 8425 15.245584 11.865325
 8426 15.245584 11.868948
 8427 15.245584 11.872571
 8428 15.245584 11.876194
 8429 15.241961 11.879817
 8430 15.241961 11.883440
 8431 15.241961 11.887063
 8432 15.241961 11.890686
 8433 15.241961 11.894309
 8434 15.238338 11.897932
 8435 15.238338 11.901555
 8436 15.238338 11.905178
 8437 15.238338 11.908801
 8438 15.238338 11.912424
 8439 15.238338 11.916047
 8440 15.238338 11.919670
 8441 15.238338 11.923293
 8442 15.238338 11.926916
 8443 15.238338 11.930539
 8444 15.238338 11.934162
 8445 15.238338 11.937785
 8446 15.238338 11.941408
 8447 15.238338 11.945031
 8448 15.238338 11.948654
 8449 15.238338 11.952277
 8450 15.238338 11.955900
 8451 15.238338 11.959523
 8452 15.238338 11.963146
 8453 15.238338 11.966769
 8454 15.238338 11.970392
 8455 15.238338 11.974015
 8456 15.238338 11.977638
 8457 15.241961 11.981261
 8458 15.241961 11.984884
 8459 15.241961 11.988507
 8460 15.245584 11.992130
 8461 15.245584 11.995753
 8462 15.245584 11.999376
 8463 15.245584 12.002999
 8464 15.245584 12.006622
 8465 15.245584 12.010245
 8466 15.241961 12.013868
 8467 15.241961 12.017491
 8468 15.241961 12.021114
 8469 15.238338 12.024737
 8470 15.238338 12.028360
 8471 15.234715 12.031983
 8472 15.234715 12.035606
 8473 15.231092 12.039229
 8474 15.227469 12.042852
 8475 15.227469 12.046475
 8476 15.223846 12.046475
 8477 15.220223 12.050098
 8478 15.220223 12.053721
 8479 15.216600 12.057344
 8480 15.216600 12.060967
 8481 15.212977 12.064590
 8482 15.212977 12.068213
 8483 15.209354 12.071836
 8484 15.209354 12.075459
 8485 15.205731 12.079082
 8486 15.205731 12.082705
 8487 15.202108 12.086328
 8488 15.202108 12.089951
 8489 15.198485 12.093574
 8490 15.198485 12.097197
 8491 15.198485 12.100820
 8492 15.198485 12.104443
 8493 15.198485 12.108066
 8494 15.198485 12.111689
 8495 15.198485 12.115312
 8496 15.198485 12.118935
 8497 15.198485 12.122558
 8498 15.198485 12.126181
 8499 15.198485 12.129804
 8500 15.198485 12.133427
 8501 15.198485 12.137050
 8502 15.198485 12.140673
 8503 15.198485 12.144296
 8504 15.198485 12.147919
 8505 15.198485 12.151542
 8506 15.198485 12.155165
 8507 15.198485 12.158788
 8508 15.198485 12.162411
 8509 15.198485 12.166034
 8510 15.198485 12.169657
 8511 15.198485 12.173280
 8512 15.194862 12.176903
 8513 15.194862 12.180526
 8514 15.191239 12.184149
 8515 15.191239 12.187772
 8516 15.187616 12.191395
 8517 15.187616 12.195018
 8518 15.187616 12.198641
 8519 15.183993 12.202264
 8520 15.183993 12.205887
 8521 15.183993 12.209510
 8522 15.183993 12.213133
 8523 15.180370 12.216756
 8524 15.180370 12.220379
 8525 15.176747 12.224002
 8526 15.176747 12.227625
 8527 15.173124 12.231248
 8528 15.173124 12.234871
 8529 15.169501 12.238494
 8530 15.169501 12.242117
 8531 15.165878 12.245740
 8532 15.165878 12.249363
 8533 15.165878 12.252986
 8534 15.165878 12.256609
 8535 15.165878 12.260232
 8536 15.165878 12.263855
 8537 15.165878 12.267478
 8538 15.165878 12.271101
 8539 15.165878 12.274724
 8540 15.165878 12.278347
 8541 15.165878 12.281970
 8542 15.165878 12.285593
 8543 15.165878 12.289216
 8544 15.165878 12.292839
 8545 15.165878 12.296462
 8546 15.165878 12.300085
 8547 15.165878 12.303708
 8548 15.165878 12.307331
 8549 15.165878 12.310954
 8550 15.165878 12.314577
 8551 15.165878 12.318200
 8552 15.165878 12.321823
 8553 15.165878 12.325446
 8554 15.162255 12.329069
 8555 15.162255 12.332692
 8556 15.162255 12.336315
 8557 15.162255 12.339938
 8558 15.158632 12.343561
 8559 15.158632 12.347184
 8560 15.155009 12.350807
 8561 15.151386 12.354430
 8562 15.151386 12.358053
 8563 15.147763 12.361676
 8564 15.144140 12.365299
 8565 15.144140 12.368922
 8566 15.140517 12.372545
 8567 15.140517 12.376168
 8568 15.136894 12.379791
 8569 15.136894 12.383414
 8570 15.133271 12.387037
 8571 15.133271 12.390660
 8572 15.129648 12.394283
 8573 15.129648 12.397906
 8574 15.126025 12.401529
 8575 15.126025 12.405152
 8576 15.122402 12.408775
 8577 15.122402 12.412398
 8578 15.122402 12.416021
 8579 15.122402 12.419644
 8580 15.118779 12.423267
 8581 15.118779 12.426890
 8582 15.118779 12.430513
 8583 15.118779 12.434136
 8584 15.118779 12.437759
 8585 15.118779 12.441382
 8586 15.118779 12.445005
 8587 15.118779 12.448628
 8588 15.118779 12.452251
 8589 15.118779 12.455874
 8590 15.118779 12.459497
 8591 15.118779 12.463120
 8592 15.118779 12.466743
 8593 15.118779 12.470366
 8594 15.118779 12.473989
 8595 15.118779 12.477612
 8596 15.118779 12.481235
 8597 15.118779 12.484858
 8598 15.118779 12.488481
 8599 15.118779 12.492104
 8600 15.115156 12.495727
 8601 15.115156 12.499350
 8602 15.115156 12.502973
 8603 15.115156 12.506596
 8604 15.111533 12.510219
 8605 15.111533 12.513842
 8606 15.111533 12.517465
 8607 15.111533 12.521088
 8608 15.111533 12.524711
 8609 15.111533 12.528334
 8610 15.111533 12.531957
 8611 15.111533 12.535580
 8612 15.111533 12.539203
 8613 15.107910 12.542826
 8614 15.107910 12.546449
 8615 15.107910 12.550072
 8616 15.107910 12.553695
 8617 15.104287 12.557318
 8618 15.104287 12.560941
 8619 15.104287 12.564564
 8620 15.104287 12.568187
 8621 15.104287 12.571810
 8622 15.104287 12.575433
 8623 15.104287 12.579056
 8624 15.100664 12.582679
 8625 15.100664 12.586302
 8626 15.100664 12.589925
 8627 15.100664 12.593548
 8628 15.097041 12.597171
 8629 15.097041 12.600794
 8630 15.097041 12.604417
 8631 15.093418 12.608040
 8632 15.093418 12.611663
 8633 15.093418 12.615286
 8634 15.093418 12.618909
 8635 15.089795 12.622532
 8636 15.089795 12.626155
 8637 15.089795 12.629778
 8638 15.086172 12.633401
 8639 15.086172 12.637024
 8640 15.086172 12.640647
 8641 15.082549 12.644270
 8642 15.082549 12.647893
 8643 15.082549 12.651516
 8644 15.082549 12.655139
 8645 15.078926 12.658762
 8646 15.078926 12.662385
 8647 15.078926 12.666008
 8648 15.078926 12.669631
 8649 15.075303 12.673254
 8650 15.075303 12.676877
 8651 15.071680 12.680500
 8652 15.071680 12.684123
 8653 15.068057 12.687746
 8654 15.068057 12.691369
 8655 15.064434 12.694992
 8656 15.064434 12.698615
 8657 15.060811 12.702238
 8658 15.060811 12.705861
 8659 15.057188 12.709484
 8660 15.057188 12.713107
 8661 15.053565 12.716730
 8662 15.053565 12.720353
 8663 15.053565 12.723976
 8664 15.053565 12.727599
 8665 15.053565 12.731222
 8666 15.053565 12.734845
 8667 15.053565 12.738468
 8668 15.053565 12.742091
 8669 15.053565 12.745714
 8670 15.053565 12.749337
 8671 15.053565 12.752960
 8672 15.053565 12.756583
 8673 15.053565 12.760206
 8674 15.053565 12.763829
 8675 15.053565 12.767452
 8676 15.053565 12.771075
 8677 15.053565 12.774698
 8678 15.053565 12.778321
 8679 15.053565 12.781944
 8680 15.053565 12.785567
 8681 15.053565 12.789190
 8682 15.053565 12.792813
 8683 15.053565 12.796436
 8684 15.057188 12.800059
 8685 15.057188 12.803682
 8686 15.057188 12.807305
 8687 15.057188 12.810928
 8688 15.057188 12.814551
 8689 15.057188 12.818174
 8690 15.057188 12.821797
 8691 15.057188 12.825420
 8692 15.057188 12.829043
 8693 15.060811 12.832666
 8694 15.060811 12.836289
 8695 15.060811 12.839912
 8696 15.060811 12.843535
 8697 15.064434 12.847158
 8698 15.060811 12.850781
 8699 15.057188 12.854404
 8700 15.053565 12.858027
 8701 15.053565 12.861650
 8702 15.049942 12.865273
 8703 15.049942 12.868896
 8704 15.046319 12.872519
 8705 15.046319 12.876142
 8706 15.042696 12.879765
 8707 15.042696 12.883388
 8708 15.039073 12.887011
 8709 15.039073 12.890634
 8710 15.035450 12.894257
 8711 15.035450 12.897880
 8712 15.031827 12.901503
 8713 15.031827 12.905126
 8714 15.031827 12.908749
 8715 15.031827 12.912372
 8716 15.028204 12.915995
 8717 15.028204 12.919618
 8718 15.028204 12.923241
 8719 15.028204 12.926864
 8720 15.024581 12.930487
 8721 15.024581 12.934110
 8722 15.024581 12.937733
 8723 15.024581 12.941356
 8724 15.024581 12.944979
 8725 15.024581 12.948602
 8726 15.024581 12.952225
 8727 15.024581 12.955848
 8728 15.024581 12.959471
 8729 15.024581 12.963094
 8730 15.024581 12.966717
 8731 15.024581 12.970340
 8732 15.024581 12.973963
 8733 15.024581 12.977586
 8734 15.020958 12.981209
 8735 15.020958 12.984832
 8736 15.017335 12.988455
 8737 15.013712 12.992078
 8738 15.010089 12.995701
 8739 15.006466 12.999324
 8740 15.002843 13.002947
 8741 14.999220 13.006570
 8742 14.999220 13.010193
 8743 14.995597 13.013816
 8744 14.995597 13.017439
 8745 14.991974 13.021062
 8746 14.991974 13.024685
 8747 14.988351 13.028308
 8748 14.988351 13.031931
 8749 14.984728 13.035554
 8750 14.984728 13.039177
 8751 14.981105 13.042800
 8752 14.981105 13.046423
 8753 14.977482 13.050046
 8754 14.977482 13.053669
 8755 14.977482 13.057292
 8756 14.977482 13.060915
 8757 14.973859 13.064538
 8758 14.973859 13.068161
 8759 14.973859 13.071784
 8760 14.973859 13.075407
 8761 14.973859 13.079030
 8762 14.973859 13.082653
 8763 14.973859 13.086276
 8764 14.973859 13.089899
 8765 14.970236 13.093522
 8766 14.970236 13.097145
 8767 14.970236 13.100768
 8768 14.970236 13.104391
 8769 14.970236 13.108014
 8770 14.970236 13.111637
 8771 14.970236 13.115260
 8772 14.970236 13.118883
 8773 14.970236 13.122506
 8774 14.970236 13.126129
 8775 14.970236 13.129752
 8776 14.970236 13.133375
 8777 14.970236 13.136998
 8778 14.970236 13.140621
 8779 14.966613 13.144244
 8780 14.966613 13.147867
 8781 14.966613 13.151490
 8782 14.966613 13.155113
 8783 14.962990 13.158736
 8784 14.962990 13.162359
 8785 14.959367 13.165982
 8786 14.959367 13.169605
 8787 14.955744 13.173228
 8788 14.955744 13.176851
 8789 14.952121 13.180474
 8790 14.952121 13.184097
 8791 14.952121 13.187720
 8792 14.948498 13.191343
 8793 14.948498 13.194966
 8794 14.944875 13.198589
 8795 14.944875 13.202212
 8796 14.941252 13.205835
 8797 14.941252 13.209458
 8798 14.937629 13.213081
 8799 14.937629 13.216704
 8800 14.934006 13.220327
 8801 14.934006 13.223950
 8802 14.934006 13.227573
 8803 14.930383 13.231196
 8804 14.930383 13.234819
 8805 14.930383 13.238442
 8806 14.930383 13.242065
 8807 14.930383 13.245688
 8808 14.930383 13.249311
 8809 14.930383 13.252934
 8810 14.926760 13.256557
 8811 14.926760 13.260180
 8812 14.926760 13.263803
 8813 14.926760 13.267426
 8814 14.926760 13.271049
 8815 14.926760 13.274672
 8816 14.926760 13.278295
 8817 14.926760 13.281918
 8818 14.926760 13.285541
 8819 14.926760 13.289164
 8820 14.926760 13.292787
 8821 14.926760 13.296410
 8822 14.926760 13.300033
 8823 14.926760 13.303656
 8824 14.926760 13.307279
 8825 14.926760 13.310902
 8826 14.926760 13.314525
 8827 14.923137 13.318148
 8828 14.923137 13.321771
 8829 14.923137 13.325394
 8830 14.923137 13.329017
 8831 14.919514 13.332640
 8832 14.919514 13.336263
 8833 14.919514 13.339886
 8834 14.919514 13.343509
 8835 14.919514 13.347132
 8836 14.919514 13.350755
 8837 14.919514 13.354378
 8838 14.915891 13.358001
 8839 14.915891 13.361624
 8840 14.915891 13.365247
 8841 14.915891 13.368870
 8842 14.912268 13.372493
 8843 14.912268 13.376116
 8844 14.912268 13.379739
 8845 14.912268 13.383362
 8846 14.908645 13.386985
 8847 14.908645 13.390608
 8848 14.908645 13.394231
 8849 14.908645 13.397854
 8850 14.905022 13.401477
 8851 14.905022 13.405100
 8852 14.901399 13.408723
 8853 14.901399 13.412346
 8854 14.901399 13.415969
 8855 14.897776 13.419592
 8856 14.897776 13.423215
 8857 14.897776 13.426838
 8858 14.894153 13.430461
 8859 14.894153 13.434084
 8860 14.894153 13.437707
 8861 14.894153 13.441330
 8862 14.890530 13.444953
 8863 14.890530 13.448576
 8864 14.890530 13.452199
 8865 14.890530 13.455822
 8866 14.890530 13.459445
 8867 14.890530 13.463068
 8868 14.890530 13.466691
 8869 14.890530 13.470314
 8870 14.886907 13.473937
 8871 14.886907 13.477560
 8872 14.886907 13.481183
 8873 14.886907 13.484806
 8874 14.883284 13.488429
 8875 14.883284 13.492052
 8876 14.883284 13.495675
 8877 14.883284 13.499298
 8878 14.883284 13.502921
 8879 14.883284 13.506544
 8880 14.883284 13.510167
 8881 14.879661 13.513790
 8882 14.879661 13.517413
 8883 14.879661 13.521036
 8884 14.879661 13.524659
 8885 14.879661 13.528282
 8886 14.879661 13.531905
 8887 14.879661 13.535528
 8888 14.879661 13.539151
 8889 14.876038 13.542774
 8890 14.876038 13.546397
 8891 14.876038 13.550020
 8892 14.876038 13.553643
 8893 14.876038 13.557266
 8894 14.876038 13.560889
 8895 14.876038 13.564512
 8896 14.876038 13.568135
 8897 14.876038 13.571758
 8898 14.872415 13.575381
 8899 14.872415 13.579004
 8900 14.868792 13.582627
 8901 14.868792 13.586250
 8902 14.865169 13.589873
 8903 14.865169 13.593496
 8904 14.861546 13.597119
 8905 14.861546 13.600742
 8906 14.857923 13.604365
 8907 14.857923 13.607988
 8908 14.857923 13.611611
 8909 14.857923 13.615234
 8910 14.857923 13.618857
 8911 14.857923 13.622480
 8912 14.857923 13.626103
 8913 14.857923 13.629726
 8914 14.857923 13.633349
 8915 14.857923 13.636972
 8916 14.857923 13.640595
 8917 14.857923 13.644218
 8918 14.857923 13.647841
 8919 14.857923 13.651464
 8920 14.857923 13.655087
 8921 14.857923 13.658710
 8922 14.857923 13.662333
 8923 14.857923 13.665956
 8924 14.857923 13.669579
 8925 14.857923 13.673202
 8926 14.857923 13.676825
 8927 14.857923 13.680448
 8928 14.857923 13.684071
 8929 14.857923 13.687694
 8930 14.857923 13.691317
 8931 14.857923 13.694940
 8932 14.857923 13.698563
 8933 14.857923 13.702186
 8934 14.857923 13.705809
 8935 14.857923 13.709432
 8936 14.857923 13.713055
 8937 14.857923 13.716678
 8938 14.857923 13.720301
 8939 14.857923 13.723924
 8940 14.854300 13.727547
 8941 14.854300 13.731170
 8942 14.854300 13.734793
 8943 14.854300 13.738416
 8944 14.854300 13.742039
 8945 14.850677 13.745662
 8946 14.850677 13.749285
 8947 14.847054 13.752908
 8948 14.847054 13.756531
 8949 14.843431 13.760154
 8950 14.843431 13.763777
 8951 14.839808 13.767400
 8952 14.839808 13.771023
 8953 14.839808 13.774646
 8954 14.839808 13.778269
 8955 14.836185 13.781892
 8956 14.836185 13.785515
 8957 14.836185 13.789138
 8958 14.836185 13.792761
 8959 14.832562 13.796384
 8960 14.832562 13.800007
 8961 14.832562 13.803630
 8962 14.828939 13.807253
 8963 14.828939 13.810876
 8964 14.825316 13.814499
 8965 14.825316 13.818122
 8966 14.821693 13.821745
 8967 14.821693 13.825368
 8968 14.818070 13.828991
 8969 14.818070 13.832614
 8970 14.818070 13.836237
 8971 14.814447 13.839860
 8972 14.814447 13.843483
 8973 14.814447 13.847106
 8974 14.814447 13.850729
 8975 14.810824 13.854352
 8976 14.810824 13.857975
 8977 14.810824 13.861598
 8978 14.807201 13.865221
 8979 14.807201 13.868844
 8980 14.807201 13.872467
 8981 14.803578 13.876090
 8982 14.803578 13.879713
 8983 14.803578 13.883336
 8984 14.803578 13.886959
 8985 14.799955 13.890582
 8986 14.799955 13.894205
 8987 14.799955 13.897828
 8988 14.799955 13.901451
 8989 14.796332 13.905074
 8990 14.796332 13.908697
 8991 14.796332 13.912320
 8992 14.796332 13.915943
 8993 14.796332 13.919566
 8994 14.796332 13.923189
 8995 14.796332 13.926812
 8996 14.792709 13.930435
 8997 14.792709 13.934058
 8998 14.792709 13.937681
 8999 14.789086 13.941304
 9000 14.789086 13.944927
 9001 14.789086 13.948550
 9002 14.789086 13.952173
 9003 14.785463 13.955796
 9004 14.785463 13.959419
 9005 14.785463 13.963042
 9006 14.785463 13.966665
 9007 14.785463 13.970288
 9008 14.785463 13.973911
 9009 14.785463 13.977534
 9010 14.781840 13.981157
 9011 14.781840 13.984780
 9012 14.778217 13.988403
 9013 14.774594 13.992026
 9014 14.770971 13.995649
 9015 14.767348 13.999272
 9016 14.763725 14.002895
 9017 14.763725 14.006518
 9018 14.760102 14.010141
 9019 14.760102 14.013764
 9020 14.756479 14.017387
 9021 14.752856 14.021010
 9022 14.749233 14.021010
 9023 14.745610 14.024633
 9024 14.741987 14.028256
 9025 14.738364 14.031879
 9026 14.734741 14.035502
 9027 14.731118 14.039125
 9028 14.727495 14.042748
 9029 14.723872 14.046371
 9030 14.723872 14.049994
 9031 14.720249 14.053617
 9032 14.720249 14.057240
 9033 14.716626 14.060863
 9034 14.716626 14.064486
 9035 14.713003 14.068109
 9036 14.713003 14.071732
 9037 14.709380 14.075355
 9038 14.709380 14.078978
 9039 14.705757 14.082601
 9040 14.702134 14.086224
 9041 14.698511 14.089847
 9042 14.694888 14.093470
 9043 14.691265 14.097093
 9044 14.687642 14.100716
 9045 14.684019 14.104339
 9046 14.680396 14.107962
 9047 14.676773 14.111585
 9048 14.673150 14.115208
 9049 14.673150 14.118831
 9050 14.669527 14.122454
 9051 14.669527 14.126077
 9052 14.665904 14.129700
 9053 14.662281 14.133323
 9054 14.658658 14.136946
 9055 14.655035 14.140569
 9056 14.651412 14.144192
 9057 14.651412 14.147815
 9058 14.647789 14.151438
 9059 14.644166 14.155061
 9060 14.644166 14.158684
 9061 14.640543 14.162307
 9062 14.636920 14.165930
 9063 14.633297 14.169553
 9064 14.629674 14.173176
 9065 14.629674 14.176799
 9066 14.626051 14.180422
 9067 14.622428 14.184045
 9068 14.618805 14.187668
 9069 14.615182 14.191291
 9070 14.611559 14.194914
 9071 14.611559 14.198537
 9072 14.607936 14.202160
 9073 14.604313 14.205783
 9074 14.600690 14.209406
 9075 14.597067 14.213029
 9076 14.593444 14.216652
 9077 14.589821 14.220275
 9078 14.586198 14.223898
 9079 14.582575 14.227521
 9080 14.578952 14.231144
 9081 14.575329 14.234767
 9082 14.571706 14.238390
 9083 14.568083 14.242013
 9084 14.564460 14.245636
 9085 14.560837 14.245636
 9086 14.557214 14.249259
 9087 14.553591 14.252882
 9088 14.549968 14.252882
 9089 14.546345 14.256505
 9090 14.542722 14.260128
 9091 14.539099 14.263751
 9092 14.535476 14.267374
 9093 14.531853 14.270997
 9094 14.528230 14.274620
 9095 14.524607 14.278243
 9096 14.520984 14.281866
 9097 14.517361 14.285489
 9098 14.513738 14.289112
 9099 14.510115 14.292735
 9100 14.506492 14.296358
 9101 14.502869 14.299981
 9102 14.499246 14.303604
 9103 14.495623 14.307227
 9104 14.492000 14.310850
 9105 14.488377 14.314473
 9106 14.484754 14.318096
 9107 14.481131 14.321719
 9108 14.477508 14.325342
 9109 14.477508 14.328965
 9110 14.473885 14.332588
 9111 14.470262 14.336211
 9112 14.466639 14.339834
 9113 14.463016 14.343457
 9114 14.459393 14.347080
 9115 14.455770 14.350703
 9116 14.455770 14.354326
 9117 14.452147 14.357949
 9118 14.452147 14.361572
 9119 14.448524 14.365195
 9120 14.448524 14.368818
 9121 14.444901 14.372441
 9122 14.444901 14.376064
 9123 14.441278 14.379687
 9124 14.441278 14.383310
 9125 14.437655 14.386933
 9126 14.437655 14.390556
 9127 14.434032 14.394179
 9128 14.434032 14.397802
 9129 14.434032 14.401425
 9130 14.430409 14.405048
 9131 14.430409 14.408671
 9132 14.426786 14.412294
 9133 14.423163 14.415917
 9134 14.419540 14.419540
 9135 14.415917 14.423163
 9136 14.412294 14.426786
 9137 14.408671 14.426786
 9138 14.405048 14.430409
 9139 14.401425 14.430409
 9140 14.397802 14.434032
 9141 14.394179 14.434032
 9142 14.390556 14.437655
 9143 14.386933 14.437655
 9144 14.383310 14.441278
 9145 14.379687 14.441278
 9146 14.376064 14.444901
 9147 14.372441 14.448524
 9148 14.368818 14.452147
 9149 14.365195 14.455770
 9150 14.361572 14.459393
 9151 14.357949 14.463016
 9152 14.357949 14.466639
 9153 14.354326 14.470262
 9154 14.354326 14.473885
 9155 14.350703 14.477508
 9156 14.347080 14.481131
 9157 14.343457 14.484754
 9158 14.339834 14.484754
 9159 14.336211 14.488377
 9160 14.332588 14.492000
 9161 14.328965 14.495623
 9162 14.325342 14.499246
 9163 14.321719 14.502869
 9164 14.318096 14.506492
 9165 14.314473 14.510115
 9166 14.310850 14.513738
 9167 14.310850 14.517361
 9168 14.307227 14.520984
 9169 14.307227 14.524607
 9170 14.303604 14.528230
 9171 14.303604 14.531853
 9172 14.299981 14.535476
 9173 14.299981 14.539099
 9174 14.296358 14.542722
 9175 14.292735 14.546345
 9176 14.289112 14.549968
 9177 14.285489 14.553591
 9178 14.281866 14.557214
 9179 14.278243 14.560837
 9180 14.274620 14.560837
 9181 14.270997 14.564460
 9182 14.267374 14.568083
 9183 14.263751 14.571706
 9184 14.260128 14.575329
 9185 14.260128 14.578952
 9186 14.256505 14.582575
 9187 14.256505 14.586198
 9188 14.252882 14.589821
 9189 14.252882 14.593444
 9190 14.249259 14.597067
 9191 14.249259 14.600690
 9192 14.245636 14.604313
 9193 14.245636 14.607936
 9194 14.242013 14.611559
 9195 14.242013 14.615182
 9196 14.238390 14.618805
 9197 14.238390 14.622428
 9198 14.234767 14.626051
 9199 14.234767 14.629674
 9200 14.231144 14.633297
 9201 14.227521 14.636920
 9202 14.223898 14.640543
 9203 14.223898 14.644166
 9204 14.220275 14.647789
 9205 14.220275 14.651412
 9206 14.216652 14.655035
 9207 14.213029 14.658658
 9208 14.209406 14.662281
 9209 14.209406 14.665904
 9210 14.205783 14.669527
 9211 14.202160 14.673150
 9212 14.198537 14.673150
 9213 14.194914 14.676773
 9214 14.191291 14.680396
 9215 14.187668 14.684019
 9216 14.184045 14.687642
 9217 14.180422 14.691265
 9218 14.176799 14.694888
 9219 14.173176 14.698511
 9220 14.169553 14.702134
 9221 14.169553 14.705757
 9222 14.165930 14.709380
 9223 14.165930 14.713003
 9224 14.162307 14.716626
 9225 14.158684 14.720249
 9226 14.158684 14.723872
 9227 14.155061 14.727495
 9228 14.155061 14.731118
 9229 14.151438 14.734741
 9230 14.151438 14.738364
 9231 14.147815 14.741987
 9232 14.147815 14.745610
 9233 14.144192 14.749233
 9234 14.144192 14.752856
 9235 14.140569 14.756479
 9236 14.140569 14.760102
 9237 14.136946 14.763725
 9238 14.133323 14.767348
 9239 14.129700 14.770971
 9240 14.126077 14.774594
 9241 14.122454 14.778217
 9242 14.118831 14.781840
 9243 14.115208 14.785463
 9244 14.111585 14.789086
 9245 14.107962 14.792709
 9246 14.104339 14.796332
 9247 14.100716 14.799955
 9248 14.097093 14.803578
 9249 14.093470 14.807201
 9250 14.089847 14.807201
 9251 14.086224 14.810824
 9252 14.082601 14.814447
 9253 14.078978 14.818070
 9254 14.075355 14.821693
 9255 14.071732 14.825316
 9256 14.068109 14.828939
 9257 14.068109 14.832562
 9258 14.064486 14.836185
 9259 14.064486 14.839808
 9260 14.060863 14.843431
 9261 14.060863 14.847054
 9262 14.057240 14.850677
 9263 14.057240 14.854300
 9264 14.053617 14.857923
 9265 14.053617 14.861546
 9266 14.049994 14.865169
 9267 14.046371 14.868792
 9268 14.042748 14.872415
 9269 14.039125 14.876038
 9270 14.035502 14.879661
 9271 14.031879 14.883284
 9272 14.031879 14.886907
 9273 14.028256 14.890530
 9274 14.028256 14.894153
 9275 14.024633 14.897776
 9276 14.024633 14.901399
 9277 14.021010 14.905022
 9278 14.017387 14.908645
 9279 14.013764 14.912268
 9280 14.010141 14.915891
 9281 14.010141 14.919514
 9282 14.006518 14.923137
 9283 14.006518 14.926760
 9284 14.002895 14.930383
 9285 14.002895 14.934006
 9286 13.999272 14.937629
 9287 13.999272 14.941252
 9288 13.995649 14.944875
 9289 13.995649 14.948498
 9290 13.992026 14.952121
 9291 13.992026 14.955744
 9292 13.988403 14.959367
 9293 13.988403 14.962990
 9294 13.984780 14.966613
 9295 13.981157 14.970236
 9296 13.977534 14.973859
 9297 13.973911 14.977482
 9298 13.970288 14.981105
 9299 13.966665 14.984728
 9300 13.963042 14.988351
 9301 13.963042 14.991974
 9302 13.959419 14.995597
 9303 13.955796 14.999220
 9304 13.952173 15.002843
 9305 13.952173 15.006466
 9306 13.948550 15.010089
 9307 13.948550 15.013712
 9308 13.944927 15.017335
 9309 13.944927 15.020958
 9310 13.941304 15.024581
 9311 13.937681 15.028204
 9312 13.934058 15.031827
 9313 13.930435 15.035450
 9314 13.926812 15.039073
 9315 13.923189 15.042696
 9316 13.919566 15.046319
 9317 13.915943 15.049942
 9318 13.912320 15.053565
 9319 13.912320 15.057188
 9320 13.908697 15.060811
 9321 13.908697 15.064434
 9322 13.905074 15.068057
 9323 13.905074 15.071680
 9324 13.901451 15.075303
 9325 13.901451 15.078926
 9326 13.897828 15.082549
 9327 13.897828 15.086172
 9328 13.894205 15.089795
 9329 13.894205 15.093418
 9330 13.890582 15.097041
 9331 13.890582 15.100664
 9332 13.886959 15.104287
 9333 13.883336 15.107910
 9334 13.879713 15.111533
 9335 13.876090 15.115156
 9336 13.872467 15.118779
 9337 13.872467 15.122402
 9338 13.868844 15.126025
 9339 13.868844 15.129648
 9340 13.865221 15.133271
 9341 13.865221 15.136894
 9342 13.861598 15.140517
 9343 13.861598 15.144140
 9344 13.857975 15.147763
 9345 13.857975 15.151386
 9346 13.854352 15.155009
 9347 13.854352 15.158632
 9348 13.850729 15.162255
 9349 13.847106 15.165878
 9350 13.843483 15.169501
 9351 13.839860 15.173124
 9352 13.839860 15.176747
 9353 13.836237 15.180370
 9354 13.832614 15.183993
 9355 13.828991 15.187616
 9356 13.828991 15.191239
 9357 13.825368 15.194862
 9358 13.825368 15.198485
 9359 13.821745 15.202108
 9360 13.818122 15.205731
 9361 13.818122 15.209354
 9362 13.814499 15.212977
 9363 13.814499 15.216600
 9364 13.810876 15.220223
 9365 13.807253 15.223846
 9366 13.803630 15.227469
 9367 13.800007 15.231092
 9368 13.796384 15.234715
 9369 13.792761 15.238338
 9370 13.789138 15.241961
 9371 13.789138 15.245584
 9372 13.785515 15.249207
 9373 13.785515 15.252830
 9374 13.781892 15.256453
 9375 13.781892 15.260076
 9376 13.778269 15.263699
 9377 13.778269 15.267322
 9378 13.774646 15.270945
 9379 13.771023 15.274568
 9380 13.767400 15.278191
 9381 13.763777 15.278191
 9382 13.760154 15.281814
 9383 13.756531 15.285437
 9384 13.752908 15.289060
 9385 13.749285 15.292683
 9386 13.745662 15.296306
 9387 13.742039 15.299929
 9388 13.742039 15.303552
 9389 13.738416 15.307175
 9390 13.738416 15.310798
 9391 13.734793 15.314421
 9392 13.734793 15.318044
 9393 13.731170 15.321667
 9394 13.731170 15.325290
 9395 13.727547 15.328913
 9396 13.723924 15.332536
 9397 13.723924 15.336159
 9398 13.720301 15.339782
 9399 13.720301 15.343405
 9400 13.716678 15.347028
 9401 13.716678 15.350651
 9402 13.713055 15.354274
 9403 13.713055 15.357897
 9404 13.709432 15.361520
 9405 13.705809 15.365143
 9406 13.702186 15.368766
 9407 13.698563 15.372389
 9408 13.698563 15.376012
 9409 13.694940 15.379635
 9410 13.694940 15.383258
 9411 13.691317 15.386881
 9412 13.691317 15.390504
 9413 13.687694 15.394127
 9414 13.684071 15.397750
 9415 13.680448 15.401373
 9416 13.676825 15.404996
 9417 13.676825 15.408619
 9418 13.673202 15.412242
 9419 13.669579 15.415865
 9420 13.665956 15.419488
 9421 13.662333 15.423111
 9422 13.658710 15.426734
 9423 13.655087 15.430357
 9424 13.655087 15.433980
 9425 13.651464 15.437603
 9426 13.651464 15.441226
 9427 13.647841 15.444849
 9428 13.644218 15.448472
 9429 13.640595 15.452095
 9430 13.636972 15.455718
 9431 13.633349 15.459341
 9432 13.629726 15.459341
 9433 13.626103 15.462964
 9434 13.622480 15.462964
 9435 13.618857 15.466587
 9436 13.615234 15.466587
 9437 13.611611 15.470210
 9438 13.607988 15.473833
 9439 13.604365 15.477456
 9440 13.600742 15.481079
 9441 13.597119 15.481079
 9442 13.593496 15.481079
 9443 13.589873 15.484702
 9444 13.586250 15.484702
 9445 13.582627 15.484702
 9446 13.579004 15.484702
 9447 13.575381 15.484702
 9448 13.571758 15.484702
 9449 13.568135 15.484702
 9450 13.564512 15.484702
 9451 13.560889 15.484702
 9452 13.557266 15.484702
 9453 13.553643 15.484702
 9454 13.550020 15.484702
 9455 13.546397 15.484702
 9456 13.542774 15.484702
 9457 13.539151 15.484702
 9458 13.535528 15.484702
 9459 13.531905 15.488325
 9460 13.528282 15.488325
 9461 13.524659 15.488325
 9462 13.521036 15.488325
 9463 13.517413 15.488325
 9464 13.513790 15.488325
 9465 13.510167 15.488325
 9466 13.506544 15.488325
 9467 13.502921 15.488325
 9468 13.499298 15.488325
 9469 13.495675 15.488325
 9470 13.492052 15.488325
 9471 13.488429 15.488325
 9472 13.484806 15.488325
 9473 13.481183 15.488325
 9474 13.477560 15.488325
 9475 13.473937 15.488325
 9476 13.470314 15.488325
 9477 13.466691 15.488325
 9478 13.463068 15.488325
 9479 13.459445 15.488325
 9480 13.455822 15.488325
 9481 13.452199 15.488325
 9482 13.448576 15.488325
 9483 13.444953 15.488325
 9484 13.441330 15.488325
 9485 13.437707 15.488325
 9486 13.434084 15.488325
 9487 13.430461 15.488325
 9488 13.426838 15.488325
 9489 13.423215 15.488325
 9490 13.419592 15.488325
 9491 13.415969 15.488325
 9492 13.412346 15.488325
 9493 13.408723 15.488325
 9494 13.405100 15.488325
 9495 13.401477 15.488325
 9496 13.397854 15.488325
 9497 13.394231 15.488325
 9498 13.390608 15.488325
 9499 13.386985 15.484702
 9500 13.383362 15.484702
 9501 13.379739 15.481079
 9502 13.376116 15.481079
 9503 13.372493 15.477456
 9504 13.368870 15.477456
 9505 13.365247 15.477456
 9506 13.361624 15.473833
 9507 13.358001 15.473833
 9508 13.354378 15.473833
 9509 13.350755 15.470210
 9510 13.347132 15.470210
 9511 13.343509 15.470210
 9512 13.339886 15.466587
 9513 13.336263 15.466587
 9514 13.332640 15.466587
 9515 13.329017 15.466587
 9516 13.325394 15.462964
 9517 13.321771 15.462964
 9518 13.318148 15.462964
 9519 13.314525 15.459341
 9520 13.310902 15.459341
 9521 13.307279 15.455718
 9522 13.303656 15.455718
 9523 13.300033 15.452095
 9524 13.296410 15.452095
 9525 13.292787 15.448472
 9526 13.289164 15.448472
 9527 13.285541 15.444849
 9528 13.281918 15.444849
 9529 13.278295 15.441226
 9530 13.274672 15.441226
 9531 13.271049 15.437603
 9532 13.267426 15.437603
 9533 13.263803 15.437603
 9534 13.260180 15.437603
 9535 13.256557 15.437603
 9536 13.252934 15.437603
 9537 13.249311 15.437603
 9538 13.245688 15.437603
 9539 13.242065 15.437603
 9540 13.238442 15.437603
 9541 13.234819 15.437603
 9542 13.231196 15.437603
 9543 13.227573 15.437603
 9544 13.223950 15.437603
 9545 13.220327 15.437603
 9546 13.216704 15.437603
 9547 13.213081 15.437603
 9548 13.209458 15.437603
 9549 13.205835 15.437603
 9550 13.202212 15.437603
 9551 13.198589 15.437603
 9552 13.194966 15.437603
 9553 13.191343 15.437603
 9554 13.187720 15.441226
 9555 13.184097 15.441226
 9556 13.180474 15.441226
 9557 13.176851 15.441226
 9558 13.173228 15.437603
 9559 13.169605 15.437603
 9560 13.165982 15.437603
 9561 13.162359 15.437603
 9562 13.158736 15.433980
 9563 13.155113 15.433980
 9564 13.151490 15.433980
 9565 13.147867 15.430357
 9566 13.144244 15.430357
 9567 13.140621 15.430357
 9568 13.136998 15.426734
 9569 13.133375 15.426734
 9570 13.129752 15.426734
 9571 13.126129 15.426734
 9572 13.122506 15.426734
 9573 13.118883 15.426734
 9574 13.115260 15.423111
 9575 13.111637 15.423111
 9576 13.108014 15.423111
 9577 13.104391 15.419488
 9578 13.100768 15.419488
 9579 13.097145 15.419488
 9580 13.093522 15.419488
 9581 13.089899 15.419488
 9582 13.086276 15.419488
 9583 13.082653 15.419488
 9584 13.079030 15.419488
 9585 13.075407 15.419488
 9586 13.071784 15.415865
 9587 13.068161 15.412242
 9588 13.064538 15.408619
 9589 13.060915 15.404996
 9590 13.057292 15.401373
 9591 13.053669 15.397750
 9592 13.050046 15.397750
 9593 13.046423 15.394127
 9594 13.042800 15.394127
 9595 13.039177 15.390504
 9596 13.035554 15.390504
 9597 13.031931 15.386881
 9598 13.028308 15.386881
 9599 13.024685 15.383258
 9600 13.021062 15.383258
 9601 13.017439 15.379635
 9602 13.013816 15.379635
 9603 13.010193 15.376012
 9604 13.006570 15.376012
 9605 13.002947 15.376012
 9606 12.999324 15.376012
 9607 12.995701 15.376012
 9608 12.992078 15.376012
 9609 12.988455 15.376012
 9610 12.984832 15.376012
 9611 12.981209 15.376012
 9612 12.977586 15.372389
 9613 12.973963 15.372389
 9614 12.970340 15.372389
 9615 12.966717 15.372389
 9616 12.963094 15.368766
 9617 12.959471 15.368766
 9618 12.955848 15.368766
 9619 12.952225 15.365143
 9620 12.948602 15.365143
 9621 12.944979 15.365143
 9622 12.941356 15.361520
 9623 12.937733 15.361520
 9624 12.934110 15.357897
 9625 12.930487 15.357897
 9626 12.926864 15.354274
 9627 12.923241 15.354274
 9628 12.919618 15.350651
 9629 12.915995 15.350651
 9630 12.912372 15.347028
 9631 12.908749 15.347028
 9632 12.905126 15.347028
 9633 12.901503 15.343405
 9634 12.897880 15.343405
 9635 12.894257 15.343405
 9636 12.890634 15.339782
 9637 12.887011 15.339782
 9638 12.883388 15.339782
 9639 12.879765 15.339782
 9640 12.876142 15.339782
 9641 12.872519 15.339782
 9642 12.868896 15.336159
 9643 12.865273 15.336159
 9644 12.861650 15.336159
 9645 12.858027 15.336159
 9646 12.854404 15.336159
 9647 12.850781 15.336159
 9648 12.847158 15.336159
 9649 12.843535 15.332536
 9650 12.839912 15.332536
 9651 12.836289 15.332536
 9652 12.832666 15.328913
 9653 12.829043 15.328913
 9654 12.825420 15.328913
 9655 12.821797 15.325290
 9656 12.818174 15.325290
 9657 12.814551 15.325290
 9658 12.810928 15.321667
 9659 12.807305 15.318044
 9660 12.803682 15.314421
 9661 12.800059 15.310798
 9662 12.796436 15.307175
 9663 12.792813 15.303552
 9664 12.789190 15.299929
 9665 12.785567 15.296306
 9666 12.781944 15.292683
 9667 12.778321 15.292683
 9668 12.774698 15.289060
 9669 12.771075 15.289060
 9670 12.767452 15.285437
 9671 12.763829 15.285437
 9672 12.760206 15.281814
 9673 12.756583 15.281814
 9674 12.752960 15.278191
 9675 12.749337 15.278191
 9676 12.745714 15.274568
 9677 12.742091 15.274568
 9678 12.738468 15.270945
 9679 12.734845 15.270945
 9680 12.731222 15.270945
 9681 12.727599 15.267322
 9682 12.723976 15.267322
 9683 12.720353 15.263699
 9684 12.716730 15.263699
 9685 12.713107 15.260076
 9686 12.709484 15.260076
 9687 12.705861 15.256453
 9688 12.702238 15.252830
 9689 12.698615 15.249207
 9690 12.694992 15.249207
 9691 12.691369 15.245584
 9692 12.687746 15.245584
 9693 12.684123 15.241961
 9694 12.680500 15.241961
 9695 12.676877 15.238338
 9696 12.673254 15.238338
 9697 12.669631 15.234715
 9698 12.666008 15.234715
 9699 12.662385 15.231092
 9700 12.658762 15.231092
 9701 12.655139 15.227469
 9702 12.651516 15.227469
 9703 12.647893 15.223846
 9704 12.644270 15.223846
 9705 12.640647 15.220223
 9706 12.637024 15.220223
 9707 12.633401 15.216600
 9708 12.629778 15.216600
 9709 12.626155 15.212977
 9710 12.622532 15.212977
 9711 12.618909 15.209354
 9712 12.615286 15.209354
 9713 12.611663 15.209354
 9714 12.608040 15.209354
 9715 12.604417 15.209354
 9716 12.600794 15.209354
 9717 12.597171 15.209354
 9718 12.593548 15.209354
 9719 12.589925 15.209354
 9720 12.586302 15.209354
 9721 12.582679 15.209354
 9722 12.579056 15.209354
 9723 12.575433 15.209354
 9724 12.571810 15.209354
 9725 12.568187 15.209354
 9726 12.564564 15.209354
 9727 12.560941 15.209354
 9728 12.557318 15.209354
 9729 12.553695 15.209354
 9730 12.550072 15.209354
 9731 12.546449 15.209354
 9732 12.542826 15.209354
 9733 12.539203 15.209354
 9734 12.535580 15.209354
 9735 12.531957 15.209354
 9736 12.528334 15.212977
 9737 12.524711 15.212977
 9738 12.521088 15.216600
 9739 12.517465 15.216600
 9740 12.513842 15.220223
 9741 12.510219 15.220223
 9742 12.506596 15.220223
 9743 12.502973 15.220223
 9744 12.499350 15.220223
 9745 12.495727 15.220223
 9746 12.492104 15.220223
 9747 12.488481 15.220223
 9748 12.484858 15.220223
 9749 12.481235 15.220223
 9750 12.477612 15.220223
 9751 12.473989 15.220223
 9752 12.470366 15.220223
 9753 12.466743 15.220223
 9754 12.463120 15.220223
 9755 12.459497 15.220223
 9756 12.455874 15.220223
 9757 12.452251 15.216600
 9758 12.448628 15.216600
 9759 12.445005 15.216600
 9760 12.441382 15.216600
 9761 12.437759 15.212977
 9762 12.434136 15.212977
 9763 12.430513 15.209354
 9764 12.426890 15.205731
 9765 12.423267 15.202108
 9766 12.419644 15.202108
 9767 12.416021 15.198485
 9768 12.412398 15.194862
 9769 12.408775 15.191239
 9770 12.405152 15.191239
 9771 12.401529 15.187616
 9772 12.397906 15.187616
 9773 12.394283 15.183993
 9774 12.390660 15.183993
 9775 12.387037 15.180370
 9776 12.383414 15.180370
 9777 12.379791 15.176747
 9778 12.376168 15.176747
 9779 12.372545 15.173124
 9780 12.368922 15.173124
 9781 12.365299 15.169501
 9782 12.361676 15.169501
 9783 12.358053 15.169501
 9784 12.354430 15.165878
 9785 12.350807 15.165878
 9786 12.347184 15.165878
 9787 12.343561 15.165878
 9788 12.339938 15.162255
 9789 12.336315 15.162255
 9790 12.332692 15.162255
 9791 12.329069 15.162255
 9792 12.325446 15.162255
 9793 12.321823 15.162255
 9794 12.318200 15.162255
 9795 12.314577 15.162255
 9796 12.310954 15.158632
 9797 12.307331 15.155009
 9798 12.303708 15.155009
 9799 12.300085 15.151386
 9800 12.296462 15.151386
 9801 12.292839 15.147763
 9802 12.289216 15.147763
 9803 12.285593 15.144140
 9804 12.281970 15.144140
 9805 12.278347 15.140517
 9806 12.274724 15.140517
 9807 12.271101 15.136894
 9808 12.267478 15.136894
 9809 12.263855 15.133271
 9810 12.260232 15.133271
 9811 12.256609 15.129648
 9812 12.252986 15.129648
 9813 12.249363 15.126025
 9814 12.245740 15.126025
 9815 12.242117 15.126025
 9816 12.238494 15.122402
 9817 12.234871 15.122402
 9818 12.231248 15.122402
 9819 12.227625 15.118779
 9820 12.224002 15.118779
 9821 12.220379 15.118779
 9822 12.216756 15.118779
 9823 12.213133 15.115156
 9824 12.209510 15.115156
 9825 12.205887 15.115156
 9826 12.202264 15.115156
 9827 12.198641 15.115156
 9828 12.195018 15.115156
 9829 12.191395 15.115156
 9830 12.187772 15.115156
 9831 12.184149 15.115156
 9832 12.180526 15.115156
 9833 12.176903 15.115156
 9834 12.173280 15.115156
 9835 12.169657 15.115156
 9836 12.166034 15.115156
 9837 12.162411 15.115156
 9838 12.158788 15.115156
 9839 12.155165 15.115156
 9840 12.151542 15.115156
 9841 12.147919 15.115156
 9842 12.144296 15.115156
 9843 12.140673 15.115156
 9844 12.137050 15.115156
 9845 12.133427 15.111533
 9846 12.129804 15.107910
 9847 12.126181 15.104287
 9848 12.122558 15.100664
 9849 12.118935 15.100664
 9850 12.115312 15.097041
 9851 12.111689 15.093418
 9852 12.108066 15.093418
 9853 12.104443 15.089795
 9854 12.100820 15.086172
 9855 12.097197 15.082549
 9856 12.093574 15.078926
 9857 12.089951 15.075303
 9858 12.089951 15.071680
 9859 12.086328 15.068057
 9860 12.082705 15.064434
 9861 12.079082 15.060811
 9862 12.075459 15.057188
 9863 12.071836 15.053565
 9864 12.068213 15.053565
 9865 12.064590 15.049942
 9866 12.060967 15.049942
 9867 12.057344 15.046319
 9868 12.053721 15.046319
 9869 12.050098 15.042696
 9870 12.046475 15.042696
 9871 12.042852 15.039073
 9872 12.039229 15.039073
 9873 12.035606 15.035450
 9874 12.031983 15.035450
 9875 12.028360 15.031827
 9876 12.024737 15.031827
 9877 12.021114 15.031827
 9878 12.017491 15.031827
 9879 12.013868 15.031827
 9880 12.010245 15.028204
 9881 12.006622 15.028204
 9882 12.002999 15.028204
 9883 11.999376 15.028204
 9884 11.995753 15.028204
 9885 11.992130 15.028204
 9886 11.988507 15.028204
 9887 11.984884 15.028204
 9888 11.981261 15.028204
 9889 11.977638 15.028204
 9890 11.974015 15.028204
 9891 11.970392 15.028204
 9892 11.966769 15.028204
 9893 11.963146 15.028204
 9894 11.959523 15.028204
 9895 11.955900 15.028204
 9896 11.952277 15.028204
 9897 11.948654 15.028204
 9898 11.945031 15.028204
 9899 11.941408 15.028204
 9900 11.937785 15.028204
 9901 11.934162 15.028204
 9902 11.930539 15.028204
 9903 11.926916 15.028204
 9904 11.923293 15.028204
 9905 11.919670 15.028204
 9906 11.916047 15.028204
 9907 11.912424 15.028204
 9908 11.908801 15.028204
 9909 11.905178 15.028204
 9910 11.901555 15.028204
 9911 11.897932 15.031827
 9912 11.894309 15.031827
 9913 11.890686 15.035450
 9914 11.887063 15.035450
 9915 11.883440 15.039073
 9916 11.879817 15.039073
 9917 11.876194 15.042696
 9918 11.872571 15.042696
 9919 11.868948 15.046319
 9920 11.865325 15.046319
 9921 11.861702 15.046319
 9922 11.858079 15.046319
 9923 11.854456 15.046319
 9924 11.850833 15.046319
 9925 11.847210 15.046319
 9926 11.843587 15.046319
 9927 11.839964 15.046319
 9928 11.836341 15.046319
 9929 11.832718 15.046319
 9930 11.829095 15.046319
 9931 11.825472 15.046319
 9932 11.821849 15.046319
 9933 11.818226 15.046319
 9934 11.814603 15.046319
 9935 11.810980 15.046319
 9936 11.807357 15.046319
 9937 11.803734 15.046319
 9938 11.800111 15.046319
 9939 11.796488 15.046319
 9940 11.792865 15.046319
 9941 11.789242 15.046319
 9942 11.785619 15.046319
 9943 11.781996 15.046319
 9944 11.778373 15.042696
 9945 11.774750 15.042696
 9946 11.771127 15.042696
 9947 11.767504 15.039073
 9948 11.763881 15.039073
 9949 11.760258 15.039073
 9950 11.756635 15.039073
 9951 11.753012 15.035450
 9952 11.749389 15.035450
 9953 11.745766 15.035450
 9954 11.742143 15.035450
 9955 11.738520 15.035450
 9956 11.734897 15.035450
 9957 11.731274 15.035450
 9958 11.727651 15.035450
 9959 11.724028 15.035450
 9960 11.720405 15.035450
 9961 11.716782 15.031827
 9962 11.713159 15.031827
 9963 11.709536 15.031827
 9964 11.705913 15.028204
 9965 11.702290 15.028204
 9966 11.698667 15.024581
 9967 11.695044 15.024581
 9968 11.691421 15.020958
 9969 11.687798 15.020958
 9970 11.684175 15.020958
 9971 11.680552 15.017335
 9972 11.676929 15.017335
 9973 11.673306 15.017335
 9974 11.669683 15.013712
 9975 11.666060 15.013712
 9976 11.662437 15.013712
 9977 11.658814 15.010089
 9978 11.655191 15.010089
 9979 11.651568 15.010089
 9980 11.647945 15.006466
 9981 11.644322 15.006466
 9982 11.640699 15.006466
 9983 11.637076 15.002843
 9984 11.633453 15.002843
 9985 11.629830 15.002843
 9986 11.626207 15.002843
 9987 11.622584 15.002843
 9988 11.618961 15.002843
 9989 11.615338 15.002843
 9990 11.611715 15.002843
 9991 11.608092 15.002843
 9992 11.604469 15.002843
 9993 11.600846 15.002843
 9994 11.597223 15.002843
 9995 11.593600 14.999220
 9996 11.589977 14.999220
 9997 11.586354 14.995597
 9998 11.582731 14.995597
 9999 11.579108 14.991974
10000 11.575485 14.991974
10001 11.571862 14.988351
10002 11.568239 14.988351
10003 11.564616 14.984728
10004 11.560993 14.984728
10005 11.557370 14.984728
10006 11.553747 14.984728
10007 11.550124 14.984728
10008 11.546501 14.984728
10009 11.542878 14.984728
10010 11.539255 14.984728
10011 11.535632 14.984728
10012 11.532009 14.984728
10013 11.528386 14.984728
10014 11.524763 14.984728
10015 11.521140 14.984728
10016 11.517517 14.984728
10017 11.513894 14.984728
10018 11.510271 14.984728
10019 11.506648 14.984728
10020 11.503025 14.984728
10021 11.499402 14.981105
10022 11.495779 14.981105
10023 11.492156 14.977482
10024 11.488533 14.977482
10025 11.484910 14.973859
10026 11.481287 14.973859
10027 11.477664 14.970236
10028 11.474041 14.970236
10029 11.470418 14.966613
10030 11.466795 14.966613
10031 11.463172 14.962990
10032 11.459549 14.959367
10033 11.455926 14.955744
10034 11.452303 14.955744
10035 11.448680 14.952121
10036 11.445057 14.952121
10037 11.441434 14.948498
10038 11.437811 14.948498
10039 11.434188 14.944875
10040 11.430565 14.944875
10041 11.426942 14.941252
10042 11.423319 14.941252
10043 11.419696 14.937629
10044 11.416073 14.937629
10045 11.412450 14.934006
10046 11.408827 14.934006
10047 11.405204 14.934006
10048 11.401581 14.930383
10049 11.397958 14.930383
10050 11.394335 14.926760
10051 11.390712 14.926760
10052 11.387089 14.923137
10053 11.383466 14.923137
10054 11.379843 14.919514
10055 11.376220 14.919514
10056 11.372597 14.915891
10057 11.368974 14.915891
10058 11.365351 14.912268
10059 11.361728 14.912268
10060 11.358105 14.908645
10061 11.354482 14.905022
10062 11.350859 14.905022
10063 11.347236 14.901399
10064 11.343613 14.897776
10065 11.339990 14.894153
10066 11.336367 14.894153
10067 11.332744 14.890530
10068 11.329121 14.886907
10069 11.325498 14.886907
10070 11.325498 14.883284
10071 11.321875 14.879661
10072 11.318252 14.876038
10073 11.314629 14.872415
10074 11.311006 14.872415
10075 11.307383 14.868792
10076 11.303760 14.868792
10077 11.300137 14.865169
10078 11.296514 14.865169
10079 11.292891 14.861546
10080 11.289268 14.861546
10081 11.285645 14.857923
10082 11.282022 14.857923
10083 11.278399 14.854300
10084 11.274776 14.854300
10085 11.271153 14.850677
10086 11.267530 14.850677
10087 11.263907 14.847054
10088 11.260284 14.847054
10089 11.256661 14.847054
10090 11.253038 14.843431
10091 11.249415 14.843431
10092 11.245792 14.839808
10093 11.242169 14.839808
10094 11.238546 14.836185
10095 11.234923 14.836185
10096 11.231300 14.832562
10097 11.227677 14.828939
10098 11.224054 14.828939
10099 11.220431 14.825316
10100 11.216808 14.825316
10101 11.213185 14.821693
10102 11.209562 14.821693
10103 11.205939 14.818070
10104 11.202316 14.818070
10105 11.198693 14.814447
10106 11.195070 14.814447
10107 11.191447 14.810824
10108 11.187824 14.810824
10109 11.184201 14.807201
10110 11.180578 14.807201
10111 11.176955 14.807201
10112 11.173332 14.803578
10113 11.169709 14.803578
10114 11.166086 14.803578
10115 11.162463 14.799955
10116 11.158840 14.799955
10117 11.155217 14.796332
10118 11.151594 14.792709
10119 11.147971 14.792709
10120 11.144348 14.789086
10121 11.140725 14.789086
10122 11.137102 14.785463
10123 11.133479 14.785463
10124 11.129856 14.781840
10125 11.126233 14.778217
10126 11.122610 14.778217
10127 11.118987 14.774594
10128 11.115364 14.774594
10129 11.111741 14.770971
10130 11.108118 14.770971
10131 11.104495 14.767348
10132 11.100872 14.767348
10133 11.097249 14.763725
10134 11.093626 14.763725
10135 11.090003 14.760102
10136 11.086380 14.760102
10137 11.082757 14.756479
10138 11.079134 14.756479
10139 11.075511 14.752856
10140 11.071888 14.752856
10141 11.068265 14.749233
10142 11.064642 14.749233
10143 11.061019 14.745610
10144 11.057396 14.745610
10145 11.053773 14.741987
10146 11.050150 14.741987
10147 11.046527 14.738364
10148 11.042904 14.738364
10149 11.039281 14.734741
10150 11.035658 14.731118
10151 11.032035 14.727495
10152 11.028412 14.727495
10153 11.024789 14.723872
10154 11.021166 14.723872
10155 11.017543 14.720249
10156 11.013920 14.720249
10157 11.010297 14.716626
10158 11.006674 14.716626
10159 11.003051 14.713003
10160 10.999428 14.713003
10161 10.995805 14.709380
10162 10.992182 14.705757
10163 10.988559 14.702134
10164 10.984936 14.698511
10165 10.981313 14.694888
10166 10.977690 14.694888
10167 10.974067 14.691265
10168 10.970444 14.691265
10169 10.966821 14.687642
10170 10.963198 14.687642
10171 10.959575 14.684019
10172 10.955952 14.684019
10173 10.952329 14.680396
10174 10.948706 14.680396
10175 10.945083 14.676773
10176 10.941460 14.676773
10177 10.937837 14.673150
10178 10.934214 14.673150
10179 10.930591 14.673150
10180 10.926968 14.673150
10181 10.923345 14.673150
10182 10.919722 14.673150
10183 10.916099 14.673150
10184 10.912476 14.669527
10185 10.908853 14.669527
10186 10.905230 14.669527
10187 10.901607 14.665904
10188 10.897984 14.662281
10189 10.894361 14.662281
10190 10.890738 14.658658
10191 10.887115 14.658658
10192 10.883492 14.655035
10193 10.879869 14.655035
10194 10.876246 14.651412
10195 10.872623 14.651412
10196 10.869000 14.647789
10197 10.865377 14.647789
10198 10.861754 14.644166
10199 10.858131 14.644166
10200 10.854508 14.640543
10201 10.850885 14.640543
10202 10.847262 14.636920
10203 10.843639 14.636920
10204 10.840016 14.633297
10205 10.836393 14.633297
10206 10.832770 14.629674
10207 10.829147 14.629674
10208 10.825524 14.626051
10209 10.821901 14.626051
10210 10.818278 14.626051
10211 10.814655 14.626051
10212 10.811032 14.626051
10213 10.807409 14.622428
10214 10.803786 14.622428
10215 10.800163 14.618805
10216 10.796540 14.618805
10217 10.792917 14.615182
10218 10.789294 14.615182
10219 10.785671 14.611559
10220 10.782048 14.611559
10221 10.778425 14.607936
10222 10.774802 14.604313
10223 10.771179 14.604313
10224 10.767556 14.600690
10225 10.763933 14.600690
10226 10.760310 14.597067
10227 10.756687 14.597067
10228 10.753064 14.593444
10229 10.749441 14.593444
10230 10.745818 14.589821
10231 10.742195 14.589821
10232 10.738572 14.586198
10233 10.734949 14.586198
10234 10.731326 14.582575
10235 10.727703 14.582575
10236 10.724080 14.578952
10237 10.720457 14.575329
10238 10.716834 14.571706
10239 10.713211 14.571706
10240 10.709588 14.568083
10241 10.705965 14.564460
10242 10.702342 14.564460
10243 10.698719 14.560837
10244 10.695096 14.560837
10245 10.691473 14.557214
10246 10.687850 14.557214
10247 10.684227 14.553591
10248 10.680604 14.553591
10249 10.676981 14.549968
10250 10.673358 14.549968
10251 10.669735 14.546345
10252 10.666112 14.546345
10253 10.662489 14.542722
10254 10.658866 14.542722
10255 10.655243 14.539099
10256 10.651620 14.539099
10257 10.647997 14.535476
10258 10.644374 14.535476
10259 10.640751 14.535476
10260 10.637128 14.535476
10261 10.633505 14.535476
10262 10.629882 14.535476
10263 10.626259 14.535476
10264 10.622636 14.535476
10265 10.619013 14.535476
10266 10.615390 14.535476
10267 10.611767 14.535476
10268 10.608144 14.535476
10269 10.604521 14.535476
10270 10.600898 14.535476
10271 10.597275 14.535476
10272 10.593652 14.535476
10273 10.590029 14.535476
10274 10.586406 14.535476
10275 10.582783 14.535476
10276 10.579160 14.535476
10277 10.575537 14.535476
10278 10.571914 14.535476
10279 10.568291 14.535476
10280 10.564668 14.535476
10281 10.561045 14.535476
10282 10.557422 14.535476
10283 10.553799 14.535476
10284 10.550176 14.535476
10285 10.546553 14.535476
10286 10.542930 14.535476
10287 10.539307 14.535476
10288 10.535684 14.535476
10289 10.532061 14.535476
10290 10.528438 14.535476
10291 10.524815 14.535476
10292 10.521192 14.539099
10293 10.517569 14.539099
10294 10.513946 14.542722
10295 10.510323 14.542722
10296 10.506700 14.546345
10297 10.503077 14.546345
10298 10.499454 14.549968
10299 10.495831 14.549968
10300 10.492208 14.553591
10301 10.488585 14.553591
10302 10.484962 14.557214
10303 10.481339 14.557214
10304 10.477716 14.560837
10305 10.474093 14.564460
10306 10.470470 14.568083
10307 10.466847 14.571706
10308 10.463224 14.575329
10309 10.459601 14.578952
10310 10.459601 14.582575
10311 10.455978 14.586198
10312 10.452355 14.589821
10313 10.448732 14.593444
10314 10.445109 14.597067
10315 10.441486 14.600690
10316 10.437863 14.604313
10317 10.434240 14.607936
10318 10.434240 14.611559
10319 10.430617 14.615182
10320 10.426994 14.615182
10321 10.423371 14.618805
10322 10.419748 14.622428
10323 10.416125 14.626051
10324 10.412502 14.629674
10325 10.408879 14.633297
10326 10.405256 14.636920
10327 10.401633 14.640543
10328 10.398010 14.640543
10329 10.394387 14.644166
10330 10.390764 14.644166
10331 10.387141 14.647789
10332 10.383518 14.647789
10333 10.379895 14.651412
10334 10.376272 14.655035
10335 10.372649 14.658658
10336 10.369026 14.662281
10337 10.365403 14.665904
10338 10.361780 14.669527
10339 10.358157 14.673150
10340 10.358157 14.676773
10341 10.354534 14.676773
10342 10.350911 14.680396
10343 10.347288 14.684019
10344 10.343665 14.687642
10345 10.340042 14.691265
10346 10.336419 14.694888
10347 10.332796 14.698511
10348 10.329173 14.702134
10349 10.325550 14.702134
10350 10.321927 14.702134
10351 10.318304 14.702134
10352 10.314681 14.705757
10353 10.311058 14.705757
10354 10.307435 14.705757
10355 10.303812 14.705757
10356 10.300189 14.705757
10357 10.296566 14.705757
10358 10.292943 14.709380
10359 10.289320 14.709380
10360 10.285697 14.713003
10361 10.282074 14.713003
10362 10.278451 14.716626
10363 10.274828 14.716626
10364 10.271205 14.720249
10365 10.267582 14.720249
10366 10.263959 14.723872
10367 10.260336 14.723872
10368 10.256713 14.727495
10369 10.253090 14.727495
10370 10.249467 14.731118
10371 10.245844 14.734741
10372 10.242221 14.734741
10373 10.238598 14.738364
10374 10.234975 14.738364
10375 10.231352 14.741987
10376 10.227729 14.745610
10377 10.224106 14.745610
10378 10.220483 14.749233
10379 10.216860 14.749233
10380 10.213237 14.752856
10381 10.209614 14.752856
10382 10.205991 14.756479
10383 10.202368 14.756479
10384 10.198745 14.756479
10385 10.195122 14.756479
10386 10.191499 14.756479
10387 10.187876 14.760102
10388 10.184253 14.760102
10389 10.180630 14.760102
10390 10.177007 14.760102
10391 10.173384 14.763725
10392 10.169761 14.763725
10393 10.166138 14.763725
10394 10.162515 14.767348
10395 10.158892 14.767348
10396 10.155269 14.767348
10397 10.151646 14.767348
10398 10.148023 14.770971
10399 10.144400 14.770971
10400 10.140777 14.770971
10401 10.137154 14.774594
10402 10.133531 14.774594
10403 10.129908 14.774594
10404 10.126285 14.774594
10405 10.122662 14.774594
10406 10.119039 14.778217
10407 10.115416 14.778217
10408 10.111793 14.778217
10409 10.108170 14.778217
10410 10.104547 14.778217
10411 10.100924 14.778217
10412 10.097301 14.778217
10413 10.093678 14.778217
10414 10.090055 14.778217
10415 10.086432 14.778217
10416 10.082809 14.778217
10417 10.079186 14.778217
10418 10.075563 14.778217
10419 10.071940 14.778217
10420 10.068317 14.778217
10421 10.064694 14.778217
10422 10.061071 14.778217
10423 10.057448 14.778217
10424 10.053825 14.778217
10425 10.050202 14.778217
10426 10.046579 14.778217
10427 10.042956 14.778217
10428 10.039333 14.778217
10429 10.035710 14.778217
10430 10.032087 14.778217
10431 10.028464 14.778217
10432 10.024841 14.778217
10433 10.021218 14.778217
10434 10.017595 14.781840
10435 10.013972 14.781840
10436 10.010349 14.781840
10437 10.006726 14.781840
10438 10.003103 14.781840
10439 9.999480 14.781840
10440 9.995857 14.781840
10441 9.992234 14.781840
10442 9.988611 14.781840
10443 9.984988 14.781840
10444 9.981365 14.781840
10445 9.977742 14.781840
10446 9.974119 14.781840
10447 9.970496 14.781840
10448 9.966873 14.785463
10449 9.963250 14.785463
10450 9.959627 14.785463
10451 9.956004 14.785463
10452 9.952381 14.789086
10453 9.948758 14.789086
10454 9.945135 14.789086
10455 9.941512 14.789086
10456 9.937889 14.789086
10457 9.934266 14.789086
10458 9.930643 14.789086
10459 9.927020 14.789086
10460 9.923397 14.789086
10461 9.919774 14.792709
10462 9.916151 14.792709
10463 9.912528 14.792709
10464 9.908905 14.792709
10465 9.905282 14.796332
10466 9.901659 14.796332
10467 9.898036 14.792709
10468 9.894413 14.792709
10469 9.890790 14.792709
10470 9.887167 14.792709
10471 9.883544 14.789086
10472 9.879921 14.789086
10473 9.876298 14.789086
10474 9.872675 14.785463
10475 9.869052 14.785463
10476 9.865429 14.781840
10477 9.861806 14.781840
10478 9.858183 14.778217
10479 9.854560 14.778217
10480 9.850937 14.774594
10481 9.847314 14.774594
10482 9.843691 14.774594
10483 9.840068 14.774594
10484 9.836445 14.774594
10485 9.832822 14.774594
10486 9.829199 14.774594
10487 9.825576 14.774594
10488 9.821953 14.774594
10489 9.818330 14.774594
10490 9.814707 14.774594
10491 9.811084 14.774594
10492 9.807461 14.774594
10493 9.803838 14.774594
10494 9.800215 14.774594
10495 9.796592 14.774594
10496 9.792969 14.774594
10497 9.789346 14.774594
10498 9.785723 14.774594
10499 9.782100 14.774594
10500 9.778477 14.774594
10501 9.774854 14.774594
10502 9.771231 14.774594
10503 9.767608 14.774594
10504 9.763985 14.774594
10505 9.760362 14.774594
10506 9.756739 14.774594
10507 9.753116 14.774594
10508 9.749493 14.774594
10509 9.745870 14.774594
10510 9.742247 14.774594
10511 9.738624 14.774594
10512 9.735001 14.774594
10513 9.731378 14.774594
10514 9.727755 14.774594
10515 9.724132 14.774594
10516 9.720509 14.774594
10517 9.716886 14.774594
10518 9.713263 14.774594
10519 9.709640 14.774594
10520 9.706017 14.774594
10521 9.702394 14.774594
10522 9.698771 14.774594
10523 9.695148 14.774594
10524 9.691525 14.774594
10525 9.687902 14.774594
10526 9.684279 14.774594
10527 9.680656 14.774594
10528 9.677033 14.774594
10529 9.673410 14.774594
10530 9.669787 14.774594
10531 9.666164 14.774594
10532 9.662541 14.774594
10533 9.658918 14.774594
10534 9.655295 14.774594
10535 9.651672 14.774594
10536 9.648049 14.774594
10537 9.644426 14.774594
10538 9.640803 14.774594
10539 9.637180 14.774594
10540 9.633557 14.774594
10541 9.629934 14.774594
10542 9.626311 14.774594
10543 9.622688 14.778217
10544 9.619065 14.778217
10545 9.615442 14.778217
10546 9.611819 14.778217
10547 9.608196 14.778217
10548 9.604573 14.778217
10549 9.600950 14.778217
10550 9.597327 14.778217
10551 9.593704 14.778217
10552 9.590081 14.778217
10553 9.586458 14.778217
10554 9.582835 14.778217
10555 9.579212 14.774594
10556 9.575589 14.774594
10557 9.571966 14.774594
10558 9.568343 14.774594
10559 9.564720 14.770971
10560 9.561097 14.770971
10561 9.557474 14.770971
10562 9.553851 14.767348
10563 9.550228 14.767348
10564 9.546605 14.767348
10565 9.542982 14.767348
10566 9.539359 14.767348
10567 9.535736 14.767348
10568 9.532113 14.767348
10569 9.528490 14.767348
10570 9.524867 14.767348
10571 9.521244 14.767348
10572 9.517621 14.767348
10573 9.513998 14.767348
10574 9.510375 14.767348
10575 9.506752 14.767348
10576 9.503129 14.767348
10577 9.499506 14.767348
10578 9.495883 14.767348
10579 9.492260 14.767348
10580 9.488637 14.767348
10581 9.485014 14.767348
10582 9.481391 14.767348
10583 9.477768 14.767348
10584 9.474145 14.767348
10585 9.470522 14.767348
10586 9.466899 14.767348
10587 9.463276 14.767348
10588 9.459653 14.770971
10589 9.456030 14.770971
10590 9.452407 14.770971
10591 9.448784 14.767348
10592 9.445161 14.767348
10593 9.441538 14.763725
10594 9.437915 14.763725
10595 9.434292 14.760102
10596 9.430669 14.756479
10597 9.427046 14.752856
10598 9.423423 14.749233
10599 9.419800 14.745610
10600 9.416177 14.741987
10601 9.412554 14.738364
10602 9.408931 14.734741
10603 9.405308 14.731118
10604 9.401685 14.727495
10605 9.398062 14.723872
10606 9.394439 14.723872
10607 9.390816 14.720249
10608 9.387193 14.716626
10609 9.383570 14.713003
10610 9.379947 14.709380
10611 9.376324 14.709380
10612 9.372701 14.705757
10613 9.369078 14.705757
10614 9.365455 14.702134
10615 9.361832 14.702134
10616 9.358209 14.698511
10617 9.354586 14.698511
10618 9.350963 14.694888
10619 9.347340 14.691265
10620 9.347340 14.687642
10621 9.343717 14.684019
10622 9.343717 14.680396
10623 9.340094 14.676773
10624 9.340094 14.673150
10625 9.336471 14.669527
10626 9.332848 14.665904
10627 9.329225 14.662281
10628 9.325602 14.658658
10629 9.321979 14.655035
10630 9.318356 14.655035
10631 9.314733 14.651412
10632 9.311110 14.651412
10633 9.307487 14.647789
10634 9.303864 14.647789
10635 9.300241 14.644166
10636 9.296618 14.644166
10637 9.292995 14.640543
10638 9.289372 14.640543
10639 9.285749 14.636920
10640 9.282126 14.636920
10641 9.278503 14.633297
10642 9.274880 14.633297
10643 9.271257 14.633297
10644 9.267634 14.633297
10645 9.264011 14.633297
10646 9.260388 14.633297
10647 9.256765 14.633297
10648 9.253142 14.633297
10649 9.249519 14.633297
10650 9.245896 14.633297
10651 9.242273 14.633297
10652 9.238650 14.633297
10653 9.235027 14.633297
10654 9.231404 14.633297
10655 9.227781 14.633297
10656 9.224158 14.633297
10657 9.220535 14.633297
10658 9.216912 14.633297
10659 9.213289 14.629674
10660 9.209666 14.629674
10661 9.206043 14.626051
10662 9.202420 14.626051
10663 9.198797 14.626051
10664 9.195174 14.622428
10665 9.191551 14.618805
10666 9.187928 14.615182
10667 9.184305 14.611559
10668 9.180682 14.607936
10669 9.177059 14.604313
10670 9.173436 14.600690
10671 9.169813 14.597067
10672 9.166190 14.593444
10673 9.162567 14.589821
10674 9.158944 14.586198
10675 9.155321 14.582575
10676 9.155321 14.578952
10677 9.151698 14.575329
10678 9.148075 14.571706
10679 9.144452 14.568083
10680 9.140829 14.564460
10681 9.137206 14.560837
10682 9.133583 14.557214
10683 9.129960 14.553591
10684 9.126337 14.549968
10685 9.122714 14.546345
10686 9.119091 14.542722
10687 9.115468 14.539099
10688 9.111845 14.535476
10689 9.108222 14.531853
10690 9.104599 14.528230
10691 9.100976 14.524607
10692 9.097353 14.520984
10693 9.093730 14.517361
10694 9.090107 14.513738
10695 9.086484 14.510115
10696 9.082861 14.510115
10697 9.079238 14.506492
10698 9.075615 14.506492
10699 9.071992 14.502869
10700 9.068369 14.502869
10701 9.064746 14.499246
10702 9.061123 14.499246
10703 9.057500 14.495623
10704 9.053877 14.495623
10705 9.050254 14.492000
10706 9.046631 14.492000
10707 9.043008 14.488377
10708 9.039385 14.488377
10709 9.035762 14.488377
10710 9.032139 14.488377
10711 9.028516 14.488377
10712 9.024893 14.488377
10713 9.021270 14.488377
10714 9.017647 14.488377
10715 9.014024 14.488377
10716 9.010401 14.488377
10717 9.006778 14.488377
10718 9.003155 14.488377
10719 8.999532 14.488377
10720 8.995909 14.488377
10721 8.992286 14.488377
10722 8.988663 14.488377
10723 8.985040 14.488377
10724 8.981417 14.488377
10725 8.977794 14.488377
10726 8.974171 14.488377
10727 8.970548 14.488377
10728 8.966925 14.488377
10729 8.963302 14.488377
10730 8.959679 14.488377
10731 8.956056 14.492000
10732 8.952433 14.492000
10733 8.948810 14.495623
10734 8.945187 14.495623
10735 8.941564 14.499246
10736 8.937941 14.499246
10737 8.934318 14.502869
10738 8.930695 14.502869
10739 8.927072 14.506492
10740 8.923449 14.506492
10741 8.919826 14.510115
10742 8.916203 14.510115
10743 8.912580 14.513738
10744 8.908957 14.513738
10745 8.905334 14.517361
10746 8.901711 14.517361
10747 8.898088 14.520984
10748 8.894465 14.520984
10749 8.890842 14.524607
10750 8.887219 14.524607
10751 8.883596 14.528230
10752 8.879973 14.528230
10753 8.876350 14.531853
10754 8.872727 14.531853
10755 8.869104 14.535476
10756 8.865481 14.535476
10757 8.861858 14.539099
10758 8.861858 14.542722
10759 8.858235 14.546345
10760 8.858235 14.549968
10761 8.854612 14.553591
10762 8.854612 14.557214
10763 8.850989 14.560837
10764 8.850989 14.564460
10765 8.847366 14.568083
10766 8.847366 14.571706
10767 8.843743 14.575329
10768 8.843743 14.578952
10769 8.840120 14.582575
10770 8.840120 14.586198
10771 8.840120 14.589821
10772 8.840120 14.593444
10773 8.840120 14.597067
10774 8.840120 14.600690
10775 8.840120 14.604313
10776 8.840120 14.607936
10777 8.840120 14.611559
10778 8.840120 14.615182
10779 8.840120 14.618805
10780 8.840120 14.622428
10781 8.840120 14.626051
10782 8.840120 14.629674
10783 8.840120 14.633297
10784 8.840120 14.636920
10785 8.840120 14.640543
10786 8.840120 14.644166
10787 8.840120 14.647789
10788 8.840120 14.651412
10789 8.840120 14.655035
10790 8.840120 14.658658
10791 8.840120 14.662281
10792 8.843743 14.665904
10793 8.843743 14.669527
10794 8.843743 14.673150
10795 8.843743 14.676773
10796 8.843743 14.680396
10797 8.843743 14.684019
10798 8.840120 14.687642
10799 8.840120 14.691265
10800 8.836497 14.694888
10801 8.832874 14.694888
10802 8.829251 14.694888
10803 8.825628 14.694888
10804 8.822005 14.694888
10805 8.818382 14.694888
10806 8.814759 14.691265
10807 8.811136 14.691265
10808 8.807513 14.691265
10809 8.803890 14.691265
10810 8.800267 14.687642
10811 8.796644 14.687642
10812 8.793021 14.687642
10813 8.789398 14.687642
10814 8.785775 14.684019
10815 8.782152 14.684019
10816 8.778529 14.684019
10817 8.774906 14.680396
10818 8.771283 14.680396
10819 8.767660 14.680396
10820 8.764037 14.680396
10821 8.760414 14.680396
10822 8.756791 14.676773
10823 8.753168 14.676773
10824 8.749545 14.676773
10825 8.745922 14.673150
10826 8.742299 14.673150
10827 8.738676 14.673150
10828 8.735053 14.673150
10829 8.731430 14.673150
10830 8.727807 14.669527
10831 8.724184 14.669527
10832 8.720561 14.669527
10833 8.716938 14.669527
10834 8.713315 14.669527
10835 8.709692 14.665904
10836 8.706069 14.665904
10837 8.702446 14.665904
10838 8.698823 14.662281
10839 8.695200 14.662281
10840 8.691577 14.658658
10841 8.687954 14.658658
10842 8.684331 14.655035
10843 8.680708 14.655035
10844 8.677085 14.651412
10845 8.673462 14.651412
10846 8.669839 14.647789
10847 8.666216 14.644166
10848 8.662593 14.644166
10849 8.658970 14.640543
10850 8.655347 14.640543
10851 8.651724 14.636920
10852 8.648101 14.636920
10853 8.644478 14.633297
10854 8.640855 14.633297
10855 8.637232 14.629674
10856 8.633609 14.629674
10857 8.629986 14.626051
10858 8.626363 14.626051
10859 8.622740 14.622428
10860 8.619117 14.622428
10861 8.615494 14.618805
10862 8.611871 14.618805
10863 8.608248 14.618805
10864 8.604625 14.615182
10865 8.601002 14.615182
10866 8.597379 14.615182
10867 8.593756 14.611559
10868 8.590133 14.611559
10869 8.586510 14.607936
10870 8.582887 14.607936
10871 8.579264 14.604313
10872 8.575641 14.604313
10873 8.572018 14.604313
10874 8.568395 14.600690
10875 8.564772 14.600690
10876 8.561149 14.600690
10877 8.557526 14.597067
10878 8.553903 14.597067
10879 8.550280 14.597067
10880 8.546657 14.593444
10881 8.543034 14.593444
10882 8.539411 14.593444
10883 8.535788 14.593444
10884 8.532165 14.593444
10885 8.528542 14.593444
10886 8.524919 14.593444
10887 8.521296 14.593444
10888 8.517673 14.593444
10889 8.514050 14.593444
10890 8.510427 14.593444
10891 8.506804 14.593444
10892 8.503181 14.593444
10893 8.499558 14.593444
10894 8.495935 14.593444
10895 8.492312 14.593444
10896 8.488689 14.593444
10897 8.485066 14.593444
10898 8.481443 14.593444
10899 8.477820 14.593444
10900 8.474197 14.593444
10901 8.470574 14.593444
10902 8.466951 14.593444
10903 8.463328 14.593444
10904 8.459705 14.593444
10905 8.456082 14.593444
10906 8.452459 14.593444
10907 8.448836 14.593444
10908 8.445213 14.593444
10909 8.441590 14.597067
10910 8.437967 14.597067
10911 8.434344 14.597067
10912 8.430721 14.597067
10913 8.427098 14.600690
10914 8.423475 14.600690
10915 8.419852 14.600690
10916 8.416229 14.600690
10917 8.412606 14.600690
10918 8.408983 14.604313
10919 8.405360 14.604313
10920 8.401737 14.604313
10921 8.398114 14.604313
10922 8.394491 14.604313
10923 8.390868 14.604313
10924 8.387245 14.604313
10925 8.383622 14.604313
10926 8.379999 14.604313
10927 8.376376 14.604313
10928 8.372753 14.604313
10929 8.369130 14.607936
10930 8.365507 14.607936
10931 8.361884 14.607936
10932 8.358261 14.607936
10933 8.354638 14.607936
10934 8.351015 14.607936
10935 8.347392 14.607936
10936 8.343769 14.607936
10937 8.340146 14.607936
10938 8.336523 14.607936
10939 8.332900 14.607936
10940 8.329277 14.607936
10941 8.325654 14.607936
10942 8.322031 14.607936
10943 8.318408 14.607936
10944 8.314785 14.607936
10945 8.311162 14.607936
10946 8.307539 14.607936
10947 8.303916 14.607936
10948 8.300293 14.607936
10949 8.296670 14.611559
10950 8.293047 14.611559
10951 8.289424 14.615182
10952 8.285801 14.615182
10953 8.282178 14.618805
10954 8.278555 14.618805
10955 8.274932 14.618805
10956 8.271309 14.618805
10957 8.267686 14.618805
10958 8.264063 14.618805
10959 8.260440 14.618805
10960 8.256817 14.618805
10961 8.253194 14.618805
10962 8.249571 14.618805
10963 8.245948 14.618805
10964 8.242325 14.618805
10965 8.238702 14.618805
10966 8.235079 14.618805
10967 8.231456 14.618805
10968 8.227833 14.618805
10969 8.224210 14.618805
10970 8.220587 14.618805
10971 8.216964 14.618805
10972 8.213341 14.618805
10973 8.209718 14.618805
10974 8.206095 14.618805
10975 8.202472 14.618805
10976 8.198849 14.618805
10977 8.195226 14.618805
10978 8.191603 14.622428
10979 8.187980 14.622428
10980 8.184357 14.622428
10981 8.180734 14.622428
10982 8.177111 14.626051
10983 8.173488 14.626051
10984 8.169865 14.629674
10985 8.166242 14.629674
10986 8.162619 14.633297
10987 8.158996 14.633297
10988 8.155373 14.633297
10989 8.151750 14.633297
10990 8.148127 14.633297
10991 8.144504 14.636920
10992 8.140881 14.636920
10993 8.137258 14.636920
10994 8.133635 14.636920
10995 8.130012 14.640543
10996 8.126389 14.640543
10997 8.122766 14.644166
10998 8.119143 14.644166
10999 8.115520 14.647789
11000 8.111897 14.647789
11001 8.108274 14.651412
11002 8.104651 14.651412
11003 8.101028 14.655035
11004 8.097405 14.655035
11005 8.093782 14.655035
11006 8.090159 14.655035
11007 8.086536 14.658658
11008 8.082913 14.658658
11009 8.079290 14.662281
11010 8.075667 14.662281
11011 8.072044 14.665904
11012 8.068421 14.665904
11013 8.064798 14.669527
11014 8.061175 14.669527
11015 8.057552 14.673150
11016 8.053929 14.673150
11017 8.050306 14.676773
11018 8.046683 14.676773
11019 8.043060 14.680396
11020 8.039437 14.680396
11021 8.035814 14.684019
11022 8.032191 14.684019
11023 8.028568 14.687642
11024 8.024945 14.687642
11025 8.021322 14.691265
11026 8.017699 14.691265
11027 8.014076 14.694888
11028 8.010453 14.694888
11029 8.006830 14.698511
11030 8.003207 14.698511
11031 7.999584 14.702134
11032 7.995961 14.702134
11033 7.992338 14.705757
11034 7.988715 14.709380
11035 7.985092 14.709380
11036 7.981469 14.713003
11037 7.977846 14.713003
11038 7.974223 14.716626
11039 7.970600 14.716626
11040 7.966977 14.720249
11041 7.963354 14.720249
11042 7.959731 14.723872
11043 7.956108 14.723872
11044 7.952485 14.727495
11045 7.948862 14.727495
11046 7.945239 14.731118
11047 7.941616 14.731118
11048 7.937993 14.734741
11049 7.934370 14.734741
11050 7.930747 14.738364
11051 7.927124 14.741987
11052 7.923501 14.745610
11053 7.919878 14.745610
11054 7.916255 14.749233
11055 7.912632 14.749233
11056 7.909009 14.752856
11057 7.905386 14.752856
11058 7.901763 14.756479
11059 7.898140 14.756479
11060 7.894517 14.760102
11061 7.890894 14.760102
11062 7.887271 14.763725
11063 7.883648 14.763725
11064 7.880025 14.767348
11065 7.876402 14.767348
11066 7.872779 14.770971
11067 7.869156 14.774594
11068 7.865533 14.778217
11069 7.861910 14.781840
11070 7.858287 14.781840
11071 7.854664 14.781840
11072 7.851041 14.781840
11073 7.847418 14.781840
11074 7.843795 14.785463
11075 7.840172 14.785463
11076 7.836549 14.785463
11077 7.832926 14.785463
11078 7.829303 14.789086
11079 7.825680 14.789086
11080 7.822057 14.789086
11081 7.818434 14.789086
11082 7.814811 14.789086
11083 7.811188 14.789086
11084 7.807565 14.789086
11085 7.803942 14.789086
11086 7.800319 14.789086
11087 7.796696 14.789086
11088 7.793073 14.789086
11089 7.789450 14.789086
11090 7.785827 14.792709
11091 7.782204 14.792709
11092 7.778581 14.792709
11093 7.774958 14.792709
11094 7.771335 14.792709
11095 7.767712 14.792709
11096 7.764089 14.792709
11097 7.760466 14.792709
11098 7.756843 14.792709
11099 7.753220 14.792709
11100 7.749597 14.792709
11101 7.745974 14.792709
11102 7.742351 14.792709
11103 7.738728 14.792709
11104 7.735105 14.792709
11105 7.731482 14.792709
11106 7.727859 14.792709
11107 7.724236 14.796332
11108 7.720613 14.796332
11109 7.716990 14.799955
11110 7.713367 14.799955
11111 7.709744 14.803578
11112 7.706121 14.803578
11113 7.702498 14.803578
11114 7.698875 14.803578
11115 7.695252 14.807201
11116 7.691629 14.807201
11117 7.688006 14.807201
11118 7.684383 14.807201
11119 7.680760 14.810824
11120 7.677137 14.810824
11121 7.673514 14.814447
11122 7.669891 14.814447
11123 7.666268 14.814447
11124 7.662645 14.814447
11125 7.659022 14.818070
11126 7.655399 14.818070
11127 7.651776 14.818070
11128 7.648153 14.818070
11129 7.644530 14.818070
11130 7.640907 14.818070
11131 7.637284 14.818070
11132 7.633661 14.818070
11133 7.630038 14.821693
11134 7.626415 14.821693
11135 7.622792 14.821693
11136 7.619169 14.821693
11137 7.615546 14.825316
11138 7.611923 14.825316
11139 7.608300 14.825316
11140 7.604677 14.828939
11141 7.601054 14.828939
11142 7.597431 14.828939
11143 7.593808 14.832562
11144 7.590185 14.832562
11145 7.586562 14.832562
11146 7.582939 14.832562
11147 7.579316 14.832562
11148 7.575693 14.832562
11149 7.572070 14.832562
11150 7.568447 14.832562
11151 7.564824 14.832562
11152 7.561201 14.832562
11153 7.557578 14.832562
11154 7.553955 14.832562
11155 7.550332 14.832562
11156 7.546709 14.832562
11157 7.543086 14.832562
11158 7.539463 14.832562
11159 7.535840 14.832562
11160 7.532217 14.832562
11161 7.528594 14.836185
11162 7.524971 14.836185
11163 7.521348 14.839808
11164 7.517725 14.839808
11165 7.514102 14.843431
11166 7.510479 14.843431
11167 7.506856 14.847054
11168 7.503233 14.847054
11169 7.499610 14.850677
11170 7.495987 14.850677
11171 7.492364 14.854300
11172 7.488741 14.854300
11173 7.485118 14.857923
11174 7.481495 14.857923
11175 7.477872 14.857923
11176 7.474249 14.861546
11177 7.470626 14.861546
11178 7.467003 14.861546
11179 7.463380 14.861546
11180 7.459757 14.861546
11181 7.456134 14.865169
11182 7.452511 14.865169
11183 7.448888 14.865169
11184 7.445265 14.865169
11185 7.441642 14.868792
11186 7.438019 14.868792
11187 7.434396 14.868792
11188 7.430773 14.868792
11189 7.427150 14.868792
11190 7.423527 14.868792
11191 7.419904 14.868792
11192 7.416281 14.868792
11193 7.412658 14.868792
11194 7.409035 14.868792
11195 7.405412 14.868792
11196 7.401789 14.868792
11197 7.398166 14.872415
11198 7.394543 14.872415
11199 7.390920 14.872415
11200 7.387297 14.872415
11201 7.383674 14.876038
11202 7.380051 14.876038
11203 7.376428 14.876038
11204 7.372805 14.876038
11205 7.369182 14.876038
11206 7.365559 14.879661
11207 7.361936 14.879661
11208 7.358313 14.879661
11209 7.354690 14.879661
11210 7.351067 14.879661
11211 7.347444 14.879661
11212 7.343821 14.879661
11213 7.340198 14.883284
11214 7.336575 14.883284
11215 7.332952 14.883284
11216 7.329329 14.883284
11217 7.325706 14.886907
11218 7.322083 14.886907
11219 7.318460 14.890530
11220 7.314837 14.890530
11221 7.311214 14.890530
11222 7.307591 14.890530
11223 7.303968 14.890530
11224 7.300345 14.890530
11225 7.296722 14.894153
11226 7.293099 14.894153
11227 7.289476 14.894153
11228 7.285853 14.894153
11229 7.282230 14.897776
11230 7.278607 14.897776
11231 7.274984 14.897776
11232 7.271361 14.897776
11233 7.267738 14.901399
11234 7.264115 14.901399
11235 7.260492 14.901399
11236 7.256869 14.901399
11237 7.253246 14.905022
11238 7.249623 14.905022
11239 7.246000 14.905022
11240 7.242377 14.905022
11241 7.238754 14.908645
11242 7.235131 14.908645
11243 7.231508 14.912268
11244 7.227885 14.912268
11245 7.224262 14.912268
11246 7.220639 14.912268
11247 7.217016 14.912268
11248 7.213393 14.912268
11249 7.209770 14.912268
11250 7.206147 14.912268
11251 7.202524 14.912268
11252 7.198901 14.915891
11253 7.195278 14.915891
11254 7.191655 14.915891
11255 7.188032 14.915891
11256 7.184409 14.919514
11257 7.180786 14.919514
11258 7.177163 14.919514
11259 7.173540 14.919514
11260 7.169917 14.923137
11261 7.166294 14.923137
11262 7.162671 14.923137
11263 7.159048 14.926760
11264 7.155425 14.926760
11265 7.151802 14.926760
11266 7.148179 14.926760
11267 7.144556 14.926760
11268 7.140933 14.926760
11269 7.137310 14.926760
11270 7.133687 14.930383
11271 7.130064 14.930383
11272 7.126441 14.930383
11273 7.122818 14.930383
11274 7.119195 14.934006
11275 7.115572 14.934006
11276 7.111949 14.937629
11277 7.108326 14.937629
11278 7.104703 14.937629
11279 7.101080 14.937629
11280 7.097457 14.937629
11281 7.093834 14.937629
11282 7.090211 14.937629
11283 7.086588 14.937629
11284 7.082965 14.937629
11285 7.079342 14.937629
11286 7.075719 14.937629
11287 7.072096 14.941252
11288 7.068473 14.941252
11289 7.064850 14.941252
11290 7.061227 14.941252
11291 7.057604 14.944875
11292 7.053981 14.944875
11293 7.050358 14.944875
11294 7.046735 14.948498
11295 7.043112 14.948498
11296 7.039489 14.952121
11297 7.035866 14.952121
11298 7.032243 14.955744
11299 7.028620 14.955744
11300 7.024997 14.959367
11301 7.021374 14.959367
11302 7.017751 14.962990
11303 7.014128 14.962990
11304 7.010505 14.966613
11305 7.006882 14.966613
11306 7.003259 14.970236
11307 6.999636 14.973859
11308 6.996013 14.973859
11309 6.992390 14.973859
11310 6.988767 14.973859
11311 6.985144 14.973859
11312 6.981521 14.977482
11313 6.977898 14.977482
11314 6.974275 14.977482
11315 6.970652 14.977482
11316 6.967029 14.981105
11317 6.963406 14.981105
11318 6.959783 14.981105
11319 6.956160 14.981105
11320 6.952537 14.981105
11321 6.948914 14.981105
11322 6.945291 14.981105
11323 6.941668 14.981105
11324 6.938045 14.981105
11325 6.934422 14.984728
11326 6.930799 14.984728
11327 6.927176 14.984728
11328 6.923553 14.984728
11329 6.919930 14.988351
11330 6.916307 14.988351
11331 6.912684 14.988351
11332 6.909061 14.988351
11333 6.905438 14.988351
11334 6.901815 14.991974
11335 6.898192 14.991974
11336 6.894569 14.991974
11337 6.890946 14.991974
11338 6.887323 14.991974
11339 6.883700 14.995597
11340 6.880077 14.995597
11341 6.876454 14.995597
11342 6.872831 14.995597
11343 6.869208 14.995597
11344 6.865585 14.995597
11345 6.861962 14.999220
11346 6.858339 14.999220
11347 6.854716 14.999220
11348 6.851093 14.999220
11349 6.847470 14.999220
11350 6.843847 14.999220
11351 6.840224 14.999220
11352 6.836601 15.002843
11353 6.832978 15.002843
11354 6.829355 15.002843
11355 6.825732 15.002843
11356 6.822109 15.006466
11357 6.818486 15.006466
11358 6.814863 15.006466
11359 6.811240 15.006466
11360 6.807617 15.006466
11361 6.803994 15.006466
11362 6.800371 15.006466
11363 6.796748 15.006466
11364 6.793125 15.006466
11365 6.789502 15.006466
11366 6.785879 15.006466
11367 6.782256 15.006466
11368 6.778633 15.006466
11369 6.775010 15.006466
11370 6.771387 15.006466
11371 6.767764 15.006466
11372 6.764141 15.006466
11373 6.760518 15.006466
11374 6.756895 15.006466
11375 6.753272 15.006466
11376 6.749649 15.010089
11377 6.746026 15.010089
11378 6.742403 15.013712
11379 6.738780 15.013712
11380 6.735157 15.017335
11381 6.731534 15.017335
11382 6.727911 15.020958
11383 6.724288 15.020958
11384 6.720665 15.024581
11385 6.717042 15.024581
11386 6.713419 15.028204
11387 6.709796 15.028204
11388 6.706173 15.031827
11389 6.702550 15.031827
11390 6.698927 15.035450
11391 6.695304 15.039073
11392 6.691681 15.039073
11393 6.688058 15.039073
11394 6.684435 15.039073
11395 6.680812 15.039073
11396 6.677189 15.039073
11397 6.673566 15.039073
11398 6.669943 15.039073
11399 6.666320 15.039073
11400 6.662697 15.042696
11401 6.659074 15.042696
11402 6.655451 15.042696
11403 6.651828 15.042696
11404 6.648205 15.042696
11405 6.644582 15.039073
11406 6.640959 15.039073
11407 6.637336 15.039073
11408 6.633713 15.039073
11409 6.630090 15.039073
11410 6.626467 15.039073
11411 6.622844 15.039073
11412 6.619221 15.039073
11413 6.615598 15.039073
11414 6.611975 15.039073
11415 6.608352 15.039073
11416 6.604729 15.039073
11417 6.601106 15.039073
11418 6.597483 15.039073
11419 6.593860 15.039073
11420 6.590237 15.039073
11421 6.586614 15.039073
11422 6.582991 15.039073
11423 6.579368 15.039073
11424 6.575745 15.039073
11425 6.572122 15.039073
11426 6.568499 15.039073
11427 6.564876 15.039073
11428 6.561253 15.039073
11429 6.557630 15.039073
11430 6.554007 15.039073
11431 6.550384 15.039073
11432 6.546761 15.042696
11433 6.543138 15.042696
11434 6.539515 15.042696
11435 6.535892 15.042696
11436 6.532269 15.046319
11437 6.528646 15.046319
11438 6.525023 15.049942
11439 6.521400 15.049942
11440 6.517777 15.053565
11441 6.514154 15.053565
11442 6.510531 15.053565
11443 6.506908 15.057188
11444 6.503285 15.057188
11445 6.499662 15.057188
11446 6.496039 15.057188
11447 6.492416 15.057188
11448 6.488793 15.057188
11449 6.485170 15.057188
11450 6.481547 15.057188
11451 6.477924 15.057188
11452 6.474301 15.057188
11453 6.470678 15.057188
11454 6.467055 15.057188
11455 6.463432 15.057188
11456 6.459809 15.057188
11457 6.456186 15.057188
11458 6.452563 15.060811
11459 6.448940 15.060811
11460 6.445317 15.064434
11461 6.441694 15.064434
11462 6.438071 15.068057
11463 6.434448 15.068057
11464 6.430825 15.071680
11465 6.427202 15.071680
11466 6.423579 15.071680
11467 6.419956 15.071680
11468 6.416333 15.071680
11469 6.412710 15.071680
11470 6.409087 15.071680
11471 6.405464 15.071680
11472 6.401841 15.071680
11473 6.398218 15.071680
11474 6.394595 15.071680
11475 6.390972 15.071680
11476 6.387349 15.071680
11477 6.383726 15.071680
11478 6.380103 15.071680
11479 6.376480 15.075303
11480 6.372857 15.075303
11481 6.369234 15.075303
11482 6.365611 15.075303
11483 6.361988 15.078926
11484 6.358365 15.078926
11485 6.354742 15.078926
11486 6.351119 15.078926
11487 6.347496 15.078926
11488 6.343873 15.078926
11489 6.340250 15.078926
11490 6.336627 15.078926
11491 6.333004 15.078926
11492 6.329381 15.078926
11493 6.325758 15.078926
11494 6.322135 15.078926
11495 6.318512 15.078926
11496 6.314889 15.082549
11497 6.311266 15.082549
11498 6.307643 15.082549
11499 6.304020 15.082549
11500 6.300397 15.086172
11501 6.296774 15.086172
11502 6.293151 15.089795
11503 6.289528 15.089795
11504 6.285905 15.093418
11505 6.282282 15.093418
11506 6.278659 15.097041
11507 6.275036 15.097041
11508 6.271413 15.100664
11509 6.267790 15.100664
11510 6.264167 15.104287
11511 6.260544 15.104287
11512 6.256921 15.107910
11513 6.253298 15.107910
11514 6.249675 15.107910
11515 6.246052 15.107910
11516 6.242429 15.107910
11517 6.238806 15.107910
11518 6.235183 15.107910
11519 6.231560 15.107910
11520 6.227937 15.107910
11521 6.224314 15.107910
11522 6.220691 15.107910
11523 6.217068 15.107910
11524 6.213445 15.107910
11525 6.209822 15.107910
11526 6.206199 15.111533
11527 6.202576 15.111533
11528 6.198953 15.111533
11529 6.195330 15.111533
11530 6.191707 15.111533
11531 6.188084 15.111533
11532 6.184461 15.111533
11533 6.180838 15.111533
11534 6.177215 15.111533
11535 6.173592 15.111533
11536 6.169969 15.115156
11537 6.166346 15.115156
11538 6.162723 15.115156
11539 6.159100 15.115156
11540 6.155477 15.115156
11541 6.151854 15.115156
11542 6.148231 15.115156
11543 6.144608 15.115156
11544 6.140985 15.115156
11545 6.137362 15.115156
11546 6.133739 15.115156
11547 6.130116 15.115156
11548 6.126493 15.115156
11549 6.122870 15.118779
11550 6.119247 15.118779
11551 6.115624 15.118779
11552 6.112001 15.118779
11553 6.108378 15.122402
11554 6.104755 15.122402
11555 6.101132 15.122402
11556 6.097509 15.122402
11557 6.093886 15.122402
11558 6.090263 15.122402
11559 6.086640 15.122402
11560 6.083017 15.122402
11561 6.079394 15.122402
11562 6.075771 15.126025
11563 6.072148 15.126025
11564 6.068525 15.129648
11565 6.064902 15.129648
11566 6.061279 15.133271
11567 6.057656 15.133271
11568 6.054033 15.136894
11569 6.050410 15.136894
11570 6.046787 15.140517
11571 6.043164 15.140517
11572 6.039541 15.144140
11573 6.035918 15.144140
11574 6.032295 15.147763
11575 6.028672 15.147763
11576 6.025049 15.151386
11577 6.021426 15.151386
11578 6.017803 15.151386
11579 6.014180 15.151386
11580 6.010557 15.155009
11581 6.006934 15.155009
11582 6.003311 15.155009
11583 5.999688 15.155009
11584 5.996065 15.155009
11585 5.992442 15.155009
11586 5.988819 15.155009
11587 5.985196 15.155009
11588 5.981573 15.155009
11589 5.977950 15.155009
11590 5.974327 15.155009
11591 5.970704 15.155009
11592 5.967081 15.155009
11593 5.963458 15.155009
11594 5.959835 15.155009
11595 5.956212 15.158632
11596 5.952589 15.158632
11597 5.948966 15.158632
11598 5.945343 15.162255
11599 5.941720 15.162255
11600 5.938097 15.165878
11601 5.934474 15.165878
11602 5.930851 15.169501
11603 5.927228 15.169501
11604 5.923605 15.173124
11605 5.919982 15.173124
11606 5.916359 15.176747
11607 5.912736 15.176747
11608 5.909113 15.180370
11609 5.905490 15.180370
11610 5.901867 15.183993
11611 5.898244 15.187616
11612 5.894621 15.187616
11613 5.890998 15.191239
11614 5.887375 15.191239
11615 5.883752 15.194862
11616 5.880129 15.194862
11617 5.876506 15.194862
11618 5.872883 15.194862
11619 5.869260 15.194862
11620 5.865637 15.194862
11621 5.862014 15.194862
11622 5.858391 15.194862
11623 5.854768 15.194862
11624 5.851145 15.194862
11625 5.847522 15.194862
11626 5.843899 15.194862
11627 5.840276 15.194862
11628 5.836653 15.194862
11629 5.833030 15.194862
11630 5.829407 15.194862
11631 5.825784 15.194862
11632 5.822161 15.194862
11633 5.818538 15.198485
11634 5.814915 15.198485
11635 5.811292 15.202108
11636 5.807669 15.202108
11637 5.804046 15.205731
11638 5.800423 15.205731
11639 5.796800 15.209354
11640 5.793177 15.209354
11641 5.789554 15.209354
11642 5.785931 15.209354
11643 5.782308 15.209354
11644 5.778685 15.209354
11645 5.775062 15.209354
11646 5.771439 15.209354
11647 5.767816 15.209354
11648 5.764193 15.209354
11649 5.760570 15.209354
11650 5.756947 15.209354
11651 5.753324 15.209354
11652 5.749701 15.209354
11653 5.746078 15.209354
11654 5.742455 15.212977
11655 5.738832 15.212977
11656 5.735209 15.212977
11657 5.731586 15.212977
11658 5.727963 15.212977
11659 5.724340 15.212977
11660 5.720717 15.212977
11661 5.717094 15.212977
11662 5.713471 15.212977
11663 5.709848 15.212977
11664 5.706225 15.212977
11665 5.702602 15.212977
11666 5.698979 15.212977
11667 5.695356 15.216600
11668 5.691733 15.216600
11669 5.688110 15.220223
11670 5.684487 15.220223
11671 5.680864 15.223846
11672 5.677241 15.223846
11673 5.673618 15.223846
11674 5.669995 15.227469
11675 5.666372 15.227469
11676 5.662749 15.227469
11677 5.659126 15.231092
11678 5.655503 15.231092
11679 5.651880 15.231092
11680 5.648257 15.234715
11681 5.644634 15.234715
11682 5.641011 15.234715
11683 5.637388 15.234715
11684 5.633765 15.234715
11685 5.630142 15.234715
11686 5.626519 15.234715
11687 5.622896 15.234715
11688 5.619273 15.234715
11689 5.615650 15.234715
11690 5.612027 15.234715
11691 5.608404 15.234715
11692 5.604781 15.234715
11693 5.601158 15.234715
11694 5.597535 15.234715
11695 5.593912 15.234715
11696 5.590289 15.234715
11697 5.586666 15.234715
11698 5.583043 15.234715
11699 5.579420 15.234715
11700 5.575797 15.234715
11701 5.572174 15.238338
11702 5.568551 15.238338
11703 5.564928 15.241961
11704 5.561305 15.241961
11705 5.557682 15.245584
11706 5.554059 15.245584
11707 5.550436 15.249207
11708 5.546813 15.249207
11709 5.543190 15.249207
11710 5.539567 15.249207
11711 5.535944 15.249207
11712 5.532321 15.249207
11713 5.528698 15.252830
11714 5.525075 15.252830
11715 5.521452 15.252830
11716 5.517829 15.252830
11717 5.514206 15.256453
11718 5.510583 15.256453
11719 5.506960 15.260076
11720 5.503337 15.260076
11721 5.499714 15.260076
11722 5.496091 15.260076
11723 5.492468 15.263699
11724 5.488845 15.263699
11725 5.485222 15.263699
11726 5.481599 15.263699
11727 5.477976 15.267322
11728 5.474353 15.267322
11729 5.470730 15.267322
11730 5.467107 15.267322
11731 5.463484 15.267322
11732 5.459861 15.270945
11733 5.456238 15.270945
11734 5.452615 15.270945
11735 5.448992 15.270945
11736 5.445369 15.274568
11737 5.441746 15.274568
11738 5.438123 15.274568
11739 5.434500 15.274568
11740 5.430877 15.274568
11741 5.427254 15.274568
11742 5.423631 15.274568
11743 5.420008 15.274568
11744 5.416385 15.274568
11745 5.412762 15.274568
11746 5.409139 15.274568
11747 5.405516 15.274568
11748 5.401893 15.278191
11749 5.398270 15.278191
11750 5.394647 15.278191
11751 5.391024 15.278191
11752 5.387401 15.281814
11753 5.383778 15.281814
11754 5.380155 15.285437
11755 5.376532 15.285437
11756 5.372909 15.285437
11757 5.369286 15.285437
11758 5.365663 15.289060
11759 5.362040 15.289060
11760 5.358417 15.292683
11761 5.354794 15.292683
11762 5.351171 15.292683
11763 5.347548 15.296306
11764 5.343925 15.296306
11765 5.340302 15.299929
11766 5.336679 15.299929
11767 5.333056 15.299929
11768 5.329433 15.299929
11769 5.325810 15.299929
11770 5.322187 15.303552
11771 5.318564 15.303552
11772 5.314941 15.303552
11773 5.311318 15.303552
11774 5.307695 15.307175
11775 5.304072 15.307175
11776 5.300449 15.310798
11777 5.296826 15.310798
11778 5.293203 15.310798
11779 5.289580 15.310798
11780 5.285957 15.310798
11781 5.282334 15.310798
11782 5.278711 15.310798
11783 5.275088 15.310798
11784 5.271465 15.310798
11785 5.267842 15.310798
11786 5.264219 15.310798
11787 5.260596 15.310798
11788 5.256973 15.310798
11789 5.253350 15.310798
11790 5.249727 15.310798
11791 5.246104 15.310798
11792 5.242481 15.310798
11793 5.238858 15.310798
11794 5.235235 15.310798
11795 5.231612 15.310798
11796 5.227989 15.314421
11797 5.224366 15.314421
11798 5.220743 15.314421
11799 5.217120 15.314421
11800 5.213497 15.318044
11801 5.209874 15.318044
11802 5.206251 15.321667
11803 5.202628 15.321667
11804 5.199005 15.325290
11805 5.195382 15.325290
11806 5.191759 15.328913
11807 5.188136 15.328913
11808 5.184513 15.332536
11809 5.180890 15.332536
11810 5.177267 15.336159
11811 5.173644 15.336159
11812 5.170021 15.339782
11813 5.166398 15.343405
11814 5.162775 15.347028
11815 5.159152 15.350651
11816 5.155529 15.354274
11817 5.151906 15.357897
11818 5.148283 15.361520
11819 5.144660 15.365143
11820 5.141037 15.365143
11821 5.137414 15.365143
11822 5.133791 15.365143
11823 5.130168 15.365143
11824 5.126545 15.365143
11825 5.122922 15.361520
11826 5.119299 15.361520
11827 5.115676 15.361520
11828 5.112053 15.361520
11829 5.108430 15.357897
11830 5.104807 15.357897
11831 5.101184 15.357897
11832 5.097561 15.357897
11833 5.093938 15.357897
11834 5.090315 15.354274
11835 5.086692 15.354274
11836 5.083069 15.350651
11837 5.079446 15.350651
11838 5.075823 15.347028
11839 5.072200 15.343405
11840 5.068577 15.339782
11841 5.068577 15.336159
11842 5.068577 15.332536
11843 5.064954 15.328913
11844 5.064954 15.325290
11845 5.061331 15.321667
11846 5.061331 15.318044
11847 5.057708 15.314421
11848 5.057708 15.310798
11849 5.054085 15.307175
11850 5.054085 15.303552
11851 5.050462 15.299929
11852 5.050462 15.296306
11853 5.046839 15.292683
11854 5.046839 15.289060
11855 5.043216 15.285437
11856 5.039593 15.281814
11857 5.035970 15.278191
11858 5.032347 15.274568
11859 5.028724 15.270945
11860 5.025101 15.267322
11861 5.021478 15.263699
11862 5.017855 15.260076
11863 5.014232 15.256453
11864 5.010609 15.252830
11865 5.006986 15.249207
11866 5.003363 15.245584
11867 4.999740 15.241961
11868 4.996117 15.241961
11869 4.992494 15.238338
11870 4.988871 15.238338
11871 4.985248 15.234715
11872 4.981625 15.234715
11873 4.978002 15.231092
11874 4.974379 15.231092
11875 4.970756 15.227469
11876 4.967133 15.223846
11877 4.963510 15.223846
11878 4.959887 15.220223
11879 4.956264 15.216600
11880 4.952641 15.212977
11881 4.949018 15.209354
11882 4.945395 15.205731
11883 4.941772 15.202108
11884 4.938149 15.198485
11885 4.934526 15.194862
11886 4.934526 15.191239
11887 4.930903 15.187616
11888 4.927280 15.183993
11889 4.923657 15.180370
11890 4.920034 15.176747
11891 4.916411 15.176747
11892 4.912788 15.173124
11893 4.909165 15.173124
11894 4.905542 15.169501
11895 4.901919 15.169501
11896 4.898296 15.165878
11897 4.894673 15.165878
11898 4.891050 15.162255
11899 4.887427 15.162255
11900 4.883804 15.158632
11901 4.880181 15.158632
11902 4.876558 15.155009
11903 4.872935 15.155009
11904 4.869312 15.155009
11905 4.865689 15.155009
11906 4.862066 15.155009
11907 4.858443 15.155009
11908 4.854820 15.151386
11909 4.851197 15.151386
11910 4.847574 15.151386
11911 4.843951 15.147763
11912 4.840328 15.144140
11913 4.836705 15.140517
11914 4.833082 15.136894
11915 4.829459 15.133271
11916 4.825836 15.129648
11917 4.822213 15.126025
11918 4.818590 15.122402
11919 4.814967 15.118779
11920 4.814967 15.115156
11921 4.811344 15.111533
11922 4.811344 15.107910
11923 4.807721 15.104287
11924 4.807721 15.100664
11925 4.804098 15.097041
11926 4.804098 15.093418
11927 4.800475 15.089795
11928 4.796852 15.086172
11929 4.793229 15.082549
11930 4.789606 15.078926
11931 4.785983 15.078926
11932 4.782360 15.075303
11933 4.778737 15.075303
11934 4.775114 15.071680
11935 4.771491 15.071680
11936 4.767868 15.068057
11937 4.764245 15.068057
11938 4.760622 15.064434
11939 4.756999 15.064434
11940 4.753376 15.060811
11941 4.749753 15.060811
11942 4.746130 15.057188
11943 4.742507 15.057188
11944 4.738884 15.053565
11945 4.735261 15.049942
11946 4.731638 15.046319
11947 4.728015 15.042696
11948 4.724392 15.042696
11949 4.720769 15.039073
11950 4.717146 15.035450
11951 4.713523 15.031827
11952 4.709900 15.028204
11953 4.706277 15.028204
11954 4.702654 15.024581
11955 4.699031 15.024581
11956 4.695408 15.020958
11957 4.691785 15.020958
11958 4.688162 15.017335
11959 4.684539 15.017335
11960 4.680916 15.013712
11961 4.677293 15.013712
11962 4.673670 15.010089
11963 4.670047 15.010089
11964 4.666424 15.006466
11965 4.662801 15.002843
11966 4.659178 14.999220
11967 4.655555 14.995597
11968 4.651932 14.991974
11969 4.648309 14.988351
11970 4.644686 14.984728
11971 4.641063 14.981105
11972 4.637440 14.977482
11973 4.633817 14.973859
11974 4.630194 14.973859
11975 4.626571 14.970236
11976 4.622948 14.966613
11977 4.619325 14.962990
11978 4.615702 14.962990
11979 4.612079 14.959367
11980 4.608456 14.959367
11981 4.604833 14.955744
11982 4.601210 14.955744
11983 4.597587 14.952121
11984 4.593964 14.952121
11985 4.590341 14.948498
11986 4.586718 14.948498
11987 4.583095 14.944875
11988 4.579472 14.944875
11989 4.575849 14.941252
11990 4.572226 14.941252
11991 4.568603 14.937629
11992 4.564980 14.937629
11993 4.561357 14.934006
11994 4.557734 14.930383
11995 4.554111 14.926760
11996 4.550488 14.923137
11997 4.546865 14.923137
11998 4.543242 14.919514
11999 4.539619 14.915891
12000 4.535996 14.912268
12001 4.535996 14.908645
12002 4.532373 14.905022
12003 4.528750 14.901399
12004 4.528750 14.897776
12005 4.525127 14.894153
12006 4.521504 14.890530
12007 4.517881 14.886907
12008 4.514258 14.883284
12009 4.510635 14.879661
12010 4.507012 14.876038
12011 4.503389 14.872415
12012 4.499766 14.868792
12013 4.496143 14.865169
12014 4.492520 14.861546
12015 4.488897 14.857923
12016 4.485274 14.854300
12017 4.481651 14.854300
12018 4.478028 14.850677
12019 4.474405 14.850677
12020 4.470782 14.847054
12021 4.467159 14.847054
12022 4.463536 14.843431
12023 4.459913 14.843431
12024 4.456290 14.839808
12025 4.452667 14.839808
12026 4.449044 14.836185
12027 4.445421 14.836185
12028 4.441798 14.832562
12029 4.438175 14.832562
12030 4.434552 14.828939
12031 4.430929 14.825316
12032 4.427306 14.825316
12033 4.423683 14.821693
12034 4.420060 14.818070
12035 4.416437 14.818070
12036 4.412814 14.814447
12037 4.409191 14.810824
12038 4.405568 14.807201
12039 4.401945 14.807201
12040 4.398322 14.803578
12041 4.394699 14.799955
12042 4.391076 14.796332
12043 4.387453 14.792709
12044 4.383830 14.789086
12045 4.380207 14.789086
12046 4.376584 14.785463
12047 4.372961 14.785463
12048 4.369338 14.781840
12049 4.365715 14.781840
12050 4.362092 14.778217
12051 4.358469 14.774594
12052 4.354846 14.770971
12053 4.351223 14.767348
12054 4.347600 14.763725
12055 4.343977 14.760102
12056 4.340354 14.756479
12057 4.340354 14.752856
12058 4.336731 14.749233
12059 4.336731 14.745610
12060 4.333108 14.741987
12061 4.329485 14.738364
12062 4.325862 14.734741
12063 4.322239 14.731118
12064 4.318616 14.727495
12065 4.314993 14.723872
12066 4.311370 14.720249
12067 4.307747 14.720249
12068 4.304124 14.716626
12069 4.300501 14.713003
12070 4.296878 14.709380
12071 4.293255 14.705757
12072 4.289632 14.702134
12073 4.286009 14.698511
12074 4.282386 14.694888
12075 4.278763 14.691265
12076 4.275140 14.687642
12077 4.271517 14.687642
12078 4.267894 14.684019
12079 4.264271 14.684019
12080 4.260648 14.680396
12081 4.257025 14.680396
12082 4.253402 14.676773
12083 4.249779 14.676773
12084 4.246156 14.673150
12085 4.242533 14.669527
12086 4.238910 14.669527
12087 4.235287 14.665904
12088 4.231664 14.665904
12089 4.228041 14.662281
12090 4.224418 14.658658
12091 4.220795 14.655035
12092 4.217172 14.651412
12093 4.213549 14.647789
12094 4.209926 14.644166
12095 4.206303 14.644166
12096 4.202680 14.640543
12097 4.199057 14.636920
12098 4.195434 14.636920
12099 4.191811 14.633297
12100 4.188188 14.633297
12101 4.184565 14.629674
12102 4.180942 14.626051
12103 4.177319 14.622428
12104 4.173696 14.618805
12105 4.170073 14.615182
12106 4.166450 14.611559
12107 4.162827 14.611559
12108 4.159204 14.607936
12109 4.155581 14.607936
12110 4.151958 14.604313
12111 4.148335 14.604313
12112 4.144712 14.600690
12113 4.141089 14.597067
12114 4.137466 14.593444
12115 4.133843 14.593444
12116 4.130220 14.589821
12117 4.126597 14.586198
12118 4.122974 14.586198
12119 4.119351 14.582575
12120 4.115728 14.578952
12121 4.112105 14.575329
12122 4.108482 14.571706
12123 4.104859 14.568083
12124 4.101236 14.564460
12125 4.097613 14.560837
12126 4.097613 14.557214
12127 4.093990 14.553591
12128 4.093990 14.549968
12129 4.090367 14.546345
12130 4.086744 14.542722
12131 4.083121 14.539099
12132 4.079498 14.535476
12133 4.075875 14.531853
12134 4.072252 14.531853
12135 4.068629 14.528230
12136 4.065006 14.528230
12137 4.061383 14.524607
12138 4.057760 14.524607
12139 4.054137 14.520984
12140 4.050514 14.520984
12141 4.046891 14.517361
12142 4.043268 14.517361
12143 4.039645 14.513738
12144 4.036022 14.513738
12145 4.032399 14.510115
12146 4.028776 14.510115
12147 4.025153 14.506492
12148 4.021530 14.506492
12149 4.017907 14.502869
12150 4.014284 14.502869
12151 4.010661 14.499246
12152 4.007038 14.499246
12153 4.003415 14.495623
12154 3.999792 14.495623
12155 3.996169 14.492000
12156 3.992546 14.488377
12157 3.988923 14.484754
12158 3.985300 14.481131
12159 3.981677 14.477508
12160 3.978054 14.473885
12161 3.978054 14.470262
12162 3.974431 14.466639
12163 3.974431 14.463016
12164 3.970808 14.459393
12165 3.967185 14.455770
12166 3.963562 14.452147
12167 3.959939 14.448524
12168 3.956316 14.444901
12169 3.952693 14.444901
12170 3.949070 14.441278
12171 3.945447 14.441278
12172 3.941824 14.437655
12173 3.938201 14.437655
12174 3.934578 14.434032
12175 3.930955 14.434032
12176 3.927332 14.430409
12177 3.923709 14.430409
12178 3.920086 14.426786
12179 3.916463 14.426786
12180 3.912840 14.423163
12181 3.909217 14.423163
12182 3.905594 14.419540
12183 3.901971 14.419540
12184 3.898348 14.419540
12185 3.894725 14.415917
12186 3.891102 14.412294
12187 3.887479 14.408671
12188 3.883856 14.405048
12189 3.880233 14.401425
12190 3.876610 14.401425
12191 3.872987 14.397802
12192 3.869364 14.397802
12193 3.865741 14.394179
12194 3.862118 14.394179
12195 3.858495 14.390556
12196 3.854872 14.390556
12197 3.851249 14.386933
12198 3.847626 14.386933
12199 3.844003 14.383310
12200 3.840380 14.383310
12201 3.836757 14.379687
12202 3.833134 14.379687
12203 3.829511 14.379687
12204 3.825888 14.376064
12205 3.822265 14.372441
12206 3.818642 14.368818
12207 3.815019 14.365195
12208 3.811396 14.361572
12209 3.807773 14.361572
12210 3.804150 14.357949
12211 3.800527 14.354326
12212 3.796904 14.354326
12213 3.793281 14.350703
12214 3.789658 14.347080
12215 3.786035 14.347080
12216 3.782412 14.343457
12217 3.778789 14.339834
12218 3.775166 14.339834
12219 3.771543 14.336211
12220 3.767920 14.332588
12221 3.764297 14.328965
12222 3.760674 14.328965
12223 3.757051 14.325342
12224 3.753428 14.321719
12225 3.749805 14.321719
12226 3.746182 14.318096
12227 3.742559 14.314473
12228 3.738936 14.314473
12229 3.735313 14.310850
12230 3.731690 14.307227
12231 3.728067 14.307227
12232 3.724444 14.303604
12233 3.720821 14.303604
12234 3.717198 14.299981
12235 3.713575 14.296358
12236 3.709952 14.292735
12237 3.706329 14.289112
12238 3.702706 14.285489
12239 3.699083 14.281866
12240 3.695460 14.278243
12241 3.691837 14.274620
12242 3.688214 14.270997
12243 3.684591 14.267374
12244 3.680968 14.263751
12245 3.677345 14.260128
12246 3.673722 14.256505
12247 3.670099 14.252882
12248 3.666476 14.249259
12249 3.662853 14.249259
12250 3.659230 14.245636
12251 3.655607 14.245636
12252 3.651984 14.242013
12253 3.648361 14.242013
12254 3.644738 14.238390
12255 3.641115 14.238390
12256 3.637492 14.234767
12257 3.633869 14.234767
12258 3.630246 14.231144
12259 3.626623 14.227521
12260 3.623000 14.223898
12261 3.619377 14.220275
12262 3.615754 14.216652
12263 3.612131 14.213029
12264 3.612131 14.209406
12265 3.608508 14.205783
12266 3.608508 14.202160
12267 3.604885 14.198537
12268 3.604885 14.194914
12269 3.601262 14.191291
12270 3.597639 14.187668
12271 3.594016 14.184045
12272 3.590393 14.180422
12273 3.586770 14.180422
12274 3.583147 14.176799
12275 3.579524 14.176799
12276 3.575901 14.173176
12277 3.572278 14.173176
12278 3.568655 14.169553
12279 3.565032 14.169553
12280 3.561409 14.165930
12281 3.557786 14.165930
12282 3.554163 14.162307
12283 3.550540 14.162307
12284 3.546917 14.158684
12285 3.543294 14.155061
12286 3.539671 14.151438
12287 3.536048 14.147815
12288 3.532425 14.144192
12289 3.528802 14.140569
12290 3.525179 14.136946
12291 3.521556 14.133323
12292 3.517933 14.129700
12293 3.514310 14.129700
12294 3.510687 14.126077
12295 3.507064 14.126077
12296 3.503441 14.122454
12297 3.499818 14.122454
12298 3.496195 14.118831
12299 3.492572 14.118831
12300 3.488949 14.115208
12301 3.485326 14.115208
12302 3.481703 14.111585
12303 3.478080 14.111585
12304 3.474457 14.107962
12305 3.470834 14.104339
12306 3.467211 14.104339
12307 3.463588 14.100716
12308 3.459965 14.097093
12309 3.456342 14.097093
12310 3.452719 14.093470
12311 3.449096 14.089847
12312 3.445473 14.086224
12313 3.441850 14.082601
12314 3.438227 14.082601
12315 3.434604 14.078978
12316 3.430981 14.075355
12317 3.427358 14.075355
12318 3.423735 14.071732
12319 3.420112 14.071732
12320 3.416489 14.068109
12321 3.412866 14.064486
12322 3.409243 14.064486
12323 3.405620 14.060863
12324 3.401997 14.057240
12325 3.398374 14.053617
12326 3.394751 14.049994
12327 3.391128 14.046371
12328 3.387505 14.042748
12329 3.383882 14.039125
12330 3.380259 14.039125
12331 3.376636 14.035502
12332 3.373013 14.031879
12333 3.369390 14.031879
12334 3.365767 14.028256
12335 3.362144 14.028256
12336 3.358521 14.024633
12337 3.354898 14.024633
12338 3.351275 14.021010
12339 3.347652 14.017387
12340 3.344029 14.017387
12341 3.340406 14.013764
12342 3.336783 14.010141
12343 3.333160 14.006518
12344 3.329537 14.002895
12345 3.325914 13.999272
12346 3.322291 13.995649
12347 3.318668 13.992026
12348 3.315045 13.988403
12349 3.311422 13.988403
12350 3.311422 13.984780
12351 3.307799 13.981157
12352 3.307799 13.977534
12353 3.304176 13.973911
12354 3.304176 13.970288
12355 3.300553 13.966665
12356 3.300553 13.963042
12357 3.296930 13.959419
12358 3.293307 13.955796
12359 3.289684 13.952173
12360 3.286061 13.952173
12361 3.282438 13.948550
12362 3.278815 13.948550
12363 3.275192 13.944927
12364 3.271569 13.944927
12365 3.267946 13.941304
12366 3.264323 13.941304
12367 3.260700 13.937681
12368 3.257077 13.937681
12369 3.253454 13.934058
12370 3.249831 13.934058
12371 3.246208 13.930435
12372 3.242585 13.930435
12373 3.238962 13.930435
12374 3.235339 13.930435
12375 3.231716 13.930435
12376 3.228093 13.930435
12377 3.224470 13.930435
12378 3.220847 13.930435
12379 3.217224 13.930435
12380 3.213601 13.930435
12381 3.209978 13.926812
12382 3.206355 13.926812
12383 3.202732 13.926812
12384 3.199109 13.923189
12385 3.195486 13.923189
12386 3.191863 13.923189
12387 3.188240 13.919566
12388 3.184617 13.919566
12389 3.180994 13.919566
12390 3.177371 13.919566
12391 3.173748 13.919566
12392 3.170125 13.919566
12393 3.166502 13.919566
12394 3.162879 13.919566
12395 3.159256 13.919566
12396 3.155633 13.915943
12397 3.152010 13.912320
12398 3.148387 13.908697
12399 3.144764 13.905074
12400 3.141141 13.901451
12401 3.137518 13.897828
12402 3.133895 13.894205
12403 3.130272 13.890582
12404 3.126649 13.886959
12405 3.126649 13.883336
12406 3.126649 13.879713
12407 3.126649 13.876090
12408 3.126649 13.872467
12409 3.126649 13.868844
12410 3.126649 13.865221
12411 3.126649 13.861598
12412 3.126649 13.857975
12413 3.126649 13.854352
12414 3.126649 13.850729
12415 3.126649 13.847106
12416 3.126649 13.843483
12417 3.126649 13.839860
12418 3.126649 13.836237
12419 3.126649 13.832614
12420 3.126649 13.828991
12421 3.126649 13.825368
12422 3.126649 13.821745
12423 3.126649 13.818122
12424 3.126649 13.814499
12425 3.126649 13.810876
12426 3.126649 13.807253
12427 3.123026 13.803630
12428 3.123026 13.800007
12429 3.123026 13.796384
12430 3.123026 13.792761
12431 3.123026 13.789138
12432 3.123026 13.785515
12433 3.123026 13.781892
12434 3.123026 13.778269
12435 3.123026 13.774646
12436 3.123026 13.771023
12437 3.123026 13.767400
12438 3.123026 13.763777
12439 3.123026 13.760154
12440 3.123026 13.756531
12441 3.123026 13.752908
12442 3.123026 13.749285
12443 3.123026 13.745662
12444 3.123026 13.742039
12445 3.123026 13.738416
12446 3.123026 13.734793
12447 3.119403 13.731170
12448 3.119403 13.727547
12449 3.119403 13.723924
12450 3.115780 13.720301
12451 3.115780 13.716678
12452 3.112157 13.713055
12453 3.112157 13.709432
12454 3.112157 13.705809
12455 3.108534 13.702186
12456 3.108534 13.698563
12457 3.104911 13.694940
12458 3.104911 13.691317
12459 3.101288 13.687694
12460 3.101288 13.684071
12461 3.097665 13.680448
12462 3.097665 13.676825
12463 3.094042 13.673202
12464 3.094042 13.669579
12465 3.090419 13.665956
12466 3.090419 13.662333
12467 3.086796 13.658710
12468 3.086796 13.655087
12469 3.083173 13.651464
12470 3.083173 13.647841
12471 3.079550 13.644218
12472 3.075927 13.640595
12473 3.075927 13.636972
12474 3.072304 13.633349
12475 3.072304 13.629726
12476 3.068681 13.626103
12477 3.068681 13.622480
12478 3.068681 13.618857
12479 3.068681 13.615234
12480 3.065058 13.611611
12481 3.065058 13.607988
12482 3.065058 13.604365
12483 3.065058 13.600742
12484 3.065058 13.597119
12485 3.065058 13.593496
12486 3.065058 13.589873
12487 3.065058 13.586250
12488 3.061435 13.582627
12489 3.061435 13.579004
12490 3.061435 13.575381
12491 3.061435 13.571758
12492 3.057812 13.568135
12493 3.057812 13.564512
12494 3.057812 13.560889
12495 3.057812 13.557266
12496 3.057812 13.553643
12497 3.054189 13.550020
12498 3.054189 13.546397
12499 3.054189 13.542774
12500 3.054189 13.539151
12501 3.054189 13.535528
12502 3.054189 13.531905
12503 3.054189 13.528282
12504 3.054189 13.524659
12505 3.054189 13.521036
12506 3.054189 13.517413
12507 3.054189 13.513790
12508 3.054189 13.510167
12509 3.054189 13.506544
12510 3.054189 13.502921
12511 3.054189 13.499298
12512 3.054189 13.495675
12513 3.054189 13.492052
12514 3.054189 13.488429
12515 3.054189 13.484806
12516 3.050566 13.481183
12517 3.050566 13.477560
12518 3.046943 13.473937
12519 3.046943 13.470314
12520 3.043320 13.466691
12521 3.043320 13.463068
12522 3.039697 13.459445
12523 3.039697 13.455822
12524 3.036074 13.452199
12525 3.036074 13.448576
12526 3.032451 13.444953
12527 3.032451 13.441330
12528 3.028828 13.437707
12529 3.028828 13.434084
12530 3.025205 13.430461
12531 3.021582 13.426838
12532 3.021582 13.423215
12533 3.021582 13.419592
12534 3.021582 13.415969
12535 3.017959 13.412346
12536 3.017959 13.408723
12537 3.014336 13.405100
12538 3.014336 13.401477
12539 3.010713 13.397854
12540 3.010713 13.394231
12541 3.007090 13.390608
12542 3.007090 13.386985
12543 3.003467 13.383362
12544 3.003467 13.379739
12545 2.999844 13.376116
12546 2.999844 13.372493
12547 2.996221 13.368870
12548 2.992598 13.365247
12549 2.992598 13.361624
12550 2.992598 13.358001
12551 2.992598 13.354378
12552 2.988975 13.350755
12553 2.988975 13.347132
12554 2.988975 13.343509
12555 2.985352 13.339886
12556 2.985352 13.336263
12557 2.981729 13.332640
12558 2.981729 13.329017
12559 2.978106 13.325394
12560 2.978106 13.321771
12561 2.974483 13.318148
12562 2.974483 13.314525
12563 2.974483 13.310902
12564 2.974483 13.307279
12565 2.974483 13.303656
12566 2.974483 13.300033
12567 2.974483 13.296410
12568 2.974483 13.292787
12569 2.974483 13.289164
12570 2.970860 13.285541
12571 2.970860 13.281918
12572 2.970860 13.278295
12573 2.970860 13.274672
12574 2.967237 13.271049
12575 2.967237 13.267426
12576 2.967237 13.263803
12577 2.963614 13.260180
12578 2.963614 13.256557
12579 2.963614 13.252934
12580 2.959991 13.249311
12581 2.959991 13.245688
12582 2.959991 13.242065
12583 2.956368 13.238442
12584 2.956368 13.234819
12585 2.956368 13.231196
12586 2.956368 13.227573
12587 2.956368 13.223950
12588 2.956368 13.220327
12589 2.956368 13.216704
12590 2.956368 13.213081
12591 2.956368 13.209458
12592 2.956368 13.205835
12593 2.956368 13.202212
12594 2.956368 13.198589
12595 2.956368 13.194966
12596 2.956368 13.191343
12597 2.956368 13.187720
12598 2.956368 13.184097
12599 2.956368 13.180474
12600 2.956368 13.176851
12601 2.956368 13.173228
12602 2.956368 13.169605
12603 2.956368 13.165982
12604 2.956368 13.162359
12605 2.956368 13.158736
12606 2.956368 13.155113
12607 2.956368 13.151490
12608 2.956368 13.147867
12609 2.956368 13.144244
12610 2.956368 13.140621
12611 2.956368 13.136998
12612 2.952745 13.133375
12613 2.952745 13.129752
12614 2.949122 13.126129
12615 2.949122 13.122506
12616 2.945499 13.118883
12617 2.945499 13.115260
12618 2.941876 13.111637
12619 2.941876 13.108014
12620 2.938253 13.104391
12621 2.938253 13.100768
12622 2.934630 13.097145
12623 2.934630 13.093522
12624 2.931007 13.089899
12625 2.931007 13.086276
12626 2.927384 13.082653
12627 2.927384 13.079030
12628 2.923761 13.075407
12629 2.920138 13.071784
12630 2.916515 13.068161
12631 2.912892 13.064538
12632 2.909269 13.060915
12633 2.905646 13.060915
12634 2.902023 13.057292
12635 2.898400 13.053669
12636 2.894777 13.053669
12637 2.894777 13.050046
12638 2.894777 13.046423
12639 2.894777 13.042800
12640 2.891154 13.039177
12641 2.891154 13.035554
12642 2.891154 13.031931
12643 2.891154 13.028308
12644 2.891154 13.024685
12645 2.891154 13.021062
12646 2.891154 13.017439
12647 2.887531 13.013816
12648 2.887531 13.010193
12649 2.887531 13.006570
12650 2.887531 13.002947
12651 2.887531 12.999324
12652 2.887531 12.995701
12653 2.887531 12.992078
12654 2.887531 12.988455
12655 2.887531 12.984832
12656 2.887531 12.981209
12657 2.887531 12.977586
12658 2.887531 12.973963
12659 2.887531 12.970340
12660 2.887531 12.966717
12661 2.887531 12.963094
12662 2.887531 12.959471
12663 2.883908 12.955848
12664 2.883908 12.952225
12665 2.883908 12.948602
12666 2.880285 12.944979
12667 2.880285 12.941356
12668 2.880285 12.937733
12669 2.880285 12.934110
12670 2.880285 12.930487
12671 2.876662 12.926864
12672 2.876662 12.923241
12673 2.873039 12.919618
12674 2.873039 12.915995
12675 2.869416 12.912372
12676 2.869416 12.908749
12677 2.865793 12.905126
12678 2.865793 12.901503
12679 2.862170 12.897880
12680 2.862170 12.894257
12681 2.858547 12.890634
12682 2.858547 12.887011
12683 2.858547 12.883388
12684 2.858547 12.879765
12685 2.854924 12.876142
12686 2.854924 12.872519
12687 2.854924 12.868896
12688 2.854924 12.865273
12689 2.851301 12.861650
12690 2.851301 12.858027
12691 2.851301 12.854404
12692 2.851301 12.850781
12693 2.851301 12.847158
12694 2.851301 12.843535
12695 2.851301 12.839912
12696 2.851301 12.836289
12697 2.851301 12.832666
12698 2.851301 12.829043
12699 2.851301 12.825420
12700 2.851301 12.821797
12701 2.851301 12.818174
12702 2.851301 12.814551
12703 2.851301 12.810928
12704 2.851301 12.807305
12705 2.851301 12.803682
12706 2.851301 12.800059
12707 2.851301 12.796436
12708 2.851301 12.792813
12709 2.851301 12.789190
12710 2.851301 12.785567
12711 2.851301 12.781944
12712 2.847678 12.778321
12713 2.847678 12.774698
12714 2.847678 12.771075
12715 2.847678 12.767452
12716 2.847678 12.763829
12717 2.847678 12.760206
12718 2.847678 12.756583
12719 2.847678 12.752960
12720 2.847678 12.749337
12721 2.847678 12.745714
12722 2.847678 12.742091
12723 2.844055 12.738468
12724 2.844055 12.734845
12725 2.844055 12.731222
12726 2.840432 12.727599
12727 2.840432 12.723976
12728 2.836809 12.720353
12729 2.836809 12.716730
12730 2.833186 12.713107
12731 2.833186 12.709484
12732 2.833186 12.705861
12733 2.829563 12.702238
12734 2.829563 12.698615
12735 2.825940 12.694992
12736 2.825940 12.691369
12737 2.822317 12.687746
12738 2.822317 12.684123
12739 2.818694 12.680500
12740 2.818694 12.676877
12741 2.818694 12.673254
12742 2.818694 12.669631
12743 2.815071 12.666008
12744 2.815071 12.662385
12745 2.811448 12.658762
12746 2.811448 12.655139
12747 2.807825 12.651516
12748 2.807825 12.647893
12749 2.804202 12.644270
12750 2.804202 12.640647
12751 2.800579 12.637024
12752 2.800579 12.633401
12753 2.796956 12.629778
12754 2.796956 12.626155
12755 2.793333 12.622532
12756 2.793333 12.618909
12757 2.789710 12.615286
12758 2.786087 12.611663
12759 2.786087 12.608040
12760 2.786087 12.604417
12761 2.786087 12.600794
12762 2.786087 12.597171
12763 2.786087 12.593548
12764 2.786087 12.589925
12765 2.786087 12.586302
12766 2.786087 12.582679
12767 2.782464 12.579056
12768 2.782464 12.575433
12769 2.782464 12.571810
12770 2.778841 12.568187
12771 2.778841 12.564564
12772 2.775218 12.560941
12773 2.775218 12.557318
12774 2.771595 12.553695
12775 2.771595 12.550072
12776 2.771595 12.546449
12777 2.767972 12.542826
12778 2.767972 12.539203
12779 2.764349 12.535580
12780 2.764349 12.531957
12781 2.760726 12.528334
12782 2.760726 12.524711
12783 2.760726 12.521088
12784 2.757103 12.517465
12785 2.757103 12.513842
12786 2.753480 12.510219
12787 2.753480 12.506596
12788 2.753480 12.502973
12789 2.749857 12.499350
12790 2.749857 12.495727
12791 2.749857 12.492104
12792 2.749857 12.488481
12793 2.749857 12.484858
12794 2.749857 12.481235
12795 2.746234 12.477612
12796 2.746234 12.473989
12797 2.746234 12.470366
12798 2.746234 12.466743
12799 2.746234 12.463120
12800 2.746234 12.459497
12801 2.746234 12.455874
12802 2.742611 12.452251
12803 2.742611 12.448628
12804 2.742611 12.445005
12805 2.742611 12.441382
12806 2.738988 12.437759
12807 2.738988 12.434136
12808 2.738988 12.430513
12809 2.735365 12.426890
12810 2.735365 12.423267
12811 2.735365 12.419644
12812 2.735365 12.416021
12813 2.735365 12.412398
12814 2.735365 12.408775
12815 2.735365 12.405152
12816 2.735365 12.401529
12817 2.735365 12.397906
12818 2.735365 12.394283
12819 2.735365 12.390660
12820 2.735365 12.387037
12821 2.735365 12.383414
12822 2.735365 12.379791
12823 2.735365 12.376168
12824 2.735365 12.372545
12825 2.735365 12.368922
12826 2.735365 12.365299
12827 2.735365 12.361676
12828 2.735365 12.358053
12829 2.735365 12.354430
12830 2.735365 12.350807
12831 2.731742 12.347184
12832 2.731742 12.343561
12833 2.731742 12.339938
12834 2.728119 12.336315
12835 2.728119 12.332692
12836 2.724496 12.329069
12837 2.724496 12.325446
12838 2.720873 12.321823
12839 2.720873 12.318200
12840 2.720873 12.314577
12841 2.720873 12.310954
12842 2.717250 12.307331
12843 2.717250 12.303708
12844 2.713627 12.300085
12845 2.713627 12.296462
12846 2.710004 12.292839
12847 2.710004 12.289216
12848 2.706381 12.285593
12849 2.706381 12.281970
12850 2.702758 12.278347
12851 2.702758 12.274724
12852 2.699135 12.271101
12853 2.699135 12.267478
12854 2.695512 12.263855
12855 2.691889 12.260232
12856 2.688266 12.256609
12857 2.684643 12.252986
12858 2.681020 12.249363
12859 2.677397 12.245740
12860 2.673774 12.242117
12861 2.673774 12.238494
12862 2.670151 12.234871
12863 2.670151 12.231248
12864 2.666528 12.227625
12865 2.666528 12.224002
12866 2.666528 12.220379
12867 2.662905 12.216756
12868 2.662905 12.213133
12869 2.662905 12.209510
12870 2.662905 12.205887
12871 2.662905 12.202264
12872 2.662905 12.198641
12873 2.662905 12.195018
12874 2.662905 12.191395
12875 2.662905 12.187772
12876 2.662905 12.184149
12877 2.662905 12.180526
12878 2.662905 12.176903
12879 2.662905 12.173280
12880 2.662905 12.169657
12881 2.662905 12.166034
12882 2.662905 12.162411
12883 2.662905 12.158788
12884 2.662905 12.155165
12885 2.662905 12.151542
12886 2.662905 12.147919
12887 2.662905 12.144296
12888 2.662905 12.140673
12889 2.662905 12.137050
12890 2.662905 12.133427
12891 2.662905 12.129804
12892 2.662905 12.126181
12893 2.662905 12.122558
12894 2.659282 12.118935
12895 2.659282 12.115312
12896 2.655659 12.111689
12897 2.655659 12.108066
12898 2.652036 12.104443
12899 2.652036 12.100820
12900 2.648413 12.097197
12901 2.648413 12.093574
12902 2.644790 12.089951
12903 2.644790 12.086328
12904 2.641167 12.082705
12905 2.641167 12.079082
12906 2.637544 12.075459
12907 2.633921 12.071836
12908 2.633921 12.068213
12909 2.633921 12.064590
12910 2.633921 12.060967
12911 2.633921 12.057344
12912 2.633921 12.053721
12913 2.633921 12.050098
12914 2.633921 12.046475
12915 2.633921 12.042852
12916 2.633921 12.039229
12917 2.633921 12.035606
12918 2.633921 12.031983
12919 2.633921 12.028360
12920 2.633921 12.024737
12921 2.633921 12.021114
12922 2.633921 12.017491
12923 2.633921 12.013868
12924 2.633921 12.010245
12925 2.633921 12.006622
12926 2.633921 12.002999
12927 2.633921 11.999376
12928 2.633921 11.995753
12929 2.633921 11.992130
12930 2.633921 11.988507
12931 2.633921 11.984884
12932 2.633921 11.981261
12933 2.633921 11.977638
12934 2.633921 11.974015
12935 2.633921 11.970392
12936 2.633921 11.966769
12937 2.633921 11.963146
12938 2.633921 11.959523
12939 2.633921 11.955900
12940 2.633921 11.952277
12941 2.630298 11.948654
12942 2.630298 11.945031
12943 2.626675 11.941408
12944 2.626675 11.937785
12945 2.623052 11.934162
12946 2.623052 11.930539
12947 2.619429 11.926916
12948 2.619429 11.923293
12949 2.615806 11.919670
12950 2.615806 11.916047
12951 2.612183 11.912424
12952 2.612183 11.908801
12953 2.608560 11.905178
12954 2.604937 11.901555
12955 2.604937 11.897932
12956 2.601314 11.894309
12957 2.601314 11.890686
12958 2.597691 11.887063
12959 2.597691 11.883440
12960 2.594068 11.879817
12961 2.594068 11.876194
12962 2.594068 11.872571
12963 2.594068 11.868948
12964 2.594068 11.865325
12965 2.594068 11.861702
12966 2.594068 11.858079
12967 2.594068 11.854456
12968 2.594068 11.850833
12969 2.594068 11.847210
12970 2.594068 11.843587
12971 2.594068 11.839964
12972 2.590445 11.836341
12973 2.590445 11.832718
12974 2.590445 11.829095
12975 2.590445 11.825472
12976 2.590445 11.821849
12977 2.590445 11.818226
12978 2.590445 11.814603
12979 2.590445 11.810980
12980 2.590445 11.807357
12981 2.590445 11.803734
12982 2.590445 11.800111
12983 2.590445 11.796488
12984 2.590445 11.792865
12985 2.590445 11.789242
12986 2.590445 11.785619
12987 2.590445 11.781996
12988 2.590445 11.778373
12989 2.590445 11.774750
12990 2.590445 11.771127
12991 2.590445 11.767504
12992 2.590445 11.763881
12993 2.590445 11.760258
12994 2.590445 11.756635
12995 2.590445 11.753012
12996 2.590445 11.749389
12997 2.590445 11.745766
12998 2.586822 11.742143
12999 2.586822 11.738520
13000 2.586822 11.734897
13001 2.586822 11.731274
13002 2.586822 11.727651
13003 2.586822 11.724028
13004 2.586822 11.720405
13005 2.586822 11.716782
13006 2.586822 11.713159
13007 2.583199 11.709536
13008 2.583199 11.705913
13009 2.579576 11.702290
13010 2.579576 11.698667
13011 2.575953 11.695044
13012 2.575953 11.691421
13013 2.572330 11.687798
13014 2.572330 11.684175
13015 2.568707 11.680552
13016 2.568707 11.676929
13017 2.565084 11.673306
13018 2.565084 11.669683
13019 2.561461 11.666060
13020 2.557838 11.662437
13021 2.554215 11.662437
13022 2.550592 11.658814
13023 2.546969 11.655191
13024 2.543346 11.655191
13025 2.543346 11.651568
13026 2.543346 11.647945
13027 2.543346 11.644322
13028 2.543346 11.640699
13029 2.543346 11.637076
13030 2.543346 11.633453
13031 2.543346 11.629830
13032 2.543346 11.626207
13033 2.543346 11.622584
13034 2.543346 11.618961
13035 2.543346 11.615338
13036 2.543346 11.611715
13037 2.539723 11.608092
13038 2.539723 11.604469
13039 2.536100 11.600846
13040 2.536100 11.597223
13041 2.532477 11.593600
13042 2.532477 11.589977
13043 2.528854 11.586354
13044 2.528854 11.582731
13045 2.525231 11.579108
13046 2.525231 11.575485
13047 2.521608 11.571862
13048 2.521608 11.568239
13049 2.517985 11.564616
13050 2.517985 11.560993
13051 2.514362 11.557370
13052 2.514362 11.553747
13053 2.510739 11.550124
13054 2.510739 11.546501
13055 2.510739 11.542878
13056 2.510739 11.539255
13057 2.507116 11.535632
13058 2.510739 11.532009
13059 2.510739 11.528386
13060 2.510739 11.524763
13061 2.510739 11.521140
13062 2.510739 11.517517
13063 2.510739 11.513894
13064 2.510739 11.510271
13065 2.510739 11.506648
13066 2.510739 11.503025
13067 2.510739 11.499402
13068 2.510739 11.495779
13069 2.510739 11.492156
13070 2.510739 11.488533
13071 2.510739 11.484910
13072 2.510739 11.481287
13073 2.510739 11.477664
13074 2.510739 11.474041
13075 2.510739 11.470418
13076 2.510739 11.466795
13077 2.510739 11.463172
13078 2.510739 11.459549
13079 2.510739 11.455926
13080 2.510739 11.452303
13081 2.510739 11.448680
13082 2.510739 11.445057
13083 2.510739 11.441434
13084 2.510739 11.437811
13085 2.510739 11.434188
13086 2.510739 11.430565
13087 2.507116 11.426942
13088 2.507116 11.423319
13089 2.503493 11.419696
13090 2.503493 11.416073
13091 2.499870 11.412450
13092 2.499870 11.408827
13093 2.496247 11.405204
13094 2.496247 11.401581
13095 2.492624 11.397958
13096 2.492624 11.394335
13097 2.489001 11.390712
13098 2.489001 11.387089
13099 2.485378 11.383466
13100 2.481755 11.379843
13101 2.481755 11.376220
13102 2.478132 11.372597
13103 2.474509 11.368974
13104 2.470886 11.365351
13105 2.470886 11.361728
13106 2.467263 11.358105
13107 2.463640 11.354482
13108 2.460017 11.350859
13109 2.456394 11.347236
13110 2.456394 11.343613
13111 2.456394 11.339990
13112 2.456394 11.336367
13113 2.452771 11.332744
13114 2.452771 11.329121
13115 2.452771 11.325498
13116 2.452771 11.321875
13117 2.452771 11.318252
13118 2.452771 11.314629
13119 2.452771 11.311006
13120 2.452771 11.307383
13121 2.452771 11.303760
13122 2.452771 11.300137
13123 2.452771 11.296514
13124 2.449148 11.292891
13125 2.449148 11.289268
13126 2.449148 11.285645
13127 2.449148 11.282022
13128 2.449148 11.278399
13129 2.449148 11.274776
13130 2.449148 11.271153
13131 2.449148 11.267530
13132 2.449148 11.263907
13133 2.449148 11.260284
13134 2.449148 11.256661
13135 2.449148 11.253038
13136 2.449148 11.249415
13137 2.449148 11.245792
13138 2.449148 11.242169
13139 2.449148 11.238546
13140 2.449148 11.234923
13141 2.445525 11.231300
13142 2.445525 11.227677
13143 2.445525 11.224054
13144 2.441902 11.220431
13145 2.441902 11.216808
13146 2.438279 11.213185
13147 2.438279 11.209562
13148 2.438279 11.205939
13149 2.438279 11.202316
13150 2.438279 11.198693
13151 2.438279 11.195070
13152 2.438279 11.191447
13153 2.438279 11.187824
13154 2.438279 11.184201
13155 2.438279 11.180578
13156 2.438279 11.176955
13157 2.438279 11.173332
13158 2.438279 11.169709
13159 2.438279 11.166086
13160 2.438279 11.162463
13161 2.438279 11.158840
13162 2.438279 11.155217
13163 2.441902 11.151594
13164 2.441902 11.147971
13165 2.441902 11.144348
13166 2.441902 11.140725
13167 2.441902 11.137102
13168 2.441902 11.133479
13169 2.441902 11.129856
13170 2.441902 11.126233
13171 2.441902 11.122610
13172 2.441902 11.118987
13173 2.441902 11.115364
13174 2.441902 11.111741
13175 2.441902 11.108118
13176 2.441902 11.104495
13177 2.441902 11.100872
13178 2.441902 11.097249
13179 2.441902 11.093626
13180 2.441902 11.090003
13181 2.441902 11.086380
13182 2.441902 11.082757
13183 2.441902 11.079134
13184 2.441902 11.075511
13185 2.441902 11.071888
13186 2.441902 11.068265
13187 2.441902 11.064642
13188 2.441902 11.061019
13189 2.441902 11.057396
13190 2.441902 11.053773
13191 2.441902 11.050150
13192 2.441902 11.046527
13193 2.441902 11.042904
13194 2.441902 11.039281
13195 2.441902 11.035658
13196 2.438279 11.032035
13197 2.438279 11.028412
13198 2.434656 11.024789
13199 2.434656 11.021166
13200 2.431033 11.017543
13201 2.431033 11.013920
13202 2.427410 11.010297
13203 2.427410 11.006674
13204 2.423787 11.003051
13205 2.423787 10.999428
13206 2.420164 10.995805
13207 2.420164 10.992182
13208 2.416541 10.988559
13209 2.412918 10.984936
13210 2.409295 10.981313
13211 2.405672 10.977690
13212 2.405672 10.974067
13213 2.405672 10.970444
13214 2.405672 10.966821
13215 2.405672 10.963198
13216 2.405672 10.959575
13217 2.405672 10.955952
13218 2.405672 10.952329
13219 2.405672 10.948706
13220 2.405672 10.945083
13221 2.405672 10.941460
13222 2.405672 10.937837
13223 2.405672 10.934214
13224 2.405672 10.930591
13225 2.405672 10.926968
13226 2.405672 10.923345
13227 2.405672 10.919722
13228 2.405672 10.916099
13229 2.405672 10.912476
13230 2.405672 10.908853
13231 2.405672 10.905230
13232 2.405672 10.901607
13233 2.405672 10.897984
13234 2.405672 10.894361
13235 2.405672 10.890738
13236 2.405672 10.887115
13237 2.405672 10.883492
13238 2.405672 10.879869
13239 2.405672 10.876246
13240 2.405672 10.872623
13241 2.405672 10.869000
13242 2.405672 10.865377
13243 2.405672 10.861754
13244 2.402049 10.858131
13245 2.402049 10.854508
13246 2.398426 10.850885
13247 2.398426 10.847262
13248 2.394803 10.843639
13249 2.394803 10.840016
13250 2.391180 10.836393
13251 2.391180 10.832770
13252 2.387557 10.829147
13253 2.387557 10.825524
13254 2.383934 10.821901
13255 2.383934 10.818278
13256 2.383934 10.814655
13257 2.383934 10.811032
13258 2.380311 10.807409
13259 2.380311 10.803786
13260 2.380311 10.800163
13261 2.380311 10.796540
13262 2.380311 10.792917
13263 2.380311 10.789294
13264 2.380311 10.785671
13265 2.380311 10.782048
13266 2.380311 10.778425
13267 2.376688 10.774802
13268 2.376688 10.771179
13269 2.373065 10.767556
13270 2.373065 10.763933
13271 2.369442 10.760310
13272 2.369442 10.756687
13273 2.365819 10.753064
13274 2.365819 10.749441
13275 2.362196 10.745818
13276 2.362196 10.742195
13277 2.358573 10.738572
13278 2.358573 10.734949
13279 2.354950 10.731326
13280 2.351327 10.727703
13281 2.347704 10.724080
13282 2.347704 10.720457
13283 2.344081 10.716834
13284 2.344081 10.713211
13285 2.340458 10.709588
13286 2.340458 10.705965
13287 2.336835 10.702342
13288 2.333212 10.698719
13289 2.329589 10.695096
13290 2.325966 10.691473
13291 2.322343 10.687850
13292 2.318720 10.684227
13293 2.315097 10.680604
13294 2.311474 10.676981
13295 2.307851 10.673358
13296 2.304228 10.669735
13297 2.300605 10.666112
13298 2.296982 10.662489
13299 2.296982 10.658866
13300 2.296982 10.655243
13301 2.293359 10.651620
13302 2.293359 10.647997
13303 2.293359 10.644374
13304 2.289736 10.640751
13305 2.289736 10.637128
13306 2.289736 10.633505
13307 2.289736 10.629882
13308 2.289736 10.626259
13309 2.289736 10.622636
13310 2.289736 10.619013
13311 2.289736 10.615390
13312 2.289736 10.611767
13313 2.289736 10.608144
13314 2.289736 10.604521
13315 2.289736 10.600898
13316 2.289736 10.597275
13317 2.289736 10.593652
13318 2.289736 10.590029
13319 2.289736 10.586406
13320 2.289736 10.582783
13321 2.289736 10.579160
13322 2.289736 10.575537
13323 2.289736 10.571914
13324 2.289736 10.568291
13325 2.289736 10.564668
13326 2.289736 10.561045
13327 2.289736 10.557422
13328 2.289736 10.553799
13329 2.289736 10.550176
13330 2.289736 10.546553
13331 2.289736 10.542930
13332 2.289736 10.539307
13333 2.289736 10.535684
13334 2.289736 10.532061
13335 2.289736 10.528438
13336 2.289736 10.524815
13337 2.289736 10.521192
13338 2.289736 10.517569
13339 2.289736 10.513946
13340 2.289736 10.510323
13341 2.289736 10.506700
13342 2.289736 10.503077
13343 2.286113 10.499454
13344 2.286113 10.495831
13345 2.286113 10.492208
13346 2.286113 10.488585
13347 2.286113 10.484962
13348 2.286113 10.481339
13349 2.286113 10.477716
13350 2.286113 10.474093
13351 2.286113 10.470470
13352 2.286113 10.466847
13353 2.286113 10.463224
13354 2.286113 10.459601
13355 2.286113 10.455978
13356 2.282490 10.452355
13357 2.282490 10.448732
13358 2.278867 10.445109
13359 2.278867 10.441486
13360 2.275244 10.437863
13361 2.275244 10.434240
13362 2.271621 10.430617
13363 2.271621 10.426994
13364 2.267998 10.423371
13365 2.267998 10.419748
13366 2.264375 10.416125
13367 2.264375 10.412502
13368 2.260752 10.408879
13369 2.257129 10.405256
13370 2.257129 10.401633
13371 2.253506 10.398010
13372 2.253506 10.394387
13373 2.249883 10.390764
13374 2.249883 10.387141
13375 2.246260 10.383518
13376 2.246260 10.379895
13377 2.242637 10.376272
13378 2.242637 10.372649
13379 2.239014 10.369026
13380 2.235391 10.365403
13381 2.231768 10.361780
13382 2.228145 10.358157
13383 2.224522 10.354534
13384 2.220899 10.350911
13385 2.217276 10.347288
13386 2.213653 10.343665
13387 2.213653 10.340042
13388 2.210030 10.336419
13389 2.210030 10.332796
13390 2.210030 10.329173
13391 2.210030 10.325550
13392 2.210030 10.321927
13393 2.210030 10.318304
13394 2.213653 10.314681
13395 2.213653 10.311058
13396 2.213653 10.307435
13397 2.213653 10.303812
13398 2.213653 10.300189
13399 2.213653 10.296566
13400 2.213653 10.292943
13401 2.213653 10.289320
13402 2.213653 10.285697
13403 2.213653 10.282074
13404 2.213653 10.278451
13405 2.213653 10.274828
13406 2.213653 10.271205
13407 2.213653 10.267582
13408 2.213653 10.263959
13409 2.213653 10.260336
13410 2.213653 10.256713
13411 2.213653 10.253090
13412 2.213653 10.249467
13413 2.213653 10.245844
13414 2.213653 10.242221
13415 2.213653 10.238598
13416 2.213653 10.234975
13417 2.210030 10.231352
13418 2.210030 10.227729
13419 2.206407 10.224106
13420 2.206407 10.220483
13421 2.202784 10.216860
13422 2.202784 10.213237
13423 2.199161 10.209614
13424 2.199161 10.205991
13425 2.195538 10.202368
13426 2.195538 10.198745
13427 2.191915 10.195122
13428 2.191915 10.191499
13429 2.188292 10.187876
13430 2.188292 10.184253
13431 2.184669 10.180630
13432 2.184669 10.177007
13433 2.184669 10.173384
13434 2.184669 10.169761
13435 2.184669 10.166138
13436 2.184669 10.162515
