# Supplementary material for: Statistical Mapping of Maize Bundle Intensity at the Stem Scale Using Spatial Normalisation of Replicated Images
Source: PLoS One. 2014 Mar 12;9(3):e90673. doi: 10.1371/journal.pone.0090673 (PMC3951278; doi:10.1371/journal.pone.0090673)
Supplement: File S2 — Data files containing bundle positions and slice contours. (ZIP) [file pone.0090673.s002.zip › data/macro/tables/contoursMm/m09dCntMm.txt]

name   x   y
    1 0.514466 8.285801
    2 0.518089 8.282178
    3 0.518089 8.278555
    4 0.521712 8.274932
    5 0.521712 8.271309
    6 0.525335 8.267686
    7 0.525335 8.264063
    8 0.528958 8.260440
    9 0.528958 8.256817
   10 0.532581 8.253194
   11 0.532581 8.249571
   12 0.532581 8.245948
   13 0.532581 8.242325
   14 0.536204 8.238702
   15 0.536204 8.235079
   16 0.536204 8.231456
   17 0.539827 8.227833
   18 0.539827 8.224210
   19 0.539827 8.220587
   20 0.543450 8.216964
   21 0.543450 8.213341
   22 0.543450 8.209718
   23 0.547073 8.206095
   24 0.550696 8.202472
   25 0.554319 8.198849
   26 0.557942 8.195226
   27 0.561565 8.191603
   28 0.565188 8.187980
   29 0.565188 8.184357
   30 0.568811 8.180734
   31 0.568811 8.177111
   32 0.572434 8.173488
   33 0.572434 8.169865
   34 0.576057 8.166242
   35 0.576057 8.162619
   36 0.579680 8.158996
   37 0.579680 8.155373
   38 0.583303 8.151750
   39 0.583303 8.148127
   40 0.586926 8.144504
   41 0.586926 8.140881
   42 0.586926 8.137258
   43 0.586926 8.133635
   44 0.586926 8.130012
   45 0.586926 8.126389
   46 0.586926 8.122766
   47 0.586926 8.119143
   48 0.586926 8.115520
   49 0.586926 8.111897
   50 0.586926 8.108274
   51 0.586926 8.104651
   52 0.586926 8.101028
   53 0.586926 8.097405
   54 0.586926 8.093782
   55 0.586926 8.090159
   56 0.586926 8.086536
   57 0.586926 8.082913
   58 0.586926 8.079290
   59 0.586926 8.075667
   60 0.586926 8.072044
   61 0.586926 8.068421
   62 0.586926 8.064798
   63 0.583303 8.061175
   64 0.583303 8.057552
   65 0.579680 8.053929
   66 0.579680 8.050306
   67 0.576057 8.046683
   68 0.576057 8.043060
   69 0.572434 8.039437
   70 0.572434 8.035814
   71 0.572434 8.032191
   72 0.572434 8.028568
   73 0.572434 8.024945
   74 0.572434 8.021322
   75 0.572434 8.017699
   76 0.572434 8.014076
   77 0.572434 8.010453
   78 0.572434 8.006830
   79 0.572434 8.003207
   80 0.572434 7.999584
   81 0.572434 7.995961
   82 0.572434 7.992338
   83 0.572434 7.988715
   84 0.572434 7.985092
   85 0.572434 7.981469
   86 0.572434 7.977846
   87 0.572434 7.974223
   88 0.572434 7.970600
   89 0.572434 7.966977
   90 0.572434 7.963354
   91 0.572434 7.959731
   92 0.572434 7.956108
   93 0.572434 7.952485
   94 0.576057 7.948862
   95 0.576057 7.945239
   96 0.579680 7.941616
   97 0.579680 7.937993
   98 0.583303 7.934370
   99 0.583303 7.930747
  100 0.583303 7.927124
  101 0.583303 7.923501
  102 0.583303 7.919878
  103 0.583303 7.916255
  104 0.583303 7.912632
  105 0.586926 7.909009
  106 0.586926 7.905386
  107 0.586926 7.901763
  108 0.590549 7.901763
  109 0.594172 7.898140
  110 0.597795 7.894517
  111 0.601418 7.890894
  112 0.605041 7.890894
  113 0.608664 7.887271
  114 0.612287 7.883648
  115 0.615910 7.883648
  116 0.619533 7.880025
  117 0.623156 7.880025
  118 0.626779 7.880025
  119 0.630402 7.880025
  120 0.634025 7.883648
  121 0.637648 7.883648
  122 0.641271 7.887271
  123 0.644894 7.887271
  124 0.648517 7.890894
  125 0.652140 7.890894
  126 0.655763 7.894517
  127 0.659386 7.894517
  128 0.663009 7.898140
  129 0.666632 7.898140
  130 0.670255 7.901763
  131 0.673878 7.901763
  132 0.677501 7.901763
  133 0.681124 7.901763
  134 0.684747 7.901763
  135 0.688370 7.901763
  136 0.691993 7.901763
  137 0.695616 7.901763
  138 0.699239 7.901763
  139 0.702862 7.901763
  140 0.706485 7.901763
  141 0.710108 7.901763
  142 0.713731 7.905386
  143 0.717354 7.909009
  144 0.720977 7.912632
  145 0.724600 7.916255
  146 0.728223 7.919878
  147 0.731846 7.923501
  148 0.735469 7.927124
  149 0.739092 7.930747
  150 0.742715 7.934370
  151 0.746338 7.937993
  152 0.749961 7.941616
  153 0.749961 7.945239
  154 0.753584 7.948862
  155 0.753584 7.952485
  156 0.757207 7.956108
  157 0.757207 7.959731
  158 0.760830 7.963354
  159 0.760830 7.966977
  160 0.764453 7.970600
  161 0.768076 7.974223
  162 0.768076 7.977846
  163 0.771699 7.981469
  164 0.775322 7.981469
  165 0.778945 7.985092
  166 0.782568 7.985092
  167 0.786191 7.988715
  168 0.789814 7.988715
  169 0.793437 7.992338
  170 0.797060 7.992338
  171 0.800683 7.995961
  172 0.804306 7.995961
  173 0.807929 7.999584
  174 0.811552 7.999584
  175 0.815175 8.003207
  176 0.818798 8.003207
  177 0.822421 8.003207
  178 0.826044 8.003207
  179 0.829667 8.003207
  180 0.833290 8.003207
  181 0.836913 8.003207
  182 0.840536 8.003207
  183 0.844159 8.006830
  184 0.847782 8.006830
  185 0.851405 8.006830
  186 0.855028 8.006830
  187 0.858651 8.006830
  188 0.862274 8.006830
  189 0.865897 8.006830
  190 0.869520 8.006830
  191 0.873143 8.006830
  192 0.876766 8.006830
  193 0.880389 8.006830
  194 0.884012 8.006830
  195 0.887635 8.006830
  196 0.891258 8.006830
  197 0.894881 8.006830
  198 0.898504 8.006830
  199 0.902127 8.006830
  200 0.905750 8.006830
  201 0.909373 8.006830
  202 0.912996 8.006830
  203 0.916619 8.006830
  204 0.920242 8.006830
  205 0.923865 8.006830
  206 0.927488 8.006830
  207 0.931111 8.003207
  208 0.934734 8.003207
  209 0.938357 8.003207
  210 0.941980 8.003207
  211 0.945603 8.003207
  212 0.949226 8.003207
  213 0.952849 8.003207
  214 0.956472 7.999584
  215 0.960095 7.999584
  216 0.963718 7.995961
  217 0.967341 7.995961
  218 0.970964 7.992338
  219 0.974587 7.992338
  220 0.978210 7.988715
  221 0.981833 7.988715
  222 0.985456 7.985092
  223 0.989079 7.985092
  224 0.992702 7.981469
  225 0.996325 7.981469
  226 0.999948 7.977846
  227 0.999948 7.974223
  228 1.003571 7.970600
  229 1.003571 7.966977
  230 1.007194 7.963354
  231 1.007194 7.959731
  232 1.010817 7.956108
  233 1.010817 7.952485
  234 1.014440 7.948862
  235 1.014440 7.945239
  236 1.018063 7.941616
  237 1.018063 7.937993
  238 1.021686 7.934370
  239 1.021686 7.930747
  240 1.021686 7.927124
  241 1.021686 7.923501
  242 1.021686 7.919878
  243 1.021686 7.916255
  244 1.021686 7.912632
  245 1.021686 7.909009
  246 1.021686 7.905386
  247 1.021686 7.901763
  248 1.021686 7.898140
  249 1.021686 7.894517
  250 1.021686 7.890894
  251 1.021686 7.887271
  252 1.021686 7.883648
  253 1.021686 7.880025
  254 1.021686 7.876402
  255 1.021686 7.872779
  256 1.021686 7.869156
  257 1.021686 7.865533
  258 1.021686 7.861910
  259 1.021686 7.858287
  260 1.021686 7.854664
  261 1.021686 7.851041
  262 1.021686 7.847418
  263 1.021686 7.843795
  264 1.021686 7.840172
  265 1.021686 7.836549
  266 1.021686 7.832926
  267 1.021686 7.829303
  268 1.021686 7.825680
  269 1.021686 7.822057
  270 1.021686 7.818434
  271 1.018063 7.814811
  272 1.018063 7.811188
  273 1.014440 7.807565
  274 1.014440 7.803942
  275 1.010817 7.800319
  276 1.010817 7.796696
  277 1.007194 7.793073
  278 1.007194 7.789450
  279 1.003571 7.785827
  280 1.003571 7.782204
  281 0.999948 7.778581
  282 0.999948 7.774958
  283 0.996325 7.771335
  284 0.996325 7.767712
  285 0.996325 7.764089
  286 0.996325 7.760466
  287 0.996325 7.756843
  288 0.999948 7.753220
  289 0.999948 7.749597
  290 0.999948 7.745974
  291 0.999948 7.742351
  292 0.999948 7.738728
  293 0.999948 7.735105
  294 0.999948 7.731482
  295 0.999948 7.727859
  296 1.003571 7.724236
  297 1.003571 7.720613
  298 1.003571 7.716990
  299 1.003571 7.713367
  300 1.007194 7.709744
  301 1.007194 7.706121
  302 1.010817 7.702498
  303 1.010817 7.698875
  304 1.014440 7.695252
  305 1.014440 7.691629
  306 1.014440 7.688006
  307 1.014440 7.684383
  308 1.014440 7.680760
  309 1.014440 7.677137
  310 1.014440 7.673514
  311 1.014440 7.669891
  312 1.014440 7.666268
  313 1.014440 7.662645
  314 1.014440 7.659022
  315 1.014440 7.655399
  316 1.014440 7.651776
  317 1.014440 7.648153
  318 1.014440 7.644530
  319 1.014440 7.640907
  320 1.014440 7.637284
  321 1.014440 7.633661
  322 1.014440 7.630038
  323 1.014440 7.626415
  324 1.014440 7.622792
  325 1.014440 7.619169
  326 1.014440 7.615546
  327 1.014440 7.611923
  328 1.014440 7.608300
  329 1.010817 7.604677
  330 1.010817 7.601054
  331 1.007194 7.597431
  332 1.007194 7.593808
  333 1.003571 7.590185
  334 1.003571 7.586562
  335 1.003571 7.582939
  336 1.003571 7.579316
  337 1.003571 7.575693
  338 1.003571 7.572070
  339 1.003571 7.568447
  340 1.003571 7.564824
  341 1.003571 7.561201
  342 1.003571 7.557578
  343 1.003571 7.553955
  344 1.003571 7.550332
  345 1.003571 7.546709
  346 1.003571 7.543086
  347 1.003571 7.539463
  348 1.003571 7.535840
  349 1.003571 7.532217
  350 1.003571 7.528594
  351 1.003571 7.524971
  352 1.003571 7.521348
  353 1.003571 7.517725
  354 1.003571 7.514102
  355 1.003571 7.510479
  356 1.003571 7.506856
  357 1.003571 7.503233
  358 1.003571 7.499610
  359 0.999948 7.495987
  360 0.999948 7.492364
  361 0.996325 7.488741
  362 0.996325 7.485118
  363 0.992702 7.481495
  364 0.992702 7.477872
  365 0.992702 7.474249
  366 0.992702 7.470626
  367 0.989079 7.467003
  368 0.989079 7.463380
  369 0.989079 7.459757
  370 0.989079 7.456134
  371 0.989079 7.452511
  372 0.989079 7.448888
  373 0.989079 7.445265
  374 0.989079 7.441642
  375 0.989079 7.438019
  376 0.989079 7.434396
  377 0.989079 7.430773
  378 0.989079 7.427150
  379 0.989079 7.423527
  380 0.989079 7.419904
  381 0.989079 7.416281
  382 0.989079 7.412658
  383 0.989079 7.409035
  384 0.989079 7.405412
  385 0.989079 7.401789
  386 0.989079 7.398166
  387 0.989079 7.394543
  388 0.989079 7.390920
  389 0.989079 7.387297
  390 0.989079 7.383674
  391 0.989079 7.380051
  392 0.989079 7.376428
  393 0.989079 7.372805
  394 0.989079 7.369182
  395 0.989079 7.365559
  396 0.989079 7.361936
  397 0.989079 7.358313
  398 0.989079 7.354690
  399 0.989079 7.351067
  400 0.989079 7.347444
  401 0.985456 7.343821
  402 0.985456 7.340198
  403 0.985456 7.336575
  404 0.985456 7.332952
  405 0.985456 7.329329
  406 0.985456 7.325706
  407 0.985456 7.322083
  408 0.985456 7.318460
  409 0.985456 7.314837
  410 0.985456 7.311214
  411 0.985456 7.307591
  412 0.985456 7.303968
  413 0.985456 7.300345
  414 0.985456 7.296722
  415 0.985456 7.293099
  416 0.985456 7.289476
  417 0.985456 7.285853
  418 0.989079 7.282230
  419 0.992702 7.278607
  420 0.996325 7.274984
  421 0.996325 7.271361
  422 0.999948 7.267738
  423 0.999948 7.264115
  424 1.003571 7.260492
  425 1.003571 7.256869
  426 1.007194 7.253246
  427 1.007194 7.249623
  428 1.010817 7.246000
  429 1.010817 7.242377
  430 1.014440 7.238754
  431 1.014440 7.235131
  432 1.018063 7.231508
  433 1.018063 7.227885
  434 1.018063 7.224262
  435 1.018063 7.220639
  436 1.018063 7.217016
  437 1.018063 7.213393
  438 1.018063 7.209770
  439 1.018063 7.206147
  440 1.018063 7.202524
  441 1.018063 7.198901
  442 1.018063 7.195278
  443 1.018063 7.191655
  444 1.018063 7.188032
  445 1.018063 7.184409
  446 1.018063 7.180786
  447 1.018063 7.177163
  448 1.018063 7.173540
  449 1.018063 7.169917
  450 1.018063 7.166294
  451 1.018063 7.162671
  452 1.018063 7.159048
  453 1.018063 7.155425
  454 1.018063 7.151802
  455 1.018063 7.148179
  456 1.018063 7.144556
  457 1.018063 7.140933
  458 1.018063 7.137310
  459 1.018063 7.133687
  460 1.018063 7.130064
  461 1.018063 7.126441
  462 1.018063 7.122818
  463 1.018063 7.119195
  464 1.018063 7.115572
  465 1.018063 7.111949
  466 1.018063 7.108326
  467 1.018063 7.104703
  468 1.018063 7.101080
  469 1.018063 7.097457
  470 1.018063 7.093834
  471 1.018063 7.090211
  472 1.021686 7.086588
  473 1.021686 7.082965
  474 1.021686 7.079342
  475 1.021686 7.075719
  476 1.021686 7.072096
  477 1.021686 7.068473
  478 1.021686 7.064850
  479 1.021686 7.061227
  480 1.021686 7.057604
  481 1.021686 7.053981
  482 1.021686 7.050358
  483 1.021686 7.046735
  484 1.021686 7.043112
  485 1.021686 7.039489
  486 1.021686 7.035866
  487 1.021686 7.032243
  488 1.021686 7.028620
  489 1.021686 7.024997
  490 1.021686 7.021374
  491 1.021686 7.017751
  492 1.021686 7.014128
  493 1.021686 7.010505
  494 1.021686 7.006882
  495 1.021686 7.003259
  496 1.018063 6.999636
  497 1.018063 6.996013
  498 1.014440 6.992390
  499 1.014440 6.988767
  500 1.010817 6.985144
  501 1.010817 6.981521
  502 1.007194 6.977898
  503 1.007194 6.974275
  504 1.003571 6.970652
  505 1.003571 6.967029
  506 0.999948 6.963406
  507 0.999948 6.959783
  508 0.996325 6.956160
  509 0.996325 6.952537
  510 0.996325 6.948914
  511 0.996325 6.945291
  512 0.996325 6.941668
  513 0.996325 6.938045
  514 0.996325 6.934422
  515 0.996325 6.930799
  516 0.996325 6.927176
  517 0.996325 6.923553
  518 0.996325 6.919930
  519 0.996325 6.916307
  520 0.996325 6.912684
  521 0.996325 6.909061
  522 0.996325 6.905438
  523 0.999948 6.901815
  524 0.999948 6.898192
  525 1.003571 6.894569
  526 1.003571 6.890946
  527 1.007194 6.887323
  528 1.007194 6.883700
  529 1.010817 6.880077
  530 1.010817 6.876454
  531 1.010817 6.872831
  532 1.010817 6.869208
  533 1.010817 6.865585
  534 1.010817 6.861962
  535 1.010817 6.858339
  536 1.010817 6.854716
  537 1.010817 6.851093
  538 1.010817 6.847470
  539 1.010817 6.843847
  540 1.010817 6.840224
  541 1.010817 6.836601
  542 1.010817 6.832978
  543 1.010817 6.829355
  544 1.010817 6.825732
  545 1.010817 6.822109
  546 1.010817 6.818486
  547 1.010817 6.814863
  548 1.010817 6.811240
  549 1.010817 6.807617
  550 1.010817 6.803994
  551 1.010817 6.800371
  552 1.010817 6.796748
  553 1.007194 6.793125
  554 1.007194 6.789502
  555 1.003571 6.785879
  556 1.003571 6.782256
  557 0.999948 6.778633
  558 0.999948 6.775010
  559 0.996325 6.771387
  560 0.996325 6.767764
  561 0.992702 6.764141
  562 0.992702 6.760518
  563 0.989079 6.756895
  564 0.989079 6.753272
  565 0.985456 6.749649
  566 0.981833 6.749649
  567 0.981833 6.746026
  568 0.978210 6.742403
  569 0.978210 6.738780
  570 0.978210 6.735157
  571 0.978210 6.731534
  572 0.978210 6.727911
  573 0.981833 6.724288
  574 0.981833 6.720665
  575 0.981833 6.717042
  576 0.981833 6.713419
  577 0.981833 6.709796
  578 0.981833 6.706173
  579 0.981833 6.702550
  580 0.981833 6.698927
  581 0.985456 6.695304
  582 0.985456 6.691681
  583 0.989079 6.688058
  584 0.989079 6.684435
  585 0.989079 6.680812
  586 0.989079 6.677189
  587 0.989079 6.673566
  588 0.989079 6.669943
  589 0.989079 6.666320
  590 0.989079 6.662697
  591 0.989079 6.659074
  592 0.989079 6.655451
  593 0.989079 6.651828
  594 0.989079 6.648205
  595 0.989079 6.644582
  596 0.989079 6.640959
  597 0.989079 6.637336
  598 0.989079 6.633713
  599 0.989079 6.630090
  600 0.989079 6.626467
  601 0.989079 6.622844
  602 0.989079 6.619221
  603 0.989079 6.615598
  604 0.989079 6.611975
  605 0.989079 6.608352
  606 0.989079 6.604729
  607 0.989079 6.601106
  608 0.985456 6.597483
  609 0.985456 6.593860
  610 0.981833 6.590237
  611 0.981833 6.586614
  612 0.978210 6.582991
  613 0.978210 6.579368
  614 0.978210 6.575745
  615 0.978210 6.572122
  616 0.978210 6.568499
  617 0.978210 6.564876
  618 0.978210 6.561253
  619 0.978210 6.557630
  620 0.978210 6.554007
  621 0.978210 6.550384
  622 0.978210 6.546761
  623 0.978210 6.543138
  624 0.978210 6.539515
  625 0.978210 6.535892
  626 0.978210 6.532269
  627 0.978210 6.528646
  628 0.978210 6.525023
  629 0.978210 6.521400
  630 0.974587 6.517777
  631 0.974587 6.514154
  632 0.974587 6.510531
  633 0.970964 6.506908
  634 0.970964 6.503285
  635 0.970964 6.499662
  636 0.970964 6.496039
  637 0.970964 6.492416
  638 0.970964 6.488793
  639 0.970964 6.485170
  640 0.970964 6.481547
  641 0.970964 6.477924
  642 0.970964 6.474301
  643 0.970964 6.470678
  644 0.970964 6.467055
  645 0.970964 6.463432
  646 0.970964 6.459809
  647 0.970964 6.456186
  648 0.970964 6.452563
  649 0.967341 6.448940
  650 0.967341 6.445317
  651 0.967341 6.441694
  652 0.967341 6.438071
  653 0.967341 6.434448
  654 0.967341 6.430825
  655 0.967341 6.427202
  656 0.967341 6.423579
  657 0.967341 6.419956
  658 0.967341 6.416333
  659 0.967341 6.412710
  660 0.967341 6.409087
  661 0.967341 6.405464
  662 0.967341 6.401841
  663 0.967341 6.398218
  664 0.967341 6.394595
  665 0.963718 6.390972
  666 0.963718 6.387349
  667 0.963718 6.383726
  668 0.960095 6.380103
  669 0.960095 6.376480
  670 0.960095 6.372857
  671 0.956472 6.369234
  672 0.956472 6.365611
  673 0.956472 6.361988
  674 0.956472 6.358365
  675 0.956472 6.354742
  676 0.956472 6.351119
  677 0.956472 6.347496
  678 0.956472 6.343873
  679 0.956472 6.340250
  680 0.956472 6.336627
  681 0.952849 6.333004
  682 0.952849 6.329381
  683 0.952849 6.325758
  684 0.949226 6.322135
  685 0.949226 6.318512
  686 0.945603 6.314889
  687 0.945603 6.311266
  688 0.949226 6.307643
  689 0.949226 6.304020
  690 0.952849 6.300397
  691 0.952849 6.296774
  692 0.952849 6.293151
  693 0.956472 6.289528
  694 0.956472 6.285905
  695 0.956472 6.282282
  696 0.956472 6.278659
  697 0.956472 6.275036
  698 0.956472 6.271413
  699 0.956472 6.267790
  700 0.956472 6.264167
  701 0.956472 6.260544
  702 0.956472 6.256921
  703 0.956472 6.253298
  704 0.956472 6.249675
  705 0.956472 6.246052
  706 0.956472 6.242429
  707 0.956472 6.238806
  708 0.956472 6.235183
  709 0.956472 6.231560
  710 0.956472 6.227937
  711 0.956472 6.224314
  712 0.956472 6.220691
  713 0.956472 6.217068
  714 0.956472 6.213445
  715 0.956472 6.209822
  716 0.952849 6.206199
  717 0.952849 6.202576
  718 0.949226 6.198953
  719 0.949226 6.195330
  720 0.945603 6.191707
  721 0.945603 6.188084
  722 0.941980 6.184461
  723 0.941980 6.180838
  724 0.938357 6.177215
  725 0.938357 6.173592
  726 0.934734 6.169969
  727 0.934734 6.166346
  728 0.931111 6.162723
  729 0.927488 6.159100
  730 0.923865 6.155477
  731 0.923865 6.151854
  732 0.923865 6.148231
  733 0.923865 6.144608
  734 0.923865 6.140985
  735 0.923865 6.137362
  736 0.923865 6.133739
  737 0.923865 6.130116
  738 0.923865 6.126493
  739 0.923865 6.122870
  740 0.923865 6.119247
  741 0.923865 6.115624
  742 0.923865 6.112001
  743 0.923865 6.108378
  744 0.923865 6.104755
  745 0.923865 6.101132
  746 0.923865 6.097509
  747 0.923865 6.093886
  748 0.923865 6.090263
  749 0.923865 6.086640
  750 0.927488 6.083017
  751 0.927488 6.079394
  752 0.927488 6.075771
  753 0.931111 6.072148
  754 0.931111 6.068525
  755 0.931111 6.064902
  756 0.931111 6.061279
  757 0.931111 6.057656
  758 0.931111 6.054033
  759 0.934734 6.050410
  760 0.934734 6.046787
  761 0.934734 6.043164
  762 0.938357 6.039541
  763 0.938357 6.035918
  764 0.938357 6.032295
  765 0.941980 6.028672
  766 0.941980 6.025049
  767 0.945603 6.021426
  768 0.945603 6.017803
  769 0.949226 6.014180
  770 0.952849 6.010557
  771 0.956472 6.006934
  772 0.960095 6.003311
  773 0.963718 5.999688
  774 0.967341 5.996065
  775 0.970964 5.992442
  776 0.974587 5.988819
  777 0.978210 5.985196
  778 0.981833 5.985196
  779 0.985456 5.985196
  780 0.989079 5.985196
  781 0.992702 5.985196
  782 0.996325 5.985196
  783 0.999948 5.985196
  784 1.003571 5.985196
  785 1.007194 5.985196
  786 1.010817 5.985196
  787 1.014440 5.985196
  788 1.018063 5.985196
  789 1.021686 5.985196
  790 1.025309 5.985196
  791 1.028932 5.985196
  792 1.032555 5.985196
  793 1.036178 5.985196
  794 1.039801 5.985196
  795 1.043424 5.985196
  796 1.047047 5.985196
  797 1.050670 5.985196
  798 1.054293 5.985196
  799 1.057916 5.985196
  800 1.061539 5.985196
  801 1.065162 5.985196
  802 1.068785 5.985196
  803 1.072408 5.985196
  804 1.076031 5.985196
  805 1.079654 5.985196
  806 1.083277 5.985196
  807 1.086900 5.981573
  808 1.090523 5.981573
  809 1.094146 5.977950
  810 1.097769 5.977950
  811 1.101392 5.974327
  812 1.105015 5.974327
  813 1.108638 5.970704
  814 1.112261 5.970704
  815 1.115884 5.967081
  816 1.119507 5.967081
  817 1.123130 5.963458
  818 1.126753 5.963458
  819 1.130376 5.959835
  820 1.133999 5.959835
  821 1.137622 5.956212
  822 1.141245 5.956212
  823 1.144868 5.952589
  824 1.148491 5.952589
  825 1.152114 5.948966
  826 1.155737 5.948966
  827 1.159360 5.945343
  828 1.159360 5.941720
  829 1.162983 5.938097
  830 1.162983 5.934474
  831 1.166606 5.930851
  832 1.166606 5.927228
  833 1.170229 5.923605
  834 1.170229 5.919982
  835 1.173852 5.916359
  836 1.173852 5.912736
  837 1.177475 5.909113
  838 1.177475 5.905490
  839 1.181098 5.901867
  840 1.181098 5.898244
  841 1.181098 5.894621
  842 1.181098 5.890998
  843 1.181098 5.887375
  844 1.181098 5.883752
  845 1.181098 5.880129
  846 1.181098 5.876506
  847 1.181098 5.872883
  848 1.181098 5.869260
  849 1.181098 5.865637
  850 1.181098 5.862014
  851 1.181098 5.858391
  852 1.181098 5.854768
  853 1.181098 5.851145
  854 1.181098 5.847522
  855 1.181098 5.843899
  856 1.181098 5.840276
  857 1.181098 5.836653
  858 1.181098 5.833030
  859 1.181098 5.829407
  860 1.181098 5.825784
  861 1.181098 5.822161
  862 1.177475 5.818538
  863 1.177475 5.814915
  864 1.173852 5.811292
  865 1.173852 5.807669
  866 1.170229 5.804046
  867 1.170229 5.800423
  868 1.166606 5.796800
  869 1.166606 5.793177
  870 1.162983 5.789554
  871 1.162983 5.785931
  872 1.159360 5.782308
  873 1.159360 5.778685
  874 1.155737 5.775062
  875 1.152114 5.775062
  876 1.148491 5.771439
  877 1.144868 5.771439
  878 1.141245 5.767816
  879 1.137622 5.767816
  880 1.133999 5.764193
  881 1.130376 5.764193
  882 1.126753 5.760570
  883 1.123130 5.760570
  884 1.119507 5.756947
  885 1.115884 5.753324
  886 1.112261 5.749701
  887 1.108638 5.746078
  888 1.105015 5.742455
  889 1.101392 5.738832
  890 1.101392 5.735209
  891 1.101392 5.731586
  892 1.101392 5.727963
  893 1.105015 5.724340
  894 1.105015 5.720717
  895 1.105015 5.717094
  896 1.108638 5.713471
  897 1.112261 5.709848
  898 1.115884 5.706225
  899 1.119507 5.706225
  900 1.123130 5.702602
  901 1.126753 5.698979
  902 1.130376 5.695356
  903 1.133999 5.691733
  904 1.137622 5.688110
  905 1.141245 5.684487
  906 1.141245 5.680864
  907 1.144868 5.677241
  908 1.144868 5.673618
  909 1.148491 5.669995
  910 1.148491 5.666372
  911 1.152114 5.662749
  912 1.152114 5.659126
  913 1.155737 5.655503
  914 1.155737 5.651880
  915 1.159360 5.648257
  916 1.159360 5.644634
  917 1.162983 5.641011
  918 1.166606 5.637388
  919 1.170229 5.633765
  920 1.173852 5.630142
  921 1.177475 5.626519
  922 1.181098 5.626519
  923 1.184721 5.622896
  924 1.188344 5.622896
  925 1.191967 5.619273
  926 1.195590 5.615650
  927 1.199213 5.612027
  928 1.199213 5.608404
  929 1.202836 5.604781
  930 1.202836 5.601158
  931 1.206459 5.597535
  932 1.206459 5.593912
  933 1.210082 5.590289
  934 1.210082 5.586666
  935 1.213705 5.583043
  936 1.213705 5.579420
  937 1.217328 5.575797
  938 1.217328 5.572174
  939 1.220951 5.568551
  940 1.220951 5.564928
  941 1.220951 5.561305
  942 1.220951 5.557682
  943 1.220951 5.554059
  944 1.220951 5.550436
  945 1.220951 5.546813
  946 1.220951 5.543190
  947 1.220951 5.539567
  948 1.220951 5.535944
  949 1.220951 5.532321
  950 1.220951 5.528698
  951 1.220951 5.525075
  952 1.220951 5.521452
  953 1.220951 5.517829
  954 1.220951 5.514206
  955 1.220951 5.510583
  956 1.220951 5.506960
  957 1.220951 5.503337
  958 1.220951 5.499714
  959 1.220951 5.496091
  960 1.220951 5.492468
  961 1.220951 5.488845
  962 1.220951 5.485222
  963 1.224574 5.481599
  964 1.228197 5.477976
  965 1.231820 5.474353
  966 1.235443 5.470730
  967 1.239066 5.467107
  968 1.242689 5.463484
  969 1.246312 5.459861
  970 1.249935 5.456238
  971 1.253558 5.452615
  972 1.257181 5.448992
  973 1.260804 5.445369
  974 1.264427 5.441746
  975 1.268050 5.438123
  976 1.271673 5.434500
  977 1.275296 5.430877
  978 1.278919 5.427254
  979 1.282542 5.427254
  980 1.286165 5.423631
  981 1.289788 5.420008
  982 1.293411 5.420008
  983 1.297034 5.416385
  984 1.300657 5.416385
  985 1.304280 5.412762
  986 1.307903 5.412762
  987 1.311526 5.409139
  988 1.315149 5.405516
  989 1.318772 5.401893
  990 1.322395 5.398270
  991 1.326018 5.394647
  992 1.329641 5.391024
  993 1.329641 5.387401
  994 1.333264 5.383778
  995 1.333264 5.380155
  996 1.336887 5.376532
  997 1.336887 5.372909
  998 1.340510 5.369286
  999 1.340510 5.365663
 1000 1.344133 5.362040
 1001 1.344133 5.358417
 1002 1.347756 5.354794
 1003 1.347756 5.351171
 1004 1.351379 5.347548
 1005 1.351379 5.343925
 1006 1.351379 5.340302
 1007 1.355002 5.336679
 1008 1.355002 5.333056
 1009 1.358625 5.329433
 1010 1.358625 5.325810
 1011 1.362248 5.322187
 1012 1.365871 5.318564
 1013 1.369494 5.314941
 1014 1.373117 5.311318
 1015 1.376740 5.307695
 1016 1.380363 5.304072
 1017 1.383986 5.300449
 1018 1.387609 5.296826
 1019 1.391232 5.293203
 1020 1.394855 5.289580
 1021 1.398478 5.285957
 1022 1.402101 5.282334
 1023 1.405724 5.278711
 1024 1.405724 5.275088
 1025 1.409347 5.271465
 1026 1.409347 5.267842
 1027 1.412970 5.264219
 1028 1.412970 5.260596
 1029 1.416593 5.256973
 1030 1.416593 5.253350
 1031 1.420216 5.249727
 1032 1.420216 5.246104
 1033 1.423839 5.242481
 1034 1.423839 5.238858
 1035 1.427462 5.235235
 1036 1.427462 5.231612
 1037 1.427462 5.227989
 1038 1.427462 5.224366
 1039 1.427462 5.220743
 1040 1.427462 5.217120
 1041 1.427462 5.213497
 1042 1.427462 5.209874
 1043 1.427462 5.206251
 1044 1.427462 5.202628
 1045 1.431085 5.199005
 1046 1.431085 5.195382
 1047 1.434708 5.191759
 1048 1.438331 5.188136
 1049 1.441954 5.184513
 1050 1.445577 5.180890
 1051 1.449200 5.177267
 1052 1.452823 5.173644
 1053 1.452823 5.170021
 1054 1.456446 5.166398
 1055 1.456446 5.162775
 1056 1.460069 5.159152
 1057 1.460069 5.155529
 1058 1.463692 5.151906
 1059 1.463692 5.148283
 1060 1.467315 5.144660
 1061 1.467315 5.141037
 1062 1.470938 5.137414
 1063 1.470938 5.133791
 1064 1.474561 5.130168
 1065 1.474561 5.126545
 1066 1.478184 5.122922
 1067 1.481807 5.119299
 1068 1.485430 5.115676
 1069 1.489053 5.115676
 1070 1.492676 5.112053
 1071 1.496299 5.108430
 1072 1.499922 5.104807
 1073 1.503545 5.101184
 1074 1.507168 5.097561
 1075 1.510791 5.093938
 1076 1.514414 5.090315
 1077 1.518037 5.090315
 1078 1.521660 5.090315
 1079 1.525283 5.086692
 1080 1.528906 5.086692
 1081 1.532529 5.083069
 1082 1.536152 5.083069
 1083 1.539775 5.079446
 1084 1.543398 5.079446
 1085 1.547021 5.075823
 1086 1.550644 5.075823
 1087 1.554267 5.072200
 1088 1.557890 5.072200
 1089 1.561513 5.068577
 1090 1.565136 5.068577
 1091 1.568759 5.064954
 1092 1.572382 5.061331
 1093 1.572382 5.057708
 1094 1.576005 5.054085
 1095 1.576005 5.050462
 1096 1.579628 5.046839
 1097 1.579628 5.043216
 1098 1.583251 5.039593
 1099 1.583251 5.035970
 1100 1.586874 5.032347
 1101 1.586874 5.028724
 1102 1.590497 5.025101
 1103 1.590497 5.021478
 1104 1.594120 5.017855
 1105 1.597743 5.014232
 1106 1.601366 5.010609
 1107 1.604989 5.006986
 1108 1.608612 5.006986
 1109 1.612235 5.003363
 1110 1.615858 4.999740
 1111 1.619481 4.996117
 1112 1.623104 4.992494
 1113 1.626727 4.988871
 1114 1.630350 4.985248
 1115 1.633973 4.981625
 1116 1.633973 4.978002
 1117 1.637596 4.974379
 1118 1.637596 4.970756
 1119 1.641219 4.967133
 1120 1.641219 4.963510
 1121 1.644842 4.959887
 1122 1.644842 4.956264
 1123 1.648465 4.952641
 1124 1.648465 4.949018
 1125 1.652088 4.945395
 1126 1.652088 4.941772
 1127 1.655711 4.938149
 1128 1.655711 4.934526
 1129 1.659334 4.930903
 1130 1.662957 4.930903
 1131 1.666580 4.930903
 1132 1.670203 4.930903
 1133 1.673826 4.930903
 1134 1.677449 4.930903
 1135 1.681072 4.927280
 1136 1.684695 4.927280
 1137 1.688318 4.923657
 1138 1.691941 4.923657
 1139 1.695564 4.920034
 1140 1.699187 4.920034
 1141 1.702810 4.916411
 1142 1.706433 4.916411
 1143 1.710056 4.912788
 1144 1.713679 4.912788
 1145 1.717302 4.909165
 1146 1.720925 4.909165
 1147 1.724548 4.905542
 1148 1.724548 4.901919
 1149 1.728171 4.898296
 1150 1.728171 4.894673
 1151 1.731794 4.891050
 1152 1.731794 4.887427
 1153 1.735417 4.883804
 1154 1.735417 4.880181
 1155 1.739040 4.876558
 1156 1.739040 4.872935
 1157 1.742663 4.869312
 1158 1.742663 4.865689
 1159 1.746286 4.862066
 1160 1.746286 4.858443
 1161 1.746286 4.854820
 1162 1.746286 4.851197
 1163 1.746286 4.847574
 1164 1.746286 4.843951
 1165 1.746286 4.840328
 1166 1.746286 4.836705
 1167 1.746286 4.833082
 1168 1.746286 4.829459
 1169 1.746286 4.825836
 1170 1.746286 4.822213
 1171 1.746286 4.818590
 1172 1.746286 4.814967
 1173 1.746286 4.811344
 1174 1.746286 4.807721
 1175 1.746286 4.804098
 1176 1.746286 4.800475
 1177 1.746286 4.796852
 1178 1.746286 4.793229
 1179 1.749909 4.789606
 1180 1.753532 4.785983
 1181 1.753532 4.782360
 1182 1.757155 4.778737
 1183 1.760778 4.775114
 1184 1.764401 4.771491
 1185 1.768024 4.767868
 1186 1.771647 4.764245
 1187 1.775270 4.760622
 1188 1.778893 4.756999
 1189 1.782516 4.753376
 1190 1.786139 4.749753
 1191 1.789762 4.746130
 1192 1.793385 4.742507
 1193 1.797008 4.738884
 1194 1.800631 4.735261
 1195 1.804254 4.731638
 1196 1.807877 4.731638
 1197 1.811500 4.731638
 1198 1.815123 4.731638
 1199 1.818746 4.731638
 1200 1.822369 4.731638
 1201 1.825992 4.731638
 1202 1.829615 4.731638
 1203 1.833238 4.731638
 1204 1.836861 4.731638
 1205 1.840484 4.731638
 1206 1.844107 4.731638
 1207 1.847730 4.731638
 1208 1.851353 4.731638
 1209 1.854976 4.731638
 1210 1.858599 4.731638
 1211 1.862222 4.728015
 1212 1.865845 4.728015
 1213 1.869468 4.724392
 1214 1.873091 4.724392
 1215 1.876714 4.720769
 1216 1.880337 4.720769
 1217 1.883960 4.717146
 1218 1.887583 4.717146
 1219 1.891206 4.713523
 1220 1.894829 4.713523
 1221 1.898452 4.709900
 1222 1.902075 4.709900
 1223 1.905698 4.706277
 1224 1.905698 4.702654
 1225 1.909321 4.699031
 1226 1.909321 4.695408
 1227 1.912944 4.691785
 1228 1.912944 4.688162
 1229 1.916567 4.684539
 1230 1.916567 4.680916
 1231 1.920190 4.677293
 1232 1.920190 4.673670
 1233 1.923813 4.670047
 1234 1.923813 4.666424
 1235 1.927436 4.662801
 1236 1.931059 4.659178
 1237 1.934682 4.655555
 1238 1.934682 4.651932
 1239 1.938305 4.648309
 1240 1.938305 4.644686
 1241 1.941928 4.641063
 1242 1.941928 4.637440
 1243 1.945551 4.633817
 1244 1.945551 4.630194
 1245 1.949174 4.626571
 1246 1.949174 4.622948
 1247 1.952797 4.619325
 1248 1.952797 4.615702
 1249 1.956420 4.612079
 1250 1.956420 4.608456
 1251 1.956420 4.604833
 1252 1.956420 4.601210
 1253 1.956420 4.597587
 1254 1.960043 4.593964
 1255 1.960043 4.590341
 1256 1.963666 4.586718
 1257 1.967289 4.583095
 1258 1.970912 4.579472
 1259 1.970912 4.575849
 1260 1.974535 4.572226
 1261 1.974535 4.568603
 1262 1.978158 4.564980
 1263 1.978158 4.561357
 1264 1.981781 4.557734
 1265 1.981781 4.554111
 1266 1.985404 4.550488
 1267 1.985404 4.546865
 1268 1.989027 4.543242
 1269 1.989027 4.539619
 1270 1.992650 4.535996
 1271 1.992650 4.532373
 1272 1.992650 4.528750
 1273 1.996273 4.525127
 1274 1.996273 4.521504
 1275 1.996273 4.517881
 1276 1.996273 4.514258
 1277 1.996273 4.510635
 1278 1.996273 4.507012
 1279 1.999896 4.503389
 1280 2.003519 4.499766
 1281 2.007142 4.496143
 1282 2.010765 4.492520
 1283 2.014388 4.492520
 1284 2.018011 4.488897
 1285 2.021634 4.488897
 1286 2.025257 4.485274
 1287 2.028880 4.485274
 1288 2.032503 4.481651
 1289 2.036126 4.478028
 1290 2.039749 4.474405
 1291 2.043372 4.470782
 1292 2.046995 4.467159
 1293 2.050618 4.463536
 1294 2.050618 4.459913
 1295 2.054241 4.456290
 1296 2.054241 4.452667
 1297 2.057864 4.449044
 1298 2.057864 4.445421
 1299 2.061487 4.441798
 1300 2.061487 4.438175
 1301 2.065110 4.434552
 1302 2.068733 4.430929
 1303 2.072356 4.427306
 1304 2.075979 4.423683
 1305 2.079602 4.420060
 1306 2.083225 4.416437
 1307 2.086848 4.412814
 1308 2.090471 4.412814
 1309 2.094094 4.409191
 1310 2.094094 4.405568
 1311 2.097717 4.401945
 1312 2.097717 4.398322
 1313 2.101340 4.394699
 1314 2.101340 4.391076
 1315 2.104963 4.387453
 1316 2.104963 4.383830
 1317 2.108586 4.380207
 1318 2.108586 4.376584
 1319 2.112209 4.372961
 1320 2.112209 4.369338
 1321 2.115832 4.365715
 1322 2.115832 4.362092
 1323 2.115832 4.358469
 1324 2.115832 4.354846
 1325 2.115832 4.351223
 1326 2.115832 4.347600
 1327 2.115832 4.343977
 1328 2.115832 4.340354
 1329 2.115832 4.336731
 1330 2.115832 4.333108
 1331 2.115832 4.329485
 1332 2.115832 4.325862
 1333 2.115832 4.322239
 1334 2.115832 4.318616
 1335 2.115832 4.314993
 1336 2.115832 4.311370
 1337 2.115832 4.307747
 1338 2.115832 4.304124
 1339 2.115832 4.300501
 1340 2.115832 4.296878
 1341 2.115832 4.293255
 1342 2.115832 4.289632
 1343 2.115832 4.286009
 1344 2.112209 4.282386
 1345 2.112209 4.278763
 1346 2.108586 4.275140
 1347 2.108586 4.271517
 1348 2.108586 4.267894
 1349 2.104963 4.264271
 1350 2.104963 4.260648
 1351 2.104963 4.257025
 1352 2.104963 4.253402
 1353 2.104963 4.249779
 1354 2.104963 4.246156
 1355 2.104963 4.242533
 1356 2.108586 4.238910
 1357 2.108586 4.235287
 1358 2.108586 4.231664
 1359 2.112209 4.228041
 1360 2.112209 4.224418
 1361 2.115832 4.220795
 1362 2.119455 4.217172
 1363 2.123078 4.213549
 1364 2.126701 4.209926
 1365 2.130324 4.209926
 1366 2.133947 4.206303
 1367 2.137570 4.202680
 1368 2.141193 4.199057
 1369 2.144816 4.195434
 1370 2.148439 4.191811
 1371 2.152062 4.188188
 1372 2.152062 4.184565
 1373 2.155685 4.180942
 1374 2.159308 4.177319
 1375 2.159308 4.173696
 1376 2.162931 4.173696
 1377 2.166554 4.173696
 1378 2.170177 4.173696
 1379 2.173800 4.173696
 1380 2.177423 4.173696
 1381 2.181046 4.170073
 1382 2.184669 4.170073
 1383 2.188292 4.166450
 1384 2.191915 4.166450
 1385 2.195538 4.162827
 1386 2.199161 4.162827
 1387 2.202784 4.159204
 1388 2.206407 4.159204
 1389 2.210030 4.155581
 1390 2.213653 4.155581
 1391 2.217276 4.151958
 1392 2.220899 4.151958
 1393 2.224522 4.148335
 1394 2.224522 4.144712
 1395 2.228145 4.141089
 1396 2.228145 4.137466
 1397 2.231768 4.133843
 1398 2.231768 4.130220
 1399 2.235391 4.126597
 1400 2.235391 4.122974
 1401 2.239014 4.119351
 1402 2.239014 4.115728
 1403 2.242637 4.112105
 1404 2.242637 4.108482
 1405 2.246260 4.104859
 1406 2.246260 4.101236
 1407 2.246260 4.097613
 1408 2.246260 4.093990
 1409 2.246260 4.090367
 1410 2.246260 4.086744
 1411 2.246260 4.083121
 1412 2.246260 4.079498
 1413 2.249883 4.075875
 1414 2.253506 4.072252
 1415 2.257129 4.068629
 1416 2.260752 4.065006
 1417 2.264375 4.061383
 1418 2.267998 4.057760
 1419 2.267998 4.054137
 1420 2.271621 4.050514
 1421 2.275244 4.046891
 1422 2.278867 4.043268
 1423 2.278867 4.039645
 1424 2.282490 4.036022
 1425 2.286113 4.032399
 1426 2.289736 4.028776
 1427 2.293359 4.025153
 1428 2.296982 4.021530
 1429 2.300605 4.017907
 1430 2.304228 4.014284
 1431 2.307851 4.010661
 1432 2.311474 4.007038
 1433 2.315097 4.007038
 1434 2.318720 4.003415
 1435 2.322343 3.999792
 1436 2.325966 3.996169
 1437 2.325966 3.992546
 1438 2.329589 3.988923
 1439 2.329589 3.985300
 1440 2.333212 3.981677
 1441 2.333212 3.978054
 1442 2.336835 3.974431
 1443 2.336835 3.970808
 1444 2.340458 3.967185
 1445 2.340458 3.963562
 1446 2.344081 3.959939
 1447 2.344081 3.956316
 1448 2.347704 3.952693
 1449 2.347704 3.949070
 1450 2.351327 3.945447
 1451 2.354950 3.941824
 1452 2.358573 3.938201
 1453 2.362196 3.938201
 1454 2.365819 3.934578
 1455 2.369442 3.934578
 1456 2.373065 3.930955
 1457 2.376688 3.930955
 1458 2.380311 3.927332
 1459 2.383934 3.927332
 1460 2.387557 3.923709
 1461 2.391180 3.923709
 1462 2.394803 3.920086
 1463 2.398426 3.916463
 1464 2.398426 3.912840
 1465 2.402049 3.909217
 1466 2.402049 3.905594
 1467 2.405672 3.901971
 1468 2.405672 3.898348
 1469 2.409295 3.894725
 1470 2.409295 3.891102
 1471 2.412918 3.887479
 1472 2.412918 3.883856
 1473 2.416541 3.880233
 1474 2.416541 3.876610
 1475 2.420164 3.872987
 1476 2.420164 3.869364
 1477 2.420164 3.865741
 1478 2.420164 3.862118
 1479 2.420164 3.858495
 1480 2.420164 3.854872
 1481 2.420164 3.851249
 1482 2.420164 3.847626
 1483 2.423787 3.844003
 1484 2.423787 3.840380
 1485 2.423787 3.836757
 1486 2.423787 3.833134
 1487 2.427410 3.829511
 1488 2.427410 3.825888
 1489 2.431033 3.822265
 1490 2.434656 3.818642
 1491 2.434656 3.815019
 1492 2.438279 3.811396
 1493 2.441902 3.807773
 1494 2.441902 3.804150
 1495 2.445525 3.800527
 1496 2.449148 3.796904
 1497 2.452771 3.796904
 1498 2.456394 3.793281
 1499 2.460017 3.793281
 1500 2.463640 3.789658
 1501 2.467263 3.789658
 1502 2.470886 3.786035
 1503 2.474509 3.782412
 1504 2.478132 3.778789
 1505 2.481755 3.775166
 1506 2.485378 3.771543
 1507 2.489001 3.767920
 1508 2.492624 3.764297
 1509 2.496247 3.760674
 1510 2.499870 3.757051
 1511 2.499870 3.753428
 1512 2.503493 3.749805
 1513 2.507116 3.746182
 1514 2.507116 3.742559
 1515 2.510739 3.738936
 1516 2.510739 3.735313
 1517 2.514362 3.731690
 1518 2.514362 3.728067
 1519 2.517985 3.724444
 1520 2.517985 3.720821
 1521 2.521608 3.717198
 1522 2.525231 3.713575
 1523 2.528854 3.709952
 1524 2.532477 3.706329
 1525 2.536100 3.706329
 1526 2.539723 3.702706
 1527 2.543346 3.702706
 1528 2.546969 3.699083
 1529 2.550592 3.699083
 1530 2.554215 3.695460
 1531 2.557838 3.691837
 1532 2.561461 3.688214
 1533 2.565084 3.684591
 1534 2.568707 3.680968
 1535 2.572330 3.677345
 1536 2.575953 3.673722
 1537 2.575953 3.670099
 1538 2.579576 3.666476
 1539 2.583199 3.662853
 1540 2.586822 3.659230
 1541 2.590445 3.655607
 1542 2.594068 3.651984
 1543 2.597691 3.648361
 1544 2.597691 3.644738
 1545 2.601314 3.641115
 1546 2.604937 3.637492
 1547 2.608560 3.633869
 1548 2.612183 3.630246
 1549 2.615806 3.626623
 1550 2.619429 3.623000
 1551 2.623052 3.619377
 1552 2.626675 3.615754
 1553 2.630298 3.612131
 1554 2.633921 3.608508
 1555 2.637544 3.604885
 1556 2.641167 3.601262
 1557 2.644790 3.597639
 1558 2.648413 3.597639
 1559 2.652036 3.594016
 1560 2.655659 3.590393
 1561 2.659282 3.586770
 1562 2.662905 3.583147
 1563 2.666528 3.579524
 1564 2.666528 3.575901
 1565 2.670151 3.572278
 1566 2.670151 3.568655
 1567 2.673774 3.565032
 1568 2.673774 3.561409
 1569 2.677397 3.557786
 1570 2.677397 3.554163
 1571 2.681020 3.550540
 1572 2.681020 3.546917
 1573 2.684643 3.543294
 1574 2.684643 3.539671
 1575 2.688266 3.536048
 1576 2.691889 3.532425
 1577 2.695512 3.532425
 1578 2.699135 3.528802
 1579 2.702758 3.528802
 1580 2.706381 3.525179
 1581 2.710004 3.525179
 1582 2.713627 3.521556
 1583 2.717250 3.517933
 1584 2.720873 3.514310
 1585 2.720873 3.510687
 1586 2.724496 3.507064
 1587 2.724496 3.503441
 1588 2.728119 3.499818
 1589 2.728119 3.496195
 1590 2.731742 3.492572
 1591 2.731742 3.488949
 1592 2.735365 3.485326
 1593 2.735365 3.481703
 1594 2.738988 3.478080
 1595 2.738988 3.474457
 1596 2.742611 3.470834
 1597 2.742611 3.467211
 1598 2.742611 3.463588
 1599 2.742611 3.459965
 1600 2.742611 3.456342
 1601 2.742611 3.452719
 1602 2.742611 3.449096
 1603 2.742611 3.445473
 1604 2.742611 3.441850
 1605 2.742611 3.438227
 1606 2.742611 3.434604
 1607 2.742611 3.430981
 1608 2.742611 3.427358
 1609 2.742611 3.423735
 1610 2.742611 3.420112
 1611 2.742611 3.416489
 1612 2.742611 3.412866
 1613 2.742611 3.409243
 1614 2.746234 3.405620
 1615 2.746234 3.401997
 1616 2.746234 3.398374
 1617 2.749857 3.394751
 1618 2.753480 3.391128
 1619 2.753480 3.387505
 1620 2.757103 3.383882
 1621 2.760726 3.380259
 1622 2.760726 3.376636
 1623 2.764349 3.373013
 1624 2.764349 3.369390
 1625 2.767972 3.365767
 1626 2.771595 3.362144
 1627 2.775218 3.362144
 1628 2.778841 3.358521
 1629 2.782464 3.358521
 1630 2.786087 3.354898
 1631 2.789710 3.354898
 1632 2.793333 3.351275
 1633 2.796956 3.347652
 1634 2.800579 3.344029
 1635 2.804202 3.340406
 1636 2.807825 3.336783
 1637 2.807825 3.333160
 1638 2.811448 3.329537
 1639 2.811448 3.325914
 1640 2.815071 3.322291
 1641 2.815071 3.318668
 1642 2.818694 3.315045
 1643 2.818694 3.311422
 1644 2.822317 3.307799
 1645 2.822317 3.304176
 1646 2.825940 3.300553
 1647 2.825940 3.296930
 1648 2.829563 3.293307
 1649 2.829563 3.289684
 1650 2.833186 3.286061
 1651 2.833186 3.282438
 1652 2.836809 3.278815
 1653 2.840432 3.275192
 1654 2.844055 3.271569
 1655 2.844055 3.267946
 1656 2.847678 3.264323
 1657 2.847678 3.260700
 1658 2.851301 3.257077
 1659 2.851301 3.253454
 1660 2.854924 3.249831
 1661 2.854924 3.246208
 1662 2.858547 3.242585
 1663 2.858547 3.238962
 1664 2.862170 3.235339
 1665 2.862170 3.231716
 1666 2.865793 3.228093
 1667 2.865793 3.224470
 1668 2.865793 3.220847
 1669 2.865793 3.217224
 1670 2.869416 3.213601
 1671 2.869416 3.209978
 1672 2.873039 3.206355
 1673 2.873039 3.202732
 1674 2.876662 3.199109
 1675 2.880285 3.195486
 1676 2.883908 3.191863
 1677 2.887531 3.188240
 1678 2.891154 3.184617
 1679 2.891154 3.180994
 1680 2.894777 3.177371
 1681 2.894777 3.173748
 1682 2.898400 3.170125
 1683 2.898400 3.166502
 1684 2.902023 3.162879
 1685 2.902023 3.159256
 1686 2.905646 3.155633
 1687 2.905646 3.152010
 1688 2.909269 3.148387
 1689 2.909269 3.144764
 1690 2.912892 3.141141
 1691 2.912892 3.137518
 1692 2.912892 3.133895
 1693 2.912892 3.130272
 1694 2.912892 3.126649
 1695 2.912892 3.123026
 1696 2.912892 3.119403
 1697 2.912892 3.115780
 1698 2.912892 3.112157
 1699 2.912892 3.108534
 1700 2.916515 3.104911
 1701 2.920138 3.101288
 1702 2.923761 3.097665
 1703 2.927384 3.094042
 1704 2.927384 3.090419
 1705 2.931007 3.086796
 1706 2.934630 3.083173
 1707 2.934630 3.079550
 1708 2.938253 3.075927
 1709 2.941876 3.072304
 1710 2.945499 3.068681
 1711 2.949122 3.065058
 1712 2.952745 3.061435
 1713 2.956368 3.057812
 1714 2.959991 3.054189
 1715 2.963614 3.050566
 1716 2.967237 3.046943
 1717 2.970860 3.043320
 1718 2.974483 3.039697
 1719 2.974483 3.036074
 1720 2.978106 3.032451
 1721 2.981729 3.028828
 1722 2.981729 3.025205
 1723 2.985352 3.021582
 1724 2.988975 3.017959
 1725 2.988975 3.014336
 1726 2.992598 3.010713
 1727 2.992598 3.007090
 1728 2.996221 3.003467
 1729 2.996221 2.999844
 1730 2.999844 2.996221
 1731 2.999844 2.992598
 1732 3.003467 2.988975
 1733 3.003467 2.985352
 1734 3.007090 2.981729
 1735 3.007090 2.978106
 1736 3.010713 2.974483
 1737 3.010713 2.970860
 1738 3.014336 2.967237
 1739 3.017959 2.963614
 1740 3.021582 2.959991
 1741 3.025205 2.956368
 1742 3.028828 2.952745
 1743 3.032451 2.949122
 1744 3.036074 2.945499
 1745 3.039697 2.941876
 1746 3.043320 2.938253
 1747 3.046943 2.938253
 1748 3.050566 2.934630
 1749 3.054189 2.934630
 1750 3.057812 2.931007
 1751 3.061435 2.931007
 1752 3.065058 2.927384
 1753 3.068681 2.923761
 1754 3.072304 2.920138
 1755 3.075927 2.916515
 1756 3.075927 2.912892
 1757 3.079550 2.909269
 1758 3.079550 2.905646
 1759 3.083173 2.902023
 1760 3.083173 2.898400
 1761 3.086796 2.894777
 1762 3.086796 2.891154
 1763 3.090419 2.887531
 1764 3.090419 2.883908
 1765 3.094042 2.880285
 1766 3.094042 2.876662
 1767 3.097665 2.873039
 1768 3.097665 2.869416
 1769 3.097665 2.865793
 1770 3.101288 2.862170
 1771 3.101288 2.858547
 1772 3.101288 2.854924
 1773 3.101288 2.851301
 1774 3.101288 2.847678
 1775 3.104911 2.844055
 1776 3.104911 2.840432
 1777 3.108534 2.836809
 1778 3.112157 2.833186
 1779 3.112157 2.829563
 1780 3.115780 2.825940
 1781 3.119403 2.822317
 1782 3.123026 2.818694
 1783 3.123026 2.815071
 1784 3.126649 2.811448
 1785 3.130272 2.811448
 1786 3.133895 2.807825
 1787 3.137518 2.807825
 1788 3.141141 2.804202
 1789 3.144764 2.804202
 1790 3.148387 2.800579
 1791 3.152010 2.800579
 1792 3.155633 2.796956
 1793 3.159256 2.796956
 1794 3.162879 2.793333
 1795 3.166502 2.793333
 1796 3.170125 2.789710
 1797 3.170125 2.786087
 1798 3.173748 2.782464
 1799 3.173748 2.778841
 1800 3.177371 2.775218
 1801 3.177371 2.771595
 1802 3.180994 2.767972
 1803 3.180994 2.764349
 1804 3.184617 2.760726
 1805 3.184617 2.757103
 1806 3.188240 2.753480
 1807 3.188240 2.749857
 1808 3.191863 2.746234
 1809 3.191863 2.742611
 1810 3.191863 2.738988
 1811 3.191863 2.735365
 1812 3.191863 2.731742
 1813 3.191863 2.728119
 1814 3.191863 2.724496
 1815 3.195486 2.720873
 1816 3.195486 2.717250
 1817 3.199109 2.713627
 1818 3.199109 2.710004
 1819 3.202732 2.706381
 1820 3.202732 2.702758
 1821 3.206355 2.699135
 1822 3.206355 2.695512
 1823 3.209978 2.691889
 1824 3.209978 2.688266
 1825 3.213601 2.684643
 1826 3.213601 2.681020
 1827 3.217224 2.677397
 1828 3.217224 2.673774
 1829 3.220847 2.670151
 1830 3.220847 2.666528
 1831 3.220847 2.662905
 1832 3.220847 2.659282
 1833 3.220847 2.655659
 1834 3.224470 2.652036
 1835 3.224470 2.648413
 1836 3.224470 2.644790
 1837 3.228093 2.641167
 1838 3.231716 2.641167
 1839 3.235339 2.637544
 1840 3.238962 2.637544
 1841 3.242585 2.633921
 1842 3.246208 2.630298
 1843 3.246208 2.626675
 1844 3.249831 2.623052
 1845 3.249831 2.619429
 1846 3.253454 2.615806
 1847 3.253454 2.612183
 1848 3.257077 2.608560
 1849 3.257077 2.604937
 1850 3.260700 2.601314
 1851 3.260700 2.597691
 1852 3.264323 2.594068
 1853 3.264323 2.590445
 1854 3.267946 2.586822
 1855 3.267946 2.583199
 1856 3.267946 2.579576
 1857 3.267946 2.575953
 1858 3.267946 2.572330
 1859 3.267946 2.568707
 1860 3.267946 2.565084
 1861 3.267946 2.561461
 1862 3.267946 2.557838
 1863 3.267946 2.554215
 1864 3.267946 2.550592
 1865 3.267946 2.546969
 1866 3.267946 2.543346
 1867 3.267946 2.539723
 1868 3.267946 2.536100
 1869 3.267946 2.532477
 1870 3.267946 2.528854
 1871 3.267946 2.525231
 1872 3.267946 2.521608
 1873 3.267946 2.517985
 1874 3.271569 2.514362
 1875 3.275192 2.510739
 1876 3.275192 2.507116
 1877 3.278815 2.503493
 1878 3.278815 2.499870
 1879 3.282438 2.496247
 1880 3.282438 2.492624
 1881 3.286061 2.489001
 1882 3.286061 2.485378
 1883 3.289684 2.481755
 1884 3.289684 2.478132
 1885 3.293307 2.474509
 1886 3.293307 2.470886
 1887 3.296930 2.467263
 1888 3.300553 2.467263
 1889 3.304176 2.463640
 1890 3.307799 2.460017
 1891 3.311422 2.456394
 1892 3.311422 2.452771
 1893 3.315045 2.449148
 1894 3.315045 2.445525
 1895 3.318668 2.441902
 1896 3.318668 2.438279
 1897 3.322291 2.434656
 1898 3.322291 2.431033
 1899 3.325914 2.427410
 1900 3.325914 2.423787
 1901 3.329537 2.420164
 1902 3.329537 2.416541
 1903 3.333160 2.412918
 1904 3.333160 2.409295
 1905 3.333160 2.405672
 1906 3.333160 2.402049
 1907 3.333160 2.398426
 1908 3.333160 2.394803
 1909 3.333160 2.391180
 1910 3.333160 2.387557
 1911 3.333160 2.383934
 1912 3.333160 2.380311
 1913 3.333160 2.376688
 1914 3.333160 2.373065
 1915 3.333160 2.369442
 1916 3.333160 2.365819
 1917 3.333160 2.362196
 1918 3.333160 2.358573
 1919 3.333160 2.354950
 1920 3.333160 2.351327
 1921 3.333160 2.347704
 1922 3.333160 2.344081
 1923 3.333160 2.340458
 1924 3.333160 2.336835
 1925 3.333160 2.333212
 1926 3.333160 2.329589
 1927 3.333160 2.325966
 1928 3.333160 2.322343
 1929 3.333160 2.318720
 1930 3.333160 2.315097
 1931 3.333160 2.311474
 1932 3.333160 2.307851
 1933 3.333160 2.304228
 1934 3.333160 2.300605
 1935 3.333160 2.296982
 1936 3.333160 2.293359
 1937 3.333160 2.289736
 1938 3.333160 2.286113
 1939 3.333160 2.282490
 1940 3.336783 2.278867
 1941 3.336783 2.275244
 1942 3.340406 2.271621
 1943 3.340406 2.267998
 1944 3.344029 2.264375
 1945 3.344029 2.260752
 1946 3.347652 2.257129
 1947 3.351275 2.253506
 1948 3.354898 2.249883
 1949 3.358521 2.246260
 1950 3.362144 2.242637
 1951 3.365767 2.239014
 1952 3.369390 2.235391
 1953 3.373013 2.231768
 1954 3.376636 2.228145
 1955 3.380259 2.224522
 1956 3.383882 2.220899
 1957 3.387505 2.217276
 1958 3.391128 2.213653
 1959 3.394751 2.210030
 1960 3.394751 2.206407
 1961 3.398374 2.202784
 1962 3.398374 2.199161
 1963 3.401997 2.195538
 1964 3.401997 2.191915
 1965 3.405620 2.188292
 1966 3.405620 2.184669
 1967 3.409243 2.181046
 1968 3.409243 2.177423
 1969 3.412866 2.173800
 1970 3.412866 2.170177
 1971 3.416489 2.166554
 1972 3.416489 2.162931
 1973 3.416489 2.159308
 1974 3.416489 2.155685
 1975 3.416489 2.152062
 1976 3.416489 2.148439
 1977 3.416489 2.144816
 1978 3.416489 2.141193
 1979 3.420112 2.137570
 1980 3.420112 2.133947
 1981 3.423735 2.130324
 1982 3.423735 2.126701
 1983 3.427358 2.123078
 1984 3.430981 2.119455
 1985 3.434604 2.115832
 1986 3.438227 2.112209
 1987 3.441850 2.108586
 1988 3.445473 2.108586
 1989 3.449096 2.104963
 1990 3.452719 2.104963
 1991 3.456342 2.101340
 1992 3.459965 2.101340
 1993 3.463588 2.097717
 1994 3.467211 2.094094
 1995 3.470834 2.090471
 1996 3.474457 2.086848
 1997 3.474457 2.083225
 1998 3.478080 2.079602
 1999 3.478080 2.075979
 2000 3.481703 2.072356
 2001 3.481703 2.068733
 2002 3.485326 2.065110
 2003 3.485326 2.061487
 2004 3.488949 2.057864
 2005 3.488949 2.054241
 2006 3.492572 2.050618
 2007 3.492572 2.046995
 2008 3.496195 2.043372
 2009 3.496195 2.039749
 2010 3.496195 2.036126
 2011 3.496195 2.032503
 2012 3.496195 2.028880
 2013 3.496195 2.025257
 2014 3.496195 2.021634
 2015 3.499818 2.018011
 2016 3.503441 2.014388
 2017 3.507064 2.010765
 2018 3.510687 2.007142
 2019 3.514310 2.003519
 2020 3.517933 1.999896
 2021 3.521556 1.996273
 2022 3.525179 1.996273
 2023 3.528802 1.992650
 2024 3.532425 1.992650
 2025 3.536048 1.989027
 2026 3.539671 1.989027
 2027 3.543294 1.985404
 2028 3.546917 1.985404
 2029 3.550540 1.981781
 2030 3.554163 1.978158
 2031 3.557786 1.974535
 2032 3.557786 1.970912
 2033 3.561409 1.967289
 2034 3.561409 1.963666
 2035 3.565032 1.960043
 2036 3.565032 1.956420
 2037 3.568655 1.952797
 2038 3.568655 1.949174
 2039 3.572278 1.945551
 2040 3.572278 1.941928
 2041 3.575901 1.938305
 2042 3.575901 1.934682
 2043 3.579524 1.931059
 2044 3.579524 1.927436
 2045 3.579524 1.923813
 2046 3.579524 1.920190
 2047 3.579524 1.916567
 2048 3.579524 1.912944
 2049 3.579524 1.909321
 2050 3.579524 1.905698
 2051 3.579524 1.902075
 2052 3.579524 1.898452
 2053 3.579524 1.894829
 2054 3.579524 1.891206
 2055 3.579524 1.887583
 2056 3.579524 1.883960
 2057 3.579524 1.880337
 2058 3.579524 1.876714
 2059 3.583147 1.873091
 2060 3.586770 1.869468
 2061 3.590393 1.865845
 2062 3.594016 1.862222
 2063 3.597639 1.858599
 2064 3.601262 1.854976
 2065 3.604885 1.851353
 2066 3.608508 1.847730
 2067 3.612131 1.844107
 2068 3.615754 1.840484
 2069 3.619377 1.836861
 2070 3.623000 1.833238
 2071 3.626623 1.829615
 2072 3.630246 1.825992
 2073 3.633869 1.822369
 2074 3.637492 1.818746
 2075 3.637492 1.815123
 2076 3.641115 1.811500
 2077 3.641115 1.807877
 2078 3.644738 1.804254
 2079 3.644738 1.800631
 2080 3.648361 1.797008
 2081 3.648361 1.793385
 2082 3.651984 1.789762
 2083 3.651984 1.786139
 2084 3.655607 1.782516
 2085 3.655607 1.778893
 2086 3.659230 1.775270
 2087 3.659230 1.771647
 2088 3.662853 1.768024
 2089 3.662853 1.764401
 2090 3.662853 1.760778
 2091 3.666476 1.757155
 2092 3.670099 1.753532
 2093 3.673722 1.749909
 2094 3.677345 1.746286
 2095 3.680968 1.742663
 2096 3.684591 1.739040
 2097 3.688214 1.735417
 2098 3.691837 1.731794
 2099 3.695460 1.728171
 2100 3.699083 1.724548
 2101 3.702706 1.720925
 2102 3.706329 1.717302
 2103 3.709952 1.713679
 2104 3.713575 1.710056
 2105 3.717198 1.706433
 2106 3.720821 1.702810
 2107 3.724444 1.699187
 2108 3.728067 1.695564
 2109 3.731690 1.695564
 2110 3.735313 1.695564
 2111 3.738936 1.695564
 2112 3.742559 1.691941
 2113 3.746182 1.691941
 2114 3.749805 1.688318
 2115 3.753428 1.688318
 2116 3.757051 1.684695
 2117 3.760674 1.684695
 2118 3.764297 1.681072
 2119 3.767920 1.681072
 2120 3.771543 1.677449
 2121 3.775166 1.677449
 2122 3.778789 1.673826
 2123 3.782412 1.673826
 2124 3.786035 1.670203
 2125 3.789658 1.670203
 2126 3.793281 1.666580
 2127 3.796904 1.666580
 2128 3.800527 1.662957
 2129 3.804150 1.662957
 2130 3.807773 1.659334
 2131 3.811396 1.659334
 2132 3.815019 1.655711
 2133 3.818642 1.655711
 2134 3.822265 1.652088
 2135 3.825888 1.652088
 2136 3.829511 1.648465
 2137 3.833134 1.648465
 2138 3.836757 1.648465
 2139 3.840380 1.644842
 2140 3.844003 1.644842
 2141 3.847626 1.641219
 2142 3.851249 1.641219
 2143 3.854872 1.637596
 2144 3.858495 1.637596
 2145 3.862118 1.633973
 2146 3.865741 1.633973
 2147 3.869364 1.630350
 2148 3.872987 1.630350
 2149 3.876610 1.626727
 2150 3.880233 1.626727
 2151 3.883856 1.623104
 2152 3.887479 1.619481
 2153 3.891102 1.615858
 2154 3.891102 1.612235
 2155 3.894725 1.608612
 2156 3.894725 1.604989
 2157 3.898348 1.601366
 2158 3.898348 1.597743
 2159 3.901971 1.594120
 2160 3.901971 1.590497
 2161 3.905594 1.586874
 2162 3.909217 1.583251
 2163 3.912840 1.579628
 2164 3.916463 1.576005
 2165 3.920086 1.572382
 2166 3.923709 1.568759
 2167 3.927332 1.565136
 2168 3.930955 1.561513
 2169 3.934578 1.557890
 2170 3.938201 1.557890
 2171 3.941824 1.554267
 2172 3.945447 1.554267
 2173 3.949070 1.550644
 2174 3.952693 1.550644
 2175 3.956316 1.547021
 2176 3.959939 1.547021
 2177 3.963562 1.543398
 2178 3.967185 1.543398
 2179 3.970808 1.539775
 2180 3.974431 1.536152
 2181 3.978054 1.532529
 2182 3.981677 1.532529
 2183 3.985300 1.528906
 2184 3.988923 1.528906
 2185 3.992546 1.525283
 2186 3.996169 1.525283
 2187 3.999792 1.521660
 2188 4.003415 1.518037
 2189 4.007038 1.514414
 2190 4.010661 1.510791
 2191 4.014284 1.507168
 2192 4.017907 1.503545
 2193 4.021530 1.503545
 2194 4.025153 1.503545
 2195 4.028776 1.503545
 2196 4.032399 1.503545
 2197 4.036022 1.503545
 2198 4.039645 1.499922
 2199 4.043268 1.499922
 2200 4.046891 1.499922
 2201 4.050514 1.499922
 2202 4.054137 1.499922
 2203 4.057760 1.499922
 2204 4.061383 1.499922
 2205 4.065006 1.499922
 2206 4.068629 1.499922
 2207 4.072252 1.499922
 2208 4.075875 1.496299
 2209 4.079498 1.496299
 2210 4.083121 1.492676
 2211 4.086744 1.492676
 2212 4.090367 1.489053
 2213 4.093990 1.489053
 2214 4.097613 1.485430
 2215 4.101236 1.485430
 2216 4.104859 1.481807
 2217 4.108482 1.481807
 2218 4.112105 1.478184
 2219 4.115728 1.478184
 2220 4.119351 1.478184
 2221 4.122974 1.478184
 2222 4.126597 1.478184
 2223 4.130220 1.478184
 2224 4.133843 1.478184
 2225 4.137466 1.478184
 2226 4.141089 1.478184
 2227 4.144712 1.478184
 2228 4.148335 1.478184
 2229 4.151958 1.474561
 2230 4.155581 1.474561
 2231 4.159204 1.470938
 2232 4.162827 1.470938
 2233 4.166450 1.467315
 2234 4.170073 1.467315
 2235 4.173696 1.463692
 2236 4.177319 1.463692
 2237 4.180942 1.460069
 2238 4.184565 1.460069
 2239 4.188188 1.456446
 2240 4.191811 1.456446
 2241 4.195434 1.452823
 2242 4.199057 1.452823
 2243 4.202680 1.449200
 2244 4.206303 1.449200
 2245 4.209926 1.445577
 2246 4.213549 1.445577
 2247 4.217172 1.441954
 2248 4.220795 1.441954
 2249 4.224418 1.438331
 2250 4.228041 1.438331
 2251 4.231664 1.434708
 2252 4.235287 1.434708
 2253 4.238910 1.431085
 2254 4.242533 1.427462
 2255 4.246156 1.423839
 2256 4.249779 1.420216
 2257 4.249779 1.416593
 2258 4.253402 1.412970
 2259 4.257025 1.409347
 2260 4.260648 1.405724
 2261 4.264271 1.402101
 2262 4.267894 1.398478
 2263 4.271517 1.394855
 2264 4.275140 1.394855
 2265 4.278763 1.391232
 2266 4.282386 1.391232
 2267 4.286009 1.391232
 2268 4.289632 1.391232
 2269 4.293255 1.391232
 2270 4.296878 1.391232
 2271 4.300501 1.391232
 2272 4.304124 1.391232
 2273 4.307747 1.391232
 2274 4.311370 1.391232
 2275 4.314993 1.391232
 2276 4.318616 1.391232
 2277 4.322239 1.391232
 2278 4.325862 1.391232
 2279 4.329485 1.391232
 2280 4.333108 1.391232
 2281 4.336731 1.391232
 2282 4.340354 1.387609
 2283 4.343977 1.387609
 2284 4.347600 1.383986
 2285 4.351223 1.383986
 2286 4.354846 1.380363
 2287 4.358469 1.380363
 2288 4.362092 1.376740
 2289 4.365715 1.376740
 2290 4.369338 1.373117
 2291 4.372961 1.373117
 2292 4.376584 1.369494
 2293 4.380207 1.369494
 2294 4.383830 1.365871
 2295 4.383830 1.362248
 2296 4.387453 1.358625
 2297 4.387453 1.355002
 2298 4.391076 1.351379
 2299 4.391076 1.347756
 2300 4.394699 1.344133
 2301 4.394699 1.340510
 2302 4.398322 1.336887
 2303 4.398322 1.333264
 2304 4.401945 1.329641
 2305 4.401945 1.326018
 2306 4.405568 1.322395
 2307 4.409191 1.318772
 2308 4.412814 1.315149
 2309 4.416437 1.311526
 2310 4.420060 1.307903
 2311 4.423683 1.304280
 2312 4.427306 1.304280
 2313 4.430929 1.304280
 2314 4.434552 1.300657
 2315 4.438175 1.300657
 2316 4.441798 1.300657
 2317 4.445421 1.300657
 2318 4.449044 1.300657
 2319 4.452667 1.300657
 2320 4.456290 1.300657
 2321 4.459913 1.300657
 2322 4.463536 1.300657
 2323 4.467159 1.300657
 2324 4.470782 1.300657
 2325 4.474405 1.300657
 2326 4.478028 1.300657
 2327 4.481651 1.300657
 2328 4.485274 1.300657
 2329 4.488897 1.300657
 2330 4.492520 1.300657
 2331 4.496143 1.300657
 2332 4.499766 1.300657
 2333 4.503389 1.300657
 2334 4.507012 1.300657
 2335 4.510635 1.300657
 2336 4.514258 1.300657
 2337 4.517881 1.297034
 2338 4.521504 1.297034
 2339 4.525127 1.293411
 2340 4.528750 1.293411
 2341 4.532373 1.289788
 2342 4.535996 1.289788
 2343 4.539619 1.286165
 2344 4.543242 1.286165
 2345 4.546865 1.282542
 2346 4.550488 1.282542
 2347 4.554111 1.278919
 2348 4.557734 1.278919
 2349 4.561357 1.275296
 2350 4.564980 1.271673
 2351 4.568603 1.271673
 2352 4.572226 1.268050
 2353 4.575849 1.268050
 2354 4.579472 1.264427
 2355 4.583095 1.264427
 2356 4.586718 1.260804
 2357 4.590341 1.260804
 2358 4.593964 1.257181
 2359 4.597587 1.257181
 2360 4.601210 1.253558
 2361 4.604833 1.253558
 2362 4.608456 1.253558
 2363 4.612079 1.249935
 2364 4.615702 1.249935
 2365 4.619325 1.246312
 2366 4.622948 1.246312
 2367 4.626571 1.246312
 2368 4.630194 1.242689
 2369 4.633817 1.242689
 2370 4.637440 1.242689
 2371 4.641063 1.239066
 2372 4.644686 1.239066
 2373 4.648309 1.239066
 2374 4.651932 1.235443
 2375 4.655555 1.235443
 2376 4.659178 1.235443
 2377 4.662801 1.235443
 2378 4.666424 1.231820
 2379 4.670047 1.231820
 2380 4.673670 1.228197
 2381 4.677293 1.228197
 2382 4.680916 1.224574
 2383 4.684539 1.224574
 2384 4.688162 1.220951
 2385 4.691785 1.220951
 2386 4.695408 1.217328
 2387 4.699031 1.217328
 2388 4.702654 1.213705
 2389 4.706277 1.213705
 2390 4.709900 1.210082
 2391 4.713523 1.210082
 2392 4.717146 1.206459
 2393 4.720769 1.202836
 2394 4.724392 1.199213
 2395 4.728015 1.195590
 2396 4.731638 1.191967
 2397 4.735261 1.188344
 2398 4.738884 1.184721
 2399 4.742507 1.181098
 2400 4.746130 1.181098
 2401 4.749753 1.181098
 2402 4.753376 1.177475
 2403 4.756999 1.177475
 2404 4.760622 1.173852
 2405 4.764245 1.173852
 2406 4.767868 1.170229
 2407 4.771491 1.170229
 2408 4.775114 1.166606
 2409 4.778737 1.166606
 2410 4.782360 1.162983
 2411 4.785983 1.162983
 2412 4.789606 1.159360
 2413 4.793229 1.159360
 2414 4.796852 1.155737
 2415 4.800475 1.152114
 2416 4.804098 1.152114
 2417 4.807721 1.152114
 2418 4.811344 1.152114
 2419 4.814967 1.152114
 2420 4.818590 1.152114
 2421 4.822213 1.152114
 2422 4.825836 1.148491
 2423 4.829459 1.148491
 2424 4.833082 1.148491
 2425 4.836705 1.148491
 2426 4.840328 1.148491
 2427 4.843951 1.148491
 2428 4.847574 1.148491
 2429 4.851197 1.148491
 2430 4.854820 1.148491
 2431 4.858443 1.148491
 2432 4.862066 1.148491
 2433 4.865689 1.148491
 2434 4.869312 1.148491
 2435 4.872935 1.148491
 2436 4.876558 1.148491
 2437 4.880181 1.148491
 2438 4.883804 1.148491
 2439 4.887427 1.148491
 2440 4.891050 1.148491
 2441 4.894673 1.148491
 2442 4.898296 1.144868
 2443 4.901919 1.144868
 2444 4.905542 1.141245
 2445 4.909165 1.141245
 2446 4.912788 1.137622
 2447 4.916411 1.137622
 2448 4.920034 1.133999
 2449 4.923657 1.133999
 2450 4.927280 1.130376
 2451 4.930903 1.130376
 2452 4.934526 1.126753
 2453 4.938149 1.126753
 2454 4.941772 1.123130
 2455 4.941772 1.119507
 2456 4.945395 1.115884
 2457 4.949018 1.112261
 2458 4.952641 1.108638
 2459 4.956264 1.105015
 2460 4.959887 1.105015
 2461 4.963510 1.101392
 2462 4.967133 1.101392
 2463 4.970756 1.097769
 2464 4.974379 1.097769
 2465 4.978002 1.097769
 2466 4.981625 1.094146
 2467 4.985248 1.094146
 2468 4.988871 1.094146
 2469 4.992494 1.094146
 2470 4.996117 1.094146
 2471 4.999740 1.094146
 2472 5.003363 1.094146
 2473 5.006986 1.094146
 2474 5.010609 1.094146
 2475 5.014232 1.094146
 2476 5.017855 1.094146
 2477 5.021478 1.094146
 2478 5.025101 1.094146
 2479 5.028724 1.094146
 2480 5.032347 1.094146
 2481 5.035970 1.094146
 2482 5.039593 1.094146
 2483 5.043216 1.094146
 2484 5.046839 1.094146
 2485 5.050462 1.090523
 2486 5.054085 1.090523
 2487 5.057708 1.086900
 2488 5.061331 1.086900
 2489 5.064954 1.083277
 2490 5.068577 1.083277
 2491 5.072200 1.079654
 2492 5.075823 1.079654
 2493 5.079446 1.076031
 2494 5.083069 1.076031
 2495 5.086692 1.072408
 2496 5.090315 1.072408
 2497 5.093938 1.068785
 2498 5.097561 1.065162
 2499 5.101184 1.061539
 2500 5.104807 1.057916
 2501 5.108430 1.054293
 2502 5.112053 1.054293
 2503 5.115676 1.054293
 2504 5.119299 1.054293
 2505 5.122922 1.050670
 2506 5.126545 1.050670
 2507 5.130168 1.047047
 2508 5.133791 1.047047
 2509 5.137414 1.043424
 2510 5.141037 1.043424
 2511 5.144660 1.039801
 2512 5.148283 1.039801
 2513 5.151906 1.036178
 2514 5.155529 1.036178
 2515 5.159152 1.032555
 2516 5.162775 1.032555
 2517 5.166398 1.028932
 2518 5.170021 1.025309
 2519 5.173644 1.021686
 2520 5.177267 1.018063
 2521 5.180890 1.014440
 2522 5.184513 1.014440
 2523 5.188136 1.010817
 2524 5.191759 1.007194
 2525 5.195382 1.007194
 2526 5.199005 1.003571
 2527 5.202628 1.003571
 2528 5.206251 1.003571
 2529 5.209874 1.003571
 2530 5.213497 0.999948
 2531 5.217120 0.999948
 2532 5.220743 0.999948
 2533 5.224366 0.999948
 2534 5.227989 0.996325
 2535 5.231612 0.996325
 2536 5.235235 0.992702
 2537 5.238858 0.992702
 2538 5.242481 0.992702
 2539 5.246104 0.992702
 2540 5.249727 0.992702
 2541 5.253350 0.992702
 2542 5.256973 0.992702
 2543 5.260596 0.992702
 2544 5.264219 0.992702
 2545 5.267842 0.992702
 2546 5.271465 0.992702
 2547 5.275088 0.989079
 2548 5.278711 0.989079
 2549 5.282334 0.985456
 2550 5.285957 0.985456
 2551 5.289580 0.981833
 2552 5.293203 0.981833
 2553 5.296826 0.978210
 2554 5.300449 0.978210
 2555 5.304072 0.974587
 2556 5.307695 0.974587
 2557 5.311318 0.970964
 2558 5.314941 0.970964
 2559 5.318564 0.967341
 2560 5.322187 0.967341
 2561 5.325810 0.963718
 2562 5.329433 0.963718
 2563 5.333056 0.960095
 2564 5.336679 0.960095
 2565 5.340302 0.956472
 2566 5.343925 0.956472
 2567 5.347548 0.952849
 2568 5.351171 0.952849
 2569 5.354794 0.949226
 2570 5.358417 0.949226
 2571 5.362040 0.945603
 2572 5.365663 0.945603
 2573 5.369286 0.941980
 2574 5.372909 0.938357
 2575 5.376532 0.934734
 2576 5.380155 0.931111
 2577 5.383778 0.927488
 2578 5.387401 0.923865
 2579 5.391024 0.920242
 2580 5.394647 0.920242
 2581 5.398270 0.916619
 2582 5.401893 0.916619
 2583 5.405516 0.916619
 2584 5.409139 0.912996
 2585 5.412762 0.912996
 2586 5.416385 0.912996
 2587 5.420008 0.912996
 2588 5.423631 0.912996
 2589 5.427254 0.916619
 2590 5.430877 0.916619
 2591 5.434500 0.916619
 2592 5.438123 0.916619
 2593 5.441746 0.916619
 2594 5.445369 0.916619
 2595 5.448992 0.916619
 2596 5.452615 0.916619
 2597 5.456238 0.916619
 2598 5.459861 0.916619
 2599 5.463484 0.916619
 2600 5.467107 0.916619
 2601 5.470730 0.916619
 2602 5.474353 0.916619
 2603 5.477976 0.916619
 2604 5.481599 0.916619
 2605 5.485222 0.916619
 2606 5.488845 0.916619
 2607 5.492468 0.916619
 2608 5.496091 0.916619
 2609 5.499714 0.916619
 2610 5.503337 0.916619
 2611 5.506960 0.916619
 2612 5.510583 0.912996
 2613 5.514206 0.912996
 2614 5.517829 0.909373
 2615 5.521452 0.909373
 2616 5.525075 0.905750
 2617 5.528698 0.905750
 2618 5.532321 0.902127
 2619 5.535944 0.902127
 2620 5.539567 0.898504
 2621 5.543190 0.898504
 2622 5.546813 0.894881
 2623 5.550436 0.894881
 2624 5.554059 0.894881
 2625 5.557682 0.894881
 2626 5.561305 0.894881
 2627 5.564928 0.894881
 2628 5.568551 0.894881
 2629 5.572174 0.894881
 2630 5.575797 0.894881
 2631 5.579420 0.894881
 2632 5.583043 0.894881
 2633 5.586666 0.894881
 2634 5.590289 0.894881
 2635 5.593912 0.894881
 2636 5.597535 0.891258
 2637 5.601158 0.891258
 2638 5.604781 0.887635
 2639 5.608404 0.887635
 2640 5.612027 0.884012
 2641 5.615650 0.884012
 2642 5.619273 0.880389
 2643 5.622896 0.880389
 2644 5.626519 0.876766
 2645 5.630142 0.876766
 2646 5.633765 0.873143
 2647 5.637388 0.873143
 2648 5.641011 0.869520
 2649 5.641011 0.865897
 2650 5.644634 0.862274
 2651 5.644634 0.858651
 2652 5.648257 0.855028
 2653 5.648257 0.851405
 2654 5.651880 0.847782
 2655 5.651880 0.844159
 2656 5.655503 0.840536
 2657 5.655503 0.836913
 2658 5.659126 0.833290
 2659 5.659126 0.829667
 2660 5.662749 0.826044
 2661 5.666372 0.826044
 2662 5.669995 0.822421
 2663 5.673618 0.818798
 2664 5.677241 0.818798
 2665 5.680864 0.818798
 2666 5.684487 0.818798
 2667 5.688110 0.815175
 2668 5.691733 0.815175
 2669 5.695356 0.815175
 2670 5.698979 0.815175
 2671 5.702602 0.815175
 2672 5.706225 0.815175
 2673 5.709848 0.815175
 2674 5.713471 0.815175
 2675 5.717094 0.815175
 2676 5.720717 0.815175
 2677 5.724340 0.815175
 2678 5.727963 0.815175
 2679 5.731586 0.815175
 2680 5.735209 0.815175
 2681 5.738832 0.811552
 2682 5.742455 0.811552
 2683 5.746078 0.807929
 2684 5.749701 0.807929
 2685 5.753324 0.804306
 2686 5.756947 0.804306
 2687 5.760570 0.800683
 2688 5.764193 0.800683
 2689 5.767816 0.797060
 2690 5.771439 0.797060
 2691 5.775062 0.793437
 2692 5.778685 0.793437
 2693 5.782308 0.789814
 2694 5.785931 0.789814
 2695 5.789554 0.786191
 2696 5.793177 0.786191
 2697 5.796800 0.782568
 2698 5.800423 0.782568
 2699 5.804046 0.778945
 2700 5.807669 0.778945
 2701 5.811292 0.775322
 2702 5.814915 0.775322
 2703 5.818538 0.771699
 2704 5.822161 0.768076
 2705 5.825784 0.764453
 2706 5.829407 0.760830
 2707 5.833030 0.757207
 2708 5.836653 0.753584
 2709 5.840276 0.749961
 2710 5.843899 0.749961
 2711 5.847522 0.749961
 2712 5.851145 0.749961
 2713 5.854768 0.749961
 2714 5.858391 0.749961
 2715 5.862014 0.749961
 2716 5.865637 0.749961
 2717 5.869260 0.749961
 2718 5.872883 0.746338
 2719 5.876506 0.746338
 2720 5.880129 0.742715
 2721 5.883752 0.742715
 2722 5.887375 0.739092
 2723 5.890998 0.739092
 2724 5.894621 0.735469
 2725 5.898244 0.735469
 2726 5.901867 0.731846
 2727 5.905490 0.731846
 2728 5.909113 0.728223
 2729 5.912736 0.728223
 2730 5.916359 0.724600
 2731 5.919982 0.720977
 2732 5.923605 0.720977
 2733 5.927228 0.720977
 2734 5.930851 0.720977
 2735 5.934474 0.720977
 2736 5.938097 0.720977
 2737 5.941720 0.720977
 2738 5.945343 0.720977
 2739 5.948966 0.720977
 2740 5.952589 0.717354
 2741 5.956212 0.717354
 2742 5.959835 0.717354
 2743 5.963458 0.717354
 2744 5.967081 0.717354
 2745 5.970704 0.717354
 2746 5.974327 0.717354
 2747 5.977950 0.717354
 2748 5.981573 0.717354
 2749 5.985196 0.717354
 2750 5.988819 0.717354
 2751 5.992442 0.717354
 2752 5.996065 0.717354
 2753 5.999688 0.717354
 2754 6.003311 0.717354
 2755 6.006934 0.717354
 2756 6.010557 0.717354
 2757 6.014180 0.717354
 2758 6.017803 0.717354
 2759 6.021426 0.713731
 2760 6.025049 0.713731
 2761 6.028672 0.710108
 2762 6.032295 0.710108
 2763 6.035918 0.706485
 2764 6.039541 0.706485
 2765 6.043164 0.702862
 2766 6.046787 0.702862
 2767 6.050410 0.699239
 2768 6.054033 0.699239
 2769 6.057656 0.695616
 2770 6.061279 0.695616
 2771 6.064902 0.691993
 2772 6.068525 0.688370
 2773 6.072148 0.684747
 2774 6.075771 0.681124
 2775 6.079394 0.677501
 2776 6.083017 0.673878
 2777 6.086640 0.670255
 2778 6.090263 0.666632
 2779 6.093886 0.663009
 2780 6.097509 0.663009
 2781 6.101132 0.663009
 2782 6.104755 0.663009
 2783 6.108378 0.663009
 2784 6.112001 0.663009
 2785 6.115624 0.659386
 2786 6.119247 0.659386
 2787 6.122870 0.655763
 2788 6.126493 0.655763
 2789 6.130116 0.652140
 2790 6.133739 0.652140
 2791 6.137362 0.648517
 2792 6.140985 0.648517
 2793 6.144608 0.644894
 2794 6.148231 0.644894
 2795 6.151854 0.641271
 2796 6.155477 0.641271
 2797 6.159100 0.637648
 2798 6.162723 0.634025
 2799 6.166346 0.630402
 2800 6.169969 0.626779
 2801 6.169969 0.623156
 2802 6.173592 0.619533
 2803 6.173592 0.615910
 2804 6.177215 0.612287
 2805 6.177215 0.608664
 2806 6.180838 0.605041
 2807 6.184461 0.601418
 2808 6.188084 0.597795
 2809 6.191707 0.594172
 2810 6.195330 0.590549
 2811 6.198953 0.586926
 2812 6.202576 0.583303
 2813 6.206199 0.579680
 2814 6.209822 0.579680
 2815 6.213445 0.576057
 2816 6.217068 0.572434
 2817 6.220691 0.568811
 2818 6.224314 0.565188
 2819 6.227937 0.561565
 2820 6.231560 0.557942
 2821 6.235183 0.554319
 2822 6.238806 0.550696
 2823 6.242429 0.547073
 2824 6.246052 0.547073
 2825 6.249675 0.543450
 2826 6.253298 0.539827
 2827 6.256921 0.536204
 2828 6.260544 0.532581
 2829 6.264167 0.528958
 2830 6.264167 0.525335
 2831 6.267790 0.521712
 2832 6.267790 0.518089
 2833 6.271413 0.514466
 2834 6.271413 0.510843
 2835 6.275036 0.507220
 2836 6.275036 0.503597
 2837 6.278659 0.499974
 2838 6.278659 0.496351
 2839 6.282282 0.492728
 2840 6.285905 0.489105
 2841 6.289528 0.485482
 2842 6.293151 0.481859
 2843 6.296774 0.478236
 2844 6.300397 0.474613
 2845 6.304020 0.470990
 2846 6.307643 0.470990
 2847 6.311266 0.467367
 2848 6.314889 0.467367
 2849 6.318512 0.463744
 2850 6.322135 0.463744
 2851 6.325758 0.460121
 2852 6.329381 0.456498
 2853 6.329381 0.452875
 2854 6.333004 0.449252
 2855 6.333004 0.445629
 2856 6.336627 0.442006
 2857 6.336627 0.438383
 2858 6.340250 0.434760
 2859 6.340250 0.431137
 2860 6.343873 0.427514
 2861 6.343873 0.423891
 2862 6.347496 0.420268
 2863 6.347496 0.416645
 2864 6.351119 0.413022
 2865 6.351119 0.409399
 2866 6.351119 0.405776
 2867 6.351119 0.402153
 2868 6.351119 0.398530
 2869 6.351119 0.394907
 2870 6.351119 0.391284
 2871 6.351119 0.387661
 2872 6.351119 0.384038
 2873 6.351119 0.380415
 2874 6.351119 0.376792
 2875 6.351119 0.373169
 2876 6.351119 0.369546
 2877 6.351119 0.365923
 2878 6.351119 0.362300
 2879 6.351119 0.358677
 2880 6.351119 0.355054
 2881 6.351119 0.351431
 2882 6.351119 0.347808
 2883 6.351119 0.344185
 2884 6.351119 0.340562
 2885 6.351119 0.336939
 2886 6.351119 0.333316
 2887 6.354742 0.329693
 2888 6.354742 0.326070
 2889 6.354742 0.322447
 2890 6.354742 0.318824
 2891 6.358365 0.315201
 2892 6.361988 0.311578
 2893 6.365611 0.307955
 2894 6.369234 0.311578
 2895 6.372857 0.311578
 2896 6.376480 0.311578
 2897 6.380103 0.311578
 2898 6.383726 0.311578
 2899 6.387349 0.311578
 2900 6.390972 0.311578
 2901 6.394595 0.311578
 2902 6.398218 0.311578
 2903 6.401841 0.311578
 2904 6.405464 0.315201
 2905 6.409087 0.315201
 2906 6.412710 0.315201
 2907 6.416333 0.318824
 2908 6.419956 0.318824
 2909 6.423579 0.322447
 2910 6.427202 0.322447
 2911 6.430825 0.326070
 2912 6.434448 0.326070
 2913 6.438071 0.329693
 2914 6.441694 0.329693
 2915 6.445317 0.333316
 2916 6.448940 0.333316
 2917 6.452563 0.336939
 2918 6.456186 0.336939
 2919 6.459809 0.336939
 2920 6.463432 0.336939
 2921 6.467055 0.336939
 2922 6.470678 0.336939
 2923 6.474301 0.336939
 2924 6.477924 0.336939
 2925 6.481547 0.336939
 2926 6.485170 0.336939
 2927 6.488793 0.336939
 2928 6.492416 0.336939
 2929 6.496039 0.336939
 2930 6.499662 0.340562
 2931 6.503285 0.344185
 2932 6.506908 0.344185
 2933 6.510531 0.347808
 2934 6.514154 0.347808
 2935 6.517777 0.351431
 2936 6.521400 0.351431
 2937 6.525023 0.355054
 2938 6.528646 0.355054
 2939 6.532269 0.358677
 2940 6.535892 0.358677
 2941 6.539515 0.362300
 2942 6.543138 0.362300
 2943 6.546761 0.365923
 2944 6.550384 0.365923
 2945 6.554007 0.365923
 2946 6.557630 0.365923
 2947 6.561253 0.365923
 2948 6.564876 0.365923
 2949 6.568499 0.365923
 2950 6.572122 0.365923
 2951 6.575745 0.365923
 2952 6.579368 0.365923
 2953 6.582991 0.365923
 2954 6.586614 0.365923
 2955 6.590237 0.365923
 2956 6.593860 0.365923
 2957 6.597483 0.365923
 2958 6.601106 0.365923
 2959 6.604729 0.365923
 2960 6.608352 0.365923
 2961 6.611975 0.365923
 2962 6.615598 0.365923
 2963 6.619221 0.365923
 2964 6.622844 0.365923
 2965 6.626467 0.365923
 2966 6.630090 0.365923
 2967 6.633713 0.362300
 2968 6.637336 0.362300
 2969 6.640959 0.358677
 2970 6.644582 0.358677
 2971 6.648205 0.355054
 2972 6.651828 0.355054
 2973 6.655451 0.351431
 2974 6.659074 0.351431
 2975 6.662697 0.347808
 2976 6.666320 0.347808
 2977 6.669943 0.344185
 2978 6.673566 0.344185
 2979 6.677189 0.340562
 2980 6.680812 0.336939
 2981 6.680812 0.333316
 2982 6.684435 0.329693
 2983 6.688058 0.326070
 2984 6.691681 0.322447
 2985 6.695304 0.318824
 2986 6.698927 0.318824
 2987 6.702550 0.315201
 2988 6.706173 0.315201
 2989 6.709796 0.315201
 2990 6.713419 0.315201
 2991 6.717042 0.315201
 2992 6.720665 0.315201
 2993 6.724288 0.315201
 2994 6.727911 0.315201
 2995 6.731534 0.311578
 2996 6.735157 0.311578
 2997 6.738780 0.307955
 2998 6.742403 0.307955
 2999 6.746026 0.304332
 3000 6.749649 0.304332
 3001 6.753272 0.300709
 3002 6.756895 0.300709
 3003 6.760518 0.297086
 3004 6.764141 0.297086
 3005 6.767764 0.293463
 3006 6.771387 0.293463
 3007 6.775010 0.289840
 3008 6.778633 0.286217
 3009 6.778633 0.282594
 3010 6.782256 0.278971
 3011 6.782256 0.275348
 3012 6.785879 0.271725
 3013 6.785879 0.268102
 3014 6.789502 0.264479
 3015 6.789502 0.260856
 3016 6.793125 0.257233
 3017 6.793125 0.253610
 3018 6.796748 0.253610
 3019 6.800371 0.249987
 3020 6.803994 0.246364
 3021 6.807617 0.242741
 3022 6.811240 0.239118
 3023 6.814863 0.235495
 3024 6.818486 0.231872
 3025 6.822109 0.228249
 3026 6.825732 0.224626
 3027 6.829355 0.221003
 3028 6.829355 0.217380
 3029 6.832978 0.213757
 3030 6.836601 0.210134
 3031 6.840224 0.206511
 3032 6.843847 0.202888
 3033 6.847470 0.202888
 3034 6.851093 0.199265
 3035 6.854716 0.199265
 3036 6.858339 0.195642
 3037 6.861962 0.195642
 3038 6.865585 0.195642
 3039 6.869208 0.195642
 3040 6.872831 0.195642
 3041 6.876454 0.195642
 3042 6.880077 0.195642
 3043 6.883700 0.195642
 3044 6.887323 0.192019
 3045 6.890946 0.192019
 3046 6.894569 0.188396
 3047 6.898192 0.188396
 3048 6.901815 0.184773
 3049 6.905438 0.184773
 3050 6.909061 0.181150
 3051 6.912684 0.181150
 3052 6.916307 0.177527
 3053 6.919930 0.177527
 3054 6.923553 0.173904
 3055 6.927176 0.173904
 3056 6.930799 0.170281
 3057 6.934422 0.166658
 3058 6.938045 0.163035
 3059 6.941668 0.159412
 3060 6.945291 0.155789
 3061 6.945291 0.152166
 3062 6.948914 0.148543
 3063 6.952537 0.144920
 3064 6.956160 0.141297
 3065 6.959783 0.137674
 3066 6.963406 0.134051
 3067 6.967029 0.130428
 3068 6.970652 0.126805
 3069 6.974275 0.126805
 3070 6.977898 0.123182
 3071 6.981521 0.123182
 3072 6.985144 0.119559
 3073 6.988767 0.119559
 3074 6.992390 0.115936
 3075 6.996013 0.115936
 3076 6.999636 0.112313
 3077 7.003259 0.112313
 3078 7.006882 0.108690
 3079 7.010505 0.108690
 3080 7.014128 0.105067
 3081 7.017751 0.101444
 3082 7.021374 0.097821
 3083 7.024997 0.097821
 3084 7.028620 0.094198
 3085 7.032243 0.094198
 3086 7.035866 0.090575
 3087 7.039489 0.090575
 3088 7.043112 0.086952
 3089 7.043112 0.083329
 3090 7.046735 0.079706
 3091 7.046735 0.076083
 3092 7.050358 0.072460
 3093 7.050358 0.068837
 3094 7.053981 0.065214
 3095 7.053981 0.061591
 3096 7.057604 0.057968
 3097 7.057604 0.054345
 3098 7.061227 0.050722
 3099 7.061227 0.047099
 3100 7.064850 0.043476
 3101 7.064850 0.039853
 3102 7.064850 0.036230
 3103 7.064850 0.032607
 3104 7.064850 0.028984
 3105 7.064850 0.025361
 3106 7.064850 0.021738
 3107 7.064850 0.018115
 3108 7.064850 0.014492
 3109 7.064850 0.010869
 3110 7.064850 0.007246
 3111 7.064850 0.003623
 3112 7.068473 0.003623
 3113 7.072096 0.003623
 3114 7.075719 0.003623
 3115 7.079342 0.003623
 3116 7.082965 0.003623
 3117 7.086588 0.003623
 3118 7.090211 0.003623
 3119 7.093834 0.003623
 3120 7.097457 0.003623
 3121 7.101080 0.003623
 3122 7.104703 0.003623
 3123 7.108326 0.003623
 3124 7.111949 0.003623
 3125 7.115572 0.003623
 3126 7.119195 0.003623
 3127 7.122818 0.003623
 3128 7.126441 0.003623
 3129 7.130064 0.003623
 3130 7.133687 0.003623
 3131 7.137310 0.003623
 3132 7.140933 0.003623
 3133 7.144556 0.003623
 3134 7.148179 0.003623
 3135 7.151802 0.003623
 3136 7.155425 0.003623
 3137 7.159048 0.003623
 3138 7.162671 0.003623
 3139 7.166294 0.003623
 3140 7.169917 0.003623
 3141 7.173540 0.003623
 3142 7.177163 0.003623
 3143 7.180786 0.003623
 3144 7.184409 0.003623
 3145 7.188032 0.003623
 3146 7.191655 0.003623
 3147 7.195278 0.003623
 3148 7.198901 0.003623
 3149 7.202524 0.003623
 3150 7.206147 0.003623
 3151 7.209770 0.003623
 3152 7.213393 0.003623
 3153 7.217016 0.003623
 3154 7.220639 0.003623
 3155 7.224262 0.003623
 3156 7.227885 0.003623
 3157 7.231508 0.003623
 3158 7.235131 0.003623
 3159 7.238754 0.003623
 3160 7.242377 0.003623
 3161 7.246000 0.003623
 3162 7.249623 0.003623
 3163 7.253246 0.003623
 3164 7.256869 0.003623
 3165 7.260492 0.003623
 3166 7.264115 0.003623
 3167 7.267738 0.003623
 3168 7.271361 0.003623
 3169 7.274984 0.003623
 3170 7.278607 0.003623
 3171 7.282230 0.003623
 3172 7.285853 0.003623
 3173 7.289476 0.003623
 3174 7.293099 0.003623
 3175 7.296722 0.003623
 3176 7.300345 0.003623
 3177 7.303968 0.003623
 3178 7.307591 0.003623
 3179 7.311214 0.003623
 3180 7.314837 0.003623
 3181 7.318460 0.003623
 3182 7.322083 0.003623
 3183 7.325706 0.003623
 3184 7.329329 0.003623
 3185 7.332952 0.003623
 3186 7.336575 0.003623
 3187 7.340198 0.003623
 3188 7.343821 0.003623
 3189 7.347444 0.003623
 3190 7.351067 0.003623
 3191 7.354690 0.003623
 3192 7.358313 0.003623
 3193 7.361936 0.003623
 3194 7.365559 0.003623
 3195 7.369182 0.003623
 3196 7.372805 0.003623
 3197 7.376428 0.003623
 3198 7.380051 0.003623
 3199 7.383674 0.003623
 3200 7.387297 0.003623
 3201 7.390920 0.003623
 3202 7.394543 0.003623
 3203 7.398166 0.003623
 3204 7.401789 0.003623
 3205 7.405412 0.003623
 3206 7.409035 0.003623
 3207 7.412658 0.003623
 3208 7.416281 0.003623
 3209 7.419904 0.003623
 3210 7.423527 0.003623
 3211 7.427150 0.003623
 3212 7.430773 0.003623
 3213 7.434396 0.003623
 3214 7.438019 0.003623
 3215 7.441642 0.003623
 3216 7.445265 0.003623
 3217 7.448888 0.003623
 3218 7.452511 0.003623
 3219 7.456134 0.003623
 3220 7.459757 0.003623
 3221 7.463380 0.003623
 3222 7.467003 0.003623
 3223 7.470626 0.003623
 3224 7.474249 0.003623
 3225 7.477872 0.003623
 3226 7.481495 0.003623
 3227 7.485118 0.003623
 3228 7.488741 0.003623
 3229 7.492364 0.003623
 3230 7.495987 0.003623
 3231 7.499610 0.003623
 3232 7.503233 0.003623
 3233 7.506856 0.003623
 3234 7.510479 0.003623
 3235 7.514102 0.003623
 3236 7.514102 0.007246
 3237 7.514102 0.010869
 3238 7.514102 0.014492
 3239 7.514102 0.018115
 3240 7.514102 0.021738
 3241 7.514102 0.025361
 3242 7.514102 0.028984
 3243 7.514102 0.032607
 3244 7.514102 0.036230
 3245 7.514102 0.039853
 3246 7.514102 0.043476
 3247 7.517725 0.047099
 3248 7.517725 0.050722
 3249 7.521348 0.054345
 3250 7.521348 0.057968
 3251 7.524971 0.061591
 3252 7.524971 0.065214
 3253 7.528594 0.068837
 3254 7.528594 0.072460
 3255 7.532217 0.076083
 3256 7.532217 0.079706
 3257 7.535840 0.083329
 3258 7.535840 0.086952
 3259 7.539463 0.090575
 3260 7.543086 0.094198
 3261 7.543086 0.097821
 3262 7.546709 0.101444
 3263 7.550332 0.105067
 3264 7.550332 0.108690
 3265 7.553955 0.112313
 3266 7.557578 0.115936
 3267 7.561201 0.115936
 3268 7.564824 0.119559
 3269 7.568447 0.119559
 3270 7.572070 0.123182
 3271 7.575693 0.123182
 3272 7.579316 0.126805
 3273 7.582939 0.126805
 3274 7.586562 0.130428
 3275 7.590185 0.130428
 3276 7.593808 0.134051
 3277 7.597431 0.134051
 3278 7.601054 0.137674
 3279 7.604677 0.137674
 3280 7.608300 0.137674
 3281 7.611923 0.137674
 3282 7.615546 0.137674
 3283 7.619169 0.137674
 3284 7.622792 0.137674
 3285 7.626415 0.137674
 3286 7.630038 0.137674
 3287 7.633661 0.141297
 3288 7.637284 0.141297
 3289 7.640907 0.144920
 3290 7.644530 0.144920
 3291 7.648153 0.148543
 3292 7.651776 0.152166
 3293 7.655399 0.155789
 3294 7.659022 0.155789
 3295 7.662645 0.159412
 3296 7.666268 0.159412
 3297 7.669891 0.163035
 3298 7.673514 0.163035
 3299 7.677137 0.166658
 3300 7.680760 0.166658
 3301 7.684383 0.170281
 3302 7.688006 0.170281
 3303 7.691629 0.173904
 3304 7.695252 0.173904
 3305 7.698875 0.177527
 3306 7.702498 0.177527
 3307 7.706121 0.177527
 3308 7.709744 0.177527
 3309 7.713367 0.177527
 3310 7.716990 0.177527
 3311 7.720613 0.177527
 3312 7.724236 0.177527
 3313 7.727859 0.177527
 3314 7.731482 0.177527
 3315 7.735105 0.177527
 3316 7.738728 0.181150
 3317 7.742351 0.181150
 3318 7.745974 0.184773
 3319 7.749597 0.184773
 3320 7.753220 0.188396
 3321 7.756843 0.188396
 3322 7.760466 0.192019
 3323 7.764089 0.192019
 3324 7.767712 0.192019
 3325 7.771335 0.192019
 3326 7.774958 0.192019
 3327 7.778581 0.192019
 3328 7.782204 0.192019
 3329 7.785827 0.192019
 3330 7.789450 0.192019
 3331 7.793073 0.192019
 3332 7.796696 0.192019
 3333 7.800319 0.192019
 3334 7.803942 0.192019
 3335 7.807565 0.192019
 3336 7.811188 0.192019
 3337 7.814811 0.192019
 3338 7.818434 0.192019
 3339 7.822057 0.192019
 3340 7.825680 0.192019
 3341 7.829303 0.192019
 3342 7.832926 0.192019
 3343 7.836549 0.192019
 3344 7.840172 0.192019
 3345 7.843795 0.192019
 3346 7.847418 0.192019
 3347 7.851041 0.195642
 3348 7.854664 0.199265
 3349 7.858287 0.199265
 3350 7.861910 0.202888
 3351 7.865533 0.206511
 3352 7.865533 0.210134
 3353 7.869156 0.213757
 3354 7.869156 0.217380
 3355 7.872779 0.221003
 3356 7.876402 0.224626
 3357 7.876402 0.228249
 3358 7.880025 0.231872
 3359 7.883648 0.235495
 3360 7.887271 0.235495
 3361 7.890894 0.239118
 3362 7.894517 0.239118
 3363 7.898140 0.242741
 3364 7.901763 0.242741
 3365 7.905386 0.246364
 3366 7.909009 0.246364
 3367 7.912632 0.249987
 3368 7.916255 0.249987
 3369 7.919878 0.253610
 3370 7.923501 0.253610
 3371 7.927124 0.257233
 3372 7.930747 0.257233
 3373 7.934370 0.257233
 3374 7.937993 0.257233
 3375 7.941616 0.257233
 3376 7.945239 0.257233
 3377 7.948862 0.257233
 3378 7.952485 0.260856
 3379 7.956108 0.260856
 3380 7.959731 0.264479
 3381 7.963354 0.264479
 3382 7.966977 0.268102
 3383 7.970600 0.268102
 3384 7.974223 0.271725
 3385 7.977846 0.275348
 3386 7.981469 0.275348
 3387 7.985092 0.278971
 3388 7.988715 0.278971
 3389 7.992338 0.282594
 3390 7.995961 0.282594
 3391 7.999584 0.286217
 3392 8.003207 0.286217
 3393 8.006830 0.289840
 3394 8.010453 0.289840
 3395 8.014076 0.293463
 3396 8.017699 0.293463
 3397 8.021322 0.297086
 3398 8.024945 0.297086
 3399 8.028568 0.297086
 3400 8.032191 0.297086
 3401 8.035814 0.297086
 3402 8.039437 0.297086
 3403 8.043060 0.297086
 3404 8.046683 0.297086
 3405 8.050306 0.297086
 3406 8.053929 0.297086
 3407 8.057552 0.297086
 3408 8.061175 0.297086
 3409 8.064798 0.297086
 3410 8.068421 0.297086
 3411 8.072044 0.297086
 3412 8.075667 0.297086
 3413 8.079290 0.297086
 3414 8.082913 0.297086
 3415 8.086536 0.297086
 3416 8.090159 0.297086
 3417 8.093782 0.297086
 3418 8.097405 0.297086
 3419 8.101028 0.297086
 3420 8.104651 0.297086
 3421 8.108274 0.297086
 3422 8.111897 0.300709
 3423 8.115520 0.304332
 3424 8.119143 0.307955
 3425 8.122766 0.311578
 3426 8.126389 0.315201
 3427 8.130012 0.318824
 3428 8.133635 0.322447
 3429 8.133635 0.326070
 3430 8.137258 0.329693
 3431 8.137258 0.333316
 3432 8.140881 0.336939
 3433 8.140881 0.340562
 3434 8.144504 0.344185
 3435 8.144504 0.347808
 3436 8.148127 0.351431
 3437 8.148127 0.355054
 3438 8.151750 0.358677
 3439 8.155373 0.358677
 3440 8.158996 0.362300
 3441 8.162619 0.362300
 3442 8.166242 0.365923
 3443 8.169865 0.365923
 3444 8.173488 0.369546
 3445 8.177111 0.369546
 3446 8.180734 0.373169
 3447 8.184357 0.373169
 3448 8.187980 0.376792
 3449 8.191603 0.376792
 3450 8.195226 0.380415
 3451 8.198849 0.380415
 3452 8.202472 0.380415
 3453 8.206095 0.380415
 3454 8.209718 0.380415
 3455 8.213341 0.380415
 3456 8.216964 0.384038
 3457 8.220587 0.384038
 3458 8.224210 0.384038
 3459 8.227833 0.384038
 3460 8.231456 0.384038
 3461 8.235079 0.384038
 3462 8.238702 0.384038
 3463 8.242325 0.387661
 3464 8.245948 0.391284
 3465 8.249571 0.394907
 3466 8.253194 0.394907
 3467 8.256817 0.398530
 3468 8.260440 0.402153
 3469 8.264063 0.405776
 3470 8.267686 0.409399
 3471 8.271309 0.413022
 3472 8.274932 0.416645
 3473 8.274932 0.420268
 3474 8.278555 0.423891
 3475 8.282178 0.427514
 3476 8.285801 0.431137
 3477 8.289424 0.431137
 3478 8.293047 0.434760
 3479 8.296670 0.434760
 3480 8.300293 0.438383
 3481 8.303916 0.438383
 3482 8.307539 0.442006
 3483 8.311162 0.442006
 3484 8.314785 0.445629
 3485 8.318408 0.445629
 3486 8.322031 0.449252
 3487 8.325654 0.449252
 3488 8.329277 0.452875
 3489 8.332900 0.452875
 3490 8.336523 0.452875
 3491 8.340146 0.452875
 3492 8.343769 0.452875
 3493 8.347392 0.452875
 3494 8.351015 0.452875
 3495 8.354638 0.452875
 3496 8.358261 0.452875
 3497 8.361884 0.452875
 3498 8.365507 0.452875
 3499 8.369130 0.452875
 3500 8.372753 0.452875
 3501 8.376376 0.452875
 3502 8.379999 0.456498
 3503 8.383622 0.456498
 3504 8.387245 0.460121
 3505 8.390868 0.460121
 3506 8.394491 0.463744
 3507 8.398114 0.463744
 3508 8.401737 0.467367
 3509 8.405360 0.467367
 3510 8.408983 0.470990
 3511 8.412606 0.470990
 3512 8.416229 0.474613
 3513 8.419852 0.474613
 3514 8.423475 0.478236
 3515 8.427098 0.478236
 3516 8.430721 0.478236
 3517 8.434344 0.478236
 3518 8.437967 0.478236
 3519 8.441590 0.481859
 3520 8.445213 0.481859
 3521 8.448836 0.485482
 3522 8.452459 0.485482
 3523 8.456082 0.489105
 3524 8.459705 0.489105
 3525 8.459705 0.492728
 3526 8.463328 0.496351
 3527 8.466951 0.496351
 3528 8.470574 0.499974
 3529 8.474197 0.499974
 3530 8.477820 0.503597
 3531 8.481443 0.503597
 3532 8.485066 0.507220
 3533 8.488689 0.507220
 3534 8.492312 0.510843
 3535 8.495935 0.510843
 3536 8.499558 0.514466
 3537 8.503181 0.514466
 3538 8.506804 0.518089
 3539 8.510427 0.518089
 3540 8.514050 0.518089
 3541 8.517673 0.521712
 3542 8.521296 0.525335
 3543 8.524919 0.528958
 3544 8.528542 0.532581
 3545 8.532165 0.532581
 3546 8.535788 0.536204
 3547 8.539411 0.536204
 3548 8.543034 0.539827
 3549 8.546657 0.539827
 3550 8.550280 0.543450
 3551 8.553903 0.543450
 3552 8.557526 0.547073
 3553 8.561149 0.547073
 3554 8.564772 0.550696
 3555 8.568395 0.550696
 3556 8.572018 0.554319
 3557 8.575641 0.554319
 3558 8.579264 0.554319
 3559 8.582887 0.554319
 3560 8.586510 0.554319
 3561 8.590133 0.554319
 3562 8.593756 0.554319
 3563 8.597379 0.554319
 3564 8.601002 0.554319
 3565 8.604625 0.554319
 3566 8.608248 0.554319
 3567 8.611871 0.557942
 3568 8.615494 0.561565
 3569 8.619117 0.565188
 3570 8.622740 0.565188
 3571 8.626363 0.568811
 3572 8.629986 0.568811
 3573 8.633609 0.572434
 3574 8.637232 0.572434
 3575 8.640855 0.576057
 3576 8.644478 0.576057
 3577 8.648101 0.579680
 3578 8.651724 0.579680
 3579 8.655347 0.583303
 3580 8.658970 0.583303
 3581 8.662593 0.586926
 3582 8.666216 0.586926
 3583 8.669839 0.590549
 3584 8.673462 0.590549
 3585 8.677085 0.594172
 3586 8.680708 0.594172
 3587 8.684331 0.597795
 3588 8.687954 0.601418
 3589 8.691577 0.605041
 3590 8.695200 0.608664
 3591 8.698823 0.612287
 3592 8.702446 0.615910
 3593 8.706069 0.619533
 3594 8.709692 0.623156
 3595 8.713315 0.626779
 3596 8.716938 0.630402
 3597 8.720561 0.634025
 3598 8.724184 0.637648
 3599 8.727807 0.637648
 3600 8.731430 0.641271
 3601 8.735053 0.641271
 3602 8.738676 0.644894
 3603 8.742299 0.644894
 3604 8.745922 0.648517
 3605 8.749545 0.648517
 3606 8.753168 0.652140
 3607 8.756791 0.652140
 3608 8.760414 0.655763
 3609 8.764037 0.655763
 3610 8.767660 0.659386
 3611 8.771283 0.659386
 3612 8.774906 0.659386
 3613 8.778529 0.659386
 3614 8.782152 0.659386
 3615 8.785775 0.659386
 3616 8.789398 0.659386
 3617 8.793021 0.659386
 3618 8.796644 0.659386
 3619 8.800267 0.659386
 3620 8.803890 0.659386
 3621 8.807513 0.659386
 3622 8.811136 0.659386
 3623 8.814759 0.659386
 3624 8.818382 0.659386
 3625 8.822005 0.663009
 3626 8.825628 0.663009
 3627 8.829251 0.666632
 3628 8.832874 0.666632
 3629 8.836497 0.670255
 3630 8.840120 0.670255
 3631 8.843743 0.673878
 3632 8.847366 0.673878
 3633 8.850989 0.677501
 3634 8.854612 0.677501
 3635 8.858235 0.681124
 3636 8.861858 0.681124
 3637 8.865481 0.681124
 3638 8.869104 0.681124
 3639 8.872727 0.681124
 3640 8.876350 0.681124
 3641 8.879973 0.681124
 3642 8.883596 0.681124
 3643 8.887219 0.681124
 3644 8.890842 0.681124
 3645 8.894465 0.681124
 3646 8.898088 0.681124
 3647 8.901711 0.681124
 3648 8.905334 0.681124
 3649 8.908957 0.681124
 3650 8.912580 0.684747
 3651 8.916203 0.684747
 3652 8.919826 0.688370
 3653 8.923449 0.691993
 3654 8.927072 0.691993
 3655 8.930695 0.695616
 3656 8.934318 0.695616
 3657 8.937941 0.699239
 3658 8.941564 0.699239
 3659 8.945187 0.702862
 3660 8.948810 0.702862
 3661 8.952433 0.706485
 3662 8.956056 0.706485
 3663 8.959679 0.710108
 3664 8.963302 0.710108
 3665 8.966925 0.713731
 3666 8.970548 0.713731
 3667 8.974171 0.717354
 3668 8.977794 0.717354
 3669 8.981417 0.717354
 3670 8.985040 0.717354
 3671 8.988663 0.717354
 3672 8.992286 0.717354
 3673 8.995909 0.720977
 3674 8.999532 0.720977
 3675 9.003155 0.720977
 3676 9.006778 0.720977
 3677 9.010401 0.724600
 3678 9.014024 0.728223
 3679 9.017647 0.731846
 3680 9.021270 0.735469
 3681 9.024893 0.739092
 3682 9.028516 0.739092
 3683 9.032139 0.742715
 3684 9.035762 0.742715
 3685 9.039385 0.746338
 3686 9.043008 0.746338
 3687 9.046631 0.749961
 3688 9.050254 0.749961
 3689 9.053877 0.753584
 3690 9.057500 0.753584
 3691 9.061123 0.757207
 3692 9.064746 0.757207
 3693 9.068369 0.760830
 3694 9.071992 0.760830
 3695 9.075615 0.760830
 3696 9.079238 0.760830
 3697 9.082861 0.760830
 3698 9.086484 0.760830
 3699 9.090107 0.760830
 3700 9.093730 0.760830
 3701 9.097353 0.764453
 3702 9.100976 0.764453
 3703 9.104599 0.768076
 3704 9.108222 0.771699
 3705 9.111845 0.771699
 3706 9.115468 0.775322
 3707 9.119091 0.775322
 3708 9.122714 0.778945
 3709 9.126337 0.778945
 3710 9.129960 0.782568
 3711 9.133583 0.782568
 3712 9.137206 0.786191
 3713 9.140829 0.786191
 3714 9.144452 0.789814
 3715 9.148075 0.789814
 3716 9.151698 0.793437
 3717 9.155321 0.793437
 3718 9.158944 0.793437
 3719 9.162567 0.793437
 3720 9.166190 0.793437
 3721 9.169813 0.793437
 3722 9.173436 0.793437
 3723 9.177059 0.793437
 3724 9.180682 0.793437
 3725 9.184305 0.793437
 3726 9.187928 0.793437
 3727 9.191551 0.793437
 3728 9.195174 0.793437
 3729 9.198797 0.793437
 3730 9.202420 0.793437
 3731 9.206043 0.797060
 3732 9.209666 0.797060
 3733 9.213289 0.797060
 3734 9.216912 0.797060
 3735 9.220535 0.800683
 3736 9.224158 0.800683
 3737 9.227781 0.800683
 3738 9.231404 0.800683
 3739 9.235027 0.804306
 3740 9.238650 0.804306
 3741 9.242273 0.804306
 3742 9.245896 0.804306
 3743 9.249519 0.807929
 3744 9.253142 0.811552
 3745 9.256765 0.811552
 3746 9.256765 0.815175
 3747 9.260388 0.818798
 3748 9.260388 0.822421
 3749 9.264011 0.826044
 3750 9.264011 0.829667
 3751 9.267634 0.833290
 3752 9.271257 0.833290
 3753 9.274880 0.836913
 3754 9.278503 0.836913
 3755 9.282126 0.840536
 3756 9.285749 0.840536
 3757 9.289372 0.844159
 3758 9.292995 0.844159
 3759 9.296618 0.847782
 3760 9.300241 0.847782
 3761 9.303864 0.851405
 3762 9.307487 0.851405
 3763 9.311110 0.855028
 3764 9.314733 0.855028
 3765 9.318356 0.855028
 3766 9.321979 0.855028
 3767 9.325602 0.855028
 3768 9.329225 0.855028
 3769 9.332848 0.855028
 3770 9.336471 0.855028
 3771 9.340094 0.855028
 3772 9.343717 0.855028
 3773 9.347340 0.855028
 3774 9.350963 0.855028
 3775 9.354586 0.855028
 3776 9.358209 0.855028
 3777 9.361832 0.855028
 3778 9.365455 0.855028
 3779 9.369078 0.855028
 3780 9.372701 0.855028
 3781 9.376324 0.855028
 3782 9.379947 0.855028
 3783 9.383570 0.855028
 3784 9.387193 0.855028
 3785 9.390816 0.855028
 3786 9.394439 0.851405
 3787 9.398062 0.851405
 3788 9.401685 0.847782
 3789 9.405308 0.847782
 3790 9.408931 0.844159
 3791 9.412554 0.844159
 3792 9.416177 0.840536
 3793 9.419800 0.840536
 3794 9.423423 0.840536
 3795 9.427046 0.840536
 3796 9.430669 0.840536
 3797 9.434292 0.840536
 3798 9.437915 0.840536
 3799 9.441538 0.836913
 3800 9.445161 0.836913
 3801 9.448784 0.836913
 3802 9.452407 0.836913
 3803 9.456030 0.836913
 3804 9.459653 0.836913
 3805 9.463276 0.840536
 3806 9.466899 0.840536
 3807 9.470522 0.844159
 3808 9.474145 0.844159
 3809 9.477768 0.847782
 3810 9.481391 0.847782
 3811 9.485014 0.851405
 3812 9.488637 0.851405
 3813 9.492260 0.855028
 3814 9.495883 0.855028
 3815 9.499506 0.855028
 3816 9.503129 0.855028
 3817 9.506752 0.855028
 3818 9.510375 0.855028
 3819 9.513998 0.855028
 3820 9.517621 0.855028
 3821 9.521244 0.855028
 3822 9.524867 0.858651
 3823 9.528490 0.858651
 3824 9.532113 0.862274
 3825 9.535736 0.865897
 3826 9.539359 0.869520
 3827 9.542982 0.873143
 3828 9.546605 0.876766
 3829 9.550228 0.880389
 3830 9.550228 0.884012
 3831 9.553851 0.887635
 3832 9.553851 0.891258
 3833 9.557474 0.894881
 3834 9.557474 0.898504
 3835 9.561097 0.902127
 3836 9.561097 0.905750
 3837 9.564720 0.909373
 3838 9.564720 0.912996
 3839 9.568343 0.916619
 3840 9.568343 0.920242
 3841 9.571966 0.923865
 3842 9.571966 0.927488
 3843 9.575589 0.931111
 3844 9.579212 0.931111
 3845 9.582835 0.934734
 3846 9.586458 0.934734
 3847 9.590081 0.938357
 3848 9.593704 0.938357
 3849 9.597327 0.941980
 3850 9.600950 0.941980
 3851 9.604573 0.945603
 3852 9.608196 0.945603
 3853 9.611819 0.949226
 3854 9.615442 0.949226
 3855 9.619065 0.952849
 3856 9.622688 0.952849
 3857 9.626311 0.952849
 3858 9.629934 0.952849
 3859 9.633557 0.952849
 3860 9.637180 0.952849
 3861 9.640803 0.952849
 3862 9.644426 0.952849
 3863 9.648049 0.952849
 3864 9.651672 0.952849
 3865 9.655295 0.952849
 3866 9.658918 0.952849
 3867 9.662541 0.952849
 3868 9.666164 0.952849
 3869 9.669787 0.952849
 3870 9.673410 0.952849
 3871 9.677033 0.952849
 3872 9.680656 0.952849
 3873 9.684279 0.952849
 3874 9.687902 0.952849
 3875 9.691525 0.952849
 3876 9.695148 0.952849
 3877 9.698771 0.952849
 3878 9.702394 0.952849
 3879 9.706017 0.952849
 3880 9.709640 0.952849
 3881 9.713263 0.952849
 3882 9.716886 0.952849
 3883 9.720509 0.952849
 3884 9.724132 0.952849
 3885 9.727755 0.952849
 3886 9.731378 0.952849
 3887 9.735001 0.952849
 3888 9.738624 0.952849
 3889 9.742247 0.952849
 3890 9.745870 0.952849
 3891 9.749493 0.952849
 3892 9.753116 0.956472
 3893 9.756739 0.956472
 3894 9.760362 0.960095
 3895 9.763985 0.960095
 3896 9.767608 0.963718
 3897 9.771231 0.963718
 3898 9.774854 0.967341
 3899 9.778477 0.967341
 3900 9.782100 0.970964
 3901 9.785723 0.970964
 3902 9.789346 0.974587
 3903 9.792969 0.974587
 3904 9.796592 0.974587
 3905 9.800215 0.974587
 3906 9.803838 0.974587
 3907 9.807461 0.974587
 3908 9.811084 0.974587
 3909 9.814707 0.974587
 3910 9.818330 0.974587
 3911 9.821953 0.974587
 3912 9.825576 0.974587
 3913 9.829199 0.974587
 3914 9.832822 0.978210
 3915 9.836445 0.978210
 3916 9.840068 0.978210
 3917 9.843691 0.978210
 3918 9.847314 0.978210
 3919 9.850937 0.978210
 3920 9.854560 0.981833
 3921 9.858183 0.981833
 3922 9.861806 0.985456
 3923 9.865429 0.989079
 3924 9.869052 0.989079
 3925 9.872675 0.992702
 3926 9.876298 0.996325
 3927 9.879921 0.996325
 3928 9.883544 0.999948
 3929 9.887167 1.003571
 3930 9.887167 1.007194
 3931 9.890790 1.010817
 3932 9.894413 1.014440
 3933 9.898036 1.018063
 3934 9.901659 1.018063
 3935 9.905282 1.021686
 3936 9.908905 1.021686
 3937 9.912528 1.025309
 3938 9.916151 1.025309
 3939 9.919774 1.028932
 3940 9.923397 1.028932
 3941 9.927020 1.032555
 3942 9.930643 1.032555
 3943 9.934266 1.036178
 3944 9.937889 1.036178
 3945 9.941512 1.039801
 3946 9.945135 1.039801
 3947 9.948758 1.039801
 3948 9.952381 1.039801
 3949 9.956004 1.039801
 3950 9.959627 1.039801
 3951 9.963250 1.039801
 3952 9.966873 1.039801
 3953 9.970496 1.039801
 3954 9.974119 1.039801
 3955 9.977742 1.039801
 3956 9.981365 1.039801
 3957 9.984988 1.043424
 3958 9.988611 1.043424
 3959 9.992234 1.047047
 3960 9.995857 1.047047
 3961 9.999480 1.050670
 3962 10.003103 1.054293
 3963 10.006726 1.054293
 3964 10.010349 1.057916
 3965 10.013972 1.061539
 3966 10.017595 1.061539
 3967 10.021218 1.065162
 3968 10.024841 1.065162
 3969 10.028464 1.068785
 3970 10.032087 1.068785
 3971 10.035710 1.072408
 3972 10.039333 1.072408
 3973 10.042956 1.076031
 3974 10.046579 1.076031
 3975 10.050202 1.079654
 3976 10.053825 1.079654
 3977 10.057448 1.083277
 3978 10.061071 1.083277
 3979 10.064694 1.086900
 3980 10.068317 1.090523
 3981 10.071940 1.094146
 3982 10.075563 1.097769
 3983 10.079186 1.101392
 3984 10.082809 1.105015
 3985 10.086432 1.105015
 3986 10.090055 1.108638
 3987 10.093678 1.108638
 3988 10.097301 1.112261
 3989 10.100924 1.112261
 3990 10.104547 1.115884
 3991 10.108170 1.115884
 3992 10.111793 1.119507
 3993 10.115416 1.119507
 3994 10.119039 1.123130
 3995 10.122662 1.123130
 3996 10.126285 1.126753
 3997 10.129908 1.126753
 3998 10.133531 1.130376
 3999 10.137154 1.130376
 4000 10.140777 1.130376
 4001 10.144400 1.133999
 4002 10.148023 1.133999
 4003 10.151646 1.137622
 4004 10.155269 1.137622
 4005 10.158892 1.141245
 4006 10.162515 1.141245
 4007 10.166138 1.144868
 4008 10.169761 1.144868
 4009 10.173384 1.144868
 4010 10.177007 1.144868
 4011 10.180630 1.144868
 4012 10.184253 1.144868
 4013 10.187876 1.144868
 4014 10.191499 1.144868
 4015 10.195122 1.144868
 4016 10.198745 1.144868
 4017 10.202368 1.144868
 4018 10.205991 1.144868
 4019 10.209614 1.144868
 4020 10.213237 1.144868
 4021 10.216860 1.144868
 4022 10.220483 1.144868
 4023 10.224106 1.144868
 4024 10.227729 1.144868
 4025 10.231352 1.144868
 4026 10.234975 1.144868
 4027 10.238598 1.144868
 4028 10.242221 1.144868
 4029 10.245844 1.144868
 4030 10.249467 1.144868
 4031 10.253090 1.144868
 4032 10.256713 1.144868
 4033 10.260336 1.144868
 4034 10.263959 1.144868
 4035 10.267582 1.144868
 4036 10.271205 1.144868
 4037 10.274828 1.144868
 4038 10.278451 1.144868
 4039 10.282074 1.144868
 4040 10.285697 1.144868
 4041 10.289320 1.148491
 4042 10.292943 1.152114
 4043 10.296566 1.155737
 4044 10.300189 1.159360
 4045 10.303812 1.162983
 4046 10.307435 1.166606
 4047 10.311058 1.170229
 4048 10.311058 1.173852
 4049 10.314681 1.177475
 4050 10.318304 1.181098
 4051 10.321927 1.184721
 4052 10.325550 1.184721
 4053 10.329173 1.188344
 4054 10.332796 1.188344
 4055 10.336419 1.191967
 4056 10.340042 1.191967
 4057 10.343665 1.195590
 4058 10.347288 1.195590
 4059 10.350911 1.199213
 4060 10.354534 1.199213
 4061 10.358157 1.202836
 4062 10.361780 1.202836
 4063 10.365403 1.206459
 4064 10.369026 1.206459
 4065 10.372649 1.206459
 4066 10.376272 1.210082
 4067 10.379895 1.210082
 4068 10.383518 1.213705
 4069 10.387141 1.213705
 4070 10.390764 1.217328
 4071 10.394387 1.217328
 4072 10.398010 1.220951
 4073 10.401633 1.220951
 4074 10.405256 1.224574
 4075 10.408879 1.224574
 4076 10.412502 1.228197
 4077 10.416125 1.228197
 4078 10.419748 1.231820
 4079 10.423371 1.231820
 4080 10.426994 1.231820
 4081 10.430617 1.231820
 4082 10.434240 1.231820
 4083 10.437863 1.231820
 4084 10.441486 1.231820
 4085 10.445109 1.231820
 4086 10.448732 1.231820
 4087 10.452355 1.231820
 4088 10.455978 1.231820
 4089 10.459601 1.235443
 4090 10.463224 1.235443
 4091 10.466847 1.239066
 4092 10.470470 1.239066
 4093 10.474093 1.239066
 4094 10.477716 1.242689
 4095 10.481339 1.242689
 4096 10.484962 1.242689
 4097 10.488585 1.242689
 4098 10.492208 1.242689
 4099 10.495831 1.242689
 4100 10.499454 1.242689
 4101 10.503077 1.242689
 4102 10.506700 1.242689
 4103 10.510323 1.242689
 4104 10.513946 1.242689
 4105 10.517569 1.242689
 4106 10.521192 1.242689
 4107 10.524815 1.242689
 4108 10.528438 1.246312
 4109 10.532061 1.246312
 4110 10.535684 1.249935
 4111 10.539307 1.249935
 4112 10.542930 1.253558
 4113 10.546553 1.253558
 4114 10.550176 1.257181
 4115 10.553799 1.257181
 4116 10.557422 1.257181
 4117 10.561045 1.257181
 4118 10.564668 1.257181
 4119 10.568291 1.257181
 4120 10.571914 1.257181
 4121 10.575537 1.257181
 4122 10.579160 1.257181
 4123 10.582783 1.257181
 4124 10.586406 1.257181
 4125 10.590029 1.257181
 4126 10.593652 1.257181
 4127 10.597275 1.257181
 4128 10.600898 1.257181
 4129 10.604521 1.257181
 4130 10.608144 1.257181
 4131 10.611767 1.257181
 4132 10.615390 1.257181
 4133 10.619013 1.257181
 4134 10.622636 1.257181
 4135 10.626259 1.257181
 4136 10.629882 1.257181
 4137 10.633505 1.257181
 4138 10.637128 1.257181
 4139 10.640751 1.260804
 4140 10.644374 1.260804
 4141 10.647997 1.260804
 4142 10.651620 1.260804
 4143 10.655243 1.264427
 4144 10.658866 1.264427
 4145 10.662489 1.268050
 4146 10.666112 1.268050
 4147 10.669735 1.268050
 4148 10.673358 1.271673
 4149 10.676981 1.271673
 4150 10.680604 1.275296
 4151 10.684227 1.275296
 4152 10.687850 1.278919
 4153 10.691473 1.282542
 4154 10.695096 1.282542
 4155 10.698719 1.286165
 4156 10.702342 1.289788
 4157 10.705965 1.289788
 4158 10.709588 1.293411
 4159 10.713211 1.293411
 4160 10.716834 1.297034
 4161 10.720457 1.297034
 4162 10.724080 1.300657
 4163 10.727703 1.300657
 4164 10.731326 1.304280
 4165 10.734949 1.304280
 4166 10.738572 1.307903
 4167 10.742195 1.307903
 4168 10.745818 1.311526
 4169 10.749441 1.311526
 4170 10.753064 1.311526
 4171 10.756687 1.315149
 4172 10.760310 1.315149
 4173 10.763933 1.315149
 4174 10.767556 1.315149
 4175 10.771179 1.315149
 4176 10.774802 1.315149
 4177 10.778425 1.315149
 4178 10.782048 1.315149
 4179 10.785671 1.315149
 4180 10.789294 1.315149
 4181 10.792917 1.315149
 4182 10.796540 1.315149
 4183 10.800163 1.315149
 4184 10.803786 1.315149
 4185 10.807409 1.318772
 4186 10.811032 1.322395
 4187 10.814655 1.322395
 4188 10.818278 1.326018
 4189 10.821901 1.329641
 4190 10.825524 1.329641
 4191 10.829147 1.333264
 4192 10.832770 1.336887
 4193 10.832770 1.340510
 4194 10.836393 1.344133
 4195 10.840016 1.347756
 4196 10.840016 1.351379
 4197 10.843639 1.355002
 4198 10.843639 1.358625
 4199 10.847262 1.362248
 4200 10.847262 1.365871
 4201 10.850885 1.369494
 4202 10.850885 1.373117
 4203 10.854508 1.376740
 4204 10.854508 1.380363
 4205 10.858131 1.383986
 4206 10.861754 1.387609
 4207 10.865377 1.391232
 4208 10.869000 1.391232
 4209 10.872623 1.394855
 4210 10.876246 1.398478
 4211 10.879869 1.398478
 4212 10.883492 1.402101
 4213 10.887115 1.402101
 4214 10.890738 1.405724
 4215 10.894361 1.405724
 4216 10.897984 1.409347
 4217 10.901607 1.412970
 4218 10.905230 1.416593
 4219 10.908853 1.420216
 4220 10.912476 1.423839
 4221 10.912476 1.427462
 4222 10.916099 1.431085
 4223 10.916099 1.434708
 4224 10.916099 1.438331
 4225 10.916099 1.441954
 4226 10.916099 1.445577
 4227 10.916099 1.449200
 4228 10.916099 1.452823
 4229 10.916099 1.456446
 4230 10.916099 1.460069
 4231 10.916099 1.463692
 4232 10.916099 1.467315
 4233 10.916099 1.470938
 4234 10.916099 1.474561
 4235 10.916099 1.478184
 4236 10.916099 1.481807
 4237 10.916099 1.485430
 4238 10.916099 1.489053
 4239 10.916099 1.492676
 4240 10.916099 1.496299
 4241 10.916099 1.499922
 4242 10.916099 1.503545
 4243 10.916099 1.507168
 4244 10.916099 1.510791
 4245 10.916099 1.514414
 4246 10.916099 1.518037
 4247 10.916099 1.521660
 4248 10.919722 1.525283
 4249 10.919722 1.528906
 4250 10.923345 1.532529
 4251 10.923345 1.536152
 4252 10.926968 1.539775
 4253 10.926968 1.543398
 4254 10.930591 1.547021
 4255 10.930591 1.550644
 4256 10.934214 1.554267
 4257 10.934214 1.557890
 4258 10.937837 1.561513
 4259 10.937837 1.565136
 4260 10.941460 1.568759
 4261 10.945083 1.572382
 4262 10.948706 1.576005
 4263 10.952329 1.576005
 4264 10.955952 1.579628
 4265 10.959575 1.583251
 4266 10.959575 1.586874
 4267 10.963198 1.590497
 4268 10.966821 1.594120
 4269 10.966821 1.597743
 4270 10.970444 1.601366
 4271 10.974067 1.604989
 4272 10.977690 1.608612
 4273 10.981313 1.612235
 4274 10.984936 1.615858
 4275 10.984936 1.619481
 4276 10.988559 1.623104
 4277 10.988559 1.626727
 4278 10.992182 1.630350
 4279 10.992182 1.633973
 4280 10.995805 1.637596
 4281 10.995805 1.641219
 4282 10.999428 1.644842
 4283 10.999428 1.648465
 4284 11.003051 1.652088
 4285 11.003051 1.655711
 4286 11.006674 1.659334
 4287 11.006674 1.662957
 4288 11.010297 1.666580
 4289 11.013920 1.670203
 4290 11.017543 1.673826
 4291 11.021166 1.673826
 4292 11.024789 1.677449
 4293 11.028412 1.681072
 4294 11.032035 1.684695
 4295 11.035658 1.688318
 4296 11.035658 1.691941
 4297 11.039281 1.695564
 4298 11.039281 1.699187
 4299 11.042904 1.702810
 4300 11.042904 1.706433
 4301 11.046527 1.710056
 4302 11.046527 1.713679
 4303 11.050150 1.717302
 4304 11.050150 1.720925
 4305 11.053773 1.724548
 4306 11.053773 1.728171
 4307 11.057396 1.731794
 4308 11.057396 1.735417
 4309 11.061019 1.739040
 4310 11.061019 1.742663
 4311 11.064642 1.746286
 4312 11.068265 1.749909
 4313 11.071888 1.753532
 4314 11.075511 1.757155
 4315 11.079134 1.760778
 4316 11.082757 1.764401
 4317 11.086380 1.768024
 4318 11.086380 1.771647
 4319 11.090003 1.775270
 4320 11.093626 1.778893
 4321 11.093626 1.782516
 4322 11.097249 1.786139
 4323 11.100872 1.789762
 4324 11.104495 1.793385
 4325 11.108118 1.797008
 4326 11.111741 1.800631
 4327 11.115364 1.804254
 4328 11.118987 1.807877
 4329 11.122610 1.811500
 4330 11.122610 1.815123
 4331 11.126233 1.818746
 4332 11.126233 1.822369
 4333 11.129856 1.825992
 4334 11.129856 1.829615
 4335 11.133479 1.833238
 4336 11.133479 1.836861
 4337 11.137102 1.840484
 4338 11.137102 1.844107
 4339 11.140725 1.847730
 4340 11.140725 1.851353
 4341 11.144348 1.854976
 4342 11.147971 1.858599
 4343 11.151594 1.862222
 4344 11.155217 1.865845
 4345 11.155217 1.869468
 4346 11.155217 1.873091
 4347 11.155217 1.876714
 4348 11.155217 1.880337
 4349 11.155217 1.883960
 4350 11.155217 1.887583
 4351 11.155217 1.891206
 4352 11.155217 1.894829
 4353 11.155217 1.898452
 4354 11.155217 1.902075
 4355 11.155217 1.905698
 4356 11.155217 1.909321
 4357 11.155217 1.912944
 4358 11.155217 1.916567
 4359 11.155217 1.920190
 4360 11.155217 1.923813
 4361 11.155217 1.927436
 4362 11.155217 1.931059
 4363 11.155217 1.934682
 4364 11.155217 1.938305
 4365 11.155217 1.941928
 4366 11.155217 1.945551
 4367 11.155217 1.949174
 4368 11.155217 1.952797
 4369 11.158840 1.956420
 4370 11.158840 1.960043
 4371 11.162463 1.963666
 4372 11.162463 1.967289
 4373 11.166086 1.970912
 4374 11.166086 1.974535
 4375 11.169709 1.978158
 4376 11.169709 1.981781
 4377 11.173332 1.985404
 4378 11.173332 1.989027
 4379 11.176955 1.992650
 4380 11.176955 1.996273
 4381 11.180578 1.999896
 4382 11.184201 1.999896
 4383 11.187824 2.003519
 4384 11.191447 2.003519
 4385 11.195070 2.007142
 4386 11.198693 2.007142
 4387 11.202316 2.010765
 4388 11.205939 2.010765
 4389 11.209562 2.014388
 4390 11.213185 2.014388
 4391 11.216808 2.018011
 4392 11.220431 2.018011
 4393 11.224054 2.021634
 4394 11.227677 2.021634
 4395 11.231300 2.021634
 4396 11.234923 2.021634
 4397 11.238546 2.021634
 4398 11.242169 2.021634
 4399 11.245792 2.021634
 4400 11.249415 2.021634
 4401 11.249415 2.025257
 4402 11.253038 2.028880
 4403 11.256661 2.032503
 4404 11.256661 2.036126
 4405 11.260284 2.039749
 4406 11.260284 2.043372
 4407 11.260284 2.046995
 4408 11.263907 2.050618
 4409 11.263907 2.054241
 4410 11.263907 2.057864
 4411 11.263907 2.061487
 4412 11.263907 2.065110
 4413 11.263907 2.068733
 4414 11.263907 2.072356
 4415 11.263907 2.075979
 4416 11.267530 2.079602
 4417 11.267530 2.083225
 4418 11.271153 2.086848
 4419 11.271153 2.090471
 4420 11.274776 2.094094
 4421 11.274776 2.097717
 4422 11.278399 2.101340
 4423 11.278399 2.104963
 4424 11.282022 2.108586
 4425 11.282022 2.112209
 4426 11.285645 2.115832
 4427 11.285645 2.119455
 4428 11.289268 2.123078
 4429 11.292891 2.126701
 4430 11.296514 2.130324
 4431 11.300137 2.133947
 4432 11.300137 2.137570
 4433 11.300137 2.141193
 4434 11.300137 2.144816
 4435 11.300137 2.148439
 4436 11.300137 2.152062
 4437 11.300137 2.155685
 4438 11.300137 2.159308
 4439 11.300137 2.162931
 4440 11.300137 2.166554
 4441 11.300137 2.170177
 4442 11.300137 2.173800
 4443 11.300137 2.177423
 4444 11.303760 2.181046
 4445 11.303760 2.184669
 4446 11.303760 2.188292
 4447 11.303760 2.191915
 4448 11.307383 2.195538
 4449 11.307383 2.199161
 4450 11.311006 2.202784
 4451 11.311006 2.206407
 4452 11.311006 2.210030
 4453 11.311006 2.213653
 4454 11.311006 2.217276
 4455 11.311006 2.220899
 4456 11.311006 2.224522
 4457 11.311006 2.228145
 4458 11.311006 2.231768
 4459 11.311006 2.235391
 4460 11.311006 2.239014
 4461 11.311006 2.242637
 4462 11.311006 2.246260
 4463 11.314629 2.249883
 4464 11.314629 2.253506
 4465 11.318252 2.257129
 4466 11.318252 2.260752
 4467 11.321875 2.264375
 4468 11.321875 2.267998
 4469 11.325498 2.271621
 4470 11.325498 2.275244
 4471 11.329121 2.278867
 4472 11.329121 2.282490
 4473 11.332744 2.286113
 4474 11.332744 2.289736
 4475 11.336367 2.293359
 4476 11.336367 2.296982
 4477 11.339990 2.300605
 4478 11.343613 2.304228
 4479 11.347236 2.307851
 4480 11.350859 2.311474
 4481 11.354482 2.315097
 4482 11.358105 2.315097
 4483 11.361728 2.318720
 4484 11.361728 2.322343
 4485 11.365351 2.325966
 4486 11.368974 2.329589
 4487 11.368974 2.333212
 4488 11.372597 2.336835
 4489 11.372597 2.340458
 4490 11.376220 2.344081
 4491 11.379843 2.347704
 4492 11.379843 2.351327
 4493 11.383466 2.354950
 4494 11.383466 2.358573
 4495 11.383466 2.362196
 4496 11.387089 2.365819
 4497 11.387089 2.369442
 4498 11.390712 2.373065
 4499 11.390712 2.376688
 4500 11.394335 2.380311
 4501 11.394335 2.383934
 4502 11.397958 2.387557
 4503 11.397958 2.391180
 4504 11.401581 2.394803
 4505 11.401581 2.398426
 4506 11.405204 2.402049
 4507 11.405204 2.405672
 4508 11.408827 2.409295
 4509 11.412450 2.412918
 4510 11.416073 2.416541
 4511 11.419696 2.420164
 4512 11.423319 2.423787
 4513 11.426942 2.427410
 4514 11.430565 2.431033
 4515 11.434188 2.434656
 4516 11.437811 2.438279
 4517 11.441434 2.441902
 4518 11.441434 2.445525
 4519 11.441434 2.449148
 4520 11.441434 2.452771
 4521 11.441434 2.456394
 4522 11.441434 2.460017
 4523 11.441434 2.463640
 4524 11.441434 2.467263
 4525 11.441434 2.470886
 4526 11.441434 2.474509
 4527 11.441434 2.478132
 4528 11.441434 2.481755
 4529 11.445057 2.485378
 4530 11.445057 2.489001
 4531 11.448680 2.492624
 4532 11.448680 2.496247
 4533 11.452303 2.499870
 4534 11.452303 2.503493
 4535 11.455926 2.507116
 4536 11.455926 2.510739
 4537 11.459549 2.514362
 4538 11.459549 2.517985
 4539 11.463172 2.521608
 4540 11.463172 2.525231
 4541 11.466795 2.528854
 4542 11.470418 2.532477
 4543 11.474041 2.536100
 4544 11.477664 2.539723
 4545 11.481287 2.543346
 4546 11.484910 2.546969
 4547 11.484910 2.550592
 4548 11.488533 2.554215
 4549 11.492156 2.557838
 4550 11.495779 2.561461
 4551 11.499402 2.561461
 4552 11.503025 2.565084
 4553 11.506648 2.565084
 4554 11.510271 2.568707
 4555 11.513894 2.568707
 4556 11.517517 2.572330
 4557 11.521140 2.572330
 4558 11.524763 2.575953
 4559 11.528386 2.579576
 4560 11.532009 2.583199
 4561 11.535632 2.586822
 4562 11.535632 2.590445
 4563 11.535632 2.594068
 4564 11.535632 2.597691
 4565 11.535632 2.601314
 4566 11.535632 2.604937
 4567 11.535632 2.608560
 4568 11.535632 2.612183
 4569 11.535632 2.615806
 4570 11.535632 2.619429
 4571 11.539255 2.623052
 4572 11.539255 2.626675
 4573 11.542878 2.630298
 4574 11.542878 2.633921
 4575 11.546501 2.637544
 4576 11.546501 2.641167
 4577 11.550124 2.644790
 4578 11.550124 2.648413
 4579 11.553747 2.652036
 4580 11.553747 2.655659
 4581 11.557370 2.659282
 4582 11.557370 2.662905
 4583 11.560993 2.666528
 4584 11.560993 2.670151
 4585 11.564616 2.673774
 4586 11.564616 2.677397
 4587 11.568239 2.681020
 4588 11.568239 2.684643
 4589 11.571862 2.688266
 4590 11.571862 2.691889
 4591 11.575485 2.695512
 4592 11.575485 2.699135
 4593 11.579108 2.702758
 4594 11.579108 2.706381
 4595 11.582731 2.710004
 4596 11.582731 2.713627
 4597 11.586354 2.717250
 4598 11.586354 2.720873
 4599 11.589977 2.724496
 4600 11.593600 2.728119
 4601 11.593600 2.731742
 4602 11.597223 2.735365
 4603 11.600846 2.738988
 4604 11.600846 2.742611
 4605 11.600846 2.746234
 4606 11.604469 2.749857
 4607 11.604469 2.753480
 4608 11.604469 2.757103
 4609 11.604469 2.760726
 4610 11.604469 2.764349
 4611 11.604469 2.767972
 4612 11.604469 2.771595
 4613 11.604469 2.775218
 4614 11.608092 2.778841
 4615 11.608092 2.782464
 4616 11.608092 2.786087
 4617 11.608092 2.789710
 4618 11.611715 2.793333
 4619 11.611715 2.796956
 4620 11.615338 2.800579
 4621 11.615338 2.804202
 4622 11.618961 2.807825
 4623 11.618961 2.811448
 4624 11.618961 2.815071
 4625 11.622584 2.818694
 4626 11.622584 2.822317
 4627 11.626207 2.825940
 4628 11.626207 2.829563
 4629 11.629830 2.833186
 4630 11.629830 2.836809
 4631 11.629830 2.840432
 4632 11.633453 2.844055
 4633 11.633453 2.847678
 4634 11.637076 2.851301
 4635 11.637076 2.854924
 4636 11.640699 2.858547
 4637 11.640699 2.862170
 4638 11.644322 2.865793
 4639 11.644322 2.869416
 4640 11.647945 2.873039
 4641 11.647945 2.876662
 4642 11.651568 2.880285
 4643 11.651568 2.883908
 4644 11.655191 2.887531
 4645 11.658814 2.891154
 4646 11.662437 2.891154
 4647 11.666060 2.894777
 4648 11.669683 2.898400
 4649 11.673306 2.898400
 4650 11.676929 2.902023
 4651 11.680552 2.902023
 4652 11.684175 2.905646
 4653 11.687798 2.909269
 4654 11.691421 2.912892
 4655 11.695044 2.916515
 4656 11.698667 2.920138
 4657 11.702290 2.923761
 4658 11.705913 2.927384
 4659 11.709536 2.931007
 4660 11.713159 2.934630
 4661 11.716782 2.934630
 4662 11.720405 2.938253
 4663 11.724028 2.941876
 4664 11.727651 2.945499
 4665 11.731274 2.949122
 4666 11.734897 2.952745
 4667 11.738520 2.956368
 4668 11.742143 2.959991
 4669 11.745766 2.963614
 4670 11.749389 2.963614
 4671 11.753012 2.967237
 4672 11.756635 2.967237
 4673 11.760258 2.970860
 4674 11.763881 2.970860
 4675 11.767504 2.974483
 4676 11.771127 2.974483
 4677 11.774750 2.978106
 4678 11.778373 2.978106
 4679 11.781996 2.981729
 4680 11.785619 2.981729
 4681 11.789242 2.985352
 4682 11.792865 2.985352
 4683 11.796488 2.985352
 4684 11.800111 2.988975
 4685 11.803734 2.988975
 4686 11.807357 2.988975
 4687 11.810980 2.988975
 4688 11.814603 2.988975
 4689 11.818226 2.988975
 4690 11.821849 2.988975
 4691 11.825472 2.988975
 4692 11.829095 2.988975
 4693 11.832718 2.988975
 4694 11.836341 2.988975
 4695 11.839964 2.988975
 4696 11.843587 2.988975
 4697 11.847210 2.992598
 4698 11.850833 2.996221
 4699 11.850833 2.999844
 4700 11.854456 3.003467
 4701 11.854456 3.007090
 4702 11.858079 3.010713
 4703 11.858079 3.014336
 4704 11.861702 3.017959
 4705 11.861702 3.021582
 4706 11.865325 3.025205
 4707 11.865325 3.028828
 4708 11.868948 3.032451
 4709 11.868948 3.036074
 4710 11.872571 3.039697
 4711 11.872571 3.043320
 4712 11.876194 3.046943
 4713 11.879817 3.050566
 4714 11.883440 3.054189
 4715 11.883440 3.057812
 4716 11.887063 3.061435
 4717 11.887063 3.065058
 4718 11.887063 3.068681
 4719 11.887063 3.072304
 4720 11.887063 3.075927
 4721 11.887063 3.079550
 4722 11.887063 3.083173
 4723 11.887063 3.086796
 4724 11.890686 3.090419
 4725 11.890686 3.094042
 4726 11.894309 3.097665
 4727 11.894309 3.101288
 4728 11.897932 3.104911
 4729 11.897932 3.108534
 4730 11.901555 3.112157
 4731 11.901555 3.115780
 4732 11.905178 3.119403
 4733 11.905178 3.123026
 4734 11.908801 3.126649
 4735 11.908801 3.130272
 4736 11.912424 3.133895
 4737 11.912424 3.137518
 4738 11.916047 3.141141
 4739 11.916047 3.144764
 4740 11.919670 3.148387
 4741 11.923293 3.152010
 4742 11.923293 3.155633
 4743 11.926916 3.159256
 4744 11.926916 3.162879
 4745 11.930539 3.166502
 4746 11.930539 3.170125
 4747 11.934162 3.173748
 4748 11.934162 3.177371
 4749 11.937785 3.180994
 4750 11.941408 3.184617
 4751 11.941408 3.188240
 4752 11.941408 3.191863
 4753 11.941408 3.195486
 4754 11.941408 3.199109
 4755 11.941408 3.202732
 4756 11.941408 3.206355
 4757 11.941408 3.209978
 4758 11.945031 3.213601
 4759 11.945031 3.217224
 4760 11.945031 3.220847
 4761 11.945031 3.224470
 4762 11.945031 3.228093
 4763 11.945031 3.231716
 4764 11.945031 3.235339
 4765 11.948654 3.238962
 4766 11.948654 3.242585
 4767 11.952277 3.246208
 4768 11.952277 3.249831
 4769 11.955900 3.253454
 4770 11.955900 3.257077
 4771 11.959523 3.260700
 4772 11.959523 3.264323
 4773 11.963146 3.267946
 4774 11.963146 3.271569
 4775 11.966769 3.275192
 4776 11.966769 3.278815
 4777 11.970392 3.282438
 4778 11.970392 3.286061
 4779 11.974015 3.289684
 4780 11.977638 3.293307
 4781 11.981261 3.296930
 4782 11.984884 3.296930
 4783 11.988507 3.300553
 4784 11.992130 3.300553
 4785 11.995753 3.304176
 4786 11.999376 3.304176
 4787 12.002999 3.307799
 4788 12.006622 3.307799
 4789 12.010245 3.311422
 4790 12.013868 3.315045
 4791 12.017491 3.318668
 4792 12.021114 3.322291
 4793 12.024737 3.325914
 4794 12.028360 3.329537
 4795 12.028360 3.333160
 4796 12.031983 3.336783
 4797 12.031983 3.340406
 4798 12.035606 3.344029
 4799 12.035606 3.347652
 4800 12.035606 3.351275
 4801 12.035606 3.354898
 4802 12.035606 3.358521
 4803 12.035606 3.362144
 4804 12.035606 3.365767
 4805 12.035606 3.369390
 4806 12.035606 3.373013
 4807 12.035606 3.376636
 4808 12.031983 3.380259
 4809 12.031983 3.383882
 4810 12.028360 3.387505
 4811 12.028360 3.391128
 4812 12.024737 3.394751
 4813 12.024737 3.398374
 4814 12.021114 3.401997
 4815 12.021114 3.405620
 4816 12.021114 3.409243
 4817 12.021114 3.412866
 4818 12.017491 3.416489
 4819 12.017491 3.420112
 4820 12.017491 3.423735
 4821 12.017491 3.427358
 4822 12.017491 3.430981
 4823 12.017491 3.434604
 4824 12.017491 3.438227
 4825 12.017491 3.441850
 4826 12.017491 3.445473
 4827 12.013868 3.449096
 4828 12.013868 3.452719
 4829 12.013868 3.456342
 4830 12.010245 3.459965
 4831 12.010245 3.463588
 4832 12.006622 3.467211
 4833 12.006622 3.470834
 4834 12.006622 3.474457
 4835 12.006622 3.478080
 4836 12.006622 3.481703
 4837 12.006622 3.485326
 4838 12.006622 3.488949
 4839 12.006622 3.492572
 4840 12.006622 3.496195
 4841 12.006622 3.499818
 4842 12.006622 3.503441
 4843 12.006622 3.507064
 4844 12.006622 3.510687
 4845 12.006622 3.514310
 4846 12.006622 3.517933
 4847 12.006622 3.521556
 4848 12.006622 3.525179
 4849 12.006622 3.528802
 4850 12.006622 3.532425
 4851 12.006622 3.536048
 4852 12.006622 3.539671
 4853 12.006622 3.543294
 4854 12.006622 3.546917
 4855 12.006622 3.550540
 4856 12.006622 3.554163
 4857 12.010245 3.557786
 4858 12.010245 3.561409
 4859 12.013868 3.565032
 4860 12.013868 3.568655
 4861 12.017491 3.572278
 4862 12.017491 3.575901
 4863 12.021114 3.579524
 4864 12.021114 3.583147
 4865 12.024737 3.586770
 4866 12.024737 3.590393
 4867 12.028360 3.594016
 4868 12.028360 3.597639
 4869 12.031983 3.601262
 4870 12.035606 3.601262
 4871 12.039229 3.604885
 4872 12.042852 3.608508
 4873 12.046475 3.608508
 4874 12.050098 3.612131
 4875 12.053721 3.615754
 4876 12.057344 3.615754
 4877 12.060967 3.619377
 4878 12.064590 3.619377
 4879 12.064590 3.623000
 4880 12.068213 3.626623
 4881 12.068213 3.630246
 4882 12.071836 3.633869
 4883 12.071836 3.637492
 4884 12.075459 3.641115
 4885 12.075459 3.644738
 4886 12.079082 3.648361
 4887 12.079082 3.651984
 4888 12.082705 3.655607
 4889 12.082705 3.659230
 4890 12.086328 3.662853
 4891 12.089951 3.666476
 4892 12.093574 3.666476
 4893 12.097197 3.670099
 4894 12.100820 3.670099
 4895 12.104443 3.673722
 4896 12.108066 3.673722
 4897 12.111689 3.677345
 4898 12.115312 3.677345
 4899 12.118935 3.680968
 4900 12.122558 3.680968
 4901 12.126181 3.684591
 4902 12.129804 3.684591
 4903 12.133427 3.688214
 4904 12.137050 3.688214
 4905 12.140673 3.688214
 4906 12.144296 3.688214
 4907 12.147919 3.688214
 4908 12.151542 3.688214
 4909 12.155165 3.688214
 4910 12.158788 3.688214
 4911 12.162411 3.688214
 4912 12.166034 3.688214
 4913 12.169657 3.688214
 4914 12.173280 3.691837
 4915 12.176903 3.691837
 4916 12.180526 3.695460
 4917 12.184149 3.699083
 4918 12.187772 3.699083
 4919 12.191395 3.702706
 4920 12.195018 3.706329
 4921 12.198641 3.709952
 4922 12.202264 3.713575
 4923 12.205887 3.717198
 4924 12.209510 3.720821
 4925 12.213133 3.724444
 4926 12.216756 3.728067
 4927 12.216756 3.731690
 4928 12.216756 3.735313
 4929 12.216756 3.738936
 4930 12.216756 3.742559
 4931 12.216756 3.746182
 4932 12.220379 3.749805
 4933 12.220379 3.753428
 4934 12.220379 3.757051
 4935 12.220379 3.760674
 4936 12.220379 3.764297
 4937 12.220379 3.767920
 4938 12.220379 3.771543
 4939 12.220379 3.775166
 4940 12.220379 3.778789
 4941 12.220379 3.782412
 4942 12.220379 3.786035
 4943 12.220379 3.789658
 4944 12.220379 3.793281
 4945 12.220379 3.796904
 4946 12.220379 3.800527
 4947 12.220379 3.804150
 4948 12.220379 3.807773
 4949 12.220379 3.811396
 4950 12.220379 3.815019
 4951 12.220379 3.818642
 4952 12.220379 3.822265
 4953 12.220379 3.825888
 4954 12.224002 3.829511
 4955 12.224002 3.833134
 4956 12.227625 3.836757
 4957 12.227625 3.840380
 4958 12.231248 3.844003
 4959 12.231248 3.847626
 4960 12.234871 3.851249
 4961 12.234871 3.854872
 4962 12.234871 3.858495
 4963 12.234871 3.862118
 4964 12.238494 3.865741
 4965 12.238494 3.869364
 4966 12.242117 3.872987
 4967 12.242117 3.876610
 4968 12.245740 3.880233
 4969 12.245740 3.883856
 4970 12.249363 3.887479
 4971 12.249363 3.891102
 4972 12.252986 3.894725
 4973 12.252986 3.898348
 4974 12.256609 3.901971
 4975 12.256609 3.905594
 4976 12.260232 3.909217
 4977 12.263855 3.912840
 4978 12.267478 3.916463
 4979 12.267478 3.920086
 4980 12.267478 3.923709
 4981 12.267478 3.927332
 4982 12.271101 3.930955
 4983 12.271101 3.934578
 4984 12.274724 3.938201
 4985 12.274724 3.941824
 4986 12.278347 3.945447
 4987 12.278347 3.949070
 4988 12.281970 3.952693
 4989 12.281970 3.956316
 4990 12.285593 3.959939
 4991 12.285593 3.963562
 4992 12.289216 3.967185
 4993 12.289216 3.970808
 4994 12.292839 3.974431
 4995 12.292839 3.978054
 4996 12.296462 3.981677
 4997 12.300085 3.985300
 4998 12.303708 3.988923
 4999 12.307331 3.992546
 5000 12.310954 3.992546
 5001 12.314577 3.996169
 5002 12.318200 3.999792
 5003 12.321823 4.003415
 5004 12.325446 4.007038
 5005 12.329069 4.010661
 5006 12.332692 4.014284
 5007 12.336315 4.017907
 5008 12.339938 4.021530
 5009 12.343561 4.025153
 5010 12.347184 4.028776
 5011 12.350807 4.032399
 5012 12.354430 4.036022
 5013 12.358053 4.039645
 5014 12.361676 4.043268
 5015 12.365299 4.046891
 5016 12.368922 4.050514
 5017 12.372545 4.054137
 5018 12.372545 4.057760
 5019 12.376168 4.061383
 5020 12.379791 4.065006
 5021 12.379791 4.068629
 5022 12.383414 4.072252
 5023 12.387037 4.075875
 5024 12.390660 4.079498
 5025 12.394283 4.083121
 5026 12.397906 4.086744
 5027 12.397906 4.090367
 5028 12.401529 4.093990
 5029 12.405152 4.097613
 5030 12.405152 4.101236
 5031 12.408775 4.104859
 5032 12.412398 4.108482
 5033 12.412398 4.112105
 5034 12.416021 4.115728
 5035 12.416021 4.119351
 5036 12.416021 4.122974
 5037 12.419644 4.126597
 5038 12.419644 4.130220
 5039 12.423267 4.133843
 5040 12.423267 4.137466
 5041 12.426890 4.141089
 5042 12.426890 4.144712
 5043 12.430513 4.148335
 5044 12.430513 4.151958
 5045 12.434136 4.155581
 5046 12.434136 4.159204
 5047 12.437759 4.162827
 5048 12.437759 4.166450
 5049 12.441382 4.170073
 5050 12.441382 4.173696
 5051 12.441382 4.177319
 5052 12.441382 4.180942
 5053 12.441382 4.184565
 5054 12.441382 4.188188
 5055 12.441382 4.191811
 5056 12.441382 4.195434
 5057 12.441382 4.199057
 5058 12.441382 4.202680
 5059 12.441382 4.206303
 5060 12.441382 4.209926
 5061 12.441382 4.213549
 5062 12.441382 4.217172
 5063 12.445005 4.220795
 5064 12.445005 4.224418
 5065 12.448628 4.228041
 5066 12.448628 4.231664
 5067 12.452251 4.235287
 5068 12.452251 4.238910
 5069 12.455874 4.242533
 5070 12.455874 4.246156
 5071 12.459497 4.249779
 5072 12.459497 4.253402
 5073 12.463120 4.257025
 5074 12.463120 4.260648
 5075 12.466743 4.264271
 5076 12.466743 4.267894
 5077 12.470366 4.271517
 5078 12.470366 4.275140
 5079 12.473989 4.278763
 5080 12.473989 4.282386
 5081 12.477612 4.286009
 5082 12.477612 4.289632
 5083 12.481235 4.293255
 5084 12.481235 4.296878
 5085 12.484858 4.300501
 5086 12.484858 4.304124
 5087 12.488481 4.307747
 5088 12.492104 4.311370
 5089 12.495727 4.314993
 5090 12.495727 4.318616
 5091 12.499350 4.322239
 5092 12.499350 4.325862
 5093 12.502973 4.329485
 5094 12.506596 4.333108
 5095 12.506596 4.336731
 5096 12.510219 4.340354
 5097 12.513842 4.343977
 5098 12.513842 4.347600
 5099 12.517465 4.351223
 5100 12.517465 4.354846
 5101 12.521088 4.358469
 5102 12.521088 4.362092
 5103 12.524711 4.365715
 5104 12.524711 4.369338
 5105 12.528334 4.372961
 5106 12.528334 4.376584
 5107 12.531957 4.380207
 5108 12.531957 4.383830
 5109 12.535580 4.387453
 5110 12.539203 4.391076
 5111 12.542826 4.394699
 5112 12.546449 4.398322
 5113 12.550072 4.398322
 5114 12.553695 4.401945
 5115 12.557318 4.405568
 5116 12.560941 4.405568
 5117 12.564564 4.409191
 5118 12.564564 4.412814
 5119 12.568187 4.416437
 5120 12.568187 4.420060
 5121 12.571810 4.423683
 5122 12.575433 4.427306
 5123 12.575433 4.430929
 5124 12.579056 4.434552
 5125 12.579056 4.438175
 5126 12.582679 4.441798
 5127 12.586302 4.445421
 5128 12.586302 4.449044
 5129 12.589925 4.452667
 5130 12.593548 4.456290
 5131 12.597171 4.459913
 5132 12.600794 4.463536
 5133 12.604417 4.463536
 5134 12.608040 4.467159
 5135 12.611663 4.467159
 5136 12.615286 4.470782
 5137 12.618909 4.470782
 5138 12.622532 4.474405
 5139 12.626155 4.474405
 5140 12.629778 4.478028
 5141 12.633401 4.478028
 5142 12.637024 4.481651
 5143 12.640647 4.481651
 5144 12.644270 4.485274
 5145 12.647893 4.488897
 5146 12.647893 4.492520
 5147 12.647893 4.496143
 5148 12.647893 4.499766
 5149 12.647893 4.503389
 5150 12.647893 4.507012
 5151 12.647893 4.510635
 5152 12.647893 4.514258
 5153 12.647893 4.517881
 5154 12.647893 4.521504
 5155 12.647893 4.525127
 5156 12.647893 4.528750
 5157 12.647893 4.532373
 5158 12.647893 4.535996
 5159 12.647893 4.539619
 5160 12.647893 4.543242
 5161 12.651516 4.546865
 5162 12.651516 4.550488
 5163 12.655139 4.554111
 5164 12.655139 4.557734
 5165 12.658762 4.561357
 5166 12.658762 4.564980
 5167 12.662385 4.568603
 5168 12.662385 4.572226
 5169 12.666008 4.575849
 5170 12.666008 4.579472
 5171 12.669631 4.583095
 5172 12.669631 4.586718
 5173 12.673254 4.590341
 5174 12.676877 4.590341
 5175 12.680500 4.593964
 5176 12.684123 4.597587
 5177 12.687746 4.597587
 5178 12.691369 4.601210
 5179 12.694992 4.601210
 5180 12.698615 4.604833
 5181 12.702238 4.604833
 5182 12.702238 4.608456
 5183 12.702238 4.612079
 5184 12.705861 4.615702
 5185 12.705861 4.619325
 5186 12.709484 4.622948
 5187 12.709484 4.626571
 5188 12.713107 4.630194
 5189 12.713107 4.633817
 5190 12.713107 4.637440
 5191 12.713107 4.641063
 5192 12.713107 4.644686
 5193 12.713107 4.648309
 5194 12.713107 4.651932
 5195 12.713107 4.655555
 5196 12.713107 4.659178
 5197 12.713107 4.662801
 5198 12.713107 4.666424
 5199 12.713107 4.670047
 5200 12.713107 4.673670
 5201 12.713107 4.677293
 5202 12.713107 4.680916
 5203 12.713107 4.684539
 5204 12.713107 4.688162
 5205 12.713107 4.691785
 5206 12.713107 4.695408
 5207 12.713107 4.699031
 5208 12.713107 4.702654
 5209 12.713107 4.706277
 5210 12.713107 4.709900
 5211 12.713107 4.713523
 5212 12.713107 4.717146
 5213 12.713107 4.720769
 5214 12.716730 4.724392
 5215 12.716730 4.728015
 5216 12.720353 4.731638
 5217 12.720353 4.735261
 5218 12.723976 4.738884
 5219 12.723976 4.742507
 5220 12.727599 4.746130
 5221 12.727599 4.749753
 5222 12.731222 4.753376
 5223 12.731222 4.756999
 5224 12.731222 4.760622
 5225 12.731222 4.764245
 5226 12.731222 4.767868
 5227 12.731222 4.771491
 5228 12.731222 4.775114
 5229 12.731222 4.778737
 5230 12.731222 4.782360
 5231 12.734845 4.785983
 5232 12.734845 4.789606
 5233 12.738468 4.793229
 5234 12.738468 4.796852
 5235 12.742091 4.800475
 5236 12.742091 4.804098
 5237 12.745714 4.807721
 5238 12.745714 4.811344
 5239 12.749337 4.814967
 5240 12.749337 4.818590
 5241 12.752960 4.822213
 5242 12.752960 4.825836
 5243 12.756583 4.829459
 5244 12.760206 4.833082
 5245 12.763829 4.836705
 5246 12.763829 4.840328
 5247 12.767452 4.843951
 5248 12.767452 4.847574
 5249 12.767452 4.851197
 5250 12.767452 4.854820
 5251 12.771075 4.858443
 5252 12.771075 4.862066
 5253 12.774698 4.865689
 5254 12.774698 4.869312
 5255 12.778321 4.872935
 5256 12.778321 4.876558
 5257 12.781944 4.880181
 5258 12.781944 4.883804
 5259 12.785567 4.887427
 5260 12.785567 4.891050
 5261 12.789190 4.894673
 5262 12.789190 4.898296
 5263 12.792813 4.901919
 5264 12.796436 4.901919
 5265 12.800059 4.905542
 5266 12.803682 4.905542
 5267 12.807305 4.909165
 5268 12.810928 4.909165
 5269 12.814551 4.912788
 5270 12.818174 4.912788
 5271 12.821797 4.916411
 5272 12.825420 4.916411
 5273 12.829043 4.920034
 5274 12.832666 4.920034
 5275 12.836289 4.923657
 5276 12.839912 4.923657
 5277 12.843535 4.923657
 5278 12.847158 4.923657
 5279 12.850781 4.923657
 5280 12.854404 4.923657
 5281 12.858027 4.923657
 5282 12.861650 4.927280
 5283 12.865273 4.930903
 5284 12.865273 4.934526
 5285 12.868896 4.938149
 5286 12.872519 4.941772
 5287 12.876142 4.945395
 5288 12.879765 4.949018
 5289 12.883388 4.952641
 5290 12.887011 4.952641
 5291 12.890634 4.956264
 5292 12.894257 4.959887
 5293 12.897880 4.959887
 5294 12.897880 4.963510
 5295 12.901503 4.967133
 5296 12.901503 4.970756
 5297 12.901503 4.974379
 5298 12.901503 4.978002
 5299 12.901503 4.981625
 5300 12.901503 4.985248
 5301 12.901503 4.988871
 5302 12.901503 4.992494
 5303 12.901503 4.996117
 5304 12.901503 4.999740
 5305 12.901503 5.003363
 5306 12.901503 5.006986
 5307 12.905126 5.010609
 5308 12.905126 5.014232
 5309 12.905126 5.017855
 5310 12.905126 5.021478
 5311 12.908749 5.025101
 5312 12.908749 5.028724
 5313 12.912372 5.032347
 5314 12.912372 5.035970
 5315 12.915995 5.039593
 5316 12.915995 5.043216
 5317 12.919618 5.046839
 5318 12.919618 5.050462
 5319 12.919618 5.054085
 5320 12.919618 5.057708
 5321 12.919618 5.061331
 5322 12.919618 5.064954
 5323 12.919618 5.068577
 5324 12.919618 5.072200
 5325 12.919618 5.075823
 5326 12.919618 5.079446
 5327 12.919618 5.083069
 5328 12.919618 5.086692
 5329 12.919618 5.090315
 5330 12.919618 5.093938
 5331 12.919618 5.097561
 5332 12.919618 5.101184
 5333 12.919618 5.104807
 5334 12.919618 5.108430
 5335 12.919618 5.112053
 5336 12.919618 5.115676
 5337 12.919618 5.119299
 5338 12.919618 5.122922
 5339 12.919618 5.126545
 5340 12.919618 5.130168
 5341 12.919618 5.133791
 5342 12.919618 5.137414
 5343 12.919618 5.141037
 5344 12.923241 5.144660
 5345 12.923241 5.148283
 5346 12.926864 5.151906
 5347 12.926864 5.155529
 5348 12.930487 5.159152
 5349 12.930487 5.162775
 5350 12.934110 5.166398
 5351 12.934110 5.170021
 5352 12.937733 5.173644
 5353 12.937733 5.177267
 5354 12.941356 5.180890
 5355 12.941356 5.184513
 5356 12.944979 5.188136
 5357 12.948602 5.188136
 5358 12.952225 5.191759
 5359 12.955848 5.191759
 5360 12.959471 5.195382
 5361 12.963094 5.195382
 5362 12.966717 5.199005
 5363 12.970340 5.199005
 5364 12.973963 5.202628
 5365 12.977586 5.202628
 5366 12.981209 5.206251
 5367 12.984832 5.206251
 5368 12.988455 5.209874
 5369 12.992078 5.209874
 5370 12.995701 5.209874
 5371 12.999324 5.209874
 5372 13.002947 5.209874
 5373 13.006570 5.209874
 5374 13.010193 5.209874
 5375 13.013816 5.213497
 5376 13.017439 5.213497
 5377 13.021062 5.213497
 5378 13.024685 5.213497
 5379 13.028308 5.213497
 5380 13.031931 5.217120
 5381 13.035554 5.217120
 5382 13.039177 5.220743
 5383 13.042800 5.224366
 5384 13.046423 5.227989
 5385 13.050046 5.231612
 5386 13.053669 5.235235
 5387 13.053669 5.238858
 5388 13.057292 5.242481
 5389 13.060915 5.246104
 5390 13.060915 5.249727
 5391 13.060915 5.253350
 5392 13.064538 5.256973
 5393 13.064538 5.260596
 5394 13.064538 5.264219
 5395 13.068161 5.267842
 5396 13.068161 5.271465
 5397 13.068161 5.275088
 5398 13.068161 5.278711
 5399 13.071784 5.282334
 5400 13.071784 5.285957
 5401 13.075407 5.289580
 5402 13.075407 5.293203
 5403 13.079030 5.296826
 5404 13.079030 5.300449
 5405 13.082653 5.304072
 5406 13.082653 5.307695
 5407 13.086276 5.311318
 5408 13.086276 5.314941
 5409 13.089899 5.318564
 5410 13.089899 5.322187
 5411 13.093522 5.325810
 5412 13.097145 5.329433
 5413 13.100768 5.329433
 5414 13.104391 5.333056
 5415 13.108014 5.333056
 5416 13.111637 5.336679
 5417 13.115260 5.336679
 5418 13.118883 5.340302
 5419 13.122506 5.340302
 5420 13.126129 5.343925
 5421 13.129752 5.343925
 5422 13.133375 5.347548
 5423 13.136998 5.347548
 5424 13.140621 5.351171
 5425 13.144244 5.354794
 5426 13.147867 5.358417
 5427 13.151490 5.362040
 5428 13.155113 5.365663
 5429 13.155113 5.369286
 5430 13.158736 5.372909
 5431 13.158736 5.376532
 5432 13.162359 5.380155
 5433 13.165982 5.383778
 5434 13.165982 5.387401
 5435 13.169605 5.391024
 5436 13.173228 5.394647
 5437 13.176851 5.398270
 5438 13.180474 5.398270
 5439 13.184097 5.401893
 5440 13.187720 5.401893
 5441 13.191343 5.405516
 5442 13.194966 5.405516
 5443 13.198589 5.409139
 5444 13.202212 5.409139
 5445 13.205835 5.412762
 5446 13.209458 5.416385
 5447 13.213081 5.420008
 5448 13.213081 5.423631
 5449 13.216704 5.427254
 5450 13.216704 5.430877
 5451 13.216704 5.434500
 5452 13.216704 5.438123
 5453 13.220327 5.441746
 5454 13.220327 5.445369
 5455 13.220327 5.448992
 5456 13.220327 5.452615
 5457 13.220327 5.456238
 5458 13.220327 5.459861
 5459 13.220327 5.463484
 5460 13.220327 5.467107
 5461 13.220327 5.470730
 5462 13.220327 5.474353
 5463 13.220327 5.477976
 5464 13.223950 5.481599
 5465 13.223950 5.485222
 5466 13.223950 5.488845
 5467 13.223950 5.492468
 5468 13.227573 5.496091
 5469 13.227573 5.499714
 5470 13.231196 5.503337
 5471 13.231196 5.506960
 5472 13.234819 5.510583
 5473 13.234819 5.514206
 5474 13.238442 5.517829
 5475 13.238442 5.521452
 5476 13.238442 5.525075
 5477 13.238442 5.528698
 5478 13.238442 5.532321
 5479 13.238442 5.535944
 5480 13.238442 5.539567
 5481 13.242065 5.543190
 5482 13.242065 5.546813
 5483 13.245688 5.550436
 5484 13.245688 5.554059
 5485 13.249311 5.557682
 5486 13.249311 5.561305
 5487 13.252934 5.564928
 5488 13.252934 5.568551
 5489 13.256557 5.572174
 5490 13.256557 5.575797
 5491 13.260180 5.579420
 5492 13.260180 5.583043
 5493 13.263803 5.586666
 5494 13.267426 5.590289
 5495 13.271049 5.593912
 5496 13.271049 5.597535
 5497 13.271049 5.601158
 5498 13.271049 5.604781
 5499 13.271049 5.608404
 5500 13.274672 5.612027
 5501 13.274672 5.615650
 5502 13.278295 5.619273
 5503 13.278295 5.622896
 5504 13.281918 5.626519
 5505 13.281918 5.630142
 5506 13.285541 5.633765
 5507 13.285541 5.637388
 5508 13.289164 5.641011
 5509 13.289164 5.644634
 5510 13.292787 5.648257
 5511 13.292787 5.651880
 5512 13.296410 5.655503
 5513 13.300033 5.659126
 5514 13.303656 5.659126
 5515 13.307279 5.662749
 5516 13.310902 5.666372
 5517 13.314525 5.666372
 5518 13.318148 5.669995
 5519 13.321771 5.669995
 5520 13.325394 5.673618
 5521 13.329017 5.677241
 5522 13.332640 5.680864
 5523 13.336263 5.680864
 5524 13.339886 5.684487
 5525 13.343509 5.688110
 5526 13.347132 5.691733
 5527 13.350755 5.695356
 5528 13.350755 5.698979
 5529 13.354378 5.702602
 5530 13.354378 5.706225
 5531 13.358001 5.709848
 5532 13.358001 5.713471
 5533 13.361624 5.717094
 5534 13.361624 5.720717
 5535 13.365247 5.724340
 5536 13.365247 5.727963
 5537 13.368870 5.731586
 5538 13.368870 5.735209
 5539 13.372493 5.738832
 5540 13.376116 5.742455
 5541 13.379739 5.746078
 5542 13.383362 5.749701
 5543 13.386985 5.753324
 5544 13.390608 5.756947
 5545 13.394231 5.760570
 5546 13.397854 5.764193
 5547 13.401477 5.767816
 5548 13.405100 5.771439
 5549 13.408723 5.775062
 5550 13.412346 5.778685
 5551 13.415969 5.782308
 5552 13.419592 5.785931
 5553 13.423215 5.789554
 5554 13.426838 5.793177
 5555 13.430461 5.796800
 5556 13.434084 5.800423
 5557 13.437707 5.804046
 5558 13.437707 5.807669
 5559 13.437707 5.811292
 5560 13.441330 5.814915
 5561 13.441330 5.818538
 5562 13.444953 5.822161
 5563 13.444953 5.825784
 5564 13.448576 5.829407
 5565 13.448576 5.833030
 5566 13.452199 5.836653
 5567 13.452199 5.840276
 5568 13.452199 5.843899
 5569 13.452199 5.847522
 5570 13.452199 5.851145
 5571 13.452199 5.854768
 5572 13.452199 5.858391
 5573 13.452199 5.862014
 5574 13.452199 5.865637
 5575 13.452199 5.869260
 5576 13.452199 5.872883
 5577 13.452199 5.876506
 5578 13.452199 5.880129
 5579 13.452199 5.883752
 5580 13.452199 5.887375
 5581 13.452199 5.890998
 5582 13.452199 5.894621
 5583 13.448576 5.898244
 5584 13.448576 5.901867
 5585 13.444953 5.905490
 5586 13.444953 5.909113
 5587 13.441330 5.912736
 5588 13.441330 5.916359
 5589 13.441330 5.919982
 5590 13.437707 5.923605
 5591 13.437707 5.927228
 5592 13.434084 5.930851
 5593 13.434084 5.934474
 5594 13.430461 5.938097
 5595 13.430461 5.941720
 5596 13.426838 5.945343
 5597 13.426838 5.948966
 5598 13.423215 5.952589
 5599 13.423215 5.956212
 5600 13.419592 5.959835
 5601 13.419592 5.963458
 5602 13.419592 5.967081
 5603 13.419592 5.970704
 5604 13.419592 5.974327
 5605 13.419592 5.977950
 5606 13.419592 5.981573
 5607 13.419592 5.985196
 5608 13.419592 5.988819
 5609 13.419592 5.992442
 5610 13.419592 5.996065
 5611 13.419592 5.999688
 5612 13.419592 6.003311
 5613 13.419592 6.006934
 5614 13.419592 6.010557
 5615 13.419592 6.014180
 5616 13.419592 6.017803
 5617 13.419592 6.021426
 5618 13.419592 6.025049
 5619 13.419592 6.028672
 5620 13.419592 6.032295
 5621 13.419592 6.035918
 5622 13.419592 6.039541
 5623 13.419592 6.043164
 5624 13.419592 6.046787
 5625 13.423215 6.050410
 5626 13.423215 6.054033
 5627 13.426838 6.057656
 5628 13.426838 6.061279
 5629 13.430461 6.064902
 5630 13.430461 6.068525
 5631 13.434084 6.072148
 5632 13.434084 6.075771
 5633 13.437707 6.079394
 5634 13.437707 6.083017
 5635 13.441330 6.086640
 5636 13.441330 6.090263
 5637 13.441330 6.093886
 5638 13.444953 6.097509
 5639 13.444953 6.101132
 5640 13.448576 6.104755
 5641 13.448576 6.108378
 5642 13.448576 6.112001
 5643 13.448576 6.115624
 5644 13.448576 6.119247
 5645 13.448576 6.122870
 5646 13.448576 6.126493
 5647 13.444953 6.130116
 5648 13.444953 6.133739
 5649 13.441330 6.137362
 5650 13.441330 6.140985
 5651 13.437707 6.144608
 5652 13.437707 6.148231
 5653 13.434084 6.151854
 5654 13.434084 6.155477
 5655 13.430461 6.159100
 5656 13.430461 6.162723
 5657 13.426838 6.166346
 5658 13.426838 6.169969
 5659 13.423215 6.173592
 5660 13.423215 6.177215
 5661 13.423215 6.180838
 5662 13.423215 6.184461
 5663 13.419592 6.188084
 5664 13.419592 6.191707
 5665 13.419592 6.195330
 5666 13.419592 6.198953
 5667 13.415969 6.202576
 5668 13.415969 6.206199
 5669 13.412346 6.209822
 5670 13.412346 6.213445
 5671 13.412346 6.217068
 5672 13.412346 6.220691
 5673 13.412346 6.224314
 5674 13.412346 6.227937
 5675 13.412346 6.231560
 5676 13.412346 6.235183
 5677 13.412346 6.238806
 5678 13.412346 6.242429
 5679 13.412346 6.246052
 5680 13.412346 6.249675
 5681 13.412346 6.253298
 5682 13.412346 6.256921
 5683 13.408723 6.260544
 5684 13.408723 6.264167
 5685 13.405100 6.267790
 5686 13.405100 6.271413
 5687 13.401477 6.275036
 5688 13.401477 6.278659
 5689 13.401477 6.282282
 5690 13.401477 6.285905
 5691 13.401477 6.289528
 5692 13.401477 6.293151
 5693 13.401477 6.296774
 5694 13.401477 6.300397
 5695 13.401477 6.304020
 5696 13.401477 6.307643
 5697 13.401477 6.311266
 5698 13.401477 6.314889
 5699 13.401477 6.318512
 5700 13.401477 6.322135
 5701 13.401477 6.325758
 5702 13.401477 6.329381
 5703 13.401477 6.333004
 5704 13.401477 6.336627
 5705 13.401477 6.340250
 5706 13.401477 6.343873
 5707 13.401477 6.347496
 5708 13.401477 6.351119
 5709 13.401477 6.354742
 5710 13.397854 6.358365
 5711 13.397854 6.361988
 5712 13.394231 6.365611
 5713 13.394231 6.369234
 5714 13.390608 6.372857
 5715 13.390608 6.376480
 5716 13.386985 6.380103
 5717 13.386985 6.383726
 5718 13.383362 6.387349
 5719 13.379739 6.390972
 5720 13.379739 6.394595
 5721 13.376116 6.398218
 5722 13.376116 6.401841
 5723 13.372493 6.405464
 5724 13.372493 6.409087
 5725 13.368870 6.412710
 5726 13.368870 6.416333
 5727 13.365247 6.419956
 5728 13.365247 6.423579
 5729 13.361624 6.427202
 5730 13.361624 6.430825
 5731 13.358001 6.434448
 5732 13.358001 6.438071
 5733 13.358001 6.441694
 5734 13.358001 6.445317
 5735 13.358001 6.448940
 5736 13.358001 6.452563
 5737 13.358001 6.456186
 5738 13.358001 6.459809
 5739 13.358001 6.463432
 5740 13.358001 6.467055
 5741 13.358001 6.470678
 5742 13.358001 6.474301
 5743 13.358001 6.477924
 5744 13.358001 6.481547
 5745 13.358001 6.485170
 5746 13.358001 6.488793
 5747 13.358001 6.492416
 5748 13.358001 6.496039
 5749 13.358001 6.499662
 5750 13.358001 6.503285
 5751 13.358001 6.506908
 5752 13.358001 6.510531
 5753 13.358001 6.514154
 5754 13.358001 6.517777
 5755 13.358001 6.521400
 5756 13.358001 6.525023
 5757 13.358001 6.528646
 5758 13.358001 6.532269
 5759 13.361624 6.535892
 5760 13.361624 6.539515
 5761 13.358001 6.543138
 5762 13.358001 6.546761
 5763 13.358001 6.550384
 5764 13.354378 6.554007
 5765 13.354378 6.557630
 5766 13.350755 6.561253
 5767 13.350755 6.564876
 5768 13.347132 6.568499
 5769 13.347132 6.572122
 5770 13.343509 6.575745
 5771 13.343509 6.579368
 5772 13.339886 6.582991
 5773 13.339886 6.586614
 5774 13.339886 6.590237
 5775 13.339886 6.593860
 5776 13.339886 6.597483
 5777 13.339886 6.601106
 5778 13.339886 6.604729
 5779 13.339886 6.608352
 5780 13.339886 6.611975
 5781 13.339886 6.615598
 5782 13.339886 6.619221
 5783 13.339886 6.622844
 5784 13.339886 6.626467
 5785 13.339886 6.630090
 5786 13.339886 6.633713
 5787 13.339886 6.637336
 5788 13.339886 6.640959
 5789 13.339886 6.644582
 5790 13.339886 6.648205
 5791 13.339886 6.651828
 5792 13.339886 6.655451
 5793 13.339886 6.659074
 5794 13.339886 6.662697
 5795 13.339886 6.666320
 5796 13.339886 6.669943
 5797 13.339886 6.673566
 5798 13.343509 6.677189
 5799 13.343509 6.680812
 5800 13.339886 6.684435
 5801 13.339886 6.688058
 5802 13.336263 6.691681
 5803 13.336263 6.695304
 5804 13.336263 6.698927
 5805 13.336263 6.702550
 5806 13.332640 6.706173
 5807 13.332640 6.709796
 5808 13.332640 6.713419
 5809 13.332640 6.717042
 5810 13.332640 6.720665
 5811 13.332640 6.724288
 5812 13.332640 6.727911
 5813 13.332640 6.731534
 5814 13.332640 6.735157
 5815 13.329017 6.738780
 5816 13.329017 6.742403
 5817 13.325394 6.746026
 5818 13.325394 6.749649
 5819 13.321771 6.753272
 5820 13.321771 6.756895
 5821 13.318148 6.760518
 5822 13.318148 6.764141
 5823 13.318148 6.767764
 5824 13.314525 6.771387
 5825 13.310902 6.775010
 5826 13.307279 6.778633
 5827 13.303656 6.778633
 5828 13.300033 6.782256
 5829 13.300033 6.785879
 5830 13.296410 6.789502
 5831 13.296410 6.793125
 5832 13.292787 6.796748
 5833 13.292787 6.800371
 5834 13.289164 6.803994
 5835 13.289164 6.807617
 5836 13.285541 6.811240
 5837 13.285541 6.814863
 5838 13.281918 6.818486
 5839 13.281918 6.822109
 5840 13.278295 6.825732
 5841 13.278295 6.829355
 5842 13.278295 6.832978
 5843 13.278295 6.836601
 5844 13.278295 6.840224
 5845 13.278295 6.843847
 5846 13.278295 6.847470
 5847 13.278295 6.851093
 5848 13.278295 6.854716
 5849 13.278295 6.858339
 5850 13.278295 6.861962
 5851 13.278295 6.865585
 5852 13.278295 6.869208
 5853 13.278295 6.872831
 5854 13.278295 6.876454
 5855 13.278295 6.880077
 5856 13.278295 6.883700
 5857 13.278295 6.887323
 5858 13.278295 6.890946
 5859 13.278295 6.894569
 5860 13.278295 6.898192
 5861 13.278295 6.901815
 5862 13.278295 6.905438
 5863 13.278295 6.909061
 5864 13.278295 6.912684
 5865 13.278295 6.916307
 5866 13.278295 6.919930
 5867 13.278295 6.923553
 5868 13.278295 6.927176
 5869 13.278295 6.930799
 5870 13.278295 6.934422
 5871 13.278295 6.938045
 5872 13.278295 6.941668
 5873 13.281918 6.945291
 5874 13.281918 6.948914
 5875 13.281918 6.952537
 5876 13.285541 6.956160
 5877 13.285541 6.959783
 5878 13.289164 6.963406
 5879 13.289164 6.967029
 5880 13.292787 6.970652
 5881 13.292787 6.974275
 5882 13.296410 6.977898
 5883 13.296410 6.981521
 5884 13.296410 6.985144
 5885 13.296410 6.988767
 5886 13.296410 6.992390
 5887 13.296410 6.996013
 5888 13.296410 6.999636
 5889 13.296410 7.003259
 5890 13.296410 7.006882
 5891 13.296410 7.010505
 5892 13.296410 7.014128
 5893 13.296410 7.017751
 5894 13.296410 7.021374
 5895 13.296410 7.024997
 5896 13.296410 7.028620
 5897 13.296410 7.032243
 5898 13.296410 7.035866
 5899 13.296410 7.039489
 5900 13.296410 7.043112
 5901 13.292787 7.046735
 5902 13.292787 7.050358
 5903 13.292787 7.053981
 5904 13.292787 7.057604
 5905 13.289164 7.061227
 5906 13.289164 7.064850
 5907 13.289164 7.068473
 5908 13.289164 7.072096
 5909 13.289164 7.075719
 5910 13.289164 7.079342
 5911 13.289164 7.082965
 5912 13.289164 7.086588
 5913 13.289164 7.090211
 5914 13.285541 7.093834
 5915 13.285541 7.097457
 5916 13.281918 7.101080
 5917 13.281918 7.104703
 5918 13.278295 7.108326
 5919 13.278295 7.111949
 5920 13.274672 7.115572
 5921 13.274672 7.119195
 5922 13.271049 7.122818
 5923 13.271049 7.126441
 5924 13.267426 7.130064
 5925 13.267426 7.133687
 5926 13.263803 7.137310
 5927 13.263803 7.140933
 5928 13.263803 7.144556
 5929 13.263803 7.148179
 5930 13.263803 7.151802
 5931 13.263803 7.155425
 5932 13.263803 7.159048
 5933 13.263803 7.162671
 5934 13.263803 7.166294
 5935 13.263803 7.169917
 5936 13.263803 7.173540
 5937 13.263803 7.177163
 5938 13.263803 7.180786
 5939 13.263803 7.184409
 5940 13.263803 7.188032
 5941 13.263803 7.191655
 5942 13.260180 7.195278
 5943 13.260180 7.198901
 5944 13.260180 7.202524
 5945 13.260180 7.206147
 5946 13.256557 7.209770
 5947 13.256557 7.213393
 5948 13.256557 7.217016
 5949 13.256557 7.220639
 5950 13.256557 7.224262
 5951 13.256557 7.227885
 5952 13.256557 7.231508
 5953 13.252934 7.235131
 5954 13.252934 7.238754
 5955 13.249311 7.242377
 5956 13.249311 7.246000
 5957 13.249311 7.249623
 5958 13.249311 7.253246
 5959 13.249311 7.256869
 5960 13.249311 7.260492
 5961 13.249311 7.264115
 5962 13.249311 7.267738
 5963 13.249311 7.271361
 5964 13.249311 7.274984
 5965 13.249311 7.278607
 5966 13.249311 7.282230
 5967 13.249311 7.285853
 5968 13.249311 7.289476
 5969 13.249311 7.293099
 5970 13.249311 7.296722
 5971 13.249311 7.300345
 5972 13.249311 7.303968
 5973 13.249311 7.307591
 5974 13.249311 7.311214
 5975 13.249311 7.314837
 5976 13.249311 7.318460
 5977 13.249311 7.322083
 5978 13.249311 7.325706
 5979 13.249311 7.329329
 5980 13.249311 7.332952
 5981 13.249311 7.336575
 5982 13.249311 7.340198
 5983 13.249311 7.343821
 5984 13.249311 7.347444
 5985 13.249311 7.351067
 5986 13.249311 7.354690
 5987 13.249311 7.358313
 5988 13.249311 7.361936
 5989 13.249311 7.365559
 5990 13.252934 7.369182
 5991 13.252934 7.372805
 5992 13.256557 7.376428
 5993 13.256557 7.380051
 5994 13.260180 7.383674
 5995 13.260180 7.387297
 5996 13.263803 7.390920
 5997 13.263803 7.394543
 5998 13.263803 7.398166
 5999 13.263803 7.401789
 6000 13.267426 7.405412
 6001 13.263803 7.409035
 6002 13.263803 7.412658
 6003 13.260180 7.416281
 6004 13.260180 7.419904
 6005 13.256557 7.423527
 6006 13.256557 7.427150
 6007 13.252934 7.430773
 6008 13.252934 7.434396
 6009 13.252934 7.438019
 6010 13.252934 7.441642
 6011 13.249311 7.445265
 6012 13.249311 7.448888
 6013 13.249311 7.452511
 6014 13.249311 7.456134
 6015 13.245688 7.459757
 6016 13.245688 7.463380
 6017 13.242065 7.467003
 6018 13.238442 7.470626
 6019 13.234819 7.474249
 6020 13.234819 7.477872
 6021 13.231196 7.481495
 6022 13.231196 7.485118
 6023 13.227573 7.488741
 6024 13.227573 7.492364
 6025 13.223950 7.495987
 6026 13.223950 7.499610
 6027 13.220327 7.503233
 6028 13.220327 7.506856
 6029 13.216704 7.510479
 6030 13.216704 7.514102
 6031 13.213081 7.517725
 6032 13.213081 7.521348
 6033 13.213081 7.524971
 6034 13.213081 7.528594
 6035 13.209458 7.532217
 6036 13.209458 7.535840
 6037 13.209458 7.539463
 6038 13.205835 7.543086
 6039 13.205835 7.546709
 6040 13.205835 7.550332
 6041 13.202212 7.553955
 6042 13.202212 7.557578
 6043 13.198589 7.561201
 6044 13.198589 7.564824
 6045 13.194966 7.568447
 6046 13.194966 7.572070
 6047 13.191343 7.575693
 6048 13.191343 7.579316
 6049 13.191343 7.582939
 6050 13.187720 7.586562
 6051 13.187720 7.590185
 6052 13.187720 7.593808
 6053 13.187720 7.597431
 6054 13.187720 7.601054
 6055 13.187720 7.604677
 6056 13.187720 7.608300
 6057 13.187720 7.611923
 6058 13.187720 7.615546
 6059 13.187720 7.619169
 6060 13.187720 7.622792
 6061 13.187720 7.626415
 6062 13.187720 7.630038
 6063 13.187720 7.633661
 6064 13.187720 7.637284
 6065 13.187720 7.640907
 6066 13.187720 7.644530
 6067 13.187720 7.648153
 6068 13.187720 7.651776
 6069 13.187720 7.655399
 6070 13.184097 7.659022
 6071 13.184097 7.662645
 6072 13.180474 7.666268
 6073 13.180474 7.669891
 6074 13.176851 7.673514
 6075 13.176851 7.677137
 6076 13.173228 7.680760
 6077 13.173228 7.684383
 6078 13.169605 7.688006
 6079 13.169605 7.691629
 6080 13.165982 7.695252
 6081 13.165982 7.698875
 6082 13.162359 7.702498
 6083 13.162359 7.706121
 6084 13.162359 7.709744
 6085 13.162359 7.713367
 6086 13.162359 7.716990
 6087 13.162359 7.720613
 6088 13.162359 7.724236
 6089 13.162359 7.727859
 6090 13.162359 7.731482
 6091 13.162359 7.735105
 6092 13.162359 7.738728
 6093 13.162359 7.742351
 6094 13.162359 7.745974
 6095 13.162359 7.749597
 6096 13.162359 7.753220
 6097 13.162359 7.756843
 6098 13.162359 7.760466
 6099 13.162359 7.764089
 6100 13.162359 7.767712
 6101 13.162359 7.771335
 6102 13.162359 7.774958
 6103 13.162359 7.778581
 6104 13.162359 7.782204
 6105 13.162359 7.785827
 6106 13.162359 7.789450
 6107 13.162359 7.793073
 6108 13.162359 7.796696
 6109 13.162359 7.800319
 6110 13.162359 7.803942
 6111 13.162359 7.807565
 6112 13.162359 7.811188
 6113 13.162359 7.814811
 6114 13.162359 7.818434
 6115 13.162359 7.822057
 6116 13.162359 7.825680
 6117 13.162359 7.829303
 6118 13.165982 7.832926
 6119 13.165982 7.836549
 6120 13.169605 7.840172
 6121 13.169605 7.843795
 6122 13.173228 7.847418
 6123 13.173228 7.851041
 6124 13.173228 7.854664
 6125 13.176851 7.858287
 6126 13.176851 7.861910
 6127 13.176851 7.865533
 6128 13.176851 7.869156
 6129 13.176851 7.872779
 6130 13.176851 7.876402
 6131 13.180474 7.880025
 6132 13.180474 7.883648
 6133 13.180474 7.887271
 6134 13.184097 7.890894
 6135 13.184097 7.894517
 6136 13.187720 7.898140
 6137 13.187720 7.901763
 6138 13.191343 7.905386
 6139 13.191343 7.909009
 6140 13.194966 7.912632
 6141 13.194966 7.916255
 6142 13.194966 7.919878
 6143 13.194966 7.923501
 6144 13.194966 7.927124
 6145 13.194966 7.930747
 6146 13.194966 7.934370
 6147 13.194966 7.937993
 6148 13.194966 7.941616
 6149 13.194966 7.945239
 6150 13.194966 7.948862
 6151 13.194966 7.952485
 6152 13.194966 7.956108
 6153 13.194966 7.959731
 6154 13.194966 7.963354
 6155 13.194966 7.966977
 6156 13.194966 7.970600
 6157 13.194966 7.974223
 6158 13.198589 7.977846
 6159 13.198589 7.981469
 6160 13.202212 7.985092
 6161 13.202212 7.988715
 6162 13.205835 7.992338
 6163 13.205835 7.995961
 6164 13.209458 7.999584
 6165 13.209458 8.003207
 6166 13.209458 8.006830
 6167 13.209458 8.010453
 6168 13.209458 8.014076
 6169 13.213081 8.017699
 6170 13.213081 8.021322
 6171 13.213081 8.024945
 6172 13.209458 8.028568
 6173 13.209458 8.032191
 6174 13.205835 8.035814
 6175 13.205835 8.039437
 6176 13.202212 8.043060
 6177 13.202212 8.046683
 6178 13.202212 8.050306
 6179 13.202212 8.053929
 6180 13.202212 8.057552
 6181 13.202212 8.061175
 6182 13.202212 8.064798
 6183 13.202212 8.068421
 6184 13.202212 8.072044
 6185 13.202212 8.075667
 6186 13.202212 8.079290
 6187 13.202212 8.082913
 6188 13.202212 8.086536
 6189 13.202212 8.090159
 6190 13.202212 8.093782
 6191 13.202212 8.097405
 6192 13.202212 8.101028
 6193 13.202212 8.104651
 6194 13.202212 8.108274
 6195 13.202212 8.111897
 6196 13.202212 8.115520
 6197 13.198589 8.119143
 6198 13.198589 8.122766
 6199 13.198589 8.126389
 6200 13.198589 8.130012
 6201 13.194966 8.133635
 6202 13.194966 8.137258
 6203 13.191343 8.140881
 6204 13.191343 8.144504
 6205 13.187720 8.148127
 6206 13.187720 8.151750
 6207 13.187720 8.155373
 6208 13.184097 8.158996
 6209 13.184097 8.162619
 6210 13.184097 8.166242
 6211 13.184097 8.169865
 6212 13.180474 8.173488
 6213 13.180474 8.177111
 6214 13.176851 8.180734
 6215 13.176851 8.184357
 6216 13.173228 8.187980
 6217 13.173228 8.191603
 6218 13.169605 8.195226
 6219 13.169605 8.198849
 6220 13.169605 8.202472
 6221 13.169605 8.206095
 6222 13.169605 8.209718
 6223 13.169605 8.213341
 6224 13.169605 8.216964
 6225 13.169605 8.220587
 6226 13.169605 8.224210
 6227 13.169605 8.227833
 6228 13.169605 8.231456
 6229 13.169605 8.235079
 6230 13.169605 8.238702
 6231 13.169605 8.242325
 6232 13.169605 8.245948
 6233 13.169605 8.249571
 6234 13.169605 8.253194
 6235 13.169605 8.256817
 6236 13.169605 8.260440
 6237 13.169605 8.264063
 6238 13.169605 8.267686
 6239 13.169605 8.271309
 6240 13.169605 8.274932
 6241 13.169605 8.278555
 6242 13.169605 8.282178
 6243 13.169605 8.285801
 6244 13.173228 8.289424
 6245 13.173228 8.293047
 6246 13.176851 8.296670
 6247 13.176851 8.300293
 6248 13.176851 8.303916
 6249 13.180474 8.307539
 6250 13.180474 8.311162
 6251 13.184097 8.314785
 6252 13.184097 8.318408
 6253 13.184097 8.322031
 6254 13.184097 8.325654
 6255 13.184097 8.329277
 6256 13.184097 8.332900
 6257 13.184097 8.336523
 6258 13.184097 8.340146
 6259 13.184097 8.343769
 6260 13.184097 8.347392
 6261 13.184097 8.351015
 6262 13.184097 8.354638
 6263 13.184097 8.358261
 6264 13.184097 8.361884
 6265 13.184097 8.365507
 6266 13.184097 8.369130
 6267 13.184097 8.372753
 6268 13.184097 8.376376
 6269 13.184097 8.379999
 6270 13.184097 8.383622
 6271 13.187720 8.387245
 6272 13.187720 8.390868
 6273 13.187720 8.394491
 6274 13.187720 8.398114
 6275 13.187720 8.401737
 6276 13.191343 8.405360
 6277 13.191343 8.408983
 6278 13.191343 8.412606
 6279 13.187720 8.416229
 6280 13.187720 8.419852
 6281 13.187720 8.423475
 6282 13.187720 8.427098
 6283 13.184097 8.430721
 6284 13.184097 8.434344
 6285 13.180474 8.437967
 6286 13.176851 8.441590
 6287 13.176851 8.445213
 6288 13.173228 8.445213
 6289 13.169605 8.448836
 6290 13.165982 8.448836
 6291 13.162359 8.452459
 6292 13.158736 8.452459
 6293 13.155113 8.456082
 6294 13.151490 8.456082
 6295 13.147867 8.459705
 6296 13.144244 8.459705
 6297 13.140621 8.463328
 6298 13.136998 8.463328
 6299 13.133375 8.466951
 6300 13.129752 8.466951
 6301 13.126129 8.470574
 6302 13.122506 8.470574
 6303 13.118883 8.474197
 6304 13.115260 8.477820
 6305 13.111637 8.481443
 6306 13.111637 8.485066
 6307 13.108014 8.488689
 6308 13.108014 8.492312
 6309 13.104391 8.495935
 6310 13.104391 8.499558
 6311 13.100768 8.503181
 6312 13.100768 8.506804
 6313 13.097145 8.510427
 6314 13.097145 8.514050
 6315 13.093522 8.517673
 6316 13.093522 8.521296
 6317 13.089899 8.524919
 6318 13.089899 8.528542
 6319 13.089899 8.532165
 6320 13.089899 8.535788
 6321 13.089899 8.539411
 6322 13.086276 8.543034
 6323 13.086276 8.546657
 6324 13.082653 8.550280
 6325 13.082653 8.553903
 6326 13.079030 8.557526
 6327 13.079030 8.561149
 6328 13.075407 8.564772
 6329 13.075407 8.568395
 6330 13.075407 8.572018
 6331 13.075407 8.575641
 6332 13.075407 8.579264
 6333 13.075407 8.582887
 6334 13.075407 8.586510
 6335 13.075407 8.590133
 6336 13.075407 8.593756
 6337 13.075407 8.597379
 6338 13.075407 8.601002
 6339 13.075407 8.604625
 6340 13.075407 8.608248
 6341 13.075407 8.611871
 6342 13.075407 8.615494
 6343 13.075407 8.619117
 6344 13.075407 8.622740
 6345 13.075407 8.626363
 6346 13.075407 8.629986
 6347 13.075407 8.633609
 6348 13.075407 8.637232
 6349 13.075407 8.640855
 6350 13.075407 8.644478
 6351 13.075407 8.648101
 6352 13.075407 8.651724
 6353 13.079030 8.655347
 6354 13.079030 8.658970
 6355 13.082653 8.662593
 6356 13.082653 8.666216
 6357 13.086276 8.669839
 6358 13.086276 8.673462
 6359 13.089899 8.677085
 6360 13.089899 8.680708
 6361 13.089899 8.684331
 6362 13.086276 8.687954
 6363 13.086276 8.691577
 6364 13.086276 8.695200
 6365 13.086276 8.698823
 6366 13.086276 8.702446
 6367 13.086276 8.706069
 6368 13.082653 8.709692
 6369 13.082653 8.713315
 6370 13.082653 8.716938
 6371 13.079030 8.720561
 6372 13.079030 8.724184
 6373 13.079030 8.727807
 6374 13.079030 8.731430
 6375 13.079030 8.735053
 6376 13.079030 8.738676
 6377 13.079030 8.742299
 6378 13.079030 8.745922
 6379 13.079030 8.749545
 6380 13.079030 8.753168
 6381 13.079030 8.756791
 6382 13.079030 8.760414
 6383 13.079030 8.764037
 6384 13.079030 8.767660
 6385 13.079030 8.771283
 6386 13.079030 8.774906
 6387 13.079030 8.778529
 6388 13.079030 8.782152
 6389 13.079030 8.785775
 6390 13.079030 8.789398
 6391 13.079030 8.793021
 6392 13.079030 8.796644
 6393 13.079030 8.800267
 6394 13.079030 8.803890
 6395 13.079030 8.807513
 6396 13.075407 8.811136
 6397 13.075407 8.814759
 6398 13.075407 8.818382
 6399 13.075407 8.822005
 6400 13.075407 8.825628
 6401 13.075407 8.829251
 6402 13.075407 8.832874
 6403 13.075407 8.836497
 6404 13.071784 8.840120
 6405 13.071784 8.843743
 6406 13.068161 8.847366
 6407 13.068161 8.850989
 6408 13.064538 8.854612
 6409 13.064538 8.858235
 6410 13.064538 8.861858
 6411 13.064538 8.865481
 6412 13.064538 8.869104
 6413 13.064538 8.872727
 6414 13.064538 8.876350
 6415 13.064538 8.879973
 6416 13.064538 8.883596
 6417 13.064538 8.887219
 6418 13.064538 8.890842
 6419 13.064538 8.894465
 6420 13.064538 8.898088
 6421 13.064538 8.901711
 6422 13.064538 8.905334
 6423 13.064538 8.908957
 6424 13.064538 8.912580
 6425 13.064538 8.916203
 6426 13.064538 8.919826
 6427 13.064538 8.923449
 6428 13.064538 8.927072
 6429 13.064538 8.930695
 6430 13.064538 8.934318
 6431 13.064538 8.937941
 6432 13.064538 8.941564
 6433 13.068161 8.945187
 6434 13.068161 8.948810
 6435 13.071784 8.952433
 6436 13.071784 8.956056
 6437 13.071784 8.959679
 6438 13.071784 8.963302
 6439 13.075407 8.966925
 6440 13.075407 8.970548
 6441 13.075407 8.974171
 6442 13.079030 8.977794
 6443 13.079030 8.981417
 6444 13.082653 8.985040
 6445 13.082653 8.988663
 6446 13.086276 8.992286
 6447 13.086276 8.995909
 6448 13.089899 8.999532
 6449 13.089899 9.003155
 6450 13.093522 9.006778
 6451 13.093522 9.010401
 6452 13.093522 9.014024
 6453 13.093522 9.017647
 6454 13.093522 9.021270
 6455 13.097145 9.024893
 6456 13.097145 9.028516
 6457 13.097145 9.032139
 6458 13.097145 9.035762
 6459 13.097145 9.039385
 6460 13.097145 9.043008
 6461 13.093522 9.046631
 6462 13.093522 9.050254
 6463 13.089899 9.053877
 6464 13.089899 9.057500
 6465 13.086276 9.061123
 6466 13.086276 9.064746
 6467 13.086276 9.068369
 6468 13.086276 9.071992
 6469 13.082653 9.075615
 6470 13.082653 9.079238
 6471 13.082653 9.082861
 6472 13.082653 9.086484
 6473 13.082653 9.090107
 6474 13.082653 9.093730
 6475 13.082653 9.097353
 6476 13.082653 9.100976
 6477 13.082653 9.104599
 6478 13.082653 9.108222
 6479 13.082653 9.111845
 6480 13.079030 9.115468
 6481 13.079030 9.119091
 6482 13.075407 9.122714
 6483 13.075407 9.126337
 6484 13.071784 9.129960
 6485 13.071784 9.133583
 6486 13.068161 9.137206
 6487 13.068161 9.140829
 6488 13.064538 9.144452
 6489 13.064538 9.148075
 6490 13.064538 9.151698
 6491 13.064538 9.155321
 6492 13.064538 9.158944
 6493 13.064538 9.162567
 6494 13.064538 9.166190
 6495 13.064538 9.169813
 6496 13.064538 9.173436
 6497 13.064538 9.177059
 6498 13.064538 9.180682
 6499 13.064538 9.184305
 6500 13.064538 9.187928
 6501 13.064538 9.191551
 6502 13.064538 9.195174
 6503 13.064538 9.198797
 6504 13.064538 9.202420
 6505 13.064538 9.206043
 6506 13.064538 9.209666
 6507 13.064538 9.213289
 6508 13.064538 9.216912
 6509 13.064538 9.220535
 6510 13.064538 9.224158
 6511 13.064538 9.227781
 6512 13.064538 9.231404
 6513 13.068161 9.235027
 6514 13.068161 9.238650
 6515 13.071784 9.242273
 6516 13.071784 9.245896
 6517 13.071784 9.249519
 6518 13.071784 9.253142
 6519 13.071784 9.256765
 6520 13.071784 9.260388
 6521 13.071784 9.264011
 6522 13.071784 9.267634
 6523 13.071784 9.271257
 6524 13.071784 9.274880
 6525 13.071784 9.278503
 6526 13.071784 9.282126
 6527 13.071784 9.285749
 6528 13.071784 9.289372
 6529 13.071784 9.292995
 6530 13.071784 9.296618
 6531 13.071784 9.300241
 6532 13.071784 9.303864
 6533 13.071784 9.307487
 6534 13.071784 9.311110
 6535 13.071784 9.314733
 6536 13.071784 9.318356
 6537 13.071784 9.321979
 6538 13.071784 9.325602
 6539 13.071784 9.329225
 6540 13.071784 9.332848
 6541 13.075407 9.336471
 6542 13.075407 9.340094
 6543 13.075407 9.343717
 6544 13.075407 9.347340
 6545 13.079030 9.350963
 6546 13.079030 9.354586
 6547 13.079030 9.358209
 6548 13.079030 9.361832
 6549 13.079030 9.365455
 6550 13.079030 9.369078
 6551 13.079030 9.372701
 6552 13.079030 9.376324
 6553 13.079030 9.379947
 6554 13.079030 9.383570
 6555 13.079030 9.387193
 6556 13.079030 9.390816
 6557 13.079030 9.394439
 6558 13.079030 9.398062
 6559 13.079030 9.401685
 6560 13.079030 9.405308
 6561 13.079030 9.408931
 6562 13.079030 9.412554
 6563 13.079030 9.416177
 6564 13.079030 9.419800
 6565 13.079030 9.423423
 6566 13.079030 9.427046
 6567 13.079030 9.430669
 6568 13.079030 9.434292
 6569 13.079030 9.437915
 6570 13.082653 9.441538
 6571 13.082653 9.445161
 6572 13.082653 9.448784
 6573 13.082653 9.452407
 6574 13.079030 9.456030
 6575 13.079030 9.459653
 6576 13.079030 9.463276
 6577 13.079030 9.466899
 6578 13.075407 9.470522
 6579 13.075407 9.474145
 6580 13.071784 9.477768
 6581 13.071784 9.481391
 6582 13.068161 9.485014
 6583 13.068161 9.488637
 6584 13.068161 9.492260
 6585 13.068161 9.495883
 6586 13.064538 9.499506
 6587 13.064538 9.503129
 6588 13.064538 9.506752
 6589 13.064538 9.510375
 6590 13.064538 9.513998
 6591 13.064538 9.517621
 6592 13.064538 9.521244
 6593 13.064538 9.524867
 6594 13.064538 9.528490
 6595 13.064538 9.532113
 6596 13.064538 9.535736
 6597 13.064538 9.539359
 6598 13.064538 9.542982
 6599 13.064538 9.546605
 6600 13.064538 9.550228
 6601 13.060915 9.553851
 6602 13.060915 9.557474
 6603 13.057292 9.561097
 6604 13.057292 9.564720
 6605 13.057292 9.568343
 6606 13.057292 9.571966
 6607 13.057292 9.575589
 6608 13.057292 9.579212
 6609 13.057292 9.582835
 6610 13.057292 9.586458
 6611 13.057292 9.590081
 6612 13.057292 9.593704
 6613 13.057292 9.597327
 6614 13.057292 9.600950
 6615 13.057292 9.604573
 6616 13.057292 9.608196
 6617 13.057292 9.611819
 6618 13.057292 9.615442
 6619 13.057292 9.619065
 6620 13.057292 9.622688
 6621 13.057292 9.626311
 6622 13.057292 9.629934
 6623 13.053669 9.633557
 6624 13.053669 9.637180
 6625 13.053669 9.640803
 6626 13.053669 9.644426
 6627 13.050046 9.648049
 6628 13.046423 9.651672
 6629 13.046423 9.655295
 6630 13.042800 9.658918
 6631 13.042800 9.662541
 6632 13.039177 9.666164
 6633 13.039177 9.669787
 6634 13.035554 9.673410
 6635 13.035554 9.677033
 6636 13.031931 9.680656
 6637 13.031931 9.684279
 6638 13.028308 9.687902
 6639 13.028308 9.691525
 6640 13.024685 9.695148
 6641 13.024685 9.698771
 6642 13.021062 9.702394
 6643 13.021062 9.706017
 6644 13.017439 9.709640
 6645 13.017439 9.713263
 6646 13.017439 9.716886
 6647 13.017439 9.720509
 6648 13.017439 9.724132
 6649 13.017439 9.727755
 6650 13.017439 9.731378
 6651 13.017439 9.735001
 6652 13.017439 9.738624
 6653 13.017439 9.742247
 6654 13.017439 9.745870
 6655 13.017439 9.749493
 6656 13.017439 9.753116
 6657 13.017439 9.756739
 6658 13.017439 9.760362
 6659 13.017439 9.763985
 6660 13.017439 9.767608
 6661 13.017439 9.771231
 6662 13.017439 9.774854
 6663 13.017439 9.778477
 6664 13.017439 9.782100
 6665 13.017439 9.785723
 6666 13.017439 9.789346
 6667 13.021062 9.792969
 6668 13.021062 9.796592
 6669 13.024685 9.800215
 6670 13.024685 9.803838
 6671 13.028308 9.807461
 6672 13.028308 9.811084
 6673 13.031931 9.814707
 6674 13.031931 9.818330
 6675 13.035554 9.821953
 6676 13.035554 9.825576
 6677 13.039177 9.829199
 6678 13.039177 9.832822
 6679 13.042800 9.836445
 6680 13.046423 9.840068
 6681 13.050046 9.843691
 6682 13.053669 9.847314
 6683 13.057292 9.850937
 6684 13.060915 9.850937
 6685 13.060915 9.854560
 6686 13.060915 9.858183
 6687 13.060915 9.861806
 6688 13.060915 9.865429
 6689 13.060915 9.869052
 6690 13.060915 9.872675
 6691 13.060915 9.876298
 6692 13.060915 9.879921
 6693 13.060915 9.883544
 6694 13.060915 9.887167
 6695 13.060915 9.890790
 6696 13.060915 9.894413
 6697 13.060915 9.898036
 6698 13.060915 9.901659
 6699 13.064538 9.905282
 6700 13.064538 9.908905
 6701 13.068161 9.912528
 6702 13.068161 9.916151
 6703 13.071784 9.919774
 6704 13.071784 9.923397
 6705 13.075407 9.927020
 6706 13.075407 9.930643
 6707 13.079030 9.934266
 6708 13.079030 9.937889
 6709 13.082653 9.941512
 6710 13.082653 9.945135
 6711 13.082653 9.948758
 6712 13.086276 9.952381
 6713 13.086276 9.956004
 6714 13.086276 9.959627
 6715 13.082653 9.963250
 6716 13.082653 9.966873
 6717 13.082653 9.970496
 6718 13.082653 9.974119
 6719 13.079030 9.977742
 6720 13.079030 9.981365
 6721 13.079030 9.984988
 6722 13.075407 9.988611
 6723 13.075407 9.992234
 6724 13.075407 9.995857
 6725 13.071784 9.999480
 6726 13.071784 10.003103
 6727 13.068161 10.006726
 6728 13.064538 10.010349
 6729 13.060915 10.010349
 6730 13.057292 10.013972
 6731 13.053669 10.013972
 6732 13.050046 10.017595
 6733 13.046423 10.017595
 6734 13.042800 10.021218
 6735 13.039177 10.021218
 6736 13.035554 10.024841
 6737 13.031931 10.024841
 6738 13.028308 10.028464
 6739 13.024685 10.032087
 6740 13.021062 10.035710
 6741 13.021062 10.039333
 6742 13.017439 10.042956
 6743 13.017439 10.046579
 6744 13.013816 10.050202
 6745 13.013816 10.053825
 6746 13.010193 10.057448
 6747 13.010193 10.061071
 6748 13.006570 10.064694
 6749 13.006570 10.068317
 6750 13.002947 10.071940
 6751 13.002947 10.075563
 6752 12.999324 10.079186
 6753 12.999324 10.082809
 6754 12.995701 10.086432
 6755 12.995701 10.090055
 6756 12.992078 10.093678
 6757 12.992078 10.097301
 6758 12.988455 10.100924
 6759 12.988455 10.104547
 6760 12.988455 10.108170
 6761 12.988455 10.111793
 6762 12.988455 10.115416
 6763 12.988455 10.119039
 6764 12.988455 10.122662
 6765 12.988455 10.126285
 6766 12.988455 10.129908
 6767 12.988455 10.133531
 6768 12.988455 10.137154
 6769 12.988455 10.140777
 6770 12.988455 10.144400
 6771 12.988455 10.148023
 6772 12.988455 10.151646
 6773 12.988455 10.155269
 6774 12.988455 10.158892
 6775 12.988455 10.162515
 6776 12.988455 10.166138
 6777 12.988455 10.169761
 6778 12.988455 10.173384
 6779 12.988455 10.177007
 6780 12.988455 10.180630
 6781 12.988455 10.184253
 6782 12.992078 10.187876
 6783 12.992078 10.191499
 6784 12.995701 10.195122
 6785 12.995701 10.198745
 6786 12.999324 10.202368
 6787 12.999324 10.205991
 6788 13.002947 10.209614
 6789 13.002947 10.213237
 6790 13.006570 10.216860
 6791 13.006570 10.220483
 6792 13.010193 10.224106
 6793 13.010193 10.227729
 6794 13.010193 10.231352
 6795 13.010193 10.234975
 6796 13.010193 10.238598
 6797 13.010193 10.242221
 6798 13.010193 10.245844
 6799 13.010193 10.249467
 6800 13.010193 10.253090
 6801 13.010193 10.256713
 6802 13.010193 10.260336
 6803 13.010193 10.263959
 6804 13.010193 10.267582
 6805 13.010193 10.271205
 6806 13.010193 10.274828
 6807 13.010193 10.278451
 6808 13.010193 10.282074
 6809 13.010193 10.285697
 6810 13.010193 10.289320
 6811 13.010193 10.292943
 6812 13.010193 10.296566
 6813 13.010193 10.300189
 6814 13.013816 10.303812
 6815 13.013816 10.307435
 6816 13.013816 10.311058
 6817 13.017439 10.314681
 6818 13.017439 10.318304
 6819 13.017439 10.321927
 6820 13.017439 10.325550
 6821 13.017439 10.329173
 6822 13.017439 10.332796
 6823 13.017439 10.336419
 6824 13.017439 10.340042
 6825 13.017439 10.343665
 6826 13.017439 10.347288
 6827 13.017439 10.350911
 6828 13.017439 10.354534
 6829 13.021062 10.358157
 6830 13.021062 10.361780
 6831 13.024685 10.365403
 6832 13.024685 10.369026
 6833 13.028308 10.372649
 6834 13.028308 10.376272
 6835 13.031931 10.379895
 6836 13.031931 10.383518
 6837 13.035554 10.387141
 6838 13.035554 10.390764
 6839 13.039177 10.394387
 6840 13.039177 10.398010
 6841 13.042800 10.401633
 6842 13.046423 10.405256
 6843 13.046423 10.408879
 6844 13.050046 10.412502
 6845 13.050046 10.416125
 6846 13.050046 10.419748
 6847 13.050046 10.423371
 6848 13.050046 10.426994
 6849 13.046423 10.430617
 6850 13.046423 10.434240
 6851 13.046423 10.437863
 6852 13.046423 10.441486
 6853 13.046423 10.445109
 6854 13.046423 10.448732
 6855 13.046423 10.452355
 6856 13.046423 10.455978
 6857 13.046423 10.459601
 6858 13.046423 10.463224
 6859 13.046423 10.466847
 6860 13.046423 10.470470
 6861 13.046423 10.474093
 6862 13.046423 10.477716
 6863 13.046423 10.481339
 6864 13.046423 10.484962
 6865 13.046423 10.488585
 6866 13.046423 10.492208
 6867 13.046423 10.495831
 6868 13.046423 10.499454
 6869 13.046423 10.503077
 6870 13.046423 10.506700
 6871 13.046423 10.510323
 6872 13.046423 10.513946
 6873 13.046423 10.517569
 6874 13.046423 10.521192
 6875 13.046423 10.524815
 6876 13.046423 10.528438
 6877 13.046423 10.532061
 6878 13.046423 10.535684
 6879 13.046423 10.539307
 6880 13.046423 10.542930
 6881 13.046423 10.546553
 6882 13.046423 10.550176
 6883 13.046423 10.553799
 6884 13.046423 10.557422
 6885 13.050046 10.561045
 6886 13.050046 10.564668
 6887 13.053669 10.568291
 6888 13.053669 10.571914
 6889 13.057292 10.575537
 6890 13.057292 10.579160
 6891 13.060915 10.582783
 6892 13.060915 10.586406
 6893 13.064538 10.590029
 6894 13.064538 10.593652
 6895 13.068161 10.597275
 6896 13.068161 10.600898
 6897 13.071784 10.604521
 6898 13.075407 10.608144
 6899 13.079030 10.611767
 6900 13.079030 10.615390
 6901 13.079030 10.619013
 6902 13.079030 10.622636
 6903 13.079030 10.626259
 6904 13.079030 10.629882
 6905 13.079030 10.633505
 6906 13.079030 10.637128
 6907 13.079030 10.640751
 6908 13.079030 10.644374
 6909 13.079030 10.647997
 6910 13.079030 10.651620
 6911 13.079030 10.655243
 6912 13.079030 10.658866
 6913 13.079030 10.662489
 6914 13.079030 10.666112
 6915 13.079030 10.669735
 6916 13.079030 10.673358
 6917 13.079030 10.676981
 6918 13.079030 10.680604
 6919 13.079030 10.684227
 6920 13.079030 10.687850
 6921 13.079030 10.691473
 6922 13.079030 10.695096
 6923 13.079030 10.698719
 6924 13.079030 10.702342
 6925 13.079030 10.705965
 6926 13.079030 10.709588
 6927 13.079030 10.713211
 6928 13.079030 10.716834
 6929 13.075407 10.720457
 6930 13.075407 10.724080
 6931 13.075407 10.727703
 6932 13.075407 10.731326
 6933 13.071784 10.734949
 6934 13.071784 10.738572
 6935 13.068161 10.742195
 6936 13.068161 10.745818
 6937 13.064538 10.749441
 6938 13.064538 10.753064
 6939 13.060915 10.756687
 6940 13.060915 10.760310
 6941 13.057292 10.763933
 6942 13.057292 10.767556
 6943 13.053669 10.771179
 6944 13.053669 10.774802
 6945 13.050046 10.778425
 6946 13.050046 10.782048
 6947 13.046423 10.785671
 6948 13.046423 10.789294
 6949 13.046423 10.792917
 6950 13.046423 10.796540
 6951 13.046423 10.800163
 6952 13.046423 10.803786
 6953 13.046423 10.807409
 6954 13.046423 10.811032
 6955 13.046423 10.814655
 6956 13.046423 10.818278
 6957 13.046423 10.821901
 6958 13.046423 10.825524
 6959 13.046423 10.829147
 6960 13.046423 10.832770
 6961 13.046423 10.836393
 6962 13.046423 10.840016
 6963 13.046423 10.843639
 6964 13.046423 10.847262
 6965 13.046423 10.850885
 6966 13.046423 10.854508
 6967 13.046423 10.858131
 6968 13.046423 10.861754
 6969 13.046423 10.865377
 6970 13.046423 10.869000
 6971 13.046423 10.872623
 6972 13.046423 10.876246
 6973 13.046423 10.879869
 6974 13.046423 10.883492
 6975 13.046423 10.887115
 6976 13.046423 10.890738
 6977 13.046423 10.894361
 6978 13.046423 10.897984
 6979 13.042800 10.901607
 6980 13.042800 10.905230
 6981 13.039177 10.908853
 6982 13.039177 10.912476
 6983 13.035554 10.916099
 6984 13.035554 10.919722
 6985 13.031931 10.923345
 6986 13.031931 10.926968
 6987 13.028308 10.930591
 6988 13.028308 10.934214
 6989 13.028308 10.937837
 6990 13.028308 10.941460
 6991 13.028308 10.945083
 6992 13.028308 10.948706
 6993 13.028308 10.952329
 6994 13.028308 10.955952
 6995 13.028308 10.959575
 6996 13.028308 10.963198
 6997 13.028308 10.966821
 6998 13.028308 10.970444
 6999 13.028308 10.974067
 7000 13.028308 10.977690
 7001 13.028308 10.981313
 7002 13.028308 10.984936
 7003 13.028308 10.988559
 7004 13.028308 10.992182
 7005 13.028308 10.995805
 7006 13.028308 10.999428
 7007 13.028308 11.003051
 7008 13.028308 11.006674
 7009 13.028308 11.010297
 7010 13.028308 11.013920
 7011 13.028308 11.017543
 7012 13.031931 11.021166
 7013 13.031931 11.024789
 7014 13.035554 11.028412
 7015 13.035554 11.032035
 7016 13.039177 11.035658
 7017 13.039177 11.039281
 7018 13.042800 11.042904
 7019 13.042800 11.046527
 7020 13.042800 11.050150
 7021 13.042800 11.053773
 7022 13.042800 11.057396
 7023 13.042800 11.061019
 7024 13.042800 11.064642
 7025 13.042800 11.068265
 7026 13.042800 11.071888
 7027 13.042800 11.075511
 7028 13.042800 11.079134
 7029 13.042800 11.082757
 7030 13.042800 11.086380
 7031 13.042800 11.090003
 7032 13.042800 11.093626
 7033 13.042800 11.097249
 7034 13.042800 11.100872
 7035 13.046423 11.104495
 7036 13.046423 11.108118
 7037 13.046423 11.111741
 7038 13.046423 11.115364
 7039 13.050046 11.118987
 7040 13.050046 11.122610
 7041 13.053669 11.126233
 7042 13.053669 11.129856
 7043 13.057292 11.133479
 7044 13.057292 11.137102
 7045 13.057292 11.140725
 7046 13.060915 11.144348
 7047 13.060915 11.147971
 7048 13.057292 11.151594
 7049 13.057292 11.155217
 7050 13.057292 11.158840
 7051 13.057292 11.162463
 7052 13.057292 11.166086
 7053 13.053669 11.169709
 7054 13.053669 11.173332
 7055 13.053669 11.176955
 7056 13.053669 11.180578
 7057 13.053669 11.184201
 7058 13.053669 11.187824
 7059 13.053669 11.191447
 7060 13.053669 11.195070
 7061 13.053669 11.198693
 7062 13.053669 11.202316
 7063 13.053669 11.205939
 7064 13.053669 11.209562
 7065 13.053669 11.213185
 7066 13.053669 11.216808
 7067 13.053669 11.220431
 7068 13.053669 11.224054
 7069 13.053669 11.227677
 7070 13.053669 11.231300
 7071 13.053669 11.234923
 7072 13.053669 11.238546
 7073 13.053669 11.242169
 7074 13.053669 11.245792
 7075 13.053669 11.249415
 7076 13.053669 11.253038
 7077 13.053669 11.256661
 7078 13.053669 11.260284
 7079 13.053669 11.263907
 7080 13.053669 11.267530
 7081 13.053669 11.271153
 7082 13.053669 11.274776
 7083 13.053669 11.278399
 7084 13.053669 11.282022
 7085 13.057292 11.285645
 7086 13.057292 11.289268
 7087 13.057292 11.292891
 7088 13.057292 11.296514
 7089 13.057292 11.300137
 7090 13.057292 11.303760
 7091 13.057292 11.307383
 7092 13.057292 11.311006
 7093 13.057292 11.314629
 7094 13.057292 11.318252
 7095 13.057292 11.321875
 7096 13.057292 11.325498
 7097 13.057292 11.329121
 7098 13.057292 11.332744
 7099 13.057292 11.336367
 7100 13.057292 11.339990
 7101 13.057292 11.343613
 7102 13.057292 11.347236
 7103 13.057292 11.350859
 7104 13.060915 11.354482
 7105 13.060915 11.358105
 7106 13.064538 11.361728
 7107 13.064538 11.365351
 7108 13.068161 11.368974
 7109 13.068161 11.372597
 7110 13.071784 11.376220
 7111 13.071784 11.379843
 7112 13.075407 11.383466
 7113 13.075407 11.387089
 7114 13.079030 11.390712
 7115 13.079030 11.394335
 7116 13.082653 11.397958
 7117 13.082653 11.401581
 7118 13.086276 11.405204
 7119 13.089899 11.408827
 7120 13.089899 11.412450
 7121 13.089899 11.416073
 7122 13.089899 11.419696
 7123 13.089899 11.423319
 7124 13.089899 11.426942
 7125 13.089899 11.430565
 7126 13.089899 11.434188
 7127 13.089899 11.437811
 7128 13.089899 11.441434
 7129 13.089899 11.445057
 7130 13.089899 11.448680
 7131 13.089899 11.452303
 7132 13.089899 11.455926
 7133 13.089899 11.459549
 7134 13.089899 11.463172
 7135 13.089899 11.466795
 7136 13.089899 11.470418
 7137 13.089899 11.474041
 7138 13.089899 11.477664
 7139 13.089899 11.481287
 7140 13.089899 11.484910
 7141 13.089899 11.488533
 7142 13.089899 11.492156
 7143 13.089899 11.495779
 7144 13.089899 11.499402
 7145 13.089899 11.503025
 7146 13.089899 11.506648
 7147 13.089899 11.510271
 7148 13.086276 11.513894
 7149 13.082653 11.517517
 7150 13.079030 11.521140
 7151 13.075407 11.524763
 7152 13.071784 11.528386
 7153 13.071784 11.532009
 7154 13.068161 11.535632
 7155 13.068161 11.539255
 7156 13.064538 11.542878
 7157 13.064538 11.546501
 7158 13.060915 11.550124
 7159 13.060915 11.553747
 7160 13.057292 11.557370
 7161 13.057292 11.560993
 7162 13.053669 11.564616
 7163 13.053669 11.568239
 7164 13.050046 11.571862
 7165 13.050046 11.575485
 7166 13.050046 11.579108
 7167 13.050046 11.582731
 7168 13.050046 11.586354
 7169 13.050046 11.589977
 7170 13.050046 11.593600
 7171 13.050046 11.597223
 7172 13.050046 11.600846
 7173 13.050046 11.604469
 7174 13.050046 11.608092
 7175 13.050046 11.611715
 7176 13.050046 11.615338
 7177 13.050046 11.618961
 7178 13.050046 11.622584
 7179 13.050046 11.626207
 7180 13.050046 11.629830
 7181 13.050046 11.633453
 7182 13.050046 11.637076
 7183 13.050046 11.640699
 7184 13.050046 11.644322
 7185 13.050046 11.647945
 7186 13.050046 11.651568
 7187 13.050046 11.655191
 7188 13.053669 11.658814
 7189 13.053669 11.662437
 7190 13.057292 11.666060
 7191 13.057292 11.669683
 7192 13.060915 11.673306
 7193 13.060915 11.676929
 7194 13.064538 11.680552
 7195 13.064538 11.684175
 7196 13.068161 11.687798
 7197 13.068161 11.691421
 7198 13.071784 11.695044
 7199 13.071784 11.698667
 7200 13.075407 11.702290
 7201 13.075407 11.705913
 7202 13.079030 11.709536
 7203 13.079030 11.713159
 7204 13.082653 11.716782
 7205 13.082653 11.720405
 7206 13.086276 11.724028
 7207 13.086276 11.727651
 7208 13.089899 11.731274
 7209 13.089899 11.734897
 7210 13.093522 11.738520
 7211 13.093522 11.742143
 7212 13.093522 11.745766
 7213 13.093522 11.749389
 7214 13.093522 11.753012
 7215 13.093522 11.756635
 7216 13.093522 11.760258
 7217 13.093522 11.763881
 7218 13.093522 11.767504
 7219 13.089899 11.771127
 7220 13.089899 11.774750
 7221 13.086276 11.778373
 7222 13.086276 11.781996
 7223 13.082653 11.785619
 7224 13.082653 11.789242
 7225 13.079030 11.792865
 7226 13.079030 11.796488
 7227 13.075407 11.800111
 7228 13.075407 11.803734
 7229 13.071784 11.807357
 7230 13.071784 11.810980
 7231 13.068161 11.814603
 7232 13.068161 11.818226
 7233 13.068161 11.821849
 7234 13.068161 11.825472
 7235 13.068161 11.829095
 7236 13.068161 11.832718
 7237 13.068161 11.836341
 7238 13.068161 11.839964
 7239 13.068161 11.843587
 7240 13.068161 11.847210
 7241 13.068161 11.850833
 7242 13.068161 11.854456
 7243 13.068161 11.858079
 7244 13.068161 11.861702
 7245 13.068161 11.865325
 7246 13.068161 11.868948
 7247 13.064538 11.872571
 7248 13.064538 11.876194
 7249 13.064538 11.879817
 7250 13.060915 11.883440
 7251 13.057292 11.887063
 7252 13.053669 11.890686
 7253 13.050046 11.890686
 7254 13.046423 11.894309
 7255 13.042800 11.894309
 7256 13.039177 11.897932
 7257 13.035554 11.901555
 7258 13.031931 11.905178
 7259 13.028308 11.908801
 7260 13.024685 11.912424
 7261 13.024685 11.916047
 7262 13.021062 11.919670
 7263 13.021062 11.923293
 7264 13.017439 11.926916
 7265 13.017439 11.930539
 7266 13.013816 11.934162
 7267 13.013816 11.937785
 7268 13.010193 11.941408
 7269 13.010193 11.945031
 7270 13.006570 11.948654
 7271 13.006570 11.952277
 7272 13.002947 11.955900
 7273 13.002947 11.959523
 7274 13.002947 11.963146
 7275 13.002947 11.966769
 7276 13.002947 11.970392
 7277 13.002947 11.974015
 7278 13.002947 11.977638
 7279 13.002947 11.981261
 7280 13.002947 11.984884
 7281 13.002947 11.988507
 7282 13.002947 11.992130
 7283 13.002947 11.995753
 7284 13.002947 11.999376
 7285 13.002947 12.002999
 7286 13.002947 12.006622
 7287 13.002947 12.010245
 7288 12.999324 12.013868
 7289 12.999324 12.017491
 7290 12.995701 12.021114
 7291 12.995701 12.024737
 7292 12.992078 12.028360
 7293 12.988455 12.031983
 7294 12.984832 12.031983
 7295 12.981209 12.035606
 7296 12.977586 12.035606
 7297 12.973963 12.039229
 7298 12.970340 12.039229
 7299 12.966717 12.042852
 7300 12.963094 12.046475
 7301 12.959471 12.050098
 7302 12.955848 12.053721
 7303 12.952225 12.057344
 7304 12.952225 12.060967
 7305 12.948602 12.064590
 7306 12.948602 12.068213
 7307 12.944979 12.071836
 7308 12.944979 12.075459
 7309 12.941356 12.079082
 7310 12.941356 12.082705
 7311 12.937733 12.086328
 7312 12.937733 12.089951
 7313 12.934110 12.093574
 7314 12.934110 12.097197
 7315 12.930487 12.100820
 7316 12.926864 12.104443
 7317 12.923241 12.108066
 7318 12.919618 12.111689
 7319 12.915995 12.115312
 7320 12.912372 12.118935
 7321 12.908749 12.122558
 7322 12.905126 12.126181
 7323 12.901503 12.129804
 7324 12.897880 12.133427
 7325 12.894257 12.137050
 7326 12.890634 12.140673
 7327 12.887011 12.144296
 7328 12.883388 12.147919
 7329 12.879765 12.147919
 7330 12.876142 12.151542
 7331 12.872519 12.151542
 7332 12.868896 12.155165
 7333 12.865273 12.155165
 7334 12.861650 12.158788
 7335 12.858027 12.162411
 7336 12.854404 12.166034
 7337 12.850781 12.169657
 7338 12.850781 12.173280
 7339 12.847158 12.176903
 7340 12.847158 12.180526
 7341 12.843535 12.184149
 7342 12.843535 12.187772
 7343 12.839912 12.191395
 7344 12.839912 12.195018
 7345 12.836289 12.198641
 7346 12.836289 12.202264
 7347 12.832666 12.205887
 7348 12.832666 12.209510
 7349 12.829043 12.213133
 7350 12.829043 12.216756
 7351 12.825420 12.220379
 7352 12.825420 12.224002
 7353 12.821797 12.227625
 7354 12.821797 12.231248
 7355 12.821797 12.234871
 7356 12.821797 12.238494
 7357 12.821797 12.242117
 7358 12.821797 12.245740
 7359 12.821797 12.249363
 7360 12.821797 12.252986
 7361 12.821797 12.256609
 7362 12.821797 12.260232
 7363 12.821797 12.263855
 7364 12.821797 12.267478
 7365 12.821797 12.271101
 7366 12.821797 12.274724
 7367 12.821797 12.278347
 7368 12.821797 12.281970
 7369 12.821797 12.285593
 7370 12.821797 12.289216
 7371 12.821797 12.292839
 7372 12.821797 12.296462
 7373 12.821797 12.300085
 7374 12.821797 12.303708
 7375 12.821797 12.307331
 7376 12.821797 12.310954
 7377 12.821797 12.314577
 7378 12.821797 12.318200
 7379 12.821797 12.321823
 7380 12.821797 12.325446
 7381 12.821797 12.329069
 7382 12.821797 12.332692
 7383 12.821797 12.336315
 7384 12.821797 12.339938
 7385 12.821797 12.343561
 7386 12.821797 12.347184
 7387 12.821797 12.350807
 7388 12.821797 12.354430
 7389 12.821797 12.358053
 7390 12.821797 12.361676
 7391 12.821797 12.365299
 7392 12.821797 12.368922
 7393 12.821797 12.372545
 7394 12.821797 12.376168
 7395 12.818174 12.379791
 7396 12.814551 12.383414
 7397 12.810928 12.387037
 7398 12.807305 12.390660
 7399 12.803682 12.394283
 7400 12.800059 12.397906
 7401 12.796436 12.401529
 7402 12.792813 12.405152
 7403 12.789190 12.408775
 7404 12.785567 12.408775
 7405 12.781944 12.412398
 7406 12.778321 12.412398
 7407 12.774698 12.416021
 7408 12.771075 12.416021
 7409 12.767452 12.419644
 7410 12.763829 12.419644
 7411 12.760206 12.423267
 7412 12.756583 12.426890
 7413 12.752960 12.430513
 7414 12.749337 12.434136
 7415 12.745714 12.437759
 7416 12.742091 12.441382
 7417 12.738468 12.445005
 7418 12.734845 12.448628
 7419 12.731222 12.452251
 7420 12.727599 12.455874
 7421 12.723976 12.459497
 7422 12.720353 12.463120
 7423 12.716730 12.463120
 7424 12.713107 12.466743
 7425 12.713107 12.470366
 7426 12.709484 12.473989
 7427 12.709484 12.477612
 7428 12.705861 12.481235
 7429 12.705861 12.484858
 7430 12.702238 12.488481
 7431 12.702238 12.492104
 7432 12.698615 12.495727
 7433 12.698615 12.499350
 7434 12.694992 12.502973
 7435 12.694992 12.506596
 7436 12.691369 12.510219
 7437 12.691369 12.513842
 7438 12.691369 12.517465
 7439 12.691369 12.521088
 7440 12.691369 12.524711
 7441 12.691369 12.528334
 7442 12.691369 12.531957
 7443 12.691369 12.535580
 7444 12.691369 12.539203
 7445 12.691369 12.542826
 7446 12.691369 12.546449
 7447 12.691369 12.550072
 7448 12.691369 12.553695
 7449 12.691369 12.557318
 7450 12.691369 12.560941
 7451 12.691369 12.564564
 7452 12.691369 12.568187
 7453 12.691369 12.571810
 7454 12.691369 12.575433
 7455 12.691369 12.579056
 7456 12.691369 12.582679
 7457 12.691369 12.586302
 7458 12.691369 12.589925
 7459 12.691369 12.593548
 7460 12.691369 12.597171
 7461 12.691369 12.600794
 7462 12.687746 12.604417
 7463 12.687746 12.608040
 7464 12.687746 12.611663
 7465 12.687746 12.615286
 7466 12.684123 12.618909
 7467 12.684123 12.622532
 7468 12.684123 12.626155
 7469 12.684123 12.629778
 7470 12.684123 12.633401
 7471 12.684123 12.637024
 7472 12.684123 12.640647
 7473 12.684123 12.644270
 7474 12.684123 12.647893
 7475 12.684123 12.651516
 7476 12.684123 12.655139
 7477 12.684123 12.658762
 7478 12.684123 12.662385
 7479 12.684123 12.666008
 7480 12.680500 12.669631
 7481 12.680500 12.673254
 7482 12.676877 12.676877
 7483 12.676877 12.680500
 7484 12.676877 12.684123
 7485 12.676877 12.687746
 7486 12.673254 12.691369
 7487 12.673254 12.694992
 7488 12.673254 12.698615
 7489 12.673254 12.702238
 7490 12.673254 12.705861
 7491 12.673254 12.709484
 7492 12.673254 12.713107
 7493 12.669631 12.716730
 7494 12.669631 12.720353
 7495 12.669631 12.723976
 7496 12.666008 12.727599
 7497 12.666008 12.731222
 7498 12.666008 12.734845
 7499 12.662385 12.738468
 7500 12.662385 12.742091
 7501 12.658762 12.745714
 7502 12.655139 12.749337
 7503 12.651516 12.752960
 7504 12.647893 12.756583
 7505 12.644270 12.760206
 7506 12.640647 12.763829
 7507 12.637024 12.767452
 7508 12.633401 12.771075
 7509 12.633401 12.774698
 7510 12.629778 12.778321
 7511 12.629778 12.781944
 7512 12.626155 12.785567
 7513 12.626155 12.789190
 7514 12.622532 12.792813
 7515 12.622532 12.796436
 7516 12.618909 12.800059
 7517 12.618909 12.803682
 7518 12.615286 12.807305
 7519 12.615286 12.810928
 7520 12.611663 12.814551
 7521 12.611663 12.818174
 7522 12.608040 12.821797
 7523 12.608040 12.825420
 7524 12.604417 12.829043
 7525 12.604417 12.832666
 7526 12.600794 12.836289
 7527 12.600794 12.839912
 7528 12.600794 12.843535
 7529 12.600794 12.847158
 7530 12.600794 12.850781
 7531 12.600794 12.854404
 7532 12.600794 12.858027
 7533 12.600794 12.861650
 7534 12.600794 12.865273
 7535 12.600794 12.868896
 7536 12.600794 12.872519
 7537 12.600794 12.876142
 7538 12.600794 12.879765
 7539 12.600794 12.883388
 7540 12.600794 12.887011
 7541 12.600794 12.890634
 7542 12.600794 12.894257
 7543 12.600794 12.897880
 7544 12.600794 12.901503
 7545 12.597171 12.905126
 7546 12.597171 12.908749
 7547 12.593548 12.912372
 7548 12.593548 12.915995
 7549 12.589925 12.919618
 7550 12.589925 12.923241
 7551 12.586302 12.926864
 7552 12.586302 12.930487
 7553 12.582679 12.934110
 7554 12.582679 12.937733
 7555 12.579056 12.941356
 7556 12.579056 12.944979
 7557 12.579056 12.948602
 7558 12.575433 12.952225
 7559 12.575433 12.955848
 7560 12.575433 12.959471
 7561 12.575433 12.963094
 7562 12.575433 12.966717
 7563 12.575433 12.970340
 7564 12.575433 12.973963
 7565 12.575433 12.977586
 7566 12.575433 12.981209
 7567 12.575433 12.984832
 7568 12.575433 12.988455
 7569 12.575433 12.992078
 7570 12.575433 12.995701
 7571 12.575433 12.999324
 7572 12.575433 13.002947
 7573 12.575433 13.006570
 7574 12.575433 13.010193
 7575 12.575433 13.013816
 7576 12.575433 13.017439
 7577 12.575433 13.021062
 7578 12.575433 13.024685
 7579 12.575433 13.028308
 7580 12.575433 13.031931
 7581 12.571810 13.035554
 7582 12.571810 13.039177
 7583 12.568187 13.042800
 7584 12.568187 13.046423
 7585 12.564564 13.050046
 7586 12.564564 13.053669
 7587 12.560941 13.057292
 7588 12.560941 13.060915
 7589 12.557318 13.064538
 7590 12.557318 13.068161
 7591 12.557318 13.071784
 7592 12.557318 13.075407
 7593 12.553695 13.079030
 7594 12.553695 13.082653
 7595 12.550072 13.086276
 7596 12.550072 13.089899
 7597 12.546449 13.093522
 7598 12.546449 13.097145
 7599 12.546449 13.100768
 7600 12.546449 13.104391
 7601 12.546449 13.108014
 7602 12.546449 13.111637
 7603 12.546449 13.115260
 7604 12.546449 13.118883
 7605 12.546449 13.122506
 7606 12.546449 13.126129
 7607 12.546449 13.129752
 7608 12.546449 13.133375
 7609 12.546449 13.136998
 7610 12.546449 13.140621
 7611 12.546449 13.144244
 7612 12.546449 13.147867
 7613 12.546449 13.151490
 7614 12.546449 13.155113
 7615 12.546449 13.158736
 7616 12.546449 13.162359
 7617 12.546449 13.165982
 7618 12.546449 13.169605
 7619 12.546449 13.173228
 7620 12.546449 13.176851
 7621 12.550072 13.180474
 7622 12.550072 13.184097
 7623 12.550072 13.187720
 7624 12.550072 13.191343
 7625 12.546449 13.194966
 7626 12.546449 13.198589
 7627 12.542826 13.202212
 7628 12.542826 13.205835
 7629 12.539203 13.209458
 7630 12.539203 13.213081
 7631 12.535580 13.216704
 7632 12.535580 13.220327
 7633 12.531957 13.223950
 7634 12.531957 13.227573
 7635 12.531957 13.231196
 7636 12.531957 13.234819
 7637 12.528334 13.238442
 7638 12.528334 13.242065
 7639 12.524711 13.245688
 7640 12.521088 13.249311
 7641 12.517465 13.252934
 7642 12.513842 13.256557
 7643 12.510219 13.260180
 7644 12.506596 13.263803
 7645 12.502973 13.267426
 7646 12.499350 13.271049
 7647 12.495727 13.274672
 7648 12.495727 13.278295
 7649 12.492104 13.281918
 7650 12.492104 13.285541
 7651 12.488481 13.289164
 7652 12.488481 13.292787
 7653 12.484858 13.296410
 7654 12.484858 13.300033
 7655 12.481235 13.303656
 7656 12.481235 13.307279
 7657 12.477612 13.310902
 7658 12.473989 13.314525
 7659 12.470366 13.318148
 7660 12.466743 13.321771
 7661 12.466743 13.325394
 7662 12.463120 13.329017
 7663 12.463120 13.332640
 7664 12.459497 13.336263
 7665 12.459497 13.339886
 7666 12.455874 13.343509
 7667 12.455874 13.347132
 7668 12.452251 13.350755
 7669 12.448628 13.354378
 7670 12.448628 13.358001
 7671 12.445005 13.358001
 7672 12.441382 13.361624
 7673 12.437759 13.365247
 7674 12.434136 13.365247
 7675 12.430513 13.365247
 7676 12.426890 13.365247
 7677 12.423267 13.365247
 7678 12.419644 13.365247
 7679 12.416021 13.368870
 7680 12.412398 13.368870
 7681 12.408775 13.368870
 7682 12.405152 13.372493
 7683 12.401529 13.372493
 7684 12.397906 13.376116
 7685 12.394283 13.376116
 7686 12.390660 13.379739
 7687 12.387037 13.379739
 7688 12.383414 13.383362
 7689 12.379791 13.383362
 7690 12.376168 13.383362
 7691 12.372545 13.383362
 7692 12.368922 13.383362
 7693 12.365299 13.383362
 7694 12.361676 13.383362
 7695 12.358053 13.386985
 7696 12.354430 13.386985
 7697 12.350807 13.386985
 7698 12.347184 13.390608
 7699 12.343561 13.390608
 7700 12.339938 13.394231
 7701 12.336315 13.394231
 7702 12.332692 13.397854
 7703 12.329069 13.397854
 7704 12.325446 13.401477
 7705 12.321823 13.401477
 7706 12.318200 13.401477
 7707 12.314577 13.401477
 7708 12.310954 13.401477
 7709 12.307331 13.405100
 7710 12.303708 13.405100
 7711 12.300085 13.408723
 7712 12.296462 13.408723
 7713 12.292839 13.412346
 7714 12.289216 13.412346
 7715 12.285593 13.415969
 7716 12.281970 13.415969
 7717 12.278347 13.419592
 7718 12.274724 13.419592
 7719 12.271101 13.423215
 7720 12.267478 13.423215
 7721 12.263855 13.426838
 7722 12.260232 13.426838
 7723 12.256609 13.430461
 7724 12.252986 13.434084
 7725 12.249363 13.437707
 7726 12.245740 13.441330
 7727 12.245740 13.444953
 7728 12.242117 13.448576
 7729 12.242117 13.452199
 7730 12.238494 13.455822
 7731 12.238494 13.459445
 7732 12.234871 13.463068
 7733 12.234871 13.466691
 7734 12.231248 13.470314
 7735 12.231248 13.473937
 7736 12.227625 13.477560
 7737 12.227625 13.481183
 7738 12.224002 13.484806
 7739 12.224002 13.488429
 7740 12.224002 13.492052
 7741 12.220379 13.495675
 7742 12.220379 13.499298
 7743 12.220379 13.502921
 7744 12.220379 13.506544
 7745 12.216756 13.510167
 7746 12.216756 13.513790
 7747 12.216756 13.517413
 7748 12.216756 13.521036
 7749 12.216756 13.524659
 7750 12.216756 13.528282
 7751 12.216756 13.531905
 7752 12.216756 13.535528
 7753 12.216756 13.539151
 7754 12.216756 13.542774
 7755 12.216756 13.546397
 7756 12.216756 13.550020
 7757 12.216756 13.553643
 7758 12.216756 13.557266
 7759 12.216756 13.560889
 7760 12.216756 13.564512
 7761 12.213133 13.568135
 7762 12.213133 13.571758
 7763 12.213133 13.575381
 7764 12.209510 13.579004
 7765 12.209510 13.582627
 7766 12.209510 13.586250
 7767 12.209510 13.589873
 7768 12.209510 13.593496
 7769 12.209510 13.597119
 7770 12.209510 13.600742
 7771 12.209510 13.604365
 7772 12.209510 13.607988
 7773 12.209510 13.611611
 7774 12.209510 13.615234
 7775 12.209510 13.618857
 7776 12.209510 13.622480
 7777 12.209510 13.626103
 7778 12.205887 13.629726
 7779 12.205887 13.633349
 7780 12.205887 13.636972
 7781 12.202264 13.640595
 7782 12.202264 13.644218
 7783 12.198641 13.647841
 7784 12.198641 13.651464
 7785 12.195018 13.655087
 7786 12.195018 13.658710
 7787 12.191395 13.662333
 7788 12.191395 13.665956
 7789 12.187772 13.669579
 7790 12.187772 13.673202
 7791 12.184149 13.676825
 7792 12.184149 13.680448
 7793 12.184149 13.684071
 7794 12.184149 13.687694
 7795 12.184149 13.691317
 7796 12.184149 13.694940
 7797 12.184149 13.698563
 7798 12.184149 13.702186
 7799 12.184149 13.705809
 7800 12.184149 13.709432
 7801 12.184149 13.713055
 7802 12.184149 13.716678
 7803 12.184149 13.720301
 7804 12.180526 13.723924
 7805 12.176903 13.727547
 7806 12.173280 13.731170
 7807 12.169657 13.731170
 7808 12.166034 13.734793
 7809 12.162411 13.734793
 7810 12.158788 13.738416
 7811 12.155165 13.738416
 7812 12.151542 13.738416
 7813 12.147919 13.738416
 7814 12.144296 13.738416
 7815 12.140673 13.738416
 7816 12.137050 13.738416
 7817 12.133427 13.738416
 7818 12.129804 13.734793
 7819 12.126181 13.734793
 7820 12.122558 13.734793
 7821 12.118935 13.731170
 7822 12.115312 13.731170
 7823 12.111689 13.727547
 7824 12.108066 13.727547
 7825 12.104443 13.727547
 7826 12.100820 13.727547
 7827 12.097197 13.727547
 7828 12.093574 13.727547
 7829 12.089951 13.727547
 7830 12.086328 13.727547
 7831 12.082705 13.727547
 7832 12.079082 13.727547
 7833 12.075459 13.727547
 7834 12.071836 13.727547
 7835 12.068213 13.727547
 7836 12.064590 13.727547
 7837 12.060967 13.727547
 7838 12.057344 13.727547
 7839 12.053721 13.727547
 7840 12.050098 13.727547
 7841 12.046475 13.727547
 7842 12.042852 13.727547
 7843 12.039229 13.727547
 7844 12.035606 13.727547
 7845 12.031983 13.727547
 7846 12.028360 13.731170
 7847 12.024737 13.731170
 7848 12.021114 13.734793
 7849 12.017491 13.734793
 7850 12.013868 13.734793
 7851 12.010245 13.734793
 7852 12.006622 13.734793
 7853 12.002999 13.734793
 7854 11.999376 13.738416
 7855 11.995753 13.738416
 7856 11.992130 13.742039
 7857 11.988507 13.742039
 7858 11.984884 13.745662
 7859 11.981261 13.745662
 7860 11.977638 13.749285
 7861 11.974015 13.749285
 7862 11.970392 13.752908
 7863 11.966769 13.752908
 7864 11.963146 13.756531
 7865 11.959523 13.756531
 7866 11.955900 13.760154
 7867 11.955900 13.763777
 7868 11.952277 13.767400
 7869 11.952277 13.771023
 7870 11.948654 13.774646
 7871 11.948654 13.778269
 7872 11.945031 13.781892
 7873 11.945031 13.785515
 7874 11.941408 13.789138
 7875 11.941408 13.792761
 7876 11.937785 13.796384
 7877 11.937785 13.800007
 7878 11.934162 13.803630
 7879 11.934162 13.807253
 7880 11.934162 13.810876
 7881 11.934162 13.814499
 7882 11.934162 13.818122
 7883 11.934162 13.821745
 7884 11.934162 13.825368
 7885 11.934162 13.828991
 7886 11.934162 13.832614
 7887 11.934162 13.836237
 7888 11.934162 13.839860
 7889 11.934162 13.843483
 7890 11.934162 13.847106
 7891 11.934162 13.850729
 7892 11.934162 13.854352
 7893 11.934162 13.857975
 7894 11.934162 13.861598
 7895 11.930539 13.865221
 7896 11.926916 13.868844
 7897 11.923293 13.872467
 7898 11.919670 13.876090
 7899 11.916047 13.879713
 7900 11.912424 13.883336
 7901 11.908801 13.886959
 7902 11.908801 13.890582
 7903 11.905178 13.894205
 7904 11.905178 13.897828
 7905 11.901555 13.901451
 7906 11.901555 13.905074
 7907 11.897932 13.908697
 7908 11.897932 13.912320
 7909 11.894309 13.915943
 7910 11.894309 13.919566
 7911 11.890686 13.923189
 7912 11.890686 13.926812
 7913 11.887063 13.930435
 7914 11.887063 13.934058
 7915 11.883440 13.937681
 7916 11.883440 13.941304
 7917 11.879817 13.944927
 7918 11.879817 13.948550
 7919 11.876194 13.952173
 7920 11.876194 13.955796
 7921 11.876194 13.959419
 7922 11.876194 13.963042
 7923 11.872571 13.966665
 7924 11.872571 13.970288
 7925 11.868948 13.973911
 7926 11.865325 13.977534
 7927 11.861702 13.981157
 7928 11.858079 13.984780
 7929 11.854456 13.984780
 7930 11.850833 13.988403
 7931 11.847210 13.988403
 7932 11.843587 13.992026
 7933 11.839964 13.992026
 7934 11.836341 13.995649
 7935 11.832718 13.999272
 7936 11.829095 14.002895
 7937 11.825472 14.006518
 7938 11.821849 14.010141
 7939 11.818226 14.013764
 7940 11.818226 14.017387
 7941 11.814603 14.021010
 7942 11.814603 14.024633
 7943 11.810980 14.028256
 7944 11.810980 14.031879
 7945 11.807357 14.035502
 7946 11.807357 14.039125
 7947 11.803734 14.042748
 7948 11.800111 14.046371
 7949 11.796488 14.049994
 7950 11.792865 14.053617
 7951 11.789242 14.057240
 7952 11.785619 14.057240
 7953 11.781996 14.057240
 7954 11.778373 14.057240
 7955 11.774750 14.057240
 7956 11.771127 14.057240
 7957 11.767504 14.057240
 7958 11.763881 14.057240
 7959 11.760258 14.057240
 7960 11.756635 14.057240
 7961 11.753012 14.057240
 7962 11.749389 14.057240
 7963 11.745766 14.060863
 7964 11.742143 14.060863
 7965 11.738520 14.064486
 7966 11.734897 14.064486
 7967 11.731274 14.068109
 7968 11.727651 14.068109
 7969 11.724028 14.071732
 7970 11.720405 14.071732
 7971 11.716782 14.075355
 7972 11.713159 14.075355
 7973 11.709536 14.078978
 7974 11.705913 14.078978
 7975 11.702290 14.082601
 7976 11.698667 14.086224
 7977 11.695044 14.086224
 7978 11.691421 14.089847
 7979 11.687798 14.089847
 7980 11.684175 14.089847
 7981 11.680552 14.089847
 7982 11.676929 14.089847
 7983 11.673306 14.089847
 7984 11.669683 14.089847
 7985 11.666060 14.089847
 7986 11.662437 14.089847
 7987 11.658814 14.089847
 7988 11.655191 14.089847
 7989 11.651568 14.089847
 7990 11.647945 14.089847
 7991 11.644322 14.089847
 7992 11.640699 14.089847
 7993 11.637076 14.089847
 7994 11.633453 14.089847
 7995 11.629830 14.089847
 7996 11.626207 14.089847
 7997 11.622584 14.093470
 7998 11.618961 14.093470
 7999 11.615338 14.097093
 8000 11.611715 14.097093
 8001 11.608092 14.097093
 8002 11.604469 14.097093
 8003 11.600846 14.097093
 8004 11.597223 14.097093
 8005 11.593600 14.097093
 8006 11.589977 14.097093
 8007 11.586354 14.097093
 8008 11.582731 14.100716
 8009 11.579108 14.100716
 8010 11.575485 14.104339
 8011 11.571862 14.104339
 8012 11.568239 14.107962
 8013 11.564616 14.107962
 8014 11.560993 14.111585
 8015 11.557370 14.111585
 8016 11.553747 14.115208
 8017 11.550124 14.115208
 8018 11.546501 14.118831
 8019 11.542878 14.118831
 8020 11.539255 14.122454
 8021 11.535632 14.122454
 8022 11.532009 14.126077
 8023 11.528386 14.129700
 8024 11.524763 14.133323
 8025 11.521140 14.136946
 8026 11.517517 14.140569
 8027 11.517517 14.144192
 8028 11.513894 14.147815
 8029 11.513894 14.151438
 8030 11.510271 14.155061
 8031 11.510271 14.158684
 8032 11.506648 14.162307
 8033 11.506648 14.165930
 8034 11.503025 14.169553
 8035 11.499402 14.173176
 8036 11.495779 14.176799
 8037 11.492156 14.180422
 8038 11.488533 14.184045
 8039 11.488533 14.187668
 8040 11.484910 14.191291
 8041 11.484910 14.194914
 8042 11.481287 14.198537
 8043 11.481287 14.202160
 8044 11.477664 14.205783
 8045 11.477664 14.209406
 8046 11.474041 14.213029
 8047 11.474041 14.216652
 8048 11.470418 14.220275
 8049 11.470418 14.223898
 8050 11.466795 14.227521
 8051 11.466795 14.231144
 8052 11.466795 14.234767
 8053 11.466795 14.238390
 8054 11.466795 14.242013
 8055 11.463172 14.245636
 8056 11.463172 14.249259
 8057 11.459549 14.252882
 8058 11.459549 14.256505
 8059 11.455926 14.260128
 8060 11.452303 14.263751
 8061 11.448680 14.267374
 8062 11.445057 14.270997
 8063 11.441434 14.274620
 8064 11.437811 14.278243
 8065 11.434188 14.281866
 8066 11.430565 14.285489
 8067 11.426942 14.289112
 8068 11.423319 14.292735
 8069 11.419696 14.296358
 8070 11.416073 14.299981
 8071 11.416073 14.303604
 8072 11.412450 14.307227
 8073 11.408827 14.310850
 8074 11.405204 14.310850
 8075 11.401581 14.314473
 8076 11.397958 14.314473
 8077 11.394335 14.318096
 8078 11.390712 14.318096
 8079 11.387089 14.321719
 8080 11.383466 14.325342
 8081 11.379843 14.328965
 8082 11.376220 14.332588
 8083 11.372597 14.336211
 8084 11.368974 14.339834
 8085 11.365351 14.343457
 8086 11.361728 14.347080
 8087 11.358105 14.350703
 8088 11.354482 14.354326
 8089 11.354482 14.357949
 8090 11.350859 14.361572
 8091 11.350859 14.365195
 8092 11.347236 14.368818
 8093 11.347236 14.372441
 8094 11.343613 14.376064
 8095 11.343613 14.379687
 8096 11.339990 14.383310
 8097 11.339990 14.386933
 8098 11.336367 14.390556
 8099 11.336367 14.394179
 8100 11.332744 14.397802
 8101 11.332744 14.401425
 8102 11.332744 14.405048
 8103 11.332744 14.408671
 8104 11.329121 14.412294
 8105 11.325498 14.415917
 8106 11.321875 14.419540
 8107 11.318252 14.423163
 8108 11.314629 14.426786
 8109 11.311006 14.430409
 8110 11.307383 14.434032
 8111 11.303760 14.434032
 8112 11.300137 14.434032
 8113 11.296514 14.434032
 8114 11.292891 14.434032
 8115 11.289268 14.437655
 8116 11.285645 14.437655
 8117 11.282022 14.437655
 8118 11.278399 14.437655
 8119 11.274776 14.437655
 8120 11.271153 14.441278
 8121 11.267530 14.441278
 8122 11.263907 14.444901
 8123 11.260284 14.444901
 8124 11.256661 14.448524
 8125 11.253038 14.448524
 8126 11.249415 14.452147
 8127 11.245792 14.452147
 8128 11.242169 14.455770
 8129 11.238546 14.455770
 8130 11.234923 14.459393
 8131 11.231300 14.459393
 8132 11.227677 14.463016
 8133 11.224054 14.466639
 8134 11.220431 14.470262
 8135 11.220431 14.473885
 8136 11.216808 14.477508
 8137 11.216808 14.481131
 8138 11.213185 14.484754
 8139 11.213185 14.488377
 8140 11.209562 14.492000
 8141 11.209562 14.495623
 8142 11.205939 14.499246
 8143 11.205939 14.502869
 8144 11.202316 14.506492
 8145 11.198693 14.510115
 8146 11.195070 14.513738
 8147 11.191447 14.517361
 8148 11.187824 14.517361
 8149 11.184201 14.520984
 8150 11.180578 14.520984
 8151 11.176955 14.524607
 8152 11.173332 14.524607
 8153 11.169709 14.528230
 8154 11.166086 14.528230
 8155 11.162463 14.531853
 8156 11.158840 14.531853
 8157 11.155217 14.535476
 8158 11.151594 14.535476
 8159 11.147971 14.539099
 8160 11.144348 14.539099
 8161 11.140725 14.542722
 8162 11.137102 14.546345
 8163 11.133479 14.549968
 8164 11.129856 14.553591
 8165 11.126233 14.557214
 8166 11.126233 14.560837
 8167 11.122610 14.564460
 8168 11.118987 14.564460
 8169 11.115364 14.568083
 8170 11.111741 14.568083
 8171 11.108118 14.571706
 8172 11.104495 14.571706
 8173 11.100872 14.575329
 8174 11.097249 14.575329
 8175 11.093626 14.578952
 8176 11.090003 14.578952
 8177 11.086380 14.582575
 8178 11.082757 14.582575
 8179 11.079134 14.586198
 8180 11.075511 14.586198
 8181 11.071888 14.589821
 8182 11.068265 14.593444
 8183 11.068265 14.597067
 8184 11.064642 14.600690
 8185 11.064642 14.604313
 8186 11.061019 14.607936
 8187 11.061019 14.611559
 8188 11.057396 14.615182
 8189 11.057396 14.618805
 8190 11.053773 14.622428
 8191 11.053773 14.626051
 8192 11.050150 14.629674
 8193 11.050150 14.633297
 8194 11.046527 14.636920
 8195 11.042904 14.640543
 8196 11.039281 14.644166
 8197 11.035658 14.647789
 8198 11.032035 14.651412
 8199 11.028412 14.651412
 8200 11.024789 14.655035
 8201 11.021166 14.655035
 8202 11.017543 14.655035
 8203 11.013920 14.655035
 8204 11.010297 14.655035
 8205 11.006674 14.651412
 8206 11.003051 14.651412
 8207 10.999428 14.651412
 8208 10.995805 14.647789
 8209 10.992182 14.647789
 8210 10.988559 14.647789
 8211 10.984936 14.644166
 8212 10.981313 14.644166
 8213 10.977690 14.644166
 8214 10.974067 14.644166
 8215 10.970444 14.644166
 8216 10.966821 14.644166
 8217 10.963198 14.644166
 8218 10.959575 14.644166
 8219 10.955952 14.644166
 8220 10.952329 14.644166
 8221 10.948706 14.644166
 8222 10.945083 14.644166
 8223 10.941460 14.644166
 8224 10.937837 14.644166
 8225 10.934214 14.644166
 8226 10.930591 14.644166
 8227 10.926968 14.644166
 8228 10.923345 14.640543
 8229 10.919722 14.640543
 8230 10.916099 14.636920
 8231 10.912476 14.636920
 8232 10.908853 14.633297
 8233 10.905230 14.633297
 8234 10.901607 14.629674
 8235 10.897984 14.629674
 8236 10.894361 14.626051
 8237 10.890738 14.626051
 8238 10.887115 14.626051
 8239 10.883492 14.622428
 8240 10.879869 14.622428
 8241 10.876246 14.618805
 8242 10.876246 14.615182
 8243 10.872623 14.611559
 8244 10.869000 14.607936
 8245 10.865377 14.604313
 8246 10.861754 14.600690
 8247 10.858131 14.597067
 8248 10.854508 14.597067
 8249 10.850885 14.593444
 8250 10.847262 14.589821
 8251 10.843639 14.589821
 8252 10.840016 14.586198
 8253 10.836393 14.586198
 8254 10.832770 14.582575
 8255 10.829147 14.578952
 8256 10.825524 14.575329
 8257 10.821901 14.571706
 8258 10.818278 14.568083
 8259 10.814655 14.564460
 8260 10.811032 14.560837
 8261 10.807409 14.557214
 8262 10.803786 14.553591
 8263 10.800163 14.549968
 8264 10.796540 14.549968
 8265 10.792917 14.546345
 8266 10.789294 14.546345
 8267 10.785671 14.542722
 8268 10.782048 14.542722
 8269 10.778425 14.539099
 8270 10.774802 14.535476
 8271 10.771179 14.531853
 8272 10.767556 14.528230
 8273 10.767556 14.524607
 8274 10.763933 14.520984
 8275 10.763933 14.517361
 8276 10.760310 14.513738
 8277 10.760310 14.510115
 8278 10.756687 14.506492
 8279 10.753064 14.502869
 8280 10.749441 14.499246
 8281 10.745818 14.495623
 8282 10.742195 14.492000
 8283 10.738572 14.492000
 8284 10.734949 14.488377
 8285 10.731326 14.488377
 8286 10.727703 14.484754
 8287 10.724080 14.484754
 8288 10.720457 14.481131
 8289 10.716834 14.477508
 8290 10.713211 14.477508
 8291 10.709588 14.473885
 8292 10.705965 14.470262
 8293 10.702342 14.466639
 8294 10.702342 14.463016
 8295 10.698719 14.459393
 8296 10.698719 14.455770
 8297 10.695096 14.452147
 8298 10.691473 14.448524
 8299 10.687850 14.444901
 8300 10.684227 14.441278
 8301 10.680604 14.437655
 8302 10.676981 14.434032
 8303 10.673358 14.430409
 8304 10.669735 14.426786
 8305 10.666112 14.426786
 8306 10.662489 14.423163
 8307 10.658866 14.423163
 8308 10.655243 14.419540
 8309 10.651620 14.419540
 8310 10.647997 14.415917
 8311 10.644374 14.415917
 8312 10.640751 14.412294
 8313 10.637128 14.412294
 8314 10.633505 14.408671
 8315 10.629882 14.408671
 8316 10.626259 14.405048
 8317 10.622636 14.405048
 8318 10.619013 14.405048
 8319 10.615390 14.405048
 8320 10.611767 14.405048
 8321 10.608144 14.405048
 8322 10.604521 14.405048
 8323 10.600898 14.405048
 8324 10.597275 14.405048
 8325 10.593652 14.405048
 8326 10.590029 14.405048
 8327 10.586406 14.405048
 8328 10.582783 14.405048
 8329 10.579160 14.405048
 8330 10.575537 14.405048
 8331 10.571914 14.405048
 8332 10.568291 14.405048
 8333 10.564668 14.405048
 8334 10.561045 14.405048
 8335 10.557422 14.405048
 8336 10.553799 14.405048
 8337 10.550176 14.405048
 8338 10.546553 14.405048
 8339 10.542930 14.408671
 8340 10.539307 14.408671
 8341 10.535684 14.412294
 8342 10.532061 14.412294
 8343 10.528438 14.415917
 8344 10.524815 14.415917
 8345 10.521192 14.419540
 8346 10.517569 14.419540
 8347 10.513946 14.423163
 8348 10.510323 14.423163
 8349 10.506700 14.426786
 8350 10.503077 14.426786
 8351 10.499454 14.430409
 8352 10.495831 14.434032
 8353 10.492208 14.437655
 8354 10.488585 14.441278
 8355 10.488585 14.444901
 8356 10.484962 14.448524
 8357 10.484962 14.452147
 8358 10.481339 14.455770
 8359 10.481339 14.459393
 8360 10.477716 14.463016
 8361 10.477716 14.466639
 8362 10.474093 14.470262
 8363 10.474093 14.473885
 8364 10.470470 14.477508
 8365 10.470470 14.481131
 8366 10.466847 14.484754
 8367 10.466847 14.488377
 8368 10.466847 14.492000
 8369 10.466847 14.495623
 8370 10.466847 14.499246
 8371 10.466847 14.502869
 8372 10.466847 14.506492
 8373 10.466847 14.510115
 8374 10.466847 14.513738
 8375 10.466847 14.517361
 8376 10.466847 14.520984
 8377 10.466847 14.524607
 8378 10.466847 14.528230
 8379 10.466847 14.531853
 8380 10.466847 14.535476
 8381 10.466847 14.539099
 8382 10.466847 14.542722
 8383 10.466847 14.546345
 8384 10.466847 14.549968
 8385 10.466847 14.553591
 8386 10.466847 14.557214
 8387 10.466847 14.560837
 8388 10.466847 14.564460
 8389 10.466847 14.568083
 8390 10.466847 14.571706
 8391 10.470470 14.575329
 8392 10.470470 14.578952
 8393 10.474093 14.582575
 8394 10.474093 14.586198
 8395 10.477716 14.589821
 8396 10.477716 14.593444
 8397 10.477716 14.597067
 8398 10.477716 14.600690
 8399 10.477716 14.604313
 8400 10.474093 14.607936
 8401 10.474093 14.611559
 8402 10.470470 14.615182
 8403 10.466847 14.618805
 8404 10.466847 14.622428
 8405 10.463224 14.626051
 8406 10.463224 14.629674
 8407 10.459601 14.633297
 8408 10.455978 14.636920
 8409 10.452355 14.636920
 8410 10.448732 14.640543
 8411 10.445109 14.640543
 8412 10.441486 14.644166
 8413 10.437863 14.647789
 8414 10.434240 14.651412
 8415 10.430617 14.655035
 8416 10.426994 14.658658
 8417 10.423371 14.662281
 8418 10.419748 14.665904
 8419 10.416125 14.669527
 8420 10.412502 14.673150
 8421 10.408879 14.676773
 8422 10.405256 14.680396
 8423 10.401633 14.684019
 8424 10.398010 14.687642
 8425 10.394387 14.687642
 8426 10.390764 14.691265
 8427 10.387141 14.691265
 8428 10.383518 14.694888
 8429 10.379895 14.698511
 8430 10.376272 14.702134
 8431 10.372649 14.705757
 8432 10.369026 14.709380
 8433 10.365403 14.713003
 8434 10.361780 14.716626
 8435 10.361780 14.720249
 8436 10.358157 14.723872
 8437 10.358157 14.727495
 8438 10.354534 14.731118
 8439 10.354534 14.734741
 8440 10.350911 14.738364
 8441 10.350911 14.741987
 8442 10.347288 14.745610
 8443 10.347288 14.749233
 8444 10.343665 14.752856
 8445 10.343665 14.756479
 8446 10.340042 14.760102
 8447 10.340042 14.763725
 8448 10.340042 14.767348
 8449 10.336419 14.770971
 8450 10.336419 14.774594
 8451 10.336419 14.778217
 8452 10.336419 14.781840
 8453 10.336419 14.785463
 8454 10.336419 14.789086
 8455 10.336419 14.792709
 8456 10.332796 14.796332
 8457 10.329173 14.799955
 8458 10.325550 14.803578
 8459 10.321927 14.803578
 8460 10.318304 14.807201
 8461 10.314681 14.810824
 8462 10.311058 14.814447
 8463 10.307435 14.818070
 8464 10.303812 14.821693
 8465 10.300189 14.825316
 8466 10.300189 14.828939
 8467 10.296566 14.832562
 8468 10.296566 14.836185
 8469 10.292943 14.839808
 8470 10.292943 14.843431
 8471 10.289320 14.847054
 8472 10.289320 14.850677
 8473 10.285697 14.854300
 8474 10.285697 14.857923
 8475 10.282074 14.861546
 8476 10.282074 14.865169
 8477 10.278451 14.868792
 8478 10.278451 14.872415
 8479 10.278451 14.876038
 8480 10.274828 14.879661
 8481 10.274828 14.883284
 8482 10.274828 14.886907
 8483 10.274828 14.890530
 8484 10.274828 14.894153
 8485 10.271205 14.897776
 8486 10.267582 14.901399
 8487 10.263959 14.905022
 8488 10.260336 14.908645
 8489 10.256713 14.912268
 8490 10.253090 14.915891
 8491 10.249467 14.919514
 8492 10.245844 14.923137
 8493 10.242221 14.923137
 8494 10.238598 14.923137
 8495 10.234975 14.923137
 8496 10.231352 14.923137
 8497 10.227729 14.923137
 8498 10.224106 14.923137
 8499 10.220483 14.923137
 8500 10.216860 14.923137
 8501 10.213237 14.923137
 8502 10.209614 14.923137
 8503 10.205991 14.923137
 8504 10.202368 14.923137
 8505 10.198745 14.923137
 8506 10.195122 14.923137
 8507 10.191499 14.923137
 8508 10.187876 14.923137
 8509 10.184253 14.923137
 8510 10.180630 14.923137
 8511 10.177007 14.923137
 8512 10.173384 14.923137
 8513 10.169761 14.923137
 8514 10.166138 14.923137
 8515 10.162515 14.923137
 8516 10.158892 14.923137
 8517 10.155269 14.923137
 8518 10.151646 14.923137
 8519 10.148023 14.923137
 8520 10.144400 14.926760
 8521 10.140777 14.926760
 8522 10.137154 14.930383
 8523 10.133531 14.930383
 8524 10.129908 14.930383
 8525 10.126285 14.930383
 8526 10.122662 14.930383
 8527 10.119039 14.930383
 8528 10.115416 14.930383
 8529 10.111793 14.930383
 8530 10.108170 14.930383
 8531 10.104547 14.930383
 8532 10.100924 14.930383
 8533 10.097301 14.930383
 8534 10.093678 14.930383
 8535 10.090055 14.930383
 8536 10.086432 14.934006
 8537 10.082809 14.934006
 8538 10.079186 14.937629
 8539 10.075563 14.937629
 8540 10.071940 14.941252
 8541 10.068317 14.941252
 8542 10.064694 14.944875
 8543 10.061071 14.944875
 8544 10.057448 14.948498
 8545 10.053825 14.948498
 8546 10.050202 14.952121
 8547 10.046579 14.952121
 8548 10.042956 14.955744
 8549 10.039333 14.959367
 8550 10.039333 14.962990
 8551 10.035710 14.966613
 8552 10.032087 14.970236
 8553 10.028464 14.973859
 8554 10.024841 14.977482
 8555 10.021218 14.981105
 8556 10.017595 14.984728
 8557 10.013972 14.988351
 8558 10.010349 14.991974
 8559 10.006726 14.995597
 8560 10.003103 14.995597
 8561 9.999480 14.995597
 8562 9.995857 14.995597
 8563 9.992234 14.995597
 8564 9.988611 14.995597
 8565 9.984988 14.995597
 8566 9.981365 14.995597
 8567 9.977742 14.995597
 8568 9.974119 14.995597
 8569 9.970496 14.995597
 8570 9.966873 14.995597
 8571 9.963250 14.995597
 8572 9.959627 14.995597
 8573 9.956004 14.995597
 8574 9.952381 14.995597
 8575 9.948758 14.995597
 8576 9.945135 14.991974
 8577 9.941512 14.991974
 8578 9.937889 14.988351
 8579 9.934266 14.988351
 8580 9.930643 14.984728
 8581 9.927020 14.984728
 8582 9.923397 14.981105
 8583 9.919774 14.981105
 8584 9.916151 14.981105
 8585 9.912528 14.977482
 8586 9.908905 14.977482
 8587 9.905282 14.977482
 8588 9.901659 14.977482
 8589 9.898036 14.973859
 8590 9.894413 14.970236
 8591 9.890790 14.966613
 8592 9.887167 14.962990
 8593 9.883544 14.959367
 8594 9.879921 14.955744
 8595 9.876298 14.952121
 8596 9.872675 14.948498
 8597 9.869052 14.944875
 8598 9.865429 14.941252
 8599 9.865429 14.937629
 8600 9.865429 14.934006
 8601 9.865429 14.930383
 8602 9.861806 14.926760
 8603 9.861806 14.923137
 8604 9.858183 14.919514
 8605 9.858183 14.915891
 8606 9.854560 14.912268
 8607 9.854560 14.908645
 8608 9.850937 14.905022
 8609 9.850937 14.901399
 8610 9.847314 14.897776
 8611 9.847314 14.894153
 8612 9.843691 14.890530
 8613 9.843691 14.886907
 8614 9.840068 14.883284
 8615 9.836445 14.879661
 8616 9.836445 14.876038
 8617 9.832822 14.872415
 8618 9.832822 14.868792
 8619 9.829199 14.865169
 8620 9.825576 14.861546
 8621 9.821953 14.857923
 8622 9.821953 14.854300
 8623 9.818330 14.850677
 8624 9.814707 14.847054
 8625 9.811084 14.843431
 8626 9.807461 14.839808
 8627 9.803838 14.836185
 8628 9.800215 14.832562
 8629 9.796592 14.828939
 8630 9.792969 14.825316
 8631 9.792969 14.821693
 8632 9.792969 14.818070
 8633 9.792969 14.814447
 8634 9.792969 14.810824
 8635 9.792969 14.807201
 8636 9.792969 14.803578
 8637 9.792969 14.799955
 8638 9.792969 14.796332
 8639 9.792969 14.792709
 8640 9.792969 14.789086
 8641 9.792969 14.785463
 8642 9.792969 14.781840
 8643 9.792969 14.778217
 8644 9.792969 14.774594
 8645 9.792969 14.770971
 8646 9.792969 14.767348
 8647 9.796592 14.763725
 8648 9.796592 14.760102
 8649 9.800215 14.756479
 8650 9.800215 14.752856
 8651 9.803838 14.749233
 8652 9.803838 14.745610
 8653 9.807461 14.741987
 8654 9.807461 14.738364
 8655 9.807461 14.734741
 8656 9.807461 14.731118
 8657 9.807461 14.727495
 8658 9.807461 14.723872
 8659 9.807461 14.720249
 8660 9.807461 14.716626
 8661 9.807461 14.713003
 8662 9.807461 14.709380
 8663 9.807461 14.705757
 8664 9.807461 14.702134
 8665 9.807461 14.698511
 8666 9.807461 14.694888
 8667 9.807461 14.691265
 8668 9.807461 14.687642
 8669 9.807461 14.684019
 8670 9.807461 14.680396
 8671 9.807461 14.676773
 8672 9.807461 14.673150
 8673 9.807461 14.669527
 8674 9.807461 14.665904
 8675 9.807461 14.662281
 8676 9.807461 14.658658
 8677 9.803838 14.655035
 8678 9.803838 14.651412
 8679 9.800215 14.647789
 8680 9.800215 14.644166
 8681 9.796592 14.640543
 8682 9.796592 14.636920
 8683 9.792969 14.633297
 8684 9.792969 14.629674
 8685 9.789346 14.626051
 8686 9.789346 14.622428
 8687 9.785723 14.618805
 8688 9.785723 14.615182
 8689 9.782100 14.611559
 8690 9.778477 14.607936
 8691 9.778477 14.604313
 8692 9.774854 14.600690
 8693 9.774854 14.597067
 8694 9.774854 14.593444
 8695 9.774854 14.589821
 8696 9.774854 14.586198
 8697 9.771231 14.582575
 8698 9.771231 14.578952
 8699 9.767608 14.575329
 8700 9.767608 14.571706
 8701 9.763985 14.568083
 8702 9.763985 14.564460
 8703 9.760362 14.560837
 8704 9.760362 14.557214
 8705 9.756739 14.553591
 8706 9.756739 14.549968
 8707 9.753116 14.546345
 8708 9.753116 14.542722
 8709 9.749493 14.539099
 8710 9.745870 14.535476
 8711 9.742247 14.535476
 8712 9.738624 14.531853
 8713 9.735001 14.528230
 8714 9.731378 14.528230
 8715 9.731378 14.524607
 8716 9.727755 14.520984
 8717 9.727755 14.517361
 8718 9.727755 14.513738
 8719 9.727755 14.510115
 8720 9.724132 14.506492
 8721 9.724132 14.502869
 8722 9.720509 14.499246
 8723 9.720509 14.495623
 8724 9.716886 14.492000
 8725 9.716886 14.488377
 8726 9.713263 14.484754
 8727 9.713263 14.481131
 8728 9.709640 14.477508
 8729 9.709640 14.473885
 8730 9.706017 14.470262
 8731 9.706017 14.466639
 8732 9.702394 14.463016
 8733 9.698771 14.463016
 8734 9.695148 14.459393
 8735 9.691525 14.459393
 8736 9.687902 14.455770
 8737 9.684279 14.455770
 8738 9.680656 14.452147
 8739 9.677033 14.452147
 8740 9.673410 14.448524
 8741 9.669787 14.448524
 8742 9.666164 14.444901
 8743 9.662541 14.444901
 8744 9.658918 14.441278
 8745 9.655295 14.441278
 8746 9.651672 14.441278
 8747 9.648049 14.441278
 8748 9.644426 14.441278
 8749 9.640803 14.441278
 8750 9.637180 14.441278
 8751 9.633557 14.441278
 8752 9.629934 14.441278
 8753 9.626311 14.441278
 8754 9.622688 14.441278
 8755 9.619065 14.441278
 8756 9.615442 14.441278
 8757 9.611819 14.441278
 8758 9.608196 14.441278
 8759 9.604573 14.441278
 8760 9.600950 14.441278
 8761 9.597327 14.441278
 8762 9.593704 14.441278
 8763 9.590081 14.441278
 8764 9.586458 14.441278
 8765 9.582835 14.441278
 8766 9.579212 14.441278
 8767 9.575589 14.437655
 8768 9.571966 14.437655
 8769 9.568343 14.437655
 8770 9.564720 14.434032
 8771 9.561097 14.434032
 8772 9.557474 14.430409
 8773 9.553851 14.430409
 8774 9.550228 14.430409
 8775 9.546605 14.430409
 8776 9.542982 14.430409
 8777 9.539359 14.430409
 8778 9.535736 14.430409
 8779 9.532113 14.430409
 8780 9.528490 14.430409
 8781 9.524867 14.430409
 8782 9.521244 14.430409
 8783 9.517621 14.430409
 8784 9.513998 14.430409
 8785 9.510375 14.430409
 8786 9.506752 14.430409
 8787 9.503129 14.430409
 8788 9.499506 14.430409
 8789 9.495883 14.430409
 8790 9.492260 14.430409
 8791 9.488637 14.430409
 8792 9.485014 14.430409
 8793 9.481391 14.430409
 8794 9.477768 14.430409
 8795 9.474145 14.434032
 8796 9.470522 14.430409
 8797 9.466899 14.430409
 8798 9.463276 14.430409
 8799 9.459653 14.426786
 8800 9.456030 14.426786
 8801 9.452407 14.426786
 8802 9.448784 14.426786
 8803 9.445161 14.426786
 8804 9.441538 14.426786
 8805 9.437915 14.426786
 8806 9.434292 14.426786
 8807 9.430669 14.426786
 8808 9.427046 14.426786
 8809 9.423423 14.426786
 8810 9.419800 14.426786
 8811 9.416177 14.426786
 8812 9.412554 14.426786
 8813 9.408931 14.426786
 8814 9.405308 14.426786
 8815 9.401685 14.426786
 8816 9.398062 14.426786
 8817 9.394439 14.426786
 8818 9.390816 14.426786
 8819 9.387193 14.426786
 8820 9.383570 14.426786
 8821 9.379947 14.426786
 8822 9.376324 14.426786
 8823 9.372701 14.426786
 8824 9.369078 14.426786
 8825 9.365455 14.430409
 8826 9.361832 14.430409
 8827 9.358209 14.434032
 8828 9.354586 14.434032
 8829 9.350963 14.437655
 8830 9.347340 14.437655
 8831 9.343717 14.441278
 8832 9.340094 14.441278
 8833 9.336471 14.444901
 8834 9.332848 14.444901
 8835 9.329225 14.448524
 8836 9.325602 14.448524
 8837 9.321979 14.452147
 8838 9.318356 14.452147
 8839 9.314733 14.455770
 8840 9.311110 14.459393
 8841 9.307487 14.463016
 8842 9.303864 14.466639
 8843 9.300241 14.470262
 8844 9.296618 14.473885
 8845 9.292995 14.477508
 8846 9.289372 14.481131
 8847 9.285749 14.484754
 8848 9.282126 14.488377
 8849 9.278503 14.492000
 8850 9.274880 14.495623
 8851 9.271257 14.499246
 8852 9.267634 14.502869
 8853 9.264011 14.506492
 8854 9.260388 14.510115
 8855 9.260388 14.513738
 8856 9.256765 14.517361
 8857 9.256765 14.520984
 8858 9.253142 14.524607
 8859 9.253142 14.528230
 8860 9.249519 14.531853
 8861 9.249519 14.535476
 8862 9.245896 14.539099
 8863 9.245896 14.542722
 8864 9.242273 14.546345
 8865 9.242273 14.549968
 8866 9.238650 14.553591
 8867 9.238650 14.557214
 8868 9.235027 14.560837
 8869 9.231404 14.564460
 8870 9.227781 14.564460
 8871 9.224158 14.568083
 8872 9.220535 14.568083
 8873 9.216912 14.571706
 8874 9.213289 14.571706
 8875 9.209666 14.571706
 8876 9.206043 14.571706
 8877 9.202420 14.571706
 8878 9.198797 14.571706
 8879 9.195174 14.571706
 8880 9.191551 14.571706
 8881 9.187928 14.571706
 8882 9.184305 14.568083
 8883 9.180682 14.568083
 8884 9.177059 14.568083
 8885 9.173436 14.568083
 8886 9.169813 14.568083
 8887 9.166190 14.564460
 8888 9.162567 14.564460
 8889 9.158944 14.560837
 8890 9.155321 14.557214
 8891 9.151698 14.553591
 8892 9.151698 14.549968
 8893 9.148075 14.546345
 8894 9.148075 14.542722
 8895 9.144452 14.539099
 8896 9.144452 14.535476
 8897 9.140829 14.531853
 8898 9.140829 14.528230
 8899 9.137206 14.524607
 8900 9.133583 14.520984
 8901 9.129960 14.520984
 8902 9.126337 14.517361
 8903 9.122714 14.517361
 8904 9.119091 14.513738
 8905 9.115468 14.513738
 8906 9.111845 14.510115
 8907 9.108222 14.510115
 8908 9.104599 14.506492
 8909 9.100976 14.506492
 8910 9.097353 14.502869
 8911 9.093730 14.502869
 8912 9.090107 14.499246
 8913 9.086484 14.499246
 8914 9.082861 14.495623
 8915 9.079238 14.495623
 8916 9.075615 14.492000
 8917 9.071992 14.492000
 8918 9.068369 14.488377
 8919 9.064746 14.488377
 8920 9.061123 14.484754
 8921 9.057500 14.484754
 8922 9.053877 14.481131
 8923 9.050254 14.481131
 8924 9.046631 14.477508
 8925 9.043008 14.473885
 8926 9.039385 14.470262
 8927 9.035762 14.466639
 8928 9.032139 14.466639
 8929 9.028516 14.463016
 8930 9.024893 14.463016
 8931 9.021270 14.459393
 8932 9.017647 14.459393
 8933 9.014024 14.455770
 8934 9.010401 14.455770
 8935 9.006778 14.452147
 8936 9.003155 14.452147
 8937 8.999532 14.448524
 8938 8.995909 14.448524
 8939 8.992286 14.444901
 8940 8.988663 14.444901
 8941 8.985040 14.444901
 8942 8.981417 14.444901
 8943 8.977794 14.444901
 8944 8.974171 14.444901
 8945 8.970548 14.444901
 8946 8.966925 14.444901
 8947 8.963302 14.444901
 8948 8.959679 14.444901
 8949 8.956056 14.444901
 8950 8.952433 14.444901
 8951 8.948810 14.444901
 8952 8.945187 14.444901
 8953 8.941564 14.444901
 8954 8.937941 14.444901
 8955 8.934318 14.444901
 8956 8.930695 14.444901
 8957 8.927072 14.444901
 8958 8.923449 14.444901
 8959 8.919826 14.444901
 8960 8.916203 14.444901
 8961 8.912580 14.444901
 8962 8.908957 14.448524
 8963 8.905334 14.448524
 8964 8.901711 14.452147
 8965 8.898088 14.452147
 8966 8.894465 14.455770
 8967 8.890842 14.455770
 8968 8.887219 14.459393
 8969 8.883596 14.459393
 8970 8.879973 14.463016
 8971 8.876350 14.463016
 8972 8.872727 14.466639
 8973 8.869104 14.466639
 8974 8.865481 14.470262
 8975 8.861858 14.470262
 8976 8.858235 14.470262
 8977 8.854612 14.470262
 8978 8.850989 14.470262
 8979 8.847366 14.470262
 8980 8.843743 14.470262
 8981 8.840120 14.470262
 8982 8.836497 14.470262
 8983 8.832874 14.466639
 8984 8.829251 14.466639
 8985 8.825628 14.463016
 8986 8.822005 14.459393
 8987 8.818382 14.455770
 8988 8.814759 14.452147
 8989 8.811136 14.448524
 8990 8.811136 14.444901
 8991 8.807513 14.441278
 8992 8.807513 14.437655
 8993 8.803890 14.434032
 8994 8.800267 14.434032
 8995 8.796644 14.430409
 8996 8.793021 14.430409
 8997 8.789398 14.426786
 8998 8.785775 14.426786
 8999 8.782152 14.423163
 9000 8.778529 14.423163
 9001 8.774906 14.419540
 9002 8.771283 14.419540
 9003 8.767660 14.415917
 9004 8.764037 14.415917
 9005 8.760414 14.412294
 9006 8.756791 14.412294
 9007 8.753168 14.412294
 9008 8.749545 14.412294
 9009 8.745922 14.412294
 9010 8.742299 14.412294
 9011 8.738676 14.412294
 9012 8.735053 14.412294
 9013 8.731430 14.412294
 9014 8.727807 14.412294
 9015 8.724184 14.412294
 9016 8.720561 14.412294
 9017 8.716938 14.412294
 9018 8.713315 14.412294
 9019 8.709692 14.412294
 9020 8.706069 14.412294
 9021 8.702446 14.412294
 9022 8.698823 14.412294
 9023 8.695200 14.412294
 9024 8.691577 14.412294
 9025 8.687954 14.412294
 9026 8.684331 14.412294
 9027 8.680708 14.412294
 9028 8.677085 14.415917
 9029 8.673462 14.415917
 9030 8.669839 14.415917
 9031 8.666216 14.415917
 9032 8.662593 14.415917
 9033 8.658970 14.415917
 9034 8.655347 14.415917
 9035 8.651724 14.415917
 9036 8.648101 14.415917
 9037 8.644478 14.415917
 9038 8.640855 14.415917
 9039 8.637232 14.415917
 9040 8.633609 14.415917
 9041 8.629986 14.415917
 9042 8.626363 14.415917
 9043 8.622740 14.415917
 9044 8.619117 14.415917
 9045 8.615494 14.415917
 9046 8.611871 14.415917
 9047 8.608248 14.415917
 9048 8.604625 14.415917
 9049 8.601002 14.415917
 9050 8.597379 14.415917
 9051 8.593756 14.415917
 9052 8.590133 14.415917
 9053 8.586510 14.415917
 9054 8.582887 14.415917
 9055 8.579264 14.415917
 9056 8.575641 14.415917
 9057 8.572018 14.415917
 9058 8.568395 14.415917
 9059 8.564772 14.415917
 9060 8.561149 14.415917
 9061 8.557526 14.415917
 9062 8.553903 14.415917
 9063 8.550280 14.415917
 9064 8.546657 14.415917
 9065 8.543034 14.415917
 9066 8.539411 14.419540
 9067 8.535788 14.419540
 9068 8.532165 14.419540
 9069 8.528542 14.419540
 9070 8.524919 14.419540
 9071 8.521296 14.419540
 9072 8.517673 14.415917
 9073 8.514050 14.415917
 9074 8.510427 14.412294
 9075 8.506804 14.412294
 9076 8.503181 14.408671
 9077 8.499558 14.408671
 9078 8.495935 14.405048
 9079 8.492312 14.405048
 9080 8.488689 14.401425
 9081 8.485066 14.401425
 9082 8.481443 14.401425
 9083 8.477820 14.401425
 9084 8.474197 14.401425
 9085 8.470574 14.401425
 9086 8.466951 14.401425
 9087 8.463328 14.401425
 9088 8.459705 14.401425
 9089 8.456082 14.401425
 9090 8.452459 14.401425
 9091 8.448836 14.401425
 9092 8.445213 14.401425
 9093 8.441590 14.401425
 9094 8.437967 14.401425
 9095 8.434344 14.401425
 9096 8.430721 14.401425
 9097 8.427098 14.401425
 9098 8.423475 14.401425
 9099 8.419852 14.401425
 9100 8.416229 14.401425
 9101 8.412606 14.401425
 9102 8.408983 14.401425
 9103 8.405360 14.401425
 9104 8.401737 14.401425
 9105 8.398114 14.401425
 9106 8.394491 14.401425
 9107 8.390868 14.401425
 9108 8.387245 14.401425
 9109 8.383622 14.401425
 9110 8.379999 14.401425
 9111 8.376376 14.401425
 9112 8.372753 14.401425
 9113 8.369130 14.401425
 9114 8.365507 14.401425
 9115 8.361884 14.401425
 9116 8.358261 14.401425
 9117 8.354638 14.401425
 9118 8.351015 14.401425
 9119 8.347392 14.405048
 9120 8.343769 14.405048
 9121 8.340146 14.408671
 9122 8.336523 14.408671
 9123 8.332900 14.412294
 9124 8.329277 14.412294
 9125 8.325654 14.415917
 9126 8.322031 14.415917
 9127 8.318408 14.419540
 9128 8.314785 14.419540
 9129 8.311162 14.423163
 9130 8.307539 14.423163
 9131 8.303916 14.426786
 9132 8.303916 14.430409
 9133 8.300293 14.434032
 9134 8.300293 14.437655
 9135 8.296670 14.441278
 9136 8.296670 14.444901
 9137 8.293047 14.448524
 9138 8.293047 14.452147
 9139 8.289424 14.455770
 9140 8.289424 14.459393
 9141 8.285801 14.463016
 9142 8.282178 14.466639
 9143 8.278555 14.470262
 9144 8.274932 14.473885
 9145 8.271309 14.477508
 9146 8.267686 14.477508
 9147 8.264063 14.477508
 9148 8.260440 14.477508
 9149 8.256817 14.477508
 9150 8.253194 14.477508
 9151 8.249571 14.477508
 9152 8.245948 14.477508
 9153 8.242325 14.477508
 9154 8.238702 14.477508
 9155 8.235079 14.477508
 9156 8.231456 14.477508
 9157 8.227833 14.477508
 9158 8.224210 14.477508
 9159 8.220587 14.477508
 9160 8.216964 14.477508
 9161 8.213341 14.477508
 9162 8.209718 14.477508
 9163 8.206095 14.477508
 9164 8.202472 14.477508
 9165 8.198849 14.477508
 9166 8.195226 14.477508
 9167 8.191603 14.477508
 9168 8.187980 14.477508
 9169 8.184357 14.477508
 9170 8.180734 14.477508
 9171 8.177111 14.481131
 9172 8.173488 14.481131
 9173 8.169865 14.481131
 9174 8.166242 14.481131
 9175 8.162619 14.484754
 9176 8.158996 14.481131
 9177 8.155373 14.481131
 9178 8.151750 14.481131
 9179 8.148127 14.481131
 9180 8.144504 14.481131
 9181 8.140881 14.481131
 9182 8.137258 14.481131
 9183 8.133635 14.477508
 9184 8.130012 14.477508
 9185 8.126389 14.477508
 9186 8.122766 14.477508
 9187 8.119143 14.477508
 9188 8.115520 14.473885
 9189 8.111897 14.473885
 9190 8.108274 14.473885
 9191 8.104651 14.470262
 9192 8.101028 14.470262
 9193 8.097405 14.466639
 9194 8.093782 14.466639
 9195 8.090159 14.463016
 9196 8.086536 14.463016
 9197 8.082913 14.459393
 9198 8.079290 14.459393
 9199 8.075667 14.455770
 9200 8.072044 14.455770
 9201 8.068421 14.452147
 9202 8.064798 14.452147
 9203 8.061175 14.452147
 9204 8.057552 14.452147
 9205 8.053929 14.452147
 9206 8.050306 14.452147
 9207 8.046683 14.452147
 9208 8.043060 14.452147
 9209 8.039437 14.452147
 9210 8.035814 14.452147
 9211 8.032191 14.452147
 9212 8.028568 14.452147
 9213 8.024945 14.452147
 9214 8.021322 14.452147
 9215 8.017699 14.452147
 9216 8.014076 14.452147
 9217 8.010453 14.452147
 9218 8.006830 14.452147
 9219 8.003207 14.452147
 9220 7.999584 14.452147
 9221 7.995961 14.452147
 9222 7.992338 14.452147
 9223 7.988715 14.452147
 9224 7.985092 14.452147
 9225 7.981469 14.452147
 9226 7.977846 14.455770
 9227 7.974223 14.455770
 9228 7.970600 14.459393
 9229 7.966977 14.459393
 9230 7.963354 14.463016
 9231 7.959731 14.463016
 9232 7.956108 14.466639
 9233 7.952485 14.466639
 9234 7.948862 14.470262
 9235 7.945239 14.470262
 9236 7.941616 14.470262
 9237 7.937993 14.470262
 9238 7.934370 14.470262
 9239 7.930747 14.470262
 9240 7.927124 14.473885
 9241 7.923501 14.473885
 9242 7.919878 14.477508
 9243 7.916255 14.477508
 9244 7.912632 14.481131
 9245 7.909009 14.481131
 9246 7.905386 14.484754
 9247 7.901763 14.484754
 9248 7.898140 14.488377
 9249 7.894517 14.488377
 9250 7.890894 14.492000
 9251 7.887271 14.492000
 9252 7.883648 14.495623
 9253 7.880025 14.499246
 9254 7.876402 14.502869
 9255 7.876402 14.506492
 9256 7.872779 14.510115
 9257 7.872779 14.513738
 9258 7.869156 14.517361
 9259 7.869156 14.520984
 9260 7.865533 14.524607
 9261 7.865533 14.528230
 9262 7.861910 14.531853
 9263 7.858287 14.535476
 9264 7.858287 14.539099
 9265 7.854664 14.539099
 9266 7.851041 14.542722
 9267 7.847418 14.542722
 9268 7.843795 14.542722
 9269 7.840172 14.542722
 9270 7.836549 14.542722
 9271 7.832926 14.542722
 9272 7.829303 14.542722
 9273 7.825680 14.542722
 9274 7.822057 14.546345
 9275 7.818434 14.546345
 9276 7.814811 14.549968
 9277 7.811188 14.549968
 9278 7.807565 14.553591
 9279 7.803942 14.553591
 9280 7.800319 14.557214
 9281 7.796696 14.557214
 9282 7.793073 14.560837
 9283 7.789450 14.560837
 9284 7.785827 14.564460
 9285 7.782204 14.564460
 9286 7.778581 14.568083
 9287 7.774958 14.571706
 9288 7.771335 14.575329
 9289 7.767712 14.578952
 9290 7.764089 14.578952
 9291 7.760466 14.578952
 9292 7.756843 14.582575
 9293 7.753220 14.582575
 9294 7.749597 14.586198
 9295 7.745974 14.586198
 9296 7.742351 14.589821
 9297 7.738728 14.589821
 9298 7.735105 14.589821
 9299 7.731482 14.589821
 9300 7.727859 14.589821
 9301 7.724236 14.589821
 9302 7.720613 14.589821
 9303 7.716990 14.589821
 9304 7.713367 14.589821
 9305 7.709744 14.589821
 9306 7.706121 14.593444
 9307 7.702498 14.593444
 9308 7.698875 14.593444
 9309 7.695252 14.593444
 9310 7.691629 14.597067
 9311 7.688006 14.597067
 9312 7.684383 14.600690
 9313 7.680760 14.600690
 9314 7.677137 14.600690
 9315 7.673514 14.600690
 9316 7.669891 14.600690
 9317 7.666268 14.600690
 9318 7.662645 14.600690
 9319 7.659022 14.600690
 9320 7.655399 14.604313
 9321 7.651776 14.604313
 9322 7.648153 14.604313
 9323 7.644530 14.604313
 9324 7.640907 14.607936
 9325 7.637284 14.607936
 9326 7.633661 14.607936
 9327 7.630038 14.611559
 9328 7.626415 14.611559
 9329 7.622792 14.611559
 9330 7.619169 14.611559
 9331 7.615546 14.611559
 9332 7.611923 14.611559
 9333 7.608300 14.611559
 9334 7.604677 14.615182
 9335 7.601054 14.615182
 9336 7.597431 14.618805
 9337 7.593808 14.618805
 9338 7.590185 14.622428
 9339 7.586562 14.622428
 9340 7.582939 14.626051
 9341 7.579316 14.626051
 9342 7.575693 14.629674
 9343 7.572070 14.629674
 9344 7.568447 14.633297
 9345 7.564824 14.633297
 9346 7.561201 14.636920
 9347 7.561201 14.640543
 9348 7.557578 14.644166
 9349 7.557578 14.647789
 9350 7.553955 14.651412
 9351 7.553955 14.655035
 9352 7.550332 14.658658
 9353 7.550332 14.662281
 9354 7.546709 14.665904
 9355 7.546709 14.669527
 9356 7.543086 14.673150
 9357 7.543086 14.676773
 9358 7.539463 14.680396
 9359 7.539463 14.684019
 9360 7.539463 14.687642
 9361 7.539463 14.691265
 9362 7.539463 14.694888
 9363 7.539463 14.698511
 9364 7.539463 14.702134
 9365 7.539463 14.705757
 9366 7.539463 14.709380
 9367 7.539463 14.713003
 9368 7.539463 14.716626
 9369 7.539463 14.720249
 9370 7.539463 14.723872
 9371 7.539463 14.727495
 9372 7.539463 14.731118
 9373 7.539463 14.734741
 9374 7.539463 14.738364
 9375 7.539463 14.741987
 9376 7.539463 14.745610
 9377 7.539463 14.749233
 9378 7.539463 14.752856
 9379 7.539463 14.756479
 9380 7.539463 14.760102
 9381 7.535840 14.763725
 9382 7.532217 14.767348
 9383 7.528594 14.770971
 9384 7.524971 14.774594
 9385 7.521348 14.778217
 9386 7.517725 14.781840
 9387 7.514102 14.785463
 9388 7.510479 14.785463
 9389 7.506856 14.789086
 9390 7.503233 14.792709
 9391 7.499610 14.796332
 9392 7.495987 14.799955
 9393 7.492364 14.803578
 9394 7.488741 14.807201
 9395 7.485118 14.810824
 9396 7.485118 14.814447
 9397 7.481495 14.818070
 9398 7.481495 14.821693
 9399 7.477872 14.825316
 9400 7.477872 14.828939
 9401 7.474249 14.832562
 9402 7.474249 14.836185
 9403 7.470626 14.839808
 9404 7.467003 14.843431
 9405 7.463380 14.847054
 9406 7.459757 14.850677
 9407 7.456134 14.854300
 9408 7.452511 14.857923
 9409 7.448888 14.861546
 9410 7.445265 14.865169
 9411 7.441642 14.868792
 9412 7.441642 14.872415
 9413 7.438019 14.876038
 9414 7.438019 14.879661
 9415 7.434396 14.883284
 9416 7.434396 14.886907
 9417 7.430773 14.890530
 9418 7.427150 14.894153
 9419 7.423527 14.897776
 9420 7.419904 14.897776
 9421 7.416281 14.897776
 9422 7.412658 14.901399
 9423 7.409035 14.901399
 9424 7.405412 14.901399
 9425 7.401789 14.901399
 9426 7.398166 14.901399
 9427 7.394543 14.901399
 9428 7.390920 14.901399
 9429 7.387297 14.901399
 9430 7.383674 14.897776
 9431 7.380051 14.897776
 9432 7.376428 14.894153
 9433 7.372805 14.894153
 9434 7.369182 14.890530
 9435 7.365559 14.890530
 9436 7.361936 14.886907
 9437 7.358313 14.886907
 9438 7.354690 14.886907
 9439 7.351067 14.886907
 9440 7.347444 14.886907
 9441 7.343821 14.886907
 9442 7.340198 14.886907
 9443 7.336575 14.886907
 9444 7.332952 14.886907
 9445 7.329329 14.886907
 9446 7.325706 14.886907
 9447 7.322083 14.886907
 9448 7.318460 14.886907
 9449 7.314837 14.886907
 9450 7.311214 14.886907
 9451 7.307591 14.886907
 9452 7.303968 14.886907
 9453 7.300345 14.886907
 9454 7.296722 14.886907
 9455 7.293099 14.886907
 9456 7.289476 14.886907
 9457 7.285853 14.886907
 9458 7.282230 14.886907
 9459 7.278607 14.886907
 9460 7.274984 14.886907
 9461 7.271361 14.886907
 9462 7.267738 14.886907
 9463 7.264115 14.890530
 9464 7.260492 14.890530
 9465 7.256869 14.894153
 9466 7.253246 14.894153
 9467 7.249623 14.897776
 9468 7.246000 14.897776
 9469 7.242377 14.901399
 9470 7.238754 14.901399
 9471 7.235131 14.905022
 9472 7.231508 14.905022
 9473 7.227885 14.908645
 9474 7.224262 14.908645
 9475 7.220639 14.912268
 9476 7.217016 14.915891
 9477 7.213393 14.919514
 9478 7.209770 14.923137
 9479 7.206147 14.926760
 9480 7.202524 14.930383
 9481 7.198901 14.934006
 9482 7.195278 14.937629
 9483 7.191655 14.941252
 9484 7.188032 14.944875
 9485 7.184409 14.948498
 9486 7.180786 14.952121
 9487 7.177163 14.955744
 9488 7.173540 14.959367
 9489 7.169917 14.962990
 9490 7.166294 14.966613
 9491 7.162671 14.970236
 9492 7.159048 14.973859
 9493 7.155425 14.977482
 9494 7.151802 14.981105
 9495 7.148179 14.981105
 9496 7.144556 14.984728
 9497 7.140933 14.984728
 9498 7.137310 14.988351
 9499 7.133687 14.988351
 9500 7.130064 14.991974
 9501 7.126441 14.991974
 9502 7.122818 14.995597
 9503 7.119195 14.999220
 9504 7.115572 15.002843
 9505 7.111949 15.002843
 9506 7.108326 15.006466
 9507 7.104703 15.006466
 9508 7.101080 15.010089
 9509 7.097457 15.010089
 9510 7.093834 15.013712
 9511 7.090211 15.013712
 9512 7.086588 15.017335
 9513 7.082965 15.020958
 9514 7.079342 15.024581
 9515 7.075719 15.028204
 9516 7.072096 15.031827
 9517 7.068473 15.035450
 9518 7.064850 15.039073
 9519 7.061227 15.042696
 9520 7.057604 15.046319
 9521 7.053981 15.049942
 9522 7.050358 15.053565
 9523 7.046735 15.057188
 9524 7.043112 15.060811
 9525 7.039489 15.060811
 9526 7.035866 15.060811
 9527 7.032243 15.060811
 9528 7.028620 15.060811
 9529 7.024997 15.060811
 9530 7.021374 15.060811
 9531 7.017751 15.060811
 9532 7.014128 15.060811
 9533 7.010505 15.060811
 9534 7.006882 15.060811
 9535 7.003259 15.060811
 9536 6.999636 15.060811
 9537 6.996013 15.060811
 9538 6.992390 15.060811
 9539 6.988767 15.064434
 9540 6.985144 15.064434
 9541 6.981521 15.068057
 9542 6.977898 15.068057
 9543 6.974275 15.071680
 9544 6.970652 15.071680
 9545 6.967029 15.075303
 9546 6.963406 15.075303
 9547 6.959783 15.078926
 9548 6.956160 15.078926
 9549 6.952537 15.082549
 9550 6.948914 15.082549
 9551 6.945291 15.086172
 9552 6.941668 15.089795
 9553 6.938045 15.093418
 9554 6.934422 15.097041
 9555 6.930799 15.100664
 9556 6.927176 15.100664
 9557 6.923553 15.100664
 9558 6.919930 15.100664
 9559 6.916307 15.100664
 9560 6.912684 15.100664
 9561 6.909061 15.100664
 9562 6.905438 15.100664
 9563 6.901815 15.104287
 9564 6.898192 15.104287
 9565 6.894569 15.104287
 9566 6.890946 15.107910
 9567 6.887323 15.107910
 9568 6.883700 15.111533
 9569 6.880077 15.111533
 9570 6.876454 15.115156
 9571 6.872831 15.115156
 9572 6.869208 15.118779
 9573 6.865585 15.118779
 9574 6.861962 15.118779
 9575 6.858339 15.118779
 9576 6.854716 15.118779
 9577 6.851093 15.118779
 9578 6.847470 15.118779
 9579 6.843847 15.118779
 9580 6.840224 15.118779
 9581 6.836601 15.118779
 9582 6.832978 15.118779
 9583 6.829355 15.118779
 9584 6.825732 15.118779
 9585 6.822109 15.118779
 9586 6.818486 15.118779
 9587 6.814863 15.118779
 9588 6.811240 15.118779
 9589 6.807617 15.118779
 9590 6.803994 15.118779
 9591 6.800371 15.118779
 9592 6.796748 15.115156
 9593 6.793125 15.115156
 9594 6.789502 15.115156
 9595 6.785879 15.115156
 9596 6.782256 15.115156
 9597 6.778633 15.115156
 9598 6.775010 15.115156
 9599 6.771387 15.115156
 9600 6.767764 15.115156
 9601 6.764141 15.115156
 9602 6.760518 15.115156
 9603 6.756895 15.115156
 9604 6.753272 15.115156
 9605 6.749649 15.115156
 9606 6.746026 15.115156
 9607 6.742403 15.115156
 9608 6.738780 15.115156
 9609 6.735157 15.115156
 9610 6.731534 15.115156
 9611 6.727911 15.115156
 9612 6.724288 15.115156
 9613 6.720665 15.115156
 9614 6.717042 15.115156
 9615 6.713419 15.115156
 9616 6.709796 15.115156
 9617 6.706173 15.115156
 9618 6.702550 15.115156
 9619 6.698927 15.115156
 9620 6.695304 15.115156
 9621 6.691681 15.115156
 9622 6.688058 15.118779
 9623 6.684435 15.118779
 9624 6.680812 15.118779
 9625 6.677189 15.118779
 9626 6.673566 15.118779
 9627 6.669943 15.118779
 9628 6.666320 15.118779
 9629 6.662697 15.118779
 9630 6.659074 15.118779
 9631 6.655451 15.118779
 9632 6.651828 15.118779
 9633 6.648205 15.118779
 9634 6.644582 15.118779
 9635 6.640959 15.118779
 9636 6.637336 15.118779
 9637 6.633713 15.118779
 9638 6.630090 15.118779
 9639 6.626467 15.118779
 9640 6.622844 15.115156
 9641 6.619221 15.111533
 9642 6.615598 15.107910
 9643 6.611975 15.104287
 9644 6.608352 15.100664
 9645 6.604729 15.097041
 9646 6.601106 15.093418
 9647 6.597483 15.089795
 9648 6.593860 15.086172
 9649 6.590237 15.082549
 9650 6.590237 15.078926
 9651 6.586614 15.075303
 9652 6.586614 15.071680
 9653 6.582991 15.068057
 9654 6.582991 15.064434
 9655 6.579368 15.060811
 9656 6.579368 15.057188
 9657 6.575745 15.053565
 9658 6.575745 15.049942
 9659 6.572122 15.046319
 9660 6.568499 15.042696
 9661 6.568499 15.039073
 9662 6.564876 15.035450
 9663 6.564876 15.031827
 9664 6.561253 15.028204
 9665 6.561253 15.024581
 9666 6.557630 15.020958
 9667 6.557630 15.017335
 9668 6.554007 15.013712
 9669 6.554007 15.010089
 9670 6.550384 15.006466
 9671 6.546761 15.002843
 9672 6.543138 14.999220
 9673 6.539515 14.995597
 9674 6.535892 14.995597
 9675 6.532269 14.991974
 9676 6.528646 14.991974
 9677 6.525023 14.988351
 9678 6.521400 14.988351
 9679 6.517777 14.984728
 9680 6.514154 14.984728
 9681 6.510531 14.981105
 9682 6.506908 14.981105
 9683 6.503285 14.977482
 9684 6.499662 14.973859
 9685 6.496039 14.973859
 9686 6.492416 14.970236
 9687 6.488793 14.970236
 9688 6.485170 14.966613
 9689 6.481547 14.966613
 9690 6.477924 14.962990
 9691 6.474301 14.962990
 9692 6.470678 14.959367
 9693 6.467055 14.955744
 9694 6.463432 14.952121
 9695 6.459809 14.948498
 9696 6.456186 14.944875
 9697 6.452563 14.941252
 9698 6.448940 14.937629
 9699 6.445317 14.937629
 9700 6.441694 14.934006
 9701 6.438071 14.934006
 9702 6.434448 14.930383
 9703 6.430825 14.930383
 9704 6.427202 14.926760
 9705 6.423579 14.926760
 9706 6.419956 14.923137
 9707 6.416333 14.923137
 9708 6.412710 14.919514
 9709 6.409087 14.919514
 9710 6.405464 14.915891
 9711 6.401841 14.915891
 9712 6.398218 14.915891
 9713 6.394595 14.915891
 9714 6.390972 14.915891
 9715 6.387349 14.912268
 9716 6.383726 14.912268
 9717 6.380103 14.912268
 9718 6.376480 14.912268
 9719 6.372857 14.912268
 9720 6.369234 14.912268
 9721 6.365611 14.912268
 9722 6.361988 14.912268
 9723 6.358365 14.912268
 9724 6.354742 14.912268
 9725 6.351119 14.912268
 9726 6.347496 14.912268
 9727 6.343873 14.912268
 9728 6.340250 14.912268
 9729 6.336627 14.912268
 9730 6.333004 14.912268
 9731 6.329381 14.912268
 9732 6.325758 14.912268
 9733 6.322135 14.912268
 9734 6.318512 14.912268
 9735 6.314889 14.912268
 9736 6.311266 14.912268
 9737 6.307643 14.908645
 9738 6.304020 14.908645
 9739 6.300397 14.908645
 9740 6.296774 14.905022
 9741 6.293151 14.905022
 9742 6.289528 14.905022
 9743 6.285905 14.905022
 9744 6.282282 14.905022
 9745 6.278659 14.905022
 9746 6.275036 14.905022
 9747 6.271413 14.905022
 9748 6.267790 14.905022
 9749 6.264167 14.905022
 9750 6.260544 14.905022
 9751 6.256921 14.905022
 9752 6.253298 14.905022
 9753 6.249675 14.905022
 9754 6.246052 14.905022
 9755 6.242429 14.905022
 9756 6.238806 14.905022
 9757 6.235183 14.905022
 9758 6.231560 14.905022
 9759 6.227937 14.905022
 9760 6.224314 14.905022
 9761 6.220691 14.905022
 9762 6.217068 14.905022
 9763 6.213445 14.905022
 9764 6.209822 14.905022
 9765 6.206199 14.905022
 9766 6.202576 14.905022
 9767 6.198953 14.905022
 9768 6.195330 14.905022
 9769 6.191707 14.908645
 9770 6.188084 14.908645
 9771 6.184461 14.908645
 9772 6.180838 14.912268
 9773 6.177215 14.912268
 9774 6.173592 14.915891
 9775 6.169969 14.915891
 9776 6.166346 14.919514
 9777 6.162723 14.919514
 9778 6.159100 14.923137
 9779 6.155477 14.923137
 9780 6.151854 14.923137
 9781 6.148231 14.923137
 9782 6.144608 14.923137
 9783 6.140985 14.923137
 9784 6.137362 14.923137
 9785 6.133739 14.923137
 9786 6.130116 14.923137
 9787 6.126493 14.923137
 9788 6.122870 14.923137
 9789 6.119247 14.923137
 9790 6.115624 14.923137
 9791 6.112001 14.923137
 9792 6.108378 14.923137
 9793 6.104755 14.923137
 9794 6.101132 14.923137
 9795 6.097509 14.919514
 9796 6.093886 14.919514
 9797 6.090263 14.919514
 9798 6.086640 14.919514
 9799 6.083017 14.919514
 9800 6.079394 14.919514
 9801 6.075771 14.919514
 9802 6.072148 14.919514
 9803 6.068525 14.919514
 9804 6.064902 14.919514
 9805 6.061279 14.919514
 9806 6.057656 14.919514
 9807 6.054033 14.919514
 9808 6.050410 14.919514
 9809 6.046787 14.915891
 9810 6.043164 14.915891
 9811 6.039541 14.912268
 9812 6.035918 14.912268
 9813 6.032295 14.908645
 9814 6.028672 14.908645
 9815 6.025049 14.905022
 9816 6.021426 14.905022
 9817 6.017803 14.901399
 9818 6.014180 14.901399
 9819 6.010557 14.897776
 9820 6.006934 14.897776
 9821 6.003311 14.894153
 9822 5.999688 14.894153
 9823 5.996065 14.894153
 9824 5.992442 14.894153
 9825 5.988819 14.894153
 9826 5.985196 14.894153
 9827 5.981573 14.894153
 9828 5.977950 14.894153
 9829 5.974327 14.894153
 9830 5.970704 14.894153
 9831 5.967081 14.890530
 9832 5.963458 14.890530
 9833 5.959835 14.890530
 9834 5.956212 14.890530
 9835 5.952589 14.890530
 9836 5.948966 14.890530
 9837 5.945343 14.890530
 9838 5.941720 14.886907
 9839 5.938097 14.886907
 9840 5.934474 14.886907
 9841 5.930851 14.886907
 9842 5.927228 14.886907
 9843 5.923605 14.886907
 9844 5.919982 14.886907
 9845 5.916359 14.883284
 9846 5.912736 14.883284
 9847 5.909113 14.883284
 9848 5.905490 14.883284
 9849 5.901867 14.879661
 9850 5.898244 14.879661
 9851 5.894621 14.879661
 9852 5.890998 14.879661
 9853 5.887375 14.879661
 9854 5.883752 14.876038
 9855 5.880129 14.876038
 9856 5.876506 14.876038
 9857 5.872883 14.872415
 9858 5.869260 14.868792
 9859 5.865637 14.865169
 9860 5.862014 14.861546
 9861 5.858391 14.857923
 9862 5.854768 14.854300
 9863 5.851145 14.850677
 9864 5.847522 14.847054
 9865 5.843899 14.843431
 9866 5.843899 14.839808
 9867 5.843899 14.836185
 9868 5.843899 14.832562
 9869 5.843899 14.828939
 9870 5.843899 14.825316
 9871 5.840276 14.821693
 9872 5.840276 14.818070
 9873 5.836653 14.814447
 9874 5.836653 14.810824
 9875 5.833030 14.807201
 9876 5.833030 14.803578
 9877 5.829407 14.799955
 9878 5.829407 14.796332
 9879 5.825784 14.792709
 9880 5.825784 14.789086
 9881 5.822161 14.785463
 9882 5.822161 14.781840
 9883 5.818538 14.778217
 9884 5.814915 14.774594
 9885 5.811292 14.770971
 9886 5.807669 14.767348
 9887 5.804046 14.763725
 9888 5.800423 14.760102
 9889 5.796800 14.756479
 9890 5.793177 14.756479
 9891 5.789554 14.752856
 9892 5.785931 14.752856
 9893 5.782308 14.749233
 9894 5.778685 14.749233
 9895 5.775062 14.745610
 9896 5.771439 14.745610
 9897 5.767816 14.741987
 9898 5.764193 14.741987
 9899 5.760570 14.738364
 9900 5.756947 14.738364
 9901 5.753324 14.734741
 9902 5.749701 14.734741
 9903 5.746078 14.734741
 9904 5.742455 14.734741
 9905 5.738832 14.734741
 9906 5.735209 14.734741
 9907 5.731586 14.734741
 9908 5.727963 14.734741
 9909 5.724340 14.734741
 9910 5.720717 14.734741
 9911 5.717094 14.734741
 9912 5.713471 14.734741
 9913 5.709848 14.734741
 9914 5.706225 14.734741
 9915 5.702602 14.734741
 9916 5.698979 14.734741
 9917 5.695356 14.734741
 9918 5.691733 14.734741
 9919 5.688110 14.734741
 9920 5.684487 14.734741
 9921 5.680864 14.734741
 9922 5.677241 14.734741
 9923 5.673618 14.734741
 9924 5.669995 14.734741
 9925 5.666372 14.738364
 9926 5.662749 14.738364
 9927 5.659126 14.741987
 9928 5.655503 14.741987
 9929 5.651880 14.745610
 9930 5.648257 14.745610
 9931 5.644634 14.749233
 9932 5.641011 14.749233
 9933 5.637388 14.752856
 9934 5.633765 14.752856
 9935 5.630142 14.752856
 9936 5.626519 14.752856
 9937 5.622896 14.752856
 9938 5.619273 14.752856
 9939 5.615650 14.752856
 9940 5.612027 14.752856
 9941 5.608404 14.752856
 9942 5.604781 14.752856
 9943 5.601158 14.752856
 9944 5.597535 14.752856
 9945 5.593912 14.752856
 9946 5.590289 14.752856
 9947 5.586666 14.752856
 9948 5.583043 14.752856
 9949 5.579420 14.752856
 9950 5.575797 14.749233
 9951 5.572174 14.745610
 9952 5.568551 14.745610
 9953 5.564928 14.741987
 9954 5.561305 14.741987
 9955 5.557682 14.738364
 9956 5.554059 14.738364
 9957 5.550436 14.734741
 9958 5.546813 14.734741
 9959 5.543190 14.731118
 9960 5.539567 14.731118
 9961 5.535944 14.727495
 9962 5.532321 14.727495
 9963 5.528698 14.723872
 9964 5.525075 14.723872
 9965 5.521452 14.723872
 9966 5.517829 14.723872
 9967 5.514206 14.723872
 9968 5.510583 14.723872
 9969 5.506960 14.723872
 9970 5.503337 14.723872
 9971 5.499714 14.723872
 9972 5.496091 14.723872
 9973 5.492468 14.723872
 9974 5.488845 14.723872
 9975 5.485222 14.723872
 9976 5.481599 14.723872
 9977 5.477976 14.723872
 9978 5.474353 14.723872
 9979 5.470730 14.723872
 9980 5.467107 14.723872
 9981 5.463484 14.720249
 9982 5.459861 14.720249
 9983 5.456238 14.720249
 9984 5.452615 14.720249
 9985 5.448992 14.720249
 9986 5.445369 14.720249
 9987 5.441746 14.720249
 9988 5.438123 14.720249
 9989 5.434500 14.720249
 9990 5.430877 14.720249
 9991 5.427254 14.720249
 9992 5.423631 14.720249
 9993 5.420008 14.720249
 9994 5.416385 14.720249
 9995 5.412762 14.716626
 9996 5.409139 14.716626
 9997 5.405516 14.716626
 9998 5.401893 14.716626
 9999 5.398270 14.713003
10000 5.394647 14.713003
10001 5.391024 14.713003
10002 5.387401 14.713003
10003 5.383778 14.709380
10004 5.380155 14.709380
10005 5.376532 14.705757
10006 5.372909 14.705757
10007 5.369286 14.705757
10008 5.365663 14.702134
10009 5.362040 14.698511
10010 5.358417 14.698511
10011 5.354794 14.694888
10012 5.351171 14.691265
10013 5.351171 14.687642
10014 5.347548 14.684019
10015 5.347548 14.680396
10016 5.343925 14.676773
10017 5.343925 14.673150
10018 5.340302 14.669527
10019 5.340302 14.665904
10020 5.336679 14.662281
10021 5.336679 14.658658
10022 5.333056 14.655035
10023 5.329433 14.651412
10024 5.325810 14.647789
10025 5.322187 14.644166
10026 5.318564 14.644166
10027 5.314941 14.640543
10028 5.311318 14.636920
10029 5.307695 14.633297
10030 5.304072 14.633297
10031 5.300449 14.629674
10032 5.296826 14.629674
10033 5.293203 14.626051
10034 5.289580 14.626051
10035 5.285957 14.622428
10036 5.282334 14.622428
10037 5.278711 14.618805
10038 5.275088 14.618805
10039 5.271465 14.615182
10040 5.267842 14.615182
10041 5.264219 14.611559
10042 5.260596 14.611559
10043 5.256973 14.611559
10044 5.253350 14.607936
10045 5.249727 14.607936
10046 5.246104 14.604313
10047 5.242481 14.604313
10048 5.238858 14.600690
10049 5.235235 14.600690
10050 5.231612 14.597067
10051 5.227989 14.597067
10052 5.224366 14.593444
10053 5.220743 14.593444
10054 5.217120 14.589821
10055 5.213497 14.589821
10056 5.209874 14.589821
10057 5.206251 14.589821
10058 5.202628 14.589821
10059 5.199005 14.589821
10060 5.195382 14.589821
10061 5.191759 14.589821
10062 5.188136 14.589821
10063 5.184513 14.589821
10064 5.180890 14.589821
10065 5.177267 14.589821
10066 5.173644 14.589821
10067 5.170021 14.589821
10068 5.166398 14.589821
10069 5.162775 14.589821
10070 5.159152 14.589821
10071 5.155529 14.589821
10072 5.151906 14.589821
10073 5.148283 14.589821
10074 5.144660 14.589821
10075 5.141037 14.589821
10076 5.137414 14.589821
10077 5.133791 14.589821
10078 5.130168 14.589821
10079 5.126545 14.589821
10080 5.122922 14.589821
10081 5.119299 14.589821
10082 5.115676 14.589821
10083 5.112053 14.589821
10084 5.108430 14.589821
10085 5.104807 14.589821
10086 5.101184 14.593444
10087 5.097561 14.593444
10088 5.093938 14.593444
10089 5.090315 14.593444
10090 5.086692 14.593444
10091 5.083069 14.589821
10092 5.079446 14.589821
10093 5.075823 14.589821
10094 5.072200 14.589821
10095 5.068577 14.586198
10096 5.064954 14.586198
10097 5.061331 14.582575
10098 5.057708 14.582575
10099 5.054085 14.578952
10100 5.050462 14.578952
10101 5.046839 14.575329
10102 5.043216 14.575329
10103 5.039593 14.575329
10104 5.035970 14.571706
10105 5.032347 14.571706
10106 5.028724 14.571706
10107 5.025101 14.568083
10108 5.021478 14.568083
10109 5.017855 14.564460
10110 5.014232 14.564460
10111 5.010609 14.560837
10112 5.006986 14.560837
10113 5.003363 14.557214
10114 4.999740 14.557214
10115 4.996117 14.553591
10116 4.992494 14.553591
10117 4.988871 14.549968
10118 4.985248 14.549968
10119 4.981625 14.546345
10120 4.978002 14.546345
10121 4.974379 14.546345
10122 4.970756 14.546345
10123 4.967133 14.546345
10124 4.963510 14.542722
10125 4.959887 14.542722
10126 4.956264 14.542722
10127 4.952641 14.542722
10128 4.949018 14.542722
10129 4.945395 14.542722
10130 4.941772 14.542722
10131 4.938149 14.542722
10132 4.934526 14.542722
10133 4.930903 14.542722
10134 4.927280 14.542722
10135 4.923657 14.539099
10136 4.920034 14.539099
10137 4.916411 14.539099
10138 4.912788 14.535476
10139 4.909165 14.535476
10140 4.905542 14.535476
10141 4.901919 14.535476
10142 4.898296 14.535476
10143 4.894673 14.535476
10144 4.891050 14.535476
10145 4.887427 14.535476
10146 4.883804 14.535476
10147 4.880181 14.535476
10148 4.876558 14.535476
10149 4.872935 14.531853
10150 4.869312 14.531853
10151 4.865689 14.528230
10152 4.862066 14.528230
10153 4.858443 14.524607
10154 4.854820 14.524607
10155 4.851197 14.520984
10156 4.847574 14.520984
10157 4.843951 14.517361
10158 4.840328 14.517361
10159 4.836705 14.513738
10160 4.833082 14.513738
10161 4.829459 14.513738
10162 4.825836 14.513738
10163 4.822213 14.513738
10164 4.818590 14.513738
10165 4.814967 14.513738
10166 4.811344 14.513738
10167 4.807721 14.510115
10168 4.804098 14.510115
10169 4.800475 14.506492
10170 4.796852 14.506492
10171 4.793229 14.502869
10172 4.789606 14.502869
10173 4.785983 14.502869
10174 4.782360 14.499246
10175 4.778737 14.499246
10176 4.775114 14.499246
10177 4.771491 14.495623
10178 4.767868 14.495623
10179 4.764245 14.495623
10180 4.760622 14.495623
10181 4.756999 14.495623
10182 4.753376 14.495623
10183 4.749753 14.495623
10184 4.746130 14.495623
10185 4.742507 14.495623
10186 4.738884 14.495623
10187 4.735261 14.495623
10188 4.731638 14.492000
10189 4.728015 14.492000
10190 4.724392 14.488377
10191 4.720769 14.484754
10192 4.717146 14.481131
10193 4.713523 14.481131
10194 4.709900 14.477508
10195 4.706277 14.477508
10196 4.702654 14.473885
10197 4.699031 14.473885
10198 4.695408 14.470262
10199 4.691785 14.470262
10200 4.688162 14.466639
10201 4.684539 14.466639
10202 4.680916 14.463016
10203 4.677293 14.463016
10204 4.673670 14.459393
10205 4.670047 14.459393
10206 4.666424 14.459393
10207 4.662801 14.459393
10208 4.659178 14.459393
10209 4.655555 14.455770
10210 4.651932 14.455770
10211 4.648309 14.452147
10212 4.644686 14.452147
10213 4.641063 14.448524
10214 4.637440 14.448524
10215 4.633817 14.448524
10216 4.630194 14.448524
10217 4.626571 14.448524
10218 4.622948 14.448524
10219 4.619325 14.448524
10220 4.615702 14.448524
10221 4.612079 14.448524
10222 4.608456 14.448524
10223 4.604833 14.448524
10224 4.601210 14.448524
10225 4.597587 14.448524
10226 4.593964 14.448524
10227 4.590341 14.448524
10228 4.586718 14.448524
10229 4.583095 14.448524
10230 4.579472 14.448524
10231 4.575849 14.448524
10232 4.572226 14.448524
10233 4.568603 14.448524
10234 4.564980 14.448524
10235 4.561357 14.448524
10236 4.557734 14.448524
10237 4.554111 14.448524
10238 4.550488 14.448524
10239 4.546865 14.448524
10240 4.543242 14.452147
10241 4.539619 14.452147
10242 4.535996 14.452147
10243 4.532373 14.452147
10244 4.528750 14.452147
10245 4.525127 14.448524
10246 4.521504 14.448524
10247 4.517881 14.448524
10248 4.514258 14.448524
10249 4.510635 14.448524
10250 4.507012 14.444901
10251 4.503389 14.441278
10252 4.499766 14.437655
10253 4.496143 14.437655
10254 4.492520 14.434032
10255 4.488897 14.434032
10256 4.485274 14.430409
10257 4.481651 14.430409
10258 4.478028 14.426786
10259 4.474405 14.426786
10260 4.470782 14.423163
10261 4.467159 14.423163
10262 4.463536 14.419540
10263 4.459913 14.419540
10264 4.456290 14.415917
10265 4.452667 14.415917
10266 4.449044 14.415917
10267 4.445421 14.415917
10268 4.441798 14.415917
10269 4.438175 14.415917
10270 4.434552 14.415917
10271 4.430929 14.415917
10272 4.427306 14.415917
10273 4.423683 14.415917
10274 4.420060 14.415917
10275 4.416437 14.415917
10276 4.412814 14.415917
10277 4.409191 14.415917
10278 4.405568 14.415917
10279 4.401945 14.415917
10280 4.398322 14.415917
10281 4.394699 14.412294
10282 4.391076 14.412294
10283 4.387453 14.412294
10284 4.383830 14.412294
10285 4.380207 14.412294
10286 4.376584 14.412294
10287 4.372961 14.412294
10288 4.369338 14.412294
10289 4.365715 14.412294
10290 4.362092 14.412294
10291 4.358469 14.412294
10292 4.354846 14.412294
10293 4.351223 14.412294
10294 4.347600 14.412294
10295 4.343977 14.412294
10296 4.340354 14.412294
10297 4.336731 14.412294
10298 4.333108 14.412294
10299 4.329485 14.412294
10300 4.325862 14.412294
10301 4.322239 14.412294
10302 4.318616 14.412294
10303 4.314993 14.412294
10304 4.311370 14.412294
10305 4.307747 14.412294
10306 4.304124 14.408671
10307 4.300501 14.408671
10308 4.296878 14.405048
10309 4.293255 14.401425
10310 4.289632 14.397802
10311 4.286009 14.394179
10312 4.282386 14.394179
10313 4.278763 14.390556
10314 4.275140 14.390556
10315 4.271517 14.386933
10316 4.267894 14.386933
10317 4.264271 14.383310
10318 4.260648 14.383310
10319 4.257025 14.379687
10320 4.253402 14.379687
10321 4.249779 14.376064
10322 4.246156 14.376064
10323 4.242533 14.372441
10324 4.238910 14.372441
10325 4.235287 14.372441
10326 4.231664 14.372441
10327 4.228041 14.372441
10328 4.224418 14.372441
10329 4.220795 14.372441
10330 4.217172 14.372441
10331 4.213549 14.372441
10332 4.209926 14.372441
10333 4.206303 14.372441
10334 4.202680 14.372441
10335 4.199057 14.372441
10336 4.195434 14.372441
10337 4.191811 14.372441
10338 4.188188 14.372441
10339 4.184565 14.372441
10340 4.180942 14.372441
10341 4.177319 14.372441
10342 4.173696 14.372441
10343 4.170073 14.372441
10344 4.166450 14.372441
10345 4.162827 14.372441
10346 4.159204 14.372441
10347 4.155581 14.372441
10348 4.151958 14.372441
10349 4.148335 14.372441
10350 4.144712 14.372441
10351 4.141089 14.372441
10352 4.137466 14.372441
10353 4.133843 14.372441
10354 4.130220 14.372441
10355 4.126597 14.368818
10356 4.122974 14.368818
10357 4.119351 14.368818
10358 4.115728 14.368818
10359 4.112105 14.368818
10360 4.108482 14.368818
10361 4.104859 14.365195
10362 4.101236 14.365195
10363 4.097613 14.361572
10364 4.093990 14.357949
10365 4.090367 14.354326
10366 4.086744 14.350703
10367 4.083121 14.347080
10368 4.079498 14.347080
10369 4.075875 14.343457
10370 4.072252 14.343457
10371 4.068629 14.339834
10372 4.065006 14.339834
10373 4.061383 14.336211
10374 4.057760 14.336211
10375 4.054137 14.332588
10376 4.050514 14.332588
10377 4.046891 14.328965
10378 4.043268 14.328965
10379 4.039645 14.325342
10380 4.036022 14.325342
10381 4.032399 14.325342
10382 4.028776 14.325342
10383 4.025153 14.325342
10384 4.021530 14.325342
10385 4.017907 14.321719
10386 4.014284 14.321719
10387 4.014284 14.318096
10388 4.010661 14.314473
10389 4.007038 14.314473
10390 4.003415 14.310850
10391 3.999792 14.310850
10392 3.996169 14.307227
10393 3.992546 14.307227
10394 3.988923 14.303604
10395 3.985300 14.303604
10396 3.981677 14.299981
10397 3.978054 14.299981
10398 3.974431 14.296358
10399 3.970808 14.296358
10400 3.967185 14.292735
10401 3.963562 14.292735
10402 3.959939 14.292735
10403 3.956316 14.292735
10404 3.952693 14.292735
10405 3.949070 14.292735
10406 3.945447 14.292735
10407 3.941824 14.292735
10408 3.938201 14.292735
10409 3.934578 14.292735
10410 3.930955 14.292735
10411 3.927332 14.292735
10412 3.923709 14.292735
10413 3.920086 14.292735
10414 3.916463 14.292735
10415 3.912840 14.292735
10416 3.909217 14.292735
10417 3.905594 14.292735
10418 3.901971 14.292735
10419 3.898348 14.292735
10420 3.894725 14.292735
10421 3.891102 14.292735
10422 3.887479 14.292735
10423 3.883856 14.292735
10424 3.880233 14.292735
10425 3.876610 14.292735
10426 3.872987 14.292735
10427 3.869364 14.292735
10428 3.865741 14.292735
10429 3.862118 14.289112
10430 3.858495 14.289112
10431 3.854872 14.285489
10432 3.851249 14.285489
10433 3.847626 14.281866
10434 3.844003 14.281866
10435 3.840380 14.281866
10436 3.836757 14.281866
10437 3.833134 14.281866
10438 3.829511 14.281866
10439 3.825888 14.281866
10440 3.822265 14.281866
10441 3.818642 14.281866
10442 3.815019 14.281866
10443 3.811396 14.281866
10444 3.807773 14.281866
10445 3.804150 14.281866
10446 3.800527 14.281866
10447 3.796904 14.281866
10448 3.793281 14.281866
10449 3.789658 14.281866
10450 3.786035 14.281866
10451 3.782412 14.281866
10452 3.778789 14.281866
10453 3.775166 14.281866
10454 3.771543 14.281866
10455 3.767920 14.281866
10456 3.764297 14.281866
10457 3.760674 14.285489
10458 3.757051 14.285489
10459 3.753428 14.285489
10460 3.749805 14.281866
10461 3.746182 14.281866
10462 3.742559 14.278243
10463 3.738936 14.278243
10464 3.735313 14.274620
10465 3.731690 14.274620
10466 3.728067 14.270997
10467 3.724444 14.270997
10468 3.720821 14.267374
10469 3.717198 14.267374
10470 3.713575 14.263751
10471 3.709952 14.263751
10472 3.706329 14.260128
10473 3.702706 14.260128
10474 3.699083 14.260128
10475 3.695460 14.260128
10476 3.691837 14.260128
10477 3.688214 14.260128
10478 3.684591 14.260128
10479 3.680968 14.260128
10480 3.677345 14.260128
10481 3.673722 14.260128
10482 3.670099 14.260128
10483 3.666476 14.260128
10484 3.662853 14.260128
10485 3.659230 14.260128
10486 3.655607 14.260128
10487 3.651984 14.260128
10488 3.648361 14.260128
10489 3.644738 14.260128
10490 3.641115 14.260128
10491 3.637492 14.260128
10492 3.633869 14.260128
10493 3.630246 14.256505
10494 3.626623 14.256505
10495 3.623000 14.252882
10496 3.619377 14.249259
10497 3.615754 14.245636
10498 3.612131 14.242013
10499 3.608508 14.238390
10500 3.604885 14.234767
10501 3.601262 14.234767
10502 3.597639 14.231144
10503 3.594016 14.231144
10504 3.590393 14.227521
10505 3.586770 14.227521
10506 3.583147 14.223898
10507 3.579524 14.223898
10508 3.575901 14.220275
10509 3.572278 14.220275
10510 3.568655 14.216652
10511 3.565032 14.216652
10512 3.561409 14.213029
10513 3.557786 14.213029
10514 3.554163 14.209406
10515 3.550540 14.209406
10516 3.546917 14.205783
10517 3.543294 14.205783
10518 3.539671 14.202160
10519 3.536048 14.202160
10520 3.532425 14.198537
10521 3.528802 14.198537
10522 3.525179 14.194914
10523 3.521556 14.194914
10524 3.517933 14.191291
10525 3.514310 14.191291
10526 3.510687 14.187668
10527 3.507064 14.187668
10528 3.503441 14.187668
10529 3.499818 14.187668
10530 3.496195 14.187668
10531 3.492572 14.187668
10532 3.488949 14.187668
10533 3.485326 14.187668
10534 3.481703 14.187668
10535 3.478080 14.187668
10536 3.474457 14.187668
10537 3.470834 14.187668
10538 3.467211 14.187668
10539 3.463588 14.187668
10540 3.459965 14.187668
10541 3.456342 14.187668
10542 3.452719 14.187668
10543 3.449096 14.187668
10544 3.445473 14.187668
10545 3.441850 14.184045
10546 3.438227 14.184045
10547 3.434604 14.180422
10548 3.430981 14.180422
10549 3.427358 14.176799
10550 3.423735 14.176799
10551 3.420112 14.176799
10552 3.416489 14.173176
10553 3.412866 14.173176
10554 3.409243 14.173176
10555 3.405620 14.169553
10556 3.401997 14.169553
10557 3.398374 14.169553
10558 3.394751 14.169553
10559 3.391128 14.169553
10560 3.387505 14.169553
10561 3.383882 14.169553
10562 3.380259 14.169553
10563 3.376636 14.169553
10564 3.373013 14.169553
10565 3.369390 14.165930
10566 3.365767 14.162307
10567 3.362144 14.158684
10568 3.358521 14.155061
10569 3.354898 14.151438
10570 3.351275 14.151438
10571 3.347652 14.147815
10572 3.344029 14.147815
10573 3.340406 14.144192
10574 3.336783 14.144192
10575 3.333160 14.140569
10576 3.329537 14.140569
10577 3.325914 14.136946
10578 3.322291 14.136946
10579 3.318668 14.133323
10580 3.315045 14.133323
10581 3.311422 14.129700
10582 3.307799 14.129700
10583 3.304176 14.129700
10584 3.300553 14.129700
10585 3.296930 14.129700
10586 3.293307 14.129700
10587 3.289684 14.129700
10588 3.286061 14.129700
10589 3.282438 14.129700
10590 3.278815 14.129700
10591 3.275192 14.129700
10592 3.271569 14.129700
10593 3.267946 14.126077
10594 3.264323 14.126077
10595 3.260700 14.122454
10596 3.257077 14.122454
10597 3.253454 14.118831
10598 3.249831 14.118831
10599 3.246208 14.118831
10600 3.242585 14.118831
10601 3.238962 14.118831
10602 3.235339 14.118831
10603 3.231716 14.118831
10604 3.228093 14.118831
10605 3.224470 14.118831
10606 3.220847 14.118831
10607 3.217224 14.118831
10608 3.213601 14.118831
10609 3.209978 14.118831
10610 3.206355 14.118831
10611 3.202732 14.118831
10612 3.199109 14.118831
10613 3.195486 14.118831
10614 3.191863 14.118831
10615 3.188240 14.118831
10616 3.184617 14.118831
10617 3.180994 14.118831
10618 3.177371 14.118831
10619 3.173748 14.118831
10620 3.170125 14.118831
10621 3.166502 14.118831
10622 3.162879 14.115208
10623 3.159256 14.115208
10624 3.155633 14.115208
10625 3.152010 14.111585
10626 3.148387 14.111585
10627 3.144764 14.107962
10628 3.141141 14.107962
10629 3.137518 14.104339
10630 3.133895 14.104339
10631 3.130272 14.100716
10632 3.126649 14.100716
10633 3.123026 14.097093
10634 3.119403 14.097093
10635 3.115780 14.093470
10636 3.112157 14.093470
10637 3.108534 14.089847
10638 3.104911 14.089847
10639 3.101288 14.089847
10640 3.097665 14.089847
10641 3.094042 14.089847
10642 3.090419 14.089847
10643 3.086796 14.089847
10644 3.083173 14.089847
10645 3.079550 14.089847
10646 3.075927 14.089847
10647 3.072304 14.089847
10648 3.068681 14.089847
10649 3.065058 14.089847
10650 3.061435 14.089847
10651 3.057812 14.089847
10652 3.054189 14.089847
10653 3.050566 14.089847
10654 3.046943 14.089847
10655 3.043320 14.089847
10656 3.039697 14.089847
10657 3.036074 14.089847
10658 3.032451 14.089847
10659 3.028828 14.089847
10660 3.025205 14.093470
10661 3.021582 14.093470
10662 3.017959 14.097093
10663 3.014336 14.097093
10664 3.010713 14.097093
10665 3.007090 14.093470
10666 3.003467 14.093470
10667 2.999844 14.093470
10668 2.996221 14.089847
10669 2.992598 14.089847
10670 2.988975 14.089847
10671 2.985352 14.086224
10672 2.981729 14.086224
10673 2.978106 14.086224
10674 2.974483 14.082601
10675 2.970860 14.082601
10676 2.967237 14.082601
10677 2.963614 14.078978
10678 2.959991 14.078978
10679 2.956368 14.075355
10680 2.952745 14.075355
10681 2.949122 14.071732
10682 2.945499 14.071732
10683 2.941876 14.068109
10684 2.938253 14.068109
10685 2.934630 14.064486
10686 2.931007 14.064486
10687 2.927384 14.064486
10688 2.923761 14.064486
10689 2.920138 14.064486
10690 2.916515 14.064486
10691 2.912892 14.064486
10692 2.909269 14.064486
10693 2.905646 14.064486
10694 2.902023 14.064486
10695 2.898400 14.064486
10696 2.894777 14.064486
10697 2.891154 14.064486
10698 2.887531 14.064486
10699 2.883908 14.064486
10700 2.880285 14.064486
10701 2.876662 14.064486
10702 2.873039 14.064486
10703 2.869416 14.064486
10704 2.865793 14.064486
10705 2.862170 14.064486
10706 2.858547 14.064486
10707 2.854924 14.064486
10708 2.851301 14.064486
10709 2.847678 14.064486
10710 2.844055 14.064486
10711 2.840432 14.060863
10712 2.836809 14.057240
10713 2.833186 14.053617
10714 2.829563 14.053617
10715 2.825940 14.049994
10716 2.822317 14.049994
10717 2.818694 14.046371
10718 2.815071 14.046371
10719 2.811448 14.042748
10720 2.807825 14.042748
10721 2.804202 14.039125
10722 2.800579 14.039125
10723 2.796956 14.035502
10724 2.793333 14.035502
10725 2.789710 14.031879
10726 2.786087 14.031879
10727 2.782464 14.031879
10728 2.778841 14.031879
10729 2.775218 14.031879
10730 2.771595 14.031879
10731 2.767972 14.031879
10732 2.764349 14.031879
10733 2.760726 14.031879
10734 2.757103 14.031879
10735 2.753480 14.031879
10736 2.749857 14.031879
10737 2.746234 14.031879
10738 2.742611 14.031879
10739 2.738988 14.031879
10740 2.735365 14.031879
10741 2.731742 14.031879
10742 2.728119 14.031879
10743 2.724496 14.031879
10744 2.720873 14.031879
10745 2.717250 14.031879
10746 2.713627 14.031879
10747 2.710004 14.028256
10748 2.706381 14.028256
10749 2.702758 14.024633
10750 2.699135 14.024633
10751 2.695512 14.021010
10752 2.691889 14.021010
10753 2.688266 14.017387
10754 2.684643 14.013764
10755 2.681020 14.010141
10756 2.677397 14.006518
10757 2.673774 14.002895
10758 2.670151 13.999272
10759 2.666528 13.999272
10760 2.662905 13.995649
10761 2.659282 13.995649
10762 2.655659 13.992026
10763 2.652036 13.992026
10764 2.648413 13.988403
10765 2.644790 13.988403
10766 2.641167 13.984780
10767 2.637544 13.984780
10768 2.633921 13.981157
10769 2.630298 13.981157
10770 2.626675 13.977534
10771 2.623052 13.977534
10772 2.619429 13.977534
10773 2.615806 13.977534
10774 2.612183 13.977534
10775 2.608560 13.977534
10776 2.604937 13.973911
10777 2.601314 13.973911
10778 2.597691 13.973911
10779 2.594068 13.973911
10780 2.590445 13.973911
10781 2.586822 13.973911
10782 2.583199 13.973911
10783 2.579576 13.973911
10784 2.575953 13.973911
10785 2.572330 13.973911
10786 2.568707 13.973911
10787 2.565084 13.973911
10788 2.561461 13.973911
10789 2.557838 13.973911
10790 2.554215 13.973911
10791 2.550592 13.973911
10792 2.546969 13.973911
10793 2.543346 13.973911
10794 2.539723 13.973911
10795 2.536100 13.973911
10796 2.532477 13.973911
10797 2.528854 13.973911
10798 2.525231 13.973911
10799 2.521608 13.973911
10800 2.517985 13.973911
10801 2.514362 13.973911
10802 2.510739 13.973911
10803 2.507116 13.970288
10804 2.503493 13.970288
10805 2.499870 13.966665
10806 2.496247 13.966665
10807 2.492624 13.963042
10808 2.489001 13.963042
10809 2.485378 13.959419
10810 2.481755 13.959419
10811 2.478132 13.955796
10812 2.474509 13.955796
10813 2.470886 13.952173
10814 2.467263 13.952173
10815 2.463640 13.952173
10816 2.460017 13.952173
10817 2.456394 13.952173
10818 2.452771 13.952173
10819 2.449148 13.952173
10820 2.445525 13.952173
10821 2.441902 13.952173
10822 2.438279 13.952173
10823 2.434656 13.948550
10824 2.431033 13.948550
10825 2.427410 13.948550
10826 2.423787 13.948550
10827 2.420164 13.944927
10828 2.416541 13.944927
10829 2.412918 13.941304
10830 2.409295 13.941304
10831 2.405672 13.937681
10832 2.402049 13.937681
10833 2.398426 13.937681
10834 2.394803 13.937681
10835 2.391180 13.937681
10836 2.387557 13.937681
10837 2.383934 13.937681
10838 2.380311 13.937681
10839 2.376688 13.937681
10840 2.373065 13.937681
10841 2.369442 13.937681
10842 2.365819 13.937681
10843 2.362196 13.937681
10844 2.358573 13.937681
10845 2.354950 13.937681
10846 2.351327 13.937681
10847 2.347704 13.937681
10848 2.344081 13.937681
10849 2.340458 13.937681
10850 2.336835 13.937681
10851 2.333212 13.937681
10852 2.329589 13.937681
10853 2.325966 13.937681
10854 2.322343 13.934058
10855 2.318720 13.934058
10856 2.315097 13.934058
10857 2.311474 13.934058
10858 2.307851 13.934058
10859 2.304228 13.934058
10860 2.300605 13.930435
10861 2.296982 13.926812
10862 2.293359 13.923189
10863 2.289736 13.919566
10864 2.286113 13.919566
10865 2.282490 13.915943
10866 2.278867 13.915943
10867 2.275244 13.912320
10868 2.271621 13.912320
10869 2.267998 13.908697
10870 2.264375 13.908697
10871 2.260752 13.905074
10872 2.257129 13.905074
10873 2.253506 13.901451
10874 2.249883 13.901451
10875 2.246260 13.897828
10876 2.242637 13.897828
10877 2.239014 13.897828
10878 2.235391 13.897828
10879 2.231768 13.897828
10880 2.228145 13.897828
10881 2.224522 13.897828
10882 2.220899 13.897828
10883 2.217276 13.897828
10884 2.213653 13.897828
10885 2.210030 13.897828
10886 2.206407 13.897828
10887 2.202784 13.897828
10888 2.199161 13.897828
10889 2.195538 13.897828
10890 2.191915 13.894205
10891 2.188292 13.894205
10892 2.184669 13.890582
10893 2.181046 13.890582
10894 2.177423 13.886959
10895 2.173800 13.886959
10896 2.170177 13.883336
10897 2.166554 13.883336
10898 2.162931 13.879713
10899 2.159308 13.879713
10900 2.155685 13.876090
10901 2.152062 13.876090
10902 2.148439 13.872467
10903 2.144816 13.872467
10904 2.141193 13.868844
10905 2.137570 13.868844
10906 2.133947 13.868844
10907 2.130324 13.868844
10908 2.126701 13.868844
10909 2.123078 13.868844
10910 2.119455 13.868844
10911 2.115832 13.868844
10912 2.112209 13.868844
10913 2.108586 13.868844
10914 2.104963 13.868844
10915 2.101340 13.868844
10916 2.097717 13.868844
10917 2.094094 13.868844
10918 2.090471 13.868844
10919 2.086848 13.868844
10920 2.083225 13.868844
10921 2.079602 13.868844
10922 2.075979 13.868844
10923 2.072356 13.868844
10924 2.068733 13.868844
10925 2.065110 13.868844
10926 2.061487 13.868844
10927 2.057864 13.868844
10928 2.054241 13.868844
10929 2.050618 13.872467
10930 2.046995 13.872467
10931 2.043372 13.872467
10932 2.039749 13.868844
10933 2.036126 13.868844
10934 2.032503 13.865221
10935 2.028880 13.865221
10936 2.025257 13.861598
10937 2.021634 13.861598
10938 2.018011 13.857975
10939 2.014388 13.857975
10940 2.010765 13.854352
10941 2.007142 13.854352
10942 2.003519 13.850729
10943 1.999896 13.850729
10944 1.996273 13.847106
10945 1.992650 13.847106
10946 1.989027 13.847106
10947 1.985404 13.847106
10948 1.981781 13.847106
10949 1.978158 13.847106
10950 1.974535 13.847106
10951 1.970912 13.847106
10952 1.967289 13.847106
10953 1.963666 13.847106
10954 1.960043 13.847106
10955 1.956420 13.847106
10956 1.952797 13.847106
10957 1.949174 13.843483
10958 1.945551 13.843483
10959 1.941928 13.843483
10960 1.938305 13.839860
10961 1.934682 13.839860
10962 1.931059 13.839860
10963 1.927436 13.836237
10964 1.923813 13.836237
10965 1.920190 13.836237
10966 1.916567 13.836237
10967 1.912944 13.836237
10968 1.909321 13.836237
10969 1.905698 13.836237
10970 1.902075 13.836237
10971 1.898452 13.836237
10972 1.894829 13.836237
10973 1.891206 13.836237
10974 1.887583 13.836237
10975 1.883960 13.836237
10976 1.880337 13.836237
10977 1.876714 13.836237
10978 1.873091 13.832614
10979 1.869468 13.828991
10980 1.865845 13.828991
10981 1.862222 13.825368
10982 1.858599 13.825368
10983 1.854976 13.821745
10984 1.851353 13.821745
10985 1.847730 13.818122
10986 1.844107 13.818122
10987 1.840484 13.814499
10988 1.836861 13.814499
10989 1.833238 13.810876
10990 1.829615 13.810876
10991 1.825992 13.807253
10992 1.822369 13.807253
10993 1.818746 13.807253
10994 1.815123 13.807253
10995 1.811500 13.807253
10996 1.807877 13.807253
10997 1.804254 13.807253
10998 1.800631 13.807253
10999 1.797008 13.807253
11000 1.793385 13.807253
11001 1.789762 13.807253
11002 1.786139 13.807253
11003 1.782516 13.807253
11004 1.778893 13.807253
11005 1.775270 13.807253
11006 1.771647 13.807253
11007 1.768024 13.807253
11008 1.764401 13.807253
11009 1.760778 13.807253
11010 1.757155 13.807253
11011 1.753532 13.803630
11012 1.749909 13.803630
11013 1.746286 13.800007
11014 1.742663 13.800007
11015 1.739040 13.796384
11016 1.735417 13.796384
11017 1.731794 13.792761
11018 1.728171 13.792761
11019 1.724548 13.792761
11020 1.720925 13.789138
11021 1.717302 13.789138
11022 1.713679 13.789138
11023 1.710056 13.789138
11024 1.706433 13.789138
11025 1.702810 13.789138
11026 1.699187 13.789138
11027 1.695564 13.789138
11028 1.691941 13.789138
11029 1.688318 13.789138
11030 1.684695 13.789138
11031 1.681072 13.789138
11032 1.677449 13.785515
11033 1.673826 13.785515
11034 1.670203 13.781892
11035 1.666580 13.781892
11036 1.662957 13.778269
11037 1.659334 13.778269
11038 1.655711 13.774646
11039 1.652088 13.774646
11040 1.648465 13.771023
11041 1.644842 13.771023
11042 1.641219 13.767400
11043 1.637596 13.767400
11044 1.633973 13.767400
11045 1.630350 13.763777
11046 1.626727 13.763777
11047 1.623104 13.763777
11048 1.619481 13.763777
11049 1.615858 13.763777
11050 1.612235 13.763777
11051 1.608612 13.763777
11052 1.604989 13.763777
11053 1.601366 13.763777
11054 1.597743 13.763777
11055 1.594120 13.763777
11056 1.590497 13.763777
11057 1.586874 13.763777
11058 1.583251 13.763777
11059 1.579628 13.763777
11060 1.576005 13.760154
11061 1.572382 13.760154
11062 1.568759 13.756531
11063 1.565136 13.756531
11064 1.561513 13.752908
11065 1.557890 13.752908
11066 1.554267 13.749285
11067 1.550644 13.749285
11068 1.547021 13.745662
11069 1.543398 13.745662
11070 1.539775 13.742039
11071 1.536152 13.742039
11072 1.532529 13.742039
11073 1.528906 13.742039
11074 1.525283 13.738416
11075 1.521660 13.738416
11076 1.518037 13.738416
11077 1.514414 13.734793
11078 1.514414 13.731170
11079 1.510791 13.727547
11080 1.507168 13.723924
11081 1.507168 13.720301
11082 1.503545 13.716678
11083 1.499922 13.713055
11084 1.496299 13.709432
11085 1.492676 13.705809
11086 1.489053 13.702186
11087 1.489053 13.698563
11088 1.489053 13.694940
11089 1.489053 13.691317
11090 1.489053 13.687694
11091 1.489053 13.684071
11092 1.489053 13.680448
11093 1.489053 13.676825
11094 1.489053 13.673202
11095 1.489053 13.669579
11096 1.489053 13.665956
11097 1.489053 13.662333
11098 1.489053 13.658710
11099 1.489053 13.655087
11100 1.489053 13.651464
11101 1.489053 13.647841
11102 1.489053 13.644218
11103 1.489053 13.640595
11104 1.489053 13.636972
11105 1.489053 13.633349
11106 1.485430 13.629726
11107 1.485430 13.626103
11108 1.481807 13.622480
11109 1.481807 13.618857
11110 1.478184 13.615234
11111 1.478184 13.611611
11112 1.474561 13.607988
11113 1.474561 13.604365
11114 1.470938 13.600742
11115 1.470938 13.597119
11116 1.467315 13.593496
11117 1.467315 13.589873
11118 1.463692 13.586250
11119 1.460069 13.586250
11120 1.456446 13.582627
11121 1.452823 13.582627
11122 1.449200 13.579004
11123 1.445577 13.579004
11124 1.441954 13.575381
11125 1.438331 13.571758
11126 1.438331 13.568135
11127 1.434708 13.564512
11128 1.434708 13.560889
11129 1.431085 13.557266
11130 1.431085 13.553643
11131 1.427462 13.550020
11132 1.423839 13.546397
11133 1.420216 13.542774
11134 1.416593 13.539151
11135 1.412970 13.535528
11136 1.409347 13.535528
11137 1.405724 13.531905
11138 1.402101 13.528282
11139 1.398478 13.528282
11140 1.398478 13.524659
11141 1.394855 13.521036
11142 1.391232 13.517413
11143 1.391232 13.513790
11144 1.391232 13.510167
11145 1.387609 13.506544
11146 1.387609 13.502921
11147 1.387609 13.499298
11148 1.387609 13.495675
11149 1.387609 13.492052
11150 1.387609 13.488429
11151 1.387609 13.484806
11152 1.387609 13.481183
11153 1.387609 13.477560
11154 1.387609 13.473937
11155 1.387609 13.470314
11156 1.387609 13.466691
11157 1.383986 13.463068
11158 1.383986 13.459445
11159 1.380363 13.455822
11160 1.380363 13.452199
11161 1.376740 13.448576
11162 1.376740 13.444953
11163 1.373117 13.441330
11164 1.373117 13.437707
11165 1.369494 13.434084
11166 1.369494 13.430461
11167 1.369494 13.426838
11168 1.369494 13.423215
11169 1.369494 13.419592
11170 1.369494 13.415969
11171 1.369494 13.412346
11172 1.369494 13.408723
11173 1.369494 13.405100
11174 1.369494 13.401477
11175 1.369494 13.397854
11176 1.369494 13.394231
11177 1.369494 13.390608
11178 1.369494 13.386985
11179 1.369494 13.383362
11180 1.369494 13.379739
11181 1.369494 13.376116
11182 1.365871 13.372493
11183 1.365871 13.368870
11184 1.362248 13.365247
11185 1.362248 13.361624
11186 1.358625 13.358001
11187 1.358625 13.354378
11188 1.355002 13.350755
11189 1.355002 13.347132
11190 1.351379 13.343509
11191 1.351379 13.339886
11192 1.347756 13.336263
11193 1.347756 13.332640
11194 1.344133 13.329017
11195 1.340510 13.325394
11196 1.336887 13.321771
11197 1.333264 13.318148
11198 1.329641 13.314525
11199 1.326018 13.310902
11200 1.322395 13.307279
11201 1.318772 13.307279
11202 1.315149 13.303656
11203 1.311526 13.300033
11204 1.307903 13.296410
11205 1.304280 13.292787
11206 1.300657 13.289164
11207 1.297034 13.285541
11208 1.297034 13.281918
11209 1.293411 13.278295
11210 1.293411 13.274672
11211 1.289788 13.271049
11212 1.289788 13.267426
11213 1.286165 13.263803
11214 1.282542 13.260180
11215 1.278919 13.256557
11216 1.275296 13.252934
11217 1.271673 13.249311
11218 1.268050 13.245688
11219 1.264427 13.242065
11220 1.260804 13.238442
11221 1.257181 13.234819
11222 1.253558 13.231196
11223 1.249935 13.231196
11224 1.246312 13.227573
11225 1.246312 13.223950
11226 1.246312 13.220327
11227 1.246312 13.216704
11228 1.246312 13.213081
11229 1.246312 13.209458
11230 1.246312 13.205835
11231 1.246312 13.202212
11232 1.246312 13.198589
11233 1.246312 13.194966
11234 1.246312 13.191343
11235 1.246312 13.187720
11236 1.246312 13.184097
11237 1.246312 13.180474
11238 1.246312 13.176851
11239 1.246312 13.173228
11240 1.246312 13.169605
11241 1.246312 13.165982
11242 1.246312 13.162359
11243 1.246312 13.158736
11244 1.246312 13.155113
11245 1.246312 13.151490
11246 1.246312 13.147867
11247 1.246312 13.144244
11248 1.246312 13.140621
11249 1.246312 13.136998
11250 1.246312 13.133375
11251 1.246312 13.129752
11252 1.246312 13.126129
11253 1.246312 13.122506
11254 1.246312 13.118883
11255 1.246312 13.115260
11256 1.246312 13.111637
11257 1.246312 13.108014
11258 1.246312 13.104391
11259 1.246312 13.100768
11260 1.246312 13.097145
11261 1.246312 13.093522
11262 1.246312 13.089899
11263 1.246312 13.086276
11264 1.246312 13.082653
11265 1.246312 13.079030
11266 1.246312 13.075407
11267 1.246312 13.071784
11268 1.246312 13.068161
11269 1.246312 13.064538
11270 1.246312 13.060915
11271 1.246312 13.057292
11272 1.242689 13.053669
11273 1.242689 13.050046
11274 1.239066 13.046423
11275 1.239066 13.042800
11276 1.235443 13.039177
11277 1.235443 13.035554
11278 1.231820 13.031931
11279 1.231820 13.028308
11280 1.228197 13.024685
11281 1.228197 13.021062
11282 1.224574 13.017439
11283 1.224574 13.013816
11284 1.220951 13.010193
11285 1.217328 13.006570
11286 1.213705 13.002947
11287 1.213705 12.999324
11288 1.210082 12.995701
11289 1.206459 12.992078
11290 1.206459 12.988455
11291 1.202836 12.984832
11292 1.202836 12.981209
11293 1.202836 12.977586
11294 1.199213 12.973963
11295 1.199213 12.970340
11296 1.195590 12.966717
11297 1.195590 12.963094
11298 1.191967 12.959471
11299 1.191967 12.955848
11300 1.188344 12.952225
11301 1.188344 12.948602
11302 1.184721 12.944979
11303 1.184721 12.941356
11304 1.181098 12.937733
11305 1.181098 12.934110
11306 1.177475 12.930487
11307 1.173852 12.926864
11308 1.173852 12.923241
11309 1.170229 12.919618
11310 1.170229 12.915995
11311 1.170229 12.912372
11312 1.170229 12.908749
11313 1.170229 12.905126
11314 1.170229 12.901503
11315 1.170229 12.897880
11316 1.170229 12.894257
11317 1.170229 12.890634
11318 1.170229 12.887011
11319 1.170229 12.883388
11320 1.170229 12.879765
11321 1.166606 12.876142
11322 1.166606 12.872519
11323 1.162983 12.868896
11324 1.162983 12.865273
11325 1.159360 12.861650
11326 1.159360 12.858027
11327 1.155737 12.854404
11328 1.155737 12.850781
11329 1.152114 12.847158
11330 1.152114 12.843535
11331 1.148491 12.839912
11332 1.148491 12.836289
11333 1.144868 12.832666
11334 1.141245 12.829043
11335 1.137622 12.829043
11336 1.133999 12.825420
11337 1.130376 12.821797
11338 1.126753 12.821797
11339 1.123130 12.818174
11340 1.119507 12.814551
11341 1.115884 12.810928
11342 1.115884 12.807305
11343 1.112261 12.803682
11344 1.112261 12.800059
11345 1.112261 12.796436
11346 1.112261 12.792813
11347 1.112261 12.789190
11348 1.112261 12.785567
11349 1.112261 12.781944
11350 1.112261 12.778321
11351 1.112261 12.774698
11352 1.112261 12.771075
11353 1.112261 12.767452
11354 1.112261 12.763829
11355 1.112261 12.760206
11356 1.112261 12.756583
11357 1.112261 12.752960
11358 1.112261 12.749337
11359 1.112261 12.745714
11360 1.112261 12.742091
11361 1.112261 12.738468
11362 1.112261 12.734845
11363 1.112261 12.731222
11364 1.112261 12.727599
11365 1.112261 12.723976
11366 1.112261 12.720353
11367 1.112261 12.716730
11368 1.112261 12.713107
11369 1.112261 12.709484
11370 1.112261 12.705861
11371 1.112261 12.702238
11372 1.112261 12.698615
11373 1.112261 12.694992
11374 1.108638 12.691369
11375 1.108638 12.687746
11376 1.105015 12.684123
11377 1.105015 12.680500
11378 1.101392 12.676877
11379 1.101392 12.673254
11380 1.097769 12.669631
11381 1.097769 12.666008
11382 1.094146 12.662385
11383 1.094146 12.658762
11384 1.090523 12.655139
11385 1.090523 12.651516
11386 1.086900 12.647893
11387 1.086900 12.644270
11388 1.083277 12.640647
11389 1.079654 12.637024
11390 1.076031 12.633401
11391 1.072408 12.629778
11392 1.068785 12.626155
11393 1.065162 12.622532
11394 1.061539 12.618909
11395 1.057916 12.615286
11396 1.057916 12.611663
11397 1.057916 12.608040
11398 1.057916 12.604417
11399 1.057916 12.600794
11400 1.057916 12.597171
11401 1.057916 12.593548
11402 1.057916 12.589925
11403 1.057916 12.586302
11404 1.057916 12.582679
11405 1.057916 12.579056
11406 1.057916 12.575433
11407 1.057916 12.571810
11408 1.057916 12.568187
11409 1.057916 12.564564
11410 1.057916 12.560941
11411 1.057916 12.557318
11412 1.057916 12.553695
11413 1.057916 12.550072
11414 1.057916 12.546449
11415 1.057916 12.542826
11416 1.057916 12.539203
11417 1.057916 12.535580
11418 1.057916 12.531957
11419 1.054293 12.528334
11420 1.054293 12.524711
11421 1.050670 12.521088
11422 1.050670 12.517465
11423 1.047047 12.513842
11424 1.047047 12.510219
11425 1.043424 12.506596
11426 1.043424 12.502973
11427 1.039801 12.499350
11428 1.039801 12.495727
11429 1.036178 12.492104
11430 1.036178 12.488481
11431 1.032555 12.484858
11432 1.028932 12.481235
11433 1.025309 12.477612
11434 1.021686 12.473989
11435 1.018063 12.470366
11436 1.014440 12.466743
11437 1.010817 12.463120
11438 1.007194 12.459497
11439 1.007194 12.455874
11440 1.007194 12.452251
11441 1.007194 12.448628
11442 1.007194 12.445005
11443 1.007194 12.441382
11444 1.007194 12.437759
11445 1.003571 12.434136
11446 1.003571 12.430513
11447 1.003571 12.426890
11448 1.003571 12.423267
11449 1.003571 12.419644
11450 0.999948 12.416021
11451 0.999948 12.412398
11452 0.999948 12.408775
11453 0.996325 12.405152
11454 0.996325 12.401529
11455 0.996325 12.397906
11456 0.992702 12.394283
11457 0.992702 12.390660
11458 0.989079 12.387037
11459 0.989079 12.383414
11460 0.989079 12.379791
11461 0.989079 12.376168
11462 0.989079 12.372545
11463 0.989079 12.368922
11464 0.989079 12.365299
11465 0.989079 12.361676
11466 0.989079 12.358053
11467 0.989079 12.354430
11468 0.989079 12.350807
11469 0.989079 12.347184
11470 0.989079 12.343561
11471 0.989079 12.339938
11472 0.989079 12.336315
11473 0.989079 12.332692
11474 0.989079 12.329069
11475 0.989079 12.325446
11476 0.989079 12.321823
11477 0.989079 12.318200
11478 0.989079 12.314577
11479 0.989079 12.310954
11480 0.989079 12.307331
11481 0.989079 12.303708
11482 0.989079 12.300085
11483 0.989079 12.296462
11484 0.989079 12.292839
11485 0.989079 12.289216
11486 0.989079 12.285593
11487 0.989079 12.281970
11488 0.989079 12.278347
11489 0.989079 12.274724
11490 0.989079 12.271101
11491 0.989079 12.267478
11492 0.989079 12.263855
11493 0.989079 12.260232
11494 0.989079 12.256609
11495 0.985456 12.252986
11496 0.985456 12.249363
11497 0.981833 12.245740
11498 0.981833 12.242117
11499 0.978210 12.238494
11500 0.978210 12.234871
11501 0.974587 12.231248
11502 0.974587 12.227625
11503 0.974587 12.224002
11504 0.974587 12.220379
11505 0.974587 12.216756
11506 0.974587 12.213133
11507 0.974587 12.209510
11508 0.974587 12.205887
11509 0.974587 12.202264
11510 0.974587 12.198641
11511 0.974587 12.195018
11512 0.974587 12.191395
11513 0.974587 12.187772
11514 0.974587 12.184149
11515 0.974587 12.180526
11516 0.974587 12.176903
11517 0.970964 12.173280
11518 0.970964 12.169657
11519 0.967341 12.166034
11520 0.967341 12.162411
11521 0.963718 12.158788
11522 0.963718 12.155165
11523 0.960095 12.151542
11524 0.960095 12.147919
11525 0.956472 12.144296
11526 0.956472 12.140673
11527 0.952849 12.137050
11528 0.952849 12.133427
11529 0.949226 12.129804
11530 0.945603 12.126181
11531 0.941980 12.126181
11532 0.938357 12.122558
11533 0.934734 12.118935
11534 0.931111 12.118935
11535 0.927488 12.115312
11536 0.923865 12.111689
11537 0.920242 12.111689
11538 0.916619 12.108066
11539 0.912996 12.104443
11540 0.909373 12.100820
11541 0.905750 12.097197
11542 0.902127 12.093574
11543 0.898504 12.089951
11544 0.894881 12.086328
11545 0.894881 12.082705
11546 0.894881 12.079082
11547 0.891258 12.075459
11548 0.891258 12.071836
11549 0.891258 12.068213
11550 0.891258 12.064590
11551 0.891258 12.060967
11552 0.894881 12.057344
11553 0.894881 12.053721
11554 0.894881 12.050098
11555 0.894881 12.046475
11556 0.894881 12.042852
11557 0.894881 12.039229
11558 0.894881 12.035606
11559 0.894881 12.031983
11560 0.894881 12.028360
11561 0.894881 12.024737
11562 0.894881 12.021114
11563 0.894881 12.017491
11564 0.894881 12.013868
11565 0.894881 12.010245
11566 0.894881 12.006622
11567 0.894881 12.002999
11568 0.894881 11.999376
11569 0.894881 11.995753
11570 0.894881 11.992130
11571 0.894881 11.988507
11572 0.894881 11.984884
11573 0.894881 11.981261
11574 0.894881 11.977638
11575 0.894881 11.974015
11576 0.894881 11.970392
11577 0.894881 11.966769
11578 0.891258 11.963146
11579 0.891258 11.959523
11580 0.887635 11.955900
11581 0.887635 11.952277
11582 0.884012 11.948654
11583 0.884012 11.945031
11584 0.884012 11.941408
11585 0.884012 11.937785
11586 0.884012 11.934162
11587 0.884012 11.930539
11588 0.884012 11.926916
11589 0.880389 11.923293
11590 0.880389 11.919670
11591 0.876766 11.916047
11592 0.876766 11.912424
11593 0.873143 11.908801
11594 0.873143 11.905178
11595 0.869520 11.901555
11596 0.869520 11.897932
11597 0.865897 11.894309
11598 0.865897 11.890686
11599 0.862274 11.887063
11600 0.862274 11.883440
11601 0.858651 11.879817
11602 0.855028 11.876194
11603 0.851405 11.876194
11604 0.847782 11.872571
11605 0.844159 11.872571
11606 0.840536 11.868948
11607 0.836913 11.868948
11608 0.833290 11.865325
11609 0.829667 11.865325
11610 0.826044 11.861702
11611 0.826044 11.858079
11612 0.822421 11.854456
11613 0.818798 11.850833
11614 0.815175 11.847210
11615 0.815175 11.843587
11616 0.811552 11.839964
11617 0.807929 11.836341
11618 0.804306 11.832718
11619 0.800683 11.829095
11620 0.797060 11.825472
11621 0.793437 11.821849
11622 0.789814 11.818226
11623 0.786191 11.818226
11624 0.782568 11.814603
11625 0.778945 11.814603
11626 0.775322 11.810980
11627 0.771699 11.810980
11628 0.768076 11.807357
11629 0.764453 11.803734
11630 0.760830 11.800111
11631 0.757207 11.796488
11632 0.753584 11.792865
11633 0.753584 11.789242
11634 0.753584 11.785619
11635 0.753584 11.781996
11636 0.753584 11.778373
11637 0.749961 11.774750
11638 0.749961 11.771127
11639 0.749961 11.767504
11640 0.749961 11.763881
11641 0.753584 11.760258
11642 0.753584 11.756635
11643 0.753584 11.753012
11644 0.757207 11.749389
11645 0.757207 11.745766
11646 0.760830 11.742143
11647 0.760830 11.738520
11648 0.764453 11.734897
11649 0.764453 11.731274
11650 0.768076 11.727651
11651 0.768076 11.724028
11652 0.768076 11.720405
11653 0.768076 11.716782
11654 0.768076 11.713159
11655 0.768076 11.709536
11656 0.768076 11.705913
11657 0.768076 11.702290
11658 0.768076 11.698667
11659 0.768076 11.695044
11660 0.768076 11.691421
11661 0.768076 11.687798
11662 0.768076 11.684175
11663 0.768076 11.680552
11664 0.768076 11.676929
11665 0.768076 11.673306
11666 0.768076 11.669683
11667 0.768076 11.666060
11668 0.768076 11.662437
11669 0.768076 11.658814
11670 0.768076 11.655191
11671 0.768076 11.651568
11672 0.768076 11.647945
11673 0.764453 11.644322
11674 0.764453 11.640699
11675 0.760830 11.637076
11676 0.760830 11.633453
11677 0.757207 11.629830
11678 0.757207 11.626207
11679 0.753584 11.622584
11680 0.753584 11.618961
11681 0.753584 11.615338
11682 0.753584 11.611715
11683 0.757207 11.608092
11684 0.760830 11.604469
11685 0.760830 11.600846
11686 0.764453 11.597223
11687 0.764453 11.593600
11688 0.768076 11.589977
11689 0.768076 11.586354
11690 0.771699 11.582731
11691 0.771699 11.579108
11692 0.775322 11.575485
11693 0.775322 11.571862
11694 0.778945 11.568239
11695 0.778945 11.564616
11696 0.782568 11.560993
11697 0.782568 11.557370
11698 0.782568 11.553747
11699 0.782568 11.550124
11700 0.782568 11.546501
11701 0.782568 11.542878
11702 0.782568 11.539255
11703 0.782568 11.535632
11704 0.782568 11.532009
11705 0.782568 11.528386
11706 0.786191 11.524763
11707 0.786191 11.521140
11708 0.789814 11.517517
11709 0.789814 11.513894
11710 0.793437 11.510271
11711 0.793437 11.506648
11712 0.797060 11.503025
11713 0.797060 11.499402
11714 0.800683 11.495779
11715 0.800683 11.492156
11716 0.804306 11.488533
11717 0.804306 11.484910
11718 0.804306 11.481287
11719 0.804306 11.477664
11720 0.804306 11.474041
11721 0.804306 11.470418
11722 0.804306 11.466795
11723 0.804306 11.463172
11724 0.804306 11.459549
11725 0.804306 11.455926
11726 0.804306 11.452303
11727 0.804306 11.448680
11728 0.804306 11.445057
11729 0.804306 11.441434
11730 0.804306 11.437811
11731 0.804306 11.434188
11732 0.804306 11.430565
11733 0.804306 11.426942
11734 0.804306 11.423319
11735 0.804306 11.419696
11736 0.804306 11.416073
11737 0.804306 11.412450
11738 0.804306 11.408827
11739 0.800683 11.405204
11740 0.800683 11.401581
11741 0.797060 11.397958
11742 0.797060 11.394335
11743 0.793437 11.390712
11744 0.793437 11.387089
11745 0.789814 11.383466
11746 0.789814 11.379843
11747 0.786191 11.376220
11748 0.786191 11.372597
11749 0.782568 11.368974
11750 0.782568 11.365351
11751 0.778945 11.361728
11752 0.778945 11.358105
11753 0.778945 11.354482
11754 0.775322 11.350859
11755 0.775322 11.347236
11756 0.775322 11.343613
11757 0.775322 11.339990
11758 0.775322 11.336367
11759 0.775322 11.332744
11760 0.775322 11.329121
11761 0.775322 11.325498
11762 0.775322 11.321875
11763 0.775322 11.318252
11764 0.775322 11.314629
11765 0.775322 11.311006
11766 0.775322 11.307383
11767 0.775322 11.303760
11768 0.775322 11.300137
11769 0.775322 11.296514
11770 0.775322 11.292891
11771 0.775322 11.289268
11772 0.775322 11.285645
11773 0.775322 11.282022
11774 0.771699 11.278399
11775 0.771699 11.274776
11776 0.768076 11.271153
11777 0.768076 11.267530
11778 0.764453 11.263907
11779 0.764453 11.260284
11780 0.764453 11.256661
11781 0.764453 11.253038
11782 0.768076 11.249415
11783 0.768076 11.245792
11784 0.768076 11.242169
11785 0.771699 11.238546
11786 0.771699 11.234923
11787 0.775322 11.231300
11788 0.775322 11.227677
11789 0.778945 11.224054
11790 0.778945 11.220431
11791 0.782568 11.216808
11792 0.782568 11.213185
11793 0.786191 11.209562
11794 0.786191 11.205939
11795 0.789814 11.202316
11796 0.789814 11.198693
11797 0.793437 11.195070
11798 0.793437 11.191447
11799 0.793437 11.187824
11800 0.793437 11.184201
11801 0.793437 11.180578
11802 0.793437 11.176955
11803 0.793437 11.173332
11804 0.793437 11.169709
11805 0.793437 11.166086
11806 0.793437 11.162463
11807 0.793437 11.158840
11808 0.793437 11.155217
11809 0.793437 11.151594
11810 0.793437 11.147971
11811 0.793437 11.144348
11812 0.793437 11.140725
11813 0.793437 11.137102
11814 0.793437 11.133479
11815 0.793437 11.129856
11816 0.793437 11.126233
11817 0.797060 11.122610
11818 0.800683 11.118987
11819 0.804306 11.115364
11820 0.807929 11.111741
11821 0.811552 11.108118
11822 0.815175 11.108118
11823 0.818798 11.104495
11824 0.822421 11.104495
11825 0.826044 11.100872
11826 0.826044 11.097249
11827 0.829667 11.093626
11828 0.829667 11.090003
11829 0.833290 11.086380
11830 0.833290 11.082757
11831 0.836913 11.079134
11832 0.836913 11.075511
11833 0.840536 11.071888
11834 0.840536 11.068265
11835 0.844159 11.064642
11836 0.844159 11.061019
11837 0.847782 11.057396
11838 0.847782 11.053773
11839 0.847782 11.050150
11840 0.847782 11.046527
11841 0.847782 11.042904
11842 0.847782 11.039281
11843 0.847782 11.035658
11844 0.847782 11.032035
11845 0.847782 11.028412
11846 0.847782 11.024789
11847 0.847782 11.021166
11848 0.847782 11.017543
11849 0.847782 11.013920
11850 0.847782 11.010297
11851 0.847782 11.006674
11852 0.847782 11.003051
11853 0.847782 10.999428
11854 0.847782 10.995805
11855 0.847782 10.992182
11856 0.847782 10.988559
11857 0.847782 10.984936
11858 0.847782 10.981313
11859 0.847782 10.977690
11860 0.847782 10.974067
11861 0.847782 10.970444
11862 0.851405 10.966821
11863 0.851405 10.963198
11864 0.855028 10.959575
11865 0.855028 10.955952
11866 0.858651 10.952329
11867 0.858651 10.948706
11868 0.862274 10.945083
11869 0.862274 10.941460
11870 0.865897 10.937837
11871 0.865897 10.934214
11872 0.869520 10.930591
11873 0.869520 10.926968
11874 0.873143 10.923345
11875 0.873143 10.919722
11876 0.873143 10.916099
11877 0.873143 10.912476
11878 0.873143 10.908853
11879 0.873143 10.905230
11880 0.873143 10.901607
11881 0.873143 10.897984
11882 0.873143 10.894361
11883 0.873143 10.890738
11884 0.873143 10.887115
11885 0.873143 10.883492
11886 0.873143 10.879869
11887 0.873143 10.876246
11888 0.873143 10.872623
11889 0.873143 10.869000
11890 0.873143 10.865377
11891 0.873143 10.861754
11892 0.873143 10.858131
11893 0.873143 10.854508
11894 0.873143 10.850885
11895 0.873143 10.847262
11896 0.873143 10.843639
11897 0.869520 10.840016
11898 0.869520 10.836393
11899 0.865897 10.832770
11900 0.865897 10.829147
11901 0.862274 10.825524
11902 0.862274 10.821901
11903 0.858651 10.818278
11904 0.858651 10.814655
11905 0.855028 10.811032
11906 0.855028 10.807409
11907 0.851405 10.803786
11908 0.851405 10.800163
11909 0.847782 10.796540
11910 0.844159 10.796540
11911 0.840536 10.792917
11912 0.836913 10.792917
11913 0.833290 10.789294
11914 0.829667 10.789294
11915 0.826044 10.785671
11916 0.822421 10.785671
11917 0.818798 10.782048
11918 0.815175 10.778425
11919 0.811552 10.778425
11920 0.807929 10.774802
11921 0.804306 10.771179
11922 0.804306 10.767556
11923 0.804306 10.763933
11924 0.804306 10.760310
11925 0.800683 10.756687
11926 0.800683 10.753064
11927 0.797060 10.749441
11928 0.797060 10.745818
11929 0.793437 10.742195
11930 0.793437 10.738572
11931 0.789814 10.734949
11932 0.789814 10.731326
11933 0.786191 10.727703
11934 0.786191 10.724080
11935 0.782568 10.720457
11936 0.782568 10.716834
11937 0.778945 10.713211
11938 0.775322 10.709588
11939 0.771699 10.709588
11940 0.768076 10.705965
11941 0.764453 10.702342
11942 0.760830 10.702342
11943 0.757207 10.698719
11944 0.753584 10.698719
11945 0.749961 10.695096
11946 0.746338 10.691473
11947 0.746338 10.687850
11948 0.742715 10.684227
11949 0.742715 10.680604
11950 0.739092 10.676981
11951 0.739092 10.673358
11952 0.735469 10.669735
11953 0.735469 10.666112
11954 0.735469 10.662489
11955 0.735469 10.658866
11956 0.735469 10.655243
11957 0.735469 10.651620
11958 0.735469 10.647997
11959 0.739092 10.644374
11960 0.739092 10.640751
11961 0.739092 10.637128
11962 0.742715 10.633505
11963 0.742715 10.629882
11964 0.746338 10.626259
11965 0.746338 10.622636
11966 0.749961 10.619013
11967 0.749961 10.615390
11968 0.753584 10.611767
11969 0.753584 10.608144
11970 0.757207 10.604521
11971 0.757207 10.600898
11972 0.760830 10.597275
11973 0.760830 10.593652
11974 0.764453 10.590029
11975 0.764453 10.586406
11976 0.768076 10.582783
11977 0.768076 10.579160
11978 0.768076 10.575537
11979 0.768076 10.571914
11980 0.768076 10.568291
11981 0.768076 10.564668
11982 0.768076 10.561045
11983 0.768076 10.557422
11984 0.768076 10.553799
11985 0.768076 10.550176
11986 0.768076 10.546553
11987 0.768076 10.542930
11988 0.768076 10.539307
11989 0.768076 10.535684
11990 0.768076 10.532061
11991 0.768076 10.528438
11992 0.768076 10.524815
11993 0.768076 10.521192
11994 0.768076 10.517569
11995 0.768076 10.513946
11996 0.768076 10.510323
11997 0.768076 10.506700
11998 0.768076 10.503077
11999 0.764453 10.499454
12000 0.764453 10.495831
12001 0.764453 10.492208
12002 0.764453 10.488585
12003 0.764453 10.484962
12004 0.760830 10.481339
12005 0.760830 10.477716
12006 0.764453 10.474093
12007 0.764453 10.470470
12008 0.764453 10.466847
12009 0.764453 10.463224
12010 0.764453 10.459601
12011 0.764453 10.455978
12012 0.768076 10.452355
12013 0.768076 10.448732
12014 0.768076 10.445109
12015 0.768076 10.441486
12016 0.768076 10.437863
12017 0.768076 10.434240
12018 0.768076 10.430617
12019 0.768076 10.426994
12020 0.768076 10.423371
12021 0.768076 10.419748
12022 0.768076 10.416125
12023 0.768076 10.412502
12024 0.768076 10.408879
12025 0.768076 10.405256
12026 0.768076 10.401633
12027 0.768076 10.398010
12028 0.768076 10.394387
12029 0.768076 10.390764
12030 0.768076 10.387141
12031 0.768076 10.383518
12032 0.768076 10.379895
12033 0.768076 10.376272
12034 0.768076 10.372649
12035 0.768076 10.369026
12036 0.764453 10.365403
12037 0.764453 10.361780
12038 0.760830 10.358157
12039 0.760830 10.354534
12040 0.757207 10.350911
12041 0.757207 10.347288
12042 0.753584 10.343665
12043 0.753584 10.340042
12044 0.749961 10.336419
12045 0.749961 10.332796
12046 0.746338 10.329173
12047 0.746338 10.325550
12048 0.742715 10.321927
12049 0.739092 10.318304
12050 0.735469 10.314681
12051 0.735469 10.311058
12052 0.731846 10.307435
12053 0.731846 10.303812
12054 0.731846 10.300189
12055 0.731846 10.296566
12056 0.731846 10.292943
12057 0.731846 10.289320
12058 0.731846 10.285697
12059 0.731846 10.282074
12060 0.731846 10.278451
12061 0.731846 10.274828
12062 0.735469 10.271205
12063 0.735469 10.267582
12064 0.735469 10.263959
12065 0.735469 10.260336
12066 0.735469 10.256713
12067 0.735469 10.253090
12068 0.735469 10.249467
12069 0.735469 10.245844
12070 0.735469 10.242221
12071 0.735469 10.238598
12072 0.735469 10.234975
12073 0.735469 10.231352
12074 0.735469 10.227729
12075 0.735469 10.224106
12076 0.735469 10.220483
12077 0.735469 10.216860
12078 0.735469 10.213237
12079 0.735469 10.209614
12080 0.735469 10.205991
12081 0.735469 10.202368
12082 0.735469 10.198745
12083 0.735469 10.195122
12084 0.735469 10.191499
12085 0.735469 10.187876
12086 0.735469 10.184253
12087 0.739092 10.180630
12088 0.739092 10.177007
12089 0.739092 10.173384
12090 0.742715 10.169761
12091 0.742715 10.166138
12092 0.746338 10.162515
12093 0.746338 10.158892
12094 0.746338 10.155269
12095 0.746338 10.151646
12096 0.746338 10.148023
12097 0.746338 10.144400
12098 0.746338 10.140777
12099 0.746338 10.137154
12100 0.746338 10.133531
12101 0.746338 10.129908
12102 0.746338 10.126285
12103 0.746338 10.122662
12104 0.746338 10.119039
12105 0.746338 10.115416
12106 0.746338 10.111793
12107 0.746338 10.108170
12108 0.746338 10.104547
12109 0.746338 10.100924
12110 0.746338 10.097301
12111 0.746338 10.093678
12112 0.746338 10.090055
12113 0.746338 10.086432
12114 0.746338 10.082809
12115 0.746338 10.079186
12116 0.746338 10.075563
12117 0.742715 10.071940
12118 0.742715 10.068317
12119 0.739092 10.064694
12120 0.739092 10.061071
12121 0.735469 10.057448
12122 0.735469 10.053825
12123 0.731846 10.050202
12124 0.731846 10.046579
12125 0.731846 10.042956
12126 0.728223 10.039333
12127 0.728223 10.035710
12128 0.728223 10.032087
12129 0.724600 10.028464
12130 0.724600 10.024841
12131 0.724600 10.021218
12132 0.724600 10.017595
12133 0.724600 10.013972
12134 0.720977 10.010349
12135 0.720977 10.006726
12136 0.720977 10.003103
12137 0.720977 9.999480
12138 0.720977 9.995857
12139 0.720977 9.992234
12140 0.720977 9.988611
12141 0.720977 9.984988
12142 0.720977 9.981365
12143 0.720977 9.977742
12144 0.720977 9.974119
12145 0.720977 9.970496
12146 0.720977 9.966873
12147 0.720977 9.963250
12148 0.720977 9.959627
12149 0.720977 9.956004
12150 0.720977 9.952381
12151 0.720977 9.948758
12152 0.720977 9.945135
12153 0.720977 9.941512
12154 0.720977 9.937889
12155 0.720977 9.934266
12156 0.720977 9.930643
12157 0.717354 9.927020
12158 0.717354 9.923397
12159 0.713731 9.919774
12160 0.713731 9.916151
12161 0.710108 9.912528
12162 0.710108 9.908905
12163 0.706485 9.905282
12164 0.706485 9.901659
12165 0.702862 9.898036
12166 0.702862 9.894413
12167 0.699239 9.890790
12168 0.699239 9.887167
12169 0.695616 9.883544
12170 0.695616 9.879921
12171 0.695616 9.876298
12172 0.691993 9.872675
12173 0.691993 9.869052
12174 0.688370 9.865429
12175 0.688370 9.861806
12176 0.688370 9.858183
12177 0.688370 9.854560
12178 0.688370 9.850937
12179 0.688370 9.847314
12180 0.688370 9.843691
12181 0.688370 9.840068
12182 0.688370 9.836445
12183 0.688370 9.832822
12184 0.688370 9.829199
12185 0.688370 9.825576
12186 0.688370 9.821953
12187 0.688370 9.818330
12188 0.688370 9.814707
12189 0.688370 9.811084
12190 0.688370 9.807461
12191 0.688370 9.803838
12192 0.688370 9.800215
12193 0.688370 9.796592
12194 0.688370 9.792969
12195 0.688370 9.789346
12196 0.684747 9.785723
12197 0.684747 9.782100
12198 0.681124 9.778477
12199 0.681124 9.774854
12200 0.681124 9.771231
12201 0.681124 9.767608
12202 0.681124 9.763985
12203 0.681124 9.760362
12204 0.684747 9.756739
12205 0.684747 9.753116
12206 0.684747 9.749493
12207 0.684747 9.745870
12208 0.684747 9.742247
12209 0.684747 9.738624
12210 0.684747 9.735001
12211 0.684747 9.731378
12212 0.684747 9.727755
12213 0.684747 9.724132
12214 0.684747 9.720509
12215 0.684747 9.716886
12216 0.684747 9.713263
12217 0.684747 9.709640
12218 0.684747 9.706017
12219 0.684747 9.702394
12220 0.684747 9.698771
12221 0.684747 9.695148
12222 0.684747 9.691525
12223 0.684747 9.687902
12224 0.684747 9.684279
12225 0.684747 9.680656
12226 0.684747 9.677033
12227 0.684747 9.673410
12228 0.684747 9.669787
12229 0.684747 9.666164
12230 0.684747 9.662541
12231 0.684747 9.658918
12232 0.684747 9.655295
12233 0.684747 9.651672
12234 0.684747 9.648049
12235 0.684747 9.644426
12236 0.684747 9.640803
12237 0.684747 9.637180
12238 0.684747 9.633557
12239 0.684747 9.629934
12240 0.684747 9.626311
12241 0.684747 9.622688
12242 0.684747 9.619065
12243 0.684747 9.615442
12244 0.684747 9.611819
12245 0.684747 9.608196
12246 0.684747 9.604573
12247 0.688370 9.600950
12248 0.688370 9.597327
12249 0.688370 9.593704
12250 0.688370 9.590081
12251 0.691993 9.586458
12252 0.691993 9.582835
12253 0.695616 9.579212
12254 0.699239 9.575589
12255 0.702862 9.571966
12256 0.706485 9.568343
12257 0.710108 9.564720
12258 0.713731 9.561097
12259 0.717354 9.557474
12260 0.717354 9.553851
12261 0.720977 9.550228
12262 0.720977 9.546605
12263 0.724600 9.542982
12264 0.724600 9.539359
12265 0.728223 9.535736
12266 0.728223 9.532113
12267 0.731846 9.528490
12268 0.731846 9.524867
12269 0.735469 9.521244
12270 0.735469 9.517621
12271 0.739092 9.513998
12272 0.739092 9.510375
12273 0.739092 9.506752
12274 0.739092 9.503129
12275 0.739092 9.499506
12276 0.739092 9.495883
12277 0.739092 9.492260
12278 0.739092 9.488637
12279 0.739092 9.485014
12280 0.739092 9.481391
12281 0.739092 9.477768
12282 0.739092 9.474145
12283 0.739092 9.470522
12284 0.739092 9.466899
12285 0.739092 9.463276
12286 0.739092 9.459653
12287 0.739092 9.456030
12288 0.739092 9.452407
12289 0.739092 9.448784
12290 0.739092 9.445161
12291 0.739092 9.441538
12292 0.739092 9.437915
12293 0.739092 9.434292
12294 0.739092 9.430669
12295 0.739092 9.427046
12296 0.739092 9.423423
12297 0.739092 9.419800
12298 0.739092 9.416177
12299 0.739092 9.412554
12300 0.739092 9.408931
12301 0.739092 9.405308
12302 0.739092 9.401685
12303 0.739092 9.398062
12304 0.739092 9.394439
12305 0.739092 9.390816
12306 0.739092 9.387193
12307 0.739092 9.383570
12308 0.739092 9.379947
12309 0.739092 9.376324
12310 0.739092 9.372701
12311 0.739092 9.369078
12312 0.739092 9.365455
12313 0.739092 9.361832
12314 0.739092 9.358209
12315 0.739092 9.354586
12316 0.739092 9.350963
12317 0.739092 9.347340
12318 0.739092 9.343717
12319 0.739092 9.340094
12320 0.739092 9.336471
12321 0.739092 9.332848
12322 0.739092 9.329225
12323 0.739092 9.325602
12324 0.739092 9.321979
12325 0.739092 9.318356
12326 0.739092 9.314733
12327 0.739092 9.311110
12328 0.739092 9.307487
12329 0.735469 9.303864
12330 0.735469 9.300241
12331 0.731846 9.296618
12332 0.731846 9.292995
12333 0.728223 9.289372
12334 0.728223 9.285749
12335 0.724600 9.282126
12336 0.724600 9.278503
12337 0.720977 9.274880
12338 0.720977 9.271257
12339 0.717354 9.267634
12340 0.717354 9.264011
12341 0.713731 9.260388
12342 0.710108 9.256765
12343 0.706485 9.253142
12344 0.702862 9.249519
12345 0.702862 9.245896
12346 0.699239 9.242273
12347 0.699239 9.238650
12348 0.699239 9.235027
12349 0.699239 9.231404
12350 0.699239 9.227781
12351 0.699239 9.224158
12352 0.699239 9.220535
12353 0.695616 9.216912
12354 0.695616 9.213289
12355 0.691993 9.209666
12356 0.691993 9.206043
12357 0.688370 9.202420
12358 0.688370 9.198797
12359 0.684747 9.195174
12360 0.684747 9.191551
12361 0.681124 9.187928
12362 0.681124 9.184305
12363 0.677501 9.180682
12364 0.677501 9.177059
12365 0.673878 9.173436
12366 0.670255 9.169813
12367 0.666632 9.166190
12368 0.663009 9.162567
12369 0.659386 9.158944
12370 0.659386 9.155321
12371 0.655763 9.151698
12372 0.655763 9.148075
12373 0.652140 9.144452
12374 0.652140 9.140829
12375 0.648517 9.137206
12376 0.644894 9.133583
12377 0.641271 9.129960
12378 0.637648 9.126337
12379 0.634025 9.122714
12380 0.630402 9.119091
12381 0.626779 9.119091
12382 0.623156 9.115468
12383 0.619533 9.111845
12384 0.615910 9.108222
12385 0.612287 9.104599
12386 0.608664 9.100976
12387 0.608664 9.097353
12388 0.608664 9.093730
12389 0.605041 9.090107
12390 0.605041 9.086484
12391 0.605041 9.082861
12392 0.605041 9.079238
12393 0.605041 9.075615
12394 0.601418 9.071992
12395 0.601418 9.068369
12396 0.597795 9.064746
12397 0.597795 9.061123
12398 0.594172 9.057500
12399 0.594172 9.053877
12400 0.590549 9.050254
12401 0.590549 9.046631
12402 0.586926 9.043008
12403 0.586926 9.039385
12404 0.583303 9.035762
12405 0.583303 9.032139
12406 0.579680 9.028516
12407 0.579680 9.024893
12408 0.576057 9.021270
12409 0.576057 9.017647
12410 0.572434 9.014024
12411 0.568811 9.010401
12412 0.572434 9.006778
12413 0.572434 9.003155
12414 0.576057 8.999532
12415 0.576057 8.995909
12416 0.576057 8.992286
12417 0.576057 8.988663
12418 0.576057 8.985040
12419 0.576057 8.981417
12420 0.576057 8.977794
12421 0.576057 8.974171
12422 0.576057 8.970548
12423 0.576057 8.966925
12424 0.576057 8.963302
12425 0.576057 8.959679
12426 0.576057 8.956056
12427 0.576057 8.952433
12428 0.576057 8.948810
12429 0.576057 8.945187
12430 0.576057 8.941564
12431 0.576057 8.937941
12432 0.576057 8.934318
12433 0.576057 8.930695
12434 0.576057 8.927072
12435 0.576057 8.923449
12436 0.576057 8.919826
12437 0.579680 8.916203
12438 0.579680 8.912580
12439 0.583303 8.908957
12440 0.583303 8.905334
12441 0.586926 8.901711
12442 0.586926 8.898088
12443 0.590549 8.894465
12444 0.590549 8.890842
12445 0.594172 8.887219
12446 0.594172 8.883596
12447 0.597795 8.879973
12448 0.597795 8.876350
12449 0.597795 8.872727
12450 0.597795 8.869104
12451 0.597795 8.865481
12452 0.597795 8.861858
12453 0.597795 8.858235
12454 0.597795 8.854612
12455 0.597795 8.850989
12456 0.597795 8.847366
12457 0.597795 8.843743
12458 0.597795 8.840120
12459 0.597795 8.836497
12460 0.597795 8.832874
12461 0.597795 8.829251
12462 0.597795 8.825628
12463 0.597795 8.822005
12464 0.597795 8.818382
12465 0.597795 8.814759
12466 0.597795 8.811136
12467 0.597795 8.807513
12468 0.597795 8.803890
12469 0.597795 8.800267
12470 0.594172 8.796644
12471 0.594172 8.793021
12472 0.590549 8.789398
12473 0.590549 8.785775
12474 0.586926 8.782152
12475 0.586926 8.778529
12476 0.583303 8.774906
12477 0.583303 8.771283
12478 0.583303 8.767660
12479 0.583303 8.764037
12480 0.583303 8.760414
12481 0.583303 8.756791
12482 0.583303 8.753168
12483 0.583303 8.749545
12484 0.583303 8.745922
12485 0.583303 8.742299
12486 0.583303 8.738676
12487 0.583303 8.735053
12488 0.583303 8.731430
12489 0.583303 8.727807
12490 0.583303 8.724184
12491 0.583303 8.720561
12492 0.583303 8.716938
12493 0.583303 8.713315
12494 0.583303 8.709692
12495 0.583303 8.706069
12496 0.583303 8.702446
12497 0.583303 8.698823
12498 0.579680 8.695200
12499 0.579680 8.691577
12500 0.576057 8.687954
12501 0.576057 8.684331
12502 0.572434 8.680708
12503 0.572434 8.677085
12504 0.568811 8.673462
12505 0.568811 8.669839
12506 0.565188 8.666216
12507 0.565188 8.662593
12508 0.561565 8.658970
12509 0.561565 8.655347
12510 0.557942 8.651724
12511 0.557942 8.648101
12512 0.557942 8.644478
12513 0.557942 8.640855
12514 0.557942 8.637232
12515 0.557942 8.633609
12516 0.557942 8.629986
12517 0.557942 8.626363
12518 0.557942 8.622740
12519 0.554319 8.619117
12520 0.554319 8.615494
12521 0.550696 8.611871
12522 0.550696 8.608248
12523 0.547073 8.604625
12524 0.547073 8.601002
12525 0.543450 8.597379
12526 0.543450 8.593756
12527 0.539827 8.590133
12528 0.539827 8.586510
12529 0.536204 8.582887
12530 0.536204 8.579264
12531 0.532581 8.575641
12532 0.532581 8.572018
12533 0.528958 8.568395
12534 0.528958 8.564772
12535 0.528958 8.561149
12536 0.528958 8.557526
12537 0.528958 8.553903
12538 0.528958 8.550280
12539 0.528958 8.546657
12540 0.528958 8.543034
12541 0.528958 8.539411
12542 0.532581 8.535788
12543 0.532581 8.532165
12544 0.536204 8.528542
12545 0.536204 8.524919
12546 0.539827 8.521296
12547 0.539827 8.517673
12548 0.543450 8.514050
12549 0.543450 8.510427
12550 0.547073 8.506804
12551 0.547073 8.503181
12552 0.550696 8.499558
12553 0.550696 8.495935
12554 0.554319 8.492312
12555 0.554319 8.488689
12556 0.554319 8.485066
12557 0.554319 8.481443
12558 0.554319 8.477820
12559 0.554319 8.474197
12560 0.554319 8.470574
12561 0.554319 8.466951
12562 0.554319 8.463328
12563 0.554319 8.459705
12564 0.554319 8.456082
12565 0.554319 8.452459
12566 0.554319 8.448836
12567 0.554319 8.445213
12568 0.554319 8.441590
12569 0.554319 8.437967
12570 0.554319 8.434344
12571 0.554319 8.430721
12572 0.554319 8.427098
12573 0.554319 8.423475
12574 0.554319 8.419852
12575 0.554319 8.416229
12576 0.554319 8.412606
12577 0.554319 8.408983
12578 0.550696 8.405360
12579 0.550696 8.401737
12580 0.547073 8.398114
12581 0.547073 8.394491
12582 0.543450 8.390868
12583 0.543450 8.387245
12584 0.539827 8.383622
12585 0.539827 8.379999
12586 0.536204 8.376376
12587 0.536204 8.372753
12588 0.532581 8.369130
12589 0.532581 8.365507
12590 0.528958 8.361884
12591 0.525335 8.358261
12592 0.521712 8.354638
12593 0.518089 8.351015
12594 0.514466 8.347392
12595 0.514466 8.343769
12596 0.514466 8.340146
12597 0.514466 8.336523
12598 0.514466 8.332900
12599 0.514466 8.329277
12600 0.514466 8.325654
12601 0.514466 8.322031
12602 0.514466 8.318408
12603 0.514466 8.314785
12604 0.514466 8.311162
12605 0.514466 8.307539
12606 0.514466 8.303916
12607 0.514466 8.300293
12608 0.514466 8.296670
12609 0.514466 8.293047
12610 0.514466 8.289424
12611 0.514466 8.285801
