# Supplementary material for: Statistical Mapping of Maize Bundle Intensity at the Stem Scale Using Spatial Normalisation of Replicated Images
Source: PLoS One. 2014 Mar 12;9(3):e90673. doi: 10.1371/journal.pone.0090673 (PMC3951278; doi:10.1371/journal.pone.0090673)
Supplement: File S2 — Data files containing bundle positions and slice contours. (ZIP) [file pone.0090673.s002.zip › data/macro/tables/contoursMm/m09gCntMm.txt]

name   x   y
    1 1.286165 10.369026
    2 1.289788 10.369026
    3 1.293411 10.365403
    4 1.297034 10.361780
    5 1.300657 10.358157
    6 1.304280 10.354534
    7 1.307903 10.350911
    8 1.311526 10.347288
    9 1.315149 10.343665
   10 1.315149 10.340042
   11 1.318772 10.340042
   12 1.322395 10.340042
   13 1.326018 10.340042
   14 1.329641 10.340042
   15 1.333264 10.340042
   16 1.336887 10.340042
   17 1.340510 10.340042
   18 1.344133 10.340042
   19 1.347756 10.340042
   20 1.351379 10.340042
   21 1.355002 10.340042
   22 1.358625 10.340042
   23 1.362248 10.340042
   24 1.365871 10.340042
   25 1.369494 10.340042
   26 1.373117 10.340042
   27 1.376740 10.336419
   28 1.380363 10.336419
   29 1.383986 10.332796
   30 1.387609 10.332796
   31 1.391232 10.329173
   32 1.394855 10.329173
   33 1.398478 10.325550
   34 1.402101 10.325550
   35 1.405724 10.321927
   36 1.409347 10.321927
   37 1.412970 10.318304
   38 1.416593 10.318304
   39 1.420216 10.314681
   40 1.423839 10.311058
   41 1.427462 10.307435
   42 1.431085 10.303812
   43 1.434708 10.303812
   44 1.438331 10.300189
   45 1.441954 10.300189
   46 1.445577 10.296566
   47 1.449200 10.296566
   48 1.452823 10.292943
   49 1.456446 10.292943
   50 1.460069 10.289320
   51 1.463692 10.285697
   52 1.467315 10.282074
   53 1.470938 10.278451
   54 1.470938 10.274828
   55 1.474561 10.271205
   56 1.474561 10.267582
   57 1.478184 10.263959
   58 1.478184 10.260336
   59 1.481807 10.256713
   60 1.481807 10.253090
   61 1.485430 10.249467
   62 1.485430 10.245844
   63 1.489053 10.242221
   64 1.489053 10.238598
   65 1.492676 10.234975
   66 1.492676 10.231352
   67 1.492676 10.227729
   68 1.492676 10.224106
   69 1.492676 10.220483
   70 1.492676 10.216860
   71 1.492676 10.213237
   72 1.492676 10.209614
   73 1.492676 10.205991
   74 1.492676 10.202368
   75 1.492676 10.198745
   76 1.492676 10.195122
   77 1.492676 10.191499
   78 1.492676 10.187876
   79 1.492676 10.184253
   80 1.492676 10.180630
   81 1.492676 10.177007
   82 1.492676 10.173384
   83 1.492676 10.169761
   84 1.492676 10.166138
   85 1.492676 10.162515
   86 1.492676 10.158892
   87 1.492676 10.155269
   88 1.492676 10.151646
   89 1.492676 10.148023
   90 1.489053 10.144400
   91 1.489053 10.140777
   92 1.489053 10.137154
   93 1.489053 10.133531
   94 1.492676 10.129908
   95 1.492676 10.126285
   96 1.496299 10.122662
   97 1.496299 10.119039
   98 1.499922 10.115416
   99 1.499922 10.111793
  100 1.503545 10.108170
  101 1.503545 10.104547
  102 1.503545 10.100924
  103 1.503545 10.097301
  104 1.503545 10.093678
  105 1.503545 10.090055
  106 1.503545 10.086432
  107 1.503545 10.082809
  108 1.503545 10.079186
  109 1.503545 10.075563
  110 1.503545 10.071940
  111 1.503545 10.068317
  112 1.503545 10.064694
  113 1.503545 10.061071
  114 1.503545 10.057448
  115 1.503545 10.053825
  116 1.503545 10.050202
  117 1.503545 10.046579
  118 1.503545 10.042956
  119 1.503545 10.039333
  120 1.503545 10.035710
  121 1.503545 10.032087
  122 1.503545 10.028464
  123 1.503545 10.024841
  124 1.503545 10.021218
  125 1.503545 10.017595
  126 1.499922 10.013972
  127 1.499922 10.010349
  128 1.499922 10.006726
  129 1.499922 10.003103
  130 1.499922 9.999480
  131 1.499922 9.995857
  132 1.496299 9.992234
  133 1.496299 9.988611
  134 1.496299 9.984988
  135 1.492676 9.981365
  136 1.492676 9.977742
  137 1.492676 9.974119
  138 1.492676 9.970496
  139 1.489053 9.966873
  140 1.489053 9.963250
  141 1.489053 9.959627
  142 1.485430 9.956004
  143 1.485430 9.952381
  144 1.481807 9.948758
  145 1.481807 9.945135
  146 1.481807 9.941512
  147 1.478184 9.937889
  148 1.478184 9.934266
  149 1.478184 9.930643
  150 1.478184 9.927020
  151 1.478184 9.923397
  152 1.478184 9.919774
  153 1.478184 9.916151
  154 1.478184 9.912528
  155 1.478184 9.908905
  156 1.478184 9.905282
  157 1.478184 9.901659
  158 1.474561 9.898036
  159 1.474561 9.894413
  160 1.474561 9.890790
  161 1.474561 9.887167
  162 1.474561 9.883544
  163 1.474561 9.879921
  164 1.470938 9.876298
  165 1.470938 9.872675
  166 1.470938 9.869052
  167 1.470938 9.865429
  168 1.474561 9.861806
  169 1.474561 9.858183
  170 1.478184 9.854560
  171 1.478184 9.850937
  172 1.481807 9.847314
  173 1.481807 9.843691
  174 1.481807 9.840068
  175 1.485430 9.836445
  176 1.489053 9.832822
  177 1.492676 9.829199
  178 1.496299 9.825576
  179 1.499922 9.821953
  180 1.499922 9.818330
  181 1.503545 9.814707
  182 1.503545 9.811084
  183 1.507168 9.807461
  184 1.507168 9.803838
  185 1.510791 9.800215
  186 1.510791 9.796592
  187 1.514414 9.792969
  188 1.514414 9.789346
  189 1.518037 9.785723
  190 1.518037 9.782100
  191 1.521660 9.778477
  192 1.521660 9.774854
  193 1.521660 9.771231
  194 1.521660 9.767608
  195 1.521660 9.763985
  196 1.521660 9.760362
  197 1.521660 9.756739
  198 1.521660 9.753116
  199 1.521660 9.749493
  200 1.521660 9.745870
  201 1.521660 9.742247
  202 1.521660 9.738624
  203 1.521660 9.735001
  204 1.521660 9.731378
  205 1.521660 9.727755
  206 1.521660 9.724132
  207 1.521660 9.720509
  208 1.525283 9.716886
  209 1.525283 9.713263
  210 1.528906 9.709640
  211 1.528906 9.706017
  212 1.532529 9.702394
  213 1.532529 9.698771
  214 1.532529 9.695148
  215 1.532529 9.691525
  216 1.532529 9.687902
  217 1.532529 9.684279
  218 1.532529 9.680656
  219 1.532529 9.677033
  220 1.532529 9.673410
  221 1.532529 9.669787
  222 1.532529 9.666164
  223 1.532529 9.662541
  224 1.532529 9.658918
  225 1.532529 9.655295
  226 1.532529 9.651672
  227 1.532529 9.648049
  228 1.532529 9.644426
  229 1.532529 9.640803
  230 1.532529 9.637180
  231 1.532529 9.633557
  232 1.532529 9.629934
  233 1.532529 9.626311
  234 1.532529 9.622688
  235 1.532529 9.619065
  236 1.532529 9.615442
  237 1.532529 9.611819
  238 1.528906 9.608196
  239 1.528906 9.604573
  240 1.528906 9.600950
  241 1.528906 9.597327
  242 1.528906 9.593704
  243 1.532529 9.590081
  244 1.532529 9.586458
  245 1.536152 9.582835
  246 1.536152 9.579212
  247 1.536152 9.575589
  248 1.536152 9.571966
  249 1.536152 9.568343
  250 1.536152 9.564720
  251 1.536152 9.561097
  252 1.536152 9.557474
  253 1.536152 9.553851
  254 1.536152 9.550228
  255 1.536152 9.546605
  256 1.536152 9.542982
  257 1.536152 9.539359
  258 1.536152 9.535736
  259 1.536152 9.532113
  260 1.536152 9.528490
  261 1.536152 9.524867
  262 1.536152 9.521244
  263 1.536152 9.517621
  264 1.536152 9.513998
  265 1.536152 9.510375
  266 1.536152 9.506752
  267 1.536152 9.503129
  268 1.536152 9.499506
  269 1.536152 9.495883
  270 1.536152 9.492260
  271 1.539775 9.488637
  272 1.539775 9.485014
  273 1.539775 9.481391
  274 1.539775 9.477768
  275 1.539775 9.474145
  276 1.539775 9.470522
  277 1.539775 9.466899
  278 1.539775 9.463276
  279 1.539775 9.459653
  280 1.539775 9.456030
  281 1.539775 9.452407
  282 1.539775 9.448784
  283 1.539775 9.445161
  284 1.539775 9.441538
  285 1.539775 9.437915
  286 1.539775 9.434292
  287 1.539775 9.430669
  288 1.539775 9.427046
  289 1.539775 9.423423
  290 1.539775 9.419800
  291 1.539775 9.416177
  292 1.539775 9.412554
  293 1.539775 9.408931
  294 1.539775 9.405308
  295 1.536152 9.401685
  296 1.536152 9.398062
  297 1.536152 9.394439
  298 1.536152 9.390816
  299 1.536152 9.387193
  300 1.536152 9.383570
  301 1.536152 9.379947
  302 1.536152 9.376324
  303 1.536152 9.372701
  304 1.536152 9.369078
  305 1.536152 9.365455
  306 1.536152 9.361832
  307 1.536152 9.358209
  308 1.536152 9.354586
  309 1.536152 9.350963
  310 1.536152 9.347340
  311 1.536152 9.343717
  312 1.536152 9.340094
  313 1.532529 9.336471
  314 1.532529 9.332848
  315 1.528906 9.329225
  316 1.528906 9.325602
  317 1.525283 9.321979
  318 1.525283 9.318356
  319 1.521660 9.314733
  320 1.521660 9.311110
  321 1.518037 9.307487
  322 1.518037 9.303864
  323 1.514414 9.300241
  324 1.514414 9.296618
  325 1.514414 9.292995
  326 1.510791 9.289372
  327 1.510791 9.285749
  328 1.510791 9.282126
  329 1.510791 9.278503
  330 1.510791 9.274880
  331 1.514414 9.271257
  332 1.514414 9.267634
  333 1.514414 9.264011
  334 1.514414 9.260388
  335 1.518037 9.256765
  336 1.518037 9.253142
  337 1.521660 9.249519
  338 1.525283 9.245896
  339 1.525283 9.242273
  340 1.528906 9.238650
  341 1.532529 9.238650
  342 1.536152 9.235027
  343 1.539775 9.235027
  344 1.543398 9.231404
  345 1.547021 9.231404
  346 1.550644 9.227781
  347 1.554267 9.224158
  348 1.557890 9.220535
  349 1.561513 9.216912
  350 1.561513 9.213289
  351 1.565136 9.209666
  352 1.565136 9.206043
  353 1.568759 9.202420
  354 1.568759 9.198797
  355 1.572382 9.195174
  356 1.572382 9.191551
  357 1.576005 9.187928
  358 1.576005 9.184305
  359 1.579628 9.180682
  360 1.579628 9.177059
  361 1.583251 9.173436
  362 1.583251 9.169813
  363 1.583251 9.166190
  364 1.583251 9.162567
  365 1.583251 9.158944
  366 1.583251 9.155321
  367 1.583251 9.151698
  368 1.583251 9.148075
  369 1.583251 9.144452
  370 1.583251 9.140829
  371 1.583251 9.137206
  372 1.583251 9.133583
  373 1.583251 9.129960
  374 1.583251 9.126337
  375 1.583251 9.122714
  376 1.583251 9.119091
  377 1.583251 9.115468
  378 1.583251 9.111845
  379 1.583251 9.108222
  380 1.583251 9.104599
  381 1.583251 9.100976
  382 1.583251 9.097353
  383 1.583251 9.093730
  384 1.583251 9.090107
  385 1.579628 9.086484
  386 1.579628 9.082861
  387 1.576005 9.079238
  388 1.576005 9.075615
  389 1.572382 9.071992
  390 1.572382 9.068369
  391 1.568759 9.064746
  392 1.568759 9.061123
  393 1.565136 9.057500
  394 1.565136 9.053877
  395 1.561513 9.050254
  396 1.561513 9.046631
  397 1.557890 9.043008
  398 1.557890 9.039385
  399 1.554267 9.035762
  400 1.554267 9.032139
  401 1.554267 9.028516
  402 1.554267 9.024893
  403 1.554267 9.021270
  404 1.554267 9.017647
  405 1.554267 9.014024
  406 1.554267 9.010401
  407 1.557890 9.006778
  408 1.557890 9.003155
  409 1.561513 8.999532
  410 1.561513 8.995909
  411 1.565136 8.992286
  412 1.565136 8.988663
  413 1.568759 8.985040
  414 1.568759 8.981417
  415 1.572382 8.977794
  416 1.572382 8.974171
  417 1.576005 8.970548
  418 1.576005 8.966925
  419 1.579628 8.963302
  420 1.579628 8.959679
  421 1.579628 8.956056
  422 1.579628 8.952433
  423 1.579628 8.948810
  424 1.579628 8.945187
  425 1.579628 8.941564
  426 1.579628 8.937941
  427 1.579628 8.934318
  428 1.579628 8.930695
  429 1.579628 8.927072
  430 1.579628 8.923449
  431 1.579628 8.919826
  432 1.579628 8.916203
  433 1.579628 8.912580
  434 1.579628 8.908957
  435 1.579628 8.905334
  436 1.579628 8.901711
  437 1.579628 8.898088
  438 1.579628 8.894465
  439 1.579628 8.890842
  440 1.579628 8.887219
  441 1.579628 8.883596
  442 1.579628 8.879973
  443 1.583251 8.876350
  444 1.583251 8.872727
  445 1.586874 8.869104
  446 1.586874 8.865481
  447 1.590497 8.861858
  448 1.590497 8.858235
  449 1.590497 8.854612
  450 1.590497 8.850989
  451 1.590497 8.847366
  452 1.590497 8.843743
  453 1.590497 8.840120
  454 1.590497 8.836497
  455 1.590497 8.832874
  456 1.590497 8.829251
  457 1.590497 8.825628
  458 1.590497 8.822005
  459 1.590497 8.818382
  460 1.590497 8.814759
  461 1.590497 8.811136
  462 1.590497 8.807513
  463 1.590497 8.803890
  464 1.590497 8.800267
  465 1.590497 8.796644
  466 1.590497 8.793021
  467 1.590497 8.789398
  468 1.590497 8.785775
  469 1.590497 8.782152
  470 1.586874 8.778529
  471 1.586874 8.774906
  472 1.583251 8.771283
  473 1.583251 8.767660
  474 1.586874 8.764037
  475 1.586874 8.760414
  476 1.590497 8.756791
  477 1.590497 8.753168
  478 1.594120 8.749545
  479 1.594120 8.745922
  480 1.597743 8.742299
  481 1.597743 8.738676
  482 1.601366 8.735053
  483 1.601366 8.731430
  484 1.604989 8.727807
  485 1.604989 8.724184
  486 1.604989 8.720561
  487 1.604989 8.716938
  488 1.608612 8.713315
  489 1.612235 8.713315
  490 1.615858 8.709692
  491 1.619481 8.706069
  492 1.623104 8.702446
  493 1.626727 8.698823
  494 1.630350 8.695200
  495 1.633973 8.691577
  496 1.637596 8.687954
  497 1.641219 8.684331
  498 1.644842 8.684331
  499 1.648465 8.684331
  500 1.652088 8.684331
  501 1.655711 8.684331
  502 1.659334 8.684331
  503 1.662957 8.684331
  504 1.666580 8.684331
  505 1.670203 8.684331
  506 1.673826 8.684331
  507 1.677449 8.684331
  508 1.681072 8.680708
  509 1.684695 8.680708
  510 1.688318 8.677085
  511 1.691941 8.677085
  512 1.695564 8.673462
  513 1.699187 8.673462
  514 1.702810 8.669839
  515 1.706433 8.669839
  516 1.710056 8.666216
  517 1.713679 8.666216
  518 1.717302 8.662593
  519 1.720925 8.662593
  520 1.724548 8.658970
  521 1.724548 8.655347
  522 1.728171 8.651724
  523 1.728171 8.648101
  524 1.731794 8.644478
  525 1.731794 8.640855
  526 1.735417 8.637232
  527 1.735417 8.633609
  528 1.739040 8.629986
  529 1.739040 8.626363
  530 1.742663 8.622740
  531 1.742663 8.619117
  532 1.746286 8.615494
  533 1.746286 8.611871
  534 1.746286 8.608248
  535 1.746286 8.604625
  536 1.746286 8.601002
  537 1.746286 8.597379
  538 1.746286 8.593756
  539 1.746286 8.590133
  540 1.746286 8.586510
  541 1.746286 8.582887
  542 1.746286 8.579264
  543 1.746286 8.575641
  544 1.749909 8.572018
  545 1.749909 8.568395
  546 1.753532 8.564772
  547 1.753532 8.561149
  548 1.757155 8.557526
  549 1.757155 8.553903
  550 1.760778 8.550280
  551 1.760778 8.546657
  552 1.764401 8.543034
  553 1.764401 8.539411
  554 1.768024 8.535788
  555 1.768024 8.532165
  556 1.771647 8.528542
  557 1.771647 8.524919
  558 1.775270 8.521296
  559 1.775270 8.517673
  560 1.775270 8.514050
  561 1.775270 8.510427
  562 1.775270 8.506804
  563 1.775270 8.503181
  564 1.775270 8.499558
  565 1.775270 8.495935
  566 1.775270 8.492312
  567 1.775270 8.488689
  568 1.775270 8.485066
  569 1.775270 8.481443
  570 1.775270 8.477820
  571 1.775270 8.474197
  572 1.775270 8.470574
  573 1.775270 8.466951
  574 1.775270 8.463328
  575 1.775270 8.459705
  576 1.775270 8.456082
  577 1.775270 8.452459
  578 1.775270 8.448836
  579 1.775270 8.445213
  580 1.775270 8.441590
  581 1.771647 8.437967
  582 1.771647 8.434344
  583 1.768024 8.430721
  584 1.768024 8.427098
  585 1.764401 8.423475
  586 1.764401 8.419852
  587 1.760778 8.416229
  588 1.760778 8.412606
  589 1.757155 8.408983
  590 1.757155 8.405360
  591 1.753532 8.401737
  592 1.753532 8.398114
  593 1.749909 8.394491
  594 1.749909 8.390868
  595 1.746286 8.387245
  596 1.746286 8.383622
  597 1.746286 8.379999
  598 1.746286 8.376376
  599 1.746286 8.372753
  600 1.742663 8.369130
  601 1.746286 8.365507
  602 1.746286 8.361884
  603 1.746286 8.358261
  604 1.746286 8.354638
  605 1.749909 8.351015
  606 1.753532 8.347392
  607 1.753532 8.343769
  608 1.757155 8.340146
  609 1.757155 8.336523
  610 1.760778 8.332900
  611 1.760778 8.329277
  612 1.764401 8.325654
  613 1.764401 8.322031
  614 1.768024 8.318408
  615 1.768024 8.314785
  616 1.771647 8.311162
  617 1.771647 8.307539
  618 1.775270 8.303916
  619 1.775270 8.300293
  620 1.775270 8.296670
  621 1.775270 8.293047
  622 1.775270 8.289424
  623 1.775270 8.285801
  624 1.775270 8.282178
  625 1.775270 8.278555
  626 1.775270 8.274932
  627 1.775270 8.271309
  628 1.775270 8.267686
  629 1.775270 8.264063
  630 1.775270 8.260440
  631 1.775270 8.256817
  632 1.775270 8.253194
  633 1.775270 8.249571
  634 1.775270 8.245948
  635 1.775270 8.242325
  636 1.775270 8.238702
  637 1.775270 8.235079
  638 1.775270 8.231456
  639 1.775270 8.227833
  640 1.775270 8.224210
  641 1.771647 8.220587
  642 1.771647 8.216964
  643 1.768024 8.213341
  644 1.768024 8.209718
  645 1.771647 8.206095
  646 1.771647 8.202472
  647 1.771647 8.198849
  648 1.775270 8.198849
  649 1.778893 8.195226
  650 1.782516 8.195226
  651 1.786139 8.191603
  652 1.789762 8.191603
  653 1.793385 8.187980
  654 1.797008 8.187980
  655 1.800631 8.184357
  656 1.804254 8.184357
  657 1.807877 8.180734
  658 1.811500 8.180734
  659 1.815123 8.177111
  660 1.818746 8.177111
  661 1.822369 8.173488
  662 1.825992 8.173488
  663 1.829615 8.169865
  664 1.833238 8.169865
  665 1.836861 8.166242
  666 1.840484 8.166242
  667 1.844107 8.162619
  668 1.844107 8.158996
  669 1.847730 8.155373
  670 1.847730 8.151750
  671 1.851353 8.148127
  672 1.851353 8.144504
  673 1.854976 8.140881
  674 1.854976 8.137258
  675 1.858599 8.133635
  676 1.858599 8.130012
  677 1.862222 8.126389
  678 1.862222 8.122766
  679 1.865845 8.119143
  680 1.865845 8.115520
  681 1.865845 8.111897
  682 1.865845 8.108274
  683 1.865845 8.104651
  684 1.865845 8.101028
  685 1.865845 8.097405
  686 1.865845 8.093782
  687 1.865845 8.090159
  688 1.865845 8.086536
  689 1.865845 8.082913
  690 1.865845 8.079290
  691 1.865845 8.075667
  692 1.865845 8.072044
  693 1.865845 8.068421
  694 1.865845 8.064798
  695 1.865845 8.061175
  696 1.865845 8.057552
  697 1.865845 8.053929
  698 1.869468 8.050306
  699 1.869468 8.046683
  700 1.873091 8.043060
  701 1.873091 8.039437
  702 1.876714 8.035814
  703 1.876714 8.032191
  704 1.880337 8.028568
  705 1.880337 8.024945
  706 1.883960 8.021322
  707 1.883960 8.017699
  708 1.883960 8.014076
  709 1.883960 8.010453
  710 1.883960 8.006830
  711 1.883960 8.003207
  712 1.883960 7.999584
  713 1.883960 7.995961
  714 1.883960 7.992338
  715 1.883960 7.988715
  716 1.883960 7.985092
  717 1.883960 7.981469
  718 1.883960 7.977846
  719 1.883960 7.974223
  720 1.883960 7.970600
  721 1.883960 7.966977
  722 1.883960 7.963354
  723 1.883960 7.959731
  724 1.883960 7.956108
  725 1.883960 7.952485
  726 1.883960 7.948862
  727 1.883960 7.945239
  728 1.883960 7.941616
  729 1.883960 7.937993
  730 1.887583 7.934370
  731 1.887583 7.930747
  732 1.891206 7.927124
  733 1.891206 7.923501
  734 1.894829 7.919878
  735 1.894829 7.916255
  736 1.898452 7.912632
  737 1.898452 7.909009
  738 1.902075 7.905386
  739 1.902075 7.901763
  740 1.902075 7.898140
  741 1.902075 7.894517
  742 1.902075 7.890894
  743 1.902075 7.887271
  744 1.902075 7.883648
  745 1.902075 7.880025
  746 1.902075 7.876402
  747 1.902075 7.872779
  748 1.902075 7.869156
  749 1.902075 7.865533
  750 1.902075 7.861910
  751 1.902075 7.858287
  752 1.902075 7.854664
  753 1.902075 7.851041
  754 1.902075 7.847418
  755 1.902075 7.843795
  756 1.902075 7.840172
  757 1.905698 7.836549
  758 1.905698 7.832926
  759 1.909321 7.829303
  760 1.909321 7.825680
  761 1.912944 7.822057
  762 1.916567 7.818434
  763 1.920190 7.814811
  764 1.923813 7.811188
  765 1.923813 7.807565
  766 1.927436 7.803942
  767 1.927436 7.800319
  768 1.931059 7.796696
  769 1.931059 7.793073
  770 1.934682 7.789450
  771 1.934682 7.785827
  772 1.938305 7.782204
  773 1.938305 7.778581
  774 1.941928 7.774958
  775 1.941928 7.771335
  776 1.945551 7.767712
  777 1.945551 7.764089
  778 1.945551 7.760466
  779 1.945551 7.756843
  780 1.945551 7.753220
  781 1.945551 7.749597
  782 1.945551 7.745974
  783 1.945551 7.742351
  784 1.945551 7.738728
  785 1.945551 7.735105
  786 1.945551 7.731482
  787 1.945551 7.727859
  788 1.949174 7.724236
  789 1.952797 7.720613
  790 1.956420 7.716990
  791 1.960043 7.713367
  792 1.963666 7.713367
  793 1.967289 7.709744
  794 1.970912 7.706121
  795 1.974535 7.702498
  796 1.978158 7.698875
  797 1.981781 7.698875
  798 1.985404 7.695252
  799 1.989027 7.695252
  800 1.992650 7.691629
  801 1.992650 7.688006
  802 1.996273 7.684383
  803 1.996273 7.680760
  804 1.999896 7.677137
  805 1.999896 7.673514
  806 2.003519 7.669891
  807 2.003519 7.666268
  808 2.007142 7.662645
  809 2.007142 7.659022
  810 2.010765 7.655399
  811 2.010765 7.651776
  812 2.014388 7.648153
  813 2.014388 7.644530
  814 2.014388 7.640907
  815 2.014388 7.637284
  816 2.014388 7.633661
  817 2.014388 7.630038
  818 2.014388 7.626415
  819 2.014388 7.622792
  820 2.014388 7.619169
  821 2.014388 7.615546
  822 2.014388 7.611923
  823 2.014388 7.608300
  824 2.014388 7.604677
  825 2.014388 7.601054
  826 2.014388 7.597431
  827 2.014388 7.593808
  828 2.014388 7.590185
  829 2.014388 7.586562
  830 2.014388 7.582939
  831 2.014388 7.579316
  832 2.014388 7.575693
  833 2.014388 7.572070
  834 2.014388 7.568447
  835 2.014388 7.564824
  836 2.014388 7.561201
  837 2.010765 7.557578
  838 2.010765 7.553955
  839 2.010765 7.550332
  840 2.014388 7.546709
  841 2.014388 7.543086
  842 2.018011 7.539463
  843 2.021634 7.535840
  844 2.025257 7.532217
  845 2.028880 7.528594
  846 2.028880 7.524971
  847 2.032503 7.521348
  848 2.036126 7.517725
  849 2.039749 7.514102
  850 2.043372 7.510479
  851 2.046995 7.506856
  852 2.050618 7.503233
  853 2.054241 7.503233
  854 2.057864 7.503233
  855 2.061487 7.503233
  856 2.065110 7.503233
  857 2.068733 7.503233
  858 2.072356 7.503233
  859 2.075979 7.503233
  860 2.079602 7.503233
  861 2.083225 7.503233
  862 2.086848 7.503233
  863 2.090471 7.499610
  864 2.094094 7.499610
  865 2.097717 7.495987
  866 2.101340 7.495987
  867 2.104963 7.492364
  868 2.108586 7.492364
  869 2.112209 7.488741
  870 2.115832 7.488741
  871 2.119455 7.485118
  872 2.123078 7.485118
  873 2.126701 7.481495
  874 2.130324 7.481495
  875 2.133947 7.477872
  876 2.133947 7.474249
  877 2.137570 7.470626
  878 2.137570 7.467003
  879 2.141193 7.463380
  880 2.141193 7.459757
  881 2.144816 7.456134
  882 2.144816 7.452511
  883 2.148439 7.448888
  884 2.148439 7.445265
  885 2.152062 7.441642
  886 2.152062 7.438019
  887 2.155685 7.434396
  888 2.155685 7.430773
  889 2.155685 7.427150
  890 2.155685 7.423527
  891 2.155685 7.419904
  892 2.155685 7.416281
  893 2.155685 7.412658
  894 2.155685 7.409035
  895 2.155685 7.405412
  896 2.155685 7.401789
  897 2.155685 7.398166
  898 2.155685 7.394543
  899 2.155685 7.390920
  900 2.155685 7.387297
  901 2.155685 7.383674
  902 2.155685 7.380051
  903 2.155685 7.376428
  904 2.159308 7.372805
  905 2.162931 7.369182
  906 2.166554 7.365559
  907 2.170177 7.361936
  908 2.170177 7.358313
  909 2.173800 7.354690
  910 2.173800 7.351067
  911 2.177423 7.347444
  912 2.177423 7.343821
  913 2.181046 7.340198
  914 2.181046 7.336575
  915 2.184669 7.332952
  916 2.184669 7.329329
  917 2.188292 7.325706
  918 2.188292 7.322083
  919 2.191915 7.318460
  920 2.191915 7.314837
  921 2.191915 7.311214
  922 2.191915 7.307591
  923 2.191915 7.303968
  924 2.191915 7.300345
  925 2.191915 7.296722
  926 2.191915 7.293099
  927 2.191915 7.289476
  928 2.195538 7.285853
  929 2.195538 7.282230
  930 2.199161 7.278607
  931 2.199161 7.274984
  932 2.202784 7.271361
  933 2.202784 7.267738
  934 2.206407 7.264115
  935 2.206407 7.260492
  936 2.206407 7.256869
  937 2.206407 7.253246
  938 2.206407 7.249623
  939 2.206407 7.246000
  940 2.206407 7.242377
  941 2.206407 7.238754
  942 2.206407 7.235131
  943 2.206407 7.231508
  944 2.206407 7.227885
  945 2.206407 7.224262
  946 2.206407 7.220639
  947 2.206407 7.217016
  948 2.206407 7.213393
  949 2.206407 7.209770
  950 2.206407 7.206147
  951 2.206407 7.202524
  952 2.206407 7.198901
  953 2.206407 7.195278
  954 2.206407 7.191655
  955 2.206407 7.188032
  956 2.206407 7.184409
  957 2.202784 7.180786
  958 2.202784 7.177163
  959 2.202784 7.173540
  960 2.202784 7.169917
  961 2.199161 7.166294
  962 2.199161 7.162671
  963 2.202784 7.159048
  964 2.202784 7.155425
  965 2.206407 7.151802
  966 2.210030 7.148179
  967 2.213653 7.144556
  968 2.213653 7.140933
  969 2.217276 7.137310
  970 2.217276 7.133687
  971 2.220899 7.130064
  972 2.220899 7.126441
  973 2.224522 7.122818
  974 2.224522 7.119195
  975 2.228145 7.115572
  976 2.228145 7.111949
  977 2.231768 7.108326
  978 2.231768 7.104703
  979 2.235391 7.101080
  980 2.235391 7.097457
  981 2.235391 7.093834
  982 2.235391 7.090211
  983 2.235391 7.086588
  984 2.235391 7.082965
  985 2.235391 7.079342
  986 2.235391 7.075719
  987 2.235391 7.072096
  988 2.235391 7.068473
  989 2.235391 7.064850
  990 2.239014 7.064850
  991 2.242637 7.061227
  992 2.246260 7.057604
  993 2.249883 7.053981
  994 2.253506 7.050358
  995 2.257129 7.046735
  996 2.260752 7.043112
  997 2.264375 7.039489
  998 2.267998 7.035866
  999 2.267998 7.032243
 1000 2.271621 7.028620
 1001 2.271621 7.024997
 1002 2.275244 7.021374
 1003 2.275244 7.017751
 1004 2.278867 7.014128
 1005 2.278867 7.010505
 1006 2.282490 7.006882
 1007 2.282490 7.003259
 1008 2.286113 6.999636
 1009 2.286113 6.996013
 1010 2.289736 6.992390
 1011 2.289736 6.988767
 1012 2.289736 6.985144
 1013 2.289736 6.981521
 1014 2.289736 6.977898
 1015 2.289736 6.974275
 1016 2.289736 6.970652
 1017 2.289736 6.967029
 1018 2.289736 6.963406
 1019 2.289736 6.959783
 1020 2.289736 6.956160
 1021 2.289736 6.952537
 1022 2.289736 6.948914
 1023 2.289736 6.945291
 1024 2.289736 6.941668
 1025 2.289736 6.938045
 1026 2.293359 6.934422
 1027 2.296982 6.930799
 1028 2.300605 6.930799
 1029 2.304228 6.927176
 1030 2.307851 6.927176
 1031 2.311474 6.923553
 1032 2.315097 6.919930
 1033 2.318720 6.916307
 1034 2.318720 6.912684
 1035 2.322343 6.909061
 1036 2.322343 6.905438
 1037 2.325966 6.901815
 1038 2.325966 6.898192
 1039 2.329589 6.894569
 1040 2.329589 6.890946
 1041 2.333212 6.887323
 1042 2.333212 6.883700
 1043 2.336835 6.880077
 1044 2.336835 6.876454
 1045 2.340458 6.872831
 1046 2.340458 6.869208
 1047 2.340458 6.865585
 1048 2.340458 6.861962
 1049 2.340458 6.858339
 1050 2.340458 6.854716
 1051 2.340458 6.851093
 1052 2.340458 6.847470
 1053 2.340458 6.843847
 1054 2.340458 6.840224
 1055 2.340458 6.836601
 1056 2.340458 6.832978
 1057 2.340458 6.829355
 1058 2.340458 6.825732
 1059 2.340458 6.822109
 1060 2.340458 6.818486
 1061 2.340458 6.814863
 1062 2.340458 6.811240
 1063 2.340458 6.807617
 1064 2.340458 6.803994
 1065 2.340458 6.800371
 1066 2.340458 6.796748
 1067 2.340458 6.793125
 1068 2.340458 6.789502
 1069 2.344081 6.785879
 1070 2.344081 6.782256
 1071 2.347704 6.778633
 1072 2.347704 6.775010
 1073 2.351327 6.771387
 1074 2.351327 6.767764
 1075 2.351327 6.764141
 1076 2.351327 6.760518
 1077 2.351327 6.756895
 1078 2.351327 6.753272
 1079 2.351327 6.749649
 1080 2.354950 6.746026
 1081 2.358573 6.742403
 1082 2.362196 6.738780
 1083 2.365819 6.735157
 1084 2.369442 6.731534
 1085 2.373065 6.727911
 1086 2.376688 6.724288
 1087 2.380311 6.720665
 1088 2.383934 6.717042
 1089 2.387557 6.717042
 1090 2.391180 6.713419
 1091 2.394803 6.709796
 1092 2.398426 6.706173
 1093 2.402049 6.702550
 1094 2.405672 6.698927
 1095 2.409295 6.695304
 1096 2.412918 6.691681
 1097 2.416541 6.688058
 1098 2.416541 6.684435
 1099 2.420164 6.680812
 1100 2.420164 6.677189
 1101 2.423787 6.673566
 1102 2.423787 6.669943
 1103 2.427410 6.666320
 1104 2.427410 6.662697
 1105 2.431033 6.659074
 1106 2.431033 6.655451
 1107 2.434656 6.651828
 1108 2.434656 6.648205
 1109 2.438279 6.644582
 1110 2.438279 6.640959
 1111 2.438279 6.637336
 1112 2.438279 6.633713
 1113 2.438279 6.630090
 1114 2.438279 6.626467
 1115 2.438279 6.622844
 1116 2.438279 6.619221
 1117 2.438279 6.615598
 1118 2.438279 6.611975
 1119 2.438279 6.608352
 1120 2.438279 6.604729
 1121 2.438279 6.601106
 1122 2.438279 6.597483
 1123 2.438279 6.593860
 1124 2.438279 6.590237
 1125 2.438279 6.586614
 1126 2.438279 6.582991
 1127 2.438279 6.579368
 1128 2.438279 6.575745
 1129 2.438279 6.572122
 1130 2.438279 6.568499
 1131 2.438279 6.564876
 1132 2.438279 6.561253
 1133 2.438279 6.557630
 1134 2.438279 6.554007
 1135 2.441902 6.550384
 1136 2.445525 6.546761
 1137 2.445525 6.543138
 1138 2.449148 6.539515
 1139 2.452771 6.535892
 1140 2.452771 6.532269
 1141 2.456394 6.528646
 1142 2.456394 6.525023
 1143 2.460017 6.521400
 1144 2.460017 6.517777
 1145 2.463640 6.514154
 1146 2.463640 6.510531
 1147 2.467263 6.506908
 1148 2.467263 6.503285
 1149 2.470886 6.499662
 1150 2.470886 6.496039
 1151 2.474509 6.492416
 1152 2.474509 6.488793
 1153 2.474509 6.485170
 1154 2.474509 6.481547
 1155 2.474509 6.477924
 1156 2.474509 6.474301
 1157 2.478132 6.470678
 1158 2.478132 6.467055
 1159 2.478132 6.463432
 1160 2.478132 6.459809
 1161 2.478132 6.456186
 1162 2.478132 6.452563
 1163 2.478132 6.448940
 1164 2.481755 6.445317
 1165 2.485378 6.441694
 1166 2.489001 6.438071
 1167 2.492624 6.434448
 1168 2.496247 6.430825
 1169 2.499870 6.427202
 1170 2.503493 6.423579
 1171 2.507116 6.423579
 1172 2.510739 6.419956
 1173 2.514362 6.416333
 1174 2.514362 6.412710
 1175 2.517985 6.409087
 1176 2.517985 6.405464
 1177 2.521608 6.401841
 1178 2.521608 6.398218
 1179 2.525231 6.394595
 1180 2.525231 6.390972
 1181 2.528854 6.387349
 1182 2.528854 6.383726
 1183 2.532477 6.380103
 1184 2.532477 6.376480
 1185 2.536100 6.372857
 1186 2.536100 6.369234
 1187 2.536100 6.365611
 1188 2.536100 6.361988
 1189 2.536100 6.358365
 1190 2.536100 6.354742
 1191 2.536100 6.351119
 1192 2.536100 6.347496
 1193 2.536100 6.343873
 1194 2.536100 6.340250
 1195 2.536100 6.336627
 1196 2.536100 6.333004
 1197 2.536100 6.329381
 1198 2.536100 6.325758
 1199 2.536100 6.322135
 1200 2.536100 6.318512
 1201 2.536100 6.314889
 1202 2.536100 6.311266
 1203 2.536100 6.307643
 1204 2.536100 6.304020
 1205 2.536100 6.300397
 1206 2.536100 6.296774
 1207 2.536100 6.293151
 1208 2.532477 6.289528
 1209 2.532477 6.285905
 1210 2.528854 6.282282
 1211 2.528854 6.278659
 1212 2.525231 6.275036
 1213 2.525231 6.271413
 1214 2.525231 6.267790
 1215 2.525231 6.264167
 1216 2.525231 6.260544
 1217 2.521608 6.256921
 1218 2.521608 6.253298
 1219 2.521608 6.249675
 1220 2.521608 6.246052
 1221 2.521608 6.242429
 1222 2.521608 6.238806
 1223 2.521608 6.235183
 1224 2.521608 6.231560
 1225 2.521608 6.227937
 1226 2.521608 6.224314
 1227 2.521608 6.220691
 1228 2.521608 6.217068
 1229 2.521608 6.213445
 1230 2.521608 6.209822
 1231 2.521608 6.206199
 1232 2.521608 6.202576
 1233 2.521608 6.198953
 1234 2.521608 6.195330
 1235 2.521608 6.191707
 1236 2.521608 6.188084
 1237 2.521608 6.184461
 1238 2.521608 6.180838
 1239 2.517985 6.177215
 1240 2.517985 6.173592
 1241 2.514362 6.169969
 1242 2.514362 6.166346
 1243 2.510739 6.162723
 1244 2.510739 6.159100
 1245 2.507116 6.155477
 1246 2.507116 6.151854
 1247 2.503493 6.148231
 1248 2.503493 6.144608
 1249 2.499870 6.140985
 1250 2.499870 6.137362
 1251 2.496247 6.133739
 1252 2.496247 6.130116
 1253 2.496247 6.126493
 1254 2.496247 6.122870
 1255 2.496247 6.119247
 1256 2.499870 6.115624
 1257 2.499870 6.112001
 1258 2.499870 6.108378
 1259 2.499870 6.104755
 1260 2.503493 6.101132
 1261 2.503493 6.097509
 1262 2.503493 6.093886
 1263 2.507116 6.090263
 1264 2.507116 6.086640
 1265 2.507116 6.083017
 1266 2.510739 6.079394
 1267 2.514362 6.075771
 1268 2.517985 6.075771
 1269 2.521608 6.072148
 1270 2.525231 6.072148
 1271 2.528854 6.068525
 1272 2.532477 6.068525
 1273 2.536100 6.064902
 1274 2.539723 6.064902
 1275 2.543346 6.061279
 1276 2.546969 6.061279
 1277 2.550592 6.057656
 1278 2.554215 6.057656
 1279 2.557838 6.054033
 1280 2.561461 6.054033
 1281 2.565084 6.050410
 1282 2.568707 6.050410
 1283 2.572330 6.046787
 1284 2.575953 6.046787
 1285 2.579576 6.043164
 1286 2.579576 6.039541
 1287 2.583199 6.035918
 1288 2.583199 6.032295
 1289 2.586822 6.028672
 1290 2.586822 6.025049
 1291 2.590445 6.021426
 1292 2.590445 6.017803
 1293 2.594068 6.014180
 1294 2.594068 6.010557
 1295 2.597691 6.006934
 1296 2.597691 6.003311
 1297 2.601314 5.999688
 1298 2.601314 5.996065
 1299 2.601314 5.992442
 1300 2.601314 5.988819
 1301 2.601314 5.985196
 1302 2.601314 5.981573
 1303 2.601314 5.977950
 1304 2.601314 5.974327
 1305 2.601314 5.970704
 1306 2.601314 5.967081
 1307 2.601314 5.963458
 1308 2.601314 5.959835
 1309 2.601314 5.956212
 1310 2.601314 5.952589
 1311 2.601314 5.948966
 1312 2.601314 5.945343
 1313 2.601314 5.941720
 1314 2.601314 5.938097
 1315 2.601314 5.934474
 1316 2.604937 5.930851
 1317 2.604937 5.927228
 1318 2.608560 5.923605
 1319 2.608560 5.919982
 1320 2.612183 5.916359
 1321 2.612183 5.912736
 1322 2.615806 5.909113
 1323 2.615806 5.905490
 1324 2.619429 5.901867
 1325 2.619429 5.898244
 1326 2.619429 5.894621
 1327 2.619429 5.890998
 1328 2.619429 5.887375
 1329 2.619429 5.883752
 1330 2.619429 5.880129
 1331 2.619429 5.876506
 1332 2.619429 5.872883
 1333 2.619429 5.869260
 1334 2.619429 5.865637
 1335 2.619429 5.862014
 1336 2.619429 5.858391
 1337 2.619429 5.854768
 1338 2.619429 5.851145
 1339 2.619429 5.847522
 1340 2.619429 5.843899
 1341 2.619429 5.840276
 1342 2.619429 5.836653
 1343 2.619429 5.833030
 1344 2.619429 5.829407
 1345 2.619429 5.825784
 1346 2.619429 5.822161
 1347 2.619429 5.818538
 1348 2.619429 5.814915
 1349 2.619429 5.811292
 1350 2.615806 5.807669
 1351 2.615806 5.804046
 1352 2.615806 5.800423
 1353 2.615806 5.796800
 1354 2.615806 5.793177
 1355 2.619429 5.789554
 1356 2.619429 5.785931
 1357 2.623052 5.782308
 1358 2.623052 5.778685
 1359 2.623052 5.775062
 1360 2.626675 5.771439
 1361 2.626675 5.767816
 1362 2.630298 5.764193
 1363 2.630298 5.760570
 1364 2.633921 5.756947
 1365 2.637544 5.753324
 1366 2.641167 5.749701
 1367 2.644790 5.749701
 1368 2.648413 5.746078
 1369 2.652036 5.742455
 1370 2.655659 5.738832
 1371 2.659282 5.735209
 1372 2.659282 5.731586
 1373 2.662905 5.727963
 1374 2.662905 5.724340
 1375 2.666528 5.720717
 1376 2.666528 5.717094
 1377 2.670151 5.713471
 1378 2.670151 5.709848
 1379 2.673774 5.706225
 1380 2.673774 5.702602
 1381 2.677397 5.698979
 1382 2.677397 5.695356
 1383 2.681020 5.691733
 1384 2.681020 5.688110
 1385 2.684643 5.684487
 1386 2.684643 5.680864
 1387 2.688266 5.677241
 1388 2.688266 5.673618
 1389 2.691889 5.669995
 1390 2.691889 5.666372
 1391 2.691889 5.662749
 1392 2.691889 5.659126
 1393 2.691889 5.655503
 1394 2.691889 5.651880
 1395 2.691889 5.648257
 1396 2.691889 5.644634
 1397 2.691889 5.641011
 1398 2.691889 5.637388
 1399 2.691889 5.633765
 1400 2.691889 5.630142
 1401 2.691889 5.626519
 1402 2.691889 5.622896
 1403 2.691889 5.619273
 1404 2.691889 5.615650
 1405 2.691889 5.612027
 1406 2.691889 5.608404
 1407 2.691889 5.604781
 1408 2.691889 5.601158
 1409 2.691889 5.597535
 1410 2.691889 5.593912
 1411 2.691889 5.590289
 1412 2.691889 5.586666
 1413 2.691889 5.583043
 1414 2.691889 5.579420
 1415 2.691889 5.575797
 1416 2.691889 5.572174
 1417 2.691889 5.568551
 1418 2.695512 5.564928
 1419 2.695512 5.561305
 1420 2.695512 5.557682
 1421 2.695512 5.554059
 1422 2.695512 5.550436
 1423 2.695512 5.546813
 1424 2.695512 5.543190
 1425 2.695512 5.539567
 1426 2.699135 5.535944
 1427 2.699135 5.532321
 1428 2.699135 5.528698
 1429 2.702758 5.525075
 1430 2.702758 5.521452
 1431 2.702758 5.517829
 1432 2.702758 5.514206
 1433 2.702758 5.510583
 1434 2.702758 5.506960
 1435 2.702758 5.503337
 1436 2.702758 5.499714
 1437 2.702758 5.496091
 1438 2.706381 5.492468
 1439 2.706381 5.488845
 1440 2.710004 5.485222
 1441 2.710004 5.481599
 1442 2.713627 5.477976
 1443 2.713627 5.474353
 1444 2.717250 5.470730
 1445 2.717250 5.467107
 1446 2.720873 5.463484
 1447 2.720873 5.459861
 1448 2.724496 5.459861
 1449 2.728119 5.456238
 1450 2.731742 5.456238
 1451 2.735365 5.456238
 1452 2.738988 5.452615
 1453 2.742611 5.452615
 1454 2.746234 5.448992
 1455 2.749857 5.448992
 1456 2.753480 5.445369
 1457 2.757103 5.445369
 1458 2.760726 5.441746
 1459 2.764349 5.441746
 1460 2.767972 5.438123
 1461 2.771595 5.438123
 1462 2.775218 5.434500
 1463 2.778841 5.434500
 1464 2.782464 5.430877
 1465 2.782464 5.427254
 1466 2.786087 5.423631
 1467 2.786087 5.420008
 1468 2.789710 5.416385
 1469 2.789710 5.412762
 1470 2.793333 5.409139
 1471 2.793333 5.405516
 1472 2.796956 5.401893
 1473 2.796956 5.398270
 1474 2.800579 5.394647
 1475 2.800579 5.391024
 1476 2.804202 5.387401
 1477 2.804202 5.383778
 1478 2.804202 5.380155
 1479 2.804202 5.376532
 1480 2.804202 5.372909
 1481 2.804202 5.369286
 1482 2.804202 5.365663
 1483 2.804202 5.362040
 1484 2.804202 5.358417
 1485 2.804202 5.354794
 1486 2.804202 5.351171
 1487 2.804202 5.347548
 1488 2.804202 5.343925
 1489 2.804202 5.340302
 1490 2.804202 5.336679
 1491 2.804202 5.333056
 1492 2.804202 5.329433
 1493 2.804202 5.325810
 1494 2.804202 5.322187
 1495 2.804202 5.318564
 1496 2.804202 5.314941
 1497 2.804202 5.311318
 1498 2.804202 5.307695
 1499 2.804202 5.304072
 1500 2.800579 5.300449
 1501 2.800579 5.296826
 1502 2.796956 5.293203
 1503 2.796956 5.289580
 1504 2.793333 5.285957
 1505 2.793333 5.282334
 1506 2.789710 5.278711
 1507 2.789710 5.275088
 1508 2.786087 5.271465
 1509 2.786087 5.267842
 1510 2.782464 5.264219
 1511 2.782464 5.260596
 1512 2.782464 5.256973
 1513 2.782464 5.253350
 1514 2.782464 5.249727
 1515 2.782464 5.246104
 1516 2.786087 5.242481
 1517 2.786087 5.238858
 1518 2.786087 5.235235
 1519 2.786087 5.231612
 1520 2.786087 5.227989
 1521 2.789710 5.224366
 1522 2.789710 5.220743
 1523 2.789710 5.217120
 1524 2.793333 5.213497
 1525 2.796956 5.209874
 1526 2.800579 5.206251
 1527 2.804202 5.202628
 1528 2.807825 5.199005
 1529 2.807825 5.195382
 1530 2.811448 5.191759
 1531 2.811448 5.188136
 1532 2.815071 5.184513
 1533 2.815071 5.180890
 1534 2.818694 5.177267
 1535 2.818694 5.173644
 1536 2.822317 5.170021
 1537 2.822317 5.166398
 1538 2.825940 5.162775
 1539 2.825940 5.159152
 1540 2.829563 5.155529
 1541 2.829563 5.151906
 1542 2.829563 5.148283
 1543 2.829563 5.144660
 1544 2.829563 5.141037
 1545 2.829563 5.137414
 1546 2.829563 5.133791
 1547 2.829563 5.130168
 1548 2.829563 5.126545
 1549 2.829563 5.122922
 1550 2.829563 5.119299
 1551 2.829563 5.115676
 1552 2.829563 5.112053
 1553 2.829563 5.108430
 1554 2.829563 5.104807
 1555 2.829563 5.101184
 1556 2.829563 5.097561
 1557 2.829563 5.093938
 1558 2.829563 5.090315
 1559 2.829563 5.086692
 1560 2.829563 5.083069
 1561 2.829563 5.079446
 1562 2.829563 5.075823
 1563 2.825940 5.072200
 1564 2.825940 5.068577
 1565 2.825940 5.064954
 1566 2.825940 5.061331
 1567 2.829563 5.057708
 1568 2.829563 5.054085
 1569 2.833186 5.050462
 1570 2.833186 5.046839
 1571 2.836809 5.043216
 1572 2.836809 5.039593
 1573 2.840432 5.035970
 1574 2.844055 5.032347
 1575 2.844055 5.028724
 1576 2.847678 5.025101
 1577 2.847678 5.021478
 1578 2.851301 5.017855
 1579 2.854924 5.014232
 1580 2.854924 5.010609
 1581 2.858547 5.010609
 1582 2.862170 5.010609
 1583 2.865793 5.010609
 1584 2.869416 5.010609
 1585 2.873039 5.010609
 1586 2.876662 5.010609
 1587 2.880285 5.006986
 1588 2.883908 5.006986
 1589 2.887531 5.003363
 1590 2.891154 5.003363
 1591 2.894777 4.999740
 1592 2.898400 4.999740
 1593 2.902023 4.996117
 1594 2.905646 4.996117
 1595 2.909269 4.992494
 1596 2.912892 4.992494
 1597 2.916515 4.988871
 1598 2.920138 4.988871
 1599 2.923761 4.985248
 1600 2.923761 4.981625
 1601 2.927384 4.978002
 1602 2.927384 4.974379
 1603 2.931007 4.970756
 1604 2.931007 4.967133
 1605 2.934630 4.963510
 1606 2.934630 4.959887
 1607 2.938253 4.956264
 1608 2.938253 4.952641
 1609 2.941876 4.949018
 1610 2.941876 4.945395
 1611 2.945499 4.941772
 1612 2.945499 4.938149
 1613 2.945499 4.934526
 1614 2.945499 4.930903
 1615 2.945499 4.927280
 1616 2.945499 4.923657
 1617 2.945499 4.920034
 1618 2.945499 4.916411
 1619 2.945499 4.912788
 1620 2.945499 4.909165
 1621 2.945499 4.905542
 1622 2.945499 4.901919
 1623 2.945499 4.898296
 1624 2.945499 4.894673
 1625 2.945499 4.891050
 1626 2.945499 4.887427
 1627 2.949122 4.883804
 1628 2.949122 4.880181
 1629 2.949122 4.876558
 1630 2.949122 4.872935
 1631 2.949122 4.869312
 1632 2.949122 4.865689
 1633 2.949122 4.862066
 1634 2.949122 4.858443
 1635 2.949122 4.854820
 1636 2.949122 4.851197
 1637 2.949122 4.847574
 1638 2.949122 4.843951
 1639 2.949122 4.840328
 1640 2.949122 4.836705
 1641 2.949122 4.833082
 1642 2.949122 4.829459
 1643 2.949122 4.825836
 1644 2.949122 4.822213
 1645 2.949122 4.818590
 1646 2.949122 4.814967
 1647 2.949122 4.811344
 1648 2.949122 4.807721
 1649 2.949122 4.804098
 1650 2.945499 4.800475
 1651 2.945499 4.796852
 1652 2.941876 4.793229
 1653 2.941876 4.789606
 1654 2.938253 4.785983
 1655 2.938253 4.782360
 1656 2.934630 4.778737
 1657 2.934630 4.775114
 1658 2.934630 4.771491
 1659 2.934630 4.767868
 1660 2.934630 4.764245
 1661 2.934630 4.760622
 1662 2.934630 4.756999
 1663 2.934630 4.753376
 1664 2.934630 4.749753
 1665 2.934630 4.746130
 1666 2.934630 4.742507
 1667 2.934630 4.738884
 1668 2.934630 4.735261
 1669 2.934630 4.731638
 1670 2.934630 4.728015
 1671 2.934630 4.724392
 1672 2.934630 4.720769
 1673 2.938253 4.717146
 1674 2.938253 4.713523
 1675 2.941876 4.709900
 1676 2.941876 4.706277
 1677 2.945499 4.702654
 1678 2.945499 4.699031
 1679 2.949122 4.695408
 1680 2.949122 4.691785
 1681 2.952745 4.688162
 1682 2.952745 4.684539
 1683 2.956368 4.680916
 1684 2.956368 4.677293
 1685 2.956368 4.673670
 1686 2.956368 4.670047
 1687 2.956368 4.666424
 1688 2.956368 4.662801
 1689 2.956368 4.659178
 1690 2.956368 4.655555
 1691 2.956368 4.651932
 1692 2.956368 4.648309
 1693 2.956368 4.644686
 1694 2.956368 4.641063
 1695 2.956368 4.637440
 1696 2.956368 4.633817
 1697 2.956368 4.630194
 1698 2.956368 4.626571
 1699 2.956368 4.622948
 1700 2.956368 4.619325
 1701 2.956368 4.615702
 1702 2.956368 4.612079
 1703 2.959991 4.608456
 1704 2.959991 4.604833
 1705 2.959991 4.601210
 1706 2.963614 4.597587
 1707 2.963614 4.593964
 1708 2.963614 4.590341
 1709 2.967237 4.586718
 1710 2.967237 4.583095
 1711 2.967237 4.579472
 1712 2.970860 4.575849
 1713 2.970860 4.572226
 1714 2.970860 4.568603
 1715 2.974483 4.564980
 1716 2.974483 4.561357
 1717 2.978106 4.557734
 1718 2.978106 4.554111
 1719 2.981729 4.550488
 1720 2.981729 4.546865
 1721 2.985352 4.543242
 1722 2.985352 4.539619
 1723 2.988975 4.535996
 1724 2.988975 4.532373
 1725 2.992598 4.528750
 1726 2.992598 4.525127
 1727 2.996221 4.521504
 1728 2.996221 4.517881
 1729 2.999844 4.514258
 1730 2.999844 4.510635
 1731 2.999844 4.507012
 1732 2.999844 4.503389
 1733 2.999844 4.499766
 1734 2.999844 4.496143
 1735 2.999844 4.492520
 1736 2.999844 4.488897
 1737 2.999844 4.485274
 1738 2.999844 4.481651
 1739 3.003467 4.478028
 1740 3.003467 4.474405
 1741 3.007090 4.470782
 1742 3.007090 4.467159
 1743 3.007090 4.463536
 1744 3.010713 4.459913
 1745 3.010713 4.456290
 1746 3.010713 4.452667
 1747 3.010713 4.449044
 1748 3.010713 4.445421
 1749 3.010713 4.441798
 1750 3.010713 4.438175
 1751 3.010713 4.434552
 1752 3.010713 4.430929
 1753 3.010713 4.427306
 1754 3.010713 4.423683
 1755 3.010713 4.420060
 1756 3.010713 4.416437
 1757 3.010713 4.412814
 1758 3.014336 4.409191
 1759 3.014336 4.405568
 1760 3.014336 4.401945
 1761 3.017959 4.398322
 1762 3.017959 4.394699
 1763 3.017959 4.391076
 1764 3.017959 4.387453
 1765 3.017959 4.383830
 1766 3.021582 4.380207
 1767 3.021582 4.376584
 1768 3.021582 4.372961
 1769 3.025205 4.369338
 1770 3.025205 4.365715
 1771 3.028828 4.362092
 1772 3.028828 4.358469
 1773 3.032451 4.354846
 1774 3.032451 4.351223
 1775 3.036074 4.347600
 1776 3.036074 4.343977
 1777 3.036074 4.340354
 1778 3.036074 4.336731
 1779 3.036074 4.333108
 1780 3.039697 4.329485
 1781 3.039697 4.325862
 1782 3.039697 4.322239
 1783 3.043320 4.318616
 1784 3.043320 4.314993
 1785 3.046943 4.311370
 1786 3.050566 4.307747
 1787 3.054189 4.304124
 1788 3.054189 4.300501
 1789 3.057812 4.296878
 1790 3.061435 4.293255
 1791 3.065058 4.293255
 1792 3.068681 4.289632
 1793 3.072304 4.286009
 1794 3.075927 4.282386
 1795 3.075927 4.278763
 1796 3.079550 4.275140
 1797 3.079550 4.271517
 1798 3.083173 4.267894
 1799 3.083173 4.264271
 1800 3.086796 4.260648
 1801 3.086796 4.257025
 1802 3.090419 4.253402
 1803 3.090419 4.249779
 1804 3.094042 4.246156
 1805 3.094042 4.242533
 1806 3.097665 4.238910
 1807 3.097665 4.235287
 1808 3.097665 4.231664
 1809 3.097665 4.228041
 1810 3.097665 4.224418
 1811 3.097665 4.220795
 1812 3.097665 4.217172
 1813 3.097665 4.213549
 1814 3.097665 4.209926
 1815 3.097665 4.206303
 1816 3.097665 4.202680
 1817 3.097665 4.199057
 1818 3.097665 4.195434
 1819 3.097665 4.191811
 1820 3.097665 4.188188
 1821 3.097665 4.184565
 1822 3.101288 4.180942
 1823 3.101288 4.177319
 1824 3.104911 4.173696
 1825 3.104911 4.170073
 1826 3.108534 4.166450
 1827 3.108534 4.162827
 1828 3.108534 4.159204
 1829 3.112157 4.155581
 1830 3.112157 4.151958
 1831 3.115780 4.148335
 1832 3.115780 4.144712
 1833 3.119403 4.141089
 1834 3.119403 4.137466
 1835 3.119403 4.133843
 1836 3.123026 4.130220
 1837 3.126649 4.130220
 1838 3.130272 4.126597
 1839 3.133895 4.122974
 1840 3.137518 4.119351
 1841 3.141141 4.115728
 1842 3.144764 4.112105
 1843 3.148387 4.108482
 1844 3.148387 4.104859
 1845 3.152010 4.101236
 1846 3.152010 4.097613
 1847 3.155633 4.093990
 1848 3.155633 4.090367
 1849 3.159256 4.086744
 1850 3.159256 4.083121
 1851 3.162879 4.079498
 1852 3.162879 4.075875
 1853 3.166502 4.072252
 1854 3.166502 4.068629
 1855 3.170125 4.065006
 1856 3.170125 4.061383
 1857 3.170125 4.057760
 1858 3.170125 4.054137
 1859 3.173748 4.050514
 1860 3.177371 4.046891
 1861 3.177371 4.043268
 1862 3.180994 4.039645
 1863 3.180994 4.036022
 1864 3.184617 4.032399
 1865 3.184617 4.028776
 1866 3.188240 4.025153
 1867 3.188240 4.021530
 1868 3.191863 4.017907
 1869 3.191863 4.014284
 1870 3.195486 4.010661
 1871 3.195486 4.007038
 1872 3.199109 4.003415
 1873 3.199109 3.999792
 1874 3.199109 3.996169
 1875 3.199109 3.992546
 1876 3.199109 3.988923
 1877 3.199109 3.985300
 1878 3.199109 3.981677
 1879 3.199109 3.978054
 1880 3.199109 3.974431
 1881 3.199109 3.970808
 1882 3.199109 3.967185
 1883 3.199109 3.963562
 1884 3.199109 3.959939
 1885 3.199109 3.956316
 1886 3.199109 3.952693
 1887 3.199109 3.949070
 1888 3.202732 3.945447
 1889 3.202732 3.941824
 1890 3.206355 3.938201
 1891 3.206355 3.934578
 1892 3.209978 3.930955
 1893 3.209978 3.927332
 1894 3.213601 3.923709
 1895 3.213601 3.920086
 1896 3.217224 3.916463
 1897 3.217224 3.912840
 1898 3.220847 3.909217
 1899 3.220847 3.905594
 1900 3.220847 3.901971
 1901 3.220847 3.898348
 1902 3.220847 3.894725
 1903 3.220847 3.891102
 1904 3.220847 3.887479
 1905 3.220847 3.883856
 1906 3.220847 3.880233
 1907 3.220847 3.876610
 1908 3.220847 3.872987
 1909 3.220847 3.869364
 1910 3.220847 3.865741
 1911 3.220847 3.862118
 1912 3.220847 3.858495
 1913 3.220847 3.854872
 1914 3.220847 3.851249
 1915 3.220847 3.847626
 1916 3.224470 3.844003
 1917 3.224470 3.840380
 1918 3.224470 3.836757
 1919 3.228093 3.833134
 1920 3.228093 3.829511
 1921 3.228093 3.825888
 1922 3.231716 3.822265
 1923 3.231716 3.818642
 1924 3.235339 3.815019
 1925 3.238962 3.811396
 1926 3.242585 3.807773
 1927 3.242585 3.804150
 1928 3.246208 3.800527
 1929 3.249831 3.796904
 1930 3.253454 3.793281
 1931 3.257077 3.789658
 1932 3.260700 3.786035
 1933 3.264323 3.782412
 1934 3.267946 3.782412
 1935 3.271569 3.782412
 1936 3.275192 3.782412
 1937 3.278815 3.778789
 1938 3.282438 3.778789
 1939 3.286061 3.775166
 1940 3.289684 3.775166
 1941 3.293307 3.771543
 1942 3.296930 3.771543
 1943 3.300553 3.767920
 1944 3.304176 3.767920
 1945 3.307799 3.764297
 1946 3.311422 3.764297
 1947 3.315045 3.760674
 1948 3.318668 3.760674
 1949 3.322291 3.757051
 1950 3.325914 3.753428
 1951 3.329537 3.749805
 1952 3.333160 3.746182
 1953 3.336783 3.742559
 1954 3.336783 3.738936
 1955 3.340406 3.735313
 1956 3.344029 3.731690
 1957 3.344029 3.728067
 1958 3.347652 3.728067
 1959 3.351275 3.724444
 1960 3.354898 3.724444
 1961 3.358521 3.720821
 1962 3.362144 3.720821
 1963 3.365767 3.717198
 1964 3.369390 3.717198
 1965 3.373013 3.713575
 1966 3.376636 3.713575
 1967 3.380259 3.709952
 1968 3.383882 3.709952
 1969 3.387505 3.706329
 1970 3.391128 3.702706
 1971 3.391128 3.699083
 1972 3.394751 3.695460
 1973 3.394751 3.691837
 1974 3.398374 3.688214
 1975 3.398374 3.684591
 1976 3.401997 3.680968
 1977 3.401997 3.677345
 1978 3.405620 3.673722
 1979 3.405620 3.670099
 1980 3.409243 3.666476
 1981 3.409243 3.662853
 1982 3.412866 3.659230
 1983 3.412866 3.655607
 1984 3.412866 3.651984
 1985 3.412866 3.648361
 1986 3.412866 3.644738
 1987 3.412866 3.641115
 1988 3.412866 3.637492
 1989 3.412866 3.633869
 1990 3.412866 3.630246
 1991 3.416489 3.626623
 1992 3.420112 3.623000
 1993 3.423735 3.619377
 1994 3.427358 3.615754
 1995 3.430981 3.612131
 1996 3.434604 3.608508
 1997 3.438227 3.608508
 1998 3.441850 3.604885
 1999 3.445473 3.604885
 2000 3.449096 3.604885
 2001 3.452719 3.604885
 2002 3.456342 3.601262
 2003 3.459965 3.601262
 2004 3.463588 3.597639
 2005 3.467211 3.597639
 2006 3.470834 3.594016
 2007 3.474457 3.594016
 2008 3.478080 3.590393
 2009 3.481703 3.590393
 2010 3.485326 3.586770
 2011 3.488949 3.586770
 2012 3.492572 3.583147
 2013 3.496195 3.583147
 2014 3.499818 3.579524
 2015 3.503441 3.575901
 2016 3.507064 3.572278
 2017 3.510687 3.568655
 2018 3.514310 3.565032
 2019 3.517933 3.561409
 2020 3.521556 3.561409
 2021 3.525179 3.561409
 2022 3.528802 3.557786
 2023 3.532425 3.557786
 2024 3.536048 3.557786
 2025 3.539671 3.557786
 2026 3.543294 3.557786
 2027 3.546917 3.554163
 2028 3.550540 3.554163
 2029 3.554163 3.550540
 2030 3.557786 3.550540
 2031 3.561409 3.546917
 2032 3.565032 3.546917
 2033 3.568655 3.543294
 2034 3.572278 3.543294
 2035 3.575901 3.539671
 2036 3.579524 3.539671
 2037 3.583147 3.536048
 2038 3.586770 3.536048
 2039 3.590393 3.532425
 2040 3.594016 3.528802
 2041 3.597639 3.525179
 2042 3.601262 3.521556
 2043 3.604885 3.517933
 2044 3.608508 3.514310
 2045 3.608508 3.510687
 2046 3.612131 3.507064
 2047 3.615754 3.503441
 2048 3.615754 3.499818
 2049 3.619377 3.496195
 2050 3.623000 3.492572
 2051 3.626623 3.488949
 2052 3.630246 3.485326
 2053 3.633869 3.481703
 2054 3.637492 3.478080
 2055 3.641115 3.474457
 2056 3.644738 3.474457
 2057 3.648361 3.470834
 2058 3.651984 3.470834
 2059 3.655607 3.467211
 2060 3.659230 3.463588
 2061 3.662853 3.459965
 2062 3.666476 3.456342
 2063 3.670099 3.452719
 2064 3.670099 3.449096
 2065 3.673722 3.445473
 2066 3.673722 3.441850
 2067 3.677345 3.438227
 2068 3.677345 3.434604
 2069 3.680968 3.430981
 2070 3.680968 3.427358
 2071 3.684591 3.423735
 2072 3.684591 3.420112
 2073 3.688214 3.416489
 2074 3.688214 3.412866
 2075 3.691837 3.409243
 2076 3.695460 3.405620
 2077 3.699083 3.401997
 2078 3.702706 3.398374
 2079 3.706329 3.398374
 2080 3.709952 3.394751
 2081 3.713575 3.394751
 2082 3.717198 3.391128
 2083 3.720821 3.391128
 2084 3.724444 3.387505
 2085 3.728067 3.387505
 2086 3.731690 3.383882
 2087 3.735313 3.383882
 2088 3.738936 3.380259
 2089 3.742559 3.380259
 2090 3.746182 3.376636
 2091 3.749805 3.373013
 2092 3.753428 3.369390
 2093 3.757051 3.365767
 2094 3.760674 3.362144
 2095 3.760674 3.358521
 2096 3.764297 3.354898
 2097 3.767920 3.351275
 2098 3.771543 3.347652
 2099 3.775166 3.344029
 2100 3.778789 3.340406
 2101 3.782412 3.336783
 2102 3.786035 3.333160
 2103 3.789658 3.333160
 2104 3.793281 3.329537
 2105 3.796904 3.329537
 2106 3.800527 3.329537
 2107 3.804150 3.325914
 2108 3.807773 3.325914
 2109 3.811396 3.325914
 2110 3.815019 3.325914
 2111 3.818642 3.325914
 2112 3.822265 3.325914
 2113 3.825888 3.325914
 2114 3.829511 3.325914
 2115 3.833134 3.322291
 2116 3.836757 3.322291
 2117 3.840380 3.318668
 2118 3.844003 3.318668
 2119 3.847626 3.315045
 2120 3.851249 3.315045
 2121 3.854872 3.311422
 2122 3.858495 3.311422
 2123 3.862118 3.307799
 2124 3.865741 3.307799
 2125 3.869364 3.304176
 2126 3.872987 3.304176
 2127 3.876610 3.300553
 2128 3.880233 3.296930
 2129 3.883856 3.293307
 2130 3.887479 3.289684
 2131 3.891102 3.286061
 2132 3.891102 3.282438
 2133 3.894725 3.278815
 2134 3.894725 3.275192
 2135 3.898348 3.271569
 2136 3.898348 3.267946
 2137 3.901971 3.264323
 2138 3.901971 3.260700
 2139 3.905594 3.257077
 2140 3.905594 3.253454
 2141 3.909217 3.249831
 2142 3.909217 3.246208
 2143 3.912840 3.242585
 2144 3.912840 3.238962
 2145 3.912840 3.235339
 2146 3.912840 3.231716
 2147 3.916463 3.228093
 2148 3.916463 3.224470
 2149 3.920086 3.220847
 2150 3.920086 3.217224
 2151 3.923709 3.213601
 2152 3.923709 3.209978
 2153 3.923709 3.206355
 2154 3.923709 3.202732
 2155 3.923709 3.199109
 2156 3.923709 3.195486
 2157 3.923709 3.191863
 2158 3.923709 3.188240
 2159 3.923709 3.184617
 2160 3.923709 3.180994
 2161 3.923709 3.177371
 2162 3.923709 3.173748
 2163 3.923709 3.170125
 2164 3.923709 3.166502
 2165 3.923709 3.162879
 2166 3.923709 3.159256
 2167 3.923709 3.155633
 2168 3.923709 3.152010
 2169 3.927332 3.148387
 2170 3.927332 3.144764
 2171 3.930955 3.141141
 2172 3.930955 3.137518
 2173 3.934578 3.133895
 2174 3.938201 3.130272
 2175 3.941824 3.126649
 2176 3.941824 3.123026
 2177 3.945447 3.119403
 2178 3.949070 3.115780
 2179 3.952693 3.115780
 2180 3.956316 3.112157
 2181 3.959939 3.115780
 2182 3.963562 3.115780
 2183 3.967185 3.119403
 2184 3.970808 3.119403
 2185 3.974431 3.119403
 2186 3.978054 3.123026
 2187 3.981677 3.123026
 2188 3.985300 3.123026
 2189 3.988923 3.123026
 2190 3.992546 3.123026
 2191 3.996169 3.123026
 2192 3.999792 3.123026
 2193 4.003415 3.123026
 2194 4.007038 3.123026
 2195 4.010661 3.123026
 2196 4.014284 3.123026
 2197 4.017907 3.123026
 2198 4.021530 3.123026
 2199 4.025153 3.123026
 2200 4.028776 3.123026
 2201 4.032399 3.123026
 2202 4.036022 3.123026
 2203 4.039645 3.123026
 2204 4.043268 3.123026
 2205 4.046891 3.123026
 2206 4.050514 3.123026
 2207 4.054137 3.123026
 2208 4.057760 3.123026
 2209 4.061383 3.123026
 2210 4.065006 3.123026
 2211 4.068629 3.119403
 2212 4.072252 3.119403
 2213 4.075875 3.115780
 2214 4.079498 3.115780
 2215 4.083121 3.112157
 2216 4.086744 3.112157
 2217 4.090367 3.108534
 2218 4.093990 3.108534
 2219 4.097613 3.104911
 2220 4.101236 3.104911
 2221 4.104859 3.101288
 2222 4.108482 3.101288
 2223 4.112105 3.097665
 2224 4.112105 3.094042
 2225 4.115728 3.090419
 2226 4.115728 3.086796
 2227 4.119351 3.083173
 2228 4.119351 3.079550
 2229 4.122974 3.075927
 2230 4.122974 3.072304
 2231 4.126597 3.068681
 2232 4.126597 3.065058
 2233 4.130220 3.061435
 2234 4.130220 3.057812
 2235 4.133843 3.054189
 2236 4.133843 3.050566
 2237 4.133843 3.046943
 2238 4.133843 3.043320
 2239 4.133843 3.039697
 2240 4.133843 3.036074
 2241 4.133843 3.032451
 2242 4.133843 3.028828
 2243 4.133843 3.025205
 2244 4.133843 3.021582
 2245 4.133843 3.017959
 2246 4.133843 3.014336
 2247 4.133843 3.010713
 2248 4.133843 3.007090
 2249 4.133843 3.003467
 2250 4.133843 2.999844
 2251 4.133843 2.996221
 2252 4.133843 2.992598
 2253 4.133843 2.988975
 2254 4.133843 2.985352
 2255 4.133843 2.981729
 2256 4.137466 2.978106
 2257 4.141089 2.974483
 2258 4.144712 2.974483
 2259 4.148335 2.970860
 2260 4.151958 2.967237
 2261 4.155581 2.967237
 2262 4.159204 2.963614
 2263 4.162827 2.963614
 2264 4.166450 2.959991
 2265 4.170073 2.959991
 2266 4.173696 2.956368
 2267 4.177319 2.956368
 2268 4.180942 2.952745
 2269 4.184565 2.952745
 2270 4.188188 2.949122
 2271 4.191811 2.949122
 2272 4.195434 2.945499
 2273 4.199057 2.941876
 2274 4.202680 2.938253
 2275 4.206303 2.934630
 2276 4.209926 2.931007
 2277 4.213549 2.927384
 2278 4.217172 2.923761
 2279 4.217172 2.920138
 2280 4.220795 2.916515
 2281 4.224418 2.912892
 2282 4.228041 2.909269
 2283 4.231664 2.909269
 2284 4.235287 2.905646
 2285 4.238910 2.902023
 2286 4.242533 2.902023
 2287 4.246156 2.898400
 2288 4.249779 2.898400
 2289 4.253402 2.894777
 2290 4.257025 2.894777
 2291 4.260648 2.894777
 2292 4.264271 2.894777
 2293 4.267894 2.894777
 2294 4.271517 2.894777
 2295 4.275140 2.894777
 2296 4.278763 2.894777
 2297 4.282386 2.894777
 2298 4.286009 2.894777
 2299 4.289632 2.894777
 2300 4.293255 2.894777
 2301 4.296878 2.894777
 2302 4.300501 2.894777
 2303 4.304124 2.894777
 2304 4.307747 2.894777
 2305 4.311370 2.894777
 2306 4.314993 2.894777
 2307 4.318616 2.894777
 2308 4.322239 2.894777
 2309 4.325862 2.894777
 2310 4.329485 2.894777
 2311 4.333108 2.894777
 2312 4.336731 2.894777
 2313 4.340354 2.894777
 2314 4.343977 2.894777
 2315 4.347600 2.894777
 2316 4.351223 2.894777
 2317 4.354846 2.894777
 2318 4.358469 2.894777
 2319 4.362092 2.894777
 2320 4.365715 2.891154
 2321 4.369338 2.891154
 2322 4.372961 2.887531
 2323 4.376584 2.887531
 2324 4.380207 2.883908
 2325 4.383830 2.883908
 2326 4.387453 2.880285
 2327 4.391076 2.880285
 2328 4.394699 2.876662
 2329 4.398322 2.876662
 2330 4.401945 2.873039
 2331 4.405568 2.873039
 2332 4.409191 2.869416
 2333 4.412814 2.865793
 2334 4.412814 2.862170
 2335 4.416437 2.858547
 2336 4.416437 2.854924
 2337 4.420060 2.851301
 2338 4.420060 2.847678
 2339 4.423683 2.844055
 2340 4.427306 2.840432
 2341 4.430929 2.836809
 2342 4.434552 2.833186
 2343 4.438175 2.833186
 2344 4.441798 2.829563
 2345 4.445421 2.829563
 2346 4.449044 2.825940
 2347 4.452667 2.822317
 2348 4.456290 2.818694
 2349 4.456290 2.815071
 2350 4.459913 2.811448
 2351 4.459913 2.807825
 2352 4.463536 2.804202
 2353 4.463536 2.800579
 2354 4.467159 2.796956
 2355 4.467159 2.793333
 2356 4.470782 2.789710
 2357 4.470782 2.786087
 2358 4.474405 2.782464
 2359 4.474405 2.778841
 2360 4.478028 2.775218
 2361 4.478028 2.771595
 2362 4.478028 2.767972
 2363 4.478028 2.764349
 2364 4.478028 2.760726
 2365 4.478028 2.757103
 2366 4.478028 2.753480
 2367 4.478028 2.749857
 2368 4.481651 2.746234
 2369 4.485274 2.742611
 2370 4.488897 2.738988
 2371 4.492520 2.735365
 2372 4.496143 2.731742
 2373 4.499766 2.731742
 2374 4.503389 2.728119
 2375 4.507012 2.728119
 2376 4.510635 2.724496
 2377 4.514258 2.724496
 2378 4.517881 2.720873
 2379 4.521504 2.720873
 2380 4.525127 2.717250
 2381 4.528750 2.717250
 2382 4.532373 2.717250
 2383 4.535996 2.713627
 2384 4.539619 2.713627
 2385 4.543242 2.710004
 2386 4.546865 2.710004
 2387 4.550488 2.706381
 2388 4.554111 2.706381
 2389 4.557734 2.702758
 2390 4.561357 2.702758
 2391 4.564980 2.699135
 2392 4.568603 2.699135
 2393 4.572226 2.695512
 2394 4.575849 2.695512
 2395 4.579472 2.691889
 2396 4.583095 2.688266
 2397 4.586718 2.684643
 2398 4.590341 2.681020
 2399 4.593964 2.677397
 2400 4.597587 2.673774
 2401 4.601210 2.670151
 2402 4.604833 2.670151
 2403 4.608456 2.666528
 2404 4.612079 2.666528
 2405 4.615702 2.662905
 2406 4.619325 2.662905
 2407 4.622948 2.659282
 2408 4.626571 2.659282
 2409 4.630194 2.655659
 2410 4.633817 2.652036
 2411 4.637440 2.648413
 2412 4.637440 2.644790
 2413 4.641063 2.641167
 2414 4.641063 2.637544
 2415 4.644686 2.633921
 2416 4.644686 2.630298
 2417 4.648309 2.626675
 2418 4.648309 2.623052
 2419 4.651932 2.619429
 2420 4.651932 2.615806
 2421 4.655555 2.612183
 2422 4.655555 2.608560
 2423 4.659178 2.604937
 2424 4.659178 2.601314
 2425 4.659178 2.597691
 2426 4.659178 2.594068
 2427 4.659178 2.590445
 2428 4.659178 2.586822
 2429 4.659178 2.583199
 2430 4.659178 2.579576
 2431 4.662801 2.575953
 2432 4.662801 2.572330
 2433 4.666424 2.568707
 2434 4.670047 2.565084
 2435 4.673670 2.561461
 2436 4.677293 2.557838
 2437 4.677293 2.554215
 2438 4.680916 2.550592
 2439 4.684539 2.546969
 2440 4.688162 2.543346
 2441 4.691785 2.539723
 2442 4.695408 2.536100
 2443 4.699031 2.532477
 2444 4.702654 2.532477
 2445 4.706277 2.532477
 2446 4.709900 2.532477
 2447 4.713523 2.532477
 2448 4.717146 2.532477
 2449 4.720769 2.532477
 2450 4.724392 2.532477
 2451 4.728015 2.528854
 2452 4.731638 2.528854
 2453 4.735261 2.525231
 2454 4.738884 2.525231
 2455 4.742507 2.521608
 2456 4.746130 2.521608
 2457 4.749753 2.517985
 2458 4.753376 2.517985
 2459 4.756999 2.514362
 2460 4.760622 2.514362
 2461 4.764245 2.510739
 2462 4.767868 2.510739
 2463 4.771491 2.507116
 2464 4.775114 2.503493
 2465 4.778737 2.499870
 2466 4.782360 2.496247
 2467 4.785983 2.492624
 2468 4.789606 2.489001
 2469 4.793229 2.489001
 2470 4.796852 2.489001
 2471 4.800475 2.489001
 2472 4.804098 2.489001
 2473 4.807721 2.489001
 2474 4.811344 2.489001
 2475 4.814967 2.485378
 2476 4.818590 2.485378
 2477 4.822213 2.481755
 2478 4.825836 2.481755
 2479 4.829459 2.478132
 2480 4.833082 2.478132
 2481 4.836705 2.474509
 2482 4.840328 2.474509
 2483 4.843951 2.470886
 2484 4.847574 2.470886
 2485 4.851197 2.467263
 2486 4.854820 2.467263
 2487 4.858443 2.463640
 2488 4.862066 2.460017
 2489 4.865689 2.456394
 2490 4.869312 2.452771
 2491 4.872935 2.449148
 2492 4.872935 2.445525
 2493 4.876558 2.441902
 2494 4.880181 2.441902
 2495 4.883804 2.438279
 2496 4.887427 2.438279
 2497 4.891050 2.434656
 2498 4.894673 2.434656
 2499 4.898296 2.431033
 2500 4.901919 2.431033
 2501 4.905542 2.427410
 2502 4.909165 2.427410
 2503 4.912788 2.423787
 2504 4.916411 2.423787
 2505 4.920034 2.420164
 2506 4.923657 2.420164
 2507 4.927280 2.416541
 2508 4.930903 2.412918
 2509 4.930903 2.409295
 2510 4.934526 2.405672
 2511 4.934526 2.402049
 2512 4.938149 2.398426
 2513 4.938149 2.394803
 2514 4.941772 2.391180
 2515 4.941772 2.387557
 2516 4.945395 2.383934
 2517 4.945395 2.380311
 2518 4.949018 2.376688
 2519 4.949018 2.373065
 2520 4.952641 2.369442
 2521 4.952641 2.365819
 2522 4.952641 2.362196
 2523 4.952641 2.358573
 2524 4.952641 2.354950
 2525 4.952641 2.351327
 2526 4.952641 2.347704
 2527 4.952641 2.344081
 2528 4.956264 2.340458
 2529 4.956264 2.336835
 2530 4.956264 2.333212
 2531 4.956264 2.329589
 2532 4.959887 2.325966
 2533 4.959887 2.322343
 2534 4.963510 2.318720
 2535 4.967133 2.315097
 2536 4.970756 2.311474
 2537 4.974379 2.311474
 2538 4.978002 2.311474
 2539 4.981625 2.311474
 2540 4.985248 2.311474
 2541 4.988871 2.311474
 2542 4.992494 2.307851
 2543 4.996117 2.307851
 2544 4.999740 2.304228
 2545 5.003363 2.304228
 2546 5.006986 2.300605
 2547 5.010609 2.300605
 2548 5.014232 2.296982
 2549 5.017855 2.296982
 2550 5.021478 2.293359
 2551 5.025101 2.293359
 2552 5.028724 2.289736
 2553 5.032347 2.289736
 2554 5.035970 2.286113
 2555 5.035970 2.282490
 2556 5.039593 2.278867
 2557 5.039593 2.275244
 2558 5.043216 2.271621
 2559 5.043216 2.267998
 2560 5.046839 2.264375
 2561 5.046839 2.260752
 2562 5.050462 2.257129
 2563 5.050462 2.253506
 2564 5.054085 2.249883
 2565 5.054085 2.246260
 2566 5.057708 2.242637
 2567 5.057708 2.239014
 2568 5.057708 2.235391
 2569 5.061331 2.231768
 2570 5.064954 2.228145
 2571 5.068577 2.224522
 2572 5.072200 2.220899
 2573 5.075823 2.217276
 2574 5.079446 2.213653
 2575 5.083069 2.210030
 2576 5.083069 2.206407
 2577 5.086692 2.202784
 2578 5.086692 2.199161
 2579 5.090315 2.195538
 2580 5.090315 2.191915
 2581 5.093938 2.188292
 2582 5.093938 2.184669
 2583 5.097561 2.181046
 2584 5.097561 2.177423
 2585 5.101184 2.173800
 2586 5.101184 2.170177
 2587 5.104807 2.166554
 2588 5.104807 2.162931
 2589 5.108430 2.159308
 2590 5.108430 2.155685
 2591 5.112053 2.152062
 2592 5.112053 2.148439
 2593 5.115676 2.144816
 2594 5.115676 2.141193
 2595 5.119299 2.137570
 2596 5.119299 2.133947
 2597 5.119299 2.130324
 2598 5.119299 2.126701
 2599 5.119299 2.123078
 2600 5.119299 2.119455
 2601 5.119299 2.115832
 2602 5.119299 2.112209
 2603 5.119299 2.108586
 2604 5.119299 2.104963
 2605 5.119299 2.101340
 2606 5.119299 2.097717
 2607 5.119299 2.094094
 2608 5.119299 2.090471
 2609 5.119299 2.086848
 2610 5.119299 2.083225
 2611 5.119299 2.079602
 2612 5.122922 2.075979
 2613 5.122922 2.072356
 2614 5.126545 2.068733
 2615 5.126545 2.065110
 2616 5.130168 2.061487
 2617 5.133791 2.057864
 2618 5.137414 2.054241
 2619 5.141037 2.050618
 2620 5.144660 2.046995
 2621 5.148283 2.043372
 2622 5.151906 2.043372
 2623 5.155529 2.039749
 2624 5.159152 2.039749
 2625 5.162775 2.039749
 2626 5.166398 2.039749
 2627 5.170021 2.039749
 2628 5.173644 2.039749
 2629 5.177267 2.039749
 2630 5.180890 2.039749
 2631 5.184513 2.036126
 2632 5.188136 2.036126
 2633 5.191759 2.032503
 2634 5.195382 2.032503
 2635 5.199005 2.028880
 2636 5.202628 2.028880
 2637 5.206251 2.025257
 2638 5.209874 2.025257
 2639 5.213497 2.021634
 2640 5.217120 2.021634
 2641 5.220743 2.018011
 2642 5.224366 2.018011
 2643 5.227989 2.014388
 2644 5.231612 2.010765
 2645 5.235235 2.007142
 2646 5.238858 2.003519
 2647 5.242481 1.999896
 2648 5.246104 1.999896
 2649 5.249727 1.996273
 2650 5.253350 1.996273
 2651 5.256973 1.992650
 2652 5.260596 1.992650
 2653 5.264219 1.989027
 2654 5.267842 1.989027
 2655 5.271465 1.985404
 2656 5.275088 1.981781
 2657 5.278711 1.978158
 2658 5.282334 1.974535
 2659 5.285957 1.970912
 2660 5.289580 1.967289
 2661 5.293203 1.963666
 2662 5.293203 1.960043
 2663 5.296826 1.956420
 2664 5.300449 1.952797
 2665 5.300449 1.949174
 2666 5.304072 1.945551
 2667 5.307695 1.941928
 2668 5.311318 1.938305
 2669 5.314941 1.934682
 2670 5.318564 1.931059
 2671 5.322187 1.927436
 2672 5.325810 1.923813
 2673 5.329433 1.920190
 2674 5.333056 1.916567
 2675 5.336679 1.916567
 2676 5.340302 1.916567
 2677 5.343925 1.916567
 2678 5.347548 1.916567
 2679 5.351171 1.916567
 2680 5.354794 1.916567
 2681 5.358417 1.916567
 2682 5.362040 1.916567
 2683 5.365663 1.916567
 2684 5.369286 1.916567
 2685 5.372909 1.916567
 2686 5.376532 1.916567
 2687 5.380155 1.916567
 2688 5.383778 1.916567
 2689 5.387401 1.912944
 2690 5.391024 1.912944
 2691 5.394647 1.909321
 2692 5.398270 1.909321
 2693 5.401893 1.905698
 2694 5.405516 1.905698
 2695 5.409139 1.902075
 2696 5.412762 1.902075
 2697 5.416385 1.898452
 2698 5.420008 1.898452
 2699 5.423631 1.894829
 2700 5.427254 1.894829
 2701 5.430877 1.891206
 2702 5.430877 1.887583
 2703 5.434500 1.883960
 2704 5.434500 1.880337
 2705 5.438123 1.876714
 2706 5.438123 1.873091
 2707 5.441746 1.869468
 2708 5.441746 1.865845
 2709 5.445369 1.862222
 2710 5.445369 1.858599
 2711 5.448992 1.854976
 2712 5.448992 1.851353
 2713 5.452615 1.847730
 2714 5.452615 1.844107
 2715 5.452615 1.840484
 2716 5.452615 1.836861
 2717 5.452615 1.833238
 2718 5.452615 1.829615
 2719 5.452615 1.825992
 2720 5.452615 1.822369
 2721 5.452615 1.818746
 2722 5.452615 1.815123
 2723 5.452615 1.811500
 2724 5.452615 1.807877
 2725 5.452615 1.804254
 2726 5.456238 1.800631
 2727 5.459861 1.797008
 2728 5.463484 1.793385
 2729 5.467107 1.789762
 2730 5.470730 1.786139
 2731 5.474353 1.782516
 2732 5.477976 1.778893
 2733 5.481599 1.775270
 2734 5.485222 1.771647
 2735 5.488845 1.771647
 2736 5.492468 1.771647
 2737 5.496091 1.771647
 2738 5.499714 1.771647
 2739 5.503337 1.771647
 2740 5.506960 1.771647
 2741 5.510583 1.771647
 2742 5.514206 1.771647
 2743 5.517829 1.771647
 2744 5.521452 1.768024
 2745 5.525075 1.768024
 2746 5.528698 1.764401
 2747 5.532321 1.764401
 2748 5.535944 1.760778
 2749 5.539567 1.760778
 2750 5.543190 1.757155
 2751 5.546813 1.757155
 2752 5.550436 1.753532
 2753 5.554059 1.753532
 2754 5.557682 1.749909
 2755 5.561305 1.749909
 2756 5.564928 1.746286
 2757 5.568551 1.742663
 2758 5.572174 1.742663
 2759 5.575797 1.739040
 2760 5.579420 1.735417
 2761 5.583043 1.731794
 2762 5.586666 1.728171
 2763 5.590289 1.728171
 2764 5.593912 1.728171
 2765 5.597535 1.728171
 2766 5.601158 1.724548
 2767 5.604781 1.724548
 2768 5.608404 1.724548
 2769 5.612027 1.724548
 2770 5.615650 1.724548
 2771 5.619273 1.724548
 2772 5.622896 1.724548
 2773 5.626519 1.724548
 2774 5.630142 1.724548
 2775 5.633765 1.724548
 2776 5.637388 1.724548
 2777 5.641011 1.724548
 2778 5.644634 1.724548
 2779 5.648257 1.724548
 2780 5.651880 1.724548
 2781 5.655503 1.724548
 2782 5.659126 1.724548
 2783 5.662749 1.728171
 2784 5.666372 1.731794
 2785 5.669995 1.735417
 2786 5.673618 1.739040
 2787 5.677241 1.742663
 2788 5.680864 1.746286
 2789 5.684487 1.749909
 2790 5.688110 1.753532
 2791 5.691733 1.757155
 2792 5.695356 1.760778
 2793 5.695356 1.764401
 2794 5.695356 1.768024
 2795 5.695356 1.771647
 2796 5.695356 1.775270
 2797 5.695356 1.778893
 2798 5.695356 1.782516
 2799 5.695356 1.786139
 2800 5.695356 1.789762
 2801 5.695356 1.793385
 2802 5.695356 1.797008
 2803 5.695356 1.800631
 2804 5.695356 1.804254
 2805 5.695356 1.807877
 2806 5.695356 1.811500
 2807 5.695356 1.815123
 2808 5.695356 1.818746
 2809 5.695356 1.822369
 2810 5.698979 1.825992
 2811 5.698979 1.829615
 2812 5.702602 1.833238
 2813 5.702602 1.836861
 2814 5.706225 1.840484
 2815 5.706225 1.844107
 2816 5.709848 1.847730
 2817 5.709848 1.851353
 2818 5.713471 1.854976
 2819 5.713471 1.858599
 2820 5.717094 1.862222
 2821 5.717094 1.865845
 2822 5.720717 1.869468
 2823 5.724340 1.873091
 2824 5.727963 1.876714
 2825 5.731586 1.880337
 2826 5.735209 1.883960
 2827 5.738832 1.887583
 2828 5.742455 1.891206
 2829 5.746078 1.894829
 2830 5.749701 1.898452
 2831 5.753324 1.902075
 2832 5.756947 1.905698
 2833 5.760570 1.909321
 2834 5.764193 1.912944
 2835 5.767816 1.916567
 2836 5.771439 1.920190
 2837 5.771439 1.923813
 2838 5.775062 1.927436
 2839 5.775062 1.931059
 2840 5.778685 1.934682
 2841 5.782308 1.938305
 2842 5.782308 1.941928
 2843 5.785931 1.945551
 2844 5.789554 1.945551
 2845 5.793177 1.949174
 2846 5.796800 1.949174
 2847 5.800423 1.952797
 2848 5.804046 1.952797
 2849 5.807669 1.956420
 2850 5.811292 1.956420
 2851 5.814915 1.960043
 2852 5.818538 1.960043
 2853 5.822161 1.963666
 2854 5.825784 1.963666
 2855 5.829407 1.967289
 2856 5.833030 1.967289
 2857 5.836653 1.967289
 2858 5.840276 1.967289
 2859 5.843899 1.967289
 2860 5.847522 1.967289
 2861 5.851145 1.967289
 2862 5.854768 1.967289
 2863 5.858391 1.967289
 2864 5.862014 1.967289
 2865 5.865637 1.967289
 2866 5.869260 1.967289
 2867 5.872883 1.967289
 2868 5.876506 1.970912
 2869 5.880129 1.974535
 2870 5.883752 1.978158
 2871 5.887375 1.981781
 2872 5.890998 1.981781
 2873 5.894621 1.985404
 2874 5.898244 1.989027
 2875 5.901867 1.989027
 2876 5.905490 1.992650
 2877 5.909113 1.996273
 2878 5.912736 1.999896
 2879 5.916359 1.999896
 2880 5.919982 2.003519
 2881 5.923605 2.007142
 2882 5.927228 2.010765
 2883 5.930851 2.010765
 2884 5.934474 2.014388
 2885 5.934474 2.018011
 2886 5.934474 2.021634
 2887 5.934474 2.025257
 2888 5.934474 2.028880
 2889 5.934474 2.032503
 2890 5.938097 2.036126
 2891 5.938097 2.039749
 2892 5.941720 2.043372
 2893 5.941720 2.046995
 2894 5.945343 2.050618
 2895 5.945343 2.054241
 2896 5.948966 2.057864
 2897 5.948966 2.061487
 2898 5.952589 2.065110
 2899 5.952589 2.068733
 2900 5.956212 2.072356
 2901 5.956212 2.075979
 2902 5.959835 2.079602
 2903 5.963458 2.083225
 2904 5.967081 2.086848
 2905 5.967081 2.090471
 2906 5.970704 2.094094
 2907 5.974327 2.097717
 2908 5.977950 2.101340
 2909 5.981573 2.101340
 2910 5.985196 2.104963
 2911 5.988819 2.104963
 2912 5.992442 2.108586
 2913 5.996065 2.108586
 2914 5.999688 2.112209
 2915 6.003311 2.112209
 2916 6.006934 2.115832
 2917 6.010557 2.115832
 2918 6.014180 2.119455
 2919 6.017803 2.119455
 2920 6.021426 2.123078
 2921 6.025049 2.123078
 2922 6.028672 2.123078
 2923 6.032295 2.126701
 2924 6.032295 2.130324
 2925 6.035918 2.133947
 2926 6.035918 2.137570
 2927 6.039541 2.141193
 2928 6.043164 2.141193
 2929 6.046787 2.144816
 2930 6.050410 2.144816
 2931 6.054033 2.148439
 2932 6.057656 2.148439
 2933 6.061279 2.152062
 2934 6.064902 2.152062
 2935 6.068525 2.155685
 2936 6.072148 2.155685
 2937 6.075771 2.159308
 2938 6.079394 2.159308
 2939 6.083017 2.162931
 2940 6.086640 2.162931
 2941 6.090263 2.162931
 2942 6.093886 2.162931
 2943 6.097509 2.162931
 2944 6.101132 2.162931
 2945 6.104755 2.162931
 2946 6.108378 2.162931
 2947 6.112001 2.162931
 2948 6.115624 2.162931
 2949 6.119247 2.162931
 2950 6.122870 2.162931
 2951 6.126493 2.162931
 2952 6.130116 2.162931
 2953 6.133739 2.162931
 2954 6.137362 2.162931
 2955 6.140985 2.162931
 2956 6.144608 2.162931
 2957 6.148231 2.162931
 2958 6.151854 2.162931
 2959 6.155477 2.162931
 2960 6.159100 2.162931
 2961 6.162723 2.162931
 2962 6.166346 2.159308
 2963 6.169969 2.159308
 2964 6.173592 2.155685
 2965 6.177215 2.155685
 2966 6.180838 2.152062
 2967 6.184461 2.152062
 2968 6.188084 2.148439
 2969 6.191707 2.148439
 2970 6.195330 2.144816
 2971 6.198953 2.144816
 2972 6.202576 2.144816
 2973 6.206199 2.144816
 2974 6.209822 2.141193
 2975 6.213445 2.141193
 2976 6.217068 2.141193
 2977 6.220691 2.141193
 2978 6.224314 2.137570
 2979 6.227937 2.137570
 2980 6.231560 2.137570
 2981 6.235183 2.137570
 2982 6.238806 2.137570
 2983 6.242429 2.141193
 2984 6.246052 2.141193
 2985 6.249675 2.141193
 2986 6.253298 2.141193
 2987 6.256921 2.141193
 2988 6.260544 2.141193
 2989 6.264167 2.141193
 2990 6.267790 2.141193
 2991 6.271413 2.144816
 2992 6.275036 2.144816
 2993 6.278659 2.144816
 2994 6.282282 2.148439
 2995 6.285905 2.148439
 2996 6.289528 2.148439
 2997 6.293151 2.152062
 2998 6.296774 2.152062
 2999 6.300397 2.155685
 3000 6.304020 2.155685
 3001 6.307643 2.159308
 3002 6.311266 2.159308
 3003 6.314889 2.159308
 3004 6.318512 2.159308
 3005 6.322135 2.159308
 3006 6.325758 2.159308
 3007 6.329381 2.159308
 3008 6.333004 2.159308
 3009 6.336627 2.159308
 3010 6.340250 2.159308
 3011 6.343873 2.159308
 3012 6.347496 2.159308
 3013 6.351119 2.159308
 3014 6.354742 2.159308
 3015 6.358365 2.159308
 3016 6.361988 2.159308
 3017 6.365611 2.159308
 3018 6.369234 2.159308
 3019 6.372857 2.159308
 3020 6.376480 2.159308
 3021 6.380103 2.159308
 3022 6.383726 2.159308
 3023 6.387349 2.159308
 3024 6.390972 2.159308
 3025 6.394595 2.159308
 3026 6.398218 2.159308
 3027 6.401841 2.159308
 3028 6.405464 2.159308
 3029 6.409087 2.159308
 3030 6.412710 2.159308
 3031 6.416333 2.159308
 3032 6.419956 2.155685
 3033 6.423579 2.155685
 3034 6.427202 2.152062
 3035 6.430825 2.152062
 3036 6.434448 2.148439
 3037 6.438071 2.148439
 3038 6.441694 2.144816
 3039 6.445317 2.144816
 3040 6.448940 2.141193
 3041 6.452563 2.141193
 3042 6.456186 2.137570
 3043 6.459809 2.137570
 3044 6.463432 2.133947
 3045 6.463432 2.130324
 3046 6.467055 2.126701
 3047 6.467055 2.123078
 3048 6.470678 2.119455
 3049 6.470678 2.115832
 3050 6.474301 2.112209
 3051 6.474301 2.108586
 3052 6.477924 2.104963
 3053 6.477924 2.101340
 3054 6.481547 2.097717
 3055 6.481547 2.094094
 3056 6.485170 2.090471
 3057 6.485170 2.086848
 3058 6.485170 2.083225
 3059 6.485170 2.079602
 3060 6.485170 2.075979
 3061 6.485170 2.072356
 3062 6.485170 2.068733
 3063 6.485170 2.065110
 3064 6.485170 2.061487
 3065 6.485170 2.057864
 3066 6.485170 2.054241
 3067 6.485170 2.050618
 3068 6.485170 2.046995
 3069 6.485170 2.043372
 3070 6.485170 2.039749
 3071 6.485170 2.036126
 3072 6.485170 2.032503
 3073 6.485170 2.028880
 3074 6.485170 2.025257
 3075 6.485170 2.021634
 3076 6.485170 2.018011
 3077 6.485170 2.014388
 3078 6.485170 2.010765
 3079 6.485170 2.007142
 3080 6.481547 2.003519
 3081 6.481547 1.999896
 3082 6.481547 1.996273
 3083 6.481547 1.992650
 3084 6.477924 1.989027
 3085 6.477924 1.985404
 3086 6.477924 1.981781
 3087 6.474301 1.978158
 3088 6.474301 1.974535
 3089 6.474301 1.970912
 3090 6.474301 1.967289
 3091 6.474301 1.963666
 3092 6.474301 1.960043
 3093 6.474301 1.956420
 3094 6.474301 1.952797
 3095 6.474301 1.949174
 3096 6.474301 1.945551
 3097 6.474301 1.941928
 3098 6.474301 1.938305
 3099 6.474301 1.934682
 3100 6.474301 1.931059
 3101 6.474301 1.927436
 3102 6.474301 1.923813
 3103 6.474301 1.920190
 3104 6.474301 1.916567
 3105 6.474301 1.912944
 3106 6.474301 1.909321
 3107 6.474301 1.905698
 3108 6.474301 1.902075
 3109 6.474301 1.898452
 3110 6.474301 1.894829
 3111 6.470678 1.891206
 3112 6.470678 1.887583
 3113 6.467055 1.883960
 3114 6.467055 1.880337
 3115 6.463432 1.876714
 3116 6.463432 1.873091
 3117 6.459809 1.869468
 3118 6.459809 1.865845
 3119 6.456186 1.862222
 3120 6.456186 1.858599
 3121 6.452563 1.854976
 3122 6.452563 1.851353
 3123 6.448940 1.847730
 3124 6.445317 1.844107
 3125 6.441694 1.840484
 3126 6.438071 1.840484
 3127 6.434448 1.836861
 3128 6.430825 1.836861
 3129 6.427202 1.833238
 3130 6.423579 1.833238
 3131 6.419956 1.829615
 3132 6.416333 1.829615
 3133 6.412710 1.825992
 3134 6.412710 1.822369
 3135 6.409087 1.818746
 3136 6.409087 1.815123
 3137 6.405464 1.811500
 3138 6.405464 1.807877
 3139 6.401841 1.804254
 3140 6.398218 1.800631
 3141 6.394595 1.797008
 3142 6.390972 1.793385
 3143 6.390972 1.789762
 3144 6.390972 1.786139
 3145 6.390972 1.782516
 3146 6.390972 1.778893
 3147 6.390972 1.775270
 3148 6.390972 1.771647
 3149 6.390972 1.768024
 3150 6.390972 1.764401
 3151 6.390972 1.760778
 3152 6.390972 1.757155
 3153 6.390972 1.753532
 3154 6.390972 1.749909
 3155 6.390972 1.746286
 3156 6.390972 1.742663
 3157 6.390972 1.739040
 3158 6.390972 1.735417
 3159 6.390972 1.731794
 3160 6.390972 1.728171
 3161 6.390972 1.724548
 3162 6.390972 1.720925
 3163 6.390972 1.717302
 3164 6.390972 1.713679
 3165 6.390972 1.710056
 3166 6.390972 1.706433
 3167 6.390972 1.702810
 3168 6.390972 1.699187
 3169 6.387349 1.695564
 3170 6.387349 1.691941
 3171 6.387349 1.688318
 3172 6.383726 1.684695
 3173 6.383726 1.681072
 3174 6.383726 1.677449
 3175 6.380103 1.673826
 3176 6.380103 1.670203
 3177 6.380103 1.666580
 3178 6.380103 1.662957
 3179 6.380103 1.659334
 3180 6.380103 1.655711
 3181 6.380103 1.652088
 3182 6.380103 1.648465
 3183 6.380103 1.644842
 3184 6.380103 1.641219
 3185 6.376480 1.637596
 3186 6.376480 1.633973
 3187 6.372857 1.630350
 3188 6.372857 1.626727
 3189 6.369234 1.623104
 3190 6.369234 1.619481
 3191 6.365611 1.615858
 3192 6.365611 1.612235
 3193 6.361988 1.608612
 3194 6.361988 1.604989
 3195 6.358365 1.601366
 3196 6.358365 1.597743
 3197 6.354742 1.594120
 3198 6.351119 1.594120
 3199 6.347496 1.590497
 3200 6.343873 1.590497
 3201 6.340250 1.586874
 3202 6.336627 1.586874
 3203 6.333004 1.583251
 3204 6.329381 1.583251
 3205 6.325758 1.579628
 3206 6.322135 1.579628
 3207 6.318512 1.576005
 3208 6.314889 1.576005
 3209 6.311266 1.572382
 3210 6.307643 1.572382
 3211 6.304020 1.568759
 3212 6.304020 1.565136
 3213 6.304020 1.561513
 3214 6.304020 1.557890
 3215 6.304020 1.554267
 3216 6.304020 1.550644
 3217 6.304020 1.547021
 3218 6.304020 1.543398
 3219 6.300397 1.539775
 3220 6.300397 1.536152
 3221 6.300397 1.532529
 3222 6.296774 1.528906
 3223 6.296774 1.525283
 3224 6.296774 1.521660
 3225 6.293151 1.518037
 3226 6.293151 1.514414
 3227 6.293151 1.510791
 3228 6.293151 1.507168
 3229 6.293151 1.503545
 3230 6.293151 1.499922
 3231 6.293151 1.496299
 3232 6.293151 1.492676
 3233 6.293151 1.489053
 3234 6.293151 1.485430
 3235 6.293151 1.481807
 3236 6.293151 1.478184
 3237 6.293151 1.474561
 3238 6.293151 1.470938
 3239 6.293151 1.467315
 3240 6.293151 1.463692
 3241 6.293151 1.460069
 3242 6.293151 1.456446
 3243 6.293151 1.452823
 3244 6.293151 1.449200
 3245 6.293151 1.445577
 3246 6.293151 1.441954
 3247 6.293151 1.438331
 3248 6.293151 1.434708
 3249 6.293151 1.431085
 3250 6.293151 1.427462
 3251 6.293151 1.423839
 3252 6.293151 1.420216
 3253 6.289528 1.416593
 3254 6.289528 1.412970
 3255 6.285905 1.409347
 3256 6.285905 1.405724
 3257 6.282282 1.402101
 3258 6.282282 1.398478
 3259 6.278659 1.394855
 3260 6.278659 1.391232
 3261 6.275036 1.387609
 3262 6.275036 1.383986
 3263 6.271413 1.380363
 3264 6.271413 1.376740
 3265 6.267790 1.373117
 3266 6.264167 1.369494
 3267 6.260544 1.369494
 3268 6.256921 1.365871
 3269 6.253298 1.365871
 3270 6.249675 1.362248
 3271 6.246052 1.362248
 3272 6.242429 1.358625
 3273 6.238806 1.358625
 3274 6.235183 1.355002
 3275 6.231560 1.355002
 3276 6.227937 1.351379
 3277 6.224314 1.351379
 3278 6.220691 1.347756
 3279 6.217068 1.347756
 3280 6.213445 1.347756
 3281 6.209822 1.347756
 3282 6.206199 1.347756
 3283 6.202576 1.347756
 3284 6.198953 1.344133
 3285 6.198953 1.340510
 3286 6.195330 1.336887
 3287 6.195330 1.333264
 3288 6.191707 1.329641
 3289 6.188084 1.326018
 3290 6.184461 1.322395
 3291 6.180838 1.318772
 3292 6.177215 1.315149
 3293 6.177215 1.311526
 3294 6.177215 1.307903
 3295 6.177215 1.304280
 3296 6.177215 1.300657
 3297 6.177215 1.297034
 3298 6.177215 1.293411
 3299 6.177215 1.289788
 3300 6.177215 1.286165
 3301 6.177215 1.282542
 3302 6.177215 1.278919
 3303 6.177215 1.275296
 3304 6.177215 1.271673
 3305 6.177215 1.268050
 3306 6.177215 1.264427
 3307 6.177215 1.260804
 3308 6.177215 1.257181
 3309 6.177215 1.253558
 3310 6.177215 1.249935
 3311 6.177215 1.246312
 3312 6.177215 1.242689
 3313 6.177215 1.239066
 3314 6.177215 1.235443
 3315 6.177215 1.231820
 3316 6.180838 1.228197
 3317 6.184461 1.224574
 3318 6.188084 1.220951
 3319 6.191707 1.217328
 3320 6.195330 1.213705
 3321 6.198953 1.210082
 3322 6.202576 1.206459
 3323 6.206199 1.202836
 3324 6.209822 1.202836
 3325 6.213445 1.199213
 3326 6.217068 1.199213
 3327 6.220691 1.195590
 3328 6.224314 1.195590
 3329 6.227937 1.191967
 3330 6.231560 1.191967
 3331 6.235183 1.188344
 3332 6.238806 1.184721
 3333 6.242429 1.181098
 3334 6.242429 1.177475
 3335 6.246052 1.173852
 3336 6.246052 1.170229
 3337 6.249675 1.166606
 3338 6.249675 1.162983
 3339 6.253298 1.159360
 3340 6.253298 1.155737
 3341 6.256921 1.152114
 3342 6.256921 1.148491
 3343 6.260544 1.144868
 3344 6.260544 1.141245
 3345 6.264167 1.137622
 3346 6.264167 1.133999
 3347 6.264167 1.130376
 3348 6.264167 1.126753
 3349 6.264167 1.123130
 3350 6.264167 1.119507
 3351 6.264167 1.115884
 3352 6.264167 1.112261
 3353 6.267790 1.108638
 3354 6.267790 1.105015
 3355 6.267790 1.101392
 3356 6.267790 1.097769
 3357 6.267790 1.094146
 3358 6.267790 1.090523
 3359 6.267790 1.086900
 3360 6.267790 1.083277
 3361 6.267790 1.079654
 3362 6.267790 1.076031
 3363 6.267790 1.072408
 3364 6.267790 1.068785
 3365 6.271413 1.068785
 3366 6.275036 1.065162
 3367 6.278659 1.061539
 3368 6.282282 1.057916
 3369 6.285905 1.054293
 3370 6.289528 1.054293
 3371 6.293151 1.054293
 3372 6.296774 1.054293
 3373 6.300397 1.054293
 3374 6.304020 1.057916
 3375 6.307643 1.057916
 3376 6.311266 1.057916
 3377 6.314889 1.057916
 3378 6.318512 1.057916
 3379 6.322135 1.057916
 3380 6.325758 1.057916
 3381 6.329381 1.057916
 3382 6.333004 1.057916
 3383 6.336627 1.057916
 3384 6.340250 1.057916
 3385 6.343873 1.057916
 3386 6.347496 1.057916
 3387 6.351119 1.057916
 3388 6.354742 1.057916
 3389 6.358365 1.057916
 3390 6.361988 1.057916
 3391 6.365611 1.057916
 3392 6.369234 1.057916
 3393 6.372857 1.057916
 3394 6.376480 1.057916
 3395 6.380103 1.057916
 3396 6.383726 1.057916
 3397 6.387349 1.054293
 3398 6.390972 1.054293
 3399 6.394595 1.050670
 3400 6.398218 1.050670
 3401 6.401841 1.047047
 3402 6.405464 1.047047
 3403 6.409087 1.043424
 3404 6.412710 1.043424
 3405 6.416333 1.039801
 3406 6.419956 1.039801
 3407 6.423579 1.036178
 3408 6.427202 1.036178
 3409 6.430825 1.032555
 3410 6.434448 1.028932
 3411 6.434448 1.025309
 3412 6.438071 1.021686
 3413 6.438071 1.018063
 3414 6.441694 1.014440
 3415 6.441694 1.010817
 3416 6.445317 1.007194
 3417 6.445317 1.003571
 3418 6.448940 0.999948
 3419 6.452563 0.996325
 3420 6.456186 0.992702
 3421 6.459809 0.989079
 3422 6.463432 0.985456
 3423 6.467055 0.981833
 3424 6.470678 0.978210
 3425 6.474301 0.974587
 3426 6.477924 0.970964
 3427 6.481547 0.967341
 3428 6.485170 0.967341
 3429 6.488793 0.967341
 3430 6.492416 0.967341
 3431 6.496039 0.967341
 3432 6.499662 0.967341
 3433 6.503285 0.967341
 3434 6.506908 0.963718
 3435 6.510531 0.963718
 3436 6.514154 0.960095
 3437 6.517777 0.960095
 3438 6.521400 0.956472
 3439 6.525023 0.956472
 3440 6.528646 0.952849
 3441 6.532269 0.952849
 3442 6.535892 0.949226
 3443 6.539515 0.949226
 3444 6.543138 0.945603
 3445 6.546761 0.945603
 3446 6.550384 0.941980
 3447 6.554007 0.938357
 3448 6.554007 0.934734
 3449 6.557630 0.931111
 3450 6.557630 0.927488
 3451 6.561253 0.923865
 3452 6.561253 0.920242
 3453 6.564876 0.916619
 3454 6.564876 0.912996
 3455 6.568499 0.909373
 3456 6.568499 0.905750
 3457 6.572122 0.902127
 3458 6.572122 0.898504
 3459 6.575745 0.894881
 3460 6.579368 0.891258
 3461 6.579368 0.887635
 3462 6.582991 0.884012
 3463 6.582991 0.880389
 3464 6.586614 0.876766
 3465 6.586614 0.873143
 3466 6.590237 0.869520
 3467 6.590237 0.865897
 3468 6.593860 0.862274
 3469 6.593860 0.858651
 3470 6.597483 0.855028
 3471 6.597483 0.851405
 3472 6.601106 0.847782
 3473 6.601106 0.844159
 3474 6.601106 0.840536
 3475 6.601106 0.836913
 3476 6.601106 0.833290
 3477 6.601106 0.829667
 3478 6.601106 0.826044
 3479 6.601106 0.822421
 3480 6.601106 0.818798
 3481 6.601106 0.815175
 3482 6.604729 0.811552
 3483 6.604729 0.807929
 3484 6.608352 0.804306
 3485 6.608352 0.800683
 3486 6.611975 0.797060
 3487 6.611975 0.793437
 3488 6.615598 0.789814
 3489 6.615598 0.786191
 3490 6.615598 0.782568
 3491 6.619221 0.778945
 3492 6.622844 0.775322
 3493 6.626467 0.771699
 3494 6.630090 0.768076
 3495 6.633713 0.764453
 3496 6.637336 0.760830
 3497 6.640959 0.757207
 3498 6.644582 0.753584
 3499 6.648205 0.749961
 3500 6.651828 0.749961
 3501 6.655451 0.746338
 3502 6.659074 0.746338
 3503 6.662697 0.746338
 3504 6.666320 0.746338
 3505 6.669943 0.746338
 3506 6.673566 0.746338
 3507 6.677189 0.746338
 3508 6.680812 0.746338
 3509 6.684435 0.746338
 3510 6.688058 0.746338
 3511 6.691681 0.746338
 3512 6.695304 0.746338
 3513 6.698927 0.746338
 3514 6.702550 0.746338
 3515 6.706173 0.746338
 3516 6.709796 0.746338
 3517 6.713419 0.746338
 3518 6.717042 0.746338
 3519 6.720665 0.746338
 3520 6.724288 0.746338
 3521 6.727911 0.746338
 3522 6.731534 0.746338
 3523 6.735157 0.746338
 3524 6.738780 0.746338
 3525 6.742403 0.746338
 3526 6.746026 0.746338
 3527 6.749649 0.746338
 3528 6.753272 0.746338
 3529 6.756895 0.746338
 3530 6.760518 0.749961
 3531 6.764141 0.749961
 3532 6.767764 0.753584
 3533 6.771387 0.753584
 3534 6.775010 0.757207
 3535 6.778633 0.757207
 3536 6.782256 0.757207
 3537 6.785879 0.757207
 3538 6.789502 0.757207
 3539 6.793125 0.757207
 3540 6.796748 0.757207
 3541 6.800371 0.757207
 3542 6.803994 0.757207
 3543 6.807617 0.757207
 3544 6.811240 0.757207
 3545 6.814863 0.757207
 3546 6.818486 0.757207
 3547 6.822109 0.757207
 3548 6.825732 0.757207
 3549 6.829355 0.757207
 3550 6.832978 0.757207
 3551 6.836601 0.757207
 3552 6.840224 0.757207
 3553 6.843847 0.760830
 3554 6.847470 0.760830
 3555 6.851093 0.760830
 3556 6.854716 0.760830
 3557 6.858339 0.760830
 3558 6.861962 0.760830
 3559 6.865585 0.760830
 3560 6.869208 0.760830
 3561 6.872831 0.760830
 3562 6.876454 0.760830
 3563 6.880077 0.760830
 3564 6.883700 0.760830
 3565 6.887323 0.760830
 3566 6.890946 0.760830
 3567 6.894569 0.760830
 3568 6.898192 0.760830
 3569 6.901815 0.764453
 3570 6.905438 0.764453
 3571 6.909061 0.764453
 3572 6.912684 0.764453
 3573 6.916307 0.768076
 3574 6.919930 0.768076
 3575 6.923553 0.771699
 3576 6.923553 0.775322
 3577 6.927176 0.778945
 3578 6.927176 0.782568
 3579 6.930799 0.786191
 3580 6.934422 0.789814
 3581 6.938045 0.789814
 3582 6.941668 0.793437
 3583 6.945291 0.793437
 3584 6.948914 0.797060
 3585 6.952537 0.797060
 3586 6.956160 0.800683
 3587 6.959783 0.800683
 3588 6.963406 0.804306
 3589 6.967029 0.804306
 3590 6.970652 0.807929
 3591 6.974275 0.807929
 3592 6.977898 0.811552
 3593 6.981521 0.811552
 3594 6.985144 0.811552
 3595 6.988767 0.811552
 3596 6.992390 0.811552
 3597 6.996013 0.811552
 3598 6.999636 0.811552
 3599 7.003259 0.811552
 3600 7.006882 0.811552
 3601 7.010505 0.811552
 3602 7.014128 0.811552
 3603 7.017751 0.811552
 3604 7.021374 0.811552
 3605 7.024997 0.811552
 3606 7.028620 0.811552
 3607 7.032243 0.811552
 3608 7.035866 0.811552
 3609 7.039489 0.811552
 3610 7.043112 0.811552
 3611 7.046735 0.811552
 3612 7.050358 0.811552
 3613 7.053981 0.811552
 3614 7.057604 0.811552
 3615 7.061227 0.811552
 3616 7.064850 0.811552
 3617 7.068473 0.807929
 3618 7.072096 0.807929
 3619 7.075719 0.807929
 3620 7.079342 0.807929
 3621 7.082965 0.807929
 3622 7.086588 0.807929
 3623 7.090211 0.807929
 3624 7.093834 0.807929
 3625 7.097457 0.807929
 3626 7.101080 0.807929
 3627 7.104703 0.807929
 3628 7.108326 0.807929
 3629 7.111949 0.807929
 3630 7.115572 0.807929
 3631 7.119195 0.807929
 3632 7.122818 0.807929
 3633 7.126441 0.807929
 3634 7.130064 0.807929
 3635 7.133687 0.807929
 3636 7.137310 0.807929
 3637 7.140933 0.807929
 3638 7.144556 0.807929
 3639 7.148179 0.804306
 3640 7.151802 0.804306
 3641 7.155425 0.800683
 3642 7.159048 0.800683
 3643 7.162671 0.800683
 3644 7.166294 0.800683
 3645 7.169917 0.800683
 3646 7.173540 0.800683
 3647 7.177163 0.804306
 3648 7.180786 0.804306
 3649 7.184409 0.807929
 3650 7.188032 0.807929
 3651 7.191655 0.811552
 3652 7.195278 0.811552
 3653 7.198901 0.815175
 3654 7.202524 0.815175
 3655 7.206147 0.818798
 3656 7.209770 0.818798
 3657 7.213393 0.818798
 3658 7.217016 0.818798
 3659 7.220639 0.818798
 3660 7.224262 0.818798
 3661 7.227885 0.818798
 3662 7.231508 0.818798
 3663 7.235131 0.818798
 3664 7.238754 0.818798
 3665 7.242377 0.818798
 3666 7.246000 0.818798
 3667 7.249623 0.818798
 3668 7.253246 0.818798
 3669 7.256869 0.818798
 3670 7.260492 0.818798
 3671 7.264115 0.818798
 3672 7.267738 0.818798
 3673 7.271361 0.818798
 3674 7.274984 0.818798
 3675 7.278607 0.818798
 3676 7.282230 0.818798
 3677 7.285853 0.818798
 3678 7.289476 0.818798
 3679 7.293099 0.815175
 3680 7.296722 0.815175
 3681 7.300345 0.811552
 3682 7.303968 0.811552
 3683 7.307591 0.807929
 3684 7.311214 0.807929
 3685 7.314837 0.804306
 3686 7.318460 0.804306
 3687 7.322083 0.800683
 3688 7.325706 0.800683
 3689 7.329329 0.797060
 3690 7.332952 0.797060
 3691 7.336575 0.793437
 3692 7.340198 0.793437
 3693 7.343821 0.793437
 3694 7.347444 0.789814
 3695 7.351067 0.789814
 3696 7.354690 0.789814
 3697 7.358313 0.789814
 3698 7.361936 0.793437
 3699 7.365559 0.793437
 3700 7.369182 0.793437
 3701 7.372805 0.797060
 3702 7.376428 0.797060
 3703 7.380051 0.800683
 3704 7.383674 0.800683
 3705 7.387297 0.800683
 3706 7.390920 0.804306
 3707 7.394543 0.804306
 3708 7.398166 0.804306
 3709 7.401789 0.804306
 3710 7.405412 0.804306
 3711 7.409035 0.804306
 3712 7.412658 0.804306
 3713 7.416281 0.804306
 3714 7.419904 0.804306
 3715 7.423527 0.804306
 3716 7.427150 0.804306
 3717 7.430773 0.804306
 3718 7.434396 0.804306
 3719 7.438019 0.804306
 3720 7.441642 0.804306
 3721 7.445265 0.804306
 3722 7.448888 0.804306
 3723 7.452511 0.804306
 3724 7.456134 0.804306
 3725 7.459757 0.804306
 3726 7.463380 0.804306
 3727 7.467003 0.807929
 3728 7.470626 0.807929
 3729 7.474249 0.807929
 3730 7.477872 0.807929
 3731 7.481495 0.811552
 3732 7.485118 0.811552
 3733 7.488741 0.811552
 3734 7.492364 0.811552
 3735 7.495987 0.811552
 3736 7.499610 0.811552
 3737 7.503233 0.811552
 3738 7.506856 0.811552
 3739 7.510479 0.811552
 3740 7.514102 0.811552
 3741 7.517725 0.811552
 3742 7.521348 0.811552
 3743 7.524971 0.811552
 3744 7.528594 0.811552
 3745 7.532217 0.811552
 3746 7.535840 0.811552
 3747 7.539463 0.811552
 3748 7.543086 0.811552
 3749 7.546709 0.811552
 3750 7.550332 0.811552
 3751 7.553955 0.811552
 3752 7.557578 0.811552
 3753 7.561201 0.811552
 3754 7.564824 0.811552
 3755 7.568447 0.811552
 3756 7.572070 0.811552
 3757 7.575693 0.811552
 3758 7.579316 0.811552
 3759 7.582939 0.811552
 3760 7.586562 0.811552
 3761 7.590185 0.811552
 3762 7.593808 0.811552
 3763 7.597431 0.811552
 3764 7.601054 0.811552
 3765 7.604677 0.811552
 3766 7.608300 0.807929
 3767 7.611923 0.807929
 3768 7.615546 0.804306
 3769 7.619169 0.804306
 3770 7.622792 0.800683
 3771 7.626415 0.800683
 3772 7.630038 0.797060
 3773 7.633661 0.797060
 3774 7.637284 0.793437
 3775 7.640907 0.793437
 3776 7.644530 0.789814
 3777 7.648153 0.789814
 3778 7.651776 0.789814
 3779 7.655399 0.786191
 3780 7.659022 0.786191
 3781 7.662645 0.786191
 3782 7.666268 0.789814
 3783 7.669891 0.789814
 3784 7.673514 0.789814
 3785 7.677137 0.789814
 3786 7.680760 0.793437
 3787 7.684383 0.793437
 3788 7.688006 0.797060
 3789 7.691629 0.797060
 3790 7.695252 0.797060
 3791 7.698875 0.797060
 3792 7.702498 0.797060
 3793 7.706121 0.797060
 3794 7.709744 0.797060
 3795 7.713367 0.797060
 3796 7.716990 0.797060
 3797 7.720613 0.797060
 3798 7.724236 0.797060
 3799 7.727859 0.797060
 3800 7.731482 0.797060
 3801 7.735105 0.797060
 3802 7.738728 0.797060
 3803 7.742351 0.797060
 3804 7.745974 0.797060
 3805 7.749597 0.797060
 3806 7.753220 0.797060
 3807 7.756843 0.797060
 3808 7.760466 0.797060
 3809 7.764089 0.797060
 3810 7.767712 0.797060
 3811 7.771335 0.797060
 3812 7.774958 0.797060
 3813 7.778581 0.797060
 3814 7.782204 0.793437
 3815 7.785827 0.793437
 3816 7.789450 0.789814
 3817 7.793073 0.789814
 3818 7.796696 0.786191
 3819 7.800319 0.786191
 3820 7.803942 0.782568
 3821 7.807565 0.782568
 3822 7.811188 0.782568
 3823 7.814811 0.782568
 3824 7.818434 0.782568
 3825 7.822057 0.782568
 3826 7.825680 0.782568
 3827 7.829303 0.782568
 3828 7.832926 0.782568
 3829 7.836549 0.782568
 3830 7.840172 0.782568
 3831 7.843795 0.782568
 3832 7.847418 0.782568
 3833 7.851041 0.782568
 3834 7.854664 0.782568
 3835 7.858287 0.782568
 3836 7.861910 0.782568
 3837 7.865533 0.782568
 3838 7.869156 0.782568
 3839 7.872779 0.782568
 3840 7.876402 0.782568
 3841 7.880025 0.782568
 3842 7.883648 0.782568
 3843 7.887271 0.782568
 3844 7.890894 0.782568
 3845 7.894517 0.782568
 3846 7.898140 0.782568
 3847 7.901763 0.782568
 3848 7.905386 0.782568
 3849 7.909009 0.782568
 3850 7.912632 0.782568
 3851 7.916255 0.782568
 3852 7.919878 0.778945
 3853 7.923501 0.778945
 3854 7.927124 0.778945
 3855 7.930747 0.778945
 3856 7.934370 0.778945
 3857 7.937993 0.778945
 3858 7.941616 0.778945
 3859 7.945239 0.778945
 3860 7.948862 0.775322
 3861 7.952485 0.778945
 3862 7.956108 0.778945
 3863 7.959731 0.782568
 3864 7.963354 0.782568
 3865 7.966977 0.786191
 3866 7.970600 0.786191
 3867 7.974223 0.789814
 3868 7.977846 0.789814
 3869 7.981469 0.789814
 3870 7.985092 0.789814
 3871 7.988715 0.793437
 3872 7.992338 0.793437
 3873 7.995961 0.793437
 3874 7.999584 0.793437
 3875 8.003207 0.793437
 3876 8.006830 0.793437
 3877 8.010453 0.793437
 3878 8.014076 0.793437
 3879 8.017699 0.793437
 3880 8.021322 0.793437
 3881 8.024945 0.793437
 3882 8.028568 0.793437
 3883 8.032191 0.793437
 3884 8.035814 0.793437
 3885 8.039437 0.793437
 3886 8.043060 0.793437
 3887 8.046683 0.793437
 3888 8.050306 0.793437
 3889 8.053929 0.793437
 3890 8.057552 0.793437
 3891 8.061175 0.793437
 3892 8.064798 0.793437
 3893 8.068421 0.793437
 3894 8.072044 0.793437
 3895 8.075667 0.793437
 3896 8.079290 0.793437
 3897 8.082913 0.793437
 3898 8.086536 0.793437
 3899 8.090159 0.789814
 3900 8.093782 0.789814
 3901 8.097405 0.786191
 3902 8.101028 0.786191
 3903 8.104651 0.786191
 3904 8.108274 0.786191
 3905 8.111897 0.786191
 3906 8.115520 0.789814
 3907 8.119143 0.789814
 3908 8.122766 0.789814
 3909 8.126389 0.789814
 3910 8.130012 0.793437
 3911 8.133635 0.793437
 3912 8.137258 0.797060
 3913 8.140881 0.800683
 3914 8.144504 0.804306
 3915 8.144504 0.807929
 3916 8.148127 0.811552
 3917 8.148127 0.815175
 3918 8.151750 0.818798
 3919 8.151750 0.822421
 3920 8.155373 0.826044
 3921 8.158996 0.829667
 3922 8.162619 0.829667
 3923 8.166242 0.833290
 3924 8.169865 0.833290
 3925 8.173488 0.836913
 3926 8.177111 0.836913
 3927 8.180734 0.840536
 3928 8.184357 0.840536
 3929 8.187980 0.844159
 3930 8.191603 0.844159
 3931 8.195226 0.847782
 3932 8.198849 0.847782
 3933 8.202472 0.851405
 3934 8.206095 0.851405
 3935 8.209718 0.851405
 3936 8.213341 0.851405
 3937 8.216964 0.851405
 3938 8.220587 0.851405
 3939 8.224210 0.851405
 3940 8.227833 0.851405
 3941 8.231456 0.851405
 3942 8.235079 0.851405
 3943 8.238702 0.851405
 3944 8.242325 0.851405
 3945 8.245948 0.851405
 3946 8.249571 0.851405
 3947 8.253194 0.851405
 3948 8.256817 0.851405
 3949 8.260440 0.851405
 3950 8.264063 0.851405
 3951 8.267686 0.851405
 3952 8.271309 0.851405
 3953 8.274932 0.851405
 3954 8.278555 0.851405
 3955 8.282178 0.851405
 3956 8.285801 0.851405
 3957 8.289424 0.851405
 3958 8.293047 0.847782
 3959 8.296670 0.847782
 3960 8.300293 0.844159
 3961 8.303916 0.844159
 3962 8.307539 0.840536
 3963 8.311162 0.840536
 3964 8.314785 0.836913
 3965 8.318408 0.836913
 3966 8.322031 0.833290
 3967 8.325654 0.833290
 3968 8.329277 0.833290
 3969 8.332900 0.833290
 3970 8.336523 0.833290
 3971 8.340146 0.833290
 3972 8.343769 0.833290
 3973 8.347392 0.833290
 3974 8.351015 0.833290
 3975 8.354638 0.833290
 3976 8.358261 0.833290
 3977 8.361884 0.829667
 3978 8.365507 0.829667
 3979 8.369130 0.826044
 3980 8.372753 0.826044
 3981 8.376376 0.822421
 3982 8.379999 0.822421
 3983 8.383622 0.818798
 3984 8.387245 0.818798
 3985 8.390868 0.815175
 3986 8.394491 0.815175
 3987 8.398114 0.811552
 3988 8.401737 0.811552
 3989 8.405360 0.807929
 3990 8.408983 0.804306
 3991 8.412606 0.800683
 3992 8.412606 0.797060
 3993 8.416229 0.793437
 3994 8.419852 0.789814
 3995 8.419852 0.786191
 3996 8.423475 0.786191
 3997 8.427098 0.782568
 3998 8.430721 0.778945
 3999 8.434344 0.778945
 4000 8.437967 0.775322
 4001 8.441590 0.775322
 4002 8.445213 0.775322
 4003 8.448836 0.775322
 4004 8.452459 0.771699
 4005 8.456082 0.771699
 4006 8.459705 0.771699
 4007 8.463328 0.775322
 4008 8.466951 0.775322
 4009 8.470574 0.775322
 4010 8.474197 0.778945
 4011 8.477820 0.778945
 4012 8.481443 0.782568
 4013 8.485066 0.782568
 4014 8.488689 0.782568
 4015 8.492312 0.782568
 4016 8.495935 0.782568
 4017 8.499558 0.782568
 4018 8.503181 0.782568
 4019 8.506804 0.782568
 4020 8.510427 0.782568
 4021 8.514050 0.782568
 4022 8.517673 0.782568
 4023 8.521296 0.782568
 4024 8.524919 0.782568
 4025 8.528542 0.782568
 4026 8.532165 0.782568
 4027 8.535788 0.782568
 4028 8.539411 0.782568
 4029 8.543034 0.782568
 4030 8.546657 0.782568
 4031 8.550280 0.782568
 4032 8.553903 0.782568
 4033 8.557526 0.782568
 4034 8.561149 0.782568
 4035 8.564772 0.782568
 4036 8.568395 0.782568
 4037 8.572018 0.778945
 4038 8.575641 0.778945
 4039 8.579264 0.778945
 4040 8.582887 0.778945
 4041 8.586510 0.778945
 4042 8.590133 0.778945
 4043 8.593756 0.778945
 4044 8.597379 0.782568
 4045 8.601002 0.782568
 4046 8.604625 0.782568
 4047 8.608248 0.786191
 4048 8.611871 0.786191
 4049 8.615494 0.786191
 4050 8.619117 0.786191
 4051 8.622740 0.786191
 4052 8.626363 0.786191
 4053 8.629986 0.786191
 4054 8.633609 0.786191
 4055 8.637232 0.786191
 4056 8.640855 0.786191
 4057 8.644478 0.786191
 4058 8.648101 0.786191
 4059 8.651724 0.786191
 4060 8.655347 0.786191
 4061 8.658970 0.786191
 4062 8.662593 0.786191
 4063 8.666216 0.786191
 4064 8.669839 0.786191
 4065 8.673462 0.786191
 4066 8.677085 0.786191
 4067 8.680708 0.786191
 4068 8.684331 0.786191
 4069 8.687954 0.786191
 4070 8.691577 0.786191
 4071 8.695200 0.786191
 4072 8.698823 0.786191
 4073 8.702446 0.786191
 4074 8.706069 0.786191
 4075 8.709692 0.786191
 4076 8.713315 0.786191
 4077 8.716938 0.786191
 4078 8.720561 0.786191
 4079 8.724184 0.782568
 4080 8.727807 0.782568
 4081 8.731430 0.778945
 4082 8.735053 0.778945
 4083 8.738676 0.778945
 4084 8.742299 0.775322
 4085 8.745922 0.775322
 4086 8.749545 0.775322
 4087 8.753168 0.775322
 4088 8.756791 0.775322
 4089 8.760414 0.775322
 4090 8.764037 0.778945
 4091 8.767660 0.778945
 4092 8.771283 0.778945
 4093 8.774906 0.778945
 4094 8.778529 0.782568
 4095 8.782152 0.782568
 4096 8.785775 0.786191
 4097 8.789398 0.786191
 4098 8.793021 0.786191
 4099 8.796644 0.786191
 4100 8.800267 0.786191
 4101 8.803890 0.786191
 4102 8.807513 0.786191
 4103 8.811136 0.786191
 4104 8.814759 0.786191
 4105 8.818382 0.786191
 4106 8.822005 0.786191
 4107 8.825628 0.786191
 4108 8.829251 0.786191
 4109 8.832874 0.786191
 4110 8.836497 0.786191
 4111 8.840120 0.786191
 4112 8.843743 0.786191
 4113 8.847366 0.786191
 4114 8.850989 0.786191
 4115 8.854612 0.786191
 4116 8.858235 0.786191
 4117 8.861858 0.786191
 4118 8.865481 0.786191
 4119 8.869104 0.782568
 4120 8.872727 0.782568
 4121 8.876350 0.778945
 4122 8.879973 0.778945
 4123 8.883596 0.775322
 4124 8.887219 0.775322
 4125 8.890842 0.771699
 4126 8.894465 0.771699
 4127 8.898088 0.771699
 4128 8.901711 0.771699
 4129 8.905334 0.771699
 4130 8.908957 0.771699
 4131 8.912580 0.771699
 4132 8.916203 0.771699
 4133 8.919826 0.771699
 4134 8.923449 0.771699
 4135 8.927072 0.771699
 4136 8.930695 0.771699
 4137 8.934318 0.771699
 4138 8.937941 0.771699
 4139 8.941564 0.771699
 4140 8.945187 0.771699
 4141 8.948810 0.771699
 4142 8.952433 0.768076
 4143 8.956056 0.768076
 4144 8.959679 0.764453
 4145 8.963302 0.764453
 4146 8.966925 0.764453
 4147 8.970548 0.764453
 4148 8.974171 0.764453
 4149 8.977794 0.768076
 4150 8.981417 0.768076
 4151 8.985040 0.771699
 4152 8.988663 0.771699
 4153 8.992286 0.775322
 4154 8.995909 0.775322
 4155 8.999532 0.775322
 4156 9.003155 0.775322
 4157 9.006778 0.775322
 4158 9.010401 0.775322
 4159 9.014024 0.775322
 4160 9.017647 0.775322
 4161 9.021270 0.775322
 4162 9.024893 0.775322
 4163 9.028516 0.775322
 4164 9.032139 0.775322
 4165 9.035762 0.775322
 4166 9.039385 0.775322
 4167 9.043008 0.775322
 4168 9.046631 0.775322
 4169 9.050254 0.775322
 4170 9.053877 0.775322
 4171 9.057500 0.775322
 4172 9.061123 0.775322
 4173 9.064746 0.775322
 4174 9.068369 0.775322
 4175 9.071992 0.775322
 4176 9.075615 0.775322
 4177 9.079238 0.775322
 4178 9.082861 0.775322
 4179 9.086484 0.771699
 4180 9.090107 0.771699
 4181 9.093730 0.771699
 4182 9.097353 0.771699
 4183 9.100976 0.771699
 4184 9.104599 0.771699
 4185 9.108222 0.771699
 4186 9.111845 0.771699
 4187 9.115468 0.771699
 4188 9.119091 0.771699
 4189 9.122714 0.771699
 4190 9.126337 0.771699
 4191 9.129960 0.771699
 4192 9.133583 0.771699
 4193 9.137206 0.771699
 4194 9.140829 0.768076
 4195 9.144452 0.768076
 4196 9.148075 0.764453
 4197 9.151698 0.764453
 4198 9.155321 0.760830
 4199 9.158944 0.760830
 4200 9.162567 0.757207
 4201 9.166190 0.757207
 4202 9.169813 0.753584
 4203 9.173436 0.753584
 4204 9.177059 0.749961
 4205 9.180682 0.749961
 4206 9.184305 0.746338
 4207 9.187928 0.749961
 4208 9.191551 0.749961
 4209 9.195174 0.753584
 4210 9.198797 0.753584
 4211 9.202420 0.757207
 4212 9.206043 0.757207
 4213 9.209666 0.757207
 4214 9.213289 0.757207
 4215 9.216912 0.757207
 4216 9.220535 0.757207
 4217 9.224158 0.757207
 4218 9.227781 0.757207
 4219 9.231404 0.757207
 4220 9.235027 0.757207
 4221 9.238650 0.757207
 4222 9.242273 0.757207
 4223 9.245896 0.757207
 4224 9.249519 0.757207
 4225 9.253142 0.757207
 4226 9.256765 0.757207
 4227 9.260388 0.757207
 4228 9.264011 0.757207
 4229 9.267634 0.757207
 4230 9.271257 0.757207
 4231 9.274880 0.757207
 4232 9.278503 0.757207
 4233 9.282126 0.757207
 4234 9.285749 0.757207
 4235 9.289372 0.757207
 4236 9.292995 0.753584
 4237 9.296618 0.753584
 4238 9.300241 0.749961
 4239 9.303864 0.749961
 4240 9.307487 0.746338
 4241 9.311110 0.746338
 4242 9.314733 0.742715
 4243 9.318356 0.742715
 4244 9.321979 0.739092
 4245 9.325602 0.739092
 4246 9.329225 0.735469
 4247 9.332848 0.735469
 4248 9.336471 0.731846
 4249 9.340094 0.731846
 4250 9.343717 0.731846
 4251 9.347340 0.731846
 4252 9.350963 0.731846
 4253 9.354586 0.731846
 4254 9.358209 0.728223
 4255 9.361832 0.728223
 4256 9.365455 0.724600
 4257 9.369078 0.724600
 4258 9.372701 0.720977
 4259 9.376324 0.720977
 4260 9.379947 0.717354
 4261 9.383570 0.717354
 4262 9.387193 0.717354
 4263 9.390816 0.717354
 4264 9.394439 0.717354
 4265 9.398062 0.717354
 4266 9.401685 0.717354
 4267 9.405308 0.717354
 4268 9.408931 0.717354
 4269 9.412554 0.717354
 4270 9.416177 0.717354
 4271 9.419800 0.717354
 4272 9.423423 0.717354
 4273 9.427046 0.717354
 4274 9.430669 0.717354
 4275 9.434292 0.717354
 4276 9.437915 0.717354
 4277 9.441538 0.720977
 4278 9.445161 0.724600
 4279 9.448784 0.728223
 4280 9.452407 0.731846
 4281 9.456030 0.735469
 4282 9.459653 0.739092
 4283 9.463276 0.742715
 4284 9.466899 0.746338
 4285 9.470522 0.749961
 4286 9.474145 0.753584
 4287 9.474145 0.757207
 4288 9.477768 0.760830
 4289 9.477768 0.764453
 4290 9.481391 0.768076
 4291 9.481391 0.771699
 4292 9.485014 0.775322
 4293 9.488637 0.778945
 4294 9.488637 0.782568
 4295 9.492260 0.786191
 4296 9.495883 0.789814
 4297 9.499506 0.793437
 4298 9.503129 0.797060
 4299 9.506752 0.800683
 4300 9.510375 0.804306
 4301 9.513998 0.807929
 4302 9.517621 0.811552
 4303 9.521244 0.815175
 4304 9.524867 0.818798
 4305 9.528490 0.822421
 4306 9.532113 0.826044
 4307 9.535736 0.829667
 4308 9.539359 0.833290
 4309 9.542982 0.836913
 4310 9.546605 0.840536
 4311 9.550228 0.844159
 4312 9.553851 0.847782
 4313 9.553851 0.851405
 4314 9.557474 0.855028
 4315 9.561097 0.858651
 4316 9.561097 0.862274
 4317 9.564720 0.865897
 4318 9.568343 0.869520
 4319 9.571966 0.869520
 4320 9.575589 0.873143
 4321 9.579212 0.873143
 4322 9.582835 0.876766
 4323 9.586458 0.876766
 4324 9.590081 0.880389
 4325 9.593704 0.880389
 4326 9.597327 0.884012
 4327 9.600950 0.884012
 4328 9.604573 0.887635
 4329 9.608196 0.887635
 4330 9.611819 0.891258
 4331 9.615442 0.891258
 4332 9.619065 0.894881
 4333 9.622688 0.894881
 4334 9.626311 0.898504
 4335 9.626311 0.902127
 4336 9.629934 0.905750
 4337 9.629934 0.909373
 4338 9.633557 0.912996
 4339 9.637180 0.916619
 4340 9.637180 0.920242
 4341 9.640803 0.923865
 4342 9.644426 0.927488
 4343 9.648049 0.931111
 4344 9.651672 0.931111
 4345 9.655295 0.934734
 4346 9.658918 0.938357
 4347 9.662541 0.938357
 4348 9.666164 0.941980
 4349 9.669787 0.941980
 4350 9.673410 0.945603
 4351 9.677033 0.945603
 4352 9.677033 0.949226
 4353 9.680656 0.952849
 4354 9.684279 0.956472
 4355 9.684279 0.960095
 4356 9.687902 0.963718
 4357 9.687902 0.967341
 4358 9.691525 0.970964
 4359 9.695148 0.974587
 4360 9.695148 0.978210
 4361 9.698771 0.981833
 4362 9.702394 0.985456
 4363 9.706017 0.989079
 4364 9.709640 0.992702
 4365 9.713263 0.996325
 4366 9.716886 0.996325
 4367 9.720509 0.999948
 4368 9.724132 1.003571
 4369 9.727755 1.003571
 4370 9.731378 1.007194
 4371 9.735001 1.010817
 4372 9.738624 1.014440
 4373 9.742247 1.018063
 4374 9.742247 1.021686
 4375 9.745870 1.025309
 4376 9.749493 1.025309
 4377 9.753116 1.028932
 4378 9.756739 1.028932
 4379 9.760362 1.032555
 4380 9.763985 1.032555
 4381 9.767608 1.036178
 4382 9.771231 1.036178
 4383 9.774854 1.039801
 4384 9.778477 1.039801
 4385 9.782100 1.043424
 4386 9.785723 1.043424
 4387 9.789346 1.047047
 4388 9.792969 1.047047
 4389 9.796592 1.050670
 4390 9.800215 1.050670
 4391 9.803838 1.054293
 4392 9.807461 1.054293
 4393 9.811084 1.057916
 4394 9.814707 1.061539
 4395 9.818330 1.065162
 4396 9.821953 1.068785
 4397 9.821953 1.072408
 4398 9.825576 1.076031
 4399 9.825576 1.079654
 4400 9.825576 1.083277
 4401 9.829199 1.086900
 4402 9.829199 1.090523
 4403 9.829199 1.094146
 4404 9.829199 1.097769
 4405 9.832822 1.101392
 4406 9.832822 1.105015
 4407 9.836445 1.108638
 4408 9.836445 1.112261
 4409 9.840068 1.115884
 4410 9.840068 1.119507
 4411 9.843691 1.123130
 4412 9.843691 1.126753
 4413 9.847314 1.130376
 4414 9.847314 1.133999
 4415 9.850937 1.137622
 4416 9.850937 1.141245
 4417 9.854560 1.144868
 4418 9.858183 1.144868
 4419 9.861806 1.148491
 4420 9.865429 1.148491
 4421 9.869052 1.152114
 4422 9.872675 1.152114
 4423 9.876298 1.155737
 4424 9.879921 1.155737
 4425 9.883544 1.159360
 4426 9.887167 1.159360
 4427 9.890790 1.162983
 4428 9.894413 1.162983
 4429 9.898036 1.166606
 4430 9.901659 1.166606
 4431 9.905282 1.166606
 4432 9.908905 1.166606
 4433 9.912528 1.166606
 4434 9.916151 1.166606
 4435 9.919774 1.166606
 4436 9.923397 1.166606
 4437 9.927020 1.170229
 4438 9.930643 1.170229
 4439 9.934266 1.170229
 4440 9.937889 1.173852
 4441 9.941512 1.173852
 4442 9.945135 1.177475
 4443 9.948758 1.181098
 4444 9.952381 1.181098
 4445 9.956004 1.184721
 4446 9.959627 1.188344
 4447 9.963250 1.191967
 4448 9.966873 1.195590
 4449 9.970496 1.199213
 4450 9.970496 1.202836
 4451 9.974119 1.206459
 4452 9.974119 1.210082
 4453 9.977742 1.213705
 4454 9.977742 1.217328
 4455 9.981365 1.220951
 4456 9.981365 1.224574
 4457 9.984988 1.228197
 4458 9.984988 1.231820
 4459 9.988611 1.235443
 4460 9.988611 1.239066
 4461 9.992234 1.242689
 4462 9.992234 1.246312
 4463 9.995857 1.249935
 4464 9.999480 1.253558
 4465 10.003103 1.257181
 4466 10.006726 1.260804
 4467 10.010349 1.264427
 4468 10.013972 1.264427
 4469 10.017595 1.268050
 4470 10.021218 1.271673
 4471 10.024841 1.275296
 4472 10.028464 1.278919
 4473 10.032087 1.282542
 4474 10.035710 1.286165
 4475 10.035710 1.289788
 4476 10.039333 1.293411
 4477 10.042956 1.297034
 4478 10.042956 1.300657
 4479 10.046579 1.304280
 4480 10.050202 1.307903
 4481 10.053825 1.311526
 4482 10.057448 1.311526
 4483 10.061071 1.315149
 4484 10.064694 1.315149
 4485 10.068317 1.318772
 4486 10.071940 1.318772
 4487 10.075563 1.322395
 4488 10.079186 1.322395
 4489 10.082809 1.326018
 4490 10.086432 1.326018
 4491 10.090055 1.329641
 4492 10.093678 1.329641
 4493 10.097301 1.333264
 4494 10.100924 1.333264
 4495 10.104547 1.336887
 4496 10.108170 1.336887
 4497 10.111793 1.336887
 4498 10.115416 1.336887
 4499 10.119039 1.340510
 4500 10.122662 1.344133
 4501 10.126285 1.347756
 4502 10.129908 1.351379
 4503 10.133531 1.351379
 4504 10.137154 1.355002
 4505 10.140777 1.355002
 4506 10.144400 1.358625
 4507 10.148023 1.358625
 4508 10.151646 1.362248
 4509 10.155269 1.362248
 4510 10.158892 1.365871
 4511 10.162515 1.369494
 4512 10.166138 1.369494
 4513 10.169761 1.373117
 4514 10.173384 1.376740
 4515 10.177007 1.380363
 4516 10.180630 1.383986
 4517 10.184253 1.387609
 4518 10.187876 1.391232
 4519 10.191499 1.394855
 4520 10.195122 1.398478
 4521 10.198745 1.402101
 4522 10.202368 1.405724
 4523 10.205991 1.409347
 4524 10.209614 1.412970
 4525 10.213237 1.416593
 4526 10.216860 1.420216
 4527 10.220483 1.423839
 4528 10.224106 1.427462
 4529 10.227729 1.431085
 4530 10.231352 1.434708
 4531 10.234975 1.438331
 4532 10.238598 1.441954
 4533 10.242221 1.445577
 4534 10.245844 1.449200
 4535 10.249467 1.449200
 4536 10.253090 1.452823
 4537 10.256713 1.452823
 4538 10.260336 1.456446
 4539 10.263959 1.456446
 4540 10.267582 1.460069
 4541 10.271205 1.460069
 4542 10.274828 1.463692
 4543 10.278451 1.467315
 4544 10.282074 1.470938
 4545 10.285697 1.474561
 4546 10.289320 1.478184
 4547 10.292943 1.481807
 4548 10.296566 1.485430
 4549 10.300189 1.489053
 4550 10.303812 1.492676
 4551 10.307435 1.496299
 4552 10.307435 1.499922
 4553 10.311058 1.503545
 4554 10.311058 1.507168
 4555 10.314681 1.510791
 4556 10.318304 1.514414
 4557 10.318304 1.518037
 4558 10.321927 1.521660
 4559 10.325550 1.525283
 4560 10.329173 1.528906
 4561 10.332796 1.532529
 4562 10.336419 1.532529
 4563 10.340042 1.536152
 4564 10.343665 1.539775
 4565 10.347288 1.539775
 4566 10.350911 1.543398
 4567 10.354534 1.547021
 4568 10.358157 1.550644
 4569 10.358157 1.554267
 4570 10.361780 1.557890
 4571 10.361780 1.561513
 4572 10.365403 1.565136
 4573 10.365403 1.568759
 4574 10.369026 1.572382
 4575 10.372649 1.576005
 4576 10.372649 1.579628
 4577 10.376272 1.583251
 4578 10.379895 1.586874
 4579 10.383518 1.590497
 4580 10.387141 1.594120
 4581 10.390764 1.597743
 4582 10.394387 1.597743
 4583 10.398010 1.601366
 4584 10.401633 1.604989
 4585 10.405256 1.608612
 4586 10.408879 1.608612
 4587 10.408879 1.612235
 4588 10.408879 1.615858
 4589 10.408879 1.619481
 4590 10.408879 1.623104
 4591 10.408879 1.626727
 4592 10.408879 1.630350
 4593 10.408879 1.633973
 4594 10.408879 1.637596
 4595 10.412502 1.641219
 4596 10.412502 1.644842
 4597 10.416125 1.648465
 4598 10.416125 1.652088
 4599 10.419748 1.655711
 4600 10.419748 1.659334
 4601 10.423371 1.662957
 4602 10.423371 1.666580
 4603 10.426994 1.670203
 4604 10.426994 1.673826
 4605 10.430617 1.677449
 4606 10.430617 1.681072
 4607 10.434240 1.684695
 4608 10.437863 1.688318
 4609 10.441486 1.691941
 4610 10.445109 1.691941
 4611 10.448732 1.695564
 4612 10.452355 1.695564
 4613 10.455978 1.699187
 4614 10.459601 1.699187
 4615 10.463224 1.702810
 4616 10.466847 1.702810
 4617 10.470470 1.706433
 4618 10.474093 1.706433
 4619 10.477716 1.710056
 4620 10.481339 1.713679
 4621 10.481339 1.717302
 4622 10.484962 1.720925
 4623 10.484962 1.724548
 4624 10.488585 1.728171
 4625 10.488585 1.731794
 4626 10.492208 1.735417
 4627 10.495831 1.735417
 4628 10.499454 1.739040
 4629 10.503077 1.739040
 4630 10.506700 1.742663
 4631 10.510323 1.742663
 4632 10.513946 1.746286
 4633 10.517569 1.746286
 4634 10.521192 1.749909
 4635 10.524815 1.749909
 4636 10.528438 1.753532
 4637 10.532061 1.753532
 4638 10.535684 1.757155
 4639 10.539307 1.757155
 4640 10.542930 1.757155
 4641 10.546553 1.757155
 4642 10.550176 1.757155
 4643 10.553799 1.757155
 4644 10.557422 1.757155
 4645 10.561045 1.757155
 4646 10.564668 1.757155
 4647 10.568291 1.757155
 4648 10.571914 1.757155
 4649 10.575537 1.757155
 4650 10.579160 1.757155
 4651 10.582783 1.757155
 4652 10.586406 1.757155
 4653 10.590029 1.757155
 4654 10.593652 1.757155
 4655 10.597275 1.757155
 4656 10.600898 1.757155
 4657 10.604521 1.757155
 4658 10.608144 1.757155
 4659 10.611767 1.757155
 4660 10.615390 1.760778
 4661 10.619013 1.760778
 4662 10.622636 1.760778
 4663 10.626259 1.764401
 4664 10.629882 1.764401
 4665 10.633505 1.764401
 4666 10.637128 1.764401
 4667 10.640751 1.764401
 4668 10.644374 1.764401
 4669 10.647997 1.764401
 4670 10.651620 1.764401
 4671 10.655243 1.764401
 4672 10.658866 1.768024
 4673 10.662489 1.771647
 4674 10.666112 1.775270
 4675 10.669735 1.778893
 4676 10.673358 1.782516
 4677 10.673358 1.786139
 4678 10.673358 1.789762
 4679 10.676981 1.793385
 4680 10.676981 1.797008
 4681 10.680604 1.800631
 4682 10.680604 1.804254
 4683 10.680604 1.807877
 4684 10.680604 1.811500
 4685 10.680604 1.815123
 4686 10.684227 1.818746
 4687 10.684227 1.822369
 4688 10.684227 1.825992
 4689 10.684227 1.829615
 4690 10.684227 1.833238
 4691 10.684227 1.836861
 4692 10.684227 1.840484
 4693 10.684227 1.844107
 4694 10.684227 1.847730
 4695 10.684227 1.851353
 4696 10.684227 1.854976
 4697 10.684227 1.858599
 4698 10.684227 1.862222
 4699 10.684227 1.865845
 4700 10.684227 1.869468
 4701 10.687850 1.873091
 4702 10.687850 1.876714
 4703 10.691473 1.880337
 4704 10.691473 1.883960
 4705 10.695096 1.887583
 4706 10.695096 1.891206
 4707 10.698719 1.894829
 4708 10.698719 1.898452
 4709 10.702342 1.902075
 4710 10.702342 1.905698
 4711 10.705965 1.909321
 4712 10.705965 1.912944
 4713 10.709588 1.916567
 4714 10.713211 1.916567
 4715 10.716834 1.920190
 4716 10.720457 1.923813
 4717 10.724080 1.923813
 4718 10.727703 1.927436
 4719 10.731326 1.931059
 4720 10.734949 1.931059
 4721 10.738572 1.934682
 4722 10.742195 1.934682
 4723 10.745818 1.938305
 4724 10.749441 1.938305
 4725 10.749441 1.941928
 4726 10.753064 1.945551
 4727 10.756687 1.949174
 4728 10.756687 1.952797
 4729 10.760310 1.956420
 4730 10.760310 1.960043
 4731 10.763933 1.963666
 4732 10.767556 1.967289
 4733 10.767556 1.970912
 4734 10.771179 1.974535
 4735 10.774802 1.974535
 4736 10.778425 1.978158
 4737 10.782048 1.978158
 4738 10.785671 1.981781
 4739 10.789294 1.981781
 4740 10.792917 1.985404
 4741 10.796540 1.985404
 4742 10.800163 1.989027
 4743 10.803786 1.989027
 4744 10.807409 1.992650
 4745 10.811032 1.992650
 4746 10.814655 1.996273
 4747 10.818278 1.996273
 4748 10.821901 1.996273
 4749 10.825524 1.996273
 4750 10.829147 1.996273
 4751 10.832770 1.996273
 4752 10.836393 1.996273
 4753 10.840016 1.999896
 4754 10.843639 1.999896
 4755 10.847262 2.003519
 4756 10.850885 2.007142
 4757 10.854508 2.010765
 4758 10.854508 2.014388
 4759 10.858131 2.018011
 4760 10.858131 2.021634
 4761 10.861754 2.025257
 4762 10.861754 2.028880
 4763 10.865377 2.032503
 4764 10.865377 2.036126
 4765 10.869000 2.039749
 4766 10.869000 2.043372
 4767 10.872623 2.046995
 4768 10.876246 2.046995
 4769 10.879869 2.050618
 4770 10.883492 2.050618
 4771 10.887115 2.054241
 4772 10.890738 2.054241
 4773 10.894361 2.057864
 4774 10.897984 2.057864
 4775 10.901607 2.061487
 4776 10.905230 2.061487
 4777 10.908853 2.065110
 4778 10.912476 2.065110
 4779 10.916099 2.068733
 4780 10.919722 2.068733
 4781 10.923345 2.068733
 4782 10.926968 2.068733
 4783 10.930591 2.068733
 4784 10.934214 2.068733
 4785 10.937837 2.068733
 4786 10.941460 2.068733
 4787 10.945083 2.068733
 4788 10.948706 2.068733
 4789 10.952329 2.068733
 4790 10.955952 2.068733
 4791 10.959575 2.068733
 4792 10.963198 2.072356
 4793 10.966821 2.075979
 4794 10.970444 2.079602
 4795 10.974067 2.083225
 4796 10.977690 2.086848
 4797 10.981313 2.090471
 4798 10.984936 2.094094
 4799 10.988559 2.097717
 4800 10.992182 2.101340
 4801 10.992182 2.104963
 4802 10.995805 2.108586
 4803 10.999428 2.112209
 4804 10.999428 2.115832
 4805 11.003051 2.119455
 4806 11.006674 2.123078
 4807 11.010297 2.126701
 4808 11.013920 2.130324
 4809 11.017543 2.133947
 4810 11.021166 2.137570
 4811 11.024789 2.141193
 4812 11.028412 2.144816
 4813 11.032035 2.148439
 4814 11.035658 2.152062
 4815 11.039281 2.155685
 4816 11.042904 2.159308
 4817 11.042904 2.162931
 4818 11.046527 2.166554
 4819 11.050150 2.170177
 4820 11.053773 2.173800
 4821 11.057396 2.177423
 4822 11.061019 2.177423
 4823 11.064642 2.181046
 4824 11.068265 2.184669
 4825 11.071888 2.188292
 4826 11.075511 2.191915
 4827 11.079134 2.195538
 4828 11.082757 2.195538
 4829 11.082757 2.199161
 4830 11.086380 2.202784
 4831 11.086380 2.206407
 4832 11.090003 2.210030
 4833 11.090003 2.213653
 4834 11.093626 2.217276
 4835 11.093626 2.220899
 4836 11.097249 2.224522
 4837 11.100872 2.228145
 4838 11.100872 2.231768
 4839 11.104495 2.235391
 4840 11.108118 2.235391
 4841 11.111741 2.239014
 4842 11.115364 2.239014
 4843 11.118987 2.242637
 4844 11.122610 2.242637
 4845 11.126233 2.246260
 4846 11.129856 2.246260
 4847 11.133479 2.249883
 4848 11.137102 2.249883
 4849 11.140725 2.253506
 4850 11.144348 2.253506
 4851 11.147971 2.257129
 4852 11.151594 2.257129
 4853 11.155217 2.257129
 4854 11.158840 2.260752
 4855 11.162463 2.260752
 4856 11.166086 2.260752
 4857 11.169709 2.260752
 4858 11.173332 2.260752
 4859 11.176955 2.264375
 4860 11.180578 2.267998
 4861 11.184201 2.271621
 4862 11.187824 2.275244
 4863 11.191447 2.278867
 4864 11.195070 2.278867
 4865 11.198693 2.282490
 4866 11.202316 2.282490
 4867 11.205939 2.286113
 4868 11.209562 2.286113
 4869 11.213185 2.289736
 4870 11.216808 2.289736
 4871 11.220431 2.293359
 4872 11.224054 2.293359
 4873 11.227677 2.296982
 4874 11.231300 2.296982
 4875 11.234923 2.300605
 4876 11.238546 2.300605
 4877 11.242169 2.304228
 4878 11.245792 2.304228
 4879 11.249415 2.304228
 4880 11.253038 2.307851
 4881 11.256661 2.307851
 4882 11.260284 2.311474
 4883 11.263907 2.315097
 4884 11.267530 2.315097
 4885 11.271153 2.318720
 4886 11.274776 2.322343
 4887 11.278399 2.325966
 4888 11.282022 2.329589
 4889 11.285645 2.333212
 4890 11.289268 2.336835
 4891 11.289268 2.340458
 4892 11.289268 2.344081
 4893 11.292891 2.347704
 4894 11.292891 2.351327
 4895 11.292891 2.354950
 4896 11.292891 2.358573
 4897 11.292891 2.362196
 4898 11.292891 2.365819
 4899 11.292891 2.369442
 4900 11.292891 2.373065
 4901 11.292891 2.376688
 4902 11.296514 2.380311
 4903 11.296514 2.383934
 4904 11.300137 2.387557
 4905 11.300137 2.391180
 4906 11.303760 2.394803
 4907 11.303760 2.398426
 4908 11.307383 2.402049
 4909 11.307383 2.405672
 4910 11.311006 2.409295
 4911 11.311006 2.412918
 4912 11.314629 2.416541
 4913 11.314629 2.420164
 4914 11.318252 2.423787
 4915 11.321875 2.423787
 4916 11.325498 2.427410
 4917 11.329121 2.427410
 4918 11.332744 2.431033
 4919 11.336367 2.431033
 4920 11.339990 2.434656
 4921 11.343613 2.434656
 4922 11.347236 2.438279
 4923 11.350859 2.438279
 4924 11.354482 2.441902
 4925 11.358105 2.441902
 4926 11.361728 2.445525
 4927 11.365351 2.445525
 4928 11.368974 2.445525
 4929 11.372597 2.445525
 4930 11.376220 2.445525
 4931 11.379843 2.445525
 4932 11.383466 2.445525
 4933 11.387089 2.445525
 4934 11.390712 2.449148
 4935 11.394335 2.452771
 4936 11.397958 2.456394
 4937 11.401581 2.460017
 4938 11.405204 2.460017
 4939 11.408827 2.463640
 4940 11.412450 2.463640
 4941 11.416073 2.467263
 4942 11.419696 2.467263
 4943 11.423319 2.470886
 4944 11.426942 2.470886
 4945 11.430565 2.474509
 4946 11.434188 2.474509
 4947 11.437811 2.478132
 4948 11.441434 2.481755
 4949 11.445057 2.485378
 4950 11.448680 2.489001
 4951 11.452303 2.492624
 4952 11.455926 2.496247
 4953 11.459549 2.499870
 4954 11.463172 2.503493
 4955 11.466795 2.507116
 4956 11.470418 2.507116
 4957 11.474041 2.510739
 4958 11.477664 2.514362
 4959 11.481287 2.514362
 4960 11.484910 2.517985
 4961 11.488533 2.521608
 4962 11.492156 2.525231
 4963 11.495779 2.528854
 4964 11.499402 2.532477
 4965 11.503025 2.536100
 4966 11.506648 2.539723
 4967 11.510271 2.543346
 4968 11.513894 2.543346
 4969 11.517517 2.546969
 4970 11.521140 2.546969
 4971 11.524763 2.550592
 4972 11.528386 2.550592
 4973 11.532009 2.554215
 4974 11.535632 2.554215
 4975 11.539255 2.557838
 4976 11.542878 2.557838
 4977 11.546501 2.561461
 4978 11.550124 2.561461
 4979 11.553747 2.565084
 4980 11.557370 2.565084
 4981 11.560993 2.568707
 4982 11.564616 2.572330
 4983 11.568239 2.575953
 4984 11.571862 2.579576
 4985 11.575485 2.583199
 4986 11.579108 2.586822
 4987 11.582731 2.590445
 4988 11.586354 2.594068
 4989 11.589977 2.597691
 4990 11.589977 2.601314
 4991 11.593600 2.604937
 4992 11.593600 2.608560
 4993 11.597223 2.612183
 4994 11.597223 2.615806
 4995 11.600846 2.619429
 4996 11.604469 2.623052
 4997 11.604469 2.626675
 4998 11.608092 2.630298
 4999 11.611715 2.633921
 5000 11.615338 2.637544
 5001 11.618961 2.637544
 5002 11.622584 2.641167
 5003 11.626207 2.644790
 5004 11.629830 2.644790
 5005 11.633453 2.648413
 5006 11.637076 2.648413
 5007 11.640699 2.652036
 5008 11.644322 2.655659
 5009 11.647945 2.659282
 5010 11.651568 2.662905
 5011 11.655191 2.666528
 5012 11.655191 2.670151
 5013 11.658814 2.673774
 5014 11.658814 2.677397
 5015 11.662437 2.681020
 5016 11.662437 2.684643
 5017 11.662437 2.688266
 5018 11.662437 2.691889
 5019 11.662437 2.695512
 5020 11.662437 2.699135
 5021 11.662437 2.702758
 5022 11.662437 2.706381
 5023 11.662437 2.710004
 5024 11.662437 2.713627
 5025 11.662437 2.717250
 5026 11.662437 2.720873
 5027 11.662437 2.724496
 5028 11.662437 2.728119
 5029 11.662437 2.731742
 5030 11.662437 2.735365
 5031 11.662437 2.738988
 5032 11.662437 2.742611
 5033 11.662437 2.746234
 5034 11.662437 2.749857
 5035 11.662437 2.753480
 5036 11.662437 2.757103
 5037 11.662437 2.760726
 5038 11.662437 2.764349
 5039 11.662437 2.767972
 5040 11.666060 2.771595
 5041 11.666060 2.775218
 5042 11.669683 2.778841
 5043 11.669683 2.782464
 5044 11.669683 2.786087
 5045 11.673306 2.789710
 5046 11.673306 2.793333
 5047 11.673306 2.796956
 5048 11.676929 2.800579
 5049 11.676929 2.804202
 5050 11.680552 2.807825
 5051 11.680552 2.811448
 5052 11.684175 2.815071
 5053 11.684175 2.818694
 5054 11.687798 2.822317
 5055 11.687798 2.825940
 5056 11.691421 2.829563
 5057 11.691421 2.833186
 5058 11.695044 2.836809
 5059 11.695044 2.840432
 5060 11.698667 2.844055
 5061 11.702290 2.847678
 5062 11.705913 2.851301
 5063 11.705913 2.854924
 5064 11.705913 2.858547
 5065 11.705913 2.862170
 5066 11.705913 2.865793
 5067 11.705913 2.869416
 5068 11.705913 2.873039
 5069 11.709536 2.876662
 5070 11.709536 2.880285
 5071 11.709536 2.883908
 5072 11.709536 2.887531
 5073 11.713159 2.891154
 5074 11.713159 2.894777
 5075 11.716782 2.898400
 5076 11.716782 2.902023
 5077 11.720405 2.905646
 5078 11.720405 2.909269
 5079 11.724028 2.912892
 5080 11.724028 2.916515
 5081 11.727651 2.920138
 5082 11.727651 2.923761
 5083 11.731274 2.927384
 5084 11.731274 2.931007
 5085 11.734897 2.934630
 5086 11.734897 2.938253
 5087 11.738520 2.941876
 5088 11.742143 2.941876
 5089 11.745766 2.945499
 5090 11.749389 2.945499
 5091 11.753012 2.949122
 5092 11.756635 2.949122
 5093 11.760258 2.952745
 5094 11.763881 2.952745
 5095 11.767504 2.956368
 5096 11.771127 2.956368
 5097 11.774750 2.959991
 5098 11.778373 2.959991
 5099 11.781996 2.963614
 5100 11.785619 2.963614
 5101 11.789242 2.967237
 5102 11.792865 2.967237
 5103 11.792865 2.970860
 5104 11.796488 2.974483
 5105 11.796488 2.978106
 5106 11.800111 2.981729
 5107 11.800111 2.985352
 5108 11.800111 2.988975
 5109 11.800111 2.992598
 5110 11.800111 2.996221
 5111 11.800111 2.999844
 5112 11.800111 3.003467
 5113 11.800111 3.007090
 5114 11.800111 3.010713
 5115 11.800111 3.014336
 5116 11.800111 3.017959
 5117 11.800111 3.021582
 5118 11.803734 3.025205
 5119 11.803734 3.028828
 5120 11.807357 3.032451
 5121 11.807357 3.036074
 5122 11.810980 3.039697
 5123 11.810980 3.043320
 5124 11.814603 3.046943
 5125 11.814603 3.050566
 5126 11.818226 3.054189
 5127 11.818226 3.057812
 5128 11.821849 3.061435
 5129 11.821849 3.065058
 5130 11.825472 3.068681
 5131 11.829095 3.072304
 5132 11.832718 3.072304
 5133 11.836341 3.075927
 5134 11.839964 3.079550
 5135 11.843587 3.079550
 5136 11.847210 3.083173
 5137 11.850833 3.086796
 5138 11.854456 3.090419
 5139 11.854456 3.094042
 5140 11.854456 3.097665
 5141 11.854456 3.101288
 5142 11.854456 3.104911
 5143 11.854456 3.108534
 5144 11.854456 3.112157
 5145 11.854456 3.115780
 5146 11.854456 3.119403
 5147 11.854456 3.123026
 5148 11.858079 3.126649
 5149 11.858079 3.130272
 5150 11.861702 3.133895
 5151 11.861702 3.137518
 5152 11.865325 3.141141
 5153 11.865325 3.144764
 5154 11.868948 3.148387
 5155 11.868948 3.152010
 5156 11.872571 3.155633
 5157 11.872571 3.159256
 5158 11.876194 3.162879
 5159 11.876194 3.166502
 5160 11.879817 3.170125
 5161 11.883440 3.170125
 5162 11.887063 3.173748
 5163 11.890686 3.177371
 5164 11.894309 3.177371
 5165 11.894309 3.180994
 5166 11.894309 3.184617
 5167 11.894309 3.188240
 5168 11.894309 3.191863
 5169 11.897932 3.195486
 5170 11.897932 3.199109
 5171 11.901555 3.202732
 5172 11.901555 3.206355
 5173 11.905178 3.209978
 5174 11.905178 3.213601
 5175 11.908801 3.217224
 5176 11.908801 3.220847
 5177 11.912424 3.224470
 5178 11.912424 3.228093
 5179 11.916047 3.231716
 5180 11.916047 3.235339
 5181 11.919670 3.238962
 5182 11.923293 3.238962
 5183 11.926916 3.242585
 5184 11.930539 3.242585
 5185 11.934162 3.246208
 5186 11.937785 3.246208
 5187 11.941408 3.249831
 5188 11.945031 3.249831
 5189 11.948654 3.253454
 5190 11.952277 3.253454
 5191 11.955900 3.257077
 5192 11.959523 3.257077
 5193 11.963146 3.260700
 5194 11.966769 3.260700
 5195 11.970392 3.260700
 5196 11.974015 3.260700
 5197 11.977638 3.260700
 5198 11.981261 3.260700
 5199 11.984884 3.264323
 5200 11.988507 3.267946
 5201 11.992130 3.271569
 5202 11.995753 3.275192
 5203 11.995753 3.278815
 5204 11.999376 3.282438
 5205 12.002999 3.286061
 5206 12.006622 3.289684
 5207 12.010245 3.293307
 5208 12.013868 3.296930
 5209 12.013868 3.300553
 5210 12.017491 3.304176
 5211 12.017491 3.307799
 5212 12.021114 3.311422
 5213 12.024737 3.315045
 5214 12.024737 3.318668
 5215 12.028360 3.322291
 5216 12.031983 3.325914
 5217 12.035606 3.329537
 5218 12.039229 3.333160
 5219 12.042852 3.333160
 5220 12.046475 3.336783
 5221 12.050098 3.340406
 5222 12.053721 3.344029
 5223 12.057344 3.347652
 5224 12.057344 3.351275
 5225 12.060967 3.354898
 5226 12.060967 3.358521
 5227 12.064590 3.362144
 5228 12.064590 3.365767
 5229 12.068213 3.369390
 5230 12.068213 3.373013
 5231 12.068213 3.376636
 5232 12.068213 3.380259
 5233 12.068213 3.383882
 5234 12.068213 3.387505
 5235 12.068213 3.391128
 5236 12.068213 3.394751
 5237 12.068213 3.398374
 5238 12.071836 3.401997
 5239 12.071836 3.405620
 5240 12.075459 3.409243
 5241 12.075459 3.412866
 5242 12.079082 3.416489
 5243 12.079082 3.420112
 5244 12.082705 3.423735
 5245 12.082705 3.427358
 5246 12.086328 3.430981
 5247 12.086328 3.434604
 5248 12.089951 3.438227
 5249 12.089951 3.441850
 5250 12.093574 3.445473
 5251 12.097197 3.449096
 5252 12.100820 3.452719
 5253 12.104443 3.452719
 5254 12.108066 3.456342
 5255 12.111689 3.459965
 5256 12.115312 3.459965
 5257 12.118935 3.463588
 5258 12.122558 3.467211
 5259 12.126181 3.470834
 5260 12.126181 3.474457
 5261 12.129804 3.478080
 5262 12.133427 3.481703
 5263 12.137050 3.485326
 5264 12.140673 3.488949
 5265 12.144296 3.492572
 5266 12.147919 3.496195
 5267 12.151542 3.499818
 5268 12.155165 3.503441
 5269 12.158788 3.507064
 5270 12.162411 3.510687
 5271 12.166034 3.510687
 5272 12.169657 3.514310
 5273 12.173280 3.514310
 5274 12.176903 3.517933
 5275 12.180526 3.517933
 5276 12.184149 3.521556
 5277 12.187772 3.521556
 5278 12.191395 3.525179
 5279 12.195018 3.525179
 5280 12.198641 3.528802
 5281 12.202264 3.532425
 5282 12.205887 3.536048
 5283 12.209510 3.539671
 5284 12.213133 3.543294
 5285 12.216756 3.543294
 5286 12.220379 3.546917
 5287 12.224002 3.550540
 5288 12.227625 3.550540
 5289 12.227625 3.554163
 5290 12.231248 3.557786
 5291 12.234871 3.561409
 5292 12.238494 3.565032
 5293 12.238494 3.568655
 5294 12.242117 3.572278
 5295 12.242117 3.575901
 5296 12.245740 3.579524
 5297 12.249363 3.583147
 5298 12.249363 3.586770
 5299 12.252986 3.590393
 5300 12.256609 3.594016
 5301 12.260232 3.597639
 5302 12.263855 3.601262
 5303 12.267478 3.604885
 5304 12.271101 3.608508
 5305 12.274724 3.608508
 5306 12.278347 3.612131
 5307 12.281970 3.615754
 5308 12.285593 3.615754
 5309 12.289216 3.619377
 5310 12.292839 3.623000
 5311 12.296462 3.626623
 5312 12.300085 3.630246
 5313 12.303708 3.633869
 5314 12.303708 3.637492
 5315 12.307331 3.641115
 5316 12.310954 3.644738
 5317 12.314577 3.648361
 5318 12.318200 3.651984
 5319 12.321823 3.655607
 5320 12.325446 3.659230
 5321 12.329069 3.662853
 5322 12.332692 3.666476
 5323 12.332692 3.670099
 5324 12.332692 3.673722
 5325 12.332692 3.677345
 5326 12.332692 3.680968
 5327 12.332692 3.684591
 5328 12.332692 3.688214
 5329 12.332692 3.691837
 5330 12.332692 3.695460
 5331 12.332692 3.699083
 5332 12.332692 3.702706
 5333 12.332692 3.706329
 5334 12.332692 3.709952
 5335 12.332692 3.713575
 5336 12.332692 3.717198
 5337 12.332692 3.720821
 5338 12.332692 3.724444
 5339 12.332692 3.728067
 5340 12.332692 3.731690
 5341 12.332692 3.735313
 5342 12.332692 3.738936
 5343 12.332692 3.742559
 5344 12.332692 3.746182
 5345 12.332692 3.749805
 5346 12.332692 3.753428
 5347 12.332692 3.757051
 5348 12.336315 3.760674
 5349 12.336315 3.764297
 5350 12.339938 3.767920
 5351 12.339938 3.771543
 5352 12.343561 3.775166
 5353 12.343561 3.778789
 5354 12.347184 3.782412
 5355 12.347184 3.786035
 5356 12.350807 3.789658
 5357 12.350807 3.793281
 5358 12.354430 3.796904
 5359 12.354430 3.800527
 5360 12.358053 3.804150
 5361 12.361676 3.804150
 5362 12.365299 3.807773
 5363 12.368922 3.807773
 5364 12.372545 3.811396
 5365 12.376168 3.815019
 5366 12.379791 3.818642
 5367 12.383414 3.822265
 5368 12.387037 3.825888
 5369 12.390660 3.829511
 5370 12.390660 3.833134
 5371 12.394283 3.836757
 5372 12.397906 3.840380
 5373 12.397906 3.844003
 5374 12.401529 3.847626
 5375 12.401529 3.851249
 5376 12.405152 3.854872
 5377 12.405152 3.858495
 5378 12.408775 3.862118
 5379 12.408775 3.865741
 5380 12.412398 3.869364
 5381 12.412398 3.872987
 5382 12.416021 3.876610
 5383 12.416021 3.880233
 5384 12.419644 3.883856
 5385 12.423267 3.887479
 5386 12.426890 3.891102
 5387 12.430513 3.894725
 5388 12.434136 3.898348
 5389 12.437759 3.901971
 5390 12.441382 3.905594
 5391 12.445005 3.909217
 5392 12.448628 3.912840
 5393 12.448628 3.916463
 5394 12.452251 3.920086
 5395 12.452251 3.923709
 5396 12.455874 3.927332
 5397 12.455874 3.930955
 5398 12.459497 3.934578
 5399 12.463120 3.938201
 5400 12.463120 3.941824
 5401 12.466743 3.945447
 5402 12.470366 3.949070
 5403 12.473989 3.952693
 5404 12.477612 3.956316
 5405 12.481235 3.959939
 5406 12.484858 3.959939
 5407 12.488481 3.963562
 5408 12.492104 3.967185
 5409 12.495727 3.970808
 5410 12.499350 3.974431
 5411 12.502973 3.978054
 5412 12.502973 3.981677
 5413 12.502973 3.985300
 5414 12.506596 3.988923
 5415 12.506596 3.992546
 5416 12.506596 3.996169
 5417 12.506596 3.999792
 5418 12.506596 4.003415
 5419 12.506596 4.007038
 5420 12.506596 4.010661
 5421 12.506596 4.014284
 5422 12.506596 4.017907
 5423 12.510219 4.021530
 5424 12.510219 4.025153
 5425 12.513842 4.028776
 5426 12.513842 4.032399
 5427 12.517465 4.036022
 5428 12.517465 4.039645
 5429 12.521088 4.043268
 5430 12.521088 4.046891
 5431 12.524711 4.050514
 5432 12.524711 4.054137
 5433 12.528334 4.057760
 5434 12.528334 4.061383
 5435 12.531957 4.065006
 5436 12.535580 4.068629
 5437 12.539203 4.072252
 5438 12.542826 4.072252
 5439 12.546449 4.075875
 5440 12.550072 4.075875
 5441 12.553695 4.079498
 5442 12.557318 4.079498
 5443 12.560941 4.083121
 5444 12.564564 4.083121
 5445 12.568187 4.086744
 5446 12.571810 4.090367
 5447 12.575433 4.093990
 5448 12.579056 4.097613
 5449 12.582679 4.101236
 5450 12.586302 4.104859
 5451 12.589925 4.108482
 5452 12.593548 4.112105
 5453 12.597171 4.115728
 5454 12.600794 4.119351
 5455 12.604417 4.122974
 5456 12.608040 4.126597
 5457 12.611663 4.130220
 5458 12.611663 4.133843
 5459 12.615286 4.137466
 5460 12.615286 4.141089
 5461 12.618909 4.144712
 5462 12.618909 4.148335
 5463 12.622532 4.151958
 5464 12.622532 4.155581
 5465 12.626155 4.159204
 5466 12.626155 4.162827
 5467 12.629778 4.166450
 5468 12.629778 4.170073
 5469 12.633401 4.173696
 5470 12.637024 4.177319
 5471 12.640647 4.177319
 5472 12.644270 4.180942
 5473 12.647893 4.180942
 5474 12.651516 4.184565
 5475 12.655139 4.184565
 5476 12.658762 4.188188
 5477 12.662385 4.188188
 5478 12.666008 4.191811
 5479 12.669631 4.191811
 5480 12.673254 4.195434
 5481 12.676877 4.199057
 5482 12.676877 4.202680
 5483 12.680500 4.206303
 5484 12.684123 4.209926
 5485 12.684123 4.213549
 5486 12.687746 4.217172
 5487 12.691369 4.220795
 5488 12.694992 4.224418
 5489 12.698615 4.228041
 5490 12.702238 4.231664
 5491 12.702238 4.235287
 5492 12.705861 4.238910
 5493 12.705861 4.242533
 5494 12.705861 4.246156
 5495 12.705861 4.249779
 5496 12.705861 4.253402
 5497 12.709484 4.257025
 5498 12.709484 4.260648
 5499 12.713107 4.264271
 5500 12.713107 4.267894
 5501 12.716730 4.271517
 5502 12.716730 4.275140
 5503 12.720353 4.278763
 5504 12.720353 4.282386
 5505 12.723976 4.286009
 5506 12.723976 4.289632
 5507 12.727599 4.293255
 5508 12.727599 4.296878
 5509 12.731222 4.300501
 5510 12.734845 4.304124
 5511 12.738468 4.304124
 5512 12.742091 4.307747
 5513 12.745714 4.311370
 5514 12.749337 4.311370
 5515 12.749337 4.314993
 5516 12.752960 4.318616
 5517 12.752960 4.322239
 5518 12.752960 4.325862
 5519 12.752960 4.329485
 5520 12.756583 4.333108
 5521 12.756583 4.336731
 5522 12.760206 4.340354
 5523 12.760206 4.343977
 5524 12.763829 4.347600
 5525 12.763829 4.351223
 5526 12.767452 4.354846
 5527 12.767452 4.358469
 5528 12.771075 4.362092
 5529 12.771075 4.365715
 5530 12.774698 4.369338
 5531 12.774698 4.372961
 5532 12.778321 4.376584
 5533 12.781944 4.380207
 5534 12.785567 4.383830
 5535 12.789190 4.387453
 5536 12.792813 4.391076
 5537 12.796436 4.394699
 5538 12.800059 4.398322
 5539 12.803682 4.401945
 5540 12.807305 4.405568
 5541 12.810928 4.409191
 5542 12.814551 4.412814
 5543 12.818174 4.416437
 5544 12.818174 4.420060
 5545 12.818174 4.423683
 5546 12.821797 4.427306
 5547 12.821797 4.430929
 5548 12.825420 4.434552
 5549 12.825420 4.438175
 5550 12.829043 4.441798
 5551 12.829043 4.445421
 5552 12.832666 4.449044
 5553 12.832666 4.452667
 5554 12.836289 4.456290
 5555 12.836289 4.459913
 5556 12.839912 4.463536
 5557 12.839912 4.467159
 5558 12.843535 4.470782
 5559 12.847158 4.474405
 5560 12.850781 4.478028
 5561 12.854404 4.481651
 5562 12.858027 4.485274
 5563 12.861650 4.488897
 5564 12.865273 4.492520
 5565 12.868896 4.496143
 5566 12.872519 4.499766
 5567 12.876142 4.499766
 5568 12.879765 4.503389
 5569 12.883388 4.503389
 5570 12.887011 4.507012
 5571 12.890634 4.507012
 5572 12.894257 4.510635
 5573 12.897880 4.510635
 5574 12.901503 4.514258
 5575 12.905126 4.514258
 5576 12.908749 4.517881
 5577 12.912372 4.517881
 5578 12.915995 4.521504
 5579 12.919618 4.521504
 5580 12.923241 4.521504
 5581 12.926864 4.521504
 5582 12.930487 4.521504
 5583 12.934110 4.521504
 5584 12.937733 4.521504
 5585 12.941356 4.521504
 5586 12.944979 4.521504
 5587 12.948602 4.521504
 5588 12.952225 4.521504
 5589 12.955848 4.521504
 5590 12.959471 4.525127
 5591 12.963094 4.528750
 5592 12.966717 4.532373
 5593 12.970340 4.535996
 5594 12.973963 4.539619
 5595 12.977586 4.543242
 5596 12.981209 4.546865
 5597 12.984832 4.550488
 5598 12.988455 4.554111
 5599 12.992078 4.557734
 5600 12.995701 4.561357
 5601 12.999324 4.564980
 5602 13.002947 4.568603
 5603 13.002947 4.572226
 5604 13.002947 4.575849
 5605 13.002947 4.579472
 5606 13.002947 4.583095
 5607 13.002947 4.586718
 5608 13.006570 4.590341
 5609 13.006570 4.593964
 5610 13.006570 4.597587
 5611 13.006570 4.601210
 5612 13.010193 4.604833
 5613 13.010193 4.608456
 5614 13.013816 4.612079
 5615 13.013816 4.615702
 5616 13.017439 4.619325
 5617 13.017439 4.622948
 5618 13.021062 4.626571
 5619 13.021062 4.630194
 5620 13.021062 4.633817
 5621 13.024685 4.637440
 5622 13.024685 4.641063
 5623 13.028308 4.644686
 5624 13.028308 4.648309
 5625 13.031931 4.651932
 5626 13.031931 4.655555
 5627 13.035554 4.659178
 5628 13.035554 4.662801
 5629 13.039177 4.666424
 5630 13.039177 4.670047
 5631 13.042800 4.673670
 5632 13.042800 4.677293
 5633 13.046423 4.680916
 5634 13.050046 4.684539
 5635 13.050046 4.688162
 5636 13.050046 4.691785
 5637 13.050046 4.695408
 5638 13.050046 4.699031
 5639 13.050046 4.702654
 5640 13.050046 4.706277
 5641 13.050046 4.709900
 5642 13.050046 4.713523
 5643 13.050046 4.717146
 5644 13.050046 4.720769
 5645 13.053669 4.724392
 5646 13.053669 4.728015
 5647 13.057292 4.731638
 5648 13.057292 4.735261
 5649 13.060915 4.738884
 5650 13.060915 4.742507
 5651 13.064538 4.746130
 5652 13.064538 4.749753
 5653 13.068161 4.753376
 5654 13.068161 4.756999
 5655 13.071784 4.760622
 5656 13.071784 4.764245
 5657 13.075407 4.767868
 5658 13.079030 4.771491
 5659 13.082653 4.771491
 5660 13.086276 4.775114
 5661 13.089899 4.778737
 5662 13.093522 4.778737
 5663 13.097145 4.782360
 5664 13.100768 4.782360
 5665 13.104391 4.785983
 5666 13.108014 4.785983
 5667 13.111637 4.789606
 5668 13.115260 4.793229
 5669 13.118883 4.796852
 5670 13.122506 4.800475
 5671 13.126129 4.804098
 5672 13.129752 4.807721
 5673 13.129752 4.811344
 5674 13.133375 4.814967
 5675 13.133375 4.818590
 5676 13.136998 4.822213
 5677 13.136998 4.825836
 5678 13.140621 4.829459
 5679 13.144244 4.833082
 5680 13.144244 4.836705
 5681 13.147867 4.840328
 5682 13.151490 4.843951
 5683 13.155113 4.847574
 5684 13.158736 4.847574
 5685 13.162359 4.851197
 5686 13.165982 4.854820
 5687 13.169605 4.854820
 5688 13.173228 4.858443
 5689 13.176851 4.862066
 5690 13.180474 4.862066
 5691 13.180474 4.865689
 5692 13.184097 4.869312
 5693 13.187720 4.872935
 5694 13.191343 4.876558
 5695 13.191343 4.880181
 5696 13.194966 4.883804
 5697 13.198589 4.883804
 5698 13.202212 4.887427
 5699 13.205835 4.887427
 5700 13.209458 4.891050
 5701 13.213081 4.891050
 5702 13.216704 4.894673
 5703 13.220327 4.894673
 5704 13.223950 4.898296
 5705 13.227573 4.898296
 5706 13.231196 4.901919
 5707 13.234819 4.901919
 5708 13.238442 4.905542
 5709 13.242065 4.905542
 5710 13.245688 4.905542
 5711 13.249311 4.905542
 5712 13.252934 4.905542
 5713 13.256557 4.909165
 5714 13.260180 4.909165
 5715 13.263803 4.912788
 5716 13.267426 4.916411
 5717 13.271049 4.920034
 5718 13.274672 4.920034
 5719 13.278295 4.923657
 5720 13.281918 4.927280
 5721 13.285541 4.927280
 5722 13.289164 4.930903
 5723 13.292787 4.934526
 5724 13.296410 4.938149
 5725 13.296410 4.941772
 5726 13.300033 4.945395
 5727 13.300033 4.949018
 5728 13.300033 4.952641
 5729 13.300033 4.956264
 5730 13.300033 4.959887
 5731 13.300033 4.963510
 5732 13.300033 4.967133
 5733 13.300033 4.970756
 5734 13.300033 4.974379
 5735 13.300033 4.978002
 5736 13.300033 4.981625
 5737 13.300033 4.985248
 5738 13.300033 4.988871
 5739 13.300033 4.992494
 5740 13.300033 4.996117
 5741 13.300033 4.999740
 5742 13.300033 5.003363
 5743 13.300033 5.006986
 5744 13.300033 5.010609
 5745 13.300033 5.014232
 5746 13.300033 5.017855
 5747 13.300033 5.021478
 5748 13.300033 5.025101
 5749 13.303656 5.028724
 5750 13.303656 5.032347
 5751 13.307279 5.035970
 5752 13.307279 5.039593
 5753 13.310902 5.043216
 5754 13.310902 5.046839
 5755 13.314525 5.050462
 5756 13.314525 5.054085
 5757 13.314525 5.057708
 5758 13.314525 5.061331
 5759 13.314525 5.064954
 5760 13.318148 5.068577
 5761 13.318148 5.072200
 5762 13.321771 5.075823
 5763 13.321771 5.079446
 5764 13.325394 5.083069
 5765 13.325394 5.086692
 5766 13.329017 5.090315
 5767 13.329017 5.093938
 5768 13.332640 5.097561
 5769 13.332640 5.101184
 5770 13.336263 5.104807
 5771 13.336263 5.108430
 5772 13.339886 5.112053
 5773 13.343509 5.115676
 5774 13.347132 5.115676
 5775 13.350755 5.119299
 5776 13.354378 5.122922
 5777 13.358001 5.126545
 5778 13.361624 5.126545
 5779 13.365247 5.130168
 5780 13.368870 5.133791
 5781 13.368870 5.137414
 5782 13.372493 5.141037
 5783 13.372493 5.144660
 5784 13.376116 5.148283
 5785 13.379739 5.151906
 5786 13.379739 5.155529
 5787 13.383362 5.159152
 5788 13.386985 5.162775
 5789 13.390608 5.166398
 5790 13.394231 5.170021
 5791 13.397854 5.170021
 5792 13.401477 5.173644
 5793 13.405100 5.177267
 5794 13.408723 5.177267
 5795 13.412346 5.180890
 5796 13.415969 5.184513
 5797 13.415969 5.188136
 5798 13.415969 5.191759
 5799 13.415969 5.195382
 5800 13.419592 5.199005
 5801 13.419592 5.202628
 5802 13.419592 5.206251
 5803 13.419592 5.209874
 5804 13.419592 5.213497
 5805 13.419592 5.217120
 5806 13.419592 5.220743
 5807 13.419592 5.224366
 5808 13.419592 5.227989
 5809 13.419592 5.231612
 5810 13.415969 5.235235
 5811 13.415969 5.238858
 5812 13.412346 5.242481
 5813 13.412346 5.246104
 5814 13.408723 5.249727
 5815 13.408723 5.253350
 5816 13.405100 5.256973
 5817 13.405100 5.260596
 5818 13.405100 5.264219
 5819 13.405100 5.267842
 5820 13.405100 5.271465
 5821 13.405100 5.275088
 5822 13.405100 5.278711
 5823 13.405100 5.282334
 5824 13.405100 5.285957
 5825 13.405100 5.289580
 5826 13.405100 5.293203
 5827 13.405100 5.296826
 5828 13.405100 5.300449
 5829 13.405100 5.304072
 5830 13.405100 5.307695
 5831 13.405100 5.311318
 5832 13.405100 5.314941
 5833 13.405100 5.318564
 5834 13.405100 5.322187
 5835 13.405100 5.325810
 5836 13.405100 5.329433
 5837 13.405100 5.333056
 5838 13.405100 5.336679
 5839 13.408723 5.340302
 5840 13.408723 5.343925
 5841 13.412346 5.347548
 5842 13.412346 5.351171
 5843 13.415969 5.354794
 5844 13.415969 5.358417
 5845 13.419592 5.362040
 5846 13.419592 5.365663
 5847 13.423215 5.369286
 5848 13.423215 5.372909
 5849 13.426838 5.376532
 5850 13.426838 5.380155
 5851 13.430461 5.383778
 5852 13.434084 5.387401
 5853 13.437707 5.387401
 5854 13.441330 5.391024
 5855 13.444953 5.394647
 5856 13.448576 5.398270
 5857 13.452199 5.401893
 5858 13.455822 5.401893
 5859 13.459445 5.405516
 5860 13.463068 5.409139
 5861 13.466691 5.412762
 5862 13.470314 5.412762
 5863 13.473937 5.416385
 5864 13.477560 5.420008
 5865 13.481183 5.420008
 5866 13.484806 5.423631
 5867 13.488429 5.423631
 5868 13.492052 5.427254
 5869 13.495675 5.430877
 5870 13.495675 5.434500
 5871 13.499298 5.438123
 5872 13.502921 5.441746
 5873 13.502921 5.445369
 5874 13.506544 5.448992
 5875 13.506544 5.452615
 5876 13.506544 5.456238
 5877 13.506544 5.459861
 5878 13.506544 5.463484
 5879 13.506544 5.467107
 5880 13.506544 5.470730
 5881 13.506544 5.474353
 5882 13.506544 5.477976
 5883 13.506544 5.481599
 5884 13.506544 5.485222
 5885 13.506544 5.488845
 5886 13.506544 5.492468
 5887 13.506544 5.496091
 5888 13.506544 5.499714
 5889 13.502921 5.503337
 5890 13.502921 5.506960
 5891 13.499298 5.510583
 5892 13.499298 5.514206
 5893 13.495675 5.517829
 5894 13.495675 5.521452
 5895 13.492052 5.525075
 5896 13.492052 5.528698
 5897 13.488429 5.532321
 5898 13.488429 5.535944
 5899 13.484806 5.539567
 5900 13.484806 5.543190
 5901 13.484806 5.546813
 5902 13.484806 5.550436
 5903 13.484806 5.554059
 5904 13.484806 5.557682
 5905 13.484806 5.561305
 5906 13.484806 5.564928
 5907 13.484806 5.568551
 5908 13.484806 5.572174
 5909 13.484806 5.575797
 5910 13.484806 5.579420
 5911 13.484806 5.583043
 5912 13.484806 5.586666
 5913 13.484806 5.590289
 5914 13.484806 5.593912
 5915 13.484806 5.597535
 5916 13.484806 5.601158
 5917 13.484806 5.604781
 5918 13.484806 5.608404
 5919 13.484806 5.612027
 5920 13.484806 5.615650
 5921 13.484806 5.619273
 5922 13.484806 5.622896
 5923 13.484806 5.626519
 5924 13.488429 5.630142
 5925 13.488429 5.633765
 5926 13.492052 5.637388
 5927 13.492052 5.641011
 5928 13.495675 5.644634
 5929 13.495675 5.648257
 5930 13.499298 5.651880
 5931 13.499298 5.655503
 5932 13.502921 5.659126
 5933 13.502921 5.662749
 5934 13.506544 5.666372
 5935 13.506544 5.669995
 5936 13.510167 5.673618
 5937 13.513790 5.677241
 5938 13.517413 5.680864
 5939 13.517413 5.684487
 5940 13.517413 5.688110
 5941 13.517413 5.691733
 5942 13.521036 5.695356
 5943 13.521036 5.698979
 5944 13.521036 5.702602
 5945 13.521036 5.706225
 5946 13.524659 5.709848
 5947 13.524659 5.713471
 5948 13.528282 5.717094
 5949 13.528282 5.720717
 5950 13.531905 5.724340
 5951 13.531905 5.727963
 5952 13.535528 5.731586
 5953 13.535528 5.735209
 5954 13.539151 5.738832
 5955 13.539151 5.742455
 5956 13.542774 5.746078
 5957 13.542774 5.749701
 5958 13.546397 5.753324
 5959 13.550020 5.756947
 5960 13.553643 5.760570
 5961 13.557266 5.764193
 5962 13.557266 5.767816
 5963 13.560889 5.771439
 5964 13.560889 5.775062
 5965 13.564512 5.778685
 5966 13.568135 5.782308
 5967 13.568135 5.785931
 5968 13.571758 5.789554
 5969 13.575381 5.793177
 5970 13.579004 5.796800
 5971 13.582627 5.800423
 5972 13.586250 5.804046
 5973 13.589873 5.807669
 5974 13.593496 5.811292
 5975 13.597119 5.814915
 5976 13.597119 5.818538
 5977 13.597119 5.822161
 5978 13.597119 5.825784
 5979 13.597119 5.829407
 5980 13.597119 5.833030
 5981 13.597119 5.836653
 5982 13.597119 5.840276
 5983 13.597119 5.843899
 5984 13.597119 5.847522
 5985 13.597119 5.851145
 5986 13.597119 5.854768
 5987 13.597119 5.858391
 5988 13.597119 5.862014
 5989 13.600742 5.865637
 5990 13.600742 5.869260
 5991 13.604365 5.872883
 5992 13.604365 5.876506
 5993 13.607988 5.880129
 5994 13.607988 5.883752
 5995 13.611611 5.887375
 5996 13.611611 5.890998
 5997 13.615234 5.894621
 5998 13.615234 5.898244
 5999 13.618857 5.901867
 6000 13.618857 5.905490
 6001 13.622480 5.909113
 6002 13.626103 5.912736
 6003 13.629726 5.916359
 6004 13.633349 5.919982
 6005 13.636972 5.923605
 6006 13.640595 5.927228
 6007 13.644218 5.927228
 6008 13.644218 5.930851
 6009 13.644218 5.934474
 6010 13.644218 5.938097
 6011 13.644218 5.941720
 6012 13.644218 5.945343
 6013 13.644218 5.948966
 6014 13.644218 5.952589
 6015 13.644218 5.956212
 6016 13.644218 5.959835
 6017 13.644218 5.963458
 6018 13.644218 5.967081
 6019 13.644218 5.970704
 6020 13.644218 5.974327
 6021 13.644218 5.977950
 6022 13.644218 5.981573
 6023 13.644218 5.985196
 6024 13.644218 5.988819
 6025 13.644218 5.992442
 6026 13.644218 5.996065
 6027 13.644218 5.999688
 6028 13.644218 6.003311
 6029 13.644218 6.006934
 6030 13.644218 6.010557
 6031 13.644218 6.014180
 6032 13.644218 6.017803
 6033 13.644218 6.021426
 6034 13.647841 6.025049
 6035 13.647841 6.028672
 6036 13.651464 6.032295
 6037 13.651464 6.035918
 6038 13.655087 6.039541
 6039 13.655087 6.043164
 6040 13.658710 6.046787
 6041 13.658710 6.050410
 6042 13.662333 6.054033
 6043 13.662333 6.057656
 6044 13.662333 6.061279
 6045 13.658710 6.064902
 6046 13.658710 6.068525
 6047 13.655087 6.072148
 6048 13.655087 6.075771
 6049 13.651464 6.079394
 6050 13.651464 6.083017
 6051 13.651464 6.086640
 6052 13.647841 6.090263
 6053 13.647841 6.093886
 6054 13.647841 6.097509
 6055 13.647841 6.101132
 6056 13.647841 6.104755
 6057 13.647841 6.108378
 6058 13.647841 6.112001
 6059 13.647841 6.115624
 6060 13.647841 6.119247
 6061 13.647841 6.122870
 6062 13.647841 6.126493
 6063 13.647841 6.130116
 6064 13.647841 6.133739
 6065 13.647841 6.137362
 6066 13.647841 6.140985
 6067 13.647841 6.144608
 6068 13.647841 6.148231
 6069 13.647841 6.151854
 6070 13.647841 6.155477
 6071 13.647841 6.159100
 6072 13.647841 6.162723
 6073 13.647841 6.166346
 6074 13.647841 6.169969
 6075 13.647841 6.173592
 6076 13.647841 6.177215
 6077 13.651464 6.180838
 6078 13.651464 6.184461
 6079 13.655087 6.188084
 6080 13.655087 6.191707
 6081 13.658710 6.195330
 6082 13.658710 6.198953
 6083 13.662333 6.202576
 6084 13.662333 6.206199
 6085 13.665956 6.209822
 6086 13.665956 6.213445
 6087 13.669579 6.217068
 6088 13.669579 6.220691
 6089 13.673202 6.224314
 6090 13.673202 6.227937
 6091 13.676825 6.231560
 6092 13.676825 6.235183
 6093 13.676825 6.238806
 6094 13.676825 6.242429
 6095 13.680448 6.246052
 6096 13.680448 6.249675
 6097 13.680448 6.253298
 6098 13.680448 6.256921
 6099 13.680448 6.260544
 6100 13.680448 6.264167
 6101 13.680448 6.267790
 6102 13.680448 6.271413
 6103 13.680448 6.275036
 6104 13.680448 6.278659
 6105 13.680448 6.282282
 6106 13.680448 6.285905
 6107 13.680448 6.289528
 6108 13.680448 6.293151
 6109 13.680448 6.296774
 6110 13.680448 6.300397
 6111 13.680448 6.304020
 6112 13.684071 6.307643
 6113 13.684071 6.311266
 6114 13.687694 6.314889
 6115 13.687694 6.318512
 6116 13.691317 6.322135
 6117 13.691317 6.325758
 6118 13.694940 6.329381
 6119 13.694940 6.333004
 6120 13.698563 6.336627
 6121 13.698563 6.340250
 6122 13.702186 6.343873
 6123 13.702186 6.347496
 6124 13.705809 6.351119
 6125 13.709432 6.354742
 6126 13.713055 6.358365
 6127 13.716678 6.358365
 6128 13.720301 6.361988
 6129 13.723924 6.361988
 6130 13.727547 6.365611
 6131 13.731170 6.365611
 6132 13.734793 6.369234
 6133 13.738416 6.369234
 6134 13.742039 6.372857
 6135 13.745662 6.372857
 6136 13.749285 6.376480
 6137 13.752908 6.380103
 6138 13.756531 6.383726
 6139 13.760154 6.387349
 6140 13.760154 6.390972
 6141 13.763777 6.394595
 6142 13.763777 6.398218
 6143 13.767400 6.401841
 6144 13.771023 6.405464
 6145 13.771023 6.409087
 6146 13.774646 6.412710
 6147 13.778269 6.416333
 6148 13.781892 6.419956
 6149 13.785515 6.419956
 6150 13.789138 6.423579
 6151 13.792761 6.427202
 6152 13.796384 6.430825
 6153 13.800007 6.434448
 6154 13.800007 6.438071
 6155 13.803630 6.441694
 6156 13.803630 6.445317
 6157 13.803630 6.448940
 6158 13.803630 6.452563
 6159 13.803630 6.456186
 6160 13.803630 6.459809
 6161 13.803630 6.463432
 6162 13.803630 6.467055
 6163 13.803630 6.470678
 6164 13.803630 6.474301
 6165 13.807253 6.477924
 6166 13.807253 6.481547
 6167 13.803630 6.485170
 6168 13.803630 6.488793
 6169 13.800007 6.492416
 6170 13.800007 6.496039
 6171 13.796384 6.499662
 6172 13.796384 6.503285
 6173 13.796384 6.506908
 6174 13.796384 6.510531
 6175 13.796384 6.514154
 6176 13.796384 6.517777
 6177 13.796384 6.521400
 6178 13.796384 6.525023
 6179 13.796384 6.528646
 6180 13.796384 6.532269
 6181 13.796384 6.535892
 6182 13.796384 6.539515
 6183 13.796384 6.543138
 6184 13.796384 6.546761
 6185 13.796384 6.550384
 6186 13.796384 6.554007
 6187 13.796384 6.557630
 6188 13.796384 6.561253
 6189 13.796384 6.564876
 6190 13.796384 6.568499
 6191 13.796384 6.572122
 6192 13.796384 6.575745
 6193 13.796384 6.579368
 6194 13.800007 6.582991
 6195 13.800007 6.586614
 6196 13.803630 6.590237
 6197 13.803630 6.593860
 6198 13.807253 6.597483
 6199 13.807253 6.601106
 6200 13.810876 6.604729
 6201 13.810876 6.608352
 6202 13.814499 6.611975
 6203 13.814499 6.615598
 6204 13.818122 6.619221
 6205 13.818122 6.622844
 6206 13.821745 6.626467
 6207 13.825368 6.630090
 6208 13.825368 6.633713
 6209 13.828991 6.637336
 6210 13.832614 6.640959
 6211 13.836237 6.644582
 6212 13.839860 6.644582
 6213 13.843483 6.648205
 6214 13.847106 6.651828
 6215 13.850729 6.651828
 6216 13.854352 6.655451
 6217 13.857975 6.659074
 6218 13.861598 6.662697
 6219 13.865221 6.666320
 6220 13.868844 6.669943
 6221 13.872467 6.669943
 6222 13.876090 6.673566
 6223 13.879713 6.677189
 6224 13.883336 6.677189
 6225 13.886959 6.680812
 6226 13.890582 6.684435
 6227 13.894205 6.688058
 6228 13.894205 6.691681
 6229 13.894205 6.695304
 6230 13.894205 6.698927
 6231 13.894205 6.702550
 6232 13.897828 6.706173
 6233 13.897828 6.709796
 6234 13.897828 6.713419
 6235 13.897828 6.717042
 6236 13.901451 6.720665
 6237 13.901451 6.724288
 6238 13.905074 6.727911
 6239 13.905074 6.731534
 6240 13.905074 6.735157
 6241 13.905074 6.738780
 6242 13.908697 6.742403
 6243 13.908697 6.746026
 6244 13.912320 6.749649
 6245 13.912320 6.753272
 6246 13.915943 6.756895
 6247 13.915943 6.760518
 6248 13.919566 6.764141
 6249 13.919566 6.767764
 6250 13.923189 6.771387
 6251 13.923189 6.775010
 6252 13.926812 6.778633
 6253 13.926812 6.782256
 6254 13.930435 6.785879
 6255 13.934058 6.789502
 6256 13.937681 6.789502
 6257 13.941304 6.793125
 6258 13.944927 6.796748
 6259 13.948550 6.796748
 6260 13.952173 6.800371
 6261 13.955796 6.800371
 6262 13.959419 6.803994
 6263 13.963042 6.807617
 6264 13.966665 6.811240
 6265 13.970288 6.814863
 6266 13.970288 6.818486
 6267 13.973911 6.822109
 6268 13.973911 6.825732
 6269 13.973911 6.829355
 6270 13.973911 6.832978
 6271 13.973911 6.836601
 6272 13.973911 6.840224
 6273 13.973911 6.843847
 6274 13.973911 6.847470
 6275 13.973911 6.851093
 6276 13.973911 6.854716
 6277 13.973911 6.858339
 6278 13.973911 6.861962
 6279 13.973911 6.865585
 6280 13.973911 6.869208
 6281 13.973911 6.872831
 6282 13.973911 6.876454
 6283 13.973911 6.880077
 6284 13.973911 6.883700
 6285 13.973911 6.887323
 6286 13.973911 6.890946
 6287 13.973911 6.894569
 6288 13.973911 6.898192
 6289 13.973911 6.901815
 6290 13.973911 6.905438
 6291 13.973911 6.909061
 6292 13.973911 6.912684
 6293 13.973911 6.916307
 6294 13.977534 6.919930
 6295 13.977534 6.923553
 6296 13.981157 6.927176
 6297 13.981157 6.930799
 6298 13.984780 6.934422
 6299 13.984780 6.938045
 6300 13.988403 6.941668
 6301 13.988403 6.945291
 6302 13.992026 6.948914
 6303 13.992026 6.952537
 6304 13.995649 6.956160
 6305 13.995649 6.959783
 6306 13.999272 6.963406
 6307 13.999272 6.967029
 6308 13.999272 6.970652
 6309 13.999272 6.974275
 6310 13.999272 6.977898
 6311 13.999272 6.981521
 6312 13.999272 6.985144
 6313 13.999272 6.988767
 6314 14.002895 6.992390
 6315 14.002895 6.996013
 6316 14.002895 6.999636
 6317 14.006518 7.003259
 6318 14.006518 7.006882
 6319 14.010141 7.010505
 6320 14.010141 7.014128
 6321 14.013764 7.017751
 6322 14.013764 7.021374
 6323 14.017387 7.024997
 6324 14.017387 7.028620
 6325 14.021010 7.032243
 6326 14.021010 7.035866
 6327 14.021010 7.039489
 6328 14.021010 7.043112
 6329 14.021010 7.046735
 6330 14.021010 7.050358
 6331 14.021010 7.053981
 6332 14.021010 7.057604
 6333 14.021010 7.061227
 6334 14.021010 7.064850
 6335 14.021010 7.068473
 6336 14.021010 7.072096
 6337 14.021010 7.075719
 6338 14.021010 7.079342
 6339 14.021010 7.082965
 6340 14.021010 7.086588
 6341 14.021010 7.090211
 6342 14.021010 7.093834
 6343 14.021010 7.097457
 6344 14.021010 7.101080
 6345 14.021010 7.104703
 6346 14.021010 7.108326
 6347 14.021010 7.111949
 6348 14.021010 7.115572
 6349 14.024633 7.119195
 6350 14.024633 7.122818
 6351 14.028256 7.126441
 6352 14.028256 7.130064
 6353 14.031879 7.133687
 6354 14.031879 7.137310
 6355 14.035502 7.140933
 6356 14.035502 7.144556
 6357 14.039125 7.148179
 6358 14.039125 7.151802
 6359 14.042748 7.155425
 6360 14.042748 7.159048
 6361 14.046371 7.162671
 6362 14.049994 7.162671
 6363 14.053617 7.166294
 6364 14.057240 7.169917
 6365 14.060863 7.169917
 6366 14.064486 7.173540
 6367 14.068109 7.173540
 6368 14.071732 7.177163
 6369 14.075355 7.180786
 6370 14.078978 7.184409
 6371 14.082601 7.188032
 6372 14.082601 7.191655
 6373 14.082601 7.195278
 6374 14.086224 7.198901
 6375 14.086224 7.202524
 6376 14.086224 7.206147
 6377 14.089847 7.209770
 6378 14.089847 7.213393
 6379 14.089847 7.217016
 6380 14.093470 7.220639
 6381 14.093470 7.224262
 6382 14.093470 7.227885
 6383 14.093470 7.231508
 6384 14.093470 7.235131
 6385 14.093470 7.238754
 6386 14.093470 7.242377
 6387 14.093470 7.246000
 6388 14.093470 7.249623
 6389 14.093470 7.253246
 6390 14.093470 7.256869
 6391 14.093470 7.260492
 6392 14.093470 7.264115
 6393 14.093470 7.267738
 6394 14.097093 7.271361
 6395 14.097093 7.274984
 6396 14.100716 7.278607
 6397 14.100716 7.282230
 6398 14.104339 7.285853
 6399 14.104339 7.289476
 6400 14.107962 7.293099
 6401 14.107962 7.296722
 6402 14.111585 7.300345
 6403 14.111585 7.303968
 6404 14.115208 7.307591
 6405 14.115208 7.311214
 6406 14.118831 7.314837
 6407 14.122454 7.314837
 6408 14.126077 7.318460
 6409 14.129700 7.322083
 6410 14.133323 7.322083
 6411 14.136946 7.325706
 6412 14.136946 7.329329
 6413 14.140569 7.332952
 6414 14.140569 7.336575
 6415 14.144192 7.340198
 6416 14.147815 7.343821
 6417 14.147815 7.347444
 6418 14.151438 7.351067
 6419 14.155061 7.354690
 6420 14.155061 7.358313
 6421 14.155061 7.361936
 6422 14.155061 7.365559
 6423 14.155061 7.369182
 6424 14.155061 7.372805
 6425 14.155061 7.376428
 6426 14.155061 7.380051
 6427 14.155061 7.383674
 6428 14.155061 7.387297
 6429 14.155061 7.390920
 6430 14.155061 7.394543
 6431 14.155061 7.398166
 6432 14.155061 7.401789
 6433 14.155061 7.405412
 6434 14.158684 7.409035
 6435 14.158684 7.412658
 6436 14.162307 7.416281
 6437 14.162307 7.419904
 6438 14.165930 7.423527
 6439 14.165930 7.427150
 6440 14.169553 7.430773
 6441 14.169553 7.434396
 6442 14.173176 7.438019
 6443 14.173176 7.441642
 6444 14.176799 7.445265
 6445 14.176799 7.448888
 6446 14.180422 7.452511
 6447 14.180422 7.456134
 6448 14.184045 7.459757
 6449 14.187668 7.463380
 6450 14.187668 7.467003
 6451 14.191291 7.470626
 6452 14.194914 7.474249
 6453 14.198537 7.477872
 6454 14.202160 7.481495
 6455 14.202160 7.485118
 6456 14.205783 7.488741
 6457 14.205783 7.492364
 6458 14.205783 7.495987
 6459 14.209406 7.499610
 6460 14.209406 7.503233
 6461 14.209406 7.506856
 6462 14.209406 7.510479
 6463 14.209406 7.514102
 6464 14.209406 7.517725
 6465 14.213029 7.521348
 6466 14.213029 7.524971
 6467 14.213029 7.528594
 6468 14.216652 7.532217
 6469 14.216652 7.535840
 6470 14.220275 7.539463
 6471 14.220275 7.543086
 6472 14.223898 7.546709
 6473 14.223898 7.550332
 6474 14.227521 7.553955
 6475 14.227521 7.557578
 6476 14.231144 7.561201
 6477 14.231144 7.564824
 6478 14.234767 7.568447
 6479 14.234767 7.572070
 6480 14.238390 7.575693
 6481 14.238390 7.579316
 6482 14.242013 7.582939
 6483 14.242013 7.586562
 6484 14.245636 7.590185
 6485 14.245636 7.593808
 6486 14.249259 7.597431
 6487 14.249259 7.601054
 6488 14.252882 7.604677
 6489 14.252882 7.608300
 6490 14.256505 7.611923
 6491 14.260128 7.615546
 6492 14.263751 7.619169
 6493 14.267374 7.619169
 6494 14.270997 7.622792
 6495 14.274620 7.622792
 6496 14.278243 7.626415
 6497 14.281866 7.626415
 6498 14.285489 7.630038
 6499 14.289112 7.630038
 6500 14.292735 7.633661
 6501 14.296358 7.633661
 6502 14.299981 7.637284
 6503 14.303604 7.637284
 6504 14.307227 7.640907
 6505 14.310850 7.644530
 6506 14.314473 7.644530
 6507 14.318096 7.648153
 6508 14.321719 7.651776
 6509 14.325342 7.655399
 6510 14.328965 7.659022
 6511 14.328965 7.662645
 6512 14.332588 7.666268
 6513 14.336211 7.669891
 6514 14.336211 7.673514
 6515 14.336211 7.677137
 6516 14.336211 7.680760
 6517 14.336211 7.684383
 6518 14.339834 7.688006
 6519 14.339834 7.691629
 6520 14.339834 7.695252
 6521 14.339834 7.698875
 6522 14.339834 7.702498
 6523 14.339834 7.706121
 6524 14.339834 7.709744
 6525 14.339834 7.713367
 6526 14.339834 7.716990
 6527 14.339834 7.720613
 6528 14.339834 7.724236
 6529 14.339834 7.727859
 6530 14.339834 7.731482
 6531 14.343457 7.735105
 6532 14.343457 7.738728
 6533 14.347080 7.742351
 6534 14.347080 7.745974
 6535 14.350703 7.749597
 6536 14.350703 7.753220
 6537 14.354326 7.756843
 6538 14.354326 7.760466
 6539 14.357949 7.764089
 6540 14.357949 7.767712
 6541 14.361572 7.771335
 6542 14.361572 7.774958
 6543 14.365195 7.778581
 6544 14.368818 7.782204
 6545 14.372441 7.785827
 6546 14.376064 7.789450
 6547 14.376064 7.793073
 6548 14.376064 7.796696
 6549 14.379687 7.800319
 6550 14.376064 7.803942
 6551 14.376064 7.807565
 6552 14.372441 7.811188
 6553 14.372441 7.814811
 6554 14.368818 7.818434
 6555 14.368818 7.822057
 6556 14.368818 7.825680
 6557 14.368818 7.829303
 6558 14.368818 7.832926
 6559 14.368818 7.836549
 6560 14.368818 7.840172
 6561 14.368818 7.843795
 6562 14.368818 7.847418
 6563 14.368818 7.851041
 6564 14.368818 7.854664
 6565 14.368818 7.858287
 6566 14.368818 7.861910
 6567 14.368818 7.865533
 6568 14.368818 7.869156
 6569 14.368818 7.872779
 6570 14.368818 7.876402
 6571 14.368818 7.880025
 6572 14.368818 7.883648
 6573 14.368818 7.887271
 6574 14.368818 7.890894
 6575 14.368818 7.894517
 6576 14.368818 7.898140
 6577 14.368818 7.901763
 6578 14.368818 7.905386
 6579 14.368818 7.909009
 6580 14.368818 7.912632
 6581 14.368818 7.916255
 6582 14.365195 7.916255
 6583 14.361572 7.919878
 6584 14.357949 7.923501
 6585 14.354326 7.923501
 6586 14.350703 7.927124
 6587 14.347080 7.930747
 6588 14.343457 7.930747
 6589 14.339834 7.934370
 6590 14.336211 7.934370
 6591 14.332588 7.937993
 6592 14.328965 7.937993
 6593 14.325342 7.941616
 6594 14.325342 7.945239
 6595 14.321719 7.948862
 6596 14.321719 7.952485
 6597 14.318096 7.956108
 6598 14.318096 7.959731
 6599 14.314473 7.963354
 6600 14.314473 7.966977
 6601 14.310850 7.970600
 6602 14.310850 7.974223
 6603 14.307227 7.977846
 6604 14.307227 7.981469
 6605 14.303604 7.985092
 6606 14.303604 7.988715
 6607 14.303604 7.992338
 6608 14.303604 7.995961
 6609 14.303604 7.999584
 6610 14.303604 8.003207
 6611 14.303604 8.006830
 6612 14.303604 8.010453
 6613 14.303604 8.014076
 6614 14.303604 8.017699
 6615 14.303604 8.021322
 6616 14.303604 8.024945
 6617 14.303604 8.028568
 6618 14.303604 8.032191
 6619 14.303604 8.035814
 6620 14.303604 8.039437
 6621 14.303604 8.043060
 6622 14.303604 8.046683
 6623 14.303604 8.050306
 6624 14.303604 8.053929
 6625 14.303604 8.057552
 6626 14.303604 8.061175
 6627 14.303604 8.064798
 6628 14.303604 8.068421
 6629 14.303604 8.072044
 6630 14.307227 8.075667
 6631 14.307227 8.079290
 6632 14.310850 8.082913
 6633 14.310850 8.086536
 6634 14.314473 8.090159
 6635 14.314473 8.093782
 6636 14.318096 8.097405
 6637 14.318096 8.101028
 6638 14.318096 8.104651
 6639 14.314473 8.108274
 6640 14.314473 8.111897
 6641 14.314473 8.115520
 6642 14.310850 8.119143
 6643 14.307227 8.122766
 6644 14.303604 8.126389
 6645 14.303604 8.130012
 6646 14.299981 8.133635
 6647 14.299981 8.137258
 6648 14.296358 8.140881
 6649 14.296358 8.144504
 6650 14.292735 8.148127
 6651 14.292735 8.151750
 6652 14.289112 8.155373
 6653 14.289112 8.158996
 6654 14.285489 8.162619
 6655 14.285489 8.166242
 6656 14.281866 8.169865
 6657 14.281866 8.173488
 6658 14.281866 8.177111
 6659 14.281866 8.180734
 6660 14.281866 8.184357
 6661 14.281866 8.187980
 6662 14.281866 8.191603
 6663 14.281866 8.195226
 6664 14.281866 8.198849
 6665 14.281866 8.202472
 6666 14.281866 8.206095
 6667 14.281866 8.209718
 6668 14.281866 8.213341
 6669 14.281866 8.216964
 6670 14.281866 8.220587
 6671 14.281866 8.224210
 6672 14.281866 8.227833
 6673 14.278243 8.231456
 6674 14.278243 8.235079
 6675 14.274620 8.238702
 6676 14.274620 8.242325
 6677 14.270997 8.245948
 6678 14.270997 8.249571
 6679 14.270997 8.253194
 6680 14.267374 8.256817
 6681 14.267374 8.260440
 6682 14.263751 8.264063
 6683 14.263751 8.267686
 6684 14.260128 8.271309
 6685 14.260128 8.274932
 6686 14.256505 8.278555
 6687 14.256505 8.282178
 6688 14.252882 8.285801
 6689 14.252882 8.289424
 6690 14.249259 8.293047
 6691 14.249259 8.296670
 6692 14.245636 8.300293
 6693 14.245636 8.303916
 6694 14.245636 8.307539
 6695 14.245636 8.311162
 6696 14.245636 8.314785
 6697 14.245636 8.318408
 6698 14.245636 8.322031
 6699 14.245636 8.325654
 6700 14.245636 8.329277
 6701 14.245636 8.332900
 6702 14.245636 8.336523
 6703 14.245636 8.340146
 6704 14.245636 8.343769
 6705 14.245636 8.347392
 6706 14.245636 8.351015
 6707 14.242013 8.354638
 6708 14.238390 8.358261
 6709 14.234767 8.361884
 6710 14.231144 8.365507
 6711 14.227521 8.369130
 6712 14.223898 8.372753
 6713 14.220275 8.376376
 6714 14.216652 8.379999
 6715 14.216652 8.383622
 6716 14.213029 8.387245
 6717 14.213029 8.390868
 6718 14.209406 8.394491
 6719 14.209406 8.398114
 6720 14.205783 8.401737
 6721 14.205783 8.405360
 6722 14.202160 8.408983
 6723 14.202160 8.412606
 6724 14.198537 8.416229
 6725 14.198537 8.419852
 6726 14.194914 8.423475
 6727 14.194914 8.427098
 6728 14.191291 8.430721
 6729 14.191291 8.434344
 6730 14.187668 8.437967
 6731 14.187668 8.441590
 6732 14.184045 8.445213
 6733 14.184045 8.448836
 6734 14.180422 8.452459
 6735 14.180422 8.456082
 6736 14.180422 8.459705
 6737 14.180422 8.463328
 6738 14.180422 8.466951
 6739 14.180422 8.470574
 6740 14.180422 8.474197
 6741 14.180422 8.477820
 6742 14.180422 8.481443
 6743 14.180422 8.485066
 6744 14.180422 8.488689
 6745 14.180422 8.492312
 6746 14.180422 8.495935
 6747 14.180422 8.499558
 6748 14.180422 8.503181
 6749 14.180422 8.506804
 6750 14.180422 8.510427
 6751 14.180422 8.514050
 6752 14.180422 8.517673
 6753 14.180422 8.521296
 6754 14.180422 8.524919
 6755 14.180422 8.528542
 6756 14.180422 8.532165
 6757 14.184045 8.535788
 6758 14.184045 8.539411
 6759 14.187668 8.543034
 6760 14.187668 8.546657
 6761 14.191291 8.550280
 6762 14.191291 8.553903
 6763 14.194914 8.557526
 6764 14.194914 8.561149
 6765 14.198537 8.564772
 6766 14.198537 8.568395
 6767 14.202160 8.572018
 6768 14.202160 8.575641
 6769 14.202160 8.579264
 6770 14.202160 8.582887
 6771 14.202160 8.586510
 6772 14.202160 8.590133
 6773 14.202160 8.593756
 6774 14.198537 8.597379
 6775 14.198537 8.601002
 6776 14.198537 8.604625
 6777 14.198537 8.608248
 6778 14.198537 8.611871
 6779 14.198537 8.615494
 6780 14.198537 8.619117
 6781 14.198537 8.622740
 6782 14.198537 8.626363
 6783 14.198537 8.629986
 6784 14.198537 8.633609
 6785 14.198537 8.637232
 6786 14.198537 8.640855
 6787 14.198537 8.644478
 6788 14.198537 8.648101
 6789 14.198537 8.651724
 6790 14.198537 8.655347
 6791 14.198537 8.658970
 6792 14.198537 8.662593
 6793 14.198537 8.666216
 6794 14.198537 8.669839
 6795 14.198537 8.673462
 6796 14.198537 8.677085
 6797 14.198537 8.680708
 6798 14.198537 8.684331
 6799 14.202160 8.687954
 6800 14.202160 8.691577
 6801 14.202160 8.695200
 6802 14.202160 8.698823
 6803 14.205783 8.702446
 6804 14.202160 8.706069
 6805 14.202160 8.709692
 6806 14.202160 8.713315
 6807 14.198537 8.716938
 6808 14.194914 8.720561
 6809 14.194914 8.724184
 6810 14.191291 8.727807
 6811 14.187668 8.731430
 6812 14.184045 8.735053
 6813 14.180422 8.738676
 6814 14.180422 8.742299
 6815 14.176799 8.745922
 6816 14.173176 8.745922
 6817 14.169553 8.749545
 6818 14.165930 8.749545
 6819 14.162307 8.753168
 6820 14.158684 8.753168
 6821 14.155061 8.756791
 6822 14.151438 8.756791
 6823 14.147815 8.760414
 6824 14.144192 8.760414
 6825 14.140569 8.764037
 6826 14.136946 8.767660
 6827 14.133323 8.771283
 6828 14.133323 8.774906
 6829 14.129700 8.778529
 6830 14.129700 8.782152
 6831 14.126077 8.785775
 6832 14.126077 8.789398
 6833 14.122454 8.793021
 6834 14.122454 8.796644
 6835 14.118831 8.800267
 6836 14.118831 8.803890
 6837 14.115208 8.807513
 6838 14.115208 8.811136
 6839 14.111585 8.814759
 6840 14.111585 8.818382
 6841 14.111585 8.822005
 6842 14.111585 8.825628
 6843 14.111585 8.829251
 6844 14.111585 8.832874
 6845 14.111585 8.836497
 6846 14.107962 8.840120
 6847 14.107962 8.843743
 6848 14.104339 8.847366
 6849 14.104339 8.850989
 6850 14.100716 8.854612
 6851 14.100716 8.858235
 6852 14.097093 8.861858
 6853 14.097093 8.865481
 6854 14.093470 8.869104
 6855 14.093470 8.872727
 6856 14.089847 8.876350
 6857 14.089847 8.879973
 6858 14.089847 8.883596
 6859 14.089847 8.887219
 6860 14.089847 8.890842
 6861 14.089847 8.894465
 6862 14.089847 8.898088
 6863 14.089847 8.901711
 6864 14.089847 8.905334
 6865 14.089847 8.908957
 6866 14.089847 8.912580
 6867 14.089847 8.916203
 6868 14.089847 8.919826
 6869 14.089847 8.923449
 6870 14.089847 8.927072
 6871 14.089847 8.930695
 6872 14.089847 8.934318
 6873 14.089847 8.937941
 6874 14.089847 8.941564
 6875 14.089847 8.945187
 6876 14.089847 8.948810
 6877 14.089847 8.952433
 6878 14.089847 8.956056
 6879 14.089847 8.959679
 6880 14.093470 8.963302
 6881 14.093470 8.966925
 6882 14.097093 8.970548
 6883 14.097093 8.974171
 6884 14.100716 8.977794
 6885 14.100716 8.981417
 6886 14.104339 8.985040
 6887 14.104339 8.988663
 6888 14.107962 8.992286
 6889 14.107962 8.995909
 6890 14.111585 8.999532
 6891 14.111585 9.003155
 6892 14.115208 9.006778
 6893 14.118831 9.010401
 6894 14.122454 9.010401
 6895 14.122454 9.014024
 6896 14.122454 9.017647
 6897 14.122454 9.021270
 6898 14.118831 9.024893
 6899 14.118831 9.028516
 6900 14.115208 9.032139
 6901 14.115208 9.035762
 6902 14.111585 9.039385
 6903 14.111585 9.043008
 6904 14.107962 9.046631
 6905 14.107962 9.050254
 6906 14.104339 9.053877
 6907 14.104339 9.057500
 6908 14.100716 9.061123
 6909 14.100716 9.064746
 6910 14.097093 9.068369
 6911 14.097093 9.071992
 6912 14.097093 9.075615
 6913 14.097093 9.079238
 6914 14.093470 9.082861
 6915 14.093470 9.086484
 6916 14.089847 9.090107
 6917 14.089847 9.093730
 6918 14.089847 9.097353
 6919 14.086224 9.097353
 6920 14.082601 9.100976
 6921 14.082601 9.104599
 6922 14.078978 9.108222
 6923 14.078978 9.111845
 6924 14.075355 9.115468
 6925 14.075355 9.119091
 6926 14.071732 9.122714
 6927 14.071732 9.126337
 6928 14.068109 9.129960
 6929 14.068109 9.133583
 6930 14.064486 9.137206
 6931 14.064486 9.140829
 6932 14.060863 9.144452
 6933 14.060863 9.148075
 6934 14.060863 9.151698
 6935 14.060863 9.155321
 6936 14.060863 9.158944
 6937 14.060863 9.162567
 6938 14.060863 9.166190
 6939 14.060863 9.169813
 6940 14.060863 9.173436
 6941 14.060863 9.177059
 6942 14.060863 9.180682
 6943 14.060863 9.184305
 6944 14.060863 9.187928
 6945 14.060863 9.191551
 6946 14.060863 9.195174
 6947 14.060863 9.198797
 6948 14.060863 9.202420
 6949 14.060863 9.206043
 6950 14.060863 9.209666
 6951 14.060863 9.213289
 6952 14.060863 9.216912
 6953 14.060863 9.220535
 6954 14.060863 9.224158
 6955 14.064486 9.227781
 6956 14.064486 9.231404
 6957 14.068109 9.235027
 6958 14.068109 9.238650
 6959 14.071732 9.242273
 6960 14.071732 9.245896
 6961 14.075355 9.249519
 6962 14.075355 9.253142
 6963 14.078978 9.256765
 6964 14.078978 9.260388
 6965 14.082601 9.264011
 6966 14.082601 9.267634
 6967 14.086224 9.271257
 6968 14.089847 9.274880
 6969 14.093470 9.278503
 6970 14.097093 9.282126
 6971 14.097093 9.285749
 6972 14.100716 9.289372
 6973 14.104339 9.292995
 6974 14.107962 9.296618
 6975 14.111585 9.300241
 6976 14.115208 9.300241
 6977 14.115208 9.303864
 6978 14.115208 9.307487
 6979 14.111585 9.311110
 6980 14.107962 9.311110
 6981 14.104339 9.314733
 6982 14.100716 9.314733
 6983 14.097093 9.318356
 6984 14.093470 9.318356
 6985 14.089847 9.321979
 6986 14.086224 9.321979
 6987 14.082601 9.325602
 6988 14.078978 9.325602
 6989 14.075355 9.329225
 6990 14.071732 9.329225
 6991 14.068109 9.332848
 6992 14.068109 9.336471
 6993 14.064486 9.340094
 6994 14.064486 9.343717
 6995 14.060863 9.347340
 6996 14.060863 9.350963
 6997 14.057240 9.354586
 6998 14.057240 9.358209
 6999 14.053617 9.361832
 7000 14.053617 9.365455
 7001 14.049994 9.369078
 7002 14.049994 9.372701
 7003 14.046371 9.376324
 7004 14.046371 9.379947
 7005 14.046371 9.383570
 7006 14.046371 9.387193
 7007 14.046371 9.390816
 7008 14.046371 9.394439
 7009 14.046371 9.398062
 7010 14.046371 9.401685
 7011 14.046371 9.405308
 7012 14.046371 9.408931
 7013 14.046371 9.412554
 7014 14.046371 9.416177
 7015 14.046371 9.419800
 7016 14.046371 9.423423
 7017 14.046371 9.427046
 7018 14.046371 9.430669
 7019 14.046371 9.434292
 7020 14.046371 9.437915
 7021 14.046371 9.441538
 7022 14.046371 9.445161
 7023 14.046371 9.448784
 7024 14.046371 9.452407
 7025 14.046371 9.456030
 7026 14.049994 9.459653
 7027 14.049994 9.463276
 7028 14.049994 9.466899
 7029 14.053617 9.470522
 7030 14.053617 9.474145
 7031 14.057240 9.477768
 7032 14.057240 9.481391
 7033 14.057240 9.485014
 7034 14.060863 9.488637
 7035 14.060863 9.492260
 7036 14.060863 9.495883
 7037 14.057240 9.499506
 7038 14.057240 9.503129
 7039 14.053617 9.506752
 7040 14.053617 9.510375
 7041 14.049994 9.513998
 7042 14.049994 9.517621
 7043 14.046371 9.521244
 7044 14.046371 9.524867
 7045 14.042748 9.528490
 7046 14.042748 9.532113
 7047 14.039125 9.535736
 7048 14.039125 9.539359
 7049 14.039125 9.542982
 7050 14.035502 9.546605
 7051 14.035502 9.550228
 7052 14.035502 9.553851
 7053 14.035502 9.557474
 7054 14.035502 9.561097
 7055 14.035502 9.564720
 7056 14.035502 9.568343
 7057 14.035502 9.571966
 7058 14.035502 9.575589
 7059 14.035502 9.579212
 7060 14.035502 9.582835
 7061 14.035502 9.586458
 7062 14.035502 9.590081
 7063 14.035502 9.593704
 7064 14.035502 9.597327
 7065 14.035502 9.600950
 7066 14.035502 9.604573
 7067 14.035502 9.608196
 7068 14.035502 9.611819
 7069 14.035502 9.615442
 7070 14.035502 9.619065
 7071 14.035502 9.622688
 7072 14.035502 9.626311
 7073 14.035502 9.629934
 7074 14.035502 9.633557
 7075 14.035502 9.637180
 7076 14.031879 9.640803
 7077 14.031879 9.644426
 7078 14.031879 9.648049
 7079 14.031879 9.651672
 7080 14.031879 9.655295
 7081 14.028256 9.658918
 7082 14.028256 9.662541
 7083 14.024633 9.666164
 7084 14.024633 9.669787
 7085 14.024633 9.673410
 7086 14.024633 9.677033
 7087 14.021010 9.680656
 7088 14.021010 9.684279
 7089 14.017387 9.687902
 7090 14.017387 9.691525
 7091 14.013764 9.695148
 7092 14.013764 9.698771
 7093 14.013764 9.702394
 7094 14.013764 9.706017
 7095 14.013764 9.709640
 7096 14.013764 9.713263
 7097 14.013764 9.716886
 7098 14.013764 9.720509
 7099 14.013764 9.724132
 7100 14.013764 9.727755
 7101 14.013764 9.731378
 7102 14.013764 9.735001
 7103 14.013764 9.738624
 7104 14.013764 9.742247
 7105 14.013764 9.745870
 7106 14.013764 9.749493
 7107 14.013764 9.753116
 7108 14.013764 9.756739
 7109 14.013764 9.760362
 7110 14.013764 9.763985
 7111 14.013764 9.767608
 7112 14.010141 9.771231
 7113 14.010141 9.774854
 7114 14.010141 9.778477
 7115 14.010141 9.782100
 7116 14.010141 9.785723
 7117 14.010141 9.789346
 7118 14.010141 9.792969
 7119 14.010141 9.796592
 7120 14.010141 9.800215
 7121 14.010141 9.803838
 7122 14.010141 9.807461
 7123 14.010141 9.811084
 7124 14.010141 9.814707
 7125 14.010141 9.818330
 7126 14.010141 9.821953
 7127 14.010141 9.825576
 7128 14.010141 9.829199
 7129 14.010141 9.832822
 7130 14.010141 9.836445
 7131 14.010141 9.840068
 7132 14.010141 9.843691
 7133 14.010141 9.847314
 7134 14.010141 9.850937
 7135 14.013764 9.854560
 7136 14.013764 9.858183
 7137 14.017387 9.861806
 7138 14.017387 9.865429
 7139 14.017387 9.869052
 7140 14.017387 9.872675
 7141 14.013764 9.876298
 7142 14.013764 9.879921
 7143 14.013764 9.883544
 7144 14.010141 9.887167
 7145 14.010141 9.890790
 7146 14.006518 9.894413
 7147 14.002895 9.898036
 7148 14.002895 9.901659
 7149 13.999272 9.905282
 7150 13.995649 9.905282
 7151 13.992026 9.908905
 7152 13.988403 9.908905
 7153 13.984780 9.912528
 7154 13.981157 9.912528
 7155 13.977534 9.916151
 7156 13.973911 9.916151
 7157 13.970288 9.919774
 7158 13.966665 9.919774
 7159 13.963042 9.923397
 7160 13.959419 9.923397
 7161 13.955796 9.927020
 7162 13.952173 9.927020
 7163 13.948550 9.930643
 7164 13.948550 9.934266
 7165 13.944927 9.937889
 7166 13.944927 9.941512
 7167 13.941304 9.945135
 7168 13.941304 9.948758
 7169 13.937681 9.952381
 7170 13.937681 9.956004
 7171 13.934058 9.959627
 7172 13.934058 9.963250
 7173 13.930435 9.966873
 7174 13.930435 9.970496
 7175 13.926812 9.974119
 7176 13.926812 9.977742
 7177 13.926812 9.981365
 7178 13.926812 9.984988
 7179 13.926812 9.988611
 7180 13.926812 9.992234
 7181 13.926812 9.995857
 7182 13.926812 9.999480
 7183 13.926812 10.003103
 7184 13.926812 10.006726
 7185 13.926812 10.010349
 7186 13.926812 10.013972
 7187 13.926812 10.017595
 7188 13.926812 10.021218
 7189 13.926812 10.024841
 7190 13.926812 10.028464
 7191 13.926812 10.032087
 7192 13.926812 10.035710
 7193 13.926812 10.039333
 7194 13.926812 10.042956
 7195 13.926812 10.046579
 7196 13.926812 10.050202
 7197 13.926812 10.053825
 7198 13.926812 10.057448
 7199 13.926812 10.061071
 7200 13.926812 10.064694
 7201 13.926812 10.068317
 7202 13.930435 10.071940
 7203 13.930435 10.075563
 7204 13.930435 10.079186
 7205 13.934058 10.082809
 7206 13.934058 10.086432
 7207 13.937681 10.090055
 7208 13.937681 10.093678
 7209 13.941304 10.097301
 7210 13.941304 10.100924
 7211 13.944927 10.104547
 7212 13.944927 10.108170
 7213 13.948550 10.111793
 7214 13.948550 10.115416
 7215 13.948550 10.119039
 7216 13.948550 10.122662
 7217 13.944927 10.126285
 7218 13.944927 10.129908
 7219 13.944927 10.133531
 7220 13.944927 10.137154
 7221 13.944927 10.140777
 7222 13.944927 10.144400
 7223 13.941304 10.148023
 7224 13.941304 10.151646
 7225 13.937681 10.155269
 7226 13.937681 10.158892
 7227 13.934058 10.162515
 7228 13.934058 10.166138
 7229 13.934058 10.169761
 7230 13.934058 10.173384
 7231 13.930435 10.177007
 7232 13.930435 10.180630
 7233 13.926812 10.184253
 7234 13.926812 10.187876
 7235 13.923189 10.191499
 7236 13.923189 10.195122
 7237 13.923189 10.198745
 7238 13.923189 10.202368
 7239 13.919566 10.205991
 7240 13.919566 10.209614
 7241 13.919566 10.213237
 7242 13.919566 10.216860
 7243 13.919566 10.220483
 7244 13.919566 10.224106
 7245 13.915943 10.227729
 7246 13.915943 10.231352
 7247 13.915943 10.234975
 7248 13.915943 10.238598
 7249 13.915943 10.242221
 7250 13.915943 10.245844
 7251 13.915943 10.249467
 7252 13.915943 10.253090
 7253 13.915943 10.256713
 7254 13.915943 10.260336
 7255 13.915943 10.263959
 7256 13.915943 10.267582
 7257 13.915943 10.271205
 7258 13.915943 10.274828
 7259 13.915943 10.278451
 7260 13.915943 10.282074
 7261 13.915943 10.285697
 7262 13.915943 10.289320
 7263 13.915943 10.292943
 7264 13.915943 10.296566
 7265 13.915943 10.300189
 7266 13.915943 10.303812
 7267 13.915943 10.307435
 7268 13.919566 10.311058
 7269 13.919566 10.314681
 7270 13.923189 10.318304
 7271 13.923189 10.321927
 7272 13.926812 10.325550
 7273 13.926812 10.329173
 7274 13.930435 10.332796
 7275 13.930435 10.336419
 7276 13.930435 10.340042
 7277 13.930435 10.343665
 7278 13.934058 10.347288
 7279 13.934058 10.350911
 7280 13.934058 10.354534
 7281 13.930435 10.354534
 7282 13.926812 10.358157
 7283 13.923189 10.358157
 7284 13.919566 10.361780
 7285 13.915943 10.365403
 7286 13.912320 10.369026
 7287 13.908697 10.372649
 7288 13.908697 10.376272
 7289 13.905074 10.379895
 7290 13.905074 10.383518
 7291 13.901451 10.387141
 7292 13.901451 10.390764
 7293 13.897828 10.394387
 7294 13.897828 10.398010
 7295 13.894205 10.401633
 7296 13.894205 10.405256
 7297 13.890582 10.408879
 7298 13.890582 10.412502
 7299 13.886959 10.416125
 7300 13.886959 10.419748
 7301 13.886959 10.423371
 7302 13.886959 10.426994
 7303 13.886959 10.430617
 7304 13.886959 10.434240
 7305 13.886959 10.437863
 7306 13.886959 10.441486
 7307 13.886959 10.445109
 7308 13.886959 10.448732
 7309 13.886959 10.452355
 7310 13.886959 10.455978
 7311 13.886959 10.459601
 7312 13.886959 10.463224
 7313 13.886959 10.466847
 7314 13.883336 10.470470
 7315 13.883336 10.474093
 7316 13.883336 10.477716
 7317 13.883336 10.481339
 7318 13.883336 10.484962
 7319 13.883336 10.488585
 7320 13.883336 10.492208
 7321 13.883336 10.495831
 7322 13.883336 10.499454
 7323 13.883336 10.503077
 7324 13.883336 10.506700
 7325 13.883336 10.510323
 7326 13.883336 10.513946
 7327 13.883336 10.517569
 7328 13.883336 10.521192
 7329 13.883336 10.524815
 7330 13.883336 10.528438
 7331 13.883336 10.532061
 7332 13.883336 10.535684
 7333 13.883336 10.539307
 7334 13.883336 10.542930
 7335 13.883336 10.546553
 7336 13.883336 10.550176
 7337 13.883336 10.553799
 7338 13.883336 10.557422
 7339 13.883336 10.561045
 7340 13.886959 10.564668
 7341 13.886959 10.568291
 7342 13.890582 10.571914
 7343 13.890582 10.575537
 7344 13.894205 10.579160
 7345 13.894205 10.582783
 7346 13.897828 10.586406
 7347 13.897828 10.590029
 7348 13.901451 10.593652
 7349 13.901451 10.597275
 7350 13.905074 10.600898
 7351 13.905074 10.604521
 7352 13.908697 10.608144
 7353 13.912320 10.611767
 7354 13.912320 10.615390
 7355 13.912320 10.619013
 7356 13.915943 10.622636
 7357 13.915943 10.626259
 7358 13.915943 10.629882
 7359 13.915943 10.633505
 7360 13.915943 10.637128
 7361 13.915943 10.640751
 7362 13.912320 10.644374
 7363 13.908697 10.647997
 7364 13.905074 10.651620
 7365 13.901451 10.655243
 7366 13.897828 10.658866
 7367 13.894205 10.662489
 7368 13.890582 10.666112
 7369 13.886959 10.669735
 7370 13.883336 10.673358
 7371 13.883336 10.676981
 7372 13.879713 10.680604
 7373 13.879713 10.684227
 7374 13.876090 10.687850
 7375 13.876090 10.691473
 7376 13.872467 10.695096
 7377 13.872467 10.698719
 7378 13.868844 10.702342
 7379 13.868844 10.705965
 7380 13.865221 10.709588
 7381 13.865221 10.713211
 7382 13.861598 10.716834
 7383 13.861598 10.720457
 7384 13.861598 10.724080
 7385 13.861598 10.727703
 7386 13.861598 10.731326
 7387 13.861598 10.734949
 7388 13.861598 10.738572
 7389 13.861598 10.742195
 7390 13.861598 10.745818
 7391 13.861598 10.749441
 7392 13.861598 10.753064
 7393 13.861598 10.756687
 7394 13.861598 10.760310
 7395 13.861598 10.763933
 7396 13.861598 10.767556
 7397 13.861598 10.771179
 7398 13.861598 10.774802
 7399 13.861598 10.778425
 7400 13.861598 10.782048
 7401 13.861598 10.785671
 7402 13.861598 10.789294
 7403 13.861598 10.792917
 7404 13.861598 10.796540
 7405 13.861598 10.800163
 7406 13.857975 10.803786
 7407 13.857975 10.807409
 7408 13.857975 10.811032
 7409 13.857975 10.814655
 7410 13.854352 10.818278
 7411 13.854352 10.821901
 7412 13.854352 10.825524
 7413 13.854352 10.829147
 7414 13.850729 10.832770
 7415 13.850729 10.836393
 7416 13.847106 10.840016
 7417 13.847106 10.843639
 7418 13.843483 10.847262
 7419 13.843483 10.850885
 7420 13.839860 10.854508
 7421 13.839860 10.858131
 7422 13.836237 10.861754
 7423 13.836237 10.865377
 7424 13.832614 10.869000
 7425 13.832614 10.872623
 7426 13.832614 10.876246
 7427 13.828991 10.879869
 7428 13.828991 10.883492
 7429 13.825368 10.887115
 7430 13.825368 10.890738
 7431 13.825368 10.894361
 7432 13.825368 10.897984
 7433 13.825368 10.901607
 7434 13.825368 10.905230
 7435 13.825368 10.908853
 7436 13.825368 10.912476
 7437 13.825368 10.916099
 7438 13.825368 10.919722
 7439 13.825368 10.923345
 7440 13.825368 10.926968
 7441 13.825368 10.930591
 7442 13.825368 10.934214
 7443 13.825368 10.937837
 7444 13.825368 10.941460
 7445 13.825368 10.945083
 7446 13.825368 10.948706
 7447 13.825368 10.952329
 7448 13.825368 10.955952
 7449 13.821745 10.959575
 7450 13.821745 10.963198
 7451 13.818122 10.966821
 7452 13.818122 10.970444
 7453 13.818122 10.974067
 7454 13.814499 10.977690
 7455 13.814499 10.981313
 7456 13.814499 10.984936
 7457 13.814499 10.988559
 7458 13.814499 10.992182
 7459 13.814499 10.995805
 7460 13.814499 10.999428
 7461 13.814499 11.003051
 7462 13.814499 11.006674
 7463 13.814499 11.010297
 7464 13.814499 11.013920
 7465 13.814499 11.017543
 7466 13.814499 11.021166
 7467 13.814499 11.024789
 7468 13.814499 11.028412
 7469 13.814499 11.032035
 7470 13.814499 11.035658
 7471 13.814499 11.039281
 7472 13.814499 11.042904
 7473 13.814499 11.046527
 7474 13.814499 11.050150
 7475 13.814499 11.053773
 7476 13.814499 11.057396
 7477 13.814499 11.061019
 7478 13.814499 11.064642
 7479 13.814499 11.068265
 7480 13.814499 11.071888
 7481 13.810876 11.075511
 7482 13.810876 11.079134
 7483 13.807253 11.082757
 7484 13.807253 11.086380
 7485 13.807253 11.090003
 7486 13.807253 11.093626
 7487 13.807253 11.097249
 7488 13.807253 11.100872
 7489 13.807253 11.104495
 7490 13.807253 11.108118
 7491 13.807253 11.111741
 7492 13.807253 11.115364
 7493 13.807253 11.118987
 7494 13.807253 11.122610
 7495 13.807253 11.126233
 7496 13.807253 11.129856
 7497 13.807253 11.133479
 7498 13.807253 11.137102
 7499 13.807253 11.140725
 7500 13.807253 11.144348
 7501 13.807253 11.147971
 7502 13.807253 11.151594
 7503 13.807253 11.155217
 7504 13.807253 11.158840
 7505 13.807253 11.162463
 7506 13.807253 11.166086
 7507 13.807253 11.169709
 7508 13.810876 11.173332
 7509 13.810876 11.176955
 7510 13.814499 11.180578
 7511 13.814499 11.184201
 7512 13.818122 11.187824
 7513 13.818122 11.191447
 7514 13.818122 11.195070
 7515 13.818122 11.198693
 7516 13.821745 11.202316
 7517 13.821745 11.205939
 7518 13.821745 11.209562
 7519 13.825368 11.213185
 7520 13.825368 11.216808
 7521 13.825368 11.220431
 7522 13.825368 11.224054
 7523 13.825368 11.227677
 7524 13.825368 11.231300
 7525 13.825368 11.234923
 7526 13.821745 11.238546
 7527 13.821745 11.242169
 7528 13.818122 11.245792
 7529 13.818122 11.249415
 7530 13.814499 11.253038
 7531 13.814499 11.256661
 7532 13.810876 11.260284
 7533 13.810876 11.263907
 7534 13.810876 11.267530
 7535 13.810876 11.271153
 7536 13.810876 11.274776
 7537 13.810876 11.278399
 7538 13.810876 11.282022
 7539 13.810876 11.285645
 7540 13.810876 11.289268
 7541 13.810876 11.292891
 7542 13.810876 11.296514
 7543 13.810876 11.300137
 7544 13.810876 11.303760
 7545 13.810876 11.307383
 7546 13.810876 11.311006
 7547 13.810876 11.314629
 7548 13.810876 11.318252
 7549 13.810876 11.321875
 7550 13.810876 11.325498
 7551 13.810876 11.329121
 7552 13.810876 11.332744
 7553 13.810876 11.336367
 7554 13.810876 11.339990
 7555 13.807253 11.343613
 7556 13.807253 11.347236
 7557 13.803630 11.350859
 7558 13.800007 11.354482
 7559 13.796384 11.358105
 7560 13.792761 11.361728
 7561 13.789138 11.365351
 7562 13.789138 11.368974
 7563 13.785515 11.372597
 7564 13.785515 11.376220
 7565 13.781892 11.379843
 7566 13.781892 11.383466
 7567 13.778269 11.387089
 7568 13.778269 11.390712
 7569 13.774646 11.394335
 7570 13.774646 11.397958
 7571 13.771023 11.401581
 7572 13.771023 11.405204
 7573 13.767400 11.408827
 7574 13.767400 11.412450
 7575 13.767400 11.416073
 7576 13.763777 11.419696
 7577 13.763777 11.423319
 7578 13.763777 11.426942
 7579 13.763777 11.430565
 7580 13.763777 11.434188
 7581 13.763777 11.437811
 7582 13.763777 11.441434
 7583 13.763777 11.445057
 7584 13.760154 11.448680
 7585 13.760154 11.452303
 7586 13.756531 11.455926
 7587 13.756531 11.459549
 7588 13.756531 11.463172
 7589 13.752908 11.466795
 7590 13.752908 11.470418
 7591 13.749285 11.474041
 7592 13.749285 11.477664
 7593 13.745662 11.481287
 7594 13.745662 11.484910
 7595 13.742039 11.488533
 7596 13.742039 11.492156
 7597 13.742039 11.495779
 7598 13.742039 11.499402
 7599 13.742039 11.503025
 7600 13.742039 11.506648
 7601 13.742039 11.510271
 7602 13.742039 11.513894
 7603 13.742039 11.517517
 7604 13.742039 11.521140
 7605 13.742039 11.524763
 7606 13.742039 11.528386
 7607 13.742039 11.532009
 7608 13.742039 11.535632
 7609 13.742039 11.539255
 7610 13.742039 11.542878
 7611 13.742039 11.546501
 7612 13.742039 11.550124
 7613 13.742039 11.553747
 7614 13.742039 11.557370
 7615 13.742039 11.560993
 7616 13.742039 11.564616
 7617 13.742039 11.568239
 7618 13.745662 11.571862
 7619 13.745662 11.575485
 7620 13.745662 11.579108
 7621 13.749285 11.582731
 7622 13.749285 11.586354
 7623 13.749285 11.589977
 7624 13.749285 11.593600
 7625 13.749285 11.597223
 7626 13.749285 11.600846
 7627 13.745662 11.604469
 7628 13.742039 11.608092
 7629 13.742039 11.611715
 7630 13.738416 11.615338
 7631 13.734793 11.618961
 7632 13.731170 11.622584
 7633 13.727547 11.626207
 7634 13.723924 11.629830
 7635 13.720301 11.633453
 7636 13.716678 11.637076
 7637 13.713055 11.640699
 7638 13.713055 11.644322
 7639 13.709432 11.647945
 7640 13.709432 11.651568
 7641 13.705809 11.651568
 7642 13.702186 11.655191
 7643 13.698563 11.655191
 7644 13.694940 11.658814
 7645 13.691317 11.662437
 7646 13.691317 11.666060
 7647 13.687694 11.669683
 7648 13.687694 11.673306
 7649 13.684071 11.676929
 7650 13.684071 11.680552
 7651 13.680448 11.684175
 7652 13.680448 11.687798
 7653 13.676825 11.691421
 7654 13.676825 11.695044
 7655 13.673202 11.698667
 7656 13.673202 11.702290
 7657 13.669579 11.705913
 7658 13.669579 11.709536
 7659 13.669579 11.713159
 7660 13.669579 11.716782
 7661 13.669579 11.720405
 7662 13.669579 11.724028
 7663 13.669579 11.727651
 7664 13.669579 11.731274
 7665 13.669579 11.734897
 7666 13.669579 11.738520
 7667 13.669579 11.742143
 7668 13.669579 11.745766
 7669 13.669579 11.749389
 7670 13.669579 11.753012
 7671 13.669579 11.756635
 7672 13.669579 11.760258
 7673 13.669579 11.763881
 7674 13.669579 11.767504
 7675 13.669579 11.771127
 7676 13.669579 11.774750
 7677 13.669579 11.778373
 7678 13.669579 11.781996
 7679 13.669579 11.785619
 7680 13.665956 11.789242
 7681 13.665956 11.792865
 7682 13.665956 11.796488
 7683 13.665956 11.800111
 7684 13.665956 11.803734
 7685 13.665956 11.807357
 7686 13.665956 11.810980
 7687 13.665956 11.814603
 7688 13.665956 11.818226
 7689 13.665956 11.821849
 7690 13.665956 11.825472
 7691 13.665956 11.829095
 7692 13.665956 11.832718
 7693 13.665956 11.836341
 7694 13.665956 11.839964
 7695 13.665956 11.843587
 7696 13.665956 11.847210
 7697 13.665956 11.850833
 7698 13.665956 11.854456
 7699 13.665956 11.858079
 7700 13.665956 11.861702
 7701 13.665956 11.865325
 7702 13.665956 11.868948
 7703 13.665956 11.872571
 7704 13.665956 11.876194
 7705 13.665956 11.879817
 7706 13.665956 11.883440
 7707 13.665956 11.887063
 7708 13.665956 11.890686
 7709 13.665956 11.894309
 7710 13.665956 11.897932
 7711 13.665956 11.901555
 7712 13.665956 11.905178
 7713 13.665956 11.908801
 7714 13.665956 11.912424
 7715 13.665956 11.916047
 7716 13.665956 11.919670
 7717 13.665956 11.923293
 7718 13.665956 11.926916
 7719 13.665956 11.930539
 7720 13.662333 11.930539
 7721 13.658710 11.934162
 7722 13.658710 11.937785
 7723 13.655087 11.941408
 7724 13.655087 11.945031
 7725 13.651464 11.948654
 7726 13.651464 11.952277
 7727 13.647841 11.955900
 7728 13.647841 11.959523
 7729 13.644218 11.963146
 7730 13.644218 11.966769
 7731 13.640595 11.970392
 7732 13.640595 11.974015
 7733 13.636972 11.977638
 7734 13.636972 11.981261
 7735 13.636972 11.984884
 7736 13.636972 11.988507
 7737 13.636972 11.992130
 7738 13.636972 11.995753
 7739 13.636972 11.999376
 7740 13.636972 12.002999
 7741 13.636972 12.006622
 7742 13.636972 12.010245
 7743 13.636972 12.013868
 7744 13.636972 12.017491
 7745 13.636972 12.021114
 7746 13.636972 12.024737
 7747 13.636972 12.028360
 7748 13.636972 12.031983
 7749 13.636972 12.035606
 7750 13.636972 12.039229
 7751 13.636972 12.042852
 7752 13.636972 12.046475
 7753 13.636972 12.050098
 7754 13.636972 12.053721
 7755 13.636972 12.057344
 7756 13.640595 12.060967
 7757 13.640595 12.064590
 7758 13.644218 12.068213
 7759 13.644218 12.071836
 7760 13.644218 12.075459
 7761 13.644218 12.079082
 7762 13.644218 12.082705
 7763 13.644218 12.086328
 7764 13.644218 12.089951
 7765 13.647841 12.093574
 7766 13.647841 12.097197
 7767 13.647841 12.100820
 7768 13.644218 12.104443
 7769 13.644218 12.108066
 7770 13.644218 12.111689
 7771 13.644218 12.115312
 7772 13.644218 12.118935
 7773 13.644218 12.122558
 7774 13.644218 12.126181
 7775 13.644218 12.129804
 7776 13.644218 12.133427
 7777 13.644218 12.137050
 7778 13.644218 12.140673
 7779 13.644218 12.144296
 7780 13.644218 12.147919
 7781 13.640595 12.151542
 7782 13.640595 12.155165
 7783 13.636972 12.158788
 7784 13.636972 12.162411
 7785 13.633349 12.166034
 7786 13.633349 12.169657
 7787 13.633349 12.173280
 7788 13.633349 12.176903
 7789 13.633349 12.180526
 7790 13.633349 12.184149
 7791 13.633349 12.187772
 7792 13.633349 12.191395
 7793 13.633349 12.195018
 7794 13.633349 12.198641
 7795 13.633349 12.202264
 7796 13.633349 12.205887
 7797 13.633349 12.209510
 7798 13.633349 12.213133
 7799 13.633349 12.216756
 7800 13.633349 12.220379
 7801 13.633349 12.224002
 7802 13.633349 12.227625
 7803 13.633349 12.231248
 7804 13.633349 12.234871
 7805 13.633349 12.238494
 7806 13.633349 12.242117
 7807 13.633349 12.245740
 7808 13.633349 12.249363
 7809 13.633349 12.252986
 7810 13.636972 12.256609
 7811 13.636972 12.260232
 7812 13.640595 12.263855
 7813 13.640595 12.267478
 7814 13.644218 12.271101
 7815 13.644218 12.274724
 7816 13.647841 12.278347
 7817 13.647841 12.281970
 7818 13.651464 12.285593
 7819 13.651464 12.289216
 7820 13.651464 12.292839
 7821 13.651464 12.296462
 7822 13.651464 12.300085
 7823 13.651464 12.303708
 7824 13.651464 12.307331
 7825 13.651464 12.310954
 7826 13.647841 12.314577
 7827 13.647841 12.318200
 7828 13.647841 12.321823
 7829 13.647841 12.325446
 7830 13.647841 12.329069
 7831 13.647841 12.332692
 7832 13.644218 12.336315
 7833 13.644218 12.339938
 7834 13.644218 12.343561
 7835 13.640595 12.347184
 7836 13.640595 12.350807
 7837 13.636972 12.354430
 7838 13.636972 12.358053
 7839 13.633349 12.361676
 7840 13.633349 12.365299
 7841 13.629726 12.368922
 7842 13.629726 12.372545
 7843 13.626103 12.376168
 7844 13.626103 12.379791
 7845 13.626103 12.383414
 7846 13.626103 12.387037
 7847 13.626103 12.390660
 7848 13.626103 12.394283
 7849 13.626103 12.397906
 7850 13.626103 12.401529
 7851 13.626103 12.405152
 7852 13.626103 12.408775
 7853 13.626103 12.412398
 7854 13.626103 12.416021
 7855 13.626103 12.419644
 7856 13.626103 12.423267
 7857 13.626103 12.426890
 7858 13.626103 12.430513
 7859 13.626103 12.434136
 7860 13.626103 12.437759
 7861 13.626103 12.441382
 7862 13.626103 12.445005
 7863 13.626103 12.448628
 7864 13.626103 12.452251
 7865 13.626103 12.455874
 7866 13.626103 12.459497
 7867 13.626103 12.463120
 7868 13.629726 12.466743
 7869 13.629726 12.470366
 7870 13.633349 12.473989
 7871 13.633349 12.477612
 7872 13.633349 12.481235
 7873 13.633349 12.484858
 7874 13.629726 12.488481
 7875 13.629726 12.492104
 7876 13.626103 12.495727
 7877 13.626103 12.499350
 7878 13.622480 12.502973
 7879 13.622480 12.506596
 7880 13.618857 12.510219
 7881 13.618857 12.513842
 7882 13.618857 12.517465
 7883 13.615234 12.521088
 7884 13.615234 12.524711
 7885 13.611611 12.528334
 7886 13.611611 12.531957
 7887 13.607988 12.535580
 7888 13.607988 12.539203
 7889 13.604365 12.542826
 7890 13.604365 12.546449
 7891 13.604365 12.550072
 7892 13.604365 12.553695
 7893 13.600742 12.557318
 7894 13.600742 12.560941
 7895 13.600742 12.564564
 7896 13.600742 12.568187
 7897 13.600742 12.571810
 7898 13.600742 12.575433
 7899 13.600742 12.579056
 7900 13.600742 12.582679
 7901 13.597119 12.586302
 7902 13.597119 12.589925
 7903 13.593496 12.593548
 7904 13.593496 12.597171
 7905 13.593496 12.600794
 7906 13.593496 12.604417
 7907 13.593496 12.608040
 7908 13.593496 12.611663
 7909 13.593496 12.615286
 7910 13.593496 12.618909
 7911 13.593496 12.622532
 7912 13.593496 12.626155
 7913 13.593496 12.629778
 7914 13.593496 12.633401
 7915 13.593496 12.637024
 7916 13.593496 12.640647
 7917 13.593496 12.644270
 7918 13.593496 12.647893
 7919 13.593496 12.651516
 7920 13.593496 12.655139
 7921 13.593496 12.658762
 7922 13.593496 12.662385
 7923 13.593496 12.666008
 7924 13.593496 12.669631
 7925 13.593496 12.673254
 7926 13.593496 12.676877
 7927 13.593496 12.680500
 7928 13.593496 12.684123
 7929 13.597119 12.687746
 7930 13.597119 12.691369
 7931 13.600742 12.694992
 7932 13.600742 12.698615
 7933 13.600742 12.702238
 7934 13.600742 12.705861
 7935 13.600742 12.709484
 7936 13.600742 12.713107
 7937 13.597119 12.716730
 7938 13.597119 12.720353
 7939 13.593496 12.723976
 7940 13.589873 12.727599
 7941 13.589873 12.731222
 7942 13.586250 12.734845
 7943 13.582627 12.734845
 7944 13.579004 12.738468
 7945 13.575381 12.738468
 7946 13.571758 12.742091
 7947 13.568135 12.745714
 7948 13.564512 12.749337
 7949 13.560889 12.752960
 7950 13.557266 12.756583
 7951 13.553643 12.760206
 7952 13.553643 12.763829
 7953 13.550020 12.767452
 7954 13.550020 12.771075
 7955 13.546397 12.774698
 7956 13.546397 12.778321
 7957 13.542774 12.781944
 7958 13.542774 12.785567
 7959 13.539151 12.789190
 7960 13.539151 12.792813
 7961 13.535528 12.796436
 7962 13.535528 12.800059
 7963 13.531905 12.803682
 7964 13.531905 12.807305
 7965 13.531905 12.810928
 7966 13.528282 12.814551
 7967 13.528282 12.818174
 7968 13.524659 12.821797
 7969 13.524659 12.825420
 7970 13.524659 12.829043
 7971 13.524659 12.832666
 7972 13.521036 12.836289
 7973 13.521036 12.839912
 7974 13.521036 12.843535
 7975 13.521036 12.847158
 7976 13.521036 12.850781
 7977 13.521036 12.854404
 7978 13.521036 12.858027
 7979 13.521036 12.861650
 7980 13.521036 12.865273
 7981 13.521036 12.868896
 7982 13.521036 12.872519
 7983 13.521036 12.876142
 7984 13.521036 12.879765
 7985 13.521036 12.883388
 7986 13.521036 12.887011
 7987 13.521036 12.890634
 7988 13.521036 12.894257
 7989 13.521036 12.897880
 7990 13.521036 12.901503
 7991 13.521036 12.905126
 7992 13.521036 12.908749
 7993 13.521036 12.912372
 7994 13.521036 12.915995
 7995 13.521036 12.919618
 7996 13.517413 12.923241
 7997 13.517413 12.926864
 7998 13.517413 12.930487
 7999 13.513790 12.934110
 8000 13.513790 12.937733
 8001 13.513790 12.941356
 8002 13.513790 12.944979
 8003 13.510167 12.948602
 8004 13.510167 12.952225
 8005 13.510167 12.955848
 8006 13.510167 12.959471
 8007 13.510167 12.963094
 8008 13.510167 12.966717
 8009 13.510167 12.970340
 8010 13.510167 12.973963
 8011 13.510167 12.977586
 8012 13.510167 12.981209
 8013 13.506544 12.984832
 8014 13.502921 12.988455
 8015 13.499298 12.992078
 8016 13.495675 12.995701
 8017 13.492052 12.999324
 8018 13.488429 13.002947
 8019 13.484806 13.006570
 8020 13.481183 13.010193
 8021 13.477560 13.013816
 8022 13.473937 13.017439
 8023 13.470314 13.021062
 8024 13.466691 13.024685
 8025 13.463068 13.028308
 8026 13.459445 13.031931
 8027 13.455822 13.035554
 8028 13.455822 13.039177
 8029 13.452199 13.042800
 8030 13.452199 13.046423
 8031 13.448576 13.050046
 8032 13.448576 13.053669
 8033 13.444953 13.057292
 8034 13.444953 13.060915
 8035 13.441330 13.064538
 8036 13.441330 13.068161
 8037 13.437707 13.071784
 8038 13.437707 13.075407
 8039 13.434084 13.079030
 8040 13.434084 13.082653
 8041 13.430461 13.086276
 8042 13.430461 13.089899
 8043 13.426838 13.093522
 8044 13.426838 13.097145
 8045 13.426838 13.100768
 8046 13.426838 13.104391
 8047 13.423215 13.108014
 8048 13.423215 13.111637
 8049 13.419592 13.115260
 8050 13.415969 13.118883
 8051 13.415969 13.122506
 8052 13.412346 13.126129
 8053 13.408723 13.129752
 8054 13.408723 13.133375
 8055 13.405100 13.136998
 8056 13.401477 13.140621
 8057 13.397854 13.144244
 8058 13.394231 13.147867
 8059 13.390608 13.151490
 8060 13.386985 13.155113
 8061 13.383362 13.158736
 8062 13.383362 13.162359
 8063 13.379739 13.165982
 8064 13.376116 13.169605
 8065 13.372493 13.173228
 8066 13.368870 13.176851
 8067 13.365247 13.180474
 8068 13.361624 13.184097
 8069 13.358001 13.187720
 8070 13.354378 13.191343
 8071 13.350755 13.194966
 8072 13.347132 13.194966
 8073 13.343509 13.194966
 8074 13.339886 13.194966
 8075 13.336263 13.194966
 8076 13.332640 13.194966
 8077 13.329017 13.194966
 8078 13.325394 13.194966
 8079 13.321771 13.194966
 8080 13.318148 13.194966
 8081 13.314525 13.194966
 8082 13.310902 13.194966
 8083 13.307279 13.194966
 8084 13.303656 13.194966
 8085 13.300033 13.194966
 8086 13.296410 13.198589
 8087 13.292787 13.198589
 8088 13.289164 13.202212
 8089 13.285541 13.202212
 8090 13.281918 13.205835
 8091 13.278295 13.205835
 8092 13.274672 13.209458
 8093 13.271049 13.209458
 8094 13.267426 13.213081
 8095 13.263803 13.213081
 8096 13.260180 13.216704
 8097 13.256557 13.216704
 8098 13.252934 13.220327
 8099 13.249311 13.223950
 8100 13.249311 13.227573
 8101 13.245688 13.231196
 8102 13.245688 13.234819
 8103 13.242065 13.238442
 8104 13.242065 13.242065
 8105 13.238442 13.245688
 8106 13.238442 13.249311
 8107 13.234819 13.252934
 8108 13.234819 13.256557
 8109 13.231196 13.260180
 8110 13.231196 13.263803
 8111 13.227573 13.267426
 8112 13.227573 13.271049
 8113 13.227573 13.274672
 8114 13.227573 13.278295
 8115 13.227573 13.281918
 8116 13.227573 13.285541
 8117 13.227573 13.289164
 8118 13.227573 13.292787
 8119 13.227573 13.296410
 8120 13.227573 13.300033
 8121 13.227573 13.303656
 8122 13.227573 13.307279
 8123 13.227573 13.310902
 8124 13.227573 13.314525
 8125 13.227573 13.318148
 8126 13.227573 13.321771
 8127 13.227573 13.325394
 8128 13.227573 13.329017
 8129 13.227573 13.332640
 8130 13.227573 13.336263
 8131 13.227573 13.339886
 8132 13.227573 13.343509
 8133 13.227573 13.347132
 8134 13.227573 13.350755
 8135 13.227573 13.354378
 8136 13.227573 13.358001
 8137 13.227573 13.361624
 8138 13.227573 13.365247
 8139 13.227573 13.368870
 8140 13.223950 13.372493
 8141 13.220327 13.376116
 8142 13.216704 13.379739
 8143 13.216704 13.383362
 8144 13.213081 13.386985
 8145 13.213081 13.390608
 8146 13.209458 13.394231
 8147 13.209458 13.397854
 8148 13.205835 13.401477
 8149 13.205835 13.405100
 8150 13.202212 13.408723
 8151 13.202212 13.412346
 8152 13.198589 13.415969
 8153 13.198589 13.419592
 8154 13.194966 13.423215
 8155 13.194966 13.426838
 8156 13.194966 13.430461
 8157 13.194966 13.434084
 8158 13.194966 13.437707
 8159 13.194966 13.441330
 8160 13.194966 13.444953
 8161 13.194966 13.448576
 8162 13.194966 13.452199
 8163 13.194966 13.455822
 8164 13.194966 13.459445
 8165 13.194966 13.463068
 8166 13.194966 13.466691
 8167 13.194966 13.470314
 8168 13.194966 13.473937
 8169 13.191343 13.477560
 8170 13.191343 13.481183
 8171 13.191343 13.484806
 8172 13.191343 13.488429
 8173 13.191343 13.492052
 8174 13.191343 13.495675
 8175 13.191343 13.499298
 8176 13.191343 13.502921
 8177 13.191343 13.506544
 8178 13.191343 13.510167
 8179 13.191343 13.513790
 8180 13.191343 13.517413
 8181 13.191343 13.521036
 8182 13.191343 13.524659
 8183 13.191343 13.528282
 8184 13.191343 13.531905
 8185 13.191343 13.535528
 8186 13.191343 13.539151
 8187 13.191343 13.542774
 8188 13.191343 13.546397
 8189 13.191343 13.550020
 8190 13.191343 13.553643
 8191 13.191343 13.557266
 8192 13.191343 13.560889
 8193 13.191343 13.564512
 8194 13.194966 13.568135
 8195 13.194966 13.571758
 8196 13.194966 13.575381
 8197 13.194966 13.579004
 8198 13.191343 13.582627
 8199 13.191343 13.586250
 8200 13.187720 13.589873
 8201 13.184097 13.593496
 8202 13.180474 13.597119
 8203 13.180474 13.600742
 8204 13.176851 13.604365
 8205 13.176851 13.607988
 8206 13.173228 13.607988
 8207 13.169605 13.611611
 8208 13.165982 13.611611
 8209 13.162359 13.615234
 8210 13.158736 13.615234
 8211 13.155113 13.618857
 8212 13.151490 13.618857
 8213 13.147867 13.622480
 8214 13.144244 13.622480
 8215 13.140621 13.626103
 8216 13.136998 13.626103
 8217 13.133375 13.629726
 8218 13.129752 13.633349
 8219 13.129752 13.636972
 8220 13.126129 13.640595
 8221 13.126129 13.644218
 8222 13.122506 13.647841
 8223 13.122506 13.651464
 8224 13.118883 13.655087
 8225 13.118883 13.658710
 8226 13.115260 13.662333
 8227 13.115260 13.665956
 8228 13.111637 13.669579
 8229 13.111637 13.673202
 8230 13.108014 13.676825
 8231 13.108014 13.680448
 8232 13.108014 13.684071
 8233 13.108014 13.687694
 8234 13.108014 13.691317
 8235 13.108014 13.694940
 8236 13.108014 13.698563
 8237 13.108014 13.702186
 8238 13.108014 13.705809
 8239 13.108014 13.709432
 8240 13.108014 13.713055
 8241 13.108014 13.716678
 8242 13.108014 13.720301
 8243 13.108014 13.723924
 8244 13.108014 13.727547
 8245 13.108014 13.731170
 8246 13.108014 13.734793
 8247 13.108014 13.738416
 8248 13.108014 13.742039
 8249 13.108014 13.745662
 8250 13.108014 13.749285
 8251 13.108014 13.752908
 8252 13.108014 13.756531
 8253 13.108014 13.760154
 8254 13.108014 13.763777
 8255 13.104391 13.767400
 8256 13.104391 13.771023
 8257 13.100768 13.774646
 8258 13.100768 13.778269
 8259 13.100768 13.781892
 8260 13.100768 13.785515
 8261 13.100768 13.789138
 8262 13.100768 13.792761
 8263 13.100768 13.796384
 8264 13.100768 13.800007
 8265 13.100768 13.803630
 8266 13.100768 13.807253
 8267 13.100768 13.810876
 8268 13.100768 13.814499
 8269 13.100768 13.818122
 8270 13.100768 13.821745
 8271 13.100768 13.825368
 8272 13.100768 13.828991
 8273 13.100768 13.832614
 8274 13.100768 13.836237
 8275 13.100768 13.839860
 8276 13.100768 13.843483
 8277 13.100768 13.847106
 8278 13.100768 13.850729
 8279 13.100768 13.854352
 8280 13.100768 13.857975
 8281 13.100768 13.861598
 8282 13.104391 13.865221
 8283 13.104391 13.868844
 8284 13.104391 13.872467
 8285 13.104391 13.876090
 8286 13.104391 13.879713
 8287 13.104391 13.883336
 8288 13.104391 13.886959
 8289 13.104391 13.890582
 8290 13.104391 13.894205
 8291 13.100768 13.897828
 8292 13.097145 13.901451
 8293 13.097145 13.905074
 8294 13.093522 13.908697
 8295 13.093522 13.912320
 8296 13.089899 13.915943
 8297 13.089899 13.919566
 8298 13.086276 13.923189
 8299 13.086276 13.926812
 8300 13.082653 13.930435
 8301 13.082653 13.934058
 8302 13.079030 13.937681
 8303 13.079030 13.941304
 8304 13.075407 13.944927
 8305 13.075407 13.948550
 8306 13.075407 13.952173
 8307 13.075407 13.955796
 8308 13.075407 13.959419
 8309 13.075407 13.963042
 8310 13.075407 13.966665
 8311 13.075407 13.970288
 8312 13.075407 13.973911
 8313 13.075407 13.977534
 8314 13.071784 13.981157
 8315 13.068161 13.984780
 8316 13.064538 13.988403
 8317 13.060915 13.992026
 8318 13.057292 13.995649
 8319 13.057292 13.999272
 8320 13.053669 14.002895
 8321 13.050046 14.002895
 8322 13.046423 14.002895
 8323 13.042800 14.002895
 8324 13.039177 14.006518
 8325 13.035554 14.006518
 8326 13.031931 14.010141
 8327 13.028308 14.010141
 8328 13.024685 14.013764
 8329 13.021062 14.013764
 8330 13.017439 14.017387
 8331 13.013816 14.017387
 8332 13.010193 14.021010
 8333 13.006570 14.021010
 8334 13.002947 14.024633
 8335 12.999324 14.024633
 8336 12.995701 14.028256
 8337 12.992078 14.031879
 8338 12.992078 14.035502
 8339 12.988455 14.039125
 8340 12.988455 14.042748
 8341 12.984832 14.046371
 8342 12.984832 14.049994
 8343 12.981209 14.053617
 8344 12.981209 14.057240
 8345 12.977586 14.060863
 8346 12.977586 14.064486
 8347 12.973963 14.068109
 8348 12.973963 14.071732
 8349 12.970340 14.075355
 8350 12.970340 14.078978
 8351 12.970340 14.082601
 8352 12.970340 14.086224
 8353 12.970340 14.089847
 8354 12.970340 14.093470
 8355 12.970340 14.097093
 8356 12.970340 14.100716
 8357 12.970340 14.104339
 8358 12.970340 14.107962
 8359 12.970340 14.111585
 8360 12.970340 14.115208
 8361 12.970340 14.118831
 8362 12.970340 14.122454
 8363 12.970340 14.126077
 8364 12.970340 14.129700
 8365 12.970340 14.133323
 8366 12.970340 14.136946
 8367 12.970340 14.140569
 8368 12.970340 14.144192
 8369 12.970340 14.147815
 8370 12.970340 14.151438
 8371 12.970340 14.155061
 8372 12.970340 14.158684
 8373 12.970340 14.162307
 8374 12.973963 14.165930
 8375 12.973963 14.169553
 8376 12.977586 14.173176
 8377 12.977586 14.176799
 8378 12.981209 14.180422
 8379 12.981209 14.184045
 8380 12.984832 14.187668
 8381 12.984832 14.191291
 8382 12.988455 14.194914
 8383 12.988455 14.198537
 8384 12.992078 14.202160
 8385 12.992078 14.205783
 8386 12.995701 14.209406
 8387 12.999324 14.213029
 8388 13.002947 14.213029
 8389 13.006570 14.216652
 8390 13.010193 14.216652
 8391 13.013816 14.220275
 8392 13.017439 14.223898
 8393 13.021062 14.227521
 8394 13.024685 14.231144
 8395 13.028308 14.234767
 8396 13.031931 14.238390
 8397 13.031931 14.242013
 8398 13.031931 14.245636
 8399 13.028308 14.249259
 8400 13.028308 14.252882
 8401 13.028308 14.256505
 8402 13.028308 14.260128
 8403 13.024685 14.263751
 8404 13.024685 14.267374
 8405 13.021062 14.270997
 8406 13.021062 14.274620
 8407 13.017439 14.278243
 8408 13.017439 14.281866
 8409 13.017439 14.285489
 8410 13.013816 14.285489
 8411 13.010193 14.289112
 8412 13.006570 14.289112
 8413 13.002947 14.292735
 8414 12.999324 14.296358
 8415 12.995701 14.299981
 8416 12.992078 14.299981
 8417 12.988455 14.303604
 8418 12.984832 14.303604
 8419 12.981209 14.307227
 8420 12.977586 14.310850
 8421 12.973963 14.314473
 8422 12.970340 14.318096
 8423 12.970340 14.321719
 8424 12.966717 14.325342
 8425 12.966717 14.328965
 8426 12.963094 14.332588
 8427 12.963094 14.336211
 8428 12.959471 14.339834
 8429 12.959471 14.343457
 8430 12.955848 14.347080
 8431 12.955848 14.350703
 8432 12.952225 14.354326
 8433 12.952225 14.357949
 8434 12.948602 14.361572
 8435 12.948602 14.365195
 8436 12.948602 14.368818
 8437 12.948602 14.372441
 8438 12.948602 14.376064
 8439 12.948602 14.379687
 8440 12.948602 14.383310
 8441 12.948602 14.386933
 8442 12.948602 14.390556
 8443 12.948602 14.394179
 8444 12.948602 14.397802
 8445 12.948602 14.401425
 8446 12.948602 14.405048
 8447 12.948602 14.408671
 8448 12.948602 14.412294
 8449 12.948602 14.415917
 8450 12.944979 14.419540
 8451 12.941356 14.423163
 8452 12.937733 14.426786
 8453 12.934110 14.430409
 8454 12.930487 14.434032
 8455 12.926864 14.437655
 8456 12.923241 14.441278
 8457 12.919618 14.444901
 8458 12.915995 14.448524
 8459 12.912372 14.452147
 8460 12.908749 14.455770
 8461 12.905126 14.459393
 8462 12.901503 14.463016
 8463 12.897880 14.466639
 8464 12.894257 14.470262
 8465 12.890634 14.473885
 8466 12.887011 14.477508
 8467 12.883388 14.477508
 8468 12.879765 14.481131
 8469 12.876142 14.484754
 8470 12.872519 14.488377
 8471 12.868896 14.492000
 8472 12.865273 14.495623
 8473 12.861650 14.495623
 8474 12.858027 14.499246
 8475 12.854404 14.499246
 8476 12.850781 14.502869
 8477 12.847158 14.506492
 8478 12.843535 14.510115
 8479 12.839912 14.513738
 8480 12.836289 14.517361
 8481 12.832666 14.517361
 8482 12.829043 14.517361
 8483 12.825420 14.520984
 8484 12.821797 14.520984
 8485 12.818174 14.520984
 8486 12.814551 14.524607
 8487 12.810928 14.524607
 8488 12.807305 14.528230
 8489 12.803682 14.528230
 8490 12.800059 14.531853
 8491 12.796436 14.531853
 8492 12.792813 14.535476
 8493 12.789190 14.535476
 8494 12.785567 14.539099
 8495 12.781944 14.539099
 8496 12.778321 14.542722
 8497 12.774698 14.542722
 8498 12.771075 14.546345
 8499 12.767452 14.546345
 8500 12.763829 14.549968
 8501 12.760206 14.553591
 8502 12.756583 14.557214
 8503 12.752960 14.560837
 8504 12.749337 14.564460
 8505 12.749337 14.568083
 8506 12.745714 14.571706
 8507 12.745714 14.575329
 8508 12.742091 14.578952
 8509 12.742091 14.582575
 8510 12.738468 14.586198
 8511 12.738468 14.589821
 8512 12.734845 14.593444
 8513 12.734845 14.597067
 8514 12.731222 14.600690
 8515 12.731222 14.604313
 8516 12.727599 14.607936
 8517 12.727599 14.611559
 8518 12.727599 14.615182
 8519 12.727599 14.618805
 8520 12.727599 14.622428
 8521 12.727599 14.626051
 8522 12.727599 14.629674
 8523 12.727599 14.633297
 8524 12.727599 14.636920
 8525 12.727599 14.640543
 8526 12.727599 14.644166
 8527 12.727599 14.647789
 8528 12.727599 14.651412
 8529 12.727599 14.655035
 8530 12.727599 14.658658
 8531 12.727599 14.662281
 8532 12.727599 14.665904
 8533 12.727599 14.669527
 8534 12.727599 14.673150
 8535 12.727599 14.676773
 8536 12.723976 14.680396
 8537 12.723976 14.684019
 8538 12.720353 14.687642
 8539 12.720353 14.691265
 8540 12.716730 14.694888
 8541 12.716730 14.698511
 8542 12.713107 14.702134
 8543 12.713107 14.705757
 8544 12.709484 14.709380
 8545 12.709484 14.713003
 8546 12.705861 14.716626
 8547 12.705861 14.720249
 8548 12.705861 14.723872
 8549 12.705861 14.727495
 8550 12.702238 14.731118
 8551 12.698615 14.734741
 8552 12.694992 14.738364
 8553 12.691369 14.741987
 8554 12.687746 14.745610
 8555 12.684123 14.749233
 8556 12.680500 14.752856
 8557 12.676877 14.756479
 8558 12.673254 14.760102
 8559 12.669631 14.760102
 8560 12.666008 14.760102
 8561 12.662385 14.760102
 8562 12.658762 14.760102
 8563 12.655139 14.760102
 8564 12.651516 14.760102
 8565 12.647893 14.760102
 8566 12.644270 14.760102
 8567 12.640647 14.760102
 8568 12.637024 14.760102
 8569 12.633401 14.760102
 8570 12.629778 14.760102
 8571 12.626155 14.760102
 8572 12.622532 14.760102
 8573 12.618909 14.760102
 8574 12.615286 14.760102
 8575 12.611663 14.760102
 8576 12.608040 14.760102
 8577 12.604417 14.760102
 8578 12.600794 14.760102
 8579 12.597171 14.760102
 8580 12.593548 14.760102
 8581 12.589925 14.760102
 8582 12.586302 14.760102
 8583 12.582679 14.760102
 8584 12.579056 14.763725
 8585 12.575433 14.763725
 8586 12.571810 14.767348
 8587 12.568187 14.767348
 8588 12.564564 14.770971
 8589 12.560941 14.770971
 8590 12.557318 14.774594
 8591 12.553695 14.774594
 8592 12.550072 14.778217
 8593 12.546449 14.778217
 8594 12.542826 14.781840
 8595 12.539203 14.781840
 8596 12.535580 14.785463
 8597 12.535580 14.789086
 8598 12.531957 14.792709
 8599 12.531957 14.796332
 8600 12.528334 14.799955
 8601 12.528334 14.803578
 8602 12.524711 14.807201
 8603 12.524711 14.810824
 8604 12.521088 14.814447
 8605 12.521088 14.818070
 8606 12.517465 14.821693
 8607 12.517465 14.825316
 8608 12.513842 14.828939
 8609 12.513842 14.832562
 8610 12.513842 14.836185
 8611 12.513842 14.839808
 8612 12.513842 14.843431
 8613 12.513842 14.847054
 8614 12.513842 14.850677
 8615 12.513842 14.854300
 8616 12.513842 14.857923
 8617 12.513842 14.861546
 8618 12.510219 14.865169
 8619 12.510219 14.868792
 8620 12.506596 14.872415
 8621 12.506596 14.876038
 8622 12.502973 14.879661
 8623 12.502973 14.883284
 8624 12.499350 14.886907
 8625 12.499350 14.890530
 8626 12.495727 14.894153
 8627 12.495727 14.897776
 8628 12.495727 14.901399
 8629 12.495727 14.905022
 8630 12.495727 14.908645
 8631 12.495727 14.912268
 8632 12.495727 14.915891
 8633 12.495727 14.919514
 8634 12.495727 14.923137
 8635 12.495727 14.926760
 8636 12.495727 14.930383
 8637 12.495727 14.934006
 8638 12.492104 14.937629
 8639 12.488481 14.941252
 8640 12.484858 14.944875
 8641 12.481235 14.944875
 8642 12.477612 14.948498
 8643 12.473989 14.952121
 8644 12.470366 14.955744
 8645 12.466743 14.955744
 8646 12.463120 14.955744
 8647 12.459497 14.959367
 8648 12.455874 14.959367
 8649 12.452251 14.959367
 8650 12.448628 14.962990
 8651 12.445005 14.962990
 8652 12.441382 14.962990
 8653 12.437759 14.966613
 8654 12.434136 14.966613
 8655 12.430513 14.966613
 8656 12.426890 14.970236
 8657 12.423267 14.970236
 8658 12.419644 14.973859
 8659 12.416021 14.973859
 8660 12.412398 14.977482
 8661 12.408775 14.977482
 8662 12.405152 14.981105
 8663 12.401529 14.981105
 8664 12.397906 14.984728
 8665 12.394283 14.984728
 8666 12.390660 14.988351
 8667 12.387037 14.988351
 8668 12.383414 14.991974
 8669 12.383414 14.995597
 8670 12.379791 14.999220
 8671 12.379791 15.002843
 8672 12.376168 15.006466
 8673 12.376168 15.010089
 8674 12.372545 15.013712
 8675 12.372545 15.017335
 8676 12.368922 15.020958
 8677 12.368922 15.024581
 8678 12.365299 15.028204
 8679 12.365299 15.031827
 8680 12.361676 15.035450
 8681 12.361676 15.039073
 8682 12.361676 15.042696
 8683 12.361676 15.046319
 8684 12.361676 15.049942
 8685 12.361676 15.053565
 8686 12.361676 15.057188
 8687 12.361676 15.060811
 8688 12.361676 15.064434
 8689 12.361676 15.068057
 8690 12.361676 15.071680
 8691 12.358053 15.075303
 8692 12.358053 15.078926
 8693 12.358053 15.082549
 8694 12.358053 15.086172
 8695 12.354430 15.089795
 8696 12.350807 15.093418
 8697 12.347184 15.097041
 8698 12.343561 15.100664
 8699 12.339938 15.104287
 8700 12.336315 15.107910
 8701 12.336315 15.111533
 8702 12.332692 15.115156
 8703 12.332692 15.118779
 8704 12.329069 15.122402
 8705 12.329069 15.126025
 8706 12.325446 15.129648
 8707 12.325446 15.133271
 8708 12.321823 15.136894
 8709 12.321823 15.140517
 8710 12.318200 15.144140
 8711 12.318200 15.147763
 8712 12.314577 15.151386
 8713 12.314577 15.155009
 8714 12.314577 15.158632
 8715 12.314577 15.162255
 8716 12.314577 15.165878
 8717 12.314577 15.169501
 8718 12.314577 15.173124
 8719 12.314577 15.176747
 8720 12.314577 15.180370
 8721 12.314577 15.183993
 8722 12.314577 15.187616
 8723 12.314577 15.191239
 8724 12.314577 15.194862
 8725 12.314577 15.198485
 8726 12.314577 15.202108
 8727 12.314577 15.205731
 8728 12.314577 15.209354
 8729 12.314577 15.212977
 8730 12.314577 15.216600
 8731 12.314577 15.220223
 8732 12.314577 15.223846
 8733 12.314577 15.227469
 8734 12.314577 15.231092
 8735 12.318200 15.234715
 8736 12.318200 15.238338
 8737 12.321823 15.241961
 8738 12.321823 15.245584
 8739 12.325446 15.249207
 8740 12.325446 15.252830
 8741 12.329069 15.256453
 8742 12.329069 15.260076
 8743 12.332692 15.263699
 8744 12.332692 15.267322
 8745 12.336315 15.270945
 8746 12.336315 15.274568
 8747 12.339938 15.278191
 8748 12.343561 15.278191
 8749 12.347184 15.281814
 8750 12.350807 15.281814
 8751 12.354430 15.285437
 8752 12.358053 15.285437
 8753 12.361676 15.289060
 8754 12.365299 15.289060
 8755 12.368922 15.292683
 8756 12.372545 15.292683
 8757 12.376168 15.296306
 8758 12.379791 15.296306
 8759 12.383414 15.299929
 8760 12.383414 15.303552
 8761 12.383414 15.307175
 8762 12.383414 15.310798
 8763 12.383414 15.314421
 8764 12.379791 15.318044
 8765 12.379791 15.321667
 8766 12.376168 15.325290
 8767 12.376168 15.328913
 8768 12.376168 15.332536
 8769 12.372545 15.336159
 8770 12.368922 15.336159
 8771 12.365299 15.339782
 8772 12.361676 15.343405
 8773 12.358053 15.347028
 8774 12.354430 15.350651
 8775 12.350807 15.350651
 8776 12.347184 15.354274
 8777 12.343561 15.357897
 8778 12.339938 15.361520
 8779 12.336315 15.365143
 8780 12.332692 15.365143
 8781 12.329069 15.368766
 8782 12.325446 15.368766
 8783 12.321823 15.372389
 8784 12.318200 15.372389
 8785 12.314577 15.376012
 8786 12.310954 15.379635
 8787 12.307331 15.383258
 8788 12.303708 15.383258
 8789 12.300085 15.383258
 8790 12.296462 15.383258
 8791 12.292839 15.379635
 8792 12.289216 15.379635
 8793 12.285593 15.376012
 8794 12.281970 15.376012
 8795 12.278347 15.376012
 8796 12.274724 15.376012
 8797 12.271101 15.376012
 8798 12.267478 15.376012
 8799 12.263855 15.376012
 8800 12.260232 15.376012
 8801 12.256609 15.376012
 8802 12.252986 15.376012
 8803 12.249363 15.376012
 8804 12.245740 15.376012
 8805 12.242117 15.376012
 8806 12.238494 15.376012
 8807 12.234871 15.376012
 8808 12.231248 15.376012
 8809 12.227625 15.376012
 8810 12.224002 15.376012
 8811 12.220379 15.376012
 8812 12.216756 15.376012
 8813 12.213133 15.376012
 8814 12.209510 15.376012
 8815 12.205887 15.376012
 8816 12.202264 15.376012
 8817 12.198641 15.376012
 8818 12.195018 15.379635
 8819 12.191395 15.379635
 8820 12.187772 15.383258
 8821 12.184149 15.383258
 8822 12.180526 15.386881
 8823 12.176903 15.386881
 8824 12.173280 15.390504
 8825 12.169657 15.390504
 8826 12.166034 15.394127
 8827 12.162411 15.394127
 8828 12.158788 15.397750
 8829 12.155165 15.397750
 8830 12.151542 15.397750
 8831 12.147919 15.401373
 8832 12.144296 15.401373
 8833 12.140673 15.404996
 8834 12.137050 15.404996
 8835 12.133427 15.408619
 8836 12.129804 15.408619
 8837 12.126181 15.412242
 8838 12.122558 15.412242
 8839 12.118935 15.415865
 8840 12.115312 15.415865
 8841 12.111689 15.419488
 8842 12.108066 15.419488
 8843 12.104443 15.423111
 8844 12.100820 15.423111
 8845 12.097197 15.426734
 8846 12.093574 15.430357
 8847 12.089951 15.433980
 8848 12.089951 15.437603
 8849 12.086328 15.441226
 8850 12.086328 15.444849
 8851 12.082705 15.448472
 8852 12.082705 15.452095
 8853 12.079082 15.455718
 8854 12.079082 15.459341
 8855 12.075459 15.462964
 8856 12.075459 15.466587
 8857 12.071836 15.470210
 8858 12.071836 15.473833
 8859 12.068213 15.477456
 8860 12.068213 15.481079
 8861 12.068213 15.484702
 8862 12.068213 15.488325
 8863 12.068213 15.491948
 8864 12.068213 15.495571
 8865 12.068213 15.499194
 8866 12.068213 15.502817
 8867 12.068213 15.506440
 8868 12.068213 15.510063
 8869 12.068213 15.513686
 8870 12.064590 15.517309
 8871 12.060967 15.520932
 8872 12.057344 15.520932
 8873 12.053721 15.524555
 8874 12.050098 15.524555
 8875 12.046475 15.524555
 8876 12.042852 15.528178
 8877 12.039229 15.528178
 8878 12.035606 15.528178
 8879 12.031983 15.528178
 8880 12.028360 15.531801
 8881 12.024737 15.531801
 8882 12.021114 15.531801
 8883 12.017491 15.531801
 8884 12.013868 15.535424
 8885 12.010245 15.535424
 8886 12.006622 15.535424
 8887 12.002999 15.539047
 8888 11.999376 15.539047
 8889 11.995753 15.542670
 8890 11.992130 15.542670
 8891 11.988507 15.542670
 8892 11.984884 15.542670
 8893 11.981261 15.542670
 8894 11.977638 15.542670
 8895 11.974015 15.542670
 8896 11.970392 15.542670
 8897 11.966769 15.542670
 8898 11.963146 15.542670
 8899 11.959523 15.542670
 8900 11.955900 15.542670
 8901 11.952277 15.542670
 8902 11.948654 15.542670
 8903 11.945031 15.542670
 8904 11.941408 15.542670
 8905 11.937785 15.542670
 8906 11.934162 15.542670
 8907 11.930539 15.542670
 8908 11.926916 15.542670
 8909 11.923293 15.542670
 8910 11.919670 15.546293
 8911 11.916047 15.546293
 8912 11.912424 15.549916
 8913 11.908801 15.549916
 8914 11.905178 15.553539
 8915 11.901555 15.553539
 8916 11.897932 15.557162
 8917 11.894309 15.557162
 8918 11.890686 15.560785
 8919 11.887063 15.560785
 8920 11.883440 15.564408
 8921 11.879817 15.564408
 8922 11.876194 15.568031
 8923 11.872571 15.571654
 8924 11.872571 15.575277
 8925 11.868948 15.578900
 8926 11.868948 15.582523
 8927 11.865325 15.586146
 8928 11.865325 15.589769
 8929 11.861702 15.593392
 8930 11.861702 15.597015
 8931 11.858079 15.600638
 8932 11.858079 15.604261
 8933 11.854456 15.607884
 8934 11.854456 15.611507
 8935 11.850833 15.615130
 8936 11.850833 15.618753
 8937 11.847210 15.622376
 8938 11.847210 15.625999
 8939 11.843587 15.629622
 8940 11.843587 15.633245
 8941 11.839964 15.636868
 8942 11.839964 15.640491
 8943 11.836341 15.644114
 8944 11.836341 15.647737
 8945 11.832718 15.651360
 8946 11.832718 15.654983
 8947 11.829095 15.658606
 8948 11.825472 15.662229
 8949 11.821849 15.665852
 8950 11.818226 15.669475
 8951 11.814603 15.673098
 8952 11.810980 15.673098
 8953 11.807357 15.673098
 8954 11.803734 15.676721
 8955 11.800111 15.676721
 8956 11.796488 15.680344
 8957 11.792865 15.680344
 8958 11.789242 15.683967
 8959 11.785619 15.683967
 8960 11.781996 15.687590
 8961 11.778373 15.687590
 8962 11.774750 15.691213
 8963 11.771127 15.691213
 8964 11.767504 15.694836
 8965 11.763881 15.694836
 8966 11.760258 15.698459
 8967 11.760258 15.702082
 8968 11.756635 15.705705
 8969 11.756635 15.709328
 8970 11.753012 15.712951
 8971 11.753012 15.716574
 8972 11.749389 15.720197
 8973 11.749389 15.723820
 8974 11.745766 15.727443
 8975 11.745766 15.731066
 8976 11.742143 15.734689
 8977 11.742143 15.738312
 8978 11.738520 15.741935
 8979 11.738520 15.745558
 8980 11.738520 15.749181
 8981 11.734897 15.752804
 8982 11.734897 15.756427
 8983 11.731274 15.760050
 8984 11.727651 15.763673
 8985 11.724028 15.767296
 8986 11.720405 15.770919
 8987 11.716782 15.774542
 8988 11.713159 15.778165
 8989 11.709536 15.781788
 8990 11.705913 15.785411
 8991 11.705913 15.789034
 8992 11.702290 15.792657
 8993 11.702290 15.796280
 8994 11.698667 15.799903
 8995 11.698667 15.803526
 8996 11.695044 15.807149
 8997 11.695044 15.810772
 8998 11.691421 15.814395
 8999 11.691421 15.818018
 9000 11.687798 15.821641
 9001 11.687798 15.825264
 9002 11.684175 15.828887
 9003 11.680552 15.832510
 9004 11.676929 15.836133
 9005 11.673306 15.839756
 9006 11.669683 15.843379
 9007 11.666060 15.847002
 9008 11.662437 15.850625
 9009 11.662437 15.854248
 9010 11.658814 15.857871
 9011 11.658814 15.861494
 9012 11.655191 15.861494
 9013 11.651568 15.865117
 9014 11.647945 15.868740
 9015 11.644322 15.872363
 9016 11.640699 15.875986
 9017 11.640699 15.879609
 9018 11.637076 15.883232
 9019 11.637076 15.886855
 9020 11.633453 15.890478
 9021 11.633453 15.894101
 9022 11.629830 15.897724
 9023 11.629830 15.901347
 9024 11.626207 15.904970
 9025 11.626207 15.908593
 9026 11.622584 15.912216
 9027 11.622584 15.915839
 9028 11.618961 15.919462
 9029 11.618961 15.923085
 9030 11.618961 15.926708
 9031 11.618961 15.930331
 9032 11.618961 15.933954
 9033 11.618961 15.937577
 9034 11.618961 15.941200
 9035 11.618961 15.944823
 9036 11.618961 15.948446
 9037 11.618961 15.952069
 9038 11.618961 15.955692
 9039 11.618961 15.959315
 9040 11.618961 15.962938
 9041 11.618961 15.966561
 9042 11.618961 15.970184
 9043 11.618961 15.973807
 9044 11.618961 15.977430
 9045 11.615338 15.981053
 9046 11.611715 15.984676
 9047 11.608092 15.988299
 9048 11.604469 15.991922
 9049 11.600846 15.995545
 9050 11.597223 15.999168
 9051 11.593600 16.002791
 9052 11.589977 16.006414
 9053 11.586354 16.010037
 9054 11.582731 16.013660
 9055 11.579108 16.017283
 9056 11.575485 16.020906
 9057 11.575485 16.024529
 9058 11.571862 16.028152
 9059 11.568239 16.031775
 9060 11.568239 16.035398
 9061 11.564616 16.039021
 9062 11.564616 16.042644
 9063 11.560993 16.046267
 9064 11.557370 16.049890
 9065 11.553747 16.053513
 9066 11.550124 16.057136
 9067 11.546501 16.060759
 9068 11.542878 16.064382
 9069 11.542878 16.068005
 9070 11.539255 16.071628
 9071 11.539255 16.075251
 9072 11.535632 16.078874
 9073 11.535632 16.082497
 9074 11.532009 16.086120
 9075 11.532009 16.089743
 9076 11.528386 16.093366
 9077 11.528386 16.096989
 9078 11.524763 16.100612
 9079 11.524763 16.104235
 9080 11.521140 16.107858
 9081 11.521140 16.111481
 9082 11.517517 16.115104
 9083 11.517517 16.118727
 9084 11.517517 16.122350
 9085 11.513894 16.125973
 9086 11.510271 16.129596
 9087 11.506648 16.133219
 9088 11.503025 16.136842
 9089 11.499402 16.140465
 9090 11.495779 16.144088
 9091 11.492156 16.147711
 9092 11.488533 16.151334
 9093 11.484910 16.154957
 9094 11.481287 16.158580
 9095 11.477664 16.162203
 9096 11.474041 16.165826
 9097 11.470418 16.169449
 9098 11.470418 16.173072
 9099 11.466795 16.176695
 9100 11.466795 16.180318
 9101 11.463172 16.183941
 9102 11.463172 16.187564
 9103 11.459549 16.191187
 9104 11.455926 16.194810
 9105 11.452303 16.198433
 9106 11.448680 16.198433
 9107 11.445057 16.202056
 9108 11.441434 16.202056
 9109 11.437811 16.202056
 9110 11.434188 16.205679
 9111 11.430565 16.205679
 9112 11.426942 16.205679
 9113 11.423319 16.205679
 9114 11.419696 16.205679
 9115 11.416073 16.209302
 9116 11.412450 16.209302
 9117 11.408827 16.212925
 9118 11.405204 16.212925
 9119 11.401581 16.216548
 9120 11.397958 16.216548
 9121 11.394335 16.220171
 9122 11.390712 16.220171
 9123 11.387089 16.223794
 9124 11.383466 16.223794
 9125 11.379843 16.227417
 9126 11.376220 16.227417
 9127 11.372597 16.231040
 9128 11.368974 16.234663
 9129 11.365351 16.238286
 9130 11.365351 16.241909
 9131 11.361728 16.245532
 9132 11.361728 16.249155
 9133 11.358105 16.252778
 9134 11.358105 16.256401
 9135 11.354482 16.260024
 9136 11.354482 16.263647
 9137 11.350859 16.267270
 9138 11.350859 16.270893
 9139 11.347236 16.274516
 9140 11.347236 16.278139
 9141 11.343613 16.281762
 9142 11.343613 16.285385
 9143 11.339990 16.289008
 9144 11.336367 16.292631
 9145 11.332744 16.296254
 9146 11.329121 16.299877
 9147 11.325498 16.303500
 9148 11.321875 16.307123
 9149 11.318252 16.307123
 9150 11.314629 16.310746
 9151 11.311006 16.310746
 9152 11.307383 16.314369
 9153 11.303760 16.314369
 9154 11.300137 16.317992
 9155 11.296514 16.317992
 9156 11.292891 16.321615
 9157 11.292891 16.325238
 9158 11.289268 16.328861
 9159 11.289268 16.332484
 9160 11.285645 16.336107
 9161 11.285645 16.339730
 9162 11.282022 16.343353
 9163 11.282022 16.346976
 9164 11.278399 16.350599
 9165 11.278399 16.354222
 9166 11.274776 16.357845
 9167 11.274776 16.361468
 9168 11.271153 16.365091
 9169 11.271153 16.368714
 9170 11.271153 16.372337
 9171 11.271153 16.375960
 9172 11.271153 16.379583
 9173 11.271153 16.383206
 9174 11.271153 16.386829
 9175 11.271153 16.390452
 9176 11.271153 16.394075
 9177 11.271153 16.397698
 9178 11.271153 16.401321
 9179 11.271153 16.404944
 9180 11.267530 16.404944
 9181 11.263907 16.404944
 9182 11.260284 16.404944
 9183 11.256661 16.404944
 9184 11.253038 16.404944
 9185 11.249415 16.404944
 9186 11.245792 16.404944
 9187 11.242169 16.404944
 9188 11.238546 16.404944
 9189 11.234923 16.404944
 9190 11.231300 16.404944
 9191 11.227677 16.404944
 9192 11.224054 16.404944
 9193 11.220431 16.404944
 9194 11.216808 16.404944
 9195 11.213185 16.404944
 9196 11.209562 16.404944
 9197 11.205939 16.404944
 9198 11.202316 16.404944
 9199 11.198693 16.404944
 9200 11.195070 16.404944
 9201 11.191447 16.404944
 9202 11.187824 16.404944
 9203 11.184201 16.404944
 9204 11.180578 16.404944
 9205 11.176955 16.404944
 9206 11.173332 16.404944
 9207 11.169709 16.404944
 9208 11.166086 16.404944
 9209 11.162463 16.404944
 9210 11.158840 16.404944
 9211 11.155217 16.404944
 9212 11.151594 16.404944
 9213 11.147971 16.404944
 9214 11.144348 16.404944
 9215 11.140725 16.404944
 9216 11.137102 16.404944
 9217 11.133479 16.404944
 9218 11.129856 16.404944
 9219 11.126233 16.404944
 9220 11.122610 16.404944
 9221 11.118987 16.404944
 9222 11.115364 16.404944
 9223 11.111741 16.404944
 9224 11.108118 16.404944
 9225 11.104495 16.404944
 9226 11.100872 16.404944
 9227 11.097249 16.404944
 9228 11.093626 16.404944
 9229 11.090003 16.404944
 9230 11.086380 16.404944
 9231 11.082757 16.404944
 9232 11.079134 16.404944
 9233 11.075511 16.404944
 9234 11.071888 16.404944
 9235 11.068265 16.404944
 9236 11.064642 16.404944
 9237 11.061019 16.404944
 9238 11.057396 16.404944
 9239 11.053773 16.404944
 9240 11.050150 16.404944
 9241 11.046527 16.404944
 9242 11.042904 16.404944
 9243 11.039281 16.404944
 9244 11.035658 16.404944
 9245 11.032035 16.404944
 9246 11.028412 16.404944
 9247 11.024789 16.404944
 9248 11.021166 16.404944
 9249 11.017543 16.404944
 9250 11.013920 16.404944
 9251 11.010297 16.404944
 9252 11.006674 16.404944
 9253 11.003051 16.404944
 9254 10.999428 16.404944
 9255 10.995805 16.404944
 9256 10.992182 16.404944
 9257 10.988559 16.404944
 9258 10.984936 16.404944
 9259 10.981313 16.404944
 9260 10.977690 16.404944
 9261 10.974067 16.404944
 9262 10.970444 16.404944
 9263 10.966821 16.404944
 9264 10.963198 16.404944
 9265 10.959575 16.404944
 9266 10.955952 16.404944
 9267 10.952329 16.404944
 9268 10.948706 16.404944
 9269 10.945083 16.404944
 9270 10.941460 16.404944
 9271 10.937837 16.404944
 9272 10.934214 16.404944
 9273 10.930591 16.404944
 9274 10.926968 16.404944
 9275 10.923345 16.404944
 9276 10.919722 16.404944
 9277 10.916099 16.404944
 9278 10.912476 16.404944
 9279 10.908853 16.404944
 9280 10.905230 16.404944
 9281 10.901607 16.404944
 9282 10.897984 16.404944
 9283 10.894361 16.404944
 9284 10.890738 16.404944
 9285 10.887115 16.404944
 9286 10.883492 16.404944
 9287 10.879869 16.404944
 9288 10.876246 16.404944
 9289 10.872623 16.404944
 9290 10.869000 16.404944
 9291 10.865377 16.404944
 9292 10.861754 16.404944
 9293 10.858131 16.404944
 9294 10.854508 16.404944
 9295 10.850885 16.404944
 9296 10.847262 16.404944
 9297 10.843639 16.404944
 9298 10.840016 16.404944
 9299 10.836393 16.404944
 9300 10.832770 16.404944
 9301 10.829147 16.404944
 9302 10.825524 16.404944
 9303 10.821901 16.404944
 9304 10.818278 16.404944
 9305 10.814655 16.404944
 9306 10.811032 16.404944
 9307 10.807409 16.404944
 9308 10.803786 16.404944
 9309 10.800163 16.404944
 9310 10.796540 16.404944
 9311 10.792917 16.404944
 9312 10.789294 16.404944
 9313 10.785671 16.404944
 9314 10.782048 16.404944
 9315 10.778425 16.404944
 9316 10.774802 16.404944
 9317 10.771179 16.404944
 9318 10.767556 16.404944
 9319 10.763933 16.404944
 9320 10.760310 16.404944
 9321 10.756687 16.404944
 9322 10.753064 16.404944
 9323 10.749441 16.404944
 9324 10.745818 16.404944
 9325 10.742195 16.404944
 9326 10.738572 16.404944
 9327 10.734949 16.404944
 9328 10.731326 16.404944
 9329 10.727703 16.404944
 9330 10.724080 16.404944
 9331 10.720457 16.404944
 9332 10.716834 16.404944
 9333 10.713211 16.404944
 9334 10.709588 16.404944
 9335 10.705965 16.404944
 9336 10.702342 16.404944
 9337 10.698719 16.404944
 9338 10.695096 16.404944
 9339 10.691473 16.404944
 9340 10.687850 16.404944
 9341 10.684227 16.404944
 9342 10.680604 16.404944
 9343 10.676981 16.404944
 9344 10.673358 16.404944
 9345 10.669735 16.404944
 9346 10.666112 16.404944
 9347 10.662489 16.404944
 9348 10.658866 16.404944
 9349 10.655243 16.404944
 9350 10.651620 16.404944
 9351 10.647997 16.404944
 9352 10.644374 16.404944
 9353 10.640751 16.404944
 9354 10.637128 16.404944
 9355 10.633505 16.404944
 9356 10.629882 16.404944
 9357 10.626259 16.404944
 9358 10.622636 16.404944
 9359 10.619013 16.404944
 9360 10.615390 16.404944
 9361 10.611767 16.404944
 9362 10.608144 16.404944
 9363 10.604521 16.404944
 9364 10.600898 16.404944
 9365 10.597275 16.404944
 9366 10.593652 16.404944
 9367 10.590029 16.404944
 9368 10.586406 16.404944
 9369 10.582783 16.404944
 9370 10.579160 16.404944
 9371 10.575537 16.404944
 9372 10.571914 16.404944
 9373 10.568291 16.404944
 9374 10.564668 16.404944
 9375 10.561045 16.404944
 9376 10.557422 16.404944
 9377 10.553799 16.404944
 9378 10.550176 16.404944
 9379 10.546553 16.404944
 9380 10.542930 16.404944
 9381 10.539307 16.404944
 9382 10.535684 16.404944
 9383 10.532061 16.404944
 9384 10.528438 16.404944
 9385 10.524815 16.404944
 9386 10.521192 16.404944
 9387 10.517569 16.404944
 9388 10.513946 16.404944
 9389 10.510323 16.404944
 9390 10.506700 16.404944
 9391 10.503077 16.404944
 9392 10.499454 16.404944
 9393 10.495831 16.404944
 9394 10.492208 16.404944
 9395 10.488585 16.404944
 9396 10.484962 16.404944
 9397 10.481339 16.404944
 9398 10.477716 16.404944
 9399 10.474093 16.404944
 9400 10.470470 16.404944
 9401 10.466847 16.404944
 9402 10.463224 16.404944
 9403 10.459601 16.404944
 9404 10.455978 16.404944
 9405 10.452355 16.404944
 9406 10.448732 16.404944
 9407 10.445109 16.404944
 9408 10.441486 16.404944
 9409 10.437863 16.404944
 9410 10.434240 16.404944
 9411 10.430617 16.404944
 9412 10.426994 16.404944
 9413 10.423371 16.404944
 9414 10.419748 16.404944
 9415 10.416125 16.404944
 9416 10.412502 16.404944
 9417 10.408879 16.404944
 9418 10.405256 16.404944
 9419 10.401633 16.404944
 9420 10.398010 16.404944
 9421 10.394387 16.404944
 9422 10.390764 16.404944
 9423 10.387141 16.404944
 9424 10.383518 16.404944
 9425 10.379895 16.404944
 9426 10.376272 16.404944
 9427 10.372649 16.404944
 9428 10.369026 16.404944
 9429 10.365403 16.404944
 9430 10.361780 16.404944
 9431 10.358157 16.404944
 9432 10.354534 16.404944
 9433 10.350911 16.404944
 9434 10.347288 16.404944
 9435 10.343665 16.404944
 9436 10.340042 16.404944
 9437 10.336419 16.404944
 9438 10.332796 16.404944
 9439 10.329173 16.404944
 9440 10.325550 16.404944
 9441 10.321927 16.404944
 9442 10.318304 16.404944
 9443 10.314681 16.404944
 9444 10.311058 16.404944
 9445 10.307435 16.404944
 9446 10.303812 16.404944
 9447 10.300189 16.404944
 9448 10.296566 16.404944
 9449 10.292943 16.404944
 9450 10.289320 16.404944
 9451 10.285697 16.404944
 9452 10.282074 16.404944
 9453 10.278451 16.404944
 9454 10.274828 16.404944
 9455 10.271205 16.404944
 9456 10.267582 16.404944
 9457 10.263959 16.404944
 9458 10.260336 16.404944
 9459 10.256713 16.404944
 9460 10.253090 16.404944
 9461 10.249467 16.404944
 9462 10.245844 16.404944
 9463 10.242221 16.404944
 9464 10.238598 16.404944
 9465 10.234975 16.404944
 9466 10.231352 16.404944
 9467 10.227729 16.404944
 9468 10.224106 16.404944
 9469 10.220483 16.404944
 9470 10.216860 16.404944
 9471 10.213237 16.404944
 9472 10.209614 16.404944
 9473 10.205991 16.404944
 9474 10.202368 16.404944
 9475 10.198745 16.404944
 9476 10.195122 16.404944
 9477 10.191499 16.404944
 9478 10.187876 16.404944
 9479 10.184253 16.404944
 9480 10.180630 16.404944
 9481 10.177007 16.404944
 9482 10.173384 16.404944
 9483 10.169761 16.404944
 9484 10.166138 16.404944
 9485 10.162515 16.404944
 9486 10.158892 16.404944
 9487 10.155269 16.404944
 9488 10.151646 16.404944
 9489 10.148023 16.404944
 9490 10.144400 16.404944
 9491 10.140777 16.404944
 9492 10.137154 16.404944
 9493 10.133531 16.404944
 9494 10.129908 16.404944
 9495 10.126285 16.404944
 9496 10.122662 16.404944
 9497 10.119039 16.404944
 9498 10.115416 16.404944
 9499 10.111793 16.404944
 9500 10.108170 16.404944
 9501 10.104547 16.404944
 9502 10.100924 16.404944
 9503 10.097301 16.404944
 9504 10.093678 16.404944
 9505 10.090055 16.404944
 9506 10.086432 16.404944
 9507 10.082809 16.404944
 9508 10.079186 16.404944
 9509 10.075563 16.404944
 9510 10.071940 16.404944
 9511 10.068317 16.404944
 9512 10.064694 16.404944
 9513 10.061071 16.404944
 9514 10.057448 16.404944
 9515 10.053825 16.404944
 9516 10.050202 16.404944
 9517 10.046579 16.404944
 9518 10.042956 16.404944
 9519 10.039333 16.404944
 9520 10.035710 16.404944
 9521 10.032087 16.404944
 9522 10.028464 16.404944
 9523 10.024841 16.404944
 9524 10.021218 16.404944
 9525 10.017595 16.404944
 9526 10.013972 16.404944
 9527 10.010349 16.404944
 9528 10.006726 16.404944
 9529 10.003103 16.404944
 9530 9.999480 16.404944
 9531 9.995857 16.404944
 9532 9.992234 16.404944
 9533 9.988611 16.404944
 9534 9.984988 16.404944
 9535 9.981365 16.404944
 9536 9.977742 16.404944
 9537 9.974119 16.404944
 9538 9.970496 16.404944
 9539 9.966873 16.404944
 9540 9.963250 16.404944
 9541 9.959627 16.404944
 9542 9.956004 16.404944
 9543 9.952381 16.404944
 9544 9.948758 16.404944
 9545 9.945135 16.404944
 9546 9.941512 16.404944
 9547 9.937889 16.404944
 9548 9.934266 16.404944
 9549 9.930643 16.404944
 9550 9.927020 16.404944
 9551 9.923397 16.404944
 9552 9.919774 16.404944
 9553 9.916151 16.404944
 9554 9.912528 16.404944
 9555 9.908905 16.404944
 9556 9.905282 16.404944
 9557 9.901659 16.404944
 9558 9.898036 16.404944
 9559 9.894413 16.404944
 9560 9.890790 16.404944
 9561 9.887167 16.404944
 9562 9.883544 16.404944
 9563 9.879921 16.404944
 9564 9.876298 16.404944
 9565 9.872675 16.404944
 9566 9.869052 16.404944
 9567 9.865429 16.404944
 9568 9.861806 16.404944
 9569 9.858183 16.404944
 9570 9.854560 16.404944
 9571 9.850937 16.404944
 9572 9.847314 16.404944
 9573 9.843691 16.404944
 9574 9.840068 16.404944
 9575 9.836445 16.404944
 9576 9.832822 16.404944
 9577 9.829199 16.404944
 9578 9.825576 16.404944
 9579 9.821953 16.404944
 9580 9.818330 16.404944
 9581 9.814707 16.404944
 9582 9.811084 16.404944
 9583 9.807461 16.404944
 9584 9.803838 16.404944
 9585 9.800215 16.404944
 9586 9.796592 16.404944
 9587 9.792969 16.404944
 9588 9.789346 16.404944
 9589 9.785723 16.404944
 9590 9.782100 16.404944
 9591 9.778477 16.404944
 9592 9.774854 16.404944
 9593 9.771231 16.404944
 9594 9.767608 16.404944
 9595 9.763985 16.404944
 9596 9.760362 16.404944
 9597 9.756739 16.404944
 9598 9.753116 16.404944
 9599 9.749493 16.404944
 9600 9.745870 16.404944
 9601 9.742247 16.404944
 9602 9.738624 16.404944
 9603 9.735001 16.404944
 9604 9.731378 16.404944
 9605 9.727755 16.404944
 9606 9.724132 16.404944
 9607 9.720509 16.404944
 9608 9.716886 16.404944
 9609 9.713263 16.404944
 9610 9.709640 16.404944
 9611 9.706017 16.404944
 9612 9.702394 16.404944
 9613 9.698771 16.404944
 9614 9.695148 16.404944
 9615 9.691525 16.404944
 9616 9.687902 16.404944
 9617 9.684279 16.404944
 9618 9.680656 16.404944
 9619 9.677033 16.404944
 9620 9.673410 16.404944
 9621 9.669787 16.404944
 9622 9.666164 16.404944
 9623 9.662541 16.404944
 9624 9.658918 16.404944
 9625 9.655295 16.404944
 9626 9.651672 16.404944
 9627 9.648049 16.404944
 9628 9.644426 16.404944
 9629 9.640803 16.404944
 9630 9.637180 16.404944
 9631 9.633557 16.404944
 9632 9.629934 16.404944
 9633 9.626311 16.404944
 9634 9.622688 16.404944
 9635 9.619065 16.404944
 9636 9.615442 16.404944
 9637 9.611819 16.404944
 9638 9.608196 16.404944
 9639 9.604573 16.404944
 9640 9.600950 16.404944
 9641 9.597327 16.404944
 9642 9.593704 16.404944
 9643 9.590081 16.404944
 9644 9.586458 16.404944
 9645 9.582835 16.404944
 9646 9.579212 16.404944
 9647 9.575589 16.404944
 9648 9.571966 16.404944
 9649 9.568343 16.404944
 9650 9.564720 16.404944
 9651 9.561097 16.404944
 9652 9.557474 16.404944
 9653 9.553851 16.404944
 9654 9.550228 16.404944
 9655 9.546605 16.404944
 9656 9.542982 16.404944
 9657 9.539359 16.404944
 9658 9.535736 16.404944
 9659 9.532113 16.404944
 9660 9.528490 16.404944
 9661 9.524867 16.404944
 9662 9.521244 16.404944
 9663 9.517621 16.404944
 9664 9.513998 16.404944
 9665 9.510375 16.404944
 9666 9.506752 16.404944
 9667 9.503129 16.404944
 9668 9.499506 16.404944
 9669 9.495883 16.404944
 9670 9.492260 16.404944
 9671 9.488637 16.404944
 9672 9.485014 16.404944
 9673 9.481391 16.404944
 9674 9.477768 16.404944
 9675 9.474145 16.404944
 9676 9.470522 16.404944
 9677 9.466899 16.404944
 9678 9.463276 16.404944
 9679 9.459653 16.404944
 9680 9.456030 16.404944
 9681 9.452407 16.404944
 9682 9.448784 16.404944
 9683 9.445161 16.404944
 9684 9.441538 16.404944
 9685 9.437915 16.404944
 9686 9.434292 16.404944
 9687 9.430669 16.404944
 9688 9.427046 16.404944
 9689 9.423423 16.404944
 9690 9.419800 16.404944
 9691 9.416177 16.404944
 9692 9.412554 16.404944
 9693 9.408931 16.404944
 9694 9.405308 16.404944
 9695 9.401685 16.404944
 9696 9.398062 16.404944
 9697 9.394439 16.404944
 9698 9.390816 16.404944
 9699 9.387193 16.404944
 9700 9.383570 16.404944
 9701 9.379947 16.404944
 9702 9.376324 16.404944
 9703 9.372701 16.404944
 9704 9.369078 16.404944
 9705 9.365455 16.404944
 9706 9.361832 16.404944
 9707 9.358209 16.404944
 9708 9.354586 16.404944
 9709 9.350963 16.404944
 9710 9.347340 16.404944
 9711 9.343717 16.404944
 9712 9.340094 16.404944
 9713 9.336471 16.404944
 9714 9.332848 16.404944
 9715 9.329225 16.404944
 9716 9.325602 16.404944
 9717 9.321979 16.404944
 9718 9.318356 16.404944
 9719 9.314733 16.404944
 9720 9.311110 16.404944
 9721 9.307487 16.404944
 9722 9.303864 16.404944
 9723 9.300241 16.404944
 9724 9.296618 16.404944
 9725 9.292995 16.404944
 9726 9.289372 16.404944
 9727 9.285749 16.404944
 9728 9.282126 16.404944
 9729 9.278503 16.404944
 9730 9.274880 16.404944
 9731 9.271257 16.404944
 9732 9.267634 16.404944
 9733 9.264011 16.404944
 9734 9.260388 16.404944
 9735 9.256765 16.404944
 9736 9.253142 16.404944
 9737 9.249519 16.404944
 9738 9.245896 16.404944
 9739 9.242273 16.404944
 9740 9.238650 16.404944
 9741 9.235027 16.404944
 9742 9.231404 16.404944
 9743 9.227781 16.404944
 9744 9.224158 16.404944
 9745 9.220535 16.404944
 9746 9.216912 16.404944
 9747 9.213289 16.404944
 9748 9.209666 16.404944
 9749 9.206043 16.404944
 9750 9.202420 16.404944
 9751 9.198797 16.404944
 9752 9.195174 16.404944
 9753 9.191551 16.404944
 9754 9.187928 16.404944
 9755 9.184305 16.404944
 9756 9.180682 16.404944
 9757 9.177059 16.404944
 9758 9.173436 16.404944
 9759 9.169813 16.404944
 9760 9.166190 16.404944
 9761 9.162567 16.404944
 9762 9.158944 16.404944
 9763 9.155321 16.404944
 9764 9.151698 16.404944
 9765 9.148075 16.404944
 9766 9.144452 16.404944
 9767 9.140829 16.404944
 9768 9.137206 16.404944
 9769 9.133583 16.404944
 9770 9.129960 16.404944
 9771 9.126337 16.404944
 9772 9.122714 16.404944
 9773 9.119091 16.404944
 9774 9.115468 16.404944
 9775 9.111845 16.404944
 9776 9.108222 16.404944
 9777 9.104599 16.404944
 9778 9.100976 16.404944
 9779 9.097353 16.404944
 9780 9.093730 16.404944
 9781 9.090107 16.404944
 9782 9.086484 16.404944
 9783 9.082861 16.404944
 9784 9.079238 16.404944
 9785 9.075615 16.404944
 9786 9.071992 16.404944
 9787 9.068369 16.404944
 9788 9.064746 16.404944
 9789 9.061123 16.404944
 9790 9.057500 16.404944
 9791 9.053877 16.404944
 9792 9.050254 16.404944
 9793 9.046631 16.404944
 9794 9.043008 16.404944
 9795 9.039385 16.404944
 9796 9.035762 16.404944
 9797 9.032139 16.404944
 9798 9.028516 16.404944
 9799 9.024893 16.404944
 9800 9.021270 16.404944
 9801 9.017647 16.404944
 9802 9.014024 16.404944
 9803 9.010401 16.404944
 9804 9.006778 16.404944
 9805 9.003155 16.404944
 9806 8.999532 16.404944
 9807 8.995909 16.404944
 9808 8.992286 16.404944
 9809 8.988663 16.404944
 9810 8.985040 16.404944
 9811 8.981417 16.404944
 9812 8.977794 16.404944
 9813 8.974171 16.404944
 9814 8.970548 16.404944
 9815 8.966925 16.404944
 9816 8.963302 16.404944
 9817 8.959679 16.404944
 9818 8.956056 16.404944
 9819 8.952433 16.404944
 9820 8.948810 16.404944
 9821 8.945187 16.404944
 9822 8.941564 16.404944
 9823 8.937941 16.404944
 9824 8.934318 16.404944
 9825 8.930695 16.404944
 9826 8.927072 16.404944
 9827 8.923449 16.404944
 9828 8.919826 16.404944
 9829 8.916203 16.404944
 9830 8.912580 16.404944
 9831 8.908957 16.404944
 9832 8.905334 16.404944
 9833 8.901711 16.404944
 9834 8.898088 16.404944
 9835 8.894465 16.404944
 9836 8.890842 16.404944
 9837 8.887219 16.404944
 9838 8.883596 16.404944
 9839 8.879973 16.404944
 9840 8.876350 16.404944
 9841 8.872727 16.404944
 9842 8.869104 16.404944
 9843 8.865481 16.404944
 9844 8.861858 16.404944
 9845 8.858235 16.404944
 9846 8.854612 16.404944
 9847 8.850989 16.404944
 9848 8.847366 16.404944
 9849 8.843743 16.404944
 9850 8.840120 16.404944
 9851 8.836497 16.404944
 9852 8.832874 16.404944
 9853 8.829251 16.404944
 9854 8.825628 16.404944
 9855 8.822005 16.404944
 9856 8.818382 16.404944
 9857 8.814759 16.404944
 9858 8.811136 16.404944
 9859 8.807513 16.404944
 9860 8.803890 16.404944
 9861 8.800267 16.404944
 9862 8.796644 16.404944
 9863 8.793021 16.404944
 9864 8.789398 16.404944
 9865 8.785775 16.404944
 9866 8.782152 16.404944
 9867 8.778529 16.404944
 9868 8.774906 16.404944
 9869 8.771283 16.404944
 9870 8.767660 16.404944
 9871 8.764037 16.404944
 9872 8.760414 16.404944
 9873 8.756791 16.404944
 9874 8.753168 16.404944
 9875 8.749545 16.404944
 9876 8.745922 16.404944
 9877 8.742299 16.404944
 9878 8.738676 16.404944
 9879 8.735053 16.404944
 9880 8.731430 16.404944
 9881 8.727807 16.404944
 9882 8.724184 16.404944
 9883 8.720561 16.404944
 9884 8.716938 16.404944
 9885 8.713315 16.404944
 9886 8.709692 16.404944
 9887 8.706069 16.404944
 9888 8.702446 16.404944
 9889 8.698823 16.404944
 9890 8.695200 16.404944
 9891 8.691577 16.404944
 9892 8.687954 16.404944
 9893 8.684331 16.404944
 9894 8.680708 16.404944
 9895 8.677085 16.404944
 9896 8.673462 16.404944
 9897 8.669839 16.404944
 9898 8.666216 16.404944
 9899 8.662593 16.404944
 9900 8.658970 16.404944
 9901 8.655347 16.404944
 9902 8.651724 16.404944
 9903 8.648101 16.404944
 9904 8.644478 16.404944
 9905 8.640855 16.404944
 9906 8.637232 16.404944
 9907 8.633609 16.404944
 9908 8.629986 16.404944
 9909 8.626363 16.404944
 9910 8.622740 16.404944
 9911 8.619117 16.404944
 9912 8.615494 16.404944
 9913 8.611871 16.404944
 9914 8.608248 16.404944
 9915 8.604625 16.404944
 9916 8.601002 16.404944
 9917 8.597379 16.404944
 9918 8.593756 16.404944
 9919 8.590133 16.404944
 9920 8.586510 16.404944
 9921 8.582887 16.404944
 9922 8.579264 16.404944
 9923 8.575641 16.404944
 9924 8.572018 16.404944
 9925 8.568395 16.404944
 9926 8.564772 16.404944
 9927 8.561149 16.404944
 9928 8.557526 16.404944
 9929 8.553903 16.404944
 9930 8.550280 16.404944
 9931 8.546657 16.404944
 9932 8.543034 16.404944
 9933 8.539411 16.404944
 9934 8.535788 16.404944
 9935 8.532165 16.404944
 9936 8.528542 16.404944
 9937 8.524919 16.404944
 9938 8.521296 16.404944
 9939 8.517673 16.404944
 9940 8.514050 16.404944
 9941 8.510427 16.404944
 9942 8.506804 16.404944
 9943 8.503181 16.404944
 9944 8.499558 16.404944
 9945 8.495935 16.404944
 9946 8.492312 16.404944
 9947 8.488689 16.404944
 9948 8.485066 16.404944
 9949 8.481443 16.404944
 9950 8.477820 16.404944
 9951 8.474197 16.404944
 9952 8.470574 16.404944
 9953 8.466951 16.404944
 9954 8.463328 16.404944
 9955 8.459705 16.404944
 9956 8.456082 16.404944
 9957 8.452459 16.404944
 9958 8.448836 16.404944
 9959 8.445213 16.404944
 9960 8.441590 16.404944
 9961 8.437967 16.404944
 9962 8.434344 16.404944
 9963 8.430721 16.404944
 9964 8.427098 16.404944
 9965 8.423475 16.404944
 9966 8.419852 16.404944
 9967 8.416229 16.404944
 9968 8.412606 16.404944
 9969 8.408983 16.404944
 9970 8.405360 16.404944
 9971 8.401737 16.404944
 9972 8.398114 16.404944
 9973 8.394491 16.404944
 9974 8.390868 16.404944
 9975 8.387245 16.404944
 9976 8.383622 16.404944
 9977 8.379999 16.404944
 9978 8.376376 16.404944
 9979 8.372753 16.404944
 9980 8.369130 16.404944
 9981 8.365507 16.404944
 9982 8.361884 16.404944
 9983 8.358261 16.404944
 9984 8.354638 16.404944
 9985 8.351015 16.404944
 9986 8.347392 16.404944
 9987 8.343769 16.404944
 9988 8.340146 16.404944
 9989 8.336523 16.404944
 9990 8.332900 16.404944
 9991 8.329277 16.404944
 9992 8.325654 16.404944
 9993 8.322031 16.404944
 9994 8.318408 16.404944
 9995 8.314785 16.404944
 9996 8.311162 16.404944
 9997 8.307539 16.404944
 9998 8.303916 16.404944
 9999 8.300293 16.404944
10000 8.296670 16.404944
10001 8.293047 16.404944
10002 8.289424 16.404944
10003 8.285801 16.404944
10004 8.282178 16.404944
10005 8.278555 16.404944
10006 8.274932 16.404944
10007 8.271309 16.404944
10008 8.267686 16.404944
10009 8.264063 16.404944
10010 8.260440 16.404944
10011 8.256817 16.404944
10012 8.253194 16.404944
10013 8.249571 16.404944
10014 8.245948 16.404944
10015 8.242325 16.404944
10016 8.238702 16.404944
10017 8.235079 16.404944
10018 8.231456 16.404944
10019 8.227833 16.404944
10020 8.224210 16.404944
10021 8.220587 16.404944
10022 8.216964 16.404944
10023 8.213341 16.404944
10024 8.209718 16.404944
10025 8.206095 16.404944
10026 8.202472 16.404944
10027 8.198849 16.404944
10028 8.195226 16.404944
10029 8.191603 16.404944
10030 8.187980 16.404944
10031 8.184357 16.404944
10032 8.180734 16.404944
10033 8.177111 16.404944
10034 8.173488 16.404944
10035 8.169865 16.404944
10036 8.166242 16.404944
10037 8.162619 16.404944
10038 8.158996 16.404944
10039 8.155373 16.404944
10040 8.151750 16.404944
10041 8.148127 16.404944
10042 8.144504 16.404944
10043 8.140881 16.404944
10044 8.137258 16.404944
10045 8.133635 16.404944
10046 8.130012 16.404944
10047 8.126389 16.404944
10048 8.122766 16.404944
10049 8.119143 16.404944
10050 8.115520 16.404944
10051 8.111897 16.404944
10052 8.108274 16.404944
10053 8.104651 16.404944
10054 8.101028 16.404944
10055 8.097405 16.404944
10056 8.093782 16.404944
10057 8.090159 16.404944
10058 8.086536 16.404944
10059 8.082913 16.404944
10060 8.079290 16.404944
10061 8.075667 16.404944
10062 8.072044 16.404944
10063 8.068421 16.404944
10064 8.064798 16.404944
10065 8.061175 16.404944
10066 8.057552 16.404944
10067 8.053929 16.404944
10068 8.050306 16.404944
10069 8.046683 16.404944
10070 8.043060 16.404944
10071 8.039437 16.404944
10072 8.035814 16.404944
10073 8.032191 16.404944
10074 8.028568 16.404944
10075 8.024945 16.404944
10076 8.021322 16.404944
10077 8.017699 16.404944
10078 8.014076 16.404944
10079 8.010453 16.404944
10080 8.006830 16.404944
10081 8.003207 16.404944
10082 7.999584 16.404944
10083 7.995961 16.404944
10084 7.992338 16.404944
10085 7.988715 16.404944
10086 7.985092 16.404944
10087 7.981469 16.404944
10088 7.977846 16.404944
10089 7.974223 16.404944
10090 7.970600 16.404944
10091 7.966977 16.404944
10092 7.963354 16.404944
10093 7.959731 16.404944
10094 7.956108 16.404944
10095 7.952485 16.404944
10096 7.948862 16.404944
10097 7.945239 16.404944
10098 7.941616 16.404944
10099 7.937993 16.404944
10100 7.934370 16.404944
10101 7.930747 16.404944
10102 7.927124 16.404944
10103 7.923501 16.404944
10104 7.919878 16.404944
10105 7.916255 16.404944
10106 7.912632 16.404944
10107 7.909009 16.404944
10108 7.905386 16.404944
10109 7.901763 16.404944
10110 7.898140 16.404944
10111 7.894517 16.404944
10112 7.890894 16.404944
10113 7.887271 16.404944
10114 7.883648 16.404944
10115 7.880025 16.404944
10116 7.876402 16.404944
10117 7.872779 16.404944
10118 7.869156 16.404944
10119 7.865533 16.404944
10120 7.861910 16.404944
10121 7.858287 16.404944
10122 7.854664 16.404944
10123 7.851041 16.404944
10124 7.847418 16.404944
10125 7.843795 16.404944
10126 7.840172 16.404944
10127 7.836549 16.404944
10128 7.832926 16.404944
10129 7.829303 16.404944
10130 7.825680 16.404944
10131 7.822057 16.404944
10132 7.818434 16.404944
10133 7.814811 16.404944
10134 7.811188 16.404944
10135 7.807565 16.404944
10136 7.803942 16.404944
10137 7.800319 16.404944
10138 7.796696 16.404944
10139 7.793073 16.404944
10140 7.789450 16.404944
10141 7.785827 16.404944
10142 7.782204 16.404944
10143 7.778581 16.404944
10144 7.774958 16.404944
10145 7.771335 16.404944
10146 7.767712 16.404944
10147 7.764089 16.404944
10148 7.760466 16.404944
10149 7.756843 16.404944
10150 7.753220 16.404944
10151 7.749597 16.404944
10152 7.745974 16.404944
10153 7.742351 16.404944
10154 7.738728 16.404944
10155 7.735105 16.404944
10156 7.731482 16.404944
10157 7.727859 16.404944
10158 7.724236 16.404944
10159 7.720613 16.404944
10160 7.716990 16.404944
10161 7.713367 16.404944
10162 7.709744 16.404944
10163 7.706121 16.404944
10164 7.702498 16.404944
10165 7.698875 16.404944
10166 7.695252 16.404944
10167 7.691629 16.404944
10168 7.688006 16.404944
10169 7.684383 16.404944
10170 7.680760 16.404944
10171 7.677137 16.404944
10172 7.673514 16.404944
10173 7.669891 16.404944
10174 7.666268 16.404944
10175 7.662645 16.404944
10176 7.659022 16.404944
10177 7.655399 16.404944
10178 7.651776 16.404944
10179 7.648153 16.404944
10180 7.644530 16.404944
10181 7.640907 16.404944
10182 7.637284 16.404944
10183 7.633661 16.404944
10184 7.630038 16.404944
10185 7.626415 16.404944
10186 7.622792 16.404944
10187 7.619169 16.404944
10188 7.615546 16.404944
10189 7.611923 16.404944
10190 7.608300 16.404944
10191 7.604677 16.404944
10192 7.601054 16.404944
10193 7.597431 16.404944
10194 7.593808 16.404944
10195 7.590185 16.404944
10196 7.586562 16.404944
10197 7.582939 16.404944
10198 7.579316 16.404944
10199 7.575693 16.404944
10200 7.572070 16.404944
10201 7.568447 16.404944
10202 7.564824 16.404944
10203 7.561201 16.404944
10204 7.557578 16.404944
10205 7.553955 16.404944
10206 7.550332 16.404944
10207 7.546709 16.404944
10208 7.543086 16.404944
10209 7.539463 16.404944
10210 7.535840 16.404944
10211 7.532217 16.404944
10212 7.528594 16.404944
10213 7.524971 16.404944
10214 7.521348 16.404944
10215 7.517725 16.404944
10216 7.514102 16.404944
10217 7.510479 16.404944
10218 7.506856 16.404944
10219 7.503233 16.404944
10220 7.499610 16.404944
10221 7.495987 16.404944
10222 7.492364 16.404944
10223 7.488741 16.404944
10224 7.485118 16.404944
10225 7.481495 16.404944
10226 7.477872 16.404944
10227 7.474249 16.404944
10228 7.470626 16.404944
10229 7.467003 16.404944
10230 7.463380 16.404944
10231 7.459757 16.404944
10232 7.456134 16.404944
10233 7.452511 16.404944
10234 7.448888 16.404944
10235 7.445265 16.404944
10236 7.441642 16.404944
10237 7.438019 16.404944
10238 7.434396 16.404944
10239 7.430773 16.404944
10240 7.427150 16.404944
10241 7.423527 16.404944
10242 7.419904 16.404944
10243 7.416281 16.404944
10244 7.412658 16.404944
10245 7.409035 16.404944
10246 7.405412 16.404944
10247 7.401789 16.404944
10248 7.398166 16.404944
10249 7.394543 16.404944
10250 7.390920 16.404944
10251 7.387297 16.404944
10252 7.383674 16.404944
10253 7.380051 16.404944
10254 7.376428 16.404944
10255 7.372805 16.404944
10256 7.369182 16.404944
10257 7.365559 16.404944
10258 7.361936 16.404944
10259 7.358313 16.404944
10260 7.354690 16.404944
10261 7.351067 16.404944
10262 7.347444 16.404944
10263 7.343821 16.404944
10264 7.340198 16.404944
10265 7.336575 16.404944
10266 7.332952 16.404944
10267 7.329329 16.404944
10268 7.325706 16.404944
10269 7.322083 16.404944
10270 7.318460 16.404944
10271 7.314837 16.404944
10272 7.311214 16.404944
10273 7.311214 16.401321
10274 7.311214 16.397698
10275 7.311214 16.394075
10276 7.311214 16.390452
10277 7.311214 16.386829
10278 7.311214 16.383206
10279 7.311214 16.379583
10280 7.311214 16.375960
10281 7.311214 16.372337
10282 7.311214 16.368714
10283 7.311214 16.365091
10284 7.307591 16.361468
10285 7.307591 16.357845
10286 7.303968 16.354222
10287 7.303968 16.350599
10288 7.300345 16.346976
10289 7.300345 16.343353
10290 7.296722 16.339730
10291 7.296722 16.336107
10292 7.293099 16.332484
10293 7.293099 16.328861
10294 7.289476 16.325238
10295 7.289476 16.321615
10296 7.285853 16.317992
10297 7.282230 16.317992
10298 7.278607 16.314369
10299 7.274984 16.314369
10300 7.271361 16.310746
10301 7.267738 16.310746
10302 7.264115 16.307123
10303 7.260492 16.307123
10304 7.256869 16.303500
10305 7.253246 16.303500
10306 7.249623 16.299877
10307 7.246000 16.299877
10308 7.242377 16.296254
10309 7.238754 16.296254
10310 7.235131 16.296254
10311 7.231508 16.296254
10312 7.227885 16.296254
10313 7.224262 16.292631
10314 7.220639 16.292631
10315 7.217016 16.292631
10316 7.213393 16.289008
10317 7.209770 16.289008
10318 7.206147 16.285385
10319 7.202524 16.285385
10320 7.198901 16.281762
10321 7.195278 16.281762
10322 7.191655 16.278139
10323 7.188032 16.278139
10324 7.184409 16.278139
10325 7.180786 16.278139
10326 7.177163 16.278139
10327 7.173540 16.278139
10328 7.169917 16.278139
10329 7.166294 16.278139
10330 7.162671 16.278139
10331 7.159048 16.278139
10332 7.155425 16.278139
10333 7.151802 16.278139
10334 7.148179 16.278139
10335 7.144556 16.278139
10336 7.140933 16.278139
10337 7.137310 16.278139
10338 7.133687 16.278139
10339 7.130064 16.278139
10340 7.126441 16.278139
10341 7.122818 16.278139
10342 7.119195 16.278139
10343 7.115572 16.278139
10344 7.111949 16.278139
10345 7.108326 16.278139
10346 7.104703 16.278139
10347 7.101080 16.278139
10348 7.097457 16.281762
10349 7.093834 16.281762
10350 7.090211 16.285385
10351 7.086588 16.285385
10352 7.082965 16.289008
10353 7.079342 16.289008
10354 7.075719 16.289008
10355 7.072096 16.289008
10356 7.068473 16.289008
10357 7.064850 16.289008
10358 7.061227 16.289008
10359 7.057604 16.289008
10360 7.053981 16.289008
10361 7.050358 16.289008
10362 7.046735 16.289008
10363 7.043112 16.289008
10364 7.039489 16.289008
10365 7.035866 16.292631
10366 7.032243 16.292631
10367 7.028620 16.292631
10368 7.024997 16.296254
10369 7.021374 16.296254
10370 7.017751 16.299877
10371 7.014128 16.299877
10372 7.010505 16.303500
10373 7.006882 16.303500
10374 7.003259 16.307123
10375 6.999636 16.307123
10376 6.996013 16.310746
10377 6.992390 16.310746
10378 6.988767 16.314369
10379 6.985144 16.314369
10380 6.981521 16.317992
10381 6.977898 16.317992
10382 6.974275 16.321615
10383 6.974275 16.325238
10384 6.970652 16.325238
10385 6.970652 16.321615
10386 6.967029 16.317992
10387 6.963406 16.317992
10388 6.959783 16.314369
10389 6.956160 16.314369
10390 6.952537 16.310746
10391 6.948914 16.310746
10392 6.945291 16.307123
10393 6.941668 16.307123
10394 6.938045 16.303500
10395 6.934422 16.303500
10396 6.930799 16.299877
10397 6.927176 16.299877
10398 6.923553 16.296254
10399 6.919930 16.292631
10400 6.916307 16.289008
10401 6.912684 16.285385
10402 6.909061 16.281762
10403 6.905438 16.278139
10404 6.901815 16.278139
10405 6.898192 16.274516
10406 6.894569 16.274516
10407 6.890946 16.270893
10408 6.887323 16.270893
10409 6.883700 16.267270
10410 6.880077 16.267270
10411 6.876454 16.263647
10412 6.872831 16.263647
10413 6.869208 16.260024
10414 6.865585 16.260024
10415 6.861962 16.256401
10416 6.858339 16.256401
10417 6.854716 16.252778
10418 6.851093 16.252778
10419 6.847470 16.249155
10420 6.843847 16.249155
10421 6.840224 16.249155
10422 6.836601 16.245532
10423 6.832978 16.245532
10424 6.829355 16.241909
10425 6.825732 16.241909
10426 6.822109 16.238286
10427 6.818486 16.238286
10428 6.814863 16.234663
10429 6.811240 16.234663
10430 6.807617 16.231040
10431 6.803994 16.231040
10432 6.800371 16.227417
10433 6.796748 16.227417
10434 6.793125 16.227417
10435 6.789502 16.227417
10436 6.785879 16.227417
10437 6.782256 16.227417
10438 6.778633 16.227417
10439 6.775010 16.227417
10440 6.771387 16.227417
10441 6.767764 16.227417
10442 6.764141 16.227417
10443 6.760518 16.227417
10444 6.756895 16.227417
10445 6.753272 16.227417
10446 6.749649 16.227417
10447 6.746026 16.227417
10448 6.742403 16.227417
10449 6.738780 16.227417
10450 6.735157 16.227417
10451 6.731534 16.227417
10452 6.727911 16.227417
10453 6.724288 16.227417
10454 6.720665 16.227417
10455 6.717042 16.227417
10456 6.713419 16.227417
10457 6.709796 16.227417
10458 6.706173 16.227417
10459 6.702550 16.227417
10460 6.698927 16.227417
10461 6.695304 16.227417
10462 6.691681 16.231040
10463 6.688058 16.231040
10464 6.684435 16.234663
10465 6.680812 16.234663
10466 6.677189 16.238286
10467 6.673566 16.238286
10468 6.669943 16.241909
10469 6.666320 16.241909
10470 6.662697 16.245532
10471 6.659074 16.245532
10472 6.655451 16.249155
10473 6.651828 16.249155
10474 6.648205 16.252778
10475 6.644582 16.252778
10476 6.640959 16.252778
10477 6.637336 16.252778
10478 6.633713 16.252778
10479 6.630090 16.252778
10480 6.626467 16.252778
10481 6.622844 16.252778
10482 6.619221 16.252778
10483 6.615598 16.252778
10484 6.611975 16.252778
10485 6.608352 16.249155
10486 6.604729 16.249155
10487 6.601106 16.245532
10488 6.597483 16.241909
10489 6.593860 16.238286
10490 6.590237 16.234663
10491 6.590237 16.231040
10492 6.586614 16.227417
10493 6.586614 16.223794
10494 6.582991 16.220171
10495 6.579368 16.216548
10496 6.575745 16.216548
10497 6.572122 16.212925
10498 6.568499 16.212925
10499 6.564876 16.209302
10500 6.561253 16.209302
10501 6.557630 16.205679
10502 6.554007 16.205679
10503 6.550384 16.202056
10504 6.546761 16.202056
10505 6.543138 16.198433
10506 6.539515 16.198433
10507 6.535892 16.194810
10508 6.532269 16.194810
10509 6.528646 16.194810
10510 6.525023 16.194810
10511 6.521400 16.194810
10512 6.517777 16.194810
10513 6.514154 16.194810
10514 6.510531 16.194810
10515 6.506908 16.194810
10516 6.503285 16.194810
10517 6.499662 16.194810
10518 6.496039 16.194810
10519 6.492416 16.194810
10520 6.488793 16.194810
10521 6.485170 16.194810
10522 6.481547 16.191187
10523 6.477924 16.191187
10524 6.474301 16.191187
10525 6.470678 16.187564
10526 6.467055 16.187564
10527 6.463432 16.187564
10528 6.459809 16.187564
10529 6.456186 16.183941
10530 6.452563 16.183941
10531 6.448940 16.180318
10532 6.445317 16.180318
10533 6.441694 16.176695
10534 6.438071 16.176695
10535 6.434448 16.173072
10536 6.430825 16.173072
10537 6.427202 16.173072
10538 6.423579 16.169449
10539 6.419956 16.169449
10540 6.416333 16.169449
10541 6.412710 16.169449
10542 6.409087 16.169449
10543 6.405464 16.169449
10544 6.401841 16.169449
10545 6.398218 16.169449
10546 6.394595 16.169449
10547 6.390972 16.169449
10548 6.387349 16.169449
10549 6.383726 16.169449
10550 6.380103 16.169449
10551 6.376480 16.169449
10552 6.372857 16.169449
10553 6.369234 16.169449
10554 6.365611 16.169449
10555 6.361988 16.169449
10556 6.358365 16.169449
10557 6.354742 16.169449
10558 6.351119 16.169449
10559 6.347496 16.169449
10560 6.343873 16.169449
10561 6.340250 16.169449
10562 6.336627 16.169449
10563 6.333004 16.169449
10564 6.329381 16.169449
10565 6.325758 16.169449
10566 6.322135 16.169449
10567 6.318512 16.169449
10568 6.314889 16.169449
10569 6.311266 16.169449
10570 6.307643 16.169449
10571 6.304020 16.173072
10572 6.300397 16.173072
10573 6.296774 16.176695
10574 6.293151 16.176695
10575 6.289528 16.180318
10576 6.285905 16.180318
10577 6.282282 16.183941
10578 6.278659 16.183941
10579 6.275036 16.187564
10580 6.271413 16.187564
10581 6.267790 16.191187
10582 6.264167 16.191187
10583 6.260544 16.194810
10584 6.256921 16.198433
10585 6.253298 16.198433
10586 6.249675 16.202056
10587 6.246052 16.202056
10588 6.242429 16.202056
10589 6.238806 16.202056
10590 6.235183 16.202056
10591 6.231560 16.205679
10592 6.227937 16.202056
10593 6.224314 16.202056
10594 6.220691 16.202056
10595 6.217068 16.198433
10596 6.213445 16.198433
10597 6.209822 16.194810
10598 6.206199 16.194810
10599 6.202576 16.191187
10600 6.198953 16.191187
10601 6.195330 16.187564
10602 6.191707 16.187564
10603 6.188084 16.187564
10604 6.184461 16.187564
10605 6.180838 16.187564
10606 6.177215 16.187564
10607 6.173592 16.187564
10608 6.169969 16.187564
10609 6.166346 16.187564
10610 6.162723 16.187564
10611 6.159100 16.187564
10612 6.155477 16.187564
10613 6.151854 16.187564
10614 6.148231 16.187564
10615 6.144608 16.187564
10616 6.140985 16.187564
10617 6.137362 16.183941
10618 6.133739 16.183941
10619 6.130116 16.180318
10620 6.126493 16.180318
10621 6.122870 16.180318
10622 6.119247 16.180318
10623 6.115624 16.180318
10624 6.112001 16.180318
10625 6.108378 16.180318
10626 6.104755 16.180318
10627 6.101132 16.180318
10628 6.097509 16.180318
10629 6.093886 16.180318
10630 6.090263 16.180318
10631 6.086640 16.180318
10632 6.083017 16.180318
10633 6.079394 16.180318
10634 6.075771 16.180318
10635 6.072148 16.180318
10636 6.068525 16.180318
10637 6.064902 16.180318
10638 6.061279 16.180318
10639 6.057656 16.180318
10640 6.054033 16.180318
10641 6.050410 16.180318
10642 6.046787 16.180318
10643 6.043164 16.180318
10644 6.039541 16.180318
10645 6.035918 16.180318
10646 6.032295 16.180318
10647 6.028672 16.180318
10648 6.025049 16.180318
10649 6.021426 16.180318
10650 6.017803 16.180318
10651 6.014180 16.180318
10652 6.010557 16.180318
10653 6.006934 16.180318
10654 6.003311 16.180318
10655 5.999688 16.180318
10656 5.996065 16.180318
10657 5.992442 16.180318
10658 5.988819 16.183941
10659 5.985196 16.183941
10660 5.981573 16.183941
10661 5.977950 16.183941
10662 5.974327 16.183941
10663 5.970704 16.183941
10664 5.967081 16.183941
10665 5.963458 16.183941
10666 5.959835 16.183941
10667 5.956212 16.183941
10668 5.952589 16.183941
10669 5.948966 16.183941
10670 5.945343 16.183941
10671 5.941720 16.183941
10672 5.938097 16.183941
10673 5.934474 16.183941
10674 5.930851 16.183941
10675 5.927228 16.183941
10676 5.923605 16.183941
10677 5.919982 16.183941
10678 5.916359 16.183941
10679 5.912736 16.187564
10680 5.909113 16.187564
10681 5.905490 16.191187
10682 5.901867 16.191187
10683 5.898244 16.194810
10684 5.894621 16.194810
10685 5.890998 16.198433
10686 5.887375 16.198433
10687 5.883752 16.202056
10688 5.880129 16.202056
10689 5.876506 16.205679
10690 5.872883 16.205679
10691 5.869260 16.209302
10692 5.865637 16.212925
10693 5.862014 16.216548
10694 5.858391 16.220171
10695 5.854768 16.223794
10696 5.851145 16.223794
10697 5.847522 16.227417
10698 5.843899 16.227417
10699 5.840276 16.227417
10700 5.836653 16.227417
10701 5.833030 16.227417
10702 5.829407 16.227417
10703 5.825784 16.227417
10704 5.822161 16.227417
10705 5.818538 16.227417
10706 5.814915 16.227417
10707 5.811292 16.223794
10708 5.807669 16.223794
10709 5.804046 16.220171
10710 5.800423 16.220171
10711 5.796800 16.216548
10712 5.793177 16.212925
10713 5.789554 16.212925
10714 5.785931 16.209302
10715 5.782308 16.209302
10716 5.778685 16.205679
10717 5.775062 16.205679
10718 5.771439 16.202056
10719 5.767816 16.202056
10720 5.764193 16.198433
10721 5.760570 16.198433
10722 5.756947 16.194810
10723 5.753324 16.194810
10724 5.749701 16.191187
10725 5.746078 16.191187
10726 5.742455 16.191187
10727 5.738832 16.191187
10728 5.735209 16.191187
10729 5.731586 16.191187
10730 5.727963 16.191187
10731 5.724340 16.191187
10732 5.720717 16.191187
10733 5.717094 16.191187
10734 5.713471 16.191187
10735 5.709848 16.191187
10736 5.706225 16.191187
10737 5.702602 16.191187
10738 5.698979 16.191187
10739 5.695356 16.191187
10740 5.691733 16.191187
10741 5.688110 16.191187
10742 5.684487 16.191187
10743 5.680864 16.191187
10744 5.677241 16.191187
10745 5.673618 16.191187
10746 5.669995 16.191187
10747 5.666372 16.191187
10748 5.662749 16.187564
10749 5.659126 16.187564
10750 5.655503 16.187564
10751 5.651880 16.187564
10752 5.648257 16.183941
10753 5.644634 16.183941
10754 5.641011 16.180318
10755 5.637388 16.180318
10756 5.633765 16.176695
10757 5.630142 16.176695
10758 5.626519 16.176695
10759 5.622896 16.176695
10760 5.619273 16.176695
10761 5.615650 16.176695
10762 5.612027 16.176695
10763 5.608404 16.176695
10764 5.604781 16.176695
10765 5.601158 16.176695
10766 5.597535 16.176695
10767 5.593912 16.176695
10768 5.590289 16.176695
10769 5.586666 16.176695
10770 5.583043 16.176695
10771 5.579420 16.176695
10772 5.575797 16.176695
10773 5.572174 16.176695
10774 5.568551 16.176695
10775 5.564928 16.176695
10776 5.561305 16.176695
10777 5.557682 16.176695
10778 5.554059 16.176695
10779 5.550436 16.180318
10780 5.546813 16.180318
10781 5.543190 16.183941
10782 5.539567 16.183941
10783 5.535944 16.187564
10784 5.532321 16.187564
10785 5.528698 16.187564
10786 5.525075 16.187564
10787 5.521452 16.191187
10788 5.517829 16.191187
10789 5.514206 16.191187
10790 5.510583 16.191187
10791 5.506960 16.194810
10792 5.503337 16.194810
10793 5.499714 16.198433
10794 5.496091 16.198433
10795 5.492468 16.198433
10796 5.488845 16.198433
10797 5.485222 16.198433
10798 5.481599 16.198433
10799 5.477976 16.198433
10800 5.474353 16.198433
10801 5.470730 16.198433
10802 5.467107 16.198433
10803 5.463484 16.198433
10804 5.459861 16.198433
10805 5.456238 16.198433
10806 5.452615 16.198433
10807 5.448992 16.198433
10808 5.445369 16.198433
10809 5.441746 16.198433
10810 5.438123 16.198433
10811 5.434500 16.198433
10812 5.430877 16.194810
10813 5.427254 16.194810
10814 5.423631 16.191187
10815 5.420008 16.191187
10816 5.416385 16.187564
10817 5.412762 16.187564
10818 5.409139 16.183941
10819 5.405516 16.183941
10820 5.401893 16.183941
10821 5.398270 16.183941
10822 5.394647 16.183941
10823 5.391024 16.183941
10824 5.387401 16.183941
10825 5.383778 16.183941
10826 5.380155 16.183941
10827 5.376532 16.183941
10828 5.372909 16.183941
10829 5.369286 16.183941
10830 5.365663 16.183941
10831 5.362040 16.183941
10832 5.358417 16.183941
10833 5.354794 16.183941
10834 5.351171 16.183941
10835 5.347548 16.183941
10836 5.343925 16.183941
10837 5.340302 16.183941
10838 5.336679 16.183941
10839 5.333056 16.183941
10840 5.329433 16.183941
10841 5.325810 16.183941
10842 5.322187 16.183941
10843 5.318564 16.183941
10844 5.314941 16.183941
10845 5.311318 16.183941
10846 5.307695 16.187564
10847 5.304072 16.187564
10848 5.300449 16.187564
10849 5.296826 16.183941
10850 5.293203 16.183941
10851 5.289580 16.183941
10852 5.285957 16.180318
10853 5.282334 16.180318
10854 5.278711 16.180318
10855 5.275088 16.180318
10856 5.271465 16.180318
10857 5.267842 16.180318
10858 5.264219 16.180318
10859 5.260596 16.180318
10860 5.256973 16.180318
10861 5.253350 16.180318
10862 5.249727 16.180318
10863 5.246104 16.180318
10864 5.242481 16.180318
10865 5.238858 16.180318
10866 5.235235 16.180318
10867 5.231612 16.180318
10868 5.227989 16.180318
10869 5.224366 16.180318
10870 5.220743 16.180318
10871 5.217120 16.180318
10872 5.213497 16.180318
10873 5.209874 16.180318
10874 5.206251 16.180318
10875 5.202628 16.180318
10876 5.199005 16.180318
10877 5.195382 16.180318
10878 5.191759 16.180318
10879 5.188136 16.180318
10880 5.184513 16.180318
10881 5.180890 16.183941
10882 5.177267 16.183941
10883 5.173644 16.183941
10884 5.170021 16.183941
10885 5.166398 16.183941
10886 5.162775 16.183941
10887 5.159152 16.183941
10888 5.155529 16.180318
10889 5.151906 16.180318
10890 5.148283 16.176695
10891 5.144660 16.176695
10892 5.141037 16.173072
10893 5.137414 16.173072
10894 5.133791 16.169449
10895 5.130168 16.169449
10896 5.126545 16.165826
10897 5.122922 16.165826
10898 5.119299 16.165826
10899 5.115676 16.162203
10900 5.112053 16.162203
10901 5.108430 16.162203
10902 5.104807 16.162203
10903 5.101184 16.162203
10904 5.097561 16.162203
10905 5.093938 16.162203
10906 5.090315 16.162203
10907 5.086692 16.162203
10908 5.083069 16.162203
10909 5.079446 16.162203
10910 5.075823 16.162203
10911 5.072200 16.162203
10912 5.068577 16.162203
10913 5.064954 16.158580
10914 5.061331 16.158580
10915 5.057708 16.154957
10916 5.054085 16.154957
10917 5.050462 16.151334
10918 5.046839 16.151334
10919 5.043216 16.151334
10920 5.039593 16.147711
10921 5.035970 16.147711
10922 5.032347 16.147711
10923 5.028724 16.144088
10924 5.025101 16.144088
10925 5.021478 16.144088
10926 5.017855 16.144088
10927 5.014232 16.144088
10928 5.010609 16.144088
10929 5.006986 16.144088
10930 5.003363 16.144088
10931 4.999740 16.144088
10932 4.996117 16.140465
10933 4.992494 16.140465
10934 4.988871 16.136842
10935 4.985248 16.136842
10936 4.981625 16.136842
10937 4.978002 16.133219
10938 4.974379 16.133219
10939 4.970756 16.129596
10940 4.967133 16.129596
10941 4.963510 16.125973
10942 4.959887 16.125973
10943 4.956264 16.122350
10944 4.952641 16.122350
10945 4.949018 16.118727
10946 4.945395 16.118727
10947 4.941772 16.115104
10948 4.938149 16.115104
10949 4.934526 16.115104
10950 4.930903 16.115104
10951 4.927280 16.115104
10952 4.923657 16.115104
10953 4.920034 16.115104
10954 4.916411 16.115104
10955 4.912788 16.115104
10956 4.909165 16.115104
10957 4.905542 16.115104
10958 4.901919 16.115104
10959 4.898296 16.115104
10960 4.894673 16.115104
10961 4.891050 16.115104
10962 4.887427 16.115104
10963 4.883804 16.115104
10964 4.880181 16.115104
10965 4.876558 16.115104
10966 4.872935 16.115104
10967 4.869312 16.115104
10968 4.865689 16.115104
10969 4.862066 16.115104
10970 4.858443 16.115104
10971 4.854820 16.115104
10972 4.851197 16.115104
10973 4.847574 16.115104
10974 4.843951 16.115104
10975 4.840328 16.115104
10976 4.836705 16.115104
10977 4.833082 16.115104
10978 4.829459 16.115104
10979 4.825836 16.115104
10980 4.822213 16.115104
10981 4.818590 16.115104
10982 4.814967 16.115104
10983 4.811344 16.115104
10984 4.807721 16.115104
10985 4.804098 16.115104
10986 4.800475 16.115104
10987 4.796852 16.115104
10988 4.793229 16.115104
10989 4.789606 16.115104
10990 4.785983 16.115104
10991 4.782360 16.115104
10992 4.778737 16.118727
10993 4.775114 16.118727
10994 4.771491 16.122350
10995 4.767868 16.122350
10996 4.764245 16.122350
10997 4.760622 16.122350
10998 4.756999 16.122350
10999 4.753376 16.122350
11000 4.749753 16.122350
11001 4.746130 16.118727
11002 4.742507 16.118727
11003 4.738884 16.115104
11004 4.735261 16.115104
11005 4.731638 16.111481
11006 4.728015 16.111481
11007 4.724392 16.107858
11008 4.720769 16.107858
11009 4.717146 16.104235
11010 4.713523 16.104235
11011 4.709900 16.104235
11012 4.706277 16.104235
11013 4.702654 16.104235
11014 4.699031 16.104235
11015 4.695408 16.104235
11016 4.691785 16.104235
11017 4.688162 16.104235
11018 4.684539 16.104235
11019 4.680916 16.104235
11020 4.677293 16.104235
11021 4.673670 16.104235
11022 4.670047 16.104235
11023 4.666424 16.104235
11024 4.662801 16.104235
11025 4.659178 16.104235
11026 4.655555 16.104235
11027 4.651932 16.104235
11028 4.648309 16.104235
11029 4.644686 16.104235
11030 4.641063 16.104235
11031 4.637440 16.104235
11032 4.633817 16.104235
11033 4.630194 16.104235
11034 4.626571 16.107858
11035 4.622948 16.107858
11036 4.619325 16.111481
11037 4.615702 16.111481
11038 4.612079 16.111481
11039 4.608456 16.111481
11040 4.604833 16.111481
11041 4.601210 16.111481
11042 4.597587 16.111481
11043 4.593964 16.111481
11044 4.590341 16.111481
11045 4.586718 16.111481
11046 4.583095 16.111481
11047 4.579472 16.111481
11048 4.575849 16.111481
11049 4.572226 16.111481
11050 4.568603 16.111481
11051 4.564980 16.111481
11052 4.561357 16.111481
11053 4.557734 16.107858
11054 4.554111 16.104235
11055 4.550488 16.100612
11056 4.546865 16.100612
11057 4.543242 16.096989
11058 4.539619 16.096989
11059 4.535996 16.093366
11060 4.532373 16.093366
11061 4.528750 16.089743
11062 4.525127 16.089743
11063 4.521504 16.086120
11064 4.517881 16.086120
11065 4.514258 16.082497
11066 4.510635 16.082497
11067 4.507012 16.078874
11068 4.503389 16.078874
11069 4.499766 16.078874
11070 4.496143 16.078874
11071 4.492520 16.078874
11072 4.488897 16.078874
11073 4.485274 16.078874
11074 4.481651 16.078874
11075 4.478028 16.078874
11076 4.474405 16.078874
11077 4.470782 16.078874
11078 4.467159 16.078874
11079 4.463536 16.078874
11080 4.459913 16.078874
11081 4.456290 16.078874
11082 4.452667 16.078874
11083 4.449044 16.078874
11084 4.445421 16.078874
11085 4.441798 16.078874
11086 4.438175 16.078874
11087 4.434552 16.078874
11088 4.430929 16.078874
11089 4.427306 16.078874
11090 4.423683 16.078874
11091 4.420060 16.078874
11092 4.416437 16.078874
11093 4.412814 16.078874
11094 4.409191 16.078874
11095 4.405568 16.078874
11096 4.401945 16.078874
11097 4.398322 16.078874
11098 4.394699 16.082497
11099 4.391076 16.082497
11100 4.387453 16.086120
11101 4.383830 16.086120
11102 4.380207 16.089743
11103 4.376584 16.089743
11104 4.372961 16.093366
11105 4.369338 16.093366
11106 4.365715 16.096989
11107 4.362092 16.096989
11108 4.358469 16.100612
11109 4.354846 16.100612
11110 4.351223 16.104235
11111 4.347600 16.104235
11112 4.343977 16.104235
11113 4.340354 16.104235
11114 4.336731 16.104235
11115 4.333108 16.104235
11116 4.329485 16.104235
11117 4.325862 16.104235
11118 4.322239 16.107858
11119 4.318616 16.107858
11120 4.314993 16.107858
11121 4.311370 16.107858
11122 4.307747 16.111481
11123 4.304124 16.111481
11124 4.300501 16.115104
11125 4.296878 16.115104
11126 4.293255 16.115104
11127 4.289632 16.115104
11128 4.286009 16.115104
11129 4.282386 16.115104
11130 4.278763 16.115104
11131 4.275140 16.115104
11132 4.271517 16.115104
11133 4.267894 16.115104
11134 4.264271 16.115104
11135 4.260648 16.115104
11136 4.257025 16.115104
11137 4.253402 16.115104
11138 4.249779 16.115104
11139 4.246156 16.115104
11140 4.242533 16.115104
11141 4.238910 16.115104
11142 4.235287 16.115104
11143 4.231664 16.115104
11144 4.228041 16.115104
11145 4.224418 16.115104
11146 4.220795 16.118727
11147 4.217172 16.118727
11148 4.213549 16.122350
11149 4.209926 16.122350
11150 4.206303 16.125973
11151 4.202680 16.125973
11152 4.199057 16.129596
11153 4.195434 16.129596
11154 4.191811 16.133219
11155 4.188188 16.133219
11156 4.184565 16.133219
11157 4.180942 16.133219
11158 4.177319 16.133219
11159 4.173696 16.133219
11160 4.170073 16.129596
11161 4.166450 16.129596
11162 4.162827 16.129596
11163 4.159204 16.129596
11164 4.155581 16.125973
11165 4.151958 16.122350
11166 4.151958 16.118727
11167 4.148335 16.115104
11168 4.144712 16.111481
11169 4.141089 16.107858
11170 4.137466 16.104235
11171 4.133843 16.104235
11172 4.130220 16.100612
11173 4.126597 16.100612
11174 4.122974 16.096989
11175 4.119351 16.096989
11176 4.115728 16.093366
11177 4.112105 16.093366
11178 4.108482 16.089743
11179 4.104859 16.089743
11180 4.101236 16.086120
11181 4.097613 16.086120
11182 4.093990 16.082497
11183 4.090367 16.082497
11184 4.086744 16.082497
11185 4.083121 16.082497
11186 4.079498 16.082497
11187 4.075875 16.082497
11188 4.072252 16.082497
11189 4.068629 16.082497
11190 4.065006 16.082497
11191 4.061383 16.082497
11192 4.057760 16.082497
11193 4.054137 16.082497
11194 4.050514 16.082497
11195 4.046891 16.082497
11196 4.043268 16.082497
11197 4.039645 16.082497
11198 4.036022 16.082497
11199 4.032399 16.082497
11200 4.028776 16.082497
11201 4.025153 16.082497
11202 4.021530 16.082497
11203 4.017907 16.082497
11204 4.014284 16.082497
11205 4.010661 16.082497
11206 4.007038 16.082497
11207 4.003415 16.082497
11208 3.999792 16.082497
11209 3.996169 16.082497
11210 3.992546 16.082497
11211 3.988923 16.082497
11212 3.985300 16.082497
11213 3.981677 16.082497
11214 3.978054 16.082497
11215 3.974431 16.082497
11216 3.970808 16.082497
11217 3.967185 16.082497
11218 3.963562 16.082497
11219 3.959939 16.082497
11220 3.956316 16.082497
11221 3.952693 16.082497
11222 3.949070 16.082497
11223 3.945447 16.082497
11224 3.941824 16.082497
11225 3.938201 16.082497
11226 3.934578 16.082497
11227 3.930955 16.082497
11228 3.927332 16.082497
11229 3.923709 16.082497
11230 3.920086 16.082497
11231 3.916463 16.082497
11232 3.912840 16.082497
11233 3.909217 16.082497
11234 3.905594 16.082497
11235 3.901971 16.082497
11236 3.898348 16.082497
11237 3.894725 16.082497
11238 3.891102 16.082497
11239 3.887479 16.086120
11240 3.883856 16.086120
11241 3.880233 16.082497
11242 3.876610 16.082497
11243 3.872987 16.082497
11244 3.869364 16.082497
11245 3.865741 16.078874
11246 3.862118 16.078874
11247 3.858495 16.075251
11248 3.854872 16.071628
11249 3.851249 16.068005
11250 3.847626 16.064382
11251 3.844003 16.060759
11252 3.840380 16.060759
11253 3.836757 16.057136
11254 3.833134 16.057136
11255 3.829511 16.053513
11256 3.825888 16.053513
11257 3.822265 16.049890
11258 3.818642 16.049890
11259 3.815019 16.046267
11260 3.811396 16.046267
11261 3.807773 16.042644
11262 3.804150 16.042644
11263 3.800527 16.039021
11264 3.796904 16.039021
11265 3.793281 16.039021
11266 3.789658 16.039021
11267 3.786035 16.039021
11268 3.782412 16.039021
11269 3.778789 16.039021
11270 3.775166 16.039021
11271 3.771543 16.035398
11272 3.767920 16.035398
11273 3.764297 16.031775
11274 3.760674 16.031775
11275 3.757051 16.028152
11276 3.753428 16.028152
11277 3.749805 16.024529
11278 3.746182 16.024529
11279 3.742559 16.024529
11280 3.738936 16.024529
11281 3.735313 16.024529
11282 3.731690 16.024529
11283 3.728067 16.024529
11284 3.724444 16.024529
11285 3.720821 16.024529
11286 3.717198 16.024529
11287 3.713575 16.024529
11288 3.709952 16.024529
11289 3.706329 16.024529
11290 3.702706 16.024529
11291 3.699083 16.024529
11292 3.695460 16.024529
11293 3.691837 16.024529
11294 3.688214 16.024529
11295 3.684591 16.024529
11296 3.680968 16.024529
11297 3.677345 16.024529
11298 3.673722 16.024529
11299 3.670099 16.024529
11300 3.666476 16.028152
11301 3.662853 16.028152
11302 3.659230 16.031775
11303 3.655607 16.031775
11304 3.651984 16.035398
11305 3.648361 16.035398
11306 3.644738 16.039021
11307 3.641115 16.039021
11308 3.637492 16.042644
11309 3.633869 16.042644
11310 3.630246 16.046267
11311 3.626623 16.046267
11312 3.623000 16.042644
11313 3.619377 16.042644
11314 3.615754 16.042644
11315 3.612131 16.042644
11316 3.608508 16.039021
11317 3.604885 16.039021
11318 3.601262 16.039021
11319 3.597639 16.039021
11320 3.594016 16.039021
11321 3.590393 16.039021
11322 3.586770 16.035398
11323 3.583147 16.035398
11324 3.579524 16.031775
11325 3.575901 16.031775
11326 3.572278 16.028152
11327 3.568655 16.028152
11328 3.565032 16.024529
11329 3.561409 16.024529
11330 3.557786 16.020906
11331 3.554163 16.020906
11332 3.550540 16.020906
11333 3.546917 16.020906
11334 3.543294 16.020906
11335 3.539671 16.020906
11336 3.536048 16.020906
11337 3.532425 16.020906
11338 3.528802 16.020906
11339 3.525179 16.020906
11340 3.521556 16.020906
11341 3.517933 16.020906
11342 3.514310 16.020906
11343 3.510687 16.020906
11344 3.507064 16.020906
11345 3.503441 16.020906
11346 3.499818 16.020906
11347 3.496195 16.020906
11348 3.492572 16.020906
11349 3.488949 16.020906
11350 3.485326 16.020906
11351 3.481703 16.020906
11352 3.478080 16.020906
11353 3.474457 16.020906
11354 3.470834 16.020906
11355 3.467211 16.020906
11356 3.463588 16.024529
11357 3.459965 16.024529
11358 3.456342 16.028152
11359 3.452719 16.028152
11360 3.449096 16.031775
11361 3.445473 16.031775
11362 3.441850 16.028152
11363 3.438227 16.028152
11364 3.434604 16.028152
11365 3.430981 16.024529
11366 3.427358 16.024529
11367 3.423735 16.020906
11368 3.420112 16.017283
11369 3.416489 16.013660
11370 3.412866 16.010037
11371 3.409243 16.006414
11372 3.405620 16.002791
11373 3.405620 15.999168
11374 3.401997 15.995545
11375 3.401997 15.991922
11376 3.398374 15.988299
11377 3.398374 15.984676
11378 3.394751 15.981053
11379 3.391128 15.977430
11380 3.387505 15.973807
11381 3.383882 15.970184
11382 3.380259 15.966561
11383 3.376636 15.966561
11384 3.373013 15.962938
11385 3.369390 15.959315
11386 3.365767 15.955692
11387 3.362144 15.952069
11388 3.358521 15.948446
11389 3.354898 15.944823
11390 3.351275 15.941200
11391 3.347652 15.941200
11392 3.344029 15.937577
11393 3.340406 15.937577
11394 3.336783 15.933954
11395 3.333160 15.933954
11396 3.329537 15.930331
11397 3.325914 15.930331
11398 3.322291 15.926708
11399 3.318668 15.926708
11400 3.315045 15.923085
11401 3.311422 15.923085
11402 3.307799 15.919462
11403 3.304176 15.915839
11404 3.300553 15.912216
11405 3.300553 15.908593
11406 3.296930 15.904970
11407 3.293307 15.901347
11408 3.289684 15.897724
11409 3.289684 15.894101
11410 3.286061 15.890478
11411 3.286061 15.886855
11412 3.282438 15.883232
11413 3.282438 15.879609
11414 3.282438 15.875986
11415 3.282438 15.872363
11416 3.278815 15.868740
11417 3.278815 15.865117
11418 3.278815 15.861494
11419 3.278815 15.857871
11420 3.278815 15.854248
11421 3.278815 15.850625
11422 3.278815 15.847002
11423 3.278815 15.843379
11424 3.278815 15.839756
11425 3.282438 15.836133
11426 3.282438 15.832510
11427 3.282438 15.828887
11428 3.282438 15.825264
11429 3.282438 15.821641
11430 3.282438 15.818018
11431 3.282438 15.814395
11432 3.282438 15.810772
11433 3.282438 15.807149
11434 3.282438 15.803526
11435 3.282438 15.799903
11436 3.282438 15.796280
11437 3.282438 15.792657
11438 3.282438 15.789034
11439 3.282438 15.785411
11440 3.282438 15.781788
11441 3.282438 15.778165
11442 3.282438 15.774542
11443 3.282438 15.770919
11444 3.282438 15.767296
11445 3.282438 15.763673
11446 3.282438 15.760050
11447 3.282438 15.756427
11448 3.278815 15.752804
11449 3.278815 15.749181
11450 3.275192 15.745558
11451 3.275192 15.741935
11452 3.271569 15.738312
11453 3.271569 15.734689
11454 3.267946 15.731066
11455 3.267946 15.727443
11456 3.264323 15.723820
11457 3.264323 15.720197
11458 3.260700 15.716574
11459 3.260700 15.712951
11460 3.257077 15.709328
11461 3.253454 15.705705
11462 3.249831 15.702082
11463 3.246208 15.698459
11464 3.242585 15.694836
11465 3.238962 15.691213
11466 3.235339 15.687590
11467 3.231716 15.683967
11468 3.228093 15.680344
11469 3.224470 15.676721
11470 3.220847 15.673098
11471 3.220847 15.669475
11472 3.217224 15.665852
11473 3.217224 15.662229
11474 3.217224 15.658606
11475 3.213601 15.654983
11476 3.213601 15.651360
11477 3.209978 15.647737
11478 3.209978 15.644114
11479 3.206355 15.640491
11480 3.206355 15.636868
11481 3.202732 15.633245
11482 3.202732 15.629622
11483 3.199109 15.625999
11484 3.199109 15.622376
11485 3.195486 15.618753
11486 3.195486 15.615130
11487 3.191863 15.611507
11488 3.188240 15.607884
11489 3.184617 15.604261
11490 3.180994 15.600638
11491 3.180994 15.597015
11492 3.177371 15.593392
11493 3.177371 15.589769
11494 3.173748 15.586146
11495 3.173748 15.582523
11496 3.173748 15.578900
11497 3.173748 15.575277
11498 3.173748 15.571654
11499 3.173748 15.568031
11500 3.173748 15.564408
11501 3.173748 15.560785
11502 3.173748 15.557162
11503 3.173748 15.553539
11504 3.173748 15.549916
11505 3.173748 15.546293
11506 3.173748 15.542670
11507 3.173748 15.539047
11508 3.173748 15.535424
11509 3.173748 15.531801
11510 3.173748 15.528178
11511 3.173748 15.524555
11512 3.173748 15.520932
11513 3.173748 15.517309
11514 3.173748 15.513686
11515 3.173748 15.510063
11516 3.173748 15.506440
11517 3.170125 15.502817
11518 3.170125 15.499194
11519 3.166502 15.495571
11520 3.166502 15.491948
11521 3.162879 15.488325
11522 3.162879 15.484702
11523 3.159256 15.481079
11524 3.159256 15.477456
11525 3.155633 15.473833
11526 3.155633 15.470210
11527 3.152010 15.466587
11528 3.152010 15.462964
11529 3.148387 15.459341
11530 3.148387 15.455718
11531 3.148387 15.452095
11532 3.148387 15.448472
11533 3.148387 15.444849
11534 3.148387 15.441226
11535 3.148387 15.437603
11536 3.148387 15.433980
11537 3.148387 15.430357
11538 3.148387 15.426734
11539 3.144764 15.423111
11540 3.144764 15.419488
11541 3.141141 15.415865
11542 3.141141 15.412242
11543 3.137518 15.408619
11544 3.137518 15.404996
11545 3.133895 15.401373
11546 3.133895 15.397750
11547 3.130272 15.394127
11548 3.130272 15.390504
11549 3.126649 15.386881
11550 3.126649 15.383258
11551 3.123026 15.379635
11552 3.119403 15.376012
11553 3.115780 15.372389
11554 3.115780 15.368766
11555 3.115780 15.365143
11556 3.115780 15.361520
11557 3.115780 15.357897
11558 3.115780 15.354274
11559 3.115780 15.350651
11560 3.115780 15.347028
11561 3.115780 15.343405
11562 3.115780 15.339782
11563 3.115780 15.336159
11564 3.115780 15.332536
11565 3.115780 15.328913
11566 3.115780 15.325290
11567 3.115780 15.321667
11568 3.115780 15.318044
11569 3.115780 15.314421
11570 3.115780 15.310798
11571 3.115780 15.307175
11572 3.115780 15.303552
11573 3.115780 15.299929
11574 3.115780 15.296306
11575 3.115780 15.292683
11576 3.115780 15.289060
11577 3.115780 15.285437
11578 3.115780 15.281814
11579 3.115780 15.278191
11580 3.112157 15.274568
11581 3.112157 15.270945
11582 3.108534 15.267322
11583 3.108534 15.263699
11584 3.104911 15.260076
11585 3.104911 15.256453
11586 3.101288 15.252830
11587 3.101288 15.249207
11588 3.097665 15.245584
11589 3.097665 15.241961
11590 3.094042 15.238338
11591 3.094042 15.234715
11592 3.090419 15.231092
11593 3.086796 15.231092
11594 3.083173 15.227469
11595 3.079550 15.227469
11596 3.075927 15.223846
11597 3.072304 15.223846
11598 3.068681 15.220223
11599 3.065058 15.220223
11600 3.061435 15.216600
11601 3.057812 15.216600
11602 3.054189 15.212977
11603 3.050566 15.212977
11604 3.046943 15.209354
11605 3.043320 15.209354
11606 3.039697 15.209354
11607 3.036074 15.205731
11608 3.032451 15.205731
11609 3.032451 15.202108
11610 3.028828 15.198485
11611 3.025205 15.194862
11612 3.025205 15.191239
11613 3.025205 15.187616
11614 3.025205 15.183993
11615 3.025205 15.180370
11616 3.021582 15.176747
11617 3.021582 15.173124
11618 3.021582 15.169501
11619 3.021582 15.165878
11620 3.021582 15.162255
11621 3.021582 15.158632
11622 3.021582 15.155009
11623 3.021582 15.151386
11624 3.021582 15.147763
11625 3.021582 15.144140
11626 3.021582 15.140517
11627 3.021582 15.136894
11628 3.021582 15.133271
11629 3.021582 15.129648
11630 3.021582 15.126025
11631 3.021582 15.122402
11632 3.021582 15.118779
11633 3.021582 15.115156
11634 3.021582 15.111533
11635 3.017959 15.107910
11636 3.017959 15.104287
11637 3.014336 15.100664
11638 3.014336 15.097041
11639 3.010713 15.093418
11640 3.010713 15.089795
11641 3.007090 15.086172
11642 3.007090 15.082549
11643 3.003467 15.078926
11644 3.003467 15.075303
11645 2.999844 15.071680
11646 2.999844 15.068057
11647 2.996221 15.064434
11648 2.996221 15.060811
11649 2.992598 15.057188
11650 2.992598 15.053565
11651 2.988975 15.049942
11652 2.988975 15.046319
11653 2.985352 15.042696
11654 2.981729 15.039073
11655 2.978106 15.035450
11656 2.974483 15.031827
11657 2.970860 15.028204
11658 2.970860 15.024581
11659 2.970860 15.020958
11660 2.970860 15.017335
11661 2.970860 15.013712
11662 2.970860 15.010089
11663 2.970860 15.006466
11664 2.970860 15.002843
11665 2.970860 14.999220
11666 2.970860 14.995597
11667 2.970860 14.991974
11668 2.970860 14.988351
11669 2.970860 14.984728
11670 2.970860 14.981105
11671 2.967237 14.977482
11672 2.967237 14.973859
11673 2.963614 14.970236
11674 2.963614 14.966613
11675 2.959991 14.962990
11676 2.959991 14.959367
11677 2.956368 14.955744
11678 2.956368 14.952121
11679 2.952745 14.948498
11680 2.952745 14.944875
11681 2.949122 14.941252
11682 2.949122 14.937629
11683 2.945499 14.934006
11684 2.945499 14.930383
11685 2.941876 14.926760
11686 2.941876 14.923137
11687 2.938253 14.919514
11688 2.934630 14.915891
11689 2.934630 14.912268
11690 2.934630 14.908645
11691 2.934630 14.905022
11692 2.934630 14.901399
11693 2.934630 14.897776
11694 2.934630 14.894153
11695 2.934630 14.890530
11696 2.934630 14.886907
11697 2.934630 14.883284
11698 2.934630 14.879661
11699 2.934630 14.876038
11700 2.934630 14.872415
11701 2.934630 14.868792
11702 2.934630 14.865169
11703 2.934630 14.861546
11704 2.934630 14.857923
11705 2.934630 14.854300
11706 2.934630 14.850677
11707 2.934630 14.847054
11708 2.934630 14.843431
11709 2.934630 14.839808
11710 2.934630 14.836185
11711 2.934630 14.832562
11712 2.934630 14.828939
11713 2.934630 14.825316
11714 2.934630 14.821693
11715 2.934630 14.818070
11716 2.931007 14.814447
11717 2.931007 14.810824
11718 2.927384 14.807201
11719 2.927384 14.803578
11720 2.923761 14.799955
11721 2.923761 14.796332
11722 2.920138 14.792709
11723 2.920138 14.789086
11724 2.916515 14.785463
11725 2.916515 14.781840
11726 2.912892 14.778217
11727 2.912892 14.774594
11728 2.909269 14.770971
11729 2.905646 14.767348
11730 2.902023 14.763725
11731 2.898400 14.760102
11732 2.894777 14.756479
11733 2.891154 14.756479
11734 2.887531 14.752856
11735 2.883908 14.752856
11736 2.880285 14.749233
11737 2.876662 14.749233
11738 2.873039 14.745610
11739 2.869416 14.745610
11740 2.869416 14.741987
11741 2.865793 14.738364
11742 2.862170 14.734741
11743 2.862170 14.731118
11744 2.858547 14.727495
11745 2.858547 14.723872
11746 2.854924 14.720249
11747 2.851301 14.716626
11748 2.851301 14.713003
11749 2.847678 14.709380
11750 2.844055 14.705757
11751 2.840432 14.702134
11752 2.836809 14.698511
11753 2.836809 14.694888
11754 2.833186 14.691265
11755 2.833186 14.687642
11756 2.833186 14.684019
11757 2.829563 14.680396
11758 2.829563 14.676773
11759 2.829563 14.673150
11760 2.829563 14.669527
11761 2.829563 14.665904
11762 2.829563 14.662281
11763 2.829563 14.658658
11764 2.829563 14.655035
11765 2.829563 14.651412
11766 2.829563 14.647789
11767 2.829563 14.644166
11768 2.825940 14.640543
11769 2.825940 14.636920
11770 2.825940 14.633297
11771 2.822317 14.629674
11772 2.822317 14.626051
11773 2.818694 14.622428
11774 2.818694 14.618805
11775 2.818694 14.615182
11776 2.818694 14.611559
11777 2.818694 14.607936
11778 2.822317 14.604313
11779 2.822317 14.600690
11780 2.822317 14.597067
11781 2.822317 14.593444
11782 2.822317 14.589821
11783 2.822317 14.586198
11784 2.822317 14.582575
11785 2.822317 14.578952
11786 2.822317 14.575329
11787 2.822317 14.571706
11788 2.822317 14.568083
11789 2.822317 14.564460
11790 2.822317 14.560837
11791 2.822317 14.557214
11792 2.822317 14.553591
11793 2.822317 14.549968
11794 2.822317 14.546345
11795 2.822317 14.542722
11796 2.822317 14.539099
11797 2.822317 14.535476
11798 2.822317 14.531853
11799 2.822317 14.528230
11800 2.822317 14.524607
11801 2.822317 14.520984
11802 2.822317 14.517361
11803 2.822317 14.513738
11804 2.822317 14.510115
11805 2.822317 14.506492
11806 2.822317 14.502869
11807 2.822317 14.499246
11808 2.822317 14.495623
11809 2.822317 14.492000
11810 2.822317 14.488377
11811 2.822317 14.484754
11812 2.818694 14.481131
11813 2.818694 14.477508
11814 2.818694 14.473885
11815 2.815071 14.470262
11816 2.815071 14.466639
11817 2.815071 14.463016
11818 2.811448 14.459393
11819 2.811448 14.455770
11820 2.807825 14.452147
11821 2.807825 14.448524
11822 2.811448 14.444901
11823 2.811448 14.441278
11824 2.815071 14.437655
11825 2.815071 14.434032
11826 2.818694 14.430409
11827 2.818694 14.426786
11828 2.822317 14.423163
11829 2.822317 14.419540
11830 2.825940 14.415917
11831 2.825940 14.412294
11832 2.829563 14.408671
11833 2.829563 14.405048
11834 2.833186 14.401425
11835 2.833186 14.397802
11836 2.833186 14.394179
11837 2.833186 14.390556
11838 2.833186 14.386933
11839 2.833186 14.383310
11840 2.833186 14.379687
11841 2.833186 14.376064
11842 2.836809 14.372441
11843 2.836809 14.368818
11844 2.836809 14.365195
11845 2.836809 14.361572
11846 2.836809 14.357949
11847 2.836809 14.354326
11848 2.836809 14.350703
11849 2.836809 14.347080
11850 2.836809 14.343457
11851 2.836809 14.339834
11852 2.836809 14.336211
11853 2.836809 14.332588
11854 2.836809 14.328965
11855 2.836809 14.325342
11856 2.836809 14.321719
11857 2.836809 14.318096
11858 2.836809 14.314473
11859 2.836809 14.310850
11860 2.836809 14.307227
11861 2.836809 14.303604
11862 2.836809 14.299981
11863 2.836809 14.296358
11864 2.836809 14.292735
11865 2.836809 14.289112
11866 2.836809 14.285489
11867 2.836809 14.281866
11868 2.836809 14.278243
11869 2.836809 14.274620
11870 2.836809 14.270997
11871 2.836809 14.267374
11872 2.836809 14.263751
11873 2.836809 14.260128
11874 2.836809 14.256505
11875 2.836809 14.252882
11876 2.836809 14.249259
11877 2.836809 14.245636
11878 2.836809 14.242013
11879 2.836809 14.238390
11880 2.833186 14.234767
11881 2.833186 14.231144
11882 2.829563 14.227521
11883 2.829563 14.223898
11884 2.825940 14.220275
11885 2.825940 14.216652
11886 2.822317 14.213029
11887 2.822317 14.209406
11888 2.818694 14.205783
11889 2.818694 14.202160
11890 2.815071 14.198537
11891 2.815071 14.194914
11892 2.811448 14.191291
11893 2.807825 14.187668
11894 2.804202 14.184045
11895 2.800579 14.180422
11896 2.800579 14.176799
11897 2.800579 14.173176
11898 2.800579 14.169553
11899 2.800579 14.165930
11900 2.800579 14.162307
11901 2.800579 14.158684
11902 2.800579 14.155061
11903 2.800579 14.151438
11904 2.800579 14.147815
11905 2.800579 14.144192
11906 2.800579 14.140569
11907 2.796956 14.136946
11908 2.796956 14.133323
11909 2.793333 14.129700
11910 2.793333 14.126077
11911 2.789710 14.122454
11912 2.789710 14.118831
11913 2.786087 14.115208
11914 2.786087 14.111585
11915 2.782464 14.107962
11916 2.782464 14.104339
11917 2.778841 14.100716
11918 2.778841 14.097093
11919 2.775218 14.093470
11920 2.771595 14.089847
11921 2.767972 14.089847
11922 2.764349 14.086224
11923 2.760726 14.086224
11924 2.757103 14.082601
11925 2.753480 14.082601
11926 2.749857 14.078978
11927 2.746234 14.078978
11928 2.742611 14.075355
11929 2.738988 14.075355
11930 2.735365 14.071732
11931 2.731742 14.071732
11932 2.728119 14.068109
11933 2.724496 14.068109
11934 2.720873 14.068109
11935 2.720873 14.064486
11936 2.717250 14.060863
11937 2.717250 14.057240
11938 2.713627 14.053617
11939 2.713627 14.049994
11940 2.710004 14.046371
11941 2.710004 14.042748
11942 2.706381 14.039125
11943 2.706381 14.035502
11944 2.702758 14.031879
11945 2.702758 14.028256
11946 2.699135 14.024633
11947 2.699135 14.021010
11948 2.695512 14.017387
11949 2.695512 14.013764
11950 2.691889 14.010141
11951 2.688266 14.006518
11952 2.684643 14.006518
11953 2.681020 14.002895
11954 2.677397 14.002895
11955 2.673774 13.999272
11956 2.670151 13.999272
11957 2.666528 13.995649
11958 2.662905 13.995649
11959 2.659282 13.992026
11960 2.655659 13.992026
11961 2.652036 13.988403
11962 2.648413 13.984780
11963 2.644790 13.984780
11964 2.641167 13.981157
11965 2.637544 13.977534
11966 2.637544 13.973911
11967 2.637544 13.970288
11968 2.633921 13.966665
11969 2.633921 13.963042
11970 2.630298 13.959419
11971 2.630298 13.955796
11972 2.626675 13.952173
11973 2.626675 13.948550
11974 2.626675 13.944927
11975 2.626675 13.941304
11976 2.623052 13.937681
11977 2.623052 13.934058
11978 2.619429 13.930435
11979 2.619429 13.926812
11980 2.615806 13.923189
11981 2.615806 13.919566
11982 2.612183 13.915943
11983 2.612183 13.912320
11984 2.608560 13.908697
11985 2.608560 13.905074
11986 2.604937 13.901451
11987 2.604937 13.897828
11988 2.601314 13.894205
11989 2.597691 13.894205
11990 2.594068 13.890582
11991 2.590445 13.890582
11992 2.586822 13.886959
11993 2.583199 13.886959
11994 2.579576 13.883336
11995 2.575953 13.883336
11996 2.572330 13.879713
11997 2.568707 13.879713
11998 2.565084 13.876090
11999 2.561461 13.876090
12000 2.557838 13.872467
12001 2.554215 13.872467
12002 2.550592 13.868844
12003 2.546969 13.868844
12004 2.543346 13.865221
12005 2.539723 13.865221
12006 2.539723 13.861598
12007 2.536100 13.857975
12008 2.536100 13.854352
12009 2.536100 13.850729
12010 2.536100 13.847106
12011 2.532477 13.843483
12012 2.532477 13.839860
12013 2.532477 13.836237
12014 2.528854 13.832614
12015 2.528854 13.828991
12016 2.525231 13.825368
12017 2.525231 13.821745
12018 2.525231 13.818122
12019 2.525231 13.814499
12020 2.525231 13.810876
12021 2.525231 13.807253
12022 2.525231 13.803630
12023 2.525231 13.800007
12024 2.525231 13.796384
12025 2.525231 13.792761
12026 2.521608 13.789138
12027 2.521608 13.785515
12028 2.517985 13.781892
12029 2.517985 13.778269
12030 2.514362 13.774646
12031 2.514362 13.771023
12032 2.510739 13.767400
12033 2.510739 13.763777
12034 2.507116 13.760154
12035 2.507116 13.756531
12036 2.503493 13.752908
12037 2.503493 13.749285
12038 2.499870 13.745662
12039 2.496247 13.742039
12040 2.492624 13.738416
12041 2.489001 13.734793
12042 2.485378 13.731170
12043 2.481755 13.727547
12044 2.478132 13.723924
12045 2.478132 13.720301
12046 2.478132 13.716678
12047 2.478132 13.713055
12048 2.478132 13.709432
12049 2.478132 13.705809
12050 2.478132 13.702186
12051 2.478132 13.698563
12052 2.478132 13.694940
12053 2.478132 13.691317
12054 2.478132 13.687694
12055 2.478132 13.684071
12056 2.478132 13.680448
12057 2.478132 13.676825
12058 2.474509 13.673202
12059 2.474509 13.669579
12060 2.470886 13.665956
12061 2.470886 13.662333
12062 2.467263 13.658710
12063 2.467263 13.655087
12064 2.463640 13.651464
12065 2.463640 13.647841
12066 2.460017 13.644218
12067 2.460017 13.640595
12068 2.456394 13.636972
12069 2.456394 13.633349
12070 2.452771 13.629726
12071 2.449148 13.626103
12072 2.445525 13.626103
12073 2.441902 13.622480
12074 2.438279 13.618857
12075 2.438279 13.615234
12076 2.434656 13.611611
12077 2.434656 13.607988
12078 2.431033 13.604365
12079 2.431033 13.600742
12080 2.427410 13.597119
12081 2.423787 13.593496
12082 2.420164 13.589873
12083 2.420164 13.586250
12084 2.420164 13.582627
12085 2.420164 13.579004
12086 2.420164 13.575381
12087 2.420164 13.571758
12088 2.420164 13.568135
12089 2.420164 13.564512
12090 2.416541 13.560889
12091 2.416541 13.557266
12092 2.416541 13.553643
12093 2.412918 13.550020
12094 2.412918 13.546397
12095 2.409295 13.542774
12096 2.409295 13.539151
12097 2.412918 13.535528
12098 2.412918 13.531905
12099 2.416541 13.528282
12100 2.416541 13.524659
12101 2.416541 13.521036
12102 2.416541 13.517413
12103 2.416541 13.513790
12104 2.416541 13.510167
12105 2.416541 13.506544
12106 2.416541 13.502921
12107 2.416541 13.499298
12108 2.416541 13.495675
12109 2.416541 13.492052
12110 2.416541 13.488429
12111 2.416541 13.484806
12112 2.416541 13.481183
12113 2.416541 13.477560
12114 2.416541 13.473937
12115 2.416541 13.470314
12116 2.416541 13.466691
12117 2.416541 13.463068
12118 2.416541 13.459445
12119 2.416541 13.455822
12120 2.416541 13.452199
12121 2.416541 13.448576
12122 2.412918 13.444953
12123 2.412918 13.441330
12124 2.409295 13.437707
12125 2.409295 13.434084
12126 2.409295 13.430461
12127 2.409295 13.426838
12128 2.409295 13.423215
12129 2.409295 13.419592
12130 2.409295 13.415969
12131 2.409295 13.412346
12132 2.412918 13.408723
12133 2.416541 13.408723
12134 2.420164 13.405100
12135 2.423787 13.405100
12136 2.427410 13.401477
12137 2.431033 13.397854
12138 2.434656 13.394231
12139 2.434656 13.390608
12140 2.438279 13.386985
12141 2.438279 13.383362
12142 2.441902 13.379739
12143 2.441902 13.376116
12144 2.445525 13.372493
12145 2.445525 13.368870
12146 2.449148 13.365247
12147 2.449148 13.361624
12148 2.452771 13.358001
12149 2.452771 13.354378
12150 2.456394 13.350755
12151 2.456394 13.347132
12152 2.456394 13.343509
12153 2.456394 13.339886
12154 2.456394 13.336263
12155 2.456394 13.332640
12156 2.456394 13.329017
12157 2.456394 13.325394
12158 2.456394 13.321771
12159 2.456394 13.318148
12160 2.456394 13.314525
12161 2.456394 13.310902
12162 2.456394 13.307279
12163 2.456394 13.303656
12164 2.456394 13.300033
12165 2.456394 13.296410
12166 2.456394 13.292787
12167 2.456394 13.289164
12168 2.456394 13.285541
12169 2.456394 13.281918
12170 2.456394 13.278295
12171 2.456394 13.274672
12172 2.456394 13.271049
12173 2.456394 13.267426
12174 2.456394 13.263803
12175 2.456394 13.260180
12176 2.456394 13.256557
12177 2.456394 13.252934
12178 2.456394 13.249311
12179 2.456394 13.245688
12180 2.452771 13.242065
12181 2.452771 13.238442
12182 2.449148 13.234819
12183 2.449148 13.231196
12184 2.445525 13.227573
12185 2.445525 13.223950
12186 2.441902 13.220327
12187 2.441902 13.216704
12188 2.438279 13.213081
12189 2.438279 13.209458
12190 2.434656 13.205835
12191 2.434656 13.202212
12192 2.434656 13.198589
12193 2.434656 13.194966
12194 2.434656 13.191343
12195 2.431033 13.187720
12196 2.431033 13.184097
12197 2.427410 13.180474
12198 2.427410 13.176851
12199 2.423787 13.173228
12200 2.423787 13.169605
12201 2.420164 13.165982
12202 2.420164 13.162359
12203 2.416541 13.158736
12204 2.416541 13.155113
12205 2.412918 13.151490
12206 2.412918 13.147867
12207 2.409295 13.144244
12208 2.405672 13.140621
12209 2.402049 13.136998
12210 2.398426 13.136998
12211 2.394803 13.133375
12212 2.391180 13.133375
12213 2.387557 13.129752
12214 2.383934 13.129752
12215 2.380311 13.126129
12216 2.376688 13.126129
12217 2.373065 13.122506
12218 2.369442 13.122506
12219 2.365819 13.118883
12220 2.362196 13.118883
12221 2.362196 13.115260
12222 2.362196 13.111637
12223 2.362196 13.108014
12224 2.362196 13.104391
12225 2.362196 13.100768
12226 2.362196 13.097145
12227 2.362196 13.093522
12228 2.362196 13.089899
12229 2.362196 13.086276
12230 2.358573 13.082653
12231 2.358573 13.079030
12232 2.354950 13.075407
12233 2.354950 13.071784
12234 2.351327 13.068161
12235 2.351327 13.064538
12236 2.347704 13.060915
12237 2.347704 13.057292
12238 2.344081 13.053669
12239 2.344081 13.050046
12240 2.340458 13.046423
12241 2.340458 13.042800
12242 2.336835 13.039177
12243 2.333212 13.035554
12244 2.329589 13.031931
12245 2.329589 13.028308
12246 2.329589 13.024685
12247 2.329589 13.021062
12248 2.329589 13.017439
12249 2.333212 13.013816
12250 2.333212 13.010193
12251 2.333212 13.006570
12252 2.336835 13.002947
12253 2.336835 12.999324
12254 2.336835 12.995701
12255 2.336835 12.992078
12256 2.336835 12.988455
12257 2.336835 12.984832
12258 2.336835 12.981209
12259 2.336835 12.977586
12260 2.336835 12.973963
12261 2.336835 12.970340
12262 2.336835 12.966717
12263 2.336835 12.963094
12264 2.336835 12.959471
12265 2.336835 12.955848
12266 2.336835 12.952225
12267 2.336835 12.948602
12268 2.336835 12.944979
12269 2.336835 12.941356
12270 2.336835 12.937733
12271 2.336835 12.934110
12272 2.336835 12.930487
12273 2.336835 12.926864
12274 2.336835 12.923241
12275 2.336835 12.919618
12276 2.336835 12.915995
12277 2.336835 12.912372
12278 2.336835 12.908749
12279 2.336835 12.905126
12280 2.336835 12.901503
12281 2.336835 12.897880
12282 2.336835 12.894257
12283 2.336835 12.890634
12284 2.336835 12.887011
12285 2.336835 12.883388
12286 2.336835 12.879765
12287 2.333212 12.876142
12288 2.333212 12.872519
12289 2.329589 12.868896
12290 2.329589 12.865273
12291 2.325966 12.861650
12292 2.325966 12.858027
12293 2.322343 12.854404
12294 2.322343 12.850781
12295 2.318720 12.847158
12296 2.318720 12.843535
12297 2.315097 12.839912
12298 2.315097 12.836289
12299 2.311474 12.832666
12300 2.307851 12.832666
12301 2.304228 12.829043
12302 2.300605 12.829043
12303 2.296982 12.825420
12304 2.293359 12.825420
12305 2.289736 12.821797
12306 2.286113 12.821797
12307 2.282490 12.818174
12308 2.278867 12.818174
12309 2.275244 12.814551
12310 2.271621 12.814551
12311 2.267998 12.810928
12312 2.264375 12.810928
12313 2.260752 12.810928
12314 2.257129 12.810928
12315 2.253506 12.810928
12316 2.249883 12.810928
12317 2.246260 12.810928
12318 2.242637 12.810928
12319 2.239014 12.810928
12320 2.235391 12.807305
12321 2.231768 12.803682
12322 2.228145 12.800059
12323 2.224522 12.796436
12324 2.220899 12.796436
12325 2.217276 12.792813
12326 2.213653 12.789190
12327 2.210030 12.785567
12328 2.206407 12.781944
12329 2.202784 12.781944
12330 2.202784 12.778321
12331 2.199161 12.774698
12332 2.199161 12.771075
12333 2.199161 12.767452
12334 2.199161 12.763829
12335 2.199161 12.760206
12336 2.199161 12.756583
12337 2.199161 12.752960
12338 2.199161 12.749337
12339 2.199161 12.745714
12340 2.199161 12.742091
12341 2.199161 12.738468
12342 2.202784 12.734845
12343 2.202784 12.731222
12344 2.206407 12.727599
12345 2.210030 12.727599
12346 2.213653 12.723976
12347 2.217276 12.723976
12348 2.220899 12.720353
12349 2.224522 12.720353
12350 2.228145 12.716730
12351 2.228145 12.713107
12352 2.231768 12.709484
12353 2.231768 12.705861
12354 2.235391 12.702238
12355 2.235391 12.698615
12356 2.239014 12.694992
12357 2.239014 12.691369
12358 2.242637 12.687746
12359 2.242637 12.684123
12360 2.246260 12.680500
12361 2.246260 12.676877
12362 2.249883 12.673254
12363 2.249883 12.669631
12364 2.249883 12.666008
12365 2.249883 12.662385
12366 2.249883 12.658762
12367 2.249883 12.655139
12368 2.249883 12.651516
12369 2.249883 12.647893
12370 2.249883 12.644270
12371 2.249883 12.640647
12372 2.249883 12.637024
12373 2.249883 12.633401
12374 2.249883 12.629778
12375 2.249883 12.626155
12376 2.249883 12.622532
12377 2.249883 12.618909
12378 2.249883 12.615286
12379 2.249883 12.611663
12380 2.249883 12.608040
12381 2.249883 12.604417
12382 2.249883 12.600794
12383 2.249883 12.597171
12384 2.249883 12.593548
12385 2.249883 12.589925
12386 2.246260 12.586302
12387 2.246260 12.582679
12388 2.242637 12.579056
12389 2.242637 12.575433
12390 2.239014 12.571810
12391 2.239014 12.568187
12392 2.235391 12.564564
12393 2.235391 12.560941
12394 2.231768 12.557318
12395 2.231768 12.553695
12396 2.228145 12.550072
12397 2.228145 12.546449
12398 2.224522 12.542826
12399 2.220899 12.542826
12400 2.217276 12.539203
12401 2.213653 12.535580
12402 2.213653 12.531957
12403 2.210030 12.528334
12404 2.210030 12.524711
12405 2.206407 12.521088
12406 2.206407 12.517465
12407 2.202784 12.513842
12408 2.202784 12.510219
12409 2.199161 12.506596
12410 2.195538 12.502973
12411 2.191915 12.499350
12412 2.188292 12.495727
12413 2.184669 12.492104
12414 2.181046 12.492104
12415 2.177423 12.488481
12416 2.173800 12.484858
12417 2.170177 12.484858
12418 2.166554 12.481235
12419 2.162931 12.481235
12420 2.159308 12.477612
12421 2.155685 12.477612
12422 2.152062 12.473989
12423 2.148439 12.473989
12424 2.144816 12.470366
12425 2.141193 12.470366
12426 2.137570 12.466743
12427 2.133947 12.466743
12428 2.133947 12.463120
12429 2.133947 12.459497
12430 2.133947 12.455874
12431 2.133947 12.452251
12432 2.130324 12.448628
12433 2.130324 12.445005
12434 2.126701 12.441382
12435 2.126701 12.437759
12436 2.123078 12.434136
12437 2.123078 12.430513
12438 2.119455 12.426890
12439 2.119455 12.423267
12440 2.115832 12.419644
12441 2.115832 12.416021
12442 2.112209 12.412398
12443 2.112209 12.408775
12444 2.108586 12.405152
12445 2.104963 12.401529
12446 2.101340 12.397906
12447 2.097717 12.394283
12448 2.094094 12.390660
12449 2.090471 12.387037
12450 2.090471 12.383414
12451 2.090471 12.379791
12452 2.090471 12.376168
12453 2.086848 12.372545
12454 2.086848 12.368922
12455 2.083225 12.365299
12456 2.083225 12.361676
12457 2.079602 12.358053
12458 2.079602 12.354430
12459 2.075979 12.350807
12460 2.075979 12.347184
12461 2.072356 12.343561
12462 2.072356 12.339938
12463 2.068733 12.336315
12464 2.068733 12.332692
12465 2.065110 12.329069
12466 2.061487 12.329069
12467 2.057864 12.325446
12468 2.054241 12.325446
12469 2.050618 12.321823
12470 2.046995 12.321823
12471 2.043372 12.318200
12472 2.039749 12.318200
12473 2.036126 12.314577
12474 2.032503 12.314577
12475 2.028880 12.310954
12476 2.025257 12.310954
12477 2.021634 12.307331
12478 2.018011 12.307331
12479 2.014388 12.307331
12480 2.010765 12.307331
12481 2.007142 12.307331
12482 2.003519 12.307331
12483 1.999896 12.307331
12484 1.996273 12.307331
12485 1.992650 12.307331
12486 1.989027 12.307331
12487 1.985404 12.303708
12488 1.981781 12.300085
12489 1.978158 12.296462
12490 1.974535 12.292839
12491 1.970912 12.289216
12492 1.967289 12.285593
12493 1.963666 12.281970
12494 1.960043 12.278347
12495 1.960043 12.274724
12496 1.960043 12.271101
12497 1.960043 12.267478
12498 1.960043 12.263855
12499 1.960043 12.260232
12500 1.960043 12.256609
12501 1.960043 12.252986
12502 1.960043 12.249363
12503 1.960043 12.245740
12504 1.960043 12.242117
12505 1.960043 12.238494
12506 1.960043 12.234871
12507 1.960043 12.231248
12508 1.960043 12.227625
12509 1.960043 12.224002
12510 1.960043 12.220379
12511 1.960043 12.216756
12512 1.960043 12.213133
12513 1.960043 12.209510
12514 1.960043 12.205887
12515 1.960043 12.202264
12516 1.960043 12.198641
12517 1.960043 12.195018
12518 1.960043 12.191395
12519 1.956420 12.187772
12520 1.956420 12.184149
12521 1.956420 12.180526
12522 1.956420 12.176903
12523 1.956420 12.173280
12524 1.952797 12.169657
12525 1.952797 12.166034
12526 1.952797 12.162411
12527 1.949174 12.158788
12528 1.949174 12.155165
12529 1.945551 12.151542
12530 1.945551 12.147919
12531 1.945551 12.144296
12532 1.945551 12.140673
12533 1.945551 12.137050
12534 1.941928 12.133427
12535 1.941928 12.129804
12536 1.938305 12.126181
12537 1.938305 12.122558
12538 1.934682 12.118935
12539 1.934682 12.115312
12540 1.931059 12.111689
12541 1.931059 12.108066
12542 1.927436 12.104443
12543 1.927436 12.100820
12544 1.923813 12.097197
12545 1.923813 12.093574
12546 1.920190 12.089951
12547 1.916567 12.086328
12548 1.916567 12.082705
12549 1.916567 12.079082
12550 1.912944 12.075459
12551 1.912944 12.071836
12552 1.909321 12.068213
12553 1.909321 12.064590
12554 1.912944 12.060967
12555 1.912944 12.057344
12556 1.916567 12.053721
12557 1.916567 12.050098
12558 1.920190 12.046475
12559 1.920190 12.042852
12560 1.920190 12.039229
12561 1.920190 12.035606
12562 1.920190 12.031983
12563 1.920190 12.028360
12564 1.920190 12.024737
12565 1.920190 12.021114
12566 1.920190 12.017491
12567 1.920190 12.013868
12568 1.920190 12.010245
12569 1.920190 12.006622
12570 1.920190 12.002999
12571 1.920190 11.999376
12572 1.920190 11.995753
12573 1.920190 11.992130
12574 1.920190 11.988507
12575 1.920190 11.984884
12576 1.920190 11.981261
12577 1.920190 11.977638
12578 1.920190 11.974015
12579 1.920190 11.970392
12580 1.920190 11.966769
12581 1.916567 11.963146
12582 1.916567 11.959523
12583 1.912944 11.955900
12584 1.912944 11.952277
12585 1.909321 11.948654
12586 1.909321 11.945031
12587 1.905698 11.941408
12588 1.905698 11.937785
12589 1.902075 11.934162
12590 1.902075 11.930539
12591 1.898452 11.926916
12592 1.898452 11.923293
12593 1.894829 11.919670
12594 1.891206 11.916047
12595 1.891206 11.912424
12596 1.891206 11.908801
12597 1.891206 11.905178
12598 1.891206 11.901555
12599 1.891206 11.897932
12600 1.891206 11.894309
12601 1.891206 11.890686
12602 1.891206 11.887063
12603 1.887583 11.883440
12604 1.887583 11.879817
12605 1.883960 11.876194
12606 1.883960 11.872571
12607 1.880337 11.868948
12608 1.880337 11.865325
12609 1.876714 11.861702
12610 1.876714 11.858079
12611 1.873091 11.854456
12612 1.873091 11.850833
12613 1.869468 11.847210
12614 1.869468 11.843587
12615 1.869468 11.839964
12616 1.869468 11.836341
12617 1.869468 11.832718
12618 1.869468 11.829095
12619 1.869468 11.825472
12620 1.865845 11.821849
12621 1.865845 11.818226
12622 1.862222 11.814603
12623 1.862222 11.810980
12624 1.858599 11.807357
12625 1.858599 11.803734
12626 1.854976 11.800111
12627 1.854976 11.796488
12628 1.851353 11.792865
12629 1.851353 11.789242
12630 1.847730 11.785619
12631 1.847730 11.781996
12632 1.844107 11.778373
12633 1.840484 11.774750
12634 1.836861 11.771127
12635 1.836861 11.767504
12636 1.833238 11.763881
12637 1.833238 11.760258
12638 1.829615 11.756635
12639 1.829615 11.753012
12640 1.825992 11.749389
12641 1.825992 11.745766
12642 1.822369 11.742143
12643 1.818746 11.738520
12644 1.815123 11.734897
12645 1.811500 11.731274
12646 1.807877 11.731274
12647 1.804254 11.727651
12648 1.800631 11.727651
12649 1.797008 11.724028
12650 1.793385 11.724028
12651 1.789762 11.720405
12652 1.786139 11.720405
12653 1.782516 11.716782
12654 1.778893 11.716782
12655 1.775270 11.713159
12656 1.771647 11.709536
12657 1.768024 11.705913
12658 1.764401 11.702290
12659 1.760778 11.698667
12660 1.760778 11.695044
12661 1.764401 11.691421
12662 1.764401 11.687798
12663 1.764401 11.684175
12664 1.768024 11.680552
12665 1.768024 11.676929
12666 1.771647 11.673306
12667 1.771647 11.669683
12668 1.771647 11.666060
12669 1.771647 11.662437
12670 1.771647 11.658814
12671 1.771647 11.655191
12672 1.771647 11.651568
12673 1.771647 11.647945
12674 1.771647 11.644322
12675 1.771647 11.640699
12676 1.771647 11.637076
12677 1.771647 11.633453
12678 1.771647 11.629830
12679 1.771647 11.626207
12680 1.771647 11.622584
12681 1.775270 11.618961
12682 1.775270 11.615338
12683 1.778893 11.611715
12684 1.778893 11.608092
12685 1.782516 11.604469
12686 1.782516 11.600846
12687 1.782516 11.597223
12688 1.782516 11.593600
12689 1.782516 11.589977
12690 1.782516 11.586354
12691 1.782516 11.582731
12692 1.782516 11.579108
12693 1.782516 11.575485
12694 1.782516 11.571862
12695 1.782516 11.568239
12696 1.782516 11.564616
12697 1.782516 11.560993
12698 1.782516 11.557370
12699 1.782516 11.553747
12700 1.782516 11.550124
12701 1.782516 11.546501
12702 1.782516 11.542878
12703 1.782516 11.539255
12704 1.782516 11.535632
12705 1.782516 11.532009
12706 1.782516 11.528386
12707 1.782516 11.524763
12708 1.782516 11.521140
12709 1.778893 11.517517
12710 1.778893 11.513894
12711 1.775270 11.510271
12712 1.775270 11.506648
12713 1.771647 11.503025
12714 1.771647 11.499402
12715 1.768024 11.495779
12716 1.768024 11.492156
12717 1.764401 11.488533
12718 1.764401 11.484910
12719 1.760778 11.481287
12720 1.760778 11.477664
12721 1.757155 11.474041
12722 1.753532 11.474041
12723 1.749909 11.470418
12724 1.746286 11.470418
12725 1.742663 11.466795
12726 1.739040 11.466795
12727 1.735417 11.463172
12728 1.731794 11.463172
12729 1.731794 11.459549
12730 1.728171 11.455926
12731 1.724548 11.452303
12732 1.724548 11.448680
12733 1.720925 11.445057
12734 1.720925 11.441434
12735 1.717302 11.437811
12736 1.717302 11.434188
12737 1.713679 11.430565
12738 1.710056 11.426942
12739 1.710056 11.423319
12740 1.710056 11.419696
12741 1.706433 11.416073
12742 1.706433 11.412450
12743 1.706433 11.408827
12744 1.706433 11.405204
12745 1.706433 11.401581
12746 1.706433 11.397958
12747 1.706433 11.394335
12748 1.706433 11.390712
12749 1.706433 11.387089
12750 1.706433 11.383466
12751 1.706433 11.379843
12752 1.706433 11.376220
12753 1.706433 11.372597
12754 1.706433 11.368974
12755 1.702810 11.365351
12756 1.702810 11.361728
12757 1.699187 11.358105
12758 1.699187 11.354482
12759 1.695564 11.350859
12760 1.695564 11.347236
12761 1.691941 11.343613
12762 1.691941 11.339990
12763 1.688318 11.336367
12764 1.688318 11.332744
12765 1.684695 11.329121
12766 1.684695 11.325498
12767 1.681072 11.321875
12768 1.677449 11.318252
12769 1.677449 11.314629
12770 1.673826 11.311006
12771 1.673826 11.307383
12772 1.670203 11.303760
12773 1.670203 11.300137
12774 1.666580 11.296514
12775 1.666580 11.292891
12776 1.666580 11.289268
12777 1.666580 11.285645
12778 1.666580 11.282022
12779 1.666580 11.278399
12780 1.666580 11.274776
12781 1.666580 11.271153
12782 1.666580 11.267530
12783 1.666580 11.263907
12784 1.666580 11.260284
12785 1.666580 11.256661
12786 1.666580 11.253038
12787 1.666580 11.249415
12788 1.666580 11.245792
12789 1.666580 11.242169
12790 1.666580 11.238546
12791 1.666580 11.234923
12792 1.666580 11.231300
12793 1.666580 11.227677
12794 1.666580 11.224054
12795 1.666580 11.220431
12796 1.662957 11.216808
12797 1.662957 11.213185
12798 1.659334 11.209562
12799 1.659334 11.205939
12800 1.655711 11.202316
12801 1.655711 11.198693
12802 1.652088 11.195070
12803 1.652088 11.191447
12804 1.652088 11.187824
12805 1.648465 11.184201
12806 1.648465 11.180578
12807 1.648465 11.176955
12808 1.648465 11.173332
12809 1.648465 11.169709
12810 1.648465 11.166086
12811 1.648465 11.162463
12812 1.648465 11.158840
12813 1.648465 11.155217
12814 1.648465 11.151594
12815 1.644842 11.147971
12816 1.644842 11.144348
12817 1.641219 11.140725
12818 1.641219 11.137102
12819 1.637596 11.133479
12820 1.637596 11.129856
12821 1.633973 11.126233
12822 1.633973 11.122610
12823 1.630350 11.118987
12824 1.630350 11.115364
12825 1.626727 11.111741
12826 1.626727 11.108118
12827 1.623104 11.104495
12828 1.619481 11.100872
12829 1.615858 11.100872
12830 1.612235 11.097249
12831 1.608612 11.093626
12832 1.604989 11.090003
12833 1.601366 11.086380
12834 1.597743 11.082757
12835 1.594120 11.079134
12836 1.590497 11.075511
12837 1.586874 11.071888
12838 1.583251 11.068265
12839 1.583251 11.064642
12840 1.583251 11.061019
12841 1.583251 11.057396
12842 1.583251 11.053773
12843 1.583251 11.050150
12844 1.583251 11.046527
12845 1.583251 11.042904
12846 1.579628 11.039281
12847 1.579628 11.035658
12848 1.576005 11.032035
12849 1.576005 11.028412
12850 1.572382 11.024789
12851 1.572382 11.021166
12852 1.568759 11.017543
12853 1.568759 11.013920
12854 1.565136 11.010297
12855 1.565136 11.006674
12856 1.561513 11.003051
12857 1.561513 10.999428
12858 1.557890 10.995805
12859 1.554267 10.992182
12860 1.550644 10.988559
12861 1.547021 10.984936
12862 1.543398 10.981313
12863 1.539775 10.977690
12864 1.539775 10.974067
12865 1.539775 10.970444
12866 1.539775 10.966821
12867 1.539775 10.963198
12868 1.539775 10.959575
12869 1.539775 10.955952
12870 1.539775 10.952329
12871 1.539775 10.948706
12872 1.539775 10.945083
12873 1.539775 10.941460
12874 1.539775 10.937837
12875 1.539775 10.934214
12876 1.539775 10.930591
12877 1.539775 10.926968
12878 1.539775 10.923345
12879 1.539775 10.919722
12880 1.539775 10.916099
12881 1.539775 10.912476
12882 1.539775 10.908853
12883 1.539775 10.905230
12884 1.539775 10.901607
12885 1.539775 10.897984
12886 1.539775 10.894361
12887 1.539775 10.890738
12888 1.536152 10.887115
12889 1.536152 10.883492
12890 1.532529 10.879869
12891 1.532529 10.876246
12892 1.528906 10.872623
12893 1.528906 10.869000
12894 1.525283 10.865377
12895 1.525283 10.861754
12896 1.521660 10.858131
12897 1.521660 10.854508
12898 1.518037 10.850885
12899 1.518037 10.847262
12900 1.514414 10.843639
12901 1.510791 10.840016
12902 1.507168 10.836393
12903 1.503545 10.832770
12904 1.503545 10.829147
12905 1.503545 10.825524
12906 1.503545 10.821901
12907 1.503545 10.818278
12908 1.503545 10.814655
12909 1.503545 10.811032
12910 1.503545 10.807409
12911 1.503545 10.803786
12912 1.503545 10.800163
12913 1.503545 10.796540
12914 1.503545 10.792917
12915 1.503545 10.789294
12916 1.503545 10.785671
12917 1.503545 10.782048
12918 1.503545 10.778425
12919 1.503545 10.774802
12920 1.503545 10.771179
12921 1.503545 10.767556
12922 1.503545 10.763933
12923 1.503545 10.760310
12924 1.503545 10.756687
12925 1.503545 10.753064
12926 1.499922 10.749441
12927 1.499922 10.745818
12928 1.496299 10.742195
12929 1.496299 10.738572
12930 1.492676 10.734949
12931 1.492676 10.731326
12932 1.489053 10.727703
12933 1.489053 10.724080
12934 1.485430 10.720457
12935 1.485430 10.716834
12936 1.481807 10.713211
12937 1.481807 10.709588
12938 1.478184 10.705965
12939 1.474561 10.705965
12940 1.470938 10.702342
12941 1.467315 10.702342
12942 1.463692 10.698719
12943 1.460069 10.698719
12944 1.456446 10.695096
12945 1.452823 10.695096
12946 1.449200 10.691473
12947 1.445577 10.691473
12948 1.441954 10.687850
12949 1.438331 10.687850
12950 1.434708 10.684227
12951 1.431085 10.684227
12952 1.431085 10.680604
12953 1.427462 10.676981
12954 1.427462 10.673358
12955 1.423839 10.669735
12956 1.423839 10.666112
12957 1.420216 10.662489
12958 1.416593 10.658866
12959 1.416593 10.655243
12960 1.416593 10.651620
12961 1.416593 10.647997
12962 1.416593 10.644374
12963 1.416593 10.640751
12964 1.416593 10.637128
12965 1.420216 10.633505
12966 1.420216 10.629882
12967 1.423839 10.626259
12968 1.423839 10.622636
12969 1.423839 10.619013
12970 1.423839 10.615390
12971 1.423839 10.611767
12972 1.423839 10.608144
12973 1.423839 10.604521
12974 1.423839 10.600898
12975 1.423839 10.597275
12976 1.423839 10.593652
12977 1.423839 10.590029
12978 1.423839 10.586406
12979 1.423839 10.582783
12980 1.423839 10.579160
12981 1.423839 10.575537
12982 1.423839 10.571914
12983 1.423839 10.568291
12984 1.423839 10.564668
12985 1.423839 10.561045
12986 1.423839 10.557422
12987 1.423839 10.553799
12988 1.423839 10.550176
12989 1.423839 10.546553
12990 1.423839 10.542930
12991 1.420216 10.539307
12992 1.420216 10.535684
12993 1.416593 10.532061
12994 1.416593 10.528438
12995 1.412970 10.524815
12996 1.412970 10.521192
12997 1.409347 10.517569
12998 1.409347 10.513946
12999 1.405724 10.510323
13000 1.405724 10.506700
13001 1.402101 10.503077
13002 1.402101 10.499454
13003 1.398478 10.495831
13004 1.394855 10.495831
13005 1.391232 10.492208
13006 1.387609 10.492208
13007 1.387609 10.488585
13008 1.383986 10.484962
13009 1.383986 10.481339
13010 1.380363 10.477716
13011 1.380363 10.474093
13012 1.376740 10.470470
13013 1.376740 10.466847
13014 1.373117 10.463224
13015 1.373117 10.459601
13016 1.369494 10.455978
13017 1.365871 10.452355
13018 1.362248 10.448732
13019 1.358625 10.445109
13020 1.355002 10.441486
13021 1.351379 10.437863
13022 1.347756 10.437863
13023 1.344133 10.434240
13024 1.340510 10.434240
13025 1.336887 10.430617
13026 1.333264 10.430617
13027 1.329641 10.426994
13028 1.326018 10.426994
13029 1.322395 10.423371
13030 1.318772 10.419748
13031 1.315149 10.419748
13032 1.315149 10.416125
13033 1.311526 10.412502
13034 1.307903 10.408879
13035 1.304280 10.405256
13036 1.300657 10.401633
13037 1.297034 10.398010
13038 1.293411 10.394387
13039 1.289788 10.390764
13040 1.286165 10.387141
13041 1.286165 10.383518
13042 1.286165 10.379895
13043 1.286165 10.376272
13044 1.286165 10.372649
13045 1.286165 10.369026
