# Supplementary material for: Statistical Mapping of Maize Bundle Intensity at the Stem Scale Using Spatial Normalisation of Replicated Images
Source: PLoS One. 2014 Mar 12;9(3):e90673. doi: 10.1371/journal.pone.0090673 (PMC3951278; doi:10.1371/journal.pone.0090673)
Supplement: File S2 — Data files containing bundle positions and slice contours. (ZIP) [file pone.0090673.s002.zip › data/macro/tables/contoursMm/m11aCntMm.txt]

name   x   y
    1 1.039801 9.702394
    2 1.043424 9.702394
    3 1.047047 9.698771
    4 1.050670 9.698771
    5 1.054293 9.695148
    6 1.057916 9.695148
    7 1.061539 9.691525
    8 1.065162 9.691525
    9 1.068785 9.687902
   10 1.072408 9.687902
   11 1.076031 9.684279
   12 1.079654 9.680656
   13 1.079654 9.677033
   14 1.083277 9.673410
   15 1.083277 9.669787
   16 1.086900 9.666164
   17 1.086900 9.662541
   18 1.090523 9.658918
   19 1.090523 9.655295
   20 1.094146 9.651672
   21 1.094146 9.648049
   22 1.097769 9.644426
   23 1.097769 9.640803
   24 1.101392 9.637180
   25 1.101392 9.633557
   26 1.101392 9.629934
   27 1.101392 9.626311
   28 1.101392 9.622688
   29 1.101392 9.619065
   30 1.101392 9.615442
   31 1.101392 9.611819
   32 1.101392 9.608196
   33 1.101392 9.604573
   34 1.101392 9.600950
   35 1.101392 9.597327
   36 1.101392 9.593704
   37 1.101392 9.590081
   38 1.101392 9.586458
   39 1.101392 9.582835
   40 1.101392 9.579212
   41 1.101392 9.575589
   42 1.101392 9.571966
   43 1.101392 9.568343
   44 1.101392 9.564720
   45 1.101392 9.561097
   46 1.101392 9.557474
   47 1.101392 9.553851
   48 1.101392 9.550228
   49 1.101392 9.546605
   50 1.101392 9.542982
   51 1.097769 9.539359
   52 1.097769 9.535736
   53 1.094146 9.532113
   54 1.094146 9.528490
   55 1.090523 9.524867
   56 1.090523 9.521244
   57 1.086900 9.517621
   58 1.086900 9.513998
   59 1.083277 9.510375
   60 1.083277 9.506752
   61 1.079654 9.503129
   62 1.079654 9.499506
   63 1.076031 9.495883
   64 1.076031 9.492260
   65 1.072408 9.488637
   66 1.072408 9.485014
   67 1.068785 9.481391
   68 1.068785 9.477768
   69 1.065162 9.474145
   70 1.065162 9.470522
   71 1.065162 9.466899
   72 1.065162 9.463276
   73 1.065162 9.459653
   74 1.065162 9.456030
   75 1.068785 9.452407
   76 1.068785 9.448784
   77 1.068785 9.445161
   78 1.072408 9.441538
   79 1.076031 9.437915
   80 1.079654 9.434292
   81 1.083277 9.430669
   82 1.086900 9.427046
   83 1.090523 9.423423
   84 1.094146 9.419800
   85 1.097769 9.419800
   86 1.101392 9.416177
   87 1.105015 9.416177
   88 1.108638 9.412554
   89 1.112261 9.412554
   90 1.115884 9.408931
   91 1.119507 9.405308
   92 1.119507 9.401685
   93 1.123130 9.398062
   94 1.123130 9.394439
   95 1.126753 9.390816
   96 1.126753 9.387193
   97 1.130376 9.383570
   98 1.130376 9.379947
   99 1.133999 9.376324
  100 1.133999 9.372701
  101 1.137622 9.369078
  102 1.137622 9.365455
  103 1.141245 9.361832
  104 1.141245 9.358209
  105 1.141245 9.354586
  106 1.141245 9.350963
  107 1.141245 9.347340
  108 1.141245 9.343717
  109 1.141245 9.340094
  110 1.141245 9.336471
  111 1.141245 9.332848
  112 1.141245 9.329225
  113 1.141245 9.325602
  114 1.141245 9.321979
  115 1.141245 9.318356
  116 1.141245 9.314733
  117 1.141245 9.311110
  118 1.141245 9.307487
  119 1.141245 9.303864
  120 1.141245 9.300241
  121 1.141245 9.296618
  122 1.141245 9.292995
  123 1.141245 9.289372
  124 1.141245 9.285749
  125 1.141245 9.282126
  126 1.141245 9.278503
  127 1.141245 9.274880
  128 1.141245 9.271257
  129 1.141245 9.267634
  130 1.141245 9.264011
  131 1.141245 9.260388
  132 1.141245 9.256765
  133 1.141245 9.253142
  134 1.141245 9.249519
  135 1.141245 9.245896
  136 1.141245 9.242273
  137 1.141245 9.238650
  138 1.141245 9.235027
  139 1.141245 9.231404
  140 1.141245 9.227781
  141 1.141245 9.224158
  142 1.141245 9.220535
  143 1.144868 9.216912
  144 1.144868 9.213289
  145 1.148491 9.209666
  146 1.148491 9.206043
  147 1.148491 9.202420
  148 1.152114 9.198797
  149 1.152114 9.195174
  150 1.152114 9.191551
  151 1.155737 9.187928
  152 1.155737 9.184305
  153 1.159360 9.180682
  154 1.159360 9.177059
  155 1.162983 9.173436
  156 1.162983 9.169813
  157 1.166606 9.166190
  158 1.166606 9.162567
  159 1.170229 9.158944
  160 1.170229 9.155321
  161 1.173852 9.151698
  162 1.173852 9.148075
  163 1.177475 9.144452
  164 1.177475 9.140829
  165 1.177475 9.137206
  166 1.177475 9.133583
  167 1.177475 9.129960
  168 1.177475 9.126337
  169 1.177475 9.122714
  170 1.177475 9.119091
  171 1.177475 9.115468
  172 1.177475 9.111845
  173 1.177475 9.108222
  174 1.177475 9.104599
  175 1.177475 9.100976
  176 1.177475 9.097353
  177 1.177475 9.093730
  178 1.177475 9.090107
  179 1.181098 9.086484
  180 1.184721 9.086484
  181 1.188344 9.082861
  182 1.191967 9.082861
  183 1.195590 9.079238
  184 1.199213 9.079238
  185 1.202836 9.075615
  186 1.206459 9.071992
  187 1.206459 9.068369
  188 1.210082 9.064746
  189 1.210082 9.061123
  190 1.213705 9.057500
  191 1.213705 9.053877
  192 1.217328 9.050254
  193 1.217328 9.046631
  194 1.220951 9.043008
  195 1.220951 9.039385
  196 1.224574 9.035762
  197 1.224574 9.032139
  198 1.228197 9.028516
  199 1.228197 9.024893
  200 1.228197 9.021270
  201 1.228197 9.017647
  202 1.228197 9.014024
  203 1.228197 9.010401
  204 1.228197 9.006778
  205 1.228197 9.003155
  206 1.228197 8.999532
  207 1.228197 8.995909
  208 1.228197 8.992286
  209 1.228197 8.988663
  210 1.228197 8.985040
  211 1.228197 8.981417
  212 1.228197 8.977794
  213 1.228197 8.974171
  214 1.228197 8.970548
  215 1.228197 8.966925
  216 1.228197 8.963302
  217 1.228197 8.959679
  218 1.228197 8.956056
  219 1.228197 8.952433
  220 1.228197 8.948810
  221 1.228197 8.945187
  222 1.224574 8.941564
  223 1.224574 8.937941
  224 1.220951 8.934318
  225 1.220951 8.930695
  226 1.217328 8.927072
  227 1.217328 8.923449
  228 1.213705 8.919826
  229 1.213705 8.916203
  230 1.210082 8.912580
  231 1.210082 8.908957
  232 1.206459 8.905334
  233 1.206459 8.901711
  234 1.202836 8.898088
  235 1.202836 8.894465
  236 1.202836 8.890842
  237 1.202836 8.887219
  238 1.202836 8.883596
  239 1.202836 8.879973
  240 1.202836 8.876350
  241 1.202836 8.872727
  242 1.202836 8.869104
  243 1.202836 8.865481
  244 1.202836 8.861858
  245 1.202836 8.858235
  246 1.202836 8.854612
  247 1.202836 8.850989
  248 1.202836 8.847366
  249 1.202836 8.843743
  250 1.202836 8.840120
  251 1.202836 8.836497
  252 1.202836 8.832874
  253 1.202836 8.829251
  254 1.202836 8.825628
  255 1.202836 8.822005
  256 1.202836 8.818382
  257 1.202836 8.814759
  258 1.202836 8.811136
  259 1.202836 8.807513
  260 1.206459 8.803890
  261 1.206459 8.800267
  262 1.210082 8.796644
  263 1.210082 8.793021
  264 1.213705 8.789398
  265 1.213705 8.785775
  266 1.217328 8.782152
  267 1.217328 8.778529
  268 1.220951 8.774906
  269 1.220951 8.771283
  270 1.224574 8.767660
  271 1.224574 8.764037
  272 1.228197 8.760414
  273 1.228197 8.756791
  274 1.228197 8.753168
  275 1.228197 8.749545
  276 1.228197 8.745922
  277 1.228197 8.742299
  278 1.228197 8.738676
  279 1.228197 8.735053
  280 1.228197 8.731430
  281 1.228197 8.727807
  282 1.228197 8.724184
  283 1.228197 8.720561
  284 1.228197 8.716938
  285 1.228197 8.713315
  286 1.228197 8.709692
  287 1.228197 8.706069
  288 1.228197 8.702446
  289 1.228197 8.698823
  290 1.228197 8.695200
  291 1.228197 8.691577
  292 1.228197 8.687954
  293 1.228197 8.684331
  294 1.228197 8.680708
  295 1.228197 8.677085
  296 1.228197 8.673462
  297 1.228197 8.669839
  298 1.224574 8.666216
  299 1.224574 8.662593
  300 1.224574 8.658970
  301 1.224574 8.655347
  302 1.224574 8.651724
  303 1.224574 8.648101
  304 1.224574 8.644478
  305 1.220951 8.640855
  306 1.220951 8.637232
  307 1.220951 8.633609
  308 1.224574 8.629986
  309 1.224574 8.626363
  310 1.228197 8.622740
  311 1.228197 8.619117
  312 1.231820 8.615494
  313 1.235443 8.611871
  314 1.239066 8.608248
  315 1.239066 8.604625
  316 1.242689 8.601002
  317 1.242689 8.597379
  318 1.246312 8.593756
  319 1.246312 8.590133
  320 1.249935 8.586510
  321 1.249935 8.582887
  322 1.253558 8.579264
  323 1.253558 8.575641
  324 1.257181 8.572018
  325 1.257181 8.568395
  326 1.260804 8.564772
  327 1.260804 8.561149
  328 1.260804 8.557526
  329 1.260804 8.553903
  330 1.260804 8.550280
  331 1.260804 8.546657
  332 1.260804 8.543034
  333 1.260804 8.539411
  334 1.260804 8.535788
  335 1.260804 8.532165
  336 1.260804 8.528542
  337 1.260804 8.524919
  338 1.260804 8.521296
  339 1.260804 8.517673
  340 1.260804 8.514050
  341 1.260804 8.510427
  342 1.260804 8.506804
  343 1.260804 8.503181
  344 1.260804 8.499558
  345 1.260804 8.495935
  346 1.260804 8.492312
  347 1.260804 8.488689
  348 1.260804 8.485066
  349 1.260804 8.481443
  350 1.264427 8.477820
  351 1.264427 8.474197
  352 1.264427 8.470574
  353 1.268050 8.466951
  354 1.268050 8.463328
  355 1.271673 8.459705
  356 1.271673 8.456082
  357 1.275296 8.452459
  358 1.275296 8.448836
  359 1.278919 8.445213
  360 1.278919 8.441590
  361 1.278919 8.437967
  362 1.278919 8.434344
  363 1.278919 8.430721
  364 1.278919 8.427098
  365 1.278919 8.423475
  366 1.278919 8.419852
  367 1.278919 8.416229
  368 1.278919 8.412606
  369 1.278919 8.408983
  370 1.278919 8.405360
  371 1.278919 8.401737
  372 1.278919 8.398114
  373 1.282542 8.394491
  374 1.282542 8.390868
  375 1.282542 8.387245
  376 1.282542 8.383622
  377 1.282542 8.379999
  378 1.286165 8.376376
  379 1.286165 8.372753
  380 1.286165 8.369130
  381 1.289788 8.365507
  382 1.289788 8.361884
  383 1.289788 8.358261
  384 1.293411 8.354638
  385 1.293411 8.351015
  386 1.297034 8.347392
  387 1.297034 8.343769
  388 1.297034 8.340146
  389 1.300657 8.336523
  390 1.300657 8.332900
  391 1.300657 8.329277
  392 1.304280 8.325654
  393 1.304280 8.322031
  394 1.307903 8.318408
  395 1.307903 8.314785
  396 1.311526 8.311162
  397 1.311526 8.307539
  398 1.315149 8.303916
  399 1.315149 8.300293
  400 1.318772 8.296670
  401 1.318772 8.293047
  402 1.322395 8.289424
  403 1.322395 8.285801
  404 1.322395 8.282178
  405 1.322395 8.278555
  406 1.322395 8.274932
  407 1.322395 8.271309
  408 1.322395 8.267686
  409 1.322395 8.264063
  410 1.322395 8.260440
  411 1.322395 8.256817
  412 1.322395 8.253194
  413 1.322395 8.249571
  414 1.322395 8.245948
  415 1.322395 8.242325
  416 1.326018 8.238702
  417 1.326018 8.235079
  418 1.329641 8.231456
  419 1.329641 8.227833
  420 1.333264 8.224210
  421 1.333264 8.220587
  422 1.336887 8.216964
  423 1.336887 8.213341
  424 1.340510 8.209718
  425 1.340510 8.206095
  426 1.340510 8.202472
  427 1.340510 8.198849
  428 1.340510 8.195226
  429 1.340510 8.191603
  430 1.340510 8.187980
  431 1.340510 8.184357
  432 1.340510 8.180734
  433 1.340510 8.177111
  434 1.340510 8.173488
  435 1.340510 8.169865
  436 1.340510 8.166242
  437 1.340510 8.162619
  438 1.340510 8.158996
  439 1.340510 8.155373
  440 1.344133 8.151750
  441 1.344133 8.148127
  442 1.344133 8.144504
  443 1.347756 8.140881
  444 1.347756 8.137258
  445 1.347756 8.133635
  446 1.347756 8.130012
  447 1.347756 8.126389
  448 1.347756 8.122766
  449 1.347756 8.119143
  450 1.347756 8.115520
  451 1.347756 8.111897
  452 1.347756 8.108274
  453 1.347756 8.104651
  454 1.347756 8.101028
  455 1.347756 8.097405
  456 1.351379 8.093782
  457 1.355002 8.090159
  458 1.358625 8.086536
  459 1.362248 8.082913
  460 1.365871 8.082913
  461 1.369494 8.079290
  462 1.369494 8.075667
  463 1.373117 8.072044
  464 1.373117 8.068421
  465 1.376740 8.064798
  466 1.376740 8.061175
  467 1.380363 8.057552
  468 1.380363 8.053929
  469 1.383986 8.050306
  470 1.383986 8.046683
  471 1.387609 8.043060
  472 1.387609 8.039437
  473 1.391232 8.035814
  474 1.391232 8.032191
  475 1.391232 8.028568
  476 1.391232 8.024945
  477 1.391232 8.021322
  478 1.391232 8.017699
  479 1.391232 8.014076
  480 1.391232 8.010453
  481 1.391232 8.006830
  482 1.391232 8.003207
  483 1.391232 7.999584
  484 1.391232 7.995961
  485 1.391232 7.992338
  486 1.391232 7.988715
  487 1.391232 7.985092
  488 1.391232 7.981469
  489 1.391232 7.977846
  490 1.391232 7.974223
  491 1.391232 7.970600
  492 1.391232 7.966977
  493 1.391232 7.963354
  494 1.391232 7.959731
  495 1.391232 7.956108
  496 1.391232 7.952485
  497 1.391232 7.948862
  498 1.387609 7.945239
  499 1.387609 7.941616
  500 1.383986 7.937993
  501 1.383986 7.934370
  502 1.380363 7.930747
  503 1.380363 7.927124
  504 1.383986 7.923501
  505 1.383986 7.919878
  506 1.383986 7.916255
  507 1.387609 7.912632
  508 1.387609 7.909009
  509 1.391232 7.905386
  510 1.391232 7.901763
  511 1.394855 7.898140
  512 1.394855 7.894517
  513 1.398478 7.890894
  514 1.398478 7.887271
  515 1.402101 7.883648
  516 1.402101 7.880025
  517 1.402101 7.876402
  518 1.402101 7.872779
  519 1.402101 7.869156
  520 1.402101 7.865533
  521 1.402101 7.861910
  522 1.402101 7.858287
  523 1.402101 7.854664
  524 1.402101 7.851041
  525 1.402101 7.847418
  526 1.402101 7.843795
  527 1.402101 7.840172
  528 1.402101 7.836549
  529 1.402101 7.832926
  530 1.402101 7.829303
  531 1.402101 7.825680
  532 1.402101 7.822057
  533 1.402101 7.818434
  534 1.402101 7.814811
  535 1.402101 7.811188
  536 1.402101 7.807565
  537 1.402101 7.803942
  538 1.402101 7.800319
  539 1.402101 7.796696
  540 1.402101 7.793073
  541 1.402101 7.789450
  542 1.402101 7.785827
  543 1.402101 7.782204
  544 1.402101 7.778581
  545 1.402101 7.774958
  546 1.402101 7.771335
  547 1.402101 7.767712
  548 1.402101 7.764089
  549 1.402101 7.760466
  550 1.402101 7.756843
  551 1.402101 7.753220
  552 1.402101 7.749597
  553 1.402101 7.745974
  554 1.405724 7.742351
  555 1.405724 7.738728
  556 1.409347 7.735105
  557 1.409347 7.731482
  558 1.412970 7.727859
  559 1.412970 7.724236
  560 1.416593 7.720613
  561 1.416593 7.716990
  562 1.420216 7.713367
  563 1.420216 7.709744
  564 1.420216 7.706121
  565 1.420216 7.702498
  566 1.420216 7.698875
  567 1.420216 7.695252
  568 1.420216 7.691629
  569 1.420216 7.688006
  570 1.420216 7.684383
  571 1.420216 7.680760
  572 1.420216 7.677137
  573 1.420216 7.673514
  574 1.420216 7.669891
  575 1.420216 7.666268
  576 1.420216 7.662645
  577 1.420216 7.659022
  578 1.420216 7.655399
  579 1.420216 7.651776
  580 1.420216 7.648153
  581 1.423839 7.644530
  582 1.423839 7.640907
  583 1.427462 7.637284
  584 1.427462 7.633661
  585 1.431085 7.630038
  586 1.431085 7.626415
  587 1.431085 7.622792
  588 1.431085 7.619169
  589 1.431085 7.615546
  590 1.431085 7.611923
  591 1.431085 7.608300
  592 1.431085 7.604677
  593 1.431085 7.601054
  594 1.431085 7.597431
  595 1.431085 7.593808
  596 1.431085 7.590185
  597 1.431085 7.586562
  598 1.431085 7.582939
  599 1.431085 7.579316
  600 1.431085 7.575693
  601 1.431085 7.572070
  602 1.431085 7.568447
  603 1.431085 7.564824
  604 1.431085 7.561201
  605 1.431085 7.557578
  606 1.431085 7.553955
  607 1.431085 7.550332
  608 1.431085 7.546709
  609 1.431085 7.543086
  610 1.431085 7.539463
  611 1.431085 7.535840
  612 1.431085 7.532217
  613 1.431085 7.528594
  614 1.431085 7.524971
  615 1.434708 7.521348
  616 1.434708 7.517725
  617 1.438331 7.514102
  618 1.438331 7.510479
  619 1.441954 7.506856
  620 1.441954 7.503233
  621 1.445577 7.499610
  622 1.449200 7.495987
  623 1.452823 7.495987
  624 1.456446 7.492364
  625 1.460069 7.488741
  626 1.460069 7.485118
  627 1.463692 7.481495
  628 1.463692 7.477872
  629 1.467315 7.474249
  630 1.467315 7.470626
  631 1.470938 7.467003
  632 1.470938 7.463380
  633 1.474561 7.459757
  634 1.474561 7.456134
  635 1.478184 7.452511
  636 1.478184 7.448888
  637 1.481807 7.445265
  638 1.481807 7.441642
  639 1.481807 7.438019
  640 1.481807 7.434396
  641 1.481807 7.430773
  642 1.481807 7.427150
  643 1.481807 7.423527
  644 1.481807 7.419904
  645 1.481807 7.416281
  646 1.481807 7.412658
  647 1.481807 7.409035
  648 1.481807 7.405412
  649 1.481807 7.401789
  650 1.481807 7.398166
  651 1.481807 7.394543
  652 1.481807 7.390920
  653 1.481807 7.387297
  654 1.481807 7.383674
  655 1.481807 7.380051
  656 1.481807 7.376428
  657 1.481807 7.372805
  658 1.481807 7.369182
  659 1.481807 7.365559
  660 1.481807 7.361936
  661 1.481807 7.358313
  662 1.481807 7.354690
  663 1.481807 7.351067
  664 1.481807 7.347444
  665 1.481807 7.343821
  666 1.481807 7.340198
  667 1.481807 7.336575
  668 1.478184 7.332952
  669 1.478184 7.329329
  670 1.474561 7.325706
  671 1.474561 7.322083
  672 1.470938 7.318460
  673 1.470938 7.314837
  674 1.467315 7.311214
  675 1.467315 7.307591
  676 1.463692 7.303968
  677 1.463692 7.300345
  678 1.460069 7.296722
  679 1.460069 7.293099
  680 1.456446 7.289476
  681 1.452823 7.285853
  682 1.452823 7.282230
  683 1.452823 7.278607
  684 1.449200 7.274984
  685 1.449200 7.271361
  686 1.445577 7.267738
  687 1.445577 7.264115
  688 1.445577 7.260492
  689 1.445577 7.256869
  690 1.445577 7.253246
  691 1.445577 7.249623
  692 1.449200 7.246000
  693 1.449200 7.242377
  694 1.449200 7.238754
  695 1.452823 7.235131
  696 1.452823 7.231508
  697 1.456446 7.227885
  698 1.460069 7.224262
  699 1.463692 7.220639
  700 1.463692 7.217016
  701 1.467315 7.213393
  702 1.467315 7.209770
  703 1.470938 7.206147
  704 1.470938 7.202524
  705 1.474561 7.198901
  706 1.474561 7.195278
  707 1.478184 7.191655
  708 1.478184 7.188032
  709 1.481807 7.184409
  710 1.481807 7.180786
  711 1.485430 7.177163
  712 1.485430 7.173540
  713 1.485430 7.169917
  714 1.485430 7.166294
  715 1.485430 7.162671
  716 1.485430 7.159048
  717 1.485430 7.155425
  718 1.489053 7.151802
  719 1.489053 7.148179
  720 1.492676 7.144556
  721 1.492676 7.140933
  722 1.496299 7.137310
  723 1.496299 7.133687
  724 1.499922 7.130064
  725 1.499922 7.126441
  726 1.503545 7.122818
  727 1.503545 7.119195
  728 1.507168 7.115572
  729 1.507168 7.111949
  730 1.510791 7.108326
  731 1.510791 7.104703
  732 1.514414 7.101080
  733 1.514414 7.097457
  734 1.518037 7.093834
  735 1.518037 7.090211
  736 1.518037 7.086588
  737 1.518037 7.082965
  738 1.518037 7.079342
  739 1.518037 7.075719
  740 1.518037 7.072096
  741 1.518037 7.068473
  742 1.518037 7.064850
  743 1.518037 7.061227
  744 1.518037 7.057604
  745 1.518037 7.053981
  746 1.518037 7.050358
  747 1.518037 7.046735
  748 1.518037 7.043112
  749 1.518037 7.039489
  750 1.518037 7.035866
  751 1.518037 7.032243
  752 1.518037 7.028620
  753 1.518037 7.024997
  754 1.518037 7.021374
  755 1.518037 7.017751
  756 1.518037 7.014128
  757 1.518037 7.010505
  758 1.518037 7.006882
  759 1.518037 7.003259
  760 1.518037 6.999636
  761 1.518037 6.996013
  762 1.518037 6.992390
  763 1.518037 6.988767
  764 1.518037 6.985144
  765 1.518037 6.981521
  766 1.514414 6.977898
  767 1.514414 6.974275
  768 1.510791 6.970652
  769 1.510791 6.967029
  770 1.507168 6.963406
  771 1.507168 6.959783
  772 1.503545 6.956160
  773 1.503545 6.952537
  774 1.499922 6.948914
  775 1.499922 6.945291
  776 1.496299 6.941668
  777 1.496299 6.938045
  778 1.492676 6.934422
  779 1.489053 6.930799
  780 1.489053 6.927176
  781 1.489053 6.923553
  782 1.489053 6.919930
  783 1.485430 6.916307
  784 1.485430 6.912684
  785 1.485430 6.909061
  786 1.485430 6.905438
  787 1.485430 6.901815
  788 1.489053 6.898192
  789 1.489053 6.894569
  790 1.489053 6.890946
  791 1.492676 6.887323
  792 1.496299 6.887323
  793 1.499922 6.883700
  794 1.503545 6.880077
  795 1.507168 6.876454
  796 1.507168 6.872831
  797 1.510791 6.869208
  798 1.510791 6.865585
  799 1.514414 6.861962
  800 1.514414 6.858339
  801 1.518037 6.854716
  802 1.518037 6.851093
  803 1.521660 6.847470
  804 1.521660 6.843847
  805 1.525283 6.840224
  806 1.525283 6.836601
  807 1.528906 6.832978
  808 1.528906 6.829355
  809 1.532529 6.825732
  810 1.532529 6.822109
  811 1.536152 6.818486
  812 1.536152 6.814863
  813 1.539775 6.811240
  814 1.539775 6.807617
  815 1.543398 6.803994
  816 1.543398 6.800371
  817 1.543398 6.796748
  818 1.543398 6.793125
  819 1.543398 6.789502
  820 1.543398 6.785879
  821 1.543398 6.782256
  822 1.543398 6.778633
  823 1.543398 6.775010
  824 1.543398 6.771387
  825 1.543398 6.767764
  826 1.543398 6.764141
  827 1.543398 6.760518
  828 1.543398 6.756895
  829 1.543398 6.753272
  830 1.543398 6.749649
  831 1.543398 6.746026
  832 1.543398 6.742403
  833 1.543398 6.738780
  834 1.543398 6.735157
  835 1.543398 6.731534
  836 1.543398 6.727911
  837 1.543398 6.724288
  838 1.543398 6.720665
  839 1.543398 6.717042
  840 1.543398 6.713419
  841 1.543398 6.709796
  842 1.543398 6.706173
  843 1.543398 6.702550
  844 1.543398 6.698927
  845 1.543398 6.695304
  846 1.543398 6.691681
  847 1.543398 6.688058
  848 1.543398 6.684435
  849 1.543398 6.680812
  850 1.543398 6.677189
  851 1.543398 6.673566
  852 1.543398 6.669943
  853 1.543398 6.666320
  854 1.543398 6.662697
  855 1.543398 6.659074
  856 1.543398 6.655451
  857 1.543398 6.651828
  858 1.543398 6.648205
  859 1.543398 6.644582
  860 1.543398 6.640959
  861 1.543398 6.637336
  862 1.543398 6.633713
  863 1.543398 6.630090
  864 1.543398 6.626467
  865 1.543398 6.622844
  866 1.543398 6.619221
  867 1.539775 6.615598
  868 1.539775 6.611975
  869 1.536152 6.608352
  870 1.536152 6.604729
  871 1.532529 6.601106
  872 1.532529 6.597483
  873 1.528906 6.593860
  874 1.528906 6.590237
  875 1.525283 6.586614
  876 1.525283 6.582991
  877 1.521660 6.579368
  878 1.521660 6.575745
  879 1.521660 6.572122
  880 1.521660 6.568499
  881 1.521660 6.564876
  882 1.521660 6.561253
  883 1.521660 6.557630
  884 1.521660 6.554007
  885 1.521660 6.550384
  886 1.521660 6.546761
  887 1.521660 6.543138
  888 1.521660 6.539515
  889 1.521660 6.535892
  890 1.521660 6.532269
  891 1.521660 6.528646
  892 1.521660 6.525023
  893 1.521660 6.521400
  894 1.525283 6.517777
  895 1.525283 6.514154
  896 1.525283 6.510531
  897 1.528906 6.506908
  898 1.528906 6.503285
  899 1.528906 6.499662
  900 1.528906 6.496039
  901 1.528906 6.492416
  902 1.528906 6.488793
  903 1.532529 6.485170
  904 1.532529 6.481547
  905 1.536152 6.477924
  906 1.536152 6.474301
  907 1.539775 6.470678
  908 1.539775 6.467055
  909 1.539775 6.463432
  910 1.539775 6.459809
  911 1.539775 6.456186
  912 1.539775 6.452563
  913 1.539775 6.448940
  914 1.539775 6.445317
  915 1.539775 6.441694
  916 1.539775 6.438071
  917 1.539775 6.434448
  918 1.539775 6.430825
  919 1.539775 6.427202
  920 1.539775 6.423579
  921 1.539775 6.419956
  922 1.539775 6.416333
  923 1.539775 6.412710
  924 1.539775 6.409087
  925 1.539775 6.405464
  926 1.539775 6.401841
  927 1.539775 6.398218
  928 1.539775 6.394595
  929 1.539775 6.390972
  930 1.539775 6.387349
  931 1.543398 6.383726
  932 1.543398 6.380103
  933 1.543398 6.376480
  934 1.547021 6.372857
  935 1.547021 6.369234
  936 1.547021 6.365611
  937 1.547021 6.361988
  938 1.547021 6.358365
  939 1.547021 6.354742
  940 1.547021 6.351119
  941 1.550644 6.347496
  942 1.550644 6.343873
  943 1.550644 6.340250
  944 1.550644 6.336627
  945 1.550644 6.333004
  946 1.550644 6.329381
  947 1.550644 6.325758
  948 1.550644 6.322135
  949 1.550644 6.318512
  950 1.550644 6.314889
  951 1.550644 6.311266
  952 1.550644 6.307643
  953 1.550644 6.304020
  954 1.550644 6.300397
  955 1.550644 6.296774
  956 1.550644 6.293151
  957 1.550644 6.289528
  958 1.550644 6.285905
  959 1.550644 6.282282
  960 1.550644 6.278659
  961 1.550644 6.275036
  962 1.550644 6.271413
  963 1.550644 6.267790
  964 1.547021 6.264167
  965 1.547021 6.260544
  966 1.543398 6.256921
  967 1.543398 6.253298
  968 1.539775 6.249675
  969 1.539775 6.246052
  970 1.536152 6.242429
  971 1.536152 6.238806
  972 1.532529 6.235183
  973 1.532529 6.231560
  974 1.528906 6.227937
  975 1.528906 6.224314
  976 1.525283 6.220691
  977 1.521660 6.217068
  978 1.521660 6.213445
  979 1.521660 6.209822
  980 1.518037 6.206199
  981 1.518037 6.202576
  982 1.518037 6.198953
  983 1.521660 6.195330
  984 1.521660 6.191707
  985 1.521660 6.188084
  986 1.525283 6.184461
  987 1.525283 6.180838
  988 1.528906 6.177215
  989 1.532529 6.173592
  990 1.532529 6.169969
  991 1.536152 6.166346
  992 1.539775 6.162723
  993 1.539775 6.159100
  994 1.543398 6.155477
  995 1.547021 6.151854
  996 1.550644 6.148231
  997 1.554267 6.144608
  998 1.557890 6.140985
  999 1.561513 6.137362
 1000 1.561513 6.133739
 1001 1.565136 6.130116
 1002 1.565136 6.126493
 1003 1.568759 6.122870
 1004 1.568759 6.119247
 1005 1.572382 6.115624
 1006 1.572382 6.112001
 1007 1.576005 6.108378
 1008 1.576005 6.104755
 1009 1.579628 6.101132
 1010 1.579628 6.097509
 1011 1.583251 6.093886
 1012 1.583251 6.090263
 1013 1.583251 6.086640
 1014 1.583251 6.083017
 1015 1.583251 6.079394
 1016 1.583251 6.075771
 1017 1.583251 6.072148
 1018 1.583251 6.068525
 1019 1.583251 6.064902
 1020 1.583251 6.061279
 1021 1.583251 6.057656
 1022 1.583251 6.054033
 1023 1.583251 6.050410
 1024 1.583251 6.046787
 1025 1.586874 6.043164
 1026 1.586874 6.039541
 1027 1.590497 6.035918
 1028 1.590497 6.032295
 1029 1.594120 6.028672
 1030 1.594120 6.025049
 1031 1.597743 6.021426
 1032 1.597743 6.017803
 1033 1.601366 6.014180
 1034 1.601366 6.010557
 1035 1.604989 6.006934
 1036 1.604989 6.003311
 1037 1.604989 5.999688
 1038 1.608612 5.996065
 1039 1.608612 5.992442
 1040 1.608612 5.988819
 1041 1.608612 5.985196
 1042 1.612235 5.981573
 1043 1.612235 5.977950
 1044 1.615858 5.974327
 1045 1.619481 5.970704
 1046 1.623104 5.967081
 1047 1.626727 5.963458
 1048 1.626727 5.959835
 1049 1.630350 5.956212
 1050 1.630350 5.952589
 1051 1.633973 5.948966
 1052 1.633973 5.945343
 1053 1.637596 5.941720
 1054 1.637596 5.938097
 1055 1.641219 5.934474
 1056 1.644842 5.930851
 1057 1.644842 5.927228
 1058 1.648465 5.923605
 1059 1.652088 5.919982
 1060 1.652088 5.916359
 1061 1.655711 5.912736
 1062 1.655711 5.909113
 1063 1.659334 5.905490
 1064 1.659334 5.901867
 1065 1.662957 5.898244
 1066 1.662957 5.894621
 1067 1.666580 5.890998
 1068 1.666580 5.887375
 1069 1.670203 5.883752
 1070 1.670203 5.880129
 1071 1.673826 5.876506
 1072 1.673826 5.872883
 1073 1.677449 5.869260
 1074 1.677449 5.865637
 1075 1.681072 5.862014
 1076 1.681072 5.858391
 1077 1.681072 5.854768
 1078 1.684695 5.851145
 1079 1.684695 5.847522
 1080 1.684695 5.843899
 1081 1.684695 5.840276
 1082 1.684695 5.836653
 1083 1.684695 5.833030
 1084 1.684695 5.829407
 1085 1.684695 5.825784
 1086 1.684695 5.822161
 1087 1.684695 5.818538
 1088 1.684695 5.814915
 1089 1.688318 5.811292
 1090 1.688318 5.807669
 1091 1.688318 5.804046
 1092 1.688318 5.800423
 1093 1.688318 5.796800
 1094 1.688318 5.793177
 1095 1.688318 5.789554
 1096 1.688318 5.785931
 1097 1.688318 5.782308
 1098 1.688318 5.778685
 1099 1.688318 5.775062
 1100 1.688318 5.771439
 1101 1.688318 5.767816
 1102 1.688318 5.764193
 1103 1.688318 5.760570
 1104 1.688318 5.756947
 1105 1.688318 5.753324
 1106 1.688318 5.749701
 1107 1.688318 5.746078
 1108 1.688318 5.742455
 1109 1.691941 5.738832
 1110 1.691941 5.735209
 1111 1.691941 5.731586
 1112 1.695564 5.727963
 1113 1.695564 5.724340
 1114 1.699187 5.720717
 1115 1.699187 5.717094
 1116 1.702810 5.713471
 1117 1.706433 5.709848
 1118 1.710056 5.706225
 1119 1.713679 5.706225
 1120 1.717302 5.702602
 1121 1.720925 5.702602
 1122 1.724548 5.698979
 1123 1.728171 5.698979
 1124 1.731794 5.695356
 1125 1.735417 5.695356
 1126 1.739040 5.691733
 1127 1.742663 5.691733
 1128 1.746286 5.688110
 1129 1.749909 5.688110
 1130 1.753532 5.684487
 1131 1.757155 5.680864
 1132 1.757155 5.677241
 1133 1.760778 5.673618
 1134 1.760778 5.669995
 1135 1.764401 5.666372
 1136 1.764401 5.662749
 1137 1.768024 5.659126
 1138 1.768024 5.655503
 1139 1.771647 5.651880
 1140 1.771647 5.648257
 1141 1.775270 5.644634
 1142 1.775270 5.641011
 1143 1.778893 5.637388
 1144 1.778893 5.633765
 1145 1.778893 5.630142
 1146 1.778893 5.626519
 1147 1.778893 5.622896
 1148 1.778893 5.619273
 1149 1.778893 5.615650
 1150 1.778893 5.612027
 1151 1.778893 5.608404
 1152 1.778893 5.604781
 1153 1.782516 5.601158
 1154 1.786139 5.597535
 1155 1.786139 5.593912
 1156 1.789762 5.590289
 1157 1.793385 5.586666
 1158 1.797008 5.583043
 1159 1.797008 5.579420
 1160 1.800631 5.575797
 1161 1.800631 5.572174
 1162 1.804254 5.568551
 1163 1.804254 5.564928
 1164 1.807877 5.561305
 1165 1.807877 5.557682
 1166 1.811500 5.554059
 1167 1.811500 5.550436
 1168 1.815123 5.546813
 1169 1.815123 5.543190
 1170 1.818746 5.539567
 1171 1.818746 5.535944
 1172 1.818746 5.532321
 1173 1.818746 5.528698
 1174 1.818746 5.525075
 1175 1.818746 5.521452
 1176 1.818746 5.517829
 1177 1.818746 5.514206
 1178 1.818746 5.510583
 1179 1.822369 5.506960
 1180 1.822369 5.503337
 1181 1.822369 5.499714
 1182 1.822369 5.496091
 1183 1.822369 5.492468
 1184 1.822369 5.488845
 1185 1.825992 5.485222
 1186 1.825992 5.481599
 1187 1.829615 5.477976
 1188 1.829615 5.474353
 1189 1.833238 5.470730
 1190 1.833238 5.467107
 1191 1.836861 5.463484
 1192 1.840484 5.459861
 1193 1.844107 5.456238
 1194 1.847730 5.452615
 1195 1.847730 5.448992
 1196 1.851353 5.445369
 1197 1.851353 5.441746
 1198 1.854976 5.438123
 1199 1.854976 5.434500
 1200 1.858599 5.430877
 1201 1.858599 5.427254
 1202 1.862222 5.423631
 1203 1.862222 5.420008
 1204 1.865845 5.416385
 1205 1.865845 5.412762
 1206 1.869468 5.409139
 1207 1.869468 5.405516
 1208 1.869468 5.401893
 1209 1.873091 5.398270
 1210 1.873091 5.394647
 1211 1.876714 5.391024
 1212 1.876714 5.387401
 1213 1.880337 5.383778
 1214 1.883960 5.383778
 1215 1.887583 5.380155
 1216 1.891206 5.376532
 1217 1.891206 5.372909
 1218 1.894829 5.369286
 1219 1.894829 5.365663
 1220 1.898452 5.362040
 1221 1.898452 5.358417
 1222 1.902075 5.354794
 1223 1.902075 5.351171
 1224 1.905698 5.347548
 1225 1.905698 5.343925
 1226 1.909321 5.340302
 1227 1.909321 5.336679
 1228 1.912944 5.333056
 1229 1.912944 5.329433
 1230 1.912944 5.325810
 1231 1.912944 5.322187
 1232 1.912944 5.318564
 1233 1.912944 5.314941
 1234 1.912944 5.311318
 1235 1.912944 5.307695
 1236 1.912944 5.304072
 1237 1.912944 5.300449
 1238 1.912944 5.296826
 1239 1.912944 5.293203
 1240 1.912944 5.289580
 1241 1.916567 5.285957
 1242 1.916567 5.282334
 1243 1.920190 5.278711
 1244 1.920190 5.275088
 1245 1.923813 5.271465
 1246 1.927436 5.267842
 1247 1.931059 5.264219
 1248 1.934682 5.260596
 1249 1.938305 5.256973
 1250 1.941928 5.253350
 1251 1.945551 5.249727
 1252 1.949174 5.246104
 1253 1.952797 5.242481
 1254 1.956420 5.238858
 1255 1.960043 5.235235
 1256 1.963666 5.231612
 1257 1.967289 5.227989
 1258 1.970912 5.224366
 1259 1.970912 5.220743
 1260 1.974535 5.217120
 1261 1.978158 5.213497
 1262 1.978158 5.209874
 1263 1.981781 5.206251
 1264 1.981781 5.202628
 1265 1.985404 5.199005
 1266 1.989027 5.195382
 1267 1.992650 5.195382
 1268 1.996273 5.191759
 1269 1.999896 5.188136
 1270 2.003519 5.184513
 1271 2.007142 5.180890
 1272 2.010765 5.177267
 1273 2.014388 5.173644
 1274 2.014388 5.170021
 1275 2.018011 5.166398
 1276 2.018011 5.162775
 1277 2.021634 5.159152
 1278 2.021634 5.155529
 1279 2.025257 5.151906
 1280 2.025257 5.148283
 1281 2.028880 5.144660
 1282 2.028880 5.141037
 1283 2.032503 5.137414
 1284 2.036126 5.133791
 1285 2.039749 5.130168
 1286 2.043372 5.126545
 1287 2.046995 5.122922
 1288 2.046995 5.119299
 1289 2.050618 5.115676
 1290 2.050618 5.112053
 1291 2.054241 5.108430
 1292 2.054241 5.104807
 1293 2.057864 5.101184
 1294 2.057864 5.097561
 1295 2.061487 5.093938
 1296 2.061487 5.090315
 1297 2.065110 5.086692
 1298 2.065110 5.083069
 1299 2.068733 5.079446
 1300 2.068733 5.075823
 1301 2.068733 5.072200
 1302 2.068733 5.068577
 1303 2.068733 5.064954
 1304 2.072356 5.061331
 1305 2.075979 5.057708
 1306 2.079602 5.054085
 1307 2.083225 5.050462
 1308 2.086848 5.050462
 1309 2.090471 5.046839
 1310 2.094094 5.046839
 1311 2.097717 5.043216
 1312 2.101340 5.043216
 1313 2.104963 5.039593
 1314 2.108586 5.039593
 1315 2.112209 5.035970
 1316 2.115832 5.035970
 1317 2.119455 5.032347
 1318 2.123078 5.028724
 1319 2.126701 5.025101
 1320 2.130324 5.021478
 1321 2.133947 5.017855
 1322 2.137570 5.014232
 1323 2.141193 5.010609
 1324 2.144816 5.006986
 1325 2.148439 5.003363
 1326 2.148439 4.999740
 1327 2.152062 4.996117
 1328 2.155685 4.992494
 1329 2.159308 4.988871
 1330 2.162931 4.985248
 1331 2.162931 4.981625
 1332 2.166554 4.978002
 1333 2.170177 4.974379
 1334 2.170177 4.970756
 1335 2.173800 4.967133
 1336 2.173800 4.963510
 1337 2.177423 4.959887
 1338 2.177423 4.956264
 1339 2.181046 4.952641
 1340 2.184669 4.949018
 1341 2.188292 4.945395
 1342 2.191915 4.941772
 1343 2.195538 4.938149
 1344 2.199161 4.934526
 1345 2.202784 4.930903
 1346 2.206407 4.927280
 1347 2.210030 4.923657
 1348 2.213653 4.920034
 1349 2.217276 4.916411
 1350 2.220899 4.912788
 1351 2.224522 4.909165
 1352 2.228145 4.905542
 1353 2.231768 4.901919
 1354 2.235391 4.898296
 1355 2.239014 4.894673
 1356 2.242637 4.891050
 1357 2.246260 4.887427
 1358 2.246260 4.883804
 1359 2.249883 4.880181
 1360 2.249883 4.876558
 1361 2.253506 4.872935
 1362 2.253506 4.869312
 1363 2.257129 4.865689
 1364 2.257129 4.862066
 1365 2.260752 4.858443
 1366 2.260752 4.854820
 1367 2.264375 4.851197
 1368 2.264375 4.847574
 1369 2.267998 4.843951
 1370 2.267998 4.840328
 1371 2.267998 4.836705
 1372 2.267998 4.833082
 1373 2.267998 4.829459
 1374 2.267998 4.825836
 1375 2.267998 4.822213
 1376 2.271621 4.818590
 1377 2.271621 4.814967
 1378 2.275244 4.811344
 1379 2.278867 4.807721
 1380 2.282490 4.804098
 1381 2.286113 4.800475
 1382 2.289736 4.796852
 1383 2.293359 4.793229
 1384 2.296982 4.789606
 1385 2.300605 4.785983
 1386 2.304228 4.782360
 1387 2.307851 4.778737
 1388 2.311474 4.775114
 1389 2.315097 4.771491
 1390 2.318720 4.767868
 1391 2.322343 4.764245
 1392 2.325966 4.764245
 1393 2.329589 4.760622
 1394 2.333212 4.760622
 1395 2.336835 4.756999
 1396 2.340458 4.756999
 1397 2.344081 4.753376
 1398 2.347704 4.749753
 1399 2.351327 4.746130
 1400 2.354950 4.742507
 1401 2.358573 4.738884
 1402 2.362196 4.735261
 1403 2.365819 4.735261
 1404 2.369442 4.731638
 1405 2.373065 4.731638
 1406 2.376688 4.728015
 1407 2.380311 4.724392
 1408 2.383934 4.720769
 1409 2.387557 4.717146
 1410 2.391180 4.713523
 1411 2.394803 4.709900
 1412 2.394803 4.706277
 1413 2.398426 4.702654
 1414 2.398426 4.699031
 1415 2.402049 4.695408
 1416 2.402049 4.691785
 1417 2.405672 4.688162
 1418 2.409295 4.684539
 1419 2.412918 4.680916
 1420 2.416541 4.677293
 1421 2.420164 4.677293
 1422 2.423787 4.673670
 1423 2.427410 4.670047
 1424 2.431033 4.666424
 1425 2.434656 4.662801
 1426 2.438279 4.659178
 1427 2.438279 4.655555
 1428 2.441902 4.651932
 1429 2.441902 4.648309
 1430 2.445525 4.644686
 1431 2.445525 4.641063
 1432 2.449148 4.637440
 1433 2.449148 4.633817
 1434 2.452771 4.630194
 1435 2.452771 4.626571
 1436 2.456394 4.622948
 1437 2.456394 4.619325
 1438 2.460017 4.615702
 1439 2.460017 4.612079
 1440 2.460017 4.608456
 1441 2.463640 4.604833
 1442 2.463640 4.601210
 1443 2.467263 4.597587
 1444 2.470886 4.593964
 1445 2.474509 4.590341
 1446 2.478132 4.590341
 1447 2.481755 4.586718
 1448 2.485378 4.583095
 1449 2.489001 4.583095
 1450 2.492624 4.579472
 1451 2.496247 4.575849
 1452 2.499870 4.572226
 1453 2.503493 4.568603
 1454 2.507116 4.564980
 1455 2.510739 4.561357
 1456 2.514362 4.557734
 1457 2.517985 4.554111
 1458 2.517985 4.550488
 1459 2.521608 4.546865
 1460 2.521608 4.543242
 1461 2.525231 4.539619
 1462 2.525231 4.535996
 1463 2.528854 4.532373
 1464 2.532477 4.528750
 1465 2.536100 4.525127
 1466 2.539723 4.521504
 1467 2.543346 4.521504
 1468 2.546969 4.521504
 1469 2.550592 4.521504
 1470 2.554215 4.521504
 1471 2.557838 4.517881
 1472 2.561461 4.517881
 1473 2.565084 4.514258
 1474 2.568707 4.514258
 1475 2.572330 4.510635
 1476 2.575953 4.510635
 1477 2.579576 4.507012
 1478 2.583199 4.507012
 1479 2.586822 4.503389
 1480 2.590445 4.503389
 1481 2.594068 4.499766
 1482 2.597691 4.499766
 1483 2.601314 4.496143
 1484 2.604937 4.492520
 1485 2.608560 4.488897
 1486 2.612183 4.485274
 1487 2.612183 4.481651
 1488 2.615806 4.478028
 1489 2.619429 4.474405
 1490 2.619429 4.470782
 1491 2.623052 4.467159
 1492 2.623052 4.463536
 1493 2.626675 4.459913
 1494 2.626675 4.456290
 1495 2.630298 4.452667
 1496 2.630298 4.449044
 1497 2.633921 4.445421
 1498 2.633921 4.441798
 1499 2.637544 4.438175
 1500 2.637544 4.434552
 1501 2.641167 4.430929
 1502 2.641167 4.427306
 1503 2.641167 4.423683
 1504 2.641167 4.420060
 1505 2.641167 4.416437
 1506 2.641167 4.412814
 1507 2.641167 4.409191
 1508 2.641167 4.405568
 1509 2.641167 4.401945
 1510 2.641167 4.398322
 1511 2.644790 4.394699
 1512 2.648413 4.391076
 1513 2.652036 4.387453
 1514 2.655659 4.383830
 1515 2.659282 4.380207
 1516 2.662905 4.376584
 1517 2.666528 4.372961
 1518 2.670151 4.369338
 1519 2.670151 4.365715
 1520 2.673774 4.362092
 1521 2.677397 4.358469
 1522 2.681020 4.354846
 1523 2.684643 4.351223
 1524 2.688266 4.347600
 1525 2.691889 4.343977
 1526 2.695512 4.340354
 1527 2.699135 4.336731
 1528 2.702758 4.333108
 1529 2.706381 4.333108
 1530 2.710004 4.329485
 1531 2.713627 4.329485
 1532 2.717250 4.325862
 1533 2.720873 4.325862
 1534 2.724496 4.322239
 1535 2.728119 4.322239
 1536 2.731742 4.318616
 1537 2.735365 4.314993
 1538 2.738988 4.311370
 1539 2.742611 4.311370
 1540 2.746234 4.307747
 1541 2.749857 4.307747
 1542 2.753480 4.304124
 1543 2.757103 4.304124
 1544 2.760726 4.304124
 1545 2.764349 4.304124
 1546 2.767972 4.304124
 1547 2.771595 4.300501
 1548 2.775218 4.300501
 1549 2.778841 4.296878
 1550 2.782464 4.296878
 1551 2.786087 4.293255
 1552 2.789710 4.293255
 1553 2.793333 4.289632
 1554 2.796956 4.289632
 1555 2.800579 4.286009
 1556 2.804202 4.286009
 1557 2.807825 4.282386
 1558 2.811448 4.282386
 1559 2.815071 4.278763
 1560 2.818694 4.275140
 1561 2.822317 4.271517
 1562 2.822317 4.267894
 1563 2.825940 4.264271
 1564 2.825940 4.260648
 1565 2.829563 4.257025
 1566 2.829563 4.253402
 1567 2.833186 4.249779
 1568 2.833186 4.246156
 1569 2.836809 4.242533
 1570 2.836809 4.238910
 1571 2.840432 4.235287
 1572 2.840432 4.231664
 1573 2.844055 4.228041
 1574 2.844055 4.224418
 1575 2.847678 4.224418
 1576 2.851301 4.220795
 1577 2.854924 4.220795
 1578 2.858547 4.217172
 1579 2.862170 4.217172
 1580 2.865793 4.213549
 1581 2.869416 4.213549
 1582 2.873039 4.209926
 1583 2.876662 4.206303
 1584 2.880285 4.202680
 1585 2.880285 4.199057
 1586 2.883908 4.195434
 1587 2.883908 4.191811
 1588 2.887531 4.188188
 1589 2.887531 4.184565
 1590 2.891154 4.180942
 1591 2.891154 4.177319
 1592 2.894777 4.173696
 1593 2.894777 4.170073
 1594 2.898400 4.166450
 1595 2.898400 4.162827
 1596 2.902023 4.159204
 1597 2.902023 4.155581
 1598 2.902023 4.151958
 1599 2.902023 4.148335
 1600 2.905646 4.144712
 1601 2.909269 4.141089
 1602 2.912892 4.137466
 1603 2.916515 4.133843
 1604 2.916515 4.130220
 1605 2.920138 4.126597
 1606 2.920138 4.122974
 1607 2.923761 4.119351
 1608 2.923761 4.115728
 1609 2.927384 4.112105
 1610 2.927384 4.108482
 1611 2.931007 4.104859
 1612 2.931007 4.101236
 1613 2.934630 4.097613
 1614 2.934630 4.093990
 1615 2.938253 4.090367
 1616 2.938253 4.086744
 1617 2.938253 4.083121
 1618 2.938253 4.079498
 1619 2.938253 4.075875
 1620 2.938253 4.072252
 1621 2.938253 4.068629
 1622 2.938253 4.065006
 1623 2.938253 4.061383
 1624 2.938253 4.057760
 1625 2.941876 4.054137
 1626 2.941876 4.050514
 1627 2.941876 4.046891
 1628 2.945499 4.043268
 1629 2.945499 4.039645
 1630 2.945499 4.036022
 1631 2.945499 4.032399
 1632 2.949122 4.028776
 1633 2.949122 4.025153
 1634 2.952745 4.021530
 1635 2.956368 4.017907
 1636 2.959991 4.014284
 1637 2.963614 4.010661
 1638 2.967237 4.007038
 1639 2.970860 4.007038
 1640 2.974483 4.003415
 1641 2.978106 3.999792
 1642 2.981729 3.996169
 1643 2.985352 3.996169
 1644 2.988975 3.996169
 1645 2.992598 3.996169
 1646 2.996221 3.996169
 1647 2.999844 3.996169
 1648 3.003467 3.996169
 1649 3.007090 3.992546
 1650 3.010713 3.992546
 1651 3.014336 3.988923
 1652 3.017959 3.988923
 1653 3.021582 3.985300
 1654 3.025205 3.985300
 1655 3.028828 3.981677
 1656 3.032451 3.981677
 1657 3.036074 3.978054
 1658 3.039697 3.978054
 1659 3.043320 3.974431
 1660 3.046943 3.974431
 1661 3.050566 3.970808
 1662 3.050566 3.967185
 1663 3.054189 3.963562
 1664 3.054189 3.959939
 1665 3.057812 3.956316
 1666 3.057812 3.952693
 1667 3.061435 3.949070
 1668 3.061435 3.945447
 1669 3.065058 3.941824
 1670 3.065058 3.938201
 1671 3.068681 3.934578
 1672 3.068681 3.930955
 1673 3.072304 3.927332
 1674 3.072304 3.923709
 1675 3.072304 3.920086
 1676 3.072304 3.916463
 1677 3.072304 3.912840
 1678 3.072304 3.909217
 1679 3.072304 3.905594
 1680 3.072304 3.901971
 1681 3.072304 3.898348
 1682 3.072304 3.894725
 1683 3.072304 3.891102
 1684 3.075927 3.887479
 1685 3.075927 3.883856
 1686 3.079550 3.880233
 1687 3.083173 3.880233
 1688 3.086796 3.876610
 1689 3.090419 3.872987
 1690 3.094042 3.869364
 1691 3.094042 3.865741
 1692 3.097665 3.862118
 1693 3.097665 3.858495
 1694 3.101288 3.854872
 1695 3.101288 3.851249
 1696 3.104911 3.847626
 1697 3.104911 3.844003
 1698 3.108534 3.840380
 1699 3.108534 3.836757
 1700 3.112157 3.833134
 1701 3.112157 3.829511
 1702 3.115780 3.825888
 1703 3.115780 3.822265
 1704 3.115780 3.818642
 1705 3.119403 3.815019
 1706 3.123026 3.811396
 1707 3.126649 3.807773
 1708 3.130272 3.804150
 1709 3.130272 3.800527
 1710 3.133895 3.796904
 1711 3.137518 3.793281
 1712 3.141141 3.793281
 1713 3.144764 3.789658
 1714 3.148387 3.789658
 1715 3.152010 3.786035
 1716 3.155633 3.786035
 1717 3.159256 3.782412
 1718 3.162879 3.782412
 1719 3.166502 3.778789
 1720 3.170125 3.778789
 1721 3.173748 3.775166
 1722 3.177371 3.775166
 1723 3.180994 3.771543
 1724 3.184617 3.771543
 1725 3.188240 3.767920
 1726 3.191863 3.764297
 1727 3.191863 3.760674
 1728 3.195486 3.757051
 1729 3.195486 3.753428
 1730 3.199109 3.749805
 1731 3.199109 3.746182
 1732 3.202732 3.742559
 1733 3.202732 3.738936
 1734 3.206355 3.735313
 1735 3.206355 3.731690
 1736 3.209978 3.728067
 1737 3.209978 3.724444
 1738 3.213601 3.720821
 1739 3.213601 3.717198
 1740 3.213601 3.713575
 1741 3.213601 3.709952
 1742 3.213601 3.706329
 1743 3.213601 3.702706
 1744 3.213601 3.699083
 1745 3.213601 3.695460
 1746 3.213601 3.691837
 1747 3.213601 3.688214
 1748 3.217224 3.684591
 1749 3.220847 3.680968
 1750 3.224470 3.677345
 1751 3.228093 3.673722
 1752 3.231716 3.670099
 1753 3.235339 3.666476
 1754 3.238962 3.662853
 1755 3.242585 3.659230
 1756 3.246208 3.655607
 1757 3.249831 3.651984
 1758 3.253454 3.648361
 1759 3.257077 3.644738
 1760 3.260700 3.641115
 1761 3.264323 3.637492
 1762 3.267946 3.633869
 1763 3.271569 3.630246
 1764 3.275192 3.626623
 1765 3.278815 3.623000
 1766 3.282438 3.619377
 1767 3.286061 3.615754
 1768 3.289684 3.612131
 1769 3.293307 3.608508
 1770 3.296930 3.604885
 1771 3.300553 3.601262
 1772 3.304176 3.597639
 1773 3.307799 3.594016
 1774 3.311422 3.590393
 1775 3.315045 3.586770
 1776 3.318668 3.583147
 1777 3.322291 3.579524
 1778 3.325914 3.575901
 1779 3.329537 3.572278
 1780 3.333160 3.568655
 1781 3.336783 3.565032
 1782 3.340406 3.561409
 1783 3.340406 3.557786
 1784 3.344029 3.554163
 1785 3.344029 3.550540
 1786 3.347652 3.546917
 1787 3.347652 3.543294
 1788 3.351275 3.539671
 1789 3.351275 3.536048
 1790 3.354898 3.532425
 1791 3.354898 3.528802
 1792 3.358521 3.525179
 1793 3.358521 3.521556
 1794 3.362144 3.517933
 1795 3.362144 3.514310
 1796 3.362144 3.510687
 1797 3.365767 3.507064
 1798 3.365767 3.503441
 1799 3.365767 3.499818
 1800 3.365767 3.496195
 1801 3.369390 3.492572
 1802 3.373013 3.488949
 1803 3.376636 3.485326
 1804 3.380259 3.481703
 1805 3.383882 3.478080
 1806 3.387505 3.474457
 1807 3.391128 3.474457
 1808 3.394751 3.470834
 1809 3.398374 3.470834
 1810 3.401997 3.467211
 1811 3.405620 3.467211
 1812 3.409243 3.463588
 1813 3.412866 3.463588
 1814 3.416489 3.459965
 1815 3.420112 3.459965
 1816 3.423735 3.456342
 1817 3.427358 3.456342
 1818 3.430981 3.452719
 1819 3.434604 3.452719
 1820 3.438227 3.449096
 1821 3.441850 3.449096
 1822 3.445473 3.445473
 1823 3.449096 3.441850
 1824 3.452719 3.438227
 1825 3.456342 3.434604
 1826 3.459965 3.430981
 1827 3.463588 3.427358
 1828 3.463588 3.423735
 1829 3.467211 3.420112
 1830 3.470834 3.416489
 1831 3.474457 3.412866
 1832 3.478080 3.409243
 1833 3.481703 3.405620
 1834 3.485326 3.401997
 1835 3.485326 3.398374
 1836 3.488949 3.398374
 1837 3.492572 3.394751
 1838 3.496195 3.391128
 1839 3.499818 3.391128
 1840 3.503441 3.387505
 1841 3.507064 3.383882
 1842 3.510687 3.380259
 1843 3.514310 3.376636
 1844 3.517933 3.373013
 1845 3.517933 3.369390
 1846 3.521556 3.365767
 1847 3.521556 3.362144
 1848 3.525179 3.358521
 1849 3.525179 3.354898
 1850 3.528802 3.351275
 1851 3.528802 3.347652
 1852 3.532425 3.344029
 1853 3.532425 3.340406
 1854 3.536048 3.336783
 1855 3.536048 3.333160
 1856 3.539671 3.329537
 1857 3.539671 3.325914
 1858 3.539671 3.322291
 1859 3.539671 3.318668
 1860 3.539671 3.315045
 1861 3.539671 3.311422
 1862 3.543294 3.307799
 1863 3.543294 3.304176
 1864 3.546917 3.300553
 1865 3.546917 3.296930
 1866 3.550540 3.293307
 1867 3.550540 3.289684
 1868 3.554163 3.286061
 1869 3.557786 3.282438
 1870 3.561409 3.278815
 1871 3.565032 3.275192
 1872 3.568655 3.271569
 1873 3.572278 3.267946
 1874 3.575901 3.264323
 1875 3.579524 3.260700
 1876 3.583147 3.260700
 1877 3.586770 3.257077
 1878 3.590393 3.257077
 1879 3.594016 3.253454
 1880 3.597639 3.253454
 1881 3.601262 3.249831
 1882 3.604885 3.249831
 1883 3.608508 3.246208
 1884 3.612131 3.246208
 1885 3.615754 3.242585
 1886 3.619377 3.242585
 1887 3.623000 3.238962
 1888 3.626623 3.238962
 1889 3.630246 3.235339
 1890 3.630246 3.231716
 1891 3.633869 3.228093
 1892 3.633869 3.224470
 1893 3.637492 3.220847
 1894 3.637492 3.217224
 1895 3.641115 3.213601
 1896 3.641115 3.209978
 1897 3.644738 3.206355
 1898 3.644738 3.202732
 1899 3.648361 3.199109
 1900 3.648361 3.195486
 1901 3.651984 3.191863
 1902 3.651984 3.188240
 1903 3.651984 3.184617
 1904 3.651984 3.180994
 1905 3.651984 3.177371
 1906 3.651984 3.173748
 1907 3.651984 3.170125
 1908 3.651984 3.166502
 1909 3.655607 3.162879
 1910 3.655607 3.159256
 1911 3.655607 3.155633
 1912 3.659230 3.152010
 1913 3.659230 3.148387
 1914 3.662853 3.144764
 1915 3.662853 3.141141
 1916 3.666476 3.137518
 1917 3.670099 3.133895
 1918 3.673722 3.133895
 1919 3.677345 3.130272
 1920 3.680968 3.130272
 1921 3.684591 3.126649
 1922 3.688214 3.126649
 1923 3.691837 3.123026
 1924 3.695460 3.123026
 1925 3.699083 3.119403
 1926 3.702706 3.119403
 1927 3.706329 3.115780
 1928 3.709952 3.115780
 1929 3.713575 3.112157
 1930 3.717198 3.108534
 1931 3.717198 3.104911
 1932 3.720821 3.101288
 1933 3.720821 3.097665
 1934 3.724444 3.094042
 1935 3.724444 3.090419
 1936 3.728067 3.086796
 1937 3.728067 3.083173
 1938 3.731690 3.079550
 1939 3.731690 3.075927
 1940 3.735313 3.072304
 1941 3.735313 3.068681
 1942 3.738936 3.065058
 1943 3.738936 3.061435
 1944 3.738936 3.057812
 1945 3.738936 3.054189
 1946 3.738936 3.050566
 1947 3.738936 3.046943
 1948 3.738936 3.043320
 1949 3.738936 3.039697
 1950 3.738936 3.036074
 1951 3.738936 3.032451
 1952 3.738936 3.028828
 1953 3.742559 3.025205
 1954 3.746182 3.021582
 1955 3.749805 3.017959
 1956 3.753428 3.014336
 1957 3.753428 3.010713
 1958 3.757051 3.007090
 1959 3.757051 3.003467
 1960 3.760674 2.999844
 1961 3.760674 2.996221
 1962 3.764297 2.992598
 1963 3.764297 2.988975
 1964 3.767920 2.985352
 1965 3.767920 2.981729
 1966 3.771543 2.978106
 1967 3.771543 2.974483
 1968 3.775166 2.970860
 1969 3.778789 2.967237
 1970 3.778789 2.963614
 1971 3.782412 2.959991
 1972 3.786035 2.956368
 1973 3.786035 2.952745
 1974 3.789658 2.949122
 1975 3.789658 2.945499
 1976 3.793281 2.941876
 1977 3.796904 2.938253
 1978 3.796904 2.934630
 1979 3.800527 2.931007
 1980 3.804150 2.927384
 1981 3.807773 2.923761
 1982 3.811396 2.920138
 1983 3.811396 2.916515
 1984 3.815019 2.912892
 1985 3.815019 2.909269
 1986 3.818642 2.905646
 1987 3.818642 2.902023
 1988 3.822265 2.898400
 1989 3.825888 2.894777
 1990 3.829511 2.891154
 1991 3.833134 2.887531
 1992 3.836757 2.883908
 1993 3.840380 2.880285
 1994 3.844003 2.876662
 1995 3.847626 2.873039
 1996 3.851249 2.869416
 1997 3.854872 2.869416
 1998 3.858495 2.865793
 1999 3.862118 2.865793
 2000 3.865741 2.862170
 2001 3.869364 2.862170
 2002 3.872987 2.858547
 2003 3.876610 2.858547
 2004 3.880233 2.854924
 2005 3.883856 2.854924
 2006 3.887479 2.851301
 2007 3.891102 2.851301
 2008 3.894725 2.847678
 2009 3.898348 2.844055
 2010 3.901971 2.840432
 2011 3.905594 2.836809
 2012 3.909217 2.833186
 2013 3.912840 2.829563
 2014 3.912840 2.825940
 2015 3.916463 2.822317
 2016 3.920086 2.818694
 2017 3.920086 2.815071
 2018 3.923709 2.811448
 2019 3.923709 2.807825
 2020 3.927332 2.804202
 2021 3.927332 2.800579
 2022 3.930955 2.796956
 2023 3.930955 2.793333
 2024 3.934578 2.789710
 2025 3.934578 2.786087
 2026 3.938201 2.782464
 2027 3.938201 2.778841
 2028 3.941824 2.775218
 2029 3.941824 2.771595
 2030 3.941824 2.767972
 2031 3.941824 2.764349
 2032 3.941824 2.760726
 2033 3.941824 2.757103
 2034 3.941824 2.753480
 2035 3.945447 2.753480
 2036 3.949070 2.749857
 2037 3.952693 2.746234
 2038 3.956316 2.742611
 2039 3.959939 2.738988
 2040 3.963562 2.735365
 2041 3.967185 2.731742
 2042 3.970808 2.728119
 2043 3.970808 2.724496
 2044 3.974431 2.720873
 2045 3.978054 2.717250
 2046 3.978054 2.713627
 2047 3.981677 2.710004
 2048 3.981677 2.706381
 2049 3.985300 2.702758
 2050 3.985300 2.699135
 2051 3.988923 2.695512
 2052 3.992546 2.691889
 2053 3.996169 2.691889
 2054 3.999792 2.688266
 2055 4.003415 2.688266
 2056 4.007038 2.684643
 2057 4.010661 2.681020
 2058 4.014284 2.677397
 2059 4.017907 2.673774
 2060 4.021530 2.670151
 2061 4.025153 2.666528
 2062 4.028776 2.662905
 2063 4.032399 2.659282
 2064 4.036022 2.655659
 2065 4.036022 2.652036
 2066 4.039645 2.648413
 2067 4.043268 2.644790
 2068 4.046891 2.641167
 2069 4.050514 2.637544
 2070 4.054137 2.633921
 2071 4.057760 2.633921
 2072 4.061383 2.630298
 2073 4.065006 2.626675
 2074 4.068629 2.623052
 2075 4.072252 2.619429
 2076 4.075875 2.615806
 2077 4.075875 2.612183
 2078 4.079498 2.608560
 2079 4.079498 2.604937
 2080 4.083121 2.601314
 2081 4.083121 2.597691
 2082 4.086744 2.594068
 2083 4.086744 2.590445
 2084 4.090367 2.586822
 2085 4.090367 2.583199
 2086 4.093990 2.579576
 2087 4.097613 2.575953
 2088 4.101236 2.572330
 2089 4.104859 2.568707
 2090 4.108482 2.565084
 2091 4.112105 2.561461
 2092 4.115728 2.557838
 2093 4.119351 2.554215
 2094 4.122974 2.550592
 2095 4.126597 2.546969
 2096 4.130220 2.543346
 2097 4.133843 2.539723
 2098 4.133843 2.536100
 2099 4.137466 2.532477
 2100 4.137466 2.528854
 2101 4.141089 2.525231
 2102 4.141089 2.521608
 2103 4.144712 2.517985
 2104 4.144712 2.514362
 2105 4.148335 2.510739
 2106 4.148335 2.507116
 2107 4.151958 2.503493
 2108 4.151958 2.499870
 2109 4.155581 2.496247
 2110 4.155581 2.492624
 2111 4.159204 2.489001
 2112 4.159204 2.485378
 2113 4.162827 2.481755
 2114 4.162827 2.478132
 2115 4.166450 2.474509
 2116 4.170073 2.470886
 2117 4.173696 2.467263
 2118 4.177319 2.463640
 2119 4.180942 2.460017
 2120 4.184565 2.456394
 2121 4.184565 2.452771
 2122 4.188188 2.449148
 2123 4.188188 2.445525
 2124 4.191811 2.441902
 2125 4.191811 2.438279
 2126 4.195434 2.434656
 2127 4.195434 2.431033
 2128 4.199057 2.427410
 2129 4.199057 2.423787
 2130 4.202680 2.420164
 2131 4.202680 2.416541
 2132 4.206303 2.412918
 2133 4.206303 2.409295
 2134 4.209926 2.405672
 2135 4.209926 2.402049
 2136 4.213549 2.398426
 2137 4.213549 2.394803
 2138 4.217172 2.391180
 2139 4.217172 2.387557
 2140 4.217172 2.383934
 2141 4.217172 2.380311
 2142 4.217172 2.376688
 2143 4.217172 2.373065
 2144 4.217172 2.369442
 2145 4.217172 2.365819
 2146 4.217172 2.362196
 2147 4.217172 2.358573
 2148 4.217172 2.354950
 2149 4.220795 2.351327
 2150 4.224418 2.347704
 2151 4.228041 2.344081
 2152 4.231664 2.340458
 2153 4.235287 2.336835
 2154 4.238910 2.333212
 2155 4.238910 2.329589
 2156 4.242533 2.325966
 2157 4.242533 2.322343
 2158 4.246156 2.318720
 2159 4.246156 2.315097
 2160 4.249779 2.311474
 2161 4.249779 2.307851
 2162 4.253402 2.304228
 2163 4.253402 2.300605
 2164 4.257025 2.296982
 2165 4.257025 2.293359
 2166 4.260648 2.289736
 2167 4.264271 2.286113
 2168 4.267894 2.282490
 2169 4.271517 2.282490
 2170 4.275140 2.278867
 2171 4.278763 2.275244
 2172 4.282386 2.271621
 2173 4.286009 2.267998
 2174 4.289632 2.264375
 2175 4.293255 2.260752
 2176 4.296878 2.257129
 2177 4.296878 2.253506
 2178 4.300501 2.249883
 2179 4.300501 2.246260
 2180 4.304124 2.242637
 2181 4.304124 2.239014
 2182 4.307747 2.235391
 2183 4.307747 2.231768
 2184 4.311370 2.228145
 2185 4.311370 2.224522
 2186 4.314993 2.220899
 2187 4.318616 2.217276
 2188 4.322239 2.213653
 2189 4.325862 2.210030
 2190 4.329485 2.206407
 2191 4.333108 2.202784
 2192 4.336731 2.199161
 2193 4.340354 2.199161
 2194 4.343977 2.199161
 2195 4.347600 2.199161
 2196 4.351223 2.199161
 2197 4.354846 2.199161
 2198 4.358469 2.199161
 2199 4.362092 2.195538
 2200 4.365715 2.195538
 2201 4.369338 2.191915
 2202 4.372961 2.191915
 2203 4.376584 2.188292
 2204 4.380207 2.188292
 2205 4.383830 2.184669
 2206 4.387453 2.184669
 2207 4.391076 2.181046
 2208 4.394699 2.181046
 2209 4.398322 2.177423
 2210 4.401945 2.177423
 2211 4.405568 2.173800
 2212 4.405568 2.170177
 2213 4.409191 2.166554
 2214 4.409191 2.162931
 2215 4.412814 2.159308
 2216 4.412814 2.155685
 2217 4.416437 2.152062
 2218 4.416437 2.148439
 2219 4.420060 2.144816
 2220 4.420060 2.141193
 2221 4.423683 2.137570
 2222 4.423683 2.133947
 2223 4.427306 2.130324
 2224 4.427306 2.126701
 2225 4.427306 2.123078
 2226 4.430929 2.119455
 2227 4.430929 2.115832
 2228 4.430929 2.112209
 2229 4.430929 2.108586
 2230 4.430929 2.104963
 2231 4.430929 2.101340
 2232 4.430929 2.097717
 2233 4.430929 2.094094
 2234 4.430929 2.090471
 2235 4.430929 2.086848
 2236 4.430929 2.083225
 2237 4.430929 2.079602
 2238 4.430929 2.075979
 2239 4.430929 2.072356
 2240 4.430929 2.068733
 2241 4.430929 2.065110
 2242 4.430929 2.061487
 2243 4.430929 2.057864
 2244 4.430929 2.054241
 2245 4.434552 2.050618
 2246 4.434552 2.046995
 2247 4.438175 2.043372
 2248 4.438175 2.039749
 2249 4.438175 2.036126
 2250 4.441798 2.032503
 2251 4.445421 2.028880
 2252 4.449044 2.025257
 2253 4.452667 2.025257
 2254 4.456290 2.021634
 2255 4.459913 2.021634
 2256 4.463536 2.018011
 2257 4.467159 2.018011
 2258 4.470782 2.014388
 2259 4.474405 2.014388
 2260 4.478028 2.010765
 2261 4.481651 2.007142
 2262 4.485274 2.003519
 2263 4.488897 1.999896
 2264 4.492520 1.996273
 2265 4.496143 1.992650
 2266 4.499766 1.989027
 2267 4.503389 1.985404
 2268 4.507012 1.981781
 2269 4.510635 1.978158
 2270 4.514258 1.974535
 2271 4.514258 1.970912
 2272 4.517881 1.967289
 2273 4.521504 1.963666
 2274 4.521504 1.960043
 2275 4.525127 1.956420
 2276 4.528750 1.952797
 2277 4.528750 1.949174
 2278 4.532373 1.945551
 2279 4.535996 1.945551
 2280 4.539619 1.941928
 2281 4.543242 1.941928
 2282 4.546865 1.938305
 2283 4.550488 1.934682
 2284 4.554111 1.934682
 2285 4.557734 1.931059
 2286 4.561357 1.931059
 2287 4.564980 1.927436
 2288 4.568603 1.927436
 2289 4.572226 1.923813
 2290 4.575849 1.923813
 2291 4.579472 1.920190
 2292 4.583095 1.916567
 2293 4.586718 1.912944
 2294 4.590341 1.912944
 2295 4.593964 1.909321
 2296 4.597587 1.909321
 2297 4.601210 1.905698
 2298 4.604833 1.905698
 2299 4.608456 1.902075
 2300 4.612079 1.898452
 2301 4.615702 1.894829
 2302 4.619325 1.891206
 2303 4.622948 1.887583
 2304 4.626571 1.883960
 2305 4.626571 1.880337
 2306 4.630194 1.876714
 2307 4.633817 1.873091
 2308 4.637440 1.869468
 2309 4.641063 1.865845
 2310 4.641063 1.862222
 2311 4.644686 1.858599
 2312 4.648309 1.854976
 2313 4.651932 1.851353
 2314 4.655555 1.847730
 2315 4.659178 1.844107
 2316 4.662801 1.840484
 2317 4.666424 1.836861
 2318 4.670047 1.833238
 2319 4.673670 1.829615
 2320 4.677293 1.825992
 2321 4.680916 1.825992
 2322 4.684539 1.825992
 2323 4.688162 1.825992
 2324 4.691785 1.825992
 2325 4.695408 1.825992
 2326 4.699031 1.825992
 2327 4.702654 1.825992
 2328 4.706277 1.825992
 2329 4.709900 1.825992
 2330 4.713523 1.825992
 2331 4.717146 1.825992
 2332 4.720769 1.825992
 2333 4.724392 1.822369
 2334 4.728015 1.822369
 2335 4.731638 1.818746
 2336 4.735261 1.818746
 2337 4.738884 1.818746
 2338 4.742507 1.818746
 2339 4.746130 1.818746
 2340 4.749753 1.818746
 2341 4.753376 1.818746
 2342 4.756999 1.818746
 2343 4.760622 1.818746
 2344 4.764245 1.818746
 2345 4.767868 1.818746
 2346 4.771491 1.818746
 2347 4.775114 1.815123
 2348 4.778737 1.815123
 2349 4.782360 1.811500
 2350 4.785983 1.811500
 2351 4.789606 1.807877
 2352 4.793229 1.807877
 2353 4.796852 1.804254
 2354 4.800475 1.804254
 2355 4.804098 1.800631
 2356 4.807721 1.800631
 2357 4.811344 1.797008
 2358 4.814967 1.797008
 2359 4.818590 1.797008
 2360 4.822213 1.793385
 2361 4.825836 1.793385
 2362 4.829459 1.789762
 2363 4.833082 1.789762
 2364 4.836705 1.786139
 2365 4.840328 1.786139
 2366 4.843951 1.782516
 2367 4.847574 1.782516
 2368 4.851197 1.778893
 2369 4.854820 1.778893
 2370 4.858443 1.775270
 2371 4.862066 1.775270
 2372 4.865689 1.771647
 2373 4.869312 1.771647
 2374 4.872935 1.768024
 2375 4.876558 1.768024
 2376 4.880181 1.764401
 2377 4.883804 1.764401
 2378 4.887427 1.760778
 2379 4.891050 1.757155
 2380 4.894673 1.753532
 2381 4.898296 1.749909
 2382 4.901919 1.746286
 2383 4.901919 1.742663
 2384 4.905542 1.739040
 2385 4.909165 1.735417
 2386 4.912788 1.731794
 2387 4.916411 1.728171
 2388 4.920034 1.724548
 2389 4.923657 1.724548
 2390 4.927280 1.720925
 2391 4.930903 1.720925
 2392 4.934526 1.720925
 2393 4.938149 1.720925
 2394 4.941772 1.720925
 2395 4.945395 1.720925
 2396 4.949018 1.720925
 2397 4.952641 1.720925
 2398 4.956264 1.720925
 2399 4.959887 1.720925
 2400 4.963510 1.720925
 2401 4.967133 1.720925
 2402 4.970756 1.720925
 2403 4.974379 1.720925
 2404 4.978002 1.720925
 2405 4.981625 1.720925
 2406 4.985248 1.717302
 2407 4.988871 1.717302
 2408 4.992494 1.713679
 2409 4.996117 1.713679
 2410 4.999740 1.710056
 2411 5.003363 1.710056
 2412 5.006986 1.710056
 2413 5.010609 1.706433
 2414 5.014232 1.706433
 2415 5.017855 1.706433
 2416 5.021478 1.706433
 2417 5.025101 1.706433
 2418 5.028724 1.706433
 2419 5.032347 1.706433
 2420 5.035970 1.702810
 2421 5.039593 1.702810
 2422 5.043216 1.699187
 2423 5.046839 1.699187
 2424 5.050462 1.695564
 2425 5.054085 1.695564
 2426 5.057708 1.691941
 2427 5.061331 1.691941
 2428 5.064954 1.688318
 2429 5.068577 1.688318
 2430 5.072200 1.684695
 2431 5.075823 1.684695
 2432 5.079446 1.681072
 2433 5.083069 1.677449
 2434 5.086692 1.673826
 2435 5.090315 1.670203
 2436 5.093938 1.670203
 2437 5.097561 1.666580
 2438 5.101184 1.662957
 2439 5.104807 1.659334
 2440 5.108430 1.659334
 2441 5.112053 1.655711
 2442 5.115676 1.655711
 2443 5.119299 1.652088
 2444 5.122922 1.652088
 2445 5.126545 1.648465
 2446 5.130168 1.648465
 2447 5.133791 1.644842
 2448 5.137414 1.641219
 2449 5.141037 1.637596
 2450 5.141037 1.633973
 2451 5.144660 1.630350
 2452 5.144660 1.626727
 2453 5.148283 1.623104
 2454 5.148283 1.619481
 2455 5.151906 1.615858
 2456 5.151906 1.612235
 2457 5.155529 1.608612
 2458 5.155529 1.604989
 2459 5.159152 1.601366
 2460 5.159152 1.597743
 2461 5.162775 1.594120
 2462 5.162775 1.590497
 2463 5.162775 1.586874
 2464 5.162775 1.583251
 2465 5.162775 1.579628
 2466 5.162775 1.576005
 2467 5.162775 1.572382
 2468 5.162775 1.568759
 2469 5.162775 1.565136
 2470 5.162775 1.561513
 2471 5.166398 1.557890
 2472 5.170021 1.554267
 2473 5.173644 1.550644
 2474 5.177267 1.547021
 2475 5.180890 1.547021
 2476 5.184513 1.547021
 2477 5.188136 1.547021
 2478 5.191759 1.543398
 2479 5.195382 1.543398
 2480 5.199005 1.543398
 2481 5.202628 1.543398
 2482 5.206251 1.543398
 2483 5.209874 1.547021
 2484 5.213497 1.547021
 2485 5.217120 1.550644
 2486 5.220743 1.550644
 2487 5.224366 1.554267
 2488 5.227989 1.554267
 2489 5.231612 1.554267
 2490 5.235235 1.554267
 2491 5.238858 1.554267
 2492 5.242481 1.554267
 2493 5.246104 1.554267
 2494 5.249727 1.554267
 2495 5.253350 1.554267
 2496 5.256973 1.554267
 2497 5.260596 1.554267
 2498 5.264219 1.554267
 2499 5.267842 1.554267
 2500 5.271465 1.554267
 2501 5.275088 1.554267
 2502 5.278711 1.554267
 2503 5.282334 1.554267
 2504 5.285957 1.554267
 2505 5.289580 1.554267
 2506 5.293203 1.554267
 2507 5.296826 1.554267
 2508 5.300449 1.554267
 2509 5.304072 1.554267
 2510 5.307695 1.554267
 2511 5.311318 1.554267
 2512 5.314941 1.550644
 2513 5.318564 1.550644
 2514 5.322187 1.547021
 2515 5.325810 1.547021
 2516 5.329433 1.543398
 2517 5.333056 1.543398
 2518 5.336679 1.539775
 2519 5.340302 1.539775
 2520 5.343925 1.536152
 2521 5.347548 1.536152
 2522 5.351171 1.532529
 2523 5.354794 1.532529
 2524 5.358417 1.528906
 2525 5.358417 1.525283
 2526 5.362040 1.521660
 2527 5.362040 1.518037
 2528 5.365663 1.514414
 2529 5.365663 1.510791
 2530 5.369286 1.507168
 2531 5.369286 1.503545
 2532 5.372909 1.499922
 2533 5.372909 1.496299
 2534 5.376532 1.492676
 2535 5.376532 1.489053
 2536 5.380155 1.485430
 2537 5.383778 1.481807
 2538 5.387401 1.478184
 2539 5.391024 1.474561
 2540 5.394647 1.470938
 2541 5.398270 1.467315
 2542 5.398270 1.463692
 2543 5.401893 1.460069
 2544 5.401893 1.456446
 2545 5.405516 1.452823
 2546 5.405516 1.449200
 2547 5.409139 1.445577
 2548 5.409139 1.441954
 2549 5.412762 1.441954
 2550 5.416385 1.438331
 2551 5.420008 1.438331
 2552 5.423631 1.434708
 2553 5.427254 1.434708
 2554 5.430877 1.431085
 2555 5.434500 1.427462
 2556 5.438123 1.427462
 2557 5.441746 1.423839
 2558 5.445369 1.423839
 2559 5.448992 1.423839
 2560 5.452615 1.423839
 2561 5.456238 1.423839
 2562 5.459861 1.423839
 2563 5.463484 1.423839
 2564 5.467107 1.420216
 2565 5.470730 1.420216
 2566 5.474353 1.416593
 2567 5.477976 1.416593
 2568 5.481599 1.412970
 2569 5.485222 1.412970
 2570 5.488845 1.409347
 2571 5.492468 1.409347
 2572 5.496091 1.405724
 2573 5.499714 1.405724
 2574 5.503337 1.402101
 2575 5.506960 1.402101
 2576 5.510583 1.398478
 2577 5.514206 1.394855
 2578 5.517829 1.391232
 2579 5.521452 1.387609
 2580 5.525075 1.383986
 2581 5.528698 1.380363
 2582 5.532321 1.376740
 2583 5.535944 1.376740
 2584 5.539567 1.376740
 2585 5.543190 1.376740
 2586 5.546813 1.376740
 2587 5.550436 1.376740
 2588 5.554059 1.376740
 2589 5.557682 1.376740
 2590 5.561305 1.376740
 2591 5.564928 1.376740
 2592 5.568551 1.376740
 2593 5.572174 1.376740
 2594 5.575797 1.373117
 2595 5.579420 1.373117
 2596 5.583043 1.369494
 2597 5.586666 1.369494
 2598 5.590289 1.365871
 2599 5.593912 1.365871
 2600 5.597535 1.362248
 2601 5.601158 1.362248
 2602 5.604781 1.358625
 2603 5.608404 1.358625
 2604 5.612027 1.355002
 2605 5.615650 1.355002
 2606 5.619273 1.351379
 2607 5.622896 1.347756
 2608 5.626519 1.344133
 2609 5.630142 1.340510
 2610 5.633765 1.336887
 2611 5.637388 1.336887
 2612 5.641011 1.336887
 2613 5.644634 1.336887
 2614 5.648257 1.336887
 2615 5.651880 1.336887
 2616 5.655503 1.333264
 2617 5.659126 1.333264
 2618 5.662749 1.329641
 2619 5.666372 1.329641
 2620 5.669995 1.326018
 2621 5.673618 1.326018
 2622 5.677241 1.322395
 2623 5.680864 1.322395
 2624 5.684487 1.318772
 2625 5.688110 1.318772
 2626 5.691733 1.315149
 2627 5.695356 1.315149
 2628 5.698979 1.311526
 2629 5.702602 1.307903
 2630 5.706225 1.304280
 2631 5.709848 1.300657
 2632 5.713471 1.297034
 2633 5.717094 1.293411
 2634 5.720717 1.289788
 2635 5.724340 1.289788
 2636 5.727963 1.289788
 2637 5.731586 1.289788
 2638 5.735209 1.289788
 2639 5.738832 1.286165
 2640 5.742455 1.286165
 2641 5.746078 1.282542
 2642 5.749701 1.282542
 2643 5.753324 1.278919
 2644 5.756947 1.278919
 2645 5.760570 1.275296
 2646 5.764193 1.275296
 2647 5.767816 1.271673
 2648 5.771439 1.271673
 2649 5.775062 1.268050
 2650 5.778685 1.268050
 2651 5.782308 1.264427
 2652 5.785931 1.260804
 2653 5.789554 1.260804
 2654 5.793177 1.257181
 2655 5.796800 1.257181
 2656 5.800423 1.253558
 2657 5.804046 1.253558
 2658 5.807669 1.249935
 2659 5.811292 1.249935
 2660 5.814915 1.246312
 2661 5.818538 1.246312
 2662 5.822161 1.242689
 2663 5.825784 1.242689
 2664 5.829407 1.239066
 2665 5.833030 1.235443
 2666 5.836653 1.231820
 2667 5.840276 1.228197
 2668 5.843899 1.224574
 2669 5.847522 1.220951
 2670 5.847522 1.217328
 2671 5.851145 1.213705
 2672 5.851145 1.210082
 2673 5.854768 1.206459
 2674 5.854768 1.202836
 2675 5.858391 1.199213
 2676 5.862014 1.195590
 2677 5.865637 1.191967
 2678 5.869260 1.188344
 2679 5.872883 1.184721
 2680 5.876506 1.181098
 2681 5.880129 1.177475
 2682 5.883752 1.177475
 2683 5.887375 1.173852
 2684 5.890998 1.173852
 2685 5.894621 1.173852
 2686 5.898244 1.170229
 2687 5.901867 1.170229
 2688 5.905490 1.170229
 2689 5.909113 1.170229
 2690 5.912736 1.170229
 2691 5.916359 1.170229
 2692 5.919982 1.170229
 2693 5.923605 1.170229
 2694 5.927228 1.170229
 2695 5.930851 1.166606
 2696 5.934474 1.166606
 2697 5.938097 1.162983
 2698 5.941720 1.162983
 2699 5.945343 1.159360
 2700 5.948966 1.159360
 2701 5.952589 1.155737
 2702 5.956212 1.155737
 2703 5.959835 1.152114
 2704 5.963458 1.152114
 2705 5.967081 1.148491
 2706 5.970704 1.148491
 2707 5.974327 1.144868
 2708 5.977950 1.141245
 2709 5.977950 1.137622
 2710 5.981573 1.133999
 2711 5.981573 1.130376
 2712 5.985196 1.126753
 2713 5.985196 1.123130
 2714 5.988819 1.119507
 2715 5.988819 1.115884
 2716 5.992442 1.112261
 2717 5.992442 1.108638
 2718 5.996065 1.105015
 2719 5.999688 1.101392
 2720 6.003311 1.097769
 2721 6.006934 1.097769
 2722 6.010557 1.094146
 2723 6.014180 1.094146
 2724 6.017803 1.090523
 2725 6.021426 1.090523
 2726 6.025049 1.086900
 2727 6.028672 1.086900
 2728 6.032295 1.083277
 2729 6.035918 1.083277
 2730 6.039541 1.079654
 2731 6.043164 1.079654
 2732 6.046787 1.076031
 2733 6.050410 1.076031
 2734 6.054033 1.072408
 2735 6.057656 1.072408
 2736 6.061279 1.068785
 2737 6.064902 1.065162
 2738 6.068525 1.061539
 2739 6.072148 1.057916
 2740 6.072148 1.054293
 2741 6.075771 1.050670
 2742 6.079394 1.047047
 2743 6.083017 1.043424
 2744 6.086640 1.039801
 2745 6.090263 1.036178
 2746 6.093886 1.032555
 2747 6.097509 1.028932
 2748 6.101132 1.025309
 2749 6.104755 1.021686
 2750 6.108378 1.018063
 2751 6.112001 1.014440
 2752 6.115624 1.010817
 2753 6.119247 1.007194
 2754 6.122870 1.003571
 2755 6.126493 0.999948
 2756 6.130116 0.996325
 2757 6.133739 0.992702
 2758 6.137362 0.989079
 2759 6.140985 0.985456
 2760 6.144608 0.981833
 2761 6.148231 0.981833
 2762 6.151854 0.978210
 2763 6.155477 0.974587
 2764 6.159100 0.974587
 2765 6.162723 0.970964
 2766 6.166346 0.970964
 2767 6.169969 0.967341
 2768 6.173592 0.963718
 2769 6.177215 0.960095
 2770 6.180838 0.956472
 2771 6.184461 0.952849
 2772 6.188084 0.949226
 2773 6.191707 0.945603
 2774 6.195330 0.941980
 2775 6.198953 0.938357
 2776 6.202576 0.934734
 2777 6.206199 0.931111
 2778 6.209822 0.931111
 2779 6.213445 0.931111
 2780 6.217068 0.927488
 2781 6.220691 0.927488
 2782 6.224314 0.927488
 2783 6.227937 0.927488
 2784 6.231560 0.927488
 2785 6.235183 0.927488
 2786 6.238806 0.927488
 2787 6.242429 0.927488
 2788 6.246052 0.927488
 2789 6.249675 0.927488
 2790 6.253298 0.927488
 2791 6.256921 0.927488
 2792 6.260544 0.927488
 2793 6.264167 0.927488
 2794 6.267790 0.927488
 2795 6.271413 0.927488
 2796 6.275036 0.927488
 2797 6.278659 0.923865
 2798 6.282282 0.923865
 2799 6.285905 0.920242
 2800 6.289528 0.920242
 2801 6.293151 0.916619
 2802 6.296774 0.916619
 2803 6.300397 0.912996
 2804 6.304020 0.912996
 2805 6.307643 0.909373
 2806 6.311266 0.909373
 2807 6.314889 0.905750
 2808 6.318512 0.905750
 2809 6.322135 0.902127
 2810 6.325758 0.898504
 2811 6.329381 0.894881
 2812 6.333004 0.894881
 2813 6.336627 0.894881
 2814 6.340250 0.891258
 2815 6.343873 0.891258
 2816 6.347496 0.891258
 2817 6.351119 0.891258
 2818 6.354742 0.887635
 2819 6.358365 0.887635
 2820 6.361988 0.884012
 2821 6.365611 0.884012
 2822 6.369234 0.880389
 2823 6.372857 0.880389
 2824 6.376480 0.876766
 2825 6.380103 0.876766
 2826 6.383726 0.873143
 2827 6.387349 0.873143
 2828 6.390972 0.869520
 2829 6.394595 0.869520
 2830 6.398218 0.865897
 2831 6.401841 0.862274
 2832 6.405464 0.858651
 2833 6.409087 0.855028
 2834 6.412710 0.851405
 2835 6.416333 0.847782
 2836 6.419956 0.844159
 2837 6.423579 0.840536
 2838 6.427202 0.840536
 2839 6.430825 0.840536
 2840 6.434448 0.840536
 2841 6.438071 0.836913
 2842 6.441694 0.836913
 2843 6.445317 0.836913
 2844 6.448940 0.833290
 2845 6.452563 0.833290
 2846 6.456186 0.833290
 2847 6.459809 0.833290
 2848 6.463432 0.836913
 2849 6.467055 0.836913
 2850 6.470678 0.840536
 2851 6.474301 0.840536
 2852 6.477924 0.840536
 2853 6.481547 0.840536
 2854 6.485170 0.840536
 2855 6.488793 0.840536
 2856 6.492416 0.840536
 2857 6.496039 0.840536
 2858 6.499662 0.840536
 2859 6.503285 0.840536
 2860 6.506908 0.840536
 2861 6.510531 0.840536
 2862 6.514154 0.840536
 2863 6.517777 0.840536
 2864 6.521400 0.840536
 2865 6.525023 0.840536
 2866 6.528646 0.840536
 2867 6.532269 0.844159
 2868 6.535892 0.844159
 2869 6.539515 0.847782
 2870 6.543138 0.847782
 2871 6.546761 0.851405
 2872 6.550384 0.851405
 2873 6.554007 0.855028
 2874 6.557630 0.855028
 2875 6.561253 0.858651
 2876 6.564876 0.858651
 2877 6.568499 0.858651
 2878 6.572122 0.858651
 2879 6.575745 0.858651
 2880 6.579368 0.858651
 2881 6.582991 0.858651
 2882 6.586614 0.858651
 2883 6.590237 0.858651
 2884 6.593860 0.858651
 2885 6.597483 0.858651
 2886 6.601106 0.858651
 2887 6.604729 0.858651
 2888 6.608352 0.858651
 2889 6.611975 0.858651
 2890 6.615598 0.858651
 2891 6.619221 0.858651
 2892 6.622844 0.858651
 2893 6.626467 0.858651
 2894 6.630090 0.858651
 2895 6.633713 0.858651
 2896 6.637336 0.858651
 2897 6.640959 0.858651
 2898 6.644582 0.858651
 2899 6.648205 0.858651
 2900 6.651828 0.855028
 2901 6.655451 0.855028
 2902 6.659074 0.855028
 2903 6.662697 0.851405
 2904 6.666320 0.851405
 2905 6.669943 0.851405
 2906 6.673566 0.851405
 2907 6.677189 0.855028
 2908 6.680812 0.855028
 2909 6.684435 0.855028
 2910 6.688058 0.855028
 2911 6.691681 0.858651
 2912 6.695304 0.858651
 2913 6.698927 0.858651
 2914 6.702550 0.858651
 2915 6.706173 0.858651
 2916 6.709796 0.858651
 2917 6.713419 0.858651
 2918 6.717042 0.858651
 2919 6.720665 0.858651
 2920 6.724288 0.858651
 2921 6.727911 0.858651
 2922 6.731534 0.858651
 2923 6.735157 0.858651
 2924 6.738780 0.858651
 2925 6.742403 0.858651
 2926 6.746026 0.858651
 2927 6.749649 0.858651
 2928 6.753272 0.858651
 2929 6.756895 0.858651
 2930 6.760518 0.858651
 2931 6.764141 0.858651
 2932 6.767764 0.858651
 2933 6.771387 0.858651
 2934 6.775010 0.858651
 2935 6.778633 0.858651
 2936 6.782256 0.858651
 2937 6.785879 0.855028
 2938 6.789502 0.855028
 2939 6.793125 0.851405
 2940 6.796748 0.851405
 2941 6.800371 0.847782
 2942 6.803994 0.847782
 2943 6.807617 0.844159
 2944 6.811240 0.844159
 2945 6.814863 0.840536
 2946 6.818486 0.840536
 2947 6.822109 0.840536
 2948 6.825732 0.840536
 2949 6.829355 0.840536
 2950 6.832978 0.840536
 2951 6.836601 0.840536
 2952 6.840224 0.840536
 2953 6.843847 0.840536
 2954 6.847470 0.840536
 2955 6.851093 0.840536
 2956 6.854716 0.840536
 2957 6.858339 0.840536
 2958 6.861962 0.840536
 2959 6.865585 0.840536
 2960 6.869208 0.840536
 2961 6.872831 0.840536
 2962 6.876454 0.840536
 2963 6.880077 0.840536
 2964 6.883700 0.840536
 2965 6.887323 0.840536
 2966 6.890946 0.840536
 2967 6.894569 0.840536
 2968 6.898192 0.840536
 2969 6.901815 0.840536
 2970 6.905438 0.840536
 2971 6.909061 0.836913
 2972 6.912684 0.836913
 2973 6.916307 0.836913
 2974 6.919930 0.840536
 2975 6.923553 0.840536
 2976 6.927176 0.840536
 2977 6.930799 0.844159
 2978 6.934422 0.844159
 2979 6.938045 0.844159
 2980 6.941668 0.844159
 2981 6.945291 0.844159
 2982 6.948914 0.844159
 2983 6.952537 0.844159
 2984 6.956160 0.844159
 2985 6.959783 0.844159
 2986 6.963406 0.844159
 2987 6.967029 0.844159
 2988 6.970652 0.847782
 2989 6.974275 0.851405
 2990 6.977898 0.855028
 2991 6.981521 0.858651
 2992 6.985144 0.862274
 2993 6.988767 0.862274
 2994 6.992390 0.865897
 2995 6.996013 0.865897
 2996 6.999636 0.869520
 2997 7.003259 0.869520
 2998 7.006882 0.873143
 2999 7.010505 0.873143
 3000 7.014128 0.876766
 3001 7.017751 0.876766
 3002 7.021374 0.880389
 3003 7.024997 0.880389
 3004 7.028620 0.884012
 3005 7.032243 0.884012
 3006 7.035866 0.887635
 3007 7.039489 0.887635
 3008 7.043112 0.887635
 3009 7.046735 0.891258
 3010 7.050358 0.891258
 3011 7.053981 0.891258
 3012 7.057604 0.894881
 3013 7.061227 0.894881
 3014 7.064850 0.894881
 3015 7.068473 0.894881
 3016 7.072096 0.894881
 3017 7.075719 0.894881
 3018 7.079342 0.894881
 3019 7.082965 0.894881
 3020 7.086588 0.894881
 3021 7.090211 0.894881
 3022 7.093834 0.894881
 3023 7.097457 0.894881
 3024 7.101080 0.894881
 3025 7.104703 0.894881
 3026 7.108326 0.894881
 3027 7.111949 0.898504
 3028 7.115572 0.898504
 3029 7.119195 0.902127
 3030 7.122818 0.902127
 3031 7.126441 0.902127
 3032 7.130064 0.905750
 3033 7.133687 0.905750
 3034 7.137310 0.905750
 3035 7.140933 0.905750
 3036 7.144556 0.909373
 3037 7.148179 0.909373
 3038 7.151802 0.912996
 3039 7.155425 0.912996
 3040 7.159048 0.916619
 3041 7.162671 0.916619
 3042 7.166294 0.920242
 3043 7.169917 0.920242
 3044 7.173540 0.920242
 3045 7.177163 0.920242
 3046 7.180786 0.920242
 3047 7.184409 0.920242
 3048 7.188032 0.920242
 3049 7.191655 0.920242
 3050 7.195278 0.920242
 3051 7.198901 0.920242
 3052 7.202524 0.920242
 3053 7.206147 0.920242
 3054 7.209770 0.920242
 3055 7.213393 0.920242
 3056 7.217016 0.920242
 3057 7.220639 0.920242
 3058 7.224262 0.920242
 3059 7.227885 0.920242
 3060 7.231508 0.920242
 3061 7.235131 0.920242
 3062 7.238754 0.920242
 3063 7.242377 0.920242
 3064 7.246000 0.920242
 3065 7.249623 0.923865
 3066 7.253246 0.923865
 3067 7.256869 0.927488
 3068 7.260492 0.927488
 3069 7.264115 0.931111
 3070 7.267738 0.931111
 3071 7.271361 0.934734
 3072 7.274984 0.934734
 3073 7.278607 0.934734
 3074 7.282230 0.934734
 3075 7.285853 0.934734
 3076 7.289476 0.934734
 3077 7.293099 0.934734
 3078 7.296722 0.934734
 3079 7.300345 0.934734
 3080 7.303968 0.934734
 3081 7.307591 0.934734
 3082 7.311214 0.934734
 3083 7.314837 0.934734
 3084 7.318460 0.934734
 3085 7.322083 0.934734
 3086 7.325706 0.934734
 3087 7.329329 0.934734
 3088 7.332952 0.938357
 3089 7.336575 0.938357
 3090 7.340198 0.941980
 3091 7.343821 0.941980
 3092 7.347444 0.945603
 3093 7.351067 0.945603
 3094 7.354690 0.949226
 3095 7.358313 0.949226
 3096 7.361936 0.952849
 3097 7.365559 0.952849
 3098 7.369182 0.952849
 3099 7.372805 0.952849
 3100 7.376428 0.952849
 3101 7.380051 0.952849
 3102 7.383674 0.952849
 3103 7.387297 0.952849
 3104 7.390920 0.952849
 3105 7.394543 0.952849
 3106 7.398166 0.952849
 3107 7.401789 0.952849
 3108 7.405412 0.952849
 3109 7.409035 0.952849
 3110 7.412658 0.952849
 3111 7.416281 0.952849
 3112 7.419904 0.952849
 3113 7.423527 0.952849
 3114 7.427150 0.952849
 3115 7.430773 0.952849
 3116 7.434396 0.952849
 3117 7.438019 0.952849
 3118 7.441642 0.952849
 3119 7.445265 0.952849
 3120 7.448888 0.956472
 3121 7.452511 0.956472
 3122 7.456134 0.960095
 3123 7.459757 0.963718
 3124 7.463380 0.967341
 3125 7.463380 0.970964
 3126 7.467003 0.974587
 3127 7.470626 0.978210
 3128 7.474249 0.978210
 3129 7.477872 0.981833
 3130 7.481495 0.981833
 3131 7.485118 0.985456
 3132 7.488741 0.985456
 3133 7.492364 0.989079
 3134 7.495987 0.989079
 3135 7.499610 0.992702
 3136 7.503233 0.992702
 3137 7.506856 0.996325
 3138 7.510479 0.996325
 3139 7.514102 0.999948
 3140 7.517725 0.999948
 3141 7.521348 0.999948
 3142 7.524971 0.999948
 3143 7.528594 0.999948
 3144 7.532217 0.999948
 3145 7.535840 0.999948
 3146 7.539463 0.999948
 3147 7.543086 0.999948
 3148 7.546709 0.999948
 3149 7.550332 0.999948
 3150 7.553955 0.999948
 3151 7.557578 0.999948
 3152 7.561201 0.999948
 3153 7.564824 0.999948
 3154 7.568447 0.999948
 3155 7.572070 0.999948
 3156 7.575693 0.999948
 3157 7.579316 0.999948
 3158 7.582939 0.999948
 3159 7.586562 0.999948
 3160 7.590185 0.999948
 3161 7.593808 0.999948
 3162 7.597431 0.999948
 3163 7.601054 0.999948
 3164 7.604677 0.999948
 3165 7.608300 0.999948
 3166 7.611923 0.999948
 3167 7.615546 0.996325
 3168 7.619169 0.996325
 3169 7.622792 0.996325
 3170 7.626415 0.996325
 3171 7.630038 0.996325
 3172 7.633661 0.996325
 3173 7.637284 0.996325
 3174 7.640907 0.996325
 3175 7.644530 0.996325
 3176 7.648153 0.996325
 3177 7.651776 0.996325
 3178 7.655399 0.996325
 3179 7.659022 0.996325
 3180 7.662645 0.996325
 3181 7.666268 0.996325
 3182 7.669891 0.996325
 3183 7.673514 0.992702
 3184 7.677137 0.992702
 3185 7.680760 0.989079
 3186 7.684383 0.989079
 3187 7.688006 0.985456
 3188 7.691629 0.985456
 3189 7.695252 0.981833
 3190 7.698875 0.981833
 3191 7.702498 0.978210
 3192 7.706121 0.978210
 3193 7.709744 0.978210
 3194 7.713367 0.978210
 3195 7.716990 0.974587
 3196 7.720613 0.978210
 3197 7.724236 0.978210
 3198 7.727859 0.978210
 3199 7.731482 0.981833
 3200 7.735105 0.981833
 3201 7.738728 0.981833
 3202 7.742351 0.985456
 3203 7.745974 0.985456
 3204 7.749597 0.989079
 3205 7.753220 0.989079
 3206 7.756843 0.992702
 3207 7.760466 0.992702
 3208 7.764089 0.996325
 3209 7.767712 0.996325
 3210 7.771335 0.999948
 3211 7.774958 0.999948
 3212 7.778581 1.003571
 3213 7.782204 1.003571
 3214 7.785827 1.007194
 3215 7.789450 1.007194
 3216 7.793073 1.007194
 3217 7.796696 1.007194
 3218 7.800319 1.007194
 3219 7.803942 1.007194
 3220 7.807565 1.007194
 3221 7.811188 1.007194
 3222 7.814811 1.007194
 3223 7.818434 1.007194
 3224 7.822057 1.007194
 3225 7.825680 1.007194
 3226 7.829303 1.007194
 3227 7.832926 1.007194
 3228 7.836549 1.007194
 3229 7.840172 1.007194
 3230 7.843795 1.007194
 3231 7.847418 1.007194
 3232 7.851041 1.007194
 3233 7.854664 1.007194
 3234 7.858287 1.007194
 3235 7.861910 1.007194
 3236 7.865533 1.007194
 3237 7.869156 1.007194
 3238 7.872779 1.007194
 3239 7.876402 1.007194
 3240 7.880025 1.007194
 3241 7.883648 1.007194
 3242 7.887271 1.010817
 3243 7.890894 1.010817
 3244 7.894517 1.010817
 3245 7.898140 1.014440
 3246 7.901763 1.014440
 3247 7.905386 1.014440
 3248 7.909009 1.014440
 3249 7.912632 1.014440
 3250 7.916255 1.014440
 3251 7.919878 1.014440
 3252 7.923501 1.014440
 3253 7.927124 1.014440
 3254 7.930747 1.014440
 3255 7.934370 1.014440
 3256 7.937993 1.014440
 3257 7.941616 1.014440
 3258 7.945239 1.014440
 3259 7.948862 1.014440
 3260 7.952485 1.014440
 3261 7.956108 1.014440
 3262 7.959731 1.014440
 3263 7.963354 1.014440
 3264 7.966977 1.014440
 3265 7.970600 1.014440
 3266 7.974223 1.014440
 3267 7.977846 1.014440
 3268 7.981469 1.014440
 3269 7.985092 1.014440
 3270 7.988715 1.014440
 3271 7.992338 1.014440
 3272 7.995961 1.014440
 3273 7.999584 1.014440
 3274 8.003207 1.014440
 3275 8.006830 1.014440
 3276 8.010453 1.014440
 3277 8.014076 1.014440
 3278 8.017699 1.014440
 3279 8.021322 1.018063
 3280 8.024945 1.018063
 3281 8.028568 1.021686
 3282 8.032191 1.021686
 3283 8.035814 1.021686
 3284 8.039437 1.025309
 3285 8.043060 1.025309
 3286 8.046683 1.025309
 3287 8.050306 1.025309
 3288 8.053929 1.025309
 3289 8.057552 1.025309
 3290 8.061175 1.025309
 3291 8.064798 1.025309
 3292 8.068421 1.025309
 3293 8.072044 1.025309
 3294 8.075667 1.025309
 3295 8.079290 1.025309
 3296 8.082913 1.025309
 3297 8.086536 1.025309
 3298 8.090159 1.025309
 3299 8.093782 1.025309
 3300 8.097405 1.025309
 3301 8.101028 1.025309
 3302 8.104651 1.025309
 3303 8.108274 1.025309
 3304 8.111897 1.025309
 3305 8.115520 1.025309
 3306 8.119143 1.025309
 3307 8.122766 1.025309
 3308 8.126389 1.025309
 3309 8.130012 1.025309
 3310 8.133635 1.025309
 3311 8.137258 1.028932
 3312 8.140881 1.028932
 3313 8.144504 1.032555
 3314 8.148127 1.032555
 3315 8.151750 1.032555
 3316 8.155373 1.036178
 3317 8.158996 1.036178
 3318 8.162619 1.036178
 3319 8.166242 1.036178
 3320 8.169865 1.036178
 3321 8.173488 1.036178
 3322 8.177111 1.036178
 3323 8.180734 1.036178
 3324 8.184357 1.036178
 3325 8.187980 1.036178
 3326 8.191603 1.036178
 3327 8.195226 1.036178
 3328 8.198849 1.036178
 3329 8.202472 1.036178
 3330 8.206095 1.036178
 3331 8.209718 1.036178
 3332 8.213341 1.036178
 3333 8.216964 1.036178
 3334 8.220587 1.036178
 3335 8.224210 1.036178
 3336 8.227833 1.036178
 3337 8.231456 1.036178
 3338 8.235079 1.036178
 3339 8.238702 1.036178
 3340 8.242325 1.036178
 3341 8.245948 1.036178
 3342 8.249571 1.036178
 3343 8.253194 1.032555
 3344 8.256817 1.032555
 3345 8.260440 1.032555
 3346 8.264063 1.032555
 3347 8.267686 1.032555
 3348 8.271309 1.032555
 3349 8.274932 1.032555
 3350 8.278555 1.032555
 3351 8.282178 1.036178
 3352 8.285801 1.036178
 3353 8.289424 1.039801
 3354 8.293047 1.039801
 3355 8.296670 1.043424
 3356 8.300293 1.043424
 3357 8.303916 1.047047
 3358 8.307539 1.047047
 3359 8.311162 1.050670
 3360 8.314785 1.050670
 3361 8.318408 1.054293
 3362 8.322031 1.054293
 3363 8.325654 1.054293
 3364 8.329277 1.054293
 3365 8.332900 1.054293
 3366 8.336523 1.057916
 3367 8.340146 1.057916
 3368 8.343769 1.057916
 3369 8.347392 1.057916
 3370 8.351015 1.061539
 3371 8.354638 1.061539
 3372 8.358261 1.065162
 3373 8.361884 1.065162
 3374 8.365507 1.068785
 3375 8.369130 1.068785
 3376 8.372753 1.072408
 3377 8.376376 1.072408
 3378 8.379999 1.076031
 3379 8.383622 1.076031
 3380 8.387245 1.076031
 3381 8.390868 1.076031
 3382 8.394491 1.076031
 3383 8.398114 1.076031
 3384 8.401737 1.076031
 3385 8.405360 1.076031
 3386 8.408983 1.076031
 3387 8.412606 1.076031
 3388 8.416229 1.076031
 3389 8.419852 1.076031
 3390 8.423475 1.076031
 3391 8.427098 1.076031
 3392 8.430721 1.076031
 3393 8.434344 1.076031
 3394 8.437967 1.076031
 3395 8.441590 1.076031
 3396 8.445213 1.076031
 3397 8.448836 1.076031
 3398 8.452459 1.076031
 3399 8.456082 1.076031
 3400 8.459705 1.076031
 3401 8.463328 1.076031
 3402 8.466951 1.076031
 3403 8.470574 1.076031
 3404 8.474197 1.072408
 3405 8.477820 1.072408
 3406 8.481443 1.068785
 3407 8.485066 1.068785
 3408 8.488689 1.065162
 3409 8.492312 1.065162
 3410 8.495935 1.065162
 3411 8.499558 1.065162
 3412 8.503181 1.061539
 3413 8.506804 1.065162
 3414 8.510427 1.065162
 3415 8.514050 1.065162
 3416 8.517673 1.065162
 3417 8.521296 1.065162
 3418 8.524919 1.068785
 3419 8.528542 1.068785
 3420 8.532165 1.068785
 3421 8.535788 1.068785
 3422 8.539411 1.068785
 3423 8.543034 1.068785
 3424 8.546657 1.068785
 3425 8.550280 1.068785
 3426 8.553903 1.068785
 3427 8.557526 1.068785
 3428 8.561149 1.068785
 3429 8.564772 1.068785
 3430 8.568395 1.068785
 3431 8.572018 1.068785
 3432 8.575641 1.068785
 3433 8.579264 1.068785
 3434 8.582887 1.068785
 3435 8.586510 1.068785
 3436 8.590133 1.068785
 3437 8.593756 1.068785
 3438 8.597379 1.068785
 3439 8.601002 1.068785
 3440 8.604625 1.068785
 3441 8.608248 1.068785
 3442 8.611871 1.068785
 3443 8.615494 1.068785
 3444 8.619117 1.068785
 3445 8.622740 1.068785
 3446 8.626363 1.068785
 3447 8.629986 1.068785
 3448 8.633609 1.068785
 3449 8.637232 1.068785
 3450 8.640855 1.068785
 3451 8.644478 1.068785
 3452 8.648101 1.068785
 3453 8.651724 1.068785
 3454 8.655347 1.068785
 3455 8.658970 1.068785
 3456 8.662593 1.068785
 3457 8.666216 1.068785
 3458 8.669839 1.068785
 3459 8.673462 1.068785
 3460 8.677085 1.068785
 3461 8.680708 1.068785
 3462 8.684331 1.068785
 3463 8.687954 1.068785
 3464 8.691577 1.068785
 3465 8.695200 1.068785
 3466 8.698823 1.068785
 3467 8.702446 1.068785
 3468 8.706069 1.068785
 3469 8.709692 1.068785
 3470 8.713315 1.065162
 3471 8.716938 1.068785
 3472 8.720561 1.068785
 3473 8.724184 1.068785
 3474 8.727807 1.072408
 3475 8.731430 1.072408
 3476 8.735053 1.072408
 3477 8.738676 1.072408
 3478 8.742299 1.076031
 3479 8.745922 1.076031
 3480 8.749545 1.076031
 3481 8.753168 1.079654
 3482 8.756791 1.083277
 3483 8.756791 1.086900
 3484 8.760414 1.090523
 3485 8.760414 1.094146
 3486 8.764037 1.097769
 3487 8.764037 1.101392
 3488 8.767660 1.105015
 3489 8.771283 1.108638
 3490 8.774906 1.108638
 3491 8.778529 1.112261
 3492 8.782152 1.112261
 3493 8.785775 1.115884
 3494 8.789398 1.115884
 3495 8.793021 1.119507
 3496 8.796644 1.119507
 3497 8.800267 1.123130
 3498 8.803890 1.123130
 3499 8.807513 1.126753
 3500 8.811136 1.126753
 3501 8.814759 1.130376
 3502 8.818382 1.130376
 3503 8.822005 1.130376
 3504 8.825628 1.130376
 3505 8.829251 1.130376
 3506 8.832874 1.130376
 3507 8.836497 1.130376
 3508 8.840120 1.130376
 3509 8.843743 1.130376
 3510 8.847366 1.130376
 3511 8.850989 1.130376
 3512 8.854612 1.130376
 3513 8.858235 1.130376
 3514 8.861858 1.130376
 3515 8.865481 1.130376
 3516 8.869104 1.130376
 3517 8.872727 1.130376
 3518 8.876350 1.130376
 3519 8.879973 1.130376
 3520 8.883596 1.130376
 3521 8.887219 1.130376
 3522 8.890842 1.130376
 3523 8.894465 1.130376
 3524 8.898088 1.126753
 3525 8.901711 1.126753
 3526 8.905334 1.123130
 3527 8.908957 1.123130
 3528 8.912580 1.119507
 3529 8.916203 1.119507
 3530 8.919826 1.115884
 3531 8.923449 1.115884
 3532 8.927072 1.112261
 3533 8.930695 1.112261
 3534 8.934318 1.108638
 3535 8.937941 1.108638
 3536 8.941564 1.105015
 3537 8.945187 1.101392
 3538 8.945187 1.097769
 3539 8.948810 1.094146
 3540 8.952433 1.090523
 3541 8.952433 1.086900
 3542 8.956056 1.083277
 3543 8.959679 1.079654
 3544 8.963302 1.076031
 3545 8.966925 1.072408
 3546 8.970548 1.072408
 3547 8.974171 1.068785
 3548 8.977794 1.068785
 3549 8.981417 1.068785
 3550 8.985040 1.068785
 3551 8.988663 1.068785
 3552 8.992286 1.072408
 3553 8.995909 1.072408
 3554 8.999532 1.072408
 3555 9.003155 1.076031
 3556 9.006778 1.076031
 3557 9.010401 1.076031
 3558 9.014024 1.076031
 3559 9.017647 1.076031
 3560 9.021270 1.079654
 3561 9.024893 1.079654
 3562 9.028516 1.083277
 3563 9.032139 1.083277
 3564 9.035762 1.086900
 3565 9.039385 1.086900
 3566 9.043008 1.090523
 3567 9.046631 1.094146
 3568 9.050254 1.094146
 3569 9.053877 1.097769
 3570 9.057500 1.097769
 3571 9.061123 1.101392
 3572 9.064746 1.101392
 3573 9.068369 1.105015
 3574 9.071992 1.105015
 3575 9.075615 1.108638
 3576 9.079238 1.108638
 3577 9.082861 1.112261
 3578 9.086484 1.112261
 3579 9.090107 1.115884
 3580 9.093730 1.115884
 3581 9.097353 1.115884
 3582 9.100976 1.115884
 3583 9.104599 1.115884
 3584 9.108222 1.115884
 3585 9.111845 1.115884
 3586 9.115468 1.115884
 3587 9.119091 1.115884
 3588 9.122714 1.115884
 3589 9.126337 1.115884
 3590 9.129960 1.115884
 3591 9.133583 1.115884
 3592 9.137206 1.115884
 3593 9.140829 1.115884
 3594 9.144452 1.115884
 3595 9.148075 1.115884
 3596 9.151698 1.115884
 3597 9.155321 1.115884
 3598 9.158944 1.115884
 3599 9.162567 1.115884
 3600 9.166190 1.115884
 3601 9.169813 1.115884
 3602 9.173436 1.112261
 3603 9.177059 1.112261
 3604 9.180682 1.108638
 3605 9.184305 1.108638
 3606 9.187928 1.105015
 3607 9.191551 1.105015
 3608 9.195174 1.101392
 3609 9.198797 1.101392
 3610 9.202420 1.097769
 3611 9.206043 1.097769
 3612 9.209666 1.094146
 3613 9.213289 1.094146
 3614 9.216912 1.090523
 3615 9.220535 1.086900
 3616 9.224158 1.086900
 3617 9.227781 1.083277
 3618 9.231404 1.079654
 3619 9.235027 1.076031
 3620 9.238650 1.076031
 3621 9.242273 1.076031
 3622 9.245896 1.076031
 3623 9.249519 1.076031
 3624 9.253142 1.076031
 3625 9.256765 1.076031
 3626 9.260388 1.076031
 3627 9.264011 1.076031
 3628 9.267634 1.076031
 3629 9.271257 1.076031
 3630 9.274880 1.076031
 3631 9.278503 1.076031
 3632 9.282126 1.076031
 3633 9.285749 1.076031
 3634 9.289372 1.076031
 3635 9.292995 1.076031
 3636 9.296618 1.076031
 3637 9.300241 1.076031
 3638 9.303864 1.076031
 3639 9.307487 1.076031
 3640 9.311110 1.076031
 3641 9.314733 1.076031
 3642 9.318356 1.076031
 3643 9.321979 1.076031
 3644 9.325602 1.076031
 3645 9.329225 1.076031
 3646 9.332848 1.076031
 3647 9.336471 1.076031
 3648 9.340094 1.076031
 3649 9.343717 1.076031
 3650 9.347340 1.076031
 3651 9.350963 1.076031
 3652 9.354586 1.076031
 3653 9.358209 1.076031
 3654 9.361832 1.076031
 3655 9.365455 1.072408
 3656 9.369078 1.072408
 3657 9.372701 1.068785
 3658 9.376324 1.068785
 3659 9.379947 1.072408
 3660 9.383570 1.072408
 3661 9.387193 1.076031
 3662 9.390816 1.076031
 3663 9.394439 1.079654
 3664 9.398062 1.079654
 3665 9.401685 1.083277
 3666 9.405308 1.083277
 3667 9.408931 1.083277
 3668 9.412554 1.083277
 3669 9.416177 1.083277
 3670 9.419800 1.083277
 3671 9.423423 1.083277
 3672 9.427046 1.083277
 3673 9.430669 1.083277
 3674 9.434292 1.083277
 3675 9.437915 1.083277
 3676 9.441538 1.083277
 3677 9.445161 1.086900
 3678 9.448784 1.086900
 3679 9.452407 1.090523
 3680 9.456030 1.090523
 3681 9.459653 1.094146
 3682 9.463276 1.094146
 3683 9.466899 1.097769
 3684 9.470522 1.097769
 3685 9.474145 1.101392
 3686 9.477768 1.101392
 3687 9.481391 1.105015
 3688 9.485014 1.105015
 3689 9.488637 1.105015
 3690 9.492260 1.105015
 3691 9.495883 1.105015
 3692 9.499506 1.105015
 3693 9.503129 1.105015
 3694 9.506752 1.105015
 3695 9.510375 1.105015
 3696 9.513998 1.105015
 3697 9.517621 1.105015
 3698 9.521244 1.105015
 3699 9.524867 1.105015
 3700 9.528490 1.105015
 3701 9.532113 1.105015
 3702 9.535736 1.105015
 3703 9.539359 1.105015
 3704 9.542982 1.105015
 3705 9.546605 1.105015
 3706 9.550228 1.105015
 3707 9.553851 1.105015
 3708 9.557474 1.105015
 3709 9.561097 1.105015
 3710 9.564720 1.105015
 3711 9.568343 1.105015
 3712 9.571966 1.105015
 3713 9.575589 1.105015
 3714 9.579212 1.105015
 3715 9.582835 1.108638
 3716 9.586458 1.112261
 3717 9.586458 1.115884
 3718 9.590081 1.119507
 3719 9.590081 1.123130
 3720 9.590081 1.126753
 3721 9.590081 1.130376
 3722 9.590081 1.133999
 3723 9.590081 1.137622
 3724 9.590081 1.141245
 3725 9.590081 1.144868
 3726 9.590081 1.148491
 3727 9.590081 1.152114
 3728 9.590081 1.155737
 3729 9.590081 1.159360
 3730 9.593704 1.162983
 3731 9.593704 1.166606
 3732 9.597327 1.170229
 3733 9.597327 1.173852
 3734 9.600950 1.177475
 3735 9.600950 1.181098
 3736 9.604573 1.184721
 3737 9.604573 1.188344
 3738 9.608196 1.191967
 3739 9.608196 1.195590
 3740 9.611819 1.199213
 3741 9.611819 1.202836
 3742 9.615442 1.206459
 3743 9.619065 1.206459
 3744 9.622688 1.210082
 3745 9.626311 1.213705
 3746 9.629934 1.213705
 3747 9.633557 1.217328
 3748 9.637180 1.217328
 3749 9.640803 1.220951
 3750 9.644426 1.224574
 3751 9.648049 1.228197
 3752 9.651672 1.231820
 3753 9.655295 1.235443
 3754 9.658918 1.239066
 3755 9.658918 1.242689
 3756 9.662541 1.246312
 3757 9.662541 1.249935
 3758 9.666164 1.253558
 3759 9.669787 1.257181
 3760 9.669787 1.260804
 3761 9.673410 1.264427
 3762 9.677033 1.264427
 3763 9.680656 1.268050
 3764 9.684279 1.268050
 3765 9.687902 1.271673
 3766 9.691525 1.271673
 3767 9.695148 1.275296
 3768 9.698771 1.275296
 3769 9.702394 1.278919
 3770 9.706017 1.278919
 3771 9.709640 1.282542
 3772 9.713263 1.282542
 3773 9.716886 1.286165
 3774 9.720509 1.286165
 3775 9.724132 1.286165
 3776 9.727755 1.286165
 3777 9.731378 1.286165
 3778 9.735001 1.286165
 3779 9.738624 1.286165
 3780 9.742247 1.286165
 3781 9.745870 1.286165
 3782 9.749493 1.286165
 3783 9.753116 1.289788
 3784 9.756739 1.289788
 3785 9.760362 1.289788
 3786 9.763985 1.289788
 3787 9.767608 1.289788
 3788 9.771231 1.293411
 3789 9.774854 1.297034
 3790 9.778477 1.300657
 3791 9.782100 1.304280
 3792 9.785723 1.307903
 3793 9.789346 1.311526
 3794 9.789346 1.315149
 3795 9.789346 1.318772
 3796 9.789346 1.322395
 3797 9.789346 1.326018
 3798 9.789346 1.329641
 3799 9.789346 1.333264
 3800 9.789346 1.336887
 3801 9.789346 1.340510
 3802 9.789346 1.344133
 3803 9.789346 1.347756
 3804 9.789346 1.351379
 3805 9.792969 1.355002
 3806 9.792969 1.358625
 3807 9.796592 1.362248
 3808 9.796592 1.365871
 3809 9.800215 1.369494
 3810 9.800215 1.373117
 3811 9.803838 1.376740
 3812 9.803838 1.380363
 3813 9.807461 1.383986
 3814 9.807461 1.387609
 3815 9.811084 1.391232
 3816 9.811084 1.394855
 3817 9.814707 1.398478
 3818 9.818330 1.398478
 3819 9.821953 1.402101
 3820 9.825576 1.402101
 3821 9.829199 1.405724
 3822 9.832822 1.405724
 3823 9.836445 1.409347
 3824 9.840068 1.409347
 3825 9.843691 1.412970
 3826 9.847314 1.412970
 3827 9.850937 1.416593
 3828 9.854560 1.416593
 3829 9.858183 1.420216
 3830 9.861806 1.420216
 3831 9.865429 1.420216
 3832 9.869052 1.420216
 3833 9.872675 1.420216
 3834 9.876298 1.420216
 3835 9.879921 1.420216
 3836 9.883544 1.420216
 3837 9.887167 1.420216
 3838 9.890790 1.420216
 3839 9.894413 1.420216
 3840 9.898036 1.423839
 3841 9.901659 1.427462
 3842 9.905282 1.431085
 3843 9.908905 1.434708
 3844 9.912528 1.438331
 3845 9.916151 1.441954
 3846 9.919774 1.445577
 3847 9.923397 1.445577
 3848 9.927020 1.449200
 3849 9.930643 1.449200
 3850 9.934266 1.452823
 3851 9.937889 1.452823
 3852 9.941512 1.456446
 3853 9.945135 1.456446
 3854 9.948758 1.460069
 3855 9.952381 1.463692
 3856 9.956004 1.467315
 3857 9.959627 1.470938
 3858 9.963250 1.474561
 3859 9.966873 1.478184
 3860 9.970496 1.481807
 3861 9.974119 1.485430
 3862 9.977742 1.489053
 3863 9.981365 1.489053
 3864 9.984988 1.492676
 3865 9.988611 1.492676
 3866 9.992234 1.496299
 3867 9.995857 1.496299
 3868 9.999480 1.499922
 3869 10.003103 1.499922
 3870 10.006726 1.503545
 3871 10.010349 1.503545
 3872 10.013972 1.507168
 3873 10.017595 1.507168
 3874 10.021218 1.510791
 3875 10.024841 1.510791
 3876 10.028464 1.510791
 3877 10.032087 1.510791
 3878 10.035710 1.510791
 3879 10.039333 1.510791
 3880 10.042956 1.510791
 3881 10.046579 1.510791
 3882 10.050202 1.510791
 3883 10.053825 1.514414
 3884 10.057448 1.518037
 3885 10.061071 1.521660
 3886 10.064694 1.525283
 3887 10.068317 1.528906
 3888 10.071940 1.532529
 3889 10.075563 1.536152
 3890 10.075563 1.539775
 3891 10.075563 1.543398
 3892 10.075563 1.547021
 3893 10.075563 1.550644
 3894 10.075563 1.554267
 3895 10.079186 1.557890
 3896 10.079186 1.561513
 3897 10.082809 1.565136
 3898 10.082809 1.568759
 3899 10.086432 1.572382
 3900 10.086432 1.576005
 3901 10.090055 1.579628
 3902 10.090055 1.583251
 3903 10.093678 1.586874
 3904 10.093678 1.590497
 3905 10.097301 1.594120
 3906 10.097301 1.597743
 3907 10.100924 1.601366
 3908 10.104547 1.604989
 3909 10.108170 1.604989
 3910 10.111793 1.608612
 3911 10.115416 1.608612
 3912 10.119039 1.612235
 3913 10.122662 1.612235
 3914 10.126285 1.615858
 3915 10.129908 1.615858
 3916 10.133531 1.619481
 3917 10.137154 1.619481
 3918 10.137154 1.623104
 3919 10.140777 1.626727
 3920 10.144400 1.630350
 3921 10.144400 1.633973
 3922 10.148023 1.637596
 3923 10.151646 1.641219
 3924 10.155269 1.641219
 3925 10.158892 1.644842
 3926 10.162515 1.644842
 3927 10.166138 1.648465
 3928 10.169761 1.648465
 3929 10.173384 1.652088
 3930 10.177007 1.652088
 3931 10.180630 1.655711
 3932 10.184253 1.655711
 3933 10.187876 1.659334
 3934 10.191499 1.659334
 3935 10.195122 1.662957
 3936 10.198745 1.662957
 3937 10.202368 1.662957
 3938 10.205991 1.662957
 3939 10.209614 1.662957
 3940 10.213237 1.662957
 3941 10.216860 1.666580
 3942 10.220483 1.670203
 3943 10.224106 1.673826
 3944 10.227729 1.677449
 3945 10.231352 1.681072
 3946 10.234975 1.684695
 3947 10.238598 1.688318
 3948 10.242221 1.691941
 3949 10.245844 1.695564
 3950 10.249467 1.699187
 3951 10.249467 1.702810
 3952 10.249467 1.706433
 3953 10.249467 1.710056
 3954 10.249467 1.713679
 3955 10.249467 1.717302
 3956 10.249467 1.720925
 3957 10.249467 1.724548
 3958 10.249467 1.728171
 3959 10.249467 1.731794
 3960 10.253090 1.735417
 3961 10.253090 1.739040
 3962 10.256713 1.742663
 3963 10.256713 1.746286
 3964 10.260336 1.749909
 3965 10.260336 1.753532
 3966 10.263959 1.757155
 3967 10.263959 1.760778
 3968 10.267582 1.764401
 3969 10.267582 1.768024
 3970 10.271205 1.771647
 3971 10.271205 1.775270
 3972 10.274828 1.778893
 3973 10.278451 1.778893
 3974 10.282074 1.782516
 3975 10.285697 1.782516
 3976 10.289320 1.786139
 3977 10.292943 1.786139
 3978 10.296566 1.789762
 3979 10.300189 1.789762
 3980 10.303812 1.793385
 3981 10.307435 1.793385
 3982 10.311058 1.797008
 3983 10.314681 1.797008
 3984 10.318304 1.800631
 3985 10.321927 1.800631
 3986 10.325550 1.804254
 3987 10.329173 1.804254
 3988 10.332796 1.807877
 3989 10.336419 1.807877
 3990 10.336419 1.811500
 3991 10.340042 1.815123
 3992 10.340042 1.818746
 3993 10.343665 1.822369
 3994 10.343665 1.825992
 3995 10.347288 1.829615
 3996 10.350911 1.833238
 3997 10.350911 1.836861
 3998 10.354534 1.840484
 3999 10.358157 1.844107
 4000 10.361780 1.847730
 4001 10.365403 1.847730
 4002 10.369026 1.851353
 4003 10.372649 1.851353
 4004 10.376272 1.854976
 4005 10.379895 1.854976
 4006 10.383518 1.858599
 4007 10.387141 1.858599
 4008 10.390764 1.862222
 4009 10.394387 1.862222
 4010 10.398010 1.865845
 4011 10.401633 1.869468
 4012 10.405256 1.873091
 4013 10.405256 1.876714
 4014 10.408879 1.880337
 4015 10.408879 1.883960
 4016 10.408879 1.887583
 4017 10.412502 1.891206
 4018 10.412502 1.894829
 4019 10.416125 1.898452
 4020 10.416125 1.902075
 4021 10.419748 1.905698
 4022 10.419748 1.909321
 4023 10.423371 1.912944
 4024 10.423371 1.916567
 4025 10.426994 1.920190
 4026 10.426994 1.923813
 4027 10.430617 1.927436
 4028 10.430617 1.931059
 4029 10.434240 1.934682
 4030 10.437863 1.934682
 4031 10.441486 1.938305
 4032 10.445109 1.938305
 4033 10.448732 1.941928
 4034 10.452355 1.941928
 4035 10.455978 1.945551
 4036 10.459601 1.945551
 4037 10.463224 1.949174
 4038 10.466847 1.949174
 4039 10.470470 1.952797
 4040 10.474093 1.952797
 4041 10.477716 1.956420
 4042 10.481339 1.956420
 4043 10.484962 1.956420
 4044 10.488585 1.956420
 4045 10.492208 1.956420
 4046 10.495831 1.956420
 4047 10.499454 1.956420
 4048 10.503077 1.956420
 4049 10.506700 1.956420
 4050 10.510323 1.956420
 4051 10.513946 1.956420
 4052 10.517569 1.956420
 4053 10.521192 1.956420
 4054 10.524815 1.956420
 4055 10.528438 1.956420
 4056 10.532061 1.956420
 4057 10.535684 1.956420
 4058 10.539307 1.956420
 4059 10.542930 1.956420
 4060 10.546553 1.956420
 4061 10.550176 1.956420
 4062 10.553799 1.956420
 4063 10.557422 1.956420
 4064 10.561045 1.956420
 4065 10.564668 1.956420
 4066 10.568291 1.956420
 4067 10.571914 1.956420
 4068 10.575537 1.956420
 4069 10.579160 1.956420
 4070 10.582783 1.956420
 4071 10.586406 1.956420
 4072 10.590029 1.956420
 4073 10.593652 1.956420
 4074 10.597275 1.956420
 4075 10.600898 1.956420
 4076 10.604521 1.956420
 4077 10.608144 1.956420
 4078 10.611767 1.956420
 4079 10.615390 1.956420
 4080 10.619013 1.960043
 4081 10.622636 1.960043
 4082 10.626259 1.963666
 4083 10.629882 1.967289
 4084 10.629882 1.970912
 4085 10.629882 1.974535
 4086 10.629882 1.978158
 4087 10.629882 1.981781
 4088 10.633505 1.985404
 4089 10.633505 1.989027
 4090 10.637128 1.992650
 4091 10.637128 1.996273
 4092 10.640751 1.999896
 4093 10.640751 2.003519
 4094 10.644374 2.007142
 4095 10.644374 2.010765
 4096 10.647997 2.014388
 4097 10.647997 2.018011
 4098 10.651620 2.021634
 4099 10.651620 2.025257
 4100 10.655243 2.028880
 4101 10.658866 2.032503
 4102 10.662489 2.032503
 4103 10.666112 2.036126
 4104 10.669735 2.036126
 4105 10.673358 2.039749
 4106 10.676981 2.039749
 4107 10.680604 2.043372
 4108 10.684227 2.043372
 4109 10.687850 2.046995
 4110 10.691473 2.046995
 4111 10.695096 2.050618
 4112 10.698719 2.050618
 4113 10.702342 2.054241
 4114 10.705965 2.054241
 4115 10.709588 2.057864
 4116 10.713211 2.057864
 4117 10.716834 2.061487
 4118 10.720457 2.061487
 4119 10.724080 2.065110
 4120 10.727703 2.065110
 4121 10.731326 2.068733
 4122 10.734949 2.068733
 4123 10.738572 2.072356
 4124 10.742195 2.072356
 4125 10.745818 2.075979
 4126 10.749441 2.075979
 4127 10.753064 2.079602
 4128 10.756687 2.079602
 4129 10.760310 2.079602
 4130 10.763933 2.079602
 4131 10.767556 2.079602
 4132 10.771179 2.079602
 4133 10.774802 2.079602
 4134 10.778425 2.079602
 4135 10.782048 2.079602
 4136 10.785671 2.079602
 4137 10.789294 2.079602
 4138 10.792917 2.079602
 4139 10.796540 2.079602
 4140 10.800163 2.079602
 4141 10.803786 2.079602
 4142 10.807409 2.079602
 4143 10.811032 2.079602
 4144 10.814655 2.079602
 4145 10.818278 2.079602
 4146 10.821901 2.079602
 4147 10.825524 2.079602
 4148 10.829147 2.083225
 4149 10.832770 2.086848
 4150 10.836393 2.090471
 4151 10.840016 2.094094
 4152 10.843639 2.097717
 4153 10.843639 2.101340
 4154 10.843639 2.104963
 4155 10.843639 2.108586
 4156 10.843639 2.112209
 4157 10.843639 2.115832
 4158 10.847262 2.119455
 4159 10.847262 2.123078
 4160 10.850885 2.126701
 4161 10.850885 2.130324
 4162 10.854508 2.133947
 4163 10.854508 2.137570
 4164 10.858131 2.141193
 4165 10.858131 2.144816
 4166 10.861754 2.148439
 4167 10.861754 2.152062
 4168 10.865377 2.155685
 4169 10.865377 2.159308
 4170 10.869000 2.162931
 4171 10.872623 2.166554
 4172 10.876246 2.170177
 4173 10.879869 2.170177
 4174 10.883492 2.173800
 4175 10.887115 2.177423
 4176 10.890738 2.177423
 4177 10.894361 2.181046
 4178 10.897984 2.184669
 4179 10.897984 2.188292
 4180 10.901607 2.191915
 4181 10.905230 2.195538
 4182 10.908853 2.195538
 4183 10.912476 2.199161
 4184 10.916099 2.199161
 4185 10.919722 2.202784
 4186 10.923345 2.202784
 4187 10.926968 2.206407
 4188 10.930591 2.206407
 4189 10.934214 2.210030
 4190 10.937837 2.210030
 4191 10.941460 2.213653
 4192 10.945083 2.213653
 4193 10.948706 2.217276
 4194 10.952329 2.217276
 4195 10.955952 2.217276
 4196 10.959575 2.217276
 4197 10.963198 2.217276
 4198 10.966821 2.217276
 4199 10.970444 2.217276
 4200 10.974067 2.220899
 4201 10.977690 2.224522
 4202 10.981313 2.228145
 4203 10.984936 2.231768
 4204 10.988559 2.235391
 4205 10.992182 2.235391
 4206 10.995805 2.239014
 4207 10.999428 2.239014
 4208 11.003051 2.242637
 4209 11.006674 2.242637
 4210 11.010297 2.246260
 4211 11.013920 2.246260
 4212 11.017543 2.249883
 4213 11.021166 2.249883
 4214 11.024789 2.253506
 4215 11.028412 2.253506
 4216 11.032035 2.257129
 4217 11.035658 2.257129
 4218 11.039281 2.257129
 4219 11.042904 2.257129
 4220 11.046527 2.257129
 4221 11.050150 2.257129
 4222 11.053773 2.257129
 4223 11.057396 2.260752
 4224 11.061019 2.260752
 4225 11.064642 2.264375
 4226 11.068265 2.264375
 4227 11.071888 2.267998
 4228 11.075511 2.267998
 4229 11.079134 2.271621
 4230 11.082757 2.271621
 4231 11.086380 2.275244
 4232 11.090003 2.275244
 4233 11.093626 2.278867
 4234 11.097249 2.278867
 4235 11.100872 2.282490
 4236 11.104495 2.282490
 4237 11.108118 2.282490
 4238 11.111741 2.282490
 4239 11.115364 2.282490
 4240 11.118987 2.282490
 4241 11.122610 2.282490
 4242 11.126233 2.282490
 4243 11.129856 2.282490
 4244 11.133479 2.282490
 4245 11.137102 2.282490
 4246 11.140725 2.282490
 4247 11.144348 2.282490
 4248 11.147971 2.282490
 4249 11.151594 2.282490
 4250 11.155217 2.282490
 4251 11.158840 2.282490
 4252 11.158840 2.286113
 4253 11.162463 2.289736
 4254 11.162463 2.293359
 4255 11.166086 2.296982
 4256 11.166086 2.300605
 4257 11.169709 2.304228
 4258 11.169709 2.307851
 4259 11.173332 2.311474
 4260 11.173332 2.315097
 4261 11.176955 2.318720
 4262 11.176955 2.322343
 4263 11.180578 2.325966
 4264 11.184201 2.329589
 4265 11.187824 2.333212
 4266 11.191447 2.336835
 4267 11.195070 2.336835
 4268 11.198693 2.340458
 4269 11.202316 2.344081
 4270 11.205939 2.344081
 4271 11.209562 2.347704
 4272 11.213185 2.351327
 4273 11.216808 2.354950
 4274 11.220431 2.358573
 4275 11.224054 2.362196
 4276 11.227677 2.365819
 4277 11.231300 2.369442
 4278 11.234923 2.373065
 4279 11.238546 2.373065
 4280 11.242169 2.376688
 4281 11.245792 2.376688
 4282 11.249415 2.380311
 4283 11.253038 2.380311
 4284 11.256661 2.383934
 4285 11.260284 2.383934
 4286 11.263907 2.387557
 4287 11.267530 2.387557
 4288 11.271153 2.391180
 4289 11.274776 2.391180
 4290 11.278399 2.394803
 4291 11.282022 2.394803
 4292 11.285645 2.394803
 4293 11.289268 2.394803
 4294 11.292891 2.394803
 4295 11.296514 2.394803
 4296 11.300137 2.394803
 4297 11.303760 2.394803
 4298 11.307383 2.394803
 4299 11.311006 2.394803
 4300 11.314629 2.398426
 4301 11.318252 2.398426
 4302 11.321875 2.398426
 4303 11.325498 2.398426
 4304 11.329121 2.402049
 4305 11.332744 2.402049
 4306 11.336367 2.402049
 4307 11.339990 2.402049
 4308 11.343613 2.402049
 4309 11.347236 2.402049
 4310 11.350859 2.402049
 4311 11.354482 2.402049
 4312 11.358105 2.402049
 4313 11.361728 2.402049
 4314 11.365351 2.402049
 4315 11.368974 2.402049
 4316 11.372597 2.402049
 4317 11.376220 2.405672
 4318 11.379843 2.409295
 4319 11.383466 2.412918
 4320 11.387089 2.416541
 4321 11.390712 2.420164
 4322 11.394335 2.420164
 4323 11.397958 2.423787
 4324 11.401581 2.423787
 4325 11.405204 2.427410
 4326 11.408827 2.427410
 4327 11.412450 2.431033
 4328 11.416073 2.431033
 4329 11.419696 2.434656
 4330 11.423319 2.434656
 4331 11.426942 2.438279
 4332 11.430565 2.438279
 4333 11.434188 2.441902
 4334 11.437811 2.441902
 4335 11.441434 2.441902
 4336 11.445057 2.441902
 4337 11.448680 2.445525
 4338 11.452303 2.445525
 4339 11.455926 2.449148
 4340 11.459549 2.452771
 4341 11.463172 2.456394
 4342 11.466795 2.460017
 4343 11.466795 2.463640
 4344 11.470418 2.467263
 4345 11.470418 2.470886
 4346 11.474041 2.474509
 4347 11.474041 2.478132
 4348 11.477664 2.481755
 4349 11.477664 2.485378
 4350 11.481287 2.489001
 4351 11.481287 2.492624
 4352 11.484910 2.496247
 4353 11.484910 2.499870
 4354 11.488533 2.503493
 4355 11.488533 2.507116
 4356 11.492156 2.510739
 4357 11.492156 2.514362
 4358 11.495779 2.517985
 4359 11.499402 2.517985
 4360 11.503025 2.521608
 4361 11.506648 2.521608
 4362 11.510271 2.525231
 4363 11.513894 2.525231
 4364 11.517517 2.528854
 4365 11.521140 2.528854
 4366 11.524763 2.532477
 4367 11.528386 2.532477
 4368 11.532009 2.536100
 4369 11.535632 2.536100
 4370 11.539255 2.539723
 4371 11.542878 2.539723
 4372 11.542878 2.543346
 4373 11.546501 2.546969
 4374 11.546501 2.550592
 4375 11.550124 2.554215
 4376 11.550124 2.557838
 4377 11.553747 2.561461
 4378 11.553747 2.565084
 4379 11.557370 2.568707
 4380 11.560993 2.568707
 4381 11.564616 2.572330
 4382 11.568239 2.572330
 4383 11.571862 2.575953
 4384 11.575485 2.575953
 4385 11.579108 2.579576
 4386 11.582731 2.579576
 4387 11.586354 2.583199
 4388 11.589977 2.583199
 4389 11.593600 2.586822
 4390 11.597223 2.586822
 4391 11.600846 2.590445
 4392 11.604469 2.590445
 4393 11.608092 2.590445
 4394 11.611715 2.590445
 4395 11.615338 2.590445
 4396 11.618961 2.590445
 4397 11.622584 2.590445
 4398 11.626207 2.590445
 4399 11.629830 2.590445
 4400 11.633453 2.590445
 4401 11.637076 2.590445
 4402 11.640699 2.590445
 4403 11.644322 2.590445
 4404 11.647945 2.590445
 4405 11.651568 2.590445
 4406 11.655191 2.594068
 4407 11.658814 2.594068
 4408 11.662437 2.594068
 4409 11.666060 2.597691
 4410 11.669683 2.597691
 4411 11.673306 2.601314
 4412 11.676929 2.601314
 4413 11.680552 2.604937
 4414 11.684175 2.604937
 4415 11.687798 2.608560
 4416 11.691421 2.608560
 4417 11.695044 2.612183
 4418 11.698667 2.612183
 4419 11.702290 2.615806
 4420 11.705913 2.615806
 4421 11.709536 2.615806
 4422 11.713159 2.615806
 4423 11.716782 2.615806
 4424 11.720405 2.615806
 4425 11.724028 2.615806
 4426 11.727651 2.615806
 4427 11.731274 2.619429
 4428 11.734897 2.619429
 4429 11.738520 2.623052
 4430 11.742143 2.623052
 4431 11.745766 2.626675
 4432 11.749389 2.626675
 4433 11.753012 2.630298
 4434 11.756635 2.630298
 4435 11.760258 2.633921
 4436 11.763881 2.633921
 4437 11.767504 2.637544
 4438 11.771127 2.637544
 4439 11.774750 2.641167
 4440 11.778373 2.641167
 4441 11.781996 2.644790
 4442 11.785619 2.644790
 4443 11.789242 2.648413
 4444 11.792865 2.648413
 4445 11.796488 2.652036
 4446 11.800111 2.652036
 4447 11.803734 2.652036
 4448 11.807357 2.652036
 4449 11.810980 2.655659
 4450 11.814603 2.655659
 4451 11.818226 2.659282
 4452 11.821849 2.659282
 4453 11.825472 2.662905
 4454 11.829095 2.662905
 4455 11.832718 2.666528
 4456 11.836341 2.666528
 4457 11.839964 2.666528
 4458 11.843587 2.666528
 4459 11.847210 2.670151
 4460 11.850833 2.673774
 4461 11.854456 2.677397
 4462 11.858079 2.677397
 4463 11.861702 2.681020
 4464 11.865325 2.681020
 4465 11.868948 2.684643
 4466 11.872571 2.684643
 4467 11.876194 2.688266
 4468 11.879817 2.688266
 4469 11.883440 2.691889
 4470 11.887063 2.691889
 4471 11.890686 2.695512
 4472 11.894309 2.695512
 4473 11.897932 2.699135
 4474 11.901555 2.699135
 4475 11.905178 2.699135
 4476 11.908801 2.699135
 4477 11.912424 2.699135
 4478 11.916047 2.699135
 4479 11.919670 2.702758
 4480 11.923293 2.702758
 4481 11.926916 2.702758
 4482 11.930539 2.706381
 4483 11.934162 2.710004
 4484 11.937785 2.713627
 4485 11.941408 2.717250
 4486 11.941408 2.720873
 4487 11.945031 2.724496
 4488 11.948654 2.728119
 4489 11.952277 2.731742
 4490 11.955900 2.731742
 4491 11.959523 2.735365
 4492 11.963146 2.735365
 4493 11.966769 2.738988
 4494 11.970392 2.738988
 4495 11.974015 2.742611
 4496 11.977638 2.742611
 4497 11.981261 2.746234
 4498 11.984884 2.746234
 4499 11.988507 2.749857
 4500 11.992130 2.749857
 4501 11.995753 2.753480
 4502 11.999376 2.753480
 4503 12.002999 2.753480
 4504 12.006622 2.753480
 4505 12.010245 2.753480
 4506 12.013868 2.753480
 4507 12.017491 2.753480
 4508 12.021114 2.753480
 4509 12.024737 2.753480
 4510 12.028360 2.753480
 4511 12.031983 2.753480
 4512 12.035606 2.753480
 4513 12.039229 2.753480
 4514 12.042852 2.753480
 4515 12.046475 2.753480
 4516 12.050098 2.753480
 4517 12.053721 2.753480
 4518 12.057344 2.753480
 4519 12.060967 2.753480
 4520 12.064590 2.753480
 4521 12.068213 2.757103
 4522 12.071836 2.757103
 4523 12.075459 2.757103
 4524 12.079082 2.760726
 4525 12.082705 2.760726
 4526 12.086328 2.760726
 4527 12.089951 2.760726
 4528 12.093574 2.764349
 4529 12.097197 2.764349
 4530 12.100820 2.767972
 4531 12.104443 2.767972
 4532 12.108066 2.771595
 4533 12.111689 2.771595
 4534 12.115312 2.775218
 4535 12.118935 2.775218
 4536 12.122558 2.775218
 4537 12.126181 2.775218
 4538 12.129804 2.775218
 4539 12.133427 2.775218
 4540 12.137050 2.775218
 4541 12.140673 2.775218
 4542 12.144296 2.775218
 4543 12.147919 2.775218
 4544 12.151542 2.775218
 4545 12.155165 2.775218
 4546 12.158788 2.775218
 4547 12.162411 2.775218
 4548 12.166034 2.775218
 4549 12.169657 2.775218
 4550 12.173280 2.775218
 4551 12.176903 2.775218
 4552 12.180526 2.778841
 4553 12.184149 2.778841
 4554 12.187772 2.778841
 4555 12.191395 2.782464
 4556 12.195018 2.782464
 4557 12.198641 2.782464
 4558 12.202264 2.786087
 4559 12.205887 2.786087
 4560 12.209510 2.789710
 4561 12.213133 2.793333
 4562 12.216756 2.793333
 4563 12.220379 2.796956
 4564 12.224002 2.800579
 4565 12.227625 2.804202
 4566 12.231248 2.807825
 4567 12.234871 2.811448
 4568 12.238494 2.815071
 4569 12.242117 2.818694
 4570 12.245740 2.822317
 4571 12.249363 2.825940
 4572 12.252986 2.829563
 4573 12.256609 2.833186
 4574 12.260232 2.833186
 4575 12.263855 2.836809
 4576 12.267478 2.836809
 4577 12.271101 2.840432
 4578 12.274724 2.840432
 4579 12.278347 2.844055
 4580 12.281970 2.844055
 4581 12.285593 2.847678
 4582 12.289216 2.847678
 4583 12.292839 2.851301
 4584 12.296462 2.851301
 4585 12.300085 2.854924
 4586 12.303708 2.854924
 4587 12.307331 2.854924
 4588 12.310954 2.858547
 4589 12.314577 2.862170
 4590 12.318200 2.865793
 4591 12.321823 2.869416
 4592 12.325446 2.873039
 4593 12.329069 2.876662
 4594 12.332692 2.880285
 4595 12.336315 2.883908
 4596 12.339938 2.887531
 4597 12.339938 2.891154
 4598 12.339938 2.894777
 4599 12.343561 2.898400
 4600 12.343561 2.902023
 4601 12.347184 2.905646
 4602 12.347184 2.909269
 4603 12.350807 2.912892
 4604 12.350807 2.916515
 4605 12.354430 2.920138
 4606 12.354430 2.923761
 4607 12.358053 2.927384
 4608 12.358053 2.931007
 4609 12.361676 2.934630
 4610 12.361676 2.938253
 4611 12.365299 2.941876
 4612 12.365299 2.945499
 4613 12.365299 2.949122
 4614 12.365299 2.952745
 4615 12.365299 2.956368
 4616 12.365299 2.959991
 4617 12.365299 2.963614
 4618 12.365299 2.967237
 4619 12.365299 2.970860
 4620 12.365299 2.974483
 4621 12.365299 2.978106
 4622 12.365299 2.981729
 4623 12.365299 2.985352
 4624 12.365299 2.988975
 4625 12.365299 2.992598
 4626 12.365299 2.996221
 4627 12.365299 2.999844
 4628 12.365299 3.003467
 4629 12.365299 3.007090
 4630 12.368922 3.010713
 4631 12.368922 3.014336
 4632 12.372545 3.017959
 4633 12.372545 3.021582
 4634 12.376168 3.025205
 4635 12.376168 3.028828
 4636 12.379791 3.032451
 4637 12.379791 3.036074
 4638 12.383414 3.039697
 4639 12.383414 3.043320
 4640 12.387037 3.046943
 4641 12.387037 3.050566
 4642 12.390660 3.054189
 4643 12.394283 3.054189
 4644 12.397906 3.057812
 4645 12.401529 3.057812
 4646 12.405152 3.061435
 4647 12.408775 3.061435
 4648 12.412398 3.065058
 4649 12.416021 3.065058
 4650 12.419644 3.068681
 4651 12.423267 3.068681
 4652 12.426890 3.072304
 4653 12.430513 3.072304
 4654 12.434136 3.075927
 4655 12.437759 3.075927
 4656 12.441382 3.075927
 4657 12.445005 3.075927
 4658 12.448628 3.075927
 4659 12.452251 3.075927
 4660 12.455874 3.075927
 4661 12.459497 3.075927
 4662 12.463120 3.075927
 4663 12.466743 3.075927
 4664 12.470366 3.075927
 4665 12.473989 3.075927
 4666 12.477612 3.075927
 4667 12.481235 3.075927
 4668 12.484858 3.075927
 4669 12.488481 3.075927
 4670 12.492104 3.075927
 4671 12.495727 3.079550
 4672 12.499350 3.083173
 4673 12.502973 3.086796
 4674 12.506596 3.090419
 4675 12.510219 3.094042
 4676 12.513842 3.097665
 4677 12.517465 3.101288
 4678 12.521088 3.104911
 4679 12.524711 3.108534
 4680 12.528334 3.108534
 4681 12.531957 3.112157
 4682 12.535580 3.115780
 4683 12.539203 3.115780
 4684 12.542826 3.119403
 4685 12.546449 3.123026
 4686 12.550072 3.126649
 4687 12.553695 3.130272
 4688 12.557318 3.133895
 4689 12.560941 3.137518
 4690 12.564564 3.141141
 4691 12.568187 3.144764
 4692 12.571810 3.148387
 4693 12.571810 3.152010
 4694 12.571810 3.155633
 4695 12.571810 3.159256
 4696 12.571810 3.162879
 4697 12.571810 3.166502
 4698 12.571810 3.170125
 4699 12.571810 3.173748
 4700 12.571810 3.177371
 4701 12.571810 3.180994
 4702 12.571810 3.184617
 4703 12.571810 3.188240
 4704 12.571810 3.191863
 4705 12.571810 3.195486
 4706 12.571810 3.199109
 4707 12.575433 3.202732
 4708 12.575433 3.206355
 4709 12.579056 3.209978
 4710 12.579056 3.213601
 4711 12.582679 3.217224
 4712 12.582679 3.220847
 4713 12.586302 3.224470
 4714 12.586302 3.228093
 4715 12.589925 3.231716
 4716 12.589925 3.235339
 4717 12.593548 3.238962
 4718 12.593548 3.242585
 4719 12.597171 3.246208
 4720 12.600794 3.249831
 4721 12.604417 3.249831
 4722 12.608040 3.253454
 4723 12.611663 3.253454
 4724 12.615286 3.257077
 4725 12.618909 3.257077
 4726 12.622532 3.260700
 4727 12.626155 3.260700
 4728 12.629778 3.264323
 4729 12.633401 3.264323
 4730 12.637024 3.267946
 4731 12.640647 3.267946
 4732 12.644270 3.271569
 4733 12.647893 3.271569
 4734 12.651516 3.271569
 4735 12.655139 3.271569
 4736 12.658762 3.271569
 4737 12.662385 3.271569
 4738 12.666008 3.271569
 4739 12.669631 3.271569
 4740 12.673254 3.271569
 4741 12.676877 3.271569
 4742 12.680500 3.271569
 4743 12.684123 3.275192
 4744 12.687746 3.278815
 4745 12.691369 3.282438
 4746 12.691369 3.286061
 4747 12.691369 3.289684
 4748 12.691369 3.293307
 4749 12.694992 3.296930
 4750 12.694992 3.300553
 4751 12.694992 3.304176
 4752 12.694992 3.307799
 4753 12.698615 3.311422
 4754 12.698615 3.315045
 4755 12.702238 3.318668
 4756 12.702238 3.322291
 4757 12.705861 3.325914
 4758 12.705861 3.329537
 4759 12.709484 3.333160
 4760 12.709484 3.336783
 4761 12.713107 3.340406
 4762 12.713107 3.344029
 4763 12.716730 3.347652
 4764 12.716730 3.351275
 4765 12.720353 3.354898
 4766 12.723976 3.358521
 4767 12.727599 3.362144
 4768 12.727599 3.365767
 4769 12.731222 3.369390
 4770 12.731222 3.373013
 4771 12.731222 3.376636
 4772 12.731222 3.380259
 4773 12.731222 3.383882
 4774 12.731222 3.387505
 4775 12.731222 3.391128
 4776 12.731222 3.394751
 4777 12.731222 3.398374
 4778 12.731222 3.401997
 4779 12.731222 3.405620
 4780 12.734845 3.409243
 4781 12.734845 3.412866
 4782 12.738468 3.416489
 4783 12.738468 3.420112
 4784 12.742091 3.423735
 4785 12.742091 3.427358
 4786 12.745714 3.430981
 4787 12.745714 3.434604
 4788 12.749337 3.438227
 4789 12.749337 3.441850
 4790 12.752960 3.445473
 4791 12.752960 3.449096
 4792 12.756583 3.452719
 4793 12.760206 3.456342
 4794 12.763829 3.456342
 4795 12.767452 3.459965
 4796 12.771075 3.463588
 4797 12.774698 3.463588
 4798 12.778321 3.467211
 4799 12.781944 3.467211
 4800 12.785567 3.470834
 4801 12.789190 3.470834
 4802 12.792813 3.474457
 4803 12.792813 3.478080
 4804 12.796436 3.481703
 4805 12.800059 3.485326
 4806 12.800059 3.488949
 4807 12.803682 3.492572
 4808 12.807305 3.496195
 4809 12.810928 3.499818
 4810 12.814551 3.499818
 4811 12.818174 3.503441
 4812 12.821797 3.503441
 4813 12.825420 3.507064
 4814 12.829043 3.507064
 4815 12.832666 3.510687
 4816 12.836289 3.510687
 4817 12.839912 3.514310
 4818 12.843535 3.514310
 4819 12.847158 3.517933
 4820 12.850781 3.517933
 4821 12.854404 3.521556
 4822 12.858027 3.521556
 4823 12.861650 3.521556
 4824 12.865273 3.521556
 4825 12.868896 3.521556
 4826 12.872519 3.521556
 4827 12.876142 3.525179
 4828 12.879765 3.528802
 4829 12.883388 3.532425
 4830 12.883388 3.536048
 4831 12.887011 3.539671
 4832 12.887011 3.543294
 4833 12.887011 3.546917
 4834 12.887011 3.550540
 4835 12.887011 3.554163
 4836 12.887011 3.557786
 4837 12.887011 3.561409
 4838 12.887011 3.565032
 4839 12.890634 3.568655
 4840 12.890634 3.572278
 4841 12.894257 3.575901
 4842 12.894257 3.579524
 4843 12.897880 3.583147
 4844 12.897880 3.586770
 4845 12.901503 3.590393
 4846 12.901503 3.594016
 4847 12.905126 3.597639
 4848 12.905126 3.601262
 4849 12.908749 3.604885
 4850 12.908749 3.608508
 4851 12.912372 3.612131
 4852 12.915995 3.615754
 4853 12.919618 3.615754
 4854 12.923241 3.619377
 4855 12.926864 3.619377
 4856 12.930487 3.623000
 4857 12.934110 3.623000
 4858 12.937733 3.626623
 4859 12.941356 3.626623
 4860 12.944979 3.630246
 4861 12.948602 3.630246
 4862 12.952225 3.633869
 4863 12.955848 3.633869
 4864 12.959471 3.637492
 4865 12.963094 3.641115
 4866 12.966717 3.644738
 4867 12.970340 3.648361
 4868 12.973963 3.651984
 4869 12.973963 3.655607
 4870 12.977586 3.659230
 4871 12.981209 3.662853
 4872 12.984832 3.666476
 4873 12.984832 3.670099
 4874 12.984832 3.673722
 4875 12.984832 3.677345
 4876 12.984832 3.680968
 4877 12.988455 3.684591
 4878 12.988455 3.688214
 4879 12.992078 3.691837
 4880 12.992078 3.695460
 4881 12.995701 3.699083
 4882 12.995701 3.702706
 4883 12.999324 3.706329
 4884 12.999324 3.709952
 4885 13.002947 3.713575
 4886 13.002947 3.717198
 4887 13.006570 3.720821
 4888 13.006570 3.724444
 4889 13.010193 3.728067
 4890 13.010193 3.731690
 4891 13.013816 3.735313
 4892 13.013816 3.738936
 4893 13.017439 3.742559
 4894 13.021062 3.746182
 4895 13.024685 3.749805
 4896 13.028308 3.753428
 4897 13.031931 3.757051
 4898 13.035554 3.760674
 4899 13.039177 3.760674
 4900 13.042800 3.764297
 4901 13.046423 3.764297
 4902 13.050046 3.767920
 4903 13.053669 3.767920
 4904 13.057292 3.771543
 4905 13.060915 3.771543
 4906 13.064538 3.775166
 4907 13.068161 3.778789
 4908 13.071784 3.778789
 4909 13.075407 3.782412
 4910 13.079030 3.782412
 4911 13.082653 3.786035
 4912 13.086276 3.786035
 4913 13.089899 3.789658
 4914 13.093522 3.789658
 4915 13.097145 3.793281
 4916 13.100768 3.793281
 4917 13.104391 3.796904
 4918 13.108014 3.796904
 4919 13.111637 3.800527
 4920 13.115260 3.800527
 4921 13.118883 3.800527
 4922 13.122506 3.800527
 4923 13.126129 3.800527
 4924 13.129752 3.800527
 4925 13.133375 3.804150
 4926 13.136998 3.807773
 4927 13.140621 3.811396
 4928 13.144244 3.815019
 4929 13.147867 3.818642
 4930 13.147867 3.822265
 4931 13.151490 3.825888
 4932 13.151490 3.829511
 4933 13.155113 3.833134
 4934 13.155113 3.836757
 4935 13.155113 3.840380
 4936 13.155113 3.844003
 4937 13.155113 3.847626
 4938 13.155113 3.851249
 4939 13.155113 3.854872
 4940 13.155113 3.858495
 4941 13.155113 3.862118
 4942 13.155113 3.865741
 4943 13.155113 3.869364
 4944 13.155113 3.872987
 4945 13.155113 3.876610
 4946 13.155113 3.880233
 4947 13.158736 3.883856
 4948 13.158736 3.887479
 4949 13.162359 3.891102
 4950 13.162359 3.894725
 4951 13.165982 3.898348
 4952 13.165982 3.901971
 4953 13.169605 3.905594
 4954 13.169605 3.909217
 4955 13.173228 3.912840
 4956 13.173228 3.916463
 4957 13.176851 3.920086
 4958 13.176851 3.923709
 4959 13.180474 3.927332
 4960 13.180474 3.930955
 4961 13.184097 3.934578
 4962 13.184097 3.938201
 4963 13.187720 3.941824
 4964 13.187720 3.945447
 4965 13.191343 3.949070
 4966 13.194966 3.952693
 4967 13.194966 3.956316
 4968 13.198589 3.959939
 4969 13.202212 3.963562
 4970 13.205835 3.967185
 4971 13.209458 3.970808
 4972 13.213081 3.974431
 4973 13.216704 3.978054
 4974 13.220327 3.978054
 4975 13.223950 3.981677
 4976 13.227573 3.985300
 4977 13.231196 3.988923
 4978 13.234819 3.992546
 4979 13.238442 3.996169
 4980 13.238442 3.999792
 4981 13.242065 4.003415
 4982 13.242065 4.007038
 4983 13.242065 4.010661
 4984 13.242065 4.014284
 4985 13.245688 4.017907
 4986 13.245688 4.021530
 4987 13.249311 4.025153
 4988 13.249311 4.028776
 4989 13.252934 4.032399
 4990 13.252934 4.036022
 4991 13.256557 4.039645
 4992 13.256557 4.043268
 4993 13.260180 4.046891
 4994 13.260180 4.050514
 4995 13.263803 4.054137
 4996 13.263803 4.057760
 4997 13.267426 4.061383
 4998 13.271049 4.065006
 4999 13.274672 4.068629
 5000 13.278295 4.072252
 5001 13.281918 4.075875
 5002 13.285541 4.079498
 5003 13.289164 4.083121
 5004 13.292787 4.086744
 5005 13.296410 4.090367
 5006 13.296410 4.093990
 5007 13.296410 4.097613
 5008 13.296410 4.101236
 5009 13.300033 4.104859
 5010 13.300033 4.108482
 5011 13.303656 4.112105
 5012 13.303656 4.115728
 5013 13.307279 4.119351
 5014 13.307279 4.122974
 5015 13.310902 4.126597
 5016 13.310902 4.130220
 5017 13.314525 4.133843
 5018 13.314525 4.137466
 5019 13.318148 4.141089
 5020 13.318148 4.144712
 5021 13.321771 4.148335
 5022 13.325394 4.151958
 5023 13.329017 4.155581
 5024 13.332640 4.159204
 5025 13.336263 4.162827
 5026 13.339886 4.166450
 5027 13.343509 4.170073
 5028 13.347132 4.173696
 5029 13.350755 4.177319
 5030 13.354378 4.177319
 5031 13.358001 4.180942
 5032 13.361624 4.180942
 5033 13.365247 4.184565
 5034 13.368870 4.184565
 5035 13.372493 4.188188
 5036 13.376116 4.188188
 5037 13.379739 4.191811
 5038 13.383362 4.191811
 5039 13.386985 4.195434
 5040 13.390608 4.195434
 5041 13.394231 4.199057
 5042 13.397854 4.199057
 5043 13.401477 4.199057
 5044 13.405100 4.199057
 5045 13.408723 4.199057
 5046 13.412346 4.202680
 5047 13.415969 4.202680
 5048 13.419592 4.202680
 5049 13.423215 4.202680
 5050 13.426838 4.202680
 5051 13.430461 4.206303
 5052 13.434084 4.209926
 5053 13.437707 4.213549
 5054 13.441330 4.217172
 5055 13.444953 4.220795
 5056 13.448576 4.224418
 5057 13.452199 4.228041
 5058 13.455822 4.231664
 5059 13.459445 4.235287
 5060 13.459445 4.238910
 5061 13.459445 4.242533
 5062 13.463068 4.246156
 5063 13.463068 4.249779
 5064 13.466691 4.253402
 5065 13.466691 4.257025
 5066 13.470314 4.260648
 5067 13.470314 4.264271
 5068 13.473937 4.267894
 5069 13.473937 4.271517
 5070 13.477560 4.275140
 5071 13.477560 4.278763
 5072 13.481183 4.282386
 5073 13.481183 4.286009
 5074 13.484806 4.289632
 5075 13.488429 4.293255
 5076 13.492052 4.296878
 5077 13.495675 4.300501
 5078 13.499298 4.300501
 5079 13.502921 4.304124
 5080 13.506544 4.307747
 5081 13.510167 4.307747
 5082 13.513790 4.311370
 5083 13.517413 4.311370
 5084 13.521036 4.314993
 5085 13.524659 4.314993
 5086 13.528282 4.318616
 5087 13.531905 4.318616
 5088 13.535528 4.322239
 5089 13.539151 4.322239
 5090 13.542774 4.325862
 5091 13.546397 4.325862
 5092 13.550020 4.329485
 5093 13.553643 4.329485
 5094 13.557266 4.329485
 5095 13.560889 4.333108
 5096 13.564512 4.336731
 5097 13.568135 4.340354
 5098 13.571758 4.343977
 5099 13.571758 4.347600
 5100 13.575381 4.351223
 5101 13.579004 4.354846
 5102 13.579004 4.358469
 5103 13.582627 4.362092
 5104 13.586250 4.365715
 5105 13.589873 4.369338
 5106 13.593496 4.372961
 5107 13.597119 4.372961
 5108 13.600742 4.376584
 5109 13.604365 4.376584
 5110 13.607988 4.380207
 5111 13.611611 4.380207
 5112 13.615234 4.383830
 5113 13.618857 4.383830
 5114 13.622480 4.387453
 5115 13.626103 4.387453
 5116 13.626103 4.391076
 5117 13.629726 4.394699
 5118 13.629726 4.398322
 5119 13.633349 4.401945
 5120 13.633349 4.405568
 5121 13.636972 4.409191
 5122 13.640595 4.412814
 5123 13.640595 4.416437
 5124 13.644218 4.420060
 5125 13.647841 4.423683
 5126 13.651464 4.427306
 5127 13.655087 4.430929
 5128 13.655087 4.434552
 5129 13.658710 4.438175
 5130 13.658710 4.441798
 5131 13.662333 4.445421
 5132 13.662333 4.449044
 5133 13.665956 4.452667
 5134 13.665956 4.456290
 5135 13.669579 4.459913
 5136 13.669579 4.463536
 5137 13.673202 4.467159
 5138 13.673202 4.470782
 5139 13.676825 4.474405
 5140 13.676825 4.478028
 5141 13.680448 4.481651
 5142 13.680448 4.485274
 5143 13.680448 4.488897
 5144 13.684071 4.492520
 5145 13.684071 4.496143
 5146 13.687694 4.499766
 5147 13.687694 4.503389
 5148 13.691317 4.507012
 5149 13.691317 4.510635
 5150 13.694940 4.514258
 5151 13.694940 4.517881
 5152 13.698563 4.521504
 5153 13.698563 4.525127
 5154 13.702186 4.528750
 5155 13.702186 4.532373
 5156 13.705809 4.535996
 5157 13.705809 4.539619
 5158 13.709432 4.543242
 5159 13.709432 4.546865
 5160 13.713055 4.550488
 5161 13.713055 4.554111
 5162 13.716678 4.557734
 5163 13.720301 4.561357
 5164 13.720301 4.564980
 5165 13.723924 4.568603
 5166 13.727547 4.572226
 5167 13.731170 4.575849
 5168 13.734793 4.579472
 5169 13.738416 4.583095
 5170 13.742039 4.583095
 5171 13.745662 4.586718
 5172 13.749285 4.586718
 5173 13.752908 4.590341
 5174 13.756531 4.590341
 5175 13.760154 4.593964
 5176 13.763777 4.593964
 5177 13.767400 4.597587
 5178 13.771023 4.601210
 5179 13.774646 4.604833
 5180 13.778269 4.608456
 5181 13.781892 4.612079
 5182 13.785515 4.615702
 5183 13.789138 4.619325
 5184 13.792761 4.622948
 5185 13.796384 4.626571
 5186 13.800007 4.630194
 5187 13.803630 4.633817
 5188 13.807253 4.637440
 5189 13.810876 4.641063
 5190 13.814499 4.644686
 5191 13.818122 4.644686
 5192 13.821745 4.648309
 5193 13.821745 4.651932
 5194 13.825368 4.655555
 5195 13.828991 4.659178
 5196 13.828991 4.662801
 5197 13.832614 4.666424
 5198 13.832614 4.670047
 5199 13.832614 4.673670
 5200 13.832614 4.677293
 5201 13.836237 4.680916
 5202 13.836237 4.684539
 5203 13.836237 4.688162
 5204 13.836237 4.691785
 5205 13.836237 4.695408
 5206 13.839860 4.699031
 5207 13.839860 4.702654
 5208 13.839860 4.706277
 5209 13.839860 4.709900
 5210 13.843483 4.713523
 5211 13.843483 4.717146
 5212 13.847106 4.720769
 5213 13.847106 4.724392
 5214 13.850729 4.728015
 5215 13.850729 4.731638
 5216 13.850729 4.735261
 5217 13.854352 4.738884
 5218 13.854352 4.742507
 5219 13.854352 4.746130
 5220 13.854352 4.749753
 5221 13.854352 4.753376
 5222 13.854352 4.756999
 5223 13.854352 4.760622
 5224 13.854352 4.764245
 5225 13.854352 4.767868
 5226 13.854352 4.771491
 5227 13.850729 4.775114
 5228 13.847106 4.778737
 5229 13.847106 4.782360
 5230 13.843483 4.785983
 5231 13.843483 4.789606
 5232 13.839860 4.793229
 5233 13.839860 4.796852
 5234 13.836237 4.800475
 5235 13.836237 4.804098
 5236 13.832614 4.807721
 5237 13.832614 4.811344
 5238 13.828991 4.814967
 5239 13.828991 4.818590
 5240 13.825368 4.822213
 5241 13.825368 4.825836
 5242 13.825368 4.829459
 5243 13.825368 4.833082
 5244 13.825368 4.836705
 5245 13.825368 4.840328
 5246 13.825368 4.843951
 5247 13.825368 4.847574
 5248 13.825368 4.851197
 5249 13.825368 4.854820
 5250 13.825368 4.858443
 5251 13.825368 4.862066
 5252 13.825368 4.865689
 5253 13.825368 4.869312
 5254 13.825368 4.872935
 5255 13.825368 4.876558
 5256 13.825368 4.880181
 5257 13.825368 4.883804
 5258 13.825368 4.887427
 5259 13.825368 4.891050
 5260 13.825368 4.894673
 5261 13.825368 4.898296
 5262 13.825368 4.901919
 5263 13.828991 4.905542
 5264 13.828991 4.909165
 5265 13.832614 4.912788
 5266 13.832614 4.916411
 5267 13.836237 4.920034
 5268 13.836237 4.923657
 5269 13.839860 4.927280
 5270 13.839860 4.930903
 5271 13.843483 4.934526
 5272 13.843483 4.938149
 5273 13.847106 4.941772
 5274 13.847106 4.945395
 5275 13.850729 4.949018
 5276 13.850729 4.952641
 5277 13.850729 4.956264
 5278 13.850729 4.959887
 5279 13.850729 4.963510
 5280 13.850729 4.967133
 5281 13.850729 4.970756
 5282 13.850729 4.974379
 5283 13.850729 4.978002
 5284 13.850729 4.981625
 5285 13.850729 4.985248
 5286 13.850729 4.988871
 5287 13.850729 4.992494
 5288 13.850729 4.996117
 5289 13.850729 4.999740
 5290 13.850729 5.003363
 5291 13.850729 5.006986
 5292 13.850729 5.010609
 5293 13.850729 5.014232
 5294 13.850729 5.017855
 5295 13.850729 5.021478
 5296 13.854352 5.025101
 5297 13.854352 5.028724
 5298 13.857975 5.032347
 5299 13.857975 5.035970
 5300 13.861598 5.039593
 5301 13.861598 5.043216
 5302 13.865221 5.046839
 5303 13.865221 5.050462
 5304 13.868844 5.054085
 5305 13.868844 5.057708
 5306 13.872467 5.061331
 5307 13.872467 5.064954
 5308 13.876090 5.068577
 5309 13.879713 5.068577
 5310 13.883336 5.072200
 5311 13.886959 5.072200
 5312 13.890582 5.075823
 5313 13.894205 5.075823
 5314 13.897828 5.079446
 5315 13.901451 5.079446
 5316 13.905074 5.083069
 5317 13.908697 5.083069
 5318 13.912320 5.086692
 5319 13.915943 5.086692
 5320 13.919566 5.090315
 5321 13.923189 5.090315
 5322 13.926812 5.090315
 5323 13.930435 5.090315
 5324 13.934058 5.090315
 5325 13.937681 5.090315
 5326 13.941304 5.090315
 5327 13.944927 5.090315
 5328 13.948550 5.090315
 5329 13.952173 5.090315
 5330 13.955796 5.090315
 5331 13.959419 5.093938
 5332 13.963042 5.093938
 5333 13.966665 5.097561
 5334 13.970288 5.101184
 5335 13.970288 5.104807
 5336 13.973911 5.108430
 5337 13.977534 5.112053
 5338 13.977534 5.115676
 5339 13.981157 5.119299
 5340 13.981157 5.122922
 5341 13.981157 5.126545
 5342 13.981157 5.130168
 5343 13.981157 5.133791
 5344 13.981157 5.137414
 5345 13.981157 5.141037
 5346 13.981157 5.144660
 5347 13.981157 5.148283
 5348 13.981157 5.151906
 5349 13.981157 5.155529
 5350 13.981157 5.159152
 5351 13.981157 5.162775
 5352 13.981157 5.166398
 5353 13.981157 5.170021
 5354 13.981157 5.173644
 5355 13.981157 5.177267
 5356 13.981157 5.180890
 5357 13.981157 5.184513
 5358 13.981157 5.188136
 5359 13.981157 5.191759
 5360 13.984780 5.195382
 5361 13.984780 5.199005
 5362 13.984780 5.202628
 5363 13.984780 5.206251
 5364 13.984780 5.209874
 5365 13.984780 5.213497
 5366 13.984780 5.217120
 5367 13.984780 5.220743
 5368 13.984780 5.224366
 5369 13.984780 5.227989
 5370 13.984780 5.231612
 5371 13.984780 5.235235
 5372 13.984780 5.238858
 5373 13.984780 5.242481
 5374 13.984780 5.246104
 5375 13.984780 5.249727
 5376 13.984780 5.253350
 5377 13.984780 5.256973
 5378 13.984780 5.260596
 5379 13.984780 5.264219
 5380 13.984780 5.267842
 5381 13.988403 5.271465
 5382 13.988403 5.275088
 5383 13.992026 5.278711
 5384 13.992026 5.282334
 5385 13.995649 5.285957
 5386 13.995649 5.289580
 5387 13.999272 5.293203
 5388 13.999272 5.296826
 5389 14.002895 5.300449
 5390 14.002895 5.304072
 5391 14.006518 5.307695
 5392 14.006518 5.311318
 5393 14.010141 5.314941
 5394 14.013764 5.318564
 5395 14.017387 5.322187
 5396 14.021010 5.325810
 5397 14.024633 5.329433
 5398 14.028256 5.333056
 5399 14.028256 5.336679
 5400 14.028256 5.340302
 5401 14.031879 5.343925
 5402 14.031879 5.347548
 5403 14.031879 5.351171
 5404 14.035502 5.354794
 5405 14.035502 5.358417
 5406 14.035502 5.362040
 5407 14.035502 5.365663
 5408 14.035502 5.369286
 5409 14.035502 5.372909
 5410 14.035502 5.376532
 5411 14.035502 5.380155
 5412 14.035502 5.383778
 5413 14.035502 5.387401
 5414 14.035502 5.391024
 5415 14.035502 5.394647
 5416 14.035502 5.398270
 5417 14.035502 5.401893
 5418 14.035502 5.405516
 5419 14.035502 5.409139
 5420 14.035502 5.412762
 5421 14.035502 5.416385
 5422 14.031879 5.420008
 5423 14.031879 5.423631
 5424 14.028256 5.427254
 5425 14.028256 5.430877
 5426 14.024633 5.434500
 5427 14.024633 5.438123
 5428 14.024633 5.441746
 5429 14.024633 5.445369
 5430 14.024633 5.448992
 5431 14.024633 5.452615
 5432 14.024633 5.456238
 5433 14.024633 5.459861
 5434 14.024633 5.463484
 5435 14.024633 5.467107
 5436 14.024633 5.470730
 5437 14.024633 5.474353
 5438 14.024633 5.477976
 5439 14.024633 5.481599
 5440 14.024633 5.485222
 5441 14.024633 5.488845
 5442 14.024633 5.492468
 5443 14.024633 5.496091
 5444 14.024633 5.499714
 5445 14.024633 5.503337
 5446 14.024633 5.506960
 5447 14.024633 5.510583
 5448 14.024633 5.514206
 5449 14.024633 5.517829
 5450 14.024633 5.521452
 5451 14.024633 5.525075
 5452 14.024633 5.528698
 5453 14.024633 5.532321
 5454 14.024633 5.535944
 5455 14.024633 5.539567
 5456 14.024633 5.543190
 5457 14.024633 5.546813
 5458 14.024633 5.550436
 5459 14.028256 5.554059
 5460 14.028256 5.557682
 5461 14.031879 5.561305
 5462 14.031879 5.564928
 5463 14.035502 5.568551
 5464 14.035502 5.572174
 5465 14.039125 5.575797
 5466 14.039125 5.579420
 5467 14.042748 5.583043
 5468 14.042748 5.586666
 5469 14.046371 5.590289
 5470 14.046371 5.593912
 5471 14.049994 5.597535
 5472 14.049994 5.601158
 5473 14.049994 5.604781
 5474 14.053617 5.608404
 5475 14.053617 5.612027
 5476 14.053617 5.615650
 5477 14.053617 5.619273
 5478 14.057240 5.622896
 5479 14.057240 5.626519
 5480 14.057240 5.630142
 5481 14.060863 5.633765
 5482 14.060863 5.637388
 5483 14.060863 5.641011
 5484 14.060863 5.644634
 5485 14.060863 5.648257
 5486 14.057240 5.651880
 5487 14.057240 5.655503
 5488 14.053617 5.659126
 5489 14.053617 5.662749
 5490 14.049994 5.666372
 5491 14.049994 5.669995
 5492 14.046371 5.673618
 5493 14.046371 5.677241
 5494 14.042748 5.680864
 5495 14.042748 5.684487
 5496 14.039125 5.688110
 5497 14.039125 5.691733
 5498 14.035502 5.695356
 5499 14.035502 5.698979
 5500 14.035502 5.702602
 5501 14.035502 5.706225
 5502 14.035502 5.709848
 5503 14.035502 5.713471
 5504 14.035502 5.717094
 5505 14.035502 5.720717
 5506 14.035502 5.724340
 5507 14.035502 5.727963
 5508 14.035502 5.731586
 5509 14.035502 5.735209
 5510 14.035502 5.738832
 5511 14.035502 5.742455
 5512 14.035502 5.746078
 5513 14.035502 5.749701
 5514 14.035502 5.753324
 5515 14.035502 5.756947
 5516 14.035502 5.760570
 5517 14.035502 5.764193
 5518 14.035502 5.767816
 5519 14.035502 5.771439
 5520 14.035502 5.775062
 5521 14.035502 5.778685
 5522 14.035502 5.782308
 5523 14.035502 5.785931
 5524 14.035502 5.789554
 5525 14.039125 5.793177
 5526 14.039125 5.796800
 5527 14.042748 5.800423
 5528 14.042748 5.804046
 5529 14.046371 5.807669
 5530 14.046371 5.811292
 5531 14.049994 5.814915
 5532 14.049994 5.818538
 5533 14.053617 5.822161
 5534 14.053617 5.825784
 5535 14.057240 5.829407
 5536 14.057240 5.833030
 5537 14.060863 5.836653
 5538 14.064486 5.840276
 5539 14.068109 5.840276
 5540 14.071732 5.843899
 5541 14.075355 5.847522
 5542 14.078978 5.847522
 5543 14.082601 5.851145
 5544 14.086224 5.851145
 5545 14.086224 5.854768
 5546 14.089847 5.858391
 5547 14.093470 5.862014
 5548 14.093470 5.865637
 5549 14.097093 5.869260
 5550 14.097093 5.872883
 5551 14.097093 5.876506
 5552 14.100716 5.880129
 5553 14.100716 5.883752
 5554 14.100716 5.887375
 5555 14.100716 5.890998
 5556 14.100716 5.894621
 5557 14.100716 5.898244
 5558 14.100716 5.901867
 5559 14.100716 5.905490
 5560 14.100716 5.909113
 5561 14.100716 5.912736
 5562 14.100716 5.916359
 5563 14.100716 5.919982
 5564 14.100716 5.923605
 5565 14.100716 5.927228
 5566 14.100716 5.930851
 5567 14.100716 5.934474
 5568 14.100716 5.938097
 5569 14.100716 5.941720
 5570 14.100716 5.945343
 5571 14.100716 5.948966
 5572 14.100716 5.952589
 5573 14.100716 5.956212
 5574 14.100716 5.959835
 5575 14.104339 5.963458
 5576 14.104339 5.967081
 5577 14.107962 5.970704
 5578 14.107962 5.974327
 5579 14.111585 5.977950
 5580 14.111585 5.981573
 5581 14.115208 5.985196
 5582 14.115208 5.988819
 5583 14.118831 5.992442
 5584 14.118831 5.996065
 5585 14.122454 5.999688
 5586 14.122454 6.003311
 5587 14.126077 6.006934
 5588 14.129700 6.010557
 5589 14.133323 6.014180
 5590 14.133323 6.017803
 5591 14.136946 6.021426
 5592 14.136946 6.025049
 5593 14.140569 6.028672
 5594 14.140569 6.032295
 5595 14.140569 6.035918
 5596 14.140569 6.039541
 5597 14.140569 6.043164
 5598 14.140569 6.046787
 5599 14.140569 6.050410
 5600 14.140569 6.054033
 5601 14.140569 6.057656
 5602 14.140569 6.061279
 5603 14.140569 6.064902
 5604 14.140569 6.068525
 5605 14.140569 6.072148
 5606 14.140569 6.075771
 5607 14.140569 6.079394
 5608 14.140569 6.083017
 5609 14.140569 6.086640
 5610 14.140569 6.090263
 5611 14.140569 6.093886
 5612 14.140569 6.097509
 5613 14.140569 6.101132
 5614 14.140569 6.104755
 5615 14.140569 6.108378
 5616 14.140569 6.112001
 5617 14.140569 6.115624
 5618 14.140569 6.119247
 5619 14.144192 6.122870
 5620 14.144192 6.126493
 5621 14.147815 6.130116
 5622 14.147815 6.133739
 5623 14.151438 6.137362
 5624 14.151438 6.140985
 5625 14.155061 6.144608
 5626 14.155061 6.148231
 5627 14.158684 6.151854
 5628 14.158684 6.155477
 5629 14.162307 6.159100
 5630 14.162307 6.162723
 5631 14.165930 6.166346
 5632 14.169553 6.169969
 5633 14.173176 6.173592
 5634 14.176799 6.177215
 5635 14.180422 6.180838
 5636 14.184045 6.184461
 5637 14.187668 6.188084
 5638 14.187668 6.191707
 5639 14.191291 6.195330
 5640 14.191291 6.198953
 5641 14.191291 6.202576
 5642 14.194914 6.206199
 5643 14.194914 6.209822
 5644 14.194914 6.213445
 5645 14.194914 6.217068
 5646 14.194914 6.220691
 5647 14.194914 6.224314
 5648 14.194914 6.227937
 5649 14.194914 6.231560
 5650 14.194914 6.235183
 5651 14.194914 6.238806
 5652 14.194914 6.242429
 5653 14.194914 6.246052
 5654 14.194914 6.249675
 5655 14.194914 6.253298
 5656 14.194914 6.256921
 5657 14.194914 6.260544
 5658 14.194914 6.264167
 5659 14.194914 6.267790
 5660 14.194914 6.271413
 5661 14.194914 6.275036
 5662 14.198537 6.278659
 5663 14.198537 6.282282
 5664 14.202160 6.285905
 5665 14.202160 6.289528
 5666 14.205783 6.293151
 5667 14.205783 6.296774
 5668 14.209406 6.300397
 5669 14.209406 6.304020
 5670 14.213029 6.307643
 5671 14.213029 6.311266
 5672 14.213029 6.314889
 5673 14.213029 6.318512
 5674 14.213029 6.322135
 5675 14.213029 6.325758
 5676 14.213029 6.329381
 5677 14.213029 6.333004
 5678 14.213029 6.336627
 5679 14.213029 6.340250
 5680 14.213029 6.343873
 5681 14.213029 6.347496
 5682 14.213029 6.351119
 5683 14.213029 6.354742
 5684 14.213029 6.358365
 5685 14.213029 6.361988
 5686 14.213029 6.365611
 5687 14.213029 6.369234
 5688 14.216652 6.372857
 5689 14.216652 6.376480
 5690 14.220275 6.380103
 5691 14.220275 6.383726
 5692 14.223898 6.387349
 5693 14.223898 6.390972
 5694 14.227521 6.394595
 5695 14.227521 6.398218
 5696 14.231144 6.401841
 5697 14.231144 6.405464
 5698 14.234767 6.409087
 5699 14.234767 6.412710
 5700 14.238390 6.416333
 5701 14.242013 6.419956
 5702 14.245636 6.423579
 5703 14.245636 6.427202
 5704 14.249259 6.430825
 5705 14.249259 6.434448
 5706 14.252882 6.438071
 5707 14.252882 6.441694
 5708 14.256505 6.445317
 5709 14.260128 6.448940
 5710 14.260128 6.452563
 5711 14.260128 6.456186
 5712 14.260128 6.459809
 5713 14.260128 6.463432
 5714 14.260128 6.467055
 5715 14.260128 6.470678
 5716 14.260128 6.474301
 5717 14.260128 6.477924
 5718 14.260128 6.481547
 5719 14.260128 6.485170
 5720 14.260128 6.488793
 5721 14.260128 6.492416
 5722 14.260128 6.496039
 5723 14.260128 6.499662
 5724 14.260128 6.503285
 5725 14.260128 6.506908
 5726 14.260128 6.510531
 5727 14.260128 6.514154
 5728 14.260128 6.517777
 5729 14.260128 6.521400
 5730 14.260128 6.525023
 5731 14.260128 6.528646
 5732 14.260128 6.532269
 5733 14.260128 6.535892
 5734 14.260128 6.539515
 5735 14.260128 6.543138
 5736 14.260128 6.546761
 5737 14.260128 6.550384
 5738 14.260128 6.554007
 5739 14.260128 6.557630
 5740 14.260128 6.561253
 5741 14.260128 6.564876
 5742 14.260128 6.568499
 5743 14.260128 6.572122
 5744 14.260128 6.575745
 5745 14.263751 6.579368
 5746 14.263751 6.582991
 5747 14.267374 6.586614
 5748 14.267374 6.590237
 5749 14.270997 6.593860
 5750 14.270997 6.597483
 5751 14.274620 6.601106
 5752 14.274620 6.604729
 5753 14.278243 6.608352
 5754 14.278243 6.611975
 5755 14.281866 6.615598
 5756 14.281866 6.619221
 5757 14.285489 6.622844
 5758 14.289112 6.626467
 5759 14.292735 6.630090
 5760 14.296358 6.633713
 5761 14.299981 6.637336
 5762 14.303604 6.640959
 5763 14.303604 6.644582
 5764 14.307227 6.648205
 5765 14.310850 6.651828
 5766 14.314473 6.655451
 5767 14.314473 6.659074
 5768 14.314473 6.662697
 5769 14.314473 6.666320
 5770 14.314473 6.669943
 5771 14.314473 6.673566
 5772 14.314473 6.677189
 5773 14.314473 6.680812
 5774 14.314473 6.684435
 5775 14.314473 6.688058
 5776 14.314473 6.691681
 5777 14.314473 6.695304
 5778 14.314473 6.698927
 5779 14.314473 6.702550
 5780 14.314473 6.706173
 5781 14.314473 6.709796
 5782 14.314473 6.713419
 5783 14.314473 6.717042
 5784 14.314473 6.720665
 5785 14.314473 6.724288
 5786 14.314473 6.727911
 5787 14.314473 6.731534
 5788 14.314473 6.735157
 5789 14.314473 6.738780
 5790 14.314473 6.742403
 5791 14.314473 6.746026
 5792 14.314473 6.749649
 5793 14.314473 6.753272
 5794 14.314473 6.756895
 5795 14.314473 6.760518
 5796 14.314473 6.764141
 5797 14.314473 6.767764
 5798 14.314473 6.771387
 5799 14.314473 6.775010
 5800 14.314473 6.778633
 5801 14.314473 6.782256
 5802 14.314473 6.785879
 5803 14.314473 6.789502
 5804 14.314473 6.793125
 5805 14.314473 6.796748
 5806 14.314473 6.800371
 5807 14.314473 6.803994
 5808 14.314473 6.807617
 5809 14.314473 6.811240
 5810 14.314473 6.814863
 5811 14.314473 6.818486
 5812 14.314473 6.822109
 5813 14.314473 6.825732
 5814 14.314473 6.829355
 5815 14.314473 6.832978
 5816 14.314473 6.836601
 5817 14.314473 6.840224
 5818 14.314473 6.843847
 5819 14.314473 6.847470
 5820 14.318096 6.851093
 5821 14.318096 6.854716
 5822 14.321719 6.858339
 5823 14.321719 6.861962
 5824 14.325342 6.865585
 5825 14.325342 6.869208
 5826 14.328965 6.872831
 5827 14.328965 6.876454
 5828 14.332588 6.880077
 5829 14.332588 6.883700
 5830 14.336211 6.887323
 5831 14.336211 6.890946
 5832 14.339834 6.894569
 5833 14.343457 6.898192
 5834 14.347080 6.901815
 5835 14.350703 6.901815
 5836 14.354326 6.905438
 5837 14.357949 6.909061
 5838 14.361572 6.912684
 5839 14.361572 6.916307
 5840 14.365195 6.919930
 5841 14.368818 6.923553
 5842 14.368818 6.927176
 5843 14.372441 6.930799
 5844 14.372441 6.934422
 5845 14.376064 6.938045
 5846 14.376064 6.941668
 5847 14.376064 6.945291
 5848 14.379687 6.948914
 5849 14.379687 6.952537
 5850 14.379687 6.956160
 5851 14.379687 6.959783
 5852 14.376064 6.963406
 5853 14.376064 6.967029
 5854 14.376064 6.970652
 5855 14.376064 6.974275
 5856 14.376064 6.977898
 5857 14.376064 6.981521
 5858 14.376064 6.985144
 5859 14.376064 6.988767
 5860 14.372441 6.992390
 5861 14.372441 6.996013
 5862 14.372441 6.999636
 5863 14.368818 7.003259
 5864 14.368818 7.006882
 5865 14.365195 7.010505
 5866 14.365195 7.014128
 5867 14.361572 7.017751
 5868 14.361572 7.021374
 5869 14.361572 7.024997
 5870 14.361572 7.028620
 5871 14.361572 7.032243
 5872 14.361572 7.035866
 5873 14.361572 7.039489
 5874 14.361572 7.043112
 5875 14.361572 7.046735
 5876 14.361572 7.050358
 5877 14.361572 7.053981
 5878 14.361572 7.057604
 5879 14.361572 7.061227
 5880 14.361572 7.064850
 5881 14.361572 7.068473
 5882 14.361572 7.072096
 5883 14.361572 7.075719
 5884 14.361572 7.079342
 5885 14.361572 7.082965
 5886 14.361572 7.086588
 5887 14.361572 7.090211
 5888 14.361572 7.093834
 5889 14.361572 7.097457
 5890 14.361572 7.101080
 5891 14.365195 7.104703
 5892 14.365195 7.108326
 5893 14.368818 7.111949
 5894 14.368818 7.115572
 5895 14.372441 7.119195
 5896 14.372441 7.122818
 5897 14.376064 7.126441
 5898 14.376064 7.130064
 5899 14.379687 7.133687
 5900 14.379687 7.137310
 5901 14.383310 7.140933
 5902 14.383310 7.144556
 5903 14.386933 7.148179
 5904 14.386933 7.151802
 5905 14.390556 7.155425
 5906 14.390556 7.159048
 5907 14.394179 7.162671
 5908 14.397802 7.166294
 5909 14.397802 7.169917
 5910 14.401425 7.173540
 5911 14.405048 7.177163
 5912 14.408671 7.180786
 5913 14.412294 7.184409
 5914 14.415917 7.188032
 5915 14.419540 7.188032
 5916 14.423163 7.191655
 5917 14.426786 7.195278
 5918 14.430409 7.195278
 5919 14.434032 7.198901
 5920 14.437655 7.198901
 5921 14.437655 7.202524
 5922 14.437655 7.206147
 5923 14.437655 7.209770
 5924 14.437655 7.213393
 5925 14.437655 7.217016
 5926 14.437655 7.220639
 5927 14.437655 7.224262
 5928 14.437655 7.227885
 5929 14.437655 7.231508
 5930 14.437655 7.235131
 5931 14.437655 7.238754
 5932 14.441278 7.242377
 5933 14.441278 7.246000
 5934 14.444901 7.249623
 5935 14.444901 7.253246
 5936 14.448524 7.256869
 5937 14.448524 7.260492
 5938 14.452147 7.264115
 5939 14.452147 7.267738
 5940 14.455770 7.271361
 5941 14.455770 7.274984
 5942 14.459393 7.278607
 5943 14.459393 7.282230
 5944 14.463016 7.285853
 5945 14.466639 7.285853
 5946 14.470262 7.289476
 5947 14.473885 7.293099
 5948 14.477508 7.293099
 5949 14.477508 7.296722
 5950 14.481131 7.300345
 5951 14.481131 7.303968
 5952 14.481131 7.307591
 5953 14.484754 7.311214
 5954 14.484754 7.314837
 5955 14.484754 7.318460
 5956 14.484754 7.322083
 5957 14.488377 7.325706
 5958 14.488377 7.329329
 5959 14.488377 7.332952
 5960 14.492000 7.336575
 5961 14.492000 7.340198
 5962 14.495623 7.343821
 5963 14.495623 7.347444
 5964 14.499246 7.351067
 5965 14.499246 7.354690
 5966 14.502869 7.358313
 5967 14.502869 7.361936
 5968 14.502869 7.365559
 5969 14.502869 7.369182
 5970 14.502869 7.372805
 5971 14.499246 7.376428
 5972 14.499246 7.380051
 5973 14.495623 7.383674
 5974 14.495623 7.387297
 5975 14.495623 7.390920
 5976 14.495623 7.394543
 5977 14.495623 7.398166
 5978 14.495623 7.401789
 5979 14.495623 7.405412
 5980 14.495623 7.409035
 5981 14.495623 7.412658
 5982 14.495623 7.416281
 5983 14.495623 7.419904
 5984 14.495623 7.423527
 5985 14.495623 7.427150
 5986 14.495623 7.430773
 5987 14.495623 7.434396
 5988 14.495623 7.438019
 5989 14.495623 7.441642
 5990 14.495623 7.445265
 5991 14.495623 7.448888
 5992 14.495623 7.452511
 5993 14.495623 7.456134
 5994 14.495623 7.459757
 5995 14.495623 7.463380
 5996 14.495623 7.467003
 5997 14.495623 7.470626
 5998 14.495623 7.474249
 5999 14.495623 7.477872
 6000 14.495623 7.481495
 6001 14.495623 7.485118
 6002 14.495623 7.488741
 6003 14.495623 7.492364
 6004 14.495623 7.495987
 6005 14.495623 7.499610
 6006 14.495623 7.503233
 6007 14.499246 7.506856
 6008 14.499246 7.510479
 6009 14.502869 7.514102
 6010 14.502869 7.517725
 6011 14.506492 7.521348
 6012 14.506492 7.524971
 6013 14.510115 7.528594
 6014 14.510115 7.532217
 6015 14.513738 7.535840
 6016 14.513738 7.539463
 6017 14.517361 7.543086
 6018 14.517361 7.546709
 6019 14.520984 7.550332
 6020 14.524607 7.553955
 6021 14.528230 7.553955
 6022 14.531853 7.557578
 6023 14.535476 7.557578
 6024 14.535476 7.561201
 6025 14.535476 7.564824
 6026 14.535476 7.568447
 6027 14.535476 7.572070
 6028 14.539099 7.575693
 6029 14.539099 7.579316
 6030 14.542722 7.582939
 6031 14.542722 7.586562
 6032 14.546345 7.590185
 6033 14.546345 7.593808
 6034 14.549968 7.597431
 6035 14.549968 7.601054
 6036 14.553591 7.604677
 6037 14.553591 7.608300
 6038 14.557214 7.611923
 6039 14.557214 7.615546
 6040 14.560837 7.619169
 6041 14.564460 7.622792
 6042 14.568083 7.626415
 6043 14.571706 7.630038
 6044 14.575329 7.633661
 6045 14.578952 7.637284
 6046 14.582575 7.640907
 6047 14.586198 7.644530
 6048 14.586198 7.648153
 6049 14.586198 7.651776
 6050 14.586198 7.655399
 6051 14.586198 7.659022
 6052 14.586198 7.662645
 6053 14.586198 7.666268
 6054 14.586198 7.669891
 6055 14.586198 7.673514
 6056 14.586198 7.677137
 6057 14.586198 7.680760
 6058 14.586198 7.684383
 6059 14.586198 7.688006
 6060 14.586198 7.691629
 6061 14.586198 7.695252
 6062 14.586198 7.698875
 6063 14.586198 7.702498
 6064 14.586198 7.706121
 6065 14.586198 7.709744
 6066 14.589821 7.713367
 6067 14.589821 7.716990
 6068 14.589821 7.720613
 6069 14.589821 7.724236
 6070 14.589821 7.727859
 6071 14.589821 7.731482
 6072 14.589821 7.735105
 6073 14.589821 7.738728
 6074 14.589821 7.742351
 6075 14.589821 7.745974
 6076 14.589821 7.749597
 6077 14.589821 7.753220
 6078 14.589821 7.756843
 6079 14.589821 7.760466
 6080 14.589821 7.764089
 6081 14.589821 7.767712
 6082 14.589821 7.771335
 6083 14.589821 7.774958
 6084 14.589821 7.778581
 6085 14.593444 7.782204
 6086 14.593444 7.785827
 6087 14.597067 7.789450
 6088 14.597067 7.793073
 6089 14.600690 7.796696
 6090 14.600690 7.800319
 6091 14.604313 7.803942
 6092 14.604313 7.807565
 6093 14.607936 7.811188
 6094 14.607936 7.814811
 6095 14.611559 7.818434
 6096 14.611559 7.822057
 6097 14.615182 7.825680
 6098 14.618805 7.829303
 6099 14.622428 7.832926
 6100 14.626051 7.832926
 6101 14.629674 7.836549
 6102 14.633297 7.840172
 6103 14.636920 7.843795
 6104 14.640543 7.847418
 6105 14.644166 7.851041
 6106 14.647789 7.854664
 6107 14.651412 7.858287
 6108 14.655035 7.861910
 6109 14.658658 7.865533
 6110 14.662281 7.869156
 6111 14.665904 7.872779
 6112 14.669527 7.876402
 6113 14.669527 7.880025
 6114 14.669527 7.883648
 6115 14.669527 7.887271
 6116 14.669527 7.890894
 6117 14.673150 7.894517
 6118 14.673150 7.898140
 6119 14.673150 7.901763
 6120 14.673150 7.905386
 6121 14.676773 7.909009
 6122 14.676773 7.912632
 6123 14.680396 7.916255
 6124 14.680396 7.919878
 6125 14.684019 7.923501
 6126 14.684019 7.927124
 6127 14.684019 7.930747
 6128 14.684019 7.934370
 6129 14.684019 7.937993
 6130 14.684019 7.941616
 6131 14.684019 7.945239
 6132 14.684019 7.948862
 6133 14.684019 7.952485
 6134 14.684019 7.956108
 6135 14.684019 7.959731
 6136 14.684019 7.963354
 6137 14.684019 7.966977
 6138 14.684019 7.970600
 6139 14.684019 7.974223
 6140 14.684019 7.977846
 6141 14.684019 7.981469
 6142 14.684019 7.985092
 6143 14.684019 7.988715
 6144 14.684019 7.992338
 6145 14.684019 7.995961
 6146 14.684019 7.999584
 6147 14.684019 8.003207
 6148 14.684019 8.006830
 6149 14.684019 8.010453
 6150 14.684019 8.014076
 6151 14.684019 8.017699
 6152 14.687642 8.021322
 6153 14.687642 8.024945
 6154 14.687642 8.028568
 6155 14.691265 8.032191
 6156 14.691265 8.035814
 6157 14.694888 8.039437
 6158 14.694888 8.043060
 6159 14.698511 8.046683
 6160 14.698511 8.050306
 6161 14.702134 8.053929
 6162 14.702134 8.057552
 6163 14.705757 8.061175
 6164 14.705757 8.064798
 6165 14.709380 8.068421
 6166 14.709380 8.072044
 6167 14.709380 8.075667
 6168 14.709380 8.079290
 6169 14.709380 8.082913
 6170 14.713003 8.086536
 6171 14.713003 8.090159
 6172 14.716626 8.093782
 6173 14.716626 8.097405
 6174 14.720249 8.101028
 6175 14.720249 8.104651
 6176 14.723872 8.108274
 6177 14.723872 8.111897
 6178 14.727495 8.115520
 6179 14.727495 8.119143
 6180 14.731118 8.122766
 6181 14.731118 8.126389
 6182 14.734741 8.130012
 6183 14.738364 8.133635
 6184 14.741987 8.137258
 6185 14.741987 8.140881
 6186 14.745610 8.144504
 6187 14.745610 8.148127
 6188 14.749233 8.151750
 6189 14.749233 8.155373
 6190 14.749233 8.158996
 6191 14.749233 8.162619
 6192 14.752856 8.166242
 6193 14.752856 8.169865
 6194 14.752856 8.173488
 6195 14.752856 8.177111
 6196 14.752856 8.180734
 6197 14.752856 8.184357
 6198 14.752856 8.187980
 6199 14.752856 8.191603
 6200 14.749233 8.195226
 6201 14.749233 8.198849
 6202 14.749233 8.202472
 6203 14.749233 8.206095
 6204 14.749233 8.209718
 6205 14.749233 8.213341
 6206 14.749233 8.216964
 6207 14.749233 8.220587
 6208 14.749233 8.224210
 6209 14.749233 8.227833
 6210 14.749233 8.231456
 6211 14.749233 8.235079
 6212 14.749233 8.238702
 6213 14.749233 8.242325
 6214 14.749233 8.245948
 6215 14.749233 8.249571
 6216 14.749233 8.253194
 6217 14.749233 8.256817
 6218 14.749233 8.260440
 6219 14.749233 8.264063
 6220 14.749233 8.267686
 6221 14.749233 8.271309
 6222 14.749233 8.274932
 6223 14.752856 8.278555
 6224 14.752856 8.282178
 6225 14.752856 8.285801
 6226 14.752856 8.289424
 6227 14.752856 8.293047
 6228 14.752856 8.296670
 6229 14.752856 8.300293
 6230 14.752856 8.303916
 6231 14.752856 8.307539
 6232 14.752856 8.311162
 6233 14.752856 8.314785
 6234 14.752856 8.318408
 6235 14.752856 8.322031
 6236 14.752856 8.325654
 6237 14.752856 8.329277
 6238 14.752856 8.332900
 6239 14.752856 8.336523
 6240 14.752856 8.340146
 6241 14.752856 8.343769
 6242 14.752856 8.347392
 6243 14.752856 8.351015
 6244 14.752856 8.354638
 6245 14.752856 8.358261
 6246 14.752856 8.361884
 6247 14.752856 8.365507
 6248 14.752856 8.369130
 6249 14.756479 8.372753
 6250 14.756479 8.376376
 6251 14.756479 8.379999
 6252 14.760102 8.383622
 6253 14.760102 8.387245
 6254 14.760102 8.390868
 6255 14.760102 8.394491
 6256 14.760102 8.398114
 6257 14.760102 8.401737
 6258 14.760102 8.405360
 6259 14.760102 8.408983
 6260 14.763725 8.412606
 6261 14.763725 8.416229
 6262 14.767348 8.419852
 6263 14.767348 8.423475
 6264 14.770971 8.427098
 6265 14.770971 8.430721
 6266 14.774594 8.434344
 6267 14.774594 8.437967
 6268 14.778217 8.441590
 6269 14.778217 8.445213
 6270 14.781840 8.448836
 6271 14.781840 8.452459
 6272 14.785463 8.456082
 6273 14.789086 8.459705
 6274 14.792709 8.459705
 6275 14.792709 8.463328
 6276 14.792709 8.466951
 6277 14.792709 8.470574
 6278 14.796332 8.474197
 6279 14.796332 8.477820
 6280 14.799955 8.481443
 6281 14.799955 8.485066
 6282 14.803578 8.488689
 6283 14.803578 8.492312
 6284 14.807201 8.495935
 6285 14.807201 8.499558
 6286 14.810824 8.503181
 6287 14.810824 8.506804
 6288 14.814447 8.510427
 6289 14.814447 8.514050
 6290 14.818070 8.517673
 6291 14.821693 8.521296
 6292 14.825316 8.524919
 6293 14.828939 8.528542
 6294 14.832562 8.532165
 6295 14.836185 8.532165
 6296 14.836185 8.535788
 6297 14.836185 8.539411
 6298 14.839808 8.543034
 6299 14.839808 8.546657
 6300 14.843431 8.550280
 6301 14.843431 8.553903
 6302 14.843431 8.557526
 6303 14.843431 8.561149
 6304 14.843431 8.564772
 6305 14.843431 8.568395
 6306 14.843431 8.572018
 6307 14.843431 8.575641
 6308 14.843431 8.579264
 6309 14.843431 8.582887
 6310 14.843431 8.586510
 6311 14.847054 8.590133
 6312 14.847054 8.593756
 6313 14.850677 8.597379
 6314 14.850677 8.601002
 6315 14.854300 8.604625
 6316 14.854300 8.608248
 6317 14.857923 8.611871
 6318 14.857923 8.615494
 6319 14.861546 8.619117
 6320 14.861546 8.622740
 6321 14.865169 8.626363
 6322 14.865169 8.629986
 6323 14.868792 8.633609
 6324 14.872415 8.637232
 6325 14.876038 8.637232
 6326 14.879661 8.640855
 6327 14.883284 8.644478
 6328 14.886907 8.648101
 6329 14.890530 8.651724
 6330 14.894153 8.655347
 6331 14.897776 8.658970
 6332 14.901399 8.662593
 6333 14.905022 8.666216
 6334 14.908645 8.669839
 6335 14.908645 8.673462
 6336 14.908645 8.677085
 6337 14.908645 8.680708
 6338 14.908645 8.684331
 6339 14.908645 8.687954
 6340 14.908645 8.691577
 6341 14.908645 8.695200
 6342 14.908645 8.698823
 6343 14.908645 8.702446
 6344 14.908645 8.706069
 6345 14.908645 8.709692
 6346 14.908645 8.713315
 6347 14.908645 8.716938
 6348 14.908645 8.720561
 6349 14.908645 8.724184
 6350 14.908645 8.727807
 6351 14.908645 8.731430
 6352 14.908645 8.735053
 6353 14.908645 8.738676
 6354 14.908645 8.742299
 6355 14.908645 8.745922
 6356 14.908645 8.749545
 6357 14.908645 8.753168
 6358 14.908645 8.756791
 6359 14.908645 8.760414
 6360 14.908645 8.764037
 6361 14.908645 8.767660
 6362 14.908645 8.771283
 6363 14.908645 8.774906
 6364 14.908645 8.778529
 6365 14.912268 8.782152
 6366 14.912268 8.785775
 6367 14.912268 8.789398
 6368 14.912268 8.793021
 6369 14.915891 8.796644
 6370 14.915891 8.800267
 6371 14.919514 8.803890
 6372 14.919514 8.807513
 6373 14.923137 8.811136
 6374 14.923137 8.814759
 6375 14.926760 8.818382
 6376 14.926760 8.822005
 6377 14.930383 8.825628
 6378 14.930383 8.829251
 6379 14.934006 8.832874
 6380 14.934006 8.836497
 6381 14.937629 8.840120
 6382 14.937629 8.843743
 6383 14.937629 8.847366
 6384 14.937629 8.850989
 6385 14.937629 8.854612
 6386 14.937629 8.858235
 6387 14.937629 8.861858
 6388 14.937629 8.865481
 6389 14.937629 8.869104
 6390 14.937629 8.872727
 6391 14.937629 8.876350
 6392 14.937629 8.879973
 6393 14.937629 8.883596
 6394 14.937629 8.887219
 6395 14.937629 8.890842
 6396 14.941252 8.894465
 6397 14.941252 8.898088
 6398 14.944875 8.901711
 6399 14.944875 8.905334
 6400 14.948498 8.908957
 6401 14.948498 8.912580
 6402 14.952121 8.916203
 6403 14.952121 8.919826
 6404 14.955744 8.923449
 6405 14.955744 8.927072
 6406 14.959367 8.930695
 6407 14.959367 8.934318
 6408 14.962990 8.937941
 6409 14.966613 8.941564
 6410 14.970236 8.945187
 6411 14.973859 8.948810
 6412 14.977482 8.952433
 6413 14.981105 8.956056
 6414 14.984728 8.959679
 6415 14.988351 8.963302
 6416 14.988351 8.966925
 6417 14.988351 8.970548
 6418 14.988351 8.974171
 6419 14.988351 8.977794
 6420 14.988351 8.981417
 6421 14.988351 8.985040
 6422 14.988351 8.988663
 6423 14.988351 8.992286
 6424 14.988351 8.995909
 6425 14.988351 8.999532
 6426 14.988351 9.003155
 6427 14.988351 9.006778
 6428 14.988351 9.010401
 6429 14.988351 9.014024
 6430 14.988351 9.017647
 6431 14.988351 9.021270
 6432 14.988351 9.024893
 6433 14.991974 9.028516
 6434 14.991974 9.032139
 6435 14.995597 9.035762
 6436 14.995597 9.039385
 6437 14.999220 9.043008
 6438 14.999220 9.046631
 6439 15.002843 9.050254
 6440 15.002843 9.053877
 6441 15.006466 9.057500
 6442 15.006466 9.061123
 6443 15.010089 9.064746
 6444 15.010089 9.068369
 6445 15.010089 9.071992
 6446 15.010089 9.075615
 6447 15.010089 9.079238
 6448 15.010089 9.082861
 6449 15.010089 9.086484
 6450 15.010089 9.090107
 6451 15.010089 9.093730
 6452 15.013712 9.097353
 6453 15.013712 9.100976
 6454 15.017335 9.104599
 6455 15.017335 9.108222
 6456 15.020958 9.111845
 6457 15.020958 9.115468
 6458 15.024581 9.119091
 6459 15.024581 9.122714
 6460 15.028204 9.126337
 6461 15.028204 9.129960
 6462 15.031827 9.133583
 6463 15.031827 9.137206
 6464 15.035450 9.140829
 6465 15.035450 9.144452
 6466 15.035450 9.148075
 6467 15.035450 9.151698
 6468 15.035450 9.155321
 6469 15.035450 9.158944
 6470 15.035450 9.162567
 6471 15.035450 9.166190
 6472 15.035450 9.169813
 6473 15.035450 9.173436
 6474 15.035450 9.177059
 6475 15.035450 9.180682
 6476 15.035450 9.184305
 6477 15.035450 9.187928
 6478 15.035450 9.191551
 6479 15.035450 9.195174
 6480 15.035450 9.198797
 6481 15.035450 9.202420
 6482 15.035450 9.206043
 6483 15.035450 9.209666
 6484 15.039073 9.213289
 6485 15.039073 9.216912
 6486 15.042696 9.220535
 6487 15.042696 9.224158
 6488 15.046319 9.227781
 6489 15.046319 9.231404
 6490 15.049942 9.235027
 6491 15.049942 9.238650
 6492 15.053565 9.242273
 6493 15.053565 9.245896
 6494 15.057188 9.249519
 6495 15.057188 9.253142
 6496 15.060811 9.256765
 6497 15.064434 9.260388
 6498 15.068057 9.260388
 6499 15.071680 9.264011
 6500 15.075303 9.264011
 6501 15.078926 9.267634
 6502 15.082549 9.267634
 6503 15.082549 9.271257
 6504 15.086172 9.274880
 6505 15.089795 9.278503
 6506 15.093418 9.282126
 6507 15.097041 9.285749
 6508 15.100664 9.289372
 6509 15.100664 9.292995
 6510 15.100664 9.296618
 6511 15.104287 9.300241
 6512 15.104287 9.303864
 6513 15.104287 9.307487
 6514 15.104287 9.311110
 6515 15.104287 9.314733
 6516 15.100664 9.318356
 6517 15.100664 9.321979
 6518 15.100664 9.325602
 6519 15.097041 9.329225
 6520 15.097041 9.332848
 6521 15.093418 9.336471
 6522 15.093418 9.340094
 6523 15.089795 9.343717
 6524 15.089795 9.347340
 6525 15.089795 9.350963
 6526 15.089795 9.354586
 6527 15.089795 9.358209
 6528 15.089795 9.361832
 6529 15.089795 9.365455
 6530 15.089795 9.369078
 6531 15.089795 9.372701
 6532 15.089795 9.376324
 6533 15.089795 9.379947
 6534 15.089795 9.383570
 6535 15.089795 9.387193
 6536 15.089795 9.390816
 6537 15.089795 9.394439
 6538 15.089795 9.398062
 6539 15.089795 9.401685
 6540 15.089795 9.405308
 6541 15.089795 9.408931
 6542 15.089795 9.412554
 6543 15.089795 9.416177
 6544 15.089795 9.419800
 6545 15.089795 9.423423
 6546 15.089795 9.427046
 6547 15.089795 9.430669
 6548 15.089795 9.434292
 6549 15.089795 9.437915
 6550 15.089795 9.441538
 6551 15.089795 9.445161
 6552 15.089795 9.448784
 6553 15.093418 9.452407
 6554 15.093418 9.456030
 6555 15.097041 9.459653
 6556 15.097041 9.463276
 6557 15.100664 9.466899
 6558 15.100664 9.470522
 6559 15.104287 9.474145
 6560 15.104287 9.477768
 6561 15.107910 9.481391
 6562 15.107910 9.485014
 6563 15.111533 9.488637
 6564 15.111533 9.492260
 6565 15.111533 9.495883
 6566 15.111533 9.499506
 6567 15.111533 9.503129
 6568 15.111533 9.506752
 6569 15.111533 9.510375
 6570 15.111533 9.513998
 6571 15.111533 9.517621
 6572 15.111533 9.521244
 6573 15.111533 9.524867
 6574 15.111533 9.528490
 6575 15.115156 9.532113
 6576 15.115156 9.535736
 6577 15.118779 9.539359
 6578 15.118779 9.542982
 6579 15.122402 9.546605
 6580 15.122402 9.550228
 6581 15.126025 9.553851
 6582 15.126025 9.557474
 6583 15.129648 9.561097
 6584 15.129648 9.564720
 6585 15.133271 9.568343
 6586 15.133271 9.571966
 6587 15.136894 9.575589
 6588 15.140517 9.579212
 6589 15.144140 9.582835
 6590 15.147763 9.582835
 6591 15.151386 9.586458
 6592 15.151386 9.590081
 6593 15.155009 9.593704
 6594 15.155009 9.597327
 6595 15.158632 9.600950
 6596 15.158632 9.604573
 6597 15.162255 9.608196
 6598 15.162255 9.611819
 6599 15.165878 9.615442
 6600 15.165878 9.619065
 6601 15.169501 9.622688
 6602 15.173124 9.626311
 6603 15.176747 9.629934
 6604 15.180370 9.633557
 6605 15.183993 9.633557
 6606 15.187616 9.637180
 6607 15.191239 9.637180
 6608 15.194862 9.640803
 6609 15.198485 9.640803
 6610 15.202108 9.644426
 6611 15.205731 9.644426
 6612 15.209354 9.648049
 6613 15.209354 9.651672
 6614 15.212977 9.655295
 6615 15.212977 9.658918
 6616 15.216600 9.662541
 6617 15.216600 9.666164
 6618 15.220223 9.669787
 6619 15.220223 9.673410
 6620 15.220223 9.677033
 6621 15.220223 9.680656
 6622 15.220223 9.684279
 6623 15.220223 9.687902
 6624 15.220223 9.691525
 6625 15.220223 9.695148
 6626 15.220223 9.698771
 6627 15.220223 9.702394
 6628 15.220223 9.706017
 6629 15.220223 9.709640
 6630 15.220223 9.713263
 6631 15.220223 9.716886
 6632 15.220223 9.720509
 6633 15.220223 9.724132
 6634 15.220223 9.727755
 6635 15.220223 9.731378
 6636 15.220223 9.735001
 6637 15.223846 9.738624
 6638 15.223846 9.742247
 6639 15.227469 9.745870
 6640 15.227469 9.749493
 6641 15.231092 9.753116
 6642 15.231092 9.756739
 6643 15.234715 9.760362
 6644 15.234715 9.763985
 6645 15.238338 9.767608
 6646 15.238338 9.771231
 6647 15.241961 9.774854
 6648 15.241961 9.778477
 6649 15.245584 9.782100
 6650 15.245584 9.785723
 6651 15.245584 9.789346
 6652 15.245584 9.792969
 6653 15.245584 9.796592
 6654 15.245584 9.800215
 6655 15.249207 9.803838
 6656 15.249207 9.807461
 6657 15.252830 9.811084
 6658 15.252830 9.814707
 6659 15.256453 9.818330
 6660 15.256453 9.821953
 6661 15.260076 9.825576
 6662 15.260076 9.829199
 6663 15.263699 9.832822
 6664 15.263699 9.836445
 6665 15.267322 9.840068
 6666 15.267322 9.843691
 6667 15.270945 9.847314
 6668 15.274568 9.850937
 6669 15.278191 9.850937
 6670 15.281814 9.854560
 6671 15.285437 9.858183
 6672 15.289060 9.858183
 6673 15.289060 9.861806
 6674 15.289060 9.865429
 6675 15.289060 9.869052
 6676 15.289060 9.872675
 6677 15.289060 9.876298
 6678 15.292683 9.879921
 6679 15.292683 9.883544
 6680 15.292683 9.887167
 6681 15.296306 9.890790
 6682 15.296306 9.894413
 6683 15.299929 9.898036
 6684 15.299929 9.901659
 6685 15.303552 9.905282
 6686 15.303552 9.908905
 6687 15.307175 9.912528
 6688 15.307175 9.916151
 6689 15.310798 9.919774
 6690 15.310798 9.923397
 6691 15.314421 9.927020
 6692 15.314421 9.930643
 6693 15.314421 9.934266
 6694 15.314421 9.937889
 6695 15.314421 9.941512
 6696 15.314421 9.945135
 6697 15.314421 9.948758
 6698 15.314421 9.952381
 6699 15.314421 9.956004
 6700 15.314421 9.959627
 6701 15.318044 9.963250
 6702 15.318044 9.966873
 6703 15.321667 9.970496
 6704 15.321667 9.974119
 6705 15.325290 9.977742
 6706 15.325290 9.981365
 6707 15.328913 9.984988
 6708 15.328913 9.988611
 6709 15.332536 9.992234
 6710 15.332536 9.995857
 6711 15.336159 9.999480
 6712 15.336159 10.003103
 6713 15.339782 10.006726
 6714 15.343405 10.006726
 6715 15.347028 10.010349
 6716 15.350651 10.013972
 6717 15.354274 10.017595
 6718 15.357897 10.021218
 6719 15.361520 10.024841
 6720 15.365143 10.028464
 6721 15.368766 10.032087
 6722 15.372389 10.035710
 6723 15.376012 10.039333
 6724 15.379635 10.042956
 6725 15.379635 10.046579
 6726 15.383258 10.050202
 6727 15.383258 10.053825
 6728 15.386881 10.057448
 6729 15.390504 10.061071
 6730 15.390504 10.064694
 6731 15.394127 10.068317
 6732 15.394127 10.071940
 6733 15.394127 10.075563
 6734 15.397750 10.079186
 6735 15.397750 10.082809
 6736 15.397750 10.086432
 6737 15.397750 10.090055
 6738 15.401373 10.093678
 6739 15.401373 10.097301
 6740 15.401373 10.100924
 6741 15.404996 10.104547
 6742 15.404996 10.108170
 6743 15.408619 10.111793
 6744 15.408619 10.115416
 6745 15.412242 10.119039
 6746 15.412242 10.122662
 6747 15.415865 10.126285
 6748 15.415865 10.129908
 6749 15.415865 10.133531
 6750 15.415865 10.137154
 6751 15.415865 10.140777
 6752 15.415865 10.144400
 6753 15.415865 10.148023
 6754 15.415865 10.151646
 6755 15.415865 10.155269
 6756 15.415865 10.158892
 6757 15.415865 10.162515
 6758 15.415865 10.166138
 6759 15.415865 10.169761
 6760 15.415865 10.173384
 6761 15.415865 10.177007
 6762 15.415865 10.180630
 6763 15.415865 10.184253
 6764 15.415865 10.187876
 6765 15.415865 10.191499
 6766 15.415865 10.195122
 6767 15.415865 10.198745
 6768 15.415865 10.202368
 6769 15.415865 10.205991
 6770 15.415865 10.209614
 6771 15.415865 10.213237
 6772 15.412242 10.216860
 6773 15.412242 10.220483
 6774 15.408619 10.224106
 6775 15.408619 10.227729
 6776 15.404996 10.231352
 6777 15.404996 10.234975
 6778 15.401373 10.238598
 6779 15.401373 10.242221
 6780 15.397750 10.245844
 6781 15.397750 10.249467
 6782 15.397750 10.253090
 6783 15.397750 10.256713
 6784 15.397750 10.260336
 6785 15.397750 10.263959
 6786 15.397750 10.267582
 6787 15.397750 10.271205
 6788 15.397750 10.274828
 6789 15.397750 10.278451
 6790 15.397750 10.282074
 6791 15.397750 10.285697
 6792 15.394127 10.289320
 6793 15.394127 10.292943
 6794 15.394127 10.296566
 6795 15.394127 10.300189
 6796 15.390504 10.303812
 6797 15.390504 10.307435
 6798 15.390504 10.311058
 6799 15.390504 10.314681
 6800 15.386881 10.318304
 6801 15.386881 10.321927
 6802 15.386881 10.325550
 6803 15.386881 10.329173
 6804 15.386881 10.332796
 6805 15.386881 10.336419
 6806 15.383258 10.340042
 6807 15.383258 10.343665
 6808 15.379635 10.347288
 6809 15.379635 10.350911
 6810 15.376012 10.354534
 6811 15.376012 10.358157
 6812 15.372389 10.361780
 6813 15.372389 10.365403
 6814 15.368766 10.369026
 6815 15.368766 10.372649
 6816 15.365143 10.376272
 6817 15.365143 10.379895
 6818 15.365143 10.383518
 6819 15.365143 10.387141
 6820 15.365143 10.390764
 6821 15.365143 10.394387
 6822 15.365143 10.398010
 6823 15.365143 10.401633
 6824 15.365143 10.405256
 6825 15.365143 10.408879
 6826 15.361520 10.412502
 6827 15.361520 10.416125
 6828 15.357897 10.419748
 6829 15.357897 10.423371
 6830 15.354274 10.426994
 6831 15.354274 10.430617
 6832 15.350651 10.434240
 6833 15.350651 10.437863
 6834 15.347028 10.441486
 6835 15.347028 10.445109
 6836 15.343405 10.448732
 6837 15.343405 10.452355
 6838 15.339782 10.455978
 6839 15.339782 10.459601
 6840 15.339782 10.463224
 6841 15.339782 10.466847
 6842 15.339782 10.470470
 6843 15.339782 10.474093
 6844 15.339782 10.477716
 6845 15.339782 10.481339
 6846 15.339782 10.484962
 6847 15.339782 10.488585
 6848 15.339782 10.492208
 6849 15.336159 10.495831
 6850 15.336159 10.499454
 6851 15.332536 10.503077
 6852 15.328913 10.506700
 6853 15.325290 10.510323
 6854 15.321667 10.513946
 6855 15.318044 10.517569
 6856 15.314421 10.521192
 6857 15.310798 10.524815
 6858 15.310798 10.528438
 6859 15.307175 10.532061
 6860 15.307175 10.535684
 6861 15.303552 10.539307
 6862 15.303552 10.542930
 6863 15.299929 10.546553
 6864 15.299929 10.550176
 6865 15.296306 10.553799
 6866 15.296306 10.557422
 6867 15.292683 10.561045
 6868 15.292683 10.564668
 6869 15.289060 10.568291
 6870 15.289060 10.571914
 6871 15.289060 10.575537
 6872 15.285437 10.579160
 6873 15.285437 10.582783
 6874 15.281814 10.586406
 6875 15.281814 10.590029
 6876 15.278191 10.593652
 6877 15.278191 10.597275
 6878 15.274568 10.600898
 6879 15.274568 10.604521
 6880 15.270945 10.608144
 6881 15.270945 10.611767
 6882 15.267322 10.615390
 6883 15.267322 10.619013
 6884 15.267322 10.622636
 6885 15.267322 10.626259
 6886 15.267322 10.629882
 6887 15.267322 10.633505
 6888 15.267322 10.637128
 6889 15.267322 10.640751
 6890 15.267322 10.644374
 6891 15.267322 10.647997
 6892 15.267322 10.651620
 6893 15.267322 10.655243
 6894 15.267322 10.658866
 6895 15.267322 10.662489
 6896 15.267322 10.666112
 6897 15.267322 10.669735
 6898 15.263699 10.673358
 6899 15.263699 10.676981
 6900 15.260076 10.680604
 6901 15.260076 10.684227
 6902 15.256453 10.687850
 6903 15.256453 10.691473
 6904 15.252830 10.695096
 6905 15.252830 10.698719
 6906 15.249207 10.702342
 6907 15.249207 10.705965
 6908 15.245584 10.709588
 6909 15.245584 10.713211
 6910 15.241961 10.716834
 6911 15.241961 10.720457
 6912 15.238338 10.724080
 6913 15.238338 10.727703
 6914 15.238338 10.731326
 6915 15.238338 10.734949
 6916 15.238338 10.738572
 6917 15.238338 10.742195
 6918 15.238338 10.745818
 6919 15.238338 10.749441
 6920 15.238338 10.753064
 6921 15.238338 10.756687
 6922 15.238338 10.760310
 6923 15.238338 10.763933
 6924 15.238338 10.767556
 6925 15.238338 10.771179
 6926 15.238338 10.774802
 6927 15.238338 10.778425
 6928 15.238338 10.782048
 6929 15.238338 10.785671
 6930 15.238338 10.789294
 6931 15.238338 10.792917
 6932 15.238338 10.796540
 6933 15.238338 10.800163
 6934 15.238338 10.803786
 6935 15.238338 10.807409
 6936 15.241961 10.811032
 6937 15.241961 10.814655
 6938 15.245584 10.818278
 6939 15.245584 10.821901
 6940 15.249207 10.825524
 6941 15.249207 10.829147
 6942 15.252830 10.832770
 6943 15.252830 10.836393
 6944 15.256453 10.840016
 6945 15.256453 10.843639
 6946 15.260076 10.847262
 6947 15.260076 10.850885
 6948 15.263699 10.854508
 6949 15.267322 10.858131
 6950 15.270945 10.858131
 6951 15.274568 10.861754
 6952 15.278191 10.865377
 6953 15.281814 10.869000
 6954 15.285437 10.872623
 6955 15.289060 10.876246
 6956 15.292683 10.879869
 6957 15.292683 10.883492
 6958 15.296306 10.887115
 6959 15.296306 10.890738
 6960 15.296306 10.894361
 6961 15.296306 10.897984
 6962 15.292683 10.901607
 6963 15.289060 10.905230
 6964 15.289060 10.908853
 6965 15.285437 10.912476
 6966 15.285437 10.916099
 6967 15.281814 10.919722
 6968 15.281814 10.923345
 6969 15.278191 10.926968
 6970 15.278191 10.930591
 6971 15.274568 10.934214
 6972 15.274568 10.937837
 6973 15.270945 10.941460
 6974 15.270945 10.945083
 6975 15.267322 10.948706
 6976 15.267322 10.952329
 6977 15.267322 10.955952
 6978 15.267322 10.959575
 6979 15.267322 10.963198
 6980 15.267322 10.966821
 6981 15.267322 10.970444
 6982 15.267322 10.974067
 6983 15.263699 10.977690
 6984 15.263699 10.981313
 6985 15.263699 10.984936
 6986 15.263699 10.988559
 6987 15.263699 10.992182
 6988 15.263699 10.995805
 6989 15.263699 10.999428
 6990 15.263699 11.003051
 6991 15.263699 11.006674
 6992 15.263699 11.010297
 6993 15.263699 11.013920
 6994 15.263699 11.017543
 6995 15.263699 11.021166
 6996 15.263699 11.024789
 6997 15.263699 11.028412
 6998 15.263699 11.032035
 6999 15.263699 11.035658
 7000 15.263699 11.039281
 7001 15.260076 11.042904
 7002 15.260076 11.046527
 7003 15.260076 11.050150
 7004 15.256453 11.053773
 7005 15.256453 11.057396
 7006 15.252830 11.061019
 7007 15.252830 11.064642
 7008 15.249207 11.068265
 7009 15.249207 11.071888
 7010 15.245584 11.075511
 7011 15.245584 11.079134
 7012 15.245584 11.082757
 7013 15.245584 11.086380
 7014 15.245584 11.090003
 7015 15.245584 11.093626
 7016 15.245584 11.097249
 7017 15.245584 11.100872
 7018 15.245584 11.104495
 7019 15.245584 11.108118
 7020 15.245584 11.111741
 7021 15.245584 11.115364
 7022 15.245584 11.118987
 7023 15.245584 11.122610
 7024 15.245584 11.126233
 7025 15.245584 11.129856
 7026 15.245584 11.133479
 7027 15.245584 11.137102
 7028 15.245584 11.140725
 7029 15.245584 11.144348
 7030 15.245584 11.147971
 7031 15.245584 11.151594
 7032 15.245584 11.155217
 7033 15.245584 11.158840
 7034 15.245584 11.162463
 7035 15.245584 11.166086
 7036 15.245584 11.169709
 7037 15.245584 11.173332
 7038 15.245584 11.176955
 7039 15.241961 11.180578
 7040 15.241961 11.184201
 7041 15.241961 11.187824
 7042 15.241961 11.191447
 7043 15.241961 11.195070
 7044 15.241961 11.198693
 7045 15.241961 11.202316
 7046 15.241961 11.205939
 7047 15.241961 11.209562
 7048 15.241961 11.213185
 7049 15.241961 11.216808
 7050 15.241961 11.220431
 7051 15.241961 11.224054
 7052 15.241961 11.227677
 7053 15.241961 11.231300
 7054 15.241961 11.234923
 7055 15.241961 11.238546
 7056 15.241961 11.242169
 7057 15.241961 11.245792
 7058 15.241961 11.249415
 7059 15.241961 11.253038
 7060 15.241961 11.256661
 7061 15.241961 11.260284
 7062 15.241961 11.263907
 7063 15.245584 11.267530
 7064 15.245584 11.271153
 7065 15.249207 11.274776
 7066 15.249207 11.278399
 7067 15.252830 11.282022
 7068 15.252830 11.285645
 7069 15.256453 11.289268
 7070 15.256453 11.292891
 7071 15.260076 11.296514
 7072 15.260076 11.300137
 7073 15.263699 11.303760
 7074 15.263699 11.307383
 7075 15.267322 11.311006
 7076 15.270945 11.314629
 7077 15.274568 11.318252
 7078 15.274568 11.321875
 7079 15.274568 11.325498
 7080 15.278191 11.329121
 7081 15.278191 11.332744
 7082 15.278191 11.336367
 7083 15.281814 11.339990
 7084 15.281814 11.343613
 7085 15.281814 11.347236
 7086 15.281814 11.350859
 7087 15.281814 11.354482
 7088 15.281814 11.358105
 7089 15.278191 11.361728
 7090 15.274568 11.361728
 7091 15.270945 11.361728
 7092 15.267322 11.361728
 7093 15.263699 11.361728
 7094 15.260076 11.361728
 7095 15.256453 11.361728
 7096 15.252830 11.361728
 7097 15.249207 11.361728
 7098 15.245584 11.365351
 7099 15.241961 11.365351
 7100 15.238338 11.365351
 7101 15.234715 11.365351
 7102 15.231092 11.365351
 7103 15.227469 11.365351
 7104 15.223846 11.365351
 7105 15.220223 11.365351
 7106 15.216600 11.365351
 7107 15.212977 11.365351
 7108 15.209354 11.365351
 7109 15.205731 11.365351
 7110 15.202108 11.365351
 7111 15.198485 11.368974
 7112 15.194862 11.368974
 7113 15.191239 11.372597
 7114 15.187616 11.372597
 7115 15.183993 11.376220
 7116 15.180370 11.376220
 7117 15.176747 11.379843
 7118 15.173124 11.379843
 7119 15.169501 11.383466
 7120 15.165878 11.383466
 7121 15.162255 11.387089
 7122 15.158632 11.387089
 7123 15.155009 11.390712
 7124 15.151386 11.394335
 7125 15.147763 11.397958
 7126 15.144140 11.401581
 7127 15.140517 11.405204
 7128 15.136894 11.408827
 7129 15.133271 11.412450
 7130 15.133271 11.416073
 7131 15.129648 11.419696
 7132 15.129648 11.423319
 7133 15.126025 11.426942
 7134 15.122402 11.430565
 7135 15.122402 11.434188
 7136 15.118779 11.437811
 7137 15.118779 11.441434
 7138 15.115156 11.445057
 7139 15.115156 11.448680
 7140 15.111533 11.452303
 7141 15.111533 11.455926
 7142 15.107910 11.459549
 7143 15.107910 11.463172
 7144 15.104287 11.466795
 7145 15.104287 11.470418
 7146 15.100664 11.474041
 7147 15.100664 11.477664
 7148 15.100664 11.481287
 7149 15.100664 11.484910
 7150 15.097041 11.488533
 7151 15.097041 11.492156
 7152 15.093418 11.495779
 7153 15.093418 11.499402
 7154 15.093418 11.503025
 7155 15.093418 11.506648
 7156 15.093418 11.510271
 7157 15.093418 11.513894
 7158 15.093418 11.517517
 7159 15.093418 11.521140
 7160 15.093418 11.524763
 7161 15.093418 11.528386
 7162 15.093418 11.532009
 7163 15.093418 11.535632
 7164 15.093418 11.539255
 7165 15.093418 11.542878
 7166 15.093418 11.546501
 7167 15.093418 11.550124
 7168 15.093418 11.553747
 7169 15.093418 11.557370
 7170 15.093418 11.560993
 7171 15.093418 11.564616
 7172 15.093418 11.568239
 7173 15.093418 11.571862
 7174 15.093418 11.575485
 7175 15.097041 11.579108
 7176 15.097041 11.582731
 7177 15.100664 11.586354
 7178 15.100664 11.589977
 7179 15.104287 11.593600
 7180 15.104287 11.597223
 7181 15.107910 11.600846
 7182 15.107910 11.604469
 7183 15.111533 11.608092
 7184 15.111533 11.611715
 7185 15.115156 11.615338
 7186 15.115156 11.618961
 7187 15.115156 11.622584
 7188 15.118779 11.626207
 7189 15.118779 11.629830
 7190 15.122402 11.633453
 7191 15.122402 11.637076
 7192 15.126025 11.640699
 7193 15.126025 11.644322
 7194 15.129648 11.647945
 7195 15.129648 11.651568
 7196 15.133271 11.655191
 7197 15.133271 11.658814
 7198 15.133271 11.662437
 7199 15.136894 11.666060
 7200 15.136894 11.669683
 7201 15.136894 11.673306
 7202 15.136894 11.676929
 7203 15.136894 11.680552
 7204 15.136894 11.684175
 7205 15.136894 11.687798
 7206 15.136894 11.691421
 7207 15.136894 11.695044
 7208 15.133271 11.698667
 7209 15.133271 11.702290
 7210 15.129648 11.705913
 7211 15.129648 11.709536
 7212 15.126025 11.713159
 7213 15.126025 11.716782
 7214 15.122402 11.720405
 7215 15.122402 11.724028
 7216 15.118779 11.727651
 7217 15.118779 11.731274
 7218 15.118779 11.734897
 7219 15.118779 11.738520
 7220 15.118779 11.742143
 7221 15.118779 11.745766
 7222 15.118779 11.749389
 7223 15.118779 11.753012
 7224 15.118779 11.756635
 7225 15.118779 11.760258
 7226 15.118779 11.763881
 7227 15.118779 11.767504
 7228 15.118779 11.771127
 7229 15.118779 11.774750
 7230 15.118779 11.778373
 7231 15.118779 11.781996
 7232 15.118779 11.785619
 7233 15.118779 11.789242
 7234 15.118779 11.792865
 7235 15.118779 11.796488
 7236 15.118779 11.800111
 7237 15.118779 11.803734
 7238 15.118779 11.807357
 7239 15.118779 11.810980
 7240 15.118779 11.814603
 7241 15.118779 11.818226
 7242 15.118779 11.821849
 7243 15.118779 11.825472
 7244 15.118779 11.829095
 7245 15.118779 11.832718
 7246 15.118779 11.836341
 7247 15.118779 11.839964
 7248 15.115156 11.843587
 7249 15.115156 11.847210
 7250 15.111533 11.850833
 7251 15.111533 11.854456
 7252 15.107910 11.858079
 7253 15.107910 11.861702
 7254 15.104287 11.865325
 7255 15.104287 11.868948
 7256 15.104287 11.872571
 7257 15.104287 11.876194
 7258 15.104287 11.879817
 7259 15.104287 11.883440
 7260 15.104287 11.887063
 7261 15.104287 11.890686
 7262 15.104287 11.894309
 7263 15.104287 11.897932
 7264 15.104287 11.901555
 7265 15.104287 11.905178
 7266 15.104287 11.908801
 7267 15.104287 11.912424
 7268 15.104287 11.916047
 7269 15.104287 11.919670
 7270 15.100664 11.923293
 7271 15.100664 11.926916
 7272 15.097041 11.930539
 7273 15.097041 11.934162
 7274 15.093418 11.937785
 7275 15.093418 11.941408
 7276 15.089795 11.945031
 7277 15.089795 11.948654
 7278 15.086172 11.952277
 7279 15.086172 11.955900
 7280 15.082549 11.959523
 7281 15.082549 11.963146
 7282 15.078926 11.966769
 7283 15.078926 11.970392
 7284 15.075303 11.974015
 7285 15.075303 11.977638
 7286 15.071680 11.981261
 7287 15.071680 11.984884
 7288 15.068057 11.988507
 7289 15.068057 11.992130
 7290 15.068057 11.995753
 7291 15.068057 11.999376
 7292 15.068057 12.002999
 7293 15.068057 12.006622
 7294 15.068057 12.010245
 7295 15.068057 12.013868
 7296 15.068057 12.017491
 7297 15.068057 12.021114
 7298 15.068057 12.024737
 7299 15.068057 12.028360
 7300 15.068057 12.031983
 7301 15.068057 12.035606
 7302 15.068057 12.039229
 7303 15.068057 12.042852
 7304 15.068057 12.046475
 7305 15.068057 12.050098
 7306 15.064434 12.053721
 7307 15.064434 12.057344
 7308 15.064434 12.060967
 7309 15.060811 12.064590
 7310 15.060811 12.068213
 7311 15.060811 12.071836
 7312 15.060811 12.075459
 7313 15.060811 12.079082
 7314 15.060811 12.082705
 7315 15.060811 12.086328
 7316 15.060811 12.089951
 7317 15.060811 12.093574
 7318 15.060811 12.097197
 7319 15.060811 12.100820
 7320 15.060811 12.104443
 7321 15.060811 12.108066
 7322 15.060811 12.111689
 7323 15.060811 12.115312
 7324 15.060811 12.118935
 7325 15.060811 12.122558
 7326 15.060811 12.126181
 7327 15.060811 12.129804
 7328 15.060811 12.133427
 7329 15.060811 12.137050
 7330 15.060811 12.140673
 7331 15.057188 12.144296
 7332 15.057188 12.147919
 7333 15.057188 12.151542
 7334 15.057188 12.155165
 7335 15.057188 12.158788
 7336 15.057188 12.162411
 7337 15.057188 12.166034
 7338 15.057188 12.169657
 7339 15.057188 12.173280
 7340 15.057188 12.176903
 7341 15.053565 12.180526
 7342 15.049942 12.184149
 7343 15.046319 12.187772
 7344 15.042696 12.187772
 7345 15.039073 12.187772
 7346 15.035450 12.187772
 7347 15.031827 12.191395
 7348 15.028204 12.191395
 7349 15.024581 12.195018
 7350 15.020958 12.195018
 7351 15.017335 12.198641
 7352 15.013712 12.198641
 7353 15.010089 12.202264
 7354 15.006466 12.202264
 7355 15.002843 12.205887
 7356 14.999220 12.205887
 7357 14.995597 12.209510
 7358 14.991974 12.209510
 7359 14.988351 12.213133
 7360 14.988351 12.216756
 7361 14.984728 12.220379
 7362 14.984728 12.224002
 7363 14.981105 12.227625
 7364 14.981105 12.231248
 7365 14.977482 12.234871
 7366 14.977482 12.238494
 7367 14.973859 12.242117
 7368 14.973859 12.245740
 7369 14.970236 12.249363
 7370 14.970236 12.252986
 7371 14.966613 12.256609
 7372 14.966613 12.260232
 7373 14.966613 12.263855
 7374 14.966613 12.267478
 7375 14.966613 12.271101
 7376 14.966613 12.274724
 7377 14.966613 12.278347
 7378 14.966613 12.281970
 7379 14.966613 12.285593
 7380 14.966613 12.289216
 7381 14.966613 12.292839
 7382 14.966613 12.296462
 7383 14.966613 12.300085
 7384 14.966613 12.303708
 7385 14.966613 12.307331
 7386 14.966613 12.310954
 7387 14.966613 12.314577
 7388 14.966613 12.318200
 7389 14.966613 12.321823
 7390 14.966613 12.325446
 7391 14.966613 12.329069
 7392 14.966613 12.332692
 7393 14.966613 12.336315
 7394 14.966613 12.339938
 7395 14.966613 12.343561
 7396 14.966613 12.347184
 7397 14.966613 12.350807
 7398 14.966613 12.354430
 7399 14.966613 12.358053
 7400 14.966613 12.361676
 7401 14.966613 12.365299
 7402 14.966613 12.368922
 7403 14.966613 12.372545
 7404 14.966613 12.376168
 7405 14.966613 12.379791
 7406 14.966613 12.383414
 7407 14.966613 12.387037
 7408 14.966613 12.390660
 7409 14.966613 12.394283
 7410 14.970236 12.397906
 7411 14.970236 12.401529
 7412 14.973859 12.405152
 7413 14.973859 12.408775
 7414 14.977482 12.412398
 7415 14.977482 12.416021
 7416 14.981105 12.419644
 7417 14.981105 12.423267
 7418 14.984728 12.426890
 7419 14.984728 12.430513
 7420 14.988351 12.434136
 7421 14.988351 12.437759
 7422 14.991974 12.441382
 7423 14.991974 12.445005
 7424 14.995597 12.448628
 7425 14.995597 12.452251
 7426 14.999220 12.455874
 7427 14.999220 12.459497
 7428 15.002843 12.463120
 7429 15.002843 12.466743
 7430 15.006466 12.470366
 7431 15.010089 12.473989
 7432 15.013712 12.473989
 7433 15.017335 12.477612
 7434 15.017335 12.481235
 7435 15.017335 12.484858
 7436 15.017335 12.488481
 7437 15.013712 12.492104
 7438 15.013712 12.495727
 7439 15.010089 12.499350
 7440 15.010089 12.502973
 7441 15.006466 12.506596
 7442 15.006466 12.510219
 7443 15.002843 12.513842
 7444 15.002843 12.517465
 7445 14.999220 12.521088
 7446 14.999220 12.524711
 7447 14.999220 12.528334
 7448 14.999220 12.531957
 7449 14.999220 12.535580
 7450 14.999220 12.539203
 7451 14.999220 12.542826
 7452 14.999220 12.546449
 7453 14.999220 12.550072
 7454 14.999220 12.553695
 7455 14.999220 12.557318
 7456 14.999220 12.560941
 7457 14.999220 12.564564
 7458 14.999220 12.568187
 7459 14.999220 12.571810
 7460 14.999220 12.575433
 7461 14.999220 12.579056
 7462 14.999220 12.582679
 7463 14.999220 12.586302
 7464 14.999220 12.589925
 7465 14.995597 12.593548
 7466 14.995597 12.597171
 7467 14.991974 12.600794
 7468 14.991974 12.604417
 7469 14.988351 12.608040
 7470 14.988351 12.611663
 7471 14.984728 12.615286
 7472 14.984728 12.618909
 7473 14.984728 12.622532
 7474 14.984728 12.626155
 7475 14.984728 12.629778
 7476 14.984728 12.633401
 7477 14.984728 12.637024
 7478 14.984728 12.640647
 7479 14.984728 12.644270
 7480 14.984728 12.647893
 7481 14.984728 12.651516
 7482 14.984728 12.655139
 7483 14.984728 12.658762
 7484 14.984728 12.662385
 7485 14.984728 12.666008
 7486 14.984728 12.669631
 7487 14.984728 12.673254
 7488 14.984728 12.676877
 7489 14.984728 12.680500
 7490 14.984728 12.684123
 7491 14.984728 12.687746
 7492 14.984728 12.691369
 7493 14.984728 12.694992
 7494 14.984728 12.698615
 7495 14.981105 12.702238
 7496 14.981105 12.705861
 7497 14.981105 12.709484
 7498 14.981105 12.713107
 7499 14.981105 12.716730
 7500 14.977482 12.720353
 7501 14.977482 12.723976
 7502 14.973859 12.727599
 7503 14.973859 12.731222
 7504 14.970236 12.734845
 7505 14.970236 12.738468
 7506 14.966613 12.742091
 7507 14.966613 12.745714
 7508 14.962990 12.749337
 7509 14.962990 12.752960
 7510 14.959367 12.756583
 7511 14.959367 12.760206
 7512 14.955744 12.763829
 7513 14.955744 12.767452
 7514 14.952121 12.771075
 7515 14.952121 12.774698
 7516 14.948498 12.778321
 7517 14.944875 12.778321
 7518 14.941252 12.781944
 7519 14.937629 12.785567
 7520 14.934006 12.789190
 7521 14.934006 12.792813
 7522 14.930383 12.796436
 7523 14.930383 12.800059
 7524 14.926760 12.803682
 7525 14.926760 12.807305
 7526 14.923137 12.810928
 7527 14.923137 12.814551
 7528 14.919514 12.818174
 7529 14.919514 12.821797
 7530 14.915891 12.825420
 7531 14.915891 12.829043
 7532 14.912268 12.832666
 7533 14.912268 12.836289
 7534 14.912268 12.839912
 7535 14.912268 12.843535
 7536 14.912268 12.847158
 7537 14.912268 12.850781
 7538 14.912268 12.854404
 7539 14.912268 12.858027
 7540 14.912268 12.861650
 7541 14.912268 12.865273
 7542 14.912268 12.868896
 7543 14.912268 12.872519
 7544 14.912268 12.876142
 7545 14.912268 12.879765
 7546 14.912268 12.883388
 7547 14.912268 12.887011
 7548 14.912268 12.890634
 7549 14.912268 12.894257
 7550 14.912268 12.897880
 7551 14.912268 12.901503
 7552 14.912268 12.905126
 7553 14.912268 12.908749
 7554 14.912268 12.912372
 7555 14.912268 12.915995
 7556 14.912268 12.919618
 7557 14.912268 12.923241
 7558 14.912268 12.926864
 7559 14.912268 12.930487
 7560 14.912268 12.934110
 7561 14.912268 12.937733
 7562 14.912268 12.941356
 7563 14.912268 12.944979
 7564 14.912268 12.948602
 7565 14.912268 12.952225
 7566 14.912268 12.955848
 7567 14.912268 12.959471
 7568 14.912268 12.963094
 7569 14.912268 12.966717
 7570 14.915891 12.970340
 7571 14.915891 12.973963
 7572 14.919514 12.977586
 7573 14.919514 12.981209
 7574 14.923137 12.984832
 7575 14.923137 12.988455
 7576 14.926760 12.992078
 7577 14.926760 12.995701
 7578 14.930383 12.999324
 7579 14.930383 13.002947
 7580 14.934006 13.006570
 7581 14.934006 13.010193
 7582 14.937629 13.013816
 7583 14.941252 13.017439
 7584 14.941252 13.021062
 7585 14.941252 13.024685
 7586 14.941252 13.028308
 7587 14.941252 13.031931
 7588 14.941252 13.035554
 7589 14.941252 13.039177
 7590 14.941252 13.042800
 7591 14.941252 13.046423
 7592 14.941252 13.050046
 7593 14.941252 13.053669
 7594 14.941252 13.057292
 7595 14.941252 13.060915
 7596 14.941252 13.064538
 7597 14.941252 13.068161
 7598 14.941252 13.071784
 7599 14.941252 13.075407
 7600 14.941252 13.079030
 7601 14.941252 13.082653
 7602 14.937629 13.086276
 7603 14.937629 13.089899
 7604 14.937629 13.093522
 7605 14.937629 13.097145
 7606 14.937629 13.100768
 7607 14.937629 13.104391
 7608 14.937629 13.108014
 7609 14.937629 13.111637
 7610 14.934006 13.115260
 7611 14.934006 13.118883
 7612 14.930383 13.122506
 7613 14.930383 13.126129
 7614 14.926760 13.129752
 7615 14.926760 13.133375
 7616 14.926760 13.136998
 7617 14.926760 13.140621
 7618 14.923137 13.144244
 7619 14.923137 13.147867
 7620 14.923137 13.151490
 7621 14.923137 13.155113
 7622 14.923137 13.158736
 7623 14.919514 13.162359
 7624 14.915891 13.165982
 7625 14.912268 13.169605
 7626 14.908645 13.173228
 7627 14.905022 13.176851
 7628 14.901399 13.180474
 7629 14.897776 13.184097
 7630 14.894153 13.187720
 7631 14.890530 13.191343
 7632 14.886907 13.194966
 7633 14.883284 13.194966
 7634 14.879661 13.194966
 7635 14.876038 13.194966
 7636 14.872415 13.194966
 7637 14.868792 13.194966
 7638 14.865169 13.194966
 7639 14.861546 13.194966
 7640 14.857923 13.194966
 7641 14.854300 13.194966
 7642 14.850677 13.194966
 7643 14.847054 13.194966
 7644 14.843431 13.194966
 7645 14.839808 13.194966
 7646 14.836185 13.194966
 7647 14.832562 13.194966
 7648 14.828939 13.194966
 7649 14.825316 13.194966
 7650 14.821693 13.194966
 7651 14.818070 13.194966
 7652 14.814447 13.194966
 7653 14.810824 13.198589
 7654 14.807201 13.198589
 7655 14.803578 13.202212
 7656 14.799955 13.202212
 7657 14.796332 13.205835
 7658 14.792709 13.205835
 7659 14.789086 13.209458
 7660 14.785463 13.209458
 7661 14.781840 13.213081
 7662 14.778217 13.213081
 7663 14.774594 13.216704
 7664 14.770971 13.216704
 7665 14.767348 13.220327
 7666 14.763725 13.223950
 7667 14.760102 13.227573
 7668 14.756479 13.231196
 7669 14.752856 13.234819
 7670 14.749233 13.238442
 7671 14.749233 13.242065
 7672 14.745610 13.245688
 7673 14.745610 13.249311
 7674 14.741987 13.252934
 7675 14.741987 13.256557
 7676 14.738364 13.260180
 7677 14.738364 13.263803
 7678 14.734741 13.267426
 7679 14.734741 13.271049
 7680 14.731118 13.274672
 7681 14.731118 13.278295
 7682 14.727495 13.281918
 7683 14.727495 13.285541
 7684 14.727495 13.289164
 7685 14.727495 13.292787
 7686 14.727495 13.296410
 7687 14.727495 13.300033
 7688 14.727495 13.303656
 7689 14.727495 13.307279
 7690 14.727495 13.310902
 7691 14.727495 13.314525
 7692 14.727495 13.318148
 7693 14.727495 13.321771
 7694 14.727495 13.325394
 7695 14.727495 13.329017
 7696 14.727495 13.332640
 7697 14.727495 13.336263
 7698 14.727495 13.339886
 7699 14.727495 13.343509
 7700 14.727495 13.347132
 7701 14.727495 13.350755
 7702 14.723872 13.354378
 7703 14.723872 13.358001
 7704 14.720249 13.361624
 7705 14.720249 13.365247
 7706 14.716626 13.368870
 7707 14.716626 13.372493
 7708 14.713003 13.376116
 7709 14.713003 13.379739
 7710 14.709380 13.383362
 7711 14.709380 13.386985
 7712 14.705757 13.390608
 7713 14.705757 13.394231
 7714 14.702134 13.397854
 7715 14.702134 13.401477
 7716 14.702134 13.405100
 7717 14.698511 13.408723
 7718 14.698511 13.412346
 7719 14.698511 13.415969
 7720 14.698511 13.419592
 7721 14.694888 13.423215
 7722 14.694888 13.426838
 7723 14.694888 13.430461
 7724 14.694888 13.434084
 7725 14.694888 13.437707
 7726 14.691265 13.441330
 7727 14.691265 13.444953
 7728 14.687642 13.448576
 7729 14.684019 13.452199
 7730 14.680396 13.455822
 7731 14.680396 13.459445
 7732 14.676773 13.463068
 7733 14.676773 13.466691
 7734 14.673150 13.470314
 7735 14.673150 13.473937
 7736 14.669527 13.477560
 7737 14.669527 13.481183
 7738 14.665904 13.484806
 7739 14.665904 13.488429
 7740 14.662281 13.492052
 7741 14.658658 13.495675
 7742 14.655035 13.499298
 7743 14.651412 13.502921
 7744 14.647789 13.502921
 7745 14.644166 13.506544
 7746 14.640543 13.506544
 7747 14.636920 13.510167
 7748 14.633297 13.510167
 7749 14.629674 13.513790
 7750 14.626051 13.513790
 7751 14.622428 13.517413
 7752 14.618805 13.517413
 7753 14.615182 13.521036
 7754 14.611559 13.524659
 7755 14.611559 13.528282
 7756 14.607936 13.531905
 7757 14.607936 13.535528
 7758 14.604313 13.539151
 7759 14.604313 13.542774
 7760 14.600690 13.546397
 7761 14.600690 13.550020
 7762 14.597067 13.553643
 7763 14.597067 13.557266
 7764 14.593444 13.560889
 7765 14.593444 13.564512
 7766 14.589821 13.568135
 7767 14.589821 13.571758
 7768 14.589821 13.575381
 7769 14.589821 13.579004
 7770 14.589821 13.582627
 7771 14.589821 13.586250
 7772 14.589821 13.589873
 7773 14.589821 13.593496
 7774 14.589821 13.597119
 7775 14.586198 13.600742
 7776 14.582575 13.604365
 7777 14.578952 13.607988
 7778 14.575329 13.611611
 7779 14.571706 13.615234
 7780 14.568083 13.618857
 7781 14.564460 13.622480
 7782 14.560837 13.626103
 7783 14.557214 13.629726
 7784 14.553591 13.629726
 7785 14.549968 13.633349
 7786 14.546345 13.636972
 7787 14.542722 13.640595
 7788 14.539099 13.644218
 7789 14.535476 13.647841
 7790 14.531853 13.651464
 7791 14.528230 13.655087
 7792 14.524607 13.658710
 7793 14.520984 13.662333
 7794 14.517361 13.665956
 7795 14.513738 13.669579
 7796 14.513738 13.673202
 7797 14.510115 13.676825
 7798 14.510115 13.680448
 7799 14.506492 13.684071
 7800 14.506492 13.687694
 7801 14.502869 13.691317
 7802 14.502869 13.694940
 7803 14.499246 13.698563
 7804 14.499246 13.702186
 7805 14.495623 13.705809
 7806 14.495623 13.709432
 7807 14.492000 13.713055
 7808 14.492000 13.716678
 7809 14.492000 13.720301
 7810 14.492000 13.723924
 7811 14.492000 13.727547
 7812 14.492000 13.731170
 7813 14.492000 13.734793
 7814 14.492000 13.738416
 7815 14.492000 13.742039
 7816 14.492000 13.745662
 7817 14.492000 13.749285
 7818 14.492000 13.752908
 7819 14.488377 13.756531
 7820 14.488377 13.760154
 7821 14.484754 13.763777
 7822 14.484754 13.767400
 7823 14.481131 13.771023
 7824 14.481131 13.774646
 7825 14.477508 13.778269
 7826 14.473885 13.781892
 7827 14.470262 13.785515
 7828 14.466639 13.789138
 7829 14.463016 13.792761
 7830 14.459393 13.796384
 7831 14.455770 13.800007
 7832 14.452147 13.803630
 7833 14.448524 13.807253
 7834 14.444901 13.810876
 7835 14.441278 13.814499
 7836 14.437655 13.818122
 7837 14.434032 13.821745
 7838 14.430409 13.825368
 7839 14.426786 13.828991
 7840 14.423163 13.832614
 7841 14.419540 13.836237
 7842 14.415917 13.839860
 7843 14.412294 13.843483
 7844 14.408671 13.847106
 7845 14.405048 13.850729
 7846 14.401425 13.854352
 7847 14.397802 13.857975
 7848 14.394179 13.861598
 7849 14.390556 13.861598
 7850 14.386933 13.865221
 7851 14.383310 13.865221
 7852 14.379687 13.868844
 7853 14.376064 13.868844
 7854 14.372441 13.872467
 7855 14.368818 13.872467
 7856 14.365195 13.876090
 7857 14.361572 13.876090
 7858 14.357949 13.879713
 7859 14.354326 13.883336
 7860 14.350703 13.886959
 7861 14.350703 13.890582
 7862 14.347080 13.894205
 7863 14.347080 13.897828
 7864 14.343457 13.901451
 7865 14.343457 13.905074
 7866 14.339834 13.908697
 7867 14.339834 13.912320
 7868 14.336211 13.915943
 7869 14.336211 13.919566
 7870 14.332588 13.923189
 7871 14.332588 13.926812
 7872 14.328965 13.930435
 7873 14.328965 13.934058
 7874 14.328965 13.937681
 7875 14.328965 13.941304
 7876 14.328965 13.944927
 7877 14.328965 13.948550
 7878 14.328965 13.952173
 7879 14.325342 13.955796
 7880 14.321719 13.959419
 7881 14.318096 13.963042
 7882 14.314473 13.966665
 7883 14.310850 13.970288
 7884 14.307227 13.973911
 7885 14.303604 13.977534
 7886 14.299981 13.981157
 7887 14.296358 13.984780
 7888 14.292735 13.988403
 7889 14.289112 13.992026
 7890 14.285489 13.995649
 7891 14.281866 13.999272
 7892 14.278243 14.002895
 7893 14.274620 14.006518
 7894 14.274620 14.010141
 7895 14.270997 14.013764
 7896 14.270997 14.017387
 7897 14.267374 14.021010
 7898 14.267374 14.024633
 7899 14.263751 14.028256
 7900 14.263751 14.031879
 7901 14.260128 14.035502
 7902 14.260128 14.039125
 7903 14.256505 14.042748
 7904 14.256505 14.046371
 7905 14.252882 14.049994
 7906 14.252882 14.053617
 7907 14.252882 14.057240
 7908 14.252882 14.060863
 7909 14.252882 14.064486
 7910 14.252882 14.068109
 7911 14.252882 14.071732
 7912 14.252882 14.075355
 7913 14.252882 14.078978
 7914 14.252882 14.082601
 7915 14.252882 14.086224
 7916 14.252882 14.089847
 7917 14.252882 14.093470
 7918 14.252882 14.097093
 7919 14.252882 14.100716
 7920 14.252882 14.104339
 7921 14.252882 14.107962
 7922 14.252882 14.111585
 7923 14.252882 14.115208
 7924 14.252882 14.118831
 7925 14.252882 14.122454
 7926 14.252882 14.126077
 7927 14.252882 14.129700
 7928 14.252882 14.133323
 7929 14.252882 14.136946
 7930 14.252882 14.140569
 7931 14.252882 14.144192
 7932 14.252882 14.147815
 7933 14.252882 14.151438
 7934 14.252882 14.155061
 7935 14.252882 14.158684
 7936 14.252882 14.162307
 7937 14.249259 14.165930
 7938 14.249259 14.169553
 7939 14.249259 14.173176
 7940 14.245636 14.176799
 7941 14.245636 14.180422
 7942 14.242013 14.184045
 7943 14.242013 14.187668
 7944 14.238390 14.191291
 7945 14.238390 14.194914
 7946 14.234767 14.198537
 7947 14.234767 14.202160
 7948 14.231144 14.205783
 7949 14.231144 14.209406
 7950 14.231144 14.213029
 7951 14.227521 14.216652
 7952 14.227521 14.220275
 7953 14.223898 14.223898
 7954 14.220275 14.227521
 7955 14.216652 14.231144
 7956 14.213029 14.234767
 7957 14.209406 14.238390
 7958 14.205783 14.242013
 7959 14.202160 14.245636
 7960 14.198537 14.249259
 7961 14.194914 14.252882
 7962 14.191291 14.252882
 7963 14.187668 14.256505
 7964 14.184045 14.256505
 7965 14.180422 14.260128
 7966 14.176799 14.260128
 7967 14.173176 14.263751
 7968 14.169553 14.267374
 7969 14.165930 14.267374
 7970 14.162307 14.270997
 7971 14.158684 14.274620
 7972 14.155061 14.278243
 7973 14.151438 14.281866
 7974 14.147815 14.285489
 7975 14.144192 14.289112
 7976 14.140569 14.292735
 7977 14.136946 14.296358
 7978 14.133323 14.299981
 7979 14.129700 14.303604
 7980 14.126077 14.307227
 7981 14.122454 14.310850
 7982 14.122454 14.314473
 7983 14.118831 14.318096
 7984 14.118831 14.321719
 7985 14.115208 14.325342
 7986 14.115208 14.328965
 7987 14.111585 14.332588
 7988 14.111585 14.336211
 7989 14.107962 14.339834
 7990 14.107962 14.343457
 7991 14.104339 14.347080
 7992 14.100716 14.350703
 7993 14.097093 14.354326
 7994 14.093470 14.357949
 7995 14.089847 14.361572
 7996 14.086224 14.365195
 7997 14.082601 14.368818
 7998 14.078978 14.372441
 7999 14.075355 14.376064
 8000 14.071732 14.376064
 8001 14.068109 14.376064
 8002 14.064486 14.376064
 8003 14.060863 14.376064
 8004 14.057240 14.376064
 8005 14.053617 14.376064
 8006 14.049994 14.376064
 8007 14.046371 14.376064
 8008 14.042748 14.376064
 8009 14.039125 14.376064
 8010 14.035502 14.376064
 8011 14.031879 14.376064
 8012 14.028256 14.376064
 8013 14.024633 14.376064
 8014 14.021010 14.379687
 8015 14.017387 14.379687
 8016 14.013764 14.383310
 8017 14.010141 14.383310
 8018 14.006518 14.386933
 8019 14.002895 14.386933
 8020 13.999272 14.390556
 8021 13.995649 14.390556
 8022 13.992026 14.394179
 8023 13.988403 14.394179
 8024 13.984780 14.397802
 8025 13.981157 14.397802
 8026 13.977534 14.401425
 8027 13.977534 14.405048
 8028 13.973911 14.408671
 8029 13.973911 14.412294
 8030 13.970288 14.415917
 8031 13.970288 14.419540
 8032 13.966665 14.423163
 8033 13.966665 14.426786
 8034 13.963042 14.430409
 8035 13.963042 14.434032
 8036 13.959419 14.437655
 8037 13.959419 14.441278
 8038 13.955796 14.444901
 8039 13.955796 14.448524
 8040 13.955796 14.452147
 8041 13.955796 14.455770
 8042 13.955796 14.459393
 8043 13.955796 14.463016
 8044 13.955796 14.466639
 8045 13.955796 14.470262
 8046 13.955796 14.473885
 8047 13.955796 14.477508
 8048 13.955796 14.481131
 8049 13.955796 14.484754
 8050 13.955796 14.488377
 8051 13.955796 14.492000
 8052 13.955796 14.495623
 8053 13.955796 14.499246
 8054 13.955796 14.502869
 8055 13.955796 14.506492
 8056 13.955796 14.510115
 8057 13.955796 14.513738
 8058 13.955796 14.517361
 8059 13.955796 14.520984
 8060 13.955796 14.524607
 8061 13.955796 14.528230
 8062 13.955796 14.531853
 8063 13.952173 14.535476
 8064 13.952173 14.539099
 8065 13.952173 14.542722
 8066 13.952173 14.546345
 8067 13.952173 14.549968
 8068 13.952173 14.553591
 8069 13.952173 14.557214
 8070 13.948550 14.560837
 8071 13.948550 14.564460
 8072 13.948550 14.568083
 8073 13.948550 14.571706
 8074 13.948550 14.575329
 8075 13.948550 14.578952
 8076 13.948550 14.582575
 8077 13.944927 14.586198
 8078 13.941304 14.589821
 8079 13.937681 14.593444
 8080 13.934058 14.597067
 8081 13.930435 14.600690
 8082 13.926812 14.604313
 8083 13.926812 14.607936
 8084 13.923189 14.611559
 8085 13.923189 14.615182
 8086 13.919566 14.618805
 8087 13.919566 14.622428
 8088 13.915943 14.626051
 8089 13.912320 14.629674
 8090 13.908697 14.633297
 8091 13.905074 14.636920
 8092 13.901451 14.640543
 8093 13.897828 14.640543
 8094 13.894205 14.644166
 8095 13.890582 14.644166
 8096 13.886959 14.647789
 8097 13.883336 14.647789
 8098 13.879713 14.651412
 8099 13.876090 14.651412
 8100 13.872467 14.655035
 8101 13.868844 14.658658
 8102 13.865221 14.662281
 8103 13.861598 14.665904
 8104 13.857975 14.669527
 8105 13.854352 14.673150
 8106 13.850729 14.676773
 8107 13.847106 14.680396
 8108 13.843483 14.684019
 8109 13.839860 14.687642
 8110 13.836237 14.691265
 8111 13.832614 14.694888
 8112 13.828991 14.698511
 8113 13.825368 14.702134
 8114 13.821745 14.705757
 8115 13.818122 14.709380
 8116 13.814499 14.713003
 8117 13.810876 14.716626
 8118 13.807253 14.720249
 8119 13.803630 14.723872
 8120 13.800007 14.727495
 8121 13.796384 14.731118
 8122 13.792761 14.734741
 8123 13.792761 14.738364
 8124 13.789138 14.741987
 8125 13.785515 14.745610
 8126 13.781892 14.749233
 8127 13.781892 14.752856
 8128 13.778269 14.756479
 8129 13.774646 14.760102
 8130 13.771023 14.763725
 8131 13.767400 14.763725
 8132 13.763777 14.767348
 8133 13.760154 14.767348
 8134 13.756531 14.770971
 8135 13.752908 14.770971
 8136 13.749285 14.774594
 8137 13.745662 14.774594
 8138 13.742039 14.778217
 8139 13.738416 14.781840
 8140 13.734793 14.785463
 8141 13.731170 14.789086
 8142 13.727547 14.792709
 8143 13.723924 14.796332
 8144 13.723924 14.799955
 8145 13.720301 14.803578
 8146 13.720301 14.807201
 8147 13.716678 14.810824
 8148 13.716678 14.814447
 8149 13.713055 14.818070
 8150 13.709432 14.821693
 8151 13.705809 14.825316
 8152 13.702186 14.828939
 8153 13.698563 14.832562
 8154 13.694940 14.836185
 8155 13.691317 14.839808
 8156 13.687694 14.843431
 8157 13.687694 14.847054
 8158 13.684071 14.850677
 8159 13.684071 14.854300
 8160 13.680448 14.857923
 8161 13.680448 14.861546
 8162 13.676825 14.865169
 8163 13.676825 14.868792
 8164 13.673202 14.872415
 8165 13.673202 14.876038
 8166 13.669579 14.879661
 8167 13.669579 14.883284
 8168 13.665956 14.886907
 8169 13.662333 14.890530
 8170 13.658710 14.890530
 8171 13.655087 14.894153
 8172 13.651464 14.897776
 8173 13.647841 14.901399
 8174 13.644218 14.905022
 8175 13.640595 14.908645
 8176 13.640595 14.912268
 8177 13.636972 14.915891
 8178 13.636972 14.919514
 8179 13.633349 14.923137
 8180 13.633349 14.926760
 8181 13.629726 14.930383
 8182 13.629726 14.934006
 8183 13.626103 14.937629
 8184 13.626103 14.941252
 8185 13.622480 14.944875
 8186 13.622480 14.948498
 8187 13.618857 14.952121
 8188 13.618857 14.955744
 8189 13.618857 14.959367
 8190 13.618857 14.962990
 8191 13.618857 14.966613
 8192 13.618857 14.970236
 8193 13.615234 14.973859
 8194 13.611611 14.977482
 8195 13.607988 14.981105
 8196 13.604365 14.984728
 8197 13.600742 14.988351
 8198 13.597119 14.988351
 8199 13.593496 14.988351
 8200 13.589873 14.988351
 8201 13.586250 14.988351
 8202 13.582627 14.991974
 8203 13.579004 14.991974
 8204 13.575381 14.995597
 8205 13.571758 14.995597
 8206 13.568135 14.999220
 8207 13.564512 14.999220
 8208 13.560889 15.002843
 8209 13.557266 15.002843
 8210 13.553643 15.006466
 8211 13.550020 15.006466
 8212 13.546397 15.010089
 8213 13.542774 15.010089
 8214 13.539151 15.013712
 8215 13.539151 15.017335
 8216 13.535528 15.020958
 8217 13.535528 15.024581
 8218 13.531905 15.028204
 8219 13.531905 15.031827
 8220 13.528282 15.035450
 8221 13.528282 15.039073
 8222 13.524659 15.042696
 8223 13.524659 15.046319
 8224 13.521036 15.049942
 8225 13.521036 15.053565
 8226 13.517413 15.057188
 8227 13.517413 15.060811
 8228 13.517413 15.064434
 8229 13.517413 15.068057
 8230 13.517413 15.071680
 8231 13.517413 15.075303
 8232 13.517413 15.078926
 8233 13.517413 15.082549
 8234 13.517413 15.086172
 8235 13.517413 15.089795
 8236 13.517413 15.093418
 8237 13.517413 15.097041
 8238 13.513790 15.100664
 8239 13.513790 15.104287
 8240 13.513790 15.107910
 8241 13.513790 15.111533
 8242 13.513790 15.115156
 8243 13.513790 15.118779
 8244 13.513790 15.122402
 8245 13.513790 15.126025
 8246 13.513790 15.129648
 8247 13.513790 15.133271
 8248 13.513790 15.136894
 8249 13.513790 15.140517
 8250 13.513790 15.144140
 8251 13.513790 15.147763
 8252 13.513790 15.151386
 8253 13.513790 15.155009
 8254 13.513790 15.158632
 8255 13.513790 15.162255
 8256 13.513790 15.165878
 8257 13.513790 15.169501
 8258 13.513790 15.173124
 8259 13.513790 15.176747
 8260 13.513790 15.180370
 8261 13.513790 15.183993
 8262 13.510167 15.187616
 8263 13.510167 15.191239
 8264 13.506544 15.194862
 8265 13.502921 15.194862
 8266 13.499298 15.198485
 8267 13.495675 15.198485
 8268 13.492052 15.202108
 8269 13.488429 15.202108
 8270 13.484806 15.205731
 8271 13.481183 15.205731
 8272 13.477560 15.209354
 8273 13.473937 15.212977
 8274 13.470314 15.216600
 8275 13.466691 15.220223
 8276 13.463068 15.223846
 8277 13.459445 15.227469
 8278 13.459445 15.231092
 8279 13.455822 15.234715
 8280 13.455822 15.238338
 8281 13.452199 15.241961
 8282 13.452199 15.245584
 8283 13.448576 15.249207
 8284 13.448576 15.252830
 8285 13.444953 15.256453
 8286 13.441330 15.260076
 8287 13.437707 15.263699
 8288 13.434084 15.267322
 8289 13.430461 15.270945
 8290 13.430461 15.274568
 8291 13.426838 15.278191
 8292 13.426838 15.281814
 8293 13.423215 15.285437
 8294 13.423215 15.289060
 8295 13.419592 15.292683
 8296 13.419592 15.296306
 8297 13.415969 15.299929
 8298 13.415969 15.303552
 8299 13.412346 15.307175
 8300 13.412346 15.310798
 8301 13.408723 15.314421
 8302 13.408723 15.318044
 8303 13.405100 15.321667
 8304 13.401477 15.325290
 8305 13.397854 15.328913
 8306 13.394231 15.332536
 8307 13.390608 15.336159
 8308 13.386985 15.339782
 8309 13.383362 15.343405
 8310 13.383362 15.347028
 8311 13.379739 15.350651
 8312 13.379739 15.354274
 8313 13.376116 15.357897
 8314 13.376116 15.361520
 8315 13.372493 15.365143
 8316 13.372493 15.368766
 8317 13.368870 15.372389
 8318 13.368870 15.376012
 8319 13.365247 15.379635
 8320 13.365247 15.383258
 8321 13.361624 15.386881
 8322 13.361624 15.390504
 8323 13.358001 15.394127
 8324 13.354378 15.397750
 8325 13.354378 15.401373
 8326 13.350755 15.404996
 8327 13.350755 15.408619
 8328 13.347132 15.412242
 8329 13.347132 15.415865
 8330 13.343509 15.419488
 8331 13.343509 15.423111
 8332 13.339886 15.426734
 8333 13.339886 15.430357
 8334 13.336263 15.433980
 8335 13.336263 15.437603
 8336 13.332640 15.441226
 8337 13.332640 15.444849
 8338 13.332640 15.448472
 8339 13.332640 15.452095
 8340 13.332640 15.455718
 8341 13.332640 15.459341
 8342 13.329017 15.462964
 8343 13.329017 15.466587
 8344 13.329017 15.470210
 8345 13.325394 15.473833
 8346 13.321771 15.477456
 8347 13.318148 15.477456
 8348 13.314525 15.481079
 8349 13.310902 15.484702
 8350 13.307279 15.488325
 8351 13.303656 15.491948
 8352 13.300033 15.495571
 8353 13.296410 15.499194
 8354 13.292787 15.502817
 8355 13.289164 15.506440
 8356 13.289164 15.510063
 8357 13.285541 15.513686
 8358 13.285541 15.517309
 8359 13.281918 15.520932
 8360 13.281918 15.524555
 8361 13.278295 15.528178
 8362 13.278295 15.531801
 8363 13.274672 15.531801
 8364 13.271049 15.535424
 8365 13.267426 15.535424
 8366 13.263803 15.539047
 8367 13.260180 15.539047
 8368 13.256557 15.542670
 8369 13.252934 15.542670
 8370 13.249311 15.546293
 8371 13.245688 15.546293
 8372 13.242065 15.549916
 8373 13.238442 15.549916
 8374 13.234819 15.553539
 8375 13.231196 15.553539
 8376 13.227573 15.557162
 8377 13.223950 15.557162
 8378 13.220327 15.560785
 8379 13.216704 15.564408
 8380 13.213081 15.568031
 8381 13.209458 15.571654
 8382 13.205835 15.575277
 8383 13.202212 15.578900
 8384 13.202212 15.582523
 8385 13.198589 15.586146
 8386 13.198589 15.589769
 8387 13.194966 15.593392
 8388 13.194966 15.597015
 8389 13.191343 15.600638
 8390 13.191343 15.604261
 8391 13.187720 15.607884
 8392 13.187720 15.611507
 8393 13.184097 15.615130
 8394 13.184097 15.618753
 8395 13.180474 15.622376
 8396 13.180474 15.625999
 8397 13.176851 15.629622
 8398 13.176851 15.633245
 8399 13.173228 15.636868
 8400 13.173228 15.640491
 8401 13.169605 15.644114
 8402 13.169605 15.647737
 8403 13.165982 15.651360
 8404 13.162359 15.654983
 8405 13.158736 15.658606
 8406 13.155113 15.662229
 8407 13.151490 15.665852
 8408 13.147867 15.669475
 8409 13.144244 15.673098
 8410 13.140621 15.676721
 8411 13.136998 15.680344
 8412 13.136998 15.683967
 8413 13.133375 15.687590
 8414 13.133375 15.691213
 8415 13.129752 15.694836
 8416 13.129752 15.698459
 8417 13.126129 15.702082
 8418 13.126129 15.705705
 8419 13.122506 15.709328
 8420 13.122506 15.712951
 8421 13.118883 15.716574
 8422 13.118883 15.720197
 8423 13.115260 15.723820
 8424 13.115260 15.727443
 8425 13.115260 15.731066
 8426 13.111637 15.734689
 8427 13.111637 15.738312
 8428 13.108014 15.741935
 8429 13.104391 15.745558
 8430 13.104391 15.749181
 8431 13.100768 15.752804
 8432 13.097145 15.756427
 8433 13.097145 15.760050
 8434 13.093522 15.760050
 8435 13.089899 15.763673
 8436 13.086276 15.763673
 8437 13.082653 15.767296
 8438 13.079030 15.770919
 8439 13.075407 15.774542
 8440 13.071784 15.778165
 8441 13.068161 15.781788
 8442 13.068161 15.785411
 8443 13.064538 15.789034
 8444 13.064538 15.792657
 8445 13.060915 15.796280
 8446 13.060915 15.799903
 8447 13.057292 15.803526
 8448 13.057292 15.807149
 8449 13.053669 15.810772
 8450 13.053669 15.814395
 8451 13.050046 15.818018
 8452 13.046423 15.818018
 8453 13.042800 15.821641
 8454 13.039177 15.821641
 8455 13.035554 15.825264
 8456 13.031931 15.825264
 8457 13.028308 15.828887
 8458 13.024685 15.828887
 8459 13.021062 15.832510
 8460 13.017439 15.832510
 8461 13.013816 15.836133
 8462 13.010193 15.839756
 8463 13.006570 15.843379
 8464 13.002947 15.847002
 8465 12.999324 15.850625
 8466 12.999324 15.854248
 8467 12.995701 15.857871
 8468 12.995701 15.861494
 8469 12.992078 15.865117
 8470 12.992078 15.868740
 8471 12.988455 15.872363
 8472 12.988455 15.875986
 8473 12.984832 15.879609
 8474 12.984832 15.883232
 8475 12.981209 15.886855
 8476 12.981209 15.890478
 8477 12.977586 15.894101
 8478 12.977586 15.897724
 8479 12.973963 15.901347
 8480 12.973963 15.904970
 8481 12.970340 15.908593
 8482 12.970340 15.912216
 8483 12.970340 15.915839
 8484 12.970340 15.919462
 8485 12.970340 15.923085
 8486 12.970340 15.926708
 8487 12.970340 15.930331
 8488 12.970340 15.933954
 8489 12.970340 15.937577
 8490 12.970340 15.941200
 8491 12.970340 15.944823
 8492 12.970340 15.948446
 8493 12.970340 15.952069
 8494 12.970340 15.955692
 8495 12.970340 15.959315
 8496 12.966717 15.962938
 8497 12.966717 15.966561
 8498 12.963094 15.970184
 8499 12.959471 15.973807
 8500 12.955848 15.973807
 8501 12.952225 15.977430
 8502 12.948602 15.981053
 8503 12.944979 15.984676
 8504 12.941356 15.988299
 8505 12.941356 15.991922
 8506 12.937733 15.995545
 8507 12.937733 15.999168
 8508 12.934110 16.002791
 8509 12.934110 16.006414
 8510 12.930487 16.010037
 8511 12.930487 16.013660
 8512 12.926864 16.017283
 8513 12.926864 16.020906
 8514 12.923241 16.024529
 8515 12.923241 16.028152
 8516 12.919618 16.031775
 8517 12.919618 16.035398
 8518 12.919618 16.039021
 8519 12.919618 16.042644
 8520 12.915995 16.046267
 8521 12.915995 16.049890
 8522 12.912372 16.053513
 8523 12.908749 16.057136
 8524 12.908749 16.060759
 8525 12.905126 16.064382
 8526 12.901503 16.064382
 8527 12.897880 16.068005
 8528 12.894257 16.071628
 8529 12.890634 16.075251
 8530 12.887011 16.078874
 8531 12.883388 16.082497
 8532 12.883388 16.086120
 8533 12.879765 16.089743
 8534 12.879765 16.093366
 8535 12.876142 16.096989
 8536 12.876142 16.100612
 8537 12.872519 16.104235
 8538 12.872519 16.107858
 8539 12.868896 16.111481
 8540 12.868896 16.115104
 8541 12.865273 16.118727
 8542 12.865273 16.122350
 8543 12.861650 16.125973
 8544 12.861650 16.129596
 8545 12.861650 16.133219
 8546 12.861650 16.136842
 8547 12.861650 16.140465
 8548 12.861650 16.144088
 8549 12.861650 16.147711
 8550 12.858027 16.151334
 8551 12.854404 16.154957
 8552 12.850781 16.158580
 8553 12.850781 16.162203
 8554 12.847158 16.162203
 8555 12.843535 16.165826
 8556 12.839912 16.169449
 8557 12.836289 16.173072
 8558 12.832666 16.176695
 8559 12.829043 16.180318
 8560 12.825420 16.183941
 8561 12.825420 16.187564
 8562 12.821797 16.191187
 8563 12.821797 16.194810
 8564 12.818174 16.198433
 8565 12.818174 16.202056
 8566 12.814551 16.205679
 8567 12.814551 16.209302
 8568 12.810928 16.212925
 8569 12.807305 16.216548
 8570 12.803682 16.220171
 8571 12.800059 16.223794
 8572 12.796436 16.227417
 8573 12.792813 16.231040
 8574 12.792813 16.234663
 8575 12.789190 16.238286
 8576 12.789190 16.241909
 8577 12.785567 16.245532
 8578 12.785567 16.249155
 8579 12.781944 16.249155
 8580 12.778321 16.249155
 8581 12.774698 16.249155
 8582 12.771075 16.249155
 8583 12.767452 16.249155
 8584 12.763829 16.249155
 8585 12.760206 16.252778
 8586 12.756583 16.252778
 8587 12.752960 16.256401
 8588 12.749337 16.256401
 8589 12.745714 16.260024
 8590 12.742091 16.260024
 8591 12.738468 16.263647
 8592 12.734845 16.263647
 8593 12.731222 16.267270
 8594 12.727599 16.267270
 8595 12.723976 16.270893
 8596 12.720353 16.270893
 8597 12.716730 16.274516
 8598 12.713107 16.278139
 8599 12.713107 16.281762
 8600 12.709484 16.285385
 8601 12.709484 16.289008
 8602 12.705861 16.292631
 8603 12.705861 16.296254
 8604 12.702238 16.299877
 8605 12.702238 16.303500
 8606 12.698615 16.307123
 8607 12.698615 16.310746
 8608 12.694992 16.314369
 8609 12.694992 16.317992
 8610 12.691369 16.321615
 8611 12.691369 16.325238
 8612 12.691369 16.328861
 8613 12.687746 16.332484
 8614 12.687746 16.336107
 8615 12.684123 16.339730
 8616 12.684123 16.343353
 8617 12.684123 16.346976
 8618 12.684123 16.350599
 8619 12.684123 16.354222
 8620 12.684123 16.357845
 8621 12.684123 16.361468
 8622 12.684123 16.365091
 8623 12.684123 16.368714
 8624 12.684123 16.372337
 8625 12.684123 16.375960
 8626 12.684123 16.379583
 8627 12.684123 16.383206
 8628 12.684123 16.386829
 8629 12.680500 16.386829
 8630 12.676877 16.386829
 8631 12.673254 16.386829
 8632 12.669631 16.386829
 8633 12.666008 16.386829
 8634 12.662385 16.386829
 8635 12.658762 16.386829
 8636 12.655139 16.386829
 8637 12.651516 16.386829
 8638 12.647893 16.386829
 8639 12.644270 16.386829
 8640 12.640647 16.386829
 8641 12.637024 16.386829
 8642 12.633401 16.386829
 8643 12.629778 16.386829
 8644 12.626155 16.386829
 8645 12.622532 16.386829
 8646 12.618909 16.386829
 8647 12.615286 16.386829
 8648 12.611663 16.386829
 8649 12.608040 16.386829
 8650 12.604417 16.386829
 8651 12.600794 16.386829
 8652 12.597171 16.386829
 8653 12.593548 16.386829
 8654 12.589925 16.386829
 8655 12.586302 16.386829
 8656 12.582679 16.386829
 8657 12.579056 16.386829
 8658 12.575433 16.386829
 8659 12.571810 16.386829
 8660 12.568187 16.386829
 8661 12.564564 16.386829
 8662 12.560941 16.386829
 8663 12.557318 16.386829
 8664 12.553695 16.386829
 8665 12.550072 16.386829
 8666 12.546449 16.386829
 8667 12.542826 16.386829
 8668 12.539203 16.386829
 8669 12.535580 16.386829
 8670 12.531957 16.386829
 8671 12.528334 16.386829
 8672 12.524711 16.386829
 8673 12.521088 16.386829
 8674 12.517465 16.386829
 8675 12.513842 16.386829
 8676 12.510219 16.386829
 8677 12.506596 16.386829
 8678 12.502973 16.386829
 8679 12.499350 16.386829
 8680 12.495727 16.386829
 8681 12.492104 16.386829
 8682 12.488481 16.386829
 8683 12.484858 16.386829
 8684 12.481235 16.386829
 8685 12.477612 16.386829
 8686 12.473989 16.386829
 8687 12.470366 16.386829
 8688 12.466743 16.386829
 8689 12.463120 16.386829
 8690 12.459497 16.386829
 8691 12.455874 16.386829
 8692 12.452251 16.386829
 8693 12.448628 16.386829
 8694 12.445005 16.386829
 8695 12.441382 16.386829
 8696 12.437759 16.386829
 8697 12.434136 16.386829
 8698 12.430513 16.386829
 8699 12.426890 16.386829
 8700 12.423267 16.386829
 8701 12.419644 16.386829
 8702 12.416021 16.386829
 8703 12.412398 16.386829
 8704 12.408775 16.386829
 8705 12.405152 16.386829
 8706 12.401529 16.386829
 8707 12.397906 16.386829
 8708 12.394283 16.386829
 8709 12.390660 16.386829
 8710 12.387037 16.386829
 8711 12.383414 16.386829
 8712 12.379791 16.386829
 8713 12.376168 16.386829
 8714 12.372545 16.386829
 8715 12.368922 16.386829
 8716 12.365299 16.386829
 8717 12.361676 16.386829
 8718 12.358053 16.386829
 8719 12.354430 16.386829
 8720 12.350807 16.386829
 8721 12.347184 16.386829
 8722 12.343561 16.386829
 8723 12.339938 16.386829
 8724 12.336315 16.386829
 8725 12.332692 16.386829
 8726 12.329069 16.386829
 8727 12.325446 16.386829
 8728 12.321823 16.386829
 8729 12.318200 16.386829
 8730 12.314577 16.386829
 8731 12.310954 16.386829
 8732 12.307331 16.386829
 8733 12.303708 16.386829
 8734 12.300085 16.386829
 8735 12.296462 16.386829
 8736 12.292839 16.386829
 8737 12.289216 16.386829
 8738 12.285593 16.386829
 8739 12.281970 16.386829
 8740 12.278347 16.386829
 8741 12.274724 16.386829
 8742 12.271101 16.386829
 8743 12.267478 16.386829
 8744 12.263855 16.386829
 8745 12.260232 16.386829
 8746 12.256609 16.386829
 8747 12.252986 16.386829
 8748 12.249363 16.386829
 8749 12.245740 16.386829
 8750 12.242117 16.386829
 8751 12.238494 16.386829
 8752 12.234871 16.386829
 8753 12.231248 16.386829
 8754 12.227625 16.386829
 8755 12.224002 16.386829
 8756 12.220379 16.386829
 8757 12.216756 16.386829
 8758 12.213133 16.386829
 8759 12.209510 16.386829
 8760 12.205887 16.386829
 8761 12.202264 16.386829
 8762 12.198641 16.386829
 8763 12.195018 16.386829
 8764 12.191395 16.386829
 8765 12.187772 16.386829
 8766 12.184149 16.386829
 8767 12.180526 16.386829
 8768 12.176903 16.386829
 8769 12.173280 16.386829
 8770 12.169657 16.386829
 8771 12.166034 16.386829
 8772 12.162411 16.386829
 8773 12.158788 16.386829
 8774 12.155165 16.386829
 8775 12.151542 16.386829
 8776 12.147919 16.386829
 8777 12.144296 16.386829
 8778 12.140673 16.386829
 8779 12.137050 16.386829
 8780 12.133427 16.386829
 8781 12.129804 16.386829
 8782 12.126181 16.386829
 8783 12.122558 16.386829
 8784 12.118935 16.386829
 8785 12.115312 16.386829
 8786 12.111689 16.386829
 8787 12.108066 16.386829
 8788 12.104443 16.386829
 8789 12.100820 16.386829
 8790 12.097197 16.386829
 8791 12.093574 16.386829
 8792 12.089951 16.386829
 8793 12.086328 16.386829
 8794 12.082705 16.386829
 8795 12.079082 16.386829
 8796 12.075459 16.386829
 8797 12.071836 16.386829
 8798 12.068213 16.386829
 8799 12.064590 16.386829
 8800 12.060967 16.386829
 8801 12.057344 16.386829
 8802 12.053721 16.386829
 8803 12.050098 16.386829
 8804 12.046475 16.386829
 8805 12.042852 16.386829
 8806 12.039229 16.386829
 8807 12.035606 16.386829
 8808 12.031983 16.386829
 8809 12.028360 16.386829
 8810 12.024737 16.386829
 8811 12.021114 16.386829
 8812 12.017491 16.386829
 8813 12.013868 16.386829
 8814 12.010245 16.386829
 8815 12.006622 16.386829
 8816 12.002999 16.386829
 8817 11.999376 16.386829
 8818 11.995753 16.386829
 8819 11.992130 16.386829
 8820 11.988507 16.386829
 8821 11.984884 16.386829
 8822 11.981261 16.386829
 8823 11.977638 16.386829
 8824 11.974015 16.386829
 8825 11.970392 16.386829
 8826 11.966769 16.386829
 8827 11.963146 16.386829
 8828 11.959523 16.386829
 8829 11.955900 16.386829
 8830 11.952277 16.386829
 8831 11.948654 16.386829
 8832 11.945031 16.386829
 8833 11.941408 16.386829
 8834 11.937785 16.386829
 8835 11.934162 16.386829
 8836 11.930539 16.386829
 8837 11.926916 16.386829
 8838 11.923293 16.386829
 8839 11.919670 16.386829
 8840 11.916047 16.386829
 8841 11.912424 16.386829
 8842 11.908801 16.386829
 8843 11.905178 16.386829
 8844 11.901555 16.386829
 8845 11.897932 16.386829
 8846 11.894309 16.386829
 8847 11.890686 16.386829
 8848 11.887063 16.386829
 8849 11.883440 16.386829
 8850 11.879817 16.386829
 8851 11.876194 16.386829
 8852 11.872571 16.386829
 8853 11.868948 16.386829
 8854 11.865325 16.386829
 8855 11.861702 16.386829
 8856 11.858079 16.386829
 8857 11.854456 16.386829
 8858 11.850833 16.386829
 8859 11.847210 16.386829
 8860 11.843587 16.386829
 8861 11.839964 16.386829
 8862 11.836341 16.386829
 8863 11.832718 16.386829
 8864 11.829095 16.386829
 8865 11.825472 16.386829
 8866 11.821849 16.386829
 8867 11.818226 16.386829
 8868 11.814603 16.386829
 8869 11.810980 16.386829
 8870 11.807357 16.386829
 8871 11.803734 16.386829
 8872 11.800111 16.386829
 8873 11.796488 16.386829
 8874 11.792865 16.386829
 8875 11.789242 16.386829
 8876 11.785619 16.386829
 8877 11.781996 16.386829
 8878 11.778373 16.386829
 8879 11.774750 16.386829
 8880 11.771127 16.386829
 8881 11.767504 16.386829
 8882 11.763881 16.386829
 8883 11.760258 16.386829
 8884 11.756635 16.386829
 8885 11.753012 16.386829
 8886 11.749389 16.386829
 8887 11.745766 16.386829
 8888 11.742143 16.386829
 8889 11.738520 16.386829
 8890 11.734897 16.386829
 8891 11.731274 16.386829
 8892 11.727651 16.386829
 8893 11.724028 16.386829
 8894 11.720405 16.386829
 8895 11.716782 16.386829
 8896 11.713159 16.386829
 8897 11.709536 16.386829
 8898 11.705913 16.386829
 8899 11.702290 16.386829
 8900 11.698667 16.386829
 8901 11.695044 16.386829
 8902 11.691421 16.386829
 8903 11.687798 16.386829
 8904 11.684175 16.386829
 8905 11.680552 16.386829
 8906 11.676929 16.386829
 8907 11.673306 16.386829
 8908 11.669683 16.386829
 8909 11.666060 16.386829
 8910 11.662437 16.386829
 8911 11.658814 16.386829
 8912 11.655191 16.386829
 8913 11.651568 16.386829
 8914 11.647945 16.386829
 8915 11.644322 16.386829
 8916 11.640699 16.386829
 8917 11.637076 16.386829
 8918 11.633453 16.386829
 8919 11.629830 16.386829
 8920 11.626207 16.386829
 8921 11.622584 16.386829
 8922 11.618961 16.386829
 8923 11.618961 16.383206
 8924 11.618961 16.379583
 8925 11.618961 16.375960
 8926 11.618961 16.372337
 8927 11.618961 16.368714
 8928 11.618961 16.365091
 8929 11.618961 16.361468
 8930 11.618961 16.357845
 8931 11.618961 16.354222
 8932 11.618961 16.350599
 8933 11.618961 16.346976
 8934 11.618961 16.343353
 8935 11.618961 16.339730
 8936 11.618961 16.336107
 8937 11.618961 16.332484
 8938 11.618961 16.328861
 8939 11.618961 16.325238
 8940 11.618961 16.321615
 8941 11.615338 16.317992
 8942 11.615338 16.314369
 8943 11.611715 16.310746
 8944 11.611715 16.307123
 8945 11.608092 16.303500
 8946 11.608092 16.299877
 8947 11.604469 16.296254
 8948 11.604469 16.292631
 8949 11.600846 16.289008
 8950 11.600846 16.285385
 8951 11.597223 16.281762
 8952 11.597223 16.278139
 8953 11.593600 16.274516
 8954 11.593600 16.270893
 8955 11.589977 16.267270
 8956 11.589977 16.263647
 8957 11.586354 16.260024
 8958 11.586354 16.256401
 8959 11.582731 16.252778
 8960 11.582731 16.249155
 8961 11.579108 16.245532
 8962 11.579108 16.241909
 8963 11.575485 16.238286
 8964 11.575485 16.234663
 8965 11.571862 16.231040
 8966 11.568239 16.231040
 8967 11.564616 16.227417
 8968 11.560993 16.227417
 8969 11.557370 16.223794
 8970 11.553747 16.223794
 8971 11.550124 16.220171
 8972 11.546501 16.220171
 8973 11.542878 16.216548
 8974 11.539255 16.216548
 8975 11.535632 16.212925
 8976 11.532009 16.212925
 8977 11.528386 16.209302
 8978 11.524763 16.209302
 8979 11.521140 16.209302
 8980 11.517517 16.209302
 8981 11.513894 16.209302
 8982 11.510271 16.209302
 8983 11.506648 16.209302
 8984 11.503025 16.209302
 8985 11.499402 16.209302
 8986 11.495779 16.209302
 8987 11.492156 16.209302
 8988 11.488533 16.209302
 8989 11.484910 16.209302
 8990 11.481287 16.209302
 8991 11.477664 16.209302
 8992 11.474041 16.209302
 8993 11.470418 16.209302
 8994 11.466795 16.209302
 8995 11.463172 16.205679
 8996 11.459549 16.205679
 8997 11.455926 16.205679
 8998 11.452303 16.202056
 8999 11.448680 16.202056
 9000 11.445057 16.202056
 9001 11.441434 16.198433
 9002 11.437811 16.198433
 9003 11.434188 16.198433
 9004 11.430565 16.194810
 9005 11.426942 16.191187
 9006 11.423319 16.187564
 9007 11.419696 16.183941
 9008 11.419696 16.180318
 9009 11.416073 16.176695
 9010 11.416073 16.173072
 9011 11.412450 16.169449
 9012 11.408827 16.165826
 9013 11.405204 16.162203
 9014 11.401581 16.158580
 9015 11.397958 16.154957
 9016 11.394335 16.154957
 9017 11.390712 16.151334
 9018 11.387089 16.151334
 9019 11.383466 16.147711
 9020 11.379843 16.147711
 9021 11.376220 16.144088
 9022 11.372597 16.144088
 9023 11.368974 16.140465
 9024 11.365351 16.136842
 9025 11.361728 16.133219
 9026 11.358105 16.129596
 9027 11.354482 16.125973
 9028 11.350859 16.122350
 9029 11.347236 16.118727
 9030 11.343613 16.115104
 9031 11.339990 16.111481
 9032 11.336367 16.107858
 9033 11.332744 16.104235
 9034 11.329121 16.100612
 9035 11.325498 16.096989
 9036 11.321875 16.093366
 9037 11.321875 16.089743
 9038 11.318252 16.086120
 9039 11.314629 16.082497
 9040 11.311006 16.078874
 9041 11.307383 16.075251
 9042 11.303760 16.075251
 9043 11.300137 16.071628
 9044 11.296514 16.071628
 9045 11.292891 16.068005
 9046 11.289268 16.068005
 9047 11.285645 16.064382
 9048 11.282022 16.064382
 9049 11.278399 16.060759
 9050 11.274776 16.060759
 9051 11.271153 16.057136
 9052 11.267530 16.057136
 9053 11.263907 16.053513
 9054 11.260284 16.053513
 9055 11.256661 16.053513
 9056 11.253038 16.053513
 9057 11.249415 16.053513
 9058 11.245792 16.049890
 9059 11.242169 16.049890
 9060 11.238546 16.046267
 9061 11.234923 16.042644
 9062 11.234923 16.039021
 9063 11.231300 16.035398
 9064 11.231300 16.031775
 9065 11.227677 16.028152
 9066 11.227677 16.024529
 9067 11.224054 16.020906
 9068 11.224054 16.017283
 9069 11.220431 16.013660
 9070 11.220431 16.010037
 9071 11.216808 16.006414
 9072 11.213185 16.002791
 9073 11.209562 15.999168
 9074 11.205939 15.995545
 9075 11.202316 15.995545
 9076 11.198693 15.991922
 9077 11.195070 15.991922
 9078 11.191447 15.988299
 9079 11.187824 15.988299
 9080 11.184201 15.984676
 9081 11.180578 15.981053
 9082 11.176955 15.981053
 9083 11.173332 15.977430
 9084 11.169709 15.973807
 9085 11.166086 15.970184
 9086 11.162463 15.966561
 9087 11.158840 15.962938
 9088 11.155217 15.962938
 9089 11.151594 15.959315
 9090 11.147971 15.959315
 9091 11.144348 15.955692
 9092 11.140725 15.955692
 9093 11.137102 15.952069
 9094 11.133479 15.952069
 9095 11.129856 15.948446
 9096 11.126233 15.948446
 9097 11.122610 15.944823
 9098 11.118987 15.944823
 9099 11.115364 15.941200
 9100 11.111741 15.941200
 9101 11.108118 15.941200
 9102 11.104495 15.941200
 9103 11.100872 15.937577
 9104 11.097249 15.933954
 9105 11.093626 15.933954
 9106 11.090003 15.930331
 9107 11.086380 15.926708
 9108 11.082757 15.923085
 9109 11.082757 15.919462
 9110 11.079134 15.915839
 9111 11.079134 15.912216
 9112 11.075511 15.908593
 9113 11.075511 15.904970
 9114 11.071888 15.901347
 9115 11.071888 15.897724
 9116 11.068265 15.894101
 9117 11.064642 15.890478
 9118 11.061019 15.886855
 9119 11.057396 15.883232
 9120 11.053773 15.879609
 9121 11.050150 15.879609
 9122 11.050150 15.875986
 9123 11.046527 15.872363
 9124 11.042904 15.872363
 9125 11.039281 15.868740
 9126 11.035658 15.868740
 9127 11.032035 15.865117
 9128 11.028412 15.865117
 9129 11.024789 15.861494
 9130 11.021166 15.861494
 9131 11.017543 15.857871
 9132 11.013920 15.857871
 9133 11.010297 15.854248
 9134 11.006674 15.854248
 9135 11.003051 15.850625
 9136 10.999428 15.850625
 9137 10.995805 15.850625
 9138 10.992182 15.850625
 9139 10.988559 15.850625
 9140 10.984936 15.850625
 9141 10.981313 15.850625
 9142 10.977690 15.850625
 9143 10.974067 15.850625
 9144 10.970444 15.850625
 9145 10.966821 15.850625
 9146 10.963198 15.850625
 9147 10.959575 15.850625
 9148 10.955952 15.850625
 9149 10.952329 15.850625
 9150 10.948706 15.850625
 9151 10.945083 15.850625
 9152 10.941460 15.850625
 9153 10.937837 15.850625
 9154 10.934214 15.850625
 9155 10.930591 15.847002
 9156 10.926968 15.847002
 9157 10.923345 15.847002
 9158 10.919722 15.843379
 9159 10.916099 15.843379
 9160 10.912476 15.843379
 9161 10.908853 15.843379
 9162 10.905230 15.843379
 9163 10.901607 15.843379
 9164 10.897984 15.843379
 9165 10.894361 15.843379
 9166 10.890738 15.843379
 9167 10.887115 15.843379
 9168 10.883492 15.843379
 9169 10.879869 15.843379
 9170 10.876246 15.843379
 9171 10.872623 15.843379
 9172 10.869000 15.843379
 9173 10.865377 15.843379
 9174 10.861754 15.843379
 9175 10.858131 15.843379
 9176 10.854508 15.843379
 9177 10.850885 15.843379
 9178 10.847262 15.843379
 9179 10.843639 15.843379
 9180 10.840016 15.843379
 9181 10.836393 15.847002
 9182 10.832770 15.843379
 9183 10.829147 15.843379
 9184 10.825524 15.839756
 9185 10.821901 15.836133
 9186 10.818278 15.832510
 9187 10.814655 15.832510
 9188 10.811032 15.828887
 9189 10.807409 15.828887
 9190 10.803786 15.825264
 9191 10.800163 15.825264
 9192 10.796540 15.821641
 9193 10.792917 15.821641
 9194 10.789294 15.818018
 9195 10.785671 15.818018
 9196 10.782048 15.814395
 9197 10.778425 15.814395
 9198 10.774802 15.810772
 9199 10.771179 15.810772
 9200 10.767556 15.810772
 9201 10.763933 15.810772
 9202 10.760310 15.810772
 9203 10.756687 15.810772
 9204 10.753064 15.810772
 9205 10.749441 15.810772
 9206 10.745818 15.810772
 9207 10.742195 15.810772
 9208 10.738572 15.810772
 9209 10.734949 15.810772
 9210 10.731326 15.810772
 9211 10.727703 15.810772
 9212 10.724080 15.810772
 9213 10.720457 15.810772
 9214 10.716834 15.810772
 9215 10.713211 15.810772
 9216 10.709588 15.810772
 9217 10.705965 15.810772
 9218 10.702342 15.807149
 9219 10.698719 15.807149
 9220 10.695096 15.807149
 9221 10.691473 15.807149
 9222 10.687850 15.807149
 9223 10.684227 15.803526
 9224 10.680604 15.803526
 9225 10.676981 15.803526
 9226 10.673358 15.799903
 9227 10.669735 15.799903
 9228 10.666112 15.796280
 9229 10.662489 15.796280
 9230 10.658866 15.792657
 9231 10.655243 15.792657
 9232 10.651620 15.792657
 9233 10.647997 15.792657
 9234 10.644374 15.792657
 9235 10.640751 15.792657
 9236 10.637128 15.792657
 9237 10.633505 15.792657
 9238 10.629882 15.792657
 9239 10.626259 15.792657
 9240 10.622636 15.792657
 9241 10.619013 15.792657
 9242 10.615390 15.792657
 9243 10.611767 15.792657
 9244 10.608144 15.792657
 9245 10.604521 15.792657
 9246 10.600898 15.792657
 9247 10.597275 15.792657
 9248 10.593652 15.792657
 9249 10.590029 15.792657
 9250 10.586406 15.792657
 9251 10.582783 15.792657
 9252 10.579160 15.792657
 9253 10.575537 15.792657
 9254 10.571914 15.796280
 9255 10.568291 15.796280
 9256 10.564668 15.799903
 9257 10.561045 15.799903
 9258 10.557422 15.803526
 9259 10.553799 15.803526
 9260 10.550176 15.807149
 9261 10.546553 15.807149
 9262 10.542930 15.810772
 9263 10.539307 15.810772
 9264 10.535684 15.814395
 9265 10.532061 15.814395
 9266 10.528438 15.818018
 9267 10.524815 15.818018
 9268 10.521192 15.821641
 9269 10.517569 15.821641
 9270 10.513946 15.825264
 9271 10.510323 15.825264
 9272 10.506700 15.828887
 9273 10.503077 15.828887
 9274 10.499454 15.832510
 9275 10.495831 15.832510
 9276 10.492208 15.836133
 9277 10.488585 15.836133
 9278 10.484962 15.839756
 9279 10.481339 15.839756
 9280 10.477716 15.843379
 9281 10.474093 15.847002
 9282 10.470470 15.850625
 9283 10.466847 15.854248
 9284 10.463224 15.857871
 9285 10.459601 15.857871
 9286 10.455978 15.861494
 9287 10.452355 15.861494
 9288 10.448732 15.861494
 9289 10.445109 15.865117
 9290 10.441486 15.865117
 9291 10.437863 15.868740
 9292 10.434240 15.868740
 9293 10.430617 15.872363
 9294 10.426994 15.872363
 9295 10.423371 15.875986
 9296 10.419748 15.875986
 9297 10.416125 15.879609
 9298 10.412502 15.879609
 9299 10.408879 15.883232
 9300 10.405256 15.883232
 9301 10.401633 15.886855
 9302 10.398010 15.890478
 9303 10.394387 15.894101
 9304 10.390764 15.897724
 9305 10.387141 15.897724
 9306 10.383518 15.897724
 9307 10.379895 15.897724
 9308 10.376272 15.901347
 9309 10.372649 15.901347
 9310 10.369026 15.901347
 9311 10.365403 15.901347
 9312 10.361780 15.901347
 9313 10.358157 15.901347
 9314 10.354534 15.901347
 9315 10.350911 15.901347
 9316 10.347288 15.901347
 9317 10.343665 15.901347
 9318 10.340042 15.901347
 9319 10.336419 15.901347
 9320 10.332796 15.901347
 9321 10.329173 15.904970
 9322 10.325550 15.901347
 9323 10.321927 15.901347
 9324 10.318304 15.897724
 9325 10.314681 15.897724
 9326 10.311058 15.894101
 9327 10.307435 15.894101
 9328 10.303812 15.890478
 9329 10.300189 15.890478
 9330 10.296566 15.886855
 9331 10.292943 15.886855
 9332 10.289320 15.886855
 9333 10.285697 15.886855
 9334 10.282074 15.886855
 9335 10.278451 15.886855
 9336 10.274828 15.886855
 9337 10.271205 15.886855
 9338 10.267582 15.886855
 9339 10.263959 15.886855
 9340 10.260336 15.886855
 9341 10.256713 15.886855
 9342 10.253090 15.886855
 9343 10.249467 15.886855
 9344 10.245844 15.886855
 9345 10.242221 15.886855
 9346 10.238598 15.886855
 9347 10.234975 15.886855
 9348 10.231352 15.886855
 9349 10.227729 15.886855
 9350 10.224106 15.886855
 9351 10.220483 15.886855
 9352 10.216860 15.886855
 9353 10.213237 15.886855
 9354 10.209614 15.890478
 9355 10.205991 15.890478
 9356 10.202368 15.894101
 9357 10.198745 15.894101
 9358 10.195122 15.897724
 9359 10.191499 15.897724
 9360 10.187876 15.901347
 9361 10.184253 15.901347
 9362 10.180630 15.901347
 9363 10.177007 15.901347
 9364 10.173384 15.901347
 9365 10.169761 15.901347
 9366 10.166138 15.901347
 9367 10.162515 15.901347
 9368 10.158892 15.901347
 9369 10.155269 15.901347
 9370 10.151646 15.901347
 9371 10.148023 15.901347
 9372 10.144400 15.901347
 9373 10.140777 15.901347
 9374 10.137154 15.901347
 9375 10.133531 15.901347
 9376 10.129908 15.901347
 9377 10.126285 15.901347
 9378 10.122662 15.901347
 9379 10.119039 15.904970
 9380 10.115416 15.904970
 9381 10.111793 15.904970
 9382 10.108170 15.904970
 9383 10.104547 15.904970
 9384 10.100924 15.904970
 9385 10.097301 15.901347
 9386 10.093678 15.901347
 9387 10.090055 15.901347
 9388 10.086432 15.901347
 9389 10.082809 15.901347
 9390 10.079186 15.901347
 9391 10.075563 15.901347
 9392 10.071940 15.897724
 9393 10.068317 15.897724
 9394 10.064694 15.894101
 9395 10.061071 15.890478
 9396 10.057448 15.886855
 9397 10.057448 15.883232
 9398 10.053825 15.879609
 9399 10.053825 15.875986
 9400 10.050202 15.872363
 9401 10.050202 15.868740
 9402 10.046579 15.865117
 9403 10.046579 15.861494
 9404 10.042956 15.857871
 9405 10.039333 15.854248
 9406 10.035710 15.850625
 9407 10.032087 15.847002
 9408 10.028464 15.843379
 9409 10.024841 15.839756
 9410 10.024841 15.836133
 9411 10.021218 15.832510
 9412 10.021218 15.828887
 9413 10.017595 15.825264
 9414 10.017595 15.821641
 9415 10.013972 15.818018
 9416 10.013972 15.814395
 9417 10.010349 15.810772
 9418 10.010349 15.807149
 9419 10.006726 15.803526
 9420 10.006726 15.799903
 9421 10.003103 15.796280
 9422 10.003103 15.792657
 9423 9.999480 15.789034
 9424 9.995857 15.789034
 9425 9.992234 15.785411
 9426 9.988611 15.785411
 9427 9.984988 15.781788
 9428 9.981365 15.781788
 9429 9.977742 15.778165
 9430 9.974119 15.778165
 9431 9.970496 15.774542
 9432 9.966873 15.774542
 9433 9.963250 15.770919
 9434 9.959627 15.770919
 9435 9.956004 15.767296
 9436 9.952381 15.767296
 9437 9.948758 15.767296
 9438 9.945135 15.767296
 9439 9.941512 15.767296
 9440 9.941512 15.763673
 9441 9.937889 15.760050
 9442 9.937889 15.756427
 9443 9.934266 15.752804
 9444 9.930643 15.749181
 9445 9.927020 15.745558
 9446 9.923397 15.741935
 9447 9.919774 15.741935
 9448 9.916151 15.738312
 9449 9.912528 15.738312
 9450 9.908905 15.734689
 9451 9.905282 15.734689
 9452 9.901659 15.731066
 9453 9.898036 15.731066
 9454 9.894413 15.727443
 9455 9.890790 15.727443
 9456 9.887167 15.723820
 9457 9.883544 15.723820
 9458 9.879921 15.720197
 9459 9.876298 15.720197
 9460 9.872675 15.720197
 9461 9.869052 15.720197
 9462 9.865429 15.720197
 9463 9.861806 15.720197
 9464 9.858183 15.716574
 9465 9.854560 15.716574
 9466 9.850937 15.716574
 9467 9.847314 15.712951
 9468 9.843691 15.709328
 9469 9.840068 15.705705
 9470 9.836445 15.705705
 9471 9.832822 15.702082
 9472 9.829199 15.698459
 9473 9.825576 15.694836
 9474 9.821953 15.691213
 9475 9.818330 15.687590
 9476 9.814707 15.683967
 9477 9.811084 15.683967
 9478 9.807461 15.680344
 9479 9.803838 15.680344
 9480 9.800215 15.676721
 9481 9.796592 15.676721
 9482 9.792969 15.673098
 9483 9.789346 15.673098
 9484 9.785723 15.669475
 9485 9.782100 15.669475
 9486 9.778477 15.665852
 9487 9.774854 15.665852
 9488 9.771231 15.662229
 9489 9.767608 15.662229
 9490 9.763985 15.662229
 9491 9.760362 15.662229
 9492 9.756739 15.662229
 9493 9.753116 15.662229
 9494 9.749493 15.662229
 9495 9.745870 15.662229
 9496 9.742247 15.662229
 9497 9.738624 15.662229
 9498 9.735001 15.662229
 9499 9.731378 15.658606
 9500 9.727755 15.658606
 9501 9.724132 15.658606
 9502 9.720509 15.658606
 9503 9.716886 15.658606
 9504 9.713263 15.658606
 9505 9.709640 15.658606
 9506 9.706017 15.658606
 9507 9.702394 15.658606
 9508 9.698771 15.658606
 9509 9.695148 15.658606
 9510 9.691525 15.658606
 9511 9.687902 15.658606
 9512 9.684279 15.658606
 9513 9.680656 15.658606
 9514 9.677033 15.658606
 9515 9.673410 15.658606
 9516 9.669787 15.658606
 9517 9.666164 15.658606
 9518 9.662541 15.658606
 9519 9.658918 15.658606
 9520 9.655295 15.658606
 9521 9.651672 15.658606
 9522 9.648049 15.658606
 9523 9.644426 15.658606
 9524 9.640803 15.658606
 9525 9.637180 15.658606
 9526 9.633557 15.658606
 9527 9.629934 15.658606
 9528 9.626311 15.662229
 9529 9.622688 15.662229
 9530 9.619065 15.662229
 9531 9.615442 15.662229
 9532 9.611819 15.662229
 9533 9.608196 15.658606
 9534 9.604573 15.658606
 9535 9.600950 15.658606
 9536 9.597327 15.654983
 9537 9.593704 15.654983
 9538 9.590081 15.654983
 9539 9.586458 15.651360
 9540 9.582835 15.647737
 9541 9.579212 15.644114
 9542 9.575589 15.640491
 9543 9.575589 15.636868
 9544 9.575589 15.633245
 9545 9.575589 15.629622
 9546 9.575589 15.625999
 9547 9.575589 15.622376
 9548 9.575589 15.618753
 9549 9.575589 15.615130
 9550 9.575589 15.611507
 9551 9.575589 15.607884
 9552 9.575589 15.604261
 9553 9.575589 15.600638
 9554 9.571966 15.597015
 9555 9.571966 15.593392
 9556 9.568343 15.589769
 9557 9.568343 15.586146
 9558 9.564720 15.582523
 9559 9.564720 15.578900
 9560 9.561097 15.575277
 9561 9.561097 15.571654
 9562 9.557474 15.568031
 9563 9.557474 15.564408
 9564 9.553851 15.560785
 9565 9.553851 15.557162
 9566 9.550228 15.553539
 9567 9.546605 15.549916
 9568 9.542982 15.546293
 9569 9.539359 15.542670
 9570 9.535736 15.542670
 9571 9.532113 15.539047
 9572 9.528490 15.539047
 9573 9.524867 15.535424
 9574 9.521244 15.535424
 9575 9.517621 15.531801
 9576 9.513998 15.531801
 9577 9.510375 15.528178
 9578 9.506752 15.528178
 9579 9.503129 15.524555
 9580 9.499506 15.524555
 9581 9.495883 15.520932
 9582 9.492260 15.520932
 9583 9.488637 15.517309
 9584 9.485014 15.517309
 9585 9.481391 15.517309
 9586 9.477768 15.517309
 9587 9.474145 15.517309
 9588 9.470522 15.517309
 9589 9.466899 15.517309
 9590 9.463276 15.517309
 9591 9.459653 15.517309
 9592 9.456030 15.517309
 9593 9.452407 15.517309
 9594 9.448784 15.517309
 9595 9.445161 15.517309
 9596 9.441538 15.517309
 9597 9.437915 15.517309
 9598 9.434292 15.517309
 9599 9.430669 15.517309
 9600 9.427046 15.517309
 9601 9.423423 15.517309
 9602 9.419800 15.517309
 9603 9.416177 15.517309
 9604 9.412554 15.513686
 9605 9.408931 15.513686
 9606 9.405308 15.513686
 9607 9.401685 15.510063
 9608 9.398062 15.506440
 9609 9.394439 15.502817
 9610 9.390816 15.499194
 9611 9.387193 15.495571
 9612 9.387193 15.491948
 9613 9.383570 15.488325
 9614 9.383570 15.484702
 9615 9.379947 15.481079
 9616 9.376324 15.477456
 9617 9.372701 15.473833
 9618 9.369078 15.470210
 9619 9.365455 15.466587
 9620 9.361832 15.462964
 9621 9.358209 15.459341
 9622 9.354586 15.455718
 9623 9.350963 15.452095
 9624 9.347340 15.448472
 9625 9.347340 15.444849
 9626 9.347340 15.441226
 9627 9.347340 15.437603
 9628 9.347340 15.433980
 9629 9.347340 15.430357
 9630 9.347340 15.426734
 9631 9.343717 15.423111
 9632 9.343717 15.419488
 9633 9.340094 15.415865
 9634 9.340094 15.412242
 9635 9.336471 15.408619
 9636 9.336471 15.404996
 9637 9.332848 15.401373
 9638 9.332848 15.397750
 9639 9.329225 15.394127
 9640 9.329225 15.390504
 9641 9.325602 15.386881
 9642 9.325602 15.383258
 9643 9.321979 15.379635
 9644 9.318356 15.379635
 9645 9.314733 15.376012
 9646 9.311110 15.376012
 9647 9.307487 15.372389
 9648 9.303864 15.372389
 9649 9.300241 15.368766
 9650 9.296618 15.368766
 9651 9.292995 15.365143
 9652 9.289372 15.365143
 9653 9.285749 15.361520
 9654 9.282126 15.361520
 9655 9.278503 15.357897
 9656 9.274880 15.357897
 9657 9.271257 15.357897
 9658 9.267634 15.357897
 9659 9.264011 15.357897
 9660 9.260388 15.357897
 9661 9.256765 15.357897
 9662 9.253142 15.357897
 9663 9.249519 15.357897
 9664 9.245896 15.357897
 9665 9.242273 15.357897
 9666 9.238650 15.357897
 9667 9.235027 15.357897
 9668 9.231404 15.357897
 9669 9.227781 15.357897
 9670 9.224158 15.357897
 9671 9.220535 15.357897
 9672 9.216912 15.357897
 9673 9.213289 15.357897
 9674 9.209666 15.357897
 9675 9.206043 15.357897
 9676 9.202420 15.357897
 9677 9.198797 15.357897
 9678 9.195174 15.357897
 9679 9.191551 15.357897
 9680 9.187928 15.357897
 9681 9.184305 15.357897
 9682 9.180682 15.357897
 9683 9.177059 15.357897
 9684 9.173436 15.357897
 9685 9.169813 15.357897
 9686 9.166190 15.357897
 9687 9.162567 15.357897
 9688 9.158944 15.357897
 9689 9.155321 15.357897
 9690 9.151698 15.357897
 9691 9.148075 15.357897
 9692 9.144452 15.357897
 9693 9.140829 15.354274
 9694 9.137206 15.354274
 9695 9.133583 15.354274
 9696 9.129960 15.350651
 9697 9.126337 15.350651
 9698 9.122714 15.350651
 9699 9.119091 15.347028
 9700 9.115468 15.347028
 9701 9.111845 15.347028
 9702 9.108222 15.347028
 9703 9.104599 15.347028
 9704 9.100976 15.343405
 9705 9.097353 15.343405
 9706 9.093730 15.339782
 9707 9.090107 15.339782
 9708 9.086484 15.336159
 9709 9.082861 15.332536
 9710 9.079238 15.328913
 9711 9.075615 15.325290
 9712 9.071992 15.321667
 9713 9.068369 15.318044
 9714 9.064746 15.314421
 9715 9.061123 15.310798
 9716 9.057500 15.307175
 9717 9.053877 15.303552
 9718 9.050254 15.299929
 9719 9.046631 15.296306
 9720 9.043008 15.292683
 9721 9.039385 15.289060
 9722 9.035762 15.285437
 9723 9.032139 15.281814
 9724 9.028516 15.278191
 9725 9.028516 15.274568
 9726 9.024893 15.270945
 9727 9.024893 15.267322
 9728 9.021270 15.263699
 9729 9.017647 15.260076
 9730 9.014024 15.256453
 9731 9.010401 15.252830
 9732 9.006778 15.249207
 9733 9.003155 15.245584
 9734 8.999532 15.241961
 9735 8.999532 15.238338
 9736 8.999532 15.234715
 9737 8.995909 15.231092
 9738 8.995909 15.227469
 9739 8.992286 15.223846
 9740 8.992286 15.220223
 9741 8.988663 15.216600
 9742 8.988663 15.212977
 9743 8.985040 15.209354
 9744 8.985040 15.205731
 9745 8.981417 15.202108
 9746 8.981417 15.198485
 9747 8.977794 15.194862
 9748 8.977794 15.191239
 9749 8.974171 15.187616
 9750 8.970548 15.183993
 9751 8.966925 15.183993
 9752 8.963302 15.180370
 9753 8.959679 15.180370
 9754 8.956056 15.176747
 9755 8.952433 15.176747
 9756 8.948810 15.173124
 9757 8.945187 15.173124
 9758 8.945187 15.169501
 9759 8.941564 15.165878
 9760 8.937941 15.162255
 9761 8.934318 15.158632
 9762 8.930695 15.158632
 9763 8.927072 15.155009
 9764 8.923449 15.155009
 9765 8.919826 15.151386
 9766 8.916203 15.151386
 9767 8.912580 15.147763
 9768 8.908957 15.147763
 9769 8.905334 15.144140
 9770 8.901711 15.144140
 9771 8.898088 15.140517
 9772 8.894465 15.140517
 9773 8.890842 15.136894
 9774 8.887219 15.136894
 9775 8.883596 15.136894
 9776 8.879973 15.136894
 9777 8.876350 15.136894
 9778 8.872727 15.136894
 9779 8.869104 15.136894
 9780 8.865481 15.136894
 9781 8.861858 15.136894
 9782 8.858235 15.136894
 9783 8.854612 15.133271
 9784 8.850989 15.133271
 9785 8.847366 15.129648
 9786 8.843743 15.129648
 9787 8.840120 15.126025
 9788 8.836497 15.126025
 9789 8.832874 15.122402
 9790 8.829251 15.122402
 9791 8.825628 15.118779
 9792 8.822005 15.118779
 9793 8.818382 15.115156
 9794 8.814759 15.115156
 9795 8.811136 15.115156
 9796 8.811136 15.111533
 9797 8.811136 15.107910
 9798 8.811136 15.104287
 9799 8.811136 15.100664
 9800 8.807513 15.097041
 9801 8.807513 15.093418
 9802 8.803890 15.089795
 9803 8.803890 15.086172
 9804 8.800267 15.082549
 9805 8.800267 15.078926
 9806 8.796644 15.075303
 9807 8.796644 15.071680
 9808 8.793021 15.068057
 9809 8.793021 15.064434
 9810 8.789398 15.060811
 9811 8.789398 15.057188
 9812 8.785775 15.053565
 9813 8.782152 15.053565
 9814 8.778529 15.049942
 9815 8.774906 15.049942
 9816 8.771283 15.046319
 9817 8.767660 15.046319
 9818 8.764037 15.042696
 9819 8.760414 15.042696
 9820 8.756791 15.039073
 9821 8.753168 15.039073
 9822 8.749545 15.035450
 9823 8.745922 15.035450
 9824 8.742299 15.031827
 9825 8.738676 15.031827
 9826 8.735053 15.031827
 9827 8.731430 15.031827
 9828 8.727807 15.031827
 9829 8.724184 15.031827
 9830 8.720561 15.031827
 9831 8.716938 15.031827
 9832 8.713315 15.031827
 9833 8.709692 15.031827
 9834 8.706069 15.028204
 9835 8.702446 15.028204
 9836 8.698823 15.024581
 9837 8.695200 15.024581
 9838 8.691577 15.020958
 9839 8.687954 15.020958
 9840 8.684331 15.017335
 9841 8.680708 15.017335
 9842 8.677085 15.013712
 9843 8.673462 15.013712
 9844 8.669839 15.013712
 9845 8.666216 15.013712
 9846 8.662593 15.013712
 9847 8.658970 15.013712
 9848 8.655347 15.013712
 9849 8.651724 15.013712
 9850 8.648101 15.013712
 9851 8.644478 15.013712
 9852 8.640855 15.013712
 9853 8.637232 15.013712
 9854 8.633609 15.013712
 9855 8.629986 15.013712
 9856 8.626363 15.013712
 9857 8.622740 15.013712
 9858 8.619117 15.013712
 9859 8.615494 15.010089
 9860 8.611871 15.006466
 9861 8.608248 15.006466
 9862 8.604625 15.002843
 9863 8.601002 15.002843
 9864 8.597379 14.999220
 9865 8.593756 14.999220
 9866 8.590133 14.995597
 9867 8.586510 14.995597
 9868 8.582887 14.991974
 9869 8.579264 14.991974
 9870 8.575641 14.988351
 9871 8.572018 14.988351
 9872 8.568395 14.984728
 9873 8.564772 14.984728
 9874 8.561149 14.984728
 9875 8.557526 14.984728
 9876 8.553903 14.984728
 9877 8.550280 14.984728
 9878 8.546657 14.984728
 9879 8.543034 14.984728
 9880 8.539411 14.984728
 9881 8.535788 14.981105
 9882 8.532165 14.977482
 9883 8.528542 14.973859
 9884 8.524919 14.973859
 9885 8.521296 14.970236
 9886 8.517673 14.970236
 9887 8.514050 14.966613
 9888 8.510427 14.966613
 9889 8.506804 14.962990
 9890 8.503181 14.962990
 9891 8.499558 14.959367
 9892 8.495935 14.959367
 9893 8.492312 14.955744
 9894 8.488689 14.955744
 9895 8.485066 14.952121
 9896 8.481443 14.952121
 9897 8.477820 14.952121
 9898 8.474197 14.952121
 9899 8.470574 14.952121
 9900 8.466951 14.952121
 9901 8.463328 14.952121
 9902 8.459705 14.952121
 9903 8.456082 14.952121
 9904 8.452459 14.948498
 9905 8.448836 14.948498
 9906 8.445213 14.944875
 9907 8.441590 14.944875
 9908 8.437967 14.941252
 9909 8.434344 14.941252
 9910 8.430721 14.941252
 9911 8.427098 14.941252
 9912 8.423475 14.941252
 9913 8.419852 14.941252
 9914 8.416229 14.941252
 9915 8.412606 14.941252
 9916 8.408983 14.941252
 9917 8.405360 14.941252
 9918 8.401737 14.941252
 9919 8.398114 14.941252
 9920 8.394491 14.941252
 9921 8.390868 14.941252
 9922 8.387245 14.941252
 9923 8.383622 14.941252
 9924 8.379999 14.941252
 9925 8.376376 14.941252
 9926 8.372753 14.941252
 9927 8.369130 14.941252
 9928 8.365507 14.941252
 9929 8.361884 14.941252
 9930 8.358261 14.941252
 9931 8.354638 14.941252
 9932 8.351015 14.941252
 9933 8.347392 14.941252
 9934 8.343769 14.937629
 9935 8.340146 14.934006
 9936 8.336523 14.930383
 9937 8.332900 14.926760
 9938 8.329277 14.923137
 9939 8.325654 14.919514
 9940 8.322031 14.915891
 9941 8.318408 14.912268
 9942 8.314785 14.908645
 9943 8.311162 14.905022
 9944 8.307539 14.905022
 9945 8.303916 14.901399
 9946 8.300293 14.901399
 9947 8.296670 14.897776
 9948 8.293047 14.897776
 9949 8.289424 14.894153
 9950 8.285801 14.890530
 9951 8.282178 14.886907
 9952 8.278555 14.886907
 9953 8.274932 14.883284
 9954 8.271309 14.883284
 9955 8.267686 14.879661
 9956 8.264063 14.879661
 9957 8.260440 14.876038
 9958 8.256817 14.876038
 9959 8.253194 14.872415
 9960 8.249571 14.872415
 9961 8.245948 14.868792
 9962 8.242325 14.868792
 9963 8.238702 14.865169
 9964 8.235079 14.865169
 9965 8.231456 14.865169
 9966 8.227833 14.865169
 9967 8.224210 14.865169
 9968 8.220587 14.865169
 9969 8.216964 14.865169
 9970 8.213341 14.865169
 9971 8.209718 14.865169
 9972 8.206095 14.865169
 9973 8.202472 14.865169
 9974 8.198849 14.865169
 9975 8.195226 14.861546
 9976 8.191603 14.861546
 9977 8.187980 14.857923
 9978 8.184357 14.857923
 9979 8.180734 14.854300
 9980 8.177111 14.854300
 9981 8.173488 14.854300
 9982 8.173488 14.850677
 9983 8.169865 14.847054
 9984 8.169865 14.843431
 9985 8.166242 14.839808
 9986 8.162619 14.836185
 9987 8.158996 14.832562
 9988 8.155373 14.832562
 9989 8.151750 14.828939
 9990 8.148127 14.828939
 9991 8.144504 14.825316
 9992 8.140881 14.825316
 9993 8.137258 14.821693
 9994 8.133635 14.821693
 9995 8.130012 14.818070
 9996 8.126389 14.818070
 9997 8.122766 14.814447
 9998 8.119143 14.814447
 9999 8.115520 14.810824
10000 8.111897 14.810824
10001 8.108274 14.810824
10002 8.104651 14.810824
10003 8.101028 14.810824
10004 8.097405 14.810824
10005 8.093782 14.810824
10006 8.090159 14.810824
10007 8.086536 14.810824
10008 8.082913 14.810824
10009 8.079290 14.810824
10010 8.075667 14.810824
10011 8.072044 14.810824
10012 8.068421 14.810824
10013 8.064798 14.810824
10014 8.061175 14.810824
10015 8.057552 14.810824
10016 8.053929 14.810824
10017 8.050306 14.810824
10018 8.046683 14.810824
10019 8.043060 14.807201
10020 8.039437 14.803578
10021 8.035814 14.799955
10022 8.032191 14.796332
10023 8.028568 14.792709
10024 8.024945 14.789086
10025 8.021322 14.785463
10026 8.017699 14.781840
10027 8.014076 14.778217
10028 8.010453 14.774594
10029 8.006830 14.770971
10030 8.003207 14.770971
10031 7.999584 14.767348
10032 7.995961 14.767348
10033 7.992338 14.763725
10034 7.988715 14.763725
10035 7.985092 14.760102
10036 7.981469 14.760102
10037 7.977846 14.756479
10038 7.974223 14.756479
10039 7.970600 14.752856
10040 7.966977 14.752856
10041 7.963354 14.749233
10042 7.959731 14.745610
10043 7.956108 14.741987
10044 7.952485 14.738364
10045 7.948862 14.738364
10046 7.945239 14.734741
10047 7.941616 14.734741
10048 7.937993 14.731118
10049 7.934370 14.731118
10050 7.930747 14.727495
10051 7.927124 14.727495
10052 7.923501 14.723872
10053 7.919878 14.723872
10054 7.916255 14.720249
10055 7.912632 14.720249
10056 7.909009 14.716626
10057 7.905386 14.716626
10058 7.901763 14.716626
10059 7.898140 14.713003
10060 7.894517 14.713003
10061 7.890894 14.709380
10062 7.887271 14.709380
10063 7.883648 14.705757
10064 7.880025 14.705757
10065 7.876402 14.705757
10066 7.872779 14.705757
10067 7.869156 14.705757
10068 7.865533 14.705757
10069 7.861910 14.705757
10070 7.858287 14.705757
10071 7.854664 14.705757
10072 7.851041 14.705757
10073 7.847418 14.705757
10074 7.843795 14.705757
10075 7.840172 14.705757
10076 7.836549 14.705757
10077 7.832926 14.705757
10078 7.829303 14.705757
10079 7.825680 14.705757
10080 7.822057 14.705757
10081 7.818434 14.705757
10082 7.814811 14.705757
10083 7.811188 14.705757
10084 7.807565 14.705757
10085 7.803942 14.705757
10086 7.800319 14.705757
10087 7.796696 14.709380
10088 7.793073 14.709380
10089 7.789450 14.713003
10090 7.785827 14.713003
10091 7.782204 14.716626
10092 7.778581 14.716626
10093 7.774958 14.720249
10094 7.771335 14.720249
10095 7.767712 14.723872
10096 7.764089 14.723872
10097 7.760466 14.727495
10098 7.756843 14.727495
10099 7.753220 14.731118
10100 7.749597 14.734741
10101 7.749597 14.738364
10102 7.745974 14.741987
10103 7.742351 14.745610
10104 7.738728 14.749233
10105 7.735105 14.752856
10106 7.731482 14.756479
10107 7.727859 14.760102
10108 7.724236 14.763725
10109 7.720613 14.767348
10110 7.720613 14.770971
10111 7.716990 14.774594
10112 7.716990 14.778217
10113 7.713367 14.781840
10114 7.713367 14.785463
10115 7.709744 14.789086
10116 7.709744 14.792709
10117 7.706121 14.796332
10118 7.706121 14.799955
10119 7.702498 14.803578
10120 7.702498 14.807201
10121 7.698875 14.810824
10122 7.695252 14.814447
10123 7.691629 14.818070
10124 7.688006 14.821693
10125 7.684383 14.825316
10126 7.680760 14.828939
10127 7.677137 14.832562
10128 7.673514 14.836185
10129 7.669891 14.839808
10130 7.666268 14.839808
10131 7.662645 14.839808
10132 7.659022 14.839808
10133 7.655399 14.839808
10134 7.651776 14.839808
10135 7.648153 14.843431
10136 7.644530 14.843431
10137 7.640907 14.843431
10138 7.637284 14.847054
10139 7.633661 14.847054
10140 7.630038 14.850677
10141 7.626415 14.850677
10142 7.622792 14.854300
10143 7.619169 14.854300
10144 7.615546 14.857923
10145 7.611923 14.857923
10146 7.608300 14.861546
10147 7.604677 14.861546
10148 7.601054 14.865169
10149 7.597431 14.865169
10150 7.593808 14.868792
10151 7.590185 14.868792
10152 7.586562 14.868792
10153 7.582939 14.868792
10154 7.579316 14.868792
10155 7.575693 14.868792
10156 7.572070 14.868792
10157 7.568447 14.868792
10158 7.564824 14.868792
10159 7.561201 14.868792
10160 7.557578 14.868792
10161 7.553955 14.868792
10162 7.550332 14.868792
10163 7.546709 14.868792
10164 7.543086 14.872415
10165 7.539463 14.872415
10166 7.535840 14.876038
10167 7.532217 14.876038
10168 7.528594 14.879661
10169 7.524971 14.879661
10170 7.521348 14.883284
10171 7.517725 14.883284
10172 7.514102 14.886907
10173 7.510479 14.886907
10174 7.506856 14.890530
10175 7.503233 14.890530
10176 7.499610 14.894153
10177 7.495987 14.897776
10178 7.492364 14.901399
10179 7.488741 14.905022
10180 7.488741 14.908645
10181 7.485118 14.912268
10182 7.481495 14.915891
10183 7.477872 14.919514
10184 7.474249 14.923137
10185 7.470626 14.926760
10186 7.467003 14.930383
10187 7.463380 14.934006
10188 7.459757 14.937629
10189 7.456134 14.941252
10190 7.452511 14.944875
10191 7.448888 14.948498
10192 7.445265 14.952121
10193 7.441642 14.952121
10194 7.438019 14.952121
10195 7.434396 14.955744
10196 7.430773 14.955744
10197 7.427150 14.955744
10198 7.423527 14.955744
10199 7.419904 14.955744
10200 7.416281 14.955744
10201 7.412658 14.955744
10202 7.409035 14.955744
10203 7.405412 14.955744
10204 7.401789 14.955744
10205 7.398166 14.955744
10206 7.394543 14.955744
10207 7.390920 14.955744
10208 7.387297 14.955744
10209 7.383674 14.955744
10210 7.380051 14.959367
10211 7.376428 14.959367
10212 7.372805 14.962990
10213 7.369182 14.962990
10214 7.365559 14.966613
10215 7.361936 14.966613
10216 7.358313 14.970236
10217 7.354690 14.970236
10218 7.351067 14.973859
10219 7.347444 14.973859
10220 7.343821 14.977482
10221 7.340198 14.977482
10222 7.336575 14.981105
10223 7.332952 14.984728
10224 7.332952 14.988351
10225 7.329329 14.991974
10226 7.329329 14.995597
10227 7.325706 14.999220
10228 7.325706 15.002843
10229 7.322083 15.006466
10230 7.322083 15.010089
10231 7.318460 15.013712
10232 7.318460 15.017335
10233 7.314837 15.020958
10234 7.314837 15.024581
10235 7.311214 15.028204
10236 7.307591 15.031827
10237 7.303968 15.035450
10238 7.300345 15.039073
10239 7.296722 15.042696
10240 7.293099 15.046319
10241 7.293099 15.049942
10242 7.289476 15.049942
10243 7.285853 15.053565
10244 7.282230 15.053565
10245 7.278607 15.057188
10246 7.274984 15.057188
10247 7.271361 15.060811
10248 7.267738 15.060811
10249 7.264115 15.064434
10250 7.260492 15.068057
10251 7.256869 15.071680
10252 7.253246 15.075303
10253 7.249623 15.078926
10254 7.246000 15.082549
10255 7.242377 15.086172
10256 7.238754 15.089795
10257 7.235131 15.093418
10258 7.231508 15.097041
10259 7.227885 15.097041
10260 7.224262 15.100664
10261 7.220639 15.100664
10262 7.217016 15.104287
10263 7.213393 15.104287
10264 7.209770 15.107910
10265 7.206147 15.107910
10266 7.202524 15.111533
10267 7.198901 15.111533
10268 7.195278 15.115156
10269 7.191655 15.115156
10270 7.188032 15.118779
10271 7.184409 15.122402
10272 7.184409 15.126025
10273 7.180786 15.129648
10274 7.180786 15.133271
10275 7.177163 15.136894
10276 7.177163 15.140517
10277 7.173540 15.144140
10278 7.173540 15.147763
10279 7.169917 15.151386
10280 7.169917 15.155009
10281 7.166294 15.158632
10282 7.166294 15.162255
10283 7.162671 15.165878
10284 7.162671 15.169501
10285 7.159048 15.173124
10286 7.155425 15.176747
10287 7.151802 15.180370
10288 7.148179 15.183993
10289 7.144556 15.183993
10290 7.140933 15.183993
10291 7.137310 15.183993
10292 7.133687 15.183993
10293 7.130064 15.183993
10294 7.126441 15.183993
10295 7.122818 15.183993
10296 7.119195 15.183993
10297 7.115572 15.183993
10298 7.111949 15.183993
10299 7.108326 15.187616
10300 7.104703 15.187616
10301 7.101080 15.187616
10302 7.097457 15.187616
10303 7.093834 15.191239
10304 7.090211 15.191239
10305 7.086588 15.191239
10306 7.082965 15.191239
10307 7.079342 15.191239
10308 7.075719 15.194862
10309 7.072096 15.194862
10310 7.068473 15.198485
10311 7.064850 15.198485
10312 7.061227 15.202108
10313 7.057604 15.202108
10314 7.053981 15.205731
10315 7.050358 15.205731
10316 7.046735 15.209354
10317 7.043112 15.209354
10318 7.039489 15.212977
10319 7.035866 15.212977
10320 7.032243 15.216600
10321 7.028620 15.220223
10322 7.028620 15.223846
10323 7.024997 15.227469
10324 7.024997 15.231092
10325 7.021374 15.234715
10326 7.021374 15.238338
10327 7.017751 15.241961
10328 7.017751 15.245584
10329 7.014128 15.249207
10330 7.014128 15.252830
10331 7.010505 15.256453
10332 7.006882 15.260076
10333 7.003259 15.263699
10334 6.999636 15.267322
10335 6.996013 15.270945
10336 6.992390 15.274568
10337 6.988767 15.278191
10338 6.985144 15.281814
10339 6.981521 15.285437
10340 6.977898 15.285437
10341 6.974275 15.285437
10342 6.970652 15.285437
10343 6.967029 15.285437
10344 6.963406 15.285437
10345 6.959783 15.285437
10346 6.956160 15.285437
10347 6.952537 15.285437
10348 6.948914 15.285437
10349 6.945291 15.285437
10350 6.941668 15.285437
10351 6.938045 15.285437
10352 6.934422 15.285437
10353 6.930799 15.285437
10354 6.927176 15.285437
10355 6.923553 15.285437
10356 6.919930 15.285437
10357 6.916307 15.285437
10358 6.912684 15.285437
10359 6.909061 15.285437
10360 6.905438 15.285437
10361 6.901815 15.285437
10362 6.898192 15.285437
10363 6.894569 15.285437
10364 6.890946 15.285437
10365 6.887323 15.285437
10366 6.883700 15.285437
10367 6.880077 15.285437
10368 6.876454 15.285437
10369 6.872831 15.285437
10370 6.869208 15.285437
10371 6.865585 15.289060
10372 6.861962 15.289060
10373 6.858339 15.289060
10374 6.854716 15.289060
10375 6.851093 15.292683
10376 6.847470 15.292683
10377 6.843847 15.292683
10378 6.840224 15.296306
10379 6.836601 15.296306
10380 6.832978 15.299929
10381 6.829355 15.299929
10382 6.825732 15.303552
10383 6.822109 15.303552
10384 6.818486 15.307175
10385 6.814863 15.307175
10386 6.811240 15.310798
10387 6.807617 15.310798
10388 6.803994 15.314421
10389 6.800371 15.314421
10390 6.796748 15.314421
10391 6.793125 15.318044
10392 6.789502 15.318044
10393 6.785879 15.318044
10394 6.782256 15.318044
10395 6.778633 15.318044
10396 6.775010 15.318044
10397 6.771387 15.318044
10398 6.767764 15.318044
10399 6.764141 15.318044
10400 6.760518 15.318044
10401 6.756895 15.321667
10402 6.753272 15.321667
10403 6.749649 15.321667
10404 6.746026 15.321667
10405 6.742403 15.325290
10406 6.738780 15.325290
10407 6.735157 15.325290
10408 6.731534 15.325290
10409 6.727911 15.325290
10410 6.724288 15.325290
10411 6.720665 15.325290
10412 6.717042 15.325290
10413 6.713419 15.325290
10414 6.709796 15.325290
10415 6.706173 15.325290
10416 6.702550 15.325290
10417 6.698927 15.325290
10418 6.695304 15.325290
10419 6.691681 15.325290
10420 6.688058 15.325290
10421 6.684435 15.325290
10422 6.680812 15.325290
10423 6.677189 15.325290
10424 6.673566 15.325290
10425 6.669943 15.325290
10426 6.666320 15.325290
10427 6.662697 15.325290
10428 6.659074 15.325290
10429 6.655451 15.325290
10430 6.651828 15.325290
10431 6.648205 15.325290
10432 6.644582 15.325290
10433 6.640959 15.325290
10434 6.637336 15.325290
10435 6.633713 15.325290
10436 6.630090 15.325290
10437 6.626467 15.325290
10438 6.622844 15.325290
10439 6.619221 15.325290
10440 6.615598 15.325290
10441 6.611975 15.325290
10442 6.608352 15.325290
10443 6.604729 15.325290
10444 6.601106 15.325290
10445 6.597483 15.325290
10446 6.593860 15.325290
10447 6.590237 15.325290
10448 6.586614 15.325290
10449 6.582991 15.321667
10450 6.579368 15.321667
10451 6.575745 15.318044
10452 6.572122 15.318044
10453 6.568499 15.314421
10454 6.564876 15.314421
10455 6.561253 15.314421
10456 6.557630 15.314421
10457 6.554007 15.314421
10458 6.550384 15.314421
10459 6.546761 15.314421
10460 6.543138 15.314421
10461 6.539515 15.314421
10462 6.535892 15.314421
10463 6.532269 15.314421
10464 6.528646 15.314421
10465 6.525023 15.314421
10466 6.521400 15.314421
10467 6.517777 15.314421
10468 6.514154 15.314421
10469 6.510531 15.314421
10470 6.506908 15.314421
10471 6.503285 15.314421
10472 6.499662 15.314421
10473 6.496039 15.314421
10474 6.492416 15.314421
10475 6.488793 15.314421
10476 6.485170 15.314421
10477 6.481547 15.314421
10478 6.477924 15.318044
10479 6.474301 15.318044
10480 6.470678 15.321667
10481 6.467055 15.321667
10482 6.463432 15.325290
10483 6.459809 15.325290
10484 6.456186 15.328913
10485 6.452563 15.328913
10486 6.448940 15.332536
10487 6.445317 15.332536
10488 6.441694 15.336159
10489 6.438071 15.336159
10490 6.434448 15.339782
10491 6.430825 15.343405
10492 6.427202 15.347028
10493 6.423579 15.350651
10494 6.419956 15.350651
10495 6.416333 15.350651
10496 6.412710 15.350651
10497 6.409087 15.350651
10498 6.405464 15.350651
10499 6.401841 15.350651
10500 6.398218 15.350651
10501 6.394595 15.350651
10502 6.390972 15.350651
10503 6.387349 15.350651
10504 6.383726 15.350651
10505 6.380103 15.350651
10506 6.376480 15.350651
10507 6.372857 15.350651
10508 6.369234 15.350651
10509 6.365611 15.354274
10510 6.361988 15.354274
10511 6.358365 15.354274
10512 6.354742 15.354274
10513 6.351119 15.357897
10514 6.347496 15.357897
10515 6.343873 15.361520
10516 6.340250 15.361520
10517 6.336627 15.365143
10518 6.333004 15.365143
10519 6.329381 15.365143
10520 6.325758 15.365143
10521 6.322135 15.365143
10522 6.318512 15.368766
10523 6.314889 15.368766
10524 6.311266 15.368766
10525 6.307643 15.368766
10526 6.304020 15.368766
10527 6.300397 15.368766
10528 6.296774 15.368766
10529 6.293151 15.368766
10530 6.289528 15.368766
10531 6.285905 15.372389
10532 6.282282 15.372389
10533 6.278659 15.372389
10534 6.275036 15.372389
10535 6.271413 15.372389
10536 6.267790 15.376012
10537 6.264167 15.376012
10538 6.260544 15.376012
10539 6.256921 15.376012
10540 6.253298 15.379635
10541 6.249675 15.379635
10542 6.246052 15.379635
10543 6.242429 15.379635
10544 6.238806 15.379635
10545 6.235183 15.379635
10546 6.231560 15.379635
10547 6.227937 15.379635
10548 6.224314 15.379635
10549 6.220691 15.379635
10550 6.217068 15.379635
10551 6.213445 15.379635
10552 6.209822 15.379635
10553 6.206199 15.379635
10554 6.202576 15.383258
10555 6.198953 15.383258
10556 6.195330 15.386881
10557 6.191707 15.386881
10558 6.188084 15.390504
10559 6.184461 15.390504
10560 6.180838 15.394127
10561 6.177215 15.394127
10562 6.173592 15.397750
10563 6.169969 15.397750
10564 6.166346 15.401373
10565 6.162723 15.401373
10566 6.159100 15.404996
10567 6.155477 15.408619
10568 6.151854 15.412242
10569 6.148231 15.415865
10570 6.144608 15.415865
10571 6.140985 15.415865
10572 6.137362 15.415865
10573 6.133739 15.415865
10574 6.130116 15.415865
10575 6.126493 15.415865
10576 6.122870 15.415865
10577 6.119247 15.415865
10578 6.115624 15.415865
10579 6.112001 15.415865
10580 6.108378 15.415865
10581 6.104755 15.415865
10582 6.101132 15.415865
10583 6.097509 15.415865
10584 6.093886 15.415865
10585 6.090263 15.415865
10586 6.086640 15.415865
10587 6.083017 15.415865
10588 6.079394 15.415865
10589 6.075771 15.415865
10590 6.072148 15.415865
10591 6.068525 15.415865
10592 6.064902 15.415865
10593 6.061279 15.415865
10594 6.057656 15.415865
10595 6.054033 15.415865
10596 6.050410 15.415865
10597 6.046787 15.415865
10598 6.043164 15.415865
10599 6.039541 15.415865
10600 6.035918 15.415865
10601 6.032295 15.415865
10602 6.028672 15.415865
10603 6.025049 15.415865
10604 6.021426 15.415865
10605 6.017803 15.415865
10606 6.014180 15.415865
10607 6.010557 15.415865
10608 6.006934 15.415865
10609 6.003311 15.415865
10610 5.999688 15.415865
10611 5.996065 15.415865
10612 5.992442 15.415865
10613 5.988819 15.415865
10614 5.985196 15.415865
10615 5.981573 15.415865
10616 5.977950 15.415865
10617 5.974327 15.419488
10618 5.970704 15.419488
10619 5.967081 15.423111
10620 5.963458 15.423111
10621 5.959835 15.426734
10622 5.956212 15.426734
10623 5.952589 15.430357
10624 5.948966 15.430357
10625 5.945343 15.433980
10626 5.941720 15.433980
10627 5.938097 15.437603
10628 5.934474 15.437603
10629 5.930851 15.441226
10630 5.927228 15.444849
10631 5.923605 15.444849
10632 5.919982 15.444849
10633 5.916359 15.444849
10634 5.912736 15.444849
10635 5.909113 15.444849
10636 5.905490 15.444849
10637 5.901867 15.444849
10638 5.898244 15.444849
10639 5.894621 15.444849
10640 5.890998 15.444849
10641 5.887375 15.444849
10642 5.883752 15.444849
10643 5.880129 15.444849
10644 5.876506 15.444849
10645 5.872883 15.444849
10646 5.869260 15.444849
10647 5.865637 15.444849
10648 5.862014 15.448472
10649 5.858391 15.448472
10650 5.854768 15.448472
10651 5.851145 15.448472
10652 5.847522 15.452095
10653 5.843899 15.452095
10654 5.840276 15.452095
10655 5.836653 15.455718
10656 5.833030 15.455718
10657 5.829407 15.459341
10658 5.825784 15.459341
10659 5.822161 15.455718
10660 5.818538 15.455718
10661 5.814915 15.455718
10662 5.811292 15.452095
10663 5.807669 15.452095
10664 5.804046 15.452095
10665 5.800423 15.448472
10666 5.796800 15.448472
10667 5.793177 15.448472
10668 5.789554 15.448472
10669 5.785931 15.448472
10670 5.782308 15.448472
10671 5.778685 15.448472
10672 5.775062 15.444849
10673 5.771439 15.444849
10674 5.767816 15.441226
10675 5.764193 15.441226
10676 5.760570 15.437603
10677 5.756947 15.437603
10678 5.753324 15.433980
10679 5.749701 15.430357
10680 5.746078 15.426734
10681 5.742455 15.423111
10682 5.742455 15.419488
10683 5.738832 15.415865
10684 5.738832 15.412242
10685 5.738832 15.408619
10686 5.738832 15.404996
10687 5.738832 15.401373
10688 5.735209 15.397750
10689 5.735209 15.394127
10690 5.731586 15.390504
10691 5.731586 15.386881
10692 5.727963 15.383258
10693 5.727963 15.379635
10694 5.724340 15.376012
10695 5.724340 15.372389
10696 5.720717 15.368766
10697 5.720717 15.365143
10698 5.717094 15.361520
10699 5.717094 15.357897
10700 5.713471 15.354274
10701 5.709848 15.350651
10702 5.706225 15.350651
10703 5.702602 15.347028
10704 5.698979 15.347028
10705 5.695356 15.343405
10706 5.691733 15.343405
10707 5.688110 15.339782
10708 5.684487 15.339782
10709 5.680864 15.336159
10710 5.677241 15.336159
10711 5.673618 15.332536
10712 5.673618 15.328913
10713 5.673618 15.325290
10714 5.673618 15.321667
10715 5.669995 15.318044
10716 5.669995 15.314421
10717 5.669995 15.310798
10718 5.666372 15.307175
10719 5.666372 15.303552
10720 5.662749 15.299929
10721 5.662749 15.296306
10722 5.659126 15.292683
10723 5.659126 15.289060
10724 5.655503 15.285437
10725 5.655503 15.281814
10726 5.651880 15.278191
10727 5.651880 15.274568
10728 5.648257 15.270945
10729 5.648257 15.267322
10730 5.644634 15.263699
10731 5.641011 15.260076
10732 5.637388 15.256453
10733 5.633765 15.252830
10734 5.633765 15.249207
10735 5.630142 15.245584
10736 5.630142 15.241961
10737 5.626519 15.238338
10738 5.622896 15.234715
10739 5.619273 15.231092
10740 5.615650 15.227469
10741 5.612027 15.223846
10742 5.608404 15.220223
10743 5.604781 15.216600
10744 5.601158 15.216600
10745 5.601158 15.212977
10746 5.597535 15.209354
10747 5.597535 15.205731
10748 5.593912 15.202108
10749 5.593912 15.198485
10750 5.590289 15.194862
10751 5.590289 15.191239
10752 5.586666 15.187616
10753 5.583043 15.183993
10754 5.579420 15.180370
10755 5.575797 15.176747
10756 5.572174 15.173124
10757 5.568551 15.173124
10758 5.564928 15.169501
10759 5.561305 15.169501
10760 5.557682 15.165878
10761 5.554059 15.165878
10762 5.550436 15.162255
10763 5.546813 15.162255
10764 5.543190 15.158632
10765 5.539567 15.158632
10766 5.535944 15.155009
10767 5.532321 15.155009
10768 5.528698 15.151386
10769 5.525075 15.151386
10770 5.521452 15.151386
10771 5.517829 15.151386
10772 5.514206 15.151386
10773 5.510583 15.151386
10774 5.506960 15.151386
10775 5.503337 15.151386
10776 5.499714 15.151386
10777 5.496091 15.151386
10778 5.492468 15.151386
10779 5.488845 15.151386
10780 5.485222 15.151386
10781 5.481599 15.147763
10782 5.477976 15.147763
10783 5.474353 15.144140
10784 5.470730 15.144140
10785 5.467107 15.140517
10786 5.463484 15.136894
10787 5.459861 15.133271
10788 5.459861 15.129648
10789 5.459861 15.126025
10790 5.459861 15.122402
10791 5.459861 15.118779
10792 5.459861 15.115156
10793 5.459861 15.111533
10794 5.459861 15.107910
10795 5.456238 15.104287
10796 5.456238 15.100664
10797 5.452615 15.097041
10798 5.452615 15.093418
10799 5.448992 15.089795
10800 5.448992 15.086172
10801 5.445369 15.082549
10802 5.445369 15.078926
10803 5.441746 15.075303
10804 5.441746 15.071680
10805 5.438123 15.068057
10806 5.438123 15.064434
10807 5.434500 15.060811
10808 5.430877 15.060811
10809 5.427254 15.057188
10810 5.423631 15.057188
10811 5.420008 15.053565
10812 5.416385 15.053565
10813 5.412762 15.049942
10814 5.409139 15.049942
10815 5.405516 15.046319
10816 5.401893 15.046319
10817 5.398270 15.042696
10818 5.394647 15.042696
10819 5.391024 15.039073
10820 5.387401 15.039073
10821 5.383778 15.039073
10822 5.380155 15.035450
10823 5.376532 15.035450
10824 5.372909 15.031827
10825 5.369286 15.031827
10826 5.365663 15.028204
10827 5.362040 15.028204
10828 5.358417 15.028204
10829 5.354794 15.028204
10830 5.351171 15.028204
10831 5.347548 15.028204
10832 5.343925 15.028204
10833 5.340302 15.028204
10834 5.336679 15.028204
10835 5.333056 15.028204
10836 5.329433 15.028204
10837 5.325810 15.028204
10838 5.322187 15.028204
10839 5.318564 15.028204
10840 5.314941 15.028204
10841 5.311318 15.028204
10842 5.307695 15.028204
10843 5.304072 15.028204
10844 5.300449 15.028204
10845 5.296826 15.028204
10846 5.293203 15.028204
10847 5.289580 15.028204
10848 5.285957 15.028204
10849 5.282334 15.028204
10850 5.278711 15.028204
10851 5.275088 15.031827
10852 5.271465 15.031827
10853 5.267842 15.035450
10854 5.264219 15.035450
10855 5.260596 15.039073
10856 5.256973 15.039073
10857 5.253350 15.042696
10858 5.249727 15.042696
10859 5.246104 15.046319
10860 5.242481 15.046319
10861 5.238858 15.049942
10862 5.235235 15.049942
10863 5.231612 15.053565
10864 5.227989 15.053565
10865 5.224366 15.057188
10866 5.220743 15.060811
10867 5.217120 15.060811
10868 5.213497 15.064434
10869 5.209874 15.064434
10870 5.206251 15.064434
10871 5.202628 15.068057
10872 5.199005 15.068057
10873 5.195382 15.071680
10874 5.191759 15.071680
10875 5.188136 15.071680
10876 5.184513 15.071680
10877 5.180890 15.071680
10878 5.177267 15.071680
10879 5.173644 15.071680
10880 5.170021 15.071680
10881 5.166398 15.071680
10882 5.162775 15.071680
10883 5.159152 15.071680
10884 5.155529 15.071680
10885 5.151906 15.071680
10886 5.148283 15.071680
10887 5.144660 15.071680
10888 5.141037 15.071680
10889 5.137414 15.071680
10890 5.133791 15.071680
10891 5.130168 15.071680
10892 5.126545 15.071680
10893 5.122922 15.075303
10894 5.119299 15.075303
10895 5.115676 15.078926
10896 5.112053 15.078926
10897 5.108430 15.082549
10898 5.104807 15.082549
10899 5.101184 15.082549
10900 5.097561 15.082549
10901 5.093938 15.082549
10902 5.090315 15.086172
10903 5.086692 15.086172
10904 5.083069 15.089795
10905 5.079446 15.089795
10906 5.075823 15.093418
10907 5.072200 15.093418
10908 5.068577 15.097041
10909 5.064954 15.097041
10910 5.061331 15.100664
10911 5.057708 15.100664
10912 5.054085 15.104287
10913 5.050462 15.104287
10914 5.046839 15.107910
10915 5.043216 15.111533
10916 5.039593 15.115156
10917 5.035970 15.118779
10918 5.032347 15.118779
10919 5.028724 15.118779
10920 5.025101 15.122402
10921 5.021478 15.122402
10922 5.017855 15.126025
10923 5.014232 15.126025
10924 5.010609 15.129648
10925 5.006986 15.129648
10926 5.003363 15.133271
10927 4.999740 15.133271
10928 4.996117 15.136894
10929 4.992494 15.136894
10930 4.988871 15.140517
10931 4.985248 15.140517
10932 4.981625 15.144140
10933 4.978002 15.147763
10934 4.974379 15.151386
10935 4.970756 15.155009
10936 4.967133 15.158632
10937 4.963510 15.158632
10938 4.959887 15.162255
10939 4.956264 15.162255
10940 4.952641 15.162255
10941 4.949018 15.162255
10942 4.945395 15.162255
10943 4.941772 15.162255
10944 4.938149 15.162255
10945 4.934526 15.162255
10946 4.930903 15.162255
10947 4.927280 15.162255
10948 4.923657 15.162255
10949 4.920034 15.162255
10950 4.916411 15.162255
10951 4.912788 15.162255
10952 4.909165 15.165878
10953 4.905542 15.165878
10954 4.901919 15.169501
10955 4.898296 15.169501
10956 4.894673 15.173124
10957 4.891050 15.173124
10958 4.887427 15.176747
10959 4.883804 15.176747
10960 4.880181 15.176747
10961 4.876558 15.176747
10962 4.872935 15.173124
10963 4.869312 15.173124
10964 4.865689 15.169501
10965 4.862066 15.169501
10966 4.858443 15.169501
10967 4.854820 15.169501
10968 4.851197 15.169501
10969 4.847574 15.169501
10970 4.843951 15.169501
10971 4.840328 15.169501
10972 4.836705 15.169501
10973 4.833082 15.169501
10974 4.829459 15.169501
10975 4.825836 15.169501
10976 4.822213 15.169501
10977 4.818590 15.169501
10978 4.814967 15.169501
10979 4.811344 15.169501
10980 4.807721 15.169501
10981 4.804098 15.169501
10982 4.800475 15.169501
10983 4.796852 15.169501
10984 4.793229 15.169501
10985 4.789606 15.169501
10986 4.785983 15.169501
10987 4.782360 15.169501
10988 4.778737 15.173124
10989 4.775114 15.173124
10990 4.771491 15.176747
10991 4.767868 15.176747
10992 4.764245 15.180370
10993 4.760622 15.180370
10994 4.756999 15.183993
10995 4.753376 15.183993
10996 4.749753 15.187616
10997 4.746130 15.187616
10998 4.742507 15.191239
10999 4.738884 15.191239
11000 4.735261 15.191239
11001 4.731638 15.191239
11002 4.728015 15.191239
11003 4.724392 15.191239
11004 4.720769 15.191239
11005 4.717146 15.191239
11006 4.713523 15.191239
11007 4.709900 15.191239
11008 4.706277 15.191239
11009 4.702654 15.191239
11010 4.699031 15.194862
11011 4.695408 15.194862
11012 4.691785 15.198485
11013 4.688162 15.198485
11014 4.684539 15.202108
11015 4.680916 15.202108
11016 4.677293 15.205731
11017 4.673670 15.205731
11018 4.670047 15.209354
11019 4.666424 15.209354
11020 4.662801 15.212977
11021 4.659178 15.212977
11022 4.655555 15.216600
11023 4.651932 15.220223
11024 4.648309 15.223846
11025 4.648309 15.227469
11026 4.644686 15.231092
11027 4.644686 15.234715
11028 4.641063 15.238338
11029 4.641063 15.241961
11030 4.637440 15.245584
11031 4.637440 15.249207
11032 4.633817 15.252830
11033 4.633817 15.256453
11034 4.630194 15.256453
11035 4.626571 15.256453
11036 4.622948 15.256453
11037 4.619325 15.256453
11038 4.615702 15.256453
11039 4.612079 15.252830
11040 4.608456 15.252830
11041 4.604833 15.252830
11042 4.601210 15.252830
11043 4.597587 15.252830
11044 4.593964 15.252830
11045 4.590341 15.252830
11046 4.586718 15.252830
11047 4.583095 15.252830
11048 4.579472 15.252830
11049 4.575849 15.252830
11050 4.572226 15.252830
11051 4.568603 15.252830
11052 4.564980 15.252830
11053 4.561357 15.252830
11054 4.557734 15.252830
11055 4.554111 15.252830
11056 4.550488 15.252830
11057 4.546865 15.252830
11058 4.543242 15.252830
11059 4.539619 15.252830
11060 4.535996 15.252830
11061 4.532373 15.252830
11062 4.528750 15.252830
11063 4.525127 15.252830
11064 4.521504 15.252830
11065 4.517881 15.252830
11066 4.514258 15.256453
11067 4.510635 15.256453
11068 4.507012 15.260076
11069 4.503389 15.260076
11070 4.499766 15.263699
11071 4.496143 15.263699
11072 4.492520 15.267322
11073 4.488897 15.267322
11074 4.485274 15.270945
11075 4.481651 15.270945
11076 4.478028 15.274568
11077 4.474405 15.274568
11078 4.470782 15.274568
11079 4.467159 15.274568
11080 4.463536 15.274568
11081 4.459913 15.274568
11082 4.456290 15.270945
11083 4.452667 15.267322
11084 4.449044 15.267322
11085 4.445421 15.263699
11086 4.445421 15.260076
11087 4.441798 15.256453
11088 4.441798 15.252830
11089 4.438175 15.249207
11090 4.438175 15.245584
11091 4.434552 15.241961
11092 4.430929 15.241961
11093 4.427306 15.238338
11094 4.423683 15.238338
11095 4.420060 15.234715
11096 4.416437 15.234715
11097 4.412814 15.231092
11098 4.409191 15.231092
11099 4.405568 15.227469
11100 4.401945 15.227469
11101 4.398322 15.223846
11102 4.394699 15.223846
11103 4.391076 15.220223
11104 4.387453 15.220223
11105 4.383830 15.220223
11106 4.380207 15.220223
11107 4.376584 15.220223
11108 4.372961 15.220223
11109 4.369338 15.220223
11110 4.365715 15.220223
11111 4.362092 15.220223
11112 4.358469 15.220223
11113 4.354846 15.220223
11114 4.351223 15.220223
11115 4.347600 15.220223
11116 4.343977 15.220223
11117 4.340354 15.220223
11118 4.336731 15.220223
11119 4.333108 15.220223
11120 4.329485 15.220223
11121 4.325862 15.220223
11122 4.322239 15.220223
11123 4.318616 15.220223
11124 4.314993 15.220223
11125 4.311370 15.220223
11126 4.307747 15.220223
11127 4.304124 15.223846
11128 4.300501 15.223846
11129 4.296878 15.227469
11130 4.293255 15.227469
11131 4.289632 15.231092
11132 4.286009 15.231092
11133 4.282386 15.234715
11134 4.278763 15.234715
11135 4.275140 15.238338
11136 4.271517 15.238338
11137 4.267894 15.241961
11138 4.264271 15.241961
11139 4.260648 15.245584
11140 4.257025 15.249207
11141 4.253402 15.252830
11142 4.249779 15.256453
11143 4.249779 15.260076
11144 4.246156 15.263699
11145 4.246156 15.267322
11146 4.242533 15.270945
11147 4.242533 15.274568
11148 4.238910 15.278191
11149 4.238910 15.281814
11150 4.235287 15.285437
11151 4.235287 15.289060
11152 4.231664 15.292683
11153 4.231664 15.296306
11154 4.228041 15.299929
11155 4.228041 15.303552
11156 4.224418 15.307175
11157 4.224418 15.310798
11158 4.220795 15.314421
11159 4.220795 15.318044
11160 4.217172 15.321667
11161 4.217172 15.325290
11162 4.213549 15.328913
11163 4.213549 15.332536
11164 4.209926 15.336159
11165 4.209926 15.339782
11166 4.209926 15.343405
11167 4.209926 15.347028
11168 4.209926 15.350651
11169 4.209926 15.354274
11170 4.206303 15.357897
11171 4.202680 15.361520
11172 4.199057 15.365143
11173 4.195434 15.368766
11174 4.191811 15.372389
11175 4.188188 15.376012
11176 4.184565 15.379635
11177 4.180942 15.383258
11178 4.177319 15.386881
11179 4.173696 15.386881
11180 4.170073 15.386881
11181 4.166450 15.386881
11182 4.162827 15.386881
11183 4.159204 15.386881
11184 4.155581 15.390504
11185 4.151958 15.390504
11186 4.148335 15.394127
11187 4.144712 15.394127
11188 4.141089 15.397750
11189 4.137466 15.397750
11190 4.133843 15.401373
11191 4.130220 15.401373
11192 4.126597 15.404996
11193 4.122974 15.404996
11194 4.119351 15.408619
11195 4.115728 15.408619
11196 4.112105 15.412242
11197 4.108482 15.415865
11198 4.104859 15.419488
11199 4.101236 15.419488
11200 4.097613 15.419488
11201 4.093990 15.419488
11202 4.090367 15.419488
11203 4.086744 15.419488
11204 4.083121 15.419488
11205 4.079498 15.419488
11206 4.075875 15.419488
11207 4.072252 15.419488
11208 4.068629 15.419488
11209 4.065006 15.419488
11210 4.061383 15.419488
11211 4.057760 15.419488
11212 4.054137 15.423111
11213 4.050514 15.423111
11214 4.046891 15.426734
11215 4.043268 15.426734
11216 4.039645 15.430357
11217 4.036022 15.430357
11218 4.032399 15.433980
11219 4.028776 15.433980
11220 4.025153 15.437603
11221 4.021530 15.437603
11222 4.017907 15.441226
11223 4.014284 15.441226
11224 4.010661 15.444849
11225 4.010661 15.448472
11226 4.007038 15.452095
11227 4.007038 15.455718
11228 4.003415 15.459341
11229 4.003415 15.462964
11230 3.999792 15.466587
11231 3.999792 15.470210
11232 3.996169 15.473833
11233 3.996169 15.477456
11234 3.992546 15.481079
11235 3.992546 15.484702
11236 3.988923 15.488325
11237 3.988923 15.491948
11238 3.988923 15.495571
11239 3.988923 15.499194
11240 3.988923 15.502817
11241 3.988923 15.506440
11242 3.985300 15.510063
11243 3.981677 15.513686
11244 3.978054 15.517309
11245 3.974431 15.520932
11246 3.970808 15.524555
11247 3.967185 15.528178
11248 3.963562 15.531801
11249 3.959939 15.535424
11250 3.956316 15.539047
11251 3.952693 15.542670
11252 3.949070 15.542670
11253 3.945447 15.546293
11254 3.941824 15.546293
11255 3.938201 15.549916
11256 3.934578 15.549916
11257 3.930955 15.553539
11258 3.927332 15.553539
11259 3.923709 15.557162
11260 3.920086 15.557162
11261 3.916463 15.560785
11262 3.912840 15.560785
11263 3.909217 15.564408
11264 3.905594 15.564408
11265 3.901971 15.568031
11266 3.898348 15.571654
11267 3.894725 15.571654
11268 3.891102 15.575277
11269 3.887479 15.575277
11270 3.883856 15.578900
11271 3.880233 15.582523
11272 3.876610 15.582523
11273 3.872987 15.586146
11274 3.869364 15.589769
11275 3.865741 15.589769
11276 3.862118 15.589769
11277 3.858495 15.589769
11278 3.854872 15.589769
11279 3.851249 15.589769
11280 3.847626 15.589769
11281 3.844003 15.589769
11282 3.840380 15.589769
11283 3.836757 15.589769
11284 3.833134 15.589769
11285 3.829511 15.593392
11286 3.825888 15.593392
11287 3.822265 15.593392
11288 3.818642 15.593392
11289 3.815019 15.597015
11290 3.811396 15.597015
11291 3.807773 15.600638
11292 3.804150 15.600638
11293 3.800527 15.600638
11294 3.796904 15.600638
11295 3.793281 15.600638
11296 3.789658 15.600638
11297 3.786035 15.600638
11298 3.782412 15.600638
11299 3.778789 15.600638
11300 3.775166 15.597015
11301 3.771543 15.597015
11302 3.767920 15.597015
11303 3.764297 15.593392
11304 3.760674 15.593392
11305 3.757051 15.593392
11306 3.753428 15.589769
11307 3.749805 15.589769
11308 3.746182 15.589769
11309 3.742559 15.586146
11310 3.738936 15.586146
11311 3.735313 15.586146
11312 3.731690 15.582523
11313 3.728067 15.582523
11314 3.724444 15.578900
11315 3.720821 15.578900
11316 3.717198 15.575277
11317 3.713575 15.575277
11318 3.709952 15.571654
11319 3.706329 15.571654
11320 3.702706 15.568031
11321 3.699083 15.568031
11322 3.695460 15.564408
11323 3.691837 15.564408
11324 3.688214 15.560785
11325 3.684591 15.560785
11326 3.680968 15.560785
11327 3.677345 15.560785
11328 3.673722 15.560785
11329 3.670099 15.560785
11330 3.666476 15.560785
11331 3.662853 15.560785
11332 3.659230 15.560785
11333 3.655607 15.560785
11334 3.651984 15.560785
11335 3.648361 15.560785
11336 3.644738 15.560785
11337 3.641115 15.560785
11338 3.637492 15.560785
11339 3.633869 15.560785
11340 3.630246 15.560785
11341 3.626623 15.560785
11342 3.623000 15.560785
11343 3.619377 15.560785
11344 3.615754 15.560785
11345 3.612131 15.560785
11346 3.608508 15.560785
11347 3.604885 15.560785
11348 3.601262 15.560785
11349 3.597639 15.560785
11350 3.594016 15.564408
11351 3.590393 15.564408
11352 3.586770 15.568031
11353 3.583147 15.568031
11354 3.579524 15.571654
11355 3.575901 15.571654
11356 3.572278 15.575277
11357 3.568655 15.575277
11358 3.565032 15.571654
11359 3.561409 15.571654
11360 3.557786 15.568031
11361 3.554163 15.568031
11362 3.550540 15.568031
11363 3.546917 15.568031
11364 3.543294 15.568031
11365 3.539671 15.568031
11366 3.536048 15.568031
11367 3.532425 15.568031
11368 3.528802 15.568031
11369 3.525179 15.568031
11370 3.521556 15.568031
11371 3.517933 15.568031
11372 3.514310 15.568031
11373 3.510687 15.568031
11374 3.507064 15.568031
11375 3.503441 15.568031
11376 3.499818 15.568031
11377 3.496195 15.568031
11378 3.492572 15.568031
11379 3.488949 15.568031
11380 3.485326 15.568031
11381 3.481703 15.568031
11382 3.478080 15.568031
11383 3.474457 15.568031
11384 3.470834 15.568031
11385 3.467211 15.571654
11386 3.463588 15.571654
11387 3.459965 15.571654
11388 3.456342 15.571654
11389 3.452719 15.571654
11390 3.449096 15.571654
11391 3.445473 15.571654
11392 3.441850 15.571654
11393 3.438227 15.575277
11394 3.434604 15.575277
11395 3.430981 15.575277
11396 3.427358 15.571654
11397 3.423735 15.571654
11398 3.420112 15.571654
11399 3.416489 15.571654
11400 3.412866 15.568031
11401 3.409243 15.568031
11402 3.405620 15.564408
11403 3.401997 15.564408
11404 3.398374 15.564408
11405 3.394751 15.564408
11406 3.391128 15.564408
11407 3.387505 15.564408
11408 3.383882 15.564408
11409 3.380259 15.564408
11410 3.376636 15.564408
11411 3.373013 15.564408
11412 3.369390 15.564408
11413 3.365767 15.564408
11414 3.362144 15.564408
11415 3.358521 15.564408
11416 3.354898 15.564408
11417 3.351275 15.564408
11418 3.347652 15.564408
11419 3.344029 15.564408
11420 3.340406 15.564408
11421 3.336783 15.564408
11422 3.333160 15.564408
11423 3.329537 15.564408
11424 3.325914 15.564408
11425 3.322291 15.568031
11426 3.318668 15.568031
11427 3.315045 15.571654
11428 3.311422 15.571654
11429 3.307799 15.575277
11430 3.304176 15.575277
11431 3.300553 15.578900
11432 3.296930 15.578900
11433 3.293307 15.582523
11434 3.289684 15.582523
11435 3.286061 15.586146
11436 3.282438 15.586146
11437 3.278815 15.589769
11438 3.278815 15.593392
11439 3.275192 15.597015
11440 3.275192 15.600638
11441 3.271569 15.604261
11442 3.271569 15.607884
11443 3.267946 15.611507
11444 3.267946 15.615130
11445 3.264323 15.618753
11446 3.264323 15.622376
11447 3.260700 15.625999
11448 3.260700 15.629622
11449 3.257077 15.633245
11450 3.257077 15.636868
11451 3.257077 15.640491
11452 3.257077 15.644114
11453 3.253454 15.647737
11454 3.249831 15.651360
11455 3.246208 15.654983
11456 3.242585 15.658606
11457 3.238962 15.662229
11458 3.235339 15.662229
11459 3.231716 15.662229
11460 3.228093 15.665852
11461 3.224470 15.665852
11462 3.220847 15.665852
11463 3.217224 15.665852
11464 3.213601 15.669475
11465 3.209978 15.669475
11466 3.206355 15.669475
11467 3.202732 15.673098
11468 3.199109 15.673098
11469 3.195486 15.673098
11470 3.191863 15.673098
11471 3.188240 15.673098
11472 3.184617 15.673098
11473 3.180994 15.669475
11474 3.177371 15.669475
11475 3.173748 15.669475
11476 3.170125 15.665852
11477 3.166502 15.665852
11478 3.162879 15.665852
11479 3.159256 15.665852
11480 3.155633 15.665852
11481 3.152010 15.665852
11482 3.148387 15.665852
11483 3.144764 15.665852
11484 3.141141 15.665852
11485 3.137518 15.665852
11486 3.133895 15.665852
11487 3.130272 15.665852
11488 3.126649 15.665852
11489 3.123026 15.665852
11490 3.119403 15.665852
11491 3.115780 15.665852
11492 3.112157 15.665852
11493 3.108534 15.665852
11494 3.104911 15.665852
11495 3.101288 15.665852
11496 3.097665 15.665852
11497 3.094042 15.665852
11498 3.090419 15.665852
11499 3.086796 15.665852
11500 3.083173 15.662229
11501 3.079550 15.658606
11502 3.075927 15.654983
11503 3.072304 15.651360
11504 3.068681 15.647737
11505 3.068681 15.644114
11506 3.065058 15.640491
11507 3.061435 15.636868
11508 3.057812 15.636868
11509 3.054189 15.633245
11510 3.050566 15.633245
11511 3.046943 15.629622
11512 3.043320 15.629622
11513 3.039697 15.625999
11514 3.036074 15.625999
11515 3.032451 15.622376
11516 3.028828 15.622376
11517 3.025205 15.618753
11518 3.021582 15.618753
11519 3.017959 15.615130
11520 3.014336 15.615130
11521 3.010713 15.615130
11522 3.007090 15.615130
11523 3.003467 15.615130
11524 2.999844 15.615130
11525 2.996221 15.615130
11526 2.992598 15.615130
11527 2.988975 15.615130
11528 2.985352 15.615130
11529 2.981729 15.615130
11530 2.978106 15.615130
11531 2.974483 15.615130
11532 2.970860 15.615130
11533 2.967237 15.615130
11534 2.963614 15.615130
11535 2.959991 15.615130
11536 2.956368 15.615130
11537 2.952745 15.615130
11538 2.949122 15.615130
11539 2.945499 15.615130
11540 2.941876 15.615130
11541 2.938253 15.615130
11542 2.934630 15.618753
11543 2.931007 15.618753
11544 2.927384 15.622376
11545 2.923761 15.622376
11546 2.920138 15.625999
11547 2.916515 15.625999
11548 2.912892 15.629622
11549 2.909269 15.629622
11550 2.905646 15.633245
11551 2.902023 15.633245
11552 2.898400 15.636868
11553 2.894777 15.636868
11554 2.891154 15.640491
11555 2.891154 15.644114
11556 2.887531 15.647737
11557 2.887531 15.651360
11558 2.883908 15.651360
11559 2.880285 15.651360
11560 2.876662 15.651360
11561 2.873039 15.647737
11562 2.869416 15.647737
11563 2.865793 15.647737
11564 2.862170 15.647737
11565 2.858547 15.647737
11566 2.854924 15.647737
11567 2.851301 15.647737
11568 2.847678 15.647737
11569 2.844055 15.647737
11570 2.840432 15.647737
11571 2.836809 15.647737
11572 2.833186 15.647737
11573 2.829563 15.647737
11574 2.825940 15.647737
11575 2.822317 15.647737
11576 2.818694 15.644114
11577 2.815071 15.640491
11578 2.811448 15.640491
11579 2.811448 15.636868
11580 2.807825 15.633245
11581 2.807825 15.629622
11582 2.807825 15.625999
11583 2.807825 15.622376
11584 2.807825 15.618753
11585 2.807825 15.615130
11586 2.807825 15.611507
11587 2.807825 15.607884
11588 2.807825 15.604261
11589 2.807825 15.600638
11590 2.807825 15.597015
11591 2.807825 15.593392
11592 2.807825 15.589769
11593 2.807825 15.586146
11594 2.807825 15.582523
11595 2.807825 15.578900
11596 2.807825 15.575277
11597 2.807825 15.571654
11598 2.804202 15.568031
11599 2.804202 15.564408
11600 2.800579 15.560785
11601 2.800579 15.557162
11602 2.796956 15.553539
11603 2.796956 15.549916
11604 2.793333 15.546293
11605 2.793333 15.542670
11606 2.793333 15.539047
11607 2.793333 15.535424
11608 2.793333 15.531801
11609 2.793333 15.528178
11610 2.793333 15.524555
11611 2.793333 15.520932
11612 2.793333 15.517309
11613 2.789710 15.513686
11614 2.789710 15.510063
11615 2.786087 15.506440
11616 2.786087 15.502817
11617 2.782464 15.499194
11618 2.782464 15.495571
11619 2.778841 15.491948
11620 2.778841 15.488325
11621 2.775218 15.484702
11622 2.775218 15.481079
11623 2.771595 15.477456
11624 2.771595 15.473833
11625 2.767972 15.470210
11626 2.767972 15.466587
11627 2.767972 15.462964
11628 2.767972 15.459341
11629 2.767972 15.455718
11630 2.764349 15.452095
11631 2.764349 15.448472
11632 2.760726 15.444849
11633 2.760726 15.441226
11634 2.757103 15.437603
11635 2.757103 15.433980
11636 2.753480 15.430357
11637 2.753480 15.426734
11638 2.749857 15.423111
11639 2.749857 15.419488
11640 2.746234 15.415865
11641 2.746234 15.412242
11642 2.742611 15.408619
11643 2.738988 15.404996
11644 2.738988 15.401373
11645 2.738988 15.397750
11646 2.738988 15.394127
11647 2.738988 15.390504
11648 2.738988 15.386881
11649 2.738988 15.383258
11650 2.738988 15.379635
11651 2.742611 15.376012
11652 2.742611 15.372389
11653 2.742611 15.368766
11654 2.742611 15.365143
11655 2.742611 15.361520
11656 2.742611 15.357897
11657 2.742611 15.354274
11658 2.742611 15.350651
11659 2.742611 15.347028
11660 2.742611 15.343405
11661 2.742611 15.339782
11662 2.742611 15.336159
11663 2.742611 15.332536
11664 2.742611 15.328913
11665 2.742611 15.325290
11666 2.742611 15.321667
11667 2.742611 15.318044
11668 2.742611 15.314421
11669 2.742611 15.310798
11670 2.742611 15.307175
11671 2.742611 15.303552
11672 2.742611 15.299929
11673 2.742611 15.296306
11674 2.742611 15.292683
11675 2.738988 15.289060
11676 2.738988 15.285437
11677 2.735365 15.281814
11678 2.735365 15.278191
11679 2.731742 15.274568
11680 2.731742 15.270945
11681 2.728119 15.267322
11682 2.728119 15.263699
11683 2.724496 15.260076
11684 2.724496 15.256453
11685 2.720873 15.252830
11686 2.720873 15.249207
11687 2.717250 15.245584
11688 2.713627 15.241961
11689 2.710004 15.238338
11690 2.710004 15.234715
11691 2.706381 15.231092
11692 2.706381 15.227469
11693 2.702758 15.223846
11694 2.702758 15.220223
11695 2.699135 15.216600
11696 2.699135 15.212977
11697 2.695512 15.209354
11698 2.695512 15.205731
11699 2.691889 15.202108
11700 2.691889 15.198485
11701 2.688266 15.194862
11702 2.688266 15.191239
11703 2.684643 15.187616
11704 2.681020 15.183993
11705 2.677397 15.180370
11706 2.673774 15.176747
11707 2.670151 15.173124
11708 2.666528 15.169501
11709 2.662905 15.165878
11710 2.662905 15.162255
11711 2.659282 15.158632
11712 2.662905 15.155009
11713 2.662905 15.151386
11714 2.662905 15.147763
11715 2.662905 15.144140
11716 2.662905 15.140517
11717 2.662905 15.136894
11718 2.662905 15.133271
11719 2.666528 15.129648
11720 2.666528 15.126025
11721 2.670151 15.122402
11722 2.670151 15.118779
11723 2.673774 15.115156
11724 2.673774 15.111533
11725 2.677397 15.107910
11726 2.677397 15.104287
11727 2.681020 15.100664
11728 2.681020 15.097041
11729 2.684643 15.093418
11730 2.684643 15.089795
11731 2.684643 15.086172
11732 2.684643 15.082549
11733 2.684643 15.078926
11734 2.684643 15.075303
11735 2.684643 15.071680
11736 2.684643 15.068057
11737 2.684643 15.064434
11738 2.684643 15.060811
11739 2.684643 15.057188
11740 2.684643 15.053565
11741 2.684643 15.049942
11742 2.684643 15.046319
11743 2.684643 15.042696
11744 2.684643 15.039073
11745 2.684643 15.035450
11746 2.684643 15.031827
11747 2.684643 15.028204
11748 2.684643 15.024581
11749 2.684643 15.020958
11750 2.684643 15.017335
11751 2.684643 15.013712
11752 2.684643 15.010089
11753 2.684643 15.006466
11754 2.684643 15.002843
11755 2.681020 14.999220
11756 2.681020 14.995597
11757 2.677397 14.991974
11758 2.677397 14.988351
11759 2.673774 14.984728
11760 2.673774 14.981105
11761 2.670151 14.977482
11762 2.670151 14.973859
11763 2.666528 14.970236
11764 2.666528 14.966613
11765 2.662905 14.962990
11766 2.662905 14.959367
11767 2.662905 14.955744
11768 2.662905 14.952121
11769 2.659282 14.948498
11770 2.659282 14.944875
11771 2.655659 14.941252
11772 2.655659 14.937629
11773 2.652036 14.934006
11774 2.652036 14.930383
11775 2.648413 14.926760
11776 2.648413 14.923137
11777 2.644790 14.919514
11778 2.644790 14.915891
11779 2.641167 14.912268
11780 2.641167 14.908645
11781 2.637544 14.905022
11782 2.633921 14.901399
11783 2.630298 14.901399
11784 2.626675 14.897776
11785 2.623052 14.897776
11786 2.619429 14.894153
11787 2.615806 14.894153
11788 2.612183 14.890530
11789 2.608560 14.890530
11790 2.608560 14.886907
11791 2.608560 14.883284
11792 2.608560 14.879661
11793 2.604937 14.876038
11794 2.604937 14.872415
11795 2.601314 14.868792
11796 2.601314 14.865169
11797 2.597691 14.861546
11798 2.597691 14.857923
11799 2.594068 14.854300
11800 2.594068 14.850677
11801 2.590445 14.847054
11802 2.590445 14.843431
11803 2.586822 14.839808
11804 2.586822 14.836185
11805 2.583199 14.832562
11806 2.579576 14.828939
11807 2.575953 14.825316
11808 2.575953 14.821693
11809 2.572330 14.818070
11810 2.572330 14.814447
11811 2.572330 14.810824
11812 2.572330 14.807201
11813 2.572330 14.803578
11814 2.572330 14.799955
11815 2.572330 14.796332
11816 2.572330 14.792709
11817 2.572330 14.789086
11818 2.572330 14.785463
11819 2.572330 14.781840
11820 2.572330 14.778217
11821 2.572330 14.774594
11822 2.572330 14.770971
11823 2.572330 14.767348
11824 2.572330 14.763725
11825 2.568707 14.760102
11826 2.568707 14.756479
11827 2.568707 14.752856
11828 2.568707 14.749233
11829 2.568707 14.745610
11830 2.568707 14.741987
11831 2.568707 14.738364
11832 2.568707 14.734741
11833 2.568707 14.731118
11834 2.568707 14.727495
11835 2.568707 14.723872
11836 2.568707 14.720249
11837 2.568707 14.716626
11838 2.568707 14.713003
11839 2.568707 14.709380
11840 2.565084 14.705757
11841 2.565084 14.702134
11842 2.561461 14.698511
11843 2.561461 14.694888
11844 2.557838 14.691265
11845 2.557838 14.687642
11846 2.554215 14.684019
11847 2.554215 14.680396
11848 2.550592 14.676773
11849 2.550592 14.673150
11850 2.546969 14.669527
11851 2.546969 14.665904
11852 2.543346 14.662281
11853 2.539723 14.658658
11854 2.536100 14.655035
11855 2.536100 14.651412
11856 2.536100 14.647789
11857 2.536100 14.644166
11858 2.536100 14.640543
11859 2.532477 14.636920
11860 2.532477 14.633297
11861 2.528854 14.629674
11862 2.528854 14.626051
11863 2.525231 14.622428
11864 2.525231 14.618805
11865 2.521608 14.615182
11866 2.521608 14.611559
11867 2.517985 14.607936
11868 2.517985 14.604313
11869 2.514362 14.600690
11870 2.514362 14.597067
11871 2.510739 14.593444
11872 2.507116 14.589821
11873 2.503493 14.586198
11874 2.499870 14.582575
11875 2.496247 14.578952
11876 2.492624 14.575329
11877 2.492624 14.571706
11878 2.489001 14.568083
11879 2.489001 14.564460
11880 2.485378 14.560837
11881 2.485378 14.557214
11882 2.481755 14.553591
11883 2.481755 14.549968
11884 2.478132 14.546345
11885 2.478132 14.542722
11886 2.474509 14.539099
11887 2.474509 14.535476
11888 2.470886 14.531853
11889 2.467263 14.528230
11890 2.463640 14.524607
11891 2.460017 14.520984
11892 2.456394 14.520984
11893 2.452771 14.517361
11894 2.449148 14.517361
11895 2.445525 14.513738
11896 2.441902 14.513738
11897 2.438279 14.510115
11898 2.434656 14.506492
11899 2.431033 14.502869
11900 2.431033 14.499246
11901 2.431033 14.495623
11902 2.427410 14.492000
11903 2.427410 14.488377
11904 2.427410 14.484754
11905 2.427410 14.481131
11906 2.427410 14.477508
11907 2.427410 14.473885
11908 2.423787 14.470262
11909 2.423787 14.466639
11910 2.420164 14.463016
11911 2.420164 14.459393
11912 2.416541 14.455770
11913 2.416541 14.452147
11914 2.412918 14.448524
11915 2.412918 14.444901
11916 2.409295 14.441278
11917 2.409295 14.437655
11918 2.405672 14.434032
11919 2.405672 14.430409
11920 2.402049 14.426786
11921 2.398426 14.423163
11922 2.394803 14.419540
11923 2.391180 14.415917
11924 2.391180 14.412294
11925 2.387557 14.408671
11926 2.387557 14.405048
11927 2.383934 14.401425
11928 2.383934 14.397802
11929 2.380311 14.394179
11930 2.380311 14.390556
11931 2.376688 14.386933
11932 2.376688 14.383310
11933 2.373065 14.379687
11934 2.373065 14.376064
11935 2.369442 14.372441
11936 2.365819 14.368818
11937 2.362196 14.365195
11938 2.358573 14.365195
11939 2.354950 14.361572
11940 2.351327 14.361572
11941 2.347704 14.357949
11942 2.344081 14.357949
11943 2.340458 14.354326
11944 2.336835 14.354326
11945 2.333212 14.350703
11946 2.329589 14.347080
11947 2.325966 14.343457
11948 2.322343 14.339834
11949 2.318720 14.336211
11950 2.315097 14.332588
11951 2.311474 14.328965
11952 2.307851 14.325342
11953 2.304228 14.321719
11954 2.300605 14.318096
11955 2.296982 14.314473
11956 2.296982 14.310850
11957 2.293359 14.307227
11958 2.289736 14.303604
11959 2.286113 14.299981
11960 2.282490 14.296358
11961 2.278867 14.292735
11962 2.275244 14.289112
11963 2.271621 14.285489
11964 2.267998 14.281866
11965 2.264375 14.278243
11966 2.260752 14.274620
11967 2.260752 14.270997
11968 2.257129 14.267374
11969 2.257129 14.263751
11970 2.253506 14.260128
11971 2.253506 14.256505
11972 2.249883 14.252882
11973 2.249883 14.249259
11974 2.246260 14.245636
11975 2.242637 14.242013
11976 2.239014 14.238390
11977 2.235391 14.234767
11978 2.231768 14.231144
11979 2.228145 14.227521
11980 2.224522 14.223898
11981 2.220899 14.220275
11982 2.217276 14.216652
11983 2.217276 14.213029
11984 2.217276 14.209406
11985 2.217276 14.205783
11986 2.217276 14.202160
11987 2.217276 14.198537
11988 2.217276 14.194914
11989 2.217276 14.191291
11990 2.217276 14.187668
11991 2.217276 14.184045
11992 2.217276 14.180422
11993 2.217276 14.176799
11994 2.217276 14.173176
11995 2.217276 14.169553
11996 2.217276 14.165930
11997 2.217276 14.162307
11998 2.217276 14.158684
11999 2.217276 14.155061
12000 2.220899 14.151438
12001 2.220899 14.147815
12002 2.224522 14.144192
12003 2.224522 14.140569
12004 2.228145 14.136946
12005 2.228145 14.133323
12006 2.231768 14.129700
12007 2.231768 14.126077
12008 2.235391 14.122454
12009 2.235391 14.118831
12010 2.235391 14.115208
12011 2.235391 14.111585
12012 2.235391 14.107962
12013 2.235391 14.104339
12014 2.235391 14.100716
12015 2.235391 14.097093
12016 2.235391 14.093470
12017 2.235391 14.089847
12018 2.235391 14.086224
12019 2.235391 14.082601
12020 2.235391 14.078978
12021 2.235391 14.075355
12022 2.235391 14.071732
12023 2.235391 14.068109
12024 2.235391 14.064486
12025 2.235391 14.060863
12026 2.235391 14.057240
12027 2.235391 14.053617
12028 2.235391 14.049994
12029 2.235391 14.046371
12030 2.235391 14.042748
12031 2.235391 14.039125
12032 2.235391 14.035502
12033 2.231768 14.031879
12034 2.231768 14.028256
12035 2.228145 14.024633
12036 2.228145 14.021010
12037 2.224522 14.017387
12038 2.224522 14.013764
12039 2.220899 14.010141
12040 2.220899 14.006518
12041 2.220899 14.002895
12042 2.217276 13.999272
12043 2.217276 13.995649
12044 2.217276 13.992026
12045 2.217276 13.988403
12046 2.217276 13.984780
12047 2.217276 13.981157
12048 2.213653 13.977534
12049 2.213653 13.973911
12050 2.210030 13.970288
12051 2.210030 13.966665
12052 2.206407 13.963042
12053 2.206407 13.959419
12054 2.202784 13.955796
12055 2.202784 13.952173
12056 2.199161 13.948550
12057 2.199161 13.944927
12058 2.195538 13.941304
12059 2.195538 13.937681
12060 2.191915 13.934058
12061 2.188292 13.930435
12062 2.184669 13.926812
12063 2.184669 13.923189
12064 2.184669 13.919566
12065 2.184669 13.915943
12066 2.184669 13.912320
12067 2.184669 13.908697
12068 2.184669 13.905074
12069 2.184669 13.901451
12070 2.184669 13.897828
12071 2.184669 13.894205
12072 2.184669 13.890582
12073 2.184669 13.886959
12074 2.184669 13.883336
12075 2.181046 13.879713
12076 2.181046 13.876090
12077 2.177423 13.872467
12078 2.177423 13.868844
12079 2.173800 13.865221
12080 2.173800 13.861598
12081 2.170177 13.857975
12082 2.170177 13.854352
12083 2.166554 13.850729
12084 2.166554 13.847106
12085 2.162931 13.843483
12086 2.162931 13.839860
12087 2.159308 13.836237
12088 2.155685 13.832614
12089 2.152062 13.828991
12090 2.152062 13.825368
12091 2.152062 13.821745
12092 2.152062 13.818122
12093 2.152062 13.814499
12094 2.152062 13.810876
12095 2.152062 13.807253
12096 2.152062 13.803630
12097 2.152062 13.800007
12098 2.152062 13.796384
12099 2.148439 13.792761
12100 2.148439 13.789138
12101 2.144816 13.785515
12102 2.144816 13.781892
12103 2.141193 13.778269
12104 2.141193 13.774646
12105 2.137570 13.771023
12106 2.137570 13.767400
12107 2.133947 13.763777
12108 2.133947 13.760154
12109 2.130324 13.756531
12110 2.130324 13.752908
12111 2.126701 13.749285
12112 2.123078 13.745662
12113 2.119455 13.742039
12114 2.115832 13.738416
12115 2.112209 13.734793
12116 2.108586 13.731170
12117 2.104963 13.727547
12118 2.101340 13.723924
12119 2.101340 13.720301
12120 2.101340 13.716678
12121 2.097717 13.713055
12122 2.097717 13.709432
12123 2.097717 13.705809
12124 2.094094 13.702186
12125 2.094094 13.698563
12126 2.094094 13.694940
12127 2.094094 13.691317
12128 2.094094 13.687694
12129 2.094094 13.684071
12130 2.094094 13.680448
12131 2.094094 13.676825
12132 2.094094 13.673202
12133 2.094094 13.669579
12134 2.094094 13.665956
12135 2.094094 13.662333
12136 2.094094 13.658710
12137 2.094094 13.655087
12138 2.094094 13.651464
12139 2.090471 13.647841
12140 2.090471 13.644218
12141 2.086848 13.640595
12142 2.086848 13.636972
12143 2.083225 13.633349
12144 2.083225 13.629726
12145 2.079602 13.626103
12146 2.079602 13.622480
12147 2.075979 13.618857
12148 2.075979 13.615234
12149 2.072356 13.611611
12150 2.072356 13.607988
12151 2.068733 13.604365
12152 2.065110 13.600742
12153 2.061487 13.597119
12154 2.057864 13.593496
12155 2.054241 13.589873
12156 2.050618 13.586250
12157 2.046995 13.582627
12158 2.043372 13.579004
12159 2.039749 13.575381
12160 2.036126 13.571758
12161 2.036126 13.568135
12162 2.036126 13.564512
12163 2.036126 13.560889
12164 2.036126 13.557266
12165 2.036126 13.553643
12166 2.036126 13.550020
12167 2.036126 13.546397
12168 2.036126 13.542774
12169 2.036126 13.539151
12170 2.036126 13.535528
12171 2.036126 13.531905
12172 2.036126 13.528282
12173 2.036126 13.524659
12174 2.036126 13.521036
12175 2.036126 13.517413
12176 2.036126 13.513790
12177 2.036126 13.510167
12178 2.036126 13.506544
12179 2.036126 13.502921
12180 2.036126 13.499298
12181 2.036126 13.495675
12182 2.036126 13.492052
12183 2.036126 13.488429
12184 2.036126 13.484806
12185 2.036126 13.481183
12186 2.036126 13.477560
12187 2.036126 13.473937
12188 2.036126 13.470314
12189 2.036126 13.466691
12190 2.036126 13.463068
12191 2.036126 13.459445
12192 2.036126 13.455822
12193 2.036126 13.452199
12194 2.036126 13.448576
12195 2.036126 13.444953
12196 2.036126 13.441330
12197 2.036126 13.437707
12198 2.036126 13.434084
12199 2.036126 13.430461
12200 2.036126 13.426838
12201 2.036126 13.423215
12202 2.036126 13.419592
12203 2.036126 13.415969
12204 2.036126 13.412346
12205 2.036126 13.408723
12206 2.032503 13.405100
12207 2.032503 13.401477
12208 2.028880 13.397854
12209 2.028880 13.394231
12210 2.025257 13.390608
12211 2.025257 13.386985
12212 2.021634 13.383362
12213 2.021634 13.379739
12214 2.021634 13.376116
12215 2.021634 13.372493
12216 2.021634 13.368870
12217 2.021634 13.365247
12218 2.021634 13.361624
12219 2.021634 13.358001
12220 2.021634 13.354378
12221 2.021634 13.350755
12222 2.021634 13.347132
12223 2.021634 13.343509
12224 2.021634 13.339886
12225 2.021634 13.336263
12226 2.021634 13.332640
12227 2.021634 13.329017
12228 2.021634 13.325394
12229 2.021634 13.321771
12230 2.021634 13.318148
12231 2.021634 13.314525
12232 2.021634 13.310902
12233 2.021634 13.307279
12234 2.021634 13.303656
12235 2.021634 13.300033
12236 2.021634 13.296410
12237 2.021634 13.292787
12238 2.021634 13.289164
12239 2.021634 13.285541
12240 2.021634 13.281918
12241 2.021634 13.278295
12242 2.021634 13.274672
12243 2.021634 13.271049
12244 2.025257 13.267426
12245 2.025257 13.263803
12246 2.025257 13.260180
12247 2.025257 13.256557
12248 2.025257 13.252934
12249 2.028880 13.249311
12250 2.028880 13.245688
12251 2.032503 13.242065
12252 2.032503 13.238442
12253 2.036126 13.234819
12254 2.036126 13.231196
12255 2.036126 13.227573
12256 2.036126 13.223950
12257 2.036126 13.220327
12258 2.036126 13.216704
12259 2.036126 13.213081
12260 2.036126 13.209458
12261 2.036126 13.205835
12262 2.036126 13.202212
12263 2.036126 13.198589
12264 2.036126 13.194966
12265 2.036126 13.191343
12266 2.036126 13.187720
12267 2.036126 13.184097
12268 2.036126 13.180474
12269 2.036126 13.176851
12270 2.036126 13.173228
12271 2.036126 13.169605
12272 2.036126 13.165982
12273 2.036126 13.162359
12274 2.036126 13.158736
12275 2.036126 13.155113
12276 2.036126 13.151490
12277 2.036126 13.147867
12278 2.036126 13.144244
12279 2.036126 13.140621
12280 2.036126 13.136998
12281 2.036126 13.133375
12282 2.036126 13.129752
12283 2.036126 13.126129
12284 2.036126 13.122506
12285 2.036126 13.118883
12286 2.036126 13.115260
12287 2.036126 13.111637
12288 2.036126 13.108014
12289 2.036126 13.104391
12290 2.036126 13.100768
12291 2.036126 13.097145
12292 2.036126 13.093522
12293 2.039749 13.089899
12294 2.039749 13.086276
12295 2.043372 13.082653
12296 2.043372 13.079030
12297 2.046995 13.075407
12298 2.046995 13.071784
12299 2.050618 13.068161
12300 2.050618 13.064538
12301 2.054241 13.060915
12302 2.054241 13.057292
12303 2.054241 13.053669
12304 2.054241 13.050046
12305 2.054241 13.046423
12306 2.054241 13.042800
12307 2.057864 13.039177
12308 2.061487 13.035554
12309 2.065110 13.031931
12310 2.068733 13.028308
12311 2.072356 13.024685
12312 2.075979 13.021062
12313 2.079602 13.017439
12314 2.083225 13.013816
12315 2.086848 13.010193
12316 2.090471 13.006570
12317 2.094094 13.002947
12318 2.097717 12.999324
12319 2.101340 12.995701
12320 2.104963 12.992078
12321 2.108586 12.988455
12322 2.112209 12.988455
12323 2.115832 12.984832
12324 2.119455 12.984832
12325 2.123078 12.981209
12326 2.126701 12.981209
12327 2.130324 12.977586
12328 2.130324 12.973963
12329 2.133947 12.970340
12330 2.133947 12.966717
12331 2.137570 12.963094
12332 2.137570 12.959471
12333 2.141193 12.955848
12334 2.141193 12.952225
12335 2.144816 12.948602
12336 2.144816 12.944979
12337 2.148439 12.941356
12338 2.148439 12.937733
12339 2.152062 12.934110
12340 2.152062 12.930487
12341 2.152062 12.926864
12342 2.152062 12.923241
12343 2.152062 12.919618
12344 2.152062 12.915995
12345 2.152062 12.912372
12346 2.152062 12.908749
12347 2.152062 12.905126
12348 2.152062 12.901503
12349 2.152062 12.897880
12350 2.152062 12.894257
12351 2.152062 12.890634
12352 2.152062 12.887011
12353 2.152062 12.883388
12354 2.152062 12.879765
12355 2.152062 12.876142
12356 2.152062 12.872519
12357 2.152062 12.868896
12358 2.152062 12.865273
12359 2.152062 12.861650
12360 2.152062 12.858027
12361 2.152062 12.854404
12362 2.148439 12.850781
12363 2.148439 12.847158
12364 2.144816 12.843535
12365 2.144816 12.839912
12366 2.141193 12.836289
12367 2.141193 12.832666
12368 2.137570 12.829043
12369 2.137570 12.825420
12370 2.133947 12.821797
12371 2.133947 12.818174
12372 2.130324 12.814551
12373 2.130324 12.810928
12374 2.126701 12.807305
12375 2.123078 12.807305
12376 2.119455 12.803682
12377 2.115832 12.803682
12378 2.112209 12.800059
12379 2.108586 12.800059
12380 2.104963 12.796436
12381 2.101340 12.796436
12382 2.097717 12.792813
12383 2.094094 12.792813
12384 2.090471 12.789190
12385 2.086848 12.789190
12386 2.083225 12.785567
12387 2.079602 12.785567
12388 2.075979 12.785567
12389 2.072356 12.785567
12390 2.068733 12.785567
12391 2.065110 12.785567
12392 2.061487 12.785567
12393 2.057864 12.785567
12394 2.054241 12.785567
12395 2.050618 12.785567
12396 2.046995 12.785567
12397 2.043372 12.785567
12398 2.039749 12.785567
12399 2.036126 12.785567
12400 2.032503 12.785567
12401 2.028880 12.785567
12402 2.025257 12.785567
12403 2.021634 12.785567
12404 2.018011 12.785567
12405 2.014388 12.785567
12406 2.010765 12.785567
12407 2.007142 12.781944
12408 2.003519 12.778321
12409 1.999896 12.774698
12410 1.999896 12.771075
12411 1.996273 12.767452
12412 1.996273 12.763829
12413 1.992650 12.760206
12414 1.992650 12.756583
12415 1.989027 12.752960
12416 1.985404 12.749337
12417 1.981781 12.745714
12418 1.978158 12.742091
12419 1.974535 12.738468
12420 1.970912 12.738468
12421 1.970912 12.734845
12422 1.967289 12.731222
12423 1.967289 12.727599
12424 1.963666 12.723976
12425 1.960043 12.720353
12426 1.960043 12.716730
12427 1.956420 12.713107
12428 1.956420 12.709484
12429 1.952797 12.705861
12430 1.952797 12.702238
12431 1.949174 12.698615
12432 1.949174 12.694992
12433 1.945551 12.691369
12434 1.945551 12.687746
12435 1.941928 12.684123
12436 1.941928 12.680500
12437 1.938305 12.676877
12438 1.934682 12.673254
12439 1.931059 12.669631
12440 1.927436 12.666008
12441 1.923813 12.666008
12442 1.920190 12.662385
12443 1.916567 12.662385
12444 1.912944 12.658762
12445 1.909321 12.658762
12446 1.905698 12.655139
12447 1.902075 12.651516
12448 1.898452 12.651516
12449 1.894829 12.647893
12450 1.891206 12.647893
12451 1.887583 12.644270
12452 1.883960 12.644270
12453 1.880337 12.640647
12454 1.876714 12.640647
12455 1.873091 12.637024
12456 1.869468 12.633401
12457 1.865845 12.629778
12458 1.862222 12.626155
12459 1.858599 12.622532
12460 1.854976 12.618909
12461 1.851353 12.615286
12462 1.847730 12.611663
12463 1.844107 12.608040
12464 1.840484 12.608040
12465 1.836861 12.604417
12466 1.833238 12.600794
12467 1.829615 12.600794
12468 1.825992 12.597171
12469 1.822369 12.593548
12470 1.818746 12.589925
12471 1.815123 12.589925
12472 1.811500 12.586302
12473 1.807877 12.582679
12474 1.807877 12.579056
12475 1.807877 12.575433
12476 1.807877 12.571810
12477 1.807877 12.568187
12478 1.807877 12.564564
12479 1.807877 12.560941
12480 1.807877 12.557318
12481 1.807877 12.553695
12482 1.807877 12.550072
12483 1.807877 12.546449
12484 1.807877 12.542826
12485 1.811500 12.539203
12486 1.811500 12.535580
12487 1.815123 12.531957
12488 1.815123 12.528334
12489 1.818746 12.524711
12490 1.818746 12.521088
12491 1.822369 12.517465
12492 1.822369 12.513842
12493 1.825992 12.510219
12494 1.825992 12.506596
12495 1.825992 12.502973
12496 1.825992 12.499350
12497 1.825992 12.495727
12498 1.825992 12.492104
12499 1.825992 12.488481
12500 1.825992 12.484858
12501 1.825992 12.481235
12502 1.825992 12.477612
12503 1.825992 12.473989
12504 1.825992 12.470366
12505 1.825992 12.466743
12506 1.825992 12.463120
12507 1.825992 12.459497
12508 1.825992 12.455874
12509 1.825992 12.452251
12510 1.825992 12.448628
12511 1.825992 12.445005
12512 1.825992 12.441382
12513 1.825992 12.437759
12514 1.825992 12.434136
12515 1.825992 12.430513
12516 1.822369 12.426890
12517 1.822369 12.423267
12518 1.818746 12.419644
12519 1.818746 12.416021
12520 1.815123 12.412398
12521 1.815123 12.408775
12522 1.811500 12.405152
12523 1.811500 12.401529
12524 1.807877 12.397906
12525 1.807877 12.394283
12526 1.804254 12.390660
12527 1.804254 12.387037
12528 1.800631 12.383414
12529 1.797008 12.379791
12530 1.793385 12.376168
12531 1.793385 12.372545
12532 1.793385 12.368922
12533 1.797008 12.365299
12534 1.797008 12.361676
12535 1.800631 12.358053
12536 1.800631 12.354430
12537 1.800631 12.350807
12538 1.804254 12.347184
12539 1.804254 12.343561
12540 1.807877 12.343561
12541 1.811500 12.339938
12542 1.815123 12.339938
12543 1.818746 12.336315
12544 1.822369 12.336315
12545 1.825992 12.332692
12546 1.829615 12.329069
12547 1.833238 12.325446
12548 1.836861 12.321823
12549 1.840484 12.318200
12550 1.840484 12.314577
12551 1.844107 12.310954
12552 1.844107 12.307331
12553 1.847730 12.303708
12554 1.847730 12.300085
12555 1.851353 12.296462
12556 1.851353 12.292839
12557 1.854976 12.289216
12558 1.854976 12.285593
12559 1.858599 12.281970
12560 1.858599 12.278347
12561 1.862222 12.274724
12562 1.862222 12.271101
12563 1.862222 12.267478
12564 1.862222 12.263855
12565 1.862222 12.260232
12566 1.862222 12.256609
12567 1.862222 12.252986
12568 1.862222 12.249363
12569 1.862222 12.245740
12570 1.862222 12.242117
12571 1.862222 12.238494
12572 1.862222 12.234871
12573 1.862222 12.231248
12574 1.862222 12.227625
12575 1.862222 12.224002
12576 1.862222 12.220379
12577 1.862222 12.216756
12578 1.862222 12.213133
12579 1.862222 12.209510
12580 1.862222 12.205887
12581 1.862222 12.202264
12582 1.862222 12.198641
12583 1.862222 12.195018
12584 1.862222 12.191395
12585 1.862222 12.187772
12586 1.862222 12.184149
12587 1.862222 12.180526
12588 1.862222 12.176903
12589 1.862222 12.173280
12590 1.862222 12.169657
12591 1.862222 12.166034
12592 1.862222 12.162411
12593 1.862222 12.158788
12594 1.862222 12.155165
12595 1.862222 12.151542
12596 1.858599 12.147919
12597 1.858599 12.144296
12598 1.854976 12.140673
12599 1.854976 12.137050
12600 1.851353 12.133427
12601 1.851353 12.129804
12602 1.847730 12.126181
12603 1.847730 12.122558
12604 1.844107 12.118935
12605 1.844107 12.115312
12606 1.840484 12.111689
12607 1.840484 12.108066
12608 1.836861 12.104443
12609 1.833238 12.104443
12610 1.829615 12.100820
12611 1.825992 12.100820
12612 1.822369 12.097197
12613 1.818746 12.097197
12614 1.815123 12.093574
12615 1.811500 12.093574
12616 1.807877 12.089951
12617 1.804254 12.089951
12618 1.800631 12.086328
12619 1.797008 12.086328
12620 1.793385 12.082705
12621 1.789762 12.082705
12622 1.786139 12.082705
12623 1.782516 12.082705
12624 1.778893 12.082705
12625 1.775270 12.082705
12626 1.771647 12.082705
12627 1.768024 12.082705
12628 1.764401 12.082705
12629 1.760778 12.082705
12630 1.757155 12.082705
12631 1.753532 12.082705
12632 1.749909 12.082705
12633 1.746286 12.082705
12634 1.742663 12.082705
12635 1.739040 12.082705
12636 1.735417 12.082705
12637 1.731794 12.082705
12638 1.728171 12.082705
12639 1.724548 12.082705
12640 1.720925 12.082705
12641 1.717302 12.082705
12642 1.713679 12.082705
12643 1.710056 12.082705
12644 1.706433 12.086328
12645 1.702810 12.086328
12646 1.699187 12.089951
12647 1.695564 12.089951
12648 1.691941 12.089951
12649 1.688318 12.089951
12650 1.684695 12.086328
12651 1.681072 12.086328
12652 1.677449 12.082705
12653 1.673826 12.079082
12654 1.670203 12.075459
12655 1.666580 12.075459
12656 1.662957 12.071836
12657 1.659334 12.071836
12658 1.655711 12.068213
12659 1.652088 12.068213
12660 1.648465 12.064590
12661 1.644842 12.064590
12662 1.641219 12.060967
12663 1.637596 12.060967
12664 1.633973 12.057344
12665 1.630350 12.057344
12666 1.626727 12.053721
12667 1.623104 12.053721
12668 1.619481 12.050098
12669 1.615858 12.050098
12670 1.612235 12.050098
12671 1.608612 12.050098
12672 1.604989 12.050098
12673 1.601366 12.050098
12674 1.597743 12.050098
12675 1.594120 12.050098
12676 1.590497 12.050098
12677 1.586874 12.050098
12678 1.583251 12.050098
12679 1.579628 12.050098
12680 1.576005 12.050098
12681 1.572382 12.050098
12682 1.568759 12.050098
12683 1.565136 12.050098
12684 1.561513 12.050098
12685 1.557890 12.050098
12686 1.554267 12.046475
12687 1.550644 12.046475
12688 1.547021 12.046475
12689 1.543398 12.046475
12690 1.539775 12.046475
12691 1.536152 12.046475
12692 1.532529 12.046475
12693 1.528906 12.046475
12694 1.525283 12.046475
12695 1.521660 12.046475
12696 1.518037 12.046475
12697 1.514414 12.046475
12698 1.510791 12.046475
12699 1.507168 12.046475
12700 1.503545 12.046475
12701 1.499922 12.046475
12702 1.496299 12.046475
12703 1.492676 12.046475
12704 1.489053 12.046475
12705 1.485430 12.046475
12706 1.481807 12.046475
12707 1.478184 12.046475
12708 1.474561 12.046475
12709 1.470938 12.046475
12710 1.467315 12.046475
12711 1.463692 12.046475
12712 1.460069 12.042852
12713 1.456446 12.039229
12714 1.452823 12.035606
12715 1.449200 12.035606
12716 1.445577 12.031983
12717 1.441954 12.031983
12718 1.438331 12.028360
12719 1.434708 12.028360
12720 1.431085 12.024737
12721 1.427462 12.021114
12722 1.423839 12.017491
12723 1.423839 12.013868
12724 1.420216 12.010245
12725 1.420216 12.006622
12726 1.420216 12.002999
12727 1.420216 11.999376
12728 1.420216 11.995753
12729 1.420216 11.992130
12730 1.420216 11.988507
12731 1.420216 11.984884
12732 1.420216 11.981261
12733 1.420216 11.977638
12734 1.420216 11.974015
12735 1.420216 11.970392
12736 1.420216 11.966769
12737 1.420216 11.963146
12738 1.420216 11.959523
12739 1.420216 11.955900
12740 1.420216 11.952277
12741 1.420216 11.948654
12742 1.420216 11.945031
12743 1.420216 11.941408
12744 1.420216 11.937785
12745 1.420216 11.934162
12746 1.420216 11.930539
12747 1.420216 11.926916
12748 1.420216 11.923293
12749 1.416593 11.919670
12750 1.416593 11.916047
12751 1.412970 11.912424
12752 1.412970 11.908801
12753 1.412970 11.905178
12754 1.412970 11.901555
12755 1.412970 11.897932
12756 1.412970 11.894309
12757 1.412970 11.890686
12758 1.412970 11.887063
12759 1.412970 11.883440
12760 1.412970 11.879817
12761 1.412970 11.876194
12762 1.412970 11.872571
12763 1.412970 11.868948
12764 1.412970 11.865325
12765 1.409347 11.861702
12766 1.409347 11.858079
12767 1.405724 11.854456
12768 1.405724 11.850833
12769 1.402101 11.847210
12770 1.402101 11.843587
12771 1.398478 11.839964
12772 1.398478 11.836341
12773 1.394855 11.832718
12774 1.394855 11.829095
12775 1.394855 11.825472
12776 1.394855 11.821849
12777 1.394855 11.818226
12778 1.394855 11.814603
12779 1.394855 11.810980
12780 1.394855 11.807357
12781 1.394855 11.803734
12782 1.394855 11.800111
12783 1.394855 11.796488
12784 1.394855 11.792865
12785 1.391232 11.789242
12786 1.391232 11.785619
12787 1.387609 11.781996
12788 1.387609 11.778373
12789 1.383986 11.774750
12790 1.383986 11.771127
12791 1.380363 11.767504
12792 1.380363 11.763881
12793 1.376740 11.760258
12794 1.376740 11.756635
12795 1.373117 11.753012
12796 1.373117 11.749389
12797 1.369494 11.745766
12798 1.365871 11.742143
12799 1.362248 11.742143
12800 1.358625 11.738520
12801 1.355002 11.738520
12802 1.351379 11.734897
12803 1.347756 11.734897
12804 1.344133 11.731274
12805 1.340510 11.731274
12806 1.336887 11.727651
12807 1.336887 11.724028
12808 1.336887 11.720405
12809 1.333264 11.716782
12810 1.333264 11.713159
12811 1.333264 11.709536
12812 1.333264 11.705913
12813 1.333264 11.702290
12814 1.333264 11.698667
12815 1.333264 11.695044
12816 1.329641 11.691421
12817 1.329641 11.687798
12818 1.326018 11.684175
12819 1.326018 11.680552
12820 1.322395 11.676929
12821 1.322395 11.673306
12822 1.318772 11.669683
12823 1.318772 11.666060
12824 1.315149 11.662437
12825 1.315149 11.658814
12826 1.311526 11.655191
12827 1.311526 11.651568
12828 1.307903 11.647945
12829 1.304280 11.644322
12830 1.300657 11.640699
12831 1.297034 11.640699
12832 1.293411 11.637076
12833 1.289788 11.637076
12834 1.286165 11.633453
12835 1.282542 11.633453
12836 1.278919 11.629830
12837 1.275296 11.629830
12838 1.271673 11.626207
12839 1.268050 11.626207
12840 1.264427 11.622584
12841 1.260804 11.622584
12842 1.257181 11.618961
12843 1.253558 11.618961
12844 1.249935 11.618961
12845 1.246312 11.618961
12846 1.242689 11.618961
12847 1.239066 11.618961
12848 1.235443 11.618961
12849 1.231820 11.618961
12850 1.228197 11.618961
12851 1.224574 11.618961
12852 1.220951 11.618961
12853 1.217328 11.618961
12854 1.213705 11.618961
12855 1.210082 11.618961
12856 1.206459 11.618961
12857 1.202836 11.618961
12858 1.199213 11.615338
12859 1.195590 11.615338
12860 1.191967 11.611715
12861 1.188344 11.611715
12862 1.188344 11.608092
12863 1.188344 11.604469
12864 1.188344 11.600846
12865 1.188344 11.597223
12866 1.184721 11.593600
12867 1.184721 11.589977
12868 1.184721 11.586354
12869 1.181098 11.582731
12870 1.181098 11.579108
12871 1.177475 11.575485
12872 1.177475 11.571862
12873 1.177475 11.568239
12874 1.181098 11.568239
12875 1.184721 11.564616
12876 1.188344 11.560993
12877 1.188344 11.557370
12878 1.191967 11.553747
12879 1.191967 11.550124
12880 1.195590 11.546501
12881 1.195590 11.542878
12882 1.199213 11.539255
12883 1.199213 11.535632
12884 1.202836 11.532009
12885 1.202836 11.528386
12886 1.206459 11.524763
12887 1.206459 11.521140
12888 1.210082 11.517517
12889 1.210082 11.513894
12890 1.210082 11.510271
12891 1.210082 11.506648
12892 1.210082 11.503025
12893 1.210082 11.499402
12894 1.210082 11.495779
12895 1.210082 11.492156
12896 1.210082 11.488533
12897 1.210082 11.484910
12898 1.210082 11.481287
12899 1.210082 11.477664
12900 1.210082 11.474041
12901 1.210082 11.470418
12902 1.210082 11.466795
12903 1.210082 11.463172
12904 1.210082 11.459549
12905 1.210082 11.455926
12906 1.210082 11.452303
12907 1.210082 11.448680
12908 1.210082 11.445057
12909 1.210082 11.441434
12910 1.210082 11.437811
12911 1.210082 11.434188
12912 1.206459 11.430565
12913 1.206459 11.426942
12914 1.202836 11.423319
12915 1.202836 11.419696
12916 1.202836 11.416073
12917 1.199213 11.412450
12918 1.199213 11.408827
12919 1.199213 11.405204
12920 1.199213 11.401581
12921 1.199213 11.397958
12922 1.199213 11.394335
12923 1.199213 11.390712
12924 1.199213 11.387089
12925 1.199213 11.383466
12926 1.199213 11.379843
12927 1.199213 11.376220
12928 1.199213 11.372597
12929 1.199213 11.368974
12930 1.199213 11.365351
12931 1.199213 11.361728
12932 1.199213 11.358105
12933 1.199213 11.354482
12934 1.199213 11.350859
12935 1.199213 11.347236
12936 1.199213 11.343613
12937 1.199213 11.339990
12938 1.199213 11.336367
12939 1.195590 11.332744
12940 1.195590 11.329121
12941 1.191967 11.325498
12942 1.191967 11.321875
12943 1.188344 11.318252
12944 1.188344 11.314629
12945 1.184721 11.311006
12946 1.184721 11.307383
12947 1.181098 11.303760
12948 1.181098 11.300137
12949 1.177475 11.296514
12950 1.177475 11.292891
12951 1.173852 11.289268
12952 1.170229 11.285645
12953 1.166606 11.282022
12954 1.166606 11.278399
12955 1.162983 11.274776
12956 1.162983 11.271153
12957 1.159360 11.267530
12958 1.159360 11.263907
12959 1.155737 11.260284
12960 1.155737 11.256661
12961 1.152114 11.253038
12962 1.152114 11.249415
12963 1.148491 11.245792
12964 1.148491 11.242169
12965 1.144868 11.238546
12966 1.144868 11.234923
12967 1.141245 11.231300
12968 1.141245 11.227677
12969 1.137622 11.224054
12970 1.133999 11.220431
12971 1.130376 11.216808
12972 1.126753 11.213185
12973 1.123130 11.209562
12974 1.123130 11.205939
12975 1.119507 11.202316
12976 1.119507 11.198693
12977 1.115884 11.195070
12978 1.115884 11.191447
12979 1.115884 11.187824
12980 1.115884 11.184201
12981 1.112261 11.180578
12982 1.112261 11.176955
12983 1.112261 11.173332
12984 1.112261 11.169709
12985 1.112261 11.166086
12986 1.112261 11.162463
12987 1.112261 11.158840
12988 1.112261 11.155217
12989 1.112261 11.151594
12990 1.112261 11.147971
12991 1.112261 11.144348
12992 1.112261 11.140725
12993 1.108638 11.137102
12994 1.108638 11.133479
12995 1.108638 11.129856
12996 1.105015 11.126233
12997 1.105015 11.122610
12998 1.101392 11.118987
12999 1.101392 11.115364
13000 1.105015 11.111741
13001 1.105015 11.108118
13002 1.108638 11.104495
13003 1.108638 11.100872
13004 1.112261 11.097249
13005 1.115884 11.093626
13006 1.119507 11.090003
13007 1.123130 11.090003
13008 1.126753 11.086380
13009 1.130376 11.086380
13010 1.133999 11.082757
13011 1.137622 11.079134
13012 1.137622 11.075511
13013 1.141245 11.071888
13014 1.141245 11.068265
13015 1.144868 11.064642
13016 1.144868 11.061019
13017 1.148491 11.057396
13018 1.148491 11.053773
13019 1.152114 11.050150
13020 1.152114 11.046527
13021 1.155737 11.042904
13022 1.155737 11.039281
13023 1.159360 11.035658
13024 1.159360 11.032035
13025 1.159360 11.028412
13026 1.159360 11.024789
13027 1.159360 11.021166
13028 1.159360 11.017543
13029 1.159360 11.013920
13030 1.159360 11.010297
13031 1.159360 11.006674
13032 1.159360 11.003051
13033 1.159360 10.999428
13034 1.159360 10.995805
13035 1.159360 10.992182
13036 1.159360 10.988559
13037 1.159360 10.984936
13038 1.159360 10.981313
13039 1.159360 10.977690
13040 1.159360 10.974067
13041 1.159360 10.970444
13042 1.159360 10.966821
13043 1.159360 10.963198
13044 1.159360 10.959575
13045 1.159360 10.955952
13046 1.159360 10.952329
13047 1.159360 10.948706
13048 1.159360 10.945083
13049 1.159360 10.941460
13050 1.159360 10.937837
13051 1.159360 10.934214
13052 1.155737 10.930591
13053 1.155737 10.926968
13054 1.152114 10.923345
13055 1.152114 10.919722
13056 1.148491 10.916099
13057 1.148491 10.912476
13058 1.144868 10.908853
13059 1.144868 10.905230
13060 1.141245 10.901607
13061 1.141245 10.897984
13062 1.137622 10.894361
13063 1.137622 10.890738
13064 1.133999 10.887115
13065 1.130376 10.883492
13066 1.126753 10.879869
13067 1.126753 10.876246
13068 1.126753 10.872623
13069 1.130376 10.869000
13070 1.130376 10.865377
13071 1.130376 10.861754
13072 1.133999 10.858131
13073 1.133999 10.854508
13074 1.133999 10.850885
13075 1.133999 10.847262
13076 1.133999 10.843639
13077 1.133999 10.840016
13078 1.133999 10.836393
13079 1.133999 10.832770
13080 1.133999 10.829147
13081 1.133999 10.825524
13082 1.133999 10.821901
13083 1.133999 10.818278
13084 1.133999 10.814655
13085 1.133999 10.811032
13086 1.133999 10.807409
13087 1.137622 10.803786
13088 1.137622 10.800163
13089 1.137622 10.796540
13090 1.137622 10.792917
13091 1.137622 10.789294
13092 1.137622 10.785671
13093 1.137622 10.782048
13094 1.137622 10.778425
13095 1.137622 10.774802
13096 1.137622 10.771179
13097 1.137622 10.767556
13098 1.137622 10.763933
13099 1.137622 10.760310
13100 1.137622 10.756687
13101 1.137622 10.753064
13102 1.137622 10.749441
13103 1.137622 10.745818
13104 1.137622 10.742195
13105 1.137622 10.738572
13106 1.137622 10.734949
13107 1.137622 10.731326
13108 1.137622 10.727703
13109 1.137622 10.724080
13110 1.137622 10.720457
13111 1.137622 10.716834
13112 1.137622 10.713211
13113 1.137622 10.709588
13114 1.137622 10.705965
13115 1.137622 10.702342
13116 1.137622 10.698719
13117 1.137622 10.695096
13118 1.137622 10.691473
13119 1.137622 10.687850
13120 1.133999 10.684227
13121 1.133999 10.680604
13122 1.130376 10.676981
13123 1.130376 10.673358
13124 1.126753 10.669735
13125 1.126753 10.666112
13126 1.123130 10.662489
13127 1.123130 10.658866
13128 1.119507 10.655243
13129 1.119507 10.651620
13130 1.115884 10.647997
13131 1.115884 10.644374
13132 1.112261 10.640751
13133 1.112261 10.637128
13134 1.112261 10.633505
13135 1.112261 10.629882
13136 1.112261 10.626259
13137 1.112261 10.622636
13138 1.112261 10.619013
13139 1.112261 10.615390
13140 1.112261 10.611767
13141 1.115884 10.608144
13142 1.115884 10.604521
13143 1.119507 10.600898
13144 1.119507 10.597275
13145 1.123130 10.593652
13146 1.123130 10.590029
13147 1.126753 10.586406
13148 1.126753 10.582783
13149 1.130376 10.579160
13150 1.130376 10.575537
13151 1.133999 10.571914
13152 1.133999 10.568291
13153 1.133999 10.564668
13154 1.133999 10.561045
13155 1.133999 10.557422
13156 1.133999 10.553799
13157 1.133999 10.550176
13158 1.133999 10.546553
13159 1.133999 10.542930
13160 1.133999 10.539307
13161 1.133999 10.535684
13162 1.133999 10.532061
13163 1.133999 10.528438
13164 1.133999 10.524815
13165 1.133999 10.521192
13166 1.133999 10.517569
13167 1.133999 10.513946
13168 1.133999 10.510323
13169 1.133999 10.506700
13170 1.133999 10.503077
13171 1.133999 10.499454
13172 1.133999 10.495831
13173 1.133999 10.492208
13174 1.130376 10.488585
13175 1.130376 10.484962
13176 1.126753 10.481339
13177 1.126753 10.477716
13178 1.123130 10.474093
13179 1.123130 10.470470
13180 1.119507 10.466847
13181 1.119507 10.463224
13182 1.115884 10.459601
13183 1.115884 10.455978
13184 1.115884 10.452355
13185 1.115884 10.448732
13186 1.115884 10.445109
13187 1.115884 10.441486
13188 1.115884 10.437863
13189 1.119507 10.434240
13190 1.119507 10.430617
13191 1.119507 10.426994
13192 1.119507 10.423371
13193 1.119507 10.419748
13194 1.119507 10.416125
13195 1.119507 10.412502
13196 1.119507 10.408879
13197 1.119507 10.405256
13198 1.119507 10.401633
13199 1.119507 10.398010
13200 1.119507 10.394387
13201 1.119507 10.390764
13202 1.119507 10.387141
13203 1.119507 10.383518
13204 1.119507 10.379895
13205 1.119507 10.376272
13206 1.119507 10.372649
13207 1.119507 10.369026
13208 1.119507 10.365403
13209 1.119507 10.361780
13210 1.119507 10.358157
13211 1.119507 10.354534
13212 1.119507 10.350911
13213 1.119507 10.347288
13214 1.119507 10.343665
13215 1.119507 10.340042
13216 1.119507 10.336419
13217 1.119507 10.332796
13218 1.119507 10.329173
13219 1.119507 10.325550
13220 1.119507 10.321927
13221 1.119507 10.318304
13222 1.119507 10.314681
13223 1.119507 10.311058
13224 1.119507 10.307435
13225 1.119507 10.303812
13226 1.119507 10.300189
13227 1.119507 10.296566
13228 1.119507 10.292943
13229 1.119507 10.289320
13230 1.119507 10.285697
13231 1.119507 10.282074
13232 1.119507 10.278451
13233 1.119507 10.274828
13234 1.119507 10.271205
13235 1.119507 10.267582
13236 1.115884 10.263959
13237 1.115884 10.260336
13238 1.115884 10.256713
13239 1.115884 10.253090
13240 1.115884 10.249467
13241 1.115884 10.245844
13242 1.112261 10.242221
13243 1.112261 10.238598
13244 1.108638 10.234975
13245 1.108638 10.231352
13246 1.105015 10.227729
13247 1.105015 10.224106
13248 1.101392 10.220483
13249 1.101392 10.216860
13250 1.097769 10.213237
13251 1.097769 10.209614
13252 1.094146 10.205991
13253 1.094146 10.202368
13254 1.090523 10.198745
13255 1.086900 10.195122
13256 1.086900 10.191499
13257 1.090523 10.187876
13258 1.090523 10.184253
13259 1.090523 10.180630
13260 1.094146 10.177007
13261 1.094146 10.173384
13262 1.097769 10.169761
13263 1.097769 10.166138
13264 1.101392 10.162515
13265 1.101392 10.158892
13266 1.105015 10.155269
13267 1.105015 10.151646
13268 1.108638 10.148023
13269 1.108638 10.144400
13270 1.112261 10.140777
13271 1.112261 10.137154
13272 1.112261 10.133531
13273 1.112261 10.129908
13274 1.112261 10.126285
13275 1.112261 10.122662
13276 1.112261 10.119039
13277 1.112261 10.115416
13278 1.112261 10.111793
13279 1.112261 10.108170
13280 1.112261 10.104547
13281 1.112261 10.100924
13282 1.112261 10.097301
13283 1.112261 10.093678
13284 1.112261 10.090055
13285 1.112261 10.086432
13286 1.112261 10.082809
13287 1.112261 10.079186
13288 1.112261 10.075563
13289 1.112261 10.071940
13290 1.112261 10.068317
13291 1.112261 10.064694
13292 1.112261 10.061071
13293 1.112261 10.057448
13294 1.112261 10.053825
13295 1.112261 10.050202
13296 1.112261 10.046579
13297 1.112261 10.042956
13298 1.112261 10.039333
13299 1.112261 10.035710
13300 1.112261 10.032087
13301 1.112261 10.028464
13302 1.112261 10.024841
13303 1.112261 10.021218
13304 1.112261 10.017595
13305 1.112261 10.013972
13306 1.112261 10.010349
13307 1.112261 10.006726
13308 1.112261 10.003103
13309 1.112261 9.999480
13310 1.112261 9.995857
13311 1.112261 9.992234
13312 1.112261 9.988611
13313 1.108638 9.984988
13314 1.108638 9.981365
13315 1.105015 9.977742
13316 1.105015 9.974119
13317 1.101392 9.970496
13318 1.101392 9.966873
13319 1.097769 9.963250
13320 1.097769 9.959627
13321 1.094146 9.956004
13322 1.094146 9.952381
13323 1.090523 9.948758
13324 1.090523 9.945135
13325 1.086900 9.941512
13326 1.083277 9.941512
13327 1.079654 9.937889
13328 1.076031 9.934266
13329 1.072408 9.930643
13330 1.072408 9.927020
13331 1.072408 9.923397
13332 1.072408 9.919774
13333 1.072408 9.916151
13334 1.072408 9.912528
13335 1.072408 9.908905
13336 1.072408 9.905282
13337 1.072408 9.901659
13338 1.072408 9.898036
13339 1.072408 9.894413
13340 1.072408 9.890790
13341 1.072408 9.887167
13342 1.072408 9.883544
13343 1.072408 9.879921
13344 1.072408 9.876298
13345 1.072408 9.872675
13346 1.072408 9.869052
13347 1.072408 9.865429
13348 1.072408 9.861806
13349 1.072408 9.858183
13350 1.072408 9.854560
13351 1.072408 9.850937
13352 1.072408 9.847314
13353 1.072408 9.843691
13354 1.072408 9.840068
13355 1.072408 9.836445
13356 1.072408 9.832822
13357 1.072408 9.829199
13358 1.068785 9.825576
13359 1.068785 9.821953
13360 1.068785 9.818330
13361 1.068785 9.814707
13362 1.065162 9.811084
13363 1.065162 9.807461
13364 1.065162 9.803838
13365 1.065162 9.800215
13366 1.065162 9.796592
13367 1.065162 9.792969
13368 1.065162 9.789346
13369 1.065162 9.785723
13370 1.065162 9.782100
13371 1.061539 9.778477
13372 1.061539 9.774854
13373 1.057916 9.771231
13374 1.057916 9.767608
13375 1.054293 9.763985
13376 1.054293 9.760362
13377 1.050670 9.756739
13378 1.050670 9.753116
13379 1.047047 9.749493
13380 1.047047 9.745870
13381 1.047047 9.742247
13382 1.047047 9.738624
13383 1.047047 9.735001
13384 1.047047 9.731378
13385 1.047047 9.727755
13386 1.043424 9.724132
13387 1.043424 9.720509
13388 1.043424 9.716886
13389 1.039801 9.713263
13390 1.039801 9.709640
13391 1.039801 9.706017
13392 1.039801 9.702394
