# Supplementary material for: Statistical Mapping of Maize Bundle Intensity at the Stem Scale Using Spatial Normalisation of Replicated Images
Source: PLoS One. 2014 Mar 12;9(3):e90673. doi: 10.1371/journal.pone.0090673 (PMC3951278; doi:10.1371/journal.pone.0090673)
Supplement: File S2 — Data files containing bundle positions and slice contours. (ZIP) [file pone.0090673.s002.zip › data/macro/tables/contoursMm/m11dCntMm.txt]

name   x   y
    1 1.492676 9.825576
    2 1.496299 9.821953
    3 1.496299 9.818330
    4 1.496299 9.814707
    5 1.496299 9.811084
    6 1.496299 9.807461
    7 1.496299 9.803838
    8 1.496299 9.800215
    9 1.496299 9.796592
   10 1.496299 9.792969
   11 1.496299 9.789346
   12 1.496299 9.785723
   13 1.496299 9.782100
   14 1.496299 9.778477
   15 1.496299 9.774854
   16 1.496299 9.771231
   17 1.496299 9.767608
   18 1.496299 9.763985
   19 1.496299 9.760362
   20 1.496299 9.756739
   21 1.496299 9.753116
   22 1.499922 9.749493
   23 1.499922 9.745870
   24 1.503545 9.742247
   25 1.503545 9.738624
   26 1.507168 9.735001
   27 1.507168 9.731378
   28 1.510791 9.727755
   29 1.510791 9.724132
   30 1.510791 9.720509
   31 1.510791 9.716886
   32 1.510791 9.713263
   33 1.510791 9.709640
   34 1.510791 9.706017
   35 1.510791 9.702394
   36 1.510791 9.698771
   37 1.510791 9.695148
   38 1.510791 9.691525
   39 1.510791 9.687902
   40 1.510791 9.684279
   41 1.510791 9.680656
   42 1.510791 9.677033
   43 1.514414 9.673410
   44 1.514414 9.669787
   45 1.514414 9.666164
   46 1.514414 9.662541
   47 1.514414 9.658918
   48 1.514414 9.655295
   49 1.514414 9.651672
   50 1.514414 9.648049
   51 1.514414 9.644426
   52 1.514414 9.640803
   53 1.514414 9.637180
   54 1.514414 9.633557
   55 1.514414 9.629934
   56 1.518037 9.626311
   57 1.518037 9.622688
   58 1.518037 9.619065
   59 1.521660 9.615442
   60 1.521660 9.611819
   61 1.525283 9.608196
   62 1.525283 9.604573
   63 1.528906 9.600950
   64 1.528906 9.597327
   65 1.532529 9.593704
   66 1.532529 9.590081
   67 1.536152 9.586458
   68 1.536152 9.582835
   69 1.536152 9.579212
   70 1.536152 9.575589
   71 1.536152 9.571966
   72 1.536152 9.568343
   73 1.536152 9.564720
   74 1.536152 9.561097
   75 1.536152 9.557474
   76 1.536152 9.553851
   77 1.536152 9.550228
   78 1.536152 9.546605
   79 1.536152 9.542982
   80 1.536152 9.539359
   81 1.539775 9.535736
   82 1.539775 9.532113
   83 1.539775 9.528490
   84 1.543398 9.524867
   85 1.543398 9.521244
   86 1.547021 9.517621
   87 1.547021 9.513998
   88 1.550644 9.510375
   89 1.550644 9.506752
   90 1.554267 9.503129
   91 1.554267 9.499506
   92 1.554267 9.495883
   93 1.554267 9.492260
   94 1.554267 9.488637
   95 1.554267 9.485014
   96 1.554267 9.481391
   97 1.554267 9.477768
   98 1.554267 9.474145
   99 1.554267 9.470522
  100 1.554267 9.466899
  101 1.554267 9.463276
  102 1.554267 9.459653
  103 1.554267 9.456030
  104 1.554267 9.452407
  105 1.557890 9.448784
  106 1.557890 9.445161
  107 1.561513 9.441538
  108 1.561513 9.437915
  109 1.565136 9.434292
  110 1.565136 9.430669
  111 1.568759 9.427046
  112 1.568759 9.423423
  113 1.572382 9.419800
  114 1.572382 9.416177
  115 1.576005 9.412554
  116 1.576005 9.408931
  117 1.576005 9.405308
  118 1.576005 9.401685
  119 1.576005 9.398062
  120 1.576005 9.394439
  121 1.576005 9.390816
  122 1.579628 9.387193
  123 1.579628 9.383570
  124 1.579628 9.379947
  125 1.579628 9.376324
  126 1.583251 9.372701
  127 1.583251 9.369078
  128 1.583251 9.365455
  129 1.583251 9.361832
  130 1.586874 9.358209
  131 1.590497 9.354586
  132 1.594120 9.350963
  133 1.597743 9.350963
  134 1.601366 9.347340
  135 1.604989 9.343717
  136 1.608612 9.340094
  137 1.608612 9.336471
  138 1.612235 9.332848
  139 1.612235 9.329225
  140 1.615858 9.325602
  141 1.615858 9.321979
  142 1.619481 9.318356
  143 1.619481 9.314733
  144 1.623104 9.311110
  145 1.623104 9.307487
  146 1.626727 9.303864
  147 1.626727 9.300241
  148 1.630350 9.296618
  149 1.630350 9.292995
  150 1.630350 9.289372
  151 1.633973 9.285749
  152 1.637596 9.282126
  153 1.637596 9.278503
  154 1.641219 9.274880
  155 1.641219 9.271257
  156 1.644842 9.267634
  157 1.644842 9.264011
  158 1.648465 9.260388
  159 1.648465 9.256765
  160 1.652088 9.253142
  161 1.652088 9.249519
  162 1.655711 9.245896
  163 1.655711 9.242273
  164 1.659334 9.238650
  165 1.659334 9.235027
  166 1.659334 9.231404
  167 1.659334 9.227781
  168 1.659334 9.224158
  169 1.659334 9.220535
  170 1.659334 9.216912
  171 1.659334 9.213289
  172 1.659334 9.209666
  173 1.659334 9.206043
  174 1.659334 9.202420
  175 1.659334 9.198797
  176 1.659334 9.195174
  177 1.659334 9.191551
  178 1.659334 9.187928
  179 1.662957 9.184305
  180 1.662957 9.180682
  181 1.666580 9.177059
  182 1.666580 9.173436
  183 1.670203 9.169813
  184 1.670203 9.166190
  185 1.673826 9.162567
  186 1.673826 9.158944
  187 1.677449 9.155321
  188 1.677449 9.151698
  189 1.677449 9.148075
  190 1.677449 9.144452
  191 1.677449 9.140829
  192 1.677449 9.137206
  193 1.677449 9.133583
  194 1.677449 9.129960
  195 1.677449 9.126337
  196 1.677449 9.122714
  197 1.677449 9.119091
  198 1.677449 9.115468
  199 1.677449 9.111845
  200 1.677449 9.108222
  201 1.677449 9.104599
  202 1.677449 9.100976
  203 1.677449 9.097353
  204 1.677449 9.093730
  205 1.681072 9.090107
  206 1.681072 9.086484
  207 1.684695 9.082861
  208 1.684695 9.079238
  209 1.684695 9.075615
  210 1.684695 9.071992
  211 1.684695 9.068369
  212 1.684695 9.064746
  213 1.684695 9.061123
  214 1.684695 9.057500
  215 1.684695 9.053877
  216 1.684695 9.050254
  217 1.684695 9.046631
  218 1.684695 9.043008
  219 1.684695 9.039385
  220 1.684695 9.035762
  221 1.684695 9.032139
  222 1.684695 9.028516
  223 1.684695 9.024893
  224 1.684695 9.021270
  225 1.684695 9.017647
  226 1.684695 9.014024
  227 1.684695 9.010401
  228 1.684695 9.006778
  229 1.684695 9.003155
  230 1.684695 8.999532
  231 1.684695 8.995909
  232 1.684695 8.992286
  233 1.681072 8.988663
  234 1.681072 8.985040
  235 1.677449 8.981417
  236 1.677449 8.977794
  237 1.673826 8.974171
  238 1.673826 8.970548
  239 1.673826 8.966925
  240 1.673826 8.963302
  241 1.673826 8.959679
  242 1.673826 8.956056
  243 1.673826 8.952433
  244 1.673826 8.948810
  245 1.673826 8.945187
  246 1.673826 8.941564
  247 1.673826 8.937941
  248 1.673826 8.934318
  249 1.677449 8.930695
  250 1.677449 8.927072
  251 1.681072 8.923449
  252 1.681072 8.919826
  253 1.684695 8.916203
  254 1.684695 8.912580
  255 1.688318 8.908957
  256 1.688318 8.905334
  257 1.691941 8.901711
  258 1.691941 8.898088
  259 1.695564 8.894465
  260 1.695564 8.890842
  261 1.699187 8.887219
  262 1.699187 8.883596
  263 1.699187 8.879973
  264 1.699187 8.876350
  265 1.699187 8.872727
  266 1.699187 8.869104
  267 1.699187 8.865481
  268 1.699187 8.861858
  269 1.699187 8.858235
  270 1.699187 8.854612
  271 1.699187 8.850989
  272 1.699187 8.847366
  273 1.699187 8.843743
  274 1.699187 8.840120
  275 1.699187 8.836497
  276 1.699187 8.832874
  277 1.699187 8.829251
  278 1.699187 8.825628
  279 1.699187 8.822005
  280 1.699187 8.818382
  281 1.699187 8.814759
  282 1.699187 8.811136
  283 1.702810 8.807513
  284 1.702810 8.803890
  285 1.706433 8.800267
  286 1.706433 8.796644
  287 1.710056 8.793021
  288 1.710056 8.789398
  289 1.710056 8.785775
  290 1.710056 8.782152
  291 1.710056 8.778529
  292 1.710056 8.774906
  293 1.710056 8.771283
  294 1.710056 8.767660
  295 1.710056 8.764037
  296 1.710056 8.760414
  297 1.710056 8.756791
  298 1.710056 8.753168
  299 1.710056 8.749545
  300 1.710056 8.745922
  301 1.710056 8.742299
  302 1.710056 8.738676
  303 1.710056 8.735053
  304 1.710056 8.731430
  305 1.710056 8.727807
  306 1.710056 8.724184
  307 1.710056 8.720561
  308 1.710056 8.716938
  309 1.710056 8.713315
  310 1.713679 8.709692
  311 1.713679 8.706069
  312 1.717302 8.702446
  313 1.717302 8.698823
  314 1.717302 8.695200
  315 1.717302 8.691577
  316 1.717302 8.687954
  317 1.717302 8.684331
  318 1.717302 8.680708
  319 1.717302 8.677085
  320 1.717302 8.673462
  321 1.717302 8.669839
  322 1.717302 8.666216
  323 1.717302 8.662593
  324 1.717302 8.658970
  325 1.717302 8.655347
  326 1.717302 8.651724
  327 1.717302 8.648101
  328 1.717302 8.644478
  329 1.717302 8.640855
  330 1.717302 8.637232
  331 1.717302 8.633609
  332 1.717302 8.629986
  333 1.717302 8.626363
  334 1.717302 8.622740
  335 1.717302 8.619117
  336 1.717302 8.615494
  337 1.717302 8.611871
  338 1.717302 8.608248
  339 1.717302 8.604625
  340 1.717302 8.601002
  341 1.717302 8.597379
  342 1.717302 8.593756
  343 1.717302 8.590133
  344 1.717302 8.586510
  345 1.717302 8.582887
  346 1.717302 8.579264
  347 1.717302 8.575641
  348 1.717302 8.572018
  349 1.717302 8.568395
  350 1.717302 8.564772
  351 1.717302 8.561149
  352 1.717302 8.557526
  353 1.713679 8.553903
  354 1.713679 8.550280
  355 1.710056 8.546657
  356 1.710056 8.543034
  357 1.710056 8.539411
  358 1.710056 8.535788
  359 1.710056 8.532165
  360 1.706433 8.528542
  361 1.710056 8.524919
  362 1.710056 8.521296
  363 1.710056 8.517673
  364 1.710056 8.514050
  365 1.710056 8.510427
  366 1.713679 8.506804
  367 1.713679 8.503181
  368 1.713679 8.499558
  369 1.713679 8.495935
  370 1.717302 8.492312
  371 1.720925 8.488689
  372 1.720925 8.485066
  373 1.724548 8.481443
  374 1.728171 8.481443
  375 1.731794 8.477820
  376 1.735417 8.474197
  377 1.739040 8.470574
  378 1.739040 8.466951
  379 1.742663 8.463328
  380 1.742663 8.459705
  381 1.746286 8.456082
  382 1.746286 8.452459
  383 1.749909 8.448836
  384 1.749909 8.445213
  385 1.753532 8.441590
  386 1.753532 8.437967
  387 1.757155 8.434344
  388 1.757155 8.430721
  389 1.760778 8.427098
  390 1.760778 8.423475
  391 1.760778 8.419852
  392 1.760778 8.416229
  393 1.760778 8.412606
  394 1.760778 8.408983
  395 1.760778 8.405360
  396 1.760778 8.401737
  397 1.760778 8.398114
  398 1.760778 8.394491
  399 1.760778 8.390868
  400 1.760778 8.387245
  401 1.760778 8.383622
  402 1.760778 8.379999
  403 1.760778 8.376376
  404 1.764401 8.372753
  405 1.764401 8.369130
  406 1.768024 8.365507
  407 1.768024 8.361884
  408 1.771647 8.358261
  409 1.771647 8.354638
  410 1.775270 8.351015
  411 1.775270 8.347392
  412 1.778893 8.343769
  413 1.778893 8.340146
  414 1.782516 8.336523
  415 1.782516 8.332900
  416 1.786139 8.329277
  417 1.786139 8.325654
  418 1.789762 8.322031
  419 1.789762 8.318408
  420 1.789762 8.314785
  421 1.789762 8.311162
  422 1.789762 8.307539
  423 1.789762 8.303916
  424 1.789762 8.300293
  425 1.789762 8.296670
  426 1.789762 8.293047
  427 1.789762 8.289424
  428 1.789762 8.285801
  429 1.789762 8.282178
  430 1.789762 8.278555
  431 1.789762 8.274932
  432 1.789762 8.271309
  433 1.789762 8.267686
  434 1.789762 8.264063
  435 1.789762 8.260440
  436 1.789762 8.256817
  437 1.789762 8.253194
  438 1.789762 8.249571
  439 1.789762 8.245948
  440 1.789762 8.242325
  441 1.786139 8.238702
  442 1.786139 8.235079
  443 1.782516 8.231456
  444 1.782516 8.227833
  445 1.782516 8.224210
  446 1.782516 8.220587
  447 1.782516 8.216964
  448 1.782516 8.213341
  449 1.782516 8.209718
  450 1.778893 8.206095
  451 1.782516 8.202472
  452 1.782516 8.198849
  453 1.782516 8.195226
  454 1.782516 8.191603
  455 1.782516 8.187980
  456 1.782516 8.184357
  457 1.786139 8.180734
  458 1.786139 8.177111
  459 1.786139 8.173488
  460 1.789762 8.169865
  461 1.789762 8.166242
  462 1.789762 8.162619
  463 1.789762 8.158996
  464 1.793385 8.155373
  465 1.793385 8.151750
  466 1.797008 8.148127
  467 1.800631 8.144504
  468 1.804254 8.140881
  469 1.804254 8.137258
  470 1.807877 8.133635
  471 1.807877 8.130012
  472 1.811500 8.126389
  473 1.811500 8.122766
  474 1.815123 8.119143
  475 1.815123 8.115520
  476 1.818746 8.111897
  477 1.818746 8.108274
  478 1.822369 8.104651
  479 1.822369 8.101028
  480 1.825992 8.097405
  481 1.825992 8.093782
  482 1.825992 8.090159
  483 1.825992 8.086536
  484 1.825992 8.082913
  485 1.825992 8.079290
  486 1.825992 8.075667
  487 1.825992 8.072044
  488 1.825992 8.068421
  489 1.825992 8.064798
  490 1.825992 8.061175
  491 1.825992 8.057552
  492 1.825992 8.053929
  493 1.825992 8.050306
  494 1.825992 8.046683
  495 1.825992 8.043060
  496 1.825992 8.039437
  497 1.825992 8.035814
  498 1.825992 8.032191
  499 1.825992 8.028568
  500 1.825992 8.024945
  501 1.825992 8.021322
  502 1.825992 8.017699
  503 1.825992 8.014076
  504 1.825992 8.010453
  505 1.825992 8.006830
  506 1.825992 8.003207
  507 1.825992 7.999584
  508 1.825992 7.995961
  509 1.825992 7.992338
  510 1.825992 7.988715
  511 1.825992 7.985092
  512 1.825992 7.981469
  513 1.825992 7.977846
  514 1.825992 7.974223
  515 1.825992 7.970600
  516 1.825992 7.966977
  517 1.825992 7.963354
  518 1.825992 7.959731
  519 1.825992 7.956108
  520 1.825992 7.952485
  521 1.825992 7.948862
  522 1.825992 7.945239
  523 1.822369 7.941616
  524 1.822369 7.937993
  525 1.822369 7.934370
  526 1.822369 7.930747
  527 1.822369 7.927124
  528 1.822369 7.923501
  529 1.822369 7.919878
  530 1.822369 7.916255
  531 1.822369 7.912632
  532 1.822369 7.909009
  533 1.822369 7.905386
  534 1.822369 7.901763
  535 1.822369 7.898140
  536 1.822369 7.894517
  537 1.822369 7.890894
  538 1.822369 7.887271
  539 1.822369 7.883648
  540 1.822369 7.880025
  541 1.822369 7.876402
  542 1.822369 7.872779
  543 1.822369 7.869156
  544 1.822369 7.865533
  545 1.822369 7.861910
  546 1.825992 7.858287
  547 1.825992 7.854664
  548 1.825992 7.851041
  549 1.829615 7.847418
  550 1.829615 7.843795
  551 1.829615 7.840172
  552 1.829615 7.836549
  553 1.829615 7.832926
  554 1.829615 7.829303
  555 1.829615 7.825680
  556 1.829615 7.822057
  557 1.829615 7.818434
  558 1.829615 7.814811
  559 1.829615 7.811188
  560 1.829615 7.807565
  561 1.829615 7.803942
  562 1.829615 7.800319
  563 1.829615 7.796696
  564 1.829615 7.793073
  565 1.829615 7.789450
  566 1.829615 7.785827
  567 1.829615 7.782204
  568 1.829615 7.778581
  569 1.829615 7.774958
  570 1.829615 7.771335
  571 1.829615 7.767712
  572 1.829615 7.764089
  573 1.829615 7.760466
  574 1.829615 7.756843
  575 1.829615 7.753220
  576 1.829615 7.749597
  577 1.829615 7.745974
  578 1.829615 7.742351
  579 1.829615 7.738728
  580 1.829615 7.735105
  581 1.829615 7.731482
  582 1.829615 7.727859
  583 1.829615 7.724236
  584 1.829615 7.720613
  585 1.829615 7.716990
  586 1.829615 7.713367
  587 1.829615 7.709744
  588 1.829615 7.706121
  589 1.829615 7.702498
  590 1.829615 7.698875
  591 1.829615 7.695252
  592 1.829615 7.691629
  593 1.829615 7.688006
  594 1.829615 7.684383
  595 1.829615 7.680760
  596 1.829615 7.677137
  597 1.829615 7.673514
  598 1.833238 7.669891
  599 1.836861 7.666268
  600 1.840484 7.662645
  601 1.844107 7.659022
  602 1.847730 7.655399
  603 1.851353 7.651776
  604 1.851353 7.648153
  605 1.854976 7.644530
  606 1.854976 7.640907
  607 1.858599 7.637284
  608 1.858599 7.633661
  609 1.862222 7.630038
  610 1.862222 7.626415
  611 1.865845 7.622792
  612 1.865845 7.619169
  613 1.869468 7.615546
  614 1.869468 7.611923
  615 1.873091 7.608300
  616 1.873091 7.604677
  617 1.873091 7.601054
  618 1.873091 7.597431
  619 1.873091 7.593808
  620 1.873091 7.590185
  621 1.873091 7.586562
  622 1.873091 7.582939
  623 1.873091 7.579316
  624 1.873091 7.575693
  625 1.873091 7.572070
  626 1.873091 7.568447
  627 1.873091 7.564824
  628 1.873091 7.561201
  629 1.873091 7.557578
  630 1.873091 7.553955
  631 1.873091 7.550332
  632 1.873091 7.546709
  633 1.873091 7.543086
  634 1.873091 7.539463
  635 1.873091 7.535840
  636 1.873091 7.532217
  637 1.873091 7.528594
  638 1.869468 7.524971
  639 1.869468 7.521348
  640 1.865845 7.517725
  641 1.865845 7.514102
  642 1.869468 7.510479
  643 1.869468 7.506856
  644 1.869468 7.503233
  645 1.869468 7.499610
  646 1.869468 7.495987
  647 1.873091 7.492364
  648 1.873091 7.488741
  649 1.873091 7.485118
  650 1.873091 7.481495
  651 1.876714 7.477872
  652 1.876714 7.474249
  653 1.876714 7.470626
  654 1.876714 7.467003
  655 1.876714 7.463380
  656 1.876714 7.459757
  657 1.876714 7.456134
  658 1.876714 7.452511
  659 1.880337 7.448888
  660 1.880337 7.445265
  661 1.880337 7.441642
  662 1.880337 7.438019
  663 1.880337 7.434396
  664 1.880337 7.430773
  665 1.883960 7.427150
  666 1.883960 7.423527
  667 1.887583 7.419904
  668 1.887583 7.416281
  669 1.891206 7.412658
  670 1.891206 7.409035
  671 1.894829 7.405412
  672 1.894829 7.401789
  673 1.898452 7.398166
  674 1.898452 7.394543
  675 1.898452 7.390920
  676 1.898452 7.387297
  677 1.898452 7.383674
  678 1.898452 7.380051
  679 1.898452 7.376428
  680 1.898452 7.372805
  681 1.898452 7.369182
  682 1.898452 7.365559
  683 1.898452 7.361936
  684 1.898452 7.358313
  685 1.898452 7.354690
  686 1.898452 7.351067
  687 1.898452 7.347444
  688 1.898452 7.343821
  689 1.898452 7.340198
  690 1.898452 7.336575
  691 1.898452 7.332952
  692 1.898452 7.329329
  693 1.898452 7.325706
  694 1.898452 7.322083
  695 1.898452 7.318460
  696 1.898452 7.314837
  697 1.898452 7.311214
  698 1.898452 7.307591
  699 1.894829 7.303968
  700 1.894829 7.300345
  701 1.891206 7.296722
  702 1.891206 7.293099
  703 1.891206 7.289476
  704 1.891206 7.285853
  705 1.894829 7.282230
  706 1.894829 7.278607
  707 1.898452 7.274984
  708 1.898452 7.271361
  709 1.902075 7.267738
  710 1.905698 7.264115
  711 1.905698 7.260492
  712 1.909321 7.256869
  713 1.909321 7.253246
  714 1.912944 7.249623
  715 1.912944 7.246000
  716 1.916567 7.242377
  717 1.916567 7.238754
  718 1.920190 7.235131
  719 1.920190 7.231508
  720 1.923813 7.227885
  721 1.923813 7.224262
  722 1.927436 7.220639
  723 1.927436 7.217016
  724 1.931059 7.213393
  725 1.931059 7.209770
  726 1.931059 7.206147
  727 1.931059 7.202524
  728 1.931059 7.198901
  729 1.931059 7.195278
  730 1.931059 7.191655
  731 1.931059 7.188032
  732 1.931059 7.184409
  733 1.931059 7.180786
  734 1.931059 7.177163
  735 1.931059 7.173540
  736 1.931059 7.169917
  737 1.931059 7.166294
  738 1.931059 7.162671
  739 1.931059 7.159048
  740 1.931059 7.155425
  741 1.931059 7.151802
  742 1.931059 7.148179
  743 1.931059 7.144556
  744 1.931059 7.140933
  745 1.931059 7.137310
  746 1.931059 7.133687
  747 1.931059 7.130064
  748 1.927436 7.126441
  749 1.927436 7.122818
  750 1.923813 7.119195
  751 1.923813 7.115572
  752 1.920190 7.111949
  753 1.920190 7.108326
  754 1.916567 7.104703
  755 1.916567 7.101080
  756 1.912944 7.097457
  757 1.912944 7.093834
  758 1.909321 7.090211
  759 1.909321 7.086588
  760 1.909321 7.082965
  761 1.909321 7.079342
  762 1.905698 7.075719
  763 1.905698 7.072096
  764 1.905698 7.068473
  765 1.905698 7.064850
  766 1.905698 7.061227
  767 1.905698 7.057604
  768 1.905698 7.053981
  769 1.905698 7.050358
  770 1.905698 7.046735
  771 1.909321 7.043112
  772 1.909321 7.039489
  773 1.912944 7.035866
  774 1.912944 7.032243
  775 1.916567 7.028620
  776 1.916567 7.024997
  777 1.920190 7.021374
  778 1.920190 7.017751
  779 1.923813 7.014128
  780 1.923813 7.010505
  781 1.927436 7.006882
  782 1.927436 7.003259
  783 1.931059 6.999636
  784 1.931059 6.996013
  785 1.934682 6.992390
  786 1.934682 6.988767
  787 1.934682 6.985144
  788 1.934682 6.981521
  789 1.934682 6.977898
  790 1.934682 6.974275
  791 1.934682 6.970652
  792 1.934682 6.967029
  793 1.934682 6.963406
  794 1.934682 6.959783
  795 1.934682 6.956160
  796 1.934682 6.952537
  797 1.934682 6.948914
  798 1.934682 6.945291
  799 1.934682 6.941668
  800 1.934682 6.938045
  801 1.934682 6.934422
  802 1.934682 6.930799
  803 1.934682 6.927176
  804 1.934682 6.923553
  805 1.934682 6.919930
  806 1.934682 6.916307
  807 1.934682 6.912684
  808 1.931059 6.909061
  809 1.931059 6.905438
  810 1.927436 6.901815
  811 1.927436 6.898192
  812 1.923813 6.894569
  813 1.923813 6.890946
  814 1.920190 6.887323
  815 1.920190 6.883700
  816 1.916567 6.880077
  817 1.916567 6.876454
  818 1.912944 6.872831
  819 1.912944 6.869208
  820 1.909321 6.865585
  821 1.905698 6.865585
  822 1.905698 6.861962
  823 1.902075 6.858339
  824 1.902075 6.854716
  825 1.902075 6.851093
  826 1.902075 6.847470
  827 1.902075 6.843847
  828 1.902075 6.840224
  829 1.902075 6.836601
  830 1.902075 6.832978
  831 1.902075 6.829355
  832 1.905698 6.825732
  833 1.905698 6.822109
  834 1.909321 6.818486
  835 1.912944 6.814863
  836 1.916567 6.814863
  837 1.920190 6.811240
  838 1.923813 6.811240
  839 1.927436 6.807617
  840 1.931059 6.803994
  841 1.931059 6.800371
  842 1.934682 6.796748
  843 1.934682 6.793125
  844 1.938305 6.789502
  845 1.938305 6.785879
  846 1.941928 6.782256
  847 1.941928 6.778633
  848 1.945551 6.775010
  849 1.945551 6.771387
  850 1.949174 6.767764
  851 1.949174 6.764141
  852 1.952797 6.760518
  853 1.952797 6.756895
  854 1.952797 6.753272
  855 1.952797 6.749649
  856 1.952797 6.746026
  857 1.952797 6.742403
  858 1.952797 6.738780
  859 1.952797 6.735157
  860 1.952797 6.731534
  861 1.952797 6.727911
  862 1.952797 6.724288
  863 1.952797 6.720665
  864 1.952797 6.717042
  865 1.952797 6.713419
  866 1.952797 6.709796
  867 1.952797 6.706173
  868 1.952797 6.702550
  869 1.952797 6.698927
  870 1.952797 6.695304
  871 1.956420 6.691681
  872 1.956420 6.688058
  873 1.956420 6.684435
  874 1.956420 6.680812
  875 1.960043 6.677189
  876 1.960043 6.673566
  877 1.963666 6.669943
  878 1.963666 6.666320
  879 1.967289 6.662697
  880 1.967289 6.659074
  881 1.967289 6.655451
  882 1.967289 6.651828
  883 1.967289 6.648205
  884 1.967289 6.644582
  885 1.967289 6.640959
  886 1.967289 6.637336
  887 1.967289 6.633713
  888 1.967289 6.630090
  889 1.967289 6.626467
  890 1.967289 6.622844
  891 1.967289 6.619221
  892 1.967289 6.615598
  893 1.967289 6.611975
  894 1.967289 6.608352
  895 1.967289 6.604729
  896 1.967289 6.601106
  897 1.967289 6.597483
  898 1.967289 6.593860
  899 1.967289 6.590237
  900 1.967289 6.586614
  901 1.967289 6.582991
  902 1.963666 6.579368
  903 1.963666 6.575745
  904 1.960043 6.572122
  905 1.960043 6.568499
  906 1.956420 6.564876
  907 1.956420 6.561253
  908 1.952797 6.557630
  909 1.952797 6.554007
  910 1.952797 6.550384
  911 1.952797 6.546761
  912 1.952797 6.543138
  913 1.952797 6.539515
  914 1.952797 6.535892
  915 1.952797 6.532269
  916 1.952797 6.528646
  917 1.956420 6.525023
  918 1.956420 6.521400
  919 1.956420 6.517777
  920 1.956420 6.514154
  921 1.956420 6.510531
  922 1.960043 6.506908
  923 1.960043 6.503285
  924 1.963666 6.499662
  925 1.963666 6.496039
  926 1.967289 6.492416
  927 1.970912 6.488793
  928 1.974535 6.485170
  929 1.978158 6.481547
  930 1.981781 6.481547
  931 1.985404 6.477924
  932 1.989027 6.477924
  933 1.992650 6.474301
  934 1.996273 6.474301
  935 1.999896 6.470678
  936 2.003519 6.470678
  937 2.007142 6.467055
  938 2.010765 6.467055
  939 2.014388 6.463432
  940 2.018011 6.463432
  941 2.021634 6.459809
  942 2.025257 6.456186
  943 2.025257 6.452563
  944 2.028880 6.448940
  945 2.028880 6.445317
  946 2.032503 6.441694
  947 2.032503 6.438071
  948 2.036126 6.434448
  949 2.036126 6.430825
  950 2.039749 6.427202
  951 2.039749 6.423579
  952 2.043372 6.419956
  953 2.043372 6.416333
  954 2.046995 6.412710
  955 2.046995 6.409087
  956 2.046995 6.405464
  957 2.046995 6.401841
  958 2.046995 6.398218
  959 2.046995 6.394595
  960 2.046995 6.390972
  961 2.046995 6.387349
  962 2.046995 6.383726
  963 2.046995 6.380103
  964 2.046995 6.376480
  965 2.046995 6.372857
  966 2.046995 6.369234
  967 2.046995 6.365611
  968 2.046995 6.361988
  969 2.046995 6.358365
  970 2.050618 6.354742
  971 2.050618 6.351119
  972 2.054241 6.347496
  973 2.054241 6.343873
  974 2.057864 6.340250
  975 2.057864 6.336627
  976 2.061487 6.333004
  977 2.061487 6.329381
  978 2.065110 6.325758
  979 2.065110 6.322135
  980 2.068733 6.318512
  981 2.068733 6.314889
  982 2.068733 6.311266
  983 2.068733 6.307643
  984 2.068733 6.304020
  985 2.068733 6.300397
  986 2.068733 6.296774
  987 2.068733 6.293151
  988 2.068733 6.289528
  989 2.068733 6.285905
  990 2.068733 6.282282
  991 2.068733 6.278659
  992 2.072356 6.275036
  993 2.072356 6.271413
  994 2.075979 6.267790
  995 2.075979 6.264167
  996 2.079602 6.260544
  997 2.079602 6.256921
  998 2.079602 6.253298
  999 2.079602 6.249675
 1000 2.079602 6.246052
 1001 2.079602 6.242429
 1002 2.079602 6.238806
 1003 2.079602 6.235183
 1004 2.079602 6.231560
 1005 2.079602 6.227937
 1006 2.079602 6.224314
 1007 2.079602 6.220691
 1008 2.079602 6.217068
 1009 2.079602 6.213445
 1010 2.079602 6.209822
 1011 2.079602 6.206199
 1012 2.079602 6.202576
 1013 2.079602 6.198953
 1014 2.079602 6.195330
 1015 2.079602 6.191707
 1016 2.083225 6.188084
 1017 2.083225 6.184461
 1018 2.086848 6.180838
 1019 2.086848 6.177215
 1020 2.090471 6.173592
 1021 2.090471 6.169969
 1022 2.094094 6.166346
 1023 2.094094 6.162723
 1024 2.097717 6.159100
 1025 2.097717 6.155477
 1026 2.101340 6.151854
 1027 2.101340 6.148231
 1028 2.101340 6.144608
 1029 2.101340 6.140985
 1030 2.101340 6.137362
 1031 2.101340 6.133739
 1032 2.101340 6.130116
 1033 2.101340 6.126493
 1034 2.101340 6.122870
 1035 2.101340 6.119247
 1036 2.101340 6.115624
 1037 2.101340 6.112001
 1038 2.101340 6.108378
 1039 2.101340 6.104755
 1040 2.101340 6.101132
 1041 2.101340 6.097509
 1042 2.101340 6.093886
 1043 2.101340 6.090263
 1044 2.101340 6.086640
 1045 2.101340 6.083017
 1046 2.101340 6.079394
 1047 2.101340 6.075771
 1048 2.101340 6.072148
 1049 2.101340 6.068525
 1050 2.097717 6.064902
 1051 2.097717 6.061279
 1052 2.097717 6.057656
 1053 2.097717 6.054033
 1054 2.097717 6.050410
 1055 2.097717 6.046787
 1056 2.097717 6.043164
 1057 2.097717 6.039541
 1058 2.101340 6.035918
 1059 2.104963 6.032295
 1060 2.108586 6.028672
 1061 2.112209 6.025049
 1062 2.112209 6.021426
 1063 2.115832 6.017803
 1064 2.119455 6.014180
 1065 2.119455 6.010557
 1066 2.123078 6.006934
 1067 2.123078 6.003311
 1068 2.126701 5.999688
 1069 2.126701 5.996065
 1070 2.130324 5.992442
 1071 2.130324 5.988819
 1072 2.133947 5.985196
 1073 2.133947 5.981573
 1074 2.137570 5.977950
 1075 2.137570 5.974327
 1076 2.141193 5.970704
 1077 2.141193 5.967081
 1078 2.141193 5.963458
 1079 2.144816 5.959835
 1080 2.144816 5.956212
 1081 2.144816 5.952589
 1082 2.148439 5.948966
 1083 2.152062 5.945343
 1084 2.155685 5.941720
 1085 2.159308 5.938097
 1086 2.162931 5.934474
 1087 2.166554 5.930851
 1088 2.170177 5.927228
 1089 2.173800 5.927228
 1090 2.177423 5.923605
 1091 2.181046 5.919982
 1092 2.184669 5.919982
 1093 2.188292 5.916359
 1094 2.191915 5.912736
 1095 2.195538 5.909113
 1096 2.199161 5.905490
 1097 2.202784 5.905490
 1098 2.206407 5.901867
 1099 2.210030 5.901867
 1100 2.213653 5.898244
 1101 2.217276 5.894621
 1102 2.220899 5.890998
 1103 2.224522 5.887375
 1104 2.228145 5.883752
 1105 2.231768 5.880129
 1106 2.231768 5.876506
 1107 2.235391 5.872883
 1108 2.235391 5.869260
 1109 2.239014 5.865637
 1110 2.239014 5.862014
 1111 2.242637 5.858391
 1112 2.242637 5.854768
 1113 2.246260 5.851145
 1114 2.249883 5.847522
 1115 2.249883 5.843899
 1116 2.253506 5.840276
 1117 2.253506 5.836653
 1118 2.257129 5.833030
 1119 2.257129 5.829407
 1120 2.260752 5.825784
 1121 2.260752 5.822161
 1122 2.264375 5.818538
 1123 2.264375 5.814915
 1124 2.267998 5.811292
 1125 2.267998 5.807669
 1126 2.271621 5.804046
 1127 2.271621 5.800423
 1128 2.271621 5.796800
 1129 2.271621 5.793177
 1130 2.271621 5.789554
 1131 2.271621 5.785931
 1132 2.271621 5.782308
 1133 2.271621 5.778685
 1134 2.271621 5.775062
 1135 2.271621 5.771439
 1136 2.271621 5.767816
 1137 2.271621 5.764193
 1138 2.271621 5.760570
 1139 2.271621 5.756947
 1140 2.271621 5.753324
 1141 2.271621 5.749701
 1142 2.275244 5.746078
 1143 2.275244 5.742455
 1144 2.275244 5.738832
 1145 2.275244 5.735209
 1146 2.275244 5.731586
 1147 2.275244 5.727963
 1148 2.275244 5.724340
 1149 2.275244 5.720717
 1150 2.275244 5.717094
 1151 2.275244 5.713471
 1152 2.275244 5.709848
 1153 2.275244 5.706225
 1154 2.275244 5.702602
 1155 2.275244 5.698979
 1156 2.275244 5.695356
 1157 2.275244 5.691733
 1158 2.278867 5.688110
 1159 2.278867 5.684487
 1160 2.282490 5.680864
 1161 2.282490 5.677241
 1162 2.282490 5.673618
 1163 2.282490 5.669995
 1164 2.282490 5.666372
 1165 2.282490 5.662749
 1166 2.282490 5.659126
 1167 2.282490 5.655503
 1168 2.282490 5.651880
 1169 2.282490 5.648257
 1170 2.282490 5.644634
 1171 2.282490 5.641011
 1172 2.282490 5.637388
 1173 2.282490 5.633765
 1174 2.282490 5.630142
 1175 2.282490 5.626519
 1176 2.282490 5.622896
 1177 2.286113 5.619273
 1178 2.286113 5.615650
 1179 2.286113 5.612027
 1180 2.286113 5.608404
 1181 2.289736 5.604781
 1182 2.289736 5.601158
 1183 2.289736 5.597535
 1184 2.293359 5.593912
 1185 2.293359 5.590289
 1186 2.293359 5.586666
 1187 2.293359 5.583043
 1188 2.293359 5.579420
 1189 2.293359 5.575797
 1190 2.293359 5.572174
 1191 2.293359 5.568551
 1192 2.293359 5.564928
 1193 2.293359 5.561305
 1194 2.293359 5.557682
 1195 2.293359 5.554059
 1196 2.293359 5.550436
 1197 2.296982 5.546813
 1198 2.296982 5.543190
 1199 2.296982 5.539567
 1200 2.296982 5.535944
 1201 2.296982 5.532321
 1202 2.296982 5.528698
 1203 2.296982 5.525075
 1204 2.296982 5.521452
 1205 2.296982 5.517829
 1206 2.296982 5.514206
 1207 2.296982 5.510583
 1208 2.296982 5.506960
 1209 2.296982 5.503337
 1210 2.296982 5.499714
 1211 2.296982 5.496091
 1212 2.296982 5.492468
 1213 2.296982 5.488845
 1214 2.296982 5.485222
 1215 2.296982 5.481599
 1216 2.300605 5.477976
 1217 2.300605 5.474353
 1218 2.300605 5.470730
 1219 2.304228 5.467107
 1220 2.304228 5.463484
 1221 2.307851 5.459861
 1222 2.307851 5.456238
 1223 2.311474 5.452615
 1224 2.315097 5.448992
 1225 2.318720 5.445369
 1226 2.322343 5.441746
 1227 2.325966 5.438123
 1228 2.329589 5.434500
 1229 2.333212 5.430877
 1230 2.333212 5.427254
 1231 2.336835 5.423631
 1232 2.336835 5.420008
 1233 2.340458 5.416385
 1234 2.340458 5.412762
 1235 2.344081 5.409139
 1236 2.344081 5.405516
 1237 2.347704 5.401893
 1238 2.347704 5.398270
 1239 2.351327 5.394647
 1240 2.351327 5.391024
 1241 2.354950 5.387401
 1242 2.354950 5.383778
 1243 2.358573 5.380155
 1244 2.358573 5.376532
 1245 2.362196 5.372909
 1246 2.362196 5.369286
 1247 2.365819 5.365663
 1248 2.365819 5.362040
 1249 2.365819 5.358417
 1250 2.365819 5.354794
 1251 2.365819 5.351171
 1252 2.365819 5.347548
 1253 2.369442 5.343925
 1254 2.369442 5.340302
 1255 2.369442 5.336679
 1256 2.373065 5.333056
 1257 2.373065 5.329433
 1258 2.376688 5.325810
 1259 2.376688 5.322187
 1260 2.376688 5.318564
 1261 2.380311 5.314941
 1262 2.380311 5.311318
 1263 2.380311 5.307695
 1264 2.380311 5.304072
 1265 2.383934 5.300449
 1266 2.387557 5.296826
 1267 2.387557 5.293203
 1268 2.391180 5.289580
 1269 2.391180 5.285957
 1270 2.394803 5.282334
 1271 2.394803 5.278711
 1272 2.398426 5.275088
 1273 2.398426 5.271465
 1274 2.402049 5.267842
 1275 2.402049 5.264219
 1276 2.405672 5.260596
 1277 2.405672 5.256973
 1278 2.409295 5.253350
 1279 2.409295 5.249727
 1280 2.409295 5.246104
 1281 2.409295 5.242481
 1282 2.409295 5.238858
 1283 2.409295 5.235235
 1284 2.409295 5.231612
 1285 2.409295 5.227989
 1286 2.409295 5.224366
 1287 2.409295 5.220743
 1288 2.409295 5.217120
 1289 2.409295 5.213497
 1290 2.409295 5.209874
 1291 2.409295 5.206251
 1292 2.409295 5.202628
 1293 2.409295 5.199005
 1294 2.409295 5.195382
 1295 2.409295 5.191759
 1296 2.412918 5.188136
 1297 2.412918 5.184513
 1298 2.416541 5.180890
 1299 2.416541 5.177267
 1300 2.420164 5.173644
 1301 2.420164 5.170021
 1302 2.423787 5.166398
 1303 2.423787 5.162775
 1304 2.427410 5.159152
 1305 2.427410 5.155529
 1306 2.431033 5.151906
 1307 2.431033 5.148283
 1308 2.434656 5.144660
 1309 2.434656 5.141037
 1310 2.438279 5.137414
 1311 2.438279 5.133791
 1312 2.438279 5.130168
 1313 2.438279 5.126545
 1314 2.441902 5.122922
 1315 2.441902 5.119299
 1316 2.445525 5.115676
 1317 2.445525 5.112053
 1318 2.449148 5.108430
 1319 2.452771 5.104807
 1320 2.456394 5.101184
 1321 2.460017 5.101184
 1322 2.463640 5.097561
 1323 2.467263 5.093938
 1324 2.470886 5.090315
 1325 2.470886 5.086692
 1326 2.474509 5.083069
 1327 2.474509 5.079446
 1328 2.478132 5.075823
 1329 2.478132 5.072200
 1330 2.481755 5.068577
 1331 2.481755 5.064954
 1332 2.485378 5.061331
 1333 2.485378 5.057708
 1334 2.489001 5.054085
 1335 2.489001 5.050462
 1336 2.492624 5.046839
 1337 2.492624 5.043216
 1338 2.492624 5.039593
 1339 2.492624 5.035970
 1340 2.492624 5.032347
 1341 2.492624 5.028724
 1342 2.492624 5.025101
 1343 2.492624 5.021478
 1344 2.492624 5.017855
 1345 2.492624 5.014232
 1346 2.492624 5.010609
 1347 2.492624 5.006986
 1348 2.492624 5.003363
 1349 2.496247 4.999740
 1350 2.496247 4.996117
 1351 2.496247 4.992494
 1352 2.496247 4.988871
 1353 2.499870 4.985248
 1354 2.499870 4.981625
 1355 2.499870 4.978002
 1356 2.503493 4.974379
 1357 2.503493 4.970756
 1358 2.507116 4.967133
 1359 2.510739 4.963510
 1360 2.514362 4.959887
 1361 2.517985 4.956264
 1362 2.521608 4.952641
 1363 2.525231 4.949018
 1364 2.528854 4.945395
 1365 2.532477 4.941772
 1366 2.532477 4.938149
 1367 2.536100 4.934526
 1368 2.536100 4.930903
 1369 2.539723 4.927280
 1370 2.539723 4.923657
 1371 2.543346 4.920034
 1372 2.543346 4.916411
 1373 2.546969 4.912788
 1374 2.546969 4.909165
 1375 2.550592 4.905542
 1376 2.554215 4.901919
 1377 2.557838 4.898296
 1378 2.557838 4.894673
 1379 2.561461 4.891050
 1380 2.561461 4.887427
 1381 2.565084 4.883804
 1382 2.565084 4.880181
 1383 2.568707 4.876558
 1384 2.568707 4.872935
 1385 2.572330 4.869312
 1386 2.572330 4.865689
 1387 2.575953 4.862066
 1388 2.575953 4.858443
 1389 2.579576 4.854820
 1390 2.579576 4.851197
 1391 2.579576 4.847574
 1392 2.579576 4.843951
 1393 2.579576 4.840328
 1394 2.579576 4.836705
 1395 2.579576 4.833082
 1396 2.579576 4.829459
 1397 2.579576 4.825836
 1398 2.579576 4.822213
 1399 2.579576 4.818590
 1400 2.579576 4.814967
 1401 2.579576 4.811344
 1402 2.579576 4.807721
 1403 2.579576 4.804098
 1404 2.579576 4.800475
 1405 2.579576 4.796852
 1406 2.579576 4.793229
 1407 2.579576 4.789606
 1408 2.579576 4.785983
 1409 2.579576 4.782360
 1410 2.579576 4.778737
 1411 2.579576 4.775114
 1412 2.579576 4.771491
 1413 2.579576 4.767868
 1414 2.579576 4.764245
 1415 2.579576 4.760622
 1416 2.579576 4.756999
 1417 2.583199 4.753376
 1418 2.586822 4.749753
 1419 2.590445 4.746130
 1420 2.594068 4.742507
 1421 2.597691 4.738884
 1422 2.601314 4.738884
 1423 2.604937 4.738884
 1424 2.608560 4.735261
 1425 2.612183 4.735261
 1426 2.615806 4.731638
 1427 2.619429 4.731638
 1428 2.623052 4.728015
 1429 2.626675 4.728015
 1430 2.630298 4.724392
 1431 2.633921 4.724392
 1432 2.637544 4.720769
 1433 2.641167 4.720769
 1434 2.644790 4.717146
 1435 2.648413 4.717146
 1436 2.652036 4.713523
 1437 2.652036 4.709900
 1438 2.655659 4.706277
 1439 2.655659 4.702654
 1440 2.659282 4.699031
 1441 2.659282 4.695408
 1442 2.662905 4.691785
 1443 2.662905 4.688162
 1444 2.666528 4.684539
 1445 2.666528 4.680916
 1446 2.670151 4.677293
 1447 2.670151 4.673670
 1448 2.673774 4.670047
 1449 2.673774 4.666424
 1450 2.673774 4.662801
 1451 2.673774 4.659178
 1452 2.673774 4.655555
 1453 2.673774 4.651932
 1454 2.673774 4.648309
 1455 2.673774 4.644686
 1456 2.673774 4.641063
 1457 2.673774 4.637440
 1458 2.673774 4.633817
 1459 2.673774 4.630194
 1460 2.673774 4.626571
 1461 2.673774 4.622948
 1462 2.673774 4.619325
 1463 2.673774 4.615702
 1464 2.673774 4.612079
 1465 2.673774 4.608456
 1466 2.673774 4.604833
 1467 2.673774 4.601210
 1468 2.673774 4.597587
 1469 2.673774 4.593964
 1470 2.673774 4.590341
 1471 2.673774 4.586718
 1472 2.673774 4.583095
 1473 2.673774 4.579472
 1474 2.673774 4.575849
 1475 2.673774 4.572226
 1476 2.677397 4.568603
 1477 2.677397 4.564980
 1478 2.681020 4.561357
 1479 2.684643 4.557734
 1480 2.688266 4.554111
 1481 2.691889 4.550488
 1482 2.695512 4.546865
 1483 2.699135 4.543242
 1484 2.702758 4.539619
 1485 2.706381 4.535996
 1486 2.710004 4.532373
 1487 2.713627 4.528750
 1488 2.717250 4.525127
 1489 2.720873 4.521504
 1490 2.720873 4.517881
 1491 2.724496 4.514258
 1492 2.724496 4.510635
 1493 2.728119 4.507012
 1494 2.728119 4.503389
 1495 2.731742 4.499766
 1496 2.731742 4.496143
 1497 2.735365 4.492520
 1498 2.735365 4.488897
 1499 2.738988 4.485274
 1500 2.738988 4.481651
 1501 2.742611 4.478028
 1502 2.742611 4.474405
 1503 2.746234 4.470782
 1504 2.749857 4.467159
 1505 2.753480 4.467159
 1506 2.757103 4.463536
 1507 2.760726 4.463536
 1508 2.764349 4.463536
 1509 2.767972 4.463536
 1510 2.771595 4.463536
 1511 2.775218 4.459913
 1512 2.778841 4.459913
 1513 2.782464 4.456290
 1514 2.786087 4.456290
 1515 2.789710 4.452667
 1516 2.793333 4.452667
 1517 2.796956 4.449044
 1518 2.800579 4.449044
 1519 2.804202 4.445421
 1520 2.807825 4.445421
 1521 2.811448 4.441798
 1522 2.815071 4.441798
 1523 2.818694 4.438175
 1524 2.822317 4.434552
 1525 2.825940 4.430929
 1526 2.825940 4.427306
 1527 2.829563 4.423683
 1528 2.833186 4.420060
 1529 2.833186 4.416437
 1530 2.836809 4.412814
 1531 2.840432 4.409191
 1532 2.844055 4.405568
 1533 2.847678 4.401945
 1534 2.851301 4.398322
 1535 2.854924 4.394699
 1536 2.858547 4.391076
 1537 2.862170 4.387453
 1538 2.862170 4.383830
 1539 2.865793 4.380207
 1540 2.865793 4.376584
 1541 2.869416 4.372961
 1542 2.869416 4.369338
 1543 2.873039 4.365715
 1544 2.873039 4.362092
 1545 2.876662 4.358469
 1546 2.876662 4.354846
 1547 2.880285 4.351223
 1548 2.880285 4.347600
 1549 2.883908 4.343977
 1550 2.883908 4.340354
 1551 2.883908 4.336731
 1552 2.883908 4.333108
 1553 2.883908 4.329485
 1554 2.883908 4.325862
 1555 2.883908 4.322239
 1556 2.883908 4.318616
 1557 2.883908 4.314993
 1558 2.883908 4.311370
 1559 2.883908 4.307747
 1560 2.883908 4.304124
 1561 2.883908 4.300501
 1562 2.887531 4.296878
 1563 2.887531 4.293255
 1564 2.891154 4.289632
 1565 2.894777 4.286009
 1566 2.898400 4.282386
 1567 2.902023 4.278763
 1568 2.905646 4.275140
 1569 2.909269 4.271517
 1570 2.912892 4.271517
 1571 2.916515 4.271517
 1572 2.920138 4.271517
 1573 2.923761 4.271517
 1574 2.927384 4.271517
 1575 2.931007 4.271517
 1576 2.934630 4.271517
 1577 2.938253 4.271517
 1578 2.941876 4.267894
 1579 2.945499 4.267894
 1580 2.949122 4.264271
 1581 2.952745 4.264271
 1582 2.956368 4.260648
 1583 2.959991 4.260648
 1584 2.963614 4.257025
 1585 2.967237 4.257025
 1586 2.970860 4.253402
 1587 2.974483 4.253402
 1588 2.978106 4.249779
 1589 2.981729 4.249779
 1590 2.985352 4.246156
 1591 2.988975 4.242533
 1592 2.992598 4.238910
 1593 2.996221 4.235287
 1594 2.996221 4.231664
 1595 2.999844 4.228041
 1596 3.003467 4.224418
 1597 3.003467 4.220795
 1598 3.007090 4.217172
 1599 3.007090 4.213549
 1600 3.010713 4.209926
 1601 3.014336 4.206303
 1602 3.017959 4.202680
 1603 3.021582 4.199057
 1604 3.025205 4.195434
 1605 3.028828 4.191811
 1606 3.032451 4.191811
 1607 3.036074 4.188188
 1608 3.039697 4.188188
 1609 3.043320 4.184565
 1610 3.046943 4.184565
 1611 3.050566 4.180942
 1612 3.054189 4.180942
 1613 3.057812 4.177319
 1614 3.061435 4.173696
 1615 3.065058 4.170073
 1616 3.068681 4.166450
 1617 3.072304 4.162827
 1618 3.075927 4.159204
 1619 3.079550 4.155581
 1620 3.079550 4.151958
 1621 3.083173 4.148335
 1622 3.086796 4.144712
 1623 3.086796 4.141089
 1624 3.090419 4.137466
 1625 3.090419 4.133843
 1626 3.094042 4.130220
 1627 3.094042 4.126597
 1628 3.097665 4.122974
 1629 3.101288 4.119351
 1630 3.104911 4.119351
 1631 3.108534 4.115728
 1632 3.112157 4.115728
 1633 3.115780 4.112105
 1634 3.119403 4.112105
 1635 3.123026 4.108482
 1636 3.126649 4.108482
 1637 3.130272 4.104859
 1638 3.133895 4.104859
 1639 3.137518 4.101236
 1640 3.141141 4.097613
 1641 3.144764 4.093990
 1642 3.148387 4.090367
 1643 3.152010 4.086744
 1644 3.155633 4.083121
 1645 3.155633 4.079498
 1646 3.159256 4.075875
 1647 3.159256 4.072252
 1648 3.162879 4.068629
 1649 3.162879 4.065006
 1650 3.166502 4.061383
 1651 3.166502 4.057760
 1652 3.170125 4.057760
 1653 3.173748 4.054137
 1654 3.177371 4.054137
 1655 3.180994 4.050514
 1656 3.184617 4.050514
 1657 3.188240 4.046891
 1658 3.191863 4.046891
 1659 3.195486 4.043268
 1660 3.199109 4.043268
 1661 3.202732 4.039645
 1662 3.206355 4.036022
 1663 3.209978 4.032399
 1664 3.209978 4.028776
 1665 3.213601 4.025153
 1666 3.213601 4.021530
 1667 3.217224 4.017907
 1668 3.217224 4.014284
 1669 3.220847 4.010661
 1670 3.220847 4.007038
 1671 3.224470 4.003415
 1672 3.224470 3.999792
 1673 3.228093 3.996169
 1674 3.228093 3.992546
 1675 3.231716 3.988923
 1676 3.231716 3.985300
 1677 3.231716 3.981677
 1678 3.231716 3.978054
 1679 3.231716 3.974431
 1680 3.231716 3.970808
 1681 3.231716 3.967185
 1682 3.231716 3.963562
 1683 3.231716 3.959939
 1684 3.231716 3.956316
 1685 3.231716 3.952693
 1686 3.231716 3.949070
 1687 3.235339 3.945447
 1688 3.235339 3.941824
 1689 3.238962 3.938201
 1690 3.238962 3.934578
 1691 3.242585 3.930955
 1692 3.242585 3.927332
 1693 3.246208 3.923709
 1694 3.246208 3.920086
 1695 3.249831 3.916463
 1696 3.249831 3.912840
 1697 3.253454 3.909217
 1698 3.253454 3.905594
 1699 3.257077 3.901971
 1700 3.260700 3.898348
 1701 3.264323 3.898348
 1702 3.267946 3.894725
 1703 3.271569 3.894725
 1704 3.275192 3.891102
 1705 3.278815 3.887479
 1706 3.282438 3.883856
 1707 3.286061 3.880233
 1708 3.289684 3.876610
 1709 3.293307 3.872987
 1710 3.293307 3.869364
 1711 3.296930 3.865741
 1712 3.296930 3.862118
 1713 3.300553 3.858495
 1714 3.300553 3.854872
 1715 3.304176 3.851249
 1716 3.307799 3.847626
 1717 3.311422 3.844003
 1718 3.315045 3.840380
 1719 3.318668 3.836757
 1720 3.322291 3.833134
 1721 3.325914 3.833134
 1722 3.329537 3.829511
 1723 3.333160 3.829511
 1724 3.336783 3.825888
 1725 3.340406 3.822265
 1726 3.344029 3.818642
 1727 3.347652 3.815019
 1728 3.351275 3.811396
 1729 3.354898 3.807773
 1730 3.354898 3.804150
 1731 3.358521 3.800527
 1732 3.358521 3.796904
 1733 3.362144 3.793281
 1734 3.362144 3.789658
 1735 3.365767 3.786035
 1736 3.365767 3.782412
 1737 3.369390 3.778789
 1738 3.369390 3.775166
 1739 3.373013 3.771543
 1740 3.376636 3.767920
 1741 3.380259 3.764297
 1742 3.383882 3.760674
 1743 3.387505 3.757051
 1744 3.391128 3.753428
 1745 3.394751 3.749805
 1746 3.394751 3.746182
 1747 3.398374 3.742559
 1748 3.398374 3.738936
 1749 3.401997 3.735313
 1750 3.401997 3.731690
 1751 3.405620 3.728067
 1752 3.405620 3.724444
 1753 3.409243 3.720821
 1754 3.409243 3.717198
 1755 3.412866 3.713575
 1756 3.412866 3.709952
 1757 3.416489 3.706329
 1758 3.416489 3.702706
 1759 3.420112 3.699083
 1760 3.423735 3.695460
 1761 3.427358 3.691837
 1762 3.427358 3.688214
 1763 3.430981 3.684591
 1764 3.430981 3.680968
 1765 3.434604 3.677345
 1766 3.434604 3.673722
 1767 3.438227 3.670099
 1768 3.441850 3.666476
 1769 3.445473 3.662853
 1770 3.449096 3.662853
 1771 3.452719 3.659230
 1772 3.456342 3.659230
 1773 3.459965 3.655607
 1774 3.463588 3.655607
 1775 3.467211 3.651984
 1776 3.470834 3.651984
 1777 3.474457 3.648361
 1778 3.478080 3.648361
 1779 3.481703 3.644738
 1780 3.485326 3.644738
 1781 3.488949 3.641115
 1782 3.492572 3.641115
 1783 3.496195 3.637492
 1784 3.499818 3.633869
 1785 3.503441 3.630246
 1786 3.503441 3.626623
 1787 3.507064 3.623000
 1788 3.507064 3.619377
 1789 3.510687 3.615754
 1790 3.510687 3.612131
 1791 3.514310 3.608508
 1792 3.514310 3.604885
 1793 3.517933 3.601262
 1794 3.517933 3.597639
 1795 3.521556 3.594016
 1796 3.521556 3.590393
 1797 3.525179 3.586770
 1798 3.528802 3.583147
 1799 3.532425 3.579524
 1800 3.536048 3.579524
 1801 3.539671 3.575901
 1802 3.543294 3.572278
 1803 3.546917 3.572278
 1804 3.550540 3.568655
 1805 3.554163 3.565032
 1806 3.557786 3.565032
 1807 3.561409 3.561409
 1808 3.565032 3.561409
 1809 3.568655 3.557786
 1810 3.572278 3.554163
 1811 3.575901 3.550540
 1812 3.579524 3.546917
 1813 3.583147 3.543294
 1814 3.586770 3.539671
 1815 3.586770 3.536048
 1816 3.590393 3.532425
 1817 3.594016 3.528802
 1818 3.594016 3.525179
 1819 3.597639 3.521556
 1820 3.601262 3.517933
 1821 3.604885 3.514310
 1822 3.608508 3.514310
 1823 3.612131 3.510687
 1824 3.615754 3.510687
 1825 3.619377 3.507064
 1826 3.623000 3.503441
 1827 3.626623 3.499818
 1828 3.630246 3.496195
 1829 3.633869 3.492572
 1830 3.637492 3.488949
 1831 3.641115 3.485326
 1832 3.644738 3.481703
 1833 3.648361 3.478080
 1834 3.651984 3.474457
 1835 3.655607 3.470834
 1836 3.659230 3.467211
 1837 3.662853 3.463588
 1838 3.666476 3.463588
 1839 3.670099 3.459965
 1840 3.673722 3.456342
 1841 3.677345 3.456342
 1842 3.680968 3.452719
 1843 3.684591 3.452719
 1844 3.688214 3.449096
 1845 3.691837 3.449096
 1846 3.695460 3.449096
 1847 3.699083 3.449096
 1848 3.702706 3.449096
 1849 3.706329 3.449096
 1850 3.709952 3.449096
 1851 3.713575 3.449096
 1852 3.717198 3.449096
 1853 3.720821 3.449096
 1854 3.724444 3.445473
 1855 3.728067 3.445473
 1856 3.731690 3.441850
 1857 3.735313 3.441850
 1858 3.738936 3.438227
 1859 3.742559 3.438227
 1860 3.746182 3.434604
 1861 3.749805 3.434604
 1862 3.753428 3.430981
 1863 3.757051 3.430981
 1864 3.760674 3.427358
 1865 3.764297 3.427358
 1866 3.767920 3.423735
 1867 3.767920 3.420112
 1868 3.771543 3.416489
 1869 3.771543 3.412866
 1870 3.775166 3.409243
 1871 3.775166 3.405620
 1872 3.778789 3.401997
 1873 3.778789 3.398374
 1874 3.782412 3.394751
 1875 3.782412 3.391128
 1876 3.786035 3.387505
 1877 3.786035 3.383882
 1878 3.789658 3.380259
 1879 3.789658 3.376636
 1880 3.789658 3.373013
 1881 3.789658 3.369390
 1882 3.789658 3.365767
 1883 3.789658 3.362144
 1884 3.789658 3.358521
 1885 3.789658 3.354898
 1886 3.789658 3.351275
 1887 3.789658 3.347652
 1888 3.793281 3.344029
 1889 3.796904 3.344029
 1890 3.800527 3.340406
 1891 3.804150 3.336783
 1892 3.807773 3.333160
 1893 3.811396 3.329537
 1894 3.815019 3.325914
 1895 3.815019 3.322291
 1896 3.818642 3.318668
 1897 3.818642 3.315045
 1898 3.822265 3.311422
 1899 3.822265 3.307799
 1900 3.825888 3.304176
 1901 3.825888 3.300553
 1902 3.829511 3.296930
 1903 3.829511 3.293307
 1904 3.833134 3.289684
 1905 3.833134 3.286061
 1906 3.836757 3.282438
 1907 3.836757 3.278815
 1908 3.840380 3.275192
 1909 3.840380 3.271569
 1910 3.844003 3.267946
 1911 3.844003 3.264323
 1912 3.847626 3.260700
 1913 3.851249 3.257077
 1914 3.854872 3.253454
 1915 3.858495 3.249831
 1916 3.862118 3.249831
 1917 3.865741 3.246208
 1918 3.869364 3.246208
 1919 3.872987 3.242585
 1920 3.876610 3.238962
 1921 3.880233 3.235339
 1922 3.883856 3.231716
 1923 3.887479 3.228093
 1924 3.891102 3.224470
 1925 3.894725 3.220847
 1926 3.898348 3.217224
 1927 3.898348 3.213601
 1928 3.901971 3.209978
 1929 3.901971 3.206355
 1930 3.905594 3.202732
 1931 3.905594 3.199109
 1932 3.909217 3.195486
 1933 3.909217 3.191863
 1934 3.912840 3.188240
 1935 3.916463 3.184617
 1936 3.920086 3.180994
 1937 3.923709 3.180994
 1938 3.927332 3.177371
 1939 3.930955 3.177371
 1940 3.934578 3.173748
 1941 3.938201 3.173748
 1942 3.941824 3.170125
 1943 3.945447 3.170125
 1944 3.949070 3.166502
 1945 3.952693 3.166502
 1946 3.956316 3.162879
 1947 3.959939 3.162879
 1948 3.963562 3.159256
 1949 3.967185 3.159256
 1950 3.970808 3.155633
 1951 3.974431 3.152010
 1952 3.978054 3.148387
 1953 3.981677 3.144764
 1954 3.985300 3.141141
 1955 3.988923 3.141141
 1956 3.992546 3.137518
 1957 3.996169 3.133895
 1958 3.999792 3.130272
 1959 3.999792 3.126649
 1960 4.003415 3.123026
 1961 4.003415 3.119403
 1962 4.007038 3.115780
 1963 4.007038 3.112157
 1964 4.010661 3.108534
 1965 4.010661 3.104911
 1966 4.014284 3.101288
 1967 4.014284 3.097665
 1968 4.017907 3.094042
 1969 4.017907 3.090419
 1970 4.021530 3.086796
 1971 4.021530 3.083173
 1972 4.021530 3.079550
 1973 4.021530 3.075927
 1974 4.021530 3.072304
 1975 4.021530 3.068681
 1976 4.021530 3.065058
 1977 4.021530 3.061435
 1978 4.021530 3.057812
 1979 4.021530 3.054189
 1980 4.021530 3.050566
 1981 4.021530 3.046943
 1982 4.021530 3.043320
 1983 4.021530 3.039697
 1984 4.025153 3.036074
 1985 4.028776 3.032451
 1986 4.032399 3.028828
 1987 4.036022 3.025205
 1988 4.039645 3.021582
 1989 4.043268 3.017959
 1990 4.046891 3.014336
 1991 4.050514 3.010713
 1992 4.054137 3.007090
 1993 4.057760 3.003467
 1994 4.061383 2.999844
 1995 4.065006 2.996221
 1996 4.068629 2.992598
 1997 4.072252 2.988975
 1998 4.075875 2.985352
 1999 4.079498 2.981729
 2000 4.083121 2.978106
 2001 4.086744 2.974483
 2002 4.090367 2.970860
 2003 4.093990 2.967237
 2004 4.097613 2.967237
 2005 4.101236 2.963614
 2006 4.104859 2.963614
 2007 4.108482 2.959991
 2008 4.112105 2.956368
 2009 4.115728 2.952745
 2010 4.119351 2.949122
 2011 4.122974 2.949122
 2012 4.126597 2.949122
 2013 4.130220 2.949122
 2014 4.133843 2.949122
 2015 4.137466 2.949122
 2016 4.141089 2.949122
 2017 4.144712 2.949122
 2018 4.148335 2.949122
 2019 4.151958 2.949122
 2020 4.155581 2.949122
 2021 4.159204 2.949122
 2022 4.162827 2.949122
 2023 4.166450 2.949122
 2024 4.170073 2.949122
 2025 4.173696 2.949122
 2026 4.177319 2.949122
 2027 4.180942 2.949122
 2028 4.184565 2.945499
 2029 4.188188 2.945499
 2030 4.191811 2.941876
 2031 4.195434 2.941876
 2032 4.199057 2.938253
 2033 4.202680 2.938253
 2034 4.206303 2.934630
 2035 4.209926 2.934630
 2036 4.213549 2.931007
 2037 4.217172 2.931007
 2038 4.220795 2.927384
 2039 4.224418 2.927384
 2040 4.228041 2.923761
 2041 4.228041 2.920138
 2042 4.231664 2.916515
 2043 4.231664 2.912892
 2044 4.235287 2.909269
 2045 4.235287 2.905646
 2046 4.238910 2.902023
 2047 4.238910 2.898400
 2048 4.242533 2.894777
 2049 4.242533 2.891154
 2050 4.246156 2.887531
 2051 4.246156 2.883908
 2052 4.249779 2.880285
 2053 4.249779 2.876662
 2054 4.249779 2.873039
 2055 4.249779 2.869416
 2056 4.249779 2.865793
 2057 4.249779 2.862170
 2058 4.249779 2.858547
 2059 4.249779 2.854924
 2060 4.249779 2.851301
 2061 4.249779 2.847678
 2062 4.249779 2.844055
 2063 4.249779 2.840432
 2064 4.249779 2.836809
 2065 4.249779 2.833186
 2066 4.249779 2.829563
 2067 4.249779 2.825940
 2068 4.249779 2.822317
 2069 4.249779 2.818694
 2070 4.253402 2.815071
 2071 4.257025 2.811448
 2072 4.260648 2.807825
 2073 4.264271 2.804202
 2074 4.267894 2.800579
 2075 4.271517 2.796956
 2076 4.275140 2.793333
 2077 4.278763 2.789710
 2078 4.282386 2.786087
 2079 4.286009 2.786087
 2080 4.289632 2.786087
 2081 4.293255 2.786087
 2082 4.296878 2.786087
 2083 4.300501 2.786087
 2084 4.304124 2.786087
 2085 4.307747 2.786087
 2086 4.311370 2.786087
 2087 4.314993 2.786087
 2088 4.318616 2.786087
 2089 4.322239 2.786087
 2090 4.325862 2.782464
 2091 4.329485 2.782464
 2092 4.333108 2.778841
 2093 4.336731 2.778841
 2094 4.340354 2.775218
 2095 4.343977 2.775218
 2096 4.347600 2.771595
 2097 4.351223 2.771595
 2098 4.354846 2.767972
 2099 4.358469 2.767972
 2100 4.362092 2.764349
 2101 4.365715 2.764349
 2102 4.369338 2.760726
 2103 4.369338 2.757103
 2104 4.372961 2.753480
 2105 4.372961 2.749857
 2106 4.376584 2.746234
 2107 4.376584 2.742611
 2108 4.380207 2.738988
 2109 4.380207 2.735365
 2110 4.383830 2.731742
 2111 4.383830 2.728119
 2112 4.387453 2.724496
 2113 4.387453 2.720873
 2114 4.391076 2.717250
 2115 4.391076 2.713627
 2116 4.391076 2.710004
 2117 4.391076 2.706381
 2118 4.391076 2.702758
 2119 4.391076 2.699135
 2120 4.391076 2.695512
 2121 4.391076 2.691889
 2122 4.391076 2.688266
 2123 4.391076 2.684643
 2124 4.391076 2.681020
 2125 4.391076 2.677397
 2126 4.394699 2.673774
 2127 4.398322 2.670151
 2128 4.401945 2.666528
 2129 4.401945 2.662905
 2130 4.405568 2.659282
 2131 4.409191 2.655659
 2132 4.409191 2.652036
 2133 4.412814 2.648413
 2134 4.412814 2.644790
 2135 4.416437 2.641167
 2136 4.416437 2.637544
 2137 4.420060 2.633921
 2138 4.423683 2.630298
 2139 4.427306 2.626675
 2140 4.430929 2.623052
 2141 4.434552 2.623052
 2142 4.438175 2.619429
 2143 4.441798 2.619429
 2144 4.445421 2.615806
 2145 4.449044 2.615806
 2146 4.452667 2.612183
 2147 4.456290 2.608560
 2148 4.459913 2.604937
 2149 4.459913 2.601314
 2150 4.463536 2.597691
 2151 4.463536 2.594068
 2152 4.467159 2.590445
 2153 4.467159 2.586822
 2154 4.470782 2.583199
 2155 4.470782 2.579576
 2156 4.474405 2.575953
 2157 4.474405 2.572330
 2158 4.478028 2.568707
 2159 4.478028 2.565084
 2160 4.481651 2.561461
 2161 4.481651 2.557838
 2162 4.481651 2.554215
 2163 4.481651 2.550592
 2164 4.481651 2.546969
 2165 4.481651 2.543346
 2166 4.481651 2.539723
 2167 4.481651 2.536100
 2168 4.481651 2.532477
 2169 4.481651 2.528854
 2170 4.481651 2.525231
 2171 4.481651 2.521608
 2172 4.481651 2.517985
 2173 4.485274 2.514362
 2174 4.485274 2.510739
 2175 4.488897 2.507116
 2176 4.488897 2.503493
 2177 4.488897 2.499870
 2178 4.492520 2.496247
 2179 4.492520 2.492624
 2180 4.496143 2.489001
 2181 4.499766 2.485378
 2182 4.503389 2.481755
 2183 4.507012 2.478132
 2184 4.510635 2.474509
 2185 4.514258 2.470886
 2186 4.517881 2.467263
 2187 4.521504 2.463640
 2188 4.525127 2.460017
 2189 4.528750 2.460017
 2190 4.532373 2.456394
 2191 4.535996 2.452771
 2192 4.539619 2.452771
 2193 4.543242 2.449148
 2194 4.546865 2.449148
 2195 4.550488 2.445525
 2196 4.554111 2.441902
 2197 4.557734 2.438279
 2198 4.561357 2.434656
 2199 4.564980 2.431033
 2200 4.568603 2.427410
 2201 4.572226 2.423787
 2202 4.575849 2.420164
 2203 4.575849 2.416541
 2204 4.579472 2.412918
 2205 4.579472 2.409295
 2206 4.583095 2.405672
 2207 4.583095 2.402049
 2208 4.586718 2.398426
 2209 4.586718 2.394803
 2210 4.590341 2.391180
 2211 4.590341 2.387557
 2212 4.593964 2.383934
 2213 4.593964 2.380311
 2214 4.597587 2.376688
 2215 4.597587 2.373065
 2216 4.597587 2.369442
 2217 4.597587 2.365819
 2218 4.597587 2.362196
 2219 4.601210 2.358573
 2220 4.604833 2.354950
 2221 4.608456 2.351327
 2222 4.612079 2.347704
 2223 4.615702 2.344081
 2224 4.619325 2.340458
 2225 4.622948 2.336835
 2226 4.626571 2.333212
 2227 4.630194 2.329589
 2228 4.633817 2.329589
 2229 4.637440 2.329589
 2230 4.641063 2.329589
 2231 4.644686 2.329589
 2232 4.648309 2.329589
 2233 4.651932 2.329589
 2234 4.655555 2.329589
 2235 4.659178 2.329589
 2236 4.662801 2.329589
 2237 4.666424 2.329589
 2238 4.670047 2.325966
 2239 4.673670 2.325966
 2240 4.677293 2.322343
 2241 4.680916 2.322343
 2242 4.684539 2.318720
 2243 4.688162 2.318720
 2244 4.691785 2.315097
 2245 4.695408 2.315097
 2246 4.699031 2.311474
 2247 4.702654 2.311474
 2248 4.706277 2.307851
 2249 4.709900 2.307851
 2250 4.713523 2.304228
 2251 4.717146 2.300605
 2252 4.720769 2.296982
 2253 4.720769 2.293359
 2254 4.724392 2.289736
 2255 4.728015 2.286113
 2256 4.728015 2.282490
 2257 4.731638 2.278867
 2258 4.735261 2.275244
 2259 4.738884 2.271621
 2260 4.742507 2.267998
 2261 4.746130 2.267998
 2262 4.749753 2.264375
 2263 4.753376 2.260752
 2264 4.756999 2.257129
 2265 4.760622 2.257129
 2266 4.764245 2.253506
 2267 4.767868 2.253506
 2268 4.771491 2.249883
 2269 4.775114 2.249883
 2270 4.778737 2.246260
 2271 4.782360 2.246260
 2272 4.785983 2.242637
 2273 4.789606 2.239014
 2274 4.793229 2.235391
 2275 4.796852 2.231768
 2276 4.800475 2.228145
 2277 4.804098 2.224522
 2278 4.804098 2.220899
 2279 4.807721 2.217276
 2280 4.807721 2.213653
 2281 4.811344 2.210030
 2282 4.811344 2.206407
 2283 4.814967 2.202784
 2284 4.818590 2.199161
 2285 4.822213 2.195538
 2286 4.825836 2.191915
 2287 4.825836 2.188292
 2288 4.829459 2.184669
 2289 4.829459 2.181046
 2290 4.833082 2.177423
 2291 4.833082 2.173800
 2292 4.836705 2.170177
 2293 4.836705 2.166554
 2294 4.840328 2.162931
 2295 4.840328 2.159308
 2296 4.843951 2.155685
 2297 4.843951 2.152062
 2298 4.847574 2.148439
 2299 4.847574 2.144816
 2300 4.847574 2.141193
 2301 4.847574 2.137570
 2302 4.851197 2.133947
 2303 4.854820 2.130324
 2304 4.858443 2.126701
 2305 4.862066 2.123078
 2306 4.865689 2.119455
 2307 4.869312 2.115832
 2308 4.872935 2.112209
 2309 4.872935 2.108586
 2310 4.876558 2.104963
 2311 4.876558 2.101340
 2312 4.880181 2.097717
 2313 4.880181 2.094094
 2314 4.883804 2.090471
 2315 4.883804 2.086848
 2316 4.887427 2.083225
 2317 4.887427 2.079602
 2318 4.891050 2.075979
 2319 4.891050 2.072356
 2320 4.894673 2.068733
 2321 4.894673 2.065110
 2322 4.894673 2.061487
 2323 4.894673 2.057864
 2324 4.894673 2.054241
 2325 4.894673 2.050618
 2326 4.894673 2.046995
 2327 4.894673 2.043372
 2328 4.898296 2.039749
 2329 4.901919 2.036126
 2330 4.905542 2.032503
 2331 4.909165 2.028880
 2332 4.912788 2.025257
 2333 4.912788 2.021634
 2334 4.916411 2.018011
 2335 4.916411 2.014388
 2336 4.920034 2.010765
 2337 4.920034 2.007142
 2338 4.923657 2.003519
 2339 4.923657 1.999896
 2340 4.927280 1.996273
 2341 4.927280 1.992650
 2342 4.930903 1.989027
 2343 4.930903 1.985404
 2344 4.934526 1.981781
 2345 4.934526 1.978158
 2346 4.934526 1.974535
 2347 4.934526 1.970912
 2348 4.934526 1.967289
 2349 4.934526 1.963666
 2350 4.934526 1.960043
 2351 4.934526 1.956420
 2352 4.938149 1.952797
 2353 4.941772 1.949174
 2354 4.945395 1.945551
 2355 4.949018 1.941928
 2356 4.952641 1.938305
 2357 4.956264 1.934682
 2358 4.959887 1.931059
 2359 4.963510 1.927436
 2360 4.967133 1.923813
 2361 4.967133 1.920190
 2362 4.970756 1.916567
 2363 4.970756 1.912944
 2364 4.974379 1.909321
 2365 4.974379 1.905698
 2366 4.978002 1.902075
 2367 4.978002 1.898452
 2368 4.981625 1.894829
 2369 4.981625 1.891206
 2370 4.985248 1.887583
 2371 4.985248 1.883960
 2372 4.988871 1.880337
 2373 4.992494 1.876714
 2374 4.996117 1.873091
 2375 4.999740 1.869468
 2376 5.003363 1.869468
 2377 5.006986 1.865845
 2378 5.010609 1.862222
 2379 5.014232 1.858599
 2380 5.017855 1.854976
 2381 5.021478 1.851353
 2382 5.025101 1.847730
 2383 5.025101 1.844107
 2384 5.028724 1.840484
 2385 5.032347 1.836861
 2386 5.032347 1.833238
 2387 5.035970 1.829615
 2388 5.035970 1.825992
 2389 5.039593 1.822369
 2390 5.043216 1.822369
 2391 5.046839 1.818746
 2392 5.050462 1.818746
 2393 5.054085 1.815123
 2394 5.057708 1.815123
 2395 5.061331 1.811500
 2396 5.064954 1.811500
 2397 5.068577 1.807877
 2398 5.072200 1.807877
 2399 5.075823 1.804254
 2400 5.079446 1.804254
 2401 5.083069 1.800631
 2402 5.086692 1.800631
 2403 5.090315 1.797008
 2404 5.093938 1.793385
 2405 5.097561 1.789762
 2406 5.101184 1.786139
 2407 5.104807 1.782516
 2408 5.108430 1.778893
 2409 5.112053 1.775270
 2410 5.115676 1.771647
 2411 5.119299 1.768024
 2412 5.119299 1.764401
 2413 5.122922 1.760778
 2414 5.126545 1.757155
 2415 5.130168 1.753532
 2416 5.133791 1.749909
 2417 5.137414 1.746286
 2418 5.141037 1.746286
 2419 5.144660 1.742663
 2420 5.148283 1.742663
 2421 5.151906 1.739040
 2422 5.155529 1.739040
 2423 5.159152 1.735417
 2424 5.162775 1.731794
 2425 5.166398 1.728171
 2426 5.170021 1.724548
 2427 5.173644 1.720925
 2428 5.177267 1.717302
 2429 5.180890 1.713679
 2430 5.184513 1.710056
 2431 5.188136 1.706433
 2432 5.191759 1.702810
 2433 5.195382 1.699187
 2434 5.199005 1.695564
 2435 5.202628 1.695564
 2436 5.206251 1.691941
 2437 5.209874 1.691941
 2438 5.213497 1.688318
 2439 5.217120 1.688318
 2440 5.220743 1.688318
 2441 5.224366 1.684695
 2442 5.227989 1.684695
 2443 5.231612 1.684695
 2444 5.235235 1.681072
 2445 5.238858 1.681072
 2446 5.242481 1.677449
 2447 5.246104 1.677449
 2448 5.249727 1.673826
 2449 5.253350 1.673826
 2450 5.256973 1.670203
 2451 5.260596 1.670203
 2452 5.264219 1.666580
 2453 5.267842 1.666580
 2454 5.271465 1.662957
 2455 5.275088 1.662957
 2456 5.278711 1.659334
 2457 5.282334 1.659334
 2458 5.285957 1.655711
 2459 5.289580 1.655711
 2460 5.293203 1.652088
 2461 5.296826 1.648465
 2462 5.300449 1.648465
 2463 5.304072 1.644842
 2464 5.307695 1.641219
 2465 5.311318 1.637596
 2466 5.314941 1.633973
 2467 5.318564 1.633973
 2468 5.322187 1.633973
 2469 5.325810 1.633973
 2470 5.329433 1.633973
 2471 5.333056 1.633973
 2472 5.336679 1.633973
 2473 5.340302 1.633973
 2474 5.343925 1.633973
 2475 5.347548 1.633973
 2476 5.351171 1.633973
 2477 5.354794 1.633973
 2478 5.358417 1.630350
 2479 5.362040 1.630350
 2480 5.365663 1.626727
 2481 5.369286 1.626727
 2482 5.372909 1.626727
 2483 5.376532 1.626727
 2484 5.380155 1.626727
 2485 5.383778 1.626727
 2486 5.387401 1.626727
 2487 5.391024 1.623104
 2488 5.394647 1.623104
 2489 5.398270 1.619481
 2490 5.401893 1.619481
 2491 5.405516 1.615858
 2492 5.409139 1.615858
 2493 5.412762 1.612235
 2494 5.416385 1.612235
 2495 5.420008 1.608612
 2496 5.423631 1.608612
 2497 5.427254 1.604989
 2498 5.430877 1.604989
 2499 5.434500 1.601366
 2500 5.438123 1.597743
 2501 5.441746 1.594120
 2502 5.441746 1.590497
 2503 5.445369 1.586874
 2504 5.448992 1.583251
 2505 5.452615 1.579628
 2506 5.456238 1.576005
 2507 5.459861 1.572382
 2508 5.463484 1.568759
 2509 5.467107 1.565136
 2510 5.470730 1.561513
 2511 5.474353 1.557890
 2512 5.477976 1.554267
 2513 5.481599 1.554267
 2514 5.485222 1.550644
 2515 5.488845 1.550644
 2516 5.492468 1.547021
 2517 5.496091 1.547021
 2518 5.499714 1.543398
 2519 5.503337 1.543398
 2520 5.506960 1.539775
 2521 5.510583 1.539775
 2522 5.514206 1.536152
 2523 5.517829 1.536152
 2524 5.521452 1.532529
 2525 5.525075 1.532529
 2526 5.528698 1.528906
 2527 5.532321 1.528906
 2528 5.535944 1.525283
 2529 5.539567 1.521660
 2530 5.543190 1.518037
 2531 5.546813 1.514414
 2532 5.546813 1.510791
 2533 5.550436 1.507168
 2534 5.554059 1.503545
 2535 5.557682 1.499922
 2536 5.561305 1.496299
 2537 5.564928 1.496299
 2538 5.568551 1.492676
 2539 5.572174 1.492676
 2540 5.575797 1.489053
 2541 5.579420 1.489053
 2542 5.583043 1.485430
 2543 5.586666 1.485430
 2544 5.590289 1.485430
 2545 5.593912 1.485430
 2546 5.597535 1.485430
 2547 5.601158 1.485430
 2548 5.604781 1.485430
 2549 5.608404 1.485430
 2550 5.612027 1.485430
 2551 5.615650 1.485430
 2552 5.619273 1.485430
 2553 5.622896 1.481807
 2554 5.626519 1.481807
 2555 5.630142 1.478184
 2556 5.633765 1.478184
 2557 5.637388 1.474561
 2558 5.641011 1.474561
 2559 5.644634 1.470938
 2560 5.648257 1.470938
 2561 5.651880 1.467315
 2562 5.655503 1.467315
 2563 5.659126 1.463692
 2564 5.662749 1.463692
 2565 5.666372 1.463692
 2566 5.669995 1.460069
 2567 5.673618 1.460069
 2568 5.677241 1.460069
 2569 5.680864 1.460069
 2570 5.684487 1.460069
 2571 5.688110 1.460069
 2572 5.691733 1.460069
 2573 5.695356 1.460069
 2574 5.698979 1.460069
 2575 5.702602 1.460069
 2576 5.706225 1.460069
 2577 5.709848 1.460069
 2578 5.713471 1.460069
 2579 5.717094 1.456446
 2580 5.720717 1.456446
 2581 5.724340 1.452823
 2582 5.727963 1.452823
 2583 5.731586 1.449200
 2584 5.735209 1.449200
 2585 5.738832 1.445577
 2586 5.742455 1.445577
 2587 5.746078 1.441954
 2588 5.749701 1.441954
 2589 5.753324 1.438331
 2590 5.756947 1.438331
 2591 5.760570 1.434708
 2592 5.764193 1.431085
 2593 5.767816 1.427462
 2594 5.767816 1.423839
 2595 5.771439 1.420216
 2596 5.775062 1.416593
 2597 5.778685 1.412970
 2598 5.782308 1.409347
 2599 5.785931 1.405724
 2600 5.789554 1.402101
 2601 5.793177 1.402101
 2602 5.796800 1.398478
 2603 5.800423 1.398478
 2604 5.804046 1.398478
 2605 5.807669 1.398478
 2606 5.811292 1.398478
 2607 5.814915 1.394855
 2608 5.818538 1.394855
 2609 5.822161 1.391232
 2610 5.825784 1.391232
 2611 5.829407 1.387609
 2612 5.833030 1.387609
 2613 5.836653 1.383986
 2614 5.840276 1.383986
 2615 5.843899 1.380363
 2616 5.847522 1.380363
 2617 5.851145 1.376740
 2618 5.854768 1.376740
 2619 5.858391 1.373117
 2620 5.862014 1.373117
 2621 5.865637 1.373117
 2622 5.869260 1.373117
 2623 5.872883 1.373117
 2624 5.876506 1.373117
 2625 5.880129 1.373117
 2626 5.883752 1.373117
 2627 5.887375 1.369494
 2628 5.890998 1.369494
 2629 5.894621 1.365871
 2630 5.898244 1.365871
 2631 5.901867 1.362248
 2632 5.905490 1.362248
 2633 5.909113 1.358625
 2634 5.912736 1.358625
 2635 5.916359 1.355002
 2636 5.919982 1.355002
 2637 5.923605 1.351379
 2638 5.927228 1.351379
 2639 5.930851 1.347756
 2640 5.934474 1.347756
 2641 5.938097 1.344133
 2642 5.941720 1.340510
 2643 5.945343 1.336887
 2644 5.948966 1.333264
 2645 5.952589 1.329641
 2646 5.952589 1.326018
 2647 5.956212 1.322395
 2648 5.956212 1.318772
 2649 5.959835 1.315149
 2650 5.959835 1.311526
 2651 5.963458 1.307903
 2652 5.963458 1.304280
 2653 5.967081 1.300657
 2654 5.967081 1.297034
 2655 5.970704 1.293411
 2656 5.970704 1.289788
 2657 5.974327 1.286165
 2658 5.977950 1.282542
 2659 5.981573 1.282542
 2660 5.985196 1.278919
 2661 5.988819 1.278919
 2662 5.992442 1.275296
 2663 5.996065 1.275296
 2664 5.999688 1.275296
 2665 6.003311 1.275296
 2666 6.006934 1.271673
 2667 6.010557 1.271673
 2668 6.014180 1.268050
 2669 6.017803 1.268050
 2670 6.021426 1.268050
 2671 6.025049 1.268050
 2672 6.028672 1.268050
 2673 6.032295 1.268050
 2674 6.035918 1.268050
 2675 6.039541 1.268050
 2676 6.043164 1.268050
 2677 6.046787 1.268050
 2678 6.050410 1.268050
 2679 6.054033 1.268050
 2680 6.057656 1.268050
 2681 6.061279 1.268050
 2682 6.064902 1.268050
 2683 6.068525 1.268050
 2684 6.072148 1.268050
 2685 6.075771 1.264427
 2686 6.079394 1.264427
 2687 6.083017 1.260804
 2688 6.086640 1.260804
 2689 6.090263 1.257181
 2690 6.093886 1.257181
 2691 6.097509 1.253558
 2692 6.101132 1.253558
 2693 6.104755 1.249935
 2694 6.108378 1.249935
 2695 6.112001 1.246312
 2696 6.115624 1.246312
 2697 6.119247 1.242689
 2698 6.122870 1.239066
 2699 6.126493 1.239066
 2700 6.130116 1.239066
 2701 6.133739 1.235443
 2702 6.137362 1.235443
 2703 6.140985 1.231820
 2704 6.144608 1.231820
 2705 6.148231 1.228197
 2706 6.151854 1.228197
 2707 6.155477 1.224574
 2708 6.159100 1.224574
 2709 6.162723 1.220951
 2710 6.166346 1.220951
 2711 6.169969 1.217328
 2712 6.173592 1.217328
 2713 6.177215 1.213705
 2714 6.180838 1.210082
 2715 6.184461 1.206459
 2716 6.188084 1.202836
 2717 6.188084 1.199213
 2718 6.191707 1.195590
 2719 6.195330 1.191967
 2720 6.198953 1.188344
 2721 6.202576 1.184721
 2722 6.206199 1.181098
 2723 6.209822 1.181098
 2724 6.213445 1.177475
 2725 6.217068 1.173852
 2726 6.220691 1.170229
 2727 6.224314 1.170229
 2728 6.227937 1.166606
 2729 6.231560 1.166606
 2730 6.235183 1.166606
 2731 6.238806 1.166606
 2732 6.242429 1.162983
 2733 6.246052 1.162983
 2734 6.249675 1.162983
 2735 6.253298 1.162983
 2736 6.256921 1.162983
 2737 6.260544 1.162983
 2738 6.264167 1.162983
 2739 6.267790 1.159360
 2740 6.271413 1.159360
 2741 6.275036 1.155737
 2742 6.278659 1.155737
 2743 6.282282 1.152114
 2744 6.285905 1.152114
 2745 6.289528 1.148491
 2746 6.293151 1.148491
 2747 6.296774 1.144868
 2748 6.300397 1.144868
 2749 6.304020 1.141245
 2750 6.307643 1.141245
 2751 6.311266 1.137622
 2752 6.314889 1.133999
 2753 6.318512 1.130376
 2754 6.322135 1.126753
 2755 6.325758 1.123130
 2756 6.329381 1.123130
 2757 6.333004 1.119507
 2758 6.336627 1.115884
 2759 6.340250 1.115884
 2760 6.343873 1.112261
 2761 6.347496 1.112261
 2762 6.351119 1.108638
 2763 6.354742 1.105015
 2764 6.358365 1.101392
 2765 6.361988 1.097769
 2766 6.365611 1.094146
 2767 6.369234 1.090523
 2768 6.369234 1.086900
 2769 6.372857 1.083277
 2770 6.376480 1.079654
 2771 6.376480 1.076031
 2772 6.380103 1.072408
 2773 6.383726 1.068785
 2774 6.387349 1.065162
 2775 6.390972 1.061539
 2776 6.394595 1.061539
 2777 6.398218 1.057916
 2778 6.401841 1.054293
 2779 6.405464 1.050670
 2780 6.409087 1.047047
 2781 6.412710 1.043424
 2782 6.416333 1.039801
 2783 6.416333 1.036178
 2784 6.419956 1.032555
 2785 6.419956 1.028932
 2786 6.423579 1.025309
 2787 6.423579 1.021686
 2788 6.427202 1.018063
 2789 6.430825 1.014440
 2790 6.434448 1.010817
 2791 6.438071 1.007194
 2792 6.441694 1.003571
 2793 6.445317 0.999948
 2794 6.448940 0.999948
 2795 6.452563 0.999948
 2796 6.456186 0.996325
 2797 6.459809 0.996325
 2798 6.463432 0.996325
 2799 6.467055 0.996325
 2800 6.470678 0.992702
 2801 6.474301 0.992702
 2802 6.477924 0.992702
 2803 6.481547 0.996325
 2804 6.485170 0.996325
 2805 6.488793 0.996325
 2806 6.492416 0.996325
 2807 6.496039 0.996325
 2808 6.499662 0.999948
 2809 6.503285 0.999948
 2810 6.506908 0.999948
 2811 6.510531 0.999948
 2812 6.514154 0.999948
 2813 6.517777 0.999948
 2814 6.521400 0.999948
 2815 6.525023 0.999948
 2816 6.528646 0.999948
 2817 6.532269 0.999948
 2818 6.535892 0.999948
 2819 6.539515 0.999948
 2820 6.543138 0.999948
 2821 6.546761 0.999948
 2822 6.550384 0.999948
 2823 6.554007 0.999948
 2824 6.557630 0.999948
 2825 6.561253 0.999948
 2826 6.564876 0.999948
 2827 6.568499 0.999948
 2828 6.572122 0.999948
 2829 6.575745 0.999948
 2830 6.579368 0.999948
 2831 6.582991 0.999948
 2832 6.586614 0.996325
 2833 6.590237 0.996325
 2834 6.593860 0.992702
 2835 6.597483 0.992702
 2836 6.601106 0.989079
 2837 6.604729 0.989079
 2838 6.608352 0.985456
 2839 6.611975 0.985456
 2840 6.615598 0.981833
 2841 6.619221 0.981833
 2842 6.622844 0.978210
 2843 6.626467 0.978210
 2844 6.630090 0.974587
 2845 6.633713 0.974587
 2846 6.637336 0.974587
 2847 6.640959 0.974587
 2848 6.644582 0.974587
 2849 6.648205 0.974587
 2850 6.651828 0.974587
 2851 6.655451 0.974587
 2852 6.659074 0.974587
 2853 6.662697 0.974587
 2854 6.666320 0.974587
 2855 6.669943 0.974587
 2856 6.673566 0.974587
 2857 6.677189 0.974587
 2858 6.680812 0.974587
 2859 6.684435 0.974587
 2860 6.688058 0.974587
 2861 6.691681 0.974587
 2862 6.695304 0.974587
 2863 6.698927 0.974587
 2864 6.702550 0.970964
 2865 6.706173 0.970964
 2866 6.709796 0.967341
 2867 6.713419 0.967341
 2868 6.717042 0.963718
 2869 6.720665 0.963718
 2870 6.724288 0.960095
 2871 6.727911 0.960095
 2872 6.731534 0.956472
 2873 6.735157 0.956472
 2874 6.738780 0.952849
 2875 6.742403 0.952849
 2876 6.746026 0.949226
 2877 6.746026 0.945603
 2878 6.749649 0.941980
 2879 6.749649 0.938357
 2880 6.753272 0.934734
 2881 6.753272 0.931111
 2882 6.756895 0.927488
 2883 6.756895 0.923865
 2884 6.760518 0.920242
 2885 6.760518 0.916619
 2886 6.764141 0.912996
 2887 6.764141 0.909373
 2888 6.767764 0.905750
 2889 6.767764 0.902127
 2890 6.771387 0.898504
 2891 6.771387 0.894881
 2892 6.775010 0.891258
 2893 6.775010 0.887635
 2894 6.775010 0.884012
 2895 6.778633 0.880389
 2896 6.782256 0.876766
 2897 6.785879 0.873143
 2898 6.789502 0.873143
 2899 6.793125 0.869520
 2900 6.796748 0.869520
 2901 6.800371 0.865897
 2902 6.803994 0.865897
 2903 6.807617 0.862274
 2904 6.811240 0.862274
 2905 6.814863 0.858651
 2906 6.818486 0.858651
 2907 6.822109 0.855028
 2908 6.825732 0.855028
 2909 6.829355 0.851405
 2910 6.832978 0.851405
 2911 6.836601 0.847782
 2912 6.840224 0.844159
 2913 6.843847 0.840536
 2914 6.847470 0.836913
 2915 6.851093 0.836913
 2916 6.854716 0.833290
 2917 6.858339 0.833290
 2918 6.861962 0.833290
 2919 6.865585 0.833290
 2920 6.869208 0.829667
 2921 6.872831 0.829667
 2922 6.876454 0.826044
 2923 6.880077 0.826044
 2924 6.883700 0.822421
 2925 6.887323 0.822421
 2926 6.890946 0.818798
 2927 6.894569 0.818798
 2928 6.898192 0.815175
 2929 6.901815 0.815175
 2930 6.905438 0.811552
 2931 6.909061 0.811552
 2932 6.912684 0.807929
 2933 6.916307 0.807929
 2934 6.919930 0.804306
 2935 6.923553 0.804306
 2936 6.927176 0.800683
 2937 6.930799 0.800683
 2938 6.934422 0.797060
 2939 6.938045 0.797060
 2940 6.941668 0.793437
 2941 6.945291 0.793437
 2942 6.948914 0.789814
 2943 6.952537 0.789814
 2944 6.956160 0.786191
 2945 6.959783 0.786191
 2946 6.963406 0.782568
 2947 6.967029 0.778945
 2948 6.970652 0.775322
 2949 6.974275 0.775322
 2950 6.977898 0.771699
 2951 6.981521 0.771699
 2952 6.985144 0.768076
 2953 6.988767 0.764453
 2954 6.992390 0.760830
 2955 6.996013 0.757207
 2956 6.999636 0.753584
 2957 7.003259 0.749961
 2958 7.006882 0.746338
 2959 7.010505 0.742715
 2960 7.010505 0.739092
 2961 7.014128 0.735469
 2962 7.014128 0.731846
 2963 7.017751 0.728223
 2964 7.017751 0.724600
 2965 7.021374 0.720977
 2966 7.024997 0.717354
 2967 7.028620 0.713731
 2968 7.032243 0.710108
 2969 7.035866 0.706485
 2970 7.035866 0.702862
 2971 7.039489 0.699239
 2972 7.043112 0.699239
 2973 7.046735 0.695616
 2974 7.050358 0.691993
 2975 7.053981 0.688370
 2976 7.057604 0.684747
 2977 7.061227 0.684747
 2978 7.064850 0.684747
 2979 7.068473 0.684747
 2980 7.072096 0.688370
 2981 7.075719 0.688370
 2982 7.079342 0.688370
 2983 7.082965 0.688370
 2984 7.086588 0.691993
 2985 7.090211 0.691993
 2986 7.093834 0.695616
 2987 7.097457 0.695616
 2988 7.101080 0.695616
 2989 7.104703 0.695616
 2990 7.108326 0.695616
 2991 7.111949 0.695616
 2992 7.115572 0.695616
 2993 7.119195 0.695616
 2994 7.122818 0.695616
 2995 7.126441 0.695616
 2996 7.130064 0.695616
 2997 7.133687 0.695616
 2998 7.137310 0.695616
 2999 7.140933 0.695616
 3000 7.144556 0.695616
 3001 7.148179 0.695616
 3002 7.151802 0.695616
 3003 7.155425 0.695616
 3004 7.159048 0.695616
 3005 7.162671 0.695616
 3006 7.166294 0.695616
 3007 7.169917 0.699239
 3008 7.173540 0.699239
 3009 7.177163 0.702862
 3010 7.180786 0.702862
 3011 7.184409 0.706485
 3012 7.188032 0.706485
 3013 7.191655 0.710108
 3014 7.195278 0.710108
 3015 7.198901 0.713731
 3016 7.202524 0.713731
 3017 7.206147 0.713731
 3018 7.209770 0.713731
 3019 7.213393 0.713731
 3020 7.217016 0.713731
 3021 7.220639 0.713731
 3022 7.224262 0.713731
 3023 7.227885 0.713731
 3024 7.231508 0.713731
 3025 7.235131 0.713731
 3026 7.238754 0.713731
 3027 7.242377 0.713731
 3028 7.246000 0.713731
 3029 7.249623 0.713731
 3030 7.253246 0.713731
 3031 7.256869 0.713731
 3032 7.260492 0.713731
 3033 7.264115 0.713731
 3034 7.267738 0.713731
 3035 7.271361 0.713731
 3036 7.274984 0.713731
 3037 7.278607 0.713731
 3038 7.282230 0.713731
 3039 7.285853 0.713731
 3040 7.289476 0.713731
 3041 7.293099 0.710108
 3042 7.296722 0.710108
 3043 7.300345 0.706485
 3044 7.303968 0.706485
 3045 7.307591 0.702862
 3046 7.311214 0.702862
 3047 7.314837 0.699239
 3048 7.318460 0.699239
 3049 7.322083 0.695616
 3050 7.325706 0.695616
 3051 7.329329 0.691993
 3052 7.332952 0.691993
 3053 7.336575 0.688370
 3054 7.340198 0.684747
 3055 7.343821 0.681124
 3056 7.347444 0.677501
 3057 7.351067 0.673878
 3058 7.354690 0.673878
 3059 7.358313 0.673878
 3060 7.361936 0.673878
 3061 7.365559 0.673878
 3062 7.369182 0.673878
 3063 7.372805 0.673878
 3064 7.376428 0.673878
 3065 7.380051 0.673878
 3066 7.383674 0.673878
 3067 7.387297 0.673878
 3068 7.390920 0.673878
 3069 7.394543 0.673878
 3070 7.398166 0.673878
 3071 7.401789 0.673878
 3072 7.405412 0.673878
 3073 7.409035 0.673878
 3074 7.412658 0.673878
 3075 7.416281 0.673878
 3076 7.419904 0.673878
 3077 7.423527 0.673878
 3078 7.427150 0.677501
 3079 7.430773 0.677501
 3080 7.434396 0.681124
 3081 7.438019 0.681124
 3082 7.441642 0.681124
 3083 7.445265 0.684747
 3084 7.448888 0.684747
 3085 7.452511 0.684747
 3086 7.456134 0.684747
 3087 7.459757 0.688370
 3088 7.463380 0.688370
 3089 7.467003 0.691993
 3090 7.470626 0.691993
 3091 7.474249 0.691993
 3092 7.477872 0.691993
 3093 7.481495 0.691993
 3094 7.485118 0.691993
 3095 7.488741 0.691993
 3096 7.492364 0.691993
 3097 7.495987 0.691993
 3098 7.499610 0.691993
 3099 7.503233 0.691993
 3100 7.506856 0.691993
 3101 7.510479 0.691993
 3102 7.514102 0.691993
 3103 7.517725 0.691993
 3104 7.521348 0.691993
 3105 7.524971 0.691993
 3106 7.528594 0.691993
 3107 7.532217 0.691993
 3108 7.535840 0.691993
 3109 7.539463 0.691993
 3110 7.543086 0.691993
 3111 7.546709 0.691993
 3112 7.550332 0.691993
 3113 7.553955 0.691993
 3114 7.557578 0.688370
 3115 7.561201 0.688370
 3116 7.564824 0.684747
 3117 7.568447 0.684747
 3118 7.572070 0.681124
 3119 7.575693 0.681124
 3120 7.579316 0.677501
 3121 7.582939 0.677501
 3122 7.586562 0.673878
 3123 7.590185 0.673878
 3124 7.593808 0.673878
 3125 7.597431 0.673878
 3126 7.601054 0.673878
 3127 7.604677 0.673878
 3128 7.608300 0.673878
 3129 7.611923 0.673878
 3130 7.615546 0.673878
 3131 7.619169 0.673878
 3132 7.622792 0.677501
 3133 7.626415 0.677501
 3134 7.630038 0.677501
 3135 7.633661 0.677501
 3136 7.637284 0.677501
 3137 7.640907 0.677501
 3138 7.644530 0.677501
 3139 7.648153 0.677501
 3140 7.651776 0.677501
 3141 7.655399 0.677501
 3142 7.659022 0.677501
 3143 7.662645 0.677501
 3144 7.666268 0.677501
 3145 7.669891 0.677501
 3146 7.673514 0.677501
 3147 7.677137 0.677501
 3148 7.680760 0.677501
 3149 7.684383 0.677501
 3150 7.688006 0.677501
 3151 7.691629 0.677501
 3152 7.695252 0.677501
 3153 7.698875 0.677501
 3154 7.702498 0.677501
 3155 7.706121 0.677501
 3156 7.709744 0.677501
 3157 7.713367 0.673878
 3158 7.716990 0.673878
 3159 7.720613 0.673878
 3160 7.724236 0.673878
 3161 7.727859 0.673878
 3162 7.731482 0.673878
 3163 7.735105 0.673878
 3164 7.738728 0.673878
 3165 7.742351 0.673878
 3166 7.745974 0.677501
 3167 7.749597 0.677501
 3168 7.753220 0.677501
 3169 7.756843 0.677501
 3170 7.760466 0.677501
 3171 7.764089 0.677501
 3172 7.767712 0.677501
 3173 7.771335 0.677501
 3174 7.774958 0.677501
 3175 7.778581 0.677501
 3176 7.782204 0.677501
 3177 7.785827 0.677501
 3178 7.789450 0.677501
 3179 7.793073 0.677501
 3180 7.796696 0.677501
 3181 7.800319 0.677501
 3182 7.803942 0.677501
 3183 7.807565 0.677501
 3184 7.811188 0.677501
 3185 7.814811 0.677501
 3186 7.818434 0.677501
 3187 7.822057 0.677501
 3188 7.825680 0.677501
 3189 7.829303 0.677501
 3190 7.832926 0.677501
 3191 7.836549 0.677501
 3192 7.840172 0.677501
 3193 7.843795 0.677501
 3194 7.847418 0.677501
 3195 7.851041 0.677501
 3196 7.854664 0.677501
 3197 7.858287 0.677501
 3198 7.861910 0.677501
 3199 7.865533 0.677501
 3200 7.869156 0.677501
 3201 7.872779 0.677501
 3202 7.876402 0.677501
 3203 7.880025 0.677501
 3204 7.883648 0.677501
 3205 7.887271 0.677501
 3206 7.890894 0.677501
 3207 7.894517 0.677501
 3208 7.898140 0.677501
 3209 7.901763 0.677501
 3210 7.905386 0.677501
 3211 7.909009 0.677501
 3212 7.912632 0.677501
 3213 7.916255 0.677501
 3214 7.919878 0.677501
 3215 7.923501 0.677501
 3216 7.927124 0.677501
 3217 7.930747 0.673878
 3218 7.934370 0.673878
 3219 7.937993 0.670255
 3220 7.941616 0.670255
 3221 7.945239 0.670255
 3222 7.948862 0.670255
 3223 7.952485 0.666632
 3224 7.956108 0.666632
 3225 7.959731 0.666632
 3226 7.963354 0.666632
 3227 7.966977 0.663009
 3228 7.970600 0.663009
 3229 7.974223 0.663009
 3230 7.977846 0.663009
 3231 7.981469 0.666632
 3232 7.985092 0.666632
 3233 7.988715 0.666632
 3234 7.992338 0.666632
 3235 7.995961 0.666632
 3236 7.999584 0.666632
 3237 8.003207 0.666632
 3238 8.006830 0.670255
 3239 8.010453 0.670255
 3240 8.014076 0.670255
 3241 8.017699 0.670255
 3242 8.021322 0.670255
 3243 8.024945 0.670255
 3244 8.028568 0.670255
 3245 8.032191 0.673878
 3246 8.035814 0.673878
 3247 8.039437 0.673878
 3248 8.043060 0.677501
 3249 8.046683 0.677501
 3250 8.050306 0.677501
 3251 8.053929 0.681124
 3252 8.053929 0.684747
 3253 8.057552 0.688370
 3254 8.061175 0.691993
 3255 8.064798 0.691993
 3256 8.068421 0.695616
 3257 8.072044 0.695616
 3258 8.075667 0.699239
 3259 8.079290 0.699239
 3260 8.082913 0.702862
 3261 8.086536 0.702862
 3262 8.090159 0.706485
 3263 8.093782 0.706485
 3264 8.097405 0.710108
 3265 8.101028 0.710108
 3266 8.104651 0.713731
 3267 8.108274 0.713731
 3268 8.111897 0.713731
 3269 8.115520 0.713731
 3270 8.119143 0.713731
 3271 8.122766 0.713731
 3272 8.126389 0.713731
 3273 8.130012 0.713731
 3274 8.133635 0.713731
 3275 8.137258 0.713731
 3276 8.140881 0.713731
 3277 8.144504 0.713731
 3278 8.148127 0.713731
 3279 8.151750 0.713731
 3280 8.155373 0.713731
 3281 8.158996 0.713731
 3282 8.162619 0.713731
 3283 8.166242 0.713731
 3284 8.169865 0.713731
 3285 8.173488 0.713731
 3286 8.177111 0.713731
 3287 8.180734 0.713731
 3288 8.184357 0.713731
 3289 8.187980 0.713731
 3290 8.191603 0.713731
 3291 8.195226 0.713731
 3292 8.198849 0.713731
 3293 8.202472 0.713731
 3294 8.206095 0.713731
 3295 8.209718 0.713731
 3296 8.213341 0.713731
 3297 8.216964 0.713731
 3298 8.220587 0.713731
 3299 8.224210 0.713731
 3300 8.227833 0.713731
 3301 8.231456 0.713731
 3302 8.235079 0.713731
 3303 8.238702 0.713731
 3304 8.242325 0.713731
 3305 8.245948 0.713731
 3306 8.249571 0.713731
 3307 8.253194 0.710108
 3308 8.256817 0.710108
 3309 8.260440 0.706485
 3310 8.264063 0.706485
 3311 8.267686 0.702862
 3312 8.271309 0.702862
 3313 8.274932 0.699239
 3314 8.278555 0.699239
 3315 8.282178 0.695616
 3316 8.285801 0.695616
 3317 8.289424 0.691993
 3318 8.293047 0.691993
 3319 8.296670 0.688370
 3320 8.300293 0.684747
 3321 8.300293 0.681124
 3322 8.303916 0.677501
 3323 8.307539 0.673878
 3324 8.307539 0.670255
 3325 8.311162 0.666632
 3326 8.311162 0.663009
 3327 8.314785 0.663009
 3328 8.318408 0.659386
 3329 8.322031 0.659386
 3330 8.325654 0.659386
 3331 8.329277 0.659386
 3332 8.332900 0.659386
 3333 8.336523 0.659386
 3334 8.340146 0.659386
 3335 8.343769 0.659386
 3336 8.347392 0.659386
 3337 8.351015 0.663009
 3338 8.354638 0.663009
 3339 8.358261 0.666632
 3340 8.361884 0.666632
 3341 8.365507 0.670255
 3342 8.369130 0.670255
 3343 8.372753 0.673878
 3344 8.376376 0.673878
 3345 8.379999 0.677501
 3346 8.383622 0.677501
 3347 8.387245 0.681124
 3348 8.390868 0.681124
 3349 8.394491 0.684747
 3350 8.398114 0.684747
 3351 8.401737 0.688370
 3352 8.405360 0.688370
 3353 8.408983 0.691993
 3354 8.412606 0.691993
 3355 8.416229 0.691993
 3356 8.419852 0.695616
 3357 8.423475 0.695616
 3358 8.427098 0.695616
 3359 8.430721 0.695616
 3360 8.434344 0.695616
 3361 8.437967 0.695616
 3362 8.441590 0.695616
 3363 8.445213 0.695616
 3364 8.448836 0.695616
 3365 8.452459 0.695616
 3366 8.456082 0.695616
 3367 8.459705 0.699239
 3368 8.463328 0.699239
 3369 8.466951 0.699239
 3370 8.470574 0.702862
 3371 8.474197 0.702862
 3372 8.477820 0.702862
 3373 8.481443 0.706485
 3374 8.485066 0.706485
 3375 8.488689 0.706485
 3376 8.492312 0.706485
 3377 8.495935 0.706485
 3378 8.499558 0.706485
 3379 8.503181 0.706485
 3380 8.506804 0.706485
 3381 8.510427 0.706485
 3382 8.514050 0.706485
 3383 8.517673 0.706485
 3384 8.521296 0.706485
 3385 8.524919 0.706485
 3386 8.528542 0.706485
 3387 8.532165 0.706485
 3388 8.535788 0.706485
 3389 8.539411 0.706485
 3390 8.543034 0.706485
 3391 8.546657 0.706485
 3392 8.550280 0.706485
 3393 8.553903 0.706485
 3394 8.557526 0.706485
 3395 8.561149 0.706485
 3396 8.564772 0.706485
 3397 8.568395 0.706485
 3398 8.572018 0.706485
 3399 8.575641 0.706485
 3400 8.579264 0.706485
 3401 8.582887 0.702862
 3402 8.586510 0.702862
 3403 8.590133 0.699239
 3404 8.593756 0.699239
 3405 8.597379 0.695616
 3406 8.601002 0.695616
 3407 8.604625 0.691993
 3408 8.608248 0.691993
 3409 8.611871 0.688370
 3410 8.615494 0.688370
 3411 8.619117 0.684747
 3412 8.622740 0.684747
 3413 8.626363 0.681124
 3414 8.629986 0.677501
 3415 8.633609 0.677501
 3416 8.637232 0.677501
 3417 8.640855 0.677501
 3418 8.644478 0.677501
 3419 8.648101 0.677501
 3420 8.651724 0.677501
 3421 8.655347 0.677501
 3422 8.658970 0.677501
 3423 8.662593 0.677501
 3424 8.666216 0.677501
 3425 8.669839 0.677501
 3426 8.673462 0.677501
 3427 8.677085 0.677501
 3428 8.680708 0.677501
 3429 8.684331 0.677501
 3430 8.687954 0.677501
 3431 8.691577 0.677501
 3432 8.695200 0.677501
 3433 8.698823 0.677501
 3434 8.702446 0.677501
 3435 8.706069 0.677501
 3436 8.709692 0.677501
 3437 8.713315 0.677501
 3438 8.716938 0.673878
 3439 8.720561 0.673878
 3440 8.724184 0.670255
 3441 8.727807 0.670255
 3442 8.731430 0.666632
 3443 8.735053 0.666632
 3444 8.738676 0.663009
 3445 8.742299 0.663009
 3446 8.745922 0.659386
 3447 8.749545 0.659386
 3448 8.753168 0.655763
 3449 8.756791 0.655763
 3450 8.760414 0.652140
 3451 8.764037 0.648517
 3452 8.767660 0.644894
 3453 8.771283 0.641271
 3454 8.774906 0.637648
 3455 8.778529 0.637648
 3456 8.782152 0.634025
 3457 8.785775 0.634025
 3458 8.789398 0.634025
 3459 8.793021 0.630402
 3460 8.796644 0.630402
 3461 8.800267 0.630402
 3462 8.803890 0.630402
 3463 8.807513 0.630402
 3464 8.811136 0.634025
 3465 8.814759 0.634025
 3466 8.818382 0.637648
 3467 8.822005 0.637648
 3468 8.825628 0.641271
 3469 8.829251 0.641271
 3470 8.832874 0.644894
 3471 8.836497 0.644894
 3472 8.840120 0.648517
 3473 8.843743 0.648517
 3474 8.847366 0.652140
 3475 8.850989 0.652140
 3476 8.854612 0.652140
 3477 8.858235 0.652140
 3478 8.861858 0.652140
 3479 8.865481 0.652140
 3480 8.869104 0.652140
 3481 8.872727 0.652140
 3482 8.876350 0.652140
 3483 8.879973 0.652140
 3484 8.883596 0.652140
 3485 8.887219 0.652140
 3486 8.890842 0.652140
 3487 8.894465 0.652140
 3488 8.898088 0.652140
 3489 8.901711 0.652140
 3490 8.905334 0.652140
 3491 8.908957 0.652140
 3492 8.912580 0.652140
 3493 8.916203 0.652140
 3494 8.919826 0.652140
 3495 8.923449 0.652140
 3496 8.927072 0.652140
 3497 8.930695 0.652140
 3498 8.934318 0.648517
 3499 8.937941 0.648517
 3500 8.941564 0.644894
 3501 8.945187 0.644894
 3502 8.948810 0.641271
 3503 8.952433 0.641271
 3504 8.956056 0.637648
 3505 8.959679 0.637648
 3506 8.963302 0.634025
 3507 8.966925 0.634025
 3508 8.970548 0.630402
 3509 8.974171 0.630402
 3510 8.977794 0.626779
 3511 8.981417 0.626779
 3512 8.985040 0.623156
 3513 8.988663 0.623156
 3514 8.992286 0.619533
 3515 8.995909 0.615910
 3516 8.999532 0.612287
 3517 9.003155 0.612287
 3518 9.006778 0.612287
 3519 9.010401 0.612287
 3520 9.014024 0.612287
 3521 9.017647 0.612287
 3522 9.021270 0.608664
 3523 9.024893 0.608664
 3524 9.028516 0.605041
 3525 9.032139 0.605041
 3526 9.035762 0.605041
 3527 9.039385 0.605041
 3528 9.043008 0.608664
 3529 9.046631 0.608664
 3530 9.050254 0.608664
 3531 9.053877 0.608664
 3532 9.057500 0.608664
 3533 9.061123 0.608664
 3534 9.064746 0.608664
 3535 9.068369 0.612287
 3536 9.071992 0.612287
 3537 9.075615 0.615910
 3538 9.079238 0.615910
 3539 9.082861 0.619533
 3540 9.086484 0.619533
 3541 9.090107 0.623156
 3542 9.093730 0.623156
 3543 9.097353 0.623156
 3544 9.100976 0.623156
 3545 9.104599 0.623156
 3546 9.108222 0.623156
 3547 9.111845 0.623156
 3548 9.115468 0.623156
 3549 9.119091 0.623156
 3550 9.122714 0.623156
 3551 9.126337 0.623156
 3552 9.129960 0.623156
 3553 9.133583 0.623156
 3554 9.137206 0.623156
 3555 9.140829 0.623156
 3556 9.144452 0.623156
 3557 9.148075 0.623156
 3558 9.151698 0.623156
 3559 9.155321 0.623156
 3560 9.158944 0.623156
 3561 9.162567 0.623156
 3562 9.166190 0.623156
 3563 9.169813 0.623156
 3564 9.173436 0.623156
 3565 9.177059 0.623156
 3566 9.180682 0.619533
 3567 9.184305 0.619533
 3568 9.187928 0.615910
 3569 9.191551 0.615910
 3570 9.195174 0.612287
 3571 9.198797 0.612287
 3572 9.202420 0.608664
 3573 9.206043 0.608664
 3574 9.209666 0.605041
 3575 9.213289 0.605041
 3576 9.216912 0.605041
 3577 9.220535 0.605041
 3578 9.224158 0.605041
 3579 9.227781 0.605041
 3580 9.231404 0.608664
 3581 9.235027 0.608664
 3582 9.238650 0.612287
 3583 9.242273 0.612287
 3584 9.245896 0.615910
 3585 9.249519 0.615910
 3586 9.253142 0.615910
 3587 9.256765 0.619533
 3588 9.260388 0.619533
 3589 9.264011 0.619533
 3590 9.267634 0.619533
 3591 9.271257 0.619533
 3592 9.274880 0.619533
 3593 9.278503 0.619533
 3594 9.282126 0.619533
 3595 9.285749 0.619533
 3596 9.289372 0.619533
 3597 9.292995 0.619533
 3598 9.296618 0.619533
 3599 9.300241 0.619533
 3600 9.303864 0.619533
 3601 9.307487 0.623156
 3602 9.311110 0.623156
 3603 9.314733 0.623156
 3604 9.318356 0.626779
 3605 9.321979 0.626779
 3606 9.325602 0.630402
 3607 9.329225 0.630402
 3608 9.332848 0.634025
 3609 9.336471 0.634025
 3610 9.340094 0.637648
 3611 9.343717 0.637648
 3612 9.347340 0.637648
 3613 9.350963 0.637648
 3614 9.354586 0.637648
 3615 9.358209 0.637648
 3616 9.361832 0.637648
 3617 9.365455 0.637648
 3618 9.369078 0.637648
 3619 9.372701 0.637648
 3620 9.376324 0.637648
 3621 9.379947 0.637648
 3622 9.383570 0.637648
 3623 9.387193 0.637648
 3624 9.390816 0.637648
 3625 9.394439 0.637648
 3626 9.398062 0.637648
 3627 9.401685 0.637648
 3628 9.405308 0.637648
 3629 9.408931 0.637648
 3630 9.412554 0.637648
 3631 9.416177 0.637648
 3632 9.419800 0.637648
 3633 9.423423 0.634025
 3634 9.427046 0.634025
 3635 9.430669 0.630402
 3636 9.434292 0.630402
 3637 9.437915 0.630402
 3638 9.441538 0.630402
 3639 9.445161 0.630402
 3640 9.448784 0.634025
 3641 9.452407 0.637648
 3642 9.456030 0.641271
 3643 9.459653 0.644894
 3644 9.463276 0.644894
 3645 9.466899 0.648517
 3646 9.470522 0.652140
 3647 9.474145 0.652140
 3648 9.474145 0.655763
 3649 9.477768 0.659386
 3650 9.477768 0.663009
 3651 9.481391 0.666632
 3652 9.481391 0.670255
 3653 9.485014 0.673878
 3654 9.485014 0.677501
 3655 9.488637 0.681124
 3656 9.488637 0.684747
 3657 9.492260 0.688370
 3658 9.492260 0.691993
 3659 9.495883 0.695616
 3660 9.499506 0.699239
 3661 9.503129 0.702862
 3662 9.506752 0.706485
 3663 9.510375 0.706485
 3664 9.513998 0.710108
 3665 9.517621 0.710108
 3666 9.521244 0.713731
 3667 9.524867 0.713731
 3668 9.528490 0.717354
 3669 9.532113 0.717354
 3670 9.535736 0.720977
 3671 9.539359 0.724600
 3672 9.542982 0.728223
 3673 9.542982 0.731846
 3674 9.546605 0.735469
 3675 9.546605 0.739092
 3676 9.550228 0.742715
 3677 9.553851 0.746338
 3678 9.553851 0.749961
 3679 9.557474 0.753584
 3680 9.561097 0.753584
 3681 9.564720 0.757207
 3682 9.568343 0.757207
 3683 9.571966 0.760830
 3684 9.575589 0.760830
 3685 9.579212 0.764453
 3686 9.582835 0.764453
 3687 9.586458 0.768076
 3688 9.590081 0.768076
 3689 9.593704 0.771699
 3690 9.597327 0.771699
 3691 9.600950 0.775322
 3692 9.604573 0.775322
 3693 9.608196 0.775322
 3694 9.611819 0.775322
 3695 9.615442 0.775322
 3696 9.619065 0.775322
 3697 9.622688 0.775322
 3698 9.626311 0.775322
 3699 9.629934 0.778945
 3700 9.633557 0.778945
 3701 9.637180 0.782568
 3702 9.640803 0.782568
 3703 9.644426 0.786191
 3704 9.648049 0.786191
 3705 9.651672 0.789814
 3706 9.655295 0.789814
 3707 9.658918 0.793437
 3708 9.662541 0.793437
 3709 9.666164 0.793437
 3710 9.669787 0.793437
 3711 9.673410 0.793437
 3712 9.677033 0.793437
 3713 9.680656 0.793437
 3714 9.684279 0.793437
 3715 9.687902 0.793437
 3716 9.691525 0.793437
 3717 9.695148 0.793437
 3718 9.698771 0.793437
 3719 9.702394 0.793437
 3720 9.706017 0.793437
 3721 9.709640 0.793437
 3722 9.713263 0.793437
 3723 9.716886 0.793437
 3724 9.720509 0.793437
 3725 9.724132 0.793437
 3726 9.727755 0.793437
 3727 9.731378 0.793437
 3728 9.735001 0.793437
 3729 9.738624 0.793437
 3730 9.742247 0.793437
 3731 9.745870 0.797060
 3732 9.749493 0.800683
 3733 9.753116 0.800683
 3734 9.756739 0.804306
 3735 9.760362 0.804306
 3736 9.763985 0.807929
 3737 9.767608 0.807929
 3738 9.771231 0.811552
 3739 9.774854 0.815175
 3740 9.778477 0.818798
 3741 9.782100 0.822421
 3742 9.785723 0.826044
 3743 9.789346 0.829667
 3744 9.792969 0.829667
 3745 9.796592 0.833290
 3746 9.800215 0.833290
 3747 9.803838 0.836913
 3748 9.807461 0.836913
 3749 9.811084 0.840536
 3750 9.814707 0.840536
 3751 9.818330 0.844159
 3752 9.821953 0.844159
 3753 9.825576 0.847782
 3754 9.829199 0.847782
 3755 9.832822 0.851405
 3756 9.836445 0.851405
 3757 9.840068 0.851405
 3758 9.843691 0.851405
 3759 9.847314 0.851405
 3760 9.850937 0.851405
 3761 9.854560 0.851405
 3762 9.858183 0.851405
 3763 9.861806 0.851405
 3764 9.865429 0.851405
 3765 9.869052 0.851405
 3766 9.872675 0.851405
 3767 9.876298 0.851405
 3768 9.879921 0.851405
 3769 9.883544 0.851405
 3770 9.887167 0.851405
 3771 9.890790 0.851405
 3772 9.894413 0.851405
 3773 9.898036 0.851405
 3774 9.901659 0.851405
 3775 9.905282 0.851405
 3776 9.908905 0.855028
 3777 9.912528 0.855028
 3778 9.916151 0.855028
 3779 9.919774 0.855028
 3780 9.923397 0.855028
 3781 9.927020 0.855028
 3782 9.930643 0.858651
 3783 9.934266 0.858651
 3784 9.937889 0.862274
 3785 9.941512 0.862274
 3786 9.945135 0.865897
 3787 9.948758 0.865897
 3788 9.952381 0.869520
 3789 9.956004 0.869520
 3790 9.959627 0.873143
 3791 9.963250 0.873143
 3792 9.966873 0.876766
 3793 9.970496 0.876766
 3794 9.974119 0.876766
 3795 9.977742 0.876766
 3796 9.981365 0.876766
 3797 9.984988 0.876766
 3798 9.988611 0.876766
 3799 9.992234 0.880389
 3800 9.995857 0.880389
 3801 9.999480 0.884012
 3802 10.003103 0.884012
 3803 10.006726 0.884012
 3804 10.010349 0.887635
 3805 10.013972 0.891258
 3806 10.017595 0.894881
 3807 10.021218 0.898504
 3808 10.024841 0.898504
 3809 10.028464 0.902127
 3810 10.032087 0.902127
 3811 10.035710 0.905750
 3812 10.039333 0.905750
 3813 10.042956 0.909373
 3814 10.046579 0.909373
 3815 10.050202 0.912996
 3816 10.053825 0.912996
 3817 10.057448 0.916619
 3818 10.061071 0.916619
 3819 10.064694 0.920242
 3820 10.068317 0.920242
 3821 10.071940 0.920242
 3822 10.075563 0.923865
 3823 10.079186 0.923865
 3824 10.082809 0.923865
 3825 10.086432 0.923865
 3826 10.090055 0.927488
 3827 10.093678 0.927488
 3828 10.097301 0.931111
 3829 10.100924 0.931111
 3830 10.104547 0.931111
 3831 10.108170 0.934734
 3832 10.111793 0.934734
 3833 10.115416 0.934734
 3834 10.119039 0.934734
 3835 10.122662 0.934734
 3836 10.126285 0.938357
 3837 10.129908 0.938357
 3838 10.133531 0.938357
 3839 10.137154 0.938357
 3840 10.140777 0.938357
 3841 10.144400 0.938357
 3842 10.148023 0.938357
 3843 10.151646 0.938357
 3844 10.155269 0.938357
 3845 10.158892 0.938357
 3846 10.162515 0.941980
 3847 10.166138 0.941980
 3848 10.169761 0.941980
 3849 10.173384 0.941980
 3850 10.177007 0.945603
 3851 10.180630 0.945603
 3852 10.184253 0.945603
 3853 10.187876 0.949226
 3854 10.191499 0.952849
 3855 10.195122 0.956472
 3856 10.198745 0.960095
 3857 10.202368 0.963718
 3858 10.205991 0.963718
 3859 10.209614 0.967341
 3860 10.213237 0.967341
 3861 10.216860 0.970964
 3862 10.220483 0.970964
 3863 10.224106 0.974587
 3864 10.227729 0.974587
 3865 10.231352 0.978210
 3866 10.234975 0.978210
 3867 10.238598 0.981833
 3868 10.242221 0.981833
 3869 10.245844 0.985456
 3870 10.249467 0.985456
 3871 10.253090 0.985456
 3872 10.256713 0.985456
 3873 10.260336 0.985456
 3874 10.263959 0.985456
 3875 10.267582 0.985456
 3876 10.271205 0.989079
 3877 10.274828 0.989079
 3878 10.278451 0.989079
 3879 10.282074 0.992702
 3880 10.285697 0.992702
 3881 10.289320 0.996325
 3882 10.292943 0.996325
 3883 10.296566 0.999948
 3884 10.300189 0.999948
 3885 10.303812 1.003571
 3886 10.307435 1.003571
 3887 10.311058 1.003571
 3888 10.314681 1.007194
 3889 10.318304 1.010817
 3890 10.321927 1.014440
 3891 10.325550 1.018063
 3892 10.329173 1.021686
 3893 10.332796 1.025309
 3894 10.336419 1.028932
 3895 10.340042 1.032555
 3896 10.343665 1.036178
 3897 10.347288 1.039801
 3898 10.350911 1.043424
 3899 10.354534 1.047047
 3900 10.358157 1.050670
 3901 10.361780 1.054293
 3902 10.361780 1.057916
 3903 10.365403 1.061539
 3904 10.365403 1.065162
 3905 10.369026 1.068785
 3906 10.372649 1.072408
 3907 10.372649 1.076031
 3908 10.376272 1.079654
 3909 10.379895 1.083277
 3910 10.383518 1.083277
 3911 10.387141 1.086900
 3912 10.390764 1.086900
 3913 10.394387 1.090523
 3914 10.398010 1.090523
 3915 10.401633 1.094146
 3916 10.405256 1.094146
 3917 10.408879 1.097769
 3918 10.412502 1.097769
 3919 10.416125 1.101392
 3920 10.419748 1.101392
 3921 10.423371 1.105015
 3922 10.426994 1.105015
 3923 10.430617 1.108638
 3924 10.434240 1.108638
 3925 10.437863 1.108638
 3926 10.441486 1.112261
 3927 10.445109 1.112261
 3928 10.448732 1.112261
 3929 10.452355 1.115884
 3930 10.455978 1.115884
 3931 10.459601 1.115884
 3932 10.463224 1.119507
 3933 10.466847 1.119507
 3934 10.470470 1.119507
 3935 10.474093 1.123130
 3936 10.477716 1.126753
 3937 10.481339 1.126753
 3938 10.484962 1.130376
 3939 10.488585 1.130376
 3940 10.488585 1.133999
 3941 10.492208 1.137622
 3942 10.492208 1.141245
 3943 10.495831 1.144868
 3944 10.495831 1.148491
 3945 10.499454 1.152114
 3946 10.499454 1.155737
 3947 10.503077 1.159360
 3948 10.503077 1.162983
 3949 10.506700 1.166606
 3950 10.506700 1.170229
 3951 10.510323 1.173852
 3952 10.510323 1.177475
 3953 10.513946 1.181098
 3954 10.517569 1.181098
 3955 10.521192 1.184721
 3956 10.524815 1.184721
 3957 10.528438 1.188344
 3958 10.532061 1.188344
 3959 10.535684 1.191967
 3960 10.539307 1.191967
 3961 10.542930 1.195590
 3962 10.546553 1.195590
 3963 10.550176 1.199213
 3964 10.553799 1.199213
 3965 10.557422 1.202836
 3966 10.561045 1.202836
 3967 10.564668 1.202836
 3968 10.568291 1.202836
 3969 10.571914 1.202836
 3970 10.575537 1.202836
 3971 10.579160 1.202836
 3972 10.582783 1.202836
 3973 10.586406 1.202836
 3974 10.590029 1.202836
 3975 10.593652 1.202836
 3976 10.597275 1.202836
 3977 10.600898 1.202836
 3978 10.604521 1.202836
 3979 10.608144 1.202836
 3980 10.611767 1.202836
 3981 10.615390 1.202836
 3982 10.619013 1.202836
 3983 10.622636 1.202836
 3984 10.626259 1.206459
 3985 10.629882 1.210082
 3986 10.633505 1.210082
 3987 10.637128 1.213705
 3988 10.640751 1.213705
 3989 10.644374 1.217328
 3990 10.647997 1.217328
 3991 10.651620 1.220951
 3992 10.655243 1.220951
 3993 10.658866 1.224574
 3994 10.662489 1.224574
 3995 10.666112 1.228197
 3996 10.669735 1.228197
 3997 10.673358 1.231820
 3998 10.676981 1.231820
 3999 10.680604 1.231820
 4000 10.684227 1.231820
 4001 10.687850 1.231820
 4002 10.691473 1.231820
 4003 10.695096 1.231820
 4004 10.698719 1.231820
 4005 10.702342 1.231820
 4006 10.705965 1.231820
 4007 10.709588 1.231820
 4008 10.713211 1.231820
 4009 10.716834 1.231820
 4010 10.720457 1.231820
 4011 10.724080 1.231820
 4012 10.727703 1.231820
 4013 10.731326 1.231820
 4014 10.734949 1.231820
 4015 10.738572 1.231820
 4016 10.742195 1.231820
 4017 10.745818 1.231820
 4018 10.749441 1.231820
 4019 10.753064 1.231820
 4020 10.756687 1.231820
 4021 10.760310 1.231820
 4022 10.763933 1.231820
 4023 10.767556 1.231820
 4024 10.771179 1.231820
 4025 10.774802 1.231820
 4026 10.778425 1.231820
 4027 10.782048 1.231820
 4028 10.785671 1.231820
 4029 10.789294 1.231820
 4030 10.792917 1.231820
 4031 10.796540 1.235443
 4032 10.800163 1.235443
 4033 10.803786 1.235443
 4034 10.807409 1.235443
 4035 10.811032 1.235443
 4036 10.814655 1.235443
 4037 10.818278 1.235443
 4038 10.821901 1.235443
 4039 10.825524 1.235443
 4040 10.829147 1.235443
 4041 10.832770 1.235443
 4042 10.836393 1.235443
 4043 10.840016 1.235443
 4044 10.843639 1.235443
 4045 10.847262 1.235443
 4046 10.850885 1.235443
 4047 10.854508 1.235443
 4048 10.858131 1.239066
 4049 10.861754 1.239066
 4050 10.865377 1.242689
 4051 10.869000 1.246312
 4052 10.872623 1.249935
 4053 10.876246 1.253558
 4054 10.879869 1.257181
 4055 10.883492 1.260804
 4056 10.887115 1.260804
 4057 10.890738 1.264427
 4058 10.894361 1.264427
 4059 10.897984 1.268050
 4060 10.901607 1.268050
 4061 10.905230 1.271673
 4062 10.908853 1.271673
 4063 10.912476 1.275296
 4064 10.916099 1.275296
 4065 10.919722 1.278919
 4066 10.923345 1.278919
 4067 10.926968 1.282542
 4068 10.930591 1.282542
 4069 10.934214 1.282542
 4070 10.937837 1.282542
 4071 10.941460 1.282542
 4072 10.945083 1.282542
 4073 10.948706 1.282542
 4074 10.952329 1.282542
 4075 10.955952 1.282542
 4076 10.959575 1.282542
 4077 10.963198 1.282542
 4078 10.966821 1.282542
 4079 10.970444 1.282542
 4080 10.974067 1.282542
 4081 10.977690 1.282542
 4082 10.981313 1.282542
 4083 10.984936 1.282542
 4084 10.988559 1.282542
 4085 10.992182 1.282542
 4086 10.995805 1.282542
 4087 10.999428 1.282542
 4088 11.003051 1.282542
 4089 11.006674 1.282542
 4090 11.010297 1.282542
 4091 11.013920 1.278919
 4092 11.017543 1.278919
 4093 11.021166 1.275296
 4094 11.024789 1.275296
 4095 11.028412 1.271673
 4096 11.032035 1.271673
 4097 11.035658 1.268050
 4098 11.039281 1.268050
 4099 11.042904 1.264427
 4100 11.046527 1.264427
 4101 11.050150 1.264427
 4102 11.053773 1.264427
 4103 11.057396 1.264427
 4104 11.061019 1.264427
 4105 11.064642 1.264427
 4106 11.068265 1.268050
 4107 11.071888 1.268050
 4108 11.075511 1.271673
 4109 11.079134 1.271673
 4110 11.082757 1.275296
 4111 11.086380 1.278919
 4112 11.090003 1.282542
 4113 11.090003 1.286165
 4114 11.093626 1.289788
 4115 11.093626 1.293411
 4116 11.097249 1.297034
 4117 11.100872 1.300657
 4118 11.100872 1.304280
 4119 11.104495 1.307903
 4120 11.104495 1.311526
 4121 11.108118 1.315149
 4122 11.108118 1.318772
 4123 11.111741 1.322395
 4124 11.115364 1.326018
 4125 11.115364 1.329641
 4126 11.118987 1.333264
 4127 11.122610 1.336887
 4128 11.126233 1.340510
 4129 11.129856 1.344133
 4130 11.133479 1.347756
 4131 11.137102 1.347756
 4132 11.140725 1.351379
 4133 11.144348 1.355002
 4134 11.147971 1.358625
 4135 11.151594 1.358625
 4136 11.155217 1.362248
 4137 11.158840 1.365871
 4138 11.162463 1.369494
 4139 11.162463 1.373117
 4140 11.166086 1.376740
 4141 11.169709 1.380363
 4142 11.173332 1.383986
 4143 11.176955 1.387609
 4144 11.180578 1.387609
 4145 11.184201 1.391232
 4146 11.187824 1.394855
 4147 11.191447 1.394855
 4148 11.195070 1.398478
 4149 11.198693 1.398478
 4150 11.202316 1.402101
 4151 11.205939 1.402101
 4152 11.209562 1.405724
 4153 11.213185 1.405724
 4154 11.216808 1.409347
 4155 11.220431 1.409347
 4156 11.224054 1.412970
 4157 11.227677 1.412970
 4158 11.231300 1.416593
 4159 11.234923 1.416593
 4160 11.238546 1.420216
 4161 11.242169 1.420216
 4162 11.245792 1.423839
 4163 11.249415 1.423839
 4164 11.253038 1.427462
 4165 11.256661 1.427462
 4166 11.260284 1.431085
 4167 11.263907 1.431085
 4168 11.267530 1.434708
 4169 11.271153 1.434708
 4170 11.274776 1.434708
 4171 11.278399 1.434708
 4172 11.282022 1.434708
 4173 11.285645 1.434708
 4174 11.289268 1.438331
 4175 11.292891 1.438331
 4176 11.296514 1.441954
 4177 11.296514 1.445577
 4178 11.296514 1.449200
 4179 11.300137 1.452823
 4180 11.300137 1.456446
 4181 11.303760 1.460069
 4182 11.303760 1.463692
 4183 11.307383 1.467315
 4184 11.307383 1.470938
 4185 11.311006 1.474561
 4186 11.311006 1.478184
 4187 11.314629 1.481807
 4188 11.314629 1.485430
 4189 11.318252 1.489053
 4190 11.318252 1.492676
 4191 11.321875 1.496299
 4192 11.325498 1.499922
 4193 11.329121 1.499922
 4194 11.332744 1.503545
 4195 11.336367 1.503545
 4196 11.339990 1.507168
 4197 11.343613 1.507168
 4198 11.347236 1.510791
 4199 11.350859 1.510791
 4200 11.354482 1.514414
 4201 11.358105 1.514414
 4202 11.361728 1.518037
 4203 11.365351 1.518037
 4204 11.368974 1.521660
 4205 11.372597 1.521660
 4206 11.376220 1.525283
 4207 11.379843 1.525283
 4208 11.383466 1.528906
 4209 11.387089 1.528906
 4210 11.390712 1.532529
 4211 11.394335 1.536152
 4212 11.397958 1.536152
 4213 11.401581 1.539775
 4214 11.405204 1.543398
 4215 11.405204 1.547021
 4216 11.408827 1.550644
 4217 11.408827 1.554267
 4218 11.412450 1.557890
 4219 11.412450 1.561513
 4220 11.416073 1.565136
 4221 11.416073 1.568759
 4222 11.419696 1.572382
 4223 11.419696 1.576005
 4224 11.419696 1.579628
 4225 11.419696 1.583251
 4226 11.419696 1.586874
 4227 11.419696 1.590497
 4228 11.419696 1.594120
 4229 11.419696 1.597743
 4230 11.423319 1.601366
 4231 11.423319 1.604989
 4232 11.423319 1.608612
 4233 11.423319 1.612235
 4234 11.426942 1.615858
 4235 11.426942 1.619481
 4236 11.430565 1.623104
 4237 11.430565 1.626727
 4238 11.434188 1.630350
 4239 11.434188 1.633973
 4240 11.434188 1.637596
 4241 11.434188 1.641219
 4242 11.434188 1.644842
 4243 11.437811 1.648465
 4244 11.437811 1.652088
 4245 11.441434 1.655711
 4246 11.441434 1.659334
 4247 11.445057 1.662957
 4248 11.445057 1.666580
 4249 11.448680 1.670203
 4250 11.448680 1.673826
 4251 11.452303 1.677449
 4252 11.452303 1.681072
 4253 11.455926 1.684695
 4254 11.455926 1.688318
 4255 11.459549 1.691941
 4256 11.463172 1.695564
 4257 11.466795 1.699187
 4258 11.470418 1.699187
 4259 11.474041 1.702810
 4260 11.477664 1.706433
 4261 11.481287 1.706433
 4262 11.484910 1.710056
 4263 11.488533 1.713679
 4264 11.492156 1.717302
 4265 11.495779 1.720925
 4266 11.499402 1.724548
 4267 11.503025 1.728171
 4268 11.506648 1.731794
 4269 11.510271 1.735417
 4270 11.513894 1.739040
 4271 11.517517 1.742663
 4272 11.521140 1.746286
 4273 11.524763 1.746286
 4274 11.528386 1.749909
 4275 11.532009 1.753532
 4276 11.535632 1.753532
 4277 11.539255 1.757155
 4278 11.542878 1.757155
 4279 11.546501 1.760778
 4280 11.550124 1.764401
 4281 11.553747 1.768024
 4282 11.557370 1.771647
 4283 11.560993 1.775270
 4284 11.564616 1.778893
 4285 11.568239 1.782516
 4286 11.571862 1.786139
 4287 11.575485 1.789762
 4288 11.579108 1.793385
 4289 11.582731 1.797008
 4290 11.586354 1.800631
 4291 11.589977 1.804254
 4292 11.593600 1.807877
 4293 11.597223 1.811500
 4294 11.600846 1.815123
 4295 11.604469 1.818746
 4296 11.608092 1.822369
 4297 11.608092 1.825992
 4298 11.611715 1.829615
 4299 11.611715 1.833238
 4300 11.615338 1.836861
 4301 11.615338 1.840484
 4302 11.618961 1.844107
 4303 11.618961 1.847730
 4304 11.622584 1.851353
 4305 11.622584 1.854976
 4306 11.626207 1.858599
 4307 11.626207 1.862222
 4308 11.629830 1.865845
 4309 11.633453 1.865845
 4310 11.637076 1.869468
 4311 11.640699 1.869468
 4312 11.644322 1.873091
 4313 11.647945 1.873091
 4314 11.651568 1.876714
 4315 11.655191 1.876714
 4316 11.658814 1.880337
 4317 11.662437 1.880337
 4318 11.666060 1.883960
 4319 11.669683 1.883960
 4320 11.673306 1.887583
 4321 11.676929 1.887583
 4322 11.680552 1.887583
 4323 11.684175 1.887583
 4324 11.687798 1.887583
 4325 11.691421 1.887583
 4326 11.695044 1.887583
 4327 11.698667 1.887583
 4328 11.702290 1.887583
 4329 11.705913 1.887583
 4330 11.709536 1.887583
 4331 11.713159 1.887583
 4332 11.716782 1.891206
 4333 11.720405 1.891206
 4334 11.724028 1.891206
 4335 11.727651 1.894829
 4336 11.731274 1.898452
 4337 11.734897 1.902075
 4338 11.738520 1.905698
 4339 11.742143 1.909321
 4340 11.745766 1.909321
 4341 11.749389 1.912944
 4342 11.753012 1.912944
 4343 11.756635 1.916567
 4344 11.760258 1.916567
 4345 11.763881 1.920190
 4346 11.767504 1.920190
 4347 11.771127 1.923813
 4348 11.774750 1.923813
 4349 11.778373 1.927436
 4350 11.781996 1.927436
 4351 11.785619 1.931059
 4352 11.789242 1.931059
 4353 11.792865 1.931059
 4354 11.796488 1.934682
 4355 11.800111 1.938305
 4356 11.803734 1.941928
 4357 11.807357 1.945551
 4358 11.810980 1.949174
 4359 11.814603 1.952797
 4360 11.818226 1.952797
 4361 11.821849 1.956420
 4362 11.825472 1.956420
 4363 11.829095 1.960043
 4364 11.832718 1.960043
 4365 11.836341 1.963666
 4366 11.839964 1.963666
 4367 11.843587 1.967289
 4368 11.847210 1.967289
 4369 11.850833 1.970912
 4370 11.854456 1.970912
 4371 11.858079 1.974535
 4372 11.861702 1.974535
 4373 11.865325 1.978158
 4374 11.868948 1.978158
 4375 11.872571 1.981781
 4376 11.876194 1.985404
 4377 11.879817 1.989027
 4378 11.883440 1.992650
 4379 11.887063 1.996273
 4380 11.890686 1.996273
 4381 11.894309 1.999896
 4382 11.897932 2.003519
 4383 11.901555 2.007142
 4384 11.905178 2.010765
 4385 11.908801 2.014388
 4386 11.908801 2.018011
 4387 11.912424 2.021634
 4388 11.912424 2.025257
 4389 11.912424 2.028880
 4390 11.912424 2.032503
 4391 11.912424 2.036126
 4392 11.912424 2.039749
 4393 11.912424 2.043372
 4394 11.912424 2.046995
 4395 11.912424 2.050618
 4396 11.912424 2.054241
 4397 11.912424 2.057864
 4398 11.912424 2.061487
 4399 11.912424 2.065110
 4400 11.912424 2.068733
 4401 11.912424 2.072356
 4402 11.916047 2.075979
 4403 11.916047 2.079602
 4404 11.919670 2.083225
 4405 11.919670 2.086848
 4406 11.923293 2.090471
 4407 11.923293 2.094094
 4408 11.926916 2.097717
 4409 11.926916 2.101340
 4410 11.930539 2.104963
 4411 11.930539 2.108586
 4412 11.934162 2.112209
 4413 11.934162 2.115832
 4414 11.937785 2.119455
 4415 11.937785 2.123078
 4416 11.941408 2.126701
 4417 11.945031 2.130324
 4418 11.945031 2.133947
 4419 11.948654 2.137570
 4420 11.952277 2.141193
 4421 11.955900 2.144816
 4422 11.959523 2.148439
 4423 11.963146 2.152062
 4424 11.966769 2.152062
 4425 11.970392 2.155685
 4426 11.974015 2.159308
 4427 11.977638 2.162931
 4428 11.977638 2.166554
 4429 11.981261 2.170177
 4430 11.981261 2.173800
 4431 11.984884 2.177423
 4432 11.984884 2.181046
 4433 11.988507 2.184669
 4434 11.992130 2.188292
 4435 11.992130 2.191915
 4436 11.995753 2.195538
 4437 11.999376 2.199161
 4438 11.999376 2.202784
 4439 12.002999 2.206407
 4440 12.006622 2.210030
 4441 12.006622 2.213653
 4442 12.010245 2.217276
 4443 12.010245 2.220899
 4444 12.013868 2.224522
 4445 12.017491 2.228145
 4446 12.017491 2.231768
 4447 12.021114 2.235391
 4448 12.024737 2.239014
 4449 12.028360 2.242637
 4450 12.031983 2.242637
 4451 12.035606 2.246260
 4452 12.039229 2.249883
 4453 12.042852 2.253506
 4454 12.046475 2.253506
 4455 12.050098 2.257129
 4456 12.053721 2.260752
 4457 12.057344 2.264375
 4458 12.060967 2.267998
 4459 12.064590 2.267998
 4460 12.068213 2.271621
 4461 12.071836 2.275244
 4462 12.075459 2.278867
 4463 12.079082 2.278867
 4464 12.082705 2.282490
 4465 12.086328 2.286113
 4466 12.089951 2.286113
 4467 12.093574 2.289736
 4468 12.097197 2.289736
 4469 12.100820 2.293359
 4470 12.104443 2.293359
 4471 12.104443 2.296982
 4472 12.108066 2.300605
 4473 12.108066 2.304228
 4474 12.111689 2.307851
 4475 12.115312 2.311474
 4476 12.115312 2.315097
 4477 12.118935 2.318720
 4478 12.122558 2.322343
 4479 12.126181 2.322343
 4480 12.129804 2.325966
 4481 12.133427 2.325966
 4482 12.137050 2.329589
 4483 12.140673 2.329589
 4484 12.144296 2.333212
 4485 12.147919 2.333212
 4486 12.151542 2.336835
 4487 12.155165 2.336835
 4488 12.158788 2.340458
 4489 12.162411 2.340458
 4490 12.166034 2.344081
 4491 12.169657 2.344081
 4492 12.173280 2.344081
 4493 12.176903 2.344081
 4494 12.180526 2.344081
 4495 12.184149 2.344081
 4496 12.187772 2.347704
 4497 12.191395 2.351327
 4498 12.195018 2.354950
 4499 12.198641 2.358573
 4500 12.202264 2.362196
 4501 12.205887 2.365819
 4502 12.209510 2.369442
 4503 12.213133 2.373065
 4504 12.216756 2.376688
 4505 12.220379 2.380311
 4506 12.224002 2.383934
 4507 12.227625 2.387557
 4508 12.231248 2.391180
 4509 12.234871 2.394803
 4510 12.238494 2.398426
 4511 12.242117 2.402049
 4512 12.245740 2.405672
 4513 12.249363 2.409295
 4514 12.252986 2.412918
 4515 12.256609 2.416541
 4516 12.260232 2.420164
 4517 12.260232 2.423787
 4518 12.263855 2.427410
 4519 12.263855 2.431033
 4520 12.267478 2.434656
 4521 12.271101 2.438279
 4522 12.271101 2.441902
 4523 12.274724 2.445525
 4524 12.278347 2.449148
 4525 12.281970 2.452771
 4526 12.285593 2.456394
 4527 12.289216 2.460017
 4528 12.292839 2.463640
 4529 12.296462 2.467263
 4530 12.300085 2.470886
 4531 12.303708 2.474509
 4532 12.307331 2.478132
 4533 12.310954 2.481755
 4534 12.314577 2.485378
 4535 12.318200 2.489001
 4536 12.321823 2.492624
 4537 12.321823 2.496247
 4538 12.325446 2.499870
 4539 12.329069 2.503493
 4540 12.332692 2.507116
 4541 12.336315 2.510739
 4542 12.339938 2.514362
 4543 12.343561 2.517985
 4544 12.343561 2.521608
 4545 12.343561 2.525231
 4546 12.347184 2.528854
 4547 12.347184 2.532477
 4548 12.350807 2.536100
 4549 12.350807 2.539723
 4550 12.354430 2.543346
 4551 12.354430 2.546969
 4552 12.358053 2.550592
 4553 12.358053 2.554215
 4554 12.361676 2.557838
 4555 12.361676 2.561461
 4556 12.365299 2.565084
 4557 12.365299 2.568707
 4558 12.368922 2.572330
 4559 12.372545 2.575953
 4560 12.372545 2.579576
 4561 12.376168 2.583199
 4562 12.379791 2.586822
 4563 12.383414 2.590445
 4564 12.387037 2.590445
 4565 12.390660 2.594068
 4566 12.394283 2.594068
 4567 12.397906 2.597691
 4568 12.401529 2.597691
 4569 12.405152 2.601314
 4570 12.408775 2.601314
 4571 12.412398 2.604937
 4572 12.416021 2.604937
 4573 12.419644 2.608560
 4574 12.423267 2.608560
 4575 12.426890 2.612183
 4576 12.430513 2.612183
 4577 12.434136 2.615806
 4578 12.437759 2.615806
 4579 12.441382 2.615806
 4580 12.445005 2.615806
 4581 12.448628 2.615806
 4582 12.452251 2.615806
 4583 12.455874 2.615806
 4584 12.459497 2.615806
 4585 12.463120 2.615806
 4586 12.466743 2.619429
 4587 12.470366 2.623052
 4588 12.473989 2.626675
 4589 12.477612 2.630298
 4590 12.481235 2.630298
 4591 12.481235 2.633921
 4592 12.477612 2.637544
 4593 12.477612 2.641167
 4594 12.477612 2.644790
 4595 12.477612 2.648413
 4596 12.477612 2.652036
 4597 12.477612 2.655659
 4598 12.477612 2.659282
 4599 12.477612 2.662905
 4600 12.477612 2.666528
 4601 12.477612 2.670151
 4602 12.477612 2.673774
 4603 12.477612 2.677397
 4604 12.477612 2.681020
 4605 12.477612 2.684643
 4606 12.477612 2.688266
 4607 12.477612 2.691889
 4608 12.477612 2.695512
 4609 12.477612 2.699135
 4610 12.477612 2.702758
 4611 12.477612 2.706381
 4612 12.477612 2.710004
 4613 12.477612 2.713627
 4614 12.477612 2.717250
 4615 12.481235 2.720873
 4616 12.481235 2.724496
 4617 12.484858 2.728119
 4618 12.484858 2.731742
 4619 12.488481 2.735365
 4620 12.488481 2.738988
 4621 12.492104 2.742611
 4622 12.492104 2.746234
 4623 12.495727 2.749857
 4624 12.495727 2.753480
 4625 12.499350 2.757103
 4626 12.499350 2.760726
 4627 12.502973 2.764349
 4628 12.506596 2.764349
 4629 12.510219 2.767972
 4630 12.513842 2.767972
 4631 12.517465 2.771595
 4632 12.521088 2.771595
 4633 12.524711 2.775218
 4634 12.528334 2.775218
 4635 12.531957 2.778841
 4636 12.535580 2.778841
 4637 12.539203 2.782464
 4638 12.542826 2.782464
 4639 12.546449 2.786087
 4640 12.550072 2.786087
 4641 12.553695 2.786087
 4642 12.557318 2.786087
 4643 12.560941 2.786087
 4644 12.564564 2.786087
 4645 12.568187 2.786087
 4646 12.571810 2.786087
 4647 12.575433 2.786087
 4648 12.579056 2.786087
 4649 12.582679 2.786087
 4650 12.586302 2.786087
 4651 12.589925 2.786087
 4652 12.593548 2.789710
 4653 12.597171 2.789710
 4654 12.600794 2.789710
 4655 12.604417 2.793333
 4656 12.608040 2.793333
 4657 12.611663 2.796956
 4658 12.615286 2.796956
 4659 12.618909 2.800579
 4660 12.622532 2.804202
 4661 12.626155 2.804202
 4662 12.629778 2.807825
 4663 12.629778 2.811448
 4664 12.629778 2.815071
 4665 12.633401 2.818694
 4666 12.633401 2.822317
 4667 12.633401 2.825940
 4668 12.637024 2.829563
 4669 12.637024 2.833186
 4670 12.640647 2.836809
 4671 12.640647 2.840432
 4672 12.644270 2.844055
 4673 12.644270 2.847678
 4674 12.647893 2.851301
 4675 12.647893 2.854924
 4676 12.651516 2.858547
 4677 12.651516 2.862170
 4678 12.655139 2.865793
 4679 12.655139 2.869416
 4680 12.658762 2.873039
 4681 12.662385 2.876662
 4682 12.666008 2.876662
 4683 12.669631 2.880285
 4684 12.673254 2.883908
 4685 12.676877 2.883908
 4686 12.680500 2.887531
 4687 12.684123 2.887531
 4688 12.687746 2.891154
 4689 12.691369 2.891154
 4690 12.694992 2.894777
 4691 12.698615 2.894777
 4692 12.702238 2.898400
 4693 12.705861 2.898400
 4694 12.709484 2.902023
 4695 12.713107 2.902023
 4696 12.716730 2.905646
 4697 12.720353 2.905646
 4698 12.723976 2.909269
 4699 12.727599 2.909269
 4700 12.731222 2.912892
 4701 12.734845 2.912892
 4702 12.738468 2.912892
 4703 12.742091 2.912892
 4704 12.745714 2.912892
 4705 12.749337 2.912892
 4706 12.752960 2.912892
 4707 12.752960 2.916515
 4708 12.756583 2.920138
 4709 12.756583 2.923761
 4710 12.760206 2.927384
 4711 12.760206 2.931007
 4712 12.763829 2.934630
 4713 12.763829 2.938253
 4714 12.767452 2.941876
 4715 12.771075 2.945499
 4716 12.771075 2.949122
 4717 12.774698 2.952745
 4718 12.778321 2.956368
 4719 12.778321 2.959991
 4720 12.781944 2.963614
 4721 12.785567 2.967237
 4722 12.789190 2.970860
 4723 12.792813 2.974483
 4724 12.796436 2.974483
 4725 12.800059 2.978106
 4726 12.803682 2.981729
 4727 12.807305 2.981729
 4728 12.810928 2.985352
 4729 12.814551 2.988975
 4730 12.818174 2.988975
 4731 12.821797 2.992598
 4732 12.825420 2.996221
 4733 12.829043 2.999844
 4734 12.829043 3.003467
 4735 12.832666 3.007090
 4736 12.832666 3.010713
 4737 12.836289 3.014336
 4738 12.839912 3.017959
 4739 12.839912 3.021582
 4740 12.843535 3.025205
 4741 12.847158 3.028828
 4742 12.850781 3.032451
 4743 12.854404 3.036074
 4744 12.858027 3.039697
 4745 12.861650 3.043320
 4746 12.865273 3.046943
 4747 12.865273 3.050566
 4748 12.868896 3.054189
 4749 12.872519 3.057812
 4750 12.872519 3.061435
 4751 12.876142 3.065058
 4752 12.879765 3.068681
 4753 12.883388 3.072304
 4754 12.887011 3.072304
 4755 12.890634 3.075927
 4756 12.894257 3.079550
 4757 12.897880 3.079550
 4758 12.901503 3.083173
 4759 12.905126 3.083173
 4760 12.908749 3.086796
 4761 12.912372 3.086796
 4762 12.915995 3.090419
 4763 12.919618 3.090419
 4764 12.923241 3.094042
 4765 12.926864 3.094042
 4766 12.930487 3.097665
 4767 12.934110 3.097665
 4768 12.937733 3.101288
 4769 12.941356 3.101288
 4770 12.944979 3.104911
 4771 12.948602 3.104911
 4772 12.952225 3.104911
 4773 12.955848 3.104911
 4774 12.959471 3.104911
 4775 12.963094 3.104911
 4776 12.966717 3.104911
 4777 12.970340 3.108534
 4778 12.973963 3.108534
 4779 12.977586 3.112157
 4780 12.981209 3.112157
 4781 12.984832 3.112157
 4782 12.988455 3.112157
 4783 12.992078 3.112157
 4784 12.995701 3.112157
 4785 12.999324 3.112157
 4786 13.002947 3.112157
 4787 13.006570 3.112157
 4788 13.010193 3.112157
 4789 13.013816 3.112157
 4790 13.017439 3.112157
 4791 13.021062 3.112157
 4792 13.024685 3.112157
 4793 13.028308 3.112157
 4794 13.031931 3.112157
 4795 13.035554 3.112157
 4796 13.039177 3.112157
 4797 13.042800 3.112157
 4798 13.046423 3.112157
 4799 13.050046 3.112157
 4800 13.053669 3.112157
 4801 13.057292 3.112157
 4802 13.060915 3.112157
 4803 13.064538 3.112157
 4804 13.068161 3.112157
 4805 13.071784 3.115780
 4806 13.075407 3.115780
 4807 13.079030 3.115780
 4808 13.082653 3.119403
 4809 13.086276 3.123026
 4810 13.089899 3.123026
 4811 13.093522 3.126649
 4812 13.097145 3.126649
 4813 13.100768 3.130272
 4814 13.104391 3.133895
 4815 13.108014 3.137518
 4816 13.111637 3.141141
 4817 13.111637 3.144764
 4818 13.115260 3.148387
 4819 13.118883 3.152010
 4820 13.122506 3.155633
 4821 13.126129 3.159256
 4822 13.129752 3.162879
 4823 13.133375 3.162879
 4824 13.136998 3.166502
 4825 13.140621 3.170125
 4826 13.144244 3.170125
 4827 13.147867 3.173748
 4828 13.151490 3.173748
 4829 13.155113 3.177371
 4830 13.158736 3.177371
 4831 13.162359 3.180994
 4832 13.165982 3.180994
 4833 13.169605 3.184617
 4834 13.169605 3.188240
 4835 13.169605 3.191863
 4836 13.169605 3.195486
 4837 13.173228 3.199109
 4838 13.173228 3.202732
 4839 13.173228 3.206355
 4840 13.173228 3.209978
 4841 13.173228 3.213601
 4842 13.173228 3.217224
 4843 13.173228 3.220847
 4844 13.173228 3.224470
 4845 13.173228 3.228093
 4846 13.173228 3.231716
 4847 13.173228 3.235339
 4848 13.176851 3.238962
 4849 13.176851 3.242585
 4850 13.180474 3.246208
 4851 13.180474 3.249831
 4852 13.184097 3.253454
 4853 13.184097 3.257077
 4854 13.187720 3.260700
 4855 13.187720 3.264323
 4856 13.191343 3.267946
 4857 13.191343 3.271569
 4858 13.194966 3.275192
 4859 13.194966 3.278815
 4860 13.198589 3.282438
 4861 13.202212 3.286061
 4862 13.205835 3.289684
 4863 13.209458 3.289684
 4864 13.213081 3.293307
 4865 13.216704 3.293307
 4866 13.220327 3.296930
 4867 13.223950 3.296930
 4868 13.227573 3.300553
 4869 13.231196 3.300553
 4870 13.234819 3.304176
 4871 13.238442 3.304176
 4872 13.242065 3.307799
 4873 13.245688 3.311422
 4874 13.249311 3.315045
 4875 13.252934 3.318668
 4876 13.256557 3.322291
 4877 13.256557 3.325914
 4878 13.260180 3.329537
 4879 13.260180 3.333160
 4880 13.263803 3.336783
 4881 13.267426 3.340406
 4882 13.267426 3.344029
 4883 13.271049 3.347652
 4884 13.274672 3.351275
 4885 13.278295 3.354898
 4886 13.281918 3.358521
 4887 13.285541 3.362144
 4888 13.289164 3.365767
 4889 13.292787 3.365767
 4890 13.296410 3.369390
 4891 13.300033 3.373013
 4892 13.303656 3.376636
 4893 13.307279 3.380259
 4894 13.310902 3.383882
 4895 13.314525 3.387505
 4896 13.314525 3.391128
 4897 13.318148 3.394751
 4898 13.318148 3.398374
 4899 13.321771 3.401997
 4900 13.321771 3.405620
 4901 13.325394 3.409243
 4902 13.325394 3.412866
 4903 13.329017 3.416489
 4904 13.329017 3.420112
 4905 13.332640 3.423735
 4906 13.332640 3.427358
 4907 13.336263 3.430981
 4908 13.339886 3.430981
 4909 13.343509 3.434604
 4910 13.347132 3.434604
 4911 13.350755 3.438227
 4912 13.354378 3.438227
 4913 13.358001 3.441850
 4914 13.361624 3.441850
 4915 13.365247 3.445473
 4916 13.368870 3.445473
 4917 13.372493 3.449096
 4918 13.376116 3.449096
 4919 13.379739 3.452719
 4920 13.383362 3.452719
 4921 13.386985 3.452719
 4922 13.390608 3.452719
 4923 13.394231 3.452719
 4924 13.397854 3.452719
 4925 13.401477 3.452719
 4926 13.405100 3.452719
 4927 13.408723 3.452719
 4928 13.412346 3.456342
 4929 13.415969 3.459965
 4930 13.419592 3.459965
 4931 13.423215 3.463588
 4932 13.426838 3.463588
 4933 13.430461 3.467211
 4934 13.434084 3.467211
 4935 13.437707 3.470834
 4936 13.441330 3.470834
 4937 13.444953 3.474457
 4938 13.448576 3.474457
 4939 13.452199 3.478080
 4940 13.455822 3.481703
 4941 13.459445 3.485326
 4942 13.459445 3.488949
 4943 13.459445 3.492572
 4944 13.459445 3.496195
 4945 13.459445 3.499818
 4946 13.459445 3.503441
 4947 13.459445 3.507064
 4948 13.463068 3.510687
 4949 13.463068 3.514310
 4950 13.466691 3.517933
 4951 13.466691 3.521556
 4952 13.470314 3.525179
 4953 13.470314 3.528802
 4954 13.473937 3.532425
 4955 13.473937 3.536048
 4956 13.477560 3.539671
 4957 13.477560 3.543294
 4958 13.481183 3.546917
 4959 13.481183 3.550540
 4960 13.484806 3.554163
 4961 13.484806 3.557786
 4962 13.488429 3.561409
 4963 13.492052 3.565032
 4964 13.495675 3.568655
 4965 13.499298 3.572278
 4966 13.499298 3.575901
 4967 13.502921 3.579524
 4968 13.502921 3.583147
 4969 13.506544 3.586770
 4970 13.506544 3.590393
 4971 13.506544 3.594016
 4972 13.506544 3.597639
 4973 13.506544 3.601262
 4974 13.506544 3.604885
 4975 13.506544 3.608508
 4976 13.506544 3.612131
 4977 13.506544 3.615754
 4978 13.506544 3.619377
 4979 13.506544 3.623000
 4980 13.506544 3.626623
 4981 13.506544 3.630246
 4982 13.506544 3.633869
 4983 13.506544 3.637492
 4984 13.506544 3.641115
 4985 13.506544 3.644738
 4986 13.506544 3.648361
 4987 13.506544 3.651984
 4988 13.506544 3.655607
 4989 13.510167 3.659230
 4990 13.510167 3.662853
 4991 13.510167 3.666476
 4992 13.513790 3.670099
 4993 13.513790 3.673722
 4994 13.517413 3.677345
 4995 13.517413 3.680968
 4996 13.521036 3.684591
 4997 13.521036 3.688214
 4998 13.524659 3.691837
 4999 13.524659 3.695460
 5000 13.528282 3.699083
 5001 13.528282 3.702706
 5002 13.531905 3.706329
 5003 13.531905 3.709952
 5004 13.535528 3.713575
 5005 13.539151 3.717198
 5006 13.542774 3.720821
 5007 13.546397 3.724444
 5008 13.550020 3.728067
 5009 13.550020 3.731690
 5010 13.550020 3.735313
 5011 13.553643 3.738936
 5012 13.553643 3.742559
 5013 13.553643 3.746182
 5014 13.553643 3.749805
 5015 13.557266 3.753428
 5016 13.557266 3.757051
 5017 13.557266 3.760674
 5018 13.557266 3.764297
 5019 13.557266 3.767920
 5020 13.557266 3.771543
 5021 13.557266 3.775166
 5022 13.557266 3.778789
 5023 13.557266 3.782412
 5024 13.557266 3.786035
 5025 13.557266 3.789658
 5026 13.557266 3.793281
 5027 13.557266 3.796904
 5028 13.557266 3.800527
 5029 13.557266 3.804150
 5030 13.560889 3.807773
 5031 13.560889 3.811396
 5032 13.564512 3.815019
 5033 13.564512 3.818642
 5034 13.568135 3.822265
 5035 13.568135 3.825888
 5036 13.571758 3.829511
 5037 13.571758 3.833134
 5038 13.575381 3.836757
 5039 13.575381 3.840380
 5040 13.579004 3.844003
 5041 13.579004 3.847626
 5042 13.582627 3.851249
 5043 13.586250 3.851249
 5044 13.589873 3.854872
 5045 13.593496 3.854872
 5046 13.597119 3.858495
 5047 13.600742 3.858495
 5048 13.604365 3.862118
 5049 13.607988 3.862118
 5050 13.611611 3.865741
 5051 13.615234 3.865741
 5052 13.615234 3.869364
 5053 13.618857 3.872987
 5054 13.622480 3.876610
 5055 13.626103 3.880233
 5056 13.626103 3.883856
 5057 13.629726 3.887479
 5058 13.633349 3.891102
 5059 13.633349 3.894725
 5060 13.633349 3.898348
 5061 13.633349 3.901971
 5062 13.633349 3.905594
 5063 13.636972 3.909217
 5064 13.636972 3.912840
 5065 13.636972 3.916463
 5066 13.636972 3.920086
 5067 13.636972 3.923709
 5068 13.636972 3.927332
 5069 13.636972 3.930955
 5070 13.636972 3.934578
 5071 13.636972 3.938201
 5072 13.636972 3.941824
 5073 13.636972 3.945447
 5074 13.636972 3.949070
 5075 13.636972 3.952693
 5076 13.636972 3.956316
 5077 13.636972 3.959939
 5078 13.636972 3.963562
 5079 13.636972 3.967185
 5080 13.636972 3.970808
 5081 13.636972 3.974431
 5082 13.636972 3.978054
 5083 13.636972 3.981677
 5084 13.636972 3.985300
 5085 13.636972 3.988923
 5086 13.636972 3.992546
 5087 13.640595 3.996169
 5088 13.640595 3.999792
 5089 13.644218 4.003415
 5090 13.644218 4.007038
 5091 13.647841 4.010661
 5092 13.647841 4.014284
 5093 13.651464 4.017907
 5094 13.651464 4.021530
 5095 13.655087 4.025153
 5096 13.655087 4.028776
 5097 13.658710 4.032399
 5098 13.658710 4.036022
 5099 13.662333 4.039645
 5100 13.665956 4.039645
 5101 13.669579 4.043268
 5102 13.673202 4.043268
 5103 13.676825 4.046891
 5104 13.676825 4.050514
 5105 13.680448 4.054137
 5106 13.680448 4.057760
 5107 13.684071 4.061383
 5108 13.684071 4.065006
 5109 13.684071 4.068629
 5110 13.687694 4.072252
 5111 13.687694 4.075875
 5112 13.687694 4.079498
 5113 13.684071 4.083121
 5114 13.684071 4.086744
 5115 13.680448 4.090367
 5116 13.680448 4.093990
 5117 13.676825 4.097613
 5118 13.676825 4.101236
 5119 13.673202 4.104859
 5120 13.673202 4.108482
 5121 13.673202 4.112105
 5122 13.673202 4.115728
 5123 13.673202 4.119351
 5124 13.673202 4.122974
 5125 13.673202 4.126597
 5126 13.673202 4.130220
 5127 13.673202 4.133843
 5128 13.673202 4.137466
 5129 13.673202 4.141089
 5130 13.673202 4.144712
 5131 13.673202 4.148335
 5132 13.673202 4.151958
 5133 13.673202 4.155581
 5134 13.673202 4.159204
 5135 13.673202 4.162827
 5136 13.673202 4.166450
 5137 13.673202 4.170073
 5138 13.673202 4.173696
 5139 13.673202 4.177319
 5140 13.673202 4.180942
 5141 13.673202 4.184565
 5142 13.676825 4.188188
 5143 13.676825 4.191811
 5144 13.680448 4.195434
 5145 13.680448 4.199057
 5146 13.684071 4.202680
 5147 13.684071 4.206303
 5148 13.687694 4.209926
 5149 13.687694 4.213549
 5150 13.691317 4.217172
 5151 13.691317 4.220795
 5152 13.691317 4.224418
 5153 13.691317 4.228041
 5154 13.694940 4.231664
 5155 13.694940 4.235287
 5156 13.694940 4.238910
 5157 13.698563 4.242533
 5158 13.698563 4.246156
 5159 13.702186 4.249779
 5160 13.702186 4.253402
 5161 13.705809 4.257025
 5162 13.705809 4.260648
 5163 13.709432 4.264271
 5164 13.709432 4.267894
 5165 13.713055 4.271517
 5166 13.713055 4.275140
 5167 13.716678 4.278763
 5168 13.716678 4.282386
 5169 13.720301 4.286009
 5170 13.723924 4.289632
 5171 13.727547 4.293255
 5172 13.731170 4.293255
 5173 13.734793 4.296878
 5174 13.738416 4.296878
 5175 13.742039 4.300501
 5176 13.745662 4.300501
 5177 13.749285 4.304124
 5178 13.752908 4.304124
 5179 13.756531 4.307747
 5180 13.760154 4.307747
 5181 13.763777 4.311370
 5182 13.767400 4.311370
 5183 13.771023 4.314993
 5184 13.774646 4.314993
 5185 13.778269 4.314993
 5186 13.781892 4.318616
 5187 13.785515 4.318616
 5188 13.789138 4.322239
 5189 13.792761 4.322239
 5190 13.796384 4.325862
 5191 13.800007 4.325862
 5192 13.803630 4.329485
 5193 13.807253 4.329485
 5194 13.810876 4.333108
 5195 13.814499 4.333108
 5196 13.818122 4.336731
 5197 13.821745 4.336731
 5198 13.825368 4.340354
 5199 13.828991 4.340354
 5200 13.832614 4.340354
 5201 13.836237 4.340354
 5202 13.839860 4.340354
 5203 13.843483 4.343977
 5204 13.847106 4.347600
 5205 13.850729 4.351223
 5206 13.854352 4.351223
 5207 13.857975 4.354846
 5208 13.861598 4.358469
 5209 13.865221 4.358469
 5210 13.868844 4.362092
 5211 13.872467 4.362092
 5212 13.876090 4.365715
 5213 13.879713 4.369338
 5214 13.883336 4.372961
 5215 13.886959 4.372961
 5216 13.886959 4.376584
 5217 13.890582 4.380207
 5218 13.894205 4.383830
 5219 13.897828 4.387453
 5220 13.897828 4.391076
 5221 13.901451 4.394699
 5222 13.901451 4.398322
 5223 13.905074 4.401945
 5224 13.908697 4.405568
 5225 13.908697 4.409191
 5226 13.912320 4.412814
 5227 13.915943 4.416437
 5228 13.915943 4.420060
 5229 13.915943 4.423683
 5230 13.915943 4.427306
 5231 13.919566 4.430929
 5232 13.919566 4.434552
 5233 13.919566 4.438175
 5234 13.919566 4.441798
 5235 13.923189 4.445421
 5236 13.923189 4.449044
 5237 13.926812 4.452667
 5238 13.926812 4.456290
 5239 13.930435 4.459913
 5240 13.930435 4.463536
 5241 13.934058 4.467159
 5242 13.934058 4.470782
 5243 13.937681 4.474405
 5244 13.937681 4.478028
 5245 13.941304 4.481651
 5246 13.941304 4.485274
 5247 13.944927 4.488897
 5248 13.944927 4.492520
 5249 13.948550 4.496143
 5250 13.948550 4.499766
 5251 13.952173 4.503389
 5252 13.955796 4.507012
 5253 13.959419 4.507012
 5254 13.963042 4.510635
 5255 13.966665 4.510635
 5256 13.970288 4.514258
 5257 13.973911 4.514258
 5258 13.977534 4.517881
 5259 13.981157 4.517881
 5260 13.984780 4.521504
 5261 13.988403 4.521504
 5262 13.992026 4.525127
 5263 13.995649 4.525127
 5264 13.999272 4.528750
 5265 14.002895 4.528750
 5266 14.006518 4.528750
 5267 14.010141 4.528750
 5268 14.013764 4.528750
 5269 14.017387 4.528750
 5270 14.021010 4.528750
 5271 14.024633 4.528750
 5272 14.028256 4.532373
 5273 14.031879 4.532373
 5274 14.035502 4.535996
 5275 14.039125 4.535996
 5276 14.042748 4.539619
 5277 14.046371 4.543242
 5278 14.046371 4.546865
 5279 14.049994 4.550488
 5280 14.049994 4.554111
 5281 14.053617 4.557734
 5282 14.053617 4.561357
 5283 14.057240 4.564980
 5284 14.057240 4.568603
 5285 14.060863 4.572226
 5286 14.064486 4.575849
 5287 14.064486 4.579472
 5288 14.068109 4.583095
 5289 14.071732 4.586718
 5290 14.075355 4.590341
 5291 14.078978 4.590341
 5292 14.082601 4.593964
 5293 14.086224 4.597587
 5294 14.089847 4.597587
 5295 14.093470 4.601210
 5296 14.093470 4.604833
 5297 14.097093 4.608456
 5298 14.097093 4.612079
 5299 14.100716 4.615702
 5300 14.100716 4.619325
 5301 14.104339 4.622948
 5302 14.104339 4.626571
 5303 14.104339 4.630194
 5304 14.104339 4.633817
 5305 14.104339 4.637440
 5306 14.104339 4.641063
 5307 14.104339 4.644686
 5308 14.104339 4.648309
 5309 14.104339 4.651932
 5310 14.104339 4.655555
 5311 14.104339 4.659178
 5312 14.104339 4.662801
 5313 14.104339 4.666424
 5314 14.104339 4.670047
 5315 14.104339 4.673670
 5316 14.104339 4.677293
 5317 14.104339 4.680916
 5318 14.104339 4.684539
 5319 14.104339 4.688162
 5320 14.104339 4.691785
 5321 14.104339 4.695408
 5322 14.104339 4.699031
 5323 14.104339 4.702654
 5324 14.104339 4.706277
 5325 14.104339 4.709900
 5326 14.104339 4.713523
 5327 14.104339 4.717146
 5328 14.104339 4.720769
 5329 14.104339 4.724392
 5330 14.104339 4.728015
 5331 14.104339 4.731638
 5332 14.104339 4.735261
 5333 14.104339 4.738884
 5334 14.104339 4.742507
 5335 14.104339 4.746130
 5336 14.104339 4.749753
 5337 14.104339 4.753376
 5338 14.104339 4.756999
 5339 14.104339 4.760622
 5340 14.104339 4.764245
 5341 14.107962 4.767868
 5342 14.107962 4.771491
 5343 14.107962 4.775114
 5344 14.111585 4.778737
 5345 14.111585 4.782360
 5346 14.115208 4.785983
 5347 14.115208 4.789606
 5348 14.118831 4.793229
 5349 14.118831 4.796852
 5350 14.122454 4.800475
 5351 14.122454 4.804098
 5352 14.126077 4.807721
 5353 14.126077 4.811344
 5354 14.129700 4.814967
 5355 14.129700 4.818590
 5356 14.133323 4.822213
 5357 14.133323 4.825836
 5358 14.133323 4.829459
 5359 14.133323 4.833082
 5360 14.133323 4.836705
 5361 14.133323 4.840328
 5362 14.133323 4.843951
 5363 14.133323 4.847574
 5364 14.133323 4.851197
 5365 14.133323 4.854820
 5366 14.133323 4.858443
 5367 14.133323 4.862066
 5368 14.136946 4.865689
 5369 14.136946 4.869312
 5370 14.136946 4.872935
 5371 14.140569 4.876558
 5372 14.140569 4.880181
 5373 14.144192 4.883804
 5374 14.144192 4.887427
 5375 14.147815 4.891050
 5376 14.147815 4.894673
 5377 14.151438 4.898296
 5378 14.151438 4.901919
 5379 14.155061 4.905542
 5380 14.155061 4.909165
 5381 14.158684 4.912788
 5382 14.158684 4.916411
 5383 14.162307 4.920034
 5384 14.165930 4.923657
 5385 14.165930 4.927280
 5386 14.169553 4.930903
 5387 14.173176 4.934526
 5388 14.176799 4.938149
 5389 14.180422 4.941772
 5390 14.184045 4.941772
 5391 14.187668 4.945395
 5392 14.191291 4.949018
 5393 14.194914 4.949018
 5394 14.198537 4.952641
 5395 14.202160 4.956264
 5396 14.205783 4.959887
 5397 14.209406 4.963510
 5398 14.209406 4.967133
 5399 14.213029 4.970756
 5400 14.213029 4.974379
 5401 14.216652 4.978002
 5402 14.216652 4.981625
 5403 14.220275 4.985248
 5404 14.220275 4.988871
 5405 14.223898 4.992494
 5406 14.227521 4.996117
 5407 14.227521 4.999740
 5408 14.231144 5.003363
 5409 14.234767 5.006986
 5410 14.238390 5.010609
 5411 14.242013 5.014232
 5412 14.245636 5.017855
 5413 14.249259 5.021478
 5414 14.249259 5.025101
 5415 14.252882 5.028724
 5416 14.252882 5.032347
 5417 14.252882 5.035970
 5418 14.252882 5.039593
 5419 14.252882 5.043216
 5420 14.252882 5.046839
 5421 14.252882 5.050462
 5422 14.252882 5.054085
 5423 14.252882 5.057708
 5424 14.252882 5.061331
 5425 14.252882 5.064954
 5426 14.252882 5.068577
 5427 14.252882 5.072200
 5428 14.252882 5.075823
 5429 14.252882 5.079446
 5430 14.252882 5.083069
 5431 14.252882 5.086692
 5432 14.256505 5.090315
 5433 14.256505 5.093938
 5434 14.260128 5.097561
 5435 14.260128 5.101184
 5436 14.260128 5.104807
 5437 14.260128 5.108430
 5438 14.260128 5.112053
 5439 14.260128 5.115676
 5440 14.263751 5.119299
 5441 14.263751 5.122922
 5442 14.263751 5.126545
 5443 14.263751 5.130168
 5444 14.267374 5.133791
 5445 14.267374 5.137414
 5446 14.270997 5.141037
 5447 14.270997 5.144660
 5448 14.274620 5.148283
 5449 14.274620 5.151906
 5450 14.278243 5.155529
 5451 14.278243 5.159152
 5452 14.281866 5.162775
 5453 14.281866 5.166398
 5454 14.285489 5.170021
 5455 14.285489 5.173644
 5456 14.289112 5.177267
 5457 14.292735 5.180890
 5458 14.292735 5.184513
 5459 14.292735 5.188136
 5460 14.292735 5.191759
 5461 14.292735 5.195382
 5462 14.292735 5.199005
 5463 14.292735 5.202628
 5464 14.292735 5.206251
 5465 14.292735 5.209874
 5466 14.292735 5.213497
 5467 14.292735 5.217120
 5468 14.292735 5.220743
 5469 14.292735 5.224366
 5470 14.292735 5.227989
 5471 14.292735 5.231612
 5472 14.292735 5.235235
 5473 14.292735 5.238858
 5474 14.292735 5.242481
 5475 14.292735 5.246104
 5476 14.292735 5.249727
 5477 14.292735 5.253350
 5478 14.292735 5.256973
 5479 14.296358 5.260596
 5480 14.296358 5.264219
 5481 14.299981 5.267842
 5482 14.299981 5.271465
 5483 14.303604 5.275088
 5484 14.303604 5.278711
 5485 14.307227 5.282334
 5486 14.307227 5.285957
 5487 14.307227 5.289580
 5488 14.307227 5.293203
 5489 14.307227 5.296826
 5490 14.307227 5.300449
 5491 14.307227 5.304072
 5492 14.307227 5.307695
 5493 14.307227 5.311318
 5494 14.307227 5.314941
 5495 14.303604 5.318564
 5496 14.303604 5.322187
 5497 14.303604 5.325810
 5498 14.303604 5.329433
 5499 14.299981 5.333056
 5500 14.299981 5.336679
 5501 14.296358 5.340302
 5502 14.296358 5.343925
 5503 14.292735 5.347548
 5504 14.292735 5.351171
 5505 14.289112 5.354794
 5506 14.289112 5.358417
 5507 14.285489 5.362040
 5508 14.285489 5.365663
 5509 14.281866 5.369286
 5510 14.281866 5.372909
 5511 14.278243 5.376532
 5512 14.278243 5.380155
 5513 14.278243 5.383778
 5514 14.278243 5.387401
 5515 14.278243 5.391024
 5516 14.278243 5.394647
 5517 14.278243 5.398270
 5518 14.274620 5.401893
 5519 14.274620 5.405516
 5520 14.274620 5.409139
 5521 14.274620 5.412762
 5522 14.270997 5.416385
 5523 14.270997 5.420008
 5524 14.267374 5.423631
 5525 14.263751 5.427254
 5526 14.263751 5.430877
 5527 14.260128 5.434500
 5528 14.260128 5.438123
 5529 14.256505 5.441746
 5530 14.256505 5.445369
 5531 14.252882 5.448992
 5532 14.252882 5.452615
 5533 14.249259 5.456238
 5534 14.249259 5.459861
 5535 14.245636 5.463484
 5536 14.245636 5.467107
 5537 14.242013 5.470730
 5538 14.242013 5.474353
 5539 14.242013 5.477976
 5540 14.242013 5.481599
 5541 14.242013 5.485222
 5542 14.242013 5.488845
 5543 14.242013 5.492468
 5544 14.242013 5.496091
 5545 14.242013 5.499714
 5546 14.242013 5.503337
 5547 14.238390 5.506960
 5548 14.238390 5.510583
 5549 14.234767 5.514206
 5550 14.234767 5.517829
 5551 14.231144 5.521452
 5552 14.231144 5.525075
 5553 14.227521 5.528698
 5554 14.227521 5.532321
 5555 14.223898 5.535944
 5556 14.223898 5.539567
 5557 14.223898 5.543190
 5558 14.223898 5.546813
 5559 14.223898 5.550436
 5560 14.223898 5.554059
 5561 14.223898 5.557682
 5562 14.223898 5.561305
 5563 14.223898 5.564928
 5564 14.223898 5.568551
 5565 14.223898 5.572174
 5566 14.223898 5.575797
 5567 14.223898 5.579420
 5568 14.223898 5.583043
 5569 14.223898 5.586666
 5570 14.223898 5.590289
 5571 14.223898 5.593912
 5572 14.223898 5.597535
 5573 14.223898 5.601158
 5574 14.223898 5.604781
 5575 14.223898 5.608404
 5576 14.223898 5.612027
 5577 14.223898 5.615650
 5578 14.223898 5.619273
 5579 14.223898 5.622896
 5580 14.223898 5.626519
 5581 14.223898 5.630142
 5582 14.223898 5.633765
 5583 14.223898 5.637388
 5584 14.223898 5.641011
 5585 14.223898 5.644634
 5586 14.223898 5.648257
 5587 14.223898 5.651880
 5588 14.223898 5.655503
 5589 14.223898 5.659126
 5590 14.223898 5.662749
 5591 14.223898 5.666372
 5592 14.223898 5.669995
 5593 14.223898 5.673618
 5594 14.223898 5.677241
 5595 14.223898 5.680864
 5596 14.223898 5.684487
 5597 14.223898 5.688110
 5598 14.223898 5.691733
 5599 14.227521 5.695356
 5600 14.227521 5.698979
 5601 14.231144 5.702602
 5602 14.231144 5.706225
 5603 14.234767 5.709848
 5604 14.234767 5.713471
 5605 14.238390 5.717094
 5606 14.238390 5.720717
 5607 14.238390 5.724340
 5608 14.238390 5.727963
 5609 14.242013 5.731586
 5610 14.242013 5.735209
 5611 14.238390 5.738832
 5612 14.238390 5.742455
 5613 14.234767 5.746078
 5614 14.234767 5.749701
 5615 14.231144 5.753324
 5616 14.231144 5.756947
 5617 14.231144 5.760570
 5618 14.231144 5.764193
 5619 14.231144 5.767816
 5620 14.231144 5.771439
 5621 14.231144 5.775062
 5622 14.231144 5.778685
 5623 14.231144 5.782308
 5624 14.231144 5.785931
 5625 14.231144 5.789554
 5626 14.231144 5.793177
 5627 14.231144 5.796800
 5628 14.231144 5.800423
 5629 14.231144 5.804046
 5630 14.231144 5.807669
 5631 14.231144 5.811292
 5632 14.231144 5.814915
 5633 14.231144 5.818538
 5634 14.231144 5.822161
 5635 14.231144 5.825784
 5636 14.231144 5.829407
 5637 14.231144 5.833030
 5638 14.231144 5.836653
 5639 14.231144 5.840276
 5640 14.231144 5.843899
 5641 14.231144 5.847522
 5642 14.231144 5.851145
 5643 14.231144 5.854768
 5644 14.234767 5.858391
 5645 14.234767 5.862014
 5646 14.234767 5.865637
 5647 14.234767 5.869260
 5648 14.234767 5.872883
 5649 14.234767 5.876506
 5650 14.234767 5.880129
 5651 14.234767 5.883752
 5652 14.234767 5.887375
 5653 14.234767 5.890998
 5654 14.234767 5.894621
 5655 14.234767 5.898244
 5656 14.234767 5.901867
 5657 14.234767 5.905490
 5658 14.234767 5.909113
 5659 14.234767 5.912736
 5660 14.234767 5.916359
 5661 14.234767 5.919982
 5662 14.234767 5.923605
 5663 14.234767 5.927228
 5664 14.234767 5.930851
 5665 14.234767 5.934474
 5666 14.234767 5.938097
 5667 14.234767 5.941720
 5668 14.234767 5.945343
 5669 14.234767 5.948966
 5670 14.238390 5.952589
 5671 14.238390 5.956212
 5672 14.242013 5.959835
 5673 14.242013 5.963458
 5674 14.245636 5.967081
 5675 14.245636 5.970704
 5676 14.249259 5.974327
 5677 14.249259 5.977950
 5678 14.249259 5.981573
 5679 14.249259 5.985196
 5680 14.252882 5.988819
 5681 14.252882 5.992442
 5682 14.252882 5.996065
 5683 14.252882 5.999688
 5684 14.252882 6.003311
 5685 14.252882 6.006934
 5686 14.252882 6.010557
 5687 14.252882 6.014180
 5688 14.252882 6.017803
 5689 14.252882 6.021426
 5690 14.252882 6.025049
 5691 14.252882 6.028672
 5692 14.252882 6.032295
 5693 14.252882 6.035918
 5694 14.252882 6.039541
 5695 14.252882 6.043164
 5696 14.252882 6.046787
 5697 14.252882 6.050410
 5698 14.252882 6.054033
 5699 14.252882 6.057656
 5700 14.252882 6.061279
 5701 14.252882 6.064902
 5702 14.252882 6.068525
 5703 14.252882 6.072148
 5704 14.256505 6.075771
 5705 14.256505 6.079394
 5706 14.256505 6.083017
 5707 14.252882 6.086640
 5708 14.252882 6.090263
 5709 14.252882 6.093886
 5710 14.249259 6.097509
 5711 14.249259 6.101132
 5712 14.245636 6.104755
 5713 14.245636 6.108378
 5714 14.245636 6.112001
 5715 14.245636 6.115624
 5716 14.245636 6.119247
 5717 14.245636 6.122870
 5718 14.245636 6.126493
 5719 14.245636 6.130116
 5720 14.245636 6.133739
 5721 14.245636 6.137362
 5722 14.245636 6.140985
 5723 14.245636 6.144608
 5724 14.245636 6.148231
 5725 14.245636 6.151854
 5726 14.245636 6.155477
 5727 14.245636 6.159100
 5728 14.245636 6.162723
 5729 14.245636 6.166346
 5730 14.245636 6.169969
 5731 14.245636 6.173592
 5732 14.245636 6.177215
 5733 14.245636 6.180838
 5734 14.245636 6.184461
 5735 14.249259 6.188084
 5736 14.249259 6.191707
 5737 14.252882 6.195330
 5738 14.252882 6.198953
 5739 14.256505 6.202576
 5740 14.256505 6.206199
 5741 14.260128 6.209822
 5742 14.260128 6.213445
 5743 14.263751 6.217068
 5744 14.263751 6.220691
 5745 14.263751 6.224314
 5746 14.263751 6.227937
 5747 14.263751 6.231560
 5748 14.263751 6.235183
 5749 14.263751 6.238806
 5750 14.263751 6.242429
 5751 14.263751 6.246052
 5752 14.263751 6.249675
 5753 14.263751 6.253298
 5754 14.263751 6.256921
 5755 14.263751 6.260544
 5756 14.260128 6.264167
 5757 14.260128 6.267790
 5758 14.256505 6.271413
 5759 14.256505 6.275036
 5760 14.252882 6.278659
 5761 14.252882 6.282282
 5762 14.249259 6.285905
 5763 14.249259 6.289528
 5764 14.245636 6.293151
 5765 14.245636 6.296774
 5766 14.242013 6.300397
 5767 14.242013 6.304020
 5768 14.242013 6.307643
 5769 14.242013 6.311266
 5770 14.242013 6.314889
 5771 14.242013 6.318512
 5772 14.242013 6.322135
 5773 14.242013 6.325758
 5774 14.242013 6.329381
 5775 14.242013 6.333004
 5776 14.242013 6.336627
 5777 14.242013 6.340250
 5778 14.242013 6.343873
 5779 14.242013 6.347496
 5780 14.242013 6.351119
 5781 14.242013 6.354742
 5782 14.242013 6.358365
 5783 14.242013 6.361988
 5784 14.242013 6.365611
 5785 14.242013 6.369234
 5786 14.242013 6.372857
 5787 14.242013 6.376480
 5788 14.242013 6.380103
 5789 14.245636 6.383726
 5790 14.245636 6.387349
 5791 14.249259 6.390972
 5792 14.249259 6.394595
 5793 14.252882 6.398218
 5794 14.252882 6.401841
 5795 14.256505 6.405464
 5796 14.256505 6.409087
 5797 14.256505 6.412710
 5798 14.260128 6.416333
 5799 14.260128 6.419956
 5800 14.260128 6.423579
 5801 14.260128 6.427202
 5802 14.263751 6.430825
 5803 14.263751 6.434448
 5804 14.263751 6.438071
 5805 14.263751 6.441694
 5806 14.267374 6.445317
 5807 14.267374 6.448940
 5808 14.267374 6.452563
 5809 14.267374 6.456186
 5810 14.270997 6.459809
 5811 14.270997 6.463432
 5812 14.270997 6.467055
 5813 14.270997 6.470678
 5814 14.270997 6.474301
 5815 14.270997 6.477924
 5816 14.270997 6.481547
 5817 14.267374 6.485170
 5818 14.267374 6.488793
 5819 14.267374 6.492416
 5820 14.267374 6.496039
 5821 14.267374 6.499662
 5822 14.267374 6.503285
 5823 14.267374 6.506908
 5824 14.267374 6.510531
 5825 14.267374 6.514154
 5826 14.267374 6.517777
 5827 14.267374 6.521400
 5828 14.267374 6.525023
 5829 14.267374 6.528646
 5830 14.267374 6.532269
 5831 14.267374 6.535892
 5832 14.267374 6.539515
 5833 14.267374 6.543138
 5834 14.267374 6.546761
 5835 14.267374 6.550384
 5836 14.267374 6.554007
 5837 14.267374 6.557630
 5838 14.267374 6.561253
 5839 14.267374 6.564876
 5840 14.267374 6.568499
 5841 14.267374 6.572122
 5842 14.267374 6.575745
 5843 14.267374 6.579368
 5844 14.267374 6.582991
 5845 14.267374 6.586614
 5846 14.267374 6.590237
 5847 14.267374 6.593860
 5848 14.267374 6.597483
 5849 14.263751 6.601106
 5850 14.263751 6.604729
 5851 14.260128 6.608352
 5852 14.260128 6.611975
 5853 14.256505 6.615598
 5854 14.256505 6.619221
 5855 14.252882 6.622844
 5856 14.252882 6.626467
 5857 14.249259 6.630090
 5858 14.249259 6.633713
 5859 14.245636 6.637336
 5860 14.245636 6.640959
 5861 14.245636 6.644582
 5862 14.245636 6.648205
 5863 14.245636 6.651828
 5864 14.245636 6.655451
 5865 14.245636 6.659074
 5866 14.245636 6.662697
 5867 14.245636 6.666320
 5868 14.245636 6.669943
 5869 14.245636 6.673566
 5870 14.245636 6.677189
 5871 14.245636 6.680812
 5872 14.245636 6.684435
 5873 14.245636 6.688058
 5874 14.242013 6.691681
 5875 14.242013 6.695304
 5876 14.238390 6.698927
 5877 14.238390 6.702550
 5878 14.234767 6.706173
 5879 14.234767 6.709796
 5880 14.231144 6.713419
 5881 14.231144 6.717042
 5882 14.227521 6.720665
 5883 14.227521 6.724288
 5884 14.227521 6.727911
 5885 14.227521 6.731534
 5886 14.227521 6.735157
 5887 14.227521 6.738780
 5888 14.227521 6.742403
 5889 14.227521 6.746026
 5890 14.227521 6.749649
 5891 14.227521 6.753272
 5892 14.227521 6.756895
 5893 14.227521 6.760518
 5894 14.227521 6.764141
 5895 14.227521 6.767764
 5896 14.227521 6.771387
 5897 14.227521 6.775010
 5898 14.227521 6.778633
 5899 14.227521 6.782256
 5900 14.227521 6.785879
 5901 14.227521 6.789502
 5902 14.227521 6.793125
 5903 14.227521 6.796748
 5904 14.227521 6.800371
 5905 14.227521 6.803994
 5906 14.227521 6.807617
 5907 14.227521 6.811240
 5908 14.223898 6.814863
 5909 14.223898 6.818486
 5910 14.223898 6.822109
 5911 14.223898 6.825732
 5912 14.220275 6.829355
 5913 14.220275 6.832978
 5914 14.220275 6.836601
 5915 14.220275 6.840224
 5916 14.220275 6.843847
 5917 14.220275 6.847470
 5918 14.220275 6.851093
 5919 14.220275 6.854716
 5920 14.220275 6.858339
 5921 14.220275 6.861962
 5922 14.220275 6.865585
 5923 14.220275 6.869208
 5924 14.220275 6.872831
 5925 14.220275 6.876454
 5926 14.220275 6.880077
 5927 14.216652 6.883700
 5928 14.216652 6.887323
 5929 14.216652 6.890946
 5930 14.213029 6.894569
 5931 14.213029 6.898192
 5932 14.213029 6.901815
 5933 14.213029 6.905438
 5934 14.213029 6.909061
 5935 14.213029 6.912684
 5936 14.213029 6.916307
 5937 14.213029 6.919930
 5938 14.213029 6.923553
 5939 14.213029 6.927176
 5940 14.213029 6.930799
 5941 14.213029 6.934422
 5942 14.213029 6.938045
 5943 14.213029 6.941668
 5944 14.213029 6.945291
 5945 14.213029 6.948914
 5946 14.213029 6.952537
 5947 14.213029 6.956160
 5948 14.213029 6.959783
 5949 14.213029 6.963406
 5950 14.213029 6.967029
 5951 14.213029 6.970652
 5952 14.213029 6.974275
 5953 14.213029 6.977898
 5954 14.216652 6.981521
 5955 14.216652 6.985144
 5956 14.220275 6.988767
 5957 14.220275 6.992390
 5958 14.223898 6.996013
 5959 14.223898 6.999636
 5960 14.227521 7.003259
 5961 14.227521 7.006882
 5962 14.231144 7.010505
 5963 14.231144 7.014128
 5964 14.234767 7.017751
 5965 14.234767 7.021374
 5966 14.238390 7.024997
 5967 14.242013 7.028620
 5968 14.245636 7.032243
 5969 14.249259 7.035866
 5970 14.249259 7.039489
 5971 14.249259 7.043112
 5972 14.252882 7.046735
 5973 14.252882 7.050358
 5974 14.252882 7.053981
 5975 14.252882 7.057604
 5976 14.252882 7.061227
 5977 14.252882 7.064850
 5978 14.252882 7.068473
 5979 14.252882 7.072096
 5980 14.252882 7.075719
 5981 14.252882 7.079342
 5982 14.252882 7.082965
 5983 14.252882 7.086588
 5984 14.252882 7.090211
 5985 14.252882 7.093834
 5986 14.252882 7.097457
 5987 14.252882 7.101080
 5988 14.252882 7.104703
 5989 14.252882 7.108326
 5990 14.252882 7.111949
 5991 14.252882 7.115572
 5992 14.252882 7.119195
 5993 14.252882 7.122818
 5994 14.252882 7.126441
 5995 14.256505 7.130064
 5996 14.256505 7.133687
 5997 14.260128 7.137310
 5998 14.260128 7.140933
 5999 14.260128 7.144556
 6000 14.263751 7.148179
 6001 14.263751 7.151802
 6002 14.263751 7.155425
 6003 14.263751 7.159048
 6004 14.263751 7.162671
 6005 14.263751 7.166294
 6006 14.263751 7.169917
 6007 14.263751 7.173540
 6008 14.263751 7.177163
 6009 14.263751 7.180786
 6010 14.263751 7.184409
 6011 14.263751 7.188032
 6012 14.263751 7.191655
 6013 14.263751 7.195278
 6014 14.263751 7.198901
 6015 14.263751 7.202524
 6016 14.263751 7.206147
 6017 14.263751 7.209770
 6018 14.263751 7.213393
 6019 14.263751 7.217016
 6020 14.263751 7.220639
 6021 14.263751 7.224262
 6022 14.263751 7.227885
 6023 14.263751 7.231508
 6024 14.267374 7.235131
 6025 14.267374 7.238754
 6026 14.267374 7.242377
 6027 14.270997 7.246000
 6028 14.270997 7.249623
 6029 14.270997 7.253246
 6030 14.270997 7.256869
 6031 14.270997 7.260492
 6032 14.274620 7.264115
 6033 14.274620 7.267738
 6034 14.274620 7.271361
 6035 14.274620 7.274984
 6036 14.274620 7.278607
 6037 14.274620 7.282230
 6038 14.274620 7.285853
 6039 14.274620 7.289476
 6040 14.274620 7.293099
 6041 14.274620 7.296722
 6042 14.270997 7.300345
 6043 14.270997 7.303968
 6044 14.270997 7.307591
 6045 14.267374 7.311214
 6046 14.267374 7.314837
 6047 14.263751 7.318460
 6048 14.263751 7.322083
 6049 14.260128 7.325706
 6050 14.260128 7.329329
 6051 14.256505 7.332952
 6052 14.256505 7.336575
 6053 14.252882 7.340198
 6054 14.252882 7.343821
 6055 14.249259 7.347444
 6056 14.249259 7.351067
 6057 14.245636 7.354690
 6058 14.245636 7.358313
 6059 14.245636 7.361936
 6060 14.245636 7.365559
 6061 14.245636 7.369182
 6062 14.245636 7.372805
 6063 14.245636 7.376428
 6064 14.245636 7.380051
 6065 14.245636 7.383674
 6066 14.245636 7.387297
 6067 14.245636 7.390920
 6068 14.245636 7.394543
 6069 14.245636 7.398166
 6070 14.245636 7.401789
 6071 14.245636 7.405412
 6072 14.245636 7.409035
 6073 14.245636 7.412658
 6074 14.245636 7.416281
 6075 14.245636 7.419904
 6076 14.245636 7.423527
 6077 14.245636 7.427150
 6078 14.245636 7.430773
 6079 14.245636 7.434396
 6080 14.245636 7.438019
 6081 14.249259 7.441642
 6082 14.249259 7.445265
 6083 14.252882 7.448888
 6084 14.252882 7.452511
 6085 14.256505 7.456134
 6086 14.256505 7.459757
 6087 14.260128 7.463380
 6088 14.260128 7.467003
 6089 14.263751 7.470626
 6090 14.263751 7.474249
 6091 14.263751 7.477872
 6092 14.263751 7.481495
 6093 14.263751 7.485118
 6094 14.260128 7.488741
 6095 14.260128 7.492364
 6096 14.260128 7.495987
 6097 14.260128 7.499610
 6098 14.260128 7.503233
 6099 14.260128 7.506856
 6100 14.260128 7.510479
 6101 14.260128 7.514102
 6102 14.260128 7.517725
 6103 14.260128 7.521348
 6104 14.260128 7.524971
 6105 14.260128 7.528594
 6106 14.260128 7.532217
 6107 14.260128 7.535840
 6108 14.260128 7.539463
 6109 14.260128 7.543086
 6110 14.260128 7.546709
 6111 14.260128 7.550332
 6112 14.260128 7.553955
 6113 14.260128 7.557578
 6114 14.260128 7.561201
 6115 14.260128 7.564824
 6116 14.260128 7.568447
 6117 14.263751 7.572070
 6118 14.263751 7.575693
 6119 14.267374 7.579316
 6120 14.267374 7.582939
 6121 14.267374 7.586562
 6122 14.267374 7.590185
 6123 14.267374 7.593808
 6124 14.267374 7.597431
 6125 14.267374 7.601054
 6126 14.267374 7.604677
 6127 14.267374 7.608300
 6128 14.267374 7.611923
 6129 14.267374 7.615546
 6130 14.267374 7.619169
 6131 14.267374 7.622792
 6132 14.267374 7.626415
 6133 14.267374 7.630038
 6134 14.267374 7.633661
 6135 14.267374 7.637284
 6136 14.263751 7.640907
 6137 14.263751 7.644530
 6138 14.263751 7.648153
 6139 14.263751 7.651776
 6140 14.263751 7.655399
 6141 14.263751 7.659022
 6142 14.263751 7.662645
 6143 14.263751 7.666268
 6144 14.263751 7.669891
 6145 14.263751 7.673514
 6146 14.263751 7.677137
 6147 14.263751 7.680760
 6148 14.263751 7.684383
 6149 14.263751 7.688006
 6150 14.263751 7.691629
 6151 14.263751 7.695252
 6152 14.263751 7.698875
 6153 14.263751 7.702498
 6154 14.263751 7.706121
 6155 14.263751 7.709744
 6156 14.263751 7.713367
 6157 14.263751 7.716990
 6158 14.263751 7.720613
 6159 14.263751 7.724236
 6160 14.263751 7.727859
 6161 14.263751 7.731482
 6162 14.267374 7.735105
 6163 14.267374 7.738728
 6164 14.270997 7.742351
 6165 14.270997 7.745974
 6166 14.270997 7.749597
 6167 14.270997 7.753220
 6168 14.270997 7.756843
 6169 14.270997 7.760466
 6170 14.270997 7.764089
 6171 14.270997 7.767712
 6172 14.270997 7.771335
 6173 14.270997 7.774958
 6174 14.270997 7.778581
 6175 14.270997 7.782204
 6176 14.270997 7.785827
 6177 14.270997 7.789450
 6178 14.270997 7.793073
 6179 14.270997 7.796696
 6180 14.270997 7.800319
 6181 14.270997 7.803942
 6182 14.270997 7.807565
 6183 14.270997 7.811188
 6184 14.274620 7.814811
 6185 14.274620 7.818434
 6186 14.274620 7.822057
 6187 14.278243 7.825680
 6188 14.278243 7.829303
 6189 14.281866 7.832926
 6190 14.281866 7.836549
 6191 14.285489 7.840172
 6192 14.285489 7.843795
 6193 14.289112 7.847418
 6194 14.289112 7.851041
 6195 14.292735 7.854664
 6196 14.292735 7.858287
 6197 14.296358 7.861910
 6198 14.296358 7.865533
 6199 14.296358 7.869156
 6200 14.296358 7.872779
 6201 14.296358 7.876402
 6202 14.296358 7.880025
 6203 14.296358 7.883648
 6204 14.296358 7.887271
 6205 14.296358 7.890894
 6206 14.296358 7.894517
 6207 14.296358 7.898140
 6208 14.296358 7.901763
 6209 14.296358 7.905386
 6210 14.296358 7.909009
 6211 14.296358 7.912632
 6212 14.296358 7.916255
 6213 14.296358 7.919878
 6214 14.296358 7.923501
 6215 14.296358 7.927124
 6216 14.296358 7.930747
 6217 14.296358 7.934370
 6218 14.296358 7.937993
 6219 14.296358 7.941616
 6220 14.296358 7.945239
 6221 14.296358 7.948862
 6222 14.296358 7.952485
 6223 14.296358 7.956108
 6224 14.296358 7.959731
 6225 14.296358 7.963354
 6226 14.296358 7.966977
 6227 14.299981 7.970600
 6228 14.299981 7.974223
 6229 14.299981 7.977846
 6230 14.296358 7.981469
 6231 14.296358 7.985092
 6232 14.296358 7.988715
 6233 14.296358 7.992338
 6234 14.296358 7.995961
 6235 14.296358 7.999584
 6236 14.296358 8.003207
 6237 14.296358 8.006830
 6238 14.296358 8.010453
 6239 14.296358 8.014076
 6240 14.296358 8.017699
 6241 14.296358 8.021322
 6242 14.296358 8.024945
 6243 14.296358 8.028568
 6244 14.296358 8.032191
 6245 14.296358 8.035814
 6246 14.296358 8.039437
 6247 14.296358 8.043060
 6248 14.296358 8.046683
 6249 14.296358 8.050306
 6250 14.296358 8.053929
 6251 14.296358 8.057552
 6252 14.296358 8.061175
 6253 14.296358 8.064798
 6254 14.296358 8.068421
 6255 14.296358 8.072044
 6256 14.296358 8.075667
 6257 14.296358 8.079290
 6258 14.296358 8.082913
 6259 14.296358 8.086536
 6260 14.296358 8.090159
 6261 14.296358 8.093782
 6262 14.296358 8.097405
 6263 14.296358 8.101028
 6264 14.299981 8.104651
 6265 14.299981 8.108274
 6266 14.299981 8.111897
 6267 14.299981 8.115520
 6268 14.303604 8.119143
 6269 14.303604 8.122766
 6270 14.307227 8.126389
 6271 14.307227 8.130012
 6272 14.303604 8.133635
 6273 14.303604 8.137258
 6274 14.303604 8.140881
 6275 14.299981 8.144504
 6276 14.299981 8.148127
 6277 14.296358 8.151750
 6278 14.296358 8.155373
 6279 14.292735 8.158996
 6280 14.292735 8.162619
 6281 14.289112 8.166242
 6282 14.289112 8.169865
 6283 14.285489 8.173488
 6284 14.285489 8.177111
 6285 14.285489 8.180734
 6286 14.285489 8.184357
 6287 14.285489 8.187980
 6288 14.285489 8.191603
 6289 14.285489 8.195226
 6290 14.285489 8.198849
 6291 14.285489 8.202472
 6292 14.285489 8.206095
 6293 14.285489 8.209718
 6294 14.285489 8.213341
 6295 14.285489 8.216964
 6296 14.285489 8.220587
 6297 14.285489 8.224210
 6298 14.285489 8.227833
 6299 14.285489 8.231456
 6300 14.285489 8.235079
 6301 14.285489 8.238702
 6302 14.285489 8.242325
 6303 14.285489 8.245948
 6304 14.285489 8.249571
 6305 14.285489 8.253194
 6306 14.285489 8.256817
 6307 14.289112 8.260440
 6308 14.289112 8.264063
 6309 14.292735 8.267686
 6310 14.292735 8.271309
 6311 14.296358 8.274932
 6312 14.292735 8.278555
 6313 14.292735 8.282178
 6314 14.292735 8.285801
 6315 14.289112 8.289424
 6316 14.289112 8.293047
 6317 14.289112 8.296670
 6318 14.289112 8.300293
 6319 14.285489 8.303916
 6320 14.285489 8.307539
 6321 14.285489 8.311162
 6322 14.285489 8.314785
 6323 14.285489 8.318408
 6324 14.281866 8.322031
 6325 14.281866 8.325654
 6326 14.281866 8.329277
 6327 14.281866 8.332900
 6328 14.278243 8.336523
 6329 14.274620 8.336523
 6330 14.270997 8.340146
 6331 14.267374 8.340146
 6332 14.263751 8.343769
 6333 14.260128 8.343769
 6334 14.256505 8.347392
 6335 14.252882 8.347392
 6336 14.249259 8.351015
 6337 14.245636 8.351015
 6338 14.242013 8.354638
 6339 14.238390 8.358261
 6340 14.238390 8.361884
 6341 14.234767 8.365507
 6342 14.234767 8.369130
 6343 14.231144 8.372753
 6344 14.231144 8.376376
 6345 14.227521 8.379999
 6346 14.227521 8.383622
 6347 14.223898 8.387245
 6348 14.223898 8.390868
 6349 14.220275 8.394491
 6350 14.220275 8.398114
 6351 14.216652 8.401737
 6352 14.216652 8.405360
 6353 14.216652 8.408983
 6354 14.216652 8.412606
 6355 14.216652 8.416229
 6356 14.216652 8.419852
 6357 14.216652 8.423475
 6358 14.216652 8.427098
 6359 14.216652 8.430721
 6360 14.216652 8.434344
 6361 14.216652 8.437967
 6362 14.216652 8.441590
 6363 14.216652 8.445213
 6364 14.216652 8.448836
 6365 14.216652 8.452459
 6366 14.216652 8.456082
 6367 14.216652 8.459705
 6368 14.213029 8.463328
 6369 14.213029 8.466951
 6370 14.213029 8.470574
 6371 14.213029 8.474197
 6372 14.213029 8.477820
 6373 14.213029 8.481443
 6374 14.213029 8.485066
 6375 14.213029 8.488689
 6376 14.213029 8.492312
 6377 14.213029 8.495935
 6378 14.213029 8.499558
 6379 14.213029 8.503181
 6380 14.213029 8.506804
 6381 14.213029 8.510427
 6382 14.213029 8.514050
 6383 14.213029 8.517673
 6384 14.213029 8.521296
 6385 14.213029 8.524919
 6386 14.213029 8.528542
 6387 14.213029 8.532165
 6388 14.213029 8.535788
 6389 14.213029 8.539411
 6390 14.213029 8.543034
 6391 14.213029 8.546657
 6392 14.216652 8.550280
 6393 14.216652 8.553903
 6394 14.220275 8.557526
 6395 14.220275 8.561149
 6396 14.223898 8.564772
 6397 14.223898 8.568395
 6398 14.227521 8.572018
 6399 14.227521 8.575641
 6400 14.231144 8.579264
 6401 14.231144 8.582887
 6402 14.234767 8.586510
 6403 14.234767 8.590133
 6404 14.238390 8.593756
 6405 14.242013 8.593756
 6406 14.245636 8.597379
 6407 14.249259 8.597379
 6408 14.252882 8.601002
 6409 14.256505 8.601002
 6410 14.260128 8.604625
 6411 14.263751 8.604625
 6412 14.267374 8.608248
 6413 14.270997 8.608248
 6414 14.274620 8.611871
 6415 14.278243 8.611871
 6416 14.281866 8.615494
 6417 14.285489 8.615494
 6418 14.289112 8.615494
 6419 14.292735 8.615494
 6420 14.296358 8.615494
 6421 14.299981 8.615494
 6422 14.303604 8.619117
 6423 14.307227 8.619117
 6424 14.310850 8.619117
 6425 14.314473 8.622740
 6426 14.318096 8.622740
 6427 14.321719 8.626363
 6428 14.325342 8.629986
 6429 14.325342 8.633609
 6430 14.325342 8.637232
 6431 14.325342 8.640855
 6432 14.325342 8.644478
 6433 14.325342 8.648101
 6434 14.325342 8.651724
 6435 14.325342 8.655347
 6436 14.325342 8.658970
 6437 14.325342 8.662593
 6438 14.325342 8.666216
 6439 14.325342 8.669839
 6440 14.325342 8.673462
 6441 14.325342 8.677085
 6442 14.328965 8.680708
 6443 14.328965 8.684331
 6444 14.332588 8.687954
 6445 14.332588 8.691577
 6446 14.336211 8.695200
 6447 14.336211 8.698823
 6448 14.339834 8.702446
 6449 14.339834 8.706069
 6450 14.343457 8.709692
 6451 14.343457 8.713315
 6452 14.347080 8.716938
 6453 14.347080 8.720561
 6454 14.350703 8.724184
 6455 14.354326 8.727807
 6456 14.357949 8.731430
 6457 14.361572 8.735053
 6458 14.365195 8.738676
 6459 14.368818 8.742299
 6460 14.368818 8.745922
 6461 14.372441 8.749545
 6462 14.372441 8.753168
 6463 14.376064 8.756791
 6464 14.376064 8.760414
 6465 14.376064 8.764037
 6466 14.376064 8.767660
 6467 14.376064 8.771283
 6468 14.376064 8.774906
 6469 14.376064 8.778529
 6470 14.376064 8.782152
 6471 14.372441 8.785775
 6472 14.372441 8.789398
 6473 14.368818 8.793021
 6474 14.365195 8.796644
 6475 14.365195 8.800267
 6476 14.361572 8.803890
 6477 14.361572 8.807513
 6478 14.357949 8.811136
 6479 14.357949 8.814759
 6480 14.354326 8.818382
 6481 14.354326 8.822005
 6482 14.350703 8.825628
 6483 14.350703 8.829251
 6484 14.347080 8.832874
 6485 14.347080 8.836497
 6486 14.343457 8.840120
 6487 14.343457 8.843743
 6488 14.339834 8.847366
 6489 14.339834 8.850989
 6490 14.336211 8.854612
 6491 14.336211 8.858235
 6492 14.332588 8.861858
 6493 14.332588 8.865481
 6494 14.328965 8.869104
 6495 14.328965 8.872727
 6496 14.325342 8.876350
 6497 14.325342 8.879973
 6498 14.325342 8.883596
 6499 14.325342 8.887219
 6500 14.325342 8.890842
 6501 14.325342 8.894465
 6502 14.325342 8.898088
 6503 14.325342 8.901711
 6504 14.325342 8.905334
 6505 14.325342 8.908957
 6506 14.325342 8.912580
 6507 14.325342 8.916203
 6508 14.325342 8.919826
 6509 14.325342 8.923449
 6510 14.325342 8.927072
 6511 14.325342 8.930695
 6512 14.325342 8.934318
 6513 14.325342 8.937941
 6514 14.325342 8.941564
 6515 14.325342 8.945187
 6516 14.325342 8.948810
 6517 14.325342 8.952433
 6518 14.325342 8.956056
 6519 14.325342 8.959679
 6520 14.328965 8.963302
 6521 14.328965 8.966925
 6522 14.332588 8.970548
 6523 14.332588 8.974171
 6524 14.336211 8.977794
 6525 14.336211 8.981417
 6526 14.339834 8.985040
 6527 14.339834 8.988663
 6528 14.343457 8.992286
 6529 14.343457 8.995909
 6530 14.347080 8.999532
 6531 14.347080 9.003155
 6532 14.350703 9.006778
 6533 14.350703 9.010401
 6534 14.350703 9.014024
 6535 14.350703 9.017647
 6536 14.350703 9.021270
 6537 14.354326 9.024893
 6538 14.354326 9.028516
 6539 14.357949 9.032139
 6540 14.357949 9.035762
 6541 14.361572 9.039385
 6542 14.361572 9.043008
 6543 14.365195 9.046631
 6544 14.365195 9.050254
 6545 14.368818 9.053877
 6546 14.368818 9.057500
 6547 14.372441 9.061123
 6548 14.372441 9.064746
 6549 14.376064 9.068369
 6550 14.376064 9.071992
 6551 14.376064 9.075615
 6552 14.376064 9.079238
 6553 14.376064 9.082861
 6554 14.379687 9.086484
 6555 14.379687 9.090107
 6556 14.379687 9.093730
 6557 14.379687 9.097353
 6558 14.379687 9.100976
 6559 14.379687 9.104599
 6560 14.379687 9.108222
 6561 14.376064 9.111845
 6562 14.376064 9.115468
 6563 14.376064 9.119091
 6564 14.376064 9.122714
 6565 14.376064 9.126337
 6566 14.376064 9.129960
 6567 14.376064 9.133583
 6568 14.376064 9.137206
 6569 14.376064 9.140829
 6570 14.376064 9.144452
 6571 14.376064 9.148075
 6572 14.376064 9.151698
 6573 14.376064 9.155321
 6574 14.376064 9.158944
 6575 14.376064 9.162567
 6576 14.376064 9.166190
 6577 14.376064 9.169813
 6578 14.376064 9.173436
 6579 14.376064 9.177059
 6580 14.376064 9.180682
 6581 14.376064 9.184305
 6582 14.376064 9.187928
 6583 14.376064 9.191551
 6584 14.376064 9.195174
 6585 14.376064 9.198797
 6586 14.376064 9.202420
 6587 14.376064 9.206043
 6588 14.376064 9.209666
 6589 14.376064 9.213289
 6590 14.376064 9.216912
 6591 14.376064 9.220535
 6592 14.376064 9.224158
 6593 14.376064 9.227781
 6594 14.376064 9.231404
 6595 14.376064 9.235027
 6596 14.376064 9.238650
 6597 14.376064 9.242273
 6598 14.376064 9.245896
 6599 14.376064 9.249519
 6600 14.376064 9.253142
 6601 14.379687 9.256765
 6602 14.379687 9.260388
 6603 14.383310 9.264011
 6604 14.383310 9.267634
 6605 14.386933 9.271257
 6606 14.386933 9.274880
 6607 14.390556 9.278503
 6608 14.390556 9.282126
 6609 14.390556 9.285749
 6610 14.394179 9.289372
 6611 14.394179 9.292995
 6612 14.397802 9.296618
 6613 14.397802 9.300241
 6614 14.397802 9.303864
 6615 14.397802 9.307487
 6616 14.397802 9.311110
 6617 14.397802 9.314733
 6618 14.397802 9.318356
 6619 14.397802 9.321979
 6620 14.397802 9.325602
 6621 14.397802 9.329225
 6622 14.397802 9.332848
 6623 14.397802 9.336471
 6624 14.397802 9.340094
 6625 14.397802 9.343717
 6626 14.397802 9.347340
 6627 14.397802 9.350963
 6628 14.397802 9.354586
 6629 14.397802 9.358209
 6630 14.397802 9.361832
 6631 14.397802 9.365455
 6632 14.397802 9.369078
 6633 14.397802 9.372701
 6634 14.397802 9.376324
 6635 14.397802 9.379947
 6636 14.397802 9.383570
 6637 14.397802 9.387193
 6638 14.401425 9.390816
 6639 14.401425 9.394439
 6640 14.405048 9.398062
 6641 14.405048 9.401685
 6642 14.408671 9.405308
 6643 14.408671 9.408931
 6644 14.412294 9.412554
 6645 14.412294 9.416177
 6646 14.412294 9.419800
 6647 14.412294 9.423423
 6648 14.412294 9.427046
 6649 14.408671 9.430669
 6650 14.408671 9.434292
 6651 14.405048 9.437915
 6652 14.405048 9.441538
 6653 14.401425 9.445161
 6654 14.401425 9.448784
 6655 14.397802 9.452407
 6656 14.397802 9.456030
 6657 14.394179 9.459653
 6658 14.394179 9.463276
 6659 14.390556 9.466899
 6660 14.390556 9.470522
 6661 14.386933 9.474145
 6662 14.386933 9.477768
 6663 14.383310 9.481391
 6664 14.383310 9.485014
 6665 14.383310 9.488637
 6666 14.383310 9.492260
 6667 14.383310 9.495883
 6668 14.383310 9.499506
 6669 14.383310 9.503129
 6670 14.383310 9.506752
 6671 14.383310 9.510375
 6672 14.383310 9.513998
 6673 14.383310 9.517621
 6674 14.383310 9.521244
 6675 14.383310 9.524867
 6676 14.383310 9.528490
 6677 14.383310 9.532113
 6678 14.383310 9.535736
 6679 14.379687 9.539359
 6680 14.379687 9.542982
 6681 14.376064 9.546605
 6682 14.376064 9.550228
 6683 14.376064 9.553851
 6684 14.376064 9.557474
 6685 14.376064 9.561097
 6686 14.376064 9.564720
 6687 14.376064 9.568343
 6688 14.376064 9.571966
 6689 14.376064 9.575589
 6690 14.376064 9.579212
 6691 14.376064 9.582835
 6692 14.376064 9.586458
 6693 14.376064 9.590081
 6694 14.376064 9.593704
 6695 14.376064 9.597327
 6696 14.376064 9.600950
 6697 14.376064 9.604573
 6698 14.376064 9.608196
 6699 14.376064 9.611819
 6700 14.376064 9.615442
 6701 14.376064 9.619065
 6702 14.376064 9.622688
 6703 14.376064 9.626311
 6704 14.376064 9.629934
 6705 14.379687 9.633557
 6706 14.379687 9.637180
 6707 14.383310 9.640803
 6708 14.383310 9.644426
 6709 14.386933 9.648049
 6710 14.386933 9.651672
 6711 14.390556 9.655295
 6712 14.390556 9.658918
 6713 14.394179 9.662541
 6714 14.394179 9.666164
 6715 14.397802 9.669787
 6716 14.397802 9.673410
 6717 14.401425 9.677033
 6718 14.405048 9.680656
 6719 14.408671 9.684279
 6720 14.412294 9.687902
 6721 14.412294 9.691525
 6722 14.415917 9.695148
 6723 14.419540 9.698771
 6724 14.419540 9.702394
 6725 14.419540 9.706017
 6726 14.423163 9.709640
 6727 14.423163 9.713263
 6728 14.423163 9.716886
 6729 14.423163 9.720509
 6730 14.423163 9.724132
 6731 14.426786 9.727755
 6732 14.426786 9.731378
 6733 14.426786 9.735001
 6734 14.426786 9.738624
 6735 14.426786 9.742247
 6736 14.426786 9.745870
 6737 14.426786 9.749493
 6738 14.426786 9.753116
 6739 14.426786 9.756739
 6740 14.426786 9.760362
 6741 14.426786 9.763985
 6742 14.426786 9.767608
 6743 14.426786 9.771231
 6744 14.430409 9.774854
 6745 14.430409 9.778477
 6746 14.434032 9.782100
 6747 14.434032 9.785723
 6748 14.437655 9.789346
 6749 14.437655 9.792969
 6750 14.441278 9.796592
 6751 14.441278 9.800215
 6752 14.441278 9.803838
 6753 14.437655 9.807461
 6754 14.437655 9.811084
 6755 14.434032 9.814707
 6756 14.434032 9.818330
 6757 14.430409 9.821953
 6758 14.430409 9.825576
 6759 14.430409 9.829199
 6760 14.430409 9.832822
 6761 14.426786 9.836445
 6762 14.426786 9.840068
 6763 14.426786 9.843691
 6764 14.426786 9.847314
 6765 14.426786 9.850937
 6766 14.426786 9.854560
 6767 14.426786 9.858183
 6768 14.426786 9.861806
 6769 14.426786 9.865429
 6770 14.426786 9.869052
 6771 14.426786 9.872675
 6772 14.426786 9.876298
 6773 14.426786 9.879921
 6774 14.426786 9.883544
 6775 14.426786 9.887167
 6776 14.426786 9.890790
 6777 14.426786 9.894413
 6778 14.426786 9.898036
 6779 14.426786 9.901659
 6780 14.426786 9.905282
 6781 14.426786 9.908905
 6782 14.426786 9.912528
 6783 14.426786 9.916151
 6784 14.430409 9.919774
 6785 14.430409 9.923397
 6786 14.434032 9.927020
 6787 14.434032 9.930643
 6788 14.437655 9.934266
 6789 14.437655 9.937889
 6790 14.441278 9.941512
 6791 14.441278 9.945135
 6792 14.444901 9.948758
 6793 14.444901 9.952381
 6794 14.448524 9.956004
 6795 14.448524 9.959627
 6796 14.452147 9.963250
 6797 14.455770 9.966873
 6798 14.455770 9.970496
 6799 14.459393 9.974119
 6800 14.463016 9.977742
 6801 14.463016 9.981365
 6802 14.463016 9.984988
 6803 14.463016 9.988611
 6804 14.466639 9.992234
 6805 14.466639 9.995857
 6806 14.466639 9.999480
 6807 14.466639 10.003103
 6808 14.463016 10.006726
 6809 14.463016 10.010349
 6810 14.463016 10.013972
 6811 14.459393 10.017595
 6812 14.459393 10.021218
 6813 14.455770 10.024841
 6814 14.455770 10.028464
 6815 14.452147 10.032087
 6816 14.452147 10.035710
 6817 14.452147 10.039333
 6818 14.452147 10.042956
 6819 14.448524 10.046579
 6820 14.448524 10.050202
 6821 14.448524 10.053825
 6822 14.448524 10.057448
 6823 14.448524 10.061071
 6824 14.448524 10.064694
 6825 14.448524 10.068317
 6826 14.448524 10.071940
 6827 14.448524 10.075563
 6828 14.444901 10.079186
 6829 14.444901 10.082809
 6830 14.444901 10.086432
 6831 14.444901 10.090055
 6832 14.441278 10.093678
 6833 14.441278 10.097301
 6834 14.437655 10.100924
 6835 14.437655 10.104547
 6836 14.437655 10.108170
 6837 14.437655 10.111793
 6838 14.437655 10.115416
 6839 14.437655 10.119039
 6840 14.437655 10.122662
 6841 14.437655 10.126285
 6842 14.437655 10.129908
 6843 14.437655 10.133531
 6844 14.437655 10.137154
 6845 14.437655 10.140777
 6846 14.437655 10.144400
 6847 14.437655 10.148023
 6848 14.437655 10.151646
 6849 14.437655 10.155269
 6850 14.437655 10.158892
 6851 14.437655 10.162515
 6852 14.437655 10.166138
 6853 14.437655 10.169761
 6854 14.437655 10.173384
 6855 14.437655 10.177007
 6856 14.437655 10.180630
 6857 14.437655 10.184253
 6858 14.437655 10.187876
 6859 14.437655 10.191499
 6860 14.437655 10.195122
 6861 14.437655 10.198745
 6862 14.437655 10.202368
 6863 14.437655 10.205991
 6864 14.437655 10.209614
 6865 14.437655 10.213237
 6866 14.437655 10.216860
 6867 14.437655 10.220483
 6868 14.437655 10.224106
 6869 14.437655 10.227729
 6870 14.437655 10.231352
 6871 14.437655 10.234975
 6872 14.437655 10.238598
 6873 14.437655 10.242221
 6874 14.437655 10.245844
 6875 14.441278 10.249467
 6876 14.441278 10.253090
 6877 14.444901 10.256713
 6878 14.444901 10.260336
 6879 14.448524 10.263959
 6880 14.448524 10.267582
 6881 14.452147 10.271205
 6882 14.452147 10.274828
 6883 14.455770 10.278451
 6884 14.455770 10.282074
 6885 14.459393 10.285697
 6886 14.459393 10.289320
 6887 14.463016 10.292943
 6888 14.466639 10.296566
 6889 14.470262 10.300189
 6890 14.473885 10.303812
 6891 14.477508 10.307435
 6892 14.481131 10.311058
 6893 14.484754 10.314681
 6894 14.484754 10.318304
 6895 14.484754 10.321927
 6896 14.484754 10.325550
 6897 14.488377 10.329173
 6898 14.488377 10.332796
 6899 14.488377 10.336419
 6900 14.488377 10.340042
 6901 14.488377 10.343665
 6902 14.488377 10.347288
 6903 14.492000 10.350911
 6904 14.492000 10.354534
 6905 14.492000 10.358157
 6906 14.492000 10.361780
 6907 14.495623 10.365403
 6908 14.495623 10.369026
 6909 14.495623 10.372649
 6910 14.495623 10.376272
 6911 14.495623 10.379895
 6912 14.495623 10.383518
 6913 14.495623 10.387141
 6914 14.495623 10.390764
 6915 14.495623 10.394387
 6916 14.499246 10.398010
 6917 14.499246 10.401633
 6918 14.499246 10.405256
 6919 14.499246 10.408879
 6920 14.499246 10.412502
 6921 14.499246 10.416125
 6922 14.499246 10.419748
 6923 14.499246 10.423371
 6924 14.499246 10.426994
 6925 14.499246 10.430617
 6926 14.499246 10.434240
 6927 14.499246 10.437863
 6928 14.499246 10.441486
 6929 14.499246 10.445109
 6930 14.499246 10.448732
 6931 14.502869 10.452355
 6932 14.502869 10.455978
 6933 14.502869 10.459601
 6934 14.502869 10.463224
 6935 14.502869 10.466847
 6936 14.502869 10.470470
 6937 14.502869 10.474093
 6938 14.502869 10.477716
 6939 14.502869 10.481339
 6940 14.502869 10.484962
 6941 14.502869 10.488585
 6942 14.502869 10.492208
 6943 14.502869 10.495831
 6944 14.502869 10.499454
 6945 14.502869 10.503077
 6946 14.502869 10.506700
 6947 14.502869 10.510323
 6948 14.502869 10.513946
 6949 14.502869 10.517569
 6950 14.502869 10.521192
 6951 14.502869 10.524815
 6952 14.502869 10.528438
 6953 14.502869 10.532061
 6954 14.502869 10.535684
 6955 14.499246 10.539307
 6956 14.499246 10.542930
 6957 14.495623 10.546553
 6958 14.495623 10.550176
 6959 14.495623 10.553799
 6960 14.495623 10.557422
 6961 14.492000 10.561045
 6962 14.492000 10.564668
 6963 14.492000 10.568291
 6964 14.492000 10.571914
 6965 14.492000 10.575537
 6966 14.492000 10.579160
 6967 14.492000 10.582783
 6968 14.492000 10.586406
 6969 14.492000 10.590029
 6970 14.492000 10.593652
 6971 14.492000 10.597275
 6972 14.492000 10.600898
 6973 14.492000 10.604521
 6974 14.492000 10.608144
 6975 14.492000 10.611767
 6976 14.492000 10.615390
 6977 14.492000 10.619013
 6978 14.492000 10.622636
 6979 14.492000 10.626259
 6980 14.492000 10.629882
 6981 14.492000 10.633505
 6982 14.492000 10.637128
 6983 14.492000 10.640751
 6984 14.492000 10.644374
 6985 14.495623 10.647997
 6986 14.495623 10.651620
 6987 14.499246 10.655243
 6988 14.499246 10.658866
 6989 14.502869 10.662489
 6990 14.502869 10.666112
 6991 14.506492 10.669735
 6992 14.506492 10.673358
 6993 14.506492 10.676981
 6994 14.510115 10.680604
 6995 14.510115 10.684227
 6996 14.510115 10.687850
 6997 14.510115 10.691473
 6998 14.510115 10.695096
 6999 14.510115 10.698719
 7000 14.510115 10.702342
 7001 14.510115 10.705965
 7002 14.510115 10.709588
 7003 14.510115 10.713211
 7004 14.510115 10.716834
 7005 14.510115 10.720457
 7006 14.513738 10.724080
 7007 14.513738 10.727703
 7008 14.517361 10.731326
 7009 14.517361 10.734949
 7010 14.520984 10.738572
 7011 14.520984 10.742195
 7012 14.524607 10.745818
 7013 14.524607 10.749441
 7014 14.528230 10.753064
 7015 14.528230 10.756687
 7016 14.531853 10.760310
 7017 14.531853 10.763933
 7018 14.531853 10.767556
 7019 14.531853 10.771179
 7020 14.531853 10.774802
 7021 14.531853 10.778425
 7022 14.531853 10.782048
 7023 14.531853 10.785671
 7024 14.531853 10.789294
 7025 14.531853 10.792917
 7026 14.531853 10.796540
 7027 14.531853 10.800163
 7028 14.531853 10.803786
 7029 14.531853 10.807409
 7030 14.531853 10.811032
 7031 14.531853 10.814655
 7032 14.531853 10.818278
 7033 14.531853 10.821901
 7034 14.531853 10.825524
 7035 14.531853 10.829147
 7036 14.531853 10.832770
 7037 14.531853 10.836393
 7038 14.531853 10.840016
 7039 14.531853 10.843639
 7040 14.531853 10.847262
 7041 14.531853 10.850885
 7042 14.531853 10.854508
 7043 14.531853 10.858131
 7044 14.531853 10.861754
 7045 14.531853 10.865377
 7046 14.531853 10.869000
 7047 14.528230 10.872623
 7048 14.528230 10.876246
 7049 14.528230 10.879869
 7050 14.528230 10.883492
 7051 14.528230 10.887115
 7052 14.528230 10.890738
 7053 14.528230 10.894361
 7054 14.528230 10.897984
 7055 14.528230 10.901607
 7056 14.528230 10.905230
 7057 14.528230 10.908853
 7058 14.528230 10.912476
 7059 14.528230 10.916099
 7060 14.528230 10.919722
 7061 14.528230 10.923345
 7062 14.528230 10.926968
 7063 14.528230 10.930591
 7064 14.528230 10.934214
 7065 14.528230 10.937837
 7066 14.524607 10.941460
 7067 14.520984 10.945083
 7068 14.520984 10.948706
 7069 14.517361 10.952329
 7070 14.517361 10.955952
 7071 14.513738 10.959575
 7072 14.513738 10.963198
 7073 14.510115 10.966821
 7074 14.510115 10.970444
 7075 14.506492 10.974067
 7076 14.506492 10.977690
 7077 14.502869 10.981313
 7078 14.502869 10.984936
 7079 14.499246 10.988559
 7080 14.499246 10.992182
 7081 14.499246 10.995805
 7082 14.495623 10.999428
 7083 14.492000 11.003051
 7084 14.492000 11.006674
 7085 14.488377 11.010297
 7086 14.488377 11.013920
 7087 14.484754 11.017543
 7088 14.484754 11.021166
 7089 14.481131 11.024789
 7090 14.481131 11.028412
 7091 14.477508 11.032035
 7092 14.477508 11.035658
 7093 14.473885 11.039281
 7094 14.473885 11.042904
 7095 14.470262 11.046527
 7096 14.470262 11.050150
 7097 14.470262 11.053773
 7098 14.470262 11.057396
 7099 14.470262 11.061019
 7100 14.470262 11.064642
 7101 14.470262 11.068265
 7102 14.470262 11.071888
 7103 14.470262 11.075511
 7104 14.470262 11.079134
 7105 14.470262 11.082757
 7106 14.470262 11.086380
 7107 14.470262 11.090003
 7108 14.470262 11.093626
 7109 14.470262 11.097249
 7110 14.470262 11.100872
 7111 14.470262 11.104495
 7112 14.470262 11.108118
 7113 14.470262 11.111741
 7114 14.470262 11.115364
 7115 14.466639 11.118987
 7116 14.463016 11.122610
 7117 14.459393 11.126233
 7118 14.455770 11.129856
 7119 14.455770 11.133479
 7120 14.452147 11.137102
 7121 14.452147 11.140725
 7122 14.448524 11.144348
 7123 14.448524 11.147971
 7124 14.444901 11.151594
 7125 14.444901 11.155217
 7126 14.441278 11.158840
 7127 14.441278 11.162463
 7128 14.437655 11.166086
 7129 14.437655 11.169709
 7130 14.434032 11.173332
 7131 14.434032 11.176955
 7132 14.430409 11.180578
 7133 14.430409 11.184201
 7134 14.426786 11.187824
 7135 14.426786 11.191447
 7136 14.426786 11.195070
 7137 14.426786 11.198693
 7138 14.426786 11.202316
 7139 14.426786 11.205939
 7140 14.426786 11.209562
 7141 14.426786 11.213185
 7142 14.426786 11.216808
 7143 14.426786 11.220431
 7144 14.426786 11.224054
 7145 14.426786 11.227677
 7146 14.426786 11.231300
 7147 14.426786 11.234923
 7148 14.426786 11.238546
 7149 14.426786 11.242169
 7150 14.426786 11.245792
 7151 14.426786 11.249415
 7152 14.426786 11.253038
 7153 14.426786 11.256661
 7154 14.426786 11.260284
 7155 14.426786 11.263907
 7156 14.426786 11.267530
 7157 14.430409 11.271153
 7158 14.430409 11.274776
 7159 14.434032 11.278399
 7160 14.434032 11.282022
 7161 14.434032 11.285645
 7162 14.434032 11.289268
 7163 14.434032 11.292891
 7164 14.434032 11.296514
 7165 14.430409 11.300137
 7166 14.430409 11.303760
 7167 14.426786 11.307383
 7168 14.426786 11.311006
 7169 14.423163 11.314629
 7170 14.423163 11.318252
 7171 14.419540 11.321875
 7172 14.419540 11.325498
 7173 14.415917 11.329121
 7174 14.415917 11.332744
 7175 14.412294 11.336367
 7176 14.412294 11.339990
 7177 14.408671 11.343613
 7178 14.408671 11.347236
 7179 14.408671 11.350859
 7180 14.408671 11.354482
 7181 14.408671 11.358105
 7182 14.405048 11.361728
 7183 14.405048 11.365351
 7184 14.405048 11.368974
 7185 14.401425 11.372597
 7186 14.401425 11.376220
 7187 14.397802 11.379843
 7188 14.397802 11.383466
 7189 14.394179 11.387089
 7190 14.394179 11.390712
 7191 14.394179 11.394335
 7192 14.394179 11.397958
 7193 14.390556 11.401581
 7194 14.390556 11.405204
 7195 14.390556 11.408827
 7196 14.390556 11.412450
 7197 14.390556 11.416073
 7198 14.390556 11.419696
 7199 14.390556 11.423319
 7200 14.390556 11.426942
 7201 14.390556 11.430565
 7202 14.390556 11.434188
 7203 14.390556 11.437811
 7204 14.390556 11.441434
 7205 14.386933 11.445057
 7206 14.386933 11.448680
 7207 14.383310 11.452303
 7208 14.383310 11.455926
 7209 14.379687 11.459549
 7210 14.379687 11.463172
 7211 14.376064 11.466795
 7212 14.376064 11.470418
 7213 14.372441 11.474041
 7214 14.372441 11.477664
 7215 14.372441 11.481287
 7216 14.372441 11.484910
 7217 14.372441 11.488533
 7218 14.372441 11.492156
 7219 14.372441 11.495779
 7220 14.372441 11.499402
 7221 14.372441 11.503025
 7222 14.372441 11.506648
 7223 14.372441 11.510271
 7224 14.372441 11.513894
 7225 14.372441 11.517517
 7226 14.372441 11.521140
 7227 14.372441 11.524763
 7228 14.372441 11.528386
 7229 14.372441 11.532009
 7230 14.372441 11.535632
 7231 14.372441 11.539255
 7232 14.372441 11.542878
 7233 14.372441 11.546501
 7234 14.372441 11.550124
 7235 14.372441 11.553747
 7236 14.376064 11.557370
 7237 14.376064 11.560993
 7238 14.379687 11.564616
 7239 14.379687 11.568239
 7240 14.379687 11.571862
 7241 14.379687 11.575485
 7242 14.379687 11.579108
 7243 14.376064 11.582731
 7244 14.372441 11.586354
 7245 14.368818 11.589977
 7246 14.365195 11.593600
 7247 14.361572 11.597223
 7248 14.357949 11.600846
 7249 14.354326 11.604469
 7250 14.350703 11.608092
 7251 14.347080 11.608092
 7252 14.343457 11.611715
 7253 14.343457 11.615338
 7254 14.339834 11.618961
 7255 14.339834 11.622584
 7256 14.336211 11.626207
 7257 14.336211 11.629830
 7258 14.332588 11.633453
 7259 14.332588 11.637076
 7260 14.328965 11.640699
 7261 14.328965 11.644322
 7262 14.325342 11.647945
 7263 14.325342 11.651568
 7264 14.321719 11.655191
 7265 14.321719 11.658814
 7266 14.321719 11.662437
 7267 14.321719 11.666060
 7268 14.321719 11.669683
 7269 14.321719 11.673306
 7270 14.321719 11.676929
 7271 14.321719 11.680552
 7272 14.321719 11.684175
 7273 14.321719 11.687798
 7274 14.321719 11.691421
 7275 14.321719 11.695044
 7276 14.321719 11.698667
 7277 14.321719 11.702290
 7278 14.321719 11.705913
 7279 14.321719 11.709536
 7280 14.321719 11.713159
 7281 14.321719 11.716782
 7282 14.321719 11.720405
 7283 14.321719 11.724028
 7284 14.321719 11.727651
 7285 14.321719 11.731274
 7286 14.321719 11.734897
 7287 14.321719 11.738520
 7288 14.321719 11.742143
 7289 14.321719 11.745766
 7290 14.321719 11.749389
 7291 14.321719 11.753012
 7292 14.321719 11.756635
 7293 14.321719 11.760258
 7294 14.321719 11.763881
 7295 14.321719 11.767504
 7296 14.321719 11.771127
 7297 14.321719 11.774750
 7298 14.321719 11.778373
 7299 14.321719 11.781996
 7300 14.321719 11.785619
 7301 14.321719 11.789242
 7302 14.321719 11.792865
 7303 14.321719 11.796488
 7304 14.321719 11.800111
 7305 14.318096 11.803734
 7306 14.318096 11.807357
 7307 14.318096 11.810980
 7308 14.314473 11.814603
 7309 14.314473 11.818226
 7310 14.314473 11.821849
 7311 14.310850 11.825472
 7312 14.310850 11.829095
 7313 14.310850 11.832718
 7314 14.310850 11.836341
 7315 14.307227 11.839964
 7316 14.307227 11.843587
 7317 14.307227 11.847210
 7318 14.307227 11.850833
 7319 14.307227 11.854456
 7320 14.307227 11.858079
 7321 14.307227 11.861702
 7322 14.307227 11.865325
 7323 14.307227 11.868948
 7324 14.303604 11.872571
 7325 14.299981 11.876194
 7326 14.296358 11.879817
 7327 14.292735 11.883440
 7328 14.289112 11.887063
 7329 14.285489 11.890686
 7330 14.281866 11.894309
 7331 14.278243 11.897932
 7332 14.274620 11.901555
 7333 14.270997 11.905178
 7334 14.270997 11.908801
 7335 14.267374 11.912424
 7336 14.267374 11.916047
 7337 14.263751 11.919670
 7338 14.263751 11.923293
 7339 14.260128 11.926916
 7340 14.260128 11.930539
 7341 14.256505 11.934162
 7342 14.256505 11.937785
 7343 14.252882 11.941408
 7344 14.252882 11.945031
 7345 14.249259 11.948654
 7346 14.249259 11.952277
 7347 14.249259 11.955900
 7348 14.249259 11.959523
 7349 14.249259 11.963146
 7350 14.249259 11.966769
 7351 14.249259 11.970392
 7352 14.249259 11.974015
 7353 14.249259 11.977638
 7354 14.249259 11.981261
 7355 14.249259 11.984884
 7356 14.249259 11.988507
 7357 14.249259 11.992130
 7358 14.249259 11.995753
 7359 14.249259 11.999376
 7360 14.249259 12.002999
 7361 14.245636 12.006622
 7362 14.245636 12.010245
 7363 14.245636 12.013868
 7364 14.245636 12.017491
 7365 14.242013 12.021114
 7366 14.242013 12.024737
 7367 14.242013 12.028360
 7368 14.238390 12.031983
 7369 14.238390 12.035606
 7370 14.234767 12.039229
 7371 14.234767 12.042852
 7372 14.231144 12.046475
 7373 14.231144 12.050098
 7374 14.227521 12.053721
 7375 14.227521 12.057344
 7376 14.227521 12.060967
 7377 14.227521 12.064590
 7378 14.227521 12.068213
 7379 14.227521 12.071836
 7380 14.227521 12.075459
 7381 14.227521 12.079082
 7382 14.227521 12.082705
 7383 14.227521 12.086328
 7384 14.227521 12.089951
 7385 14.227521 12.093574
 7386 14.227521 12.097197
 7387 14.227521 12.100820
 7388 14.227521 12.104443
 7389 14.227521 12.108066
 7390 14.227521 12.111689
 7391 14.227521 12.115312
 7392 14.227521 12.118935
 7393 14.227521 12.122558
 7394 14.227521 12.126181
 7395 14.227521 12.129804
 7396 14.227521 12.133427
 7397 14.227521 12.137050
 7398 14.231144 12.140673
 7399 14.231144 12.144296
 7400 14.231144 12.147919
 7401 14.231144 12.151542
 7402 14.231144 12.155165
 7403 14.231144 12.158788
 7404 14.227521 12.162411
 7405 14.227521 12.166034
 7406 14.223898 12.169657
 7407 14.220275 12.173280
 7408 14.216652 12.176903
 7409 14.213029 12.180526
 7410 14.213029 12.184149
 7411 14.209406 12.187772
 7412 14.209406 12.191395
 7413 14.205783 12.195018
 7414 14.205783 12.198641
 7415 14.202160 12.202264
 7416 14.202160 12.205887
 7417 14.198537 12.209510
 7418 14.198537 12.213133
 7419 14.194914 12.216756
 7420 14.194914 12.220379
 7421 14.191291 12.224002
 7422 14.191291 12.227625
 7423 14.191291 12.231248
 7424 14.191291 12.234871
 7425 14.191291 12.238494
 7426 14.191291 12.242117
 7427 14.191291 12.245740
 7428 14.191291 12.249363
 7429 14.191291 12.252986
 7430 14.191291 12.256609
 7431 14.191291 12.260232
 7432 14.191291 12.263855
 7433 14.191291 12.267478
 7434 14.187668 12.271101
 7435 14.187668 12.274724
 7436 14.184045 12.278347
 7437 14.184045 12.281970
 7438 14.180422 12.285593
 7439 14.180422 12.289216
 7440 14.176799 12.292839
 7441 14.176799 12.296462
 7442 14.176799 12.300085
 7443 14.173176 12.303708
 7444 14.173176 12.307331
 7445 14.169553 12.310954
 7446 14.169553 12.314577
 7447 14.165930 12.318200
 7448 14.165930 12.321823
 7449 14.162307 12.325446
 7450 14.162307 12.329069
 7451 14.158684 12.332692
 7452 14.158684 12.336315
 7453 14.158684 12.339938
 7454 14.158684 12.343561
 7455 14.158684 12.347184
 7456 14.158684 12.350807
 7457 14.158684 12.354430
 7458 14.158684 12.358053
 7459 14.158684 12.361676
 7460 14.158684 12.365299
 7461 14.158684 12.368922
 7462 14.158684 12.372545
 7463 14.158684 12.376168
 7464 14.158684 12.379791
 7465 14.158684 12.383414
 7466 14.158684 12.387037
 7467 14.158684 12.390660
 7468 14.158684 12.394283
 7469 14.158684 12.397906
 7470 14.158684 12.401529
 7471 14.158684 12.405152
 7472 14.158684 12.408775
 7473 14.158684 12.412398
 7474 14.158684 12.416021
 7475 14.162307 12.419644
 7476 14.162307 12.423267
 7477 14.165930 12.426890
 7478 14.165930 12.430513
 7479 14.169553 12.434136
 7480 14.169553 12.437759
 7481 14.173176 12.441382
 7482 14.173176 12.445005
 7483 14.176799 12.448628
 7484 14.176799 12.452251
 7485 14.180422 12.455874
 7486 14.180422 12.459497
 7487 14.184045 12.463120
 7488 14.187668 12.466743
 7489 14.187668 12.470366
 7490 14.187668 12.473989
 7491 14.187668 12.477612
 7492 14.187668 12.481235
 7493 14.184045 12.484858
 7494 14.184045 12.488481
 7495 14.180422 12.492104
 7496 14.180422 12.495727
 7497 14.176799 12.499350
 7498 14.176799 12.502973
 7499 14.173176 12.506596
 7500 14.169553 12.510219
 7501 14.165930 12.513842
 7502 14.162307 12.517465
 7503 14.162307 12.521088
 7504 14.158684 12.524711
 7505 14.158684 12.528334
 7506 14.155061 12.531957
 7507 14.155061 12.535580
 7508 14.151438 12.539203
 7509 14.151438 12.542826
 7510 14.147815 12.546449
 7511 14.147815 12.550072
 7512 14.144192 12.553695
 7513 14.144192 12.557318
 7514 14.140569 12.560941
 7515 14.140569 12.564564
 7516 14.140569 12.568187
 7517 14.140569 12.571810
 7518 14.140569 12.575433
 7519 14.140569 12.579056
 7520 14.140569 12.582679
 7521 14.140569 12.586302
 7522 14.140569 12.589925
 7523 14.140569 12.593548
 7524 14.140569 12.597171
 7525 14.140569 12.600794
 7526 14.136946 12.604417
 7527 14.136946 12.608040
 7528 14.136946 12.611663
 7529 14.133323 12.615286
 7530 14.133323 12.618909
 7531 14.133323 12.622532
 7532 14.129700 12.626155
 7533 14.126077 12.629778
 7534 14.122454 12.633401
 7535 14.118831 12.637024
 7536 14.115208 12.637024
 7537 14.111585 12.640647
 7538 14.107962 12.640647
 7539 14.104339 12.644270
 7540 14.100716 12.644270
 7541 14.097093 12.647893
 7542 14.093470 12.647893
 7543 14.089847 12.651516
 7544 14.086224 12.651516
 7545 14.082601 12.655139
 7546 14.078978 12.658762
 7547 14.078978 12.662385
 7548 14.075355 12.666008
 7549 14.075355 12.669631
 7550 14.071732 12.673254
 7551 14.071732 12.676877
 7552 14.068109 12.680500
 7553 14.068109 12.684123
 7554 14.064486 12.687746
 7555 14.064486 12.691369
 7556 14.060863 12.694992
 7557 14.060863 12.698615
 7558 14.057240 12.702238
 7559 14.057240 12.705861
 7560 14.057240 12.709484
 7561 14.057240 12.713107
 7562 14.057240 12.716730
 7563 14.057240 12.720353
 7564 14.057240 12.723976
 7565 14.057240 12.727599
 7566 14.057240 12.731222
 7567 14.057240 12.734845
 7568 14.057240 12.738468
 7569 14.057240 12.742091
 7570 14.057240 12.745714
 7571 14.057240 12.749337
 7572 14.057240 12.752960
 7573 14.057240 12.756583
 7574 14.057240 12.760206
 7575 14.057240 12.763829
 7576 14.057240 12.767452
 7577 14.057240 12.771075
 7578 14.057240 12.774698
 7579 14.057240 12.778321
 7580 14.057240 12.781944
 7581 14.057240 12.785567
 7582 14.057240 12.789190
 7583 14.057240 12.792813
 7584 14.057240 12.796436
 7585 14.057240 12.800059
 7586 14.057240 12.803682
 7587 14.057240 12.807305
 7588 14.057240 12.810928
 7589 14.057240 12.814551
 7590 14.057240 12.818174
 7591 14.057240 12.821797
 7592 14.060863 12.825420
 7593 14.060863 12.829043
 7594 14.064486 12.832666
 7595 14.064486 12.836289
 7596 14.068109 12.839912
 7597 14.068109 12.843535
 7598 14.071732 12.847158
 7599 14.071732 12.850781
 7600 14.075355 12.854404
 7601 14.075355 12.858027
 7602 14.078978 12.861650
 7603 14.078978 12.865273
 7604 14.082601 12.868896
 7605 14.086224 12.868896
 7606 14.086224 12.872519
 7607 14.086224 12.876142
 7608 14.089847 12.879765
 7609 14.086224 12.883388
 7610 14.086224 12.887011
 7611 14.082601 12.890634
 7612 14.078978 12.894257
 7613 14.075355 12.897880
 7614 14.071732 12.901503
 7615 14.068109 12.905126
 7616 14.068109 12.908749
 7617 14.064486 12.912372
 7618 14.064486 12.915995
 7619 14.060863 12.919618
 7620 14.060863 12.923241
 7621 14.057240 12.926864
 7622 14.057240 12.930487
 7623 14.053617 12.934110
 7624 14.053617 12.937733
 7625 14.049994 12.941356
 7626 14.049994 12.944979
 7627 14.046371 12.948602
 7628 14.046371 12.952225
 7629 14.046371 12.955848
 7630 14.046371 12.959471
 7631 14.046371 12.963094
 7632 14.046371 12.966717
 7633 14.046371 12.970340
 7634 14.046371 12.973963
 7635 14.046371 12.977586
 7636 14.046371 12.981209
 7637 14.046371 12.984832
 7638 14.046371 12.988455
 7639 14.046371 12.992078
 7640 14.046371 12.995701
 7641 14.046371 12.999324
 7642 14.046371 13.002947
 7643 14.046371 13.006570
 7644 14.046371 13.010193
 7645 14.046371 13.013816
 7646 14.046371 13.017439
 7647 14.046371 13.021062
 7648 14.046371 13.024685
 7649 14.046371 13.028308
 7650 14.049994 13.031931
 7651 14.049994 13.035554
 7652 14.049994 13.039177
 7653 14.049994 13.042800
 7654 14.046371 13.046423
 7655 14.046371 13.050046
 7656 14.042748 13.053669
 7657 14.042748 13.057292
 7658 14.039125 13.060915
 7659 14.035502 13.064538
 7660 14.031879 13.068161
 7661 14.028256 13.071784
 7662 14.028256 13.075407
 7663 14.024633 13.079030
 7664 14.024633 13.082653
 7665 14.021010 13.086276
 7666 14.021010 13.089899
 7667 14.017387 13.093522
 7668 14.013764 13.097145
 7669 14.010141 13.100768
 7670 14.006518 13.104391
 7671 14.006518 13.108014
 7672 14.002895 13.111637
 7673 14.002895 13.115260
 7674 13.999272 13.118883
 7675 13.999272 13.122506
 7676 13.995649 13.126129
 7677 13.995649 13.129752
 7678 13.992026 13.133375
 7679 13.992026 13.136998
 7680 13.988403 13.140621
 7681 13.988403 13.144244
 7682 13.984780 13.147867
 7683 13.984780 13.151490
 7684 13.981157 13.155113
 7685 13.981157 13.158736
 7686 13.981157 13.162359
 7687 13.981157 13.165982
 7688 13.977534 13.169605
 7689 13.973911 13.173228
 7690 13.970288 13.176851
 7691 13.966665 13.180474
 7692 13.966665 13.184097
 7693 13.963042 13.187720
 7694 13.963042 13.191343
 7695 13.959419 13.194966
 7696 13.959419 13.198589
 7697 13.955796 13.202212
 7698 13.955796 13.205835
 7699 13.952173 13.209458
 7700 13.952173 13.213081
 7701 13.948550 13.216704
 7702 13.948550 13.220327
 7703 13.944927 13.223950
 7704 13.944927 13.227573
 7705 13.944927 13.231196
 7706 13.944927 13.234819
 7707 13.944927 13.238442
 7708 13.944927 13.242065
 7709 13.944927 13.245688
 7710 13.944927 13.249311
 7711 13.944927 13.252934
 7712 13.944927 13.256557
 7713 13.944927 13.260180
 7714 13.944927 13.263803
 7715 13.944927 13.267426
 7716 13.944927 13.271049
 7717 13.944927 13.274672
 7718 13.944927 13.278295
 7719 13.944927 13.281918
 7720 13.944927 13.285541
 7721 13.944927 13.289164
 7722 13.944927 13.292787
 7723 13.944927 13.296410
 7724 13.944927 13.300033
 7725 13.944927 13.303656
 7726 13.944927 13.307279
 7727 13.941304 13.310902
 7728 13.941304 13.314525
 7729 13.937681 13.318148
 7730 13.937681 13.321771
 7731 13.934058 13.325394
 7732 13.934058 13.329017
 7733 13.930435 13.332640
 7734 13.930435 13.336263
 7735 13.926812 13.339886
 7736 13.926812 13.343509
 7737 13.923189 13.347132
 7738 13.923189 13.350755
 7739 13.923189 13.354378
 7740 13.923189 13.358001
 7741 13.923189 13.361624
 7742 13.923189 13.365247
 7743 13.923189 13.368870
 7744 13.923189 13.372493
 7745 13.923189 13.376116
 7746 13.923189 13.379739
 7747 13.923189 13.383362
 7748 13.923189 13.386985
 7749 13.923189 13.390608
 7750 13.923189 13.394231
 7751 13.923189 13.397854
 7752 13.923189 13.401477
 7753 13.923189 13.405100
 7754 13.923189 13.408723
 7755 13.923189 13.412346
 7756 13.923189 13.415969
 7757 13.923189 13.419592
 7758 13.923189 13.423215
 7759 13.923189 13.426838
 7760 13.926812 13.430461
 7761 13.926812 13.434084
 7762 13.930435 13.437707
 7763 13.930435 13.441330
 7764 13.930435 13.444953
 7765 13.930435 13.448576
 7766 13.930435 13.452199
 7767 13.930435 13.455822
 7768 13.930435 13.459445
 7769 13.930435 13.463068
 7770 13.930435 13.466691
 7771 13.930435 13.470314
 7772 13.930435 13.473937
 7773 13.930435 13.477560
 7774 13.930435 13.481183
 7775 13.930435 13.484806
 7776 13.930435 13.488429
 7777 13.930435 13.492052
 7778 13.930435 13.495675
 7779 13.930435 13.499298
 7780 13.930435 13.502921
 7781 13.930435 13.506544
 7782 13.934058 13.510167
 7783 13.934058 13.513790
 7784 13.934058 13.517413
 7785 13.934058 13.521036
 7786 13.930435 13.524659
 7787 13.930435 13.528282
 7788 13.930435 13.531905
 7789 13.930435 13.535528
 7790 13.930435 13.539151
 7791 13.926812 13.542774
 7792 13.926812 13.546397
 7793 13.923189 13.550020
 7794 13.923189 13.553643
 7795 13.919566 13.557266
 7796 13.919566 13.560889
 7797 13.915943 13.564512
 7798 13.915943 13.568135
 7799 13.915943 13.571758
 7800 13.915943 13.575381
 7801 13.912320 13.579004
 7802 13.908697 13.582627
 7803 13.905074 13.586250
 7804 13.901451 13.589873
 7805 13.897828 13.593496
 7806 13.897828 13.597119
 7807 13.894205 13.600742
 7808 13.894205 13.604365
 7809 13.890582 13.607988
 7810 13.890582 13.611611
 7811 13.886959 13.615234
 7812 13.886959 13.618857
 7813 13.883336 13.622480
 7814 13.883336 13.626103
 7815 13.879713 13.629726
 7816 13.879713 13.633349
 7817 13.876090 13.636972
 7818 13.876090 13.640595
 7819 13.876090 13.644218
 7820 13.876090 13.647841
 7821 13.876090 13.651464
 7822 13.876090 13.655087
 7823 13.876090 13.658710
 7824 13.876090 13.662333
 7825 13.876090 13.665956
 7826 13.876090 13.669579
 7827 13.876090 13.673202
 7828 13.876090 13.676825
 7829 13.876090 13.680448
 7830 13.876090 13.684071
 7831 13.876090 13.687694
 7832 13.876090 13.691317
 7833 13.876090 13.694940
 7834 13.876090 13.698563
 7835 13.876090 13.702186
 7836 13.876090 13.705809
 7837 13.876090 13.709432
 7838 13.876090 13.713055
 7839 13.876090 13.716678
 7840 13.876090 13.720301
 7841 13.876090 13.723924
 7842 13.876090 13.727547
 7843 13.876090 13.731170
 7844 13.876090 13.734793
 7845 13.876090 13.738416
 7846 13.876090 13.742039
 7847 13.876090 13.745662
 7848 13.876090 13.749285
 7849 13.876090 13.752908
 7850 13.876090 13.756531
 7851 13.876090 13.760154
 7852 13.876090 13.763777
 7853 13.876090 13.767400
 7854 13.876090 13.771023
 7855 13.876090 13.774646
 7856 13.876090 13.778269
 7857 13.876090 13.781892
 7858 13.876090 13.785515
 7859 13.876090 13.789138
 7860 13.876090 13.792761
 7861 13.876090 13.796384
 7862 13.876090 13.800007
 7863 13.876090 13.803630
 7864 13.876090 13.807253
 7865 13.876090 13.810876
 7866 13.876090 13.814499
 7867 13.876090 13.818122
 7868 13.872467 13.821745
 7869 13.868844 13.825368
 7870 13.865221 13.828991
 7871 13.861598 13.832614
 7872 13.857975 13.836237
 7873 13.854352 13.839860
 7874 13.854352 13.843483
 7875 13.850729 13.847106
 7876 13.850729 13.850729
 7877 13.847106 13.854352
 7878 13.847106 13.857975
 7879 13.843483 13.861598
 7880 13.843483 13.865221
 7881 13.839860 13.868844
 7882 13.839860 13.872467
 7883 13.836237 13.876090
 7884 13.836237 13.879713
 7885 13.832614 13.883336
 7886 13.832614 13.886959
 7887 13.832614 13.890582
 7888 13.832614 13.894205
 7889 13.832614 13.897828
 7890 13.832614 13.901451
 7891 13.832614 13.905074
 7892 13.832614 13.908697
 7893 13.832614 13.912320
 7894 13.832614 13.915943
 7895 13.832614 13.919566
 7896 13.832614 13.923189
 7897 13.832614 13.926812
 7898 13.832614 13.930435
 7899 13.832614 13.934058
 7900 13.832614 13.937681
 7901 13.832614 13.941304
 7902 13.832614 13.944927
 7903 13.832614 13.948550
 7904 13.832614 13.952173
 7905 13.832614 13.955796
 7906 13.832614 13.959419
 7907 13.832614 13.963042
 7908 13.832614 13.966665
 7909 13.832614 13.970288
 7910 13.832614 13.973911
 7911 13.832614 13.977534
 7912 13.832614 13.981157
 7913 13.832614 13.984780
 7914 13.832614 13.988403
 7915 13.832614 13.992026
 7916 13.832614 13.995649
 7917 13.832614 13.999272
 7918 13.832614 14.002895
 7919 13.832614 14.006518
 7920 13.832614 14.010141
 7921 13.836237 14.013764
 7922 13.836237 14.017387
 7923 13.836237 14.021010
 7924 13.836237 14.024633
 7925 13.839860 14.028256
 7926 13.839860 14.031879
 7927 13.839860 14.035502
 7928 13.839860 14.039125
 7929 13.839860 14.042748
 7930 13.839860 14.046371
 7931 13.839860 14.049994
 7932 13.839860 14.053617
 7933 13.839860 14.057240
 7934 13.839860 14.060863
 7935 13.839860 14.064486
 7936 13.839860 14.068109
 7937 13.839860 14.071732
 7938 13.839860 14.075355
 7939 13.839860 14.078978
 7940 13.839860 14.082601
 7941 13.839860 14.086224
 7942 13.839860 14.089847
 7943 13.839860 14.093470
 7944 13.839860 14.097093
 7945 13.839860 14.100716
 7946 13.839860 14.104339
 7947 13.839860 14.107962
 7948 13.839860 14.111585
 7949 13.839860 14.115208
 7950 13.839860 14.118831
 7951 13.839860 14.122454
 7952 13.839860 14.126077
 7953 13.839860 14.129700
 7954 13.839860 14.133323
 7955 13.839860 14.136946
 7956 13.839860 14.140569
 7957 13.839860 14.144192
 7958 13.839860 14.147815
 7959 13.839860 14.151438
 7960 13.839860 14.155061
 7961 13.839860 14.158684
 7962 13.839860 14.162307
 7963 13.839860 14.165930
 7964 13.839860 14.169553
 7965 13.839860 14.173176
 7966 13.839860 14.176799
 7967 13.839860 14.180422
 7968 13.839860 14.184045
 7969 13.843483 14.187668
 7970 13.843483 14.191291
 7971 13.843483 14.194914
 7972 13.843483 14.198537
 7973 13.847106 14.202160
 7974 13.847106 14.205783
 7975 13.850729 14.209406
 7976 13.850729 14.213029
 7977 13.850729 14.216652
 7978 13.850729 14.220275
 7979 13.850729 14.223898
 7980 13.850729 14.227521
 7981 13.850729 14.231144
 7982 13.850729 14.234767
 7983 13.850729 14.238390
 7984 13.850729 14.242013
 7985 13.850729 14.245636
 7986 13.850729 14.249259
 7987 13.850729 14.252882
 7988 13.850729 14.256505
 7989 13.850729 14.260128
 7990 13.850729 14.263751
 7991 13.850729 14.267374
 7992 13.850729 14.270997
 7993 13.850729 14.274620
 7994 13.850729 14.278243
 7995 13.850729 14.281866
 7996 13.850729 14.285489
 7997 13.850729 14.289112
 7998 13.850729 14.292735
 7999 13.847106 14.296358
 8000 13.847106 14.299981
 8001 13.847106 14.303604
 8002 13.847106 14.307227
 8003 13.847106 14.310850
 8004 13.847106 14.314473
 8005 13.847106 14.318096
 8006 13.847106 14.321719
 8007 13.847106 14.325342
 8008 13.847106 14.328965
 8009 13.847106 14.332588
 8010 13.847106 14.336211
 8011 13.847106 14.339834
 8012 13.843483 14.343457
 8013 13.843483 14.347080
 8014 13.843483 14.350703
 8015 13.843483 14.354326
 8016 13.839860 14.357949
 8017 13.839860 14.361572
 8018 13.839860 14.365195
 8019 13.839860 14.368818
 8020 13.836237 14.372441
 8021 13.832614 14.376064
 8022 13.828991 14.379687
 8023 13.825368 14.383310
 8024 13.821745 14.386933
 8025 13.818122 14.390556
 8026 13.814499 14.394179
 8027 13.810876 14.397802
 8028 13.807253 14.401425
 8029 13.803630 14.401425
 8030 13.800007 14.405048
 8031 13.796384 14.405048
 8032 13.792761 14.405048
 8033 13.789138 14.405048
 8034 13.785515 14.405048
 8035 13.781892 14.405048
 8036 13.778269 14.405048
 8037 13.774646 14.408671
 8038 13.771023 14.408671
 8039 13.767400 14.408671
 8040 13.763777 14.408671
 8041 13.760154 14.408671
 8042 13.756531 14.408671
 8043 13.752908 14.408671
 8044 13.749285 14.408671
 8045 13.745662 14.408671
 8046 13.742039 14.408671
 8047 13.738416 14.408671
 8048 13.734793 14.408671
 8049 13.731170 14.408671
 8050 13.727547 14.408671
 8051 13.723924 14.408671
 8052 13.720301 14.408671
 8053 13.716678 14.408671
 8054 13.713055 14.408671
 8055 13.709432 14.408671
 8056 13.705809 14.412294
 8057 13.702186 14.412294
 8058 13.698563 14.412294
 8059 13.694940 14.412294
 8060 13.691317 14.415917
 8061 13.687694 14.415917
 8062 13.684071 14.415917
 8063 13.680448 14.419540
 8064 13.676825 14.419540
 8065 13.673202 14.419540
 8066 13.669579 14.419540
 8067 13.665956 14.423163
 8068 13.662333 14.423163
 8069 13.658710 14.423163
 8070 13.655087 14.426786
 8071 13.651464 14.426786
 8072 13.647841 14.430409
 8073 13.644218 14.430409
 8074 13.640595 14.434032
 8075 13.636972 14.434032
 8076 13.633349 14.437655
 8077 13.629726 14.437655
 8078 13.626103 14.441278
 8079 13.622480 14.441278
 8080 13.618857 14.444901
 8081 13.615234 14.444901
 8082 13.611611 14.448524
 8083 13.607988 14.448524
 8084 13.604365 14.448524
 8085 13.600742 14.448524
 8086 13.597119 14.448524
 8087 13.593496 14.448524
 8088 13.589873 14.448524
 8089 13.586250 14.448524
 8090 13.582627 14.448524
 8091 13.579004 14.448524
 8092 13.575381 14.448524
 8093 13.571758 14.448524
 8094 13.568135 14.448524
 8095 13.564512 14.448524
 8096 13.560889 14.448524
 8097 13.557266 14.448524
 8098 13.553643 14.448524
 8099 13.550020 14.448524
 8100 13.546397 14.448524
 8101 13.542774 14.448524
 8102 13.539151 14.448524
 8103 13.535528 14.448524
 8104 13.531905 14.448524
 8105 13.528282 14.448524
 8106 13.524659 14.448524
 8107 13.521036 14.448524
 8108 13.517413 14.448524
 8109 13.513790 14.448524
 8110 13.510167 14.448524
 8111 13.506544 14.448524
 8112 13.502921 14.448524
 8113 13.499298 14.448524
 8114 13.495675 14.448524
 8115 13.492052 14.448524
 8116 13.488429 14.448524
 8117 13.484806 14.448524
 8118 13.481183 14.448524
 8119 13.477560 14.452147
 8120 13.473937 14.452147
 8121 13.470314 14.455770
 8122 13.466691 14.455770
 8123 13.463068 14.459393
 8124 13.459445 14.459393
 8125 13.455822 14.459393
 8126 13.452199 14.459393
 8127 13.448576 14.459393
 8128 13.444953 14.459393
 8129 13.441330 14.459393
 8130 13.437707 14.459393
 8131 13.434084 14.459393
 8132 13.430461 14.459393
 8133 13.426838 14.459393
 8134 13.423215 14.459393
 8135 13.419592 14.459393
 8136 13.415969 14.459393
 8137 13.412346 14.459393
 8138 13.408723 14.459393
 8139 13.405100 14.459393
 8140 13.401477 14.459393
 8141 13.397854 14.459393
 8142 13.394231 14.459393
 8143 13.390608 14.455770
 8144 13.386985 14.455770
 8145 13.383362 14.452147
 8146 13.379739 14.452147
 8147 13.376116 14.448524
 8148 13.372493 14.448524
 8149 13.368870 14.448524
 8150 13.365247 14.444901
 8151 13.361624 14.444901
 8152 13.358001 14.444901
 8153 13.354378 14.444901
 8154 13.350755 14.444901
 8155 13.347132 14.444901
 8156 13.343509 14.444901
 8157 13.339886 14.444901
 8158 13.336263 14.444901
 8159 13.332640 14.444901
 8160 13.329017 14.444901
 8161 13.325394 14.444901
 8162 13.321771 14.444901
 8163 13.318148 14.444901
 8164 13.314525 14.444901
 8165 13.310902 14.444901
 8166 13.307279 14.444901
 8167 13.303656 14.444901
 8168 13.300033 14.444901
 8169 13.296410 14.444901
 8170 13.292787 14.444901
 8171 13.289164 14.444901
 8172 13.285541 14.444901
 8173 13.281918 14.444901
 8174 13.278295 14.444901
 8175 13.274672 14.444901
 8176 13.271049 14.444901
 8177 13.267426 14.444901
 8178 13.263803 14.444901
 8179 13.260180 14.444901
 8180 13.256557 14.444901
 8181 13.252934 14.444901
 8182 13.249311 14.444901
 8183 13.245688 14.444901
 8184 13.242065 14.444901
 8185 13.238442 14.444901
 8186 13.234819 14.444901
 8187 13.231196 14.444901
 8188 13.227573 14.444901
 8189 13.223950 14.444901
 8190 13.220327 14.444901
 8191 13.216704 14.444901
 8192 13.213081 14.444901
 8193 13.209458 14.444901
 8194 13.205835 14.444901
 8195 13.202212 14.444901
 8196 13.198589 14.444901
 8197 13.194966 14.444901
 8198 13.191343 14.444901
 8199 13.187720 14.444901
 8200 13.184097 14.448524
 8201 13.180474 14.448524
 8202 13.176851 14.448524
 8203 13.173228 14.448524
 8204 13.169605 14.448524
 8205 13.165982 14.448524
 8206 13.162359 14.448524
 8207 13.158736 14.452147
 8208 13.155113 14.452147
 8209 13.151490 14.455770
 8210 13.147867 14.455770
 8211 13.144244 14.459393
 8212 13.140621 14.459393
 8213 13.136998 14.463016
 8214 13.133375 14.463016
 8215 13.129752 14.466639
 8216 13.126129 14.466639
 8217 13.122506 14.470262
 8218 13.118883 14.470262
 8219 13.115260 14.473885
 8220 13.111637 14.477508
 8221 13.108014 14.481131
 8222 13.104391 14.484754
 8223 13.104391 14.488377
 8224 13.100768 14.492000
 8225 13.097145 14.495623
 8226 13.093522 14.499246
 8227 13.089899 14.499246
 8228 13.086276 14.499246
 8229 13.082653 14.502869
 8230 13.079030 14.499246
 8231 13.075407 14.499246
 8232 13.071784 14.499246
 8233 13.068161 14.499246
 8234 13.064538 14.499246
 8235 13.060915 14.499246
 8236 13.057292 14.499246
 8237 13.053669 14.499246
 8238 13.050046 14.499246
 8239 13.046423 14.499246
 8240 13.042800 14.499246
 8241 13.039177 14.499246
 8242 13.035554 14.499246
 8243 13.031931 14.499246
 8244 13.028308 14.499246
 8245 13.024685 14.499246
 8246 13.021062 14.499246
 8247 13.017439 14.499246
 8248 13.013816 14.499246
 8249 13.010193 14.499246
 8250 13.006570 14.499246
 8251 13.002947 14.499246
 8252 12.999324 14.499246
 8253 12.995701 14.499246
 8254 12.992078 14.499246
 8255 12.988455 14.499246
 8256 12.984832 14.499246
 8257 12.981209 14.499246
 8258 12.977586 14.495623
 8259 12.973963 14.495623
 8260 12.970340 14.492000
 8261 12.966717 14.492000
 8262 12.963094 14.488377
 8263 12.959471 14.488377
 8264 12.955848 14.484754
 8265 12.952225 14.484754
 8266 12.948602 14.481131
 8267 12.944979 14.481131
 8268 12.941356 14.477508
 8269 12.937733 14.477508
 8270 12.934110 14.477508
 8271 12.930487 14.477508
 8272 12.926864 14.477508
 8273 12.923241 14.477508
 8274 12.919618 14.477508
 8275 12.915995 14.477508
 8276 12.912372 14.477508
 8277 12.908749 14.477508
 8278 12.905126 14.477508
 8279 12.901503 14.477508
 8280 12.897880 14.477508
 8281 12.894257 14.477508
 8282 12.890634 14.477508
 8283 12.887011 14.477508
 8284 12.883388 14.477508
 8285 12.879765 14.477508
 8286 12.876142 14.477508
 8287 12.872519 14.477508
 8288 12.868896 14.477508
 8289 12.865273 14.477508
 8290 12.861650 14.477508
 8291 12.858027 14.481131
 8292 12.854404 14.481131
 8293 12.850781 14.484754
 8294 12.847158 14.484754
 8295 12.843535 14.488377
 8296 12.839912 14.488377
 8297 12.836289 14.492000
 8298 12.832666 14.492000
 8299 12.829043 14.495623
 8300 12.825420 14.495623
 8301 12.821797 14.499246
 8302 12.818174 14.499246
 8303 12.814551 14.502869
 8304 12.810928 14.502869
 8305 12.807305 14.502869
 8306 12.803682 14.502869
 8307 12.800059 14.506492
 8308 12.796436 14.506492
 8309 12.792813 14.510115
 8310 12.789190 14.510115
 8311 12.785567 14.510115
 8312 12.781944 14.510115
 8313 12.778321 14.510115
 8314 12.774698 14.510115
 8315 12.771075 14.510115
 8316 12.767452 14.513738
 8317 12.763829 14.513738
 8318 12.760206 14.517361
 8319 12.756583 14.517361
 8320 12.752960 14.520984
 8321 12.749337 14.520984
 8322 12.745714 14.524607
 8323 12.742091 14.524607
 8324 12.738468 14.528230
 8325 12.734845 14.528230
 8326 12.731222 14.531853
 8327 12.727599 14.531853
 8328 12.723976 14.535476
 8329 12.720353 14.535476
 8330 12.716730 14.539099
 8331 12.713107 14.542722
 8332 12.709484 14.542722
 8333 12.705861 14.546345
 8334 12.702238 14.549968
 8335 12.698615 14.549968
 8336 12.694992 14.553591
 8337 12.691369 14.557214
 8338 12.687746 14.560837
 8339 12.684123 14.564460
 8340 12.680500 14.564460
 8341 12.676877 14.568083
 8342 12.673254 14.568083
 8343 12.669631 14.568083
 8344 12.666008 14.568083
 8345 12.662385 14.568083
 8346 12.658762 14.571706
 8347 12.655139 14.568083
 8348 12.651516 14.568083
 8349 12.647893 14.564460
 8350 12.644270 14.560837
 8351 12.640647 14.557214
 8352 12.640647 14.553591
 8353 12.640647 14.549968
 8354 12.640647 14.546345
 8355 12.640647 14.542722
 8356 12.640647 14.539099
 8357 12.640647 14.535476
 8358 12.640647 14.531853
 8359 12.640647 14.528230
 8360 12.640647 14.524607
 8361 12.640647 14.520984
 8362 12.640647 14.517361
 8363 12.640647 14.513738
 8364 12.637024 14.510115
 8365 12.637024 14.506492
 8366 12.633401 14.502869
 8367 12.633401 14.499246
 8368 12.629778 14.495623
 8369 12.629778 14.492000
 8370 12.626155 14.488377
 8371 12.626155 14.484754
 8372 12.622532 14.481131
 8373 12.622532 14.477508
 8374 12.618909 14.473885
 8375 12.618909 14.470262
 8376 12.615286 14.466639
 8377 12.611663 14.463016
 8378 12.608040 14.459393
 8379 12.608040 14.455770
 8380 12.604417 14.452147
 8381 12.600794 14.448524
 8382 12.597171 14.448524
 8383 12.593548 14.444901
 8384 12.589925 14.444901
 8385 12.586302 14.441278
 8386 12.582679 14.441278
 8387 12.579056 14.437655
 8388 12.575433 14.437655
 8389 12.571810 14.434032
 8390 12.568187 14.434032
 8391 12.564564 14.430409
 8392 12.560941 14.430409
 8393 12.557318 14.426786
 8394 12.553695 14.426786
 8395 12.550072 14.426786
 8396 12.546449 14.426786
 8397 12.542826 14.426786
 8398 12.539203 14.426786
 8399 12.535580 14.426786
 8400 12.531957 14.426786
 8401 12.528334 14.426786
 8402 12.524711 14.426786
 8403 12.521088 14.426786
 8404 12.517465 14.426786
 8405 12.513842 14.426786
 8406 12.510219 14.426786
 8407 12.506596 14.426786
 8408 12.502973 14.426786
 8409 12.499350 14.426786
 8410 12.495727 14.426786
 8411 12.492104 14.426786
 8412 12.488481 14.426786
 8413 12.484858 14.426786
 8414 12.481235 14.426786
 8415 12.477612 14.426786
 8416 12.473989 14.426786
 8417 12.470366 14.426786
 8418 12.466743 14.426786
 8419 12.463120 14.426786
 8420 12.459497 14.426786
 8421 12.455874 14.426786
 8422 12.452251 14.426786
 8423 12.448628 14.426786
 8424 12.445005 14.426786
 8425 12.441382 14.426786
 8426 12.437759 14.426786
 8427 12.434136 14.426786
 8428 12.430513 14.430409
 8429 12.426890 14.430409
 8430 12.423267 14.430409
 8431 12.419644 14.430409
 8432 12.416021 14.430409
 8433 12.412398 14.430409
 8434 12.408775 14.426786
 8435 12.405152 14.426786
 8436 12.401529 14.423163
 8437 12.397906 14.423163
 8438 12.394283 14.423163
 8439 12.390660 14.423163
 8440 12.387037 14.423163
 8441 12.383414 14.423163
 8442 12.379791 14.423163
 8443 12.376168 14.423163
 8444 12.372545 14.423163
 8445 12.368922 14.423163
 8446 12.365299 14.423163
 8447 12.361676 14.423163
 8448 12.358053 14.423163
 8449 12.354430 14.423163
 8450 12.350807 14.423163
 8451 12.347184 14.423163
 8452 12.343561 14.423163
 8453 12.339938 14.423163
 8454 12.336315 14.423163
 8455 12.332692 14.423163
 8456 12.329069 14.423163
 8457 12.325446 14.423163
 8458 12.321823 14.423163
 8459 12.318200 14.423163
 8460 12.314577 14.426786
 8461 12.310954 14.426786
 8462 12.307331 14.426786
 8463 12.303708 14.426786
 8464 12.300085 14.423163
 8465 12.296462 14.423163
 8466 12.292839 14.423163
 8467 12.289216 14.423163
 8468 12.285593 14.423163
 8469 12.281970 14.423163
 8470 12.278347 14.423163
 8471 12.274724 14.423163
 8472 12.271101 14.423163
 8473 12.267478 14.423163
 8474 12.263855 14.423163
 8475 12.260232 14.423163
 8476 12.256609 14.423163
 8477 12.252986 14.423163
 8478 12.249363 14.423163
 8479 12.245740 14.423163
 8480 12.242117 14.423163
 8481 12.238494 14.423163
 8482 12.234871 14.423163
 8483 12.231248 14.423163
 8484 12.227625 14.423163
 8485 12.224002 14.423163
 8486 12.220379 14.423163
 8487 12.216756 14.423163
 8488 12.213133 14.423163
 8489 12.209510 14.423163
 8490 12.205887 14.423163
 8491 12.202264 14.423163
 8492 12.198641 14.423163
 8493 12.195018 14.423163
 8494 12.191395 14.423163
 8495 12.187772 14.423163
 8496 12.184149 14.423163
 8497 12.180526 14.423163
 8498 12.176903 14.423163
 8499 12.173280 14.423163
 8500 12.169657 14.423163
 8501 12.166034 14.423163
 8502 12.162411 14.423163
 8503 12.158788 14.423163
 8504 12.155165 14.423163
 8505 12.151542 14.423163
 8506 12.147919 14.423163
 8507 12.144296 14.423163
 8508 12.140673 14.426786
 8509 12.137050 14.426786
 8510 12.133427 14.430409
 8511 12.129804 14.430409
 8512 12.126181 14.434032
 8513 12.122558 14.434032
 8514 12.118935 14.437655
 8515 12.115312 14.437655
 8516 12.111689 14.437655
 8517 12.108066 14.437655
 8518 12.104443 14.437655
 8519 12.100820 14.437655
 8520 12.097197 14.437655
 8521 12.093574 14.437655
 8522 12.089951 14.437655
 8523 12.086328 14.437655
 8524 12.082705 14.441278
 8525 12.079082 14.441278
 8526 12.075459 14.441278
 8527 12.071836 14.441278
 8528 12.068213 14.441278
 8529 12.064590 14.441278
 8530 12.060967 14.441278
 8531 12.057344 14.441278
 8532 12.053721 14.441278
 8533 12.050098 14.441278
 8534 12.046475 14.441278
 8535 12.042852 14.441278
 8536 12.039229 14.441278
 8537 12.035606 14.441278
 8538 12.031983 14.444901
 8539 12.028360 14.444901
 8540 12.024737 14.444901
 8541 12.021114 14.444901
 8542 12.017491 14.444901
 8543 12.013868 14.444901
 8544 12.010245 14.444901
 8545 12.006622 14.441278
 8546 12.002999 14.441278
 8547 11.999376 14.441278
 8548 11.995753 14.437655
 8549 11.992130 14.437655
 8550 11.988507 14.434032
 8551 11.984884 14.430409
 8552 11.981261 14.430409
 8553 11.977638 14.426786
 8554 11.974015 14.426786
 8555 11.970392 14.423163
 8556 11.966769 14.423163
 8557 11.963146 14.419540
 8558 11.959523 14.419540
 8559 11.955900 14.415917
 8560 11.952277 14.415917
 8561 11.948654 14.412294
 8562 11.945031 14.412294
 8563 11.941408 14.408671
 8564 11.937785 14.408671
 8565 11.934162 14.408671
 8566 11.930539 14.408671
 8567 11.926916 14.408671
 8568 11.923293 14.408671
 8569 11.919670 14.408671
 8570 11.916047 14.408671
 8571 11.912424 14.408671
 8572 11.908801 14.408671
 8573 11.905178 14.408671
 8574 11.901555 14.408671
 8575 11.897932 14.408671
 8576 11.894309 14.408671
 8577 11.890686 14.408671
 8578 11.887063 14.408671
 8579 11.883440 14.408671
 8580 11.879817 14.408671
 8581 11.876194 14.408671
 8582 11.872571 14.408671
 8583 11.868948 14.408671
 8584 11.865325 14.408671
 8585 11.861702 14.408671
 8586 11.858079 14.408671
 8587 11.854456 14.408671
 8588 11.850833 14.408671
 8589 11.847210 14.408671
 8590 11.843587 14.405048
 8591 11.839964 14.405048
 8592 11.836341 14.405048
 8593 11.832718 14.405048
 8594 11.829095 14.405048
 8595 11.825472 14.405048
 8596 11.821849 14.405048
 8597 11.818226 14.405048
 8598 11.814603 14.405048
 8599 11.810980 14.405048
 8600 11.807357 14.405048
 8601 11.803734 14.405048
 8602 11.800111 14.405048
 8603 11.796488 14.405048
 8604 11.792865 14.405048
 8605 11.789242 14.405048
 8606 11.785619 14.405048
 8607 11.781996 14.405048
 8608 11.778373 14.405048
 8609 11.774750 14.405048
 8610 11.771127 14.405048
 8611 11.767504 14.405048
 8612 11.763881 14.405048
 8613 11.760258 14.405048
 8614 11.756635 14.405048
 8615 11.753012 14.405048
 8616 11.749389 14.405048
 8617 11.745766 14.405048
 8618 11.742143 14.405048
 8619 11.738520 14.405048
 8620 11.734897 14.405048
 8621 11.731274 14.405048
 8622 11.727651 14.405048
 8623 11.724028 14.405048
 8624 11.720405 14.401425
 8625 11.716782 14.401425
 8626 11.713159 14.401425
 8627 11.709536 14.401425
 8628 11.705913 14.401425
 8629 11.702290 14.401425
 8630 11.698667 14.401425
 8631 11.695044 14.401425
 8632 11.691421 14.401425
 8633 11.687798 14.401425
 8634 11.684175 14.401425
 8635 11.680552 14.401425
 8636 11.676929 14.401425
 8637 11.673306 14.401425
 8638 11.669683 14.401425
 8639 11.666060 14.401425
 8640 11.662437 14.401425
 8641 11.658814 14.401425
 8642 11.655191 14.401425
 8643 11.651568 14.401425
 8644 11.647945 14.401425
 8645 11.644322 14.401425
 8646 11.640699 14.401425
 8647 11.637076 14.401425
 8648 11.633453 14.397802
 8649 11.629830 14.397802
 8650 11.626207 14.397802
 8651 11.622584 14.394179
 8652 11.618961 14.394179
 8653 11.615338 14.394179
 8654 11.611715 14.390556
 8655 11.608092 14.390556
 8656 11.604469 14.386933
 8657 11.600846 14.386933
 8658 11.597223 14.383310
 8659 11.593600 14.383310
 8660 11.589977 14.383310
 8661 11.586354 14.383310
 8662 11.582731 14.383310
 8663 11.579108 14.383310
 8664 11.575485 14.383310
 8665 11.571862 14.383310
 8666 11.568239 14.383310
 8667 11.564616 14.383310
 8668 11.560993 14.383310
 8669 11.557370 14.383310
 8670 11.553747 14.383310
 8671 11.550124 14.383310
 8672 11.546501 14.383310
 8673 11.542878 14.383310
 8674 11.539255 14.383310
 8675 11.535632 14.383310
 8676 11.532009 14.383310
 8677 11.528386 14.383310
 8678 11.524763 14.383310
 8679 11.521140 14.383310
 8680 11.517517 14.383310
 8681 11.513894 14.386933
 8682 11.510271 14.386933
 8683 11.506648 14.390556
 8684 11.503025 14.390556
 8685 11.499402 14.394179
 8686 11.495779 14.394179
 8687 11.492156 14.397802
 8688 11.488533 14.397802
 8689 11.484910 14.401425
 8690 11.481287 14.401425
 8691 11.477664 14.405048
 8692 11.474041 14.405048
 8693 11.470418 14.408671
 8694 11.466795 14.412294
 8695 11.466795 14.415917
 8696 11.463172 14.415917
 8697 11.459549 14.419540
 8698 11.455926 14.419540
 8699 11.452303 14.423163
 8700 11.448680 14.426786
 8701 11.445057 14.430409
 8702 11.441434 14.430409
 8703 11.437811 14.434032
 8704 11.434188 14.434032
 8705 11.430565 14.434032
 8706 11.426942 14.430409
 8707 11.423319 14.430409
 8708 11.419696 14.430409
 8709 11.416073 14.426786
 8710 11.412450 14.426786
 8711 11.408827 14.423163
 8712 11.405204 14.423163
 8713 11.401581 14.419540
 8714 11.397958 14.419540
 8715 11.394335 14.419540
 8716 11.390712 14.419540
 8717 11.387089 14.419540
 8718 11.383466 14.419540
 8719 11.379843 14.419540
 8720 11.376220 14.419540
 8721 11.372597 14.419540
 8722 11.368974 14.419540
 8723 11.365351 14.419540
 8724 11.361728 14.419540
 8725 11.358105 14.419540
 8726 11.354482 14.419540
 8727 11.350859 14.419540
 8728 11.347236 14.419540
 8729 11.343613 14.419540
 8730 11.339990 14.419540
 8731 11.336367 14.419540
 8732 11.332744 14.419540
 8733 11.329121 14.419540
 8734 11.325498 14.419540
 8735 11.321875 14.419540
 8736 11.318252 14.419540
 8737 11.314629 14.419540
 8738 11.311006 14.419540
 8739 11.307383 14.419540
 8740 11.303760 14.419540
 8741 11.300137 14.419540
 8742 11.296514 14.419540
 8743 11.292891 14.419540
 8744 11.289268 14.419540
 8745 11.285645 14.419540
 8746 11.282022 14.419540
 8747 11.278399 14.423163
 8748 11.274776 14.423163
 8749 11.271153 14.423163
 8750 11.267530 14.423163
 8751 11.263907 14.426786
 8752 11.260284 14.426786
 8753 11.256661 14.426786
 8754 11.253038 14.426786
 8755 11.249415 14.426786
 8756 11.245792 14.426786
 8757 11.242169 14.426786
 8758 11.238546 14.426786
 8759 11.234923 14.426786
 8760 11.231300 14.426786
 8761 11.227677 14.426786
 8762 11.224054 14.430409
 8763 11.220431 14.430409
 8764 11.216808 14.430409
 8765 11.213185 14.430409
 8766 11.209562 14.434032
 8767 11.205939 14.434032
 8768 11.202316 14.437655
 8769 11.198693 14.437655
 8770 11.195070 14.441278
 8771 11.191447 14.441278
 8772 11.187824 14.444901
 8773 11.184201 14.444901
 8774 11.180578 14.444901
 8775 11.176955 14.444901
 8776 11.173332 14.444901
 8777 11.169709 14.444901
 8778 11.166086 14.444901
 8779 11.162463 14.444901
 8780 11.158840 14.444901
 8781 11.155217 14.444901
 8782 11.151594 14.444901
 8783 11.147971 14.441278
 8784 11.144348 14.441278
 8785 11.140725 14.441278
 8786 11.137102 14.437655
 8787 11.133479 14.437655
 8788 11.129856 14.434032
 8789 11.126233 14.434032
 8790 11.122610 14.430409
 8791 11.118987 14.430409
 8792 11.115364 14.426786
 8793 11.111741 14.426786
 8794 11.108118 14.423163
 8795 11.104495 14.423163
 8796 11.100872 14.419540
 8797 11.097249 14.419540
 8798 11.093626 14.415917
 8799 11.090003 14.415917
 8800 11.086380 14.415917
 8801 11.082757 14.415917
 8802 11.079134 14.415917
 8803 11.075511 14.415917
 8804 11.071888 14.415917
 8805 11.068265 14.415917
 8806 11.064642 14.415917
 8807 11.061019 14.415917
 8808 11.057396 14.415917
 8809 11.053773 14.415917
 8810 11.050150 14.415917
 8811 11.046527 14.415917
 8812 11.042904 14.415917
 8813 11.039281 14.415917
 8814 11.035658 14.415917
 8815 11.032035 14.415917
 8816 11.028412 14.412294
 8817 11.024789 14.412294
 8818 11.021166 14.412294
 8819 11.017543 14.408671
 8820 11.013920 14.408671
 8821 11.010297 14.408671
 8822 11.006674 14.408671
 8823 11.003051 14.408671
 8824 10.999428 14.408671
 8825 10.995805 14.408671
 8826 10.992182 14.408671
 8827 10.988559 14.405048
 8828 10.984936 14.405048
 8829 10.981313 14.405048
 8830 10.977690 14.401425
 8831 10.974067 14.401425
 8832 10.970444 14.401425
 8833 10.966821 14.397802
 8834 10.963198 14.397802
 8835 10.959575 14.397802
 8836 10.955952 14.394179
 8837 10.952329 14.394179
 8838 10.948706 14.394179
 8839 10.945083 14.390556
 8840 10.941460 14.390556
 8841 10.937837 14.390556
 8842 10.934214 14.386933
 8843 10.930591 14.386933
 8844 10.926968 14.386933
 8845 10.923345 14.386933
 8846 10.919722 14.386933
 8847 10.916099 14.386933
 8848 10.912476 14.386933
 8849 10.908853 14.386933
 8850 10.905230 14.386933
 8851 10.901607 14.386933
 8852 10.897984 14.386933
 8853 10.894361 14.386933
 8854 10.890738 14.386933
 8855 10.887115 14.386933
 8856 10.883492 14.386933
 8857 10.879869 14.386933
 8858 10.876246 14.386933
 8859 10.872623 14.386933
 8860 10.869000 14.386933
 8861 10.865377 14.386933
 8862 10.861754 14.386933
 8863 10.858131 14.386933
 8864 10.854508 14.386933
 8865 10.850885 14.386933
 8866 10.847262 14.386933
 8867 10.843639 14.386933
 8868 10.840016 14.390556
 8869 10.836393 14.390556
 8870 10.832770 14.394179
 8871 10.829147 14.394179
 8872 10.825524 14.397802
 8873 10.821901 14.397802
 8874 10.818278 14.401425
 8875 10.814655 14.401425
 8876 10.811032 14.401425
 8877 10.807409 14.401425
 8878 10.803786 14.401425
 8879 10.800163 14.405048
 8880 10.796540 14.405048
 8881 10.792917 14.405048
 8882 10.789294 14.405048
 8883 10.785671 14.405048
 8884 10.782048 14.405048
 8885 10.778425 14.401425
 8886 10.774802 14.401425
 8887 10.771179 14.397802
 8888 10.767556 14.397802
 8889 10.763933 14.394179
 8890 10.760310 14.394179
 8891 10.756687 14.390556
 8892 10.753064 14.390556
 8893 10.749441 14.390556
 8894 10.745818 14.390556
 8895 10.742195 14.390556
 8896 10.738572 14.390556
 8897 10.734949 14.390556
 8898 10.731326 14.390556
 8899 10.727703 14.390556
 8900 10.724080 14.390556
 8901 10.720457 14.390556
 8902 10.716834 14.390556
 8903 10.713211 14.390556
 8904 10.709588 14.390556
 8905 10.705965 14.390556
 8906 10.702342 14.390556
 8907 10.698719 14.386933
 8908 10.695096 14.386933
 8909 10.691473 14.386933
 8910 10.687850 14.386933
 8911 10.684227 14.386933
 8912 10.680604 14.386933
 8913 10.676981 14.386933
 8914 10.673358 14.386933
 8915 10.669735 14.386933
 8916 10.666112 14.386933
 8917 10.662489 14.386933
 8918 10.658866 14.386933
 8919 10.655243 14.386933
 8920 10.651620 14.386933
 8921 10.647997 14.386933
 8922 10.644374 14.386933
 8923 10.640751 14.386933
 8924 10.637128 14.386933
 8925 10.633505 14.386933
 8926 10.629882 14.386933
 8927 10.626259 14.386933
 8928 10.622636 14.386933
 8929 10.619013 14.386933
 8930 10.615390 14.386933
 8931 10.611767 14.386933
 8932 10.608144 14.386933
 8933 10.604521 14.386933
 8934 10.600898 14.386933
 8935 10.597275 14.386933
 8936 10.593652 14.386933
 8937 10.590029 14.386933
 8938 10.586406 14.386933
 8939 10.582783 14.386933
 8940 10.579160 14.386933
 8941 10.575537 14.383310
 8942 10.571914 14.383310
 8943 10.568291 14.379687
 8944 10.564668 14.379687
 8945 10.561045 14.376064
 8946 10.557422 14.372441
 8947 10.553799 14.368818
 8948 10.550176 14.365195
 8949 10.550176 14.361572
 8950 10.546553 14.357949
 8951 10.546553 14.354326
 8952 10.542930 14.350703
 8953 10.539307 14.350703
 8954 10.535684 14.347080
 8955 10.532061 14.347080
 8956 10.528438 14.343457
 8957 10.524815 14.343457
 8958 10.521192 14.339834
 8959 10.517569 14.339834
 8960 10.513946 14.336211
 8961 10.510323 14.336211
 8962 10.506700 14.332588
 8963 10.503077 14.332588
 8964 10.499454 14.328965
 8965 10.495831 14.328965
 8966 10.492208 14.328965
 8967 10.488585 14.328965
 8968 10.484962 14.328965
 8969 10.481339 14.328965
 8970 10.477716 14.328965
 8971 10.474093 14.328965
 8972 10.470470 14.328965
 8973 10.466847 14.328965
 8974 10.463224 14.328965
 8975 10.459601 14.328965
 8976 10.455978 14.328965
 8977 10.452355 14.328965
 8978 10.448732 14.328965
 8979 10.445109 14.328965
 8980 10.441486 14.328965
 8981 10.437863 14.325342
 8982 10.434240 14.325342
 8983 10.430617 14.321719
 8984 10.426994 14.321719
 8985 10.423371 14.321719
 8986 10.419748 14.321719
 8987 10.416125 14.321719
 8988 10.412502 14.321719
 8989 10.408879 14.321719
 8990 10.405256 14.321719
 8991 10.401633 14.321719
 8992 10.398010 14.321719
 8993 10.394387 14.321719
 8994 10.390764 14.321719
 8995 10.387141 14.321719
 8996 10.383518 14.321719
 8997 10.379895 14.321719
 8998 10.376272 14.321719
 8999 10.372649 14.321719
 9000 10.369026 14.321719
 9001 10.365403 14.321719
 9002 10.361780 14.321719
 9003 10.358157 14.321719
 9004 10.354534 14.321719
 9005 10.350911 14.321719
 9006 10.347288 14.321719
 9007 10.343665 14.321719
 9008 10.340042 14.321719
 9009 10.336419 14.325342
 9010 10.332796 14.325342
 9011 10.329173 14.328965
 9012 10.325550 14.328965
 9013 10.321927 14.332588
 9014 10.318304 14.332588
 9015 10.314681 14.336211
 9016 10.311058 14.336211
 9017 10.307435 14.339834
 9018 10.303812 14.339834
 9019 10.300189 14.343457
 9020 10.296566 14.343457
 9021 10.292943 14.347080
 9022 10.289320 14.350703
 9023 10.285697 14.350703
 9024 10.282074 14.354326
 9025 10.278451 14.354326
 9026 10.274828 14.354326
 9027 10.271205 14.354326
 9028 10.267582 14.354326
 9029 10.263959 14.354326
 9030 10.260336 14.350703
 9031 10.256713 14.350703
 9032 10.253090 14.347080
 9033 10.249467 14.347080
 9034 10.245844 14.343457
 9035 10.242221 14.343457
 9036 10.238598 14.343457
 9037 10.234975 14.343457
 9038 10.231352 14.343457
 9039 10.227729 14.343457
 9040 10.224106 14.343457
 9041 10.220483 14.343457
 9042 10.216860 14.343457
 9043 10.213237 14.343457
 9044 10.209614 14.343457
 9045 10.205991 14.343457
 9046 10.202368 14.343457
 9047 10.198745 14.343457
 9048 10.195122 14.343457
 9049 10.191499 14.343457
 9050 10.187876 14.343457
 9051 10.184253 14.343457
 9052 10.180630 14.343457
 9053 10.177007 14.343457
 9054 10.173384 14.343457
 9055 10.169761 14.343457
 9056 10.166138 14.343457
 9057 10.162515 14.343457
 9058 10.158892 14.343457
 9059 10.155269 14.347080
 9060 10.151646 14.347080
 9061 10.148023 14.350703
 9062 10.144400 14.350703
 9063 10.140777 14.354326
 9064 10.137154 14.354326
 9065 10.133531 14.357949
 9066 10.129908 14.357949
 9067 10.126285 14.361572
 9068 10.122662 14.357949
 9069 10.119039 14.357949
 9070 10.115416 14.357949
 9071 10.111793 14.357949
 9072 10.108170 14.357949
 9073 10.104547 14.357949
 9074 10.100924 14.357949
 9075 10.097301 14.357949
 9076 10.093678 14.357949
 9077 10.090055 14.357949
 9078 10.086432 14.357949
 9079 10.082809 14.354326
 9080 10.079186 14.354326
 9081 10.075563 14.354326
 9082 10.071940 14.354326
 9083 10.068317 14.354326
 9084 10.064694 14.354326
 9085 10.061071 14.354326
 9086 10.057448 14.354326
 9087 10.053825 14.354326
 9088 10.050202 14.354326
 9089 10.046579 14.354326
 9090 10.042956 14.354326
 9091 10.039333 14.354326
 9092 10.035710 14.354326
 9093 10.032087 14.354326
 9094 10.028464 14.354326
 9095 10.024841 14.354326
 9096 10.021218 14.354326
 9097 10.017595 14.354326
 9098 10.013972 14.354326
 9099 10.010349 14.354326
 9100 10.006726 14.354326
 9101 10.003103 14.354326
 9102 9.999480 14.357949
 9103 9.995857 14.357949
 9104 9.992234 14.357949
 9105 9.988611 14.357949
 9106 9.984988 14.357949
 9107 9.981365 14.354326
 9108 9.977742 14.354326
 9109 9.974119 14.350703
 9110 9.970496 14.350703
 9111 9.966873 14.347080
 9112 9.963250 14.347080
 9113 9.959627 14.343457
 9114 9.956004 14.343457
 9115 9.952381 14.343457
 9116 9.948758 14.343457
 9117 9.945135 14.343457
 9118 9.941512 14.343457
 9119 9.937889 14.343457
 9120 9.934266 14.343457
 9121 9.930643 14.343457
 9122 9.927020 14.343457
 9123 9.923397 14.343457
 9124 9.919774 14.343457
 9125 9.916151 14.339834
 9126 9.912528 14.339834
 9127 9.908905 14.339834
 9128 9.905282 14.339834
 9129 9.901659 14.336211
 9130 9.898036 14.336211
 9131 9.894413 14.332588
 9132 9.890790 14.332588
 9133 9.887167 14.328965
 9134 9.883544 14.328965
 9135 9.879921 14.325342
 9136 9.876298 14.325342
 9137 9.872675 14.325342
 9138 9.869052 14.325342
 9139 9.865429 14.325342
 9140 9.861806 14.325342
 9141 9.858183 14.325342
 9142 9.854560 14.325342
 9143 9.850937 14.325342
 9144 9.847314 14.325342
 9145 9.843691 14.325342
 9146 9.840068 14.325342
 9147 9.836445 14.325342
 9148 9.832822 14.325342
 9149 9.829199 14.325342
 9150 9.825576 14.325342
 9151 9.821953 14.325342
 9152 9.818330 14.325342
 9153 9.814707 14.325342
 9154 9.811084 14.325342
 9155 9.807461 14.325342
 9156 9.803838 14.325342
 9157 9.800215 14.325342
 9158 9.796592 14.325342
 9159 9.792969 14.328965
 9160 9.789346 14.328965
 9161 9.785723 14.332588
 9162 9.782100 14.332588
 9163 9.778477 14.336211
 9164 9.774854 14.336211
 9165 9.771231 14.339834
 9166 9.767608 14.339834
 9167 9.763985 14.343457
 9168 9.760362 14.343457
 9169 9.756739 14.347080
 9170 9.753116 14.347080
 9171 9.749493 14.350703
 9172 9.745870 14.354326
 9173 9.742247 14.357949
 9174 9.738624 14.357949
 9175 9.735001 14.357949
 9176 9.731378 14.357949
 9177 9.727755 14.361572
 9178 9.724132 14.361572
 9179 9.720509 14.361572
 9180 9.716886 14.361572
 9181 9.713263 14.361572
 9182 9.709640 14.361572
 9183 9.706017 14.361572
 9184 9.702394 14.357949
 9185 9.698771 14.354326
 9186 9.695148 14.350703
 9187 9.691525 14.347080
 9188 9.687902 14.347080
 9189 9.684279 14.343457
 9190 9.680656 14.339834
 9191 9.677033 14.336211
 9192 9.673410 14.336211
 9193 9.669787 14.332588
 9194 9.666164 14.332588
 9195 9.662541 14.328965
 9196 9.658918 14.328965
 9197 9.655295 14.325342
 9198 9.651672 14.325342
 9199 9.648049 14.321719
 9200 9.644426 14.321719
 9201 9.640803 14.318096
 9202 9.637180 14.318096
 9203 9.633557 14.314473
 9204 9.629934 14.314473
 9205 9.626311 14.314473
 9206 9.622688 14.314473
 9207 9.619065 14.314473
 9208 9.615442 14.314473
 9209 9.611819 14.314473
 9210 9.608196 14.314473
 9211 9.604573 14.314473
 9212 9.600950 14.314473
 9213 9.597327 14.314473
 9214 9.593704 14.314473
 9215 9.590081 14.314473
 9216 9.586458 14.314473
 9217 9.582835 14.314473
 9218 9.579212 14.314473
 9219 9.575589 14.314473
 9220 9.571966 14.314473
 9221 9.568343 14.314473
 9222 9.564720 14.314473
 9223 9.561097 14.314473
 9224 9.557474 14.314473
 9225 9.553851 14.314473
 9226 9.550228 14.314473
 9227 9.546605 14.314473
 9228 9.542982 14.314473
 9229 9.539359 14.314473
 9230 9.535736 14.314473
 9231 9.532113 14.314473
 9232 9.528490 14.314473
 9233 9.524867 14.314473
 9234 9.521244 14.314473
 9235 9.517621 14.314473
 9236 9.513998 14.318096
 9237 9.510375 14.318096
 9238 9.506752 14.321719
 9239 9.503129 14.321719
 9240 9.499506 14.325342
 9241 9.495883 14.325342
 9242 9.492260 14.328965
 9243 9.488637 14.328965
 9244 9.485014 14.332588
 9245 9.481391 14.332588
 9246 9.477768 14.328965
 9247 9.474145 14.328965
 9248 9.470522 14.328965
 9249 9.466899 14.328965
 9250 9.463276 14.325342
 9251 9.459653 14.325342
 9252 9.456030 14.325342
 9253 9.452407 14.321719
 9254 9.448784 14.321719
 9255 9.445161 14.321719
 9256 9.441538 14.318096
 9257 9.437915 14.318096
 9258 9.434292 14.318096
 9259 9.430669 14.318096
 9260 9.427046 14.314473
 9261 9.423423 14.314473
 9262 9.419800 14.310850
 9263 9.416177 14.310850
 9264 9.412554 14.307227
 9265 9.408931 14.307227
 9266 9.405308 14.303604
 9267 9.401685 14.303604
 9268 9.398062 14.299981
 9269 9.394439 14.299981
 9270 9.390816 14.299981
 9271 9.387193 14.299981
 9272 9.383570 14.299981
 9273 9.379947 14.299981
 9274 9.376324 14.299981
 9275 9.372701 14.299981
 9276 9.369078 14.299981
 9277 9.365455 14.299981
 9278 9.361832 14.299981
 9279 9.358209 14.299981
 9280 9.354586 14.299981
 9281 9.350963 14.299981
 9282 9.347340 14.299981
 9283 9.343717 14.299981
 9284 9.340094 14.299981
 9285 9.336471 14.299981
 9286 9.332848 14.299981
 9287 9.329225 14.299981
 9288 9.325602 14.299981
 9289 9.321979 14.299981
 9290 9.318356 14.299981
 9291 9.314733 14.299981
 9292 9.311110 14.299981
 9293 9.307487 14.303604
 9294 9.303864 14.303604
 9295 9.300241 14.307227
 9296 9.296618 14.307227
 9297 9.292995 14.310850
 9298 9.289372 14.310850
 9299 9.285749 14.314473
 9300 9.282126 14.314473
 9301 9.278503 14.318096
 9302 9.274880 14.318096
 9303 9.271257 14.321719
 9304 9.267634 14.321719
 9305 9.264011 14.325342
 9306 9.260388 14.325342
 9307 9.256765 14.325342
 9308 9.253142 14.325342
 9309 9.249519 14.325342
 9310 9.245896 14.325342
 9311 9.242273 14.325342
 9312 9.238650 14.325342
 9313 9.235027 14.325342
 9314 9.231404 14.325342
 9315 9.227781 14.325342
 9316 9.224158 14.321719
 9317 9.220535 14.321719
 9318 9.216912 14.318096
 9319 9.213289 14.314473
 9320 9.209666 14.310850
 9321 9.206043 14.307227
 9322 9.202420 14.303604
 9323 9.198797 14.303604
 9324 9.195174 14.299981
 9325 9.191551 14.299981
 9326 9.187928 14.296358
 9327 9.184305 14.296358
 9328 9.180682 14.292735
 9329 9.177059 14.292735
 9330 9.173436 14.289112
 9331 9.169813 14.289112
 9332 9.166190 14.285489
 9333 9.162567 14.285489
 9334 9.158944 14.281866
 9335 9.155321 14.281866
 9336 9.151698 14.278243
 9337 9.148075 14.278243
 9338 9.144452 14.278243
 9339 9.140829 14.278243
 9340 9.137206 14.278243
 9341 9.133583 14.278243
 9342 9.129960 14.274620
 9343 9.126337 14.274620
 9344 9.122714 14.270997
 9345 9.119091 14.270997
 9346 9.115468 14.267374
 9347 9.111845 14.267374
 9348 9.108222 14.263751
 9349 9.104599 14.263751
 9350 9.100976 14.260128
 9351 9.097353 14.260128
 9352 9.093730 14.256505
 9353 9.090107 14.256505
 9354 9.086484 14.252882
 9355 9.082861 14.252882
 9356 9.079238 14.252882
 9357 9.075615 14.252882
 9358 9.071992 14.252882
 9359 9.068369 14.252882
 9360 9.064746 14.252882
 9361 9.061123 14.252882
 9362 9.057500 14.252882
 9363 9.053877 14.252882
 9364 9.050254 14.252882
 9365 9.046631 14.252882
 9366 9.043008 14.252882
 9367 9.039385 14.252882
 9368 9.035762 14.252882
 9369 9.032139 14.252882
 9370 9.028516 14.249259
 9371 9.024893 14.249259
 9372 9.021270 14.249259
 9373 9.017647 14.249259
 9374 9.014024 14.249259
 9375 9.010401 14.245636
 9376 9.006778 14.245636
 9377 9.003155 14.245636
 9378 8.999532 14.242013
 9379 8.995909 14.242013
 9380 8.992286 14.242013
 9381 8.988663 14.238390
 9382 8.985040 14.238390
 9383 8.981417 14.238390
 9384 8.977794 14.238390
 9385 8.974171 14.238390
 9386 8.970548 14.234767
 9387 8.970548 14.231144
 9388 8.966925 14.227521
 9389 8.963302 14.223898
 9390 8.959679 14.220275
 9391 8.956056 14.220275
 9392 8.952433 14.216652
 9393 8.948810 14.216652
 9394 8.945187 14.213029
 9395 8.941564 14.213029
 9396 8.937941 14.209406
 9397 8.934318 14.209406
 9398 8.930695 14.205783
 9399 8.927072 14.205783
 9400 8.923449 14.202160
 9401 8.919826 14.202160
 9402 8.916203 14.198537
 9403 8.912580 14.198537
 9404 8.908957 14.198537
 9405 8.905334 14.198537
 9406 8.901711 14.198537
 9407 8.898088 14.198537
 9408 8.894465 14.198537
 9409 8.890842 14.198537
 9410 8.887219 14.198537
 9411 8.883596 14.198537
 9412 8.879973 14.198537
 9413 8.876350 14.198537
 9414 8.872727 14.198537
 9415 8.869104 14.198537
 9416 8.865481 14.198537
 9417 8.861858 14.198537
 9418 8.858235 14.194914
 9419 8.854612 14.194914
 9420 8.850989 14.194914
 9421 8.847366 14.194914
 9422 8.843743 14.194914
 9423 8.840120 14.194914
 9424 8.836497 14.194914
 9425 8.832874 14.194914
 9426 8.829251 14.194914
 9427 8.825628 14.194914
 9428 8.822005 14.194914
 9429 8.818382 14.194914
 9430 8.814759 14.194914
 9431 8.811136 14.194914
 9432 8.807513 14.194914
 9433 8.803890 14.194914
 9434 8.800267 14.194914
 9435 8.796644 14.194914
 9436 8.793021 14.194914
 9437 8.789398 14.194914
 9438 8.785775 14.194914
 9439 8.782152 14.194914
 9440 8.778529 14.194914
 9441 8.774906 14.194914
 9442 8.771283 14.198537
 9443 8.767660 14.198537
 9444 8.764037 14.202160
 9445 8.760414 14.202160
 9446 8.756791 14.205783
 9447 8.753168 14.205783
 9448 8.749545 14.209406
 9449 8.745922 14.209406
 9450 8.742299 14.213029
 9451 8.738676 14.213029
 9452 8.735053 14.216652
 9453 8.731430 14.216652
 9454 8.727807 14.220275
 9455 8.724184 14.223898
 9456 8.720561 14.227521
 9457 8.720561 14.231144
 9458 8.716938 14.234767
 9459 8.713315 14.238390
 9460 8.709692 14.242013
 9461 8.706069 14.245636
 9462 8.702446 14.245636
 9463 8.698823 14.245636
 9464 8.695200 14.242013
 9465 8.691577 14.242013
 9466 8.687954 14.238390
 9467 8.684331 14.238390
 9468 8.680708 14.234767
 9469 8.677085 14.234767
 9470 8.673462 14.234767
 9471 8.669839 14.234767
 9472 8.666216 14.234767
 9473 8.662593 14.234767
 9474 8.658970 14.234767
 9475 8.655347 14.234767
 9476 8.651724 14.234767
 9477 8.648101 14.234767
 9478 8.644478 14.234767
 9479 8.640855 14.234767
 9480 8.637232 14.234767
 9481 8.633609 14.231144
 9482 8.629986 14.231144
 9483 8.626363 14.227521
 9484 8.622740 14.227521
 9485 8.619117 14.227521
 9486 8.615494 14.227521
 9487 8.611871 14.227521
 9488 8.608248 14.227521
 9489 8.604625 14.227521
 9490 8.601002 14.227521
 9491 8.597379 14.227521
 9492 8.593756 14.227521
 9493 8.590133 14.227521
 9494 8.586510 14.227521
 9495 8.582887 14.227521
 9496 8.579264 14.227521
 9497 8.575641 14.227521
 9498 8.572018 14.227521
 9499 8.568395 14.227521
 9500 8.564772 14.227521
 9501 8.561149 14.227521
 9502 8.557526 14.227521
 9503 8.553903 14.227521
 9504 8.550280 14.227521
 9505 8.546657 14.227521
 9506 8.543034 14.227521
 9507 8.539411 14.227521
 9508 8.535788 14.231144
 9509 8.532165 14.231144
 9510 8.528542 14.234767
 9511 8.524919 14.234767
 9512 8.521296 14.238390
 9513 8.517673 14.238390
 9514 8.514050 14.242013
 9515 8.510427 14.242013
 9516 8.506804 14.242013
 9517 8.503181 14.242013
 9518 8.499558 14.245636
 9519 8.495935 14.245636
 9520 8.492312 14.245636
 9521 8.488689 14.242013
 9522 8.485066 14.242013
 9523 8.481443 14.242013
 9524 8.477820 14.242013
 9525 8.474197 14.242013
 9526 8.470574 14.242013
 9527 8.466951 14.242013
 9528 8.463328 14.238390
 9529 8.459705 14.238390
 9530 8.456082 14.234767
 9531 8.456082 14.231144
 9532 8.452459 14.227521
 9533 8.448836 14.223898
 9534 8.445213 14.220275
 9535 8.441590 14.220275
 9536 8.437967 14.216652
 9537 8.434344 14.216652
 9538 8.430721 14.213029
 9539 8.427098 14.213029
 9540 8.423475 14.209406
 9541 8.419852 14.209406
 9542 8.416229 14.205783
 9543 8.412606 14.205783
 9544 8.408983 14.202160
 9545 8.405360 14.202160
 9546 8.401737 14.198537
 9547 8.398114 14.198537
 9548 8.394491 14.198537
 9549 8.390868 14.198537
 9550 8.387245 14.198537
 9551 8.383622 14.198537
 9552 8.379999 14.198537
 9553 8.376376 14.198537
 9554 8.372753 14.198537
 9555 8.369130 14.198537
 9556 8.365507 14.198537
 9557 8.361884 14.198537
 9558 8.358261 14.198537
 9559 8.354638 14.198537
 9560 8.351015 14.198537
 9561 8.347392 14.198537
 9562 8.343769 14.198537
 9563 8.340146 14.198537
 9564 8.336523 14.198537
 9565 8.332900 14.198537
 9566 8.329277 14.198537
 9567 8.325654 14.198537
 9568 8.322031 14.198537
 9569 8.318408 14.198537
 9570 8.314785 14.202160
 9571 8.311162 14.202160
 9572 8.307539 14.205783
 9573 8.303916 14.205783
 9574 8.300293 14.209406
 9575 8.296670 14.209406
 9576 8.293047 14.213029
 9577 8.289424 14.213029
 9578 8.285801 14.216652
 9579 8.282178 14.216652
 9580 8.278555 14.220275
 9581 8.274932 14.220275
 9582 8.271309 14.223898
 9583 8.267686 14.227521
 9584 8.264063 14.231144
 9585 8.260440 14.231144
 9586 8.256817 14.231144
 9587 8.253194 14.231144
 9588 8.249571 14.231144
 9589 8.245948 14.231144
 9590 8.242325 14.231144
 9591 8.238702 14.231144
 9592 8.235079 14.231144
 9593 8.231456 14.231144
 9594 8.227833 14.231144
 9595 8.224210 14.231144
 9596 8.220587 14.231144
 9597 8.216964 14.231144
 9598 8.213341 14.231144
 9599 8.209718 14.231144
 9600 8.206095 14.231144
 9601 8.202472 14.231144
 9602 8.198849 14.231144
 9603 8.195226 14.231144
 9604 8.191603 14.231144
 9605 8.187980 14.231144
 9606 8.184357 14.234767
 9607 8.180734 14.234767
 9608 8.177111 14.238390
 9609 8.173488 14.238390
 9610 8.169865 14.238390
 9611 8.166242 14.242013
 9612 8.162619 14.242013
 9613 8.158996 14.242013
 9614 8.155373 14.242013
 9615 8.151750 14.242013
 9616 8.148127 14.238390
 9617 8.144504 14.238390
 9618 8.140881 14.234767
 9619 8.137258 14.234767
 9620 8.133635 14.231144
 9621 8.130012 14.231144
 9622 8.126389 14.231144
 9623 8.122766 14.227521
 9624 8.119143 14.227521
 9625 8.115520 14.227521
 9626 8.111897 14.227521
 9627 8.108274 14.227521
 9628 8.104651 14.227521
 9629 8.101028 14.227521
 9630 8.097405 14.227521
 9631 8.093782 14.227521
 9632 8.090159 14.227521
 9633 8.086536 14.227521
 9634 8.082913 14.227521
 9635 8.079290 14.227521
 9636 8.075667 14.223898
 9637 8.072044 14.223898
 9638 8.068421 14.220275
 9639 8.064798 14.220275
 9640 8.061175 14.216652
 9641 8.057552 14.216652
 9642 8.053929 14.213029
 9643 8.050306 14.213029
 9644 8.046683 14.213029
 9645 8.043060 14.213029
 9646 8.039437 14.213029
 9647 8.035814 14.213029
 9648 8.032191 14.213029
 9649 8.028568 14.213029
 9650 8.024945 14.213029
 9651 8.021322 14.213029
 9652 8.017699 14.213029
 9653 8.014076 14.213029
 9654 8.010453 14.213029
 9655 8.006830 14.213029
 9656 8.003207 14.213029
 9657 7.999584 14.213029
 9658 7.995961 14.213029
 9659 7.992338 14.213029
 9660 7.988715 14.213029
 9661 7.985092 14.213029
 9662 7.981469 14.213029
 9663 7.977846 14.213029
 9664 7.974223 14.213029
 9665 7.970600 14.216652
 9666 7.966977 14.216652
 9667 7.963354 14.220275
 9668 7.959731 14.220275
 9669 7.956108 14.223898
 9670 7.952485 14.223898
 9671 7.948862 14.227521
 9672 7.945239 14.227521
 9673 7.941616 14.227521
 9674 7.937993 14.227521
 9675 7.934370 14.227521
 9676 7.930747 14.227521
 9677 7.927124 14.227521
 9678 7.923501 14.227521
 9679 7.919878 14.227521
 9680 7.916255 14.227521
 9681 7.912632 14.227521
 9682 7.909009 14.227521
 9683 7.905386 14.227521
 9684 7.901763 14.227521
 9685 7.898140 14.227521
 9686 7.894517 14.227521
 9687 7.890894 14.227521
 9688 7.887271 14.227521
 9689 7.883648 14.227521
 9690 7.880025 14.227521
 9691 7.876402 14.227521
 9692 7.872779 14.223898
 9693 7.869156 14.223898
 9694 7.865533 14.220275
 9695 7.861910 14.220275
 9696 7.858287 14.216652
 9697 7.854664 14.216652
 9698 7.851041 14.213029
 9699 7.847418 14.213029
 9700 7.843795 14.209406
 9701 7.840172 14.209406
 9702 7.836549 14.205783
 9703 7.832926 14.205783
 9704 7.829303 14.202160
 9705 7.825680 14.202160
 9706 7.822057 14.202160
 9707 7.818434 14.202160
 9708 7.814811 14.202160
 9709 7.811188 14.202160
 9710 7.807565 14.202160
 9711 7.803942 14.202160
 9712 7.800319 14.202160
 9713 7.796696 14.202160
 9714 7.793073 14.202160
 9715 7.789450 14.202160
 9716 7.785827 14.202160
 9717 7.782204 14.202160
 9718 7.778581 14.202160
 9719 7.774958 14.202160
 9720 7.771335 14.202160
 9721 7.767712 14.202160
 9722 7.764089 14.202160
 9723 7.760466 14.202160
 9724 7.756843 14.202160
 9725 7.753220 14.202160
 9726 7.749597 14.202160
 9727 7.745974 14.205783
 9728 7.742351 14.205783
 9729 7.738728 14.209406
 9730 7.735105 14.209406
 9731 7.731482 14.213029
 9732 7.727859 14.213029
 9733 7.724236 14.216652
 9734 7.720613 14.216652
 9735 7.716990 14.220275
 9736 7.713367 14.220275
 9737 7.709744 14.223898
 9738 7.706121 14.223898
 9739 7.702498 14.227521
 9740 7.698875 14.231144
 9741 7.698875 14.234767
 9742 7.695252 14.238390
 9743 7.695252 14.242013
 9744 7.691629 14.245636
 9745 7.688006 14.245636
 9746 7.684383 14.245636
 9747 7.680760 14.245636
 9748 7.677137 14.245636
 9749 7.673514 14.245636
 9750 7.669891 14.245636
 9751 7.666268 14.249259
 9752 7.662645 14.249259
 9753 7.659022 14.245636
 9754 7.655399 14.245636
 9755 7.651776 14.242013
 9756 7.648153 14.242013
 9757 7.644530 14.238390
 9758 7.640907 14.238390
 9759 7.637284 14.234767
 9760 7.633661 14.234767
 9761 7.630038 14.234767
 9762 7.626415 14.231144
 9763 7.622792 14.231144
 9764 7.619169 14.231144
 9765 7.615546 14.231144
 9766 7.611923 14.231144
 9767 7.608300 14.231144
 9768 7.604677 14.231144
 9769 7.601054 14.231144
 9770 7.597431 14.231144
 9771 7.593808 14.231144
 9772 7.590185 14.231144
 9773 7.586562 14.231144
 9774 7.582939 14.231144
 9775 7.579316 14.231144
 9776 7.575693 14.231144
 9777 7.572070 14.231144
 9778 7.568447 14.231144
 9779 7.564824 14.231144
 9780 7.561201 14.231144
 9781 7.557578 14.231144
 9782 7.553955 14.231144
 9783 7.550332 14.231144
 9784 7.546709 14.231144
 9785 7.543086 14.231144
 9786 7.539463 14.231144
 9787 7.535840 14.231144
 9788 7.532217 14.231144
 9789 7.528594 14.231144
 9790 7.524971 14.231144
 9791 7.521348 14.231144
 9792 7.517725 14.231144
 9793 7.514102 14.231144
 9794 7.510479 14.231144
 9795 7.506856 14.231144
 9796 7.503233 14.231144
 9797 7.499610 14.231144
 9798 7.495987 14.231144
 9799 7.492364 14.227521
 9800 7.488741 14.223898
 9801 7.485118 14.220275
 9802 7.481495 14.216652
 9803 7.477872 14.213029
 9804 7.474249 14.209406
 9805 7.470626 14.205783
 9806 7.467003 14.202160
 9807 7.463380 14.198537
 9808 7.463380 14.194914
 9809 7.463380 14.191291
 9810 7.459757 14.187668
 9811 7.459757 14.184045
 9812 7.456134 14.180422
 9813 7.456134 14.176799
 9814 7.452511 14.173176
 9815 7.452511 14.169553
 9816 7.448888 14.165930
 9817 7.448888 14.162307
 9818 7.445265 14.158684
 9819 7.445265 14.155061
 9820 7.441642 14.151438
 9821 7.441642 14.147815
 9822 7.438019 14.144192
 9823 7.434396 14.144192
 9824 7.430773 14.140569
 9825 7.427150 14.140569
 9826 7.423527 14.136946
 9827 7.419904 14.136946
 9828 7.416281 14.133323
 9829 7.412658 14.133323
 9830 7.409035 14.129700
 9831 7.405412 14.129700
 9832 7.401789 14.126077
 9833 7.398166 14.126077
 9834 7.394543 14.122454
 9835 7.390920 14.122454
 9836 7.387297 14.122454
 9837 7.383674 14.122454
 9838 7.380051 14.122454
 9839 7.376428 14.122454
 9840 7.372805 14.122454
 9841 7.369182 14.122454
 9842 7.365559 14.122454
 9843 7.361936 14.122454
 9844 7.358313 14.122454
 9845 7.354690 14.122454
 9846 7.351067 14.122454
 9847 7.347444 14.122454
 9848 7.343821 14.122454
 9849 7.340198 14.122454
 9850 7.336575 14.122454
 9851 7.332952 14.122454
 9852 7.329329 14.122454
 9853 7.325706 14.122454
 9854 7.322083 14.122454
 9855 7.318460 14.122454
 9856 7.314837 14.122454
 9857 7.311214 14.122454
 9858 7.307591 14.122454
 9859 7.303968 14.122454
 9860 7.300345 14.122454
 9861 7.296722 14.118831
 9862 7.293099 14.115208
 9863 7.289476 14.111585
 9864 7.285853 14.107962
 9865 7.282230 14.104339
 9866 7.278607 14.100716
 9867 7.274984 14.097093
 9868 7.271361 14.093470
 9869 7.267738 14.089847
 9870 7.264115 14.086224
 9871 7.260492 14.082601
 9872 7.256869 14.082601
 9873 7.253246 14.078978
 9874 7.249623 14.078978
 9875 7.246000 14.075355
 9876 7.242377 14.075355
 9877 7.238754 14.071732
 9878 7.235131 14.071732
 9879 7.231508 14.068109
 9880 7.227885 14.068109
 9881 7.224262 14.064486
 9882 7.220639 14.064486
 9883 7.217016 14.060863
 9884 7.213393 14.060863
 9885 7.209770 14.060863
 9886 7.206147 14.060863
 9887 7.202524 14.060863
 9888 7.198901 14.060863
 9889 7.195278 14.060863
 9890 7.191655 14.060863
 9891 7.188032 14.060863
 9892 7.184409 14.060863
 9893 7.180786 14.060863
 9894 7.177163 14.060863
 9895 7.173540 14.060863
 9896 7.169917 14.060863
 9897 7.166294 14.060863
 9898 7.162671 14.060863
 9899 7.159048 14.060863
 9900 7.155425 14.060863
 9901 7.151802 14.060863
 9902 7.148179 14.060863
 9903 7.144556 14.060863
 9904 7.140933 14.060863
 9905 7.137310 14.060863
 9906 7.133687 14.060863
 9907 7.130064 14.064486
 9908 7.126441 14.064486
 9909 7.122818 14.068109
 9910 7.119195 14.068109
 9911 7.115572 14.068109
 9912 7.111949 14.071732
 9913 7.108326 14.071732
 9914 7.104703 14.071732
 9915 7.101080 14.071732
 9916 7.097457 14.071732
 9917 7.093834 14.071732
 9918 7.090211 14.071732
 9919 7.086588 14.075355
 9920 7.082965 14.075355
 9921 7.079342 14.078978
 9922 7.075719 14.078978
 9923 7.072096 14.082601
 9924 7.068473 14.082601
 9925 7.064850 14.086224
 9926 7.061227 14.086224
 9927 7.057604 14.089847
 9928 7.053981 14.089847
 9929 7.050358 14.093470
 9930 7.046735 14.093470
 9931 7.043112 14.097093
 9932 7.043112 14.100716
 9933 7.039489 14.104339
 9934 7.039489 14.107962
 9935 7.035866 14.111585
 9936 7.035866 14.115208
 9937 7.032243 14.118831
 9938 7.032243 14.122454
 9939 7.028620 14.126077
 9940 7.028620 14.129700
 9941 7.024997 14.133323
 9942 7.024997 14.136946
 9943 7.021374 14.140569
 9944 7.021374 14.144192
 9945 7.021374 14.147815
 9946 7.021374 14.151438
 9947 7.017751 14.155061
 9948 7.014128 14.158684
 9949 7.014128 14.162307
 9950 7.010505 14.165930
 9951 7.006882 14.169553
 9952 7.006882 14.173176
 9953 7.003259 14.176799
 9954 6.999636 14.180422
 9955 6.996013 14.184045
 9956 6.992390 14.184045
 9957 6.988767 14.184045
 9958 6.985144 14.187668
 9959 6.981521 14.187668
 9960 6.977898 14.191291
 9961 6.974275 14.191291
 9962 6.970652 14.191291
 9963 6.967029 14.191291
 9964 6.963406 14.191291
 9965 6.959783 14.191291
 9966 6.956160 14.191291
 9967 6.952537 14.191291
 9968 6.948914 14.191291
 9969 6.945291 14.191291
 9970 6.941668 14.191291
 9971 6.938045 14.191291
 9972 6.934422 14.191291
 9973 6.930799 14.191291
 9974 6.927176 14.191291
 9975 6.923553 14.191291
 9976 6.919930 14.194914
 9977 6.916307 14.194914
 9978 6.912684 14.198537
 9979 6.909061 14.198537
 9980 6.905438 14.202160
 9981 6.901815 14.202160
 9982 6.898192 14.205783
 9983 6.894569 14.205783
 9984 6.890946 14.209406
 9985 6.887323 14.209406
 9986 6.883700 14.213029
 9987 6.880077 14.213029
 9988 6.876454 14.216652
 9989 6.876454 14.220275
 9990 6.872831 14.223898
 9991 6.872831 14.227521
 9992 6.869208 14.231144
 9993 6.869208 14.234767
 9994 6.865585 14.238390
 9995 6.865585 14.242013
 9996 6.861962 14.245636
 9997 6.861962 14.249259
 9998 6.858339 14.252882
 9999 6.858339 14.256505
10000 6.854716 14.260128
10001 6.854716 14.263751
10002 6.854716 14.267374
10003 6.854716 14.270997
10004 6.854716 14.274620
10005 6.854716 14.278243
10006 6.854716 14.281866
10007 6.854716 14.285489
10008 6.854716 14.289112
10009 6.851093 14.289112
10010 6.847470 14.289112
10011 6.843847 14.292735
10012 6.840224 14.292735
10013 6.836601 14.296358
10014 6.832978 14.296358
10015 6.829355 14.299981
10016 6.825732 14.299981
10017 6.822109 14.303604
10018 6.818486 14.303604
10019 6.814863 14.307227
10020 6.811240 14.307227
10021 6.807617 14.310850
10022 6.803994 14.310850
10023 6.800371 14.314473
10024 6.796748 14.318096
10025 6.796748 14.321719
10026 6.793125 14.325342
10027 6.793125 14.328965
10028 6.789502 14.332588
10029 6.789502 14.336211
10030 6.785879 14.339834
10031 6.785879 14.343457
10032 6.782256 14.347080
10033 6.782256 14.350703
10034 6.778633 14.354326
10035 6.778633 14.357949
10036 6.775010 14.361572
10037 6.775010 14.365195
10038 6.775010 14.368818
10039 6.775010 14.372441
10040 6.775010 14.376064
10041 6.775010 14.379687
10042 6.775010 14.383310
10043 6.775010 14.386933
10044 6.775010 14.390556
10045 6.775010 14.394179
10046 6.775010 14.397802
10047 6.775010 14.401425
10048 6.775010 14.405048
10049 6.775010 14.408671
10050 6.775010 14.412294
10051 6.775010 14.415917
10052 6.775010 14.419540
10053 6.775010 14.423163
10054 6.775010 14.426786
10055 6.775010 14.430409
10056 6.771387 14.434032
10057 6.767764 14.437655
10058 6.764141 14.441278
10059 6.764141 14.444901
10060 6.760518 14.448524
10061 6.756895 14.452147
10062 6.756895 14.455770
10063 6.753272 14.459393
10064 6.749649 14.463016
10065 6.746026 14.463016
10066 6.742403 14.463016
10067 6.738780 14.463016
10068 6.735157 14.463016
10069 6.731534 14.463016
10070 6.727911 14.463016
10071 6.724288 14.463016
10072 6.720665 14.463016
10073 6.717042 14.463016
10074 6.713419 14.463016
10075 6.709796 14.463016
10076 6.706173 14.463016
10077 6.702550 14.463016
10078 6.698927 14.463016
10079 6.695304 14.463016
10080 6.691681 14.463016
10081 6.688058 14.463016
10082 6.684435 14.463016
10083 6.680812 14.466639
10084 6.677189 14.466639
10085 6.673566 14.470262
10086 6.669943 14.470262
10087 6.666320 14.473885
10088 6.662697 14.473885
10089 6.659074 14.477508
10090 6.655451 14.477508
10091 6.651828 14.481131
10092 6.648205 14.481131
10093 6.644582 14.484754
10094 6.640959 14.484754
10095 6.637336 14.488377
10096 6.637336 14.492000
10097 6.633713 14.495623
10098 6.633713 14.499246
10099 6.630090 14.502869
10100 6.630090 14.506492
10101 6.626467 14.510115
10102 6.626467 14.513738
10103 6.622844 14.517361
10104 6.622844 14.520984
10105 6.619221 14.524607
10106 6.619221 14.528230
10107 6.615598 14.531853
10108 6.615598 14.535476
10109 6.615598 14.539099
10110 6.615598 14.542722
10111 6.615598 14.546345
10112 6.615598 14.549968
10113 6.615598 14.553591
10114 6.615598 14.557214
10115 6.615598 14.560837
10116 6.615598 14.564460
10117 6.615598 14.568083
10118 6.615598 14.571706
10119 6.615598 14.575329
10120 6.615598 14.578952
10121 6.615598 14.582575
10122 6.615598 14.586198
10123 6.615598 14.589821
10124 6.615598 14.593444
10125 6.615598 14.597067
10126 6.615598 14.600690
10127 6.611975 14.604313
10128 6.608352 14.607936
10129 6.604729 14.611559
10130 6.601106 14.615182
10131 6.597483 14.618805
10132 6.597483 14.622428
10133 6.593860 14.626051
10134 6.590237 14.629674
10135 6.590237 14.633297
10136 6.586614 14.636920
10137 6.582991 14.640543
10138 6.579368 14.644166
10139 6.579368 14.647789
10140 6.575745 14.647789
10141 6.572122 14.647789
10142 6.568499 14.647789
10143 6.564876 14.651412
10144 6.561253 14.651412
10145 6.557630 14.655035
10146 6.554007 14.655035
10147 6.550384 14.658658
10148 6.546761 14.658658
10149 6.543138 14.662281
10150 6.539515 14.662281
10151 6.535892 14.665904
10152 6.532269 14.665904
10153 6.528646 14.669527
10154 6.525023 14.669527
10155 6.521400 14.673150
10156 6.517777 14.676773
10157 6.514154 14.680396
10158 6.514154 14.684019
10159 6.510531 14.687642
10160 6.510531 14.691265
10161 6.506908 14.694888
10162 6.506908 14.698511
10163 6.503285 14.702134
10164 6.503285 14.705757
10165 6.499662 14.709380
10166 6.499662 14.713003
10167 6.496039 14.713003
10168 6.492416 14.716626
10169 6.488793 14.716626
10170 6.485170 14.720249
10171 6.481547 14.723872
10172 6.477924 14.727495
10173 6.474301 14.731118
10174 6.470678 14.734741
10175 6.467055 14.738364
10176 6.463432 14.741987
10177 6.459809 14.745610
10178 6.456186 14.749233
10179 6.456186 14.752856
10180 6.452563 14.756479
10181 6.452563 14.760102
10182 6.448940 14.763725
10183 6.448940 14.767348
10184 6.445317 14.770971
10185 6.445317 14.774594
10186 6.441694 14.778217
10187 6.441694 14.781840
10188 6.438071 14.785463
10189 6.438071 14.789086
10190 6.434448 14.792709
10191 6.430825 14.796332
10192 6.427202 14.799955
10193 6.427202 14.803578
10194 6.423579 14.807201
10195 6.423579 14.810824
10196 6.419956 14.814447
10197 6.419956 14.818070
10198 6.416333 14.821693
10199 6.416333 14.825316
10200 6.412710 14.828939
10201 6.412710 14.832562
10202 6.409087 14.836185
10203 6.409087 14.839808
10204 6.405464 14.843431
10205 6.405464 14.847054
10206 6.405464 14.850677
10207 6.405464 14.854300
10208 6.405464 14.857923
10209 6.405464 14.861546
10210 6.405464 14.865169
10211 6.405464 14.868792
10212 6.405464 14.872415
10213 6.405464 14.876038
10214 6.401841 14.879661
10215 6.398218 14.883284
10216 6.398218 14.886907
10217 6.394595 14.890530
10218 6.394595 14.894153
10219 6.390972 14.897776
10220 6.390972 14.901399
10221 6.387349 14.905022
10222 6.387349 14.908645
10223 6.383726 14.912268
10224 6.383726 14.915891
10225 6.380103 14.919514
10226 6.380103 14.923137
10227 6.376480 14.926760
10228 6.376480 14.930383
10229 6.376480 14.934006
10230 6.376480 14.937629
10231 6.372857 14.941252
10232 6.369234 14.944875
10233 6.365611 14.948498
10234 6.361988 14.952121
10235 6.358365 14.955744
10236 6.354742 14.959367
10237 6.351119 14.962990
10238 6.347496 14.966613
10239 6.343873 14.970236
10240 6.340250 14.970236
10241 6.336627 14.970236
10242 6.333004 14.970236
10243 6.329381 14.970236
10244 6.325758 14.970236
10245 6.322135 14.973859
10246 6.318512 14.973859
10247 6.314889 14.973859
10248 6.311266 14.977482
10249 6.307643 14.977482
10250 6.304020 14.981105
10251 6.300397 14.981105
10252 6.296774 14.984728
10253 6.293151 14.984728
10254 6.289528 14.988351
10255 6.285905 14.988351
10256 6.282282 14.991974
10257 6.278659 14.991974
10258 6.275036 14.995597
10259 6.271413 14.995597
10260 6.267790 14.999220
10261 6.264167 14.999220
10262 6.260544 14.999220
10263 6.256921 14.999220
10264 6.253298 14.999220
10265 6.249675 14.999220
10266 6.246052 14.999220
10267 6.242429 14.999220
10268 6.238806 14.999220
10269 6.235183 14.995597
10270 6.231560 14.995597
10271 6.227937 14.991974
10272 6.224314 14.991974
10273 6.220691 14.988351
10274 6.217068 14.988351
10275 6.213445 14.984728
10276 6.209822 14.984728
10277 6.206199 14.981105
10278 6.202576 14.981105
10279 6.198953 14.981105
10280 6.195330 14.977482
10281 6.191707 14.977482
10282 6.188084 14.977482
10283 6.184461 14.977482
10284 6.180838 14.977482
10285 6.177215 14.977482
10286 6.173592 14.977482
10287 6.169969 14.977482
10288 6.166346 14.977482
10289 6.162723 14.977482
10290 6.159100 14.977482
10291 6.155477 14.977482
10292 6.151854 14.977482
10293 6.148231 14.977482
10294 6.144608 14.977482
10295 6.140985 14.977482
10296 6.137362 14.977482
10297 6.133739 14.977482
10298 6.130116 14.977482
10299 6.126493 14.977482
10300 6.122870 14.977482
10301 6.119247 14.977482
10302 6.115624 14.977482
10303 6.112001 14.977482
10304 6.108378 14.977482
10305 6.104755 14.977482
10306 6.101132 14.977482
10307 6.097509 14.977482
10308 6.093886 14.977482
10309 6.090263 14.977482
10310 6.086640 14.977482
10311 6.083017 14.977482
10312 6.079394 14.973859
10313 6.075771 14.973859
10314 6.072148 14.970236
10315 6.068525 14.970236
10316 6.064902 14.966613
10317 6.061279 14.966613
10318 6.057656 14.962990
10319 6.054033 14.962990
10320 6.050410 14.959367
10321 6.046787 14.959367
10322 6.043164 14.955744
10323 6.039541 14.955744
10324 6.035918 14.952121
10325 6.032295 14.952121
10326 6.028672 14.948498
10327 6.025049 14.948498
10328 6.021426 14.948498
10329 6.017803 14.948498
10330 6.014180 14.948498
10331 6.010557 14.948498
10332 6.006934 14.948498
10333 6.003311 14.948498
10334 5.999688 14.948498
10335 5.996065 14.948498
10336 5.992442 14.948498
10337 5.988819 14.948498
10338 5.985196 14.948498
10339 5.981573 14.948498
10340 5.977950 14.948498
10341 5.974327 14.948498
10342 5.970704 14.948498
10343 5.967081 14.948498
10344 5.963458 14.948498
10345 5.959835 14.948498
10346 5.956212 14.948498
10347 5.952589 14.948498
10348 5.948966 14.948498
10349 5.945343 14.948498
10350 5.941720 14.948498
10351 5.938097 14.948498
10352 5.934474 14.952121
10353 5.930851 14.952121
10354 5.927228 14.955744
10355 5.923605 14.955744
10356 5.919982 14.959367
10357 5.916359 14.959367
10358 5.912736 14.962990
10359 5.909113 14.962990
10360 5.905490 14.966613
10361 5.901867 14.966613
10362 5.898244 14.970236
10363 5.894621 14.970236
10364 5.890998 14.973859
10365 5.887375 14.977482
10366 5.887375 14.981105
10367 5.883752 14.984728
10368 5.883752 14.988351
10369 5.880129 14.991974
10370 5.880129 14.995597
10371 5.876506 14.999220
10372 5.876506 15.002843
10373 5.872883 15.006466
10374 5.872883 15.010089
10375 5.869260 15.013712
10376 5.869260 15.017335
10377 5.865637 15.020958
10378 5.862014 15.024581
10379 5.858391 15.028204
10380 5.854768 15.031827
10381 5.851145 15.035450
10382 5.847522 15.035450
10383 5.843899 15.039073
10384 5.840276 15.039073
10385 5.836653 15.042696
10386 5.833030 15.042696
10387 5.829407 15.046319
10388 5.825784 15.046319
10389 5.822161 15.049942
10390 5.818538 15.053565
10391 5.814915 15.057188
10392 5.811292 15.060811
10393 5.807669 15.064434
10394 5.804046 15.068057
10395 5.800423 15.071680
10396 5.800423 15.075303
10397 5.796800 15.078926
10398 5.796800 15.082549
10399 5.793177 15.082549
10400 5.789554 15.086172
10401 5.785931 15.086172
10402 5.782308 15.089795
10403 5.778685 15.089795
10404 5.775062 15.093418
10405 5.771439 15.097041
10406 5.767816 15.100664
10407 5.764193 15.104287
10408 5.760570 15.107910
10409 5.756947 15.111533
10410 5.753324 15.111533
10411 5.749701 15.115156
10412 5.746078 15.115156
10413 5.742455 15.118779
10414 5.738832 15.118779
10415 5.735209 15.122402
10416 5.731586 15.126025
10417 5.727963 15.129648
10418 5.724340 15.133271
10419 5.720717 15.136894
10420 5.717094 15.140517
10421 5.713471 15.144140
10422 5.713471 15.147763
10423 5.709848 15.151386
10424 5.706225 15.155009
10425 5.702602 15.158632
10426 5.698979 15.162255
10427 5.695356 15.165878
10428 5.691733 15.169501
10429 5.688110 15.173124
10430 5.684487 15.176747
10431 5.680864 15.180370
10432 5.677241 15.183993
10433 5.673618 15.187616
10434 5.669995 15.191239
10435 5.669995 15.194862
10436 5.666372 15.198485
10437 5.666372 15.202108
10438 5.662749 15.205731
10439 5.659126 15.209354
10440 5.655503 15.212977
10441 5.651880 15.216600
10442 5.648257 15.220223
10443 5.644634 15.220223
10444 5.641011 15.220223
10445 5.637388 15.220223
10446 5.633765 15.216600
10447 5.630142 15.216600
10448 5.626519 15.216600
10449 5.622896 15.216600
10450 5.619273 15.216600
10451 5.615650 15.216600
10452 5.612027 15.216600
10453 5.608404 15.216600
10454 5.604781 15.216600
10455 5.601158 15.216600
10456 5.597535 15.216600
10457 5.593912 15.216600
10458 5.590289 15.216600
10459 5.586666 15.216600
10460 5.583043 15.216600
10461 5.579420 15.216600
10462 5.575797 15.216600
10463 5.572174 15.216600
10464 5.568551 15.216600
10465 5.564928 15.216600
10466 5.561305 15.216600
10467 5.557682 15.216600
10468 5.554059 15.216600
10469 5.550436 15.216600
10470 5.546813 15.216600
10471 5.543190 15.220223
10472 5.539567 15.220223
10473 5.535944 15.223846
10474 5.532321 15.223846
10475 5.528698 15.227469
10476 5.525075 15.227469
10477 5.521452 15.231092
10478 5.517829 15.231092
10479 5.514206 15.234715
10480 5.510583 15.234715
10481 5.506960 15.234715
10482 5.503337 15.234715
10483 5.499714 15.238338
10484 5.496091 15.238338
10485 5.492468 15.241961
10486 5.488845 15.241961
10487 5.485222 15.245584
10488 5.481599 15.245584
10489 5.477976 15.249207
10490 5.474353 15.249207
10491 5.470730 15.252830
10492 5.467107 15.252830
10493 5.463484 15.256453
10494 5.459861 15.256453
10495 5.456238 15.260076
10496 5.452615 15.260076
10497 5.448992 15.263699
10498 5.445369 15.267322
10499 5.441746 15.270945
10500 5.438123 15.274568
10501 5.434500 15.278191
10502 5.430877 15.281814
10503 5.430877 15.285437
10504 5.427254 15.289060
10505 5.427254 15.292683
10506 5.423631 15.296306
10507 5.423631 15.299929
10508 5.420008 15.303552
10509 5.420008 15.307175
10510 5.416385 15.310798
10511 5.416385 15.314421
10512 5.412762 15.318044
10513 5.409139 15.321667
10514 5.409139 15.325290
10515 5.405516 15.328913
10516 5.401893 15.332536
10517 5.398270 15.336159
10518 5.394647 15.339782
10519 5.391024 15.343405
10520 5.387401 15.343405
10521 5.383778 15.347028
10522 5.380155 15.350651
10523 5.376532 15.354274
10524 5.372909 15.357897
10525 5.372909 15.361520
10526 5.369286 15.365143
10527 5.369286 15.368766
10528 5.365663 15.372389
10529 5.365663 15.376012
10530 5.362040 15.379635
10531 5.362040 15.383258
10532 5.358417 15.386881
10533 5.358417 15.390504
10534 5.354794 15.394127
10535 5.354794 15.397750
10536 5.351171 15.401373
10537 5.351171 15.404996
10538 5.351171 15.408619
10539 5.351171 15.412242
10540 5.347548 15.415865
10541 5.347548 15.419488
10542 5.343925 15.423111
10543 5.343925 15.426734
10544 5.343925 15.430357
10545 5.343925 15.433980
10546 5.340302 15.437603
10547 5.340302 15.441226
10548 5.340302 15.444849
10549 5.340302 15.448472
10550 5.340302 15.452095
10551 5.340302 15.455718
10552 5.340302 15.459341
10553 5.340302 15.462964
10554 5.340302 15.466587
10555 5.340302 15.470210
10556 5.340302 15.473833
10557 5.340302 15.477456
10558 5.340302 15.481079
10559 5.340302 15.484702
10560 5.336679 15.488325
10561 5.336679 15.491948
10562 5.333056 15.495571
10563 5.329433 15.499194
10564 5.325810 15.502817
10565 5.322187 15.506440
10566 5.318564 15.506440
10567 5.314941 15.506440
10568 5.311318 15.506440
10569 5.307695 15.506440
10570 5.304072 15.506440
10571 5.300449 15.506440
10572 5.296826 15.506440
10573 5.293203 15.506440
10574 5.289580 15.506440
10575 5.285957 15.506440
10576 5.282334 15.510063
10577 5.278711 15.510063
10578 5.275088 15.513686
10579 5.271465 15.513686
10580 5.267842 15.517309
10581 5.264219 15.517309
10582 5.260596 15.520932
10583 5.256973 15.520932
10584 5.253350 15.524555
10585 5.249727 15.524555
10586 5.246104 15.528178
10587 5.242481 15.528178
10588 5.238858 15.531801
10589 5.235235 15.535424
10590 5.231612 15.539047
10591 5.227989 15.542670
10592 5.224366 15.546293
10593 5.220743 15.546293
10594 5.217120 15.546293
10595 5.213497 15.546293
10596 5.209874 15.546293
10597 5.206251 15.546293
10598 5.202628 15.546293
10599 5.199005 15.546293
10600 5.195382 15.546293
10601 5.191759 15.546293
10602 5.188136 15.546293
10603 5.184513 15.546293
10604 5.180890 15.546293
10605 5.177267 15.546293
10606 5.173644 15.546293
10607 5.170021 15.549916
10608 5.166398 15.549916
10609 5.162775 15.549916
10610 5.159152 15.549916
10611 5.155529 15.553539
10612 5.151906 15.553539
10613 5.148283 15.553539
10614 5.144660 15.553539
10615 5.141037 15.553539
10616 5.137414 15.553539
10617 5.133791 15.553539
10618 5.130168 15.553539
10619 5.126545 15.553539
10620 5.122922 15.553539
10621 5.119299 15.553539
10622 5.115676 15.557162
10623 5.112053 15.557162
10624 5.108430 15.557162
10625 5.104807 15.557162
10626 5.101184 15.560785
10627 5.097561 15.560785
10628 5.093938 15.564408
10629 5.090315 15.564408
10630 5.086692 15.568031
10631 5.083069 15.568031
10632 5.079446 15.571654
10633 5.075823 15.571654
10634 5.072200 15.575277
10635 5.068577 15.575277
10636 5.064954 15.578900
10637 5.061331 15.578900
10638 5.057708 15.582523
10639 5.054085 15.582523
10640 5.050462 15.586146
10641 5.046839 15.586146
10642 5.043216 15.589769
10643 5.039593 15.593392
10644 5.035970 15.593392
10645 5.032347 15.597015
10646 5.028724 15.600638
10647 5.025101 15.604261
10648 5.021478 15.607884
10649 5.017855 15.611507
10650 5.014232 15.615130
10651 5.010609 15.618753
10652 5.006986 15.622376
10653 5.003363 15.625999
10654 4.999740 15.629622
10655 4.999740 15.633245
10656 4.996117 15.636868
10657 4.996117 15.640491
10658 4.992494 15.644114
10659 4.992494 15.647737
10660 4.988871 15.651360
10661 4.988871 15.654983
10662 4.985248 15.658606
10663 4.981625 15.662229
10664 4.978002 15.665852
10665 4.974379 15.669475
10666 4.970756 15.673098
10667 4.967133 15.676721
10668 4.963510 15.680344
10669 4.959887 15.683967
10670 4.956264 15.687590
10671 4.952641 15.691213
10672 4.949018 15.694836
10673 4.945395 15.694836
10674 4.941772 15.694836
10675 4.938149 15.694836
10676 4.934526 15.694836
10677 4.930903 15.694836
10678 4.927280 15.694836
10679 4.923657 15.694836
10680 4.920034 15.694836
10681 4.916411 15.694836
10682 4.912788 15.694836
10683 4.909165 15.694836
10684 4.905542 15.694836
10685 4.901919 15.694836
10686 4.898296 15.694836
10687 4.894673 15.694836
10688 4.891050 15.694836
10689 4.887427 15.698459
10690 4.883804 15.698459
10691 4.880181 15.702082
10692 4.876558 15.702082
10693 4.872935 15.705705
10694 4.869312 15.705705
10695 4.865689 15.709328
10696 4.862066 15.709328
10697 4.858443 15.712951
10698 4.854820 15.712951
10699 4.851197 15.716574
10700 4.847574 15.716574
10701 4.843951 15.720197
10702 4.840328 15.723820
10703 4.836705 15.727443
10704 4.833082 15.731066
10705 4.829459 15.734689
10706 4.825836 15.738312
10707 4.822213 15.741935
10708 4.818590 15.745558
10709 4.814967 15.749181
10710 4.811344 15.752804
10711 4.807721 15.756427
10712 4.804098 15.760050
10713 4.800475 15.760050
10714 4.796852 15.763673
10715 4.793229 15.763673
10716 4.789606 15.767296
10717 4.785983 15.770919
10718 4.782360 15.774542
10719 4.778737 15.774542
10720 4.775114 15.774542
10721 4.771491 15.774542
10722 4.767868 15.774542
10723 4.764245 15.774542
10724 4.760622 15.774542
10725 4.756999 15.774542
10726 4.753376 15.774542
10727 4.749753 15.774542
10728 4.746130 15.774542
10729 4.742507 15.774542
10730 4.738884 15.774542
10731 4.735261 15.774542
10732 4.731638 15.774542
10733 4.728015 15.774542
10734 4.724392 15.774542
10735 4.720769 15.774542
10736 4.717146 15.770919
10737 4.713523 15.767296
10738 4.709900 15.763673
10739 4.706277 15.760050
10740 4.702654 15.756427
10741 4.699031 15.752804
10742 4.695408 15.749181
10743 4.691785 15.745558
10744 4.688162 15.741935
10745 4.684539 15.738312
10746 4.680916 15.734689
10747 4.677293 15.731066
10748 4.673670 15.731066
10749 4.670047 15.727443
10750 4.666424 15.727443
10751 4.662801 15.723820
10752 4.659178 15.723820
10753 4.655555 15.720197
10754 4.651932 15.720197
10755 4.648309 15.716574
10756 4.644686 15.716574
10757 4.641063 15.712951
10758 4.637440 15.712951
10759 4.633817 15.709328
10760 4.630194 15.709328
10761 4.626571 15.709328
10762 4.622948 15.709328
10763 4.619325 15.709328
10764 4.615702 15.709328
10765 4.612079 15.709328
10766 4.608456 15.709328
10767 4.604833 15.709328
10768 4.601210 15.709328
10769 4.597587 15.709328
10770 4.593964 15.709328
10771 4.590341 15.709328
10772 4.586718 15.709328
10773 4.583095 15.709328
10774 4.579472 15.709328
10775 4.575849 15.709328
10776 4.572226 15.709328
10777 4.568603 15.709328
10778 4.564980 15.709328
10779 4.561357 15.709328
10780 4.557734 15.709328
10781 4.554111 15.709328
10782 4.550488 15.709328
10783 4.546865 15.709328
10784 4.543242 15.709328
10785 4.539619 15.709328
10786 4.535996 15.709328
10787 4.532373 15.709328
10788 4.528750 15.709328
10789 4.525127 15.709328
10790 4.521504 15.709328
10791 4.517881 15.709328
10792 4.514258 15.709328
10793 4.510635 15.709328
10794 4.507012 15.709328
10795 4.503389 15.709328
10796 4.499766 15.705705
10797 4.496143 15.705705
10798 4.492520 15.702082
10799 4.488897 15.702082
10800 4.485274 15.698459
10801 4.481651 15.698459
10802 4.478028 15.698459
10803 4.474405 15.694836
10804 4.470782 15.694836
10805 4.467159 15.694836
10806 4.463536 15.691213
10807 4.459913 15.691213
10808 4.456290 15.691213
10809 4.452667 15.691213
10810 4.449044 15.691213
10811 4.445421 15.691213
10812 4.441798 15.691213
10813 4.438175 15.691213
10814 4.434552 15.691213
10815 4.430929 15.691213
10816 4.427306 15.691213
10817 4.423683 15.691213
10818 4.420060 15.691213
10819 4.416437 15.687590
10820 4.412814 15.683967
10821 4.409191 15.680344
10822 4.405568 15.676721
10823 4.401945 15.673098
10824 4.398322 15.669475
10825 4.394699 15.665852
10826 4.391076 15.662229
10827 4.387453 15.658606
10828 4.383830 15.654983
10829 4.380207 15.651360
10830 4.376584 15.647737
10831 4.372961 15.644114
10832 4.369338 15.640491
10833 4.365715 15.636868
10834 4.362092 15.633245
10835 4.358469 15.629622
10836 4.354846 15.625999
10837 4.351223 15.622376
10838 4.351223 15.618753
10839 4.351223 15.615130
10840 4.351223 15.611507
10841 4.351223 15.607884
10842 4.351223 15.604261
10843 4.351223 15.600638
10844 4.351223 15.597015
10845 4.351223 15.593392
10846 4.351223 15.589769
10847 4.351223 15.586146
10848 4.351223 15.582523
10849 4.351223 15.578900
10850 4.351223 15.575277
10851 4.351223 15.571654
10852 4.351223 15.568031
10853 4.351223 15.564408
10854 4.351223 15.560785
10855 4.351223 15.557162
10856 4.351223 15.553539
10857 4.351223 15.549916
10858 4.351223 15.546293
10859 4.351223 15.542670
10860 4.351223 15.539047
10861 4.351223 15.535424
10862 4.351223 15.531801
10863 4.351223 15.528178
10864 4.351223 15.524555
10865 4.347600 15.520932
10866 4.347600 15.517309
10867 4.343977 15.513686
10868 4.343977 15.510063
10869 4.340354 15.506440
10870 4.340354 15.502817
10871 4.336731 15.499194
10872 4.336731 15.495571
10873 4.333108 15.491948
10874 4.333108 15.488325
10875 4.329485 15.484702
10876 4.329485 15.481079
10877 4.325862 15.477456
10878 4.322239 15.473833
10879 4.318616 15.470210
10880 4.314993 15.470210
10881 4.311370 15.466587
10882 4.307747 15.466587
10883 4.304124 15.462964
10884 4.300501 15.462964
10885 4.296878 15.459341
10886 4.293255 15.459341
10887 4.293255 15.455718
10888 4.289632 15.452095
10889 4.286009 15.448472
10890 4.286009 15.444849
10891 4.282386 15.441226
10892 4.282386 15.437603
10893 4.278763 15.433980
10894 4.278763 15.430357
10895 4.275140 15.426734
10896 4.275140 15.423111
10897 4.275140 15.419488
10898 4.275140 15.415865
10899 4.275140 15.412242
10900 4.271517 15.408619
10901 4.271517 15.404996
10902 4.267894 15.401373
10903 4.267894 15.397750
10904 4.264271 15.394127
10905 4.264271 15.390504
10906 4.260648 15.386881
10907 4.260648 15.383258
10908 4.257025 15.379635
10909 4.257025 15.376012
10910 4.253402 15.372389
10911 4.253402 15.368766
10912 4.249779 15.365143
10913 4.246156 15.365143
10914 4.242533 15.361520
10915 4.238910 15.361520
10916 4.235287 15.357897
10917 4.231664 15.357897
10918 4.228041 15.354274
10919 4.224418 15.354274
10920 4.220795 15.350651
10921 4.217172 15.350651
10922 4.213549 15.347028
10923 4.209926 15.347028
10924 4.206303 15.343405
10925 4.202680 15.339782
10926 4.199057 15.336159
10927 4.195434 15.336159
10928 4.191811 15.332536
10929 4.188188 15.328913
10930 4.184565 15.325290
10931 4.180942 15.321667
10932 4.177319 15.318044
10933 4.173696 15.314421
10934 4.173696 15.310798
10935 4.170073 15.307175
10936 4.170073 15.303552
10937 4.166450 15.299929
10938 4.166450 15.296306
10939 4.162827 15.292683
10940 4.162827 15.289060
10941 4.159204 15.285437
10942 4.155581 15.281814
10943 4.151958 15.278191
10944 4.148335 15.274568
10945 4.144712 15.274568
10946 4.141089 15.270945
10947 4.137466 15.267322
10948 4.133843 15.267322
10949 4.130220 15.263699
10950 4.126597 15.260076
10951 4.122974 15.256453
10952 4.119351 15.252830
10953 4.115728 15.249207
10954 4.112105 15.245584
10955 4.112105 15.241961
10956 4.108482 15.238338
10957 4.108482 15.234715
10958 4.104859 15.231092
10959 4.101236 15.227469
10960 4.097613 15.223846
10961 4.093990 15.220223
10962 4.090367 15.216600
10963 4.086744 15.216600
10964 4.083121 15.212977
10965 4.079498 15.209354
10966 4.075875 15.205731
10967 4.072252 15.202108
10968 4.068629 15.198485
10969 4.068629 15.194862
10970 4.065006 15.191239
10971 4.065006 15.187616
10972 4.061383 15.183993
10973 4.061383 15.180370
10974 4.057760 15.176747
10975 4.057760 15.173124
10976 4.054137 15.169501
10977 4.054137 15.165878
10978 4.050514 15.162255
10979 4.046891 15.158632
10980 4.043268 15.155009
10981 4.039645 15.151386
10982 4.036022 15.147763
10983 4.032399 15.144140
10984 4.028776 15.140517
10985 4.025153 15.136894
10986 4.025153 15.133271
10987 4.021530 15.129648
10988 4.021530 15.126025
10989 4.017907 15.122402
10990 4.017907 15.118779
10991 4.014284 15.115156
10992 4.014284 15.111533
10993 4.010661 15.107910
10994 4.010661 15.104287
10995 4.007038 15.100664
10996 4.003415 15.097041
10997 3.999792 15.097041
10998 3.996169 15.093418
10999 3.992546 15.093418
11000 3.988923 15.089795
11001 3.985300 15.089795
11002 3.981677 15.086172
11003 3.978054 15.086172
11004 3.974431 15.082549
11005 3.970808 15.082549
11006 3.967185 15.078926
11007 3.963562 15.078926
11008 3.959939 15.075303
11009 3.956316 15.075303
11010 3.952693 15.071680
11011 3.949070 15.068057
11012 3.945447 15.064434
11013 3.945447 15.060811
11014 3.941824 15.057188
11015 3.941824 15.053565
11016 3.938201 15.049942
11017 3.938201 15.046319
11018 3.938201 15.042696
11019 3.938201 15.039073
11020 3.938201 15.035450
11021 3.938201 15.031827
11022 3.938201 15.028204
11023 3.938201 15.024581
11024 3.938201 15.020958
11025 3.938201 15.017335
11026 3.938201 15.013712
11027 3.938201 15.010089
11028 3.938201 15.006466
11029 3.934578 15.002843
11030 3.934578 14.999220
11031 3.930955 14.995597
11032 3.930955 14.991974
11033 3.927332 14.988351
11034 3.927332 14.984728
11035 3.923709 14.981105
11036 3.923709 14.977482
11037 3.920086 14.973859
11038 3.920086 14.970236
11039 3.916463 14.966613
11040 3.916463 14.962990
11041 3.912840 14.959367
11042 3.909217 14.955744
11043 3.905594 14.952121
11044 3.901971 14.948498
11045 3.901971 14.944875
11046 3.898348 14.941252
11047 3.898348 14.937629
11048 3.894725 14.934006
11049 3.891102 14.930383
11050 3.887479 14.926760
11051 3.883856 14.923137
11052 3.880233 14.919514
11053 3.876610 14.915891
11054 3.872987 14.912268
11055 3.872987 14.908645
11056 3.869364 14.905022
11057 3.869364 14.901399
11058 3.865741 14.897776
11059 3.862118 14.894153
11060 3.862118 14.890530
11061 3.858495 14.886907
11062 3.858495 14.883284
11063 3.854872 14.879661
11064 3.854872 14.876038
11065 3.851249 14.872415
11066 3.851249 14.868792
11067 3.847626 14.865169
11068 3.844003 14.861546
11069 3.840380 14.857923
11070 3.836757 14.857923
11071 3.833134 14.854300
11072 3.829511 14.854300
11073 3.825888 14.850677
11074 3.822265 14.850677
11075 3.818642 14.847054
11076 3.815019 14.847054
11077 3.811396 14.843431
11078 3.807773 14.843431
11079 3.804150 14.839808
11080 3.800527 14.839808
11081 3.796904 14.836185
11082 3.793281 14.836185
11083 3.789658 14.836185
11084 3.786035 14.836185
11085 3.782412 14.836185
11086 3.778789 14.836185
11087 3.775166 14.832562
11088 3.771543 14.828939
11089 3.767920 14.828939
11090 3.764297 14.825316
11091 3.760674 14.821693
11092 3.757051 14.818070
11093 3.753428 14.814447
11094 3.749805 14.810824
11095 3.749805 14.807201
11096 3.746182 14.803578
11097 3.746182 14.799955
11098 3.746182 14.796332
11099 3.746182 14.792709
11100 3.746182 14.789086
11101 3.746182 14.785463
11102 3.746182 14.781840
11103 3.746182 14.778217
11104 3.746182 14.774594
11105 3.746182 14.770971
11106 3.746182 14.767348
11107 3.746182 14.763725
11108 3.746182 14.760102
11109 3.746182 14.756479
11110 3.742559 14.752856
11111 3.742559 14.749233
11112 3.738936 14.745610
11113 3.738936 14.741987
11114 3.735313 14.738364
11115 3.735313 14.734741
11116 3.731690 14.731118
11117 3.731690 14.727495
11118 3.728067 14.723872
11119 3.728067 14.720249
11120 3.724444 14.716626
11121 3.724444 14.713003
11122 3.720821 14.709380
11123 3.717198 14.705757
11124 3.717198 14.702134
11125 3.713575 14.698511
11126 3.713575 14.694888
11127 3.709952 14.691265
11128 3.709952 14.687642
11129 3.706329 14.684019
11130 3.706329 14.680396
11131 3.702706 14.676773
11132 3.699083 14.673150
11133 3.695460 14.669527
11134 3.691837 14.665904
11135 3.688214 14.662281
11136 3.684591 14.658658
11137 3.680968 14.658658
11138 3.677345 14.655035
11139 3.673722 14.655035
11140 3.670099 14.651412
11141 3.666476 14.651412
11142 3.662853 14.647789
11143 3.662853 14.644166
11144 3.659230 14.640543
11145 3.655607 14.636920
11146 3.651984 14.636920
11147 3.648361 14.633297
11148 3.644738 14.633297
11149 3.641115 14.629674
11150 3.637492 14.629674
11151 3.633869 14.626051
11152 3.630246 14.626051
11153 3.626623 14.622428
11154 3.623000 14.622428
11155 3.619377 14.618805
11156 3.615754 14.618805
11157 3.612131 14.615182
11158 3.608508 14.615182
11159 3.604885 14.615182
11160 3.601262 14.615182
11161 3.597639 14.615182
11162 3.594016 14.615182
11163 3.590393 14.615182
11164 3.586770 14.615182
11165 3.583147 14.615182
11166 3.579524 14.615182
11167 3.575901 14.615182
11168 3.572278 14.615182
11169 3.568655 14.615182
11170 3.565032 14.611559
11171 3.561409 14.611559
11172 3.557786 14.607936
11173 3.554163 14.607936
11174 3.550540 14.604313
11175 3.546917 14.600690
11176 3.543294 14.600690
11177 3.539671 14.597067
11178 3.536048 14.593444
11179 3.536048 14.589821
11180 3.532425 14.586198
11181 3.532425 14.582575
11182 3.528802 14.578952
11183 3.528802 14.575329
11184 3.525179 14.571706
11185 3.525179 14.568083
11186 3.521556 14.564460
11187 3.521556 14.560837
11188 3.517933 14.557214
11189 3.514310 14.553591
11190 3.510687 14.549968
11191 3.507064 14.546345
11192 3.503441 14.542722
11193 3.499818 14.542722
11194 3.496195 14.539099
11195 3.492572 14.535476
11196 3.488949 14.531853
11197 3.485326 14.528230
11198 3.481703 14.524607
11199 3.478080 14.520984
11200 3.474457 14.517361
11201 3.474457 14.513738
11202 3.470834 14.510115
11203 3.470834 14.506492
11204 3.467211 14.502869
11205 3.467211 14.499246
11206 3.467211 14.495623
11207 3.467211 14.492000
11208 3.467211 14.488377
11209 3.467211 14.484754
11210 3.467211 14.481131
11211 3.467211 14.477508
11212 3.467211 14.473885
11213 3.467211 14.470262
11214 3.467211 14.466639
11215 3.467211 14.463016
11216 3.467211 14.459393
11217 3.467211 14.455770
11218 3.467211 14.452147
11219 3.467211 14.448524
11220 3.467211 14.444901
11221 3.463588 14.441278
11222 3.463588 14.437655
11223 3.459965 14.434032
11224 3.459965 14.430409
11225 3.456342 14.426786
11226 3.456342 14.423163
11227 3.452719 14.419540
11228 3.452719 14.415917
11229 3.449096 14.412294
11230 3.449096 14.408671
11231 3.445473 14.405048
11232 3.445473 14.401425
11233 3.441850 14.397802
11234 3.441850 14.394179
11235 3.438227 14.390556
11236 3.438227 14.386933
11237 3.434604 14.383310
11238 3.434604 14.379687
11239 3.430981 14.376064
11240 3.430981 14.372441
11241 3.427358 14.368818
11242 3.423735 14.368818
11243 3.420112 14.365195
11244 3.416489 14.365195
11245 3.412866 14.361572
11246 3.409243 14.361572
11247 3.405620 14.357949
11248 3.401997 14.357949
11249 3.398374 14.354326
11250 3.394751 14.354326
11251 3.391128 14.350703
11252 3.387505 14.350703
11253 3.383882 14.347080
11254 3.380259 14.347080
11255 3.376636 14.347080
11256 3.373013 14.343457
11257 3.369390 14.339834
11258 3.365767 14.339834
11259 3.362144 14.336211
11260 3.358521 14.336211
11261 3.354898 14.332588
11262 3.351275 14.332588
11263 3.347652 14.328965
11264 3.344029 14.328965
11265 3.340406 14.325342
11266 3.336783 14.325342
11267 3.333160 14.321719
11268 3.329537 14.321719
11269 3.325914 14.318096
11270 3.322291 14.318096
11271 3.318668 14.314473
11272 3.315045 14.314473
11273 3.311422 14.310850
11274 3.307799 14.310850
11275 3.304176 14.307227
11276 3.300553 14.307227
11277 3.296930 14.303604
11278 3.293307 14.303604
11279 3.289684 14.299981
11280 3.286061 14.299981
11281 3.282438 14.296358
11282 3.278815 14.296358
11283 3.275192 14.296358
11284 3.271569 14.296358
11285 3.267946 14.296358
11286 3.264323 14.292735
11287 3.260700 14.292735
11288 3.257077 14.289112
11289 3.253454 14.285489
11290 3.253454 14.281866
11291 3.249831 14.278243
11292 3.246208 14.274620
11293 3.246208 14.270997
11294 3.242585 14.267374
11295 3.242585 14.263751
11296 3.238962 14.260128
11297 3.238962 14.256505
11298 3.238962 14.252882
11299 3.238962 14.249259
11300 3.238962 14.245636
11301 3.238962 14.242013
11302 3.238962 14.238390
11303 3.238962 14.234767
11304 3.238962 14.231144
11305 3.238962 14.227521
11306 3.235339 14.223898
11307 3.235339 14.220275
11308 3.235339 14.216652
11309 3.231716 14.213029
11310 3.231716 14.209406
11311 3.228093 14.205783
11312 3.228093 14.202160
11313 3.224470 14.198537
11314 3.224470 14.194914
11315 3.220847 14.191291
11316 3.220847 14.187668
11317 3.217224 14.184045
11318 3.217224 14.180422
11319 3.213601 14.176799
11320 3.213601 14.173176
11321 3.209978 14.169553
11322 3.209978 14.165930
11323 3.206355 14.162307
11324 3.206355 14.158684
11325 3.202732 14.155061
11326 3.199109 14.151438
11327 3.199109 14.147815
11328 3.195486 14.144192
11329 3.195486 14.140569
11330 3.191863 14.136946
11331 3.188240 14.133323
11332 3.184617 14.129700
11333 3.180994 14.126077
11334 3.177371 14.126077
11335 3.173748 14.122454
11336 3.170125 14.122454
11337 3.166502 14.118831
11338 3.162879 14.118831
11339 3.159256 14.115208
11340 3.155633 14.115208
11341 3.152010 14.111585
11342 3.148387 14.111585
11343 3.144764 14.107962
11344 3.141141 14.107962
11345 3.137518 14.104339
11346 3.133895 14.104339
11347 3.130272 14.100716
11348 3.126649 14.100716
11349 3.123026 14.097093
11350 3.119403 14.097093
11351 3.115780 14.097093
11352 3.112157 14.093470
11353 3.108534 14.093470
11354 3.104911 14.093470
11355 3.101288 14.089847
11356 3.097665 14.089847
11357 3.094042 14.089847
11358 3.090419 14.089847
11359 3.086796 14.089847
11360 3.083173 14.089847
11361 3.079550 14.089847
11362 3.075927 14.086224
11363 3.072304 14.082601
11364 3.068681 14.078978
11365 3.065058 14.075355
11366 3.065058 14.071732
11367 3.065058 14.068109
11368 3.061435 14.064486
11369 3.061435 14.060863
11370 3.057812 14.057240
11371 3.057812 14.053617
11372 3.054189 14.049994
11373 3.054189 14.046371
11374 3.050566 14.042748
11375 3.050566 14.039125
11376 3.046943 14.035502
11377 3.046943 14.031879
11378 3.043320 14.028256
11379 3.043320 14.024633
11380 3.039697 14.021010
11381 3.036074 14.017387
11382 3.032451 14.017387
11383 3.028828 14.013764
11384 3.025205 14.013764
11385 3.021582 14.010141
11386 3.017959 14.010141
11387 3.014336 14.006518
11388 3.010713 14.006518
11389 3.007090 14.002895
11390 3.003467 14.002895
11391 2.999844 13.999272
11392 2.996221 13.995649
11393 2.992598 13.992026
11394 2.988975 13.988403
11395 2.985352 13.984780
11396 2.985352 13.981157
11397 2.985352 13.977534
11398 2.981729 13.973911
11399 2.981729 13.970288
11400 2.981729 13.966665
11401 2.981729 13.963042
11402 2.981729 13.959419
11403 2.978106 13.955796
11404 2.978106 13.952173
11405 2.974483 13.948550
11406 2.974483 13.944927
11407 2.970860 13.941304
11408 2.970860 13.937681
11409 2.967237 13.934058
11410 2.967237 13.930435
11411 2.963614 13.926812
11412 2.963614 13.923189
11413 2.959991 13.919566
11414 2.959991 13.915943
11415 2.956368 13.912320
11416 2.952745 13.908697
11417 2.949122 13.905074
11418 2.945499 13.901451
11419 2.945499 13.897828
11420 2.941876 13.894205
11421 2.941876 13.890582
11422 2.938253 13.886959
11423 2.938253 13.883336
11424 2.934630 13.879713
11425 2.934630 13.876090
11426 2.931007 13.872467
11427 2.931007 13.868844
11428 2.927384 13.865221
11429 2.923761 13.861598
11430 2.920138 13.857975
11431 2.916515 13.854352
11432 2.912892 13.854352
11433 2.909269 13.850729
11434 2.905646 13.850729
11435 2.902023 13.847106
11436 2.898400 13.847106
11437 2.894777 13.843483
11438 2.891154 13.843483
11439 2.887531 13.839860
11440 2.883908 13.839860
11441 2.880285 13.836237
11442 2.876662 13.836237
11443 2.873039 13.832614
11444 2.869416 13.828991
11445 2.865793 13.825368
11446 2.865793 13.821745
11447 2.862170 13.818122
11448 2.862170 13.814499
11449 2.858547 13.810876
11450 2.862170 13.807253
11451 2.862170 13.803630
11452 2.862170 13.800007
11453 2.865793 13.796384
11454 2.865793 13.792761
11455 2.869416 13.789138
11456 2.869416 13.785515
11457 2.873039 13.781892
11458 2.873039 13.778269
11459 2.873039 13.774646
11460 2.873039 13.771023
11461 2.873039 13.767400
11462 2.873039 13.763777
11463 2.873039 13.760154
11464 2.873039 13.756531
11465 2.873039 13.752908
11466 2.873039 13.749285
11467 2.873039 13.745662
11468 2.873039 13.742039
11469 2.873039 13.738416
11470 2.873039 13.734793
11471 2.873039 13.731170
11472 2.873039 13.727547
11473 2.873039 13.723924
11474 2.873039 13.720301
11475 2.873039 13.716678
11476 2.873039 13.713055
11477 2.873039 13.709432
11478 2.873039 13.705809
11479 2.873039 13.702186
11480 2.869416 13.698563
11481 2.869416 13.694940
11482 2.865793 13.691317
11483 2.865793 13.687694
11484 2.862170 13.684071
11485 2.862170 13.680448
11486 2.858547 13.676825
11487 2.858547 13.673202
11488 2.854924 13.669579
11489 2.854924 13.665956
11490 2.854924 13.662333
11491 2.851301 13.658710
11492 2.851301 13.655087
11493 2.847678 13.651464
11494 2.847678 13.647841
11495 2.844055 13.644218
11496 2.844055 13.640595
11497 2.840432 13.636972
11498 2.840432 13.633349
11499 2.836809 13.629726
11500 2.836809 13.626103
11501 2.833186 13.622480
11502 2.833186 13.618857
11503 2.829563 13.615234
11504 2.825940 13.611611
11505 2.822317 13.611611
11506 2.818694 13.607988
11507 2.815071 13.604365
11508 2.811448 13.604365
11509 2.807825 13.600742
11510 2.804202 13.597119
11511 2.804202 13.593496
11512 2.800579 13.589873
11513 2.800579 13.586250
11514 2.796956 13.582627
11515 2.796956 13.579004
11516 2.793333 13.575381
11517 2.793333 13.571758
11518 2.789710 13.568135
11519 2.786087 13.564512
11520 2.782464 13.560889
11521 2.778841 13.557266
11522 2.775218 13.553643
11523 2.771595 13.553643
11524 2.767972 13.550020
11525 2.764349 13.546397
11526 2.760726 13.546397
11527 2.757103 13.542774
11528 2.757103 13.539151
11529 2.753480 13.535528
11530 2.753480 13.531905
11531 2.749857 13.528282
11532 2.749857 13.524659
11533 2.746234 13.521036
11534 2.746234 13.517413
11535 2.746234 13.513790
11536 2.746234 13.510167
11537 2.746234 13.506544
11538 2.746234 13.502921
11539 2.746234 13.499298
11540 2.746234 13.495675
11541 2.746234 13.492052
11542 2.746234 13.488429
11543 2.746234 13.484806
11544 2.746234 13.481183
11545 2.746234 13.477560
11546 2.746234 13.473937
11547 2.746234 13.470314
11548 2.746234 13.466691
11549 2.746234 13.463068
11550 2.746234 13.459445
11551 2.746234 13.455822
11552 2.746234 13.452199
11553 2.746234 13.448576
11554 2.746234 13.444953
11555 2.746234 13.441330
11556 2.742611 13.437707
11557 2.742611 13.434084
11558 2.742611 13.430461
11559 2.742611 13.426838
11560 2.742611 13.423215
11561 2.742611 13.419592
11562 2.742611 13.415969
11563 2.742611 13.412346
11564 2.742611 13.408723
11565 2.742611 13.405100
11566 2.742611 13.401477
11567 2.742611 13.397854
11568 2.742611 13.394231
11569 2.742611 13.390608
11570 2.742611 13.386985
11571 2.742611 13.383362
11572 2.742611 13.379739
11573 2.742611 13.376116
11574 2.742611 13.372493
11575 2.742611 13.368870
11576 2.742611 13.365247
11577 2.742611 13.361624
11578 2.738988 13.358001
11579 2.738988 13.354378
11580 2.735365 13.350755
11581 2.735365 13.347132
11582 2.731742 13.343509
11583 2.731742 13.339886
11584 2.731742 13.336263
11585 2.731742 13.332640
11586 2.731742 13.329017
11587 2.731742 13.325394
11588 2.731742 13.321771
11589 2.731742 13.318148
11590 2.731742 13.314525
11591 2.728119 13.310902
11592 2.728119 13.307279
11593 2.724496 13.303656
11594 2.724496 13.300033
11595 2.720873 13.296410
11596 2.720873 13.292787
11597 2.717250 13.289164
11598 2.717250 13.285541
11599 2.713627 13.281918
11600 2.713627 13.278295
11601 2.710004 13.274672
11602 2.710004 13.271049
11603 2.706381 13.267426
11604 2.702758 13.263803
11605 2.699135 13.260180
11606 2.695512 13.260180
11607 2.691889 13.256557
11608 2.688266 13.256557
11609 2.684643 13.252934
11610 2.681020 13.252934
11611 2.677397 13.249311
11612 2.673774 13.245688
11613 2.670151 13.242065
11614 2.666528 13.238442
11615 2.662905 13.234819
11616 2.659282 13.231196
11617 2.655659 13.227573
11618 2.652036 13.223950
11619 2.648413 13.220327
11620 2.644790 13.216704
11621 2.641167 13.213081
11622 2.637544 13.209458
11623 2.633921 13.205835
11624 2.630298 13.202212
11625 2.626675 13.198589
11626 2.623052 13.194966
11627 2.619429 13.191343
11628 2.619429 13.187720
11629 2.615806 13.184097
11630 2.612183 13.180474
11631 2.608560 13.176851
11632 2.604937 13.173228
11633 2.601314 13.169605
11634 2.597691 13.165982
11635 2.594068 13.162359
11636 2.590445 13.158736
11637 2.586822 13.155113
11638 2.583199 13.151490
11639 2.583199 13.147867
11640 2.583199 13.144244
11641 2.583199 13.140621
11642 2.583199 13.136998
11643 2.583199 13.133375
11644 2.583199 13.129752
11645 2.579576 13.126129
11646 2.579576 13.122506
11647 2.579576 13.118883
11648 2.575953 13.115260
11649 2.575953 13.111637
11650 2.575953 13.108014
11651 2.575953 13.104391
11652 2.575953 13.100768
11653 2.575953 13.097145
11654 2.575953 13.093522
11655 2.575953 13.089899
11656 2.575953 13.086276
11657 2.575953 13.082653
11658 2.575953 13.079030
11659 2.572330 13.075407
11660 2.572330 13.071784
11661 2.568707 13.068161
11662 2.568707 13.064538
11663 2.565084 13.060915
11664 2.565084 13.057292
11665 2.561461 13.053669
11666 2.561461 13.050046
11667 2.557838 13.046423
11668 2.557838 13.042800
11669 2.554215 13.039177
11670 2.554215 13.035554
11671 2.550592 13.031931
11672 2.550592 13.028308
11673 2.546969 13.024685
11674 2.546969 13.021062
11675 2.546969 13.017439
11676 2.546969 13.013816
11677 2.546969 13.010193
11678 2.546969 13.006570
11679 2.546969 13.002947
11680 2.546969 12.999324
11681 2.543346 12.995701
11682 2.543346 12.992078
11683 2.543346 12.988455
11684 2.539723 12.984832
11685 2.539723 12.981209
11686 2.536100 12.977586
11687 2.536100 12.973963
11688 2.536100 12.970340
11689 2.536100 12.966717
11690 2.536100 12.963094
11691 2.536100 12.959471
11692 2.536100 12.955848
11693 2.536100 12.952225
11694 2.536100 12.948602
11695 2.536100 12.944979
11696 2.532477 12.941356
11697 2.532477 12.937733
11698 2.528854 12.934110
11699 2.528854 12.930487
11700 2.525231 12.926864
11701 2.525231 12.923241
11702 2.521608 12.919618
11703 2.521608 12.915995
11704 2.517985 12.912372
11705 2.517985 12.908749
11706 2.514362 12.905126
11707 2.514362 12.901503
11708 2.510739 12.897880
11709 2.507116 12.894257
11710 2.503493 12.890634
11711 2.499870 12.887011
11712 2.496247 12.887011
11713 2.492624 12.883388
11714 2.492624 12.879765
11715 2.489001 12.876142
11716 2.489001 12.872519
11717 2.485378 12.868896
11718 2.485378 12.865273
11719 2.485378 12.861650
11720 2.485378 12.858027
11721 2.485378 12.854404
11722 2.485378 12.850781
11723 2.481755 12.847158
11724 2.481755 12.843535
11725 2.478132 12.839912
11726 2.478132 12.836289
11727 2.474509 12.832666
11728 2.474509 12.829043
11729 2.470886 12.825420
11730 2.470886 12.821797
11731 2.467263 12.818174
11732 2.467263 12.814551
11733 2.463640 12.810928
11734 2.463640 12.807305
11735 2.460017 12.803682
11736 2.460017 12.800059
11737 2.456394 12.796436
11738 2.456394 12.792813
11739 2.452771 12.789190
11740 2.452771 12.785567
11741 2.449148 12.781944
11742 2.449148 12.778321
11743 2.445525 12.774698
11744 2.445525 12.771075
11745 2.441902 12.767452
11746 2.438279 12.763829
11747 2.434656 12.760206
11748 2.431033 12.756583
11749 2.427410 12.752960
11750 2.423787 12.749337
11751 2.420164 12.745714
11752 2.416541 12.742091
11753 2.412918 12.742091
11754 2.409295 12.738468
11755 2.405672 12.738468
11756 2.402049 12.734845
11757 2.398426 12.734845
11758 2.394803 12.731222
11759 2.391180 12.727599
11760 2.387557 12.723976
11761 2.383934 12.720353
11762 2.380311 12.716730
11763 2.376688 12.713107
11764 2.373065 12.709484
11765 2.369442 12.705861
11766 2.365819 12.702238
11767 2.362196 12.698615
11768 2.358573 12.694992
11769 2.354950 12.691369
11770 2.351327 12.687746
11771 2.347704 12.684123
11772 2.344081 12.680500
11773 2.340458 12.676877
11774 2.336835 12.673254
11775 2.336835 12.669631
11776 2.336835 12.666008
11777 2.336835 12.662385
11778 2.336835 12.658762
11779 2.336835 12.655139
11780 2.333212 12.651516
11781 2.333212 12.647893
11782 2.329589 12.644270
11783 2.329589 12.640647
11784 2.325966 12.637024
11785 2.325966 12.633401
11786 2.322343 12.629778
11787 2.322343 12.626155
11788 2.318720 12.622532
11789 2.318720 12.618909
11790 2.315097 12.615286
11791 2.315097 12.611663
11792 2.311474 12.608040
11793 2.307851 12.604417
11794 2.307851 12.600794
11795 2.307851 12.597171
11796 2.304228 12.593548
11797 2.304228 12.589925
11798 2.304228 12.586302
11799 2.304228 12.582679
11800 2.304228 12.579056
11801 2.304228 12.575433
11802 2.304228 12.571810
11803 2.304228 12.568187
11804 2.300605 12.564564
11805 2.300605 12.560941
11806 2.296982 12.557318
11807 2.296982 12.553695
11808 2.293359 12.550072
11809 2.293359 12.546449
11810 2.289736 12.542826
11811 2.289736 12.539203
11812 2.286113 12.535580
11813 2.286113 12.531957
11814 2.282490 12.528334
11815 2.282490 12.524711
11816 2.278867 12.521088
11817 2.275244 12.517465
11818 2.271621 12.513842
11819 2.267998 12.510219
11820 2.264375 12.506596
11821 2.264375 12.502973
11822 2.260752 12.499350
11823 2.257129 12.495727
11824 2.257129 12.492104
11825 2.257129 12.488481
11826 2.253506 12.484858
11827 2.253506 12.481235
11828 2.253506 12.477612
11829 2.253506 12.473989
11830 2.253506 12.470366
11831 2.253506 12.466743
11832 2.253506 12.463120
11833 2.253506 12.459497
11834 2.253506 12.455874
11835 2.253506 12.452251
11836 2.253506 12.448628
11837 2.253506 12.445005
11838 2.253506 12.441382
11839 2.253506 12.437759
11840 2.253506 12.434136
11841 2.249883 12.430513
11842 2.249883 12.426890
11843 2.246260 12.423267
11844 2.246260 12.419644
11845 2.242637 12.416021
11846 2.242637 12.412398
11847 2.239014 12.408775
11848 2.239014 12.405152
11849 2.235391 12.401529
11850 2.235391 12.397906
11851 2.231768 12.394283
11852 2.231768 12.390660
11853 2.228145 12.387037
11854 2.224522 12.387037
11855 2.220899 12.383414
11856 2.217276 12.383414
11857 2.213653 12.379791
11858 2.210030 12.379791
11859 2.206407 12.376168
11860 2.202784 12.376168
11861 2.199161 12.372545
11862 2.195538 12.372545
11863 2.191915 12.368922
11864 2.188292 12.368922
11865 2.184669 12.365299
11866 2.181046 12.361676
11867 2.177423 12.358053
11868 2.173800 12.354430
11869 2.170177 12.350807
11870 2.170177 12.347184
11871 2.166554 12.343561
11872 2.166554 12.339938
11873 2.162931 12.336315
11874 2.162931 12.332692
11875 2.159308 12.329069
11876 2.159308 12.325446
11877 2.155685 12.321823
11878 2.155685 12.318200
11879 2.152062 12.314577
11880 2.152062 12.310954
11881 2.148439 12.307331
11882 2.148439 12.303708
11883 2.144816 12.300085
11884 2.144816 12.296462
11885 2.141193 12.292839
11886 2.137570 12.289216
11887 2.133947 12.285593
11888 2.130324 12.281970
11889 2.126701 12.278347
11890 2.123078 12.278347
11891 2.123078 12.274724
11892 2.119455 12.271101
11893 2.115832 12.267478
11894 2.112209 12.263855
11895 2.108586 12.260232
11896 2.104963 12.256609
11897 2.101340 12.252986
11898 2.097717 12.249363
11899 2.097717 12.245740
11900 2.097717 12.242117
11901 2.097717 12.238494
11902 2.097717 12.234871
11903 2.097717 12.231248
11904 2.097717 12.227625
11905 2.097717 12.224002
11906 2.097717 12.220379
11907 2.097717 12.216756
11908 2.097717 12.213133
11909 2.097717 12.209510
11910 2.097717 12.205887
11911 2.097717 12.202264
11912 2.097717 12.198641
11913 2.097717 12.195018
11914 2.097717 12.191395
11915 2.094094 12.187772
11916 2.094094 12.184149
11917 2.094094 12.180526
11918 2.090471 12.176903
11919 2.090471 12.173280
11920 2.086848 12.169657
11921 2.086848 12.166034
11922 2.083225 12.162411
11923 2.083225 12.158788
11924 2.079602 12.155165
11925 2.079602 12.151542
11926 2.075979 12.147919
11927 2.075979 12.144296
11928 2.072356 12.140673
11929 2.072356 12.137050
11930 2.068733 12.133427
11931 2.065110 12.129804
11932 2.061487 12.126181
11933 2.057864 12.126181
11934 2.054241 12.122558
11935 2.050618 12.122558
11936 2.046995 12.118935
11937 2.043372 12.118935
11938 2.039749 12.115312
11939 2.036126 12.115312
11940 2.032503 12.111689
11941 2.028880 12.111689
11942 2.025257 12.108066
11943 2.021634 12.104443
11944 2.018011 12.100820
11945 2.014388 12.097197
11946 2.010765 12.093574
11947 2.007142 12.089951
11948 2.003519 12.086328
11949 1.999896 12.082705
11950 1.996273 12.079082
11951 1.992650 12.079082
11952 1.989027 12.075459
11953 1.985404 12.075459
11954 1.981781 12.071836
11955 1.978158 12.071836
11956 1.974535 12.068213
11957 1.970912 12.068213
11958 1.967289 12.064590
11959 1.963666 12.064590
11960 1.963666 12.060967
11961 1.963666 12.057344
11962 1.963666 12.053721
11963 1.963666 12.050098
11964 1.963666 12.046475
11965 1.963666 12.042852
11966 1.963666 12.039229
11967 1.963666 12.035606
11968 1.963666 12.031983
11969 1.963666 12.028360
11970 1.963666 12.024737
11971 1.963666 12.021114
11972 1.963666 12.017491
11973 1.960043 12.013868
11974 1.960043 12.010245
11975 1.956420 12.006622
11976 1.956420 12.002999
11977 1.952797 11.999376
11978 1.952797 11.995753
11979 1.949174 11.992130
11980 1.949174 11.988507
11981 1.945551 11.984884
11982 1.945551 11.981261
11983 1.941928 11.977638
11984 1.941928 11.974015
11985 1.938305 11.970392
11986 1.934682 11.966769
11987 1.931059 11.963146
11988 1.931059 11.959523
11989 1.927436 11.955900
11990 1.927436 11.952277
11991 1.923813 11.948654
11992 1.920190 11.945031
11993 1.916567 11.941408
11994 1.912944 11.937785
11995 1.909321 11.934162
11996 1.905698 11.930539
11997 1.902075 11.926916
11998 1.898452 11.926916
11999 1.894829 11.923293
12000 1.891206 11.919670
12001 1.891206 11.916047
12002 1.887583 11.912424
12003 1.883960 11.908801
12004 1.883960 11.905178
12005 1.883960 11.901555
12006 1.883960 11.897932
12007 1.883960 11.894309
12008 1.883960 11.890686
12009 1.883960 11.887063
12010 1.883960 11.883440
12011 1.880337 11.879817
12012 1.880337 11.876194
12013 1.876714 11.872571
12014 1.876714 11.868948
12015 1.873091 11.865325
12016 1.873091 11.861702
12017 1.869468 11.858079
12018 1.869468 11.854456
12019 1.865845 11.850833
12020 1.865845 11.847210
12021 1.862222 11.843587
12022 1.862222 11.839964
12023 1.858599 11.836341
12024 1.854976 11.832718
12025 1.851353 11.832718
12026 1.847730 11.829095
12027 1.844107 11.825472
12028 1.840484 11.825472
12029 1.836861 11.821849
12030 1.833238 11.818226
12031 1.829615 11.814603
12032 1.825992 11.810980
12033 1.825992 11.807357
12034 1.822369 11.803734
12035 1.822369 11.800111
12036 1.822369 11.796488
12037 1.822369 11.792865
12038 1.822369 11.789242
12039 1.822369 11.785619
12040 1.822369 11.781996
12041 1.822369 11.778373
12042 1.822369 11.774750
12043 1.825992 11.771127
12044 1.825992 11.767504
12045 1.829615 11.763881
12046 1.829615 11.760258
12047 1.829615 11.756635
12048 1.829615 11.753012
12049 1.829615 11.749389
12050 1.829615 11.745766
12051 1.829615 11.742143
12052 1.829615 11.738520
12053 1.829615 11.734897
12054 1.829615 11.731274
12055 1.829615 11.727651
12056 1.829615 11.724028
12057 1.829615 11.720405
12058 1.829615 11.716782
12059 1.829615 11.713159
12060 1.829615 11.709536
12061 1.829615 11.705913
12062 1.829615 11.702290
12063 1.829615 11.698667
12064 1.829615 11.695044
12065 1.829615 11.691421
12066 1.829615 11.687798
12067 1.829615 11.684175
12068 1.825992 11.680552
12069 1.825992 11.676929
12070 1.822369 11.673306
12071 1.822369 11.669683
12072 1.822369 11.666060
12073 1.822369 11.662437
12074 1.822369 11.658814
12075 1.822369 11.655191
12076 1.822369 11.651568
12077 1.822369 11.647945
12078 1.822369 11.644322
12079 1.822369 11.640699
12080 1.822369 11.637076
12081 1.822369 11.633453
12082 1.822369 11.629830
12083 1.822369 11.626207
12084 1.822369 11.622584
12085 1.822369 11.618961
12086 1.822369 11.615338
12087 1.822369 11.611715
12088 1.822369 11.608092
12089 1.822369 11.604469
12090 1.822369 11.600846
12091 1.822369 11.597223
12092 1.822369 11.593600
12093 1.822369 11.589977
12094 1.822369 11.586354
12095 1.818746 11.582731
12096 1.818746 11.579108
12097 1.815123 11.575485
12098 1.815123 11.571862
12099 1.811500 11.568239
12100 1.811500 11.564616
12101 1.807877 11.560993
12102 1.807877 11.557370
12103 1.804254 11.553747
12104 1.804254 11.550124
12105 1.800631 11.546501
12106 1.800631 11.542878
12107 1.800631 11.539255
12108 1.800631 11.535632
12109 1.800631 11.532009
12110 1.800631 11.528386
12111 1.800631 11.524763
12112 1.800631 11.521140
12113 1.800631 11.517517
12114 1.800631 11.513894
12115 1.800631 11.510271
12116 1.800631 11.506648
12117 1.800631 11.503025
12118 1.800631 11.499402
12119 1.800631 11.495779
12120 1.797008 11.492156
12121 1.797008 11.488533
12122 1.793385 11.484910
12123 1.793385 11.481287
12124 1.789762 11.477664
12125 1.789762 11.474041
12126 1.786139 11.470418
12127 1.786139 11.466795
12128 1.782516 11.463172
12129 1.782516 11.459549
12130 1.782516 11.455926
12131 1.782516 11.452303
12132 1.782516 11.448680
12133 1.782516 11.445057
12134 1.786139 11.441434
12135 1.786139 11.437811
12136 1.789762 11.434188
12137 1.789762 11.430565
12138 1.789762 11.426942
12139 1.789762 11.423319
12140 1.789762 11.419696
12141 1.789762 11.416073
12142 1.789762 11.412450
12143 1.789762 11.408827
12144 1.789762 11.405204
12145 1.789762 11.401581
12146 1.789762 11.397958
12147 1.789762 11.394335
12148 1.789762 11.390712
12149 1.789762 11.387089
12150 1.789762 11.383466
12151 1.789762 11.379843
12152 1.789762 11.376220
12153 1.789762 11.372597
12154 1.789762 11.368974
12155 1.789762 11.365351
12156 1.789762 11.361728
12157 1.789762 11.358105
12158 1.789762 11.354482
12159 1.789762 11.350859
12160 1.786139 11.347236
12161 1.786139 11.343613
12162 1.782516 11.339990
12163 1.782516 11.336367
12164 1.778893 11.332744
12165 1.778893 11.329121
12166 1.775270 11.325498
12167 1.775270 11.321875
12168 1.771647 11.318252
12169 1.771647 11.314629
12170 1.768024 11.311006
12171 1.768024 11.307383
12172 1.764401 11.303760
12173 1.760778 11.303760
12174 1.757155 11.300137
12175 1.753532 11.300137
12176 1.749909 11.296514
12177 1.746286 11.296514
12178 1.742663 11.292891
12179 1.739040 11.289268
12180 1.735417 11.285645
12181 1.735417 11.282022
12182 1.735417 11.278399
12183 1.731794 11.274776
12184 1.731794 11.271153
12185 1.731794 11.267530
12186 1.731794 11.263907
12187 1.731794 11.260284
12188 1.735417 11.256661
12189 1.735417 11.253038
12190 1.735417 11.249415
12191 1.735417 11.245792
12192 1.735417 11.242169
12193 1.735417 11.238546
12194 1.735417 11.234923
12195 1.735417 11.231300
12196 1.735417 11.227677
12197 1.735417 11.224054
12198 1.735417 11.220431
12199 1.735417 11.216808
12200 1.735417 11.213185
12201 1.735417 11.209562
12202 1.735417 11.205939
12203 1.735417 11.202316
12204 1.735417 11.198693
12205 1.735417 11.195070
12206 1.735417 11.191447
12207 1.735417 11.187824
12208 1.735417 11.184201
12209 1.735417 11.180578
12210 1.735417 11.176955
12211 1.735417 11.173332
12212 1.735417 11.169709
12213 1.735417 11.166086
12214 1.735417 11.162463
12215 1.731794 11.158840
12216 1.731794 11.155217
12217 1.728171 11.151594
12218 1.728171 11.147971
12219 1.724548 11.144348
12220 1.724548 11.140725
12221 1.720925 11.137102
12222 1.720925 11.133479
12223 1.717302 11.129856
12224 1.717302 11.126233
12225 1.717302 11.122610
12226 1.713679 11.118987
12227 1.713679 11.115364
12228 1.713679 11.111741
12229 1.713679 11.108118
12230 1.713679 11.104495
12231 1.713679 11.100872
12232 1.713679 11.097249
12233 1.713679 11.093626
12234 1.717302 11.090003
12235 1.717302 11.086380
12236 1.717302 11.082757
12237 1.717302 11.079134
12238 1.717302 11.075511
12239 1.717302 11.071888
12240 1.717302 11.068265
12241 1.717302 11.064642
12242 1.717302 11.061019
12243 1.717302 11.057396
12244 1.717302 11.053773
12245 1.717302 11.050150
12246 1.717302 11.046527
12247 1.717302 11.042904
12248 1.717302 11.039281
12249 1.717302 11.035658
12250 1.717302 11.032035
12251 1.717302 11.028412
12252 1.717302 11.024789
12253 1.717302 11.021166
12254 1.717302 11.017543
12255 1.717302 11.013920
12256 1.717302 11.010297
12257 1.713679 11.006674
12258 1.713679 11.003051
12259 1.710056 10.999428
12260 1.710056 10.995805
12261 1.706433 10.992182
12262 1.706433 10.988559
12263 1.702810 10.984936
12264 1.702810 10.981313
12265 1.699187 10.977690
12266 1.699187 10.974067
12267 1.695564 10.970444
12268 1.695564 10.966821
12269 1.691941 10.963198
12270 1.688318 10.959575
12271 1.688318 10.955952
12272 1.688318 10.952329
12273 1.684695 10.948706
12274 1.684695 10.945083
12275 1.684695 10.941460
12276 1.684695 10.937837
12277 1.684695 10.934214
12278 1.684695 10.930591
12279 1.684695 10.926968
12280 1.684695 10.923345
12281 1.684695 10.919722
12282 1.684695 10.916099
12283 1.684695 10.912476
12284 1.684695 10.908853
12285 1.684695 10.905230
12286 1.684695 10.901607
12287 1.684695 10.897984
12288 1.684695 10.894361
12289 1.684695 10.890738
12290 1.684695 10.887115
12291 1.684695 10.883492
12292 1.684695 10.879869
12293 1.684695 10.876246
12294 1.684695 10.872623
12295 1.684695 10.869000
12296 1.684695 10.865377
12297 1.684695 10.861754
12298 1.684695 10.858131
12299 1.684695 10.854508
12300 1.681072 10.850885
12301 1.681072 10.847262
12302 1.681072 10.843639
12303 1.681072 10.840016
12304 1.681072 10.836393
12305 1.681072 10.832770
12306 1.681072 10.829147
12307 1.681072 10.825524
12308 1.681072 10.821901
12309 1.681072 10.818278
12310 1.681072 10.814655
12311 1.677449 10.811032
12312 1.677449 10.807409
12313 1.673826 10.803786
12314 1.673826 10.800163
12315 1.670203 10.796540
12316 1.670203 10.792917
12317 1.666580 10.789294
12318 1.666580 10.785671
12319 1.662957 10.782048
12320 1.662957 10.778425
12321 1.659334 10.774802
12322 1.659334 10.771179
12323 1.655711 10.767556
12324 1.655711 10.763933
12325 1.655711 10.760310
12326 1.655711 10.756687
12327 1.655711 10.753064
12328 1.655711 10.749441
12329 1.655711 10.745818
12330 1.655711 10.742195
12331 1.655711 10.738572
12332 1.655711 10.734949
12333 1.655711 10.731326
12334 1.655711 10.727703
12335 1.655711 10.724080
12336 1.655711 10.720457
12337 1.655711 10.716834
12338 1.655711 10.713211
12339 1.655711 10.709588
12340 1.655711 10.705965
12341 1.655711 10.702342
12342 1.655711 10.698719
12343 1.655711 10.695096
12344 1.652088 10.691473
12345 1.652088 10.687850
12346 1.648465 10.684227
12347 1.648465 10.680604
12348 1.644842 10.676981
12349 1.644842 10.673358
12350 1.644842 10.669735
12351 1.641219 10.666112
12352 1.641219 10.662489
12353 1.644842 10.658866
12354 1.644842 10.655243
12355 1.644842 10.651620
12356 1.644842 10.647997
12357 1.644842 10.644374
12358 1.644842 10.640751
12359 1.644842 10.637128
12360 1.644842 10.633505
12361 1.644842 10.629882
12362 1.644842 10.626259
12363 1.644842 10.622636
12364 1.644842 10.619013
12365 1.644842 10.615390
12366 1.644842 10.611767
12367 1.644842 10.608144
12368 1.644842 10.604521
12369 1.644842 10.600898
12370 1.644842 10.597275
12371 1.644842 10.593652
12372 1.644842 10.590029
12373 1.644842 10.586406
12374 1.644842 10.582783
12375 1.644842 10.579160
12376 1.644842 10.575537
12377 1.644842 10.571914
12378 1.641219 10.568291
12379 1.641219 10.564668
12380 1.637596 10.561045
12381 1.637596 10.557422
12382 1.633973 10.553799
12383 1.633973 10.550176
12384 1.630350 10.546553
12385 1.630350 10.542930
12386 1.626727 10.539307
12387 1.626727 10.535684
12388 1.623104 10.532061
12389 1.623104 10.528438
12390 1.619481 10.524815
12391 1.615858 10.521192
12392 1.612235 10.517569
12393 1.608612 10.517569
12394 1.604989 10.513946
12395 1.601366 10.510323
12396 1.597743 10.506700
12397 1.594120 10.503077
12398 1.594120 10.499454
12399 1.590497 10.495831
12400 1.586874 10.492208
12401 1.586874 10.488585
12402 1.586874 10.484962
12403 1.586874 10.481339
12404 1.586874 10.477716
12405 1.586874 10.474093
12406 1.586874 10.470470
12407 1.590497 10.466847
12408 1.590497 10.463224
12409 1.590497 10.459601
12410 1.594120 10.455978
12411 1.597743 10.452355
12412 1.601366 10.448732
12413 1.604989 10.445109
12414 1.604989 10.441486
12415 1.608612 10.437863
12416 1.608612 10.434240
12417 1.612235 10.430617
12418 1.612235 10.426994
12419 1.615858 10.423371
12420 1.615858 10.419748
12421 1.619481 10.416125
12422 1.619481 10.412502
12423 1.623104 10.408879
12424 1.623104 10.405256
12425 1.626727 10.401633
12426 1.626727 10.398010
12427 1.626727 10.394387
12428 1.626727 10.390764
12429 1.626727 10.387141
12430 1.626727 10.383518
12431 1.626727 10.379895
12432 1.626727 10.376272
12433 1.626727 10.372649
12434 1.626727 10.369026
12435 1.626727 10.365403
12436 1.626727 10.361780
12437 1.626727 10.358157
12438 1.626727 10.354534
12439 1.626727 10.350911
12440 1.626727 10.347288
12441 1.626727 10.343665
12442 1.626727 10.340042
12443 1.626727 10.336419
12444 1.626727 10.332796
12445 1.626727 10.329173
12446 1.626727 10.325550
12447 1.626727 10.321927
12448 1.623104 10.318304
12449 1.623104 10.314681
12450 1.619481 10.311058
12451 1.619481 10.307435
12452 1.615858 10.303812
12453 1.615858 10.300189
12454 1.612235 10.296566
12455 1.612235 10.292943
12456 1.608612 10.289320
12457 1.608612 10.285697
12458 1.608612 10.282074
12459 1.608612 10.278451
12460 1.608612 10.274828
12461 1.608612 10.271205
12462 1.608612 10.267582
12463 1.608612 10.263959
12464 1.604989 10.260336
12465 1.604989 10.256713
12466 1.604989 10.253090
12467 1.601366 10.249467
12468 1.601366 10.245844
12469 1.597743 10.242221
12470 1.597743 10.238598
12471 1.594120 10.234975
12472 1.594120 10.231352
12473 1.590497 10.227729
12474 1.590497 10.224106
12475 1.586874 10.220483
12476 1.586874 10.216860
12477 1.586874 10.213237
12478 1.586874 10.209614
12479 1.586874 10.205991
12480 1.586874 10.202368
12481 1.586874 10.198745
12482 1.586874 10.195122
12483 1.586874 10.191499
12484 1.586874 10.187876
12485 1.586874 10.184253
12486 1.586874 10.180630
12487 1.583251 10.177007
12488 1.583251 10.173384
12489 1.583251 10.169761
12490 1.579628 10.166138
12491 1.579628 10.162515
12492 1.576005 10.158892
12493 1.576005 10.155269
12494 1.572382 10.151646
12495 1.572382 10.148023
12496 1.572382 10.144400
12497 1.568759 10.140777
12498 1.568759 10.137154
12499 1.565136 10.133531
12500 1.565136 10.129908
12501 1.561513 10.126285
12502 1.561513 10.122662
12503 1.557890 10.119039
12504 1.557890 10.115416
12505 1.554267 10.111793
12506 1.554267 10.108170
12507 1.550644 10.104547
12508 1.550644 10.100924
12509 1.547021 10.097301
12510 1.543398 10.093678
12511 1.539775 10.090055
12512 1.539775 10.086432
12513 1.539775 10.082809
12514 1.539775 10.079186
12515 1.539775 10.075563
12516 1.539775 10.071940
12517 1.539775 10.068317
12518 1.539775 10.064694
12519 1.536152 10.061071
12520 1.536152 10.057448
12521 1.536152 10.053825
12522 1.532529 10.050202
12523 1.532529 10.046579
12524 1.528906 10.042956
12525 1.528906 10.039333
12526 1.525283 10.035710
12527 1.525283 10.032087
12528 1.525283 10.028464
12529 1.521660 10.024841
12530 1.521660 10.021218
12531 1.525283 10.017595
12532 1.525283 10.013972
12533 1.528906 10.010349
12534 1.528906 10.006726
12535 1.532529 10.003103
12536 1.532529 9.999480
12537 1.532529 9.995857
12538 1.532529 9.992234
12539 1.532529 9.988611
12540 1.532529 9.984988
12541 1.532529 9.981365
12542 1.532529 9.977742
12543 1.532529 9.974119
12544 1.532529 9.970496
12545 1.532529 9.966873
12546 1.532529 9.963250
12547 1.532529 9.959627
12548 1.532529 9.956004
12549 1.532529 9.952381
12550 1.532529 9.948758
12551 1.532529 9.945135
12552 1.532529 9.941512
12553 1.532529 9.937889
12554 1.532529 9.934266
12555 1.532529 9.930643
12556 1.532529 9.927020
12557 1.532529 9.923397
12558 1.528906 9.919774
12559 1.528906 9.916151
12560 1.525283 9.912528
12561 1.525283 9.908905
12562 1.521660 9.905282
12563 1.521660 9.901659
12564 1.518037 9.898036
12565 1.518037 9.894413
12566 1.514414 9.890790
12567 1.514414 9.887167
12568 1.510791 9.883544
12569 1.510791 9.879921
12570 1.507168 9.876298
12571 1.503545 9.872675
12572 1.503545 9.869052
12573 1.499922 9.865429
12574 1.496299 9.861806
12575 1.492676 9.858183
12576 1.492676 9.854560
12577 1.492676 9.850937
12578 1.492676 9.847314
12579 1.492676 9.843691
12580 1.492676 9.840068
12581 1.492676 9.836445
12582 1.492676 9.832822
12583 1.492676 9.829199
12584 1.492676 9.825576
