# Supplementary material for: Statistical Mapping of Maize Bundle Intensity at the Stem Scale Using Spatial Normalisation of Replicated Images
Source: PLoS One. 2014 Mar 12;9(3):e90673. doi: 10.1371/journal.pone.0090673 (PMC3951278; doi:10.1371/journal.pone.0090673)
Supplement: File S2 — Data files containing bundle positions and slice contours. (ZIP) [file pone.0090673.s002.zip › data/macro/tables/contoursMm/m11gCntMm.txt]

name   x   y
    1 1.123130 9.292995
    2 1.126753 9.289372
    3 1.126753 9.285749
    4 1.130376 9.282126
    5 1.130376 9.278503
    6 1.133999 9.274880
    7 1.133999 9.271257
    8 1.137622 9.267634
    9 1.137622 9.264011
   10 1.141245 9.260388
   11 1.141245 9.256765
   12 1.141245 9.253142
   13 1.141245 9.249519
   14 1.141245 9.245896
   15 1.141245 9.242273
   16 1.141245 9.238650
   17 1.141245 9.235027
   18 1.141245 9.231404
   19 1.141245 9.227781
   20 1.144868 9.224158
   21 1.144868 9.220535
   22 1.148491 9.216912
   23 1.148491 9.213289
   24 1.152114 9.209666
   25 1.152114 9.206043
   26 1.155737 9.202420
   27 1.155737 9.198797
   28 1.155737 9.195174
   29 1.155737 9.191551
   30 1.155737 9.187928
   31 1.155737 9.184305
   32 1.155737 9.180682
   33 1.155737 9.177059
   34 1.155737 9.173436
   35 1.155737 9.169813
   36 1.155737 9.166190
   37 1.155737 9.162567
   38 1.155737 9.158944
   39 1.155737 9.155321
   40 1.155737 9.151698
   41 1.155737 9.148075
   42 1.155737 9.144452
   43 1.155737 9.140829
   44 1.155737 9.137206
   45 1.155737 9.133583
   46 1.155737 9.129960
   47 1.159360 9.126337
   48 1.159360 9.122714
   49 1.162983 9.119091
   50 1.166606 9.115468
   51 1.166606 9.111845
   52 1.170229 9.108222
   53 1.170229 9.104599
   54 1.173852 9.100976
   55 1.173852 9.097353
   56 1.177475 9.093730
   57 1.177475 9.090107
   58 1.181098 9.086484
   59 1.181098 9.082861
   60 1.184721 9.079238
   61 1.184721 9.075615
   62 1.188344 9.071992
   63 1.188344 9.068369
   64 1.188344 9.064746
   65 1.188344 9.061123
   66 1.188344 9.057500
   67 1.188344 9.053877
   68 1.188344 9.050254
   69 1.188344 9.046631
   70 1.188344 9.043008
   71 1.188344 9.039385
   72 1.188344 9.035762
   73 1.188344 9.032139
   74 1.188344 9.028516
   75 1.188344 9.024893
   76 1.188344 9.021270
   77 1.188344 9.017647
   78 1.188344 9.014024
   79 1.188344 9.010401
   80 1.188344 9.006778
   81 1.188344 9.003155
   82 1.188344 8.999532
   83 1.188344 8.995909
   84 1.188344 8.992286
   85 1.188344 8.988663
   86 1.188344 8.985040
   87 1.184721 8.981417
   88 1.184721 8.977794
   89 1.181098 8.974171
   90 1.181098 8.970548
   91 1.177475 8.966925
   92 1.177475 8.963302
   93 1.173852 8.959679
   94 1.177475 8.956056
   95 1.177475 8.952433
   96 1.177475 8.948810
   97 1.177475 8.945187
   98 1.177475 8.941564
   99 1.177475 8.937941
  100 1.181098 8.934318
  101 1.181098 8.930695
  102 1.181098 8.927072
  103 1.181098 8.923449
  104 1.181098 8.919826
  105 1.181098 8.916203
  106 1.181098 8.912580
  107 1.181098 8.908957
  108 1.181098 8.905334
  109 1.181098 8.901711
  110 1.181098 8.898088
  111 1.181098 8.894465
  112 1.181098 8.890842
  113 1.181098 8.887219
  114 1.184721 8.883596
  115 1.188344 8.879973
  116 1.191967 8.876350
  117 1.195590 8.872727
  118 1.195590 8.869104
  119 1.199213 8.865481
  120 1.199213 8.861858
  121 1.202836 8.858235
  122 1.202836 8.854612
  123 1.206459 8.850989
  124 1.206459 8.847366
  125 1.210082 8.843743
  126 1.210082 8.840120
  127 1.213705 8.836497
  128 1.213705 8.832874
  129 1.217328 8.829251
  130 1.217328 8.825628
  131 1.217328 8.822005
  132 1.217328 8.818382
  133 1.217328 8.814759
  134 1.217328 8.811136
  135 1.217328 8.807513
  136 1.217328 8.803890
  137 1.217328 8.800267
  138 1.217328 8.796644
  139 1.217328 8.793021
  140 1.217328 8.789398
  141 1.217328 8.785775
  142 1.217328 8.782152
  143 1.220951 8.778529
  144 1.220951 8.774906
  145 1.224574 8.771283
  146 1.224574 8.767660
  147 1.228197 8.764037
  148 1.228197 8.760414
  149 1.231820 8.756791
  150 1.231820 8.753168
  151 1.235443 8.749545
  152 1.235443 8.745922
  153 1.239066 8.742299
  154 1.239066 8.738676
  155 1.239066 8.735053
  156 1.239066 8.731430
  157 1.239066 8.727807
  158 1.239066 8.724184
  159 1.239066 8.720561
  160 1.239066 8.716938
  161 1.239066 8.713315
  162 1.239066 8.709692
  163 1.239066 8.706069
  164 1.239066 8.702446
  165 1.239066 8.698823
  166 1.239066 8.695200
  167 1.239066 8.691577
  168 1.239066 8.687954
  169 1.239066 8.684331
  170 1.239066 8.680708
  171 1.239066 8.677085
  172 1.239066 8.673462
  173 1.239066 8.669839
  174 1.239066 8.666216
  175 1.239066 8.662593
  176 1.239066 8.658970
  177 1.239066 8.655347
  178 1.239066 8.651724
  179 1.235443 8.648101
  180 1.235443 8.644478
  181 1.235443 8.640855
  182 1.235443 8.637232
  183 1.231820 8.633609
  184 1.231820 8.629986
  185 1.231820 8.626363
  186 1.231820 8.622740
  187 1.231820 8.619117
  188 1.231820 8.615494
  189 1.231820 8.611871
  190 1.231820 8.608248
  191 1.231820 8.604625
  192 1.231820 8.601002
  193 1.231820 8.597379
  194 1.231820 8.593756
  195 1.231820 8.590133
  196 1.231820 8.586510
  197 1.231820 8.582887
  198 1.231820 8.579264
  199 1.231820 8.575641
  200 1.231820 8.572018
  201 1.231820 8.568395
  202 1.228197 8.564772
  203 1.228197 8.561149
  204 1.228197 8.557526
  205 1.228197 8.553903
  206 1.231820 8.550280
  207 1.231820 8.546657
  208 1.231820 8.543034
  209 1.231820 8.539411
  210 1.235443 8.535788
  211 1.235443 8.532165
  212 1.235443 8.528542
  213 1.239066 8.524919
  214 1.242689 8.521296
  215 1.246312 8.517673
  216 1.249935 8.514050
  217 1.249935 8.510427
  218 1.253558 8.506804
  219 1.253558 8.503181
  220 1.257181 8.499558
  221 1.257181 8.495935
  222 1.260804 8.492312
  223 1.260804 8.488689
  224 1.264427 8.485066
  225 1.264427 8.481443
  226 1.268050 8.477820
  227 1.268050 8.474197
  228 1.271673 8.470574
  229 1.271673 8.466951
  230 1.271673 8.463328
  231 1.271673 8.459705
  232 1.271673 8.456082
  233 1.271673 8.452459
  234 1.271673 8.448836
  235 1.271673 8.445213
  236 1.271673 8.441590
  237 1.271673 8.437967
  238 1.271673 8.434344
  239 1.271673 8.430721
  240 1.271673 8.427098
  241 1.271673 8.423475
  242 1.271673 8.419852
  243 1.275296 8.416229
  244 1.275296 8.412606
  245 1.275296 8.408983
  246 1.275296 8.405360
  247 1.278919 8.401737
  248 1.278919 8.398114
  249 1.282542 8.394491
  250 1.282542 8.390868
  251 1.286165 8.387245
  252 1.286165 8.383622
  253 1.289788 8.379999
  254 1.289788 8.376376
  255 1.293411 8.372753
  256 1.293411 8.369130
  257 1.293411 8.365507
  258 1.293411 8.361884
  259 1.293411 8.358261
  260 1.293411 8.354638
  261 1.293411 8.351015
  262 1.293411 8.347392
  263 1.293411 8.343769
  264 1.293411 8.340146
  265 1.293411 8.336523
  266 1.293411 8.332900
  267 1.297034 8.329277
  268 1.297034 8.325654
  269 1.297034 8.322031
  270 1.300657 8.318408
  271 1.300657 8.314785
  272 1.304280 8.311162
  273 1.304280 8.307539
  274 1.307903 8.303916
  275 1.307903 8.300293
  276 1.307903 8.296670
  277 1.307903 8.293047
  278 1.307903 8.289424
  279 1.307903 8.285801
  280 1.307903 8.282178
  281 1.307903 8.278555
  282 1.307903 8.274932
  283 1.307903 8.271309
  284 1.307903 8.267686
  285 1.307903 8.264063
  286 1.307903 8.260440
  287 1.307903 8.256817
  288 1.307903 8.253194
  289 1.307903 8.249571
  290 1.307903 8.245948
  291 1.307903 8.242325
  292 1.307903 8.238702
  293 1.307903 8.235079
  294 1.307903 8.231456
  295 1.307903 8.227833
  296 1.307903 8.224210
  297 1.307903 8.220587
  298 1.304280 8.216964
  299 1.304280 8.213341
  300 1.300657 8.209718
  301 1.300657 8.206095
  302 1.300657 8.202472
  303 1.300657 8.198849
  304 1.300657 8.195226
  305 1.300657 8.191603
  306 1.300657 8.187980
  307 1.300657 8.184357
  308 1.300657 8.180734
  309 1.300657 8.177111
  310 1.300657 8.173488
  311 1.300657 8.169865
  312 1.297034 8.166242
  313 1.297034 8.162619
  314 1.297034 8.158996
  315 1.293411 8.155373
  316 1.293411 8.151750
  317 1.289788 8.148127
  318 1.289788 8.144504
  319 1.289788 8.140881
  320 1.286165 8.137258
  321 1.286165 8.133635
  322 1.286165 8.130012
  323 1.286165 8.126389
  324 1.286165 8.122766
  325 1.286165 8.119143
  326 1.289788 8.115520
  327 1.289788 8.111897
  328 1.289788 8.108274
  329 1.289788 8.104651
  330 1.289788 8.101028
  331 1.289788 8.097405
  332 1.289788 8.093782
  333 1.289788 8.090159
  334 1.289788 8.086536
  335 1.289788 8.082913
  336 1.289788 8.079290
  337 1.289788 8.075667
  338 1.289788 8.072044
  339 1.289788 8.068421
  340 1.289788 8.064798
  341 1.289788 8.061175
  342 1.289788 8.057552
  343 1.289788 8.053929
  344 1.289788 8.050306
  345 1.289788 8.046683
  346 1.289788 8.043060
  347 1.289788 8.039437
  348 1.289788 8.035814
  349 1.289788 8.032191
  350 1.289788 8.028568
  351 1.289788 8.024945
  352 1.289788 8.021322
  353 1.289788 8.017699
  354 1.289788 8.014076
  355 1.289788 8.010453
  356 1.289788 8.006830
  357 1.289788 8.003207
  358 1.289788 7.999584
  359 1.293411 7.995961
  360 1.297034 7.992338
  361 1.300657 7.988715
  362 1.304280 7.985092
  363 1.307903 7.985092
  364 1.311526 7.985092
  365 1.315149 7.981469
  366 1.318772 7.981469
  367 1.322395 7.977846
  368 1.326018 7.977846
  369 1.329641 7.974223
  370 1.333264 7.974223
  371 1.336887 7.970600
  372 1.340510 7.970600
  373 1.344133 7.966977
  374 1.347756 7.966977
  375 1.351379 7.963354
  376 1.355002 7.963354
  377 1.358625 7.959731
  378 1.358625 7.956108
  379 1.362248 7.952485
  380 1.362248 7.948862
  381 1.365871 7.945239
  382 1.365871 7.941616
  383 1.369494 7.937993
  384 1.369494 7.934370
  385 1.373117 7.930747
  386 1.373117 7.927124
  387 1.376740 7.923501
  388 1.376740 7.919878
  389 1.380363 7.916255
  390 1.380363 7.912632
  391 1.380363 7.909009
  392 1.380363 7.905386
  393 1.380363 7.901763
  394 1.380363 7.898140
  395 1.380363 7.894517
  396 1.380363 7.890894
  397 1.380363 7.887271
  398 1.380363 7.883648
  399 1.383986 7.880025
  400 1.383986 7.876402
  401 1.387609 7.872779
  402 1.387609 7.869156
  403 1.391232 7.865533
  404 1.391232 7.861910
  405 1.394855 7.858287
  406 1.394855 7.854664
  407 1.394855 7.851041
  408 1.394855 7.847418
  409 1.394855 7.843795
  410 1.394855 7.840172
  411 1.394855 7.836549
  412 1.394855 7.832926
  413 1.394855 7.829303
  414 1.394855 7.825680
  415 1.394855 7.822057
  416 1.394855 7.818434
  417 1.394855 7.814811
  418 1.394855 7.811188
  419 1.394855 7.807565
  420 1.394855 7.803942
  421 1.394855 7.800319
  422 1.394855 7.796696
  423 1.394855 7.793073
  424 1.394855 7.789450
  425 1.394855 7.785827
  426 1.394855 7.782204
  427 1.394855 7.778581
  428 1.394855 7.774958
  429 1.394855 7.771335
  430 1.391232 7.767712
  431 1.391232 7.764089
  432 1.387609 7.760466
  433 1.387609 7.756843
  434 1.387609 7.753220
  435 1.387609 7.749597
  436 1.387609 7.745974
  437 1.387609 7.742351
  438 1.387609 7.738728
  439 1.383986 7.735105
  440 1.383986 7.731482
  441 1.383986 7.727859
  442 1.383986 7.724236
  443 1.383986 7.720613
  444 1.383986 7.716990
  445 1.383986 7.713367
  446 1.383986 7.709744
  447 1.383986 7.706121
  448 1.387609 7.702498
  449 1.387609 7.698875
  450 1.387609 7.695252
  451 1.391232 7.691629
  452 1.391232 7.688006
  453 1.391232 7.684383
  454 1.391232 7.680760
  455 1.394855 7.677137
  456 1.398478 7.673514
  457 1.402101 7.669891
  458 1.402101 7.666268
  459 1.405724 7.662645
  460 1.405724 7.659022
  461 1.409347 7.655399
  462 1.409347 7.651776
  463 1.412970 7.648153
  464 1.412970 7.644530
  465 1.416593 7.640907
  466 1.416593 7.637284
  467 1.420216 7.633661
  468 1.420216 7.630038
  469 1.423839 7.626415
  470 1.423839 7.622792
  471 1.423839 7.619169
  472 1.423839 7.615546
  473 1.423839 7.611923
  474 1.423839 7.608300
  475 1.423839 7.604677
  476 1.423839 7.601054
  477 1.423839 7.597431
  478 1.423839 7.593808
  479 1.423839 7.590185
  480 1.423839 7.586562
  481 1.423839 7.582939
  482 1.423839 7.579316
  483 1.423839 7.575693
  484 1.423839 7.572070
  485 1.423839 7.568447
  486 1.423839 7.564824
  487 1.423839 7.561201
  488 1.423839 7.557578
  489 1.423839 7.553955
  490 1.423839 7.550332
  491 1.423839 7.546709
  492 1.423839 7.543086
  493 1.423839 7.539463
  494 1.427462 7.535840
  495 1.427462 7.532217
  496 1.431085 7.528594
  497 1.431085 7.524971
  498 1.434708 7.521348
  499 1.434708 7.517725
  500 1.434708 7.514102
  501 1.434708 7.510479
  502 1.434708 7.506856
  503 1.434708 7.503233
  504 1.434708 7.499610
  505 1.434708 7.495987
  506 1.434708 7.492364
  507 1.434708 7.488741
  508 1.434708 7.485118
  509 1.434708 7.481495
  510 1.434708 7.477872
  511 1.434708 7.474249
  512 1.434708 7.470626
  513 1.434708 7.467003
  514 1.434708 7.463380
  515 1.434708 7.459757
  516 1.434708 7.456134
  517 1.434708 7.452511
  518 1.434708 7.448888
  519 1.434708 7.445265
  520 1.434708 7.441642
  521 1.434708 7.438019
  522 1.434708 7.434396
  523 1.434708 7.430773
  524 1.434708 7.427150
  525 1.434708 7.423527
  526 1.434708 7.419904
  527 1.434708 7.416281
  528 1.434708 7.412658
  529 1.438331 7.409035
  530 1.438331 7.405412
  531 1.438331 7.401789
  532 1.438331 7.398166
  533 1.438331 7.394543
  534 1.438331 7.390920
  535 1.441954 7.387297
  536 1.441954 7.383674
  537 1.441954 7.380051
  538 1.445577 7.376428
  539 1.449200 7.372805
  540 1.452823 7.369182
  541 1.452823 7.365559
  542 1.456446 7.361936
  543 1.456446 7.358313
  544 1.460069 7.354690
  545 1.460069 7.351067
  546 1.463692 7.347444
  547 1.463692 7.343821
  548 1.467315 7.340198
  549 1.467315 7.336575
  550 1.470938 7.332952
  551 1.470938 7.329329
  552 1.474561 7.325706
  553 1.474561 7.322083
  554 1.474561 7.318460
  555 1.474561 7.314837
  556 1.474561 7.311214
  557 1.474561 7.307591
  558 1.474561 7.303968
  559 1.474561 7.300345
  560 1.474561 7.296722
  561 1.474561 7.293099
  562 1.474561 7.289476
  563 1.474561 7.285853
  564 1.474561 7.282230
  565 1.474561 7.278607
  566 1.474561 7.274984
  567 1.474561 7.271361
  568 1.474561 7.267738
  569 1.474561 7.264115
  570 1.474561 7.260492
  571 1.474561 7.256869
  572 1.474561 7.253246
  573 1.474561 7.249623
  574 1.474561 7.246000
  575 1.474561 7.242377
  576 1.474561 7.238754
  577 1.474561 7.235131
  578 1.474561 7.231508
  579 1.470938 7.227885
  580 1.470938 7.224262
  581 1.470938 7.220639
  582 1.470938 7.217016
  583 1.470938 7.213393
  584 1.470938 7.209770
  585 1.470938 7.206147
  586 1.470938 7.202524
  587 1.470938 7.198901
  588 1.470938 7.195278
  589 1.470938 7.191655
  590 1.470938 7.188032
  591 1.470938 7.184409
  592 1.470938 7.180786
  593 1.470938 7.177163
  594 1.470938 7.173540
  595 1.470938 7.169917
  596 1.470938 7.166294
  597 1.470938 7.162671
  598 1.470938 7.159048
  599 1.470938 7.155425
  600 1.474561 7.151802
  601 1.474561 7.148179
  602 1.474561 7.144556
  603 1.478184 7.140933
  604 1.481807 7.137310
  605 1.481807 7.133687
  606 1.485430 7.130064
  607 1.485430 7.126441
  608 1.489053 7.122818
  609 1.489053 7.119195
  610 1.492676 7.115572
  611 1.492676 7.111949
  612 1.496299 7.108326
  613 1.496299 7.104703
  614 1.499922 7.101080
  615 1.499922 7.097457
  616 1.503545 7.093834
  617 1.503545 7.090211
  618 1.507168 7.086588
  619 1.507168 7.082965
  620 1.507168 7.079342
  621 1.507168 7.075719
  622 1.507168 7.072096
  623 1.507168 7.068473
  624 1.507168 7.064850
  625 1.507168 7.061227
  626 1.507168 7.057604
  627 1.507168 7.053981
  628 1.510791 7.050358
  629 1.510791 7.046735
  630 1.514414 7.043112
  631 1.514414 7.039489
  632 1.518037 7.035866
  633 1.518037 7.032243
  634 1.521660 7.028620
  635 1.521660 7.024997
  636 1.525283 7.021374
  637 1.525283 7.017751
  638 1.528906 7.014128
  639 1.528906 7.010505
  640 1.528906 7.006882
  641 1.528906 7.003259
  642 1.528906 6.999636
  643 1.528906 6.996013
  644 1.528906 6.992390
  645 1.528906 6.988767
  646 1.528906 6.985144
  647 1.528906 6.981521
  648 1.528906 6.977898
  649 1.528906 6.974275
  650 1.528906 6.970652
  651 1.528906 6.967029
  652 1.528906 6.963406
  653 1.528906 6.959783
  654 1.528906 6.956160
  655 1.528906 6.952537
  656 1.528906 6.948914
  657 1.528906 6.945291
  658 1.528906 6.941668
  659 1.528906 6.938045
  660 1.528906 6.934422
  661 1.528906 6.930799
  662 1.528906 6.927176
  663 1.525283 6.923553
  664 1.525283 6.919930
  665 1.521660 6.916307
  666 1.521660 6.912684
  667 1.521660 6.909061
  668 1.525283 6.905438
  669 1.525283 6.901815
  670 1.525283 6.898192
  671 1.528906 6.894569
  672 1.528906 6.890946
  673 1.528906 6.887323
  674 1.528906 6.883700
  675 1.528906 6.880077
  676 1.528906 6.876454
  677 1.528906 6.872831
  678 1.532529 6.869208
  679 1.532529 6.865585
  680 1.536152 6.861962
  681 1.539775 6.858339
  682 1.543398 6.854716
  683 1.547021 6.854716
  684 1.550644 6.851093
  685 1.554267 6.851093
  686 1.557890 6.847470
  687 1.561513 6.847470
  688 1.565136 6.843847
  689 1.568759 6.840224
  690 1.568759 6.836601
  691 1.572382 6.832978
  692 1.572382 6.829355
  693 1.576005 6.825732
  694 1.576005 6.822109
  695 1.579628 6.818486
  696 1.579628 6.814863
  697 1.583251 6.811240
  698 1.583251 6.807617
  699 1.586874 6.803994
  700 1.586874 6.800371
  701 1.590497 6.796748
  702 1.590497 6.793125
  703 1.590497 6.789502
  704 1.590497 6.785879
  705 1.590497 6.782256
  706 1.590497 6.778633
  707 1.590497 6.775010
  708 1.590497 6.771387
  709 1.590497 6.767764
  710 1.590497 6.764141
  711 1.590497 6.760518
  712 1.590497 6.756895
  713 1.590497 6.753272
  714 1.590497 6.749649
  715 1.590497 6.746026
  716 1.590497 6.742403
  717 1.590497 6.738780
  718 1.590497 6.735157
  719 1.590497 6.731534
  720 1.590497 6.727911
  721 1.590497 6.724288
  722 1.590497 6.720665
  723 1.590497 6.717042
  724 1.590497 6.713419
  725 1.590497 6.709796
  726 1.590497 6.706173
  727 1.590497 6.702550
  728 1.590497 6.698927
  729 1.590497 6.695304
  730 1.590497 6.691681
  731 1.590497 6.688058
  732 1.590497 6.684435
  733 1.590497 6.680812
  734 1.590497 6.677189
  735 1.590497 6.673566
  736 1.590497 6.669943
  737 1.590497 6.666320
  738 1.590497 6.662697
  739 1.590497 6.659074
  740 1.586874 6.655451
  741 1.586874 6.651828
  742 1.586874 6.648205
  743 1.583251 6.644582
  744 1.583251 6.640959
  745 1.579628 6.637336
  746 1.579628 6.633713
  747 1.576005 6.630090
  748 1.576005 6.626467
  749 1.576005 6.622844
  750 1.576005 6.619221
  751 1.579628 6.615598
  752 1.579628 6.611975
  753 1.579628 6.608352
  754 1.579628 6.604729
  755 1.579628 6.601106
  756 1.579628 6.597483
  757 1.583251 6.593860
  758 1.583251 6.590237
  759 1.586874 6.586614
  760 1.586874 6.582991
  761 1.590497 6.579368
  762 1.590497 6.575745
  763 1.594120 6.572122
  764 1.594120 6.568499
  765 1.594120 6.564876
  766 1.594120 6.561253
  767 1.594120 6.557630
  768 1.594120 6.554007
  769 1.594120 6.550384
  770 1.594120 6.546761
  771 1.594120 6.543138
  772 1.594120 6.539515
  773 1.594120 6.535892
  774 1.594120 6.532269
  775 1.594120 6.528646
  776 1.597743 6.525023
  777 1.597743 6.521400
  778 1.601366 6.517777
  779 1.604989 6.514154
  780 1.608612 6.510531
  781 1.612235 6.506908
  782 1.612235 6.503285
  783 1.615858 6.499662
  784 1.615858 6.496039
  785 1.619481 6.492416
  786 1.619481 6.488793
  787 1.623104 6.485170
  788 1.623104 6.481547
  789 1.626727 6.477924
  790 1.626727 6.474301
  791 1.630350 6.470678
  792 1.630350 6.467055
  793 1.633973 6.463432
  794 1.633973 6.459809
  795 1.637596 6.456186
  796 1.637596 6.452563
  797 1.641219 6.448940
  798 1.641219 6.445317
  799 1.644842 6.441694
  800 1.644842 6.438071
  801 1.648465 6.434448
  802 1.648465 6.430825
  803 1.652088 6.427202
  804 1.652088 6.423579
  805 1.652088 6.419956
  806 1.652088 6.416333
  807 1.652088 6.412710
  808 1.652088 6.409087
  809 1.652088 6.405464
  810 1.652088 6.401841
  811 1.652088 6.398218
  812 1.652088 6.394595
  813 1.652088 6.390972
  814 1.652088 6.387349
  815 1.652088 6.383726
  816 1.652088 6.380103
  817 1.652088 6.376480
  818 1.652088 6.372857
  819 1.652088 6.369234
  820 1.652088 6.365611
  821 1.652088 6.361988
  822 1.652088 6.358365
  823 1.652088 6.354742
  824 1.652088 6.351119
  825 1.652088 6.347496
  826 1.652088 6.343873
  827 1.652088 6.340250
  828 1.652088 6.336627
  829 1.652088 6.333004
  830 1.652088 6.329381
  831 1.652088 6.325758
  832 1.652088 6.322135
  833 1.652088 6.318512
  834 1.652088 6.314889
  835 1.655711 6.311266
  836 1.655711 6.307643
  837 1.655711 6.304020
  838 1.655711 6.300397
  839 1.655711 6.296774
  840 1.655711 6.293151
  841 1.655711 6.289528
  842 1.655711 6.285905
  843 1.655711 6.282282
  844 1.655711 6.278659
  845 1.655711 6.275036
  846 1.655711 6.271413
  847 1.655711 6.267790
  848 1.655711 6.264167
  849 1.655711 6.260544
  850 1.655711 6.256921
  851 1.655711 6.253298
  852 1.655711 6.249675
  853 1.655711 6.246052
  854 1.655711 6.242429
  855 1.655711 6.238806
  856 1.655711 6.235183
  857 1.655711 6.231560
  858 1.652088 6.227937
  859 1.652088 6.224314
  860 1.652088 6.220691
  861 1.648465 6.217068
  862 1.648465 6.213445
  863 1.648465 6.209822
  864 1.648465 6.206199
  865 1.648465 6.202576
  866 1.648465 6.198953
  867 1.648465 6.195330
  868 1.648465 6.191707
  869 1.648465 6.188084
  870 1.648465 6.184461
  871 1.648465 6.180838
  872 1.648465 6.177215
  873 1.648465 6.173592
  874 1.648465 6.169969
  875 1.648465 6.166346
  876 1.648465 6.162723
  877 1.648465 6.159100
  878 1.648465 6.155477
  879 1.648465 6.151854
  880 1.648465 6.148231
  881 1.648465 6.144608
  882 1.648465 6.140985
  883 1.648465 6.137362
  884 1.648465 6.133739
  885 1.648465 6.130116
  886 1.648465 6.126493
  887 1.648465 6.122870
  888 1.644842 6.119247
  889 1.644842 6.115624
  890 1.644842 6.112001
  891 1.648465 6.108378
  892 1.648465 6.104755
  893 1.652088 6.101132
  894 1.652088 6.097509
  895 1.655711 6.093886
  896 1.655711 6.090263
  897 1.659334 6.086640
  898 1.659334 6.083017
  899 1.662957 6.079394
  900 1.662957 6.075771
  901 1.666580 6.072148
  902 1.666580 6.068525
  903 1.666580 6.064902
  904 1.666580 6.061279
  905 1.666580 6.057656
  906 1.666580 6.054033
  907 1.666580 6.050410
  908 1.666580 6.046787
  909 1.666580 6.043164
  910 1.666580 6.039541
  911 1.666580 6.035918
  912 1.666580 6.032295
  913 1.670203 6.028672
  914 1.670203 6.025049
  915 1.673826 6.021426
  916 1.673826 6.017803
  917 1.677449 6.014180
  918 1.677449 6.010557
  919 1.677449 6.006934
  920 1.677449 6.003311
  921 1.677449 5.999688
  922 1.681072 5.996065
  923 1.684695 5.992442
  924 1.688318 5.988819
  925 1.688318 5.985196
  926 1.691941 5.981573
  927 1.691941 5.977950
  928 1.695564 5.974327
  929 1.695564 5.970704
  930 1.699187 5.967081
  931 1.699187 5.963458
  932 1.702810 5.959835
  933 1.702810 5.956212
  934 1.706433 5.952589
  935 1.706433 5.948966
  936 1.710056 5.945343
  937 1.710056 5.941720
  938 1.713679 5.938097
  939 1.713679 5.934474
  940 1.713679 5.930851
  941 1.713679 5.927228
  942 1.713679 5.923605
  943 1.713679 5.919982
  944 1.713679 5.916359
  945 1.713679 5.912736
  946 1.713679 5.909113
  947 1.713679 5.905490
  948 1.713679 5.901867
  949 1.713679 5.898244
  950 1.713679 5.894621
  951 1.713679 5.890998
  952 1.713679 5.887375
  953 1.713679 5.883752
  954 1.713679 5.880129
  955 1.713679 5.876506
  956 1.713679 5.872883
  957 1.713679 5.869260
  958 1.713679 5.865637
  959 1.713679 5.862014
  960 1.713679 5.858391
  961 1.713679 5.854768
  962 1.713679 5.851145
  963 1.713679 5.847522
  964 1.713679 5.843899
  965 1.713679 5.840276
  966 1.713679 5.836653
  967 1.713679 5.833030
  968 1.713679 5.829407
  969 1.713679 5.825784
  970 1.713679 5.822161
  971 1.713679 5.818538
  972 1.713679 5.814915
  973 1.713679 5.811292
  974 1.713679 5.807669
  975 1.713679 5.804046
  976 1.713679 5.800423
  977 1.710056 5.796800
  978 1.710056 5.793177
  979 1.706433 5.789554
  980 1.706433 5.785931
  981 1.702810 5.782308
  982 1.702810 5.778685
  983 1.699187 5.775062
  984 1.699187 5.771439
  985 1.695564 5.767816
  986 1.695564 5.764193
  987 1.691941 5.760570
  988 1.691941 5.756947
  989 1.691941 5.753324
  990 1.688318 5.749701
  991 1.688318 5.746078
  992 1.688318 5.742455
  993 1.688318 5.738832
  994 1.688318 5.735209
  995 1.688318 5.731586
  996 1.688318 5.727963
  997 1.688318 5.724340
  998 1.688318 5.720717
  999 1.688318 5.717094
 1000 1.688318 5.713471
 1001 1.688318 5.709848
 1002 1.688318 5.706225
 1003 1.688318 5.702602
 1004 1.691941 5.698979
 1005 1.695564 5.695356
 1006 1.695564 5.691733
 1007 1.699187 5.688110
 1008 1.702810 5.684487
 1009 1.706433 5.684487
 1010 1.710056 5.680864
 1011 1.713679 5.680864
 1012 1.717302 5.677241
 1013 1.717302 5.673618
 1014 1.720925 5.669995
 1015 1.720925 5.666372
 1016 1.724548 5.662749
 1017 1.724548 5.659126
 1018 1.728171 5.655503
 1019 1.728171 5.651880
 1020 1.731794 5.648257
 1021 1.731794 5.644634
 1022 1.735417 5.641011
 1023 1.735417 5.637388
 1024 1.739040 5.633765
 1025 1.739040 5.630142
 1026 1.739040 5.626519
 1027 1.739040 5.622896
 1028 1.739040 5.619273
 1029 1.739040 5.615650
 1030 1.739040 5.612027
 1031 1.739040 5.608404
 1032 1.739040 5.604781
 1033 1.739040 5.601158
 1034 1.739040 5.597535
 1035 1.739040 5.593912
 1036 1.739040 5.590289
 1037 1.739040 5.586666
 1038 1.739040 5.583043
 1039 1.739040 5.579420
 1040 1.739040 5.575797
 1041 1.739040 5.572174
 1042 1.739040 5.568551
 1043 1.742663 5.564928
 1044 1.742663 5.561305
 1045 1.746286 5.557682
 1046 1.749909 5.554059
 1047 1.753532 5.550436
 1048 1.757155 5.546813
 1049 1.760778 5.543190
 1050 1.764401 5.539567
 1051 1.768024 5.539567
 1052 1.771647 5.535944
 1053 1.775270 5.535944
 1054 1.778893 5.532321
 1055 1.782516 5.532321
 1056 1.786139 5.528698
 1057 1.786139 5.525075
 1058 1.789762 5.521452
 1059 1.789762 5.517829
 1060 1.793385 5.514206
 1061 1.793385 5.510583
 1062 1.797008 5.506960
 1063 1.797008 5.503337
 1064 1.800631 5.499714
 1065 1.800631 5.496091
 1066 1.804254 5.492468
 1067 1.804254 5.488845
 1068 1.807877 5.485222
 1069 1.807877 5.481599
 1070 1.807877 5.477976
 1071 1.807877 5.474353
 1072 1.807877 5.470730
 1073 1.807877 5.467107
 1074 1.807877 5.463484
 1075 1.807877 5.459861
 1076 1.807877 5.456238
 1077 1.807877 5.452615
 1078 1.807877 5.448992
 1079 1.807877 5.445369
 1080 1.807877 5.441746
 1081 1.807877 5.438123
 1082 1.807877 5.434500
 1083 1.807877 5.430877
 1084 1.807877 5.427254
 1085 1.807877 5.423631
 1086 1.807877 5.420008
 1087 1.807877 5.416385
 1088 1.807877 5.412762
 1089 1.807877 5.409139
 1090 1.811500 5.405516
 1091 1.811500 5.401893
 1092 1.815123 5.398270
 1093 1.818746 5.394647
 1094 1.818746 5.391024
 1095 1.822369 5.387401
 1096 1.822369 5.383778
 1097 1.825992 5.380155
 1098 1.829615 5.376532
 1099 1.829615 5.372909
 1100 1.833238 5.369286
 1101 1.836861 5.365663
 1102 1.836861 5.362040
 1103 1.840484 5.358417
 1104 1.844107 5.354794
 1105 1.847730 5.351171
 1106 1.851353 5.351171
 1107 1.854976 5.347548
 1108 1.858599 5.347548
 1109 1.862222 5.343925
 1110 1.865845 5.343925
 1111 1.869468 5.340302
 1112 1.873091 5.340302
 1113 1.876714 5.336679
 1114 1.880337 5.336679
 1115 1.883960 5.333056
 1116 1.887583 5.333056
 1117 1.891206 5.329433
 1118 1.894829 5.325810
 1119 1.898452 5.322187
 1120 1.902075 5.318564
 1121 1.902075 5.314941
 1122 1.905698 5.311318
 1123 1.909321 5.307695
 1124 1.909321 5.304072
 1125 1.912944 5.304072
 1126 1.916567 5.300449
 1127 1.920190 5.300449
 1128 1.923813 5.296826
 1129 1.923813 5.293203
 1130 1.927436 5.289580
 1131 1.927436 5.285957
 1132 1.931059 5.282334
 1133 1.931059 5.278711
 1134 1.934682 5.275088
 1135 1.934682 5.271465
 1136 1.938305 5.267842
 1137 1.938305 5.264219
 1138 1.941928 5.260596
 1139 1.941928 5.256973
 1140 1.945551 5.253350
 1141 1.945551 5.249727
 1142 1.945551 5.246104
 1143 1.945551 5.242481
 1144 1.945551 5.238858
 1145 1.945551 5.235235
 1146 1.945551 5.231612
 1147 1.945551 5.227989
 1148 1.945551 5.224366
 1149 1.945551 5.220743
 1150 1.945551 5.217120
 1151 1.945551 5.213497
 1152 1.945551 5.209874
 1153 1.945551 5.206251
 1154 1.945551 5.202628
 1155 1.945551 5.199005
 1156 1.945551 5.195382
 1157 1.945551 5.191759
 1158 1.945551 5.188136
 1159 1.945551 5.184513
 1160 1.945551 5.180890
 1161 1.945551 5.177267
 1162 1.949174 5.173644
 1163 1.949174 5.170021
 1164 1.952797 5.166398
 1165 1.952797 5.162775
 1166 1.952797 5.159152
 1167 1.956420 5.155529
 1168 1.956420 5.151906
 1169 1.956420 5.148283
 1170 1.956420 5.144660
 1171 1.956420 5.141037
 1172 1.960043 5.141037
 1173 1.963666 5.137414
 1174 1.967289 5.137414
 1175 1.970912 5.133791
 1176 1.974535 5.133791
 1177 1.978158 5.130168
 1178 1.981781 5.126545
 1179 1.985404 5.122922
 1180 1.989027 5.119299
 1181 1.989027 5.115676
 1182 1.992650 5.112053
 1183 1.992650 5.108430
 1184 1.996273 5.104807
 1185 1.996273 5.101184
 1186 1.999896 5.097561
 1187 1.999896 5.093938
 1188 2.003519 5.090315
 1189 2.003519 5.086692
 1190 2.007142 5.083069
 1191 2.007142 5.079446
 1192 2.010765 5.075823
 1193 2.010765 5.072200
 1194 2.010765 5.068577
 1195 2.010765 5.064954
 1196 2.010765 5.061331
 1197 2.014388 5.057708
 1198 2.018011 5.054085
 1199 2.021634 5.050462
 1200 2.025257 5.046839
 1201 2.028880 5.043216
 1202 2.032503 5.039593
 1203 2.036126 5.035970
 1204 2.036126 5.032347
 1205 2.039749 5.028724
 1206 2.039749 5.025101
 1207 2.043372 5.021478
 1208 2.043372 5.017855
 1209 2.046995 5.014232
 1210 2.046995 5.010609
 1211 2.050618 5.006986
 1212 2.050618 5.003363
 1213 2.054241 4.999740
 1214 2.054241 4.996117
 1215 2.057864 4.992494
 1216 2.057864 4.988871
 1217 2.057864 4.985248
 1218 2.057864 4.981625
 1219 2.057864 4.978002
 1220 2.057864 4.974379
 1221 2.057864 4.970756
 1222 2.057864 4.967133
 1223 2.057864 4.963510
 1224 2.057864 4.959887
 1225 2.057864 4.956264
 1226 2.061487 4.956264
 1227 2.065110 4.952641
 1228 2.068733 4.952641
 1229 2.072356 4.949018
 1230 2.075979 4.949018
 1231 2.079602 4.945395
 1232 2.079602 4.941772
 1233 2.083225 4.938149
 1234 2.083225 4.934526
 1235 2.086848 4.930903
 1236 2.086848 4.927280
 1237 2.090471 4.923657
 1238 2.090471 4.920034
 1239 2.094094 4.916411
 1240 2.094094 4.912788
 1241 2.097717 4.909165
 1242 2.097717 4.905542
 1243 2.101340 4.901919
 1244 2.101340 4.898296
 1245 2.101340 4.894673
 1246 2.101340 4.891050
 1247 2.101340 4.887427
 1248 2.101340 4.883804
 1249 2.101340 4.880181
 1250 2.101340 4.876558
 1251 2.101340 4.872935
 1252 2.101340 4.869312
 1253 2.101340 4.865689
 1254 2.101340 4.862066
 1255 2.101340 4.858443
 1256 2.101340 4.854820
 1257 2.101340 4.851197
 1258 2.101340 4.847574
 1259 2.101340 4.843951
 1260 2.101340 4.840328
 1261 2.101340 4.836705
 1262 2.101340 4.833082
 1263 2.101340 4.829459
 1264 2.101340 4.825836
 1265 2.101340 4.822213
 1266 2.097717 4.818590
 1267 2.097717 4.814967
 1268 2.097717 4.811344
 1269 2.097717 4.807721
 1270 2.101340 4.804098
 1271 2.104963 4.800475
 1272 2.104963 4.796852
 1273 2.108586 4.793229
 1274 2.112209 4.789606
 1275 2.115832 4.785983
 1276 2.119455 4.782360
 1277 2.119455 4.778737
 1278 2.123078 4.775114
 1279 2.123078 4.771491
 1280 2.126701 4.767868
 1281 2.126701 4.764245
 1282 2.130324 4.760622
 1283 2.130324 4.756999
 1284 2.133947 4.753376
 1285 2.133947 4.749753
 1286 2.137570 4.746130
 1287 2.137570 4.742507
 1288 2.141193 4.738884
 1289 2.141193 4.735261
 1290 2.144816 4.731638
 1291 2.144816 4.728015
 1292 2.144816 4.724392
 1293 2.148439 4.720769
 1294 2.152062 4.717146
 1295 2.155685 4.713523
 1296 2.159308 4.709900
 1297 2.162931 4.706277
 1298 2.166554 4.702654
 1299 2.166554 4.699031
 1300 2.170177 4.695408
 1301 2.170177 4.691785
 1302 2.173800 4.688162
 1303 2.173800 4.684539
 1304 2.177423 4.680916
 1305 2.177423 4.677293
 1306 2.181046 4.673670
 1307 2.181046 4.670047
 1308 2.184669 4.666424
 1309 2.184669 4.662801
 1310 2.188292 4.659178
 1311 2.188292 4.655555
 1312 2.191915 4.651932
 1313 2.191915 4.648309
 1314 2.195538 4.644686
 1315 2.199161 4.641063
 1316 2.202784 4.637440
 1317 2.206407 4.633817
 1318 2.210030 4.630194
 1319 2.213653 4.626571
 1320 2.217276 4.626571
 1321 2.220899 4.622948
 1322 2.224522 4.622948
 1323 2.228145 4.619325
 1324 2.231768 4.619325
 1325 2.235391 4.615702
 1326 2.239014 4.615702
 1327 2.242637 4.612079
 1328 2.246260 4.612079
 1329 2.249883 4.608456
 1330 2.253506 4.608456
 1331 2.257129 4.604833
 1332 2.257129 4.601210
 1333 2.260752 4.597587
 1334 2.260752 4.593964
 1335 2.264375 4.590341
 1336 2.264375 4.586718
 1337 2.267998 4.583095
 1338 2.267998 4.579472
 1339 2.271621 4.575849
 1340 2.271621 4.572226
 1341 2.275244 4.568603
 1342 2.275244 4.564980
 1343 2.278867 4.561357
 1344 2.278867 4.557734
 1345 2.278867 4.554111
 1346 2.278867 4.550488
 1347 2.278867 4.546865
 1348 2.278867 4.543242
 1349 2.282490 4.539619
 1350 2.282490 4.535996
 1351 2.286113 4.532373
 1352 2.286113 4.528750
 1353 2.289736 4.525127
 1354 2.289736 4.521504
 1355 2.293359 4.517881
 1356 2.293359 4.514258
 1357 2.296982 4.510635
 1358 2.296982 4.507012
 1359 2.300605 4.503389
 1360 2.300605 4.499766
 1361 2.300605 4.496143
 1362 2.300605 4.492520
 1363 2.300605 4.488897
 1364 2.300605 4.485274
 1365 2.300605 4.481651
 1366 2.300605 4.478028
 1367 2.300605 4.474405
 1368 2.300605 4.470782
 1369 2.300605 4.467159
 1370 2.300605 4.463536
 1371 2.300605 4.459913
 1372 2.300605 4.456290
 1373 2.300605 4.452667
 1374 2.300605 4.449044
 1375 2.300605 4.445421
 1376 2.300605 4.441798
 1377 2.300605 4.438175
 1378 2.300605 4.434552
 1379 2.300605 4.430929
 1380 2.300605 4.427306
 1381 2.300605 4.423683
 1382 2.300605 4.420060
 1383 2.300605 4.416437
 1384 2.300605 4.412814
 1385 2.300605 4.409191
 1386 2.300605 4.405568
 1387 2.300605 4.401945
 1388 2.300605 4.398322
 1389 2.300605 4.394699
 1390 2.300605 4.391076
 1391 2.300605 4.387453
 1392 2.300605 4.383830
 1393 2.300605 4.380207
 1394 2.300605 4.376584
 1395 2.304228 4.372961
 1396 2.307851 4.369338
 1397 2.311474 4.365715
 1398 2.315097 4.362092
 1399 2.318720 4.358469
 1400 2.322343 4.354846
 1401 2.322343 4.351223
 1402 2.325966 4.347600
 1403 2.325966 4.343977
 1404 2.329589 4.340354
 1405 2.329589 4.336731
 1406 2.333212 4.333108
 1407 2.333212 4.329485
 1408 2.336835 4.325862
 1409 2.336835 4.322239
 1410 2.340458 4.318616
 1411 2.340458 4.314993
 1412 2.344081 4.311370
 1413 2.344081 4.307747
 1414 2.344081 4.304124
 1415 2.344081 4.300501
 1416 2.344081 4.296878
 1417 2.344081 4.293255
 1418 2.344081 4.289632
 1419 2.344081 4.286009
 1420 2.344081 4.282386
 1421 2.344081 4.278763
 1422 2.347704 4.275140
 1423 2.347704 4.271517
 1424 2.347704 4.267894
 1425 2.347704 4.264271
 1426 2.347704 4.260648
 1427 2.347704 4.257025
 1428 2.347704 4.253402
 1429 2.347704 4.249779
 1430 2.347704 4.246156
 1431 2.347704 4.242533
 1432 2.347704 4.238910
 1433 2.347704 4.235287
 1434 2.347704 4.231664
 1435 2.347704 4.228041
 1436 2.351327 4.224418
 1437 2.351327 4.220795
 1438 2.351327 4.217172
 1439 2.351327 4.213549
 1440 2.354950 4.209926
 1441 2.354950 4.206303
 1442 2.354950 4.202680
 1443 2.358573 4.199057
 1444 2.358573 4.195434
 1445 2.362196 4.191811
 1446 2.362196 4.188188
 1447 2.365819 4.184565
 1448 2.369442 4.180942
 1449 2.369442 4.177319
 1450 2.373065 4.173696
 1451 2.373065 4.170073
 1452 2.376688 4.166450
 1453 2.376688 4.162827
 1454 2.380311 4.159204
 1455 2.380311 4.155581
 1456 2.383934 4.151958
 1457 2.387557 4.148335
 1458 2.387557 4.144712
 1459 2.391180 4.141089
 1460 2.394803 4.137466
 1461 2.398426 4.133843
 1462 2.402049 4.130220
 1463 2.405672 4.126597
 1464 2.409295 4.122974
 1465 2.412918 4.119351
 1466 2.416541 4.115728
 1467 2.420164 4.112105
 1468 2.423787 4.112105
 1469 2.427410 4.108482
 1470 2.431033 4.108482
 1471 2.434656 4.104859
 1472 2.438279 4.101236
 1473 2.441902 4.097613
 1474 2.445525 4.093990
 1475 2.445525 4.090367
 1476 2.449148 4.086744
 1477 2.449148 4.083121
 1478 2.452771 4.079498
 1479 2.452771 4.075875
 1480 2.456394 4.072252
 1481 2.456394 4.068629
 1482 2.460017 4.065006
 1483 2.460017 4.061383
 1484 2.463640 4.057760
 1485 2.463640 4.054137
 1486 2.467263 4.050514
 1487 2.470886 4.046891
 1488 2.474509 4.043268
 1489 2.478132 4.039645
 1490 2.481755 4.036022
 1491 2.485378 4.032399
 1492 2.485378 4.028776
 1493 2.489001 4.025153
 1494 2.489001 4.021530
 1495 2.492624 4.017907
 1496 2.492624 4.014284
 1497 2.496247 4.010661
 1498 2.496247 4.007038
 1499 2.499870 4.003415
 1500 2.499870 3.999792
 1501 2.503493 3.996169
 1502 2.503493 3.992546
 1503 2.507116 3.988923
 1504 2.507116 3.985300
 1505 2.510739 3.981677
 1506 2.510739 3.978054
 1507 2.510739 3.974431
 1508 2.510739 3.970808
 1509 2.514362 3.967185
 1510 2.517985 3.963562
 1511 2.521608 3.963562
 1512 2.525231 3.959939
 1513 2.528854 3.959939
 1514 2.532477 3.956316
 1515 2.536100 3.956316
 1516 2.539723 3.952693
 1517 2.543346 3.949070
 1518 2.543346 3.945447
 1519 2.546969 3.941824
 1520 2.546969 3.938201
 1521 2.550592 3.934578
 1522 2.550592 3.930955
 1523 2.554215 3.927332
 1524 2.554215 3.923709
 1525 2.557838 3.920086
 1526 2.557838 3.916463
 1527 2.561461 3.912840
 1528 2.561461 3.909217
 1529 2.565084 3.905594
 1530 2.565084 3.901971
 1531 2.565084 3.898348
 1532 2.565084 3.894725
 1533 2.565084 3.891102
 1534 2.565084 3.887479
 1535 2.565084 3.883856
 1536 2.565084 3.880233
 1537 2.565084 3.876610
 1538 2.565084 3.872987
 1539 2.565084 3.869364
 1540 2.565084 3.865741
 1541 2.565084 3.862118
 1542 2.565084 3.858495
 1543 2.565084 3.854872
 1544 2.565084 3.851249
 1545 2.565084 3.847626
 1546 2.565084 3.844003
 1547 2.565084 3.840380
 1548 2.565084 3.836757
 1549 2.565084 3.833134
 1550 2.565084 3.829511
 1551 2.565084 3.825888
 1552 2.561461 3.822265
 1553 2.561461 3.818642
 1554 2.557838 3.815019
 1555 2.557838 3.811396
 1556 2.557838 3.807773
 1557 2.557838 3.804150
 1558 2.557838 3.800527
 1559 2.557838 3.796904
 1560 2.561461 3.793281
 1561 2.561461 3.789658
 1562 2.565084 3.786035
 1563 2.565084 3.782412
 1564 2.568707 3.778789
 1565 2.572330 3.775166
 1566 2.572330 3.771543
 1567 2.575953 3.767920
 1568 2.579576 3.764297
 1569 2.583199 3.760674
 1570 2.586822 3.757051
 1571 2.590445 3.753428
 1572 2.594068 3.749805
 1573 2.597691 3.746182
 1574 2.601314 3.742559
 1575 2.604937 3.738936
 1576 2.608560 3.735313
 1577 2.612183 3.731690
 1578 2.615806 3.728067
 1579 2.615806 3.724444
 1580 2.619429 3.724444
 1581 2.623052 3.720821
 1582 2.626675 3.720821
 1583 2.630298 3.717198
 1584 2.633921 3.717198
 1585 2.637544 3.713575
 1586 2.641167 3.709952
 1587 2.644790 3.706329
 1588 2.648413 3.702706
 1589 2.648413 3.699083
 1590 2.652036 3.695460
 1591 2.652036 3.691837
 1592 2.655659 3.688214
 1593 2.655659 3.684591
 1594 2.659282 3.680968
 1595 2.659282 3.677345
 1596 2.662905 3.673722
 1597 2.662905 3.670099
 1598 2.666528 3.666476
 1599 2.666528 3.662853
 1600 2.670151 3.659230
 1601 2.670151 3.655607
 1602 2.670151 3.651984
 1603 2.670151 3.648361
 1604 2.670151 3.644738
 1605 2.670151 3.641115
 1606 2.670151 3.637492
 1607 2.670151 3.633869
 1608 2.670151 3.630246
 1609 2.670151 3.626623
 1610 2.670151 3.623000
 1611 2.670151 3.619377
 1612 2.670151 3.615754
 1613 2.670151 3.612131
 1614 2.670151 3.608508
 1615 2.670151 3.604885
 1616 2.670151 3.601262
 1617 2.673774 3.597639
 1618 2.673774 3.594016
 1619 2.673774 3.590393
 1620 2.677397 3.586770
 1621 2.681020 3.583147
 1622 2.684643 3.583147
 1623 2.688266 3.579524
 1624 2.691889 3.579524
 1625 2.695512 3.575901
 1626 2.699135 3.575901
 1627 2.702758 3.572278
 1628 2.706381 3.572278
 1629 2.710004 3.572278
 1630 2.713627 3.572278
 1631 2.717250 3.572278
 1632 2.720873 3.572278
 1633 2.724496 3.572278
 1634 2.728119 3.572278
 1635 2.731742 3.572278
 1636 2.735365 3.572278
 1637 2.738988 3.572278
 1638 2.742611 3.572278
 1639 2.746234 3.572278
 1640 2.749857 3.568655
 1641 2.753480 3.568655
 1642 2.757103 3.565032
 1643 2.760726 3.565032
 1644 2.764349 3.561409
 1645 2.767972 3.561409
 1646 2.771595 3.557786
 1647 2.775218 3.557786
 1648 2.778841 3.554163
 1649 2.782464 3.554163
 1650 2.786087 3.550540
 1651 2.789710 3.550540
 1652 2.793333 3.546917
 1653 2.796956 3.543294
 1654 2.800579 3.539671
 1655 2.800579 3.536048
 1656 2.804202 3.532425
 1657 2.807825 3.528802
 1658 2.811448 3.525179
 1659 2.815071 3.521556
 1660 2.818694 3.517933
 1661 2.822317 3.514310
 1662 2.825940 3.510687
 1663 2.829563 3.507064
 1664 2.833186 3.503441
 1665 2.836809 3.499818
 1666 2.840432 3.496195
 1667 2.844055 3.492572
 1668 2.844055 3.488949
 1669 2.847678 3.485326
 1670 2.847678 3.481703
 1671 2.851301 3.478080
 1672 2.851301 3.474457
 1673 2.854924 3.470834
 1674 2.854924 3.467211
 1675 2.858547 3.463588
 1676 2.858547 3.459965
 1677 2.862170 3.456342
 1678 2.862170 3.452719
 1679 2.865793 3.449096
 1680 2.865793 3.445473
 1681 2.869416 3.441850
 1682 2.869416 3.438227
 1683 2.873039 3.434604
 1684 2.873039 3.430981
 1685 2.876662 3.427358
 1686 2.876662 3.423735
 1687 2.876662 3.420112
 1688 2.880285 3.416489
 1689 2.883908 3.412866
 1690 2.887531 3.409243
 1691 2.891154 3.405620
 1692 2.894777 3.401997
 1693 2.898400 3.398374
 1694 2.902023 3.398374
 1695 2.905646 3.394751
 1696 2.909269 3.394751
 1697 2.912892 3.391128
 1698 2.916515 3.391128
 1699 2.920138 3.387505
 1700 2.923761 3.383882
 1701 2.927384 3.380259
 1702 2.931007 3.376636
 1703 2.934630 3.373013
 1704 2.938253 3.369390
 1705 2.941876 3.365767
 1706 2.945499 3.362144
 1707 2.949122 3.358521
 1708 2.949122 3.354898
 1709 2.952745 3.351275
 1710 2.956368 3.347652
 1711 2.959991 3.347652
 1712 2.963614 3.344029
 1713 2.967237 3.340406
 1714 2.970860 3.336783
 1715 2.970860 3.333160
 1716 2.974483 3.329537
 1717 2.974483 3.325914
 1718 2.978106 3.322291
 1719 2.978106 3.318668
 1720 2.981729 3.315045
 1721 2.981729 3.311422
 1722 2.985352 3.307799
 1723 2.985352 3.304176
 1724 2.988975 3.300553
 1725 2.988975 3.296930
 1726 2.992598 3.293307
 1727 2.992598 3.289684
 1728 2.992598 3.286061
 1729 2.992598 3.282438
 1730 2.992598 3.278815
 1731 2.992598 3.275192
 1732 2.996221 3.271569
 1733 2.999844 3.267946
 1734 3.003467 3.267946
 1735 3.007090 3.264323
 1736 3.010713 3.260700
 1737 3.014336 3.257077
 1738 3.017959 3.253454
 1739 3.021582 3.249831
 1740 3.025205 3.246208
 1741 3.028828 3.242585
 1742 3.028828 3.238962
 1743 3.032451 3.238962
 1744 3.036074 3.235339
 1745 3.039697 3.235339
 1746 3.043320 3.231716
 1747 3.046943 3.231716
 1748 3.050566 3.228093
 1749 3.054189 3.228093
 1750 3.057812 3.224470
 1751 3.061435 3.224470
 1752 3.065058 3.220847
 1753 3.068681 3.220847
 1754 3.072304 3.217224
 1755 3.075927 3.217224
 1756 3.079550 3.213601
 1757 3.079550 3.209978
 1758 3.083173 3.206355
 1759 3.083173 3.202732
 1760 3.086796 3.199109
 1761 3.086796 3.195486
 1762 3.090419 3.191863
 1763 3.090419 3.188240
 1764 3.094042 3.184617
 1765 3.094042 3.180994
 1766 3.097665 3.177371
 1767 3.097665 3.173748
 1768 3.101288 3.170125
 1769 3.101288 3.166502
 1770 3.101288 3.162879
 1771 3.101288 3.159256
 1772 3.101288 3.155633
 1773 3.101288 3.152010
 1774 3.104911 3.148387
 1775 3.104911 3.144764
 1776 3.108534 3.141141
 1777 3.112157 3.137518
 1778 3.115780 3.133895
 1779 3.119403 3.130272
 1780 3.123026 3.126649
 1781 3.126649 3.123026
 1782 3.130272 3.119403
 1783 3.133895 3.115780
 1784 3.137518 3.115780
 1785 3.141141 3.112157
 1786 3.144764 3.112157
 1787 3.148387 3.112157
 1788 3.152010 3.112157
 1789 3.155633 3.108534
 1790 3.159256 3.108534
 1791 3.162879 3.108534
 1792 3.166502 3.108534
 1793 3.170125 3.104911
 1794 3.173748 3.104911
 1795 3.177371 3.101288
 1796 3.180994 3.101288
 1797 3.184617 3.097665
 1798 3.188240 3.097665
 1799 3.191863 3.094042
 1800 3.195486 3.094042
 1801 3.199109 3.090419
 1802 3.202732 3.090419
 1803 3.206355 3.086796
 1804 3.209978 3.086796
 1805 3.213601 3.083173
 1806 3.217224 3.079550
 1807 3.220847 3.075927
 1808 3.224470 3.072304
 1809 3.224470 3.068681
 1810 3.228093 3.065058
 1811 3.228093 3.061435
 1812 3.231716 3.057812
 1813 3.231716 3.054189
 1814 3.235339 3.050566
 1815 3.235339 3.046943
 1816 3.238962 3.043320
 1817 3.238962 3.039697
 1818 3.242585 3.036074
 1819 3.246208 3.032451
 1820 3.246208 3.028828
 1821 3.249831 3.025205
 1822 3.249831 3.021582
 1823 3.253454 3.017959
 1824 3.253454 3.014336
 1825 3.257077 3.010713
 1826 3.257077 3.007090
 1827 3.260700 3.003467
 1828 3.260700 2.999844
 1829 3.264323 2.996221
 1830 3.264323 2.992598
 1831 3.267946 2.988975
 1832 3.267946 2.985352
 1833 3.271569 2.981729
 1834 3.275192 2.978106
 1835 3.278815 2.974483
 1836 3.282438 2.970860
 1837 3.286061 2.967237
 1838 3.289684 2.963614
 1839 3.293307 2.959991
 1840 3.296930 2.956368
 1841 3.300553 2.952745
 1842 3.304176 2.949122
 1843 3.307799 2.945499
 1844 3.311422 2.941876
 1845 3.315045 2.938253
 1846 3.318668 2.934630
 1847 3.322291 2.931007
 1848 3.322291 2.927384
 1849 3.325914 2.923761
 1850 3.325914 2.920138
 1851 3.329537 2.916515
 1852 3.329537 2.912892
 1853 3.333160 2.909269
 1854 3.333160 2.905646
 1855 3.336783 2.902023
 1856 3.336783 2.898400
 1857 3.340406 2.894777
 1858 3.340406 2.891154
 1859 3.344029 2.887531
 1860 3.347652 2.883908
 1861 3.351275 2.880285
 1862 3.351275 2.876662
 1863 3.354898 2.873039
 1864 3.358521 2.869416
 1865 3.362144 2.865793
 1866 3.365767 2.862170
 1867 3.369390 2.858547
 1868 3.373013 2.854924
 1869 3.376636 2.851301
 1870 3.380259 2.847678
 1871 3.383882 2.844055
 1872 3.387505 2.840432
 1873 3.391128 2.836809
 1874 3.394751 2.833186
 1875 3.398374 2.829563
 1876 3.398374 2.825940
 1877 3.401997 2.822317
 1878 3.401997 2.818694
 1879 3.405620 2.815071
 1880 3.405620 2.811448
 1881 3.409243 2.807825
 1882 3.409243 2.804202
 1883 3.412866 2.800579
 1884 3.412866 2.796956
 1885 3.416489 2.793333
 1886 3.416489 2.789710
 1887 3.420112 2.786087
 1888 3.423735 2.782464
 1889 3.427358 2.778841
 1890 3.430981 2.775218
 1891 3.434604 2.771595
 1892 3.438227 2.767972
 1893 3.441850 2.764349
 1894 3.445473 2.760726
 1895 3.449096 2.757103
 1896 3.452719 2.757103
 1897 3.456342 2.757103
 1898 3.459965 2.757103
 1899 3.463588 2.757103
 1900 3.467211 2.757103
 1901 3.470834 2.757103
 1902 3.474457 2.757103
 1903 3.478080 2.753480
 1904 3.481703 2.753480
 1905 3.485326 2.749857
 1906 3.488949 2.749857
 1907 3.492572 2.746234
 1908 3.496195 2.746234
 1909 3.499818 2.742611
 1910 3.503441 2.742611
 1911 3.507064 2.738988
 1912 3.510687 2.738988
 1913 3.514310 2.735365
 1914 3.517933 2.735365
 1915 3.521556 2.731742
 1916 3.525179 2.728119
 1917 3.528802 2.724496
 1918 3.528802 2.720873
 1919 3.532425 2.717250
 1920 3.536048 2.713627
 1921 3.539671 2.710004
 1922 3.543294 2.706381
 1923 3.546917 2.702758
 1924 3.550540 2.699135
 1925 3.554163 2.695512
 1926 3.554163 2.691889
 1927 3.557786 2.688266
 1928 3.557786 2.684643
 1929 3.561409 2.681020
 1930 3.561409 2.677397
 1931 3.565032 2.673774
 1932 3.565032 2.670151
 1933 3.568655 2.666528
 1934 3.568655 2.662905
 1935 3.572278 2.659282
 1936 3.572278 2.655659
 1937 3.575901 2.652036
 1938 3.575901 2.648413
 1939 3.575901 2.644790
 1940 3.575901 2.641167
 1941 3.575901 2.637544
 1942 3.575901 2.633921
 1943 3.575901 2.630298
 1944 3.575901 2.626675
 1945 3.575901 2.623052
 1946 3.579524 2.619429
 1947 3.583147 2.615806
 1948 3.586770 2.612183
 1949 3.590393 2.608560
 1950 3.594016 2.604937
 1951 3.597639 2.601314
 1952 3.601262 2.601314
 1953 3.604885 2.597691
 1954 3.608508 2.594068
 1955 3.612131 2.590445
 1956 3.615754 2.586822
 1957 3.619377 2.583199
 1958 3.619377 2.579576
 1959 3.623000 2.575953
 1960 3.623000 2.572330
 1961 3.626623 2.568707
 1962 3.626623 2.565084
 1963 3.630246 2.561461
 1964 3.630246 2.557838
 1965 3.633869 2.554215
 1966 3.633869 2.550592
 1967 3.637492 2.546969
 1968 3.637492 2.543346
 1969 3.641115 2.539723
 1970 3.641115 2.536100
 1971 3.644738 2.532477
 1972 3.644738 2.528854
 1973 3.648361 2.525231
 1974 3.651984 2.521608
 1975 3.655607 2.517985
 1976 3.659230 2.514362
 1977 3.662853 2.514362
 1978 3.666476 2.510739
 1979 3.670099 2.507116
 1980 3.673722 2.507116
 1981 3.677345 2.503493
 1982 3.680968 2.503493
 1983 3.684591 2.499870
 1984 3.688214 2.496247
 1985 3.691837 2.496247
 1986 3.695460 2.492624
 1987 3.699083 2.492624
 1988 3.702706 2.492624
 1989 3.706329 2.492624
 1990 3.709952 2.492624
 1991 3.713575 2.492624
 1992 3.717198 2.492624
 1993 3.720821 2.492624
 1994 3.724444 2.492624
 1995 3.728067 2.492624
 1996 3.731690 2.492624
 1997 3.735313 2.492624
 1998 3.738936 2.492624
 1999 3.742559 2.492624
 2000 3.746182 2.492624
 2001 3.749805 2.492624
 2002 3.753428 2.489001
 2003 3.757051 2.489001
 2004 3.760674 2.485378
 2005 3.764297 2.485378
 2006 3.767920 2.481755
 2007 3.771543 2.481755
 2008 3.775166 2.478132
 2009 3.778789 2.478132
 2010 3.782412 2.474509
 2011 3.786035 2.474509
 2012 3.789658 2.470886
 2013 3.793281 2.470886
 2014 3.796904 2.467263
 2015 3.796904 2.463640
 2016 3.800527 2.460017
 2017 3.800527 2.456394
 2018 3.804150 2.452771
 2019 3.804150 2.449148
 2020 3.807773 2.445525
 2021 3.807773 2.441902
 2022 3.811396 2.438279
 2023 3.811396 2.434656
 2024 3.815019 2.431033
 2025 3.815019 2.427410
 2026 3.818642 2.423787
 2027 3.818642 2.420164
 2028 3.818642 2.416541
 2029 3.818642 2.412918
 2030 3.818642 2.409295
 2031 3.818642 2.405672
 2032 3.818642 2.402049
 2033 3.818642 2.398426
 2034 3.818642 2.394803
 2035 3.818642 2.391180
 2036 3.818642 2.387557
 2037 3.818642 2.383934
 2038 3.818642 2.380311
 2039 3.822265 2.376688
 2040 3.825888 2.373065
 2041 3.829511 2.369442
 2042 3.833134 2.365819
 2043 3.836757 2.362196
 2044 3.840380 2.358573
 2045 3.844003 2.354950
 2046 3.847626 2.351327
 2047 3.851249 2.351327
 2048 3.854872 2.351327
 2049 3.858495 2.351327
 2050 3.862118 2.351327
 2051 3.865741 2.351327
 2052 3.869364 2.351327
 2053 3.872987 2.347704
 2054 3.876610 2.347704
 2055 3.880233 2.344081
 2056 3.883856 2.344081
 2057 3.887479 2.340458
 2058 3.891102 2.340458
 2059 3.894725 2.336835
 2060 3.898348 2.336835
 2061 3.901971 2.333212
 2062 3.905594 2.333212
 2063 3.909217 2.329589
 2064 3.912840 2.329589
 2065 3.916463 2.325966
 2066 3.916463 2.322343
 2067 3.920086 2.318720
 2068 3.920086 2.315097
 2069 3.923709 2.311474
 2070 3.923709 2.307851
 2071 3.927332 2.304228
 2072 3.927332 2.300605
 2073 3.930955 2.296982
 2074 3.930955 2.293359
 2075 3.934578 2.289736
 2076 3.934578 2.286113
 2077 3.938201 2.282490
 2078 3.938201 2.278867
 2079 3.938201 2.275244
 2080 3.938201 2.271621
 2081 3.938201 2.267998
 2082 3.938201 2.264375
 2083 3.938201 2.260752
 2084 3.938201 2.257129
 2085 3.938201 2.253506
 2086 3.938201 2.249883
 2087 3.938201 2.246260
 2088 3.941824 2.242637
 2089 3.941824 2.239014
 2090 3.945447 2.235391
 2091 3.945447 2.231768
 2092 3.949070 2.228145
 2093 3.949070 2.224522
 2094 3.952693 2.220899
 2095 3.952693 2.217276
 2096 3.956316 2.213653
 2097 3.956316 2.210030
 2098 3.956316 2.206407
 2099 3.956316 2.202784
 2100 3.956316 2.199161
 2101 3.956316 2.195538
 2102 3.956316 2.191915
 2103 3.956316 2.188292
 2104 3.956316 2.184669
 2105 3.956316 2.181046
 2106 3.956316 2.177423
 2107 3.956316 2.173800
 2108 3.956316 2.170177
 2109 3.956316 2.166554
 2110 3.956316 2.162931
 2111 3.956316 2.159308
 2112 3.956316 2.155685
 2113 3.959939 2.152062
 2114 3.963562 2.148439
 2115 3.967185 2.144816
 2116 3.970808 2.141193
 2117 3.974431 2.137570
 2118 3.978054 2.133947
 2119 3.981677 2.130324
 2120 3.985300 2.126701
 2121 3.988923 2.123078
 2122 3.992546 2.119455
 2123 3.996169 2.115832
 2124 3.999792 2.112209
 2125 4.003415 2.108586
 2126 4.003415 2.104963
 2127 4.007038 2.101340
 2128 4.010661 2.097717
 2129 4.010661 2.094094
 2130 4.014284 2.090471
 2131 4.017907 2.086848
 2132 4.021530 2.083225
 2133 4.025153 2.079602
 2134 4.028776 2.075979
 2135 4.032399 2.072356
 2136 4.036022 2.068733
 2137 4.036022 2.065110
 2138 4.039645 2.061487
 2139 4.039645 2.057864
 2140 4.043268 2.054241
 2141 4.043268 2.050618
 2142 4.046891 2.046995
 2143 4.046891 2.043372
 2144 4.050514 2.039749
 2145 4.050514 2.036126
 2146 4.054137 2.032503
 2147 4.054137 2.028880
 2148 4.057760 2.025257
 2149 4.061383 2.021634
 2150 4.065006 2.018011
 2151 4.068629 2.014388
 2152 4.072252 2.010765
 2153 4.075875 2.007142
 2154 4.079498 2.003519
 2155 4.083121 1.999896
 2156 4.086744 1.996273
 2157 4.090367 1.992650
 2158 4.093990 1.992650
 2159 4.097613 1.992650
 2160 4.101236 1.992650
 2161 4.104859 1.989027
 2162 4.108482 1.989027
 2163 4.112105 1.985404
 2164 4.115728 1.985404
 2165 4.119351 1.981781
 2166 4.122974 1.981781
 2167 4.126597 1.978158
 2168 4.130220 1.978158
 2169 4.133843 1.974535
 2170 4.137466 1.974535
 2171 4.141089 1.970912
 2172 4.144712 1.970912
 2173 4.148335 1.967289
 2174 4.151958 1.963666
 2175 4.155581 1.960043
 2176 4.159204 1.956420
 2177 4.162827 1.952797
 2178 4.162827 1.949174
 2179 4.166450 1.945551
 2180 4.170073 1.941928
 2181 4.173696 1.938305
 2182 4.177319 1.934682
 2183 4.180942 1.931059
 2184 4.184565 1.927436
 2185 4.188188 1.923813
 2186 4.191811 1.920190
 2187 4.191811 1.916567
 2188 4.195434 1.912944
 2189 4.195434 1.909321
 2190 4.199057 1.905698
 2191 4.199057 1.902075
 2192 4.202680 1.898452
 2193 4.202680 1.894829
 2194 4.206303 1.891206
 2195 4.206303 1.887583
 2196 4.209926 1.883960
 2197 4.209926 1.880337
 2198 4.213549 1.876714
 2199 4.213549 1.873091
 2200 4.217172 1.869468
 2201 4.220795 1.865845
 2202 4.224418 1.865845
 2203 4.228041 1.862222
 2204 4.231664 1.862222
 2205 4.235287 1.858599
 2206 4.238910 1.858599
 2207 4.242533 1.854976
 2208 4.246156 1.854976
 2209 4.249779 1.851353
 2210 4.253402 1.851353
 2211 4.257025 1.847730
 2212 4.260648 1.847730
 2213 4.264271 1.844107
 2214 4.267894 1.844107
 2215 4.271517 1.840484
 2216 4.275140 1.836861
 2217 4.278763 1.833238
 2218 4.282386 1.829615
 2219 4.286009 1.825992
 2220 4.289632 1.822369
 2221 4.289632 1.818746
 2222 4.293255 1.815123
 2223 4.296878 1.811500
 2224 4.296878 1.807877
 2225 4.300501 1.804254
 2226 4.300501 1.800631
 2227 4.304124 1.800631
 2228 4.307747 1.797008
 2229 4.311370 1.797008
 2230 4.314993 1.793385
 2231 4.318616 1.793385
 2232 4.322239 1.789762
 2233 4.325862 1.789762
 2234 4.329485 1.786139
 2235 4.333108 1.782516
 2236 4.336731 1.778893
 2237 4.336731 1.775270
 2238 4.340354 1.771647
 2239 4.340354 1.768024
 2240 4.343977 1.764401
 2241 4.343977 1.760778
 2242 4.347600 1.757155
 2243 4.347600 1.753532
 2244 4.351223 1.749909
 2245 4.351223 1.746286
 2246 4.354846 1.742663
 2247 4.354846 1.739040
 2248 4.358469 1.735417
 2249 4.358469 1.731794
 2250 4.358469 1.728171
 2251 4.358469 1.724548
 2252 4.358469 1.720925
 2253 4.358469 1.717302
 2254 4.358469 1.713679
 2255 4.358469 1.710056
 2256 4.362092 1.706433
 2257 4.365715 1.702810
 2258 4.369338 1.699187
 2259 4.372961 1.695564
 2260 4.376584 1.691941
 2261 4.380207 1.688318
 2262 4.383830 1.684695
 2263 4.383830 1.681072
 2264 4.387453 1.677449
 2265 4.387453 1.673826
 2266 4.391076 1.670203
 2267 4.391076 1.666580
 2268 4.394699 1.662957
 2269 4.394699 1.659334
 2270 4.398322 1.655711
 2271 4.398322 1.652088
 2272 4.401945 1.648465
 2273 4.401945 1.644842
 2274 4.405568 1.641219
 2275 4.405568 1.637596
 2276 4.405568 1.633973
 2277 4.405568 1.630350
 2278 4.405568 1.626727
 2279 4.409191 1.626727
 2280 4.412814 1.623104
 2281 4.416437 1.623104
 2282 4.420060 1.619481
 2283 4.423683 1.615858
 2284 4.427306 1.615858
 2285 4.430929 1.612235
 2286 4.434552 1.608612
 2287 4.438175 1.604989
 2288 4.441798 1.601366
 2289 4.445421 1.597743
 2290 4.445421 1.594120
 2291 4.449044 1.590497
 2292 4.449044 1.586874
 2293 4.452667 1.583251
 2294 4.452667 1.579628
 2295 4.456290 1.576005
 2296 4.456290 1.572382
 2297 4.459913 1.568759
 2298 4.459913 1.565136
 2299 4.463536 1.561513
 2300 4.463536 1.557890
 2301 4.467159 1.554267
 2302 4.467159 1.550644
 2303 4.467159 1.547021
 2304 4.467159 1.543398
 2305 4.470782 1.543398
 2306 4.474405 1.539775
 2307 4.478028 1.539775
 2308 4.481651 1.536152
 2309 4.485274 1.536152
 2310 4.488897 1.532529
 2311 4.492520 1.532529
 2312 4.496143 1.528906
 2313 4.499766 1.528906
 2314 4.503389 1.525283
 2315 4.507012 1.521660
 2316 4.507012 1.518037
 2317 4.510635 1.514414
 2318 4.510635 1.510791
 2319 4.514258 1.507168
 2320 4.514258 1.503545
 2321 4.517881 1.499922
 2322 4.517881 1.496299
 2323 4.521504 1.492676
 2324 4.521504 1.489053
 2325 4.525127 1.485430
 2326 4.525127 1.481807
 2327 4.528750 1.478184
 2328 4.528750 1.474561
 2329 4.528750 1.470938
 2330 4.528750 1.467315
 2331 4.528750 1.463692
 2332 4.528750 1.460069
 2333 4.528750 1.456446
 2334 4.528750 1.452823
 2335 4.528750 1.449200
 2336 4.528750 1.445577
 2337 4.532373 1.441954
 2338 4.532373 1.438331
 2339 4.535996 1.434708
 2340 4.539619 1.431085
 2341 4.543242 1.431085
 2342 4.546865 1.427462
 2343 4.550488 1.427462
 2344 4.554111 1.423839
 2345 4.557734 1.420216
 2346 4.561357 1.416593
 2347 4.564980 1.412970
 2348 4.568603 1.409347
 2349 4.572226 1.409347
 2350 4.575849 1.405724
 2351 4.579472 1.405724
 2352 4.583095 1.402101
 2353 4.586718 1.402101
 2354 4.590341 1.398478
 2355 4.593964 1.398478
 2356 4.597587 1.394855
 2357 4.601210 1.394855
 2358 4.604833 1.391232
 2359 4.608456 1.391232
 2360 4.612079 1.387609
 2361 4.615702 1.387609
 2362 4.619325 1.383986
 2363 4.622948 1.380363
 2364 4.626571 1.376740
 2365 4.630194 1.373117
 2366 4.633817 1.373117
 2367 4.637440 1.373117
 2368 4.641063 1.373117
 2369 4.644686 1.373117
 2370 4.648309 1.373117
 2371 4.651932 1.373117
 2372 4.655555 1.373117
 2373 4.659178 1.373117
 2374 4.662801 1.369494
 2375 4.666424 1.369494
 2376 4.670047 1.365871
 2377 4.673670 1.365871
 2378 4.677293 1.362248
 2379 4.680916 1.362248
 2380 4.684539 1.358625
 2381 4.688162 1.358625
 2382 4.691785 1.355002
 2383 4.695408 1.355002
 2384 4.699031 1.351379
 2385 4.702654 1.351379
 2386 4.706277 1.347756
 2387 4.709900 1.344133
 2388 4.713523 1.340510
 2389 4.717146 1.336887
 2390 4.720769 1.333264
 2391 4.724392 1.329641
 2392 4.728015 1.326018
 2393 4.731638 1.322395
 2394 4.735261 1.322395
 2395 4.738884 1.318772
 2396 4.742507 1.318772
 2397 4.746130 1.315149
 2398 4.749753 1.311526
 2399 4.753376 1.307903
 2400 4.756999 1.304280
 2401 4.760622 1.300657
 2402 4.764245 1.297034
 2403 4.767868 1.293411
 2404 4.771491 1.289788
 2405 4.775114 1.289788
 2406 4.778737 1.289788
 2407 4.782360 1.289788
 2408 4.785983 1.286165
 2409 4.789606 1.286165
 2410 4.793229 1.282542
 2411 4.796852 1.282542
 2412 4.800475 1.278919
 2413 4.804098 1.278919
 2414 4.807721 1.275296
 2415 4.811344 1.275296
 2416 4.814967 1.271673
 2417 4.818590 1.271673
 2418 4.822213 1.268050
 2419 4.825836 1.268050
 2420 4.829459 1.264427
 2421 4.833082 1.264427
 2422 4.836705 1.260804
 2423 4.840328 1.260804
 2424 4.843951 1.257181
 2425 4.847574 1.253558
 2426 4.851197 1.249935
 2427 4.851197 1.246312
 2428 4.854820 1.242689
 2429 4.858443 1.239066
 2430 4.858443 1.235443
 2431 4.862066 1.231820
 2432 4.865689 1.228197
 2433 4.869312 1.224574
 2434 4.872935 1.220951
 2435 4.876558 1.220951
 2436 4.880181 1.220951
 2437 4.883804 1.217328
 2438 4.887427 1.217328
 2439 4.891050 1.213705
 2440 4.894673 1.213705
 2441 4.898296 1.210082
 2442 4.901919 1.210082
 2443 4.905542 1.206459
 2444 4.909165 1.206459
 2445 4.912788 1.202836
 2446 4.916411 1.202836
 2447 4.920034 1.199213
 2448 4.923657 1.199213
 2449 4.927280 1.195590
 2450 4.930903 1.191967
 2451 4.934526 1.188344
 2452 4.938149 1.184721
 2453 4.941772 1.181098
 2454 4.945395 1.177475
 2455 4.949018 1.173852
 2456 4.952641 1.170229
 2457 4.956264 1.166606
 2458 4.959887 1.162983
 2459 4.963510 1.159360
 2460 4.967133 1.159360
 2461 4.970756 1.155737
 2462 4.974379 1.155737
 2463 4.978002 1.152114
 2464 4.981625 1.152114
 2465 4.985248 1.148491
 2466 4.988871 1.148491
 2467 4.992494 1.144868
 2468 4.996117 1.144868
 2469 4.999740 1.141245
 2470 5.003363 1.141245
 2471 5.006986 1.137622
 2472 5.010609 1.133999
 2473 5.014232 1.130376
 2474 5.017855 1.126753
 2475 5.017855 1.123130
 2476 5.021478 1.119507
 2477 5.025101 1.115884
 2478 5.025101 1.112261
 2479 5.028724 1.108638
 2480 5.028724 1.105015
 2481 5.032347 1.101392
 2482 5.032347 1.097769
 2483 5.035970 1.094146
 2484 5.039593 1.090523
 2485 5.043216 1.086900
 2486 5.046839 1.083277
 2487 5.050462 1.079654
 2488 5.054085 1.079654
 2489 5.057708 1.079654
 2490 5.061331 1.079654
 2491 5.064954 1.076031
 2492 5.068577 1.076031
 2493 5.072200 1.072408
 2494 5.075823 1.072408
 2495 5.079446 1.068785
 2496 5.083069 1.068785
 2497 5.086692 1.065162
 2498 5.090315 1.065162
 2499 5.093938 1.061539
 2500 5.097561 1.061539
 2501 5.101184 1.057916
 2502 5.104807 1.057916
 2503 5.108430 1.054293
 2504 5.112053 1.050670
 2505 5.115676 1.047047
 2506 5.119299 1.047047
 2507 5.122922 1.043424
 2508 5.126545 1.039801
 2509 5.130168 1.039801
 2510 5.133791 1.039801
 2511 5.137414 1.036178
 2512 5.141037 1.036178
 2513 5.144660 1.036178
 2514 5.148283 1.036178
 2515 5.151906 1.032555
 2516 5.155529 1.032555
 2517 5.159152 1.032555
 2518 5.162775 1.032555
 2519 5.166398 1.036178
 2520 5.170021 1.036178
 2521 5.173644 1.036178
 2522 5.177267 1.036178
 2523 5.180890 1.036178
 2524 5.184513 1.036178
 2525 5.188136 1.036178
 2526 5.191759 1.036178
 2527 5.195382 1.036178
 2528 5.199005 1.036178
 2529 5.202628 1.036178
 2530 5.206251 1.036178
 2531 5.209874 1.036178
 2532 5.213497 1.036178
 2533 5.217120 1.036178
 2534 5.220743 1.036178
 2535 5.224366 1.036178
 2536 5.227989 1.036178
 2537 5.231612 1.036178
 2538 5.235235 1.036178
 2539 5.238858 1.036178
 2540 5.242481 1.036178
 2541 5.246104 1.036178
 2542 5.249727 1.036178
 2543 5.253350 1.036178
 2544 5.256973 1.032555
 2545 5.260596 1.032555
 2546 5.264219 1.028932
 2547 5.267842 1.028932
 2548 5.271465 1.025309
 2549 5.275088 1.025309
 2550 5.278711 1.021686
 2551 5.282334 1.021686
 2552 5.285957 1.018063
 2553 5.289580 1.018063
 2554 5.293203 1.014440
 2555 5.296826 1.014440
 2556 5.300449 1.010817
 2557 5.300449 1.007194
 2558 5.304072 1.003571
 2559 5.304072 0.999948
 2560 5.307695 0.996325
 2561 5.307695 0.992702
 2562 5.311318 0.989079
 2563 5.311318 0.985456
 2564 5.314941 0.981833
 2565 5.314941 0.978210
 2566 5.318564 0.974587
 2567 5.322187 0.970964
 2568 5.325810 0.967341
 2569 5.329433 0.963718
 2570 5.333056 0.960095
 2571 5.336679 0.956472
 2572 5.340302 0.952849
 2573 5.343925 0.949226
 2574 5.347548 0.945603
 2575 5.351171 0.941980
 2576 5.354794 0.938357
 2577 5.358417 0.934734
 2578 5.362040 0.931111
 2579 5.365663 0.927488
 2580 5.369286 0.923865
 2581 5.372909 0.920242
 2582 5.376532 0.920242
 2583 5.380155 0.916619
 2584 5.383778 0.916619
 2585 5.387401 0.912996
 2586 5.391024 0.912996
 2587 5.394647 0.909373
 2588 5.398270 0.909373
 2589 5.401893 0.905750
 2590 5.405516 0.905750
 2591 5.409139 0.902127
 2592 5.412762 0.898504
 2593 5.416385 0.894881
 2594 5.420008 0.894881
 2595 5.423631 0.891258
 2596 5.427254 0.891258
 2597 5.430877 0.891258
 2598 5.434500 0.891258
 2599 5.438123 0.891258
 2600 5.441746 0.891258
 2601 5.445369 0.891258
 2602 5.448992 0.891258
 2603 5.452615 0.891258
 2604 5.456238 0.891258
 2605 5.459861 0.891258
 2606 5.463484 0.891258
 2607 5.467107 0.891258
 2608 5.470730 0.891258
 2609 5.474353 0.891258
 2610 5.477976 0.887635
 2611 5.481599 0.887635
 2612 5.485222 0.884012
 2613 5.488845 0.884012
 2614 5.492468 0.880389
 2615 5.496091 0.880389
 2616 5.499714 0.876766
 2617 5.503337 0.876766
 2618 5.506960 0.873143
 2619 5.510583 0.873143
 2620 5.514206 0.869520
 2621 5.517829 0.869520
 2622 5.521452 0.865897
 2623 5.525075 0.862274
 2624 5.528698 0.858651
 2625 5.532321 0.855028
 2626 5.532321 0.851405
 2627 5.535944 0.847782
 2628 5.539567 0.844159
 2629 5.539567 0.840536
 2630 5.543190 0.836913
 2631 5.546813 0.833290
 2632 5.550436 0.829667
 2633 5.554059 0.829667
 2634 5.557682 0.826044
 2635 5.561305 0.822421
 2636 5.564928 0.822421
 2637 5.568551 0.818798
 2638 5.572174 0.818798
 2639 5.575797 0.818798
 2640 5.579420 0.818798
 2641 5.583043 0.818798
 2642 5.586666 0.818798
 2643 5.590289 0.818798
 2644 5.593912 0.818798
 2645 5.597535 0.818798
 2646 5.601158 0.818798
 2647 5.604781 0.818798
 2648 5.608404 0.818798
 2649 5.612027 0.815175
 2650 5.615650 0.815175
 2651 5.619273 0.811552
 2652 5.622896 0.811552
 2653 5.626519 0.807929
 2654 5.630142 0.807929
 2655 5.633765 0.804306
 2656 5.637388 0.804306
 2657 5.641011 0.800683
 2658 5.644634 0.800683
 2659 5.648257 0.797060
 2660 5.651880 0.797060
 2661 5.655503 0.797060
 2662 5.659126 0.793437
 2663 5.662749 0.793437
 2664 5.666372 0.789814
 2665 5.669995 0.789814
 2666 5.673618 0.786191
 2667 5.677241 0.786191
 2668 5.680864 0.786191
 2669 5.684487 0.782568
 2670 5.688110 0.782568
 2671 5.691733 0.782568
 2672 5.695356 0.778945
 2673 5.698979 0.778945
 2674 5.702602 0.778945
 2675 5.706225 0.782568
 2676 5.709848 0.782568
 2677 5.713471 0.786191
 2678 5.717094 0.786191
 2679 5.720717 0.789814
 2680 5.724340 0.789814
 2681 5.727963 0.789814
 2682 5.731586 0.789814
 2683 5.735209 0.789814
 2684 5.738832 0.789814
 2685 5.742455 0.789814
 2686 5.746078 0.789814
 2687 5.749701 0.789814
 2688 5.753324 0.789814
 2689 5.756947 0.789814
 2690 5.760570 0.789814
 2691 5.764193 0.789814
 2692 5.767816 0.789814
 2693 5.771439 0.789814
 2694 5.775062 0.789814
 2695 5.778685 0.789814
 2696 5.782308 0.789814
 2697 5.785931 0.789814
 2698 5.789554 0.789814
 2699 5.793177 0.789814
 2700 5.796800 0.789814
 2701 5.800423 0.789814
 2702 5.804046 0.789814
 2703 5.807669 0.789814
 2704 5.811292 0.789814
 2705 5.814915 0.789814
 2706 5.818538 0.789814
 2707 5.822161 0.789814
 2708 5.825784 0.789814
 2709 5.829407 0.789814
 2710 5.833030 0.789814
 2711 5.836653 0.789814
 2712 5.840276 0.789814
 2713 5.843899 0.789814
 2714 5.847522 0.789814
 2715 5.851145 0.789814
 2716 5.854768 0.789814
 2717 5.858391 0.789814
 2718 5.862014 0.789814
 2719 5.865637 0.789814
 2720 5.869260 0.789814
 2721 5.872883 0.789814
 2722 5.876506 0.789814
 2723 5.880129 0.789814
 2724 5.883752 0.786191
 2725 5.887375 0.786191
 2726 5.890998 0.782568
 2727 5.894621 0.782568
 2728 5.898244 0.778945
 2729 5.901867 0.778945
 2730 5.905490 0.775322
 2731 5.909113 0.775322
 2732 5.912736 0.771699
 2733 5.916359 0.771699
 2734 5.919982 0.768076
 2735 5.923605 0.768076
 2736 5.927228 0.764453
 2737 5.930851 0.760830
 2738 5.930851 0.757207
 2739 5.934474 0.753584
 2740 5.938097 0.753584
 2741 5.941720 0.749961
 2742 5.945343 0.746338
 2743 5.948966 0.742715
 2744 5.952589 0.739092
 2745 5.956212 0.735469
 2746 5.959835 0.731846
 2747 5.963458 0.731846
 2748 5.967081 0.731846
 2749 5.970704 0.731846
 2750 5.974327 0.731846
 2751 5.977950 0.731846
 2752 5.981573 0.731846
 2753 5.985196 0.731846
 2754 5.988819 0.731846
 2755 5.992442 0.731846
 2756 5.996065 0.735469
 2757 5.999688 0.735469
 2758 6.003311 0.735469
 2759 6.006934 0.735469
 2760 6.010557 0.735469
 2761 6.014180 0.735469
 2762 6.017803 0.735469
 2763 6.021426 0.735469
 2764 6.025049 0.735469
 2765 6.028672 0.735469
 2766 6.032295 0.735469
 2767 6.035918 0.735469
 2768 6.039541 0.735469
 2769 6.043164 0.735469
 2770 6.046787 0.735469
 2771 6.050410 0.735469
 2772 6.054033 0.735469
 2773 6.057656 0.735469
 2774 6.061279 0.735469
 2775 6.064902 0.735469
 2776 6.068525 0.735469
 2777 6.072148 0.739092
 2778 6.075771 0.739092
 2779 6.079394 0.739092
 2780 6.083017 0.739092
 2781 6.086640 0.739092
 2782 6.090263 0.739092
 2783 6.093886 0.739092
 2784 6.097509 0.739092
 2785 6.101132 0.739092
 2786 6.104755 0.739092
 2787 6.108378 0.739092
 2788 6.112001 0.739092
 2789 6.115624 0.739092
 2790 6.119247 0.739092
 2791 6.122870 0.739092
 2792 6.126493 0.739092
 2793 6.130116 0.742715
 2794 6.133739 0.742715
 2795 6.137362 0.746338
 2796 6.140985 0.746338
 2797 6.144608 0.749961
 2798 6.148231 0.749961
 2799 6.151854 0.753584
 2800 6.155477 0.753584
 2801 6.159100 0.757207
 2802 6.162723 0.757207
 2803 6.166346 0.760830
 2804 6.169969 0.760830
 2805 6.173592 0.764453
 2806 6.177215 0.764453
 2807 6.180838 0.764453
 2808 6.184461 0.764453
 2809 6.188084 0.764453
 2810 6.191707 0.764453
 2811 6.195330 0.764453
 2812 6.198953 0.764453
 2813 6.202576 0.764453
 2814 6.206199 0.764453
 2815 6.209822 0.764453
 2816 6.213445 0.764453
 2817 6.217068 0.764453
 2818 6.220691 0.764453
 2819 6.224314 0.764453
 2820 6.227937 0.764453
 2821 6.231560 0.764453
 2822 6.235183 0.764453
 2823 6.238806 0.764453
 2824 6.242429 0.764453
 2825 6.246052 0.764453
 2826 6.249675 0.764453
 2827 6.253298 0.764453
 2828 6.256921 0.760830
 2829 6.260544 0.760830
 2830 6.264167 0.757207
 2831 6.267790 0.757207
 2832 6.271413 0.753584
 2833 6.275036 0.753584
 2834 6.278659 0.749961
 2835 6.282282 0.749961
 2836 6.285905 0.746338
 2837 6.289528 0.746338
 2838 6.293151 0.742715
 2839 6.296774 0.742715
 2840 6.300397 0.739092
 2841 6.304020 0.735469
 2842 6.307643 0.731846
 2843 6.311266 0.728223
 2844 6.314889 0.724600
 2845 6.318512 0.720977
 2846 6.322135 0.720977
 2847 6.325758 0.720977
 2848 6.329381 0.720977
 2849 6.333004 0.720977
 2850 6.336627 0.720977
 2851 6.340250 0.720977
 2852 6.343873 0.720977
 2853 6.347496 0.720977
 2854 6.351119 0.720977
 2855 6.354742 0.720977
 2856 6.358365 0.720977
 2857 6.361988 0.720977
 2858 6.365611 0.720977
 2859 6.369234 0.720977
 2860 6.372857 0.720977
 2861 6.376480 0.720977
 2862 6.380103 0.720977
 2863 6.383726 0.720977
 2864 6.387349 0.720977
 2865 6.390972 0.720977
 2866 6.394595 0.717354
 2867 6.398218 0.717354
 2868 6.401841 0.713731
 2869 6.405464 0.713731
 2870 6.409087 0.710108
 2871 6.412710 0.710108
 2872 6.416333 0.706485
 2873 6.419956 0.706485
 2874 6.423579 0.706485
 2875 6.427202 0.706485
 2876 6.430825 0.706485
 2877 6.434448 0.706485
 2878 6.438071 0.706485
 2879 6.441694 0.706485
 2880 6.445317 0.706485
 2881 6.448940 0.706485
 2882 6.452563 0.706485
 2883 6.456186 0.706485
 2884 6.459809 0.702862
 2885 6.463432 0.702862
 2886 6.467055 0.699239
 2887 6.470678 0.699239
 2888 6.474301 0.695616
 2889 6.477924 0.695616
 2890 6.481547 0.691993
 2891 6.485170 0.691993
 2892 6.488793 0.688370
 2893 6.492416 0.688370
 2894 6.496039 0.684747
 2895 6.499662 0.684747
 2896 6.503285 0.681124
 2897 6.506908 0.677501
 2898 6.510531 0.673878
 2899 6.514154 0.670255
 2900 6.517777 0.666632
 2901 6.521400 0.663009
 2902 6.525023 0.659386
 2903 6.528646 0.655763
 2904 6.532269 0.652140
 2905 6.535892 0.648517
 2906 6.539515 0.644894
 2907 6.543138 0.644894
 2908 6.546761 0.644894
 2909 6.550384 0.644894
 2910 6.554007 0.644894
 2911 6.557630 0.644894
 2912 6.561253 0.644894
 2913 6.564876 0.644894
 2914 6.568499 0.644894
 2915 6.572122 0.644894
 2916 6.575745 0.644894
 2917 6.579368 0.644894
 2918 6.582991 0.644894
 2919 6.586614 0.644894
 2920 6.590237 0.644894
 2921 6.593860 0.644894
 2922 6.597483 0.644894
 2923 6.601106 0.644894
 2924 6.604729 0.644894
 2925 6.608352 0.644894
 2926 6.611975 0.644894
 2927 6.615598 0.644894
 2928 6.619221 0.644894
 2929 6.622844 0.644894
 2930 6.626467 0.644894
 2931 6.630090 0.644894
 2932 6.633713 0.644894
 2933 6.637336 0.644894
 2934 6.640959 0.644894
 2935 6.644582 0.644894
 2936 6.648205 0.644894
 2937 6.651828 0.644894
 2938 6.655451 0.644894
 2939 6.659074 0.644894
 2940 6.662697 0.644894
 2941 6.666320 0.644894
 2942 6.669943 0.644894
 2943 6.673566 0.644894
 2944 6.677189 0.641271
 2945 6.680812 0.641271
 2946 6.684435 0.637648
 2947 6.688058 0.637648
 2948 6.691681 0.634025
 2949 6.695304 0.634025
 2950 6.698927 0.630402
 2951 6.702550 0.630402
 2952 6.706173 0.626779
 2953 6.709796 0.626779
 2954 6.713419 0.623156
 2955 6.717042 0.623156
 2956 6.720665 0.619533
 2957 6.724288 0.615910
 2958 6.727911 0.612287
 2959 6.731534 0.612287
 2960 6.735157 0.612287
 2961 6.738780 0.612287
 2962 6.742403 0.612287
 2963 6.746026 0.612287
 2964 6.749649 0.612287
 2965 6.753272 0.612287
 2966 6.756895 0.612287
 2967 6.760518 0.612287
 2968 6.764141 0.612287
 2969 6.767764 0.612287
 2970 6.771387 0.612287
 2971 6.775010 0.612287
 2972 6.778633 0.608664
 2973 6.782256 0.608664
 2974 6.785879 0.605041
 2975 6.789502 0.605041
 2976 6.793125 0.605041
 2977 6.796748 0.608664
 2978 6.800371 0.608664
 2979 6.803994 0.608664
 2980 6.807617 0.612287
 2981 6.811240 0.612287
 2982 6.814863 0.615910
 2983 6.818486 0.615910
 2984 6.822109 0.619533
 2985 6.825732 0.619533
 2986 6.829355 0.623156
 2987 6.832978 0.623156
 2988 6.836601 0.623156
 2989 6.840224 0.623156
 2990 6.843847 0.623156
 2991 6.847470 0.623156
 2992 6.851093 0.623156
 2993 6.854716 0.623156
 2994 6.858339 0.623156
 2995 6.861962 0.623156
 2996 6.865585 0.623156
 2997 6.869208 0.623156
 2998 6.872831 0.623156
 2999 6.876454 0.623156
 3000 6.880077 0.623156
 3001 6.883700 0.623156
 3002 6.887323 0.623156
 3003 6.890946 0.623156
 3004 6.894569 0.623156
 3005 6.898192 0.623156
 3006 6.901815 0.623156
 3007 6.905438 0.623156
 3008 6.909061 0.623156
 3009 6.912684 0.623156
 3010 6.916307 0.623156
 3011 6.919930 0.623156
 3012 6.923553 0.619533
 3013 6.927176 0.619533
 3014 6.930799 0.619533
 3015 6.934422 0.615910
 3016 6.938045 0.615910
 3017 6.941668 0.612287
 3018 6.945291 0.612287
 3019 6.948914 0.608664
 3020 6.952537 0.608664
 3021 6.956160 0.605041
 3022 6.959783 0.605041
 3023 6.963406 0.601418
 3024 6.967029 0.601418
 3025 6.970652 0.597795
 3026 6.974275 0.597795
 3027 6.977898 0.594172
 3028 6.981521 0.590549
 3029 6.985144 0.586926
 3030 6.988767 0.583303
 3031 6.992390 0.579680
 3032 6.996013 0.579680
 3033 6.999636 0.576057
 3034 7.003259 0.576057
 3035 7.006882 0.572434
 3036 7.010505 0.568811
 3037 7.014128 0.565188
 3038 7.017751 0.561565
 3039 7.021374 0.557942
 3040 7.024997 0.557942
 3041 7.028620 0.557942
 3042 7.032243 0.557942
 3043 7.035866 0.557942
 3044 7.039489 0.557942
 3045 7.043112 0.557942
 3046 7.046735 0.557942
 3047 7.050358 0.557942
 3048 7.053981 0.557942
 3049 7.057604 0.557942
 3050 7.061227 0.557942
 3051 7.064850 0.557942
 3052 7.068473 0.557942
 3053 7.072096 0.557942
 3054 7.075719 0.557942
 3055 7.079342 0.557942
 3056 7.082965 0.557942
 3057 7.086588 0.557942
 3058 7.090211 0.557942
 3059 7.093834 0.557942
 3060 7.097457 0.557942
 3061 7.101080 0.557942
 3062 7.104703 0.557942
 3063 7.108326 0.557942
 3064 7.111949 0.557942
 3065 7.115572 0.557942
 3066 7.119195 0.557942
 3067 7.122818 0.557942
 3068 7.126441 0.557942
 3069 7.130064 0.557942
 3070 7.133687 0.557942
 3071 7.137310 0.557942
 3072 7.140933 0.557942
 3073 7.144556 0.557942
 3074 7.148179 0.557942
 3075 7.151802 0.557942
 3076 7.155425 0.557942
 3077 7.159048 0.557942
 3078 7.162671 0.557942
 3079 7.166294 0.557942
 3080 7.169917 0.557942
 3081 7.173540 0.557942
 3082 7.177163 0.557942
 3083 7.180786 0.557942
 3084 7.184409 0.557942
 3085 7.188032 0.557942
 3086 7.191655 0.557942
 3087 7.195278 0.557942
 3088 7.198901 0.557942
 3089 7.202524 0.557942
 3090 7.206147 0.557942
 3091 7.209770 0.557942
 3092 7.213393 0.554319
 3093 7.217016 0.554319
 3094 7.220639 0.550696
 3095 7.224262 0.550696
 3096 7.227885 0.547073
 3097 7.231508 0.547073
 3098 7.235131 0.543450
 3099 7.238754 0.543450
 3100 7.242377 0.539827
 3101 7.246000 0.539827
 3102 7.249623 0.536204
 3103 7.253246 0.536204
 3104 7.256869 0.532581
 3105 7.260492 0.528958
 3106 7.264115 0.525335
 3107 7.267738 0.521712
 3108 7.271361 0.518089
 3109 7.274984 0.518089
 3110 7.278607 0.518089
 3111 7.282230 0.518089
 3112 7.285853 0.518089
 3113 7.289476 0.518089
 3114 7.293099 0.518089
 3115 7.296722 0.518089
 3116 7.300345 0.518089
 3117 7.303968 0.518089
 3118 7.307591 0.518089
 3119 7.311214 0.518089
 3120 7.314837 0.518089
 3121 7.318460 0.518089
 3122 7.322083 0.518089
 3123 7.325706 0.518089
 3124 7.329329 0.518089
 3125 7.332952 0.521712
 3126 7.336575 0.521712
 3127 7.340198 0.521712
 3128 7.343821 0.521712
 3129 7.347444 0.521712
 3130 7.351067 0.521712
 3131 7.354690 0.521712
 3132 7.358313 0.521712
 3133 7.361936 0.521712
 3134 7.365559 0.521712
 3135 7.369182 0.521712
 3136 7.372805 0.521712
 3137 7.376428 0.521712
 3138 7.380051 0.521712
 3139 7.383674 0.521712
 3140 7.387297 0.521712
 3141 7.390920 0.521712
 3142 7.394543 0.521712
 3143 7.398166 0.521712
 3144 7.401789 0.521712
 3145 7.405412 0.521712
 3146 7.409035 0.521712
 3147 7.412658 0.521712
 3148 7.416281 0.521712
 3149 7.419904 0.518089
 3150 7.423527 0.518089
 3151 7.427150 0.514466
 3152 7.430773 0.514466
 3153 7.434396 0.510843
 3154 7.438019 0.510843
 3155 7.441642 0.507220
 3156 7.445265 0.507220
 3157 7.448888 0.503597
 3158 7.452511 0.503597
 3159 7.456134 0.499974
 3160 7.459757 0.499974
 3161 7.463380 0.496351
 3162 7.467003 0.496351
 3163 7.470626 0.496351
 3164 7.474249 0.496351
 3165 7.477872 0.496351
 3166 7.481495 0.496351
 3167 7.485118 0.496351
 3168 7.488741 0.496351
 3169 7.492364 0.496351
 3170 7.495987 0.496351
 3171 7.499610 0.496351
 3172 7.503233 0.496351
 3173 7.506856 0.496351
 3174 7.510479 0.496351
 3175 7.514102 0.496351
 3176 7.517725 0.492728
 3177 7.521348 0.492728
 3178 7.524971 0.489105
 3179 7.528594 0.489105
 3180 7.532217 0.485482
 3181 7.535840 0.485482
 3182 7.539463 0.481859
 3183 7.543086 0.481859
 3184 7.546709 0.481859
 3185 7.550332 0.481859
 3186 7.553955 0.481859
 3187 7.557578 0.481859
 3188 7.561201 0.481859
 3189 7.564824 0.481859
 3190 7.568447 0.481859
 3191 7.572070 0.481859
 3192 7.575693 0.481859
 3193 7.579316 0.481859
 3194 7.582939 0.481859
 3195 7.586562 0.481859
 3196 7.590185 0.481859
 3197 7.593808 0.481859
 3198 7.597431 0.481859
 3199 7.601054 0.481859
 3200 7.604677 0.481859
 3201 7.608300 0.481859
 3202 7.611923 0.481859
 3203 7.615546 0.481859
 3204 7.619169 0.481859
 3205 7.622792 0.481859
 3206 7.626415 0.481859
 3207 7.630038 0.481859
 3208 7.633661 0.478236
 3209 7.637284 0.478236
 3210 7.640907 0.474613
 3211 7.644530 0.474613
 3212 7.648153 0.470990
 3213 7.651776 0.470990
 3214 7.655399 0.470990
 3215 7.659022 0.470990
 3216 7.662645 0.470990
 3217 7.666268 0.470990
 3218 7.669891 0.474613
 3219 7.673514 0.474613
 3220 7.677137 0.474613
 3221 7.680760 0.478236
 3222 7.684383 0.478236
 3223 7.688006 0.478236
 3224 7.691629 0.478236
 3225 7.695252 0.478236
 3226 7.698875 0.478236
 3227 7.702498 0.478236
 3228 7.706121 0.478236
 3229 7.709744 0.478236
 3230 7.713367 0.478236
 3231 7.716990 0.478236
 3232 7.720613 0.478236
 3233 7.724236 0.478236
 3234 7.727859 0.478236
 3235 7.731482 0.478236
 3236 7.735105 0.478236
 3237 7.738728 0.478236
 3238 7.742351 0.478236
 3239 7.745974 0.478236
 3240 7.749597 0.478236
 3241 7.753220 0.478236
 3242 7.756843 0.478236
 3243 7.760466 0.478236
 3244 7.764089 0.478236
 3245 7.767712 0.478236
 3246 7.771335 0.478236
 3247 7.774958 0.478236
 3248 7.778581 0.478236
 3249 7.782204 0.481859
 3250 7.785827 0.481859
 3251 7.789450 0.485482
 3252 7.793073 0.489105
 3253 7.796696 0.492728
 3254 7.800319 0.496351
 3255 7.800319 0.499974
 3256 7.803942 0.503597
 3257 7.807565 0.507220
 3258 7.811188 0.510843
 3259 7.814811 0.510843
 3260 7.818434 0.514466
 3261 7.822057 0.514466
 3262 7.825680 0.518089
 3263 7.829303 0.518089
 3264 7.832926 0.521712
 3265 7.836549 0.521712
 3266 7.840172 0.525335
 3267 7.843795 0.525335
 3268 7.847418 0.528958
 3269 7.851041 0.528958
 3270 7.854664 0.532581
 3271 7.858287 0.532581
 3272 7.861910 0.532581
 3273 7.865533 0.532581
 3274 7.869156 0.532581
 3275 7.872779 0.532581
 3276 7.876402 0.532581
 3277 7.880025 0.532581
 3278 7.883648 0.532581
 3279 7.887271 0.532581
 3280 7.890894 0.532581
 3281 7.894517 0.532581
 3282 7.898140 0.532581
 3283 7.901763 0.532581
 3284 7.905386 0.532581
 3285 7.909009 0.532581
 3286 7.912632 0.532581
 3287 7.916255 0.532581
 3288 7.919878 0.536204
 3289 7.923501 0.536204
 3290 7.927124 0.539827
 3291 7.930747 0.539827
 3292 7.934370 0.539827
 3293 7.937993 0.539827
 3294 7.941616 0.539827
 3295 7.945239 0.539827
 3296 7.948862 0.539827
 3297 7.952485 0.539827
 3298 7.956108 0.539827
 3299 7.959731 0.539827
 3300 7.963354 0.539827
 3301 7.966977 0.539827
 3302 7.970600 0.539827
 3303 7.974223 0.539827
 3304 7.977846 0.539827
 3305 7.981469 0.539827
 3306 7.985092 0.539827
 3307 7.988715 0.539827
 3308 7.992338 0.539827
 3309 7.995961 0.539827
 3310 7.999584 0.539827
 3311 8.003207 0.539827
 3312 8.006830 0.543450
 3313 8.010453 0.543450
 3314 8.014076 0.547073
 3315 8.017699 0.547073
 3316 8.021322 0.550696
 3317 8.024945 0.550696
 3318 8.028568 0.554319
 3319 8.032191 0.554319
 3320 8.035814 0.554319
 3321 8.039437 0.554319
 3322 8.043060 0.554319
 3323 8.046683 0.554319
 3324 8.050306 0.554319
 3325 8.053929 0.554319
 3326 8.057552 0.554319
 3327 8.061175 0.554319
 3328 8.064798 0.554319
 3329 8.068421 0.554319
 3330 8.072044 0.554319
 3331 8.075667 0.554319
 3332 8.079290 0.557942
 3333 8.082913 0.561565
 3334 8.086536 0.565188
 3335 8.090159 0.565188
 3336 8.093782 0.568811
 3337 8.097405 0.572434
 3338 8.101028 0.572434
 3339 8.104651 0.576057
 3340 8.108274 0.579680
 3341 8.111897 0.579680
 3342 8.115520 0.583303
 3343 8.119143 0.583303
 3344 8.122766 0.586926
 3345 8.126389 0.590549
 3346 8.130012 0.594172
 3347 8.133635 0.597795
 3348 8.133635 0.601418
 3349 8.137258 0.605041
 3350 8.137258 0.608664
 3351 8.140881 0.612287
 3352 8.140881 0.615910
 3353 8.144504 0.619533
 3354 8.148127 0.623156
 3355 8.148127 0.626779
 3356 8.151750 0.630402
 3357 8.155373 0.634025
 3358 8.158996 0.634025
 3359 8.162619 0.637648
 3360 8.166242 0.637648
 3361 8.169865 0.641271
 3362 8.173488 0.641271
 3363 8.177111 0.644894
 3364 8.180734 0.644894
 3365 8.184357 0.648517
 3366 8.187980 0.648517
 3367 8.191603 0.652140
 3368 8.195226 0.652140
 3369 8.198849 0.655763
 3370 8.202472 0.655763
 3371 8.206095 0.655763
 3372 8.209718 0.655763
 3373 8.213341 0.655763
 3374 8.216964 0.655763
 3375 8.220587 0.655763
 3376 8.224210 0.655763
 3377 8.227833 0.655763
 3378 8.231456 0.655763
 3379 8.235079 0.655763
 3380 8.238702 0.655763
 3381 8.242325 0.655763
 3382 8.245948 0.655763
 3383 8.249571 0.655763
 3384 8.253194 0.655763
 3385 8.256817 0.659386
 3386 8.260440 0.663009
 3387 8.264063 0.666632
 3388 8.267686 0.670255
 3389 8.271309 0.673878
 3390 8.274932 0.673878
 3391 8.278555 0.677501
 3392 8.282178 0.677501
 3393 8.285801 0.681124
 3394 8.289424 0.681124
 3395 8.293047 0.684747
 3396 8.296670 0.684747
 3397 8.300293 0.688370
 3398 8.303916 0.688370
 3399 8.307539 0.691993
 3400 8.311162 0.691993
 3401 8.314785 0.695616
 3402 8.318408 0.695616
 3403 8.322031 0.695616
 3404 8.325654 0.695616
 3405 8.329277 0.695616
 3406 8.332900 0.695616
 3407 8.336523 0.695616
 3408 8.340146 0.699239
 3409 8.343769 0.699239
 3410 8.347392 0.702862
 3411 8.351015 0.702862
 3412 8.354638 0.702862
 3413 8.358261 0.702862
 3414 8.361884 0.702862
 3415 8.365507 0.702862
 3416 8.369130 0.702862
 3417 8.372753 0.702862
 3418 8.376376 0.702862
 3419 8.379999 0.702862
 3420 8.383622 0.702862
 3421 8.387245 0.702862
 3422 8.390868 0.702862
 3423 8.394491 0.702862
 3424 8.398114 0.702862
 3425 8.401737 0.702862
 3426 8.405360 0.702862
 3427 8.408983 0.702862
 3428 8.412606 0.702862
 3429 8.416229 0.702862
 3430 8.419852 0.702862
 3431 8.423475 0.702862
 3432 8.427098 0.702862
 3433 8.430721 0.702862
 3434 8.434344 0.702862
 3435 8.437967 0.699239
 3436 8.441590 0.699239
 3437 8.445213 0.699239
 3438 8.448836 0.699239
 3439 8.452459 0.702862
 3440 8.456082 0.702862
 3441 8.459705 0.706485
 3442 8.463328 0.706485
 3443 8.466951 0.710108
 3444 8.470574 0.713731
 3445 8.474197 0.717354
 3446 8.474197 0.720977
 3447 8.477820 0.724600
 3448 8.477820 0.728223
 3449 8.481443 0.731846
 3450 8.481443 0.735469
 3451 8.485066 0.739092
 3452 8.485066 0.742715
 3453 8.488689 0.746338
 3454 8.488689 0.749961
 3455 8.492312 0.753584
 3456 8.492312 0.757207
 3457 8.495935 0.760830
 3458 8.499558 0.760830
 3459 8.503181 0.764453
 3460 8.506804 0.764453
 3461 8.510427 0.768076
 3462 8.514050 0.768076
 3463 8.517673 0.771699
 3464 8.521296 0.771699
 3465 8.524919 0.775322
 3466 8.528542 0.775322
 3467 8.532165 0.778945
 3468 8.535788 0.778945
 3469 8.539411 0.782568
 3470 8.543034 0.782568
 3471 8.546657 0.782568
 3472 8.550280 0.782568
 3473 8.553903 0.782568
 3474 8.557526 0.782568
 3475 8.561149 0.786191
 3476 8.564772 0.786191
 3477 8.568395 0.786191
 3478 8.572018 0.786191
 3479 8.575641 0.789814
 3480 8.579264 0.793437
 3481 8.582887 0.797060
 3482 8.586510 0.800683
 3483 8.590133 0.804306
 3484 8.593756 0.807929
 3485 8.593756 0.811552
 3486 8.597379 0.815175
 3487 8.601002 0.818798
 3488 8.604625 0.822421
 3489 8.608248 0.826044
 3490 8.611871 0.826044
 3491 8.615494 0.829667
 3492 8.619117 0.829667
 3493 8.622740 0.833290
 3494 8.626363 0.833290
 3495 8.629986 0.836913
 3496 8.633609 0.836913
 3497 8.637232 0.840536
 3498 8.640855 0.840536
 3499 8.644478 0.844159
 3500 8.648101 0.844159
 3501 8.651724 0.847782
 3502 8.655347 0.847782
 3503 8.658970 0.847782
 3504 8.662593 0.847782
 3505 8.666216 0.847782
 3506 8.669839 0.847782
 3507 8.673462 0.847782
 3508 8.677085 0.847782
 3509 8.680708 0.847782
 3510 8.684331 0.847782
 3511 8.687954 0.847782
 3512 8.691577 0.847782
 3513 8.695200 0.847782
 3514 8.698823 0.847782
 3515 8.702446 0.847782
 3516 8.706069 0.847782
 3517 8.709692 0.847782
 3518 8.713315 0.847782
 3519 8.716938 0.847782
 3520 8.720561 0.847782
 3521 8.724184 0.847782
 3522 8.727807 0.847782
 3523 8.731430 0.847782
 3524 8.735053 0.847782
 3525 8.738676 0.844159
 3526 8.742299 0.844159
 3527 8.745922 0.840536
 3528 8.749545 0.840536
 3529 8.753168 0.836913
 3530 8.756791 0.836913
 3531 8.760414 0.833290
 3532 8.764037 0.833290
 3533 8.767660 0.829667
 3534 8.771283 0.829667
 3535 8.774906 0.826044
 3536 8.778529 0.826044
 3537 8.782152 0.822421
 3538 8.785775 0.818798
 3539 8.789398 0.815175
 3540 8.793021 0.811552
 3541 8.796644 0.807929
 3542 8.800267 0.807929
 3543 8.803890 0.804306
 3544 8.807513 0.800683
 3545 8.811136 0.800683
 3546 8.814759 0.797060
 3547 8.814759 0.800683
 3548 8.818382 0.804306
 3549 8.818382 0.807929
 3550 8.822005 0.811552
 3551 8.825628 0.815175
 3552 8.825628 0.818798
 3553 8.829251 0.822421
 3554 8.832874 0.826044
 3555 8.836497 0.829667
 3556 8.840120 0.833290
 3557 8.843743 0.836913
 3558 8.847366 0.836913
 3559 8.850989 0.840536
 3560 8.854612 0.840536
 3561 8.858235 0.844159
 3562 8.861858 0.844159
 3563 8.865481 0.847782
 3564 8.869104 0.847782
 3565 8.872727 0.851405
 3566 8.876350 0.851405
 3567 8.879973 0.855028
 3568 8.883596 0.855028
 3569 8.887219 0.858651
 3570 8.890842 0.858651
 3571 8.894465 0.862274
 3572 8.898088 0.862274
 3573 8.901711 0.865897
 3574 8.905334 0.865897
 3575 8.908957 0.869520
 3576 8.912580 0.869520
 3577 8.916203 0.873143
 3578 8.919826 0.873143
 3579 8.923449 0.873143
 3580 8.927072 0.873143
 3581 8.930695 0.873143
 3582 8.934318 0.876766
 3583 8.937941 0.880389
 3584 8.941564 0.884012
 3585 8.945187 0.887635
 3586 8.948810 0.891258
 3587 8.952433 0.894881
 3588 8.956056 0.894881
 3589 8.959679 0.898504
 3590 8.963302 0.902127
 3591 8.966925 0.902127
 3592 8.970548 0.905750
 3593 8.974171 0.905750
 3594 8.977794 0.909373
 3595 8.981417 0.909373
 3596 8.985040 0.912996
 3597 8.988663 0.912996
 3598 8.992286 0.916619
 3599 8.995909 0.916619
 3600 8.999532 0.920242
 3601 9.003155 0.920242
 3602 9.006778 0.923865
 3603 9.010401 0.923865
 3604 9.014024 0.923865
 3605 9.017647 0.923865
 3606 9.021270 0.923865
 3607 9.024893 0.923865
 3608 9.028516 0.923865
 3609 9.032139 0.923865
 3610 9.035762 0.923865
 3611 9.039385 0.923865
 3612 9.043008 0.923865
 3613 9.046631 0.923865
 3614 9.050254 0.923865
 3615 9.053877 0.923865
 3616 9.057500 0.923865
 3617 9.061123 0.923865
 3618 9.064746 0.923865
 3619 9.068369 0.923865
 3620 9.071992 0.923865
 3621 9.075615 0.923865
 3622 9.079238 0.923865
 3623 9.082861 0.923865
 3624 9.086484 0.923865
 3625 9.090107 0.923865
 3626 9.093730 0.923865
 3627 9.097353 0.923865
 3628 9.100976 0.923865
 3629 9.104599 0.923865
 3630 9.108222 0.923865
 3631 9.111845 0.923865
 3632 9.115468 0.923865
 3633 9.119091 0.923865
 3634 9.122714 0.923865
 3635 9.126337 0.923865
 3636 9.129960 0.923865
 3637 9.133583 0.923865
 3638 9.137206 0.927488
 3639 9.140829 0.931111
 3640 9.144452 0.934734
 3641 9.148075 0.938357
 3642 9.151698 0.941980
 3643 9.155321 0.945603
 3644 9.158944 0.945603
 3645 9.162567 0.949226
 3646 9.166190 0.949226
 3647 9.169813 0.952849
 3648 9.173436 0.952849
 3649 9.177059 0.956472
 3650 9.180682 0.956472
 3651 9.184305 0.960095
 3652 9.187928 0.960095
 3653 9.191551 0.963718
 3654 9.195174 0.967341
 3655 9.198797 0.967341
 3656 9.202420 0.970964
 3657 9.206043 0.974587
 3658 9.209666 0.974587
 3659 9.213289 0.978210
 3660 9.216912 0.978210
 3661 9.220535 0.981833
 3662 9.224158 0.985456
 3663 9.227781 0.989079
 3664 9.231404 0.992702
 3665 9.235027 0.996325
 3666 9.238650 0.999948
 3667 9.242273 1.003571
 3668 9.245896 1.007194
 3669 9.249519 1.010817
 3670 9.249519 1.014440
 3671 9.253142 1.018063
 3672 9.253142 1.021686
 3673 9.256765 1.025309
 3674 9.256765 1.028932
 3675 9.260388 1.032555
 3676 9.260388 1.036178
 3677 9.264011 1.039801
 3678 9.264011 1.043424
 3679 9.267634 1.047047
 3680 9.271257 1.047047
 3681 9.274880 1.050670
 3682 9.278503 1.050670
 3683 9.282126 1.054293
 3684 9.285749 1.054293
 3685 9.289372 1.057916
 3686 9.292995 1.057916
 3687 9.296618 1.061539
 3688 9.300241 1.061539
 3689 9.303864 1.065162
 3690 9.307487 1.065162
 3691 9.311110 1.068785
 3692 9.314733 1.068785
 3693 9.318356 1.068785
 3694 9.321979 1.068785
 3695 9.325602 1.068785
 3696 9.329225 1.068785
 3697 9.332848 1.068785
 3698 9.336471 1.068785
 3699 9.340094 1.068785
 3700 9.343717 1.068785
 3701 9.347340 1.068785
 3702 9.350963 1.068785
 3703 9.354586 1.068785
 3704 9.358209 1.068785
 3705 9.361832 1.068785
 3706 9.365455 1.068785
 3707 9.369078 1.068785
 3708 9.372701 1.068785
 3709 9.376324 1.068785
 3710 9.379947 1.068785
 3711 9.383570 1.072408
 3712 9.387193 1.072408
 3713 9.390816 1.076031
 3714 9.394439 1.079654
 3715 9.398062 1.079654
 3716 9.401685 1.083277
 3717 9.405308 1.086900
 3718 9.405308 1.090523
 3719 9.408931 1.094146
 3720 9.412554 1.097769
 3721 9.416177 1.097769
 3722 9.419800 1.101392
 3723 9.423423 1.101392
 3724 9.427046 1.105015
 3725 9.430669 1.105015
 3726 9.434292 1.108638
 3727 9.437915 1.108638
 3728 9.441538 1.112261
 3729 9.445161 1.112261
 3730 9.448784 1.115884
 3731 9.452407 1.115884
 3732 9.456030 1.119507
 3733 9.459653 1.119507
 3734 9.463276 1.119507
 3735 9.466899 1.119507
 3736 9.470522 1.119507
 3737 9.474145 1.119507
 3738 9.477768 1.119507
 3739 9.481391 1.119507
 3740 9.485014 1.119507
 3741 9.488637 1.119507
 3742 9.492260 1.119507
 3743 9.495883 1.119507
 3744 9.499506 1.119507
 3745 9.503129 1.119507
 3746 9.506752 1.119507
 3747 9.510375 1.119507
 3748 9.513998 1.119507
 3749 9.517621 1.119507
 3750 9.521244 1.119507
 3751 9.524867 1.119507
 3752 9.528490 1.119507
 3753 9.532113 1.119507
 3754 9.535736 1.119507
 3755 9.539359 1.119507
 3756 9.542982 1.119507
 3757 9.546605 1.119507
 3758 9.550228 1.119507
 3759 9.553851 1.119507
 3760 9.557474 1.119507
 3761 9.561097 1.119507
 3762 9.564720 1.123130
 3763 9.568343 1.123130
 3764 9.571966 1.126753
 3765 9.575589 1.130376
 3766 9.579212 1.130376
 3767 9.579212 1.133999
 3768 9.582835 1.137622
 3769 9.586458 1.141245
 3770 9.586458 1.144868
 3771 9.590081 1.148491
 3772 9.593704 1.152114
 3773 9.597327 1.155737
 3774 9.600950 1.155737
 3775 9.604573 1.159360
 3776 9.608196 1.162983
 3777 9.611819 1.162983
 3778 9.611819 1.166606
 3779 9.615442 1.170229
 3780 9.619065 1.173852
 3781 9.622688 1.173852
 3782 9.626311 1.177475
 3783 9.629934 1.177475
 3784 9.633557 1.181098
 3785 9.637180 1.181098
 3786 9.640803 1.184721
 3787 9.644426 1.184721
 3788 9.648049 1.188344
 3789 9.651672 1.188344
 3790 9.655295 1.191967
 3791 9.658918 1.191967
 3792 9.662541 1.195590
 3793 9.666164 1.195590
 3794 9.669787 1.195590
 3795 9.673410 1.195590
 3796 9.677033 1.195590
 3797 9.680656 1.195590
 3798 9.684279 1.195590
 3799 9.687902 1.195590
 3800 9.691525 1.195590
 3801 9.695148 1.195590
 3802 9.698771 1.195590
 3803 9.702394 1.195590
 3804 9.706017 1.195590
 3805 9.709640 1.195590
 3806 9.713263 1.195590
 3807 9.716886 1.195590
 3808 9.720509 1.195590
 3809 9.724132 1.195590
 3810 9.727755 1.195590
 3811 9.731378 1.199213
 3812 9.735001 1.199213
 3813 9.738624 1.202836
 3814 9.742247 1.202836
 3815 9.745870 1.202836
 3816 9.749493 1.206459
 3817 9.753116 1.206459
 3818 9.756739 1.206459
 3819 9.760362 1.206459
 3820 9.763985 1.206459
 3821 9.767608 1.206459
 3822 9.771231 1.210082
 3823 9.774854 1.210082
 3824 9.778477 1.213705
 3825 9.782100 1.213705
 3826 9.785723 1.217328
 3827 9.789346 1.217328
 3828 9.792969 1.220951
 3829 9.796592 1.220951
 3830 9.800215 1.224574
 3831 9.803838 1.224574
 3832 9.807461 1.228197
 3833 9.811084 1.228197
 3834 9.814707 1.228197
 3835 9.818330 1.228197
 3836 9.821953 1.228197
 3837 9.825576 1.228197
 3838 9.829199 1.228197
 3839 9.832822 1.228197
 3840 9.836445 1.228197
 3841 9.840068 1.228197
 3842 9.843691 1.228197
 3843 9.843691 1.231820
 3844 9.847314 1.235443
 3845 9.850937 1.239066
 3846 9.854560 1.242689
 3847 9.858183 1.246312
 3848 9.861806 1.249935
 3849 9.865429 1.253558
 3850 9.869052 1.257181
 3851 9.872675 1.260804
 3852 9.876298 1.264427
 3853 9.879921 1.268050
 3854 9.879921 1.271673
 3855 9.879921 1.275296
 3856 9.883544 1.278919
 3857 9.883544 1.282542
 3858 9.887167 1.286165
 3859 9.887167 1.289788
 3860 9.890790 1.293411
 3861 9.890790 1.297034
 3862 9.890790 1.300657
 3863 9.890790 1.304280
 3864 9.890790 1.307903
 3865 9.890790 1.311526
 3866 9.890790 1.315149
 3867 9.890790 1.318772
 3868 9.890790 1.322395
 3869 9.890790 1.326018
 3870 9.890790 1.329641
 3871 9.890790 1.333264
 3872 9.894413 1.336887
 3873 9.894413 1.340510
 3874 9.898036 1.344133
 3875 9.898036 1.347756
 3876 9.901659 1.351379
 3877 9.901659 1.355002
 3878 9.905282 1.358625
 3879 9.905282 1.362248
 3880 9.908905 1.365871
 3881 9.908905 1.369494
 3882 9.912528 1.373117
 3883 9.912528 1.376740
 3884 9.916151 1.380363
 3885 9.919774 1.380363
 3886 9.923397 1.383986
 3887 9.927020 1.383986
 3888 9.930643 1.387609
 3889 9.934266 1.387609
 3890 9.937889 1.391232
 3891 9.941512 1.391232
 3892 9.945135 1.394855
 3893 9.948758 1.394855
 3894 9.952381 1.398478
 3895 9.956004 1.398478
 3896 9.959627 1.402101
 3897 9.963250 1.402101
 3898 9.966873 1.402101
 3899 9.970496 1.402101
 3900 9.974119 1.402101
 3901 9.977742 1.402101
 3902 9.981365 1.402101
 3903 9.984988 1.402101
 3904 9.988611 1.402101
 3905 9.992234 1.402101
 3906 9.995857 1.402101
 3907 9.999480 1.402101
 3908 10.003103 1.402101
 3909 10.006726 1.402101
 3910 10.010349 1.405724
 3911 10.013972 1.405724
 3912 10.017595 1.409347
 3913 10.021218 1.409347
 3914 10.024841 1.412970
 3915 10.028464 1.412970
 3916 10.032087 1.416593
 3917 10.035710 1.416593
 3918 10.039333 1.420216
 3919 10.042956 1.420216
 3920 10.046579 1.423839
 3921 10.050202 1.427462
 3922 10.053825 1.431085
 3923 10.057448 1.434708
 3924 10.061071 1.438331
 3925 10.061071 1.441954
 3926 10.064694 1.445577
 3927 10.064694 1.449200
 3928 10.064694 1.452823
 3929 10.064694 1.456446
 3930 10.064694 1.460069
 3931 10.064694 1.463692
 3932 10.064694 1.467315
 3933 10.068317 1.470938
 3934 10.068317 1.474561
 3935 10.071940 1.478184
 3936 10.071940 1.481807
 3937 10.075563 1.485430
 3938 10.075563 1.489053
 3939 10.079186 1.492676
 3940 10.079186 1.496299
 3941 10.082809 1.499922
 3942 10.082809 1.503545
 3943 10.086432 1.507168
 3944 10.086432 1.510791
 3945 10.090055 1.514414
 3946 10.090055 1.518037
 3947 10.093678 1.521660
 3948 10.097301 1.525283
 3949 10.100924 1.525283
 3950 10.104547 1.528906
 3951 10.108170 1.532529
 3952 10.111793 1.532529
 3953 10.115416 1.536152
 3954 10.119039 1.536152
 3955 10.122662 1.539775
 3956 10.126285 1.539775
 3957 10.129908 1.543398
 3958 10.133531 1.547021
 3959 10.137154 1.550644
 3960 10.140777 1.554267
 3961 10.140777 1.557890
 3962 10.144400 1.561513
 3963 10.148023 1.565136
 3964 10.151646 1.568759
 3965 10.155269 1.572382
 3966 10.158892 1.576005
 3967 10.162515 1.576005
 3968 10.166138 1.579628
 3969 10.169761 1.579628
 3970 10.173384 1.583251
 3971 10.177007 1.583251
 3972 10.180630 1.586874
 3973 10.184253 1.586874
 3974 10.187876 1.590497
 3975 10.191499 1.590497
 3976 10.195122 1.594120
 3977 10.198745 1.594120
 3978 10.202368 1.597743
 3979 10.205991 1.597743
 3980 10.209614 1.601366
 3981 10.213237 1.604989
 3982 10.216860 1.604989
 3983 10.220483 1.608612
 3984 10.224106 1.608612
 3985 10.227729 1.612235
 3986 10.231352 1.612235
 3987 10.234975 1.615858
 3988 10.238598 1.619481
 3989 10.238598 1.623104
 3990 10.242221 1.626727
 3991 10.242221 1.630350
 3992 10.245844 1.633973
 3993 10.245844 1.637596
 3994 10.249467 1.641219
 3995 10.253090 1.644842
 3996 10.253090 1.648465
 3997 10.256713 1.652088
 3998 10.260336 1.655711
 3999 10.263959 1.659334
 4000 10.267582 1.659334
 4001 10.271205 1.662957
 4002 10.274828 1.662957
 4003 10.278451 1.666580
 4004 10.282074 1.666580
 4005 10.285697 1.670203
 4006 10.289320 1.670203
 4007 10.292943 1.673826
 4008 10.296566 1.673826
 4009 10.296566 1.677449
 4010 10.300189 1.681072
 4011 10.303812 1.684695
 4012 10.307435 1.688318
 4013 10.311058 1.691941
 4014 10.314681 1.695564
 4015 10.318304 1.699187
 4016 10.321927 1.699187
 4017 10.325550 1.702810
 4018 10.329173 1.702810
 4019 10.332796 1.706433
 4020 10.336419 1.706433
 4021 10.340042 1.710056
 4022 10.343665 1.710056
 4023 10.347288 1.713679
 4024 10.350911 1.713679
 4025 10.354534 1.717302
 4026 10.358157 1.717302
 4027 10.361780 1.720925
 4028 10.365403 1.720925
 4029 10.369026 1.720925
 4030 10.372649 1.720925
 4031 10.376272 1.720925
 4032 10.379895 1.724548
 4033 10.383518 1.728171
 4034 10.387141 1.731794
 4035 10.390764 1.735417
 4036 10.394387 1.739040
 4037 10.398010 1.742663
 4038 10.398010 1.746286
 4039 10.401633 1.749909
 4040 10.401633 1.753532
 4041 10.405256 1.757155
 4042 10.408879 1.760778
 4043 10.408879 1.764401
 4044 10.412502 1.768024
 4045 10.416125 1.768024
 4046 10.419748 1.771647
 4047 10.423371 1.771647
 4048 10.426994 1.775270
 4049 10.430617 1.775270
 4050 10.434240 1.778893
 4051 10.437863 1.778893
 4052 10.441486 1.782516
 4053 10.445109 1.782516
 4054 10.448732 1.786139
 4055 10.452355 1.786139
 4056 10.455978 1.789762
 4057 10.459601 1.789762
 4058 10.463224 1.789762
 4059 10.466847 1.789762
 4060 10.470470 1.789762
 4061 10.474093 1.789762
 4062 10.477716 1.789762
 4063 10.481339 1.789762
 4064 10.484962 1.793385
 4065 10.488585 1.793385
 4066 10.492208 1.793385
 4067 10.495831 1.797008
 4068 10.499454 1.797008
 4069 10.499454 1.800631
 4070 10.503077 1.804254
 4071 10.503077 1.807877
 4072 10.506700 1.811500
 4073 10.510323 1.815123
 4074 10.510323 1.818746
 4075 10.513946 1.822369
 4076 10.517569 1.825992
 4077 10.521192 1.829615
 4078 10.524815 1.833238
 4079 10.528438 1.836861
 4080 10.532061 1.840484
 4081 10.535684 1.840484
 4082 10.539307 1.844107
 4083 10.542930 1.847730
 4084 10.546553 1.851353
 4085 10.550176 1.854976
 4086 10.553799 1.858599
 4087 10.557422 1.862222
 4088 10.561045 1.865845
 4089 10.561045 1.869468
 4090 10.564668 1.873091
 4091 10.564668 1.876714
 4092 10.568291 1.880337
 4093 10.568291 1.883960
 4094 10.571914 1.887583
 4095 10.571914 1.891206
 4096 10.575537 1.894829
 4097 10.575537 1.898452
 4098 10.579160 1.902075
 4099 10.579160 1.905698
 4100 10.582783 1.909321
 4101 10.586406 1.912944
 4102 10.590029 1.916567
 4103 10.593652 1.920190
 4104 10.597275 1.923813
 4105 10.600898 1.927436
 4106 10.604521 1.931059
 4107 10.604521 1.934682
 4108 10.604521 1.938305
 4109 10.604521 1.941928
 4110 10.604521 1.945551
 4111 10.604521 1.949174
 4112 10.604521 1.952797
 4113 10.604521 1.956420
 4114 10.604521 1.960043
 4115 10.604521 1.963666
 4116 10.604521 1.967289
 4117 10.604521 1.970912
 4118 10.604521 1.974535
 4119 10.604521 1.978158
 4120 10.604521 1.981781
 4121 10.608144 1.985404
 4122 10.608144 1.989027
 4123 10.611767 1.992650
 4124 10.611767 1.996273
 4125 10.615390 1.999896
 4126 10.615390 2.003519
 4127 10.619013 2.007142
 4128 10.619013 2.010765
 4129 10.622636 2.014388
 4130 10.622636 2.018011
 4131 10.626259 2.021634
 4132 10.626259 2.025257
 4133 10.629882 2.028880
 4134 10.633505 2.028880
 4135 10.637128 2.032503
 4136 10.640751 2.032503
 4137 10.644374 2.036126
 4138 10.647997 2.036126
 4139 10.651620 2.039749
 4140 10.655243 2.039749
 4141 10.658866 2.043372
 4142 10.662489 2.043372
 4143 10.666112 2.046995
 4144 10.669735 2.046995
 4145 10.673358 2.050618
 4146 10.676981 2.050618
 4147 10.680604 2.050618
 4148 10.684227 2.050618
 4149 10.687850 2.050618
 4150 10.691473 2.050618
 4151 10.695096 2.050618
 4152 10.698719 2.050618
 4153 10.702342 2.050618
 4154 10.705965 2.050618
 4155 10.709588 2.050618
 4156 10.713211 2.050618
 4157 10.716834 2.050618
 4158 10.720457 2.050618
 4159 10.724080 2.050618
 4160 10.727703 2.050618
 4161 10.731326 2.050618
 4162 10.734949 2.050618
 4163 10.738572 2.054241
 4164 10.742195 2.057864
 4165 10.745818 2.061487
 4166 10.749441 2.065110
 4167 10.753064 2.068733
 4168 10.756687 2.072356
 4169 10.760310 2.075979
 4170 10.763933 2.079602
 4171 10.767556 2.083225
 4172 10.771179 2.086848
 4173 10.774802 2.086848
 4174 10.778425 2.090471
 4175 10.782048 2.090471
 4176 10.785671 2.094094
 4177 10.789294 2.094094
 4178 10.792917 2.097717
 4179 10.796540 2.097717
 4180 10.800163 2.101340
 4181 10.803786 2.101340
 4182 10.807409 2.104963
 4183 10.811032 2.104963
 4184 10.814655 2.108586
 4185 10.818278 2.108586
 4186 10.821901 2.108586
 4187 10.825524 2.108586
 4188 10.829147 2.108586
 4189 10.832770 2.108586
 4190 10.836393 2.108586
 4191 10.840016 2.108586
 4192 10.843639 2.108586
 4193 10.847262 2.108586
 4194 10.850885 2.108586
 4195 10.854508 2.108586
 4196 10.858131 2.108586
 4197 10.861754 2.108586
 4198 10.865377 2.112209
 4199 10.869000 2.115832
 4200 10.872623 2.119455
 4201 10.876246 2.123078
 4202 10.879869 2.126701
 4203 10.883492 2.130324
 4204 10.887115 2.130324
 4205 10.890738 2.133947
 4206 10.894361 2.133947
 4207 10.897984 2.137570
 4208 10.901607 2.137570
 4209 10.905230 2.141193
 4210 10.908853 2.141193
 4211 10.912476 2.144816
 4212 10.916099 2.144816
 4213 10.919722 2.148439
 4214 10.923345 2.148439
 4215 10.926968 2.152062
 4216 10.930591 2.152062
 4217 10.934214 2.152062
 4218 10.937837 2.152062
 4219 10.941460 2.152062
 4220 10.945083 2.152062
 4221 10.948706 2.152062
 4222 10.952329 2.152062
 4223 10.955952 2.152062
 4224 10.959575 2.152062
 4225 10.963198 2.152062
 4226 10.966821 2.152062
 4227 10.970444 2.152062
 4228 10.974067 2.155685
 4229 10.977690 2.155685
 4230 10.981313 2.159308
 4231 10.984936 2.162931
 4232 10.988559 2.166554
 4233 10.992182 2.170177
 4234 10.995805 2.170177
 4235 10.999428 2.173800
 4236 11.003051 2.177423
 4237 11.006674 2.181046
 4238 11.010297 2.184669
 4239 11.013920 2.188292
 4240 11.017543 2.191915
 4241 11.021166 2.195538
 4242 11.021166 2.199161
 4243 11.024789 2.202784
 4244 11.024789 2.206407
 4245 11.024789 2.210030
 4246 11.024789 2.213653
 4247 11.024789 2.217276
 4248 11.024789 2.220899
 4249 11.024789 2.224522
 4250 11.024789 2.228145
 4251 11.024789 2.231768
 4252 11.024789 2.235391
 4253 11.024789 2.239014
 4254 11.024789 2.242637
 4255 11.024789 2.246260
 4256 11.024789 2.249883
 4257 11.024789 2.253506
 4258 11.024789 2.257129
 4259 11.024789 2.260752
 4260 11.024789 2.264375
 4261 11.028412 2.267998
 4262 11.028412 2.271621
 4263 11.032035 2.275244
 4264 11.032035 2.278867
 4265 11.035658 2.282490
 4266 11.035658 2.286113
 4267 11.039281 2.289736
 4268 11.039281 2.293359
 4269 11.042904 2.296982
 4270 11.042904 2.300605
 4271 11.046527 2.304228
 4272 11.046527 2.307851
 4273 11.050150 2.311474
 4274 11.053773 2.315097
 4275 11.057396 2.315097
 4276 11.061019 2.318720
 4277 11.064642 2.318720
 4278 11.064642 2.322343
 4279 11.068265 2.325966
 4280 11.071888 2.329589
 4281 11.075511 2.333212
 4282 11.079134 2.333212
 4283 11.082757 2.336835
 4284 11.086380 2.336835
 4285 11.090003 2.340458
 4286 11.093626 2.340458
 4287 11.097249 2.344081
 4288 11.100872 2.344081
 4289 11.104495 2.347704
 4290 11.108118 2.347704
 4291 11.111741 2.351327
 4292 11.115364 2.351327
 4293 11.118987 2.354950
 4294 11.122610 2.354950
 4295 11.126233 2.354950
 4296 11.129856 2.354950
 4297 11.133479 2.354950
 4298 11.137102 2.354950
 4299 11.140725 2.354950
 4300 11.144348 2.354950
 4301 11.147971 2.354950
 4302 11.151594 2.354950
 4303 11.155217 2.358573
 4304 11.158840 2.358573
 4305 11.162463 2.358573
 4306 11.166086 2.362196
 4307 11.169709 2.362196
 4308 11.173332 2.362196
 4309 11.176955 2.365819
 4310 11.180578 2.369442
 4311 11.184201 2.373065
 4312 11.184201 2.376688
 4313 11.184201 2.380311
 4314 11.187824 2.383934
 4315 11.187824 2.387557
 4316 11.191447 2.391180
 4317 11.191447 2.394803
 4318 11.195070 2.398426
 4319 11.195070 2.402049
 4320 11.198693 2.405672
 4321 11.198693 2.409295
 4322 11.202316 2.412918
 4323 11.202316 2.416541
 4324 11.205939 2.420164
 4325 11.205939 2.423787
 4326 11.209562 2.427410
 4327 11.209562 2.431033
 4328 11.213185 2.434656
 4329 11.213185 2.438279
 4330 11.216808 2.441902
 4331 11.216808 2.445525
 4332 11.220431 2.449148
 4333 11.220431 2.452771
 4334 11.224054 2.456394
 4335 11.224054 2.460017
 4336 11.227677 2.463640
 4337 11.231300 2.467263
 4338 11.234923 2.467263
 4339 11.238546 2.470886
 4340 11.242169 2.470886
 4341 11.245792 2.474509
 4342 11.249415 2.474509
 4343 11.253038 2.478132
 4344 11.256661 2.478132
 4345 11.260284 2.481755
 4346 11.263907 2.481755
 4347 11.267530 2.485378
 4348 11.271153 2.485378
 4349 11.274776 2.489001
 4350 11.278399 2.489001
 4351 11.282022 2.489001
 4352 11.285645 2.489001
 4353 11.289268 2.489001
 4354 11.292891 2.489001
 4355 11.296514 2.489001
 4356 11.300137 2.492624
 4357 11.303760 2.496247
 4358 11.307383 2.499870
 4359 11.311006 2.499870
 4360 11.314629 2.503493
 4361 11.318252 2.507116
 4362 11.321875 2.507116
 4363 11.325498 2.510739
 4364 11.329121 2.510739
 4365 11.332744 2.514362
 4366 11.336367 2.517985
 4367 11.339990 2.521608
 4368 11.339990 2.525231
 4369 11.343613 2.528854
 4370 11.347236 2.532477
 4371 11.347236 2.536100
 4372 11.350859 2.539723
 4373 11.354482 2.543346
 4374 11.358105 2.546969
 4375 11.361728 2.550592
 4376 11.365351 2.554215
 4377 11.368974 2.557838
 4378 11.372597 2.557838
 4379 11.376220 2.561461
 4380 11.379843 2.561461
 4381 11.383466 2.565084
 4382 11.387089 2.565084
 4383 11.390712 2.568707
 4384 11.394335 2.568707
 4385 11.397958 2.572330
 4386 11.401581 2.572330
 4387 11.405204 2.575953
 4388 11.408827 2.575953
 4389 11.412450 2.579576
 4390 11.416073 2.579576
 4391 11.419696 2.583199
 4392 11.423319 2.583199
 4393 11.426942 2.586822
 4394 11.430565 2.590445
 4395 11.434188 2.594068
 4396 11.437811 2.597691
 4397 11.437811 2.601314
 4398 11.441434 2.604937
 4399 11.445057 2.608560
 4400 11.448680 2.612183
 4401 11.452303 2.615806
 4402 11.455926 2.619429
 4403 11.459549 2.619429
 4404 11.463172 2.623052
 4405 11.466795 2.623052
 4406 11.470418 2.626675
 4407 11.474041 2.626675
 4408 11.477664 2.630298
 4409 11.481287 2.630298
 4410 11.484910 2.633921
 4411 11.488533 2.633921
 4412 11.492156 2.637544
 4413 11.495779 2.641167
 4414 11.499402 2.644790
 4415 11.503025 2.648413
 4416 11.506648 2.652036
 4417 11.510271 2.655659
 4418 11.510271 2.659282
 4419 11.513894 2.662905
 4420 11.513894 2.666528
 4421 11.517517 2.670151
 4422 11.517517 2.673774
 4423 11.521140 2.677397
 4424 11.521140 2.681020
 4425 11.524763 2.684643
 4426 11.528386 2.688266
 4427 11.528386 2.691889
 4428 11.532009 2.695512
 4429 11.535632 2.699135
 4430 11.539255 2.702758
 4431 11.542878 2.706381
 4432 11.546501 2.706381
 4433 11.550124 2.710004
 4434 11.553747 2.710004
 4435 11.557370 2.713627
 4436 11.560993 2.713627
 4437 11.564616 2.717250
 4438 11.568239 2.717250
 4439 11.571862 2.720873
 4440 11.571862 2.724496
 4441 11.575485 2.728119
 4442 11.579108 2.731742
 4443 11.579108 2.735365
 4444 11.582731 2.738988
 4445 11.586354 2.742611
 4446 11.589977 2.742611
 4447 11.593600 2.746234
 4448 11.597223 2.746234
 4449 11.600846 2.749857
 4450 11.604469 2.749857
 4451 11.608092 2.753480
 4452 11.611715 2.753480
 4453 11.615338 2.757103
 4454 11.618961 2.757103
 4455 11.622584 2.760726
 4456 11.626207 2.760726
 4457 11.629830 2.764349
 4458 11.633453 2.764349
 4459 11.637076 2.767972
 4460 11.640699 2.767972
 4461 11.644322 2.771595
 4462 11.647945 2.771595
 4463 11.651568 2.771595
 4464 11.655191 2.775218
 4465 11.658814 2.775218
 4466 11.662437 2.775218
 4467 11.666060 2.775218
 4468 11.669683 2.775218
 4469 11.673306 2.775218
 4470 11.676929 2.775218
 4471 11.680552 2.775218
 4472 11.684175 2.775218
 4473 11.687798 2.775218
 4474 11.691421 2.775218
 4475 11.695044 2.775218
 4476 11.698667 2.775218
 4477 11.702290 2.775218
 4478 11.705913 2.775218
 4479 11.709536 2.778841
 4480 11.713159 2.782464
 4481 11.713159 2.786087
 4482 11.716782 2.789710
 4483 11.720405 2.793333
 4484 11.724028 2.796956
 4485 11.727651 2.800579
 4486 11.727651 2.804202
 4487 11.731274 2.807825
 4488 11.731274 2.811448
 4489 11.734897 2.815071
 4490 11.738520 2.818694
 4491 11.738520 2.822317
 4492 11.742143 2.825940
 4493 11.745766 2.829563
 4494 11.749389 2.833186
 4495 11.753012 2.836809
 4496 11.753012 2.840432
 4497 11.756635 2.844055
 4498 11.760258 2.847678
 4499 11.760258 2.851301
 4500 11.763881 2.854924
 4501 11.767504 2.858547
 4502 11.771127 2.862170
 4503 11.774750 2.862170
 4504 11.778373 2.865793
 4505 11.781996 2.865793
 4506 11.785619 2.869416
 4507 11.789242 2.869416
 4508 11.792865 2.873039
 4509 11.796488 2.873039
 4510 11.800111 2.876662
 4511 11.803734 2.876662
 4512 11.807357 2.880285
 4513 11.810980 2.880285
 4514 11.814603 2.883908
 4515 11.818226 2.883908
 4516 11.821849 2.887531
 4517 11.825472 2.887531
 4518 11.829095 2.891154
 4519 11.832718 2.891154
 4520 11.836341 2.894777
 4521 11.839964 2.894777
 4522 11.843587 2.894777
 4523 11.847210 2.898400
 4524 11.850833 2.902023
 4525 11.854456 2.905646
 4526 11.858079 2.909269
 4527 11.861702 2.912892
 4528 11.865325 2.916515
 4529 11.868948 2.920138
 4530 11.872571 2.920138
 4531 11.876194 2.923761
 4532 11.879817 2.923761
 4533 11.883440 2.927384
 4534 11.887063 2.927384
 4535 11.890686 2.931007
 4536 11.894309 2.931007
 4537 11.897932 2.934630
 4538 11.897932 2.938253
 4539 11.901555 2.941876
 4540 11.901555 2.945499
 4541 11.905178 2.949122
 4542 11.905178 2.952745
 4543 11.908801 2.956368
 4544 11.908801 2.959991
 4545 11.912424 2.963614
 4546 11.912424 2.967237
 4547 11.916047 2.970860
 4548 11.916047 2.974483
 4549 11.919670 2.978106
 4550 11.923293 2.981729
 4551 11.926916 2.981729
 4552 11.930539 2.985352
 4553 11.934162 2.985352
 4554 11.937785 2.988975
 4555 11.941408 2.988975
 4556 11.945031 2.992598
 4557 11.948654 2.992598
 4558 11.952277 2.996221
 4559 11.955900 2.996221
 4560 11.959523 2.999844
 4561 11.963146 2.999844
 4562 11.966769 3.003467
 4563 11.970392 3.007090
 4564 11.970392 3.010713
 4565 11.974015 3.014336
 4566 11.977638 3.017959
 4567 11.981261 3.021582
 4568 11.981261 3.025205
 4569 11.984884 3.028828
 4570 11.988507 3.032451
 4571 11.992130 3.032451
 4572 11.995753 3.036074
 4573 11.999376 3.036074
 4574 12.002999 3.039697
 4575 12.006622 3.039697
 4576 12.010245 3.043320
 4577 12.013868 3.043320
 4578 12.017491 3.046943
 4579 12.021114 3.046943
 4580 12.024737 3.050566
 4581 12.028360 3.050566
 4582 12.031983 3.054189
 4583 12.035606 3.054189
 4584 12.039229 3.054189
 4585 12.042852 3.054189
 4586 12.046475 3.057812
 4587 12.050098 3.057812
 4588 12.053721 3.057812
 4589 12.057344 3.061435
 4590 12.060967 3.061435
 4591 12.064590 3.065058
 4592 12.068213 3.068681
 4593 12.071836 3.072304
 4594 12.075459 3.075927
 4595 12.079082 3.079550
 4596 12.082705 3.083173
 4597 12.086328 3.086796
 4598 12.089951 3.090419
 4599 12.089951 3.094042
 4600 12.093574 3.097665
 4601 12.097197 3.101288
 4602 12.100820 3.104911
 4603 12.104443 3.108534
 4604 12.108066 3.112157
 4605 12.111689 3.115780
 4606 12.111689 3.119403
 4607 12.111689 3.123026
 4608 12.115312 3.126649
 4609 12.115312 3.130272
 4610 12.118935 3.133895
 4611 12.118935 3.137518
 4612 12.122558 3.141141
 4613 12.122558 3.144764
 4614 12.126181 3.148387
 4615 12.126181 3.152010
 4616 12.129804 3.155633
 4617 12.129804 3.159256
 4618 12.133427 3.162879
 4619 12.133427 3.166502
 4620 12.137050 3.170125
 4621 12.140673 3.170125
 4622 12.144296 3.173748
 4623 12.147919 3.173748
 4624 12.151542 3.177371
 4625 12.155165 3.177371
 4626 12.158788 3.180994
 4627 12.162411 3.180994
 4628 12.166034 3.184617
 4629 12.169657 3.184617
 4630 12.173280 3.188240
 4631 12.176903 3.188240
 4632 12.180526 3.191863
 4633 12.184149 3.191863
 4634 12.187772 3.191863
 4635 12.191395 3.191863
 4636 12.195018 3.191863
 4637 12.198641 3.191863
 4638 12.202264 3.191863
 4639 12.205887 3.191863
 4640 12.209510 3.191863
 4641 12.213133 3.191863
 4642 12.216756 3.191863
 4643 12.220379 3.191863
 4644 12.224002 3.191863
 4645 12.227625 3.191863
 4646 12.231248 3.195486
 4647 12.234871 3.199109
 4648 12.238494 3.199109
 4649 12.242117 3.202732
 4650 12.245740 3.202732
 4651 12.249363 3.206355
 4652 12.252986 3.206355
 4653 12.256609 3.209978
 4654 12.260232 3.213601
 4655 12.263855 3.217224
 4656 12.267478 3.220847
 4657 12.271101 3.224470
 4658 12.274724 3.228093
 4659 12.278347 3.231716
 4660 12.281970 3.235339
 4661 12.285593 3.238962
 4662 12.289216 3.242585
 4663 12.292839 3.246208
 4664 12.296462 3.249831
 4665 12.300085 3.253454
 4666 12.303708 3.257077
 4667 12.307331 3.260700
 4668 12.310954 3.264323
 4669 12.314577 3.267946
 4670 12.314577 3.271569
 4671 12.314577 3.275192
 4672 12.314577 3.278815
 4673 12.314577 3.282438
 4674 12.314577 3.286061
 4675 12.314577 3.289684
 4676 12.314577 3.293307
 4677 12.314577 3.296930
 4678 12.314577 3.300553
 4679 12.314577 3.304176
 4680 12.314577 3.307799
 4681 12.314577 3.311422
 4682 12.314577 3.315045
 4683 12.314577 3.318668
 4684 12.314577 3.322291
 4685 12.314577 3.325914
 4686 12.314577 3.329537
 4687 12.314577 3.333160
 4688 12.314577 3.336783
 4689 12.314577 3.340406
 4690 12.314577 3.344029
 4691 12.314577 3.347652
 4692 12.314577 3.351275
 4693 12.314577 3.354898
 4694 12.314577 3.358521
 4695 12.314577 3.362144
 4696 12.314577 3.365767
 4697 12.314577 3.369390
 4698 12.314577 3.373013
 4699 12.314577 3.376636
 4700 12.314577 3.380259
 4701 12.314577 3.383882
 4702 12.314577 3.387505
 4703 12.314577 3.391128
 4704 12.314577 3.394751
 4705 12.314577 3.398374
 4706 12.314577 3.401997
 4707 12.314577 3.405620
 4708 12.314577 3.409243
 4709 12.314577 3.412866
 4710 12.314577 3.416489
 4711 12.310954 3.420112
 4712 12.310954 3.423735
 4713 12.307331 3.427358
 4714 12.303708 3.430981
 4715 12.300085 3.434604
 4716 12.296462 3.438227
 4717 12.292839 3.441850
 4718 12.289216 3.445473
 4719 12.285593 3.449096
 4720 12.281970 3.452719
 4721 12.278347 3.456342
 4722 12.274724 3.456342
 4723 12.271101 3.459965
 4724 12.267478 3.459965
 4725 12.263855 3.463588
 4726 12.260232 3.463588
 4727 12.256609 3.467211
 4728 12.252986 3.470834
 4729 12.249363 3.474457
 4730 12.249363 3.478080
 4731 12.245740 3.481703
 4732 12.245740 3.485326
 4733 12.242117 3.488949
 4734 12.242117 3.492572
 4735 12.238494 3.496195
 4736 12.238494 3.499818
 4737 12.234871 3.503441
 4738 12.234871 3.507064
 4739 12.231248 3.510687
 4740 12.231248 3.514310
 4741 12.227625 3.517933
 4742 12.227625 3.521556
 4743 12.227625 3.525179
 4744 12.227625 3.528802
 4745 12.227625 3.532425
 4746 12.227625 3.536048
 4747 12.227625 3.539671
 4748 12.227625 3.543294
 4749 12.227625 3.546917
 4750 12.227625 3.550540
 4751 12.227625 3.554163
 4752 12.227625 3.557786
 4753 12.227625 3.561409
 4754 12.224002 3.565032
 4755 12.224002 3.568655
 4756 12.220379 3.572278
 4757 12.220379 3.575901
 4758 12.216756 3.579524
 4759 12.216756 3.583147
 4760 12.213133 3.586770
 4761 12.213133 3.590393
 4762 12.209510 3.594016
 4763 12.209510 3.597639
 4764 12.205887 3.601262
 4765 12.202264 3.604885
 4766 12.198641 3.604885
 4767 12.195018 3.608508
 4768 12.191395 3.612131
 4769 12.187772 3.615754
 4770 12.184149 3.619377
 4771 12.180526 3.623000
 4772 12.176903 3.626623
 4773 12.173280 3.630246
 4774 12.169657 3.633869
 4775 12.166034 3.637492
 4776 12.162411 3.641115
 4777 12.162411 3.644738
 4778 12.158788 3.648361
 4779 12.158788 3.651984
 4780 12.155165 3.655607
 4781 12.155165 3.659230
 4782 12.151542 3.662853
 4783 12.147919 3.666476
 4784 12.144296 3.670099
 4785 12.144296 3.673722
 4786 12.140673 3.677345
 4787 12.140673 3.680968
 4788 12.137050 3.684591
 4789 12.137050 3.688214
 4790 12.133427 3.691837
 4791 12.133427 3.695460
 4792 12.129804 3.699083
 4793 12.129804 3.702706
 4794 12.126181 3.706329
 4795 12.126181 3.709952
 4796 12.122558 3.713575
 4797 12.122558 3.717198
 4798 12.122558 3.720821
 4799 12.122558 3.724444
 4800 12.122558 3.728067
 4801 12.122558 3.731690
 4802 12.122558 3.735313
 4803 12.122558 3.738936
 4804 12.122558 3.742559
 4805 12.122558 3.746182
 4806 12.122558 3.749805
 4807 12.118935 3.753428
 4808 12.118935 3.757051
 4809 12.118935 3.760674
 4810 12.115312 3.764297
 4811 12.115312 3.767920
 4812 12.115312 3.771543
 4813 12.115312 3.775166
 4814 12.115312 3.778789
 4815 12.115312 3.782412
 4816 12.115312 3.786035
 4817 12.115312 3.789658
 4818 12.115312 3.793281
 4819 12.115312 3.796904
 4820 12.115312 3.800527
 4821 12.115312 3.804150
 4822 12.115312 3.807773
 4823 12.115312 3.811396
 4824 12.115312 3.815019
 4825 12.115312 3.818642
 4826 12.115312 3.822265
 4827 12.115312 3.825888
 4828 12.115312 3.829511
 4829 12.115312 3.833134
 4830 12.115312 3.836757
 4831 12.111689 3.840380
 4832 12.111689 3.844003
 4833 12.111689 3.847626
 4834 12.108066 3.851249
 4835 12.104443 3.854872
 4836 12.100820 3.858495
 4837 12.097197 3.862118
 4838 12.093574 3.865741
 4839 12.089951 3.869364
 4840 12.089951 3.872987
 4841 12.086328 3.876610
 4842 12.086328 3.880233
 4843 12.082705 3.883856
 4844 12.082705 3.887479
 4845 12.079082 3.891102
 4846 12.079082 3.894725
 4847 12.075459 3.898348
 4848 12.071836 3.901971
 4849 12.068213 3.905594
 4850 12.064590 3.909217
 4851 12.060967 3.912840
 4852 12.057344 3.912840
 4853 12.053721 3.916463
 4854 12.050098 3.916463
 4855 12.046475 3.920086
 4856 12.042852 3.920086
 4857 12.039229 3.923709
 4858 12.035606 3.923709
 4859 12.031983 3.927332
 4860 12.028360 3.927332
 4861 12.024737 3.930955
 4862 12.021114 3.930955
 4863 12.017491 3.934578
 4864 12.013868 3.938201
 4865 12.010245 3.941824
 4866 12.010245 3.945447
 4867 12.006622 3.949070
 4868 12.006622 3.952693
 4869 12.002999 3.956316
 4870 12.002999 3.959939
 4871 11.999376 3.963562
 4872 11.999376 3.967185
 4873 11.995753 3.970808
 4874 11.995753 3.974431
 4875 11.992130 3.978054
 4876 11.992130 3.981677
 4877 11.988507 3.985300
 4878 11.988507 3.988923
 4879 11.988507 3.992546
 4880 11.988507 3.996169
 4881 11.988507 3.999792
 4882 11.988507 4.003415
 4883 11.988507 4.007038
 4884 11.988507 4.010661
 4885 11.988507 4.014284
 4886 11.988507 4.017907
 4887 11.988507 4.021530
 4888 11.988507 4.025153
 4889 11.988507 4.028776
 4890 11.988507 4.032399
 4891 11.988507 4.036022
 4892 11.988507 4.039645
 4893 11.988507 4.043268
 4894 11.988507 4.046891
 4895 11.988507 4.050514
 4896 11.988507 4.054137
 4897 11.988507 4.057760
 4898 11.988507 4.061383
 4899 11.988507 4.065006
 4900 11.988507 4.068629
 4901 11.988507 4.072252
 4902 11.988507 4.075875
 4903 11.988507 4.079498
 4904 11.988507 4.083121
 4905 11.988507 4.086744
 4906 11.988507 4.090367
 4907 11.988507 4.093990
 4908 11.988507 4.097613
 4909 11.988507 4.101236
 4910 11.988507 4.104859
 4911 11.988507 4.108482
 4912 11.988507 4.112105
 4913 11.992130 4.115728
 4914 11.992130 4.119351
 4915 11.992130 4.122974
 4916 11.995753 4.126597
 4917 11.995753 4.130220
 4918 11.999376 4.133843
 4919 11.999376 4.137466
 4920 12.002999 4.141089
 4921 12.002999 4.144712
 4922 12.006622 4.148335
 4923 12.006622 4.151958
 4924 12.006622 4.155581
 4925 12.010245 4.159204
 4926 12.010245 4.162827
 4927 12.006622 4.166450
 4928 12.006622 4.170073
 4929 12.006622 4.173696
 4930 12.002999 4.177319
 4931 11.999376 4.180942
 4932 11.995753 4.184565
 4933 11.992130 4.188188
 4934 11.988507 4.191811
 4935 11.988507 4.195434
 4936 11.984884 4.199057
 4937 11.984884 4.202680
 4938 11.981261 4.206303
 4939 11.977638 4.209926
 4940 11.974015 4.209926
 4941 11.970392 4.213549
 4942 11.966769 4.213549
 4943 11.963146 4.217172
 4944 11.959523 4.217172
 4945 11.955900 4.220795
 4946 11.952277 4.220795
 4947 11.948654 4.224418
 4948 11.945031 4.224418
 4949 11.941408 4.228041
 4950 11.937785 4.228041
 4951 11.934162 4.231664
 4952 11.934162 4.235287
 4953 11.930539 4.238910
 4954 11.930539 4.242533
 4955 11.926916 4.246156
 4956 11.926916 4.249779
 4957 11.923293 4.253402
 4958 11.923293 4.257025
 4959 11.919670 4.260648
 4960 11.919670 4.264271
 4961 11.916047 4.267894
 4962 11.916047 4.271517
 4963 11.912424 4.275140
 4964 11.912424 4.278763
 4965 11.912424 4.282386
 4966 11.912424 4.286009
 4967 11.912424 4.289632
 4968 11.912424 4.293255
 4969 11.912424 4.296878
 4970 11.912424 4.300501
 4971 11.912424 4.304124
 4972 11.912424 4.307747
 4973 11.912424 4.311370
 4974 11.912424 4.314993
 4975 11.912424 4.318616
 4976 11.912424 4.322239
 4977 11.912424 4.325862
 4978 11.912424 4.329485
 4979 11.912424 4.333108
 4980 11.912424 4.336731
 4981 11.912424 4.340354
 4982 11.912424 4.343977
 4983 11.912424 4.347600
 4984 11.912424 4.351223
 4985 11.912424 4.354846
 4986 11.916047 4.358469
 4987 11.916047 4.362092
 4988 11.919670 4.365715
 4989 11.919670 4.369338
 4990 11.923293 4.372961
 4991 11.923293 4.376584
 4992 11.926916 4.380207
 4993 11.926916 4.383830
 4994 11.930539 4.387453
 4995 11.930539 4.391076
 4996 11.934162 4.394699
 4997 11.934162 4.398322
 4998 11.937785 4.401945
 4999 11.941408 4.401945
 5000 11.945031 4.405568
 5001 11.948654 4.409191
 5002 11.952277 4.412814
 5003 11.952277 4.416437
 5004 11.952277 4.420060
 5005 11.955900 4.423683
 5006 11.955900 4.427306
 5007 11.955900 4.430929
 5008 11.955900 4.434552
 5009 11.955900 4.438175
 5010 11.955900 4.441798
 5011 11.955900 4.445421
 5012 11.955900 4.449044
 5013 11.955900 4.452667
 5014 11.955900 4.456290
 5015 11.955900 4.459913
 5016 11.955900 4.463536
 5017 11.955900 4.467159
 5018 11.955900 4.470782
 5019 11.955900 4.474405
 5020 11.952277 4.478028
 5021 11.948654 4.481651
 5022 11.948654 4.485274
 5023 11.945031 4.488897
 5024 11.945031 4.492520
 5025 11.941408 4.496143
 5026 11.941408 4.499766
 5027 11.937785 4.503389
 5028 11.937785 4.507012
 5029 11.934162 4.510635
 5030 11.934162 4.514258
 5031 11.930539 4.517881
 5032 11.930539 4.521504
 5033 11.926916 4.525127
 5034 11.926916 4.528750
 5035 11.926916 4.532373
 5036 11.926916 4.535996
 5037 11.926916 4.539619
 5038 11.926916 4.543242
 5039 11.926916 4.546865
 5040 11.926916 4.550488
 5041 11.926916 4.554111
 5042 11.926916 4.557734
 5043 11.926916 4.561357
 5044 11.926916 4.564980
 5045 11.926916 4.568603
 5046 11.926916 4.572226
 5047 11.926916 4.575849
 5048 11.926916 4.579472
 5049 11.926916 4.583095
 5050 11.926916 4.586718
 5051 11.926916 4.590341
 5052 11.926916 4.593964
 5053 11.926916 4.597587
 5054 11.926916 4.601210
 5055 11.926916 4.604833
 5056 11.923293 4.608456
 5057 11.923293 4.612079
 5058 11.919670 4.615702
 5059 11.919670 4.619325
 5060 11.919670 4.622948
 5061 11.919670 4.626571
 5062 11.919670 4.630194
 5063 11.919670 4.633817
 5064 11.919670 4.637440
 5065 11.919670 4.641063
 5066 11.919670 4.644686
 5067 11.919670 4.648309
 5068 11.919670 4.651932
 5069 11.919670 4.655555
 5070 11.919670 4.659178
 5071 11.919670 4.662801
 5072 11.919670 4.666424
 5073 11.919670 4.670047
 5074 11.919670 4.673670
 5075 11.919670 4.677293
 5076 11.919670 4.680916
 5077 11.919670 4.684539
 5078 11.919670 4.688162
 5079 11.919670 4.691785
 5080 11.919670 4.695408
 5081 11.919670 4.699031
 5082 11.919670 4.702654
 5083 11.916047 4.706277
 5084 11.912424 4.709900
 5085 11.908801 4.713523
 5086 11.905178 4.717146
 5087 11.901555 4.720769
 5088 11.897932 4.724392
 5089 11.894309 4.724392
 5090 11.890686 4.728015
 5091 11.887063 4.731638
 5092 11.883440 4.735261
 5093 11.879817 4.738884
 5094 11.876194 4.742507
 5095 11.876194 4.746130
 5096 11.872571 4.749753
 5097 11.872571 4.753376
 5098 11.868948 4.756999
 5099 11.868948 4.760622
 5100 11.865325 4.764245
 5101 11.865325 4.767868
 5102 11.861702 4.771491
 5103 11.861702 4.775114
 5104 11.858079 4.778737
 5105 11.858079 4.782360
 5106 11.854456 4.785983
 5107 11.854456 4.789606
 5108 11.854456 4.793229
 5109 11.854456 4.796852
 5110 11.854456 4.800475
 5111 11.854456 4.804098
 5112 11.850833 4.807721
 5113 11.847210 4.811344
 5114 11.843587 4.814967
 5115 11.843587 4.818590
 5116 11.839964 4.822213
 5117 11.839964 4.825836
 5118 11.836341 4.825836
 5119 11.832718 4.825836
 5120 11.829095 4.825836
 5121 11.825472 4.829459
 5122 11.821849 4.829459
 5123 11.818226 4.833082
 5124 11.814603 4.833082
 5125 11.810980 4.836705
 5126 11.807357 4.836705
 5127 11.803734 4.840328
 5128 11.800111 4.840328
 5129 11.796488 4.843951
 5130 11.792865 4.843951
 5131 11.789242 4.847574
 5132 11.785619 4.847574
 5133 11.781996 4.851197
 5134 11.781996 4.854820
 5135 11.778373 4.858443
 5136 11.778373 4.862066
 5137 11.774750 4.865689
 5138 11.774750 4.869312
 5139 11.771127 4.872935
 5140 11.771127 4.876558
 5141 11.767504 4.880181
 5142 11.767504 4.883804
 5143 11.763881 4.887427
 5144 11.763881 4.891050
 5145 11.760258 4.894673
 5146 11.760258 4.898296
 5147 11.760258 4.901919
 5148 11.760258 4.905542
 5149 11.760258 4.909165
 5150 11.760258 4.912788
 5151 11.760258 4.916411
 5152 11.760258 4.920034
 5153 11.760258 4.923657
 5154 11.760258 4.927280
 5155 11.760258 4.930903
 5156 11.760258 4.934526
 5157 11.760258 4.938149
 5158 11.760258 4.941772
 5159 11.760258 4.945395
 5160 11.760258 4.949018
 5161 11.760258 4.952641
 5162 11.760258 4.956264
 5163 11.760258 4.959887
 5164 11.760258 4.963510
 5165 11.760258 4.967133
 5166 11.760258 4.970756
 5167 11.760258 4.974379
 5168 11.760258 4.978002
 5169 11.763881 4.981625
 5170 11.763881 4.985248
 5171 11.763881 4.988871
 5172 11.763881 4.992494
 5173 11.763881 4.996117
 5174 11.763881 4.999740
 5175 11.763881 5.003363
 5176 11.763881 5.006986
 5177 11.763881 5.010609
 5178 11.763881 5.014232
 5179 11.763881 5.017855
 5180 11.763881 5.021478
 5181 11.763881 5.025101
 5182 11.763881 5.028724
 5183 11.763881 5.032347
 5184 11.763881 5.035970
 5185 11.760258 5.039593
 5186 11.760258 5.043216
 5187 11.760258 5.046839
 5188 11.760258 5.050462
 5189 11.756635 5.054085
 5190 11.753012 5.057708
 5191 11.753012 5.061331
 5192 11.749389 5.064954
 5193 11.749389 5.068577
 5194 11.745766 5.072200
 5195 11.742143 5.075823
 5196 11.738520 5.079446
 5197 11.738520 5.083069
 5198 11.734897 5.086692
 5199 11.731274 5.090315
 5200 11.727651 5.093938
 5201 11.724028 5.097561
 5202 11.720405 5.097561
 5203 11.716782 5.101184
 5204 11.713159 5.104807
 5205 11.709536 5.108430
 5206 11.705913 5.112053
 5207 11.702290 5.115676
 5208 11.698667 5.119299
 5209 11.698667 5.122922
 5210 11.695044 5.126545
 5211 11.695044 5.130168
 5212 11.691421 5.133791
 5213 11.691421 5.137414
 5214 11.687798 5.141037
 5215 11.687798 5.144660
 5216 11.684175 5.148283
 5217 11.684175 5.151906
 5218 11.680552 5.155529
 5219 11.680552 5.159152
 5220 11.676929 5.162775
 5221 11.676929 5.166398
 5222 11.676929 5.170021
 5223 11.676929 5.173644
 5224 11.676929 5.177267
 5225 11.676929 5.180890
 5226 11.676929 5.184513
 5227 11.676929 5.188136
 5228 11.676929 5.191759
 5229 11.676929 5.195382
 5230 11.676929 5.199005
 5231 11.676929 5.202628
 5232 11.676929 5.206251
 5233 11.676929 5.209874
 5234 11.673306 5.213497
 5235 11.673306 5.217120
 5236 11.669683 5.220743
 5237 11.669683 5.224366
 5238 11.666060 5.227989
 5239 11.666060 5.231612
 5240 11.662437 5.235235
 5241 11.662437 5.238858
 5242 11.658814 5.242481
 5243 11.658814 5.246104
 5244 11.655191 5.249727
 5245 11.655191 5.253350
 5246 11.655191 5.256973
 5247 11.655191 5.260596
 5248 11.655191 5.264219
 5249 11.655191 5.267842
 5250 11.655191 5.271465
 5251 11.655191 5.275088
 5252 11.655191 5.278711
 5253 11.655191 5.282334
 5254 11.655191 5.285957
 5255 11.655191 5.289580
 5256 11.655191 5.293203
 5257 11.655191 5.296826
 5258 11.655191 5.300449
 5259 11.655191 5.304072
 5260 11.655191 5.307695
 5261 11.655191 5.311318
 5262 11.655191 5.314941
 5263 11.655191 5.318564
 5264 11.655191 5.322187
 5265 11.655191 5.325810
 5266 11.655191 5.329433
 5267 11.658814 5.333056
 5268 11.658814 5.336679
 5269 11.662437 5.340302
 5270 11.662437 5.343925
 5271 11.666060 5.347548
 5272 11.666060 5.351171
 5273 11.669683 5.354794
 5274 11.669683 5.358417
 5275 11.673306 5.362040
 5276 11.673306 5.365663
 5277 11.676929 5.369286
 5278 11.676929 5.372909
 5279 11.680552 5.376532
 5280 11.684175 5.380155
 5281 11.684175 5.383778
 5282 11.684175 5.387401
 5283 11.684175 5.391024
 5284 11.684175 5.394647
 5285 11.687798 5.398270
 5286 11.687798 5.401893
 5287 11.691421 5.405516
 5288 11.691421 5.409139
 5289 11.695044 5.412762
 5290 11.695044 5.416385
 5291 11.698667 5.420008
 5292 11.698667 5.423631
 5293 11.702290 5.427254
 5294 11.702290 5.430877
 5295 11.705913 5.434500
 5296 11.705913 5.438123
 5297 11.709536 5.441746
 5298 11.713159 5.441746
 5299 11.716782 5.445369
 5300 11.720405 5.445369
 5301 11.724028 5.448992
 5302 11.727651 5.448992
 5303 11.731274 5.452615
 5304 11.734897 5.452615
 5305 11.738520 5.456238
 5306 11.742143 5.456238
 5307 11.745766 5.459861
 5308 11.749389 5.459861
 5309 11.753012 5.463484
 5310 11.756635 5.463484
 5311 11.756635 5.467107
 5312 11.756635 5.470730
 5313 11.756635 5.474353
 5314 11.760258 5.477976
 5315 11.760258 5.481599
 5316 11.763881 5.485222
 5317 11.763881 5.488845
 5318 11.767504 5.492468
 5319 11.767504 5.496091
 5320 11.771127 5.499714
 5321 11.771127 5.503337
 5322 11.774750 5.506960
 5323 11.774750 5.510583
 5324 11.778373 5.514206
 5325 11.778373 5.517829
 5326 11.781996 5.521452
 5327 11.785619 5.525075
 5328 11.789242 5.525075
 5329 11.792865 5.528698
 5330 11.796488 5.532321
 5331 11.800111 5.532321
 5332 11.803734 5.535944
 5333 11.807357 5.539567
 5334 11.810980 5.543190
 5335 11.814603 5.546813
 5336 11.818226 5.546813
 5337 11.818226 5.550436
 5338 11.818226 5.554059
 5339 11.818226 5.557682
 5340 11.814603 5.561305
 5341 11.814603 5.564928
 5342 11.810980 5.568551
 5343 11.810980 5.572174
 5344 11.807357 5.575797
 5345 11.807357 5.579420
 5346 11.807357 5.583043
 5347 11.807357 5.586666
 5348 11.807357 5.590289
 5349 11.807357 5.593912
 5350 11.807357 5.597535
 5351 11.807357 5.601158
 5352 11.807357 5.604781
 5353 11.807357 5.608404
 5354 11.807357 5.612027
 5355 11.807357 5.615650
 5356 11.807357 5.619273
 5357 11.807357 5.622896
 5358 11.807357 5.626519
 5359 11.807357 5.630142
 5360 11.807357 5.633765
 5361 11.807357 5.637388
 5362 11.807357 5.641011
 5363 11.807357 5.644634
 5364 11.807357 5.648257
 5365 11.807357 5.651880
 5366 11.807357 5.655503
 5367 11.810980 5.659126
 5368 11.810980 5.662749
 5369 11.814603 5.666372
 5370 11.814603 5.669995
 5371 11.818226 5.673618
 5372 11.818226 5.677241
 5373 11.821849 5.680864
 5374 11.821849 5.684487
 5375 11.825472 5.688110
 5376 11.825472 5.691733
 5377 11.829095 5.695356
 5378 11.829095 5.698979
 5379 11.832718 5.702602
 5380 11.836341 5.702602
 5381 11.839964 5.706225
 5382 11.843587 5.706225
 5383 11.847210 5.709848
 5384 11.850833 5.709848
 5385 11.854456 5.713471
 5386 11.858079 5.713471
 5387 11.861702 5.717094
 5388 11.865325 5.717094
 5389 11.868948 5.720717
 5390 11.872571 5.720717
 5391 11.876194 5.724340
 5392 11.879817 5.724340
 5393 11.883440 5.724340
 5394 11.887063 5.724340
 5395 11.890686 5.724340
 5396 11.894309 5.724340
 5397 11.897932 5.724340
 5398 11.901555 5.724340
 5399 11.905178 5.724340
 5400 11.908801 5.724340
 5401 11.912424 5.724340
 5402 11.916047 5.724340
 5403 11.919670 5.724340
 5404 11.923293 5.727963
 5405 11.926916 5.727963
 5406 11.930539 5.731586
 5407 11.934162 5.735209
 5408 11.937785 5.738832
 5409 11.941408 5.738832
 5410 11.945031 5.742455
 5411 11.948654 5.746078
 5412 11.952277 5.746078
 5413 11.955900 5.749701
 5414 11.959523 5.749701
 5415 11.963146 5.753324
 5416 11.966769 5.753324
 5417 11.970392 5.756947
 5418 11.974015 5.756947
 5419 11.977638 5.760570
 5420 11.981261 5.760570
 5421 11.984884 5.764193
 5422 11.988507 5.764193
 5423 11.992130 5.767816
 5424 11.995753 5.767816
 5425 11.999376 5.771439
 5426 12.002999 5.775062
 5427 12.006622 5.778685
 5428 12.010245 5.782308
 5429 12.013868 5.785931
 5430 12.013868 5.789554
 5431 12.013868 5.793177
 5432 12.013868 5.796800
 5433 12.013868 5.800423
 5434 12.013868 5.804046
 5435 12.013868 5.807669
 5436 12.013868 5.811292
 5437 12.013868 5.814915
 5438 12.013868 5.818538
 5439 12.013868 5.822161
 5440 12.013868 5.825784
 5441 12.013868 5.829407
 5442 12.013868 5.833030
 5443 12.013868 5.836653
 5444 12.013868 5.840276
 5445 12.013868 5.843899
 5446 12.013868 5.847522
 5447 12.013868 5.851145
 5448 12.013868 5.854768
 5449 12.013868 5.858391
 5450 12.010245 5.862014
 5451 12.010245 5.865637
 5452 12.006622 5.869260
 5453 12.002999 5.872883
 5454 11.999376 5.876506
 5455 11.995753 5.880129
 5456 11.992130 5.880129
 5457 11.988507 5.883752
 5458 11.984884 5.883752
 5459 11.981261 5.887375
 5460 11.977638 5.887375
 5461 11.974015 5.890998
 5462 11.970392 5.890998
 5463 11.966769 5.894621
 5464 11.963146 5.894621
 5465 11.959523 5.898244
 5466 11.955900 5.901867
 5467 11.952277 5.901867
 5468 11.948654 5.901867
 5469 11.945031 5.901867
 5470 11.941408 5.901867
 5471 11.937785 5.901867
 5472 11.934162 5.901867
 5473 11.930539 5.901867
 5474 11.926916 5.901867
 5475 11.923293 5.901867
 5476 11.919670 5.905490
 5477 11.916047 5.905490
 5478 11.912424 5.909113
 5479 11.908801 5.909113
 5480 11.905178 5.912736
 5481 11.901555 5.912736
 5482 11.897932 5.916359
 5483 11.894309 5.916359
 5484 11.890686 5.919982
 5485 11.887063 5.919982
 5486 11.883440 5.923605
 5487 11.879817 5.923605
 5488 11.876194 5.927228
 5489 11.872571 5.930851
 5490 11.872571 5.934474
 5491 11.868948 5.938097
 5492 11.868948 5.941720
 5493 11.865325 5.945343
 5494 11.865325 5.948966
 5495 11.861702 5.952589
 5496 11.861702 5.956212
 5497 11.858079 5.959835
 5498 11.858079 5.963458
 5499 11.854456 5.967081
 5500 11.854456 5.970704
 5501 11.850833 5.974327
 5502 11.850833 5.977950
 5503 11.850833 5.981573
 5504 11.850833 5.985196
 5505 11.850833 5.988819
 5506 11.850833 5.992442
 5507 11.850833 5.996065
 5508 11.850833 5.999688
 5509 11.850833 6.003311
 5510 11.850833 6.006934
 5511 11.850833 6.010557
 5512 11.850833 6.014180
 5513 11.850833 6.017803
 5514 11.850833 6.021426
 5515 11.850833 6.025049
 5516 11.847210 6.028672
 5517 11.843587 6.032295
 5518 11.843587 6.035918
 5519 11.839964 6.039541
 5520 11.839964 6.043164
 5521 11.836341 6.046787
 5522 11.836341 6.050410
 5523 11.832718 6.054033
 5524 11.832718 6.057656
 5525 11.829095 6.061279
 5526 11.829095 6.064902
 5527 11.825472 6.068525
 5528 11.825472 6.072148
 5529 11.821849 6.075771
 5530 11.821849 6.079394
 5531 11.821849 6.083017
 5532 11.821849 6.086640
 5533 11.821849 6.090263
 5534 11.821849 6.093886
 5535 11.821849 6.097509
 5536 11.821849 6.101132
 5537 11.821849 6.104755
 5538 11.821849 6.108378
 5539 11.821849 6.112001
 5540 11.821849 6.115624
 5541 11.821849 6.119247
 5542 11.821849 6.122870
 5543 11.821849 6.126493
 5544 11.821849 6.130116
 5545 11.821849 6.133739
 5546 11.821849 6.137362
 5547 11.821849 6.140985
 5548 11.821849 6.144608
 5549 11.821849 6.148231
 5550 11.821849 6.151854
 5551 11.821849 6.155477
 5552 11.821849 6.159100
 5553 11.825472 6.162723
 5554 11.825472 6.166346
 5555 11.829095 6.169969
 5556 11.829095 6.173592
 5557 11.832718 6.177215
 5558 11.832718 6.180838
 5559 11.836341 6.184461
 5560 11.836341 6.188084
 5561 11.839964 6.191707
 5562 11.839964 6.195330
 5563 11.843587 6.198953
 5564 11.843587 6.202576
 5565 11.847210 6.206199
 5566 11.850833 6.209822
 5567 11.854456 6.213445
 5568 11.858079 6.217068
 5569 11.858079 6.220691
 5570 11.858079 6.224314
 5571 11.858079 6.227937
 5572 11.858079 6.231560
 5573 11.858079 6.235183
 5574 11.858079 6.238806
 5575 11.858079 6.242429
 5576 11.858079 6.246052
 5577 11.858079 6.249675
 5578 11.858079 6.253298
 5579 11.858079 6.256921
 5580 11.858079 6.260544
 5581 11.858079 6.264167
 5582 11.858079 6.267790
 5583 11.858079 6.271413
 5584 11.858079 6.275036
 5585 11.858079 6.278659
 5586 11.858079 6.282282
 5587 11.858079 6.285905
 5588 11.858079 6.289528
 5589 11.858079 6.293151
 5590 11.858079 6.296774
 5591 11.858079 6.300397
 5592 11.858079 6.304020
 5593 11.858079 6.307643
 5594 11.858079 6.311266
 5595 11.858079 6.314889
 5596 11.858079 6.318512
 5597 11.858079 6.322135
 5598 11.858079 6.325758
 5599 11.861702 6.329381
 5600 11.861702 6.333004
 5601 11.865325 6.336627
 5602 11.865325 6.340250
 5603 11.868948 6.343873
 5604 11.868948 6.347496
 5605 11.868948 6.351119
 5606 11.868948 6.354742
 5607 11.868948 6.358365
 5608 11.872571 6.361988
 5609 11.872571 6.365611
 5610 11.872571 6.369234
 5611 11.872571 6.372857
 5612 11.872571 6.376480
 5613 11.872571 6.380103
 5614 11.872571 6.383726
 5615 11.872571 6.387349
 5616 11.872571 6.390972
 5617 11.876194 6.394595
 5618 11.876194 6.398218
 5619 11.879817 6.401841
 5620 11.879817 6.405464
 5621 11.883440 6.409087
 5622 11.883440 6.412710
 5623 11.887063 6.416333
 5624 11.887063 6.419956
 5625 11.890686 6.423579
 5626 11.890686 6.427202
 5627 11.894309 6.430825
 5628 11.894309 6.434448
 5629 11.897932 6.438071
 5630 11.901555 6.441694
 5631 11.905178 6.445317
 5632 11.908801 6.448940
 5633 11.912424 6.452563
 5634 11.916047 6.456186
 5635 11.919670 6.456186
 5636 11.923293 6.459809
 5637 11.926916 6.463432
 5638 11.930539 6.467055
 5639 11.934162 6.470678
 5640 11.937785 6.474301
 5641 11.941408 6.477924
 5642 11.941408 6.481547
 5643 11.941408 6.485170
 5644 11.937785 6.488793
 5645 11.937785 6.492416
 5646 11.937785 6.496039
 5647 11.937785 6.499662
 5648 11.937785 6.503285
 5649 11.937785 6.506908
 5650 11.934162 6.510531
 5651 11.934162 6.514154
 5652 11.930539 6.517777
 5653 11.930539 6.521400
 5654 11.926916 6.525023
 5655 11.926916 6.528646
 5656 11.926916 6.532269
 5657 11.926916 6.535892
 5658 11.926916 6.539515
 5659 11.926916 6.543138
 5660 11.926916 6.546761
 5661 11.926916 6.550384
 5662 11.926916 6.554007
 5663 11.926916 6.557630
 5664 11.926916 6.561253
 5665 11.926916 6.564876
 5666 11.926916 6.568499
 5667 11.926916 6.572122
 5668 11.926916 6.575745
 5669 11.926916 6.579368
 5670 11.926916 6.582991
 5671 11.926916 6.586614
 5672 11.926916 6.590237
 5673 11.926916 6.593860
 5674 11.926916 6.597483
 5675 11.926916 6.601106
 5676 11.926916 6.604729
 5677 11.926916 6.608352
 5678 11.926916 6.611975
 5679 11.930539 6.615598
 5680 11.930539 6.619221
 5681 11.930539 6.622844
 5682 11.930539 6.626467
 5683 11.930539 6.630090
 5684 11.930539 6.633713
 5685 11.930539 6.637336
 5686 11.930539 6.640959
 5687 11.930539 6.644582
 5688 11.930539 6.648205
 5689 11.930539 6.651828
 5690 11.930539 6.655451
 5691 11.930539 6.659074
 5692 11.934162 6.662697
 5693 11.934162 6.666320
 5694 11.937785 6.669943
 5695 11.937785 6.673566
 5696 11.937785 6.677189
 5697 11.937785 6.680812
 5698 11.937785 6.684435
 5699 11.941408 6.688058
 5700 11.941408 6.691681
 5701 11.941408 6.695304
 5702 11.941408 6.698927
 5703 11.945031 6.702550
 5704 11.945031 6.706173
 5705 11.948654 6.709796
 5706 11.948654 6.713419
 5707 11.952277 6.717042
 5708 11.952277 6.720665
 5709 11.955900 6.724288
 5710 11.955900 6.727911
 5711 11.959523 6.731534
 5712 11.959523 6.735157
 5713 11.959523 6.738780
 5714 11.959523 6.742403
 5715 11.959523 6.746026
 5716 11.955900 6.749649
 5717 11.955900 6.753272
 5718 11.952277 6.756895
 5719 11.952277 6.760518
 5720 11.948654 6.764141
 5721 11.948654 6.767764
 5722 11.945031 6.771387
 5723 11.945031 6.775010
 5724 11.941408 6.778633
 5725 11.941408 6.782256
 5726 11.937785 6.785879
 5727 11.937785 6.789502
 5728 11.937785 6.793125
 5729 11.937785 6.796748
 5730 11.937785 6.800371
 5731 11.937785 6.803994
 5732 11.937785 6.807617
 5733 11.937785 6.811240
 5734 11.937785 6.814863
 5735 11.937785 6.818486
 5736 11.934162 6.818486
 5737 11.930539 6.822109
 5738 11.926916 6.822109
 5739 11.923293 6.825732
 5740 11.919670 6.829355
 5741 11.916047 6.832978
 5742 11.912424 6.836601
 5743 11.908801 6.840224
 5744 11.908801 6.843847
 5745 11.905178 6.847470
 5746 11.905178 6.851093
 5747 11.901555 6.854716
 5748 11.901555 6.858339
 5749 11.897932 6.861962
 5750 11.897932 6.865585
 5751 11.894309 6.869208
 5752 11.894309 6.872831
 5753 11.890686 6.876454
 5754 11.890686 6.880077
 5755 11.887063 6.883700
 5756 11.887063 6.887323
 5757 11.883440 6.890946
 5758 11.883440 6.894569
 5759 11.879817 6.898192
 5760 11.879817 6.901815
 5761 11.876194 6.905438
 5762 11.876194 6.909061
 5763 11.872571 6.912684
 5764 11.872571 6.916307
 5765 11.872571 6.919930
 5766 11.872571 6.923553
 5767 11.872571 6.927176
 5768 11.872571 6.930799
 5769 11.872571 6.934422
 5770 11.872571 6.938045
 5771 11.872571 6.941668
 5772 11.872571 6.945291
 5773 11.872571 6.948914
 5774 11.872571 6.952537
 5775 11.872571 6.956160
 5776 11.872571 6.959783
 5777 11.872571 6.963406
 5778 11.872571 6.967029
 5779 11.872571 6.970652
 5780 11.872571 6.974275
 5781 11.872571 6.977898
 5782 11.872571 6.981521
 5783 11.872571 6.985144
 5784 11.868948 6.988767
 5785 11.868948 6.992390
 5786 11.868948 6.996013
 5787 11.868948 6.999636
 5788 11.868948 7.003259
 5789 11.868948 7.006882
 5790 11.868948 7.010505
 5791 11.868948 7.014128
 5792 11.868948 7.017751
 5793 11.868948 7.021374
 5794 11.868948 7.024997
 5795 11.868948 7.028620
 5796 11.868948 7.032243
 5797 11.868948 7.035866
 5798 11.868948 7.039489
 5799 11.868948 7.043112
 5800 11.868948 7.046735
 5801 11.868948 7.050358
 5802 11.868948 7.053981
 5803 11.868948 7.057604
 5804 11.868948 7.061227
 5805 11.868948 7.064850
 5806 11.868948 7.068473
 5807 11.872571 7.072096
 5808 11.872571 7.075719
 5809 11.876194 7.079342
 5810 11.876194 7.082965
 5811 11.879817 7.086588
 5812 11.879817 7.090211
 5813 11.883440 7.093834
 5814 11.883440 7.097457
 5815 11.887063 7.101080
 5816 11.887063 7.104703
 5817 11.890686 7.108326
 5818 11.890686 7.111949
 5819 11.894309 7.115572
 5820 11.894309 7.119195
 5821 11.894309 7.122818
 5822 11.894309 7.126441
 5823 11.894309 7.130064
 5824 11.894309 7.133687
 5825 11.894309 7.137310
 5826 11.894309 7.140933
 5827 11.894309 7.144556
 5828 11.894309 7.148179
 5829 11.894309 7.151802
 5830 11.894309 7.155425
 5831 11.894309 7.159048
 5832 11.894309 7.162671
 5833 11.894309 7.166294
 5834 11.894309 7.169917
 5835 11.894309 7.173540
 5836 11.894309 7.177163
 5837 11.894309 7.180786
 5838 11.894309 7.184409
 5839 11.894309 7.188032
 5840 11.897932 7.191655
 5841 11.897932 7.195278
 5842 11.901555 7.198901
 5843 11.901555 7.202524
 5844 11.905178 7.206147
 5845 11.905178 7.209770
 5846 11.908801 7.213393
 5847 11.908801 7.217016
 5848 11.912424 7.220639
 5849 11.912424 7.224262
 5850 11.916047 7.227885
 5851 11.916047 7.231508
 5852 11.919670 7.235131
 5853 11.923293 7.238754
 5854 11.926916 7.242377
 5855 11.930539 7.246000
 5856 11.934162 7.249623
 5857 11.937785 7.253246
 5858 11.941408 7.256869
 5859 11.941408 7.260492
 5860 11.941408 7.264115
 5861 11.941408 7.267738
 5862 11.941408 7.271361
 5863 11.941408 7.274984
 5864 11.941408 7.278607
 5865 11.941408 7.282230
 5866 11.941408 7.285853
 5867 11.941408 7.289476
 5868 11.941408 7.293099
 5869 11.941408 7.296722
 5870 11.941408 7.300345
 5871 11.941408 7.303968
 5872 11.941408 7.307591
 5873 11.941408 7.311214
 5874 11.941408 7.314837
 5875 11.941408 7.318460
 5876 11.941408 7.322083
 5877 11.941408 7.325706
 5878 11.941408 7.329329
 5879 11.941408 7.332952
 5880 11.937785 7.336575
 5881 11.934162 7.340198
 5882 11.930539 7.343821
 5883 11.926916 7.347444
 5884 11.923293 7.351067
 5885 11.919670 7.354690
 5886 11.916047 7.358313
 5887 11.912424 7.361936
 5888 11.908801 7.365559
 5889 11.908801 7.369182
 5890 11.905178 7.372805
 5891 11.905178 7.376428
 5892 11.901555 7.380051
 5893 11.901555 7.383674
 5894 11.897932 7.387297
 5895 11.897932 7.390920
 5896 11.894309 7.394543
 5897 11.894309 7.398166
 5898 11.890686 7.401789
 5899 11.890686 7.405412
 5900 11.887063 7.409035
 5901 11.887063 7.412658
 5902 11.887063 7.416281
 5903 11.887063 7.419904
 5904 11.887063 7.423527
 5905 11.887063 7.427150
 5906 11.887063 7.430773
 5907 11.887063 7.434396
 5908 11.887063 7.438019
 5909 11.887063 7.441642
 5910 11.887063 7.445265
 5911 11.887063 7.448888
 5912 11.887063 7.452511
 5913 11.887063 7.456134
 5914 11.887063 7.459757
 5915 11.887063 7.463380
 5916 11.887063 7.467003
 5917 11.887063 7.470626
 5918 11.887063 7.474249
 5919 11.887063 7.477872
 5920 11.887063 7.481495
 5921 11.887063 7.485118
 5922 11.887063 7.488741
 5923 11.887063 7.492364
 5924 11.890686 7.495987
 5925 11.890686 7.499610
 5926 11.894309 7.503233
 5927 11.894309 7.506856
 5928 11.897932 7.510479
 5929 11.897932 7.514102
 5930 11.901555 7.517725
 5931 11.901555 7.521348
 5932 11.905178 7.524971
 5933 11.905178 7.528594
 5934 11.908801 7.532217
 5935 11.908801 7.535840
 5936 11.912424 7.539463
 5937 11.916047 7.543086
 5938 11.919670 7.546709
 5939 11.923293 7.550332
 5940 11.926916 7.553955
 5941 11.930539 7.557578
 5942 11.934162 7.561201
 5943 11.937785 7.564824
 5944 11.937785 7.568447
 5945 11.937785 7.572070
 5946 11.937785 7.575693
 5947 11.937785 7.579316
 5948 11.937785 7.582939
 5949 11.937785 7.586562
 5950 11.937785 7.590185
 5951 11.937785 7.593808
 5952 11.937785 7.597431
 5953 11.937785 7.601054
 5954 11.937785 7.604677
 5955 11.937785 7.608300
 5956 11.937785 7.611923
 5957 11.937785 7.615546
 5958 11.937785 7.619169
 5959 11.937785 7.622792
 5960 11.937785 7.626415
 5961 11.937785 7.630038
 5962 11.937785 7.633661
 5963 11.937785 7.637284
 5964 11.937785 7.640907
 5965 11.937785 7.644530
 5966 11.937785 7.648153
 5967 11.937785 7.651776
 5968 11.937785 7.655399
 5969 11.937785 7.659022
 5970 11.941408 7.662645
 5971 11.941408 7.666268
 5972 11.945031 7.669891
 5973 11.945031 7.673514
 5974 11.948654 7.677137
 5975 11.948654 7.680760
 5976 11.952277 7.684383
 5977 11.952277 7.688006
 5978 11.955900 7.691629
 5979 11.955900 7.695252
 5980 11.959523 7.698875
 5981 11.959523 7.702498
 5982 11.963146 7.706121
 5983 11.966769 7.709744
 5984 11.970392 7.709744
 5985 11.974015 7.713367
 5986 11.977638 7.713367
 5987 11.981261 7.716990
 5988 11.984884 7.716990
 5989 11.988507 7.720613
 5990 11.992130 7.720613
 5991 11.995753 7.724236
 5992 11.999376 7.724236
 5993 11.999376 7.727859
 5994 11.999376 7.731482
 5995 11.999376 7.735105
 5996 11.999376 7.738728
 5997 11.999376 7.742351
 5998 11.999376 7.745974
 5999 12.002999 7.749597
 6000 12.002999 7.753220
 6001 12.002999 7.756843
 6002 12.002999 7.760466
 6003 12.006622 7.764089
 6004 12.006622 7.767712
 6005 12.010245 7.771335
 6006 12.010245 7.774958
 6007 12.010245 7.778581
 6008 12.010245 7.782204
 6009 12.010245 7.785827
 6010 12.006622 7.789450
 6011 12.006622 7.793073
 6012 12.002999 7.796696
 6013 12.002999 7.800319
 6014 11.999376 7.803942
 6015 11.999376 7.807565
 6016 11.995753 7.811188
 6017 11.995753 7.814811
 6018 11.992130 7.818434
 6019 11.992130 7.822057
 6020 11.988507 7.825680
 6021 11.988507 7.829303
 6022 11.984884 7.832926
 6023 11.984884 7.836549
 6024 11.984884 7.840172
 6025 11.984884 7.843795
 6026 11.984884 7.847418
 6027 11.984884 7.851041
 6028 11.984884 7.854664
 6029 11.984884 7.858287
 6030 11.984884 7.861910
 6031 11.984884 7.865533
 6032 11.984884 7.869156
 6033 11.984884 7.872779
 6034 11.984884 7.876402
 6035 11.984884 7.880025
 6036 11.984884 7.883648
 6037 11.984884 7.887271
 6038 11.984884 7.890894
 6039 11.984884 7.894517
 6040 11.984884 7.898140
 6041 11.984884 7.901763
 6042 11.984884 7.905386
 6043 11.984884 7.909009
 6044 11.984884 7.912632
 6045 11.984884 7.916255
 6046 11.988507 7.919878
 6047 11.988507 7.923501
 6048 11.992130 7.927124
 6049 11.992130 7.930747
 6050 11.995753 7.934370
 6051 11.995753 7.937993
 6052 11.995753 7.941616
 6053 11.999376 7.945239
 6054 11.999376 7.948862
 6055 12.002999 7.952485
 6056 12.002999 7.956108
 6057 12.002999 7.959731
 6058 12.002999 7.963354
 6059 11.999376 7.966977
 6060 11.999376 7.970600
 6061 11.995753 7.974223
 6062 11.995753 7.977846
 6063 11.992130 7.981469
 6064 11.992130 7.985092
 6065 11.988507 7.988715
 6066 11.988507 7.992338
 6067 11.984884 7.995961
 6068 11.984884 7.999584
 6069 11.981261 8.003207
 6070 11.981261 8.006830
 6071 11.981261 8.010453
 6072 11.981261 8.014076
 6073 11.981261 8.017699
 6074 11.981261 8.021322
 6075 11.981261 8.024945
 6076 11.981261 8.028568
 6077 11.981261 8.032191
 6078 11.981261 8.035814
 6079 11.981261 8.039437
 6080 11.981261 8.043060
 6081 11.981261 8.046683
 6082 11.981261 8.050306
 6083 11.981261 8.053929
 6084 11.981261 8.057552
 6085 11.981261 8.061175
 6086 11.981261 8.064798
 6087 11.981261 8.068421
 6088 11.981261 8.072044
 6089 11.981261 8.075667
 6090 11.981261 8.079290
 6091 11.981261 8.082913
 6092 11.981261 8.086536
 6093 11.984884 8.090159
 6094 11.984884 8.093782
 6095 11.988507 8.097405
 6096 11.988507 8.101028
 6097 11.992130 8.104651
 6098 11.992130 8.108274
 6099 11.995753 8.111897
 6100 11.995753 8.115520
 6101 11.999376 8.119143
 6102 11.999376 8.122766
 6103 12.002999 8.126389
 6104 12.002999 8.130012
 6105 12.006622 8.133635
 6106 12.010245 8.133635
 6107 12.013868 8.137258
 6108 12.017491 8.137258
 6109 12.021114 8.140881
 6110 12.024737 8.140881
 6111 12.028360 8.144504
 6112 12.031983 8.144504
 6113 12.035606 8.148127
 6114 12.039229 8.148127
 6115 12.042852 8.151750
 6116 12.046475 8.151750
 6117 12.050098 8.155373
 6118 12.053721 8.155373
 6119 12.057344 8.155373
 6120 12.060967 8.155373
 6121 12.064590 8.155373
 6122 12.068213 8.155373
 6123 12.071836 8.158996
 6124 12.075459 8.158996
 6125 12.079082 8.162619
 6126 12.082705 8.166242
 6127 12.082705 8.169865
 6128 12.086328 8.173488
 6129 12.086328 8.177111
 6130 12.089951 8.180734
 6131 12.089951 8.184357
 6132 12.093574 8.187980
 6133 12.093574 8.191603
 6134 12.097197 8.195226
 6135 12.100820 8.198849
 6136 12.100820 8.202472
 6137 12.104443 8.206095
 6138 12.108066 8.206095
 6139 12.111689 8.209718
 6140 12.115312 8.209718
 6141 12.118935 8.213341
 6142 12.122558 8.213341
 6143 12.126181 8.216964
 6144 12.129804 8.216964
 6145 12.133427 8.220587
 6146 12.137050 8.220587
 6147 12.140673 8.224210
 6148 12.144296 8.224210
 6149 12.147919 8.227833
 6150 12.151542 8.227833
 6151 12.155165 8.227833
 6152 12.158788 8.227833
 6153 12.162411 8.227833
 6154 12.166034 8.227833
 6155 12.169657 8.227833
 6156 12.173280 8.227833
 6157 12.176903 8.227833
 6158 12.180526 8.227833
 6159 12.184149 8.227833
 6160 12.187772 8.227833
 6161 12.191395 8.227833
 6162 12.195018 8.227833
 6163 12.198641 8.227833
 6164 12.202264 8.227833
 6165 12.205887 8.231456
 6166 12.209510 8.231456
 6167 12.213133 8.231456
 6168 12.216756 8.231456
 6169 12.220379 8.231456
 6170 12.224002 8.231456
 6171 12.227625 8.235079
 6172 12.231248 8.238702
 6173 12.234871 8.242325
 6174 12.234871 8.245948
 6175 12.238494 8.249571
 6176 12.238494 8.253194
 6177 12.238494 8.256817
 6178 12.242117 8.260440
 6179 12.242117 8.264063
 6180 12.245740 8.267686
 6181 12.245740 8.271309
 6182 12.245740 8.274932
 6183 12.245740 8.278555
 6184 12.245740 8.282178
 6185 12.249363 8.285801
 6186 12.249363 8.289424
 6187 12.249363 8.293047
 6188 12.249363 8.296670
 6189 12.249363 8.300293
 6190 12.252986 8.303916
 6191 12.252986 8.307539
 6192 12.252986 8.311162
 6193 12.252986 8.314785
 6194 12.252986 8.318408
 6195 12.252986 8.322031
 6196 12.252986 8.325654
 6197 12.252986 8.329277
 6198 12.252986 8.332900
 6199 12.252986 8.336523
 6200 12.252986 8.340146
 6201 12.252986 8.343769
 6202 12.252986 8.347392
 6203 12.252986 8.351015
 6204 12.252986 8.354638
 6205 12.252986 8.358261
 6206 12.252986 8.361884
 6207 12.252986 8.365507
 6208 12.252986 8.369130
 6209 12.252986 8.372753
 6210 12.252986 8.376376
 6211 12.252986 8.379999
 6212 12.252986 8.383622
 6213 12.252986 8.387245
 6214 12.252986 8.390868
 6215 12.252986 8.394491
 6216 12.256609 8.398114
 6217 12.256609 8.401737
 6218 12.260232 8.405360
 6219 12.260232 8.408983
 6220 12.263855 8.412606
 6221 12.263855 8.416229
 6222 12.267478 8.419852
 6223 12.267478 8.423475
 6224 12.271101 8.427098
 6225 12.271101 8.430721
 6226 12.274724 8.434344
 6227 12.274724 8.437967
 6228 12.278347 8.441590
 6229 12.281970 8.441590
 6230 12.285593 8.445213
 6231 12.289216 8.445213
 6232 12.292839 8.448836
 6233 12.296462 8.448836
 6234 12.300085 8.452459
 6235 12.303708 8.452459
 6236 12.307331 8.456082
 6237 12.307331 8.459705
 6238 12.307331 8.463328
 6239 12.307331 8.466951
 6240 12.310954 8.470574
 6241 12.310954 8.474197
 6242 12.314577 8.477820
 6243 12.314577 8.481443
 6244 12.318200 8.485066
 6245 12.318200 8.488689
 6246 12.321823 8.492312
 6247 12.321823 8.495935
 6248 12.325446 8.499558
 6249 12.325446 8.503181
 6250 12.329069 8.506804
 6251 12.329069 8.510427
 6252 12.332692 8.514050
 6253 12.336315 8.517673
 6254 12.339938 8.521296
 6255 12.343561 8.521296
 6256 12.347184 8.524919
 6257 12.350807 8.528542
 6258 12.354430 8.528542
 6259 12.358053 8.532165
 6260 12.361676 8.532165
 6261 12.365299 8.535788
 6262 12.368922 8.535788
 6263 12.372545 8.539411
 6264 12.376168 8.543034
 6265 12.379791 8.543034
 6266 12.379791 8.546657
 6267 12.379791 8.550280
 6268 12.379791 8.553903
 6269 12.379791 8.557526
 6270 12.379791 8.561149
 6271 12.379791 8.564772
 6272 12.379791 8.568395
 6273 12.379791 8.572018
 6274 12.379791 8.575641
 6275 12.379791 8.579264
 6276 12.379791 8.582887
 6277 12.379791 8.586510
 6278 12.379791 8.590133
 6279 12.379791 8.593756
 6280 12.376168 8.597379
 6281 12.376168 8.601002
 6282 12.372545 8.604625
 6283 12.372545 8.608248
 6284 12.368922 8.611871
 6285 12.368922 8.615494
 6286 12.365299 8.619117
 6287 12.365299 8.622740
 6288 12.365299 8.626363
 6289 12.365299 8.629986
 6290 12.365299 8.633609
 6291 12.365299 8.637232
 6292 12.365299 8.640855
 6293 12.365299 8.644478
 6294 12.365299 8.648101
 6295 12.365299 8.651724
 6296 12.365299 8.655347
 6297 12.365299 8.658970
 6298 12.365299 8.662593
 6299 12.365299 8.666216
 6300 12.365299 8.669839
 6301 12.365299 8.673462
 6302 12.365299 8.677085
 6303 12.365299 8.680708
 6304 12.365299 8.684331
 6305 12.365299 8.687954
 6306 12.365299 8.691577
 6307 12.365299 8.695200
 6308 12.365299 8.698823
 6309 12.365299 8.702446
 6310 12.365299 8.706069
 6311 12.368922 8.709692
 6312 12.368922 8.713315
 6313 12.368922 8.716938
 6314 12.368922 8.720561
 6315 12.368922 8.724184
 6316 12.368922 8.727807
 6317 12.368922 8.731430
 6318 12.368922 8.735053
 6319 12.368922 8.738676
 6320 12.368922 8.742299
 6321 12.368922 8.745922
 6322 12.368922 8.749545
 6323 12.368922 8.753168
 6324 12.368922 8.756791
 6325 12.368922 8.760414
 6326 12.368922 8.764037
 6327 12.368922 8.767660
 6328 12.368922 8.771283
 6329 12.368922 8.774906
 6330 12.368922 8.778529
 6331 12.368922 8.782152
 6332 12.368922 8.785775
 6333 12.368922 8.789398
 6334 12.372545 8.793021
 6335 12.372545 8.796644
 6336 12.376168 8.800267
 6337 12.376168 8.803890
 6338 12.379791 8.807513
 6339 12.379791 8.811136
 6340 12.383414 8.814759
 6341 12.383414 8.818382
 6342 12.387037 8.822005
 6343 12.387037 8.825628
 6344 12.390660 8.829251
 6345 12.390660 8.832874
 6346 12.394283 8.836497
 6347 12.397906 8.836497
 6348 12.401529 8.840120
 6349 12.405152 8.840120
 6350 12.408775 8.843743
 6351 12.412398 8.843743
 6352 12.416021 8.847366
 6353 12.416021 8.850989
 6354 12.416021 8.854612
 6355 12.416021 8.858235
 6356 12.419644 8.861858
 6357 12.419644 8.865481
 6358 12.419644 8.869104
 6359 12.423267 8.872727
 6360 12.423267 8.876350
 6361 12.426890 8.879973
 6362 12.426890 8.883596
 6363 12.430513 8.887219
 6364 12.430513 8.890842
 6365 12.430513 8.894465
 6366 12.430513 8.898088
 6367 12.430513 8.901711
 6368 12.430513 8.905334
 6369 12.426890 8.908957
 6370 12.423267 8.912580
 6371 12.423267 8.916203
 6372 12.419644 8.919826
 6373 12.419644 8.923449
 6374 12.416021 8.927072
 6375 12.416021 8.930695
 6376 12.412398 8.934318
 6377 12.412398 8.937941
 6378 12.408775 8.941564
 6379 12.408775 8.945187
 6380 12.405152 8.948810
 6381 12.405152 8.952433
 6382 12.401529 8.956056
 6383 12.401529 8.959679
 6384 12.401529 8.963302
 6385 12.401529 8.966925
 6386 12.401529 8.970548
 6387 12.401529 8.974171
 6388 12.401529 8.977794
 6389 12.401529 8.981417
 6390 12.401529 8.985040
 6391 12.401529 8.988663
 6392 12.401529 8.992286
 6393 12.401529 8.995909
 6394 12.401529 8.999532
 6395 12.401529 9.003155
 6396 12.401529 9.006778
 6397 12.401529 9.010401
 6398 12.401529 9.014024
 6399 12.401529 9.017647
 6400 12.401529 9.021270
 6401 12.401529 9.024893
 6402 12.401529 9.028516
 6403 12.401529 9.032139
 6404 12.401529 9.035762
 6405 12.401529 9.039385
 6406 12.405152 9.043008
 6407 12.405152 9.046631
 6408 12.408775 9.050254
 6409 12.408775 9.053877
 6410 12.412398 9.057500
 6411 12.412398 9.061123
 6412 12.416021 9.064746
 6413 12.416021 9.068369
 6414 12.419644 9.071992
 6415 12.419644 9.075615
 6416 12.423267 9.079238
 6417 12.423267 9.082861
 6418 12.426890 9.086484
 6419 12.430513 9.090107
 6420 12.430513 9.093730
 6421 12.430513 9.097353
 6422 12.430513 9.100976
 6423 12.430513 9.104599
 6424 12.430513 9.108222
 6425 12.430513 9.111845
 6426 12.430513 9.115468
 6427 12.430513 9.119091
 6428 12.430513 9.122714
 6429 12.434136 9.126337
 6430 12.434136 9.129960
 6431 12.437759 9.133583
 6432 12.437759 9.137206
 6433 12.441382 9.140829
 6434 12.441382 9.144452
 6435 12.445005 9.148075
 6436 12.445005 9.151698
 6437 12.448628 9.155321
 6438 12.448628 9.158944
 6439 12.452251 9.162567
 6440 12.452251 9.166190
 6441 12.455874 9.169813
 6442 12.459497 9.169813
 6443 12.463120 9.173436
 6444 12.466743 9.173436
 6445 12.470366 9.177059
 6446 12.473989 9.177059
 6447 12.477612 9.180682
 6448 12.481235 9.180682
 6449 12.484858 9.184305
 6450 12.488481 9.184305
 6451 12.492104 9.187928
 6452 12.495727 9.187928
 6453 12.499350 9.191551
 6454 12.502973 9.191551
 6455 12.506596 9.191551
 6456 12.510219 9.191551
 6457 12.513842 9.191551
 6458 12.517465 9.191551
 6459 12.521088 9.191551
 6460 12.524711 9.191551
 6461 12.528334 9.191551
 6462 12.531957 9.191551
 6463 12.535580 9.191551
 6464 12.539203 9.191551
 6465 12.542826 9.191551
 6466 12.546449 9.191551
 6467 12.550072 9.191551
 6468 12.553695 9.191551
 6469 12.557318 9.191551
 6470 12.560941 9.191551
 6471 12.564564 9.191551
 6472 12.568187 9.191551
 6473 12.571810 9.191551
 6474 12.575433 9.191551
 6475 12.579056 9.191551
 6476 12.582679 9.191551
 6477 12.586302 9.191551
 6478 12.589925 9.191551
 6479 12.593548 9.191551
 6480 12.597171 9.191551
 6481 12.600794 9.191551
 6482 12.604417 9.191551
 6483 12.608040 9.191551
 6484 12.611663 9.191551
 6485 12.615286 9.191551
 6486 12.618909 9.191551
 6487 12.622532 9.191551
 6488 12.626155 9.191551
 6489 12.629778 9.191551
 6490 12.633401 9.191551
 6491 12.637024 9.195174
 6492 12.640647 9.198797
 6493 12.644270 9.202420
 6494 12.647893 9.206043
 6495 12.651516 9.209666
 6496 12.655139 9.213289
 6497 12.658762 9.216912
 6498 12.662385 9.220535
 6499 12.666008 9.224158
 6500 12.666008 9.227781
 6501 12.669631 9.231404
 6502 12.669631 9.235027
 6503 12.673254 9.238650
 6504 12.673254 9.242273
 6505 12.676877 9.245896
 6506 12.676877 9.249519
 6507 12.680500 9.253142
 6508 12.680500 9.256765
 6509 12.684123 9.260388
 6510 12.684123 9.264011
 6511 12.687746 9.267634
 6512 12.687746 9.271257
 6513 12.691369 9.274880
 6514 12.694992 9.278503
 6515 12.698615 9.282126
 6516 12.702238 9.285749
 6517 12.705861 9.289372
 6518 12.709484 9.292995
 6519 12.713107 9.296618
 6520 12.716730 9.300241
 6521 12.720353 9.303864
 6522 12.723976 9.307487
 6523 12.727599 9.311110
 6524 12.731222 9.314733
 6525 12.734845 9.318356
 6526 12.738468 9.321979
 6527 12.738468 9.325602
 6528 12.742091 9.329225
 6529 12.742091 9.332848
 6530 12.745714 9.336471
 6531 12.745714 9.340094
 6532 12.749337 9.343717
 6533 12.749337 9.347340
 6534 12.749337 9.350963
 6535 12.749337 9.354586
 6536 12.749337 9.358209
 6537 12.749337 9.361832
 6538 12.749337 9.365455
 6539 12.749337 9.369078
 6540 12.749337 9.372701
 6541 12.749337 9.376324
 6542 12.749337 9.379947
 6543 12.749337 9.383570
 6544 12.749337 9.387193
 6545 12.749337 9.390816
 6546 12.749337 9.394439
 6547 12.749337 9.398062
 6548 12.749337 9.401685
 6549 12.749337 9.405308
 6550 12.745714 9.408931
 6551 12.742091 9.412554
 6552 12.738468 9.416177
 6553 12.734845 9.419800
 6554 12.731222 9.423423
 6555 12.727599 9.427046
 6556 12.723976 9.430669
 6557 12.720353 9.434292
 6558 12.716730 9.437915
 6559 12.713107 9.441538
 6560 12.709484 9.445161
 6561 12.705861 9.448784
 6562 12.702238 9.448784
 6563 12.698615 9.452407
 6564 12.694992 9.452407
 6565 12.691369 9.456030
 6566 12.687746 9.456030
 6567 12.684123 9.459653
 6568 12.680500 9.463276
 6569 12.676877 9.466899
 6570 12.673254 9.470522
 6571 12.669631 9.474145
 6572 12.666008 9.474145
 6573 12.662385 9.477768
 6574 12.658762 9.477768
 6575 12.655139 9.481391
 6576 12.651516 9.481391
 6577 12.647893 9.485014
 6578 12.644270 9.485014
 6579 12.640647 9.488637
 6580 12.637024 9.488637
 6581 12.633401 9.492260
 6582 12.629778 9.495883
 6583 12.626155 9.499506
 6584 12.622532 9.503129
 6585 12.622532 9.506752
 6586 12.618909 9.510375
 6587 12.618909 9.513998
 6588 12.615286 9.517621
 6589 12.615286 9.521244
 6590 12.611663 9.524867
 6591 12.611663 9.528490
 6592 12.608040 9.532113
 6593 12.608040 9.535736
 6594 12.604417 9.539359
 6595 12.604417 9.542982
 6596 12.600794 9.546605
 6597 12.600794 9.550228
 6598 12.600794 9.553851
 6599 12.600794 9.557474
 6600 12.600794 9.561097
 6601 12.600794 9.564720
 6602 12.600794 9.568343
 6603 12.600794 9.571966
 6604 12.600794 9.575589
 6605 12.600794 9.579212
 6606 12.600794 9.582835
 6607 12.600794 9.586458
 6608 12.600794 9.590081
 6609 12.600794 9.593704
 6610 12.600794 9.597327
 6611 12.600794 9.600950
 6612 12.600794 9.604573
 6613 12.600794 9.608196
 6614 12.600794 9.611819
 6615 12.600794 9.615442
 6616 12.600794 9.619065
 6617 12.600794 9.622688
 6618 12.600794 9.626311
 6619 12.604417 9.629934
 6620 12.604417 9.633557
 6621 12.608040 9.637180
 6622 12.608040 9.640803
 6623 12.611663 9.644426
 6624 12.611663 9.648049
 6625 12.615286 9.651672
 6626 12.615286 9.655295
 6627 12.618909 9.658918
 6628 12.618909 9.662541
 6629 12.622532 9.666164
 6630 12.622532 9.669787
 6631 12.626155 9.673410
 6632 12.629778 9.673410
 6633 12.633401 9.677033
 6634 12.637024 9.677033
 6635 12.640647 9.680656
 6636 12.644270 9.680656
 6637 12.647893 9.684279
 6638 12.651516 9.684279
 6639 12.655139 9.687902
 6640 12.658762 9.687902
 6641 12.662385 9.691525
 6642 12.666008 9.691525
 6643 12.669631 9.695148
 6644 12.673254 9.695148
 6645 12.676877 9.695148
 6646 12.680500 9.695148
 6647 12.684123 9.698771
 6648 12.684123 9.702394
 6649 12.687746 9.706017
 6650 12.687746 9.709640
 6651 12.687746 9.713263
 6652 12.691369 9.716886
 6653 12.691369 9.720509
 6654 12.694992 9.724132
 6655 12.694992 9.727755
 6656 12.698615 9.731378
 6657 12.698615 9.735001
 6658 12.702238 9.738624
 6659 12.702238 9.742247
 6660 12.705861 9.745870
 6661 12.705861 9.749493
 6662 12.709484 9.753116
 6663 12.709484 9.756739
 6664 12.713107 9.760362
 6665 12.716730 9.763985
 6666 12.720353 9.763985
 6667 12.723976 9.767608
 6668 12.727599 9.767608
 6669 12.731222 9.771231
 6670 12.734845 9.771231
 6671 12.738468 9.774854
 6672 12.742091 9.774854
 6673 12.745714 9.778477
 6674 12.749337 9.782100
 6675 12.752960 9.782100
 6676 12.756583 9.785723
 6677 12.760206 9.789346
 6678 12.760206 9.792969
 6679 12.760206 9.796592
 6680 12.760206 9.800215
 6681 12.760206 9.803838
 6682 12.760206 9.807461
 6683 12.760206 9.811084
 6684 12.760206 9.814707
 6685 12.760206 9.818330
 6686 12.763829 9.821953
 6687 12.763829 9.825576
 6688 12.767452 9.829199
 6689 12.767452 9.832822
 6690 12.771075 9.836445
 6691 12.771075 9.840068
 6692 12.774698 9.843691
 6693 12.774698 9.847314
 6694 12.778321 9.850937
 6695 12.778321 9.854560
 6696 12.781944 9.858183
 6697 12.781944 9.861806
 6698 12.785567 9.865429
 6699 12.789190 9.865429
 6700 12.792813 9.869052
 6701 12.796436 9.869052
 6702 12.800059 9.872675
 6703 12.803682 9.872675
 6704 12.807305 9.876298
 6705 12.810928 9.876298
 6706 12.814551 9.879921
 6707 12.818174 9.879921
 6708 12.821797 9.883544
 6709 12.825420 9.883544
 6710 12.829043 9.887167
 6711 12.832666 9.887167
 6712 12.836289 9.890790
 6713 12.839912 9.890790
 6714 12.843535 9.894413
 6715 12.843535 9.898036
 6716 12.843535 9.901659
 6717 12.843535 9.905282
 6718 12.843535 9.908905
 6719 12.839912 9.912528
 6720 12.839912 9.916151
 6721 12.839912 9.919774
 6722 12.836289 9.923397
 6723 12.836289 9.927020
 6724 12.836289 9.930643
 6725 12.832666 9.934266
 6726 12.832666 9.937889
 6727 12.829043 9.941512
 6728 12.829043 9.945135
 6729 12.825420 9.948758
 6730 12.825420 9.952381
 6731 12.821797 9.956004
 6732 12.821797 9.959627
 6733 12.818174 9.963250
 6734 12.818174 9.966873
 6735 12.814551 9.970496
 6736 12.814551 9.974119
 6737 12.810928 9.977742
 6738 12.810928 9.981365
 6739 12.807305 9.984988
 6740 12.807305 9.988611
 6741 12.807305 9.992234
 6742 12.807305 9.995857
 6743 12.807305 9.999480
 6744 12.807305 10.003103
 6745 12.807305 10.006726
 6746 12.807305 10.010349
 6747 12.807305 10.013972
 6748 12.807305 10.017595
 6749 12.807305 10.021218
 6750 12.807305 10.024841
 6751 12.807305 10.028464
 6752 12.807305 10.032087
 6753 12.807305 10.035710
 6754 12.807305 10.039333
 6755 12.807305 10.042956
 6756 12.807305 10.046579
 6757 12.807305 10.050202
 6758 12.807305 10.053825
 6759 12.807305 10.057448
 6760 12.807305 10.061071
 6761 12.807305 10.064694
 6762 12.807305 10.068317
 6763 12.810928 10.071940
 6764 12.810928 10.075563
 6765 12.814551 10.079186
 6766 12.814551 10.082809
 6767 12.818174 10.086432
 6768 12.818174 10.090055
 6769 12.821797 10.093678
 6770 12.821797 10.097301
 6771 12.825420 10.100924
 6772 12.825420 10.104547
 6773 12.829043 10.108170
 6774 12.829043 10.111793
 6775 12.832666 10.115416
 6776 12.836289 10.115416
 6777 12.839912 10.119039
 6778 12.843535 10.119039
 6779 12.847158 10.122662
 6780 12.850781 10.122662
 6781 12.854404 10.126285
 6782 12.858027 10.126285
 6783 12.861650 10.129908
 6784 12.865273 10.129908
 6785 12.868896 10.133531
 6786 12.872519 10.133531
 6787 12.876142 10.137154
 6788 12.879765 10.137154
 6789 12.883388 10.140777
 6790 12.883388 10.144400
 6791 12.883388 10.148023
 6792 12.883388 10.151646
 6793 12.883388 10.155269
 6794 12.883388 10.158892
 6795 12.883388 10.162515
 6796 12.887011 10.166138
 6797 12.887011 10.169761
 6798 12.890634 10.173384
 6799 12.890634 10.177007
 6800 12.894257 10.180630
 6801 12.894257 10.184253
 6802 12.897880 10.187876
 6803 12.897880 10.191499
 6804 12.901503 10.195122
 6805 12.901503 10.198745
 6806 12.905126 10.202368
 6807 12.905126 10.205991
 6808 12.908749 10.209614
 6809 12.912372 10.213237
 6810 12.915995 10.216860
 6811 12.919618 10.216860
 6812 12.923241 10.220483
 6813 12.926864 10.220483
 6814 12.930487 10.224106
 6815 12.934110 10.224106
 6816 12.937733 10.227729
 6817 12.941356 10.227729
 6818 12.944979 10.231352
 6819 12.948602 10.231352
 6820 12.952225 10.234975
 6821 12.955848 10.234975
 6822 12.959471 10.238598
 6823 12.963094 10.242221
 6824 12.966717 10.242221
 6825 12.970340 10.245844
 6826 12.973963 10.249467
 6827 12.977586 10.249467
 6828 12.981209 10.253090
 6829 12.984832 10.256713
 6830 12.988455 10.260336
 6831 12.992078 10.263959
 6832 12.995701 10.267582
 6833 12.999324 10.267582
 6834 12.999324 10.271205
 6835 12.999324 10.274828
 6836 12.999324 10.278451
 6837 12.999324 10.282074
 6838 12.999324 10.285697
 6839 12.999324 10.289320
 6840 12.999324 10.292943
 6841 12.999324 10.296566
 6842 12.999324 10.300189
 6843 12.999324 10.303812
 6844 12.999324 10.307435
 6845 13.002947 10.311058
 6846 13.002947 10.314681
 6847 13.006570 10.318304
 6848 13.006570 10.321927
 6849 13.010193 10.325550
 6850 13.010193 10.329173
 6851 13.013816 10.332796
 6852 13.013816 10.336419
 6853 13.017439 10.340042
 6854 13.017439 10.343665
 6855 13.021062 10.347288
 6856 13.021062 10.350911
 6857 13.024685 10.354534
 6858 13.028308 10.358157
 6859 13.031931 10.361780
 6860 13.035554 10.365403
 6861 13.039177 10.369026
 6862 13.042800 10.372649
 6863 13.046423 10.376272
 6864 13.050046 10.379895
 6865 13.053669 10.383518
 6866 13.057292 10.387141
 6867 13.060915 10.387141
 6868 13.064538 10.390764
 6869 13.068161 10.394387
 6870 13.071784 10.398010
 6871 13.071784 10.401633
 6872 13.075407 10.405256
 6873 13.075407 10.408879
 6874 13.075407 10.412502
 6875 13.075407 10.416125
 6876 13.075407 10.419748
 6877 13.079030 10.423371
 6878 13.079030 10.426994
 6879 13.079030 10.430617
 6880 13.079030 10.434240
 6881 13.079030 10.437863
 6882 13.079030 10.441486
 6883 13.079030 10.445109
 6884 13.079030 10.448732
 6885 13.079030 10.452355
 6886 13.079030 10.455978
 6887 13.079030 10.459601
 6888 13.079030 10.463224
 6889 13.079030 10.466847
 6890 13.079030 10.470470
 6891 13.079030 10.474093
 6892 13.079030 10.477716
 6893 13.079030 10.481339
 6894 13.079030 10.484962
 6895 13.075407 10.488585
 6896 13.071784 10.492208
 6897 13.068161 10.495831
 6898 13.064538 10.499454
 6899 13.060915 10.499454
 6900 13.057292 10.503077
 6901 13.053669 10.506700
 6902 13.050046 10.510323
 6903 13.050046 10.513946
 6904 13.046423 10.517569
 6905 13.046423 10.521192
 6906 13.042800 10.524815
 6907 13.042800 10.528438
 6908 13.039177 10.532061
 6909 13.039177 10.535684
 6910 13.035554 10.539307
 6911 13.035554 10.542930
 6912 13.031931 10.546553
 6913 13.031931 10.550176
 6914 13.028308 10.553799
 6915 13.028308 10.557422
 6916 13.028308 10.561045
 6917 13.028308 10.564668
 6918 13.028308 10.568291
 6919 13.028308 10.571914
 6920 13.028308 10.575537
 6921 13.028308 10.579160
 6922 13.028308 10.582783
 6923 13.028308 10.586406
 6924 13.028308 10.590029
 6925 13.028308 10.593652
 6926 13.028308 10.597275
 6927 13.028308 10.600898
 6928 13.028308 10.604521
 6929 13.028308 10.608144
 6930 13.028308 10.611767
 6931 13.028308 10.615390
 6932 13.028308 10.619013
 6933 13.028308 10.622636
 6934 13.028308 10.626259
 6935 13.028308 10.629882
 6936 13.028308 10.633505
 6937 13.028308 10.637128
 6938 13.028308 10.640751
 6939 13.028308 10.644374
 6940 13.028308 10.647997
 6941 13.028308 10.651620
 6942 13.028308 10.655243
 6943 13.028308 10.658866
 6944 13.028308 10.662489
 6945 13.028308 10.666112
 6946 13.031931 10.669735
 6947 13.031931 10.673358
 6948 13.031931 10.676981
 6949 13.031931 10.680604
 6950 13.035554 10.684227
 6951 13.035554 10.687850
 6952 13.039177 10.691473
 6953 13.039177 10.695096
 6954 13.039177 10.698719
 6955 13.042800 10.702342
 6956 13.042800 10.705965
 6957 13.042800 10.709588
 6958 13.042800 10.713211
 6959 13.046423 10.716834
 6960 13.046423 10.720457
 6961 13.046423 10.724080
 6962 13.042800 10.727703
 6963 13.042800 10.731326
 6964 13.039177 10.734949
 6965 13.039177 10.738572
 6966 13.035554 10.742195
 6967 13.035554 10.745818
 6968 13.031931 10.749441
 6969 13.031931 10.753064
 6970 13.031931 10.756687
 6971 13.031931 10.760310
 6972 13.031931 10.763933
 6973 13.031931 10.767556
 6974 13.031931 10.771179
 6975 13.031931 10.774802
 6976 13.031931 10.778425
 6977 13.031931 10.782048
 6978 13.031931 10.785671
 6979 13.031931 10.789294
 6980 13.031931 10.792917
 6981 13.031931 10.796540
 6982 13.031931 10.800163
 6983 13.031931 10.803786
 6984 13.031931 10.807409
 6985 13.031931 10.811032
 6986 13.031931 10.814655
 6987 13.031931 10.818278
 6988 13.031931 10.821901
 6989 13.031931 10.825524
 6990 13.031931 10.829147
 6991 13.031931 10.832770
 6992 13.035554 10.836393
 6993 13.035554 10.840016
 6994 13.039177 10.843639
 6995 13.039177 10.847262
 6996 13.042800 10.850885
 6997 13.042800 10.854508
 6998 13.046423 10.858131
 6999 13.046423 10.861754
 7000 13.050046 10.865377
 7001 13.050046 10.869000
 7002 13.053669 10.872623
 7003 13.053669 10.876246
 7004 13.057292 10.879869
 7005 13.060915 10.883492
 7006 13.064538 10.887115
 7007 13.064538 10.890738
 7008 13.068161 10.894361
 7009 13.068161 10.897984
 7010 13.071784 10.901607
 7011 13.075407 10.905230
 7012 13.075407 10.908853
 7013 13.079030 10.912476
 7014 13.082653 10.916099
 7015 13.086276 10.919722
 7016 13.089899 10.923345
 7017 13.093522 10.926968
 7018 13.093522 10.930591
 7019 13.097145 10.934214
 7020 13.097145 10.937837
 7021 13.100768 10.941460
 7022 13.104391 10.945083
 7023 13.104391 10.948706
 7024 13.104391 10.952329
 7025 13.104391 10.955952
 7026 13.104391 10.959575
 7027 13.104391 10.963198
 7028 13.104391 10.966821
 7029 13.104391 10.970444
 7030 13.104391 10.974067
 7031 13.104391 10.977690
 7032 13.104391 10.981313
 7033 13.104391 10.984936
 7034 13.104391 10.988559
 7035 13.104391 10.992182
 7036 13.104391 10.995805
 7037 13.104391 10.999428
 7038 13.104391 11.003051
 7039 13.108014 11.006674
 7040 13.108014 11.010297
 7041 13.108014 11.013920
 7042 13.111637 11.017543
 7043 13.111637 11.021166
 7044 13.115260 11.024789
 7045 13.115260 11.028412
 7046 13.118883 11.032035
 7047 13.118883 11.035658
 7048 13.122506 11.039281
 7049 13.122506 11.042904
 7050 13.122506 11.046527
 7051 13.122506 11.050150
 7052 13.122506 11.053773
 7053 13.122506 11.057396
 7054 13.122506 11.061019
 7055 13.126129 11.064642
 7056 13.126129 11.068265
 7057 13.129752 11.071888
 7058 13.129752 11.075511
 7059 13.133375 11.079134
 7060 13.133375 11.082757
 7061 13.136998 11.086380
 7062 13.136998 11.090003
 7063 13.140621 11.093626
 7064 13.140621 11.097249
 7065 13.144244 11.100872
 7066 13.144244 11.104495
 7067 13.147867 11.108118
 7068 13.151490 11.111741
 7069 13.155113 11.115364
 7070 13.158736 11.118987
 7071 13.158736 11.122610
 7072 13.158736 11.126233
 7073 13.158736 11.129856
 7074 13.158736 11.133479
 7075 13.162359 11.137102
 7076 13.162359 11.140725
 7077 13.165982 11.144348
 7078 13.165982 11.147971
 7079 13.169605 11.151594
 7080 13.169605 11.155217
 7081 13.173228 11.158840
 7082 13.173228 11.162463
 7083 13.176851 11.166086
 7084 13.176851 11.169709
 7085 13.180474 11.173332
 7086 13.180474 11.176955
 7087 13.184097 11.180578
 7088 13.187720 11.180578
 7089 13.191343 11.184201
 7090 13.194966 11.184201
 7091 13.198589 11.187824
 7092 13.202212 11.187824
 7093 13.205835 11.191447
 7094 13.209458 11.191447
 7095 13.213081 11.195070
 7096 13.216704 11.195070
 7097 13.220327 11.198693
 7098 13.223950 11.198693
 7099 13.227573 11.202316
 7100 13.231196 11.202316
 7101 13.234819 11.202316
 7102 13.238442 11.202316
 7103 13.242065 11.202316
 7104 13.245688 11.202316
 7105 13.249311 11.202316
 7106 13.252934 11.202316
 7107 13.256557 11.202316
 7108 13.260180 11.202316
 7109 13.263803 11.202316
 7110 13.267426 11.202316
 7111 13.271049 11.202316
 7112 13.274672 11.202316
 7113 13.278295 11.202316
 7114 13.281918 11.205939
 7115 13.285541 11.205939
 7116 13.289164 11.209562
 7117 13.292787 11.209562
 7118 13.296410 11.213185
 7119 13.300033 11.213185
 7120 13.303656 11.216808
 7121 13.307279 11.216808
 7122 13.310902 11.216808
 7123 13.314525 11.216808
 7124 13.318148 11.216808
 7125 13.321771 11.216808
 7126 13.325394 11.216808
 7127 13.329017 11.216808
 7128 13.332640 11.216808
 7129 13.336263 11.216808
 7130 13.339886 11.216808
 7131 13.343509 11.216808
 7132 13.347132 11.216808
 7133 13.350755 11.216808
 7134 13.354378 11.216808
 7135 13.358001 11.216808
 7136 13.361624 11.216808
 7137 13.365247 11.216808
 7138 13.368870 11.216808
 7139 13.372493 11.216808
 7140 13.376116 11.216808
 7141 13.379739 11.216808
 7142 13.383362 11.216808
 7143 13.386985 11.216808
 7144 13.390608 11.216808
 7145 13.394231 11.213185
 7146 13.397854 11.213185
 7147 13.401477 11.209562
 7148 13.405100 11.209562
 7149 13.408723 11.205939
 7150 13.412346 11.205939
 7151 13.415969 11.205939
 7152 13.419592 11.205939
 7153 13.423215 11.205939
 7154 13.426838 11.202316
 7155 13.430461 11.202316
 7156 13.434084 11.198693
 7157 13.437707 11.198693
 7158 13.441330 11.198693
 7159 13.444953 11.198693
 7160 13.448576 11.195070
 7161 13.452199 11.195070
 7162 13.455822 11.195070
 7163 13.459445 11.195070
 7164 13.463068 11.195070
 7165 13.466691 11.195070
 7166 13.470314 11.195070
 7167 13.473937 11.198693
 7168 13.477560 11.202316
 7169 13.481183 11.205939
 7170 13.484806 11.209562
 7171 13.484806 11.213185
 7172 13.488429 11.216808
 7173 13.492052 11.220431
 7174 13.495675 11.224054
 7175 13.499298 11.227677
 7176 13.502921 11.231300
 7177 13.506544 11.234923
 7178 13.506544 11.238546
 7179 13.510167 11.242169
 7180 13.510167 11.245792
 7181 13.510167 11.249415
 7182 13.510167 11.253038
 7183 13.510167 11.256661
 7184 13.510167 11.260284
 7185 13.510167 11.263907
 7186 13.510167 11.267530
 7187 13.510167 11.271153
 7188 13.510167 11.274776
 7189 13.510167 11.278399
 7190 13.510167 11.282022
 7191 13.510167 11.285645
 7192 13.510167 11.289268
 7193 13.510167 11.292891
 7194 13.510167 11.296514
 7195 13.510167 11.300137
 7196 13.510167 11.303760
 7197 13.510167 11.307383
 7198 13.510167 11.311006
 7199 13.513790 11.314629
 7200 13.513790 11.318252
 7201 13.517413 11.321875
 7202 13.517413 11.325498
 7203 13.521036 11.329121
 7204 13.521036 11.332744
 7205 13.524659 11.336367
 7206 13.524659 11.339990
 7207 13.528282 11.343613
 7208 13.528282 11.347236
 7209 13.531905 11.350859
 7210 13.531905 11.354482
 7211 13.535528 11.358105
 7212 13.539151 11.361728
 7213 13.542774 11.361728
 7214 13.546397 11.365351
 7215 13.550020 11.365351
 7216 13.553643 11.368974
 7217 13.557266 11.368974
 7218 13.560889 11.372597
 7219 13.564512 11.372597
 7220 13.568135 11.376220
 7221 13.571758 11.376220
 7222 13.575381 11.379843
 7223 13.579004 11.379843
 7224 13.582627 11.383466
 7225 13.586250 11.387089
 7226 13.586250 11.390712
 7227 13.586250 11.394335
 7228 13.589873 11.397958
 7229 13.586250 11.401581
 7230 13.586250 11.405204
 7231 13.586250 11.408827
 7232 13.586250 11.412450
 7233 13.586250 11.416073
 7234 13.586250 11.419696
 7235 13.586250 11.423319
 7236 13.586250 11.426942
 7237 13.586250 11.430565
 7238 13.586250 11.434188
 7239 13.586250 11.437811
 7240 13.586250 11.441434
 7241 13.586250 11.445057
 7242 13.586250 11.448680
 7243 13.586250 11.452303
 7244 13.586250 11.455926
 7245 13.586250 11.459549
 7246 13.586250 11.463172
 7247 13.586250 11.466795
 7248 13.586250 11.470418
 7249 13.586250 11.474041
 7250 13.582627 11.474041
 7251 13.579004 11.474041
 7252 13.575381 11.474041
 7253 13.571758 11.474041
 7254 13.568135 11.474041
 7255 13.564512 11.474041
 7256 13.560889 11.474041
 7257 13.557266 11.474041
 7258 13.553643 11.474041
 7259 13.550020 11.474041
 7260 13.546397 11.474041
 7261 13.542774 11.474041
 7262 13.539151 11.474041
 7263 13.535528 11.474041
 7264 13.531905 11.474041
 7265 13.528282 11.474041
 7266 13.524659 11.474041
 7267 13.521036 11.474041
 7268 13.517413 11.474041
 7269 13.513790 11.477664
 7270 13.510167 11.477664
 7271 13.506544 11.481287
 7272 13.502921 11.481287
 7273 13.499298 11.484910
 7274 13.495675 11.484910
 7275 13.492052 11.488533
 7276 13.488429 11.488533
 7277 13.484806 11.492156
 7278 13.481183 11.492156
 7279 13.477560 11.495779
 7280 13.473937 11.495779
 7281 13.470314 11.499402
 7282 13.470314 11.503025
 7283 13.466691 11.506648
 7284 13.466691 11.510271
 7285 13.463068 11.513894
 7286 13.463068 11.517517
 7287 13.459445 11.521140
 7288 13.459445 11.524763
 7289 13.455822 11.528386
 7290 13.455822 11.532009
 7291 13.452199 11.535632
 7292 13.452199 11.539255
 7293 13.448576 11.542878
 7294 13.448576 11.546501
 7295 13.448576 11.550124
 7296 13.448576 11.553747
 7297 13.448576 11.557370
 7298 13.448576 11.560993
 7299 13.448576 11.564616
 7300 13.448576 11.568239
 7301 13.444953 11.571862
 7302 13.441330 11.575485
 7303 13.441330 11.579108
 7304 13.437707 11.582731
 7305 13.437707 11.586354
 7306 13.434084 11.589977
 7307 13.434084 11.593600
 7308 13.430461 11.597223
 7309 13.430461 11.600846
 7310 13.426838 11.604469
 7311 13.426838 11.608092
 7312 13.423215 11.611715
 7313 13.423215 11.615338
 7314 13.419592 11.618961
 7315 13.419592 11.622584
 7316 13.419592 11.626207
 7317 13.419592 11.629830
 7318 13.419592 11.633453
 7319 13.419592 11.637076
 7320 13.419592 11.640699
 7321 13.419592 11.644322
 7322 13.419592 11.647945
 7323 13.419592 11.651568
 7324 13.419592 11.655191
 7325 13.419592 11.658814
 7326 13.419592 11.662437
 7327 13.419592 11.666060
 7328 13.419592 11.669683
 7329 13.419592 11.673306
 7330 13.419592 11.676929
 7331 13.419592 11.680552
 7332 13.419592 11.684175
 7333 13.419592 11.687798
 7334 13.419592 11.691421
 7335 13.419592 11.695044
 7336 13.419592 11.698667
 7337 13.423215 11.702290
 7338 13.423215 11.705913
 7339 13.426838 11.709536
 7340 13.426838 11.713159
 7341 13.430461 11.716782
 7342 13.430461 11.720405
 7343 13.434084 11.724028
 7344 13.434084 11.727651
 7345 13.437707 11.731274
 7346 13.437707 11.734897
 7347 13.437707 11.738520
 7348 13.437707 11.742143
 7349 13.441330 11.745766
 7350 13.441330 11.749389
 7351 13.444953 11.753012
 7352 13.444953 11.756635
 7353 13.444953 11.760258
 7354 13.444953 11.763881
 7355 13.444953 11.767504
 7356 13.444953 11.771127
 7357 13.444953 11.774750
 7358 13.444953 11.778373
 7359 13.444953 11.781996
 7360 13.444953 11.785619
 7361 13.444953 11.789242
 7362 13.444953 11.792865
 7363 13.444953 11.796488
 7364 13.444953 11.800111
 7365 13.444953 11.803734
 7366 13.444953 11.807357
 7367 13.444953 11.810980
 7368 13.444953 11.814603
 7369 13.444953 11.818226
 7370 13.444953 11.821849
 7371 13.444953 11.825472
 7372 13.444953 11.829095
 7373 13.444953 11.832718
 7374 13.444953 11.836341
 7375 13.448576 11.839964
 7376 13.448576 11.843587
 7377 13.452199 11.847210
 7378 13.452199 11.850833
 7379 13.455822 11.854456
 7380 13.455822 11.858079
 7381 13.459445 11.861702
 7382 13.459445 11.865325
 7383 13.463068 11.868948
 7384 13.463068 11.872571
 7385 13.466691 11.876194
 7386 13.466691 11.879817
 7387 13.470314 11.883440
 7388 13.473937 11.883440
 7389 13.477560 11.887063
 7390 13.481183 11.887063
 7391 13.484806 11.890686
 7392 13.488429 11.890686
 7393 13.492052 11.894309
 7394 13.495675 11.894309
 7395 13.499298 11.897932
 7396 13.502921 11.897932
 7397 13.506544 11.901555
 7398 13.510167 11.901555
 7399 13.513790 11.905178
 7400 13.517413 11.905178
 7401 13.521036 11.905178
 7402 13.524659 11.905178
 7403 13.524659 11.908801
 7404 13.524659 11.912424
 7405 13.524659 11.916047
 7406 13.524659 11.919670
 7407 13.524659 11.923293
 7408 13.524659 11.926916
 7409 13.524659 11.930539
 7410 13.524659 11.934162
 7411 13.524659 11.937785
 7412 13.524659 11.941408
 7413 13.524659 11.945031
 7414 13.524659 11.948654
 7415 13.528282 11.952277
 7416 13.528282 11.955900
 7417 13.528282 11.959523
 7418 13.528282 11.963146
 7419 13.531905 11.966769
 7420 13.531905 11.970392
 7421 13.531905 11.974015
 7422 13.531905 11.977638
 7423 13.531905 11.981261
 7424 13.531905 11.984884
 7425 13.528282 11.988507
 7426 13.528282 11.992130
 7427 13.524659 11.995753
 7428 13.524659 11.999376
 7429 13.524659 12.002999
 7430 13.524659 12.006622
 7431 13.524659 12.010245
 7432 13.524659 12.013868
 7433 13.524659 12.017491
 7434 13.524659 12.021114
 7435 13.524659 12.024737
 7436 13.524659 12.028360
 7437 13.524659 12.031983
 7438 13.524659 12.035606
 7439 13.524659 12.039229
 7440 13.524659 12.042852
 7441 13.524659 12.046475
 7442 13.524659 12.050098
 7443 13.524659 12.053721
 7444 13.524659 12.057344
 7445 13.524659 12.060967
 7446 13.524659 12.064590
 7447 13.524659 12.068213
 7448 13.524659 12.071836
 7449 13.524659 12.075459
 7450 13.524659 12.079082
 7451 13.528282 12.082705
 7452 13.528282 12.086328
 7453 13.531905 12.089951
 7454 13.531905 12.093574
 7455 13.535528 12.097197
 7456 13.535528 12.100820
 7457 13.539151 12.104443
 7458 13.539151 12.108066
 7459 13.542774 12.111689
 7460 13.542774 12.115312
 7461 13.546397 12.118935
 7462 13.546397 12.122558
 7463 13.550020 12.126181
 7464 13.553643 12.129804
 7465 13.557266 12.129804
 7466 13.560889 12.133427
 7467 13.564512 12.133427
 7468 13.568135 12.137050
 7469 13.571758 12.137050
 7470 13.571758 12.140673
 7471 13.571758 12.144296
 7472 13.571758 12.147919
 7473 13.575381 12.151542
 7474 13.575381 12.155165
 7475 13.575381 12.158788
 7476 13.575381 12.162411
 7477 13.579004 12.166034
 7478 13.579004 12.169657
 7479 13.582627 12.173280
 7480 13.582627 12.176903
 7481 13.582627 12.180526
 7482 13.582627 12.184149
 7483 13.586250 12.187772
 7484 13.586250 12.191395
 7485 13.586250 12.195018
 7486 13.586250 12.198641
 7487 13.586250 12.202264
 7488 13.586250 12.205887
 7489 13.586250 12.209510
 7490 13.582627 12.213133
 7491 13.582627 12.216756
 7492 13.582627 12.220379
 7493 13.582627 12.224002
 7494 13.582627 12.227625
 7495 13.582627 12.231248
 7496 13.582627 12.234871
 7497 13.582627 12.238494
 7498 13.582627 12.242117
 7499 13.582627 12.245740
 7500 13.582627 12.249363
 7501 13.582627 12.252986
 7502 13.582627 12.256609
 7503 13.582627 12.260232
 7504 13.582627 12.263855
 7505 13.582627 12.267478
 7506 13.582627 12.271101
 7507 13.582627 12.274724
 7508 13.582627 12.278347
 7509 13.582627 12.281970
 7510 13.582627 12.285593
 7511 13.582627 12.289216
 7512 13.582627 12.292839
 7513 13.582627 12.296462
 7514 13.582627 12.300085
 7515 13.582627 12.303708
 7516 13.582627 12.307331
 7517 13.582627 12.310954
 7518 13.582627 12.314577
 7519 13.582627 12.318200
 7520 13.582627 12.321823
 7521 13.582627 12.325446
 7522 13.582627 12.329069
 7523 13.582627 12.332692
 7524 13.582627 12.336315
 7525 13.582627 12.339938
 7526 13.582627 12.343561
 7527 13.582627 12.347184
 7528 13.582627 12.350807
 7529 13.582627 12.354430
 7530 13.582627 12.358053
 7531 13.582627 12.361676
 7532 13.582627 12.365299
 7533 13.586250 12.368922
 7534 13.586250 12.372545
 7535 13.589873 12.376168
 7536 13.589873 12.379791
 7537 13.593496 12.383414
 7538 13.593496 12.387037
 7539 13.597119 12.390660
 7540 13.597119 12.394283
 7541 13.600742 12.397906
 7542 13.600742 12.401529
 7543 13.604365 12.405152
 7544 13.604365 12.408775
 7545 13.607988 12.412398
 7546 13.611611 12.416021
 7547 13.611611 12.419644
 7548 13.611611 12.423267
 7549 13.611611 12.426890
 7550 13.611611 12.430513
 7551 13.611611 12.434136
 7552 13.615234 12.437759
 7553 13.615234 12.441382
 7554 13.618857 12.445005
 7555 13.618857 12.448628
 7556 13.622480 12.452251
 7557 13.622480 12.455874
 7558 13.626103 12.459497
 7559 13.626103 12.463120
 7560 13.629726 12.466743
 7561 13.629726 12.470366
 7562 13.633349 12.473989
 7563 13.633349 12.477612
 7564 13.636972 12.481235
 7565 13.636972 12.484858
 7566 13.636972 12.488481
 7567 13.636972 12.492104
 7568 13.636972 12.495727
 7569 13.636972 12.499350
 7570 13.636972 12.502973
 7571 13.636972 12.506596
 7572 13.636972 12.510219
 7573 13.636972 12.513842
 7574 13.636972 12.517465
 7575 13.636972 12.521088
 7576 13.640595 12.524711
 7577 13.640595 12.528334
 7578 13.644218 12.531957
 7579 13.644218 12.535580
 7580 13.647841 12.539203
 7581 13.647841 12.542826
 7582 13.647841 12.546449
 7583 13.647841 12.550072
 7584 13.647841 12.553695
 7585 13.647841 12.557318
 7586 13.647841 12.560941
 7587 13.647841 12.564564
 7588 13.647841 12.568187
 7589 13.647841 12.571810
 7590 13.647841 12.575433
 7591 13.647841 12.579056
 7592 13.647841 12.582679
 7593 13.647841 12.586302
 7594 13.651464 12.589925
 7595 13.651464 12.593548
 7596 13.651464 12.597171
 7597 13.651464 12.600794
 7598 13.647841 12.604417
 7599 13.647841 12.608040
 7600 13.644218 12.611663
 7601 13.644218 12.615286
 7602 13.640595 12.618909
 7603 13.640595 12.622532
 7604 13.636972 12.626155
 7605 13.636972 12.629778
 7606 13.633349 12.633401
 7607 13.633349 12.637024
 7608 13.629726 12.640647
 7609 13.629726 12.644270
 7610 13.629726 12.647893
 7611 13.629726 12.651516
 7612 13.629726 12.655139
 7613 13.629726 12.658762
 7614 13.629726 12.662385
 7615 13.629726 12.666008
 7616 13.629726 12.669631
 7617 13.629726 12.673254
 7618 13.629726 12.676877
 7619 13.629726 12.680500
 7620 13.629726 12.684123
 7621 13.629726 12.687746
 7622 13.629726 12.691369
 7623 13.629726 12.694992
 7624 13.629726 12.698615
 7625 13.629726 12.702238
 7626 13.629726 12.705861
 7627 13.629726 12.709484
 7628 13.629726 12.713107
 7629 13.629726 12.716730
 7630 13.629726 12.720353
 7631 13.629726 12.723976
 7632 13.629726 12.727599
 7633 13.629726 12.731222
 7634 13.629726 12.734845
 7635 13.629726 12.738468
 7636 13.633349 12.742091
 7637 13.633349 12.745714
 7638 13.633349 12.749337
 7639 13.633349 12.752960
 7640 13.633349 12.756583
 7641 13.633349 12.760206
 7642 13.633349 12.763829
 7643 13.633349 12.767452
 7644 13.633349 12.771075
 7645 13.633349 12.774698
 7646 13.633349 12.778321
 7647 13.633349 12.781944
 7648 13.633349 12.785567
 7649 13.633349 12.789190
 7650 13.633349 12.792813
 7651 13.633349 12.796436
 7652 13.633349 12.800059
 7653 13.633349 12.803682
 7654 13.633349 12.807305
 7655 13.629726 12.810928
 7656 13.629726 12.814551
 7657 13.626103 12.818174
 7658 13.626103 12.821797
 7659 13.622480 12.825420
 7660 13.622480 12.829043
 7661 13.618857 12.832666
 7662 13.618857 12.836289
 7663 13.615234 12.839912
 7664 13.615234 12.843535
 7665 13.615234 12.847158
 7666 13.611611 12.850781
 7667 13.611611 12.854404
 7668 13.611611 12.858027
 7669 13.611611 12.861650
 7670 13.607988 12.865273
 7671 13.604365 12.868896
 7672 13.600742 12.872519
 7673 13.597119 12.876142
 7674 13.593496 12.879765
 7675 13.589873 12.883388
 7676 13.589873 12.887011
 7677 13.586250 12.890634
 7678 13.586250 12.894257
 7679 13.582627 12.897880
 7680 13.582627 12.901503
 7681 13.579004 12.905126
 7682 13.579004 12.908749
 7683 13.575381 12.912372
 7684 13.571758 12.915995
 7685 13.568135 12.919618
 7686 13.564512 12.923241
 7687 13.560889 12.926864
 7688 13.557266 12.930487
 7689 13.553643 12.934110
 7690 13.553643 12.937733
 7691 13.550020 12.941356
 7692 13.550020 12.944979
 7693 13.546397 12.948602
 7694 13.546397 12.952225
 7695 13.542774 12.955848
 7696 13.542774 12.959471
 7697 13.539151 12.963094
 7698 13.539151 12.966717
 7699 13.535528 12.970340
 7700 13.535528 12.973963
 7701 13.531905 12.977586
 7702 13.531905 12.981209
 7703 13.528282 12.984832
 7704 13.528282 12.988455
 7705 13.524659 12.992078
 7706 13.524659 12.995701
 7707 13.521036 12.999324
 7708 13.521036 13.002947
 7709 13.517413 13.006570
 7710 13.517413 13.010193
 7711 13.513790 13.013816
 7712 13.513790 13.017439
 7713 13.510167 13.021062
 7714 13.510167 13.024685
 7715 13.506544 13.028308
 7716 13.502921 13.031931
 7717 13.499298 13.035554
 7718 13.495675 13.039177
 7719 13.492052 13.042800
 7720 13.488429 13.046423
 7721 13.484806 13.050046
 7722 13.481183 13.053669
 7723 13.481183 13.057292
 7724 13.477560 13.060915
 7725 13.477560 13.064538
 7726 13.473937 13.068161
 7727 13.473937 13.071784
 7728 13.470314 13.075407
 7729 13.470314 13.079030
 7730 13.466691 13.082653
 7731 13.466691 13.086276
 7732 13.463068 13.089899
 7733 13.463068 13.093522
 7734 13.459445 13.097145
 7735 13.459445 13.100768
 7736 13.459445 13.104391
 7737 13.459445 13.108014
 7738 13.459445 13.111637
 7739 13.459445 13.115260
 7740 13.459445 13.118883
 7741 13.459445 13.122506
 7742 13.459445 13.126129
 7743 13.459445 13.129752
 7744 13.459445 13.133375
 7745 13.459445 13.136998
 7746 13.459445 13.140621
 7747 13.459445 13.144244
 7748 13.459445 13.147867
 7749 13.459445 13.151490
 7750 13.459445 13.155113
 7751 13.459445 13.158736
 7752 13.459445 13.162359
 7753 13.459445 13.165982
 7754 13.459445 13.169605
 7755 13.459445 13.173228
 7756 13.459445 13.176851
 7757 13.459445 13.180474
 7758 13.459445 13.184097
 7759 13.463068 13.187720
 7760 13.463068 13.191343
 7761 13.463068 13.194966
 7762 13.463068 13.198589
 7763 13.463068 13.202212
 7764 13.463068 13.205835
 7765 13.466691 13.209458
 7766 13.466691 13.213081
 7767 13.470314 13.216704
 7768 13.470314 13.220327
 7769 13.473937 13.223950
 7770 13.473937 13.227573
 7771 13.477560 13.231196
 7772 13.477560 13.234819
 7773 13.481183 13.238442
 7774 13.481183 13.242065
 7775 13.484806 13.245688
 7776 13.484806 13.249311
 7777 13.488429 13.252934
 7778 13.492052 13.256557
 7779 13.495675 13.260180
 7780 13.499298 13.260180
 7781 13.502921 13.263803
 7782 13.506544 13.267426
 7783 13.510167 13.267426
 7784 13.513790 13.271049
 7785 13.517413 13.271049
 7786 13.521036 13.274672
 7787 13.524659 13.278295
 7788 13.528282 13.281918
 7789 13.531905 13.285541
 7790 13.535528 13.289164
 7791 13.539151 13.292787
 7792 13.542774 13.296410
 7793 13.546397 13.300033
 7794 13.550020 13.303656
 7795 13.553643 13.303656
 7796 13.557266 13.307279
 7797 13.560889 13.310902
 7798 13.560889 13.314525
 7799 13.560889 13.318148
 7800 13.560889 13.321771
 7801 13.557266 13.325394
 7802 13.557266 13.329017
 7803 13.557266 13.332640
 7804 13.557266 13.336263
 7805 13.557266 13.339886
 7806 13.557266 13.343509
 7807 13.557266 13.347132
 7808 13.557266 13.350755
 7809 13.557266 13.354378
 7810 13.557266 13.358001
 7811 13.557266 13.361624
 7812 13.557266 13.365247
 7813 13.557266 13.368870
 7814 13.557266 13.372493
 7815 13.557266 13.376116
 7816 13.557266 13.379739
 7817 13.557266 13.383362
 7818 13.557266 13.386985
 7819 13.557266 13.390608
 7820 13.557266 13.394231
 7821 13.557266 13.397854
 7822 13.557266 13.401477
 7823 13.557266 13.405100
 7824 13.557266 13.408723
 7825 13.557266 13.412346
 7826 13.557266 13.415969
 7827 13.557266 13.419592
 7828 13.557266 13.423215
 7829 13.557266 13.426838
 7830 13.557266 13.430461
 7831 13.557266 13.434084
 7832 13.557266 13.437707
 7833 13.557266 13.441330
 7834 13.557266 13.444953
 7835 13.557266 13.448576
 7836 13.557266 13.452199
 7837 13.557266 13.455822
 7838 13.557266 13.459445
 7839 13.557266 13.463068
 7840 13.557266 13.466691
 7841 13.557266 13.470314
 7842 13.557266 13.473937
 7843 13.557266 13.477560
 7844 13.557266 13.481183
 7845 13.557266 13.484806
 7846 13.557266 13.488429
 7847 13.560889 13.492052
 7848 13.560889 13.495675
 7849 13.564512 13.499298
 7850 13.564512 13.502921
 7851 13.568135 13.506544
 7852 13.568135 13.510167
 7853 13.568135 13.513790
 7854 13.571758 13.517413
 7855 13.571758 13.521036
 7856 13.571758 13.524659
 7857 13.568135 13.528282
 7858 13.568135 13.531905
 7859 13.568135 13.535528
 7860 13.568135 13.539151
 7861 13.564512 13.542774
 7862 13.560889 13.546397
 7863 13.557266 13.550020
 7864 13.553643 13.550020
 7865 13.550020 13.553643
 7866 13.546397 13.553643
 7867 13.542774 13.557266
 7868 13.539151 13.557266
 7869 13.535528 13.560889
 7870 13.531905 13.560889
 7871 13.528282 13.564512
 7872 13.524659 13.564512
 7873 13.521036 13.568135
 7874 13.517413 13.571758
 7875 13.513790 13.571758
 7876 13.510167 13.571758
 7877 13.506544 13.571758
 7878 13.502921 13.571758
 7879 13.499298 13.571758
 7880 13.495675 13.575381
 7881 13.492052 13.575381
 7882 13.488429 13.579004
 7883 13.484806 13.579004
 7884 13.481183 13.582627
 7885 13.477560 13.582627
 7886 13.473937 13.586250
 7887 13.470314 13.586250
 7888 13.466691 13.589873
 7889 13.463068 13.589873
 7890 13.459445 13.593496
 7891 13.455822 13.593496
 7892 13.452199 13.597119
 7893 13.448576 13.597119
 7894 13.444953 13.600742
 7895 13.441330 13.604365
 7896 13.437707 13.607988
 7897 13.434084 13.611611
 7898 13.430461 13.615234
 7899 13.426838 13.618857
 7900 13.426838 13.622480
 7901 13.423215 13.626103
 7902 13.419592 13.629726
 7903 13.415969 13.633349
 7904 13.412346 13.633349
 7905 13.408723 13.633349
 7906 13.405100 13.636972
 7907 13.401477 13.636972
 7908 13.397854 13.640595
 7909 13.394231 13.640595
 7910 13.390608 13.640595
 7911 13.386985 13.640595
 7912 13.383362 13.644218
 7913 13.379739 13.644218
 7914 13.376116 13.647841
 7915 13.372493 13.647841
 7916 13.368870 13.651464
 7917 13.365247 13.651464
 7918 13.361624 13.655087
 7919 13.358001 13.655087
 7920 13.354378 13.658710
 7921 13.350755 13.658710
 7922 13.347132 13.662333
 7923 13.343509 13.662333
 7924 13.339886 13.665956
 7925 13.339886 13.669579
 7926 13.336263 13.673202
 7927 13.336263 13.676825
 7928 13.332640 13.680448
 7929 13.332640 13.684071
 7930 13.329017 13.687694
 7931 13.329017 13.691317
 7932 13.325394 13.694940
 7933 13.325394 13.698563
 7934 13.321771 13.702186
 7935 13.321771 13.705809
 7936 13.318148 13.709432
 7937 13.318148 13.713055
 7938 13.318148 13.716678
 7939 13.318148 13.720301
 7940 13.318148 13.723924
 7941 13.318148 13.727547
 7942 13.314525 13.731170
 7943 13.314525 13.734793
 7944 13.310902 13.738416
 7945 13.310902 13.742039
 7946 13.307279 13.745662
 7947 13.303656 13.749285
 7948 13.300033 13.752908
 7949 13.296410 13.752908
 7950 13.292787 13.756531
 7951 13.289164 13.756531
 7952 13.285541 13.760154
 7953 13.281918 13.760154
 7954 13.278295 13.763777
 7955 13.274672 13.763777
 7956 13.271049 13.767400
 7957 13.267426 13.767400
 7958 13.263803 13.771023
 7959 13.260180 13.771023
 7960 13.256557 13.774646
 7961 13.252934 13.778269
 7962 13.249311 13.781892
 7963 13.245688 13.785515
 7964 13.242065 13.789138
 7965 13.238442 13.792761
 7966 13.238442 13.796384
 7967 13.234819 13.800007
 7968 13.231196 13.803630
 7969 13.231196 13.807253
 7970 13.227573 13.810876
 7971 13.223950 13.814499
 7972 13.220327 13.818122
 7973 13.216704 13.821745
 7974 13.213081 13.825368
 7975 13.209458 13.828991
 7976 13.205835 13.832614
 7977 13.205835 13.836237
 7978 13.202212 13.839860
 7979 13.202212 13.843483
 7980 13.198589 13.847106
 7981 13.198589 13.850729
 7982 13.194966 13.854352
 7983 13.194966 13.857975
 7984 13.191343 13.861598
 7985 13.191343 13.865221
 7986 13.187720 13.868844
 7987 13.184097 13.872467
 7988 13.180474 13.876090
 7989 13.176851 13.879713
 7990 13.173228 13.879713
 7991 13.169605 13.883336
 7992 13.165982 13.886959
 7993 13.162359 13.890582
 7994 13.158736 13.894205
 7995 13.155113 13.897828
 7996 13.151490 13.901451
 7997 13.147867 13.905074
 7998 13.147867 13.908697
 7999 13.144244 13.912320
 8000 13.144244 13.915943
 8001 13.140621 13.919566
 8002 13.140621 13.923189
 8003 13.136998 13.926812
 8004 13.136998 13.930435
 8005 13.133375 13.934058
 8006 13.133375 13.937681
 8007 13.129752 13.941304
 8008 13.126129 13.944927
 8009 13.122506 13.944927
 8010 13.118883 13.948550
 8011 13.115260 13.948550
 8012 13.111637 13.952173
 8013 13.108014 13.955796
 8014 13.104391 13.959419
 8015 13.100768 13.963042
 8016 13.097145 13.963042
 8017 13.093522 13.963042
 8018 13.089899 13.963042
 8019 13.086276 13.966665
 8020 13.082653 13.966665
 8021 13.079030 13.970288
 8022 13.075407 13.970288
 8023 13.071784 13.973911
 8024 13.068161 13.973911
 8025 13.064538 13.977534
 8026 13.060915 13.977534
 8027 13.057292 13.981157
 8028 13.053669 13.981157
 8029 13.050046 13.984780
 8030 13.046423 13.984780
 8031 13.042800 13.988403
 8032 13.039177 13.992026
 8033 13.035554 13.995649
 8034 13.031931 13.999272
 8035 13.028308 14.002895
 8036 13.028308 14.006518
 8037 13.024685 14.010141
 8038 13.024685 14.013764
 8039 13.021062 14.017387
 8040 13.017439 14.021010
 8041 13.013816 14.024633
 8042 13.010193 14.028256
 8043 13.006570 14.031879
 8044 13.002947 14.035502
 8045 12.999324 14.035502
 8046 12.995701 14.039125
 8047 12.992078 14.039125
 8048 12.988455 14.042748
 8049 12.984832 14.046371
 8050 12.981209 14.049994
 8051 12.977586 14.053617
 8052 12.973963 14.057240
 8053 12.973963 14.060863
 8054 12.970340 14.064486
 8055 12.970340 14.068109
 8056 12.966717 14.071732
 8057 12.966717 14.075355
 8058 12.963094 14.078978
 8059 12.963094 14.082601
 8060 12.959471 14.086224
 8061 12.959471 14.089847
 8062 12.955848 14.093470
 8063 12.955848 14.097093
 8064 12.952225 14.100716
 8065 12.952225 14.104339
 8066 12.952225 14.107962
 8067 12.948602 14.111585
 8068 12.944979 14.115208
 8069 12.941356 14.118831
 8070 12.937733 14.122454
 8071 12.937733 14.126077
 8072 12.934110 14.129700
 8073 12.930487 14.133323
 8074 12.926864 14.136946
 8075 12.923241 14.140569
 8076 12.919618 14.144192
 8077 12.915995 14.147815
 8078 12.912372 14.151438
 8079 12.908749 14.155061
 8080 12.905126 14.158684
 8081 12.901503 14.162307
 8082 12.897880 14.165930
 8083 12.894257 14.169553
 8084 12.890634 14.173176
 8085 12.887011 14.173176
 8086 12.883388 14.176799
 8087 12.879765 14.176799
 8088 12.876142 14.180422
 8089 12.872519 14.180422
 8090 12.868896 14.184045
 8091 12.865273 14.184045
 8092 12.861650 14.187668
 8093 12.858027 14.191291
 8094 12.854404 14.194914
 8095 12.850781 14.198537
 8096 12.847158 14.198537
 8097 12.843535 14.202160
 8098 12.839912 14.202160
 8099 12.836289 14.205783
 8100 12.832666 14.205783
 8101 12.829043 14.209406
 8102 12.825420 14.213029
 8103 12.821797 14.216652
 8104 12.818174 14.220275
 8105 12.814551 14.223898
 8106 12.810928 14.227521
 8107 12.810928 14.231144
 8108 12.807305 14.234767
 8109 12.807305 14.238390
 8110 12.803682 14.242013
 8111 12.803682 14.245636
 8112 12.800059 14.249259
 8113 12.800059 14.252882
 8114 12.796436 14.256505
 8115 12.796436 14.260128
 8116 12.792813 14.260128
 8117 12.789190 14.263751
 8118 12.785567 14.263751
 8119 12.781944 14.267374
 8120 12.778321 14.270997
 8121 12.774698 14.274620
 8122 12.771075 14.278243
 8123 12.767452 14.281866
 8124 12.763829 14.285489
 8125 12.760206 14.289112
 8126 12.756583 14.292735
 8127 12.752960 14.292735
 8128 12.749337 14.292735
 8129 12.745714 14.292735
 8130 12.742091 14.292735
 8131 12.738468 14.292735
 8132 12.734845 14.292735
 8133 12.731222 14.292735
 8134 12.727599 14.296358
 8135 12.723976 14.296358
 8136 12.720353 14.299981
 8137 12.716730 14.299981
 8138 12.713107 14.303604
 8139 12.709484 14.303604
 8140 12.705861 14.307227
 8141 12.702238 14.307227
 8142 12.698615 14.310850
 8143 12.694992 14.310850
 8144 12.691369 14.314473
 8145 12.687746 14.314473
 8146 12.684123 14.318096
 8147 12.680500 14.318096
 8148 12.676877 14.321719
 8149 12.673254 14.321719
 8150 12.669631 14.321719
 8151 12.666008 14.321719
 8152 12.662385 14.321719
 8153 12.658762 14.325342
 8154 12.655139 14.325342
 8155 12.651516 14.328965
 8156 12.647893 14.328965
 8157 12.644270 14.332588
 8158 12.640647 14.332588
 8159 12.637024 14.336211
 8160 12.633401 14.336211
 8161 12.629778 14.339834
 8162 12.626155 14.339834
 8163 12.622532 14.343457
 8164 12.618909 14.343457
 8165 12.615286 14.347080
 8166 12.615286 14.350703
 8167 12.611663 14.354326
 8168 12.611663 14.357949
 8169 12.608040 14.361572
 8170 12.608040 14.365195
 8171 12.604417 14.368818
 8172 12.604417 14.372441
 8173 12.600794 14.376064
 8174 12.600794 14.379687
 8175 12.597171 14.383310
 8176 12.597171 14.386933
 8177 12.593548 14.390556
 8178 12.593548 14.394179
 8179 12.593548 14.397802
 8180 12.593548 14.401425
 8181 12.593548 14.405048
 8182 12.593548 14.408671
 8183 12.593548 14.412294
 8184 12.593548 14.415917
 8185 12.593548 14.419540
 8186 12.593548 14.423163
 8187 12.593548 14.426786
 8188 12.593548 14.430409
 8189 12.593548 14.434032
 8190 12.593548 14.437655
 8191 12.593548 14.441278
 8192 12.593548 14.444901
 8193 12.593548 14.448524
 8194 12.593548 14.452147
 8195 12.593548 14.455770
 8196 12.593548 14.459393
 8197 12.589925 14.463016
 8198 12.589925 14.466639
 8199 12.586302 14.470262
 8200 12.586302 14.473885
 8201 12.582679 14.477508
 8202 12.582679 14.481131
 8203 12.579056 14.484754
 8204 12.579056 14.488377
 8205 12.575433 14.492000
 8206 12.575433 14.495623
 8207 12.571810 14.499246
 8208 12.571810 14.502869
 8209 12.568187 14.506492
 8210 12.568187 14.510115
 8211 12.564564 14.513738
 8212 12.564564 14.517361
 8213 12.560941 14.520984
 8214 12.560941 14.524607
 8215 12.560941 14.528230
 8216 12.560941 14.531853
 8217 12.557318 14.535476
 8218 12.553695 14.539099
 8219 12.550072 14.542722
 8220 12.546449 14.542722
 8221 12.542826 14.546345
 8222 12.539203 14.546345
 8223 12.535580 14.549968
 8224 12.531957 14.549968
 8225 12.528334 14.553591
 8226 12.524711 14.557214
 8227 12.521088 14.560837
 8228 12.517465 14.564460
 8229 12.513842 14.568083
 8230 12.513842 14.571706
 8231 12.510219 14.575329
 8232 12.510219 14.578952
 8233 12.506596 14.582575
 8234 12.506596 14.586198
 8235 12.502973 14.589821
 8236 12.502973 14.593444
 8237 12.499350 14.597067
 8238 12.499350 14.600690
 8239 12.495727 14.600690
 8240 12.492104 14.600690
 8241 12.488481 14.600690
 8242 12.484858 14.604313
 8243 12.481235 14.604313
 8244 12.477612 14.607936
 8245 12.473989 14.607936
 8246 12.470366 14.611559
 8247 12.466743 14.611559
 8248 12.463120 14.615182
 8249 12.459497 14.615182
 8250 12.455874 14.618805
 8251 12.452251 14.618805
 8252 12.448628 14.622428
 8253 12.445005 14.622428
 8254 12.441382 14.626051
 8255 12.441382 14.629674
 8256 12.437759 14.633297
 8257 12.437759 14.636920
 8258 12.434136 14.640543
 8259 12.434136 14.644166
 8260 12.430513 14.647789
 8261 12.430513 14.651412
 8262 12.426890 14.655035
 8263 12.426890 14.658658
 8264 12.423267 14.662281
 8265 12.423267 14.665904
 8266 12.419644 14.669527
 8267 12.419644 14.673150
 8268 12.416021 14.676773
 8269 12.416021 14.680396
 8270 12.416021 14.684019
 8271 12.416021 14.687642
 8272 12.412398 14.691265
 8273 12.408775 14.694888
 8274 12.405152 14.694888
 8275 12.401529 14.698511
 8276 12.397906 14.702134
 8277 12.394283 14.705757
 8278 12.390660 14.705757
 8279 12.387037 14.709380
 8280 12.383414 14.713003
 8281 12.379791 14.716626
 8282 12.376168 14.720249
 8283 12.372545 14.723872
 8284 12.368922 14.727495
 8285 12.365299 14.731118
 8286 12.361676 14.734741
 8287 12.358053 14.738364
 8288 12.358053 14.741987
 8289 12.354430 14.745610
 8290 12.354430 14.749233
 8291 12.350807 14.752856
 8292 12.347184 14.756479
 8293 12.343561 14.760102
 8294 12.339938 14.760102
 8295 12.336315 14.763725
 8296 12.332692 14.767348
 8297 12.329069 14.770971
 8298 12.325446 14.774594
 8299 12.321823 14.778217
 8300 12.318200 14.781840
 8301 12.314577 14.785463
 8302 12.310954 14.789086
 8303 12.307331 14.792709
 8304 12.303708 14.796332
 8305 12.303708 14.799955
 8306 12.300085 14.803578
 8307 12.300085 14.807201
 8308 12.296462 14.810824
 8309 12.292839 14.814447
 8310 12.289216 14.814447
 8311 12.285593 14.818070
 8312 12.281970 14.818070
 8313 12.278347 14.821693
 8314 12.274724 14.821693
 8315 12.271101 14.825316
 8316 12.267478 14.825316
 8317 12.263855 14.828939
 8318 12.260232 14.832562
 8319 12.256609 14.836185
 8320 12.252986 14.839808
 8321 12.249363 14.843431
 8322 12.245740 14.847054
 8323 12.242117 14.850677
 8324 12.238494 14.854300
 8325 12.238494 14.857923
 8326 12.234871 14.861546
 8327 12.234871 14.865169
 8328 12.231248 14.868792
 8329 12.227625 14.872415
 8330 12.224002 14.876038
 8331 12.220379 14.879661
 8332 12.216756 14.883284
 8333 12.213133 14.886907
 8334 12.209510 14.890530
 8335 12.205887 14.894153
 8336 12.205887 14.897776
 8337 12.202264 14.901399
 8338 12.202264 14.905022
 8339 12.198641 14.908645
 8340 12.198641 14.912268
 8341 12.195018 14.915891
 8342 12.195018 14.919514
 8343 12.191395 14.923137
 8344 12.191395 14.926760
 8345 12.187772 14.930383
 8346 12.187772 14.934006
 8347 12.184149 14.937629
 8348 12.184149 14.941252
 8349 12.184149 14.944875
 8350 12.184149 14.948498
 8351 12.184149 14.952121
 8352 12.184149 14.955744
 8353 12.180526 14.959367
 8354 12.176903 14.962990
 8355 12.173280 14.966613
 8356 12.173280 14.970236
 8357 12.169657 14.973859
 8358 12.166034 14.977482
 8359 12.162411 14.981105
 8360 12.158788 14.984728
 8361 12.155165 14.988351
 8362 12.151542 14.991974
 8363 12.147919 14.995597
 8364 12.144296 14.999220
 8365 12.140673 15.002843
 8366 12.137050 15.006466
 8367 12.137050 15.010089
 8368 12.133427 15.013712
 8369 12.133427 15.017335
 8370 12.129804 15.020958
 8371 12.129804 15.024581
 8372 12.126181 15.028204
 8373 12.126181 15.031827
 8374 12.122558 15.035450
 8375 12.122558 15.039073
 8376 12.118935 15.042696
 8377 12.118935 15.046319
 8378 12.115312 15.049942
 8379 12.111689 15.053565
 8380 12.108066 15.057188
 8381 12.104443 15.060811
 8382 12.100820 15.064434
 8383 12.097197 15.068057
 8384 12.093574 15.071680
 8385 12.089951 15.075303
 8386 12.086328 15.078926
 8387 12.082705 15.078926
 8388 12.079082 15.078926
 8389 12.075459 15.078926
 8390 12.071836 15.082549
 8391 12.068213 15.082549
 8392 12.064590 15.086172
 8393 12.060967 15.086172
 8394 12.057344 15.089795
 8395 12.053721 15.089795
 8396 12.050098 15.093418
 8397 12.046475 15.093418
 8398 12.042852 15.097041
 8399 12.039229 15.097041
 8400 12.035606 15.100664
 8401 12.031983 15.100664
 8402 12.028360 15.104287
 8403 12.024737 15.107910
 8404 12.021114 15.107910
 8405 12.017491 15.111533
 8406 12.013868 15.111533
 8407 12.010245 15.115156
 8408 12.006622 15.115156
 8409 12.002999 15.118779
 8410 11.999376 15.122402
 8411 11.995753 15.126025
 8412 11.992130 15.129648
 8413 11.988507 15.133271
 8414 11.984884 15.133271
 8415 11.981261 15.133271
 8416 11.977638 15.133271
 8417 11.974015 15.133271
 8418 11.970392 15.133271
 8419 11.966769 15.133271
 8420 11.963146 15.133271
 8421 11.959523 15.133271
 8422 11.955900 15.133271
 8423 11.952277 15.133271
 8424 11.948654 15.136894
 8425 11.945031 15.136894
 8426 11.941408 15.140517
 8427 11.937785 15.140517
 8428 11.934162 15.144140
 8429 11.930539 15.144140
 8430 11.926916 15.147763
 8431 11.923293 15.147763
 8432 11.919670 15.151386
 8433 11.916047 15.151386
 8434 11.912424 15.155009
 8435 11.908801 15.155009
 8436 11.905178 15.158632
 8437 11.901555 15.162255
 8438 11.897932 15.165878
 8439 11.894309 15.169501
 8440 11.890686 15.173124
 8441 11.890686 15.176747
 8442 11.887063 15.180370
 8443 11.887063 15.183993
 8444 11.883440 15.187616
 8445 11.879817 15.191239
 8446 11.879817 15.194862
 8447 11.876194 15.198485
 8448 11.876194 15.202108
 8449 11.872571 15.205731
 8450 11.868948 15.209354
 8451 11.865325 15.212977
 8452 11.861702 15.212977
 8453 11.858079 15.212977
 8454 11.854456 15.212977
 8455 11.850833 15.212977
 8456 11.847210 15.212977
 8457 11.843587 15.212977
 8458 11.839964 15.212977
 8459 11.836341 15.216600
 8460 11.832718 15.216600
 8461 11.829095 15.220223
 8462 11.825472 15.220223
 8463 11.821849 15.223846
 8464 11.818226 15.223846
 8465 11.814603 15.227469
 8466 11.810980 15.227469
 8467 11.807357 15.231092
 8468 11.803734 15.231092
 8469 11.800111 15.234715
 8470 11.796488 15.234715
 8471 11.792865 15.238338
 8472 11.792865 15.241961
 8473 11.789242 15.245584
 8474 11.789242 15.249207
 8475 11.785619 15.252830
 8476 11.785619 15.256453
 8477 11.781996 15.260076
 8478 11.781996 15.263699
 8479 11.778373 15.267322
 8480 11.778373 15.270945
 8481 11.774750 15.274568
 8482 11.774750 15.278191
 8483 11.771127 15.281814
 8484 11.771127 15.285437
 8485 11.771127 15.289060
 8486 11.771127 15.292683
 8487 11.771127 15.296306
 8488 11.771127 15.299929
 8489 11.771127 15.303552
 8490 11.771127 15.307175
 8491 11.771127 15.310798
 8492 11.771127 15.314421
 8493 11.771127 15.318044
 8494 11.771127 15.321667
 8495 11.771127 15.325290
 8496 11.771127 15.328913
 8497 11.771127 15.332536
 8498 11.771127 15.336159
 8499 11.771127 15.339782
 8500 11.767504 15.343405
 8501 11.763881 15.347028
 8502 11.763881 15.350651
 8503 11.760258 15.354274
 8504 11.760258 15.357897
 8505 11.756635 15.361520
 8506 11.756635 15.365143
 8507 11.753012 15.368766
 8508 11.753012 15.372389
 8509 11.749389 15.376012
 8510 11.749389 15.379635
 8511 11.745766 15.383258
 8512 11.745766 15.386881
 8513 11.742143 15.390504
 8514 11.742143 15.394127
 8515 11.738520 15.397750
 8516 11.738520 15.401373
 8517 11.738520 15.404996
 8518 11.738520 15.408619
 8519 11.738520 15.412242
 8520 11.738520 15.415865
 8521 11.738520 15.419488
 8522 11.738520 15.423111
 8523 11.738520 15.426734
 8524 11.738520 15.430357
 8525 11.738520 15.433980
 8526 11.738520 15.437603
 8527 11.738520 15.441226
 8528 11.734897 15.444849
 8529 11.731274 15.448472
 8530 11.727651 15.452095
 8531 11.724028 15.452095
 8532 11.720405 15.455718
 8533 11.716782 15.455718
 8534 11.713159 15.459341
 8535 11.709536 15.459341
 8536 11.705913 15.462964
 8537 11.702290 15.466587
 8538 11.698667 15.470210
 8539 11.695044 15.473833
 8540 11.691421 15.477456
 8541 11.687798 15.481079
 8542 11.684175 15.481079
 8543 11.680552 15.481079
 8544 11.676929 15.481079
 8545 11.673306 15.481079
 8546 11.669683 15.481079
 8547 11.666060 15.481079
 8548 11.662437 15.481079
 8549 11.658814 15.481079
 8550 11.655191 15.484702
 8551 11.651568 15.484702
 8552 11.647945 15.488325
 8553 11.644322 15.488325
 8554 11.640699 15.491948
 8555 11.637076 15.491948
 8556 11.633453 15.495571
 8557 11.629830 15.495571
 8558 11.626207 15.499194
 8559 11.622584 15.499194
 8560 11.618961 15.502817
 8561 11.615338 15.502817
 8562 11.611715 15.506440
 8563 11.611715 15.510063
 8564 11.608092 15.513686
 8565 11.608092 15.517309
 8566 11.604469 15.520932
 8567 11.604469 15.524555
 8568 11.600846 15.528178
 8569 11.600846 15.531801
 8570 11.597223 15.535424
 8571 11.597223 15.539047
 8572 11.593600 15.542670
 8573 11.593600 15.546293
 8574 11.589977 15.549916
 8575 11.589977 15.553539
 8576 11.589977 15.557162
 8577 11.589977 15.560785
 8578 11.589977 15.564408
 8579 11.589977 15.568031
 8580 11.589977 15.571654
 8581 11.589977 15.575277
 8582 11.589977 15.578900
 8583 11.589977 15.582523
 8584 11.589977 15.586146
 8585 11.589977 15.589769
 8586 11.589977 15.593392
 8587 11.589977 15.597015
 8588 11.589977 15.600638
 8589 11.589977 15.604261
 8590 11.589977 15.607884
 8591 11.586354 15.611507
 8592 11.586354 15.615130
 8593 11.582731 15.618753
 8594 11.579108 15.622376
 8595 11.575485 15.625999
 8596 11.571862 15.629622
 8597 11.568239 15.633245
 8598 11.564616 15.633245
 8599 11.560993 15.636868
 8600 11.557370 15.636868
 8601 11.553747 15.636868
 8602 11.550124 15.636868
 8603 11.546501 15.636868
 8604 11.542878 15.640491
 8605 11.539255 15.640491
 8606 11.535632 15.644114
 8607 11.532009 15.644114
 8608 11.528386 15.647737
 8609 11.524763 15.647737
 8610 11.521140 15.651360
 8611 11.517517 15.651360
 8612 11.513894 15.654983
 8613 11.510271 15.654983
 8614 11.506648 15.658606
 8615 11.503025 15.658606
 8616 11.499402 15.662229
 8617 11.495779 15.665852
 8618 11.492156 15.669475
 8619 11.488533 15.673098
 8620 11.488533 15.676721
 8621 11.484910 15.680344
 8622 11.484910 15.683967
 8623 11.481287 15.687590
 8624 11.481287 15.691213
 8625 11.477664 15.694836
 8626 11.477664 15.698459
 8627 11.474041 15.702082
 8628 11.470418 15.705705
 8629 11.466795 15.709328
 8630 11.463172 15.709328
 8631 11.459549 15.712951
 8632 11.455926 15.712951
 8633 11.452303 15.716574
 8634 11.448680 15.716574
 8635 11.445057 15.720197
 8636 11.441434 15.723820
 8637 11.437811 15.727443
 8638 11.434188 15.731066
 8639 11.434188 15.734689
 8640 11.430565 15.738312
 8641 11.430565 15.741935
 8642 11.426942 15.745558
 8643 11.426942 15.749181
 8644 11.423319 15.752804
 8645 11.423319 15.756427
 8646 11.419696 15.760050
 8647 11.419696 15.763673
 8648 11.416073 15.767296
 8649 11.416073 15.770919
 8650 11.412450 15.774542
 8651 11.412450 15.778165
 8652 11.412450 15.781788
 8653 11.412450 15.785411
 8654 11.412450 15.789034
 8655 11.412450 15.792657
 8656 11.412450 15.796280
 8657 11.412450 15.799903
 8658 11.412450 15.803526
 8659 11.412450 15.807149
 8660 11.412450 15.810772
 8661 11.412450 15.814395
 8662 11.412450 15.818018
 8663 11.412450 15.821641
 8664 11.412450 15.825264
 8665 11.412450 15.828887
 8666 11.412450 15.832510
 8667 11.412450 15.836133
 8668 11.408827 15.839756
 8669 11.408827 15.843379
 8670 11.405204 15.847002
 8671 11.401581 15.850625
 8672 11.397958 15.854248
 8673 11.394335 15.857871
 8674 11.390712 15.861494
 8675 11.387089 15.865117
 8676 11.383466 15.865117
 8677 11.379843 15.868740
 8678 11.376220 15.872363
 8679 11.372597 15.872363
 8680 11.368974 15.872363
 8681 11.365351 15.875986
 8682 11.361728 15.875986
 8683 11.358105 15.875986
 8684 11.354482 15.879609
 8685 11.350859 15.879609
 8686 11.347236 15.883232
 8687 11.343613 15.883232
 8688 11.339990 15.883232
 8689 11.336367 15.883232
 8690 11.332744 15.879609
 8691 11.329121 15.879609
 8692 11.325498 15.879609
 8693 11.321875 15.879609
 8694 11.318252 15.879609
 8695 11.314629 15.879609
 8696 11.311006 15.879609
 8697 11.307383 15.875986
 8698 11.303760 15.875986
 8699 11.300137 15.875986
 8700 11.296514 15.872363
 8701 11.292891 15.872363
 8702 11.289268 15.872363
 8703 11.285645 15.872363
 8704 11.282022 15.872363
 8705 11.278399 15.868740
 8706 11.274776 15.868740
 8707 11.271153 15.865117
 8708 11.267530 15.865117
 8709 11.263907 15.861494
 8710 11.260284 15.861494
 8711 11.256661 15.857871
 8712 11.253038 15.857871
 8713 11.249415 15.854248
 8714 11.245792 15.850625
 8715 11.242169 15.850625
 8716 11.238546 15.847002
 8717 11.234923 15.847002
 8718 11.231300 15.843379
 8719 11.227677 15.839756
 8720 11.224054 15.836133
 8721 11.220431 15.832510
 8722 11.216808 15.832510
 8723 11.213185 15.828887
 8724 11.209562 15.825264
 8725 11.205939 15.825264
 8726 11.202316 15.821641
 8727 11.198693 15.818018
 8728 11.195070 15.818018
 8729 11.191447 15.814395
 8730 11.187824 15.814395
 8731 11.184201 15.810772
 8732 11.180578 15.810772
 8733 11.176955 15.807149
 8734 11.173332 15.807149
 8735 11.169709 15.803526
 8736 11.166086 15.803526
 8737 11.162463 15.799903
 8738 11.158840 15.799903
 8739 11.155217 15.796280
 8740 11.151594 15.796280
 8741 11.147971 15.792657
 8742 11.144348 15.792657
 8743 11.140725 15.792657
 8744 11.137102 15.792657
 8745 11.133479 15.792657
 8746 11.129856 15.792657
 8747 11.126233 15.792657
 8748 11.122610 15.792657
 8749 11.118987 15.792657
 8750 11.115364 15.792657
 8751 11.111741 15.792657
 8752 11.108118 15.792657
 8753 11.104495 15.792657
 8754 11.100872 15.792657
 8755 11.097249 15.792657
 8756 11.093626 15.792657
 8757 11.090003 15.792657
 8758 11.086380 15.792657
 8759 11.082757 15.792657
 8760 11.079134 15.792657
 8761 11.075511 15.792657
 8762 11.071888 15.792657
 8763 11.068265 15.792657
 8764 11.064642 15.792657
 8765 11.061019 15.792657
 8766 11.057396 15.792657
 8767 11.053773 15.792657
 8768 11.050150 15.792657
 8769 11.046527 15.792657
 8770 11.042904 15.792657
 8771 11.039281 15.792657
 8772 11.035658 15.792657
 8773 11.032035 15.792657
 8774 11.028412 15.792657
 8775 11.024789 15.792657
 8776 11.021166 15.792657
 8777 11.017543 15.792657
 8778 11.013920 15.792657
 8779 11.010297 15.792657
 8780 11.010297 15.789034
 8781 11.006674 15.785411
 8782 11.003051 15.781788
 8783 10.999428 15.778165
 8784 10.995805 15.774542
 8785 10.992182 15.770919
 8786 10.988559 15.770919
 8787 10.984936 15.767296
 8788 10.981313 15.767296
 8789 10.977690 15.763673
 8790 10.974067 15.763673
 8791 10.970444 15.760050
 8792 10.966821 15.760050
 8793 10.963198 15.756427
 8794 10.959575 15.756427
 8795 10.955952 15.752804
 8796 10.952329 15.752804
 8797 10.948706 15.749181
 8798 10.945083 15.749181
 8799 10.941460 15.749181
 8800 10.937837 15.749181
 8801 10.934214 15.749181
 8802 10.930591 15.749181
 8803 10.926968 15.749181
 8804 10.923345 15.749181
 8805 10.919722 15.749181
 8806 10.916099 15.749181
 8807 10.912476 15.749181
 8808 10.908853 15.749181
 8809 10.905230 15.749181
 8810 10.901607 15.749181
 8811 10.897984 15.749181
 8812 10.894361 15.749181
 8813 10.890738 15.749181
 8814 10.887115 15.749181
 8815 10.883492 15.749181
 8816 10.879869 15.749181
 8817 10.876246 15.749181
 8818 10.872623 15.749181
 8819 10.869000 15.749181
 8820 10.865377 15.752804
 8821 10.861754 15.752804
 8822 10.858131 15.752804
 8823 10.854508 15.752804
 8824 10.850885 15.749181
 8825 10.847262 15.749181
 8826 10.843639 15.749181
 8827 10.840016 15.749181
 8828 10.836393 15.745558
 8829 10.832770 15.745558
 8830 10.829147 15.745558
 8831 10.825524 15.741935
 8832 10.821901 15.741935
 8833 10.818278 15.741935
 8834 10.814655 15.741935
 8835 10.811032 15.738312
 8836 10.807409 15.738312
 8837 10.803786 15.734689
 8838 10.800163 15.734689
 8839 10.796540 15.731066
 8840 10.792917 15.727443
 8841 10.789294 15.723820
 8842 10.785671 15.720197
 8843 10.782048 15.716574
 8844 10.778425 15.712951
 8845 10.774802 15.709328
 8846 10.771179 15.705705
 8847 10.767556 15.705705
 8848 10.763933 15.702082
 8849 10.760310 15.702082
 8850 10.756687 15.698459
 8851 10.753064 15.698459
 8852 10.749441 15.694836
 8853 10.745818 15.694836
 8854 10.742195 15.691213
 8855 10.738572 15.691213
 8856 10.734949 15.687590
 8857 10.731326 15.687590
 8858 10.727703 15.683967
 8859 10.724080 15.683967
 8860 10.720457 15.683967
 8861 10.716834 15.683967
 8862 10.713211 15.683967
 8863 10.709588 15.683967
 8864 10.705965 15.683967
 8865 10.702342 15.683967
 8866 10.698719 15.683967
 8867 10.695096 15.683967
 8868 10.691473 15.683967
 8869 10.687850 15.683967
 8870 10.684227 15.683967
 8871 10.680604 15.683967
 8872 10.676981 15.683967
 8873 10.673358 15.683967
 8874 10.669735 15.683967
 8875 10.666112 15.683967
 8876 10.662489 15.683967
 8877 10.658866 15.683967
 8878 10.655243 15.683967
 8879 10.651620 15.683967
 8880 10.647997 15.683967
 8881 10.644374 15.687590
 8882 10.640751 15.687590
 8883 10.637128 15.691213
 8884 10.633505 15.691213
 8885 10.629882 15.694836
 8886 10.626259 15.694836
 8887 10.622636 15.694836
 8888 10.619013 15.694836
 8889 10.615390 15.698459
 8890 10.611767 15.698459
 8891 10.608144 15.698459
 8892 10.604521 15.698459
 8893 10.600898 15.702082
 8894 10.597275 15.702082
 8895 10.593652 15.702082
 8896 10.590029 15.702082
 8897 10.586406 15.702082
 8898 10.582783 15.702082
 8899 10.579160 15.702082
 8900 10.575537 15.702082
 8901 10.571914 15.698459
 8902 10.568291 15.698459
 8903 10.564668 15.698459
 8904 10.561045 15.694836
 8905 10.557422 15.691213
 8906 10.553799 15.687590
 8907 10.550176 15.683967
 8908 10.546553 15.680344
 8909 10.542930 15.676721
 8910 10.539307 15.676721
 8911 10.535684 15.673098
 8912 10.532061 15.669475
 8913 10.528438 15.669475
 8914 10.524815 15.665852
 8915 10.521192 15.665852
 8916 10.517569 15.662229
 8917 10.513946 15.658606
 8918 10.510323 15.654983
 8919 10.506700 15.651360
 8920 10.503077 15.651360
 8921 10.499454 15.647737
 8922 10.495831 15.647737
 8923 10.492208 15.644114
 8924 10.488585 15.644114
 8925 10.484962 15.640491
 8926 10.481339 15.640491
 8927 10.477716 15.636868
 8928 10.474093 15.636868
 8929 10.470470 15.633245
 8930 10.466847 15.633245
 8931 10.463224 15.629622
 8932 10.459601 15.629622
 8933 10.455978 15.625999
 8934 10.452355 15.625999
 8935 10.448732 15.622376
 8936 10.445109 15.622376
 8937 10.441486 15.618753
 8938 10.437863 15.618753
 8939 10.434240 15.618753
 8940 10.430617 15.615130
 8941 10.426994 15.615130
 8942 10.423371 15.615130
 8943 10.419748 15.615130
 8944 10.416125 15.615130
 8945 10.412502 15.615130
 8946 10.408879 15.615130
 8947 10.405256 15.615130
 8948 10.401633 15.615130
 8949 10.398010 15.615130
 8950 10.394387 15.615130
 8951 10.390764 15.615130
 8952 10.387141 15.615130
 8953 10.383518 15.615130
 8954 10.379895 15.615130
 8955 10.376272 15.615130
 8956 10.372649 15.615130
 8957 10.369026 15.615130
 8958 10.365403 15.615130
 8959 10.361780 15.615130
 8960 10.358157 15.615130
 8961 10.354534 15.615130
 8962 10.350911 15.615130
 8963 10.347288 15.615130
 8964 10.343665 15.615130
 8965 10.340042 15.615130
 8966 10.336419 15.615130
 8967 10.332796 15.618753
 8968 10.329173 15.618753
 8969 10.325550 15.622376
 8970 10.321927 15.622376
 8971 10.318304 15.625999
 8972 10.314681 15.625999
 8973 10.311058 15.629622
 8974 10.307435 15.629622
 8975 10.303812 15.633245
 8976 10.300189 15.633245
 8977 10.296566 15.636868
 8978 10.292943 15.636868
 8979 10.289320 15.636868
 8980 10.285697 15.636868
 8981 10.282074 15.636868
 8982 10.278451 15.636868
 8983 10.274828 15.636868
 8984 10.271205 15.636868
 8985 10.267582 15.640491
 8986 10.263959 15.636868
 8987 10.260336 15.636868
 8988 10.256713 15.636868
 8989 10.253090 15.633245
 8990 10.249467 15.633245
 8991 10.245844 15.629622
 8992 10.242221 15.629622
 8993 10.238598 15.629622
 8994 10.234975 15.625999
 8995 10.231352 15.622376
 8996 10.227729 15.622376
 8997 10.224106 15.618753
 8998 10.220483 15.618753
 8999 10.216860 15.615130
 9000 10.213237 15.615130
 9001 10.209614 15.611507
 9002 10.205991 15.611507
 9003 10.202368 15.607884
 9004 10.198745 15.607884
 9005 10.195122 15.604261
 9006 10.191499 15.604261
 9007 10.187876 15.600638
 9008 10.184253 15.600638
 9009 10.180630 15.600638
 9010 10.177007 15.600638
 9011 10.173384 15.600638
 9012 10.169761 15.600638
 9013 10.166138 15.600638
 9014 10.162515 15.600638
 9015 10.158892 15.600638
 9016 10.155269 15.600638
 9017 10.151646 15.600638
 9018 10.148023 15.600638
 9019 10.144400 15.597015
 9020 10.140777 15.597015
 9021 10.137154 15.593392
 9022 10.133531 15.589769
 9023 10.129908 15.589769
 9024 10.126285 15.586146
 9025 10.122662 15.586146
 9026 10.119039 15.582523
 9027 10.115416 15.582523
 9028 10.111793 15.578900
 9029 10.108170 15.578900
 9030 10.104547 15.575277
 9031 10.100924 15.575277
 9032 10.097301 15.571654
 9033 10.093678 15.571654
 9034 10.090055 15.568031
 9035 10.086432 15.568031
 9036 10.082809 15.564408
 9037 10.079186 15.564408
 9038 10.075563 15.564408
 9039 10.071940 15.564408
 9040 10.068317 15.564408
 9041 10.064694 15.564408
 9042 10.061071 15.564408
 9043 10.057448 15.564408
 9044 10.053825 15.564408
 9045 10.050202 15.564408
 9046 10.046579 15.564408
 9047 10.042956 15.564408
 9048 10.039333 15.560785
 9049 10.035710 15.560785
 9050 10.032087 15.557162
 9051 10.028464 15.557162
 9052 10.024841 15.553539
 9053 10.021218 15.553539
 9054 10.017595 15.549916
 9055 10.013972 15.549916
 9056 10.010349 15.546293
 9057 10.006726 15.546293
 9058 10.003103 15.546293
 9059 9.999480 15.546293
 9060 9.995857 15.546293
 9061 9.992234 15.546293
 9062 9.988611 15.546293
 9063 9.984988 15.546293
 9064 9.981365 15.546293
 9065 9.977742 15.546293
 9066 9.974119 15.546293
 9067 9.970496 15.546293
 9068 9.966873 15.546293
 9069 9.963250 15.546293
 9070 9.959627 15.546293
 9071 9.956004 15.546293
 9072 9.952381 15.546293
 9073 9.948758 15.546293
 9074 9.945135 15.546293
 9075 9.941512 15.546293
 9076 9.937889 15.546293
 9077 9.934266 15.546293
 9078 9.930643 15.546293
 9079 9.927020 15.546293
 9080 9.923397 15.546293
 9081 9.919774 15.549916
 9082 9.916151 15.549916
 9083 9.912528 15.549916
 9084 9.908905 15.549916
 9085 9.905282 15.549916
 9086 9.901659 15.549916
 9087 9.898036 15.549916
 9088 9.894413 15.549916
 9089 9.890790 15.549916
 9090 9.887167 15.549916
 9091 9.883544 15.549916
 9092 9.879921 15.549916
 9093 9.876298 15.549916
 9094 9.872675 15.549916
 9095 9.869052 15.549916
 9096 9.865429 15.549916
 9097 9.861806 15.549916
 9098 9.858183 15.549916
 9099 9.854560 15.549916
 9100 9.850937 15.549916
 9101 9.847314 15.549916
 9102 9.843691 15.549916
 9103 9.840068 15.549916
 9104 9.836445 15.549916
 9105 9.832822 15.549916
 9106 9.829199 15.549916
 9107 9.825576 15.549916
 9108 9.821953 15.549916
 9109 9.818330 15.549916
 9110 9.814707 15.549916
 9111 9.811084 15.549916
 9112 9.807461 15.549916
 9113 9.803838 15.549916
 9114 9.800215 15.549916
 9115 9.796592 15.549916
 9116 9.792969 15.549916
 9117 9.789346 15.546293
 9118 9.785723 15.546293
 9119 9.782100 15.546293
 9120 9.778477 15.546293
 9121 9.774854 15.542670
 9122 9.771231 15.542670
 9123 9.767608 15.542670
 9124 9.763985 15.539047
 9125 9.760362 15.535424
 9126 9.756739 15.535424
 9127 9.753116 15.531801
 9128 9.749493 15.528178
 9129 9.745870 15.528178
 9130 9.742247 15.524555
 9131 9.738624 15.524555
 9132 9.735001 15.520932
 9133 9.731378 15.520932
 9134 9.727755 15.517309
 9135 9.724132 15.517309
 9136 9.720509 15.513686
 9137 9.716886 15.513686
 9138 9.713263 15.510063
 9139 9.709640 15.510063
 9140 9.706017 15.506440
 9141 9.702394 15.506440
 9142 9.698771 15.506440
 9143 9.695148 15.506440
 9144 9.691525 15.506440
 9145 9.687902 15.506440
 9146 9.684279 15.506440
 9147 9.680656 15.506440
 9148 9.677033 15.506440
 9149 9.673410 15.502817
 9150 9.669787 15.502817
 9151 9.666164 15.499194
 9152 9.662541 15.499194
 9153 9.658918 15.495571
 9154 9.655295 15.491948
 9155 9.651672 15.491948
 9156 9.648049 15.488325
 9157 9.644426 15.488325
 9158 9.640803 15.484702
 9159 9.637180 15.484702
 9160 9.633557 15.481079
 9161 9.629934 15.481079
 9162 9.626311 15.477456
 9163 9.622688 15.477456
 9164 9.619065 15.473833
 9165 9.615442 15.473833
 9166 9.611819 15.470210
 9167 9.608196 15.470210
 9168 9.604573 15.470210
 9169 9.600950 15.470210
 9170 9.597327 15.470210
 9171 9.593704 15.470210
 9172 9.590081 15.470210
 9173 9.586458 15.470210
 9174 9.582835 15.470210
 9175 9.579212 15.470210
 9176 9.575589 15.466587
 9177 9.571966 15.462964
 9178 9.568343 15.459341
 9179 9.564720 15.459341
 9180 9.561097 15.455718
 9181 9.557474 15.455718
 9182 9.553851 15.452095
 9183 9.550228 15.452095
 9184 9.546605 15.448472
 9185 9.542982 15.448472
 9186 9.539359 15.444849
 9187 9.535736 15.444849
 9188 9.532113 15.441226
 9189 9.528490 15.441226
 9190 9.524867 15.437603
 9191 9.521244 15.437603
 9192 9.517621 15.437603
 9193 9.513998 15.437603
 9194 9.510375 15.437603
 9195 9.506752 15.437603
 9196 9.503129 15.437603
 9197 9.499506 15.437603
 9198 9.495883 15.437603
 9199 9.492260 15.437603
 9200 9.488637 15.437603
 9201 9.485014 15.437603
 9202 9.481391 15.437603
 9203 9.477768 15.437603
 9204 9.474145 15.437603
 9205 9.470522 15.437603
 9206 9.466899 15.433980
 9207 9.463276 15.433980
 9208 9.459653 15.430357
 9209 9.456030 15.430357
 9210 9.452407 15.430357
 9211 9.448784 15.426734
 9212 9.445161 15.426734
 9213 9.441538 15.426734
 9214 9.437915 15.426734
 9215 9.434292 15.426734
 9216 9.430669 15.426734
 9217 9.427046 15.426734
 9218 9.423423 15.426734
 9219 9.419800 15.426734
 9220 9.416177 15.426734
 9221 9.412554 15.426734
 9222 9.408931 15.426734
 9223 9.405308 15.426734
 9224 9.401685 15.426734
 9225 9.398062 15.423111
 9226 9.394439 15.423111
 9227 9.390816 15.419488
 9228 9.387193 15.419488
 9229 9.383570 15.415865
 9230 9.379947 15.415865
 9231 9.376324 15.412242
 9232 9.372701 15.412242
 9233 9.369078 15.408619
 9234 9.365455 15.408619
 9235 9.361832 15.408619
 9236 9.358209 15.408619
 9237 9.354586 15.408619
 9238 9.350963 15.408619
 9239 9.347340 15.408619
 9240 9.343717 15.408619
 9241 9.340094 15.408619
 9242 9.336471 15.408619
 9243 9.332848 15.408619
 9244 9.329225 15.408619
 9245 9.325602 15.404996
 9246 9.321979 15.404996
 9247 9.318356 15.401373
 9248 9.314733 15.397750
 9249 9.311110 15.394127
 9250 9.307487 15.390504
 9251 9.303864 15.386881
 9252 9.300241 15.383258
 9253 9.296618 15.379635
 9254 9.292995 15.379635
 9255 9.289372 15.376012
 9256 9.285749 15.376012
 9257 9.282126 15.372389
 9258 9.278503 15.372389
 9259 9.274880 15.368766
 9260 9.271257 15.368766
 9261 9.267634 15.365143
 9262 9.264011 15.365143
 9263 9.260388 15.361520
 9264 9.256765 15.361520
 9265 9.253142 15.357897
 9266 9.249519 15.357897
 9267 9.245896 15.357897
 9268 9.242273 15.357897
 9269 9.238650 15.357897
 9270 9.235027 15.357897
 9271 9.231404 15.357897
 9272 9.227781 15.357897
 9273 9.224158 15.357897
 9274 9.220535 15.357897
 9275 9.216912 15.357897
 9276 9.213289 15.357897
 9277 9.209666 15.357897
 9278 9.206043 15.357897
 9279 9.202420 15.357897
 9280 9.198797 15.357897
 9281 9.195174 15.354274
 9282 9.191551 15.354274
 9283 9.187928 15.350651
 9284 9.184305 15.350651
 9285 9.180682 15.347028
 9286 9.177059 15.343405
 9287 9.173436 15.343405
 9288 9.169813 15.339782
 9289 9.166190 15.339782
 9290 9.162567 15.336159
 9291 9.158944 15.336159
 9292 9.155321 15.332536
 9293 9.151698 15.332536
 9294 9.148075 15.328913
 9295 9.144452 15.328913
 9296 9.140829 15.325290
 9297 9.137206 15.325290
 9298 9.133583 15.321667
 9299 9.129960 15.321667
 9300 9.126337 15.321667
 9301 9.122714 15.321667
 9302 9.119091 15.321667
 9303 9.115468 15.321667
 9304 9.111845 15.321667
 9305 9.108222 15.321667
 9306 9.104599 15.321667
 9307 9.100976 15.321667
 9308 9.097353 15.321667
 9309 9.093730 15.321667
 9310 9.090107 15.321667
 9311 9.086484 15.321667
 9312 9.082861 15.321667
 9313 9.079238 15.321667
 9314 9.075615 15.321667
 9315 9.071992 15.318044
 9316 9.068369 15.318044
 9317 9.064746 15.318044
 9318 9.061123 15.318044
 9319 9.057500 15.318044
 9320 9.053877 15.318044
 9321 9.050254 15.318044
 9322 9.046631 15.318044
 9323 9.043008 15.314421
 9324 9.039385 15.314421
 9325 9.035762 15.310798
 9326 9.032139 15.310798
 9327 9.028516 15.307175
 9328 9.024893 15.307175
 9329 9.021270 15.307175
 9330 9.017647 15.307175
 9331 9.014024 15.307175
 9332 9.010401 15.307175
 9333 9.006778 15.307175
 9334 9.003155 15.307175
 9335 8.999532 15.307175
 9336 8.995909 15.307175
 9337 8.992286 15.307175
 9338 8.988663 15.307175
 9339 8.985040 15.307175
 9340 8.981417 15.307175
 9341 8.977794 15.307175
 9342 8.974171 15.307175
 9343 8.970548 15.307175
 9344 8.966925 15.307175
 9345 8.963302 15.307175
 9346 8.959679 15.307175
 9347 8.956056 15.307175
 9348 8.952433 15.307175
 9349 8.948810 15.307175
 9350 8.945187 15.307175
 9351 8.941564 15.307175
 9352 8.937941 15.307175
 9353 8.934318 15.307175
 9354 8.930695 15.310798
 9355 8.927072 15.310798
 9356 8.923449 15.310798
 9357 8.919826 15.307175
 9358 8.916203 15.303552
 9359 8.912580 15.299929
 9360 8.908957 15.296306
 9361 8.905334 15.292683
 9362 8.901711 15.292683
 9363 8.898088 15.289060
 9364 8.894465 15.289060
 9365 8.890842 15.285437
 9366 8.887219 15.285437
 9367 8.883596 15.281814
 9368 8.879973 15.281814
 9369 8.876350 15.278191
 9370 8.872727 15.278191
 9371 8.869104 15.274568
 9372 8.865481 15.274568
 9373 8.861858 15.270945
 9374 8.858235 15.270945
 9375 8.854612 15.270945
 9376 8.850989 15.270945
 9377 8.847366 15.270945
 9378 8.843743 15.270945
 9379 8.840120 15.270945
 9380 8.836497 15.270945
 9381 8.832874 15.270945
 9382 8.829251 15.270945
 9383 8.825628 15.270945
 9384 8.822005 15.270945
 9385 8.818382 15.270945
 9386 8.814759 15.270945
 9387 8.811136 15.270945
 9388 8.807513 15.270945
 9389 8.803890 15.270945
 9390 8.800267 15.270945
 9391 8.796644 15.270945
 9392 8.793021 15.270945
 9393 8.789398 15.270945
 9394 8.785775 15.270945
 9395 8.782152 15.270945
 9396 8.778529 15.270945
 9397 8.774906 15.270945
 9398 8.771283 15.270945
 9399 8.767660 15.270945
 9400 8.764037 15.270945
 9401 8.760414 15.270945
 9402 8.756791 15.270945
 9403 8.753168 15.270945
 9404 8.749545 15.274568
 9405 8.745922 15.274568
 9406 8.742299 15.278191
 9407 8.738676 15.278191
 9408 8.735053 15.281814
 9409 8.731430 15.281814
 9410 8.727807 15.285437
 9411 8.724184 15.285437
 9412 8.720561 15.289060
 9413 8.716938 15.289060
 9414 8.713315 15.292683
 9415 8.709692 15.292683
 9416 8.706069 15.296306
 9417 8.702446 15.296306
 9418 8.698823 15.296306
 9419 8.695200 15.296306
 9420 8.691577 15.292683
 9421 8.687954 15.292683
 9422 8.684331 15.289060
 9423 8.680708 15.289060
 9424 8.677085 15.285437
 9425 8.673462 15.285437
 9426 8.669839 15.281814
 9427 8.666216 15.281814
 9428 8.662593 15.281814
 9429 8.658970 15.281814
 9430 8.655347 15.281814
 9431 8.651724 15.281814
 9432 8.648101 15.281814
 9433 8.644478 15.281814
 9434 8.640855 15.281814
 9435 8.637232 15.281814
 9436 8.633609 15.281814
 9437 8.629986 15.281814
 9438 8.626363 15.281814
 9439 8.622740 15.281814
 9440 8.619117 15.281814
 9441 8.615494 15.281814
 9442 8.611871 15.278191
 9443 8.608248 15.274568
 9444 8.604625 15.270945
 9445 8.601002 15.267322
 9446 8.597379 15.263699
 9447 8.593756 15.260076
 9448 8.590133 15.256453
 9449 8.586510 15.252830
 9450 8.582887 15.249207
 9451 8.579264 15.249207
 9452 8.575641 15.245584
 9453 8.572018 15.245584
 9454 8.568395 15.241961
 9455 8.564772 15.241961
 9456 8.561149 15.238338
 9457 8.557526 15.238338
 9458 8.553903 15.234715
 9459 8.550280 15.234715
 9460 8.546657 15.231092
 9461 8.543034 15.231092
 9462 8.539411 15.227469
 9463 8.535788 15.227469
 9464 8.532165 15.223846
 9465 8.528542 15.223846
 9466 8.524919 15.220223
 9467 8.521296 15.220223
 9468 8.517673 15.216600
 9469 8.514050 15.216600
 9470 8.510427 15.212977
 9471 8.506804 15.212977
 9472 8.503181 15.212977
 9473 8.499558 15.212977
 9474 8.495935 15.212977
 9475 8.492312 15.212977
 9476 8.488689 15.212977
 9477 8.485066 15.212977
 9478 8.481443 15.212977
 9479 8.477820 15.212977
 9480 8.474197 15.212977
 9481 8.470574 15.212977
 9482 8.466951 15.212977
 9483 8.463328 15.212977
 9484 8.459705 15.212977
 9485 8.456082 15.212977
 9486 8.452459 15.212977
 9487 8.448836 15.212977
 9488 8.445213 15.209354
 9489 8.441590 15.209354
 9490 8.437967 15.209354
 9491 8.434344 15.209354
 9492 8.430721 15.209354
 9493 8.427098 15.209354
 9494 8.423475 15.209354
 9495 8.419852 15.209354
 9496 8.416229 15.209354
 9497 8.412606 15.209354
 9498 8.408983 15.209354
 9499 8.405360 15.209354
 9500 8.401737 15.209354
 9501 8.398114 15.209354
 9502 8.394491 15.209354
 9503 8.390868 15.209354
 9504 8.387245 15.209354
 9505 8.383622 15.209354
 9506 8.379999 15.209354
 9507 8.376376 15.209354
 9508 8.372753 15.209354
 9509 8.369130 15.209354
 9510 8.365507 15.209354
 9511 8.361884 15.209354
 9512 8.358261 15.209354
 9513 8.354638 15.205731
 9514 8.351015 15.205731
 9515 8.347392 15.205731
 9516 8.343769 15.202108
 9517 8.340146 15.198485
 9518 8.340146 15.194862
 9519 8.336523 15.191239
 9520 8.336523 15.187616
 9521 8.332900 15.183993
 9522 8.332900 15.180370
 9523 8.329277 15.176747
 9524 8.329277 15.173124
 9525 8.325654 15.169501
 9526 8.322031 15.169501
 9527 8.318408 15.165878
 9528 8.314785 15.165878
 9529 8.311162 15.162255
 9530 8.307539 15.162255
 9531 8.303916 15.158632
 9532 8.300293 15.158632
 9533 8.296670 15.155009
 9534 8.293047 15.155009
 9535 8.289424 15.151386
 9536 8.285801 15.151386
 9537 8.282178 15.147763
 9538 8.278555 15.147763
 9539 8.274932 15.147763
 9540 8.271309 15.147763
 9541 8.267686 15.147763
 9542 8.264063 15.147763
 9543 8.260440 15.147763
 9544 8.256817 15.147763
 9545 8.253194 15.147763
 9546 8.249571 15.147763
 9547 8.245948 15.147763
 9548 8.242325 15.147763
 9549 8.238702 15.147763
 9550 8.235079 15.147763
 9551 8.231456 15.147763
 9552 8.227833 15.147763
 9553 8.224210 15.147763
 9554 8.220587 15.147763
 9555 8.216964 15.147763
 9556 8.213341 15.147763
 9557 8.209718 15.147763
 9558 8.206095 15.147763
 9559 8.202472 15.147763
 9560 8.198849 15.147763
 9561 8.195226 15.147763
 9562 8.191603 15.147763
 9563 8.187980 15.147763
 9564 8.184357 15.147763
 9565 8.180734 15.147763
 9566 8.177111 15.144140
 9567 8.173488 15.144140
 9568 8.169865 15.140517
 9569 8.166242 15.140517
 9570 8.162619 15.136894
 9571 8.158996 15.136894
 9572 8.155373 15.133271
 9573 8.151750 15.133271
 9574 8.148127 15.129648
 9575 8.144504 15.129648
 9576 8.140881 15.126025
 9577 8.137258 15.126025
 9578 8.133635 15.122402
 9579 8.130012 15.122402
 9580 8.126389 15.122402
 9581 8.122766 15.122402
 9582 8.119143 15.122402
 9583 8.115520 15.122402
 9584 8.111897 15.118779
 9585 8.108274 15.115156
 9586 8.104651 15.115156
 9587 8.101028 15.111533
 9588 8.097405 15.111533
 9589 8.093782 15.107910
 9590 8.090159 15.107910
 9591 8.086536 15.104287
 9592 8.082913 15.104287
 9593 8.079290 15.100664
 9594 8.075667 15.100664
 9595 8.072044 15.097041
 9596 8.068421 15.093418
 9597 8.064798 15.089795
 9598 8.061175 15.086172
 9599 8.057552 15.082549
 9600 8.053929 15.078926
 9601 8.050306 15.078926
 9602 8.046683 15.075303
 9603 8.043060 15.075303
 9604 8.039437 15.071680
 9605 8.035814 15.071680
 9606 8.032191 15.068057
 9607 8.028568 15.068057
 9608 8.024945 15.064434
 9609 8.021322 15.064434
 9610 8.017699 15.060811
 9611 8.014076 15.060811
 9612 8.010453 15.057188
 9613 8.006830 15.057188
 9614 8.003207 15.057188
 9615 7.999584 15.057188
 9616 7.995961 15.057188
 9617 7.992338 15.057188
 9618 7.988715 15.057188
 9619 7.985092 15.057188
 9620 7.981469 15.057188
 9621 7.977846 15.057188
 9622 7.974223 15.057188
 9623 7.970600 15.057188
 9624 7.966977 15.057188
 9625 7.963354 15.057188
 9626 7.959731 15.057188
 9627 7.956108 15.057188
 9628 7.952485 15.057188
 9629 7.948862 15.057188
 9630 7.945239 15.057188
 9631 7.941616 15.057188
 9632 7.937993 15.057188
 9633 7.934370 15.057188
 9634 7.930747 15.053565
 9635 7.927124 15.053565
 9636 7.923501 15.053565
 9637 7.923501 15.049942
 9638 7.919878 15.046319
 9639 7.919878 15.042696
 9640 7.916255 15.039073
 9641 7.916255 15.035450
 9642 7.912632 15.031827
 9643 7.912632 15.028204
 9644 7.909009 15.024581
 9645 7.909009 15.020958
 9646 7.905386 15.017335
 9647 7.901763 15.013712
 9648 7.898140 15.013712
 9649 7.894517 15.010089
 9650 7.890894 15.010089
 9651 7.887271 15.006466
 9652 7.883648 15.006466
 9653 7.880025 15.002843
 9654 7.876402 15.002843
 9655 7.872779 14.999220
 9656 7.869156 14.999220
 9657 7.865533 14.995597
 9658 7.861910 14.995597
 9659 7.858287 14.991974
 9660 7.854664 14.991974
 9661 7.851041 14.991974
 9662 7.847418 14.991974
 9663 7.843795 14.991974
 9664 7.840172 14.991974
 9665 7.836549 14.991974
 9666 7.832926 14.991974
 9667 7.829303 14.991974
 9668 7.825680 14.991974
 9669 7.822057 14.991974
 9670 7.818434 14.991974
 9671 7.814811 14.991974
 9672 7.811188 14.991974
 9673 7.807565 14.991974
 9674 7.803942 14.991974
 9675 7.800319 14.991974
 9676 7.796696 14.991974
 9677 7.793073 14.991974
 9678 7.789450 14.991974
 9679 7.785827 14.991974
 9680 7.782204 14.991974
 9681 7.778581 14.991974
 9682 7.774958 14.995597
 9683 7.771335 14.995597
 9684 7.767712 14.999220
 9685 7.764089 14.999220
 9686 7.760466 15.002843
 9687 7.756843 15.002843
 9688 7.753220 15.006466
 9689 7.749597 15.006466
 9690 7.745974 15.010089
 9691 7.742351 15.010089
 9692 7.738728 15.013712
 9693 7.735105 15.013712
 9694 7.731482 15.017335
 9695 7.727859 15.017335
 9696 7.724236 15.017335
 9697 7.720613 15.017335
 9698 7.716990 15.020958
 9699 7.713367 15.020958
 9700 7.709744 15.020958
 9701 7.706121 15.017335
 9702 7.702498 15.017335
 9703 7.698875 15.013712
 9704 7.695252 15.013712
 9705 7.691629 15.010089
 9706 7.688006 15.010089
 9707 7.688006 15.006466
 9708 7.684383 15.002843
 9709 7.684383 14.999220
 9710 7.680760 14.995597
 9711 7.677137 14.991974
 9712 7.673514 14.988351
 9713 7.669891 14.984728
 9714 7.666268 14.981105
 9715 7.662645 14.981105
 9716 7.659022 14.977482
 9717 7.655399 14.977482
 9718 7.651776 14.973859
 9719 7.648153 14.973859
 9720 7.644530 14.970236
 9721 7.640907 14.970236
 9722 7.637284 14.966613
 9723 7.633661 14.966613
 9724 7.630038 14.962990
 9725 7.626415 14.962990
 9726 7.622792 14.959367
 9727 7.619169 14.959367
 9728 7.615546 14.959367
 9729 7.611923 14.959367
 9730 7.608300 14.959367
 9731 7.604677 14.959367
 9732 7.601054 14.959367
 9733 7.597431 14.959367
 9734 7.593808 14.959367
 9735 7.590185 14.959367
 9736 7.586562 14.959367
 9737 7.582939 14.959367
 9738 7.579316 14.959367
 9739 7.575693 14.959367
 9740 7.572070 14.959367
 9741 7.568447 14.959367
 9742 7.564824 14.959367
 9743 7.561201 14.959367
 9744 7.557578 14.959367
 9745 7.553955 14.959367
 9746 7.550332 14.959367
 9747 7.546709 14.959367
 9748 7.543086 14.959367
 9749 7.539463 14.959367
 9750 7.535840 14.959367
 9751 7.532217 14.959367
 9752 7.528594 14.959367
 9753 7.524971 14.959367
 9754 7.521348 14.959367
 9755 7.517725 14.959367
 9756 7.514102 14.959367
 9757 7.510479 14.959367
 9758 7.506856 14.959367
 9759 7.503233 14.959367
 9760 7.499610 14.959367
 9761 7.495987 14.962990
 9762 7.492364 14.962990
 9763 7.488741 14.966613
 9764 7.485118 14.966613
 9765 7.481495 14.970236
 9766 7.477872 14.970236
 9767 7.474249 14.973859
 9768 7.470626 14.973859
 9769 7.467003 14.977482
 9770 7.463380 14.977482
 9771 7.459757 14.981105
 9772 7.456134 14.981105
 9773 7.452511 14.984728
 9774 7.452511 14.988351
 9775 7.448888 14.991974
 9776 7.445265 14.991974
 9777 7.441642 14.995597
 9778 7.438019 14.995597
 9779 7.434396 14.995597
 9780 7.430773 14.995597
 9781 7.427150 14.995597
 9782 7.423527 14.991974
 9783 7.419904 14.988351
 9784 7.416281 14.984728
 9785 7.412658 14.981105
 9786 7.412658 14.977482
 9787 7.409035 14.973859
 9788 7.405412 14.970236
 9789 7.401789 14.966613
 9790 7.398166 14.962990
 9791 7.394543 14.959367
 9792 7.390920 14.959367
 9793 7.387297 14.955744
 9794 7.383674 14.955744
 9795 7.380051 14.952121
 9796 7.376428 14.952121
 9797 7.372805 14.948498
 9798 7.369182 14.948498
 9799 7.365559 14.944875
 9800 7.361936 14.944875
 9801 7.358313 14.941252
 9802 7.354690 14.941252
 9803 7.351067 14.937629
 9804 7.347444 14.937629
 9805 7.343821 14.937629
 9806 7.340198 14.937629
 9807 7.336575 14.937629
 9808 7.332952 14.937629
 9809 7.329329 14.937629
 9810 7.325706 14.937629
 9811 7.322083 14.937629
 9812 7.318460 14.937629
 9813 7.314837 14.937629
 9814 7.311214 14.937629
 9815 7.307591 14.937629
 9816 7.303968 14.937629
 9817 7.300345 14.937629
 9818 7.296722 14.937629
 9819 7.293099 14.937629
 9820 7.289476 14.937629
 9821 7.285853 14.934006
 9822 7.282230 14.934006
 9823 7.278607 14.934006
 9824 7.274984 14.930383
 9825 7.271361 14.930383
 9826 7.267738 14.926760
 9827 7.264115 14.926760
 9828 7.260492 14.923137
 9829 7.256869 14.923137
 9830 7.253246 14.919514
 9831 7.249623 14.919514
 9832 7.246000 14.915891
 9833 7.242377 14.915891
 9834 7.238754 14.912268
 9835 7.235131 14.912268
 9836 7.231508 14.908645
 9837 7.227885 14.908645
 9838 7.224262 14.908645
 9839 7.220639 14.908645
 9840 7.217016 14.908645
 9841 7.213393 14.908645
 9842 7.209770 14.908645
 9843 7.206147 14.908645
 9844 7.202524 14.908645
 9845 7.198901 14.908645
 9846 7.195278 14.908645
 9847 7.191655 14.908645
 9848 7.188032 14.908645
 9849 7.184409 14.908645
 9850 7.180786 14.908645
 9851 7.177163 14.908645
 9852 7.173540 14.908645
 9853 7.169917 14.908645
 9854 7.166294 14.908645
 9855 7.162671 14.905022
 9856 7.159048 14.905022
 9857 7.155425 14.905022
 9858 7.151802 14.905022
 9859 7.148179 14.905022
 9860 7.144556 14.905022
 9861 7.140933 14.905022
 9862 7.137310 14.905022
 9863 7.133687 14.905022
 9864 7.130064 14.905022
 9865 7.126441 14.905022
 9866 7.122818 14.905022
 9867 7.119195 14.905022
 9868 7.115572 14.905022
 9869 7.111949 14.905022
 9870 7.108326 14.905022
 9871 7.104703 14.905022
 9872 7.101080 14.901399
 9873 7.097457 14.897776
 9874 7.093834 14.894153
 9875 7.090211 14.890530
 9876 7.086588 14.886907
 9877 7.082965 14.883284
 9878 7.079342 14.879661
 9879 7.075719 14.879661
 9880 7.072096 14.876038
 9881 7.068473 14.872415
 9882 7.064850 14.868792
 9883 7.061227 14.865169
 9884 7.057604 14.861546
 9885 7.053981 14.857923
 9886 7.050358 14.854300
 9887 7.046735 14.850677
 9888 7.043112 14.847054
 9889 7.043112 14.843431
 9890 7.039489 14.839808
 9891 7.039489 14.836185
 9892 7.035866 14.832562
 9893 7.035866 14.828939
 9894 7.032243 14.825316
 9895 7.028620 14.821693
 9896 7.024997 14.821693
 9897 7.021374 14.818070
 9898 7.017751 14.818070
 9899 7.014128 14.814447
 9900 7.010505 14.814447
 9901 7.006882 14.810824
 9902 7.003259 14.810824
 9903 6.999636 14.807201
 9904 6.996013 14.807201
 9905 6.992390 14.803578
 9906 6.988767 14.803578
 9907 6.985144 14.799955
 9908 6.981521 14.799955
 9909 6.977898 14.799955
 9910 6.974275 14.799955
 9911 6.970652 14.799955
 9912 6.967029 14.799955
 9913 6.963406 14.799955
 9914 6.959783 14.799955
 9915 6.956160 14.799955
 9916 6.952537 14.799955
 9917 6.948914 14.799955
 9918 6.945291 14.799955
 9919 6.941668 14.799955
 9920 6.938045 14.799955
 9921 6.934422 14.799955
 9922 6.930799 14.799955
 9923 6.927176 14.799955
 9924 6.923553 14.799955
 9925 6.919930 14.799955
 9926 6.916307 14.799955
 9927 6.912684 14.799955
 9928 6.909061 14.799955
 9929 6.905438 14.799955
 9930 6.901815 14.803578
 9931 6.898192 14.803578
 9932 6.894569 14.807201
 9933 6.890946 14.807201
 9934 6.887323 14.810824
 9935 6.883700 14.810824
 9936 6.880077 14.814447
 9937 6.876454 14.814447
 9938 6.872831 14.818070
 9939 6.869208 14.818070
 9940 6.865585 14.821693
 9941 6.861962 14.821693
 9942 6.858339 14.825316
 9943 6.858339 14.828939
 9944 6.854716 14.832562
 9945 6.854716 14.836185
 9946 6.851093 14.839808
 9947 6.847470 14.843431
 9948 6.843847 14.847054
 9949 6.840224 14.850677
 9950 6.836601 14.854300
 9951 6.832978 14.850677
 9952 6.829355 14.850677
 9953 6.825732 14.847054
 9954 6.822109 14.847054
 9955 6.818486 14.843431
 9956 6.814863 14.843431
 9957 6.811240 14.839808
 9958 6.807617 14.839808
 9959 6.803994 14.839808
 9960 6.800371 14.839808
 9961 6.796748 14.839808
 9962 6.793125 14.839808
 9963 6.789502 14.839808
 9964 6.785879 14.839808
 9965 6.782256 14.839808
 9966 6.778633 14.839808
 9967 6.775010 14.839808
 9968 6.771387 14.839808
 9969 6.767764 14.839808
 9970 6.764141 14.839808
 9971 6.760518 14.839808
 9972 6.756895 14.839808
 9973 6.753272 14.839808
 9974 6.749649 14.839808
 9975 6.746026 14.839808
 9976 6.742403 14.839808
 9977 6.738780 14.839808
 9978 6.735157 14.839808
 9979 6.731534 14.839808
 9980 6.727911 14.839808
 9981 6.724288 14.839808
 9982 6.720665 14.839808
 9983 6.717042 14.839808
 9984 6.713419 14.839808
 9985 6.709796 14.839808
 9986 6.706173 14.839808
 9987 6.702550 14.839808
 9988 6.698927 14.839808
 9989 6.695304 14.839808
 9990 6.691681 14.839808
 9991 6.688058 14.839808
 9992 6.684435 14.839808
 9993 6.680812 14.839808
 9994 6.677189 14.839808
 9995 6.673566 14.839808
 9996 6.669943 14.839808
 9997 6.666320 14.843431
 9998 6.662697 14.843431
 9999 6.659074 14.847054
10000 6.655451 14.847054
10001 6.651828 14.850677
10002 6.648205 14.850677
10003 6.644582 14.854300
10004 6.640959 14.854300
10005 6.637336 14.857923
10006 6.633713 14.857923
10007 6.630090 14.857923
10008 6.626467 14.857923
10009 6.622844 14.857923
10010 6.619221 14.857923
10011 6.615598 14.857923
10012 6.611975 14.857923
10013 6.608352 14.857923
10014 6.604729 14.857923
10015 6.601106 14.857923
10016 6.597483 14.857923
10017 6.593860 14.857923
10018 6.590237 14.857923
10019 6.586614 14.857923
10020 6.582991 14.857923
10021 6.579368 14.857923
10022 6.575745 14.857923
10023 6.572122 14.857923
10024 6.568499 14.857923
10025 6.564876 14.857923
10026 6.561253 14.857923
10027 6.557630 14.861546
10028 6.554007 14.861546
10029 6.550384 14.861546
10030 6.546761 14.861546
10031 6.543138 14.865169
10032 6.539515 14.865169
10033 6.535892 14.868792
10034 6.532269 14.868792
10035 6.528646 14.868792
10036 6.525023 14.868792
10037 6.521400 14.868792
10038 6.517777 14.872415
10039 6.514154 14.872415
10040 6.510531 14.872415
10041 6.506908 14.872415
10042 6.503285 14.872415
10043 6.499662 14.872415
10044 6.496039 14.872415
10045 6.492416 14.872415
10046 6.488793 14.872415
10047 6.485170 14.872415
10048 6.481547 14.872415
10049 6.477924 14.872415
10050 6.474301 14.872415
10051 6.470678 14.872415
10052 6.467055 14.872415
10053 6.463432 14.872415
10054 6.459809 14.872415
10055 6.456186 14.872415
10056 6.452563 14.872415
10057 6.448940 14.872415
10058 6.445317 14.872415
10059 6.441694 14.872415
10060 6.438071 14.872415
10061 6.434448 14.872415
10062 6.430825 14.872415
10063 6.427202 14.872415
10064 6.423579 14.872415
10065 6.419956 14.872415
10066 6.416333 14.872415
10067 6.412710 14.872415
10068 6.409087 14.872415
10069 6.405464 14.872415
10070 6.401841 14.872415
10071 6.398218 14.872415
10072 6.394595 14.872415
10073 6.390972 14.872415
10074 6.387349 14.872415
10075 6.383726 14.872415
10076 6.380103 14.876038
10077 6.376480 14.876038
10078 6.372857 14.879661
10079 6.369234 14.879661
10080 6.365611 14.883284
10081 6.361988 14.883284
10082 6.358365 14.886907
10083 6.354742 14.886907
10084 6.351119 14.890530
10085 6.347496 14.890530
10086 6.343873 14.894153
10087 6.340250 14.894153
10088 6.336627 14.897776
10089 6.336627 14.901399
10090 6.333004 14.905022
10091 6.333004 14.908645
10092 6.329381 14.912268
10093 6.329381 14.915891
10094 6.325758 14.919514
10095 6.325758 14.923137
10096 6.322135 14.926760
10097 6.318512 14.930383
10098 6.314889 14.934006
10099 6.311266 14.937629
10100 6.307643 14.941252
10101 6.304020 14.944875
10102 6.300397 14.948498
10103 6.300397 14.952121
10104 6.296774 14.955744
10105 6.293151 14.959367
10106 6.289528 14.962990
10107 6.285905 14.966613
10108 6.282282 14.970236
10109 6.278659 14.970236
10110 6.275036 14.973859
10111 6.271413 14.973859
10112 6.267790 14.973859
10113 6.264167 14.977482
10114 6.260544 14.977482
10115 6.256921 14.977482
10116 6.253298 14.981105
10117 6.249675 14.981105
10118 6.246052 14.981105
10119 6.242429 14.981105
10120 6.238806 14.981105
10121 6.235183 14.981105
10122 6.231560 14.981105
10123 6.227937 14.981105
10124 6.224314 14.981105
10125 6.220691 14.981105
10126 6.217068 14.981105
10127 6.213445 14.981105
10128 6.209822 14.984728
10129 6.206199 14.984728
10130 6.202576 14.984728
10131 6.198953 14.984728
10132 6.195330 14.984728
10133 6.191707 14.984728
10134 6.188084 14.984728
10135 6.184461 14.984728
10136 6.180838 14.984728
10137 6.177215 14.984728
10138 6.173592 14.984728
10139 6.169969 14.984728
10140 6.166346 14.984728
10141 6.162723 14.988351
10142 6.159100 14.988351
10143 6.155477 14.991974
10144 6.151854 14.991974
10145 6.148231 14.995597
10146 6.144608 14.995597
10147 6.140985 14.999220
10148 6.137362 14.999220
10149 6.133739 15.002843
10150 6.130116 15.002843
10151 6.126493 15.006466
10152 6.122870 15.006466
10153 6.119247 15.010089
10154 6.115624 15.013712
10155 6.112001 15.013712
10156 6.108378 15.013712
10157 6.104755 15.017335
10158 6.101132 15.017335
10159 6.097509 15.017335
10160 6.093886 15.017335
10161 6.090263 15.017335
10162 6.086640 15.017335
10163 6.083017 15.017335
10164 6.079394 15.017335
10165 6.075771 15.017335
10166 6.072148 15.017335
10167 6.068525 15.017335
10168 6.064902 15.017335
10169 6.061279 15.017335
10170 6.057656 15.017335
10171 6.054033 15.017335
10172 6.050410 15.017335
10173 6.046787 15.017335
10174 6.043164 15.017335
10175 6.039541 15.017335
10176 6.035918 15.017335
10177 6.032295 15.017335
10178 6.028672 15.017335
10179 6.025049 15.013712
10180 6.021426 15.013712
10181 6.017803 15.010089
10182 6.014180 15.010089
10183 6.010557 15.006466
10184 6.006934 15.006466
10185 6.003311 15.002843
10186 5.999688 15.002843
10187 5.996065 14.999220
10188 5.992442 14.999220
10189 5.988819 14.999220
10190 5.985196 14.999220
10191 5.981573 14.999220
10192 5.977950 14.999220
10193 5.974327 14.999220
10194 5.970704 14.999220
10195 5.967081 14.999220
10196 5.963458 14.999220
10197 5.959835 14.999220
10198 5.956212 14.999220
10199 5.952589 14.999220
10200 5.948966 14.999220
10201 5.945343 14.999220
10202 5.941720 14.999220
10203 5.938097 14.999220
10204 5.934474 14.999220
10205 5.930851 14.999220
10206 5.927228 14.999220
10207 5.923605 14.999220
10208 5.919982 14.999220
10209 5.916359 14.999220
10210 5.912736 15.002843
10211 5.909113 15.002843
10212 5.905490 15.006466
10213 5.901867 15.006466
10214 5.898244 15.010089
10215 5.894621 15.010089
10216 5.890998 15.013712
10217 5.887375 15.013712
10218 5.883752 15.017335
10219 5.880129 15.017335
10220 5.876506 15.017335
10221 5.872883 15.020958
10222 5.869260 15.020958
10223 5.865637 15.020958
10224 5.862014 15.020958
10225 5.858391 15.020958
10226 5.854768 15.020958
10227 5.851145 15.020958
10228 5.847522 15.020958
10229 5.843899 15.020958
10230 5.840276 15.024581
10231 5.836653 15.024581
10232 5.833030 15.024581
10233 5.829407 15.024581
10234 5.825784 15.024581
10235 5.822161 15.024581
10236 5.818538 15.024581
10237 5.814915 15.024581
10238 5.811292 15.020958
10239 5.807669 15.020958
10240 5.804046 15.020958
10241 5.800423 15.020958
10242 5.796800 15.020958
10243 5.793177 15.020958
10244 5.789554 15.020958
10245 5.785931 15.020958
10246 5.782308 15.020958
10247 5.778685 15.020958
10248 5.775062 15.020958
10249 5.771439 15.020958
10250 5.767816 15.020958
10251 5.764193 15.020958
10252 5.760570 15.020958
10253 5.756947 15.020958
10254 5.753324 15.020958
10255 5.749701 15.020958
10256 5.746078 15.020958
10257 5.742455 15.020958
10258 5.738832 15.020958
10259 5.735209 15.020958
10260 5.731586 15.020958
10261 5.727963 15.020958
10262 5.724340 15.020958
10263 5.720717 15.020958
10264 5.717094 15.024581
10265 5.713471 15.024581
10266 5.709848 15.028204
10267 5.706225 15.028204
10268 5.702602 15.031827
10269 5.698979 15.031827
10270 5.695356 15.035450
10271 5.691733 15.035450
10272 5.688110 15.039073
10273 5.684487 15.039073
10274 5.680864 15.042696
10275 5.677241 15.042696
10276 5.673618 15.046319
10277 5.669995 15.046319
10278 5.666372 15.049942
10279 5.662749 15.053565
10280 5.659126 15.053565
10281 5.655503 15.057188
10282 5.651880 15.060811
10283 5.648257 15.060811
10284 5.644634 15.060811
10285 5.641011 15.060811
10286 5.637388 15.064434
10287 5.633765 15.064434
10288 5.630142 15.064434
10289 5.626519 15.064434
10290 5.622896 15.068057
10291 5.619273 15.068057
10292 5.615650 15.068057
10293 5.612027 15.068057
10294 5.608404 15.068057
10295 5.604781 15.068057
10296 5.601158 15.068057
10297 5.597535 15.068057
10298 5.593912 15.068057
10299 5.590289 15.064434
10300 5.586666 15.060811
10301 5.586666 15.057188
10302 5.583043 15.053565
10303 5.579420 15.053565
10304 5.575797 15.049942
10305 5.572174 15.049942
10306 5.568551 15.046319
10307 5.564928 15.046319
10308 5.561305 15.042696
10309 5.557682 15.042696
10310 5.554059 15.039073
10311 5.550436 15.039073
10312 5.546813 15.035450
10313 5.543190 15.035450
10314 5.539567 15.031827
10315 5.535944 15.031827
10316 5.532321 15.031827
10317 5.528698 15.031827
10318 5.525075 15.031827
10319 5.521452 15.031827
10320 5.517829 15.031827
10321 5.514206 15.031827
10322 5.510583 15.031827
10323 5.506960 15.031827
10324 5.503337 15.031827
10325 5.499714 15.031827
10326 5.496091 15.031827
10327 5.492468 15.031827
10328 5.488845 15.031827
10329 5.485222 15.031827
10330 5.481599 15.031827
10331 5.477976 15.031827
10332 5.474353 15.031827
10333 5.470730 15.031827
10334 5.467107 15.031827
10335 5.463484 15.031827
10336 5.459861 15.031827
10337 5.456238 15.031827
10338 5.452615 15.035450
10339 5.448992 15.035450
10340 5.445369 15.039073
10341 5.441746 15.039073
10342 5.438123 15.042696
10343 5.434500 15.042696
10344 5.430877 15.046319
10345 5.427254 15.046319
10346 5.423631 15.049942
10347 5.420008 15.049942
10348 5.416385 15.053565
10349 5.412762 15.053565
10350 5.409139 15.057188
10351 5.409139 15.060811
10352 5.405516 15.064434
10353 5.405516 15.068057
10354 5.401893 15.071680
10355 5.401893 15.075303
10356 5.398270 15.078926
10357 5.398270 15.082549
10358 5.394647 15.086172
10359 5.394647 15.089795
10360 5.391024 15.093418
10361 5.391024 15.097041
10362 5.387401 15.100664
10363 5.387401 15.104287
10364 5.383778 15.107910
10365 5.383778 15.111533
10366 5.380155 15.111533
10367 5.376532 15.111533
10368 5.372909 15.111533
10369 5.369286 15.111533
10370 5.365663 15.111533
10371 5.362040 15.111533
10372 5.358417 15.111533
10373 5.354794 15.111533
10374 5.351171 15.111533
10375 5.347548 15.111533
10376 5.343925 15.111533
10377 5.340302 15.111533
10378 5.336679 15.111533
10379 5.333056 15.111533
10380 5.329433 15.111533
10381 5.325810 15.111533
10382 5.322187 15.107910
10383 5.318564 15.107910
10384 5.314941 15.104287
10385 5.311318 15.104287
10386 5.307695 15.100664
10387 5.304072 15.100664
10388 5.300449 15.097041
10389 5.296826 15.097041
10390 5.293203 15.093418
10391 5.289580 15.093418
10392 5.285957 15.089795
10393 5.282334 15.089795
10394 5.278711 15.086172
10395 5.275088 15.086172
10396 5.271465 15.086172
10397 5.267842 15.086172
10398 5.264219 15.086172
10399 5.260596 15.086172
10400 5.256973 15.086172
10401 5.253350 15.086172
10402 5.249727 15.086172
10403 5.246104 15.086172
10404 5.242481 15.086172
10405 5.238858 15.086172
10406 5.235235 15.086172
10407 5.231612 15.086172
10408 5.227989 15.086172
10409 5.224366 15.086172
10410 5.220743 15.086172
10411 5.217120 15.086172
10412 5.213497 15.086172
10413 5.209874 15.086172
10414 5.206251 15.086172
10415 5.202628 15.086172
10416 5.199005 15.086172
10417 5.195382 15.089795
10418 5.191759 15.089795
10419 5.188136 15.093418
10420 5.184513 15.093418
10421 5.180890 15.097041
10422 5.177267 15.097041
10423 5.173644 15.100664
10424 5.170021 15.100664
10425 5.166398 15.104287
10426 5.162775 15.104287
10427 5.159152 15.107910
10428 5.155529 15.107910
10429 5.151906 15.111533
10430 5.148283 15.111533
10431 5.144660 15.111533
10432 5.141037 15.111533
10433 5.137414 15.115156
10434 5.133791 15.115156
10435 5.130168 15.118779
10436 5.126545 15.118779
10437 5.122922 15.122402
10438 5.119299 15.122402
10439 5.115676 15.126025
10440 5.112053 15.126025
10441 5.108430 15.129648
10442 5.104807 15.129648
10443 5.101184 15.133271
10444 5.097561 15.133271
10445 5.093938 15.136894
10446 5.090315 15.136894
10447 5.086692 15.136894
10448 5.083069 15.140517
10449 5.079446 15.140517
10450 5.075823 15.140517
10451 5.072200 15.140517
10452 5.068577 15.144140
10453 5.064954 15.144140
10454 5.061331 15.144140
10455 5.057708 15.144140
10456 5.054085 15.144140
10457 5.050462 15.144140
10458 5.046839 15.144140
10459 5.043216 15.144140
10460 5.039593 15.144140
10461 5.035970 15.144140
10462 5.032347 15.144140
10463 5.028724 15.147763
10464 5.025101 15.147763
10465 5.021478 15.151386
10466 5.017855 15.151386
10467 5.014232 15.155009
10468 5.010609 15.155009
10469 5.006986 15.158632
10470 5.003363 15.158632
10471 4.999740 15.162255
10472 4.996117 15.162255
10473 4.992494 15.165878
10474 4.988871 15.165878
10475 4.985248 15.169501
10476 4.981625 15.173124
10477 4.978002 15.176747
10478 4.974379 15.180370
10479 4.970756 15.180370
10480 4.967133 15.183993
10481 4.963510 15.183993
10482 4.959887 15.183993
10483 4.956264 15.187616
10484 4.952641 15.187616
10485 4.949018 15.187616
10486 4.945395 15.187616
10487 4.941772 15.187616
10488 4.938149 15.187616
10489 4.934526 15.187616
10490 4.930903 15.187616
10491 4.927280 15.183993
10492 4.923657 15.183993
10493 4.920034 15.183993
10494 4.916411 15.180370
10495 4.912788 15.180370
10496 4.909165 15.180370
10497 4.905542 15.176747
10498 4.901919 15.176747
10499 4.898296 15.173124
10500 4.894673 15.173124
10501 4.891050 15.169501
10502 4.887427 15.169501
10503 4.883804 15.165878
10504 4.880181 15.165878
10505 4.876558 15.162255
10506 4.872935 15.162255
10507 4.869312 15.158632
10508 4.865689 15.158632
10509 4.862066 15.155009
10510 4.858443 15.155009
10511 4.854820 15.155009
10512 4.851197 15.155009
10513 4.847574 15.155009
10514 4.843951 15.155009
10515 4.840328 15.155009
10516 4.836705 15.155009
10517 4.833082 15.155009
10518 4.829459 15.155009
10519 4.825836 15.155009
10520 4.822213 15.155009
10521 4.818590 15.155009
10522 4.814967 15.155009
10523 4.811344 15.155009
10524 4.807721 15.155009
10525 4.804098 15.155009
10526 4.800475 15.155009
10527 4.796852 15.155009
10528 4.793229 15.155009
10529 4.789606 15.155009
10530 4.785983 15.155009
10531 4.782360 15.151386
10532 4.778737 15.151386
10533 4.775114 15.151386
10534 4.771491 15.151386
10535 4.767868 15.147763
10536 4.764245 15.147763
10537 4.760622 15.147763
10538 4.756999 15.147763
10539 4.753376 15.147763
10540 4.749753 15.147763
10541 4.746130 15.147763
10542 4.742507 15.144140
10543 4.738884 15.144140
10544 4.735261 15.140517
10545 4.731638 15.140517
10546 4.728015 15.136894
10547 4.724392 15.136894
10548 4.720769 15.133271
10549 4.717146 15.133271
10550 4.713523 15.129648
10551 4.709900 15.129648
10552 4.706277 15.126025
10553 4.702654 15.126025
10554 4.699031 15.122402
10555 4.695408 15.122402
10556 4.691785 15.118779
10557 4.688162 15.118779
10558 4.684539 15.118779
10559 4.680916 15.118779
10560 4.677293 15.118779
10561 4.673670 15.118779
10562 4.670047 15.118779
10563 4.666424 15.118779
10564 4.662801 15.118779
10565 4.659178 15.118779
10566 4.655555 15.118779
10567 4.651932 15.118779
10568 4.648309 15.118779
10569 4.644686 15.118779
10570 4.641063 15.118779
10571 4.637440 15.118779
10572 4.633817 15.118779
10573 4.630194 15.118779
10574 4.626571 15.118779
10575 4.622948 15.118779
10576 4.619325 15.118779
10577 4.615702 15.118779
10578 4.612079 15.118779
10579 4.608456 15.122402
10580 4.604833 15.122402
10581 4.601210 15.126025
10582 4.597587 15.126025
10583 4.593964 15.129648
10584 4.590341 15.129648
10585 4.586718 15.133271
10586 4.583095 15.133271
10587 4.579472 15.136894
10588 4.575849 15.136894
10589 4.572226 15.140517
10590 4.568603 15.140517
10591 4.564980 15.144140
10592 4.561357 15.147763
10593 4.557734 15.151386
10594 4.554111 15.155009
10595 4.550488 15.158632
10596 4.546865 15.162255
10597 4.543242 15.165878
10598 4.539619 15.165878
10599 4.535996 15.169501
10600 4.532373 15.169501
10601 4.528750 15.173124
10602 4.525127 15.173124
10603 4.521504 15.173124
10604 4.517881 15.176747
10605 4.514258 15.176747
10606 4.510635 15.176747
10607 4.507012 15.180370
10608 4.503389 15.180370
10609 4.499766 15.180370
10610 4.496143 15.180370
10611 4.492520 15.180370
10612 4.488897 15.180370
10613 4.485274 15.180370
10614 4.481651 15.183993
10615 4.478028 15.183993
10616 4.474405 15.183993
10617 4.470782 15.183993
10618 4.467159 15.180370
10619 4.463536 15.180370
10620 4.459913 15.176747
10621 4.456290 15.173124
10622 4.452667 15.173124
10623 4.449044 15.169501
10624 4.445421 15.165878
10625 4.441798 15.162255
10626 4.438175 15.158632
10627 4.438175 15.155009
10628 4.434552 15.151386
10629 4.434552 15.147763
10630 4.430929 15.144140
10631 4.430929 15.140517
10632 4.427306 15.136894
10633 4.427306 15.133271
10634 4.423683 15.129648
10635 4.423683 15.126025
10636 4.420060 15.122402
10637 4.416437 15.122402
10638 4.412814 15.118779
10639 4.409191 15.118779
10640 4.405568 15.115156
10641 4.401945 15.115156
10642 4.398322 15.111533
10643 4.394699 15.111533
10644 4.391076 15.107910
10645 4.387453 15.107910
10646 4.383830 15.104287
10647 4.380207 15.104287
10648 4.376584 15.100664
10649 4.372961 15.100664
10650 4.369338 15.100664
10651 4.365715 15.100664
10652 4.362092 15.100664
10653 4.358469 15.100664
10654 4.354846 15.100664
10655 4.351223 15.100664
10656 4.347600 15.100664
10657 4.343977 15.100664
10658 4.340354 15.097041
10659 4.336731 15.097041
10660 4.333108 15.097041
10661 4.329485 15.093418
10662 4.325862 15.093418
10663 4.322239 15.093418
10664 4.318616 15.093418
10665 4.314993 15.089795
10666 4.311370 15.089795
10667 4.307747 15.089795
10668 4.304124 15.086172
10669 4.300501 15.086172
10670 4.296878 15.086172
10671 4.293255 15.086172
10672 4.289632 15.086172
10673 4.286009 15.086172
10674 4.282386 15.086172
10675 4.278763 15.086172
10676 4.275140 15.086172
10677 4.271517 15.086172
10678 4.267894 15.086172
10679 4.264271 15.086172
10680 4.260648 15.086172
10681 4.257025 15.086172
10682 4.253402 15.086172
10683 4.249779 15.086172
10684 4.246156 15.086172
10685 4.242533 15.086172
10686 4.238910 15.086172
10687 4.235287 15.086172
10688 4.231664 15.086172
10689 4.228041 15.086172
10690 4.224418 15.086172
10691 4.220795 15.086172
10692 4.217172 15.086172
10693 4.213549 15.086172
10694 4.209926 15.086172
10695 4.206303 15.086172
10696 4.202680 15.086172
10697 4.199057 15.086172
10698 4.195434 15.086172
10699 4.191811 15.086172
10700 4.188188 15.086172
10701 4.184565 15.082549
10702 4.180942 15.082549
10703 4.177319 15.082549
10704 4.173696 15.082549
10705 4.170073 15.082549
10706 4.166450 15.078926
10707 4.162827 15.078926
10708 4.159204 15.075303
10709 4.155581 15.075303
10710 4.151958 15.071680
10711 4.148335 15.071680
10712 4.144712 15.068057
10713 4.141089 15.068057
10714 4.137466 15.064434
10715 4.133843 15.064434
10716 4.130220 15.060811
10717 4.126597 15.060811
10718 4.122974 15.060811
10719 4.119351 15.057188
10720 4.115728 15.057188
10721 4.112105 15.057188
10722 4.108482 15.053565
10723 4.104859 15.053565
10724 4.101236 15.053565
10725 4.097613 15.053565
10726 4.093990 15.053565
10727 4.090367 15.053565
10728 4.086744 15.053565
10729 4.083121 15.053565
10730 4.079498 15.053565
10731 4.075875 15.053565
10732 4.072252 15.053565
10733 4.068629 15.053565
10734 4.065006 15.053565
10735 4.061383 15.053565
10736 4.057760 15.053565
10737 4.054137 15.053565
10738 4.050514 15.053565
10739 4.046891 15.053565
10740 4.043268 15.053565
10741 4.039645 15.053565
10742 4.036022 15.053565
10743 4.032399 15.053565
10744 4.028776 15.053565
10745 4.025153 15.053565
10746 4.021530 15.053565
10747 4.017907 15.053565
10748 4.014284 15.053565
10749 4.010661 15.057188
10750 4.007038 15.057188
10751 4.003415 15.057188
10752 3.999792 15.057188
10753 3.996169 15.060811
10754 3.992546 15.060811
10755 3.988923 15.064434
10756 3.985300 15.064434
10757 3.981677 15.064434
10758 3.978054 15.068057
10759 3.974431 15.068057
10760 3.970808 15.068057
10761 3.967185 15.068057
10762 3.963562 15.068057
10763 3.959939 15.068057
10764 3.956316 15.071680
10765 3.952693 15.071680
10766 3.949070 15.071680
10767 3.945447 15.068057
10768 3.941824 15.068057
10769 3.938201 15.064434
10770 3.934578 15.064434
10771 3.930955 15.064434
10772 3.927332 15.060811
10773 3.923709 15.060811
10774 3.920086 15.060811
10775 3.916463 15.057188
10776 3.912840 15.057188
10777 3.909217 15.057188
10778 3.905594 15.053565
10779 3.901971 15.053565
10780 3.898348 15.053565
10781 3.894725 15.049942
10782 3.891102 15.046319
10783 3.887479 15.042696
10784 3.883856 15.039073
10785 3.880233 15.035450
10786 3.876610 15.031827
10787 3.876610 15.028204
10788 3.872987 15.024581
10789 3.872987 15.020958
10790 3.869364 15.017335
10791 3.869364 15.013712
10792 3.865741 15.010089
10793 3.865741 15.006466
10794 3.862118 15.002843
10795 3.858495 14.999220
10796 3.854872 14.999220
10797 3.851249 14.995597
10798 3.847626 14.995597
10799 3.844003 14.991974
10800 3.840380 14.991974
10801 3.836757 14.988351
10802 3.833134 14.988351
10803 3.829511 14.984728
10804 3.825888 14.984728
10805 3.822265 14.981105
10806 3.818642 14.981105
10807 3.815019 14.977482
10808 3.811396 14.977482
10809 3.807773 14.977482
10810 3.804150 14.977482
10811 3.800527 14.977482
10812 3.796904 14.977482
10813 3.793281 14.977482
10814 3.789658 14.977482
10815 3.786035 14.977482
10816 3.782412 14.977482
10817 3.778789 14.977482
10818 3.775166 14.977482
10819 3.771543 14.977482
10820 3.767920 14.977482
10821 3.764297 14.977482
10822 3.760674 14.977482
10823 3.757051 14.977482
10824 3.753428 14.977482
10825 3.749805 14.977482
10826 3.746182 14.977482
10827 3.742559 14.977482
10828 3.738936 14.973859
10829 3.735313 14.973859
10830 3.731690 14.970236
10831 3.728067 14.970236
10832 3.724444 14.966613
10833 3.720821 14.966613
10834 3.717198 14.962990
10835 3.713575 14.962990
10836 3.709952 14.962990
10837 3.706329 14.962990
10838 3.702706 14.962990
10839 3.699083 14.962990
10840 3.695460 14.962990
10841 3.691837 14.962990
10842 3.688214 14.962990
10843 3.684591 14.962990
10844 3.680968 14.962990
10845 3.677345 14.962990
10846 3.673722 14.962990
10847 3.670099 14.962990
10848 3.666476 14.962990
10849 3.662853 14.962990
10850 3.659230 14.962990
10851 3.655607 14.962990
10852 3.651984 14.962990
10853 3.648361 14.962990
10854 3.644738 14.962990
10855 3.641115 14.962990
10856 3.637492 14.962990
10857 3.633869 14.962990
10858 3.630246 14.966613
10859 3.626623 14.966613
10860 3.623000 14.970236
10861 3.619377 14.970236
10862 3.615754 14.973859
10863 3.612131 14.973859
10864 3.608508 14.977482
10865 3.604885 14.977482
10866 3.601262 14.981105
10867 3.597639 14.981105
10868 3.594016 14.984728
10869 3.590393 14.984728
10870 3.586770 14.988351
10871 3.583147 14.991974
10872 3.579524 14.995597
10873 3.575901 14.999220
10874 3.572278 15.002843
10875 3.568655 15.006466
10876 3.565032 15.010089
10877 3.561409 15.010089
10878 3.557786 15.010089
10879 3.554163 15.010089
10880 3.550540 15.013712
10881 3.546917 15.013712
10882 3.543294 15.013712
10883 3.539671 15.013712
10884 3.536048 15.013712
10885 3.532425 15.013712
10886 3.528802 15.013712
10887 3.525179 15.017335
10888 3.521556 15.017335
10889 3.517933 15.017335
10890 3.514310 15.017335
10891 3.510687 15.017335
10892 3.507064 15.017335
10893 3.503441 15.017335
10894 3.499818 15.017335
10895 3.496195 15.017335
10896 3.492572 15.013712
10897 3.488949 15.013712
10898 3.485326 15.010089
10899 3.481703 15.010089
10900 3.478080 15.006466
10901 3.474457 15.006466
10902 3.470834 15.006466
10903 3.467211 15.002843
10904 3.463588 15.002843
10905 3.459965 14.999220
10906 3.456342 14.999220
10907 3.452719 14.995597
10908 3.449096 14.995597
10909 3.445473 14.991974
10910 3.441850 14.991974
10911 3.438227 14.988351
10912 3.434604 14.988351
10913 3.430981 14.984728
10914 3.427358 14.984728
10915 3.423735 14.984728
10916 3.420112 14.984728
10917 3.416489 14.984728
10918 3.412866 14.984728
10919 3.409243 14.984728
10920 3.405620 14.984728
10921 3.401997 14.984728
10922 3.398374 14.984728
10923 3.394751 14.984728
10924 3.391128 14.984728
10925 3.387505 14.984728
10926 3.383882 14.984728
10927 3.380259 14.984728
10928 3.376636 14.984728
10929 3.373013 14.984728
10930 3.369390 14.984728
10931 3.365767 14.984728
10932 3.362144 14.984728
10933 3.358521 14.984728
10934 3.354898 14.984728
10935 3.351275 14.984728
10936 3.347652 14.984728
10937 3.344029 14.984728
10938 3.340406 14.984728
10939 3.336783 14.988351
10940 3.333160 14.988351
10941 3.329537 14.991974
10942 3.325914 14.991974
10943 3.322291 14.991974
10944 3.318668 14.991974
10945 3.315045 14.991974
10946 3.311422 14.991974
10947 3.307799 14.991974
10948 3.304176 14.991974
10949 3.300553 14.988351
10950 3.296930 14.988351
10951 3.293307 14.988351
10952 3.289684 14.988351
10953 3.286061 14.988351
10954 3.282438 14.988351
10955 3.278815 14.988351
10956 3.275192 14.984728
10957 3.271569 14.981105
10958 3.267946 14.981105
10959 3.264323 14.977482
10960 3.260700 14.973859
10961 3.257077 14.970236
10962 3.253454 14.966613
10963 3.249831 14.962990
10964 3.246208 14.959367
10965 3.242585 14.955744
10966 3.238962 14.952121
10967 3.235339 14.948498
10968 3.231716 14.944875
10969 3.228093 14.941252
10970 3.228093 14.937629
10971 3.224470 14.934006
10972 3.224470 14.930383
10973 3.220847 14.926760
10974 3.220847 14.923137
10975 3.217224 14.919514
10976 3.217224 14.915891
10977 3.213601 14.912268
10978 3.209978 14.908645
10979 3.209978 14.905022
10980 3.206355 14.901399
10981 3.202732 14.897776
10982 3.202732 14.894153
10983 3.199109 14.890530
10984 3.199109 14.886907
10985 3.195486 14.883284
10986 3.195486 14.879661
10987 3.191863 14.876038
10988 3.191863 14.872415
10989 3.188240 14.868792
10990 3.188240 14.865169
10991 3.184617 14.861546
10992 3.184617 14.857923
10993 3.180994 14.854300
10994 3.180994 14.850677
10995 3.177371 14.847054
10996 3.173748 14.843431
10997 3.173748 14.839808
10998 3.170125 14.836185
10999 3.170125 14.832562
11000 3.166502 14.828939
11001 3.166502 14.825316
11002 3.162879 14.821693
11003 3.159256 14.818070
11004 3.155633 14.814447
11005 3.152010 14.810824
11006 3.148387 14.807201
11007 3.144764 14.807201
11008 3.141141 14.803578
11009 3.137518 14.799955
11010 3.133895 14.796332
11011 3.133895 14.792709
11012 3.130272 14.789086
11013 3.126649 14.785463
11014 3.123026 14.781840
11015 3.123026 14.778217
11016 3.119403 14.774594
11017 3.119403 14.770971
11018 3.115780 14.767348
11019 3.115780 14.763725
11020 3.112157 14.760102
11021 3.112157 14.756479
11022 3.108534 14.752856
11023 3.108534 14.749233
11024 3.104911 14.745610
11025 3.104911 14.741987
11026 3.104911 14.738364
11027 3.104911 14.734741
11028 3.101288 14.731118
11029 3.101288 14.727495
11030 3.097665 14.723872
11031 3.097665 14.720249
11032 3.094042 14.716626
11033 3.094042 14.713003
11034 3.090419 14.709380
11035 3.090419 14.705757
11036 3.086796 14.702134
11037 3.086796 14.698511
11038 3.083173 14.694888
11039 3.083173 14.691265
11040 3.079550 14.687642
11041 3.075927 14.684019
11042 3.072304 14.680396
11043 3.068681 14.676773
11044 3.065058 14.673150
11045 3.065058 14.669527
11046 3.061435 14.665904
11047 3.061435 14.662281
11048 3.057812 14.658658
11049 3.054189 14.655035
11050 3.050566 14.651412
11051 3.046943 14.647789
11052 3.043320 14.644166
11053 3.039697 14.640543
11054 3.036074 14.636920
11055 3.032451 14.633297
11056 3.032451 14.629674
11057 3.028828 14.626051
11058 3.028828 14.622428
11059 3.025205 14.618805
11060 3.021582 14.615182
11061 3.021582 14.611559
11062 3.017959 14.607936
11063 3.014336 14.604313
11064 3.014336 14.600690
11065 3.010713 14.597067
11066 3.007090 14.593444
11067 3.007090 14.589821
11068 3.003467 14.586198
11069 3.003467 14.582575
11070 3.003467 14.578952
11071 2.999844 14.575329
11072 2.999844 14.571706
11073 2.996221 14.568083
11074 2.996221 14.564460
11075 2.992598 14.560837
11076 2.992598 14.557214
11077 2.988975 14.553591
11078 2.988975 14.549968
11079 2.985352 14.546345
11080 2.985352 14.542722
11081 2.985352 14.539099
11082 2.985352 14.535476
11083 2.985352 14.531853
11084 2.985352 14.528230
11085 2.985352 14.524607
11086 2.985352 14.520984
11087 2.985352 14.517361
11088 2.981729 14.513738
11089 2.981729 14.510115
11090 2.981729 14.506492
11091 2.978106 14.502869
11092 2.978106 14.499246
11093 2.974483 14.495623
11094 2.974483 14.492000
11095 2.970860 14.488377
11096 2.970860 14.484754
11097 2.967237 14.481131
11098 2.967237 14.477508
11099 2.963614 14.473885
11100 2.963614 14.470262
11101 2.959991 14.466639
11102 2.959991 14.463016
11103 2.959991 14.459393
11104 2.959991 14.455770
11105 2.959991 14.452147
11106 2.959991 14.448524
11107 2.959991 14.444901
11108 2.956368 14.441278
11109 2.956368 14.437655
11110 2.952745 14.434032
11111 2.952745 14.430409
11112 2.949122 14.426786
11113 2.949122 14.423163
11114 2.945499 14.419540
11115 2.945499 14.415917
11116 2.941876 14.412294
11117 2.941876 14.408671
11118 2.938253 14.405048
11119 2.938253 14.401425
11120 2.934630 14.397802
11121 2.931007 14.394179
11122 2.927384 14.394179
11123 2.923761 14.390556
11124 2.920138 14.386933
11125 2.916515 14.386933
11126 2.912892 14.383310
11127 2.909269 14.379687
11128 2.905646 14.376064
11129 2.902023 14.372441
11130 2.898400 14.368818
11131 2.894777 14.365195
11132 2.891154 14.361572
11133 2.891154 14.357949
11134 2.887531 14.354326
11135 2.887531 14.350703
11136 2.887531 14.347080
11137 2.887531 14.343457
11138 2.887531 14.339834
11139 2.887531 14.336211
11140 2.887531 14.332588
11141 2.887531 14.328965
11142 2.887531 14.325342
11143 2.887531 14.321719
11144 2.887531 14.318096
11145 2.887531 14.314473
11146 2.887531 14.310850
11147 2.887531 14.307227
11148 2.887531 14.303604
11149 2.887531 14.299981
11150 2.883908 14.296358
11151 2.883908 14.292735
11152 2.880285 14.289112
11153 2.880285 14.285489
11154 2.876662 14.281866
11155 2.876662 14.278243
11156 2.873039 14.274620
11157 2.873039 14.270997
11158 2.869416 14.267374
11159 2.869416 14.263751
11160 2.865793 14.260128
11161 2.865793 14.256505
11162 2.862170 14.252882
11163 2.858547 14.249259
11164 2.854924 14.249259
11165 2.851301 14.245636
11166 2.847678 14.242013
11167 2.847678 14.238390
11168 2.844055 14.234767
11169 2.844055 14.231144
11170 2.840432 14.227521
11171 2.840432 14.223898
11172 2.836809 14.220275
11173 2.833186 14.216652
11174 2.829563 14.213029
11175 2.825940 14.209406
11176 2.822317 14.205783
11177 2.818694 14.205783
11178 2.815071 14.202160
11179 2.811448 14.202160
11180 2.807825 14.198537
11181 2.804202 14.198537
11182 2.800579 14.194914
11183 2.796956 14.194914
11184 2.793333 14.191291
11185 2.789710 14.191291
11186 2.786087 14.187668
11187 2.782464 14.184045
11188 2.778841 14.180422
11189 2.775218 14.176799
11190 2.771595 14.173176
11191 2.767972 14.169553
11192 2.767972 14.165930
11193 2.764349 14.162307
11194 2.764349 14.158684
11195 2.760726 14.155061
11196 2.760726 14.151438
11197 2.757103 14.147815
11198 2.753480 14.144192
11199 2.749857 14.140569
11200 2.749857 14.136946
11201 2.746234 14.133323
11202 2.746234 14.129700
11203 2.746234 14.126077
11204 2.742611 14.122454
11205 2.742611 14.118831
11206 2.742611 14.115208
11207 2.738988 14.111585
11208 2.738988 14.107962
11209 2.738988 14.104339
11210 2.738988 14.100716
11211 2.738988 14.097093
11212 2.735365 14.093470
11213 2.735365 14.089847
11214 2.731742 14.086224
11215 2.731742 14.082601
11216 2.728119 14.078978
11217 2.728119 14.075355
11218 2.724496 14.071732
11219 2.724496 14.068109
11220 2.720873 14.064486
11221 2.720873 14.060863
11222 2.717250 14.057240
11223 2.717250 14.053617
11224 2.713627 14.049994
11225 2.710004 14.046371
11226 2.706381 14.042748
11227 2.702758 14.039125
11228 2.699135 14.035502
11229 2.695512 14.031879
11230 2.691889 14.028256
11231 2.688266 14.024633
11232 2.688266 14.021010
11233 2.688266 14.017387
11234 2.688266 14.013764
11235 2.688266 14.010141
11236 2.688266 14.006518
11237 2.688266 14.002895
11238 2.688266 13.999272
11239 2.684643 13.995649
11240 2.684643 13.992026
11241 2.681020 13.988403
11242 2.681020 13.984780
11243 2.677397 13.981157
11244 2.677397 13.977534
11245 2.673774 13.973911
11246 2.673774 13.970288
11247 2.670151 13.966665
11248 2.670151 13.963042
11249 2.666528 13.959419
11250 2.666528 13.955796
11251 2.662905 13.952173
11252 2.659282 13.948550
11253 2.655659 13.948550
11254 2.652036 13.944927
11255 2.648413 13.944927
11256 2.644790 13.941304
11257 2.641167 13.941304
11258 2.637544 13.937681
11259 2.633921 13.937681
11260 2.630298 13.934058
11261 2.626675 13.934058
11262 2.626675 13.930435
11263 2.623052 13.926812
11264 2.623052 13.923189
11265 2.619429 13.919566
11266 2.619429 13.915943
11267 2.615806 13.912320
11268 2.615806 13.908697
11269 2.612183 13.905074
11270 2.612183 13.901451
11271 2.608560 13.897828
11272 2.608560 13.894205
11273 2.604937 13.890582
11274 2.604937 13.886959
11275 2.601314 13.883336
11276 2.597691 13.879713
11277 2.594068 13.879713
11278 2.590445 13.876090
11279 2.586822 13.872467
11280 2.583199 13.868844
11281 2.579576 13.865221
11282 2.575953 13.861598
11283 2.572330 13.857975
11284 2.568707 13.854352
11285 2.565084 13.850729
11286 2.561461 13.847106
11287 2.561461 13.843483
11288 2.557838 13.839860
11289 2.557838 13.836237
11290 2.554215 13.832614
11291 2.550592 13.828991
11292 2.546969 13.825368
11293 2.543346 13.821745
11294 2.543346 13.818122
11295 2.539723 13.814499
11296 2.536100 13.810876
11297 2.532477 13.807253
11298 2.532477 13.803630
11299 2.532477 13.800007
11300 2.532477 13.796384
11301 2.532477 13.792761
11302 2.532477 13.789138
11303 2.532477 13.785515
11304 2.532477 13.781892
11305 2.532477 13.778269
11306 2.532477 13.774646
11307 2.532477 13.771023
11308 2.532477 13.767400
11309 2.532477 13.763777
11310 2.532477 13.760154
11311 2.532477 13.756531
11312 2.532477 13.752908
11313 2.532477 13.749285
11314 2.532477 13.745662
11315 2.532477 13.742039
11316 2.532477 13.738416
11317 2.532477 13.734793
11318 2.532477 13.731170
11319 2.532477 13.727547
11320 2.528854 13.723924
11321 2.528854 13.720301
11322 2.525231 13.716678
11323 2.525231 13.713055
11324 2.521608 13.709432
11325 2.521608 13.705809
11326 2.517985 13.702186
11327 2.517985 13.698563
11328 2.514362 13.694940
11329 2.514362 13.691317
11330 2.510739 13.687694
11331 2.510739 13.684071
11332 2.507116 13.680448
11333 2.503493 13.676825
11334 2.499870 13.673202
11335 2.496247 13.669579
11336 2.492624 13.669579
11337 2.492624 13.665956
11338 2.492624 13.662333
11339 2.492624 13.658710
11340 2.492624 13.655087
11341 2.492624 13.651464
11342 2.492624 13.647841
11343 2.492624 13.644218
11344 2.492624 13.640595
11345 2.492624 13.636972
11346 2.489001 13.633349
11347 2.489001 13.629726
11348 2.485378 13.626103
11349 2.485378 13.622480
11350 2.481755 13.618857
11351 2.481755 13.615234
11352 2.478132 13.611611
11353 2.478132 13.607988
11354 2.474509 13.604365
11355 2.474509 13.600742
11356 2.470886 13.597119
11357 2.470886 13.593496
11358 2.467263 13.589873
11359 2.463640 13.586250
11360 2.460017 13.582627
11361 2.456394 13.582627
11362 2.452771 13.579004
11363 2.449148 13.579004
11364 2.445525 13.575381
11365 2.441902 13.575381
11366 2.438279 13.571758
11367 2.434656 13.571758
11368 2.434656 13.568135
11369 2.431033 13.564512
11370 2.431033 13.560889
11371 2.427410 13.557266
11372 2.423787 13.553643
11373 2.420164 13.550020
11374 2.416541 13.546397
11375 2.412918 13.542774
11376 2.409295 13.542774
11377 2.405672 13.539151
11378 2.402049 13.539151
11379 2.398426 13.535528
11380 2.394803 13.535528
11381 2.391180 13.531905
11382 2.387557 13.531905
11383 2.383934 13.528282
11384 2.380311 13.528282
11385 2.376688 13.524659
11386 2.373065 13.521036
11387 2.369442 13.517413
11388 2.365819 13.513790
11389 2.362196 13.510167
11390 2.358573 13.506544
11391 2.354950 13.502921
11392 2.354950 13.499298
11393 2.351327 13.495675
11394 2.347704 13.492052
11395 2.344081 13.488429
11396 2.340458 13.484806
11397 2.340458 13.481183
11398 2.340458 13.477560
11399 2.340458 13.473937
11400 2.340458 13.470314
11401 2.340458 13.466691
11402 2.340458 13.463068
11403 2.340458 13.459445
11404 2.340458 13.455822
11405 2.340458 13.452199
11406 2.340458 13.448576
11407 2.340458 13.444953
11408 2.340458 13.441330
11409 2.340458 13.437707
11410 2.340458 13.434084
11411 2.340458 13.430461
11412 2.340458 13.426838
11413 2.340458 13.423215
11414 2.340458 13.419592
11415 2.340458 13.415969
11416 2.340458 13.412346
11417 2.340458 13.408723
11418 2.336835 13.405100
11419 2.336835 13.401477
11420 2.333212 13.397854
11421 2.333212 13.394231
11422 2.329589 13.390608
11423 2.329589 13.386985
11424 2.325966 13.383362
11425 2.325966 13.379739
11426 2.322343 13.376116
11427 2.322343 13.372493
11428 2.318720 13.368870
11429 2.318720 13.365247
11430 2.315097 13.361624
11431 2.311474 13.358001
11432 2.307851 13.358001
11433 2.304228 13.354378
11434 2.300605 13.354378
11435 2.296982 13.350755
11436 2.293359 13.350755
11437 2.289736 13.347132
11438 2.286113 13.347132
11439 2.282490 13.343509
11440 2.278867 13.343509
11441 2.275244 13.339886
11442 2.271621 13.336263
11443 2.267998 13.332640
11444 2.264375 13.329017
11445 2.260752 13.325394
11446 2.257129 13.321771
11447 2.253506 13.318148
11448 2.249883 13.314525
11449 2.246260 13.310902
11450 2.242637 13.310902
11451 2.239014 13.307279
11452 2.235391 13.307279
11453 2.231768 13.303656
11454 2.228145 13.303656
11455 2.224522 13.300033
11456 2.220899 13.300033
11457 2.220899 13.296410
11458 2.220899 13.292787
11459 2.220899 13.289164
11460 2.220899 13.285541
11461 2.220899 13.281918
11462 2.220899 13.278295
11463 2.220899 13.274672
11464 2.217276 13.271049
11465 2.217276 13.267426
11466 2.217276 13.263803
11467 2.217276 13.260180
11468 2.213653 13.256557
11469 2.213653 13.252934
11470 2.210030 13.249311
11471 2.210030 13.245688
11472 2.206407 13.242065
11473 2.206407 13.238442
11474 2.202784 13.234819
11475 2.202784 13.231196
11476 2.199161 13.227573
11477 2.199161 13.223950
11478 2.195538 13.220327
11479 2.195538 13.216704
11480 2.191915 13.213081
11481 2.188292 13.213081
11482 2.184669 13.209458
11483 2.181046 13.209458
11484 2.177423 13.205835
11485 2.173800 13.205835
11486 2.170177 13.202212
11487 2.166554 13.202212
11488 2.162931 13.198589
11489 2.159308 13.198589
11490 2.155685 13.194966
11491 2.152062 13.194966
11492 2.148439 13.191343
11493 2.144816 13.191343
11494 2.141193 13.191343
11495 2.137570 13.191343
11496 2.133947 13.191343
11497 2.130324 13.191343
11498 2.126701 13.187720
11499 2.123078 13.184097
11500 2.119455 13.180474
11501 2.115832 13.176851
11502 2.112209 13.173228
11503 2.112209 13.169605
11504 2.108586 13.165982
11505 2.104963 13.162359
11506 2.104963 13.158736
11507 2.101340 13.155113
11508 2.101340 13.151490
11509 2.097717 13.147867
11510 2.097717 13.144244
11511 2.094094 13.140621
11512 2.090471 13.136998
11513 2.086848 13.133375
11514 2.083225 13.129752
11515 2.079602 13.126129
11516 2.075979 13.122506
11517 2.072356 13.118883
11518 2.068733 13.115260
11519 2.065110 13.111637
11520 2.061487 13.108014
11521 2.057864 13.104391
11522 2.054241 13.100768
11523 2.050618 13.097145
11524 2.046995 13.093522
11525 2.043372 13.089899
11526 2.039749 13.086276
11527 2.036126 13.082653
11528 2.032503 13.079030
11529 2.032503 13.075407
11530 2.028880 13.071784
11531 2.025257 13.068161
11532 2.025257 13.064538
11533 2.025257 13.060915
11534 2.021634 13.057292
11535 2.021634 13.053669
11536 2.021634 13.050046
11537 2.018011 13.046423
11538 2.018011 13.042800
11539 2.014388 13.039177
11540 2.014388 13.035554
11541 2.014388 13.031931
11542 2.014388 13.028308
11543 2.014388 13.024685
11544 2.014388 13.021062
11545 2.014388 13.017439
11546 2.014388 13.013816
11547 2.014388 13.010193
11548 2.014388 13.006570
11549 2.014388 13.002947
11550 2.014388 12.999324
11551 2.014388 12.995701
11552 2.014388 12.992078
11553 2.014388 12.988455
11554 2.014388 12.984832
11555 2.010765 12.981209
11556 2.010765 12.977586
11557 2.007142 12.973963
11558 2.007142 12.970340
11559 2.003519 12.966717
11560 2.003519 12.963094
11561 1.999896 12.959471
11562 1.999896 12.955848
11563 1.996273 12.952225
11564 1.996273 12.948602
11565 1.992650 12.944979
11566 1.992650 12.941356
11567 1.989027 12.937733
11568 1.985404 12.934110
11569 1.981781 12.934110
11570 1.978158 12.930487
11571 1.974535 12.926864
11572 1.974535 12.923241
11573 1.970912 12.919618
11574 1.967289 12.915995
11575 1.967289 12.912372
11576 1.967289 12.908749
11577 1.967289 12.905126
11578 1.963666 12.901503
11579 1.963666 12.897880
11580 1.963666 12.894257
11581 1.963666 12.890634
11582 1.963666 12.887011
11583 1.963666 12.883388
11584 1.963666 12.879765
11585 1.963666 12.876142
11586 1.960043 12.872519
11587 1.960043 12.868896
11588 1.956420 12.865273
11589 1.956420 12.861650
11590 1.952797 12.858027
11591 1.952797 12.854404
11592 1.949174 12.850781
11593 1.949174 12.847158
11594 1.945551 12.843535
11595 1.945551 12.839912
11596 1.941928 12.836289
11597 1.941928 12.832666
11598 1.938305 12.829043
11599 1.934682 12.825420
11600 1.931059 12.821797
11601 1.927436 12.818174
11602 1.927436 12.814551
11603 1.923813 12.810928
11604 1.920190 12.807305
11605 1.916567 12.803682
11606 1.912944 12.800059
11607 1.909321 12.800059
11608 1.905698 12.796436
11609 1.902075 12.796436
11610 1.898452 12.792813
11611 1.894829 12.792813
11612 1.891206 12.789190
11613 1.887583 12.789190
11614 1.883960 12.785567
11615 1.880337 12.785567
11616 1.876714 12.781944
11617 1.873091 12.781944
11618 1.869468 12.778321
11619 1.865845 12.778321
11620 1.862222 12.778321
11621 1.858599 12.774698
11622 1.854976 12.771075
11623 1.854976 12.767452
11624 1.851353 12.763829
11625 1.847730 12.760206
11626 1.847730 12.756583
11627 1.844107 12.752960
11628 1.844107 12.749337
11629 1.840484 12.745714
11630 1.840484 12.742091
11631 1.836861 12.738468
11632 1.836861 12.734845
11633 1.833238 12.731222
11634 1.833238 12.727599
11635 1.833238 12.723976
11636 1.833238 12.720353
11637 1.833238 12.716730
11638 1.833238 12.713107
11639 1.833238 12.709484
11640 1.833238 12.705861
11641 1.833238 12.702238
11642 1.833238 12.698615
11643 1.833238 12.694992
11644 1.833238 12.691369
11645 1.833238 12.687746
11646 1.833238 12.684123
11647 1.833238 12.680500
11648 1.829615 12.676877
11649 1.829615 12.673254
11650 1.825992 12.669631
11651 1.825992 12.666008
11652 1.822369 12.662385
11653 1.822369 12.658762
11654 1.818746 12.655139
11655 1.818746 12.651516
11656 1.815123 12.647893
11657 1.815123 12.644270
11658 1.811500 12.640647
11659 1.811500 12.637024
11660 1.807877 12.633401
11661 1.804254 12.633401
11662 1.800631 12.629778
11663 1.797008 12.629778
11664 1.793385 12.626155
11665 1.789762 12.626155
11666 1.786139 12.622532
11667 1.782516 12.622532
11668 1.778893 12.618909
11669 1.775270 12.615286
11670 1.771647 12.611663
11671 1.771647 12.608040
11672 1.768024 12.604417
11673 1.768024 12.600794
11674 1.764401 12.597171
11675 1.764401 12.593548
11676 1.760778 12.589925
11677 1.757155 12.586302
11678 1.753532 12.582679
11679 1.749909 12.582679
11680 1.746286 12.579056
11681 1.742663 12.579056
11682 1.739040 12.575433
11683 1.735417 12.575433
11684 1.731794 12.571810
11685 1.728171 12.571810
11686 1.724548 12.568187
11687 1.720925 12.568187
11688 1.717302 12.564564
11689 1.713679 12.564564
11690 1.710056 12.560941
11691 1.706433 12.560941
11692 1.702810 12.557318
11693 1.702810 12.553695
11694 1.699187 12.550072
11695 1.699187 12.546449
11696 1.695564 12.542826
11697 1.695564 12.539203
11698 1.691941 12.535580
11699 1.688318 12.531957
11700 1.688318 12.528334
11701 1.684695 12.524711
11702 1.681072 12.521088
11703 1.677449 12.517465
11704 1.677449 12.513842
11705 1.677449 12.510219
11706 1.677449 12.506596
11707 1.677449 12.502973
11708 1.677449 12.499350
11709 1.677449 12.495727
11710 1.677449 12.492104
11711 1.677449 12.488481
11712 1.677449 12.484858
11713 1.677449 12.481235
11714 1.677449 12.477612
11715 1.677449 12.473989
11716 1.677449 12.470366
11717 1.677449 12.466743
11718 1.677449 12.463120
11719 1.677449 12.459497
11720 1.673826 12.455874
11721 1.673826 12.452251
11722 1.670203 12.448628
11723 1.670203 12.445005
11724 1.666580 12.441382
11725 1.666580 12.437759
11726 1.662957 12.434136
11727 1.662957 12.430513
11728 1.659334 12.426890
11729 1.659334 12.423267
11730 1.655711 12.419644
11731 1.655711 12.416021
11732 1.652088 12.412398
11733 1.648465 12.412398
11734 1.644842 12.408775
11735 1.641219 12.408775
11736 1.637596 12.405152
11737 1.633973 12.405152
11738 1.630350 12.401529
11739 1.626727 12.401529
11740 1.623104 12.397906
11741 1.619481 12.397906
11742 1.615858 12.394283
11743 1.612235 12.394283
11744 1.608612 12.390660
11745 1.604989 12.390660
11746 1.601366 12.390660
11747 1.597743 12.390660
11748 1.594120 12.390660
11749 1.590497 12.390660
11750 1.586874 12.387037
11751 1.583251 12.383414
11752 1.579628 12.379791
11753 1.576005 12.376168
11754 1.572382 12.372545
11755 1.572382 12.368922
11756 1.568759 12.365299
11757 1.568759 12.361676
11758 1.565136 12.358053
11759 1.565136 12.354430
11760 1.561513 12.350807
11761 1.561513 12.347184
11762 1.557890 12.343561
11763 1.557890 12.339938
11764 1.554267 12.336315
11765 1.554267 12.332692
11766 1.550644 12.329069
11767 1.550644 12.325446
11768 1.547021 12.321823
11769 1.543398 12.318200
11770 1.539775 12.314577
11771 1.536152 12.310954
11772 1.532529 12.310954
11773 1.528906 12.307331
11774 1.525283 12.307331
11775 1.521660 12.303708
11776 1.518037 12.303708
11777 1.514414 12.300085
11778 1.510791 12.296462
11779 1.510791 12.292839
11780 1.510791 12.289216
11781 1.507168 12.285593
11782 1.507168 12.281970
11783 1.507168 12.278347
11784 1.507168 12.274724
11785 1.507168 12.271101
11786 1.507168 12.267478
11787 1.507168 12.263855
11788 1.507168 12.260232
11789 1.507168 12.256609
11790 1.507168 12.252986
11791 1.507168 12.249363
11792 1.507168 12.245740
11793 1.507168 12.242117
11794 1.507168 12.238494
11795 1.503545 12.234871
11796 1.503545 12.231248
11797 1.499922 12.227625
11798 1.499922 12.224002
11799 1.496299 12.220379
11800 1.496299 12.216756
11801 1.492676 12.213133
11802 1.492676 12.209510
11803 1.489053 12.205887
11804 1.489053 12.202264
11805 1.485430 12.198641
11806 1.485430 12.195018
11807 1.481807 12.191395
11808 1.478184 12.187772
11809 1.474561 12.187772
11810 1.470938 12.184149
11811 1.467315 12.180526
11812 1.463692 12.176903
11813 1.460069 12.173280
11814 1.456446 12.173280
11815 1.456446 12.169657
11816 1.456446 12.166034
11817 1.456446 12.162411
11818 1.456446 12.158788
11819 1.452823 12.155165
11820 1.452823 12.151542
11821 1.449200 12.147919
11822 1.449200 12.144296
11823 1.445577 12.140673
11824 1.445577 12.137050
11825 1.441954 12.133427
11826 1.441954 12.129804
11827 1.438331 12.126181
11828 1.438331 12.122558
11829 1.434708 12.118935
11830 1.434708 12.115312
11831 1.431085 12.111689
11832 1.431085 12.108066
11833 1.427462 12.104443
11834 1.423839 12.104443
11835 1.420216 12.100820
11836 1.416593 12.100820
11837 1.412970 12.097197
11838 1.409347 12.097197
11839 1.405724 12.093574
11840 1.402101 12.093574
11841 1.398478 12.089951
11842 1.394855 12.089951
11843 1.391232 12.086328
11844 1.387609 12.086328
11845 1.383986 12.082705
11846 1.380363 12.082705
11847 1.376740 12.079082
11848 1.373117 12.075459
11849 1.369494 12.075459
11850 1.369494 12.071836
11851 1.365871 12.068213
11852 1.362248 12.064590
11853 1.358625 12.060967
11854 1.355002 12.057344
11855 1.355002 12.053721
11856 1.351379 12.050098
11857 1.351379 12.046475
11858 1.347756 12.042852
11859 1.347756 12.039229
11860 1.344133 12.035606
11861 1.344133 12.031983
11862 1.340510 12.028360
11863 1.336887 12.024737
11864 1.333264 12.021114
11865 1.333264 12.017491
11866 1.333264 12.013868
11867 1.329641 12.010245
11868 1.329641 12.006622
11869 1.329641 12.002999
11870 1.329641 11.999376
11871 1.329641 11.995753
11872 1.329641 11.992130
11873 1.329641 11.988507
11874 1.329641 11.984884
11875 1.333264 11.981261
11876 1.333264 11.977638
11877 1.333264 11.974015
11878 1.333264 11.970392
11879 1.333264 11.966769
11880 1.333264 11.963146
11881 1.333264 11.959523
11882 1.333264 11.955900
11883 1.333264 11.952277
11884 1.333264 11.948654
11885 1.333264 11.945031
11886 1.333264 11.941408
11887 1.333264 11.937785
11888 1.333264 11.934162
11889 1.333264 11.930539
11890 1.333264 11.926916
11891 1.333264 11.923293
11892 1.333264 11.919670
11893 1.333264 11.916047
11894 1.333264 11.912424
11895 1.333264 11.908801
11896 1.336887 11.905178
11897 1.336887 11.901555
11898 1.336887 11.897932
11899 1.340510 11.894309
11900 1.340510 11.890686
11901 1.340510 11.887063
11902 1.340510 11.883440
11903 1.340510 11.879817
11904 1.340510 11.876194
11905 1.340510 11.872571
11906 1.340510 11.868948
11907 1.340510 11.865325
11908 1.340510 11.861702
11909 1.340510 11.858079
11910 1.340510 11.854456
11911 1.340510 11.850833
11912 1.340510 11.847210
11913 1.340510 11.843587
11914 1.340510 11.839964
11915 1.340510 11.836341
11916 1.340510 11.832718
11917 1.340510 11.829095
11918 1.340510 11.825472
11919 1.340510 11.821849
11920 1.340510 11.818226
11921 1.340510 11.814603
11922 1.340510 11.810980
11923 1.340510 11.807357
11924 1.340510 11.803734
11925 1.340510 11.800111
11926 1.340510 11.796488
11927 1.336887 11.792865
11928 1.336887 11.789242
11929 1.336887 11.785619
11930 1.333264 11.781996
11931 1.333264 11.778373
11932 1.329641 11.774750
11933 1.329641 11.771127
11934 1.326018 11.767504
11935 1.326018 11.763881
11936 1.326018 11.760258
11937 1.326018 11.756635
11938 1.326018 11.753012
11939 1.326018 11.749389
11940 1.326018 11.745766
11941 1.326018 11.742143
11942 1.326018 11.738520
11943 1.329641 11.734897
11944 1.329641 11.731274
11945 1.329641 11.727651
11946 1.329641 11.724028
11947 1.333264 11.720405
11948 1.333264 11.716782
11949 1.336887 11.713159
11950 1.340510 11.709536
11951 1.344133 11.705913
11952 1.347756 11.702290
11953 1.351379 11.698667
11954 1.351379 11.695044
11955 1.355002 11.691421
11956 1.355002 11.687798
11957 1.358625 11.684175
11958 1.358625 11.680552
11959 1.362248 11.676929
11960 1.362248 11.673306
11961 1.365871 11.669683
11962 1.365871 11.666060
11963 1.369494 11.662437
11964 1.369494 11.658814
11965 1.373117 11.655191
11966 1.373117 11.651568
11967 1.373117 11.647945
11968 1.373117 11.644322
11969 1.373117 11.640699
11970 1.373117 11.637076
11971 1.373117 11.633453
11972 1.373117 11.629830
11973 1.373117 11.626207
11974 1.373117 11.622584
11975 1.373117 11.618961
11976 1.373117 11.615338
11977 1.373117 11.611715
11978 1.373117 11.608092
11979 1.373117 11.604469
11980 1.373117 11.600846
11981 1.373117 11.597223
11982 1.373117 11.593600
11983 1.373117 11.589977
11984 1.373117 11.586354
11985 1.373117 11.582731
11986 1.373117 11.579108
11987 1.373117 11.575485
11988 1.373117 11.571862
11989 1.369494 11.568239
11990 1.369494 11.564616
11991 1.365871 11.560993
11992 1.365871 11.557370
11993 1.362248 11.553747
11994 1.362248 11.550124
11995 1.358625 11.546501
11996 1.358625 11.542878
11997 1.355002 11.539255
11998 1.355002 11.535632
11999 1.351379 11.532009
12000 1.351379 11.528386
12001 1.347756 11.524763
12002 1.344133 11.524763
12003 1.340510 11.521140
12004 1.336887 11.521140
12005 1.333264 11.517517
12006 1.329641 11.517517
12007 1.326018 11.513894
12008 1.326018 11.510271
12009 1.326018 11.506648
12010 1.326018 11.503025
12011 1.326018 11.499402
12012 1.326018 11.495779
12013 1.326018 11.492156
12014 1.326018 11.488533
12015 1.322395 11.484910
12016 1.322395 11.481287
12017 1.322395 11.477664
12018 1.322395 11.474041
12019 1.322395 11.470418
12020 1.322395 11.466795
12021 1.322395 11.463172
12022 1.322395 11.459549
12023 1.322395 11.455926
12024 1.322395 11.452303
12025 1.322395 11.448680
12026 1.322395 11.445057
12027 1.322395 11.441434
12028 1.322395 11.437811
12029 1.322395 11.434188
12030 1.322395 11.430565
12031 1.322395 11.426942
12032 1.322395 11.423319
12033 1.322395 11.419696
12034 1.322395 11.416073
12035 1.322395 11.412450
12036 1.322395 11.408827
12037 1.322395 11.405204
12038 1.322395 11.401581
12039 1.322395 11.397958
12040 1.322395 11.394335
12041 1.322395 11.390712
12042 1.322395 11.387089
12043 1.322395 11.383466
12044 1.322395 11.379843
12045 1.322395 11.376220
12046 1.322395 11.372597
12047 1.322395 11.368974
12048 1.322395 11.365351
12049 1.322395 11.361728
12050 1.322395 11.358105
12051 1.322395 11.354482
12052 1.318772 11.350859
12053 1.318772 11.347236
12054 1.318772 11.343613
12055 1.315149 11.339990
12056 1.315149 11.336367
12057 1.311526 11.332744
12058 1.311526 11.329121
12059 1.307903 11.325498
12060 1.307903 11.321875
12061 1.307903 11.318252
12062 1.304280 11.314629
12063 1.304280 11.311006
12064 1.304280 11.307383
12065 1.304280 11.303760
12066 1.304280 11.300137
12067 1.304280 11.296514
12068 1.304280 11.292891
12069 1.304280 11.289268
12070 1.304280 11.285645
12071 1.304280 11.282022
12072 1.304280 11.278399
12073 1.304280 11.274776
12074 1.304280 11.271153
12075 1.304280 11.267530
12076 1.304280 11.263907
12077 1.304280 11.260284
12078 1.304280 11.256661
12079 1.304280 11.253038
12080 1.304280 11.249415
12081 1.304280 11.245792
12082 1.304280 11.242169
12083 1.304280 11.238546
12084 1.304280 11.234923
12085 1.304280 11.231300
12086 1.304280 11.227677
12087 1.304280 11.224054
12088 1.304280 11.220431
12089 1.304280 11.216808
12090 1.304280 11.213185
12091 1.304280 11.209562
12092 1.300657 11.205939
12093 1.300657 11.202316
12094 1.297034 11.198693
12095 1.297034 11.195070
12096 1.293411 11.191447
12097 1.293411 11.187824
12098 1.289788 11.184201
12099 1.289788 11.180578
12100 1.286165 11.176955
12101 1.286165 11.173332
12102 1.282542 11.169709
12103 1.282542 11.166086
12104 1.278919 11.162463
12105 1.275296 11.162463
12106 1.271673 11.158840
12107 1.268050 11.158840
12108 1.264427 11.155217
12109 1.260804 11.151594
12110 1.260804 11.147971
12111 1.257181 11.144348
12112 1.257181 11.140725
12113 1.253558 11.137102
12114 1.249935 11.133479
12115 1.246312 11.129856
12116 1.246312 11.126233
12117 1.246312 11.122610
12118 1.249935 11.118987
12119 1.249935 11.115364
12120 1.249935 11.111741
12121 1.249935 11.108118
12122 1.253558 11.104495
12123 1.257181 11.100872
12124 1.260804 11.097249
12125 1.264427 11.093626
12126 1.268050 11.090003
12127 1.271673 11.086380
12128 1.271673 11.082757
12129 1.275296 11.079134
12130 1.275296 11.075511
12131 1.278919 11.071888
12132 1.278919 11.068265
12133 1.282542 11.064642
12134 1.282542 11.061019
12135 1.286165 11.057396
12136 1.286165 11.053773
12137 1.289788 11.050150
12138 1.289788 11.046527
12139 1.293411 11.042904
12140 1.293411 11.039281
12141 1.293411 11.035658
12142 1.293411 11.032035
12143 1.293411 11.028412
12144 1.293411 11.024789
12145 1.293411 11.021166
12146 1.293411 11.017543
12147 1.293411 11.013920
12148 1.293411 11.010297
12149 1.293411 11.006674
12150 1.293411 11.003051
12151 1.293411 10.999428
12152 1.293411 10.995805
12153 1.293411 10.992182
12154 1.293411 10.988559
12155 1.293411 10.984936
12156 1.293411 10.981313
12157 1.293411 10.977690
12158 1.293411 10.974067
12159 1.293411 10.970444
12160 1.293411 10.966821
12161 1.293411 10.963198
12162 1.293411 10.959575
12163 1.289788 10.955952
12164 1.289788 10.952329
12165 1.289788 10.948706
12166 1.289788 10.945083
12167 1.289788 10.941460
12168 1.289788 10.937837
12169 1.289788 10.934214
12170 1.289788 10.930591
12171 1.289788 10.926968
12172 1.289788 10.923345
12173 1.289788 10.919722
12174 1.289788 10.916099
12175 1.289788 10.912476
12176 1.289788 10.908853
12177 1.289788 10.905230
12178 1.289788 10.901607
12179 1.289788 10.897984
12180 1.289788 10.894361
12181 1.289788 10.890738
12182 1.289788 10.887115
12183 1.289788 10.883492
12184 1.289788 10.879869
12185 1.289788 10.876246
12186 1.289788 10.872623
12187 1.289788 10.869000
12188 1.289788 10.865377
12189 1.289788 10.861754
12190 1.289788 10.858131
12191 1.289788 10.854508
12192 1.289788 10.850885
12193 1.289788 10.847262
12194 1.289788 10.843639
12195 1.289788 10.840016
12196 1.289788 10.836393
12197 1.289788 10.832770
12198 1.289788 10.829147
12199 1.289788 10.825524
12200 1.289788 10.821901
12201 1.289788 10.818278
12202 1.286165 10.814655
12203 1.286165 10.811032
12204 1.286165 10.807409
12205 1.286165 10.803786
12206 1.282542 10.800163
12207 1.282542 10.796540
12208 1.282542 10.792917
12209 1.282542 10.789294
12210 1.282542 10.785671
12211 1.282542 10.782048
12212 1.282542 10.778425
12213 1.282542 10.774802
12214 1.282542 10.771179
12215 1.282542 10.767556
12216 1.282542 10.763933
12217 1.282542 10.760310
12218 1.278919 10.756687
12219 1.278919 10.753064
12220 1.275296 10.749441
12221 1.275296 10.745818
12222 1.271673 10.742195
12223 1.271673 10.738572
12224 1.268050 10.734949
12225 1.268050 10.731326
12226 1.264427 10.727703
12227 1.264427 10.724080
12228 1.260804 10.720457
12229 1.260804 10.716834
12230 1.257181 10.713211
12231 1.253558 10.709588
12232 1.253558 10.705965
12233 1.253558 10.702342
12234 1.253558 10.698719
12235 1.253558 10.695096
12236 1.253558 10.691473
12237 1.253558 10.687850
12238 1.253558 10.684227
12239 1.253558 10.680604
12240 1.253558 10.676981
12241 1.257181 10.673358
12242 1.257181 10.669735
12243 1.260804 10.666112
12244 1.260804 10.662489
12245 1.264427 10.658866
12246 1.264427 10.655243
12247 1.268050 10.651620
12248 1.268050 10.647997
12249 1.268050 10.644374
12250 1.268050 10.640751
12251 1.268050 10.637128
12252 1.268050 10.633505
12253 1.268050 10.629882
12254 1.268050 10.626259
12255 1.268050 10.622636
12256 1.268050 10.619013
12257 1.268050 10.615390
12258 1.268050 10.611767
12259 1.268050 10.608144
12260 1.268050 10.604521
12261 1.268050 10.600898
12262 1.268050 10.597275
12263 1.268050 10.593652
12264 1.268050 10.590029
12265 1.268050 10.586406
12266 1.271673 10.582783
12267 1.271673 10.579160
12268 1.271673 10.575537
12269 1.271673 10.571914
12270 1.271673 10.568291
12271 1.271673 10.564668
12272 1.271673 10.561045
12273 1.271673 10.557422
12274 1.271673 10.553799
12275 1.271673 10.550176
12276 1.271673 10.546553
12277 1.271673 10.542930
12278 1.271673 10.539307
12279 1.271673 10.535684
12280 1.271673 10.532061
12281 1.271673 10.528438
12282 1.271673 10.524815
12283 1.271673 10.521192
12284 1.271673 10.517569
12285 1.271673 10.513946
12286 1.271673 10.510323
12287 1.271673 10.506700
12288 1.271673 10.503077
12289 1.271673 10.499454
12290 1.271673 10.495831
12291 1.271673 10.492208
12292 1.271673 10.488585
12293 1.268050 10.484962
12294 1.268050 10.481339
12295 1.268050 10.477716
12296 1.268050 10.474093
12297 1.268050 10.470470
12298 1.268050 10.466847
12299 1.268050 10.463224
12300 1.268050 10.459601
12301 1.268050 10.455978
12302 1.268050 10.452355
12303 1.268050 10.448732
12304 1.268050 10.445109
12305 1.268050 10.441486
12306 1.268050 10.437863
12307 1.268050 10.434240
12308 1.268050 10.430617
12309 1.268050 10.426994
12310 1.268050 10.423371
12311 1.268050 10.419748
12312 1.268050 10.416125
12313 1.268050 10.412502
12314 1.268050 10.408879
12315 1.268050 10.405256
12316 1.268050 10.401633
12317 1.268050 10.398010
12318 1.268050 10.394387
12319 1.268050 10.390764
12320 1.268050 10.387141
12321 1.268050 10.383518
12322 1.268050 10.379895
12323 1.268050 10.376272
12324 1.268050 10.372649
12325 1.268050 10.369026
12326 1.268050 10.365403
12327 1.268050 10.361780
12328 1.268050 10.358157
12329 1.268050 10.354534
12330 1.268050 10.350911
12331 1.268050 10.347288
12332 1.264427 10.343665
12333 1.264427 10.340042
12334 1.264427 10.336419
12335 1.264427 10.332796
12336 1.268050 10.329173
12337 1.268050 10.325550
12338 1.271673 10.321927
12339 1.271673 10.318304
12340 1.275296 10.314681
12341 1.275296 10.311058
12342 1.275296 10.307435
12343 1.275296 10.303812
12344 1.275296 10.300189
12345 1.275296 10.296566
12346 1.275296 10.292943
12347 1.275296 10.289320
12348 1.275296 10.285697
12349 1.275296 10.282074
12350 1.275296 10.278451
12351 1.275296 10.274828
12352 1.275296 10.271205
12353 1.275296 10.267582
12354 1.275296 10.263959
12355 1.275296 10.260336
12356 1.275296 10.256713
12357 1.275296 10.253090
12358 1.275296 10.249467
12359 1.275296 10.245844
12360 1.275296 10.242221
12361 1.275296 10.238598
12362 1.275296 10.234975
12363 1.275296 10.231352
12364 1.275296 10.227729
12365 1.275296 10.224106
12366 1.275296 10.220483
12367 1.275296 10.216860
12368 1.275296 10.213237
12369 1.271673 10.209614
12370 1.271673 10.205991
12371 1.271673 10.202368
12372 1.268050 10.198745
12373 1.268050 10.195122
12374 1.264427 10.191499
12375 1.264427 10.187876
12376 1.264427 10.184253
12377 1.264427 10.180630
12378 1.264427 10.177007
12379 1.264427 10.173384
12380 1.264427 10.169761
12381 1.264427 10.166138
12382 1.264427 10.162515
12383 1.264427 10.158892
12384 1.264427 10.155269
12385 1.264427 10.151646
12386 1.264427 10.148023
12387 1.264427 10.144400
12388 1.264427 10.140777
12389 1.264427 10.137154
12390 1.264427 10.133531
12391 1.264427 10.129908
12392 1.264427 10.126285
12393 1.264427 10.122662
12394 1.264427 10.119039
12395 1.264427 10.115416
12396 1.264427 10.111793
12397 1.264427 10.108170
12398 1.264427 10.104547
12399 1.264427 10.100924
12400 1.264427 10.097301
12401 1.264427 10.093678
12402 1.260804 10.090055
12403 1.260804 10.086432
12404 1.257181 10.082809
12405 1.257181 10.079186
12406 1.253558 10.075563
12407 1.253558 10.071940
12408 1.249935 10.068317
12409 1.249935 10.064694
12410 1.246312 10.061071
12411 1.246312 10.057448
12412 1.242689 10.053825
12413 1.242689 10.050202
12414 1.242689 10.046579
12415 1.242689 10.042956
12416 1.239066 10.039333
12417 1.239066 10.035710
12418 1.239066 10.032087
12419 1.239066 10.028464
12420 1.239066 10.024841
12421 1.239066 10.021218
12422 1.239066 10.017595
12423 1.235443 10.013972
12424 1.235443 10.010349
12425 1.231820 10.006726
12426 1.231820 10.003103
12427 1.228197 9.999480
12428 1.228197 9.995857
12429 1.224574 9.992234
12430 1.224574 9.988611
12431 1.220951 9.984988
12432 1.220951 9.981365
12433 1.217328 9.977742
12434 1.217328 9.974119
12435 1.213705 9.970496
12436 1.210082 9.966873
12437 1.210082 9.963250
12438 1.210082 9.959627
12439 1.206459 9.956004
12440 1.206459 9.952381
12441 1.206459 9.948758
12442 1.202836 9.945135
12443 1.202836 9.941512
12444 1.202836 9.937889
12445 1.199213 9.934266
12446 1.199213 9.930643
12447 1.199213 9.927020
12448 1.199213 9.923397
12449 1.199213 9.919774
12450 1.195590 9.916151
12451 1.195590 9.912528
12452 1.195590 9.908905
12453 1.195590 9.905282
12454 1.195590 9.901659
12455 1.199213 9.898036
12456 1.199213 9.894413
12457 1.199213 9.890790
12458 1.199213 9.887167
12459 1.199213 9.883544
12460 1.199213 9.879921
12461 1.199213 9.876298
12462 1.199213 9.872675
12463 1.199213 9.869052
12464 1.199213 9.865429
12465 1.199213 9.861806
12466 1.199213 9.858183
12467 1.199213 9.854560
12468 1.199213 9.850937
12469 1.199213 9.847314
12470 1.199213 9.843691
12471 1.199213 9.840068
12472 1.199213 9.836445
12473 1.199213 9.832822
12474 1.199213 9.829199
12475 1.199213 9.825576
12476 1.199213 9.821953
12477 1.199213 9.818330
12478 1.199213 9.814707
12479 1.199213 9.811084
12480 1.199213 9.807461
12481 1.199213 9.803838
12482 1.199213 9.800215
12483 1.199213 9.796592
12484 1.199213 9.792969
12485 1.199213 9.789346
12486 1.199213 9.785723
12487 1.199213 9.782100
12488 1.199213 9.778477
12489 1.199213 9.774854
12490 1.199213 9.771231
12491 1.199213 9.767608
12492 1.199213 9.763985
12493 1.199213 9.760362
12494 1.195590 9.756739
12495 1.195590 9.753116
12496 1.195590 9.749493
12497 1.195590 9.745870
12498 1.195590 9.742247
12499 1.195590 9.738624
12500 1.195590 9.735001
12501 1.195590 9.731378
12502 1.195590 9.727755
12503 1.195590 9.724132
12504 1.195590 9.720509
12505 1.195590 9.716886
12506 1.191967 9.713263
12507 1.191967 9.709640
12508 1.191967 9.706017
12509 1.188344 9.702394
12510 1.188344 9.698771
12511 1.184721 9.695148
12512 1.184721 9.691525
12513 1.184721 9.687902
12514 1.184721 9.684279
12515 1.184721 9.680656
12516 1.184721 9.677033
12517 1.184721 9.673410
12518 1.184721 9.669787
12519 1.188344 9.669787
12520 1.191967 9.666164
12521 1.195590 9.662541
12522 1.195590 9.658918
12523 1.199213 9.655295
12524 1.199213 9.651672
12525 1.202836 9.648049
12526 1.202836 9.644426
12527 1.206459 9.640803
12528 1.206459 9.637180
12529 1.210082 9.633557
12530 1.210082 9.629934
12531 1.213705 9.626311
12532 1.213705 9.622688
12533 1.217328 9.619065
12534 1.217328 9.615442
12535 1.217328 9.611819
12536 1.217328 9.608196
12537 1.217328 9.604573
12538 1.217328 9.600950
12539 1.217328 9.597327
12540 1.217328 9.593704
12541 1.217328 9.590081
12542 1.217328 9.586458
12543 1.217328 9.582835
12544 1.217328 9.579212
12545 1.217328 9.575589
12546 1.217328 9.571966
12547 1.217328 9.568343
12548 1.217328 9.564720
12549 1.217328 9.561097
12550 1.217328 9.557474
12551 1.217328 9.553851
12552 1.217328 9.550228
12553 1.217328 9.546605
12554 1.217328 9.542982
12555 1.217328 9.539359
12556 1.217328 9.535736
12557 1.217328 9.532113
12558 1.213705 9.528490
12559 1.213705 9.524867
12560 1.210082 9.521244
12561 1.210082 9.517621
12562 1.206459 9.513998
12563 1.206459 9.510375
12564 1.202836 9.506752
12565 1.202836 9.503129
12566 1.199213 9.499506
12567 1.199213 9.495883
12568 1.195590 9.492260
12569 1.195590 9.488637
12570 1.191967 9.485014
12571 1.188344 9.481391
12572 1.188344 9.477768
12573 1.184721 9.474145
12574 1.184721 9.470522
12575 1.181098 9.466899
12576 1.177475 9.463276
12577 1.173852 9.459653
12578 1.170229 9.456030
12579 1.166606 9.452407
12580 1.162983 9.448784
12581 1.159360 9.445161
12582 1.155737 9.441538
12583 1.152114 9.441538
12584 1.148491 9.437915
12585 1.144868 9.434292
12586 1.144868 9.430669
12587 1.141245 9.427046
12588 1.141245 9.423423
12589 1.141245 9.419800
12590 1.141245 9.416177
12591 1.141245 9.412554
12592 1.141245 9.408931
12593 1.141245 9.405308
12594 1.141245 9.401685
12595 1.141245 9.398062
12596 1.141245 9.394439
12597 1.141245 9.390816
12598 1.141245 9.387193
12599 1.141245 9.383570
12600 1.141245 9.379947
12601 1.141245 9.376324
12602 1.141245 9.372701
12603 1.141245 9.369078
12604 1.141245 9.365455
12605 1.141245 9.361832
12606 1.141245 9.358209
12607 1.141245 9.354586
12608 1.141245 9.350963
12609 1.141245 9.347340
12610 1.141245 9.343717
12611 1.141245 9.340094
12612 1.141245 9.336471
12613 1.141245 9.332848
12614 1.141245 9.329225
12615 1.137622 9.325602
12616 1.137622 9.321979
12617 1.133999 9.318356
12618 1.133999 9.314733
12619 1.130376 9.311110
12620 1.130376 9.307487
12621 1.126753 9.303864
12622 1.126753 9.300241
12623 1.123130 9.296618
12624 1.123130 9.292995
