# Supplementary material for: Statistical Mapping of Maize Bundle Intensity at the Stem Scale Using Spatial Normalisation of Replicated Images
Source: PLoS One. 2014 Mar 12;9(3):e90673. doi: 10.1371/journal.pone.0090673 (PMC3951278; doi:10.1371/journal.pone.0090673)
Supplement: File S2 — Data files containing bundle positions and slice contours. (ZIP) [file pone.0090673.s002.zip › data/macro/tables/contoursMm/m12aCntMm.txt]

name   x   y
    1 2.050618 10.430617
    2 2.054241 10.426994
    3 2.054241 10.423371
    4 2.054241 10.419748
    5 2.054241 10.416125
    6 2.054241 10.412502
    7 2.057864 10.408879
    8 2.057864 10.405256
    9 2.057864 10.401633
   10 2.057864 10.398010
   11 2.057864 10.394387
   12 2.061487 10.390764
   13 2.061487 10.387141
   14 2.061487 10.383518
   15 2.061487 10.379895
   16 2.061487 10.376272
   17 2.061487 10.372649
   18 2.061487 10.369026
   19 2.061487 10.365403
   20 2.065110 10.361780
   21 2.068733 10.358157
   22 2.072356 10.354534
   23 2.075979 10.350911
   24 2.079602 10.347288
   25 2.083225 10.343665
   26 2.086848 10.340042
   27 2.090471 10.336419
   28 2.094094 10.332796
   29 2.094094 10.329173
   30 2.097717 10.325550
   31 2.097717 10.321927
   32 2.101340 10.318304
   33 2.101340 10.314681
   34 2.104963 10.311058
   35 2.104963 10.307435
   36 2.108586 10.303812
   37 2.108586 10.300189
   38 2.112209 10.296566
   39 2.112209 10.292943
   40 2.115832 10.289320
   41 2.115832 10.285697
   42 2.115832 10.282074
   43 2.115832 10.278451
   44 2.115832 10.274828
   45 2.115832 10.271205
   46 2.115832 10.267582
   47 2.115832 10.263959
   48 2.115832 10.260336
   49 2.115832 10.256713
   50 2.115832 10.253090
   51 2.115832 10.249467
   52 2.115832 10.245844
   53 2.115832 10.242221
   54 2.115832 10.238598
   55 2.115832 10.234975
   56 2.115832 10.231352
   57 2.115832 10.227729
   58 2.115832 10.224106
   59 2.115832 10.220483
   60 2.115832 10.216860
   61 2.115832 10.213237
   62 2.115832 10.209614
   63 2.115832 10.205991
   64 2.115832 10.202368
   65 2.115832 10.198745
   66 2.112209 10.195122
   67 2.112209 10.191499
   68 2.108586 10.187876
   69 2.108586 10.184253
   70 2.104963 10.180630
   71 2.104963 10.177007
   72 2.101340 10.173384
   73 2.101340 10.169761
   74 2.101340 10.166138
   75 2.101340 10.162515
   76 2.104963 10.158892
   77 2.104963 10.155269
   78 2.108586 10.151646
   79 2.108586 10.148023
   80 2.112209 10.144400
   81 2.112209 10.140777
   82 2.112209 10.137154
   83 2.112209 10.133531
   84 2.112209 10.129908
   85 2.112209 10.126285
   86 2.112209 10.122662
   87 2.112209 10.119039
   88 2.112209 10.115416
   89 2.112209 10.111793
   90 2.112209 10.108170
   91 2.112209 10.104547
   92 2.112209 10.100924
   93 2.112209 10.097301
   94 2.112209 10.093678
   95 2.112209 10.090055
   96 2.112209 10.086432
   97 2.112209 10.082809
   98 2.112209 10.079186
   99 2.112209 10.075563
  100 2.112209 10.071940
  101 2.112209 10.068317
  102 2.112209 10.064694
  103 2.115832 10.061071
  104 2.115832 10.057448
  105 2.115832 10.053825
  106 2.115832 10.050202
  107 2.119455 10.046579
  108 2.119455 10.042956
  109 2.123078 10.039333
  110 2.123078 10.035710
  111 2.126701 10.032087
  112 2.126701 10.028464
  113 2.130324 10.024841
  114 2.130324 10.021218
  115 2.133947 10.017595
  116 2.133947 10.013972
  117 2.137570 10.010349
  118 2.137570 10.006726
  119 2.137570 10.003103
  120 2.137570 9.999480
  121 2.137570 9.995857
  122 2.137570 9.992234
  123 2.137570 9.988611
  124 2.137570 9.984988
  125 2.137570 9.981365
  126 2.137570 9.977742
  127 2.137570 9.974119
  128 2.137570 9.970496
  129 2.137570 9.966873
  130 2.137570 9.963250
  131 2.137570 9.959627
  132 2.137570 9.956004
  133 2.137570 9.952381
  134 2.137570 9.948758
  135 2.137570 9.945135
  136 2.137570 9.941512
  137 2.137570 9.937889
  138 2.137570 9.934266
  139 2.137570 9.930643
  140 2.137570 9.927020
  141 2.137570 9.923397
  142 2.133947 9.919774
  143 2.133947 9.916151
  144 2.130324 9.912528
  145 2.130324 9.908905
  146 2.126701 9.905282
  147 2.126701 9.901659
  148 2.123078 9.898036
  149 2.123078 9.894413
  150 2.119455 9.890790
  151 2.119455 9.887167
  152 2.115832 9.883544
  153 2.115832 9.879921
  154 2.112209 9.876298
  155 2.112209 9.872675
  156 2.112209 9.869052
  157 2.112209 9.865429
  158 2.112209 9.861806
  159 2.115832 9.858183
  160 2.119455 9.854560
  161 2.123078 9.850937
  162 2.126701 9.850937
  163 2.130324 9.847314
  164 2.133947 9.843691
  165 2.137570 9.840068
  166 2.141193 9.836445
  167 2.141193 9.832822
  168 2.144816 9.829199
  169 2.144816 9.825576
  170 2.148439 9.821953
  171 2.148439 9.818330
  172 2.152062 9.814707
  173 2.152062 9.811084
  174 2.155685 9.807461
  175 2.155685 9.803838
  176 2.159308 9.800215
  177 2.159308 9.796592
  178 2.162931 9.792969
  179 2.162931 9.789346
  180 2.162931 9.785723
  181 2.162931 9.782100
  182 2.162931 9.778477
  183 2.162931 9.774854
  184 2.162931 9.771231
  185 2.162931 9.767608
  186 2.162931 9.763985
  187 2.162931 9.760362
  188 2.162931 9.756739
  189 2.162931 9.753116
  190 2.162931 9.749493
  191 2.162931 9.745870
  192 2.162931 9.742247
  193 2.162931 9.738624
  194 2.162931 9.735001
  195 2.162931 9.731378
  196 2.162931 9.727755
  197 2.162931 9.724132
  198 2.162931 9.720509
  199 2.162931 9.716886
  200 2.162931 9.713263
  201 2.162931 9.709640
  202 2.162931 9.706017
  203 2.162931 9.702394
  204 2.162931 9.698771
  205 2.162931 9.695148
  206 2.159308 9.691525
  207 2.159308 9.687902
  208 2.155685 9.684279
  209 2.155685 9.680656
  210 2.152062 9.677033
  211 2.152062 9.673410
  212 2.152062 9.669787
  213 2.152062 9.666164
  214 2.152062 9.662541
  215 2.152062 9.658918
  216 2.152062 9.655295
  217 2.152062 9.651672
  218 2.152062 9.648049
  219 2.152062 9.644426
  220 2.152062 9.640803
  221 2.152062 9.637180
  222 2.152062 9.633557
  223 2.152062 9.629934
  224 2.152062 9.626311
  225 2.152062 9.622688
  226 2.148439 9.619065
  227 2.148439 9.615442
  228 2.148439 9.611819
  229 2.144816 9.608196
  230 2.144816 9.604573
  231 2.141193 9.600950
  232 2.141193 9.597327
  233 2.141193 9.593704
  234 2.141193 9.590081
  235 2.141193 9.586458
  236 2.144816 9.582835
  237 2.144816 9.579212
  238 2.144816 9.575589
  239 2.144816 9.571966
  240 2.144816 9.568343
  241 2.144816 9.564720
  242 2.144816 9.561097
  243 2.144816 9.557474
  244 2.144816 9.553851
  245 2.144816 9.550228
  246 2.144816 9.546605
  247 2.144816 9.542982
  248 2.144816 9.539359
  249 2.144816 9.535736
  250 2.144816 9.532113
  251 2.144816 9.528490
  252 2.144816 9.524867
  253 2.144816 9.521244
  254 2.144816 9.517621
  255 2.144816 9.513998
  256 2.144816 9.510375
  257 2.144816 9.506752
  258 2.144816 9.503129
  259 2.141193 9.499506
  260 2.141193 9.495883
  261 2.141193 9.492260
  262 2.144816 9.488637
  263 2.144816 9.485014
  264 2.144816 9.481391
  265 2.148439 9.477768
  266 2.148439 9.474145
  267 2.148439 9.470522
  268 2.148439 9.466899
  269 2.148439 9.463276
  270 2.148439 9.459653
  271 2.148439 9.456030
  272 2.148439 9.452407
  273 2.148439 9.448784
  274 2.148439 9.445161
  275 2.148439 9.441538
  276 2.152062 9.437915
  277 2.152062 9.434292
  278 2.155685 9.430669
  279 2.155685 9.427046
  280 2.159308 9.423423
  281 2.159308 9.419800
  282 2.162931 9.416177
  283 2.162931 9.412554
  284 2.162931 9.408931
  285 2.162931 9.405308
  286 2.162931 9.401685
  287 2.162931 9.398062
  288 2.162931 9.394439
  289 2.162931 9.390816
  290 2.162931 9.387193
  291 2.162931 9.383570
  292 2.162931 9.379947
  293 2.162931 9.376324
  294 2.162931 9.372701
  295 2.162931 9.369078
  296 2.162931 9.365455
  297 2.162931 9.361832
  298 2.162931 9.358209
  299 2.162931 9.354586
  300 2.162931 9.350963
  301 2.162931 9.347340
  302 2.162931 9.343717
  303 2.162931 9.340094
  304 2.162931 9.336471
  305 2.162931 9.332848
  306 2.162931 9.329225
  307 2.162931 9.325602
  308 2.162931 9.321979
  309 2.162931 9.318356
  310 2.162931 9.314733
  311 2.162931 9.311110
  312 2.162931 9.307487
  313 2.162931 9.303864
  314 2.162931 9.300241
  315 2.162931 9.296618
  316 2.162931 9.292995
  317 2.162931 9.289372
  318 2.162931 9.285749
  319 2.162931 9.282126
  320 2.162931 9.278503
  321 2.162931 9.274880
  322 2.162931 9.271257
  323 2.162931 9.267634
  324 2.162931 9.264011
  325 2.162931 9.260388
  326 2.162931 9.256765
  327 2.162931 9.253142
  328 2.166554 9.249519
  329 2.166554 9.245896
  330 2.170177 9.242273
  331 2.170177 9.238650
  332 2.173800 9.235027
  333 2.173800 9.231404
  334 2.177423 9.227781
  335 2.177423 9.224158
  336 2.181046 9.220535
  337 2.181046 9.216912
  338 2.181046 9.213289
  339 2.181046 9.209666
  340 2.181046 9.206043
  341 2.181046 9.202420
  342 2.181046 9.198797
  343 2.181046 9.195174
  344 2.181046 9.191551
  345 2.181046 9.187928
  346 2.184669 9.184305
  347 2.184669 9.180682
  348 2.184669 9.177059
  349 2.184669 9.173436
  350 2.184669 9.169813
  351 2.184669 9.166190
  352 2.184669 9.162567
  353 2.184669 9.158944
  354 2.184669 9.155321
  355 2.184669 9.151698
  356 2.184669 9.148075
  357 2.184669 9.144452
  358 2.184669 9.140829
  359 2.184669 9.137206
  360 2.184669 9.133583
  361 2.184669 9.129960
  362 2.184669 9.126337
  363 2.184669 9.122714
  364 2.184669 9.119091
  365 2.184669 9.115468
  366 2.184669 9.111845
  367 2.184669 9.108222
  368 2.184669 9.104599
  369 2.184669 9.100976
  370 2.184669 9.097353
  371 2.184669 9.093730
  372 2.184669 9.090107
  373 2.181046 9.086484
  374 2.181046 9.082861
  375 2.177423 9.079238
  376 2.177423 9.075615
  377 2.173800 9.071992
  378 2.173800 9.068369
  379 2.170177 9.064746
  380 2.170177 9.061123
  381 2.170177 9.057500
  382 2.170177 9.053877
  383 2.173800 9.050254
  384 2.173800 9.046631
  385 2.177423 9.043008
  386 2.177423 9.039385
  387 2.181046 9.035762
  388 2.181046 9.032139
  389 2.181046 9.028516
  390 2.181046 9.024893
  391 2.181046 9.021270
  392 2.181046 9.017647
  393 2.181046 9.014024
  394 2.181046 9.010401
  395 2.181046 9.006778
  396 2.181046 9.003155
  397 2.181046 8.999532
  398 2.181046 8.995909
  399 2.181046 8.992286
  400 2.181046 8.988663
  401 2.181046 8.985040
  402 2.181046 8.981417
  403 2.181046 8.977794
  404 2.181046 8.974171
  405 2.181046 8.970548
  406 2.181046 8.966925
  407 2.181046 8.963302
  408 2.181046 8.959679
  409 2.181046 8.956056
  410 2.181046 8.952433
  411 2.181046 8.948810
  412 2.184669 8.945187
  413 2.184669 8.941564
  414 2.184669 8.937941
  415 2.184669 8.934318
  416 2.184669 8.930695
  417 2.184669 8.927072
  418 2.184669 8.923449
  419 2.184669 8.919826
  420 2.184669 8.916203
  421 2.184669 8.912580
  422 2.184669 8.908957
  423 2.184669 8.905334
  424 2.184669 8.901711
  425 2.184669 8.898088
  426 2.184669 8.894465
  427 2.184669 8.890842
  428 2.184669 8.887219
  429 2.184669 8.883596
  430 2.184669 8.879973
  431 2.184669 8.876350
  432 2.184669 8.872727
  433 2.188292 8.869104
  434 2.188292 8.865481
  435 2.188292 8.861858
  436 2.188292 8.858235
  437 2.188292 8.854612
  438 2.188292 8.850989
  439 2.188292 8.847366
  440 2.188292 8.843743
  441 2.188292 8.840120
  442 2.188292 8.836497
  443 2.188292 8.832874
  444 2.188292 8.829251
  445 2.188292 8.825628
  446 2.188292 8.822005
  447 2.188292 8.818382
  448 2.188292 8.814759
  449 2.188292 8.811136
  450 2.188292 8.807513
  451 2.188292 8.803890
  452 2.188292 8.800267
  453 2.188292 8.796644
  454 2.188292 8.793021
  455 2.188292 8.789398
  456 2.188292 8.785775
  457 2.188292 8.782152
  458 2.188292 8.778529
  459 2.188292 8.774906
  460 2.188292 8.771283
  461 2.188292 8.767660
  462 2.188292 8.764037
  463 2.188292 8.760414
  464 2.188292 8.756791
  465 2.188292 8.753168
  466 2.188292 8.749545
  467 2.188292 8.745922
  468 2.184669 8.742299
  469 2.184669 8.738676
  470 2.184669 8.735053
  471 2.184669 8.731430
  472 2.184669 8.727807
  473 2.188292 8.724184
  474 2.191915 8.720561
  475 2.191915 8.716938
  476 2.195538 8.713315
  477 2.195538 8.709692
  478 2.199161 8.706069
  479 2.199161 8.702446
  480 2.202784 8.698823
  481 2.202784 8.695200
  482 2.206407 8.691577
  483 2.206407 8.687954
  484 2.210030 8.684331
  485 2.210030 8.680708
  486 2.213653 8.677085
  487 2.213653 8.673462
  488 2.213653 8.669839
  489 2.213653 8.666216
  490 2.213653 8.662593
  491 2.213653 8.658970
  492 2.213653 8.655347
  493 2.213653 8.651724
  494 2.213653 8.648101
  495 2.213653 8.644478
  496 2.213653 8.640855
  497 2.213653 8.637232
  498 2.213653 8.633609
  499 2.213653 8.629986
  500 2.213653 8.626363
  501 2.213653 8.622740
  502 2.213653 8.619117
  503 2.213653 8.615494
  504 2.213653 8.611871
  505 2.213653 8.608248
  506 2.213653 8.604625
  507 2.213653 8.601002
  508 2.213653 8.597379
  509 2.213653 8.593756
  510 2.213653 8.590133
  511 2.210030 8.586510
  512 2.210030 8.582887
  513 2.206407 8.579264
  514 2.206407 8.575641
  515 2.202784 8.572018
  516 2.202784 8.568395
  517 2.199161 8.564772
  518 2.199161 8.561149
  519 2.195538 8.557526
  520 2.195538 8.553903
  521 2.191915 8.550280
  522 2.191915 8.546657
  523 2.188292 8.543034
  524 2.188292 8.539411
  525 2.188292 8.535788
  526 2.191915 8.532165
  527 2.191915 8.528542
  528 2.195538 8.524919
  529 2.195538 8.521296
  530 2.199161 8.517673
  531 2.199161 8.514050
  532 2.199161 8.510427
  533 2.199161 8.506804
  534 2.199161 8.503181
  535 2.199161 8.499558
  536 2.199161 8.495935
  537 2.199161 8.492312
  538 2.199161 8.488689
  539 2.199161 8.485066
  540 2.199161 8.481443
  541 2.199161 8.477820
  542 2.199161 8.474197
  543 2.199161 8.470574
  544 2.199161 8.466951
  545 2.199161 8.463328
  546 2.199161 8.459705
  547 2.199161 8.456082
  548 2.199161 8.452459
  549 2.199161 8.448836
  550 2.199161 8.445213
  551 2.199161 8.441590
  552 2.199161 8.437967
  553 2.199161 8.434344
  554 2.199161 8.430721
  555 2.199161 8.427098
  556 2.199161 8.423475
  557 2.199161 8.419852
  558 2.199161 8.416229
  559 2.199161 8.412606
  560 2.199161 8.408983
  561 2.199161 8.405360
  562 2.199161 8.401737
  563 2.199161 8.398114
  564 2.199161 8.394491
  565 2.199161 8.390868
  566 2.199161 8.387245
  567 2.195538 8.383622
  568 2.195538 8.379999
  569 2.195538 8.376376
  570 2.195538 8.372753
  571 2.195538 8.369130
  572 2.195538 8.365507
  573 2.195538 8.361884
  574 2.195538 8.358261
  575 2.195538 8.354638
  576 2.195538 8.351015
  577 2.195538 8.347392
  578 2.195538 8.343769
  579 2.195538 8.340146
  580 2.195538 8.336523
  581 2.191915 8.332900
  582 2.191915 8.329277
  583 2.191915 8.325654
  584 2.191915 8.322031
  585 2.191915 8.318408
  586 2.191915 8.314785
  587 2.191915 8.311162
  588 2.191915 8.307539
  589 2.191915 8.303916
  590 2.191915 8.300293
  591 2.191915 8.296670
  592 2.191915 8.293047
  593 2.191915 8.289424
  594 2.191915 8.285801
  595 2.188292 8.282178
  596 2.188292 8.278555
  597 2.188292 8.274932
  598 2.188292 8.271309
  599 2.188292 8.267686
  600 2.188292 8.264063
  601 2.188292 8.260440
  602 2.188292 8.256817
  603 2.188292 8.253194
  604 2.188292 8.249571
  605 2.188292 8.245948
  606 2.188292 8.242325
  607 2.188292 8.238702
  608 2.188292 8.235079
  609 2.188292 8.231456
  610 2.188292 8.227833
  611 2.188292 8.224210
  612 2.188292 8.220587
  613 2.188292 8.216964
  614 2.188292 8.213341
  615 2.188292 8.209718
  616 2.188292 8.206095
  617 2.188292 8.202472
  618 2.188292 8.198849
  619 2.188292 8.195226
  620 2.188292 8.191603
  621 2.188292 8.187980
  622 2.188292 8.184357
  623 2.188292 8.180734
  624 2.188292 8.177111
  625 2.188292 8.173488
  626 2.188292 8.169865
  627 2.188292 8.166242
  628 2.188292 8.162619
  629 2.184669 8.158996
  630 2.184669 8.155373
  631 2.184669 8.151750
  632 2.184669 8.148127
  633 2.184669 8.144504
  634 2.184669 8.140881
  635 2.184669 8.137258
  636 2.184669 8.133635
  637 2.184669 8.130012
  638 2.184669 8.126389
  639 2.184669 8.122766
  640 2.184669 8.119143
  641 2.184669 8.115520
  642 2.184669 8.111897
  643 2.184669 8.108274
  644 2.184669 8.104651
  645 2.184669 8.101028
  646 2.184669 8.097405
  647 2.184669 8.093782
  648 2.184669 8.090159
  649 2.184669 8.086536
  650 2.184669 8.082913
  651 2.184669 8.079290
  652 2.184669 8.075667
  653 2.184669 8.072044
  654 2.188292 8.068421
  655 2.188292 8.064798
  656 2.188292 8.061175
  657 2.191915 8.057552
  658 2.191915 8.053929
  659 2.191915 8.050306
  660 2.191915 8.046683
  661 2.191915 8.043060
  662 2.191915 8.039437
  663 2.191915 8.035814
  664 2.191915 8.032191
  665 2.191915 8.028568
  666 2.195538 8.024945
  667 2.195538 8.021322
  668 2.199161 8.017699
  669 2.199161 8.014076
  670 2.202784 8.010453
  671 2.202784 8.006830
  672 2.206407 8.003207
  673 2.206407 7.999584
  674 2.206407 7.995961
  675 2.206407 7.992338
  676 2.206407 7.988715
  677 2.206407 7.985092
  678 2.206407 7.981469
  679 2.206407 7.977846
  680 2.206407 7.974223
  681 2.206407 7.970600
  682 2.206407 7.966977
  683 2.206407 7.963354
  684 2.206407 7.959731
  685 2.206407 7.956108
  686 2.206407 7.952485
  687 2.206407 7.948862
  688 2.206407 7.945239
  689 2.206407 7.941616
  690 2.206407 7.937993
  691 2.206407 7.934370
  692 2.206407 7.930747
  693 2.206407 7.927124
  694 2.206407 7.923501
  695 2.206407 7.919878
  696 2.206407 7.916255
  697 2.206407 7.912632
  698 2.202784 7.909009
  699 2.202784 7.905386
  700 2.199161 7.901763
  701 2.199161 7.898140
  702 2.195538 7.894517
  703 2.195538 7.890894
  704 2.191915 7.887271
  705 2.191915 7.883648
  706 2.188292 7.880025
  707 2.188292 7.876402
  708 2.184669 7.872779
  709 2.184669 7.869156
  710 2.184669 7.865533
  711 2.184669 7.861910
  712 2.184669 7.858287
  713 2.184669 7.854664
  714 2.184669 7.851041
  715 2.184669 7.847418
  716 2.184669 7.843795
  717 2.184669 7.840172
  718 2.184669 7.836549
  719 2.184669 7.832926
  720 2.184669 7.829303
  721 2.184669 7.825680
  722 2.184669 7.822057
  723 2.184669 7.818434
  724 2.184669 7.814811
  725 2.184669 7.811188
  726 2.184669 7.807565
  727 2.184669 7.803942
  728 2.184669 7.800319
  729 2.184669 7.796696
  730 2.184669 7.793073
  731 2.188292 7.789450
  732 2.188292 7.785827
  733 2.191915 7.782204
  734 2.191915 7.778581
  735 2.195538 7.774958
  736 2.195538 7.771335
  737 2.199161 7.767712
  738 2.199161 7.764089
  739 2.199161 7.760466
  740 2.202784 7.756843
  741 2.202784 7.753220
  742 2.202784 7.749597
  743 2.202784 7.745974
  744 2.206407 7.742351
  745 2.206407 7.738728
  746 2.206407 7.735105
  747 2.206407 7.731482
  748 2.206407 7.727859
  749 2.210030 7.724236
  750 2.210030 7.720613
  751 2.210030 7.716990
  752 2.213653 7.713367
  753 2.213653 7.709744
  754 2.213653 7.706121
  755 2.217276 7.702498
  756 2.217276 7.698875
  757 2.217276 7.695252
  758 2.220899 7.691629
  759 2.220899 7.688006
  760 2.224522 7.684383
  761 2.228145 7.680760
  762 2.228145 7.677137
  763 2.231768 7.673514
  764 2.231768 7.669891
  765 2.235391 7.666268
  766 2.235391 7.662645
  767 2.239014 7.659022
  768 2.239014 7.655399
  769 2.242637 7.651776
  770 2.242637 7.648153
  771 2.246260 7.644530
  772 2.246260 7.640907
  773 2.249883 7.637284
  774 2.249883 7.633661
  775 2.249883 7.630038
  776 2.253506 7.626415
  777 2.257129 7.622792
  778 2.260752 7.619169
  779 2.264375 7.615546
  780 2.267998 7.611923
  781 2.271621 7.608300
  782 2.275244 7.604677
  783 2.278867 7.601054
  784 2.282490 7.597431
  785 2.286113 7.593808
  786 2.289736 7.590185
  787 2.289736 7.586562
  788 2.293359 7.582939
  789 2.293359 7.579316
  790 2.296982 7.575693
  791 2.296982 7.572070
  792 2.300605 7.568447
  793 2.300605 7.564824
  794 2.304228 7.561201
  795 2.304228 7.557578
  796 2.307851 7.553955
  797 2.307851 7.550332
  798 2.311474 7.546709
  799 2.311474 7.543086
  800 2.311474 7.539463
  801 2.311474 7.535840
  802 2.311474 7.532217
  803 2.311474 7.528594
  804 2.311474 7.524971
  805 2.311474 7.521348
  806 2.311474 7.517725
  807 2.311474 7.514102
  808 2.311474 7.510479
  809 2.311474 7.506856
  810 2.311474 7.503233
  811 2.311474 7.499610
  812 2.315097 7.495987
  813 2.315097 7.492364
  814 2.318720 7.488741
  815 2.318720 7.485118
  816 2.322343 7.481495
  817 2.325966 7.477872
  818 2.329589 7.474249
  819 2.329589 7.470626
  820 2.333212 7.467003
  821 2.333212 7.463380
  822 2.336835 7.459757
  823 2.336835 7.456134
  824 2.340458 7.452511
  825 2.340458 7.448888
  826 2.344081 7.445265
  827 2.344081 7.441642
  828 2.347704 7.438019
  829 2.351327 7.434396
  830 2.354950 7.430773
  831 2.358573 7.427150
  832 2.362196 7.423527
  833 2.365819 7.419904
  834 2.369442 7.416281
  835 2.373065 7.412658
  836 2.376688 7.409035
  837 2.380311 7.405412
  838 2.380311 7.401789
  839 2.383934 7.398166
  840 2.387557 7.394543
  841 2.391180 7.390920
  842 2.394803 7.387297
  843 2.398426 7.383674
  844 2.402049 7.380051
  845 2.402049 7.376428
  846 2.405672 7.372805
  847 2.405672 7.369182
  848 2.409295 7.365559
  849 2.409295 7.361936
  850 2.412918 7.358313
  851 2.412918 7.354690
  852 2.416541 7.351067
  853 2.416541 7.347444
  854 2.420164 7.343821
  855 2.420164 7.340198
  856 2.423787 7.336575
  857 2.423787 7.332952
  858 2.423787 7.329329
  859 2.423787 7.325706
  860 2.423787 7.322083
  861 2.423787 7.318460
  862 2.423787 7.314837
  863 2.423787 7.311214
  864 2.423787 7.307591
  865 2.423787 7.303968
  866 2.423787 7.300345
  867 2.423787 7.296722
  868 2.423787 7.293099
  869 2.427410 7.289476
  870 2.431033 7.285853
  871 2.431033 7.282230
  872 2.434656 7.278607
  873 2.434656 7.274984
  874 2.438279 7.271361
  875 2.438279 7.267738
  876 2.441902 7.264115
  877 2.445525 7.260492
  878 2.445525 7.256869
  879 2.449148 7.253246
  880 2.452771 7.249623
  881 2.452771 7.246000
  882 2.456394 7.242377
  883 2.460017 7.238754
  884 2.463640 7.235131
  885 2.467263 7.231508
  886 2.470886 7.227885
  887 2.474509 7.224262
  888 2.474509 7.220639
  889 2.478132 7.217016
  890 2.478132 7.213393
  891 2.481755 7.209770
  892 2.481755 7.206147
  893 2.485378 7.202524
  894 2.485378 7.198901
  895 2.489001 7.195278
  896 2.489001 7.191655
  897 2.492624 7.188032
  898 2.492624 7.184409
  899 2.496247 7.180786
  900 2.496247 7.177163
  901 2.496247 7.173540
  902 2.499870 7.169917
  903 2.499870 7.166294
  904 2.499870 7.162671
  905 2.503493 7.159048
  906 2.503493 7.155425
  907 2.503493 7.151802
  908 2.503493 7.148179
  909 2.503493 7.144556
  910 2.503493 7.140933
  911 2.503493 7.137310
  912 2.507116 7.133687
  913 2.507116 7.130064
  914 2.510739 7.126441
  915 2.510739 7.122818
  916 2.514362 7.119195
  917 2.514362 7.115572
  918 2.517985 7.111949
  919 2.517985 7.108326
  920 2.517985 7.104703
  921 2.521608 7.101080
  922 2.525231 7.097457
  923 2.528854 7.093834
  924 2.528854 7.090211
  925 2.532477 7.086588
  926 2.532477 7.082965
  927 2.536100 7.079342
  928 2.536100 7.075719
  929 2.539723 7.072096
  930 2.539723 7.068473
  931 2.543346 7.064850
  932 2.543346 7.061227
  933 2.546969 7.057604
  934 2.546969 7.053981
  935 2.550592 7.050358
  936 2.550592 7.046735
  937 2.550592 7.043112
  938 2.554215 7.039489
  939 2.554215 7.035866
  940 2.557838 7.032243
  941 2.557838 7.028620
  942 2.561461 7.024997
  943 2.561461 7.021374
  944 2.565084 7.017751
  945 2.565084 7.014128
  946 2.568707 7.010505
  947 2.568707 7.006882
  948 2.568707 7.003259
  949 2.572330 6.999636
  950 2.572330 6.996013
  951 2.572330 6.992390
  952 2.572330 6.988767
  953 2.572330 6.985144
  954 2.572330 6.981521
  955 2.572330 6.977898
  956 2.572330 6.974275
  957 2.572330 6.970652
  958 2.572330 6.967029
  959 2.572330 6.963406
  960 2.572330 6.959783
  961 2.572330 6.956160
  962 2.572330 6.952537
  963 2.572330 6.948914
  964 2.572330 6.945291
  965 2.572330 6.941668
  966 2.572330 6.938045
  967 2.572330 6.934422
  968 2.572330 6.930799
  969 2.572330 6.927176
  970 2.572330 6.923553
  971 2.572330 6.919930
  972 2.572330 6.916307
  973 2.572330 6.912684
  974 2.572330 6.909061
  975 2.575953 6.905438
  976 2.579576 6.901815
  977 2.579576 6.898192
  978 2.583199 6.894569
  979 2.583199 6.890946
  980 2.586822 6.887323
  981 2.586822 6.883700
  982 2.590445 6.880077
  983 2.590445 6.876454
  984 2.594068 6.872831
  985 2.594068 6.869208
  986 2.597691 6.865585
  987 2.597691 6.861962
  988 2.601314 6.858339
  989 2.601314 6.854716
  990 2.604937 6.851093
  991 2.604937 6.847470
  992 2.608560 6.843847
  993 2.612183 6.840224
  994 2.615806 6.840224
  995 2.619429 6.836601
  996 2.623052 6.832978
  997 2.626675 6.829355
  998 2.630298 6.825732
  999 2.633921 6.822109
 1000 2.637544 6.818486
 1001 2.637544 6.814863
 1002 2.641167 6.811240
 1003 2.641167 6.807617
 1004 2.644790 6.803994
 1005 2.644790 6.800371
 1006 2.648413 6.796748
 1007 2.648413 6.793125
 1008 2.652036 6.789502
 1009 2.652036 6.785879
 1010 2.655659 6.782256
 1011 2.655659 6.778633
 1012 2.659282 6.775010
 1013 2.659282 6.771387
 1014 2.662905 6.767764
 1015 2.662905 6.764141
 1016 2.666528 6.760518
 1017 2.666528 6.756895
 1018 2.670151 6.753272
 1019 2.670151 6.749649
 1020 2.673774 6.746026
 1021 2.673774 6.742403
 1022 2.673774 6.738780
 1023 2.673774 6.735157
 1024 2.673774 6.731534
 1025 2.673774 6.727911
 1026 2.673774 6.724288
 1027 2.673774 6.720665
 1028 2.673774 6.717042
 1029 2.673774 6.713419
 1030 2.673774 6.709796
 1031 2.673774 6.706173
 1032 2.673774 6.702550
 1033 2.673774 6.698927
 1034 2.673774 6.695304
 1035 2.673774 6.691681
 1036 2.677397 6.688058
 1037 2.677397 6.684435
 1038 2.677397 6.680812
 1039 2.681020 6.677189
 1040 2.681020 6.673566
 1041 2.681020 6.669943
 1042 2.681020 6.666320
 1043 2.681020 6.662697
 1044 2.681020 6.659074
 1045 2.684643 6.655451
 1046 2.688266 6.651828
 1047 2.691889 6.648205
 1048 2.695512 6.644582
 1049 2.699135 6.640959
 1050 2.702758 6.637336
 1051 2.706381 6.633713
 1052 2.710004 6.630090
 1053 2.713627 6.626467
 1054 2.717250 6.622844
 1055 2.720873 6.619221
 1056 2.724496 6.615598
 1057 2.728119 6.611975
 1058 2.731742 6.608352
 1059 2.731742 6.604729
 1060 2.735365 6.601106
 1061 2.735365 6.597483
 1062 2.738988 6.593860
 1063 2.738988 6.590237
 1064 2.742611 6.586614
 1065 2.742611 6.582991
 1066 2.746234 6.579368
 1067 2.746234 6.575745
 1068 2.749857 6.572122
 1069 2.749857 6.568499
 1070 2.753480 6.564876
 1071 2.753480 6.561253
 1072 2.753480 6.557630
 1073 2.753480 6.554007
 1074 2.753480 6.550384
 1075 2.753480 6.546761
 1076 2.753480 6.543138
 1077 2.753480 6.539515
 1078 2.753480 6.535892
 1079 2.753480 6.532269
 1080 2.757103 6.528646
 1081 2.757103 6.525023
 1082 2.760726 6.521400
 1083 2.760726 6.517777
 1084 2.764349 6.514154
 1085 2.764349 6.510531
 1086 2.767972 6.506908
 1087 2.767972 6.503285
 1088 2.767972 6.499662
 1089 2.767972 6.496039
 1090 2.767972 6.492416
 1091 2.767972 6.488793
 1092 2.767972 6.485170
 1093 2.767972 6.481547
 1094 2.767972 6.477924
 1095 2.771595 6.474301
 1096 2.771595 6.470678
 1097 2.775218 6.467055
 1098 2.775218 6.463432
 1099 2.778841 6.459809
 1100 2.778841 6.456186
 1101 2.778841 6.452563
 1102 2.778841 6.448940
 1103 2.782464 6.445317
 1104 2.782464 6.441694
 1105 2.782464 6.438071
 1106 2.786087 6.434448
 1107 2.786087 6.430825
 1108 2.789710 6.427202
 1109 2.789710 6.423579
 1110 2.793333 6.419956
 1111 2.793333 6.416333
 1112 2.796956 6.412710
 1113 2.796956 6.409087
 1114 2.800579 6.405464
 1115 2.800579 6.401841
 1116 2.804202 6.398218
 1117 2.804202 6.394595
 1118 2.807825 6.390972
 1119 2.807825 6.387349
 1120 2.807825 6.383726
 1121 2.807825 6.380103
 1122 2.807825 6.376480
 1123 2.807825 6.372857
 1124 2.807825 6.369234
 1125 2.807825 6.365611
 1126 2.807825 6.361988
 1127 2.811448 6.358365
 1128 2.811448 6.354742
 1129 2.815071 6.351119
 1130 2.815071 6.347496
 1131 2.818694 6.343873
 1132 2.818694 6.340250
 1133 2.822317 6.336627
 1134 2.822317 6.333004
 1135 2.825940 6.329381
 1136 2.825940 6.325758
 1137 2.829563 6.322135
 1138 2.829563 6.318512
 1139 2.833186 6.314889
 1140 2.833186 6.311266
 1141 2.833186 6.307643
 1142 2.833186 6.304020
 1143 2.833186 6.300397
 1144 2.836809 6.296774
 1145 2.840432 6.293151
 1146 2.844055 6.289528
 1147 2.847678 6.289528
 1148 2.851301 6.285905
 1149 2.854924 6.285905
 1150 2.858547 6.282282
 1151 2.862170 6.282282
 1152 2.865793 6.278659
 1153 2.869416 6.278659
 1154 2.873039 6.275036
 1155 2.876662 6.275036
 1156 2.880285 6.271413
 1157 2.883908 6.271413
 1158 2.887531 6.267790
 1159 2.891154 6.267790
 1160 2.894777 6.264167
 1161 2.898400 6.260544
 1162 2.902023 6.256921
 1163 2.905646 6.253298
 1164 2.909269 6.253298
 1165 2.912892 6.249675
 1166 2.916515 6.246052
 1167 2.920138 6.242429
 1168 2.923761 6.238806
 1169 2.927384 6.235183
 1170 2.931007 6.235183
 1171 2.934630 6.231560
 1172 2.938253 6.231560
 1173 2.941876 6.227937
 1174 2.945499 6.227937
 1175 2.949122 6.224314
 1176 2.952745 6.220691
 1177 2.956368 6.217068
 1178 2.959991 6.213445
 1179 2.959991 6.209822
 1180 2.963614 6.206199
 1181 2.963614 6.202576
 1182 2.967237 6.198953
 1183 2.967237 6.195330
 1184 2.970860 6.191707
 1185 2.970860 6.188084
 1186 2.974483 6.184461
 1187 2.974483 6.180838
 1188 2.978106 6.177215
 1189 2.978106 6.173592
 1190 2.981729 6.169969
 1191 2.981729 6.166346
 1192 2.981729 6.162723
 1193 2.981729 6.159100
 1194 2.981729 6.155477
 1195 2.981729 6.151854
 1196 2.981729 6.148231
 1197 2.981729 6.144608
 1198 2.985352 6.140985
 1199 2.988975 6.137362
 1200 2.992598 6.133739
 1201 2.992598 6.130116
 1202 2.996221 6.126493
 1203 2.999844 6.122870
 1204 2.999844 6.119247
 1205 3.003467 6.115624
 1206 3.007090 6.112001
 1207 3.010713 6.108378
 1208 3.014336 6.104755
 1209 3.017959 6.101132
 1210 3.021582 6.097509
 1211 3.021582 6.093886
 1212 3.025205 6.090263
 1213 3.025205 6.086640
 1214 3.028828 6.083017
 1215 3.028828 6.079394
 1216 3.032451 6.075771
 1217 3.032451 6.072148
 1218 3.036074 6.068525
 1219 3.036074 6.064902
 1220 3.039697 6.061279
 1221 3.039697 6.057656
 1222 3.043320 6.057656
 1223 3.046943 6.054033
 1224 3.050566 6.054033
 1225 3.054189 6.050410
 1226 3.057812 6.050410
 1227 3.061435 6.046787
 1228 3.065058 6.043164
 1229 3.068681 6.039541
 1230 3.072304 6.035918
 1231 3.075927 6.032295
 1232 3.079550 6.028672
 1233 3.083173 6.025049
 1234 3.086796 6.021426
 1235 3.090419 6.017803
 1236 3.094042 6.017803
 1237 3.097665 6.014180
 1238 3.101288 6.014180
 1239 3.104911 6.010557
 1240 3.108534 6.006934
 1241 3.112157 6.003311
 1242 3.115780 5.999688
 1243 3.119403 5.996065
 1244 3.123026 5.992442
 1245 3.126649 5.988819
 1246 3.126649 5.985196
 1247 3.130272 5.981573
 1248 3.130272 5.977950
 1249 3.133895 5.974327
 1250 3.133895 5.970704
 1251 3.137518 5.967081
 1252 3.141141 5.963458
 1253 3.141141 5.959835
 1254 3.144764 5.956212
 1255 3.144764 5.952589
 1256 3.148387 5.948966
 1257 3.152010 5.945343
 1258 3.152010 5.941720
 1259 3.155633 5.938097
 1260 3.155633 5.934474
 1261 3.159256 5.930851
 1262 3.159256 5.927228
 1263 3.162879 5.923605
 1264 3.162879 5.919982
 1265 3.166502 5.916359
 1266 3.166502 5.912736
 1267 3.170125 5.909113
 1268 3.170125 5.905490
 1269 3.173748 5.901867
 1270 3.173748 5.898244
 1271 3.177371 5.894621
 1272 3.177371 5.890998
 1273 3.180994 5.887375
 1274 3.180994 5.883752
 1275 3.180994 5.880129
 1276 3.180994 5.876506
 1277 3.180994 5.872883
 1278 3.180994 5.869260
 1279 3.180994 5.865637
 1280 3.180994 5.862014
 1281 3.180994 5.858391
 1282 3.180994 5.854768
 1283 3.180994 5.851145
 1284 3.180994 5.847522
 1285 3.180994 5.843899
 1286 3.184617 5.840276
 1287 3.184617 5.836653
 1288 3.188240 5.833030
 1289 3.191863 5.829407
 1290 3.195486 5.825784
 1291 3.199109 5.822161
 1292 3.202732 5.818538
 1293 3.206355 5.814915
 1294 3.209978 5.811292
 1295 3.213601 5.807669
 1296 3.217224 5.804046
 1297 3.220847 5.800423
 1298 3.224470 5.796800
 1299 3.228093 5.793177
 1300 3.231716 5.789554
 1301 3.235339 5.785931
 1302 3.235339 5.782308
 1303 3.238962 5.778685
 1304 3.242585 5.778685
 1305 3.246208 5.775062
 1306 3.249831 5.775062
 1307 3.253454 5.771439
 1308 3.257077 5.771439
 1309 3.260700 5.767816
 1310 3.264323 5.764193
 1311 3.267946 5.760570
 1312 3.271569 5.756947
 1313 3.271569 5.753324
 1314 3.275192 5.749701
 1315 3.275192 5.746078
 1316 3.278815 5.742455
 1317 3.278815 5.738832
 1318 3.282438 5.735209
 1319 3.282438 5.731586
 1320 3.286061 5.727963
 1321 3.286061 5.724340
 1322 3.289684 5.720717
 1323 3.289684 5.717094
 1324 3.293307 5.713471
 1325 3.293307 5.709848
 1326 3.293307 5.706225
 1327 3.293307 5.702602
 1328 3.296930 5.698979
 1329 3.300553 5.695356
 1330 3.304176 5.691733
 1331 3.307799 5.688110
 1332 3.311422 5.684487
 1333 3.315045 5.680864
 1334 3.318668 5.680864
 1335 3.322291 5.677241
 1336 3.325914 5.673618
 1337 3.329537 5.669995
 1338 3.333160 5.666372
 1339 3.333160 5.662749
 1340 3.336783 5.659126
 1341 3.336783 5.655503
 1342 3.340406 5.651880
 1343 3.340406 5.648257
 1344 3.344029 5.644634
 1345 3.344029 5.641011
 1346 3.347652 5.637388
 1347 3.347652 5.633765
 1348 3.351275 5.630142
 1349 3.351275 5.626519
 1350 3.354898 5.622896
 1351 3.354898 5.619273
 1352 3.354898 5.615650
 1353 3.354898 5.612027
 1354 3.354898 5.608404
 1355 3.354898 5.604781
 1356 3.354898 5.601158
 1357 3.354898 5.597535
 1358 3.358521 5.593912
 1359 3.362144 5.590289
 1360 3.365767 5.586666
 1361 3.369390 5.583043
 1362 3.373013 5.579420
 1363 3.376636 5.575797
 1364 3.380259 5.572174
 1365 3.380259 5.568551
 1366 3.383882 5.564928
 1367 3.383882 5.561305
 1368 3.387505 5.557682
 1369 3.387505 5.554059
 1370 3.391128 5.550436
 1371 3.391128 5.546813
 1372 3.394751 5.543190
 1373 3.394751 5.539567
 1374 3.398374 5.535944
 1375 3.398374 5.532321
 1376 3.401997 5.528698
 1377 3.401997 5.525075
 1378 3.405620 5.521452
 1379 3.405620 5.517829
 1380 3.409243 5.514206
 1381 3.409243 5.510583
 1382 3.412866 5.506960
 1383 3.412866 5.503337
 1384 3.416489 5.499714
 1385 3.416489 5.496091
 1386 3.420112 5.492468
 1387 3.420112 5.488845
 1388 3.420112 5.485222
 1389 3.420112 5.481599
 1390 3.420112 5.477976
 1391 3.420112 5.474353
 1392 3.423735 5.470730
 1393 3.423735 5.467107
 1394 3.427358 5.463484
 1395 3.430981 5.459861
 1396 3.434604 5.456238
 1397 3.438227 5.452615
 1398 3.441850 5.452615
 1399 3.445473 5.448992
 1400 3.449096 5.448992
 1401 3.452719 5.445369
 1402 3.456342 5.445369
 1403 3.459965 5.441746
 1404 3.463588 5.438123
 1405 3.467211 5.434500
 1406 3.470834 5.430877
 1407 3.474457 5.427254
 1408 3.478080 5.423631
 1409 3.478080 5.420008
 1410 3.481703 5.416385
 1411 3.481703 5.412762
 1412 3.485326 5.409139
 1413 3.485326 5.405516
 1414 3.488949 5.401893
 1415 3.488949 5.398270
 1416 3.492572 5.394647
 1417 3.492572 5.391024
 1418 3.496195 5.387401
 1419 3.496195 5.383778
 1420 3.499818 5.380155
 1421 3.499818 5.376532
 1422 3.503441 5.372909
 1423 3.503441 5.369286
 1424 3.507064 5.365663
 1425 3.507064 5.362040
 1426 3.510687 5.358417
 1427 3.510687 5.354794
 1428 3.510687 5.351171
 1429 3.510687 5.347548
 1430 3.514310 5.343925
 1431 3.514310 5.340302
 1432 3.517933 5.336679
 1433 3.517933 5.333056
 1434 3.517933 5.329433
 1435 3.521556 5.325810
 1436 3.521556 5.322187
 1437 3.521556 5.318564
 1438 3.525179 5.314941
 1439 3.525179 5.311318
 1440 3.528802 5.307695
 1441 3.532425 5.304072
 1442 3.536048 5.300449
 1443 3.536048 5.296826
 1444 3.539671 5.296826
 1445 3.543294 5.293203
 1446 3.546917 5.293203
 1447 3.550540 5.289580
 1448 3.554163 5.285957
 1449 3.557786 5.282334
 1450 3.561409 5.278711
 1451 3.561409 5.275088
 1452 3.565032 5.271465
 1453 3.565032 5.267842
 1454 3.568655 5.264219
 1455 3.568655 5.260596
 1456 3.572278 5.256973
 1457 3.572278 5.253350
 1458 3.575901 5.249727
 1459 3.575901 5.246104
 1460 3.579524 5.242481
 1461 3.579524 5.238858
 1462 3.583147 5.235235
 1463 3.583147 5.231612
 1464 3.583147 5.227989
 1465 3.583147 5.224366
 1466 3.583147 5.220743
 1467 3.583147 5.217120
 1468 3.586770 5.213497
 1469 3.586770 5.209874
 1470 3.590393 5.206251
 1471 3.590393 5.202628
 1472 3.594016 5.199005
 1473 3.594016 5.195382
 1474 3.597639 5.191759
 1475 3.601262 5.188136
 1476 3.604885 5.184513
 1477 3.608508 5.180890
 1478 3.612131 5.177267
 1479 3.612131 5.173644
 1480 3.615754 5.170021
 1481 3.615754 5.166398
 1482 3.619377 5.162775
 1483 3.619377 5.159152
 1484 3.623000 5.155529
 1485 3.626623 5.151906
 1486 3.630246 5.148283
 1487 3.630246 5.144660
 1488 3.633869 5.141037
 1489 3.637492 5.137414
 1490 3.637492 5.133791
 1491 3.641115 5.130168
 1492 3.641115 5.126545
 1493 3.644738 5.122922
 1494 3.644738 5.119299
 1495 3.648361 5.115676
 1496 3.648361 5.112053
 1497 3.651984 5.108430
 1498 3.651984 5.104807
 1499 3.655607 5.101184
 1500 3.655607 5.097561
 1501 3.659230 5.093938
 1502 3.659230 5.090315
 1503 3.659230 5.086692
 1504 3.659230 5.083069
 1505 3.659230 5.079446
 1506 3.659230 5.075823
 1507 3.659230 5.072200
 1508 3.662853 5.068577
 1509 3.662853 5.064954
 1510 3.666476 5.061331
 1511 3.666476 5.057708
 1512 3.670099 5.054085
 1513 3.670099 5.050462
 1514 3.673722 5.046839
 1515 3.673722 5.043216
 1516 3.673722 5.039593
 1517 3.673722 5.035970
 1518 3.677345 5.032347
 1519 3.677345 5.028724
 1520 3.677345 5.025101
 1521 3.680968 5.025101
 1522 3.684591 5.021478
 1523 3.688214 5.021478
 1524 3.691837 5.017855
 1525 3.695460 5.017855
 1526 3.699083 5.014232
 1527 3.702706 5.010609
 1528 3.706329 5.006986
 1529 3.706329 5.003363
 1530 3.709952 4.999740
 1531 3.709952 4.996117
 1532 3.713575 4.992494
 1533 3.713575 4.988871
 1534 3.717198 4.985248
 1535 3.717198 4.981625
 1536 3.720821 4.978002
 1537 3.720821 4.974379
 1538 3.724444 4.970756
 1539 3.724444 4.967133
 1540 3.728067 4.963510
 1541 3.728067 4.959887
 1542 3.728067 4.956264
 1543 3.728067 4.952641
 1544 3.728067 4.949018
 1545 3.728067 4.945395
 1546 3.728067 4.941772
 1547 3.731690 4.938149
 1548 3.735313 4.934526
 1549 3.738936 4.930903
 1550 3.738936 4.927280
 1551 3.742559 4.923657
 1552 3.746182 4.920034
 1553 3.749805 4.916411
 1554 3.753428 4.912788
 1555 3.757051 4.909165
 1556 3.760674 4.909165
 1557 3.764297 4.905542
 1558 3.767920 4.905542
 1559 3.771543 4.901919
 1560 3.775166 4.898296
 1561 3.778789 4.894673
 1562 3.782412 4.891050
 1563 3.782412 4.887427
 1564 3.786035 4.883804
 1565 3.786035 4.880181
 1566 3.789658 4.876558
 1567 3.789658 4.872935
 1568 3.793281 4.869312
 1569 3.793281 4.865689
 1570 3.796904 4.862066
 1571 3.796904 4.858443
 1572 3.800527 4.854820
 1573 3.800527 4.851197
 1574 3.804150 4.847574
 1575 3.804150 4.843951
 1576 3.804150 4.840328
 1577 3.807773 4.836705
 1578 3.807773 4.833082
 1579 3.811396 4.829459
 1580 3.815019 4.825836
 1581 3.815019 4.822213
 1582 3.818642 4.818590
 1583 3.818642 4.814967
 1584 3.822265 4.811344
 1585 3.822265 4.807721
 1586 3.825888 4.804098
 1587 3.825888 4.800475
 1588 3.829511 4.796852
 1589 3.829511 4.793229
 1590 3.833134 4.789606
 1591 3.833134 4.785983
 1592 3.836757 4.782360
 1593 3.836757 4.778737
 1594 3.836757 4.775114
 1595 3.836757 4.771491
 1596 3.836757 4.767868
 1597 3.836757 4.764245
 1598 3.836757 4.760622
 1599 3.836757 4.756999
 1600 3.840380 4.753376
 1601 3.840380 4.749753
 1602 3.844003 4.746130
 1603 3.844003 4.742507
 1604 3.847626 4.738884
 1605 3.847626 4.735261
 1606 3.847626 4.731638
 1607 3.847626 4.728015
 1608 3.847626 4.724392
 1609 3.847626 4.720769
 1610 3.847626 4.717146
 1611 3.847626 4.713523
 1612 3.847626 4.709900
 1613 3.847626 4.706277
 1614 3.847626 4.702654
 1615 3.847626 4.699031
 1616 3.851249 4.695408
 1617 3.854872 4.691785
 1618 3.858495 4.688162
 1619 3.862118 4.684539
 1620 3.865741 4.680916
 1621 3.869364 4.677293
 1622 3.872987 4.673670
 1623 3.876610 4.670047
 1624 3.880233 4.666424
 1625 3.880233 4.662801
 1626 3.883856 4.659178
 1627 3.883856 4.655555
 1628 3.887479 4.651932
 1629 3.887479 4.648309
 1630 3.891102 4.644686
 1631 3.891102 4.641063
 1632 3.894725 4.637440
 1633 3.894725 4.633817
 1634 3.898348 4.630194
 1635 3.898348 4.626571
 1636 3.901971 4.622948
 1637 3.901971 4.619325
 1638 3.901971 4.615702
 1639 3.901971 4.612079
 1640 3.905594 4.612079
 1641 3.909217 4.608456
 1642 3.912840 4.604833
 1643 3.916463 4.601210
 1644 3.920086 4.597587
 1645 3.923709 4.593964
 1646 3.927332 4.590341
 1647 3.930955 4.586718
 1648 3.930955 4.583095
 1649 3.934578 4.579472
 1650 3.934578 4.575849
 1651 3.938201 4.572226
 1652 3.938201 4.568603
 1653 3.941824 4.564980
 1654 3.941824 4.561357
 1655 3.945447 4.557734
 1656 3.945447 4.554111
 1657 3.949070 4.550488
 1658 3.952693 4.546865
 1659 3.956316 4.543242
 1660 3.959939 4.543242
 1661 3.963562 4.539619
 1662 3.967185 4.539619
 1663 3.970808 4.535996
 1664 3.974431 4.535996
 1665 3.978054 4.532373
 1666 3.981677 4.532373
 1667 3.985300 4.528750
 1668 3.988923 4.528750
 1669 3.992546 4.525127
 1670 3.996169 4.525127
 1671 3.999792 4.521504
 1672 4.003415 4.521504
 1673 4.007038 4.517881
 1674 4.010661 4.517881
 1675 4.014284 4.514258
 1676 4.014284 4.510635
 1677 4.017907 4.507012
 1678 4.017907 4.503389
 1679 4.021530 4.499766
 1680 4.021530 4.496143
 1681 4.025153 4.492520
 1682 4.025153 4.488897
 1683 4.028776 4.485274
 1684 4.028776 4.481651
 1685 4.032399 4.478028
 1686 4.032399 4.474405
 1687 4.036022 4.470782
 1688 4.036022 4.467159
 1689 4.036022 4.463536
 1690 4.036022 4.459913
 1691 4.039645 4.456290
 1692 4.039645 4.452667
 1693 4.043268 4.449044
 1694 4.043268 4.445421
 1695 4.046891 4.441798
 1696 4.046891 4.438175
 1697 4.050514 4.434552
 1698 4.054137 4.430929
 1699 4.057760 4.427306
 1700 4.061383 4.427306
 1701 4.065006 4.423683
 1702 4.068629 4.423683
 1703 4.072252 4.420060
 1704 4.075875 4.416437
 1705 4.079498 4.412814
 1706 4.079498 4.409191
 1707 4.083121 4.405568
 1708 4.083121 4.401945
 1709 4.086744 4.398322
 1710 4.086744 4.394699
 1711 4.090367 4.391076
 1712 4.090367 4.387453
 1713 4.093990 4.383830
 1714 4.093990 4.380207
 1715 4.097613 4.376584
 1716 4.097613 4.372961
 1717 4.101236 4.369338
 1718 4.101236 4.365715
 1719 4.101236 4.362092
 1720 4.104859 4.358469
 1721 4.108482 4.354846
 1722 4.108482 4.351223
 1723 4.112105 4.347600
 1724 4.112105 4.343977
 1725 4.115728 4.340354
 1726 4.115728 4.336731
 1727 4.119351 4.333108
 1728 4.119351 4.329485
 1729 4.122974 4.325862
 1730 4.122974 4.322239
 1731 4.126597 4.318616
 1732 4.126597 4.314993
 1733 4.130220 4.311370
 1734 4.130220 4.307747
 1735 4.133843 4.304124
 1736 4.133843 4.300501
 1737 4.133843 4.296878
 1738 4.133843 4.293255
 1739 4.133843 4.289632
 1740 4.133843 4.286009
 1741 4.133843 4.282386
 1742 4.133843 4.278763
 1743 4.133843 4.275140
 1744 4.133843 4.271517
 1745 4.133843 4.267894
 1746 4.133843 4.264271
 1747 4.133843 4.260648
 1748 4.133843 4.257025
 1749 4.133843 4.253402
 1750 4.133843 4.249779
 1751 4.133843 4.246156
 1752 4.133843 4.242533
 1753 4.133843 4.238910
 1754 4.137466 4.235287
 1755 4.137466 4.231664
 1756 4.141089 4.228041
 1757 4.141089 4.224418
 1758 4.144712 4.220795
 1759 4.144712 4.217172
 1760 4.148335 4.213549
 1761 4.151958 4.213549
 1762 4.155581 4.209926
 1763 4.159204 4.206303
 1764 4.162827 4.206303
 1765 4.166450 4.202680
 1766 4.170073 4.202680
 1767 4.173696 4.199057
 1768 4.177319 4.199057
 1769 4.180942 4.195434
 1770 4.184565 4.191811
 1771 4.188188 4.188188
 1772 4.191811 4.184565
 1773 4.195434 4.180942
 1774 4.199057 4.177319
 1775 4.202680 4.173696
 1776 4.206303 4.170073
 1777 4.206303 4.166450
 1778 4.209926 4.162827
 1779 4.213549 4.159204
 1780 4.213549 4.155581
 1781 4.217172 4.151958
 1782 4.217172 4.148335
 1783 4.220795 4.144712
 1784 4.220795 4.141089
 1785 4.224418 4.137466
 1786 4.224418 4.133843
 1787 4.228041 4.130220
 1788 4.231664 4.126597
 1789 4.235287 4.122974
 1790 4.238910 4.119351
 1791 4.242533 4.115728
 1792 4.246156 4.112105
 1793 4.249779 4.112105
 1794 4.253402 4.108482
 1795 4.257025 4.108482
 1796 4.260648 4.104859
 1797 4.264271 4.101236
 1798 4.267894 4.097613
 1799 4.271517 4.093990
 1800 4.275140 4.090367
 1801 4.278763 4.086744
 1802 4.282386 4.083121
 1803 4.286009 4.079498
 1804 4.286009 4.075875
 1805 4.289632 4.072252
 1806 4.289632 4.068629
 1807 4.293255 4.065006
 1808 4.293255 4.061383
 1809 4.296878 4.057760
 1810 4.300501 4.054137
 1811 4.304124 4.050514
 1812 4.307747 4.046891
 1813 4.307747 4.043268
 1814 4.311370 4.039645
 1815 4.311370 4.036022
 1816 4.314993 4.032399
 1817 4.314993 4.028776
 1818 4.318616 4.025153
 1819 4.318616 4.021530
 1820 4.322239 4.017907
 1821 4.322239 4.014284
 1822 4.325862 4.010661
 1823 4.325862 4.007038
 1824 4.329485 4.003415
 1825 4.329485 3.999792
 1826 4.329485 3.996169
 1827 4.329485 3.992546
 1828 4.329485 3.988923
 1829 4.329485 3.985300
 1830 4.329485 3.981677
 1831 4.329485 3.978054
 1832 4.329485 3.974431
 1833 4.329485 3.970808
 1834 4.329485 3.967185
 1835 4.333108 3.963562
 1836 4.333108 3.959939
 1837 4.336731 3.956316
 1838 4.336731 3.952693
 1839 4.340354 3.949070
 1840 4.340354 3.945447
 1841 4.343977 3.941824
 1842 4.347600 3.938201
 1843 4.351223 3.934578
 1844 4.354846 3.930955
 1845 4.358469 3.927332
 1846 4.362092 3.923709
 1847 4.365715 3.920086
 1848 4.369338 3.916463
 1849 4.372961 3.912840
 1850 4.376584 3.909217
 1851 4.376584 3.905594
 1852 4.380207 3.901971
 1853 4.383830 3.898348
 1854 4.383830 3.894725
 1855 4.387453 3.891102
 1856 4.387453 3.887479
 1857 4.391076 3.883856
 1858 4.394699 3.880233
 1859 4.398322 3.880233
 1860 4.401945 3.876610
 1861 4.405568 3.872987
 1862 4.409191 3.869364
 1863 4.412814 3.865741
 1864 4.412814 3.862118
 1865 4.416437 3.858495
 1866 4.416437 3.854872
 1867 4.420060 3.851249
 1868 4.420060 3.847626
 1869 4.423683 3.844003
 1870 4.423683 3.840380
 1871 4.427306 3.836757
 1872 4.427306 3.833134
 1873 4.430929 3.829511
 1874 4.430929 3.825888
 1875 4.434552 3.822265
 1876 4.434552 3.818642
 1877 4.438175 3.815019
 1878 4.438175 3.811396
 1879 4.438175 3.807773
 1880 4.438175 3.804150
 1881 4.438175 3.800527
 1882 4.438175 3.796904
 1883 4.438175 3.793281
 1884 4.438175 3.789658
 1885 4.438175 3.786035
 1886 4.438175 3.782412
 1887 4.438175 3.778789
 1888 4.438175 3.775166
 1889 4.438175 3.771543
 1890 4.438175 3.767920
 1891 4.438175 3.764297
 1892 4.438175 3.760674
 1893 4.438175 3.757051
 1894 4.441798 3.753428
 1895 4.445421 3.749805
 1896 4.449044 3.746182
 1897 4.452667 3.742559
 1898 4.456290 3.738936
 1899 4.459913 3.735313
 1900 4.463536 3.731690
 1901 4.467159 3.728067
 1902 4.470782 3.724444
 1903 4.470782 3.720821
 1904 4.474405 3.717198
 1905 4.478028 3.713575
 1906 4.478028 3.709952
 1907 4.481651 3.706329
 1908 4.485274 3.702706
 1909 4.488897 3.699083
 1910 4.492520 3.695460
 1911 4.496143 3.695460
 1912 4.499766 3.691837
 1913 4.503389 3.688214
 1914 4.507012 3.684591
 1915 4.510635 3.680968
 1916 4.514258 3.677345
 1917 4.517881 3.673722
 1918 4.521504 3.670099
 1919 4.521504 3.666476
 1920 4.525127 3.662853
 1921 4.528750 3.659230
 1922 4.528750 3.655607
 1923 4.532373 3.651984
 1924 4.535996 3.648361
 1925 4.539619 3.644738
 1926 4.539619 3.641115
 1927 4.543242 3.637492
 1928 4.543242 3.633869
 1929 4.546865 3.630246
 1930 4.546865 3.626623
 1931 4.550488 3.623000
 1932 4.550488 3.619377
 1933 4.554111 3.615754
 1934 4.554111 3.612131
 1935 4.557734 3.608508
 1936 4.557734 3.604885
 1937 4.561357 3.601262
 1938 4.561357 3.597639
 1939 4.561357 3.594016
 1940 4.561357 3.590393
 1941 4.561357 3.586770
 1942 4.561357 3.583147
 1943 4.561357 3.579524
 1944 4.561357 3.575901
 1945 4.561357 3.572278
 1946 4.561357 3.568655
 1947 4.564980 3.565032
 1948 4.564980 3.561409
 1949 4.568603 3.557786
 1950 4.568603 3.554163
 1951 4.572226 3.550540
 1952 4.575849 3.546917
 1953 4.579472 3.543294
 1954 4.583095 3.539671
 1955 4.586718 3.536048
 1956 4.590341 3.532425
 1957 4.593964 3.528802
 1958 4.597587 3.525179
 1959 4.601210 3.521556
 1960 4.604833 3.517933
 1961 4.608456 3.514310
 1962 4.612079 3.510687
 1963 4.612079 3.507064
 1964 4.615702 3.503441
 1965 4.615702 3.499818
 1966 4.619325 3.496195
 1967 4.619325 3.492572
 1968 4.622948 3.488949
 1969 4.622948 3.485326
 1970 4.626571 3.481703
 1971 4.626571 3.478080
 1972 4.630194 3.474457
 1973 4.633817 3.470834
 1974 4.637440 3.467211
 1975 4.641063 3.463588
 1976 4.644686 3.459965
 1977 4.648309 3.456342
 1978 4.648309 3.452719
 1979 4.651932 3.449096
 1980 4.651932 3.445473
 1981 4.655555 3.441850
 1982 4.655555 3.438227
 1983 4.659178 3.434604
 1984 4.659178 3.430981
 1985 4.662801 3.427358
 1986 4.662801 3.423735
 1987 4.666424 3.420112
 1988 4.666424 3.416489
 1989 4.670047 3.412866
 1990 4.670047 3.409243
 1991 4.670047 3.405620
 1992 4.673670 3.401997
 1993 4.673670 3.398374
 1994 4.677293 3.394751
 1995 4.677293 3.391128
 1996 4.680916 3.387505
 1997 4.680916 3.383882
 1998 4.684539 3.380259
 1999 4.684539 3.376636
 2000 4.688162 3.373013
 2001 4.688162 3.369390
 2002 4.691785 3.365767
 2003 4.691785 3.362144
 2004 4.695408 3.358521
 2005 4.695408 3.354898
 2006 4.699031 3.351275
 2007 4.702654 3.347652
 2008 4.702654 3.344029
 2009 4.706277 3.340406
 2010 4.709900 3.336783
 2011 4.709900 3.333160
 2012 4.713523 3.329537
 2013 4.713523 3.325914
 2014 4.717146 3.322291
 2015 4.720769 3.318668
 2016 4.720769 3.315045
 2017 4.724392 3.311422
 2018 4.724392 3.307799
 2019 4.728015 3.304176
 2020 4.731638 3.300553
 2021 4.735261 3.296930
 2022 4.738884 3.293307
 2023 4.742507 3.293307
 2024 4.746130 3.289684
 2025 4.749753 3.289684
 2026 4.753376 3.286061
 2027 4.756999 3.282438
 2028 4.760622 3.278815
 2029 4.764245 3.275192
 2030 4.764245 3.271569
 2031 4.767868 3.267946
 2032 4.767868 3.264323
 2033 4.771491 3.260700
 2034 4.771491 3.257077
 2035 4.775114 3.253454
 2036 4.775114 3.249831
 2037 4.778737 3.246208
 2038 4.778737 3.242585
 2039 4.782360 3.238962
 2040 4.782360 3.235339
 2041 4.785983 3.231716
 2042 4.785983 3.228093
 2043 4.789606 3.224470
 2044 4.789606 3.220847
 2045 4.793229 3.217224
 2046 4.793229 3.213601
 2047 4.796852 3.209978
 2048 4.796852 3.206355
 2049 4.796852 3.202732
 2050 4.800475 3.199109
 2051 4.804098 3.195486
 2052 4.804098 3.191863
 2053 4.807721 3.188240
 2054 4.807721 3.184617
 2055 4.811344 3.180994
 2056 4.811344 3.177371
 2057 4.814967 3.173748
 2058 4.814967 3.170125
 2059 4.818590 3.166502
 2060 4.818590 3.162879
 2061 4.822213 3.159256
 2062 4.822213 3.155633
 2063 4.825836 3.152010
 2064 4.825836 3.148387
 2065 4.825836 3.144764
 2066 4.829459 3.141141
 2067 4.833082 3.141141
 2068 4.836705 3.137518
 2069 4.840328 3.133895
 2070 4.843951 3.130272
 2071 4.847574 3.126649
 2072 4.847574 3.123026
 2073 4.851197 3.119403
 2074 4.851197 3.115780
 2075 4.854820 3.112157
 2076 4.854820 3.108534
 2077 4.858443 3.104911
 2078 4.858443 3.101288
 2079 4.862066 3.097665
 2080 4.862066 3.094042
 2081 4.865689 3.090419
 2082 4.865689 3.086796
 2083 4.869312 3.083173
 2084 4.869312 3.079550
 2085 4.869312 3.075927
 2086 4.869312 3.072304
 2087 4.869312 3.068681
 2088 4.869312 3.065058
 2089 4.869312 3.061435
 2090 4.869312 3.057812
 2091 4.869312 3.054189
 2092 4.872935 3.050566
 2093 4.872935 3.046943
 2094 4.872935 3.043320
 2095 4.876558 3.039697
 2096 4.880181 3.036074
 2097 4.883804 3.032451
 2098 4.887427 3.028828
 2099 4.891050 3.025205
 2100 4.894673 3.021582
 2101 4.898296 3.017959
 2102 4.901919 3.017959
 2103 4.905542 3.014336
 2104 4.909165 3.014336
 2105 4.912788 3.010713
 2106 4.916411 3.007090
 2107 4.920034 3.003467
 2108 4.923657 2.999844
 2109 4.927280 2.996221
 2110 4.930903 2.992598
 2111 4.934526 2.988975
 2112 4.938149 2.985352
 2113 4.941772 2.981729
 2114 4.945395 2.978106
 2115 4.949018 2.974483
 2116 4.952641 2.974483
 2117 4.956264 2.970860
 2118 4.959887 2.967237
 2119 4.963510 2.963614
 2120 4.967133 2.963614
 2121 4.970756 2.959991
 2122 4.974379 2.959991
 2123 4.978002 2.956368
 2124 4.981625 2.956368
 2125 4.985248 2.952745
 2126 4.988871 2.952745
 2127 4.992494 2.949122
 2128 4.996117 2.949122
 2129 4.999740 2.945499
 2130 5.003363 2.945499
 2131 5.006986 2.941876
 2132 5.010609 2.941876
 2133 5.014232 2.938253
 2134 5.017855 2.934630
 2135 5.021478 2.934630
 2136 5.025101 2.931007
 2137 5.028724 2.927384
 2138 5.032347 2.923761
 2139 5.035970 2.920138
 2140 5.039593 2.920138
 2141 5.043216 2.916515
 2142 5.046839 2.916515
 2143 5.050462 2.912892
 2144 5.054085 2.909269
 2145 5.057708 2.905646
 2146 5.061331 2.902023
 2147 5.064954 2.898400
 2148 5.068577 2.894777
 2149 5.072200 2.891154
 2150 5.075823 2.887531
 2151 5.079446 2.883908
 2152 5.083069 2.883908
 2153 5.086692 2.883908
 2154 5.090315 2.883908
 2155 5.093938 2.883908
 2156 5.097561 2.883908
 2157 5.101184 2.883908
 2158 5.104807 2.883908
 2159 5.108430 2.883908
 2160 5.112053 2.883908
 2161 5.115676 2.883908
 2162 5.119299 2.883908
 2163 5.122922 2.883908
 2164 5.126545 2.883908
 2165 5.130168 2.883908
 2166 5.133791 2.883908
 2167 5.137414 2.883908
 2168 5.141037 2.883908
 2169 5.144660 2.883908
 2170 5.148283 2.880285
 2171 5.151906 2.880285
 2172 5.155529 2.876662
 2173 5.159152 2.876662
 2174 5.162775 2.873039
 2175 5.166398 2.873039
 2176 5.170021 2.869416
 2177 5.173644 2.869416
 2178 5.177267 2.865793
 2179 5.180890 2.865793
 2180 5.184513 2.862170
 2181 5.188136 2.862170
 2182 5.191759 2.858547
 2183 5.191759 2.854924
 2184 5.195382 2.851301
 2185 5.195382 2.847678
 2186 5.199005 2.844055
 2187 5.199005 2.840432
 2188 5.202628 2.836809
 2189 5.202628 2.833186
 2190 5.206251 2.829563
 2191 5.206251 2.825940
 2192 5.209874 2.822317
 2193 5.209874 2.818694
 2194 5.213497 2.815071
 2195 5.213497 2.811448
 2196 5.213497 2.807825
 2197 5.213497 2.804202
 2198 5.213497 2.800579
 2199 5.213497 2.796956
 2200 5.213497 2.793333
 2201 5.213497 2.789710
 2202 5.213497 2.786087
 2203 5.213497 2.782464
 2204 5.213497 2.778841
 2205 5.213497 2.775218
 2206 5.213497 2.771595
 2207 5.217120 2.767972
 2208 5.220743 2.764349
 2209 5.224366 2.760726
 2210 5.227989 2.757103
 2211 5.231612 2.753480
 2212 5.235235 2.749857
 2213 5.238858 2.746234
 2214 5.242481 2.742611
 2215 5.246104 2.738988
 2216 5.249727 2.735365
 2217 5.253350 2.731742
 2218 5.256973 2.731742
 2219 5.260596 2.728119
 2220 5.264219 2.724496
 2221 5.267842 2.720873
 2222 5.271465 2.720873
 2223 5.275088 2.717250
 2224 5.278711 2.713627
 2225 5.282334 2.713627
 2226 5.285957 2.710004
 2227 5.289580 2.710004
 2228 5.293203 2.710004
 2229 5.296826 2.710004
 2230 5.300449 2.710004
 2231 5.304072 2.710004
 2232 5.307695 2.710004
 2233 5.311318 2.710004
 2234 5.314941 2.710004
 2235 5.318564 2.710004
 2236 5.322187 2.710004
 2237 5.325810 2.710004
 2238 5.329433 2.710004
 2239 5.333056 2.710004
 2240 5.336679 2.710004
 2241 5.340302 2.710004
 2242 5.343925 2.710004
 2243 5.347548 2.710004
 2244 5.351171 2.710004
 2245 5.354794 2.710004
 2246 5.358417 2.710004
 2247 5.362040 2.706381
 2248 5.365663 2.706381
 2249 5.369286 2.702758
 2250 5.372909 2.702758
 2251 5.376532 2.699135
 2252 5.380155 2.699135
 2253 5.383778 2.695512
 2254 5.387401 2.695512
 2255 5.391024 2.691889
 2256 5.394647 2.691889
 2257 5.398270 2.691889
 2258 5.401893 2.688266
 2259 5.405516 2.688266
 2260 5.409139 2.684643
 2261 5.412762 2.684643
 2262 5.416385 2.681020
 2263 5.420008 2.681020
 2264 5.423631 2.681020
 2265 5.427254 2.681020
 2266 5.430877 2.681020
 2267 5.434500 2.681020
 2268 5.438123 2.677397
 2269 5.441746 2.677397
 2270 5.445369 2.673774
 2271 5.448992 2.673774
 2272 5.452615 2.670151
 2273 5.456238 2.670151
 2274 5.459861 2.666528
 2275 5.463484 2.666528
 2276 5.467107 2.662905
 2277 5.470730 2.662905
 2278 5.474353 2.659282
 2279 5.477976 2.659282
 2280 5.481599 2.655659
 2281 5.481599 2.652036
 2282 5.485222 2.648413
 2283 5.485222 2.644790
 2284 5.488845 2.641167
 2285 5.488845 2.637544
 2286 5.492468 2.633921
 2287 5.492468 2.630298
 2288 5.496091 2.626675
 2289 5.496091 2.623052
 2290 5.499714 2.619429
 2291 5.499714 2.615806
 2292 5.503337 2.612183
 2293 5.503337 2.608560
 2294 5.506960 2.604937
 2295 5.510583 2.601314
 2296 5.514206 2.597691
 2297 5.517829 2.594068
 2298 5.521452 2.594068
 2299 5.525075 2.590445
 2300 5.528698 2.590445
 2301 5.532321 2.586822
 2302 5.535944 2.586822
 2303 5.539567 2.583199
 2304 5.543190 2.579576
 2305 5.546813 2.575953
 2306 5.550436 2.572330
 2307 5.554059 2.568707
 2308 5.554059 2.565084
 2309 5.557682 2.561461
 2310 5.557682 2.557838
 2311 5.561305 2.554215
 2312 5.561305 2.550592
 2313 5.564928 2.546969
 2314 5.564928 2.543346
 2315 5.568551 2.539723
 2316 5.568551 2.536100
 2317 5.572174 2.532477
 2318 5.575797 2.528854
 2319 5.579420 2.525231
 2320 5.583043 2.521608
 2321 5.586666 2.517985
 2322 5.590289 2.514362
 2323 5.593912 2.514362
 2324 5.597535 2.514362
 2325 5.601158 2.514362
 2326 5.604781 2.514362
 2327 5.608404 2.514362
 2328 5.612027 2.514362
 2329 5.615650 2.514362
 2330 5.619273 2.514362
 2331 5.622896 2.514362
 2332 5.626519 2.514362
 2333 5.630142 2.514362
 2334 5.633765 2.514362
 2335 5.637388 2.514362
 2336 5.641011 2.514362
 2337 5.644634 2.510739
 2338 5.648257 2.510739
 2339 5.651880 2.507116
 2340 5.655503 2.507116
 2341 5.659126 2.503493
 2342 5.662749 2.503493
 2343 5.666372 2.499870
 2344 5.669995 2.499870
 2345 5.673618 2.496247
 2346 5.677241 2.496247
 2347 5.680864 2.492624
 2348 5.684487 2.492624
 2349 5.688110 2.489001
 2350 5.691733 2.485378
 2351 5.695356 2.481755
 2352 5.698979 2.478132
 2353 5.702602 2.474509
 2354 5.706225 2.474509
 2355 5.709848 2.470886
 2356 5.713471 2.470886
 2357 5.717094 2.467263
 2358 5.720717 2.467263
 2359 5.724340 2.463640
 2360 5.727963 2.460017
 2361 5.731586 2.456394
 2362 5.735209 2.452771
 2363 5.738832 2.449148
 2364 5.742455 2.445525
 2365 5.742455 2.441902
 2366 5.746078 2.441902
 2367 5.749701 2.438279
 2368 5.753324 2.434656
 2369 5.756947 2.434656
 2370 5.760570 2.431033
 2371 5.764193 2.427410
 2372 5.767816 2.423787
 2373 5.771439 2.420164
 2374 5.775062 2.416541
 2375 5.775062 2.412918
 2376 5.778685 2.409295
 2377 5.778685 2.405672
 2378 5.782308 2.402049
 2379 5.782308 2.398426
 2380 5.785931 2.394803
 2381 5.785931 2.391180
 2382 5.789554 2.387557
 2383 5.789554 2.383934
 2384 5.793177 2.380311
 2385 5.796800 2.376688
 2386 5.800423 2.373065
 2387 5.804046 2.369442
 2388 5.807669 2.365819
 2389 5.811292 2.362196
 2390 5.814915 2.358573
 2391 5.818538 2.354950
 2392 5.822161 2.354950
 2393 5.825784 2.351327
 2394 5.829407 2.347704
 2395 5.833030 2.344081
 2396 5.836653 2.340458
 2397 5.840276 2.336835
 2398 5.843899 2.336835
 2399 5.847522 2.333212
 2400 5.851145 2.333212
 2401 5.854768 2.329589
 2402 5.858391 2.325966
 2403 5.862014 2.322343
 2404 5.865637 2.318720
 2405 5.869260 2.315097
 2406 5.872883 2.311474
 2407 5.876506 2.307851
 2408 5.876506 2.304228
 2409 5.880129 2.304228
 2410 5.883752 2.300605
 2411 5.887375 2.296982
 2412 5.890998 2.296982
 2413 5.894621 2.296982
 2414 5.898244 2.296982
 2415 5.901867 2.296982
 2416 5.905490 2.296982
 2417 5.909113 2.296982
 2418 5.912736 2.296982
 2419 5.916359 2.296982
 2420 5.919982 2.293359
 2421 5.923605 2.293359
 2422 5.927228 2.289736
 2423 5.930851 2.289736
 2424 5.934474 2.286113
 2425 5.938097 2.286113
 2426 5.941720 2.282490
 2427 5.945343 2.282490
 2428 5.948966 2.278867
 2429 5.952589 2.278867
 2430 5.956212 2.275244
 2431 5.959835 2.275244
 2432 5.963458 2.271621
 2433 5.967081 2.267998
 2434 5.967081 2.264375
 2435 5.970704 2.260752
 2436 5.970704 2.257129
 2437 5.974327 2.253506
 2438 5.974327 2.249883
 2439 5.977950 2.246260
 2440 5.977950 2.242637
 2441 5.981573 2.239014
 2442 5.981573 2.235391
 2443 5.985196 2.231768
 2444 5.985196 2.228145
 2445 5.988819 2.224522
 2446 5.992442 2.220899
 2447 5.996065 2.217276
 2448 5.999688 2.213653
 2449 6.003311 2.210030
 2450 6.006934 2.206407
 2451 6.010557 2.202784
 2452 6.014180 2.199161
 2453 6.017803 2.195538
 2454 6.021426 2.191915
 2455 6.025049 2.188292
 2456 6.028672 2.184669
 2457 6.032295 2.181046
 2458 6.032295 2.177423
 2459 6.035918 2.173800
 2460 6.039541 2.170177
 2461 6.039541 2.166554
 2462 6.043164 2.162931
 2463 6.046787 2.159308
 2464 6.050410 2.155685
 2465 6.054033 2.155685
 2466 6.057656 2.152062
 2467 6.061279 2.152062
 2468 6.064902 2.148439
 2469 6.068525 2.148439
 2470 6.072148 2.144816
 2471 6.075771 2.144816
 2472 6.079394 2.141193
 2473 6.083017 2.137570
 2474 6.086640 2.133947
 2475 6.090263 2.133947
 2476 6.093886 2.130324
 2477 6.097509 2.130324
 2478 6.101132 2.126701
 2479 6.104755 2.123078
 2480 6.108378 2.119455
 2481 6.112001 2.115832
 2482 6.115624 2.112209
 2483 6.119247 2.108586
 2484 6.122870 2.104963
 2485 6.126493 2.101340
 2486 6.130116 2.097717
 2487 6.133739 2.094094
 2488 6.137362 2.090471
 2489 6.140985 2.086848
 2490 6.144608 2.083225
 2491 6.148231 2.083225
 2492 6.151854 2.079602
 2493 6.155477 2.079602
 2494 6.159100 2.075979
 2495 6.162723 2.072356
 2496 6.166346 2.068733
 2497 6.169969 2.065110
 2498 6.173592 2.061487
 2499 6.177215 2.061487
 2500 6.180838 2.057864
 2501 6.184461 2.054241
 2502 6.188084 2.050618
 2503 6.191707 2.046995
 2504 6.195330 2.043372
 2505 6.198953 2.039749
 2506 6.202576 2.036126
 2507 6.206199 2.032503
 2508 6.209822 2.028880
 2509 6.213445 2.025257
 2510 6.217068 2.021634
 2511 6.220691 2.018011
 2512 6.224314 2.014388
 2513 6.227937 2.014388
 2514 6.231560 2.010765
 2515 6.235183 2.007142
 2516 6.238806 2.003519
 2517 6.242429 2.003519
 2518 6.246052 1.999896
 2519 6.249675 1.996273
 2520 6.253298 1.992650
 2521 6.256921 1.989027
 2522 6.260544 1.985404
 2523 6.264167 1.981781
 2524 6.267790 1.981781
 2525 6.271413 1.981781
 2526 6.275036 1.981781
 2527 6.278659 1.981781
 2528 6.282282 1.981781
 2529 6.285905 1.978158
 2530 6.289528 1.978158
 2531 6.293151 1.974535
 2532 6.296774 1.974535
 2533 6.300397 1.970912
 2534 6.304020 1.970912
 2535 6.307643 1.967289
 2536 6.311266 1.967289
 2537 6.314889 1.963666
 2538 6.318512 1.963666
 2539 6.322135 1.960043
 2540 6.325758 1.960043
 2541 6.329381 1.956420
 2542 6.333004 1.952797
 2543 6.336627 1.949174
 2544 6.340250 1.945551
 2545 6.343873 1.941928
 2546 6.347496 1.938305
 2547 6.351119 1.938305
 2548 6.354742 1.934682
 2549 6.358365 1.934682
 2550 6.361988 1.931059
 2551 6.365611 1.931059
 2552 6.369234 1.927436
 2553 6.372857 1.927436
 2554 6.376480 1.923813
 2555 6.380103 1.920190
 2556 6.383726 1.920190
 2557 6.387349 1.916567
 2558 6.390972 1.916567
 2559 6.394595 1.912944
 2560 6.398218 1.912944
 2561 6.401841 1.909321
 2562 6.405464 1.909321
 2563 6.409087 1.905698
 2564 6.412710 1.905698
 2565 6.416333 1.902075
 2566 6.419956 1.902075
 2567 6.423579 1.898452
 2568 6.427202 1.898452
 2569 6.430825 1.894829
 2570 6.434448 1.894829
 2571 6.438071 1.891206
 2572 6.441694 1.891206
 2573 6.445317 1.887583
 2574 6.448940 1.887583
 2575 6.452563 1.883960
 2576 6.456186 1.883960
 2577 6.459809 1.880337
 2578 6.463432 1.876714
 2579 6.467055 1.873091
 2580 6.470678 1.869468
 2581 6.474301 1.865845
 2582 6.477924 1.862222
 2583 6.481547 1.858599
 2584 6.485170 1.854976
 2585 6.488793 1.851353
 2586 6.492416 1.847730
 2587 6.496039 1.844107
 2588 6.499662 1.840484
 2589 6.503285 1.836861
 2590 6.506908 1.836861
 2591 6.510531 1.833238
 2592 6.514154 1.833238
 2593 6.517777 1.829615
 2594 6.521400 1.825992
 2595 6.525023 1.822369
 2596 6.528646 1.818746
 2597 6.532269 1.815123
 2598 6.535892 1.811500
 2599 6.539515 1.811500
 2600 6.543138 1.807877
 2601 6.546761 1.807877
 2602 6.550384 1.804254
 2603 6.554007 1.800631
 2604 6.557630 1.800631
 2605 6.561253 1.797008
 2606 6.564876 1.797008
 2607 6.568499 1.797008
 2608 6.572122 1.797008
 2609 6.575745 1.797008
 2610 6.579368 1.797008
 2611 6.582991 1.797008
 2612 6.586614 1.797008
 2613 6.590237 1.797008
 2614 6.593860 1.797008
 2615 6.597483 1.797008
 2616 6.601106 1.797008
 2617 6.604729 1.797008
 2618 6.608352 1.797008
 2619 6.611975 1.797008
 2620 6.615598 1.793385
 2621 6.619221 1.793385
 2622 6.622844 1.789762
 2623 6.626467 1.789762
 2624 6.630090 1.786139
 2625 6.633713 1.786139
 2626 6.637336 1.782516
 2627 6.640959 1.782516
 2628 6.644582 1.782516
 2629 6.648205 1.782516
 2630 6.651828 1.782516
 2631 6.655451 1.782516
 2632 6.659074 1.782516
 2633 6.662697 1.782516
 2634 6.666320 1.782516
 2635 6.669943 1.782516
 2636 6.673566 1.778893
 2637 6.677189 1.778893
 2638 6.680812 1.775270
 2639 6.684435 1.775270
 2640 6.688058 1.771647
 2641 6.691681 1.771647
 2642 6.695304 1.768024
 2643 6.698927 1.768024
 2644 6.702550 1.768024
 2645 6.706173 1.768024
 2646 6.709796 1.768024
 2647 6.713419 1.768024
 2648 6.717042 1.768024
 2649 6.720665 1.768024
 2650 6.724288 1.768024
 2651 6.727911 1.768024
 2652 6.731534 1.768024
 2653 6.735157 1.768024
 2654 6.738780 1.768024
 2655 6.742403 1.764401
 2656 6.746026 1.764401
 2657 6.749649 1.760778
 2658 6.753272 1.760778
 2659 6.756895 1.757155
 2660 6.760518 1.757155
 2661 6.764141 1.753532
 2662 6.767764 1.753532
 2663 6.771387 1.749909
 2664 6.775010 1.749909
 2665 6.778633 1.746286
 2666 6.782256 1.746286
 2667 6.785879 1.742663
 2668 6.789502 1.739040
 2669 6.793125 1.735417
 2670 6.796748 1.735417
 2671 6.800371 1.735417
 2672 6.803994 1.735417
 2673 6.807617 1.731794
 2674 6.811240 1.731794
 2675 6.814863 1.728171
 2676 6.818486 1.728171
 2677 6.822109 1.724548
 2678 6.825732 1.724548
 2679 6.829355 1.720925
 2680 6.832978 1.720925
 2681 6.836601 1.717302
 2682 6.840224 1.717302
 2683 6.843847 1.717302
 2684 6.847470 1.713679
 2685 6.851093 1.713679
 2686 6.854716 1.713679
 2687 6.858339 1.713679
 2688 6.861962 1.713679
 2689 6.865585 1.713679
 2690 6.869208 1.713679
 2691 6.872831 1.713679
 2692 6.876454 1.717302
 2693 6.880077 1.717302
 2694 6.883700 1.717302
 2695 6.887323 1.717302
 2696 6.890946 1.717302
 2697 6.894569 1.717302
 2698 6.898192 1.717302
 2699 6.901815 1.717302
 2700 6.905438 1.717302
 2701 6.909061 1.717302
 2702 6.912684 1.717302
 2703 6.916307 1.717302
 2704 6.919930 1.717302
 2705 6.923553 1.717302
 2706 6.927176 1.717302
 2707 6.930799 1.717302
 2708 6.934422 1.717302
 2709 6.938045 1.717302
 2710 6.941668 1.717302
 2711 6.945291 1.717302
 2712 6.948914 1.717302
 2713 6.952537 1.717302
 2714 6.956160 1.717302
 2715 6.959783 1.717302
 2716 6.963406 1.717302
 2717 6.967029 1.717302
 2718 6.970652 1.717302
 2719 6.974275 1.717302
 2720 6.977898 1.717302
 2721 6.981521 1.717302
 2722 6.985144 1.717302
 2723 6.988767 1.717302
 2724 6.992390 1.717302
 2725 6.996013 1.713679
 2726 6.999636 1.713679
 2727 7.003259 1.710056
 2728 7.006882 1.710056
 2729 7.010505 1.706433
 2730 7.014128 1.706433
 2731 7.017751 1.702810
 2732 7.021374 1.702810
 2733 7.024997 1.702810
 2734 7.028620 1.702810
 2735 7.032243 1.702810
 2736 7.035866 1.702810
 2737 7.039489 1.699187
 2738 7.043112 1.699187
 2739 7.046735 1.695564
 2740 7.050358 1.695564
 2741 7.053981 1.691941
 2742 7.057604 1.691941
 2743 7.061227 1.688318
 2744 7.064850 1.688318
 2745 7.068473 1.684695
 2746 7.072096 1.684695
 2747 7.075719 1.681072
 2748 7.079342 1.681072
 2749 7.082965 1.681072
 2750 7.086588 1.681072
 2751 7.090211 1.681072
 2752 7.093834 1.681072
 2753 7.097457 1.681072
 2754 7.101080 1.681072
 2755 7.104703 1.681072
 2756 7.108326 1.681072
 2757 7.111949 1.681072
 2758 7.115572 1.681072
 2759 7.119195 1.681072
 2760 7.122818 1.681072
 2761 7.126441 1.681072
 2762 7.130064 1.681072
 2763 7.133687 1.681072
 2764 7.137310 1.681072
 2765 7.140933 1.681072
 2766 7.144556 1.681072
 2767 7.148179 1.677449
 2768 7.151802 1.677449
 2769 7.155425 1.673826
 2770 7.159048 1.673826
 2771 7.162671 1.670203
 2772 7.166294 1.670203
 2773 7.169917 1.666580
 2774 7.173540 1.666580
 2775 7.177163 1.666580
 2776 7.180786 1.666580
 2777 7.184409 1.666580
 2778 7.188032 1.666580
 2779 7.191655 1.666580
 2780 7.195278 1.666580
 2781 7.198901 1.666580
 2782 7.202524 1.666580
 2783 7.206147 1.666580
 2784 7.209770 1.666580
 2785 7.213393 1.666580
 2786 7.217016 1.666580
 2787 7.220639 1.666580
 2788 7.224262 1.666580
 2789 7.227885 1.666580
 2790 7.231508 1.666580
 2791 7.235131 1.662957
 2792 7.238754 1.662957
 2793 7.242377 1.662957
 2794 7.246000 1.662957
 2795 7.249623 1.659334
 2796 7.253246 1.659334
 2797 7.256869 1.659334
 2798 7.260492 1.659334
 2799 7.264115 1.659334
 2800 7.267738 1.659334
 2801 7.271361 1.659334
 2802 7.274984 1.659334
 2803 7.278607 1.659334
 2804 7.282230 1.659334
 2805 7.285853 1.659334
 2806 7.289476 1.659334
 2807 7.293099 1.659334
 2808 7.296722 1.659334
 2809 7.300345 1.659334
 2810 7.303968 1.659334
 2811 7.307591 1.659334
 2812 7.311214 1.659334
 2813 7.314837 1.659334
 2814 7.318460 1.659334
 2815 7.322083 1.659334
 2816 7.325706 1.659334
 2817 7.329329 1.659334
 2818 7.332952 1.659334
 2819 7.336575 1.659334
 2820 7.340198 1.659334
 2821 7.343821 1.655711
 2822 7.347444 1.655711
 2823 7.351067 1.655711
 2824 7.354690 1.655711
 2825 7.358313 1.655711
 2826 7.361936 1.655711
 2827 7.365559 1.655711
 2828 7.369182 1.655711
 2829 7.372805 1.652088
 2830 7.376428 1.652088
 2831 7.380051 1.648465
 2832 7.383674 1.648465
 2833 7.387297 1.648465
 2834 7.390920 1.648465
 2835 7.394543 1.644842
 2836 7.398166 1.644842
 2837 7.401789 1.644842
 2838 7.405412 1.644842
 2839 7.409035 1.641219
 2840 7.412658 1.641219
 2841 7.416281 1.641219
 2842 7.419904 1.637596
 2843 7.423527 1.637596
 2844 7.427150 1.633973
 2845 7.430773 1.633973
 2846 7.434396 1.630350
 2847 7.438019 1.630350
 2848 7.441642 1.626727
 2849 7.445265 1.626727
 2850 7.448888 1.623104
 2851 7.452511 1.623104
 2852 7.456134 1.619481
 2853 7.459757 1.619481
 2854 7.463380 1.615858
 2855 7.467003 1.612235
 2856 7.470626 1.608612
 2857 7.474249 1.604989
 2858 7.477872 1.604989
 2859 7.481495 1.604989
 2860 7.485118 1.601366
 2861 7.488741 1.601366
 2862 7.492364 1.597743
 2863 7.495987 1.597743
 2864 7.499610 1.594120
 2865 7.503233 1.594120
 2866 7.506856 1.590497
 2867 7.510479 1.590497
 2868 7.514102 1.586874
 2869 7.517725 1.586874
 2870 7.521348 1.583251
 2871 7.524971 1.583251
 2872 7.528594 1.579628
 2873 7.532217 1.579628
 2874 7.535840 1.576005
 2875 7.539463 1.576005
 2876 7.543086 1.572382
 2877 7.546709 1.568759
 2878 7.550332 1.565136
 2879 7.553955 1.561513
 2880 7.557578 1.561513
 2881 7.561201 1.557890
 2882 7.564824 1.557890
 2883 7.568447 1.554267
 2884 7.572070 1.554267
 2885 7.575693 1.554267
 2886 7.579316 1.554267
 2887 7.582939 1.554267
 2888 7.586562 1.554267
 2889 7.590185 1.554267
 2890 7.593808 1.554267
 2891 7.597431 1.550644
 2892 7.601054 1.550644
 2893 7.604677 1.547021
 2894 7.608300 1.547021
 2895 7.611923 1.543398
 2896 7.615546 1.543398
 2897 7.619169 1.539775
 2898 7.622792 1.539775
 2899 7.626415 1.536152
 2900 7.630038 1.536152
 2901 7.633661 1.536152
 2902 7.637284 1.536152
 2903 7.640907 1.536152
 2904 7.644530 1.536152
 2905 7.648153 1.539775
 2906 7.651776 1.539775
 2907 7.655399 1.539775
 2908 7.659022 1.539775
 2909 7.662645 1.539775
 2910 7.666268 1.539775
 2911 7.669891 1.543398
 2912 7.673514 1.543398
 2913 7.677137 1.543398
 2914 7.680760 1.543398
 2915 7.684383 1.543398
 2916 7.688006 1.543398
 2917 7.691629 1.543398
 2918 7.695252 1.543398
 2919 7.698875 1.543398
 2920 7.702498 1.543398
 2921 7.706121 1.543398
 2922 7.709744 1.543398
 2923 7.713367 1.543398
 2924 7.716990 1.543398
 2925 7.720613 1.543398
 2926 7.724236 1.543398
 2927 7.727859 1.543398
 2928 7.731482 1.543398
 2929 7.735105 1.543398
 2930 7.738728 1.543398
 2931 7.742351 1.543398
 2932 7.745974 1.543398
 2933 7.749597 1.543398
 2934 7.753220 1.539775
 2935 7.756843 1.539775
 2936 7.760466 1.539775
 2937 7.764089 1.539775
 2938 7.767712 1.539775
 2939 7.771335 1.539775
 2940 7.774958 1.539775
 2941 7.778581 1.539775
 2942 7.782204 1.539775
 2943 7.785827 1.539775
 2944 7.789450 1.539775
 2945 7.793073 1.539775
 2946 7.796696 1.539775
 2947 7.800319 1.539775
 2948 7.803942 1.539775
 2949 7.807565 1.536152
 2950 7.811188 1.536152
 2951 7.814811 1.532529
 2952 7.818434 1.532529
 2953 7.822057 1.528906
 2954 7.825680 1.528906
 2955 7.829303 1.528906
 2956 7.832926 1.528906
 2957 7.836549 1.528906
 2958 7.840172 1.528906
 2959 7.843795 1.528906
 2960 7.847418 1.528906
 2961 7.851041 1.528906
 2962 7.854664 1.528906
 2963 7.858287 1.528906
 2964 7.861910 1.528906
 2965 7.865533 1.528906
 2966 7.869156 1.528906
 2967 7.872779 1.528906
 2968 7.876402 1.528906
 2969 7.880025 1.528906
 2970 7.883648 1.528906
 2971 7.887271 1.528906
 2972 7.890894 1.528906
 2973 7.894517 1.528906
 2974 7.898140 1.525283
 2975 7.901763 1.525283
 2976 7.905386 1.521660
 2977 7.909009 1.521660
 2978 7.912632 1.518037
 2979 7.916255 1.518037
 2980 7.919878 1.514414
 2981 7.923501 1.514414
 2982 7.927124 1.510791
 2983 7.930747 1.510791
 2984 7.934370 1.507168
 2985 7.937993 1.507168
 2986 7.941616 1.503545
 2987 7.945239 1.499922
 2988 7.945239 1.496299
 2989 7.948862 1.492676
 2990 7.952485 1.489053
 2991 7.952485 1.485430
 2992 7.956108 1.481807
 2993 7.959731 1.478184
 2994 7.963354 1.474561
 2995 7.966977 1.470938
 2996 7.970600 1.467315
 2997 7.974223 1.463692
 2998 7.977846 1.460069
 2999 7.981469 1.456446
 3000 7.985092 1.452823
 3001 7.988715 1.449200
 3002 7.992338 1.445577
 3003 7.995961 1.441954
 3004 7.999584 1.441954
 3005 8.003207 1.438331
 3006 8.006830 1.438331
 3007 8.010453 1.438331
 3008 8.014076 1.434708
 3009 8.017699 1.434708
 3010 8.021322 1.431085
 3011 8.024945 1.431085
 3012 8.028568 1.431085
 3013 8.032191 1.427462
 3014 8.035814 1.427462
 3015 8.039437 1.423839
 3016 8.043060 1.423839
 3017 8.046683 1.423839
 3018 8.050306 1.423839
 3019 8.053929 1.423839
 3020 8.057552 1.423839
 3021 8.061175 1.423839
 3022 8.064798 1.423839
 3023 8.068421 1.423839
 3024 8.072044 1.423839
 3025 8.075667 1.423839
 3026 8.079290 1.423839
 3027 8.082913 1.420216
 3028 8.086536 1.420216
 3029 8.090159 1.416593
 3030 8.093782 1.416593
 3031 8.097405 1.412970
 3032 8.101028 1.412970
 3033 8.104651 1.409347
 3034 8.108274 1.409347
 3035 8.111897 1.405724
 3036 8.115520 1.405724
 3037 8.119143 1.402101
 3038 8.122766 1.402101
 3039 8.126389 1.398478
 3040 8.130012 1.394855
 3041 8.133635 1.391232
 3042 8.133635 1.387609
 3043 8.137258 1.383986
 3044 8.140881 1.380363
 3045 8.144504 1.376740
 3046 8.148127 1.373117
 3047 8.151750 1.369494
 3048 8.151750 1.365871
 3049 8.155373 1.362248
 3050 8.155373 1.358625
 3051 8.158996 1.355002
 3052 8.158996 1.351379
 3053 8.162619 1.347756
 3054 8.162619 1.344133
 3055 8.166242 1.340510
 3056 8.166242 1.336887
 3057 8.169865 1.333264
 3058 8.173488 1.329641
 3059 8.177111 1.326018
 3060 8.180734 1.326018
 3061 8.184357 1.326018
 3062 8.187980 1.326018
 3063 8.191603 1.326018
 3064 8.195226 1.326018
 3065 8.198849 1.326018
 3066 8.202472 1.326018
 3067 8.206095 1.326018
 3068 8.209718 1.326018
 3069 8.213341 1.326018
 3070 8.216964 1.326018
 3071 8.220587 1.326018
 3072 8.224210 1.326018
 3073 8.227833 1.326018
 3074 8.231456 1.322395
 3075 8.235079 1.322395
 3076 8.238702 1.318772
 3077 8.242325 1.318772
 3078 8.245948 1.318772
 3079 8.249571 1.318772
 3080 8.253194 1.318772
 3081 8.256817 1.318772
 3082 8.260440 1.318772
 3083 8.264063 1.318772
 3084 8.267686 1.318772
 3085 8.271309 1.318772
 3086 8.274932 1.315149
 3087 8.278555 1.315149
 3088 8.282178 1.311526
 3089 8.285801 1.311526
 3090 8.289424 1.307903
 3091 8.293047 1.307903
 3092 8.296670 1.304280
 3093 8.300293 1.304280
 3094 8.303916 1.304280
 3095 8.307539 1.304280
 3096 8.311162 1.304280
 3097 8.314785 1.304280
 3098 8.318408 1.304280
 3099 8.322031 1.304280
 3100 8.325654 1.304280
 3101 8.329277 1.304280
 3102 8.332900 1.304280
 3103 8.336523 1.304280
 3104 8.340146 1.304280
 3105 8.343769 1.304280
 3106 8.347392 1.304280
 3107 8.351015 1.304280
 3108 8.354638 1.304280
 3109 8.358261 1.304280
 3110 8.361884 1.304280
 3111 8.365507 1.304280
 3112 8.369130 1.300657
 3113 8.372753 1.300657
 3114 8.376376 1.297034
 3115 8.379999 1.297034
 3116 8.383622 1.293411
 3117 8.387245 1.293411
 3118 8.390868 1.289788
 3119 8.394491 1.289788
 3120 8.398114 1.286165
 3121 8.401737 1.286165
 3122 8.405360 1.282542
 3123 8.408983 1.282542
 3124 8.412606 1.278919
 3125 8.412606 1.275296
 3126 8.416229 1.271673
 3127 8.419852 1.268050
 3128 8.423475 1.264427
 3129 8.427098 1.260804
 3130 8.430721 1.260804
 3131 8.434344 1.257181
 3132 8.437967 1.257181
 3133 8.441590 1.257181
 3134 8.445213 1.257181
 3135 8.448836 1.260804
 3136 8.452459 1.260804
 3137 8.456082 1.264427
 3138 8.459705 1.264427
 3139 8.463328 1.264427
 3140 8.466951 1.264427
 3141 8.470574 1.264427
 3142 8.474197 1.264427
 3143 8.477820 1.264427
 3144 8.481443 1.264427
 3145 8.485066 1.264427
 3146 8.488689 1.264427
 3147 8.492312 1.264427
 3148 8.495935 1.264427
 3149 8.499558 1.264427
 3150 8.503181 1.264427
 3151 8.506804 1.264427
 3152 8.510427 1.264427
 3153 8.514050 1.264427
 3154 8.517673 1.264427
 3155 8.521296 1.264427
 3156 8.524919 1.264427
 3157 8.528542 1.264427
 3158 8.532165 1.264427
 3159 8.535788 1.264427
 3160 8.539411 1.264427
 3161 8.543034 1.264427
 3162 8.546657 1.260804
 3163 8.550280 1.260804
 3164 8.553903 1.257181
 3165 8.557526 1.257181
 3166 8.561149 1.253558
 3167 8.564772 1.253558
 3168 8.568395 1.249935
 3169 8.572018 1.249935
 3170 8.575641 1.246312
 3171 8.579264 1.246312
 3172 8.582887 1.242689
 3173 8.586510 1.242689
 3174 8.590133 1.239066
 3175 8.593756 1.239066
 3176 8.597379 1.235443
 3177 8.601002 1.235443
 3178 8.604625 1.235443
 3179 8.608248 1.235443
 3180 8.611871 1.235443
 3181 8.615494 1.235443
 3182 8.619117 1.235443
 3183 8.622740 1.235443
 3184 8.626363 1.235443
 3185 8.629986 1.235443
 3186 8.633609 1.235443
 3187 8.637232 1.235443
 3188 8.640855 1.235443
 3189 8.644478 1.235443
 3190 8.648101 1.231820
 3191 8.651724 1.231820
 3192 8.655347 1.228197
 3193 8.658970 1.228197
 3194 8.662593 1.224574
 3195 8.666216 1.224574
 3196 8.669839 1.220951
 3197 8.673462 1.220951
 3198 8.677085 1.217328
 3199 8.680708 1.217328
 3200 8.684331 1.213705
 3201 8.687954 1.213705
 3202 8.691577 1.210082
 3203 8.695200 1.206459
 3204 8.698823 1.202836
 3205 8.702446 1.199213
 3206 8.706069 1.199213
 3207 8.709692 1.195590
 3208 8.713315 1.195590
 3209 8.716938 1.191967
 3210 8.720561 1.191967
 3211 8.724184 1.188344
 3212 8.727807 1.188344
 3213 8.731430 1.184721
 3214 8.735053 1.184721
 3215 8.738676 1.181098
 3216 8.742299 1.181098
 3217 8.745922 1.177475
 3218 8.749545 1.173852
 3219 8.753168 1.170229
 3220 8.756791 1.166606
 3221 8.760414 1.162983
 3222 8.764037 1.159360
 3223 8.767660 1.159360
 3224 8.771283 1.159360
 3225 8.774906 1.159360
 3226 8.778529 1.159360
 3227 8.782152 1.159360
 3228 8.785775 1.155737
 3229 8.789398 1.155737
 3230 8.793021 1.155737
 3231 8.796644 1.155737
 3232 8.800267 1.155737
 3233 8.803890 1.159360
 3234 8.807513 1.159360
 3235 8.811136 1.162983
 3236 8.814759 1.162983
 3237 8.818382 1.166606
 3238 8.822005 1.166606
 3239 8.825628 1.166606
 3240 8.829251 1.166606
 3241 8.832874 1.166606
 3242 8.836497 1.166606
 3243 8.840120 1.166606
 3244 8.843743 1.166606
 3245 8.847366 1.166606
 3246 8.850989 1.166606
 3247 8.854612 1.166606
 3248 8.858235 1.166606
 3249 8.861858 1.166606
 3250 8.865481 1.166606
 3251 8.869104 1.166606
 3252 8.872727 1.166606
 3253 8.876350 1.166606
 3254 8.879973 1.166606
 3255 8.883596 1.166606
 3256 8.887219 1.166606
 3257 8.890842 1.166606
 3258 8.894465 1.166606
 3259 8.898088 1.166606
 3260 8.901711 1.166606
 3261 8.905334 1.166606
 3262 8.908957 1.166606
 3263 8.912580 1.166606
 3264 8.916203 1.170229
 3265 8.919826 1.170229
 3266 8.923449 1.170229
 3267 8.927072 1.170229
 3268 8.930695 1.170229
 3269 8.934318 1.170229
 3270 8.937941 1.170229
 3271 8.941564 1.170229
 3272 8.945187 1.170229
 3273 8.948810 1.173852
 3274 8.952433 1.173852
 3275 8.956056 1.173852
 3276 8.959679 1.173852
 3277 8.963302 1.173852
 3278 8.966925 1.173852
 3279 8.970548 1.173852
 3280 8.970548 1.177475
 3281 8.974171 1.181098
 3282 8.977794 1.181098
 3283 8.981417 1.184721
 3284 8.985040 1.184721
 3285 8.988663 1.188344
 3286 8.992286 1.188344
 3287 8.995909 1.191967
 3288 8.999532 1.191967
 3289 9.003155 1.195590
 3290 9.006778 1.195590
 3291 9.010401 1.199213
 3292 9.014024 1.199213
 3293 9.017647 1.202836
 3294 9.021270 1.202836
 3295 9.024893 1.202836
 3296 9.028516 1.202836
 3297 9.032139 1.202836
 3298 9.035762 1.202836
 3299 9.039385 1.202836
 3300 9.043008 1.202836
 3301 9.046631 1.202836
 3302 9.050254 1.202836
 3303 9.053877 1.202836
 3304 9.057500 1.202836
 3305 9.061123 1.202836
 3306 9.064746 1.202836
 3307 9.068369 1.202836
 3308 9.071992 1.202836
 3309 9.075615 1.202836
 3310 9.079238 1.202836
 3311 9.082861 1.202836
 3312 9.086484 1.202836
 3313 9.090107 1.202836
 3314 9.093730 1.202836
 3315 9.097353 1.202836
 3316 9.100976 1.202836
 3317 9.104599 1.199213
 3318 9.108222 1.199213
 3319 9.111845 1.195590
 3320 9.115468 1.195590
 3321 9.119091 1.191967
 3322 9.122714 1.195590
 3323 9.126337 1.195590
 3324 9.129960 1.199213
 3325 9.133583 1.199213
 3326 9.137206 1.199213
 3327 9.140829 1.199213
 3328 9.144452 1.199213
 3329 9.148075 1.199213
 3330 9.151698 1.199213
 3331 9.155321 1.199213
 3332 9.158944 1.199213
 3333 9.162567 1.199213
 3334 9.166190 1.199213
 3335 9.169813 1.199213
 3336 9.173436 1.199213
 3337 9.177059 1.199213
 3338 9.180682 1.199213
 3339 9.184305 1.199213
 3340 9.187928 1.199213
 3341 9.191551 1.199213
 3342 9.195174 1.199213
 3343 9.198797 1.199213
 3344 9.202420 1.199213
 3345 9.206043 1.199213
 3346 9.209666 1.199213
 3347 9.213289 1.199213
 3348 9.216912 1.199213
 3349 9.220535 1.199213
 3350 9.224158 1.199213
 3351 9.227781 1.199213
 3352 9.231404 1.199213
 3353 9.235027 1.199213
 3354 9.238650 1.199213
 3355 9.242273 1.199213
 3356 9.245896 1.202836
 3357 9.249519 1.202836
 3358 9.253142 1.206459
 3359 9.256765 1.206459
 3360 9.260388 1.210082
 3361 9.264011 1.210082
 3362 9.267634 1.213705
 3363 9.271257 1.213705
 3364 9.274880 1.213705
 3365 9.278503 1.213705
 3366 9.282126 1.213705
 3367 9.285749 1.213705
 3368 9.289372 1.213705
 3369 9.292995 1.213705
 3370 9.296618 1.213705
 3371 9.300241 1.213705
 3372 9.303864 1.213705
 3373 9.307487 1.213705
 3374 9.311110 1.213705
 3375 9.314733 1.213705
 3376 9.318356 1.213705
 3377 9.321979 1.213705
 3378 9.325602 1.213705
 3379 9.329225 1.213705
 3380 9.332848 1.213705
 3381 9.336471 1.213705
 3382 9.340094 1.213705
 3383 9.343717 1.213705
 3384 9.347340 1.213705
 3385 9.350963 1.213705
 3386 9.354586 1.213705
 3387 9.358209 1.213705
 3388 9.361832 1.213705
 3389 9.365455 1.213705
 3390 9.369078 1.213705
 3391 9.372701 1.213705
 3392 9.376324 1.213705
 3393 9.379947 1.213705
 3394 9.383570 1.213705
 3395 9.387193 1.213705
 3396 9.390816 1.210082
 3397 9.394439 1.210082
 3398 9.398062 1.210082
 3399 9.401685 1.210082
 3400 9.405308 1.210082
 3401 9.408931 1.210082
 3402 9.412554 1.210082
 3403 9.416177 1.210082
 3404 9.419800 1.210082
 3405 9.423423 1.210082
 3406 9.427046 1.210082
 3407 9.430669 1.210082
 3408 9.434292 1.210082
 3409 9.437915 1.206459
 3410 9.441538 1.206459
 3411 9.445161 1.202836
 3412 9.448784 1.202836
 3413 9.452407 1.199213
 3414 9.456030 1.199213
 3415 9.459653 1.199213
 3416 9.463276 1.199213
 3417 9.466899 1.199213
 3418 9.470522 1.199213
 3419 9.474145 1.199213
 3420 9.477768 1.199213
 3421 9.481391 1.199213
 3422 9.485014 1.199213
 3423 9.488637 1.199213
 3424 9.492260 1.199213
 3425 9.495883 1.199213
 3426 9.499506 1.199213
 3427 9.503129 1.199213
 3428 9.506752 1.199213
 3429 9.510375 1.199213
 3430 9.513998 1.199213
 3431 9.517621 1.199213
 3432 9.521244 1.199213
 3433 9.524867 1.199213
 3434 9.528490 1.199213
 3435 9.532113 1.202836
 3436 9.535736 1.202836
 3437 9.539359 1.202836
 3438 9.542982 1.202836
 3439 9.546605 1.202836
 3440 9.550228 1.202836
 3441 9.553851 1.206459
 3442 9.557474 1.206459
 3443 9.561097 1.206459
 3444 9.564720 1.206459
 3445 9.568343 1.206459
 3446 9.571966 1.210082
 3447 9.575589 1.210082
 3448 9.579212 1.210082
 3449 9.582835 1.210082
 3450 9.586458 1.210082
 3451 9.590081 1.213705
 3452 9.593704 1.213705
 3453 9.597327 1.213705
 3454 9.600950 1.217328
 3455 9.604573 1.217328
 3456 9.608196 1.217328
 3457 9.611819 1.217328
 3458 9.615442 1.220951
 3459 9.619065 1.224574
 3460 9.622688 1.228197
 3461 9.626311 1.231820
 3462 9.629934 1.235443
 3463 9.633557 1.239066
 3464 9.637180 1.239066
 3465 9.640803 1.242689
 3466 9.644426 1.242689
 3467 9.648049 1.246312
 3468 9.651672 1.246312
 3469 9.655295 1.249935
 3470 9.658918 1.249935
 3471 9.662541 1.253558
 3472 9.666164 1.253558
 3473 9.669787 1.257181
 3474 9.673410 1.257181
 3475 9.677033 1.260804
 3476 9.680656 1.260804
 3477 9.684279 1.260804
 3478 9.687902 1.260804
 3479 9.691525 1.260804
 3480 9.695148 1.260804
 3481 9.698771 1.260804
 3482 9.702394 1.260804
 3483 9.706017 1.260804
 3484 9.709640 1.260804
 3485 9.713263 1.260804
 3486 9.716886 1.260804
 3487 9.720509 1.260804
 3488 9.724132 1.260804
 3489 9.727755 1.260804
 3490 9.731378 1.260804
 3491 9.735001 1.260804
 3492 9.738624 1.260804
 3493 9.742247 1.260804
 3494 9.745870 1.260804
 3495 9.749493 1.260804
 3496 9.753116 1.260804
 3497 9.756739 1.260804
 3498 9.760362 1.260804
 3499 9.763985 1.260804
 3500 9.767608 1.260804
 3501 9.771231 1.264427
 3502 9.774854 1.264427
 3503 9.778477 1.268050
 3504 9.782100 1.268050
 3505 9.785723 1.271673
 3506 9.789346 1.271673
 3507 9.792969 1.275296
 3508 9.796592 1.275296
 3509 9.800215 1.278919
 3510 9.803838 1.278919
 3511 9.807461 1.282542
 3512 9.811084 1.282542
 3513 9.814707 1.286165
 3514 9.818330 1.286165
 3515 9.821953 1.286165
 3516 9.825576 1.286165
 3517 9.829199 1.286165
 3518 9.832822 1.286165
 3519 9.836445 1.286165
 3520 9.840068 1.286165
 3521 9.843691 1.286165
 3522 9.847314 1.286165
 3523 9.850937 1.286165
 3524 9.854560 1.286165
 3525 9.858183 1.286165
 3526 9.861806 1.286165
 3527 9.865429 1.286165
 3528 9.869052 1.286165
 3529 9.872675 1.289788
 3530 9.876298 1.289788
 3531 9.879921 1.289788
 3532 9.883544 1.293411
 3533 9.887167 1.293411
 3534 9.890790 1.293411
 3535 9.894413 1.297034
 3536 9.898036 1.297034
 3537 9.901659 1.300657
 3538 9.905282 1.300657
 3539 9.908905 1.304280
 3540 9.912528 1.304280
 3541 9.916151 1.307903
 3542 9.919774 1.307903
 3543 9.923397 1.307903
 3544 9.927020 1.307903
 3545 9.930643 1.307903
 3546 9.934266 1.307903
 3547 9.937889 1.307903
 3548 9.941512 1.307903
 3549 9.945135 1.307903
 3550 9.948758 1.307903
 3551 9.952381 1.307903
 3552 9.956004 1.307903
 3553 9.959627 1.307903
 3554 9.963250 1.307903
 3555 9.966873 1.307903
 3556 9.970496 1.307903
 3557 9.974119 1.307903
 3558 9.977742 1.307903
 3559 9.981365 1.307903
 3560 9.984988 1.307903
 3561 9.988611 1.307903
 3562 9.992234 1.307903
 3563 9.995857 1.307903
 3564 9.999480 1.304280
 3565 10.003103 1.304280
 3566 10.006726 1.300657
 3567 10.010349 1.300657
 3568 10.013972 1.297034
 3569 10.017595 1.297034
 3570 10.021218 1.293411
 3571 10.024841 1.293411
 3572 10.028464 1.293411
 3573 10.032087 1.293411
 3574 10.035710 1.293411
 3575 10.039333 1.297034
 3576 10.042956 1.297034
 3577 10.046579 1.297034
 3578 10.050202 1.297034
 3579 10.053825 1.297034
 3580 10.057448 1.297034
 3581 10.061071 1.297034
 3582 10.064694 1.297034
 3583 10.068317 1.297034
 3584 10.071940 1.297034
 3585 10.075563 1.297034
 3586 10.079186 1.297034
 3587 10.082809 1.297034
 3588 10.086432 1.297034
 3589 10.090055 1.297034
 3590 10.093678 1.297034
 3591 10.097301 1.297034
 3592 10.100924 1.300657
 3593 10.104547 1.300657
 3594 10.108170 1.300657
 3595 10.111793 1.304280
 3596 10.115416 1.307903
 3597 10.119039 1.311526
 3598 10.122662 1.315149
 3599 10.126285 1.318772
 3600 10.129908 1.318772
 3601 10.133531 1.322395
 3602 10.137154 1.322395
 3603 10.140777 1.326018
 3604 10.144400 1.326018
 3605 10.148023 1.329641
 3606 10.151646 1.329641
 3607 10.155269 1.333264
 3608 10.158892 1.333264
 3609 10.162515 1.336887
 3610 10.166138 1.336887
 3611 10.169761 1.340510
 3612 10.173384 1.340510
 3613 10.177007 1.340510
 3614 10.180630 1.340510
 3615 10.184253 1.340510
 3616 10.187876 1.340510
 3617 10.191499 1.340510
 3618 10.195122 1.340510
 3619 10.198745 1.340510
 3620 10.202368 1.340510
 3621 10.205991 1.340510
 3622 10.209614 1.340510
 3623 10.213237 1.344133
 3624 10.216860 1.344133
 3625 10.220483 1.347756
 3626 10.224106 1.347756
 3627 10.227729 1.347756
 3628 10.231352 1.347756
 3629 10.234975 1.347756
 3630 10.238598 1.347756
 3631 10.242221 1.347756
 3632 10.245844 1.347756
 3633 10.249467 1.347756
 3634 10.253090 1.347756
 3635 10.256713 1.347756
 3636 10.260336 1.347756
 3637 10.263959 1.347756
 3638 10.267582 1.347756
 3639 10.271205 1.347756
 3640 10.274828 1.347756
 3641 10.278451 1.347756
 3642 10.282074 1.347756
 3643 10.285697 1.347756
 3644 10.289320 1.347756
 3645 10.292943 1.347756
 3646 10.296566 1.347756
 3647 10.300189 1.347756
 3648 10.303812 1.347756
 3649 10.307435 1.347756
 3650 10.311058 1.347756
 3651 10.314681 1.347756
 3652 10.318304 1.347756
 3653 10.321927 1.347756
 3654 10.325550 1.347756
 3655 10.329173 1.347756
 3656 10.332796 1.347756
 3657 10.336419 1.347756
 3658 10.340042 1.344133
 3659 10.343665 1.344133
 3660 10.347288 1.340510
 3661 10.350911 1.340510
 3662 10.354534 1.336887
 3663 10.358157 1.336887
 3664 10.361780 1.333264
 3665 10.365403 1.333264
 3666 10.369026 1.333264
 3667 10.372649 1.333264
 3668 10.376272 1.333264
 3669 10.379895 1.333264
 3670 10.383518 1.333264
 3671 10.387141 1.333264
 3672 10.390764 1.333264
 3673 10.394387 1.333264
 3674 10.398010 1.333264
 3675 10.401633 1.333264
 3676 10.405256 1.336887
 3677 10.408879 1.336887
 3678 10.412502 1.340510
 3679 10.416125 1.340510
 3680 10.419748 1.340510
 3681 10.423371 1.344133
 3682 10.426994 1.344133
 3683 10.430617 1.344133
 3684 10.434240 1.344133
 3685 10.437863 1.344133
 3686 10.441486 1.344133
 3687 10.445109 1.344133
 3688 10.448732 1.344133
 3689 10.452355 1.344133
 3690 10.455978 1.344133
 3691 10.459601 1.347756
 3692 10.463224 1.347756
 3693 10.466847 1.351379
 3694 10.470470 1.351379
 3695 10.474093 1.351379
 3696 10.477716 1.351379
 3697 10.481339 1.351379
 3698 10.484962 1.351379
 3699 10.488585 1.351379
 3700 10.492208 1.351379
 3701 10.495831 1.351379
 3702 10.499454 1.351379
 3703 10.503077 1.351379
 3704 10.506700 1.351379
 3705 10.510323 1.351379
 3706 10.513946 1.351379
 3707 10.517569 1.351379
 3708 10.521192 1.351379
 3709 10.524815 1.351379
 3710 10.528438 1.351379
 3711 10.532061 1.351379
 3712 10.535684 1.351379
 3713 10.539307 1.351379
 3714 10.542930 1.351379
 3715 10.546553 1.351379
 3716 10.550176 1.351379
 3717 10.553799 1.351379
 3718 10.557422 1.351379
 3719 10.561045 1.355002
 3720 10.564668 1.355002
 3721 10.568291 1.355002
 3722 10.571914 1.355002
 3723 10.575537 1.358625
 3724 10.579160 1.358625
 3725 10.582783 1.362248
 3726 10.586406 1.362248
 3727 10.590029 1.362248
 3728 10.593652 1.362248
 3729 10.597275 1.362248
 3730 10.600898 1.362248
 3731 10.604521 1.362248
 3732 10.608144 1.362248
 3733 10.611767 1.362248
 3734 10.615390 1.362248
 3735 10.619013 1.362248
 3736 10.622636 1.362248
 3737 10.626259 1.362248
 3738 10.629882 1.362248
 3739 10.633505 1.362248
 3740 10.637128 1.362248
 3741 10.640751 1.362248
 3742 10.644374 1.362248
 3743 10.647997 1.362248
 3744 10.651620 1.362248
 3745 10.655243 1.362248
 3746 10.658866 1.362248
 3747 10.662489 1.362248
 3748 10.666112 1.362248
 3749 10.669735 1.362248
 3750 10.673358 1.362248
 3751 10.676981 1.362248
 3752 10.680604 1.362248
 3753 10.684227 1.362248
 3754 10.687850 1.362248
 3755 10.691473 1.362248
 3756 10.695096 1.362248
 3757 10.698719 1.362248
 3758 10.702342 1.362248
 3759 10.705965 1.362248
 3760 10.709588 1.358625
 3761 10.713211 1.358625
 3762 10.716834 1.358625
 3763 10.720457 1.358625
 3764 10.724080 1.358625
 3765 10.727703 1.362248
 3766 10.731326 1.362248
 3767 10.734949 1.362248
 3768 10.738572 1.365871
 3769 10.742195 1.365871
 3770 10.745818 1.365871
 3771 10.749441 1.365871
 3772 10.753064 1.369494
 3773 10.756687 1.369494
 3774 10.760310 1.369494
 3775 10.763933 1.369494
 3776 10.767556 1.369494
 3777 10.771179 1.369494
 3778 10.774802 1.369494
 3779 10.778425 1.369494
 3780 10.782048 1.369494
 3781 10.785671 1.369494
 3782 10.789294 1.369494
 3783 10.792917 1.369494
 3784 10.796540 1.373117
 3785 10.800163 1.373117
 3786 10.803786 1.373117
 3787 10.807409 1.376740
 3788 10.811032 1.376740
 3789 10.814655 1.376740
 3790 10.818278 1.376740
 3791 10.821901 1.380363
 3792 10.825524 1.380363
 3793 10.829147 1.380363
 3794 10.832770 1.380363
 3795 10.836393 1.380363
 3796 10.840016 1.380363
 3797 10.843639 1.380363
 3798 10.847262 1.380363
 3799 10.850885 1.380363
 3800 10.854508 1.380363
 3801 10.858131 1.380363
 3802 10.861754 1.380363
 3803 10.865377 1.380363
 3804 10.869000 1.383986
 3805 10.872623 1.383986
 3806 10.876246 1.387609
 3807 10.879869 1.387609
 3808 10.883492 1.391232
 3809 10.887115 1.391232
 3810 10.890738 1.391232
 3811 10.894361 1.391232
 3812 10.897984 1.391232
 3813 10.901607 1.391232
 3814 10.905230 1.391232
 3815 10.908853 1.391232
 3816 10.912476 1.391232
 3817 10.916099 1.391232
 3818 10.919722 1.391232
 3819 10.923345 1.391232
 3820 10.926968 1.391232
 3821 10.930591 1.391232
 3822 10.934214 1.391232
 3823 10.937837 1.391232
 3824 10.941460 1.391232
 3825 10.945083 1.391232
 3826 10.948706 1.391232
 3827 10.952329 1.391232
 3828 10.955952 1.391232
 3829 10.959575 1.391232
 3830 10.963198 1.391232
 3831 10.966821 1.391232
 3832 10.970444 1.391232
 3833 10.974067 1.391232
 3834 10.977690 1.391232
 3835 10.981313 1.391232
 3836 10.984936 1.391232
 3837 10.988559 1.391232
 3838 10.992182 1.391232
 3839 10.995805 1.391232
 3840 10.999428 1.391232
 3841 11.003051 1.391232
 3842 11.006674 1.391232
 3843 11.010297 1.391232
 3844 11.013920 1.391232
 3845 11.017543 1.391232
 3846 11.021166 1.394855
 3847 11.024789 1.394855
 3848 11.028412 1.398478
 3849 11.032035 1.402101
 3850 11.035658 1.402101
 3851 11.035658 1.405724
 3852 11.039281 1.409347
 3853 11.042904 1.412970
 3854 11.046527 1.412970
 3855 11.050150 1.416593
 3856 11.053773 1.416593
 3857 11.057396 1.420216
 3858 11.061019 1.420216
 3859 11.064642 1.423839
 3860 11.068265 1.423839
 3861 11.071888 1.427462
 3862 11.075511 1.427462
 3863 11.079134 1.431085
 3864 11.082757 1.431085
 3865 11.086380 1.434708
 3866 11.090003 1.434708
 3867 11.093626 1.434708
 3868 11.097249 1.434708
 3869 11.100872 1.434708
 3870 11.104495 1.434708
 3871 11.108118 1.434708
 3872 11.111741 1.434708
 3873 11.115364 1.434708
 3874 11.118987 1.434708
 3875 11.122610 1.434708
 3876 11.126233 1.434708
 3877 11.129856 1.434708
 3878 11.133479 1.434708
 3879 11.137102 1.434708
 3880 11.140725 1.434708
 3881 11.144348 1.434708
 3882 11.147971 1.434708
 3883 11.151594 1.434708
 3884 11.155217 1.434708
 3885 11.158840 1.434708
 3886 11.162463 1.434708
 3887 11.166086 1.434708
 3888 11.169709 1.434708
 3889 11.173332 1.434708
 3890 11.176955 1.434708
 3891 11.180578 1.434708
 3892 11.184201 1.438331
 3893 11.187824 1.441954
 3894 11.191447 1.445577
 3895 11.195070 1.449200
 3896 11.198693 1.452823
 3897 11.202316 1.452823
 3898 11.205939 1.456446
 3899 11.209562 1.460069
 3900 11.213185 1.460069
 3901 11.216808 1.463692
 3902 11.220431 1.467315
 3903 11.224054 1.470938
 3904 11.227677 1.474561
 3905 11.231300 1.478184
 3906 11.234923 1.481807
 3907 11.238546 1.485430
 3908 11.242169 1.489053
 3909 11.245792 1.492676
 3910 11.249415 1.492676
 3911 11.253038 1.496299
 3912 11.256661 1.499922
 3913 11.260284 1.499922
 3914 11.263907 1.503545
 3915 11.267530 1.503545
 3916 11.271153 1.507168
 3917 11.274776 1.510791
 3918 11.278399 1.514414
 3919 11.282022 1.518037
 3920 11.285645 1.521660
 3921 11.289268 1.525283
 3922 11.292891 1.528906
 3923 11.296514 1.528906
 3924 11.300137 1.532529
 3925 11.303760 1.536152
 3926 11.307383 1.539775
 3927 11.311006 1.543398
 3928 11.314629 1.547021
 3929 11.318252 1.550644
 3930 11.321875 1.554267
 3931 11.325498 1.557890
 3932 11.329121 1.561513
 3933 11.332744 1.565136
 3934 11.336367 1.568759
 3935 11.336367 1.572382
 3936 11.339990 1.576005
 3937 11.339990 1.579628
 3938 11.343613 1.583251
 3939 11.347236 1.586874
 3940 11.347236 1.590497
 3941 11.350859 1.594120
 3942 11.354482 1.597743
 3943 11.358105 1.601366
 3944 11.361728 1.604989
 3945 11.365351 1.608612
 3946 11.368974 1.608612
 3947 11.372597 1.612235
 3948 11.376220 1.612235
 3949 11.379843 1.615858
 3950 11.383466 1.615858
 3951 11.387089 1.619481
 3952 11.390712 1.619481
 3953 11.390712 1.623104
 3954 11.394335 1.626727
 3955 11.397958 1.630350
 3956 11.397958 1.633973
 3957 11.401581 1.637596
 3958 11.401581 1.641219
 3959 11.405204 1.644842
 3960 11.405204 1.648465
 3961 11.408827 1.652088
 3962 11.408827 1.655711
 3963 11.412450 1.659334
 3964 11.416073 1.662957
 3965 11.416073 1.666580
 3966 11.419696 1.670203
 3967 11.423319 1.673826
 3968 11.426942 1.677449
 3969 11.430565 1.681072
 3970 11.434188 1.681072
 3971 11.437811 1.684695
 3972 11.437811 1.688318
 3973 11.441434 1.691941
 3974 11.445057 1.695564
 3975 11.445057 1.699187
 3976 11.448680 1.702810
 3977 11.452303 1.702810
 3978 11.455926 1.706433
 3979 11.459549 1.706433
 3980 11.463172 1.710056
 3981 11.466795 1.710056
 3982 11.470418 1.713679
 3983 11.474041 1.713679
 3984 11.477664 1.717302
 3985 11.481287 1.717302
 3986 11.484910 1.720925
 3987 11.488533 1.720925
 3988 11.492156 1.724548
 3989 11.495779 1.724548
 3990 11.499402 1.724548
 3991 11.503025 1.724548
 3992 11.506648 1.724548
 3993 11.510271 1.724548
 3994 11.513894 1.724548
 3995 11.517517 1.724548
 3996 11.521140 1.724548
 3997 11.524763 1.724548
 3998 11.528386 1.724548
 3999 11.532009 1.724548
 4000 11.535632 1.724548
 4001 11.539255 1.724548
 4002 11.542878 1.724548
 4003 11.546501 1.724548
 4004 11.550124 1.724548
 4005 11.553747 1.724548
 4006 11.557370 1.724548
 4007 11.560993 1.724548
 4008 11.564616 1.724548
 4009 11.568239 1.724548
 4010 11.571862 1.724548
 4011 11.575485 1.724548
 4012 11.579108 1.724548
 4013 11.582731 1.724548
 4014 11.586354 1.724548
 4015 11.589977 1.724548
 4016 11.593600 1.724548
 4017 11.597223 1.724548
 4018 11.600846 1.728171
 4019 11.604469 1.728171
 4020 11.608092 1.728171
 4021 11.611715 1.728171
 4022 11.615338 1.731794
 4023 11.618961 1.735417
 4024 11.622584 1.739040
 4025 11.626207 1.742663
 4026 11.626207 1.746286
 4027 11.629830 1.749909
 4028 11.633453 1.753532
 4029 11.633453 1.757155
 4030 11.637076 1.760778
 4031 11.637076 1.764401
 4032 11.637076 1.768024
 4033 11.637076 1.771647
 4034 11.637076 1.775270
 4035 11.637076 1.778893
 4036 11.637076 1.782516
 4037 11.640699 1.786139
 4038 11.640699 1.789762
 4039 11.644322 1.793385
 4040 11.644322 1.797008
 4041 11.647945 1.800631
 4042 11.647945 1.804254
 4043 11.651568 1.807877
 4044 11.651568 1.811500
 4045 11.655191 1.815123
 4046 11.655191 1.818746
 4047 11.658814 1.822369
 4048 11.658814 1.825992
 4049 11.662437 1.829615
 4050 11.662437 1.833238
 4051 11.666060 1.836861
 4052 11.669683 1.840484
 4053 11.673306 1.840484
 4054 11.676929 1.844107
 4055 11.680552 1.844107
 4056 11.684175 1.847730
 4057 11.687798 1.847730
 4058 11.691421 1.851353
 4059 11.695044 1.851353
 4060 11.698667 1.854976
 4061 11.702290 1.854976
 4062 11.705913 1.858599
 4063 11.709536 1.858599
 4064 11.713159 1.862222
 4065 11.716782 1.862222
 4066 11.720405 1.865845
 4067 11.724028 1.869468
 4068 11.727651 1.873091
 4069 11.731274 1.873091
 4070 11.734897 1.876714
 4071 11.738520 1.876714
 4072 11.742143 1.880337
 4073 11.745766 1.880337
 4074 11.749389 1.883960
 4075 11.753012 1.883960
 4076 11.756635 1.887583
 4077 11.760258 1.887583
 4078 11.763881 1.891206
 4079 11.767504 1.891206
 4080 11.771127 1.894829
 4081 11.774750 1.894829
 4082 11.778373 1.894829
 4083 11.781996 1.898452
 4084 11.785619 1.902075
 4085 11.789242 1.902075
 4086 11.792865 1.905698
 4087 11.796488 1.909321
 4088 11.800111 1.912944
 4089 11.803734 1.916567
 4090 11.807357 1.920190
 4091 11.810980 1.923813
 4092 11.810980 1.927436
 4093 11.810980 1.931059
 4094 11.810980 1.934682
 4095 11.810980 1.938305
 4096 11.814603 1.941928
 4097 11.814603 1.945551
 4098 11.818226 1.949174
 4099 11.818226 1.952797
 4100 11.821849 1.956420
 4101 11.821849 1.960043
 4102 11.825472 1.963666
 4103 11.825472 1.967289
 4104 11.829095 1.970912
 4105 11.829095 1.974535
 4106 11.832718 1.978158
 4107 11.832718 1.981781
 4108 11.836341 1.985404
 4109 11.839964 1.985404
 4110 11.843587 1.989027
 4111 11.847210 1.989027
 4112 11.850833 1.992650
 4113 11.854456 1.992650
 4114 11.858079 1.996273
 4115 11.861702 1.996273
 4116 11.865325 1.999896
 4117 11.868948 1.999896
 4118 11.872571 2.003519
 4119 11.876194 2.003519
 4120 11.879817 2.007142
 4121 11.883440 2.007142
 4122 11.887063 2.007142
 4123 11.890686 2.007142
 4124 11.894309 2.007142
 4125 11.897932 2.007142
 4126 11.901555 2.007142
 4127 11.905178 2.010765
 4128 11.908801 2.010765
 4129 11.912424 2.014388
 4130 11.916047 2.014388
 4131 11.919670 2.018011
 4132 11.923293 2.018011
 4133 11.926916 2.018011
 4134 11.930539 2.021634
 4135 11.934162 2.021634
 4136 11.937785 2.021634
 4137 11.941408 2.025257
 4138 11.945031 2.025257
 4139 11.948654 2.025257
 4140 11.952277 2.025257
 4141 11.955900 2.028880
 4142 11.959523 2.032503
 4143 11.959523 2.036126
 4144 11.963146 2.039749
 4145 11.966769 2.043372
 4146 11.970392 2.046995
 4147 11.974015 2.050618
 4148 11.977638 2.054241
 4149 11.981261 2.057864
 4150 11.984884 2.061487
 4151 11.988507 2.061487
 4152 11.992130 2.065110
 4153 11.995753 2.065110
 4154 11.999376 2.068733
 4155 12.002999 2.068733
 4156 12.006622 2.072356
 4157 12.010245 2.072356
 4158 12.013868 2.075979
 4159 12.017491 2.075979
 4160 12.021114 2.079602
 4161 12.024737 2.079602
 4162 12.028360 2.083225
 4163 12.031983 2.083225
 4164 12.035606 2.083225
 4165 12.039229 2.083225
 4166 12.042852 2.083225
 4167 12.046475 2.083225
 4168 12.050098 2.086848
 4169 12.053721 2.090471
 4170 12.057344 2.094094
 4171 12.060967 2.097717
 4172 12.064590 2.101340
 4173 12.068213 2.104963
 4174 12.071836 2.108586
 4175 12.075459 2.112209
 4176 12.079082 2.115832
 4177 12.082705 2.119455
 4178 12.086328 2.119455
 4179 12.089951 2.123078
 4180 12.093574 2.123078
 4181 12.097197 2.126701
 4182 12.100820 2.126701
 4183 12.104443 2.130324
 4184 12.108066 2.130324
 4185 12.111689 2.133947
 4186 12.115312 2.133947
 4187 12.118935 2.137570
 4188 12.122558 2.137570
 4189 12.126181 2.141193
 4190 12.129804 2.141193
 4191 12.133427 2.144816
 4192 12.137050 2.148439
 4193 12.140673 2.152062
 4194 12.144296 2.155685
 4195 12.147919 2.159308
 4196 12.151542 2.162931
 4197 12.155165 2.166554
 4198 12.158788 2.170177
 4199 12.162411 2.173800
 4200 12.162411 2.177423
 4201 12.166034 2.181046
 4202 12.169657 2.184669
 4203 12.173280 2.188292
 4204 12.176903 2.191915
 4205 12.180526 2.195538
 4206 12.184149 2.199161
 4207 12.187772 2.202784
 4208 12.187772 2.206407
 4209 12.191395 2.210030
 4210 12.195018 2.213653
 4211 12.195018 2.217276
 4212 12.198641 2.220899
 4213 12.202264 2.224522
 4214 12.205887 2.224522
 4215 12.209510 2.228145
 4216 12.213133 2.228145
 4217 12.216756 2.231768
 4218 12.220379 2.231768
 4219 12.224002 2.235391
 4220 12.227625 2.235391
 4221 12.231248 2.239014
 4222 12.234871 2.239014
 4223 12.238494 2.242637
 4224 12.242117 2.242637
 4225 12.245740 2.246260
 4226 12.249363 2.246260
 4227 12.252986 2.246260
 4228 12.256609 2.246260
 4229 12.260232 2.246260
 4230 12.263855 2.246260
 4231 12.267478 2.246260
 4232 12.271101 2.246260
 4233 12.274724 2.246260
 4234 12.278347 2.246260
 4235 12.281970 2.246260
 4236 12.285593 2.246260
 4237 12.289216 2.249883
 4238 12.289216 2.253506
 4239 12.292839 2.257129
 4240 12.296462 2.260752
 4241 12.300085 2.264375
 4242 12.303708 2.267998
 4243 12.307331 2.271621
 4244 12.310954 2.275244
 4245 12.314577 2.275244
 4246 12.318200 2.278867
 4247 12.321823 2.282490
 4248 12.325446 2.282490
 4249 12.329069 2.286113
 4250 12.332692 2.286113
 4251 12.336315 2.289736
 4252 12.339938 2.289736
 4253 12.343561 2.293359
 4254 12.347184 2.293359
 4255 12.350807 2.296982
 4256 12.354430 2.296982
 4257 12.358053 2.300605
 4258 12.361676 2.300605
 4259 12.365299 2.304228
 4260 12.368922 2.304228
 4261 12.372545 2.304228
 4262 12.376168 2.304228
 4263 12.379791 2.304228
 4264 12.383414 2.304228
 4265 12.387037 2.304228
 4266 12.390660 2.304228
 4267 12.394283 2.307851
 4268 12.397906 2.311474
 4269 12.397906 2.315097
 4270 12.397906 2.318720
 4271 12.397906 2.322343
 4272 12.397906 2.325966
 4273 12.401529 2.329589
 4274 12.401529 2.333212
 4275 12.405152 2.336835
 4276 12.405152 2.340458
 4277 12.408775 2.344081
 4278 12.408775 2.347704
 4279 12.412398 2.351327
 4280 12.412398 2.354950
 4281 12.416021 2.358573
 4282 12.416021 2.362196
 4283 12.419644 2.365819
 4284 12.419644 2.369442
 4285 12.423267 2.373065
 4286 12.426890 2.373065
 4287 12.430513 2.376688
 4288 12.434136 2.376688
 4289 12.437759 2.380311
 4290 12.441382 2.380311
 4291 12.445005 2.383934
 4292 12.448628 2.383934
 4293 12.452251 2.387557
 4294 12.455874 2.387557
 4295 12.459497 2.391180
 4296 12.463120 2.391180
 4297 12.466743 2.394803
 4298 12.470366 2.394803
 4299 12.473989 2.394803
 4300 12.477612 2.394803
 4301 12.481235 2.394803
 4302 12.484858 2.394803
 4303 12.488481 2.394803
 4304 12.492104 2.394803
 4305 12.495727 2.394803
 4306 12.499350 2.394803
 4307 12.502973 2.394803
 4308 12.506596 2.394803
 4309 12.510219 2.394803
 4310 12.513842 2.394803
 4311 12.517465 2.394803
 4312 12.521088 2.394803
 4313 12.524711 2.394803
 4314 12.528334 2.394803
 4315 12.531957 2.394803
 4316 12.535580 2.394803
 4317 12.539203 2.394803
 4318 12.542826 2.394803
 4319 12.546449 2.394803
 4320 12.550072 2.394803
 4321 12.553695 2.394803
 4322 12.557318 2.398426
 4323 12.560941 2.398426
 4324 12.564564 2.402049
 4325 12.568187 2.402049
 4326 12.571810 2.405672
 4327 12.575433 2.409295
 4328 12.579056 2.412918
 4329 12.582679 2.416541
 4330 12.586302 2.420164
 4331 12.589925 2.420164
 4332 12.593548 2.423787
 4333 12.597171 2.427410
 4334 12.600794 2.427410
 4335 12.604417 2.431033
 4336 12.608040 2.434656
 4337 12.611663 2.434656
 4338 12.615286 2.438279
 4339 12.618909 2.438279
 4340 12.622532 2.441902
 4341 12.626155 2.445525
 4342 12.629778 2.449148
 4343 12.633401 2.452771
 4344 12.637024 2.456394
 4345 12.640647 2.460017
 4346 12.644270 2.463640
 4347 12.647893 2.467263
 4348 12.651516 2.470886
 4349 12.655139 2.474509
 4350 12.658762 2.478132
 4351 12.662385 2.481755
 4352 12.666008 2.485378
 4353 12.669631 2.489001
 4354 12.673254 2.492624
 4355 12.676877 2.496247
 4356 12.680500 2.499870
 4357 12.684123 2.499870
 4358 12.687746 2.503493
 4359 12.691369 2.507116
 4360 12.694992 2.507116
 4361 12.698615 2.510739
 4362 12.702238 2.514362
 4363 12.705861 2.517985
 4364 12.709484 2.521608
 4365 12.709484 2.525231
 4366 12.713107 2.528854
 4367 12.716730 2.532477
 4368 12.720353 2.536100
 4369 12.723976 2.539723
 4370 12.727599 2.543346
 4371 12.727599 2.546969
 4372 12.731222 2.550592
 4373 12.734845 2.554215
 4374 12.738468 2.557838
 4375 12.742091 2.561461
 4376 12.745714 2.565084
 4377 12.749337 2.568707
 4378 12.752960 2.568707
 4379 12.752960 2.572330
 4380 12.756583 2.575953
 4381 12.756583 2.579576
 4382 12.760206 2.583199
 4383 12.760206 2.586822
 4384 12.763829 2.590445
 4385 12.767452 2.594068
 4386 12.767452 2.597691
 4387 12.771075 2.601314
 4388 12.774698 2.604937
 4389 12.778321 2.608560
 4390 12.781944 2.612183
 4391 12.785567 2.612183
 4392 12.789190 2.615806
 4393 12.792813 2.619429
 4394 12.796436 2.619429
 4395 12.800059 2.623052
 4396 12.803682 2.623052
 4397 12.807305 2.626675
 4398 12.810928 2.630298
 4399 12.814551 2.633921
 4400 12.818174 2.637544
 4401 12.821797 2.641167
 4402 12.825420 2.644790
 4403 12.829043 2.648413
 4404 12.832666 2.652036
 4405 12.836289 2.655659
 4406 12.839912 2.655659
 4407 12.843535 2.659282
 4408 12.847158 2.659282
 4409 12.850781 2.662905
 4410 12.854404 2.662905
 4411 12.858027 2.666528
 4412 12.861650 2.666528
 4413 12.865273 2.670151
 4414 12.868896 2.673774
 4415 12.872519 2.677397
 4416 12.876142 2.677397
 4417 12.879765 2.681020
 4418 12.883388 2.684643
 4419 12.887011 2.684643
 4420 12.890634 2.688266
 4421 12.894257 2.691889
 4422 12.897880 2.691889
 4423 12.901503 2.695512
 4424 12.905126 2.695512
 4425 12.908749 2.699135
 4426 12.912372 2.699135
 4427 12.915995 2.702758
 4428 12.919618 2.706381
 4429 12.923241 2.706381
 4430 12.926864 2.710004
 4431 12.930487 2.713627
 4432 12.934110 2.717250
 4433 12.937733 2.720873
 4434 12.941356 2.724496
 4435 12.944979 2.728119
 4436 12.948602 2.731742
 4437 12.952225 2.735365
 4438 12.955848 2.738988
 4439 12.959471 2.742611
 4440 12.963094 2.742611
 4441 12.966717 2.746234
 4442 12.970340 2.749857
 4443 12.973963 2.749857
 4444 12.977586 2.753480
 4445 12.981209 2.753480
 4446 12.984832 2.757103
 4447 12.988455 2.757103
 4448 12.992078 2.760726
 4449 12.995701 2.760726
 4450 12.999324 2.764349
 4451 13.002947 2.764349
 4452 13.006570 2.767972
 4453 13.010193 2.767972
 4454 13.013816 2.771595
 4455 13.017439 2.771595
 4456 13.021062 2.775218
 4457 13.024685 2.775218
 4458 13.028308 2.778841
 4459 13.031931 2.778841
 4460 13.035554 2.782464
 4461 13.039177 2.782464
 4462 13.042800 2.782464
 4463 13.046423 2.786087
 4464 13.050046 2.786087
 4465 13.053669 2.789710
 4466 13.057292 2.793333
 4467 13.060915 2.796956
 4468 13.064538 2.800579
 4469 13.068161 2.804202
 4470 13.071784 2.807825
 4471 13.075407 2.811448
 4472 13.079030 2.811448
 4473 13.082653 2.815071
 4474 13.086276 2.818694
 4475 13.089899 2.818694
 4476 13.093522 2.822317
 4477 13.097145 2.822317
 4478 13.100768 2.825940
 4479 13.104391 2.825940
 4480 13.108014 2.829563
 4481 13.111637 2.833186
 4482 13.115260 2.833186
 4483 13.118883 2.836809
 4484 13.122506 2.840432
 4485 13.126129 2.844055
 4486 13.129752 2.847678
 4487 13.133375 2.847678
 4488 13.136998 2.851301
 4489 13.140621 2.854924
 4490 13.144244 2.854924
 4491 13.147867 2.858547
 4492 13.151490 2.858547
 4493 13.155113 2.862170
 4494 13.158736 2.862170
 4495 13.162359 2.865793
 4496 13.165982 2.865793
 4497 13.169605 2.869416
 4498 13.169605 2.873039
 4499 13.173228 2.876662
 4500 13.176851 2.880285
 4501 13.180474 2.883908
 4502 13.184097 2.887531
 4503 13.187720 2.891154
 4504 13.191343 2.894777
 4505 13.194966 2.898400
 4506 13.198589 2.902023
 4507 13.202212 2.902023
 4508 13.205835 2.905646
 4509 13.209458 2.905646
 4510 13.213081 2.909269
 4511 13.216704 2.909269
 4512 13.220327 2.912892
 4513 13.223950 2.912892
 4514 13.227573 2.916515
 4515 13.231196 2.916515
 4516 13.234819 2.920138
 4517 13.238442 2.920138
 4518 13.242065 2.923761
 4519 13.245688 2.923761
 4520 13.249311 2.927384
 4521 13.252934 2.927384
 4522 13.256557 2.927384
 4523 13.260180 2.927384
 4524 13.263803 2.927384
 4525 13.267426 2.931007
 4526 13.271049 2.931007
 4527 13.274672 2.934630
 4528 13.278295 2.934630
 4529 13.281918 2.938253
 4530 13.285541 2.938253
 4531 13.289164 2.941876
 4532 13.292787 2.941876
 4533 13.296410 2.945499
 4534 13.300033 2.945499
 4535 13.303656 2.949122
 4536 13.307279 2.949122
 4537 13.310902 2.952745
 4538 13.314525 2.952745
 4539 13.318148 2.952745
 4540 13.321771 2.952745
 4541 13.325394 2.952745
 4542 13.329017 2.952745
 4543 13.332640 2.952745
 4544 13.336263 2.952745
 4545 13.339886 2.952745
 4546 13.343509 2.952745
 4547 13.347132 2.952745
 4548 13.350755 2.952745
 4549 13.354378 2.952745
 4550 13.358001 2.952745
 4551 13.361624 2.952745
 4552 13.365247 2.952745
 4553 13.368870 2.952745
 4554 13.372493 2.952745
 4555 13.376116 2.952745
 4556 13.379739 2.952745
 4557 13.383362 2.952745
 4558 13.386985 2.952745
 4559 13.390608 2.952745
 4560 13.394231 2.956368
 4561 13.397854 2.956368
 4562 13.401477 2.959991
 4563 13.401477 2.963614
 4564 13.405100 2.967237
 4565 13.408723 2.970860
 4566 13.408723 2.974483
 4567 13.408723 2.978106
 4568 13.408723 2.981729
 4569 13.408723 2.985352
 4570 13.408723 2.988975
 4571 13.408723 2.992598
 4572 13.408723 2.996221
 4573 13.412346 2.999844
 4574 13.412346 3.003467
 4575 13.415969 3.007090
 4576 13.415969 3.010713
 4577 13.419592 3.014336
 4578 13.419592 3.017959
 4579 13.423215 3.021582
 4580 13.423215 3.025205
 4581 13.426838 3.028828
 4582 13.426838 3.032451
 4583 13.430461 3.036074
 4584 13.430461 3.039697
 4585 13.434084 3.043320
 4586 13.437707 3.046943
 4587 13.441330 3.050566
 4588 13.444953 3.054189
 4589 13.448576 3.057812
 4590 13.452199 3.061435
 4591 13.455822 3.061435
 4592 13.459445 3.065058
 4593 13.463068 3.068681
 4594 13.466691 3.068681
 4595 13.470314 3.072304
 4596 13.473937 3.072304
 4597 13.477560 3.075927
 4598 13.481183 3.075927
 4599 13.484806 3.079550
 4600 13.488429 3.083173
 4601 13.492052 3.086796
 4602 13.495675 3.090419
 4603 13.499298 3.094042
 4604 13.502921 3.097665
 4605 13.506544 3.101288
 4606 13.510167 3.104911
 4607 13.513790 3.108534
 4608 13.517413 3.112157
 4609 13.521036 3.115780
 4610 13.524659 3.119403
 4611 13.528282 3.123026
 4612 13.531905 3.126649
 4613 13.535528 3.130272
 4614 13.539151 3.133895
 4615 13.539151 3.137518
 4616 13.539151 3.141141
 4617 13.542774 3.144764
 4618 13.542774 3.148387
 4619 13.542774 3.152010
 4620 13.542774 3.155633
 4621 13.542774 3.159256
 4622 13.542774 3.162879
 4623 13.542774 3.166502
 4624 13.542774 3.170125
 4625 13.542774 3.173748
 4626 13.542774 3.177371
 4627 13.542774 3.180994
 4628 13.542774 3.184617
 4629 13.546397 3.188240
 4630 13.546397 3.191863
 4631 13.550020 3.195486
 4632 13.550020 3.199109
 4633 13.553643 3.202732
 4634 13.553643 3.206355
 4635 13.557266 3.209978
 4636 13.557266 3.213601
 4637 13.560889 3.217224
 4638 13.560889 3.220847
 4639 13.564512 3.224470
 4640 13.564512 3.228093
 4641 13.568135 3.231716
 4642 13.571758 3.235339
 4643 13.575381 3.238962
 4644 13.579004 3.238962
 4645 13.582627 3.242585
 4646 13.586250 3.246208
 4647 13.589873 3.249831
 4648 13.593496 3.253454
 4649 13.597119 3.257077
 4650 13.597119 3.260700
 4651 13.597119 3.264323
 4652 13.597119 3.267946
 4653 13.600742 3.271569
 4654 13.600742 3.275192
 4655 13.604365 3.278815
 4656 13.604365 3.282438
 4657 13.607988 3.286061
 4658 13.607988 3.289684
 4659 13.611611 3.293307
 4660 13.611611 3.296930
 4661 13.615234 3.300553
 4662 13.615234 3.304176
 4663 13.618857 3.307799
 4664 13.618857 3.311422
 4665 13.618857 3.315045
 4666 13.618857 3.318668
 4667 13.618857 3.322291
 4668 13.622480 3.325914
 4669 13.622480 3.329537
 4670 13.622480 3.333160
 4671 13.622480 3.336783
 4672 13.622480 3.340406
 4673 13.622480 3.344029
 4674 13.622480 3.347652
 4675 13.622480 3.351275
 4676 13.622480 3.354898
 4677 13.622480 3.358521
 4678 13.622480 3.362144
 4679 13.622480 3.365767
 4680 13.622480 3.369390
 4681 13.622480 3.373013
 4682 13.622480 3.376636
 4683 13.622480 3.380259
 4684 13.622480 3.383882
 4685 13.626103 3.387505
 4686 13.626103 3.391128
 4687 13.629726 3.394751
 4688 13.629726 3.398374
 4689 13.633349 3.401997
 4690 13.633349 3.405620
 4691 13.636972 3.409243
 4692 13.636972 3.412866
 4693 13.640595 3.416489
 4694 13.640595 3.420112
 4695 13.644218 3.423735
 4696 13.644218 3.427358
 4697 13.647841 3.430981
 4698 13.651464 3.434604
 4699 13.655087 3.438227
 4700 13.658710 3.441850
 4701 13.658710 3.445473
 4702 13.662333 3.449096
 4703 13.662333 3.452719
 4704 13.665956 3.456342
 4705 13.665956 3.459965
 4706 13.669579 3.463588
 4707 13.669579 3.467211
 4708 13.673202 3.470834
 4709 13.673202 3.474457
 4710 13.676825 3.478080
 4711 13.676825 3.481703
 4712 13.680448 3.485326
 4713 13.680448 3.488949
 4714 13.684071 3.492572
 4715 13.687694 3.496195
 4716 13.687694 3.499818
 4717 13.687694 3.503441
 4718 13.687694 3.507064
 4719 13.687694 3.510687
 4720 13.687694 3.514310
 4721 13.687694 3.517933
 4722 13.687694 3.521556
 4723 13.691317 3.525179
 4724 13.691317 3.528802
 4725 13.691317 3.532425
 4726 13.694940 3.536048
 4727 13.694940 3.539671
 4728 13.698563 3.543294
 4729 13.698563 3.546917
 4730 13.702186 3.550540
 4731 13.702186 3.554163
 4732 13.705809 3.557786
 4733 13.705809 3.561409
 4734 13.709432 3.565032
 4735 13.709432 3.568655
 4736 13.709432 3.572278
 4737 13.709432 3.575901
 4738 13.709432 3.579524
 4739 13.709432 3.583147
 4740 13.709432 3.586770
 4741 13.709432 3.590393
 4742 13.713055 3.594016
 4743 13.713055 3.597639
 4744 13.716678 3.601262
 4745 13.716678 3.604885
 4746 13.720301 3.608508
 4747 13.720301 3.612131
 4748 13.723924 3.615754
 4749 13.723924 3.619377
 4750 13.727547 3.623000
 4751 13.727547 3.626623
 4752 13.731170 3.630246
 4753 13.731170 3.633869
 4754 13.734793 3.637492
 4755 13.738416 3.641115
 4756 13.742039 3.644738
 4757 13.745662 3.644738
 4758 13.749285 3.648361
 4759 13.749285 3.651984
 4760 13.752908 3.655607
 4761 13.752908 3.659230
 4762 13.752908 3.662853
 4763 13.752908 3.666476
 4764 13.752908 3.670099
 4765 13.752908 3.673722
 4766 13.756531 3.677345
 4767 13.756531 3.680968
 4768 13.756531 3.684591
 4769 13.756531 3.688214
 4770 13.760154 3.691837
 4771 13.760154 3.695460
 4772 13.763777 3.699083
 4773 13.763777 3.702706
 4774 13.763777 3.706329
 4775 13.763777 3.709952
 4776 13.767400 3.713575
 4777 13.767400 3.717198
 4778 13.771023 3.720821
 4779 13.771023 3.724444
 4780 13.774646 3.728067
 4781 13.774646 3.731690
 4782 13.778269 3.735313
 4783 13.778269 3.738936
 4784 13.781892 3.742559
 4785 13.781892 3.746182
 4786 13.785515 3.749805
 4787 13.785515 3.753428
 4788 13.785515 3.757051
 4789 13.789138 3.760674
 4790 13.789138 3.764297
 4791 13.792761 3.767920
 4792 13.792761 3.771543
 4793 13.796384 3.775166
 4794 13.796384 3.778789
 4795 13.800007 3.782412
 4796 13.800007 3.786035
 4797 13.803630 3.789658
 4798 13.803630 3.793281
 4799 13.807253 3.796904
 4800 13.807253 3.800527
 4801 13.810876 3.804150
 4802 13.810876 3.807773
 4803 13.814499 3.811396
 4804 13.818122 3.815019
 4805 13.821745 3.818642
 4806 13.825368 3.822265
 4807 13.828991 3.825888
 4808 13.832614 3.825888
 4809 13.836237 3.829511
 4810 13.839860 3.833134
 4811 13.843483 3.836757
 4812 13.847106 3.840380
 4813 13.847106 3.844003
 4814 13.850729 3.847626
 4815 13.850729 3.851249
 4816 13.854352 3.854872
 4817 13.857975 3.858495
 4818 13.857975 3.862118
 4819 13.857975 3.865741
 4820 13.861598 3.869364
 4821 13.861598 3.872987
 4822 13.865221 3.876610
 4823 13.865221 3.880233
 4824 13.868844 3.883856
 4825 13.868844 3.887479
 4826 13.872467 3.891102
 4827 13.872467 3.894725
 4828 13.876090 3.898348
 4829 13.876090 3.901971
 4830 13.879713 3.905594
 4831 13.879713 3.909217
 4832 13.883336 3.912840
 4833 13.886959 3.916463
 4834 13.886959 3.920086
 4835 13.890582 3.923709
 4836 13.890582 3.927332
 4837 13.890582 3.930955
 4838 13.894205 3.934578
 4839 13.894205 3.938201
 4840 13.894205 3.941824
 4841 13.894205 3.945447
 4842 13.897828 3.949070
 4843 13.897828 3.952693
 4844 13.901451 3.956316
 4845 13.901451 3.959939
 4846 13.905074 3.963562
 4847 13.905074 3.967185
 4848 13.908697 3.970808
 4849 13.908697 3.974431
 4850 13.912320 3.978054
 4851 13.912320 3.981677
 4852 13.915943 3.985300
 4853 13.915943 3.988923
 4854 13.919566 3.992546
 4855 13.923189 3.996169
 4856 13.926812 3.999792
 4857 13.930435 4.003415
 4858 13.930435 4.007038
 4859 13.934058 4.010661
 4860 13.934058 4.014284
 4861 13.934058 4.017907
 4862 13.934058 4.021530
 4863 13.934058 4.025153
 4864 13.934058 4.028776
 4865 13.934058 4.032399
 4866 13.934058 4.036022
 4867 13.934058 4.039645
 4868 13.934058 4.043268
 4869 13.934058 4.046891
 4870 13.937681 4.050514
 4871 13.937681 4.054137
 4872 13.937681 4.057760
 4873 13.937681 4.061383
 4874 13.937681 4.065006
 4875 13.937681 4.068629
 4876 13.941304 4.072252
 4877 13.941304 4.075875
 4878 13.944927 4.079498
 4879 13.944927 4.083121
 4880 13.948550 4.086744
 4881 13.948550 4.090367
 4882 13.952173 4.093990
 4883 13.952173 4.097613
 4884 13.955796 4.101236
 4885 13.955796 4.104859
 4886 13.959419 4.108482
 4887 13.959419 4.112105
 4888 13.963042 4.115728
 4889 13.966665 4.119351
 4890 13.966665 4.122974
 4891 13.970288 4.126597
 4892 13.970288 4.130220
 4893 13.973911 4.133843
 4894 13.973911 4.137466
 4895 13.977534 4.141089
 4896 13.977534 4.144712
 4897 13.981157 4.148335
 4898 13.981157 4.151958
 4899 13.984780 4.155581
 4900 13.984780 4.159204
 4901 13.988403 4.162827
 4902 13.988403 4.166450
 4903 13.992026 4.170073
 4904 13.995649 4.173696
 4905 13.995649 4.177319
 4906 13.995649 4.180942
 4907 13.995649 4.184565
 4908 13.999272 4.188188
 4909 13.999272 4.191811
 4910 14.002895 4.195434
 4911 14.002895 4.199057
 4912 14.006518 4.202680
 4913 14.006518 4.206303
 4914 14.010141 4.209926
 4915 14.010141 4.213549
 4916 14.013764 4.217172
 4917 14.013764 4.220795
 4918 14.017387 4.224418
 4919 14.017387 4.228041
 4920 14.021010 4.231664
 4921 14.024633 4.235287
 4922 14.028256 4.238910
 4923 14.031879 4.242533
 4924 14.035502 4.242533
 4925 14.035502 4.246156
 4926 14.035502 4.249779
 4927 14.039125 4.253402
 4928 14.039125 4.257025
 4929 14.042748 4.260648
 4930 14.042748 4.264271
 4931 14.046371 4.267894
 4932 14.046371 4.271517
 4933 14.049994 4.275140
 4934 14.049994 4.278763
 4935 14.053617 4.282386
 4936 14.053617 4.286009
 4937 14.057240 4.289632
 4938 14.057240 4.293255
 4939 14.060863 4.296878
 4940 14.064486 4.300501
 4941 14.068109 4.304124
 4942 14.071732 4.304124
 4943 14.071732 4.307747
 4944 14.075355 4.311370
 4945 14.075355 4.314993
 4946 14.078978 4.318616
 4947 14.078978 4.322239
 4948 14.082601 4.325862
 4949 14.082601 4.329485
 4950 14.086224 4.333108
 4951 14.086224 4.336731
 4952 14.089847 4.340354
 4953 14.089847 4.343977
 4954 14.093470 4.347600
 4955 14.093470 4.351223
 4956 14.097093 4.354846
 4957 14.100716 4.358469
 4958 14.104339 4.358469
 4959 14.107962 4.362092
 4960 14.111585 4.365715
 4961 14.115208 4.365715
 4962 14.118831 4.369338
 4963 14.118831 4.372961
 4964 14.122454 4.376584
 4965 14.122454 4.380207
 4966 14.126077 4.383830
 4967 14.126077 4.387453
 4968 14.129700 4.391076
 4969 14.129700 4.394699
 4970 14.133323 4.398322
 4971 14.133323 4.401945
 4972 14.136946 4.405568
 4973 14.136946 4.409191
 4974 14.140569 4.412814
 4975 14.140569 4.416437
 4976 14.144192 4.420060
 4977 14.147815 4.423683
 4978 14.151438 4.423683
 4979 14.155061 4.427306
 4980 14.158684 4.427306
 4981 14.162307 4.430929
 4982 14.165930 4.430929
 4983 14.169553 4.434552
 4984 14.173176 4.434552
 4985 14.176799 4.438175
 4986 14.180422 4.441798
 4987 14.180422 4.445421
 4988 14.184045 4.449044
 4989 14.184045 4.452667
 4990 14.184045 4.456290
 4991 14.184045 4.459913
 4992 14.184045 4.463536
 4993 14.187668 4.467159
 4994 14.187668 4.470782
 4995 14.191291 4.474405
 4996 14.191291 4.478028
 4997 14.194914 4.481651
 4998 14.194914 4.485274
 4999 14.198537 4.488897
 5000 14.198537 4.492520
 5001 14.202160 4.496143
 5002 14.202160 4.499766
 5003 14.205783 4.503389
 5004 14.205783 4.507012
 5005 14.209406 4.510635
 5006 14.213029 4.514258
 5007 14.216652 4.517881
 5008 14.220275 4.521504
 5009 14.223898 4.525127
 5010 14.227521 4.528750
 5011 14.231144 4.532373
 5012 14.231144 4.535996
 5013 14.234767 4.539619
 5014 14.234767 4.543242
 5015 14.234767 4.546865
 5016 14.234767 4.550488
 5017 14.234767 4.554111
 5018 14.234767 4.557734
 5019 14.234767 4.561357
 5020 14.238390 4.564980
 5021 14.238390 4.568603
 5022 14.242013 4.572226
 5023 14.242013 4.575849
 5024 14.245636 4.579472
 5025 14.245636 4.583095
 5026 14.249259 4.586718
 5027 14.249259 4.590341
 5028 14.252882 4.593964
 5029 14.252882 4.597587
 5030 14.256505 4.601210
 5031 14.256505 4.604833
 5032 14.260128 4.608456
 5033 14.263751 4.612079
 5034 14.267374 4.615702
 5035 14.270997 4.615702
 5036 14.274620 4.619325
 5037 14.278243 4.622948
 5038 14.281866 4.626571
 5039 14.285489 4.630194
 5040 14.289112 4.633817
 5041 14.292735 4.633817
 5042 14.292735 4.637440
 5043 14.292735 4.641063
 5044 14.292735 4.644686
 5045 14.296358 4.648309
 5046 14.296358 4.651932
 5047 14.299981 4.655555
 5048 14.299981 4.659178
 5049 14.303604 4.662801
 5050 14.303604 4.666424
 5051 14.307227 4.670047
 5052 14.307227 4.673670
 5053 14.307227 4.677293
 5054 14.307227 4.680916
 5055 14.307227 4.684539
 5056 14.307227 4.688162
 5057 14.310850 4.691785
 5058 14.310850 4.695408
 5059 14.314473 4.699031
 5060 14.314473 4.702654
 5061 14.318096 4.706277
 5062 14.318096 4.709900
 5063 14.321719 4.713523
 5064 14.321719 4.717146
 5065 14.325342 4.720769
 5066 14.325342 4.724392
 5067 14.328965 4.728015
 5068 14.328965 4.731638
 5069 14.332588 4.735261
 5070 14.336211 4.738884
 5071 14.339834 4.738884
 5072 14.343457 4.742507
 5073 14.347080 4.746130
 5074 14.350703 4.746130
 5075 14.354326 4.749753
 5076 14.354326 4.753376
 5077 14.357949 4.756999
 5078 14.361572 4.760622
 5079 14.365195 4.764245
 5080 14.368818 4.767868
 5081 14.372441 4.771491
 5082 14.376064 4.775114
 5083 14.379687 4.775114
 5084 14.383310 4.778737
 5085 14.386933 4.782360
 5086 14.390556 4.782360
 5087 14.394179 4.785983
 5088 14.397802 4.789606
 5089 14.397802 4.793229
 5090 14.401425 4.796852
 5091 14.405048 4.800475
 5092 14.405048 4.804098
 5093 14.408671 4.807721
 5094 14.412294 4.811344
 5095 14.415917 4.814967
 5096 14.419540 4.818590
 5097 14.423163 4.818590
 5098 14.426786 4.822213
 5099 14.430409 4.822213
 5100 14.434032 4.825836
 5101 14.437655 4.825836
 5102 14.441278 4.829459
 5103 14.444901 4.829459
 5104 14.448524 4.833082
 5105 14.452147 4.836705
 5106 14.455770 4.840328
 5107 14.459393 4.843951
 5108 14.463016 4.843951
 5109 14.466639 4.847574
 5110 14.470262 4.851197
 5111 14.473885 4.854820
 5112 14.477508 4.858443
 5113 14.481131 4.862066
 5114 14.484754 4.865689
 5115 14.488377 4.869312
 5116 14.492000 4.872935
 5117 14.495623 4.876558
 5118 14.499246 4.880181
 5119 14.499246 4.883804
 5120 14.502869 4.887427
 5121 14.502869 4.891050
 5122 14.506492 4.894673
 5123 14.510115 4.898296
 5124 14.510115 4.901919
 5125 14.513738 4.905542
 5126 14.517361 4.909165
 5127 14.517361 4.912788
 5128 14.517361 4.916411
 5129 14.520984 4.920034
 5130 14.520984 4.923657
 5131 14.524607 4.927280
 5132 14.524607 4.930903
 5133 14.528230 4.934526
 5134 14.528230 4.938149
 5135 14.531853 4.941772
 5136 14.531853 4.945395
 5137 14.535476 4.949018
 5138 14.535476 4.952641
 5139 14.539099 4.956264
 5140 14.539099 4.959887
 5141 14.539099 4.963510
 5142 14.542722 4.967133
 5143 14.542722 4.970756
 5144 14.546345 4.974379
 5145 14.546345 4.978002
 5146 14.549968 4.981625
 5147 14.549968 4.985248
 5148 14.553591 4.988871
 5149 14.553591 4.992494
 5150 14.557214 4.996117
 5151 14.557214 4.999740
 5152 14.560837 5.003363
 5153 14.560837 5.006986
 5154 14.564460 5.010609
 5155 14.564460 5.014232
 5156 14.564460 5.017855
 5157 14.564460 5.021478
 5158 14.564460 5.025101
 5159 14.564460 5.028724
 5160 14.564460 5.032347
 5161 14.564460 5.035970
 5162 14.564460 5.039593
 5163 14.564460 5.043216
 5164 14.564460 5.046839
 5165 14.564460 5.050462
 5166 14.564460 5.054085
 5167 14.568083 5.057708
 5168 14.568083 5.061331
 5169 14.568083 5.064954
 5170 14.571706 5.068577
 5171 14.571706 5.072200
 5172 14.575329 5.075823
 5173 14.575329 5.079446
 5174 14.578952 5.083069
 5175 14.578952 5.086692
 5176 14.582575 5.090315
 5177 14.582575 5.093938
 5178 14.586198 5.097561
 5179 14.586198 5.101184
 5180 14.589821 5.104807
 5181 14.589821 5.108430
 5182 14.593444 5.112053
 5183 14.593444 5.115676
 5184 14.597067 5.119299
 5185 14.600690 5.122922
 5186 14.604313 5.126545
 5187 14.604313 5.130168
 5188 14.607936 5.133791
 5189 14.607936 5.137414
 5190 14.607936 5.141037
 5191 14.607936 5.144660
 5192 14.607936 5.148283
 5193 14.607936 5.151906
 5194 14.607936 5.155529
 5195 14.607936 5.159152
 5196 14.607936 5.162775
 5197 14.607936 5.166398
 5198 14.607936 5.170021
 5199 14.611559 5.173644
 5200 14.611559 5.177267
 5201 14.611559 5.180890
 5202 14.615182 5.184513
 5203 14.615182 5.188136
 5204 14.618805 5.191759
 5205 14.618805 5.195382
 5206 14.622428 5.199005
 5207 14.622428 5.202628
 5208 14.626051 5.206251
 5209 14.626051 5.209874
 5210 14.626051 5.213497
 5211 14.626051 5.217120
 5212 14.626051 5.220743
 5213 14.626051 5.224366
 5214 14.629674 5.227989
 5215 14.629674 5.231612
 5216 14.629674 5.235235
 5217 14.629674 5.238858
 5218 14.633297 5.242481
 5219 14.633297 5.246104
 5220 14.636920 5.249727
 5221 14.636920 5.253350
 5222 14.640543 5.256973
 5223 14.640543 5.260596
 5224 14.640543 5.264219
 5225 14.640543 5.267842
 5226 14.644166 5.271465
 5227 14.644166 5.275088
 5228 14.647789 5.278711
 5229 14.647789 5.282334
 5230 14.651412 5.285957
 5231 14.651412 5.289580
 5232 14.655035 5.293203
 5233 14.655035 5.296826
 5234 14.658658 5.300449
 5235 14.658658 5.304072
 5236 14.662281 5.307695
 5237 14.662281 5.311318
 5238 14.665904 5.314941
 5239 14.669527 5.318564
 5240 14.673150 5.322187
 5241 14.676773 5.322187
 5242 14.680396 5.325810
 5243 14.684019 5.329433
 5244 14.687642 5.329433
 5245 14.691265 5.333056
 5246 14.694888 5.336679
 5247 14.698511 5.340302
 5248 14.702134 5.343925
 5249 14.705757 5.347548
 5250 14.709380 5.351171
 5251 14.713003 5.354794
 5252 14.716626 5.358417
 5253 14.716626 5.362040
 5254 14.720249 5.365663
 5255 14.720249 5.369286
 5256 14.723872 5.372909
 5257 14.723872 5.376532
 5258 14.727495 5.380155
 5259 14.727495 5.383778
 5260 14.731118 5.387401
 5261 14.731118 5.391024
 5262 14.734741 5.394647
 5263 14.734741 5.398270
 5264 14.738364 5.401893
 5265 14.738364 5.405516
 5266 14.741987 5.409139
 5267 14.745610 5.412762
 5268 14.749233 5.416385
 5269 14.752856 5.416385
 5270 14.756479 5.420008
 5271 14.760102 5.423631
 5272 14.760102 5.427254
 5273 14.760102 5.430877
 5274 14.763725 5.434500
 5275 14.763725 5.438123
 5276 14.763725 5.441746
 5277 14.763725 5.445369
 5278 14.763725 5.448992
 5279 14.763725 5.452615
 5280 14.763725 5.456238
 5281 14.763725 5.459861
 5282 14.763725 5.463484
 5283 14.763725 5.467107
 5284 14.763725 5.470730
 5285 14.763725 5.474353
 5286 14.763725 5.477976
 5287 14.763725 5.481599
 5288 14.767348 5.485222
 5289 14.767348 5.488845
 5290 14.770971 5.492468
 5291 14.770971 5.496091
 5292 14.774594 5.499714
 5293 14.774594 5.503337
 5294 14.778217 5.506960
 5295 14.778217 5.510583
 5296 14.781840 5.514206
 5297 14.781840 5.517829
 5298 14.781840 5.521452
 5299 14.781840 5.525075
 5300 14.785463 5.528698
 5301 14.785463 5.532321
 5302 14.785463 5.535944
 5303 14.789086 5.539567
 5304 14.789086 5.543190
 5305 14.792709 5.546813
 5306 14.792709 5.550436
 5307 14.796332 5.554059
 5308 14.796332 5.557682
 5309 14.799955 5.561305
 5310 14.799955 5.564928
 5311 14.799955 5.568551
 5312 14.799955 5.572174
 5313 14.799955 5.575797
 5314 14.799955 5.579420
 5315 14.799955 5.583043
 5316 14.799955 5.586666
 5317 14.803578 5.590289
 5318 14.803578 5.593912
 5319 14.803578 5.597535
 5320 14.803578 5.601158
 5321 14.807201 5.604781
 5322 14.807201 5.608404
 5323 14.810824 5.612027
 5324 14.810824 5.615650
 5325 14.814447 5.619273
 5326 14.814447 5.622896
 5327 14.814447 5.626519
 5328 14.814447 5.630142
 5329 14.814447 5.633765
 5330 14.818070 5.637388
 5331 14.818070 5.641011
 5332 14.821693 5.644634
 5333 14.821693 5.648257
 5334 14.825316 5.651880
 5335 14.825316 5.655503
 5336 14.828939 5.659126
 5337 14.828939 5.662749
 5338 14.832562 5.666372
 5339 14.832562 5.669995
 5340 14.836185 5.673618
 5341 14.836185 5.677241
 5342 14.839808 5.680864
 5343 14.843431 5.684487
 5344 14.847054 5.688110
 5345 14.850677 5.691733
 5346 14.854300 5.691733
 5347 14.857923 5.695356
 5348 14.861546 5.698979
 5349 14.865169 5.702602
 5350 14.868792 5.706225
 5351 14.872415 5.709848
 5352 14.872415 5.713471
 5353 14.876038 5.717094
 5354 14.876038 5.720717
 5355 14.879661 5.724340
 5356 14.879661 5.727963
 5357 14.883284 5.731586
 5358 14.883284 5.735209
 5359 14.886907 5.738832
 5360 14.886907 5.742455
 5361 14.890530 5.746078
 5362 14.890530 5.749701
 5363 14.894153 5.753324
 5364 14.894153 5.756947
 5365 14.897776 5.760570
 5366 14.901399 5.764193
 5367 14.905022 5.767816
 5368 14.905022 5.771439
 5369 14.905022 5.775062
 5370 14.908645 5.778685
 5371 14.908645 5.782308
 5372 14.912268 5.785931
 5373 14.912268 5.789554
 5374 14.912268 5.793177
 5375 14.912268 5.796800
 5376 14.912268 5.800423
 5377 14.912268 5.804046
 5378 14.912268 5.807669
 5379 14.912268 5.811292
 5380 14.912268 5.814915
 5381 14.912268 5.818538
 5382 14.912268 5.822161
 5383 14.912268 5.825784
 5384 14.912268 5.829407
 5385 14.912268 5.833030
 5386 14.912268 5.836653
 5387 14.912268 5.840276
 5388 14.912268 5.843899
 5389 14.912268 5.847522
 5390 14.912268 5.851145
 5391 14.912268 5.854768
 5392 14.912268 5.858391
 5393 14.912268 5.862014
 5394 14.915891 5.865637
 5395 14.915891 5.869260
 5396 14.919514 5.872883
 5397 14.919514 5.876506
 5398 14.923137 5.880129
 5399 14.923137 5.883752
 5400 14.926760 5.887375
 5401 14.926760 5.890998
 5402 14.930383 5.894621
 5403 14.930383 5.898244
 5404 14.934006 5.901867
 5405 14.934006 5.905490
 5406 14.937629 5.909113
 5407 14.941252 5.909113
 5408 14.944875 5.912736
 5409 14.948498 5.912736
 5410 14.952121 5.916359
 5411 14.955744 5.916359
 5412 14.959367 5.919982
 5413 14.962990 5.919982
 5414 14.966613 5.923605
 5415 14.970236 5.923605
 5416 14.973859 5.927228
 5417 14.977482 5.927228
 5418 14.981105 5.930851
 5419 14.984728 5.930851
 5420 14.988351 5.930851
 5421 14.991974 5.930851
 5422 14.995597 5.930851
 5423 14.999220 5.930851
 5424 15.002843 5.930851
 5425 15.006466 5.934474
 5426 15.010089 5.938097
 5427 15.013712 5.941720
 5428 15.017335 5.945343
 5429 15.017335 5.948966
 5430 15.017335 5.952589
 5431 15.017335 5.956212
 5432 15.017335 5.959835
 5433 15.017335 5.963458
 5434 15.017335 5.967081
 5435 15.017335 5.970704
 5436 15.017335 5.974327
 5437 15.017335 5.977950
 5438 15.017335 5.981573
 5439 15.017335 5.985196
 5440 15.017335 5.988819
 5441 15.017335 5.992442
 5442 15.017335 5.996065
 5443 15.017335 5.999688
 5444 15.017335 6.003311
 5445 15.020958 6.006934
 5446 15.020958 6.010557
 5447 15.024581 6.014180
 5448 15.024581 6.017803
 5449 15.028204 6.021426
 5450 15.028204 6.025049
 5451 15.031827 6.028672
 5452 15.031827 6.032295
 5453 15.035450 6.035918
 5454 15.035450 6.039541
 5455 15.039073 6.043164
 5456 15.039073 6.046787
 5457 15.042696 6.050410
 5458 15.046319 6.054033
 5459 15.049942 6.057656
 5460 15.053565 6.061279
 5461 15.057188 6.064902
 5462 15.060811 6.068525
 5463 15.064434 6.072148
 5464 15.068057 6.075771
 5465 15.071680 6.079394
 5466 15.075303 6.083017
 5467 15.078926 6.086640
 5468 15.082549 6.090263
 5469 15.086172 6.093886
 5470 15.089795 6.097509
 5471 15.093418 6.101132
 5472 15.097041 6.104755
 5473 15.100664 6.108378
 5474 15.104287 6.112001
 5475 15.107910 6.115624
 5476 15.111533 6.119247
 5477 15.115156 6.122870
 5478 15.115156 6.126493
 5479 15.115156 6.130116
 5480 15.115156 6.133739
 5481 15.115156 6.137362
 5482 15.118779 6.140985
 5483 15.118779 6.144608
 5484 15.118779 6.148231
 5485 15.118779 6.151854
 5486 15.122402 6.155477
 5487 15.122402 6.159100
 5488 15.126025 6.162723
 5489 15.126025 6.166346
 5490 15.129648 6.169969
 5491 15.129648 6.173592
 5492 15.129648 6.177215
 5493 15.133271 6.180838
 5494 15.133271 6.184461
 5495 15.136894 6.188084
 5496 15.136894 6.191707
 5497 15.140517 6.195330
 5498 15.140517 6.198953
 5499 15.144140 6.202576
 5500 15.144140 6.206199
 5501 15.147763 6.209822
 5502 15.147763 6.213445
 5503 15.151386 6.217068
 5504 15.151386 6.220691
 5505 15.155009 6.224314
 5506 15.158632 6.227937
 5507 15.162255 6.227937
 5508 15.165878 6.231560
 5509 15.169501 6.235183
 5510 15.173124 6.238806
 5511 15.176747 6.242429
 5512 15.180370 6.246052
 5513 15.180370 6.249675
 5514 15.180370 6.253298
 5515 15.180370 6.256921
 5516 15.180370 6.260544
 5517 15.180370 6.264167
 5518 15.180370 6.267790
 5519 15.183993 6.271413
 5520 15.183993 6.275036
 5521 15.183993 6.278659
 5522 15.187616 6.282282
 5523 15.187616 6.285905
 5524 15.191239 6.289528
 5525 15.191239 6.293151
 5526 15.194862 6.296774
 5527 15.194862 6.300397
 5528 15.198485 6.304020
 5529 15.198485 6.307643
 5530 15.202108 6.311266
 5531 15.202108 6.314889
 5532 15.205731 6.318512
 5533 15.205731 6.322135
 5534 15.209354 6.325758
 5535 15.212977 6.329381
 5536 15.216600 6.333004
 5537 15.220223 6.333004
 5538 15.223846 6.336627
 5539 15.227469 6.340250
 5540 15.231092 6.340250
 5541 15.234715 6.343873
 5542 15.238338 6.343873
 5543 15.241961 6.347496
 5544 15.241961 6.351119
 5545 15.245584 6.354742
 5546 15.249207 6.358365
 5547 15.249207 6.361988
 5548 15.252830 6.365611
 5549 15.256453 6.369234
 5550 15.260076 6.372857
 5551 15.263699 6.372857
 5552 15.267322 6.376480
 5553 15.270945 6.376480
 5554 15.274568 6.380103
 5555 15.278191 6.380103
 5556 15.281814 6.383726
 5557 15.285437 6.383726
 5558 15.285437 6.387349
 5559 15.285437 6.390972
 5560 15.289060 6.394595
 5561 15.289060 6.398218
 5562 15.292683 6.401841
 5563 15.292683 6.405464
 5564 15.292683 6.409087
 5565 15.296306 6.412710
 5566 15.296306 6.416333
 5567 15.296306 6.419956
 5568 15.296306 6.423579
 5569 15.292683 6.427202
 5570 15.292683 6.430825
 5571 15.292683 6.434448
 5572 15.289060 6.438071
 5573 15.289060 6.441694
 5574 15.289060 6.445317
 5575 15.289060 6.448940
 5576 15.289060 6.452563
 5577 15.289060 6.456186
 5578 15.289060 6.459809
 5579 15.289060 6.463432
 5580 15.289060 6.467055
 5581 15.289060 6.470678
 5582 15.289060 6.474301
 5583 15.289060 6.477924
 5584 15.289060 6.481547
 5585 15.289060 6.485170
 5586 15.289060 6.488793
 5587 15.289060 6.492416
 5588 15.289060 6.496039
 5589 15.289060 6.499662
 5590 15.289060 6.503285
 5591 15.289060 6.506908
 5592 15.289060 6.510531
 5593 15.289060 6.514154
 5594 15.289060 6.517777
 5595 15.289060 6.521400
 5596 15.289060 6.525023
 5597 15.292683 6.528646
 5598 15.292683 6.532269
 5599 15.296306 6.535892
 5600 15.296306 6.539515
 5601 15.299929 6.543138
 5602 15.299929 6.546761
 5603 15.303552 6.550384
 5604 15.303552 6.554007
 5605 15.307175 6.557630
 5606 15.307175 6.561253
 5607 15.310798 6.564876
 5608 15.310798 6.568499
 5609 15.314421 6.572122
 5610 15.318044 6.575745
 5611 15.321667 6.579368
 5612 15.325290 6.582991
 5613 15.325290 6.586614
 5614 15.325290 6.590237
 5615 15.325290 6.593860
 5616 15.325290 6.597483
 5617 15.325290 6.601106
 5618 15.325290 6.604729
 5619 15.325290 6.608352
 5620 15.325290 6.611975
 5621 15.325290 6.615598
 5622 15.325290 6.619221
 5623 15.325290 6.622844
 5624 15.325290 6.626467
 5625 15.325290 6.630090
 5626 15.325290 6.633713
 5627 15.325290 6.637336
 5628 15.325290 6.640959
 5629 15.325290 6.644582
 5630 15.325290 6.648205
 5631 15.325290 6.651828
 5632 15.325290 6.655451
 5633 15.325290 6.659074
 5634 15.325290 6.662697
 5635 15.325290 6.666320
 5636 15.325290 6.669943
 5637 15.325290 6.673566
 5638 15.325290 6.677189
 5639 15.325290 6.680812
 5640 15.325290 6.684435
 5641 15.325290 6.688058
 5642 15.325290 6.691681
 5643 15.325290 6.695304
 5644 15.325290 6.698927
 5645 15.325290 6.702550
 5646 15.325290 6.706173
 5647 15.325290 6.709796
 5648 15.325290 6.713419
 5649 15.328913 6.717042
 5650 15.328913 6.720665
 5651 15.328913 6.724288
 5652 15.328913 6.727911
 5653 15.332536 6.731534
 5654 15.332536 6.735157
 5655 15.332536 6.738780
 5656 15.332536 6.742403
 5657 15.332536 6.746026
 5658 15.336159 6.749649
 5659 15.336159 6.753272
 5660 15.336159 6.756895
 5661 15.336159 6.760518
 5662 15.336159 6.764141
 5663 15.339782 6.767764
 5664 15.339782 6.771387
 5665 15.339782 6.775010
 5666 15.339782 6.778633
 5667 15.339782 6.782256
 5668 15.339782 6.785879
 5669 15.339782 6.789502
 5670 15.339782 6.793125
 5671 15.339782 6.796748
 5672 15.339782 6.800371
 5673 15.339782 6.803994
 5674 15.339782 6.807617
 5675 15.339782 6.811240
 5676 15.339782 6.814863
 5677 15.339782 6.818486
 5678 15.339782 6.822109
 5679 15.339782 6.825732
 5680 15.339782 6.829355
 5681 15.339782 6.832978
 5682 15.339782 6.836601
 5683 15.339782 6.840224
 5684 15.339782 6.843847
 5685 15.339782 6.847470
 5686 15.339782 6.851093
 5687 15.339782 6.854716
 5688 15.339782 6.858339
 5689 15.339782 6.861962
 5690 15.336159 6.865585
 5691 15.336159 6.869208
 5692 15.336159 6.872831
 5693 15.336159 6.876454
 5694 15.336159 6.880077
 5695 15.336159 6.883700
 5696 15.336159 6.887323
 5697 15.336159 6.890946
 5698 15.336159 6.894569
 5699 15.336159 6.898192
 5700 15.336159 6.901815
 5701 15.336159 6.905438
 5702 15.336159 6.909061
 5703 15.336159 6.912684
 5704 15.336159 6.916307
 5705 15.336159 6.919930
 5706 15.336159 6.923553
 5707 15.336159 6.927176
 5708 15.336159 6.930799
 5709 15.336159 6.934422
 5710 15.336159 6.938045
 5711 15.336159 6.941668
 5712 15.336159 6.945291
 5713 15.336159 6.948914
 5714 15.336159 6.952537
 5715 15.336159 6.956160
 5716 15.336159 6.959783
 5717 15.336159 6.963406
 5718 15.336159 6.967029
 5719 15.336159 6.970652
 5720 15.336159 6.974275
 5721 15.336159 6.977898
 5722 15.336159 6.981521
 5723 15.336159 6.985144
 5724 15.336159 6.988767
 5725 15.336159 6.992390
 5726 15.336159 6.996013
 5727 15.336159 6.999636
 5728 15.336159 7.003259
 5729 15.336159 7.006882
 5730 15.339782 7.010505
 5731 15.339782 7.014128
 5732 15.343405 7.017751
 5733 15.343405 7.021374
 5734 15.347028 7.024997
 5735 15.347028 7.028620
 5736 15.350651 7.032243
 5737 15.350651 7.035866
 5738 15.354274 7.039489
 5739 15.354274 7.043112
 5740 15.357897 7.046735
 5741 15.357897 7.050358
 5742 15.361520 7.053981
 5743 15.361520 7.057604
 5744 15.361520 7.061227
 5745 15.365143 7.064850
 5746 15.365143 7.068473
 5747 15.365143 7.072096
 5748 15.365143 7.075719
 5749 15.365143 7.079342
 5750 15.365143 7.082965
 5751 15.365143 7.086588
 5752 15.365143 7.090211
 5753 15.365143 7.093834
 5754 15.361520 7.097457
 5755 15.361520 7.101080
 5756 15.361520 7.104703
 5757 15.357897 7.108326
 5758 15.357897 7.111949
 5759 15.357897 7.115572
 5760 15.357897 7.119195
 5761 15.357897 7.122818
 5762 15.357897 7.126441
 5763 15.357897 7.130064
 5764 15.357897 7.133687
 5765 15.357897 7.137310
 5766 15.357897 7.140933
 5767 15.357897 7.144556
 5768 15.357897 7.148179
 5769 15.357897 7.151802
 5770 15.357897 7.155425
 5771 15.357897 7.159048
 5772 15.357897 7.162671
 5773 15.357897 7.166294
 5774 15.357897 7.169917
 5775 15.357897 7.173540
 5776 15.357897 7.177163
 5777 15.357897 7.180786
 5778 15.357897 7.184409
 5779 15.357897 7.188032
 5780 15.361520 7.191655
 5781 15.361520 7.195278
 5782 15.365143 7.198901
 5783 15.365143 7.202524
 5784 15.368766 7.206147
 5785 15.368766 7.209770
 5786 15.372389 7.213393
 5787 15.372389 7.217016
 5788 15.372389 7.220639
 5789 15.372389 7.224262
 5790 15.372389 7.227885
 5791 15.372389 7.231508
 5792 15.376012 7.235131
 5793 15.372389 7.238754
 5794 15.372389 7.242377
 5795 15.372389 7.246000
 5796 15.368766 7.249623
 5797 15.368766 7.253246
 5798 15.368766 7.256869
 5799 15.368766 7.260492
 5800 15.368766 7.264115
 5801 15.368766 7.267738
 5802 15.368766 7.271361
 5803 15.368766 7.274984
 5804 15.368766 7.278607
 5805 15.368766 7.282230
 5806 15.368766 7.285853
 5807 15.368766 7.289476
 5808 15.368766 7.293099
 5809 15.368766 7.296722
 5810 15.368766 7.300345
 5811 15.368766 7.303968
 5812 15.368766 7.307591
 5813 15.368766 7.311214
 5814 15.368766 7.314837
 5815 15.368766 7.318460
 5816 15.368766 7.322083
 5817 15.368766 7.325706
 5818 15.368766 7.329329
 5819 15.368766 7.332952
 5820 15.368766 7.336575
 5821 15.368766 7.340198
 5822 15.368766 7.343821
 5823 15.368766 7.347444
 5824 15.368766 7.351067
 5825 15.368766 7.354690
 5826 15.368766 7.358313
 5827 15.368766 7.361936
 5828 15.368766 7.365559
 5829 15.368766 7.369182
 5830 15.372389 7.372805
 5831 15.372389 7.376428
 5832 15.376012 7.380051
 5833 15.376012 7.383674
 5834 15.379635 7.387297
 5835 15.379635 7.390920
 5836 15.383258 7.394543
 5837 15.383258 7.398166
 5838 15.386881 7.401789
 5839 15.386881 7.405412
 5840 15.386881 7.409035
 5841 15.390504 7.412658
 5842 15.390504 7.416281
 5843 15.390504 7.419904
 5844 15.390504 7.423527
 5845 15.390504 7.427150
 5846 15.390504 7.430773
 5847 15.390504 7.434396
 5848 15.390504 7.438019
 5849 15.390504 7.441642
 5850 15.390504 7.445265
 5851 15.390504 7.448888
 5852 15.390504 7.452511
 5853 15.390504 7.456134
 5854 15.390504 7.459757
 5855 15.390504 7.463380
 5856 15.390504 7.467003
 5857 15.390504 7.470626
 5858 15.390504 7.474249
 5859 15.390504 7.477872
 5860 15.390504 7.481495
 5861 15.390504 7.485118
 5862 15.390504 7.488741
 5863 15.390504 7.492364
 5864 15.390504 7.495987
 5865 15.390504 7.499610
 5866 15.394127 7.503233
 5867 15.394127 7.506856
 5868 15.397750 7.510479
 5869 15.397750 7.514102
 5870 15.397750 7.517725
 5871 15.397750 7.521348
 5872 15.397750 7.524971
 5873 15.397750 7.528594
 5874 15.397750 7.532217
 5875 15.397750 7.535840
 5876 15.397750 7.539463
 5877 15.394127 7.543086
 5878 15.394127 7.546709
 5879 15.394127 7.550332
 5880 15.394127 7.553955
 5881 15.394127 7.557578
 5882 15.394127 7.561201
 5883 15.394127 7.564824
 5884 15.394127 7.568447
 5885 15.394127 7.572070
 5886 15.394127 7.575693
 5887 15.394127 7.579316
 5888 15.394127 7.582939
 5889 15.394127 7.586562
 5890 15.394127 7.590185
 5891 15.394127 7.593808
 5892 15.394127 7.597431
 5893 15.394127 7.601054
 5894 15.394127 7.604677
 5895 15.394127 7.608300
 5896 15.394127 7.611923
 5897 15.394127 7.615546
 5898 15.394127 7.619169
 5899 15.394127 7.622792
 5900 15.394127 7.626415
 5901 15.397750 7.630038
 5902 15.397750 7.633661
 5903 15.401373 7.637284
 5904 15.401373 7.640907
 5905 15.404996 7.644530
 5906 15.404996 7.648153
 5907 15.408619 7.651776
 5908 15.408619 7.655399
 5909 15.408619 7.659022
 5910 15.408619 7.662645
 5911 15.408619 7.666268
 5912 15.408619 7.669891
 5913 15.408619 7.673514
 5914 15.404996 7.677137
 5915 15.404996 7.680760
 5916 15.404996 7.684383
 5917 15.404996 7.688006
 5918 15.404996 7.691629
 5919 15.404996 7.695252
 5920 15.404996 7.698875
 5921 15.404996 7.702498
 5922 15.404996 7.706121
 5923 15.404996 7.709744
 5924 15.404996 7.713367
 5925 15.404996 7.716990
 5926 15.404996 7.720613
 5927 15.404996 7.724236
 5928 15.404996 7.727859
 5929 15.404996 7.731482
 5930 15.404996 7.735105
 5931 15.404996 7.738728
 5932 15.404996 7.742351
 5933 15.404996 7.745974
 5934 15.404996 7.749597
 5935 15.404996 7.753220
 5936 15.404996 7.756843
 5937 15.408619 7.760466
 5938 15.408619 7.764089
 5939 15.412242 7.767712
 5940 15.412242 7.771335
 5941 15.412242 7.774958
 5942 15.412242 7.778581
 5943 15.412242 7.782204
 5944 15.412242 7.785827
 5945 15.412242 7.789450
 5946 15.412242 7.793073
 5947 15.412242 7.796696
 5948 15.412242 7.800319
 5949 15.412242 7.803942
 5950 15.412242 7.807565
 5951 15.412242 7.811188
 5952 15.412242 7.814811
 5953 15.412242 7.818434
 5954 15.412242 7.822057
 5955 15.412242 7.825680
 5956 15.412242 7.829303
 5957 15.412242 7.832926
 5958 15.415865 7.836549
 5959 15.415865 7.840172
 5960 15.419488 7.843795
 5961 15.415865 7.847418
 5962 15.415865 7.851041
 5963 15.415865 7.854664
 5964 15.415865 7.858287
 5965 15.415865 7.861910
 5966 15.415865 7.865533
 5967 15.415865 7.869156
 5968 15.415865 7.872779
 5969 15.415865 7.876402
 5970 15.415865 7.880025
 5971 15.415865 7.883648
 5972 15.415865 7.887271
 5973 15.415865 7.890894
 5974 15.415865 7.894517
 5975 15.415865 7.898140
 5976 15.415865 7.901763
 5977 15.415865 7.905386
 5978 15.415865 7.909009
 5979 15.415865 7.912632
 5980 15.415865 7.916255
 5981 15.415865 7.919878
 5982 15.415865 7.923501
 5983 15.415865 7.927124
 5984 15.415865 7.930747
 5985 15.415865 7.934370
 5986 15.415865 7.937993
 5987 15.419488 7.941616
 5988 15.419488 7.945239
 5989 15.419488 7.948862
 5990 15.419488 7.952485
 5991 15.419488 7.956108
 5992 15.419488 7.959731
 5993 15.419488 7.963354
 5994 15.419488 7.966977
 5995 15.419488 7.970600
 5996 15.419488 7.974223
 5997 15.419488 7.977846
 5998 15.419488 7.981469
 5999 15.419488 7.985092
 6000 15.419488 7.988715
 6001 15.419488 7.992338
 6002 15.423111 7.995961
 6003 15.423111 7.999584
 6004 15.426734 8.003207
 6005 15.426734 8.006830
 6006 15.430357 8.010453
 6007 15.430357 8.014076
 6008 15.433980 8.017699
 6009 15.433980 8.021322
 6010 15.437603 8.024945
 6011 15.437603 8.028568
 6012 15.441226 8.032191
 6013 15.441226 8.035814
 6014 15.444849 8.039437
 6015 15.444849 8.043060
 6016 15.444849 8.046683
 6017 15.444849 8.050306
 6018 15.448472 8.053929
 6019 15.448472 8.057552
 6020 15.448472 8.061175
 6021 15.448472 8.064798
 6022 15.448472 8.068421
 6023 15.448472 8.072044
 6024 15.448472 8.075667
 6025 15.448472 8.079290
 6026 15.448472 8.082913
 6027 15.448472 8.086536
 6028 15.448472 8.090159
 6029 15.448472 8.093782
 6030 15.448472 8.097405
 6031 15.448472 8.101028
 6032 15.448472 8.104651
 6033 15.448472 8.108274
 6034 15.448472 8.111897
 6035 15.448472 8.115520
 6036 15.452095 8.119143
 6037 15.452095 8.122766
 6038 15.452095 8.126389
 6039 15.455718 8.130012
 6040 15.455718 8.133635
 6041 15.455718 8.137258
 6042 15.455718 8.140881
 6043 15.455718 8.144504
 6044 15.455718 8.148127
 6045 15.452095 8.151750
 6046 15.452095 8.155373
 6047 15.452095 8.158996
 6048 15.448472 8.162619
 6049 15.448472 8.166242
 6050 15.444849 8.169865
 6051 15.444849 8.173488
 6052 15.441226 8.177111
 6053 15.441226 8.180734
 6054 15.437603 8.184357
 6055 15.437603 8.187980
 6056 15.437603 8.191603
 6057 15.437603 8.195226
 6058 15.437603 8.198849
 6059 15.437603 8.202472
 6060 15.437603 8.206095
 6061 15.437603 8.209718
 6062 15.437603 8.213341
 6063 15.437603 8.216964
 6064 15.437603 8.220587
 6065 15.437603 8.224210
 6066 15.437603 8.227833
 6067 15.437603 8.231456
 6068 15.437603 8.235079
 6069 15.437603 8.238702
 6070 15.437603 8.242325
 6071 15.437603 8.245948
 6072 15.437603 8.249571
 6073 15.437603 8.253194
 6074 15.437603 8.256817
 6075 15.437603 8.260440
 6076 15.437603 8.264063
 6077 15.437603 8.267686
 6078 15.437603 8.271309
 6079 15.437603 8.274932
 6080 15.437603 8.278555
 6081 15.441226 8.282178
 6082 15.441226 8.285801
 6083 15.444849 8.289424
 6084 15.444849 8.293047
 6085 15.448472 8.296670
 6086 15.448472 8.300293
 6087 15.448472 8.303916
 6088 15.448472 8.307539
 6089 15.448472 8.311162
 6090 15.452095 8.314785
 6091 15.452095 8.318408
 6092 15.452095 8.322031
 6093 15.455718 8.325654
 6094 15.455718 8.329277
 6095 15.459341 8.332900
 6096 15.459341 8.336523
 6097 15.462964 8.340146
 6098 15.462964 8.343769
 6099 15.466587 8.347392
 6100 15.466587 8.351015
 6101 15.470210 8.354638
 6102 15.470210 8.358261
 6103 15.473833 8.361884
 6104 15.473833 8.365507
 6105 15.473833 8.369130
 6106 15.470210 8.372753
 6107 15.470210 8.376376
 6108 15.470210 8.379999
 6109 15.470210 8.383622
 6110 15.470210 8.387245
 6111 15.470210 8.390868
 6112 15.470210 8.394491
 6113 15.470210 8.398114
 6114 15.470210 8.401737
 6115 15.470210 8.405360
 6116 15.470210 8.408983
 6117 15.470210 8.412606
 6118 15.470210 8.416229
 6119 15.470210 8.419852
 6120 15.470210 8.423475
 6121 15.470210 8.427098
 6122 15.470210 8.430721
 6123 15.470210 8.434344
 6124 15.470210 8.437967
 6125 15.470210 8.441590
 6126 15.470210 8.445213
 6127 15.470210 8.448836
 6128 15.470210 8.452459
 6129 15.470210 8.456082
 6130 15.470210 8.459705
 6131 15.473833 8.463328
 6132 15.473833 8.466951
 6133 15.477456 8.470574
 6134 15.477456 8.474197
 6135 15.481079 8.477820
 6136 15.481079 8.481443
 6137 15.484702 8.485066
 6138 15.484702 8.488689
 6139 15.484702 8.492312
 6140 15.484702 8.495935
 6141 15.484702 8.499558
 6142 15.481079 8.503181
 6143 15.481079 8.506804
 6144 15.477456 8.510427
 6145 15.477456 8.514050
 6146 15.473833 8.517673
 6147 15.473833 8.521296
 6148 15.473833 8.524919
 6149 15.473833 8.528542
 6150 15.470210 8.532165
 6151 15.470210 8.535788
 6152 15.470210 8.539411
 6153 15.470210 8.543034
 6154 15.470210 8.546657
 6155 15.470210 8.550280
 6156 15.470210 8.553903
 6157 15.470210 8.557526
 6158 15.470210 8.561149
 6159 15.470210 8.564772
 6160 15.470210 8.568395
 6161 15.470210 8.572018
 6162 15.470210 8.575641
 6163 15.470210 8.579264
 6164 15.470210 8.582887
 6165 15.470210 8.586510
 6166 15.470210 8.590133
 6167 15.470210 8.593756
 6168 15.470210 8.597379
 6169 15.470210 8.601002
 6170 15.470210 8.604625
 6171 15.470210 8.608248
 6172 15.470210 8.611871
 6173 15.470210 8.615494
 6174 15.470210 8.619117
 6175 15.470210 8.622740
 6176 15.470210 8.626363
 6177 15.470210 8.629986
 6178 15.470210 8.633609
 6179 15.470210 8.637232
 6180 15.473833 8.640855
 6181 15.473833 8.644478
 6182 15.477456 8.648101
 6183 15.477456 8.651724
 6184 15.481079 8.655347
 6185 15.481079 8.658970
 6186 15.484702 8.662593
 6187 15.484702 8.666216
 6188 15.488325 8.669839
 6189 15.488325 8.673462
 6190 15.488325 8.677085
 6191 15.491948 8.680708
 6192 15.491948 8.684331
 6193 15.495571 8.687954
 6194 15.495571 8.691577
 6195 15.499194 8.695200
 6196 15.499194 8.698823
 6197 15.502817 8.702446
 6198 15.502817 8.706069
 6199 15.502817 8.709692
 6200 15.502817 8.713315
 6201 15.502817 8.716938
 6202 15.502817 8.720561
 6203 15.502817 8.724184
 6204 15.502817 8.727807
 6205 15.502817 8.731430
 6206 15.502817 8.735053
 6207 15.502817 8.738676
 6208 15.502817 8.742299
 6209 15.502817 8.745922
 6210 15.502817 8.749545
 6211 15.502817 8.753168
 6212 15.502817 8.756791
 6213 15.502817 8.760414
 6214 15.502817 8.764037
 6215 15.502817 8.767660
 6216 15.502817 8.771283
 6217 15.502817 8.774906
 6218 15.502817 8.778529
 6219 15.502817 8.782152
 6220 15.502817 8.785775
 6221 15.502817 8.789398
 6222 15.502817 8.793021
 6223 15.502817 8.796644
 6224 15.502817 8.800267
 6225 15.502817 8.803890
 6226 15.502817 8.807513
 6227 15.502817 8.811136
 6228 15.502817 8.814759
 6229 15.502817 8.818382
 6230 15.502817 8.822005
 6231 15.502817 8.825628
 6232 15.506440 8.829251
 6233 15.506440 8.832874
 6234 15.510063 8.836497
 6235 15.510063 8.840120
 6236 15.513686 8.843743
 6237 15.513686 8.847366
 6238 15.517309 8.850989
 6239 15.517309 8.854612
 6240 15.517309 8.858235
 6241 15.520932 8.861858
 6242 15.520932 8.865481
 6243 15.520932 8.869104
 6244 15.520932 8.872727
 6245 15.520932 8.876350
 6246 15.520932 8.879973
 6247 15.517309 8.883596
 6248 15.517309 8.887219
 6249 15.517309 8.890842
 6250 15.513686 8.894465
 6251 15.513686 8.898088
 6252 15.513686 8.901711
 6253 15.513686 8.905334
 6254 15.513686 8.908957
 6255 15.513686 8.912580
 6256 15.513686 8.916203
 6257 15.513686 8.919826
 6258 15.513686 8.923449
 6259 15.513686 8.927072
 6260 15.513686 8.930695
 6261 15.513686 8.934318
 6262 15.513686 8.937941
 6263 15.513686 8.941564
 6264 15.513686 8.945187
 6265 15.513686 8.948810
 6266 15.513686 8.952433
 6267 15.513686 8.956056
 6268 15.513686 8.959679
 6269 15.513686 8.963302
 6270 15.513686 8.966925
 6271 15.513686 8.970548
 6272 15.513686 8.974171
 6273 15.513686 8.977794
 6274 15.513686 8.981417
 6275 15.513686 8.985040
 6276 15.517309 8.988663
 6277 15.517309 8.992286
 6278 15.520932 8.995909
 6279 15.520932 8.999532
 6280 15.524555 9.003155
 6281 15.524555 9.006778
 6282 15.528178 9.010401
 6283 15.528178 9.014024
 6284 15.531801 9.017647
 6285 15.531801 9.021270
 6286 15.535424 9.024893
 6287 15.535424 9.028516
 6288 15.535424 9.032139
 6289 15.535424 9.035762
 6290 15.535424 9.039385
 6291 15.535424 9.043008
 6292 15.535424 9.046631
 6293 15.535424 9.050254
 6294 15.531801 9.053877
 6295 15.531801 9.057500
 6296 15.528178 9.061123
 6297 15.528178 9.064746
 6298 15.528178 9.068369
 6299 15.528178 9.071992
 6300 15.528178 9.075615
 6301 15.528178 9.079238
 6302 15.528178 9.082861
 6303 15.528178 9.086484
 6304 15.528178 9.090107
 6305 15.528178 9.093730
 6306 15.528178 9.097353
 6307 15.528178 9.100976
 6308 15.528178 9.104599
 6309 15.528178 9.108222
 6310 15.528178 9.111845
 6311 15.528178 9.115468
 6312 15.528178 9.119091
 6313 15.528178 9.122714
 6314 15.528178 9.126337
 6315 15.528178 9.129960
 6316 15.528178 9.133583
 6317 15.528178 9.137206
 6318 15.528178 9.140829
 6319 15.528178 9.144452
 6320 15.528178 9.148075
 6321 15.528178 9.151698
 6322 15.528178 9.155321
 6323 15.528178 9.158944
 6324 15.528178 9.162567
 6325 15.528178 9.166190
 6326 15.528178 9.169813
 6327 15.528178 9.173436
 6328 15.528178 9.177059
 6329 15.528178 9.180682
 6330 15.528178 9.184305
 6331 15.528178 9.187928
 6332 15.528178 9.191551
 6333 15.528178 9.195174
 6334 15.528178 9.198797
 6335 15.528178 9.202420
 6336 15.528178 9.206043
 6337 15.528178 9.209666
 6338 15.528178 9.213289
 6339 15.528178 9.216912
 6340 15.528178 9.220535
 6341 15.528178 9.224158
 6342 15.528178 9.227781
 6343 15.528178 9.231404
 6344 15.531801 9.235027
 6345 15.531801 9.238650
 6346 15.535424 9.242273
 6347 15.535424 9.245896
 6348 15.539047 9.249519
 6349 15.539047 9.253142
 6350 15.542670 9.256765
 6351 15.542670 9.260388
 6352 15.542670 9.264011
 6353 15.542670 9.267634
 6354 15.542670 9.271257
 6355 15.542670 9.274880
 6356 15.542670 9.278503
 6357 15.542670 9.282126
 6358 15.542670 9.285749
 6359 15.542670 9.289372
 6360 15.542670 9.292995
 6361 15.542670 9.296618
 6362 15.542670 9.300241
 6363 15.542670 9.303864
 6364 15.546293 9.307487
 6365 15.546293 9.311110
 6366 15.549916 9.314733
 6367 15.549916 9.318356
 6368 15.553539 9.321979
 6369 15.553539 9.325602
 6370 15.557162 9.329225
 6371 15.557162 9.332848
 6372 15.560785 9.336471
 6373 15.560785 9.340094
 6374 15.560785 9.343717
 6375 15.560785 9.347340
 6376 15.560785 9.350963
 6377 15.564408 9.354586
 6378 15.564408 9.358209
 6379 15.564408 9.361832
 6380 15.564408 9.365455
 6381 15.568031 9.369078
 6382 15.568031 9.372701
 6383 15.571654 9.376324
 6384 15.571654 9.379947
 6385 15.571654 9.383570
 6386 15.571654 9.387193
 6387 15.571654 9.390816
 6388 15.571654 9.394439
 6389 15.571654 9.398062
 6390 15.571654 9.401685
 6391 15.571654 9.405308
 6392 15.571654 9.408931
 6393 15.571654 9.412554
 6394 15.571654 9.416177
 6395 15.571654 9.419800
 6396 15.571654 9.423423
 6397 15.571654 9.427046
 6398 15.575277 9.430669
 6399 15.575277 9.434292
 6400 15.575277 9.437915
 6401 15.575277 9.441538
 6402 15.578900 9.445161
 6403 15.578900 9.448784
 6404 15.578900 9.452407
 6405 15.582523 9.456030
 6406 15.582523 9.459653
 6407 15.582523 9.463276
 6408 15.582523 9.466899
 6409 15.586146 9.470522
 6410 15.586146 9.474145
 6411 15.582523 9.477768
 6412 15.582523 9.481391
 6413 15.582523 9.485014
 6414 15.582523 9.488637
 6415 15.578900 9.492260
 6416 15.578900 9.495883
 6417 15.578900 9.499506
 6418 15.578900 9.503129
 6419 15.578900 9.506752
 6420 15.578900 9.510375
 6421 15.578900 9.513998
 6422 15.578900 9.517621
 6423 15.578900 9.521244
 6424 15.578900 9.524867
 6425 15.578900 9.528490
 6426 15.578900 9.532113
 6427 15.578900 9.535736
 6428 15.578900 9.539359
 6429 15.578900 9.542982
 6430 15.578900 9.546605
 6431 15.578900 9.550228
 6432 15.578900 9.553851
 6433 15.578900 9.557474
 6434 15.578900 9.561097
 6435 15.578900 9.564720
 6436 15.578900 9.568343
 6437 15.578900 9.571966
 6438 15.578900 9.575589
 6439 15.578900 9.579212
 6440 15.578900 9.582835
 6441 15.582523 9.586458
 6442 15.582523 9.590081
 6443 15.582523 9.593704
 6444 15.582523 9.597327
 6445 15.586146 9.600950
 6446 15.586146 9.604573
 6447 15.586146 9.608196
 6448 15.589769 9.611819
 6449 15.589769 9.615442
 6450 15.586146 9.619065
 6451 15.586146 9.622688
 6452 15.586146 9.626311
 6453 15.582523 9.629934
 6454 15.582523 9.633557
 6455 15.578900 9.637180
 6456 15.578900 9.640803
 6457 15.575277 9.644426
 6458 15.575277 9.648049
 6459 15.571654 9.651672
 6460 15.571654 9.655295
 6461 15.568031 9.658918
 6462 15.568031 9.662541
 6463 15.568031 9.666164
 6464 15.568031 9.669787
 6465 15.568031 9.673410
 6466 15.568031 9.677033
 6467 15.568031 9.680656
 6468 15.568031 9.684279
 6469 15.568031 9.687902
 6470 15.568031 9.691525
 6471 15.568031 9.695148
 6472 15.568031 9.698771
 6473 15.568031 9.702394
 6474 15.568031 9.706017
 6475 15.568031 9.709640
 6476 15.568031 9.713263
 6477 15.568031 9.716886
 6478 15.568031 9.720509
 6479 15.568031 9.724132
 6480 15.568031 9.727755
 6481 15.568031 9.731378
 6482 15.568031 9.735001
 6483 15.568031 9.738624
 6484 15.568031 9.742247
 6485 15.571654 9.745870
 6486 15.571654 9.749493
 6487 15.575277 9.753116
 6488 15.575277 9.756739
 6489 15.578900 9.760362
 6490 15.578900 9.763985
 6491 15.582523 9.767608
 6492 15.582523 9.771231
 6493 15.582523 9.774854
 6494 15.586146 9.778477
 6495 15.586146 9.782100
 6496 15.586146 9.785723
 6497 15.586146 9.789346
 6498 15.586146 9.792969
 6499 15.582523 9.796592
 6500 15.582523 9.800215
 6501 15.582523 9.803838
 6502 15.582523 9.807461
 6503 15.582523 9.811084
 6504 15.582523 9.814707
 6505 15.582523 9.818330
 6506 15.582523 9.821953
 6507 15.582523 9.825576
 6508 15.582523 9.829199
 6509 15.582523 9.832822
 6510 15.582523 9.836445
 6511 15.582523 9.840068
 6512 15.582523 9.843691
 6513 15.582523 9.847314
 6514 15.582523 9.850937
 6515 15.582523 9.854560
 6516 15.582523 9.858183
 6517 15.582523 9.861806
 6518 15.582523 9.865429
 6519 15.582523 9.869052
 6520 15.582523 9.872675
 6521 15.582523 9.876298
 6522 15.582523 9.879921
 6523 15.582523 9.883544
 6524 15.582523 9.887167
 6525 15.586146 9.890790
 6526 15.586146 9.894413
 6527 15.589769 9.898036
 6528 15.589769 9.901659
 6529 15.593392 9.905282
 6530 15.593392 9.908905
 6531 15.593392 9.912528
 6532 15.593392 9.916151
 6533 15.597015 9.919774
 6534 15.597015 9.923397
 6535 15.600638 9.927020
 6536 15.600638 9.930643
 6537 15.604261 9.934266
 6538 15.604261 9.937889
 6539 15.607884 9.941512
 6540 15.607884 9.945135
 6541 15.611507 9.948758
 6542 15.611507 9.952381
 6543 15.615130 9.956004
 6544 15.615130 9.959627
 6545 15.618753 9.963250
 6546 15.618753 9.966873
 6547 15.615130 9.970496
 6548 15.615130 9.974119
 6549 15.611507 9.977742
 6550 15.607884 9.977742
 6551 15.604261 9.977742
 6552 15.600638 9.977742
 6553 15.597015 9.977742
 6554 15.593392 9.981365
 6555 15.589769 9.981365
 6556 15.586146 9.984988
 6557 15.582523 9.984988
 6558 15.578900 9.988611
 6559 15.575277 9.988611
 6560 15.571654 9.992234
 6561 15.568031 9.992234
 6562 15.564408 9.995857
 6563 15.560785 9.995857
 6564 15.557162 9.999480
 6565 15.553539 9.999480
 6566 15.549916 10.003103
 6567 15.546293 10.006726
 6568 15.542670 10.010349
 6569 15.539047 10.013972
 6570 15.535424 10.017595
 6571 15.531801 10.021218
 6572 15.531801 10.024841
 6573 15.528178 10.028464
 6574 15.528178 10.032087
 6575 15.524555 10.035710
 6576 15.524555 10.039333
 6577 15.520932 10.042956
 6578 15.520932 10.046579
 6579 15.517309 10.050202
 6580 15.517309 10.053825
 6581 15.513686 10.057448
 6582 15.513686 10.061071
 6583 15.510063 10.064694
 6584 15.510063 10.068317
 6585 15.510063 10.071940
 6586 15.510063 10.075563
 6587 15.510063 10.079186
 6588 15.510063 10.082809
 6589 15.510063 10.086432
 6590 15.510063 10.090055
 6591 15.510063 10.093678
 6592 15.510063 10.097301
 6593 15.510063 10.100924
 6594 15.510063 10.104547
 6595 15.510063 10.108170
 6596 15.510063 10.111793
 6597 15.510063 10.115416
 6598 15.510063 10.119039
 6599 15.510063 10.122662
 6600 15.510063 10.126285
 6601 15.510063 10.129908
 6602 15.510063 10.133531
 6603 15.510063 10.137154
 6604 15.510063 10.140777
 6605 15.510063 10.144400
 6606 15.510063 10.148023
 6607 15.510063 10.151646
 6608 15.513686 10.155269
 6609 15.513686 10.158892
 6610 15.517309 10.162515
 6611 15.517309 10.166138
 6612 15.520932 10.169761
 6613 15.520932 10.173384
 6614 15.524555 10.177007
 6615 15.524555 10.180630
 6616 15.528178 10.184253
 6617 15.528178 10.187876
 6618 15.531801 10.191499
 6619 15.531801 10.195122
 6620 15.535424 10.198745
 6621 15.539047 10.202368
 6622 15.542670 10.202368
 6623 15.546293 10.205991
 6624 15.549916 10.209614
 6625 15.553539 10.209614
 6626 15.557162 10.213237
 6627 15.560785 10.213237
 6628 15.564408 10.216860
 6629 15.568031 10.220483
 6630 15.571654 10.224106
 6631 15.571654 10.227729
 6632 15.575277 10.231352
 6633 15.575277 10.234975
 6634 15.578900 10.238598
 6635 15.578900 10.242221
 6636 15.582523 10.245844
 6637 15.586146 10.249467
 6638 15.586146 10.253090
 6639 15.589769 10.256713
 6640 15.593392 10.260336
 6641 15.597015 10.263959
 6642 15.600638 10.267582
 6643 15.604261 10.267582
 6644 15.604261 10.271205
 6645 15.607884 10.274828
 6646 15.611507 10.278451
 6647 15.615130 10.282074
 6648 15.618753 10.285697
 6649 15.622376 10.289320
 6650 15.625999 10.292943
 6651 15.629622 10.296566
 6652 15.633245 10.300189
 6653 15.636868 10.303812
 6654 15.640491 10.307435
 6655 15.644114 10.311058
 6656 15.644114 10.314681
 6657 15.644114 10.318304
 6658 15.644114 10.321927
 6659 15.644114 10.325550
 6660 15.644114 10.329173
 6661 15.644114 10.332796
 6662 15.644114 10.336419
 6663 15.644114 10.340042
 6664 15.644114 10.343665
 6665 15.644114 10.347288
 6666 15.644114 10.350911
 6667 15.644114 10.354534
 6668 15.644114 10.358157
 6669 15.644114 10.361780
 6670 15.644114 10.365403
 6671 15.644114 10.369026
 6672 15.644114 10.372649
 6673 15.640491 10.376272
 6674 15.640491 10.379895
 6675 15.636868 10.383518
 6676 15.636868 10.387141
 6677 15.633245 10.390764
 6678 15.633245 10.394387
 6679 15.629622 10.398010
 6680 15.629622 10.401633
 6681 15.629622 10.405256
 6682 15.629622 10.408879
 6683 15.625999 10.412502
 6684 15.625999 10.416125
 6685 15.625999 10.419748
 6686 15.625999 10.423371
 6687 15.622376 10.426994
 6688 15.618753 10.430617
 6689 15.615130 10.434240
 6690 15.615130 10.437863
 6691 15.611507 10.441486
 6692 15.611507 10.445109
 6693 15.607884 10.448732
 6694 15.607884 10.452355
 6695 15.604261 10.455978
 6696 15.604261 10.459601
 6697 15.600638 10.463224
 6698 15.600638 10.466847
 6699 15.597015 10.470470
 6700 15.597015 10.474093
 6701 15.593392 10.477716
 6702 15.593392 10.481339
 6703 15.593392 10.484962
 6704 15.593392 10.488585
 6705 15.593392 10.492208
 6706 15.589769 10.495831
 6707 15.589769 10.499454
 6708 15.586146 10.503077
 6709 15.586146 10.506700
 6710 15.582523 10.510323
 6711 15.582523 10.513946
 6712 15.578900 10.517569
 6713 15.578900 10.521192
 6714 15.575277 10.524815
 6715 15.575277 10.528438
 6716 15.571654 10.532061
 6717 15.571654 10.535684
 6718 15.571654 10.539307
 6719 15.571654 10.542930
 6720 15.571654 10.546553
 6721 15.571654 10.550176
 6722 15.571654 10.553799
 6723 15.571654 10.557422
 6724 15.571654 10.561045
 6725 15.571654 10.564668
 6726 15.571654 10.568291
 6727 15.571654 10.571914
 6728 15.571654 10.575537
 6729 15.571654 10.579160
 6730 15.571654 10.582783
 6731 15.571654 10.586406
 6732 15.571654 10.590029
 6733 15.571654 10.593652
 6734 15.568031 10.597275
 6735 15.564408 10.600898
 6736 15.560785 10.604521
 6737 15.557162 10.608144
 6738 15.557162 10.611767
 6739 15.553539 10.615390
 6740 15.553539 10.619013
 6741 15.549916 10.622636
 6742 15.549916 10.626259
 6743 15.546293 10.629882
 6744 15.546293 10.633505
 6745 15.542670 10.637128
 6746 15.542670 10.640751
 6747 15.539047 10.644374
 6748 15.539047 10.647997
 6749 15.535424 10.651620
 6750 15.535424 10.655243
 6751 15.535424 10.658866
 6752 15.535424 10.662489
 6753 15.535424 10.666112
 6754 15.535424 10.669735
 6755 15.535424 10.673358
 6756 15.535424 10.676981
 6757 15.535424 10.680604
 6758 15.535424 10.684227
 6759 15.535424 10.687850
 6760 15.535424 10.691473
 6761 15.531801 10.695096
 6762 15.531801 10.698719
 6763 15.531801 10.702342
 6764 15.531801 10.705965
 6765 15.528178 10.709588
 6766 15.528178 10.713211
 6767 15.528178 10.716834
 6768 15.528178 10.720457
 6769 15.528178 10.724080
 6770 15.528178 10.727703
 6771 15.528178 10.731326
 6772 15.528178 10.734949
 6773 15.528178 10.738572
 6774 15.528178 10.742195
 6775 15.524555 10.745818
 6776 15.520932 10.749441
 6777 15.517309 10.753064
 6778 15.517309 10.756687
 6779 15.513686 10.760310
 6780 15.513686 10.763933
 6781 15.510063 10.767556
 6782 15.510063 10.771179
 6783 15.506440 10.774802
 6784 15.502817 10.778425
 6785 15.499194 10.782048
 6786 15.495571 10.785671
 6787 15.491948 10.789294
 6788 15.488325 10.792917
 6789 15.488325 10.796540
 6790 15.484702 10.800163
 6791 15.484702 10.803786
 6792 15.481079 10.807409
 6793 15.481079 10.811032
 6794 15.477456 10.814655
 6795 15.477456 10.818278
 6796 15.473833 10.821901
 6797 15.473833 10.825524
 6798 15.470210 10.829147
 6799 15.470210 10.832770
 6800 15.466587 10.836393
 6801 15.466587 10.840016
 6802 15.462964 10.843639
 6803 15.462964 10.847262
 6804 15.459341 10.850885
 6805 15.459341 10.854508
 6806 15.459341 10.858131
 6807 15.459341 10.861754
 6808 15.459341 10.865377
 6809 15.459341 10.869000
 6810 15.459341 10.872623
 6811 15.459341 10.876246
 6812 15.459341 10.879869
 6813 15.459341 10.883492
 6814 15.459341 10.887115
 6815 15.459341 10.890738
 6816 15.459341 10.894361
 6817 15.459341 10.897984
 6818 15.459341 10.901607
 6819 15.455718 10.905230
 6820 15.455718 10.908853
 6821 15.452095 10.912476
 6822 15.452095 10.916099
 6823 15.448472 10.919722
 6824 15.448472 10.923345
 6825 15.444849 10.926968
 6826 15.444849 10.930591
 6827 15.444849 10.934214
 6828 15.444849 10.937837
 6829 15.441226 10.941460
 6830 15.441226 10.945083
 6831 15.441226 10.948706
 6832 15.441226 10.952329
 6833 15.441226 10.955952
 6834 15.441226 10.959575
 6835 15.437603 10.963198
 6836 15.437603 10.966821
 6837 15.433980 10.970444
 6838 15.433980 10.974067
 6839 15.430357 10.977690
 6840 15.430357 10.981313
 6841 15.426734 10.984936
 6842 15.426734 10.988559
 6843 15.423111 10.992182
 6844 15.423111 10.995805
 6845 15.419488 10.999428
 6846 15.419488 11.003051
 6847 15.415865 11.006674
 6848 15.415865 11.010297
 6849 15.415865 11.013920
 6850 15.415865 11.017543
 6851 15.412242 11.021166
 6852 15.412242 11.024789
 6853 15.408619 11.028412
 6854 15.408619 11.032035
 6855 15.404996 11.035658
 6856 15.404996 11.039281
 6857 15.401373 11.042904
 6858 15.401373 11.046527
 6859 15.397750 11.050150
 6860 15.397750 11.053773
 6861 15.394127 11.057396
 6862 15.394127 11.061019
 6863 15.390504 11.064642
 6864 15.390504 11.068265
 6865 15.386881 11.071888
 6866 15.386881 11.075511
 6867 15.386881 11.079134
 6868 15.386881 11.082757
 6869 15.386881 11.086380
 6870 15.386881 11.090003
 6871 15.386881 11.093626
 6872 15.383258 11.097249
 6873 15.383258 11.100872
 6874 15.379635 11.104495
 6875 15.379635 11.108118
 6876 15.376012 11.111741
 6877 15.376012 11.115364
 6878 15.372389 11.118987
 6879 15.372389 11.122610
 6880 15.368766 11.126233
 6881 15.368766 11.129856
 6882 15.368766 11.133479
 6883 15.365143 11.137102
 6884 15.365143 11.140725
 6885 15.365143 11.144348
 6886 15.365143 11.147971
 6887 15.365143 11.151594
 6888 15.365143 11.155217
 6889 15.361520 11.158840
 6890 15.361520 11.162463
 6891 15.361520 11.166086
 6892 15.357897 11.169709
 6893 15.357897 11.173332
 6894 15.354274 11.176955
 6895 15.350651 11.180578
 6896 15.347028 11.184201
 6897 15.343405 11.187824
 6898 15.339782 11.191447
 6899 15.339782 11.195070
 6900 15.336159 11.198693
 6901 15.336159 11.202316
 6902 15.332536 11.205939
 6903 15.332536 11.209562
 6904 15.328913 11.213185
 6905 15.328913 11.216808
 6906 15.325290 11.220431
 6907 15.325290 11.224054
 6908 15.321667 11.227677
 6909 15.321667 11.231300
 6910 15.318044 11.234923
 6911 15.318044 11.238546
 6912 15.318044 11.242169
 6913 15.318044 11.245792
 6914 15.314421 11.249415
 6915 15.314421 11.253038
 6916 15.310798 11.256661
 6917 15.310798 11.260284
 6918 15.307175 11.263907
 6919 15.307175 11.267530
 6920 15.303552 11.271153
 6921 15.303552 11.274776
 6922 15.299929 11.278399
 6923 15.299929 11.282022
 6924 15.296306 11.285645
 6925 15.296306 11.289268
 6926 15.296306 11.292891
 6927 15.296306 11.296514
 6928 15.296306 11.300137
 6929 15.296306 11.303760
 6930 15.296306 11.307383
 6931 15.296306 11.311006
 6932 15.296306 11.314629
 6933 15.296306 11.318252
 6934 15.296306 11.321875
 6935 15.296306 11.325498
 6936 15.296306 11.329121
 6937 15.296306 11.332744
 6938 15.296306 11.336367
 6939 15.296306 11.339990
 6940 15.296306 11.343613
 6941 15.296306 11.347236
 6942 15.296306 11.350859
 6943 15.296306 11.354482
 6944 15.296306 11.358105
 6945 15.296306 11.361728
 6946 15.296306 11.365351
 6947 15.296306 11.368974
 6948 15.296306 11.372597
 6949 15.296306 11.376220
 6950 15.296306 11.379843
 6951 15.296306 11.383466
 6952 15.296306 11.387089
 6953 15.296306 11.390712
 6954 15.296306 11.394335
 6955 15.296306 11.397958
 6956 15.296306 11.401581
 6957 15.296306 11.405204
 6958 15.296306 11.408827
 6959 15.296306 11.412450
 6960 15.296306 11.416073
 6961 15.296306 11.419696
 6962 15.296306 11.423319
 6963 15.296306 11.426942
 6964 15.296306 11.430565
 6965 15.296306 11.434188
 6966 15.296306 11.437811
 6967 15.296306 11.441434
 6968 15.292683 11.445057
 6969 15.292683 11.448680
 6970 15.292683 11.452303
 6971 15.289060 11.455926
 6972 15.289060 11.459549
 6973 15.285437 11.463172
 6974 15.285437 11.466795
 6975 15.281814 11.470418
 6976 15.281814 11.474041
 6977 15.278191 11.477664
 6978 15.278191 11.481287
 6979 15.278191 11.484910
 6980 15.278191 11.488533
 6981 15.274568 11.492156
 6982 15.274568 11.495779
 6983 15.270945 11.499402
 6984 15.270945 11.503025
 6985 15.267322 11.506648
 6986 15.267322 11.510271
 6987 15.263699 11.513894
 6988 15.260076 11.517517
 6989 15.256453 11.521140
 6990 15.252830 11.524763
 6991 15.249207 11.528386
 6992 15.245584 11.532009
 6993 15.241961 11.535632
 6994 15.238338 11.539255
 6995 15.234715 11.542878
 6996 15.231092 11.546501
 6997 15.231092 11.550124
 6998 15.227469 11.553747
 6999 15.227469 11.557370
 7000 15.223846 11.560993
 7001 15.223846 11.564616
 7002 15.220223 11.568239
 7003 15.220223 11.571862
 7004 15.216600 11.575485
 7005 15.216600 11.579108
 7006 15.212977 11.582731
 7007 15.212977 11.586354
 7008 15.209354 11.589977
 7009 15.209354 11.593600
 7010 15.209354 11.597223
 7011 15.209354 11.600846
 7012 15.209354 11.604469
 7013 15.209354 11.608092
 7014 15.209354 11.611715
 7015 15.209354 11.615338
 7016 15.209354 11.618961
 7017 15.209354 11.622584
 7018 15.209354 11.626207
 7019 15.209354 11.629830
 7020 15.209354 11.633453
 7021 15.209354 11.637076
 7022 15.205731 11.640699
 7023 15.205731 11.644322
 7024 15.205731 11.647945
 7025 15.202108 11.651568
 7026 15.202108 11.655191
 7027 15.198485 11.658814
 7028 15.194862 11.662437
 7029 15.191239 11.666060
 7030 15.187616 11.669683
 7031 15.183993 11.673306
 7032 15.183993 11.676929
 7033 15.180370 11.680552
 7034 15.180370 11.684175
 7035 15.176747 11.687798
 7036 15.176747 11.691421
 7037 15.173124 11.695044
 7038 15.173124 11.698667
 7039 15.169501 11.702290
 7040 15.169501 11.705913
 7041 15.165878 11.709536
 7042 15.165878 11.713159
 7043 15.162255 11.716782
 7044 15.162255 11.720405
 7045 15.162255 11.724028
 7046 15.162255 11.727651
 7047 15.162255 11.731274
 7048 15.162255 11.734897
 7049 15.162255 11.738520
 7050 15.162255 11.742143
 7051 15.158632 11.745766
 7052 15.158632 11.749389
 7053 15.155009 11.753012
 7054 15.155009 11.756635
 7055 15.151386 11.760258
 7056 15.151386 11.763881
 7057 15.147763 11.767504
 7058 15.147763 11.771127
 7059 15.144140 11.774750
 7060 15.144140 11.778373
 7061 15.140517 11.781996
 7062 15.140517 11.785619
 7063 15.140517 11.789242
 7064 15.140517 11.792865
 7065 15.140517 11.796488
 7066 15.140517 11.800111
 7067 15.140517 11.803734
 7068 15.140517 11.807357
 7069 15.140517 11.810980
 7070 15.140517 11.814603
 7071 15.140517 11.818226
 7072 15.140517 11.821849
 7073 15.140517 11.825472
 7074 15.140517 11.829095
 7075 15.140517 11.832718
 7076 15.140517 11.836341
 7077 15.140517 11.839964
 7078 15.140517 11.843587
 7079 15.140517 11.847210
 7080 15.140517 11.850833
 7081 15.140517 11.854456
 7082 15.140517 11.858079
 7083 15.140517 11.861702
 7084 15.140517 11.865325
 7085 15.140517 11.868948
 7086 15.140517 11.872571
 7087 15.140517 11.876194
 7088 15.140517 11.879817
 7089 15.140517 11.883440
 7090 15.140517 11.887063
 7091 15.140517 11.890686
 7092 15.140517 11.894309
 7093 15.140517 11.897932
 7094 15.140517 11.901555
 7095 15.140517 11.905178
 7096 15.140517 11.908801
 7097 15.140517 11.912424
 7098 15.140517 11.916047
 7099 15.140517 11.919670
 7100 15.140517 11.923293
 7101 15.140517 11.926916
 7102 15.140517 11.930539
 7103 15.140517 11.934162
 7104 15.140517 11.937785
 7105 15.140517 11.941408
 7106 15.140517 11.945031
 7107 15.140517 11.948654
 7108 15.140517 11.952277
 7109 15.140517 11.955900
 7110 15.140517 11.959523
 7111 15.140517 11.963146
 7112 15.140517 11.966769
 7113 15.136894 11.970392
 7114 15.136894 11.974015
 7115 15.133271 11.977638
 7116 15.133271 11.981261
 7117 15.133271 11.984884
 7118 15.133271 11.988507
 7119 15.129648 11.992130
 7120 15.129648 11.995753
 7121 15.129648 11.999376
 7122 15.129648 12.002999
 7123 15.126025 12.006622
 7124 15.126025 12.010245
 7125 15.126025 12.013868
 7126 15.126025 12.017491
 7127 15.122402 12.021114
 7128 15.122402 12.024737
 7129 15.118779 12.028360
 7130 15.118779 12.031983
 7131 15.118779 12.035606
 7132 15.115156 12.039229
 7133 15.115156 12.042852
 7134 15.115156 12.046475
 7135 15.115156 12.050098
 7136 15.111533 12.053721
 7137 15.111533 12.057344
 7138 15.111533 12.060967
 7139 15.107910 12.064590
 7140 15.107910 12.068213
 7141 15.107910 12.071836
 7142 15.104287 12.075459
 7143 15.104287 12.079082
 7144 15.104287 12.082705
 7145 15.100664 12.086328
 7146 15.100664 12.089951
 7147 15.100664 12.093574
 7148 15.097041 12.097197
 7149 15.093418 12.100820
 7150 15.089795 12.104443
 7151 15.086172 12.108066
 7152 15.082549 12.111689
 7153 15.078926 12.115312
 7154 15.075303 12.118935
 7155 15.071680 12.122558
 7156 15.068057 12.126181
 7157 15.064434 12.129804
 7158 15.060811 12.133427
 7159 15.057188 12.137050
 7160 15.053565 12.140673
 7161 15.049942 12.144296
 7162 15.046319 12.147919
 7163 15.042696 12.151542
 7164 15.042696 12.155165
 7165 15.039073 12.158788
 7166 15.039073 12.162411
 7167 15.035450 12.166034
 7168 15.035450 12.169657
 7169 15.031827 12.173280
 7170 15.031827 12.176903
 7171 15.028204 12.180526
 7172 15.028204 12.184149
 7173 15.024581 12.187772
 7174 15.024581 12.191395
 7175 15.020958 12.195018
 7176 15.020958 12.198641
 7177 15.020958 12.202264
 7178 15.020958 12.205887
 7179 15.020958 12.209510
 7180 15.020958 12.213133
 7181 15.020958 12.216756
 7182 15.020958 12.220379
 7183 15.017335 12.224002
 7184 15.017335 12.227625
 7185 15.013712 12.231248
 7186 15.013712 12.234871
 7187 15.010089 12.238494
 7188 15.010089 12.242117
 7189 15.006466 12.245740
 7190 15.006466 12.249363
 7191 15.002843 12.252986
 7192 15.002843 12.256609
 7193 14.999220 12.260232
 7194 14.999220 12.263855
 7195 14.999220 12.267478
 7196 14.999220 12.271101
 7197 14.999220 12.274724
 7198 14.999220 12.278347
 7199 14.999220 12.281970
 7200 14.999220 12.285593
 7201 14.999220 12.289216
 7202 14.999220 12.292839
 7203 14.999220 12.296462
 7204 14.999220 12.300085
 7205 14.999220 12.303708
 7206 14.999220 12.307331
 7207 14.999220 12.310954
 7208 14.999220 12.314577
 7209 14.999220 12.318200
 7210 14.999220 12.321823
 7211 14.999220 12.325446
 7212 14.999220 12.329069
 7213 14.995597 12.332692
 7214 14.995597 12.336315
 7215 14.991974 12.339938
 7216 14.991974 12.343561
 7217 14.991974 12.347184
 7218 14.988351 12.350807
 7219 14.988351 12.354430
 7220 14.984728 12.358053
 7221 14.984728 12.361676
 7222 14.981105 12.365299
 7223 14.981105 12.368922
 7224 14.977482 12.372545
 7225 14.977482 12.376168
 7226 14.973859 12.379791
 7227 14.973859 12.383414
 7228 14.970236 12.387037
 7229 14.970236 12.390660
 7230 14.966613 12.394283
 7231 14.966613 12.397906
 7232 14.966613 12.401529
 7233 14.966613 12.405152
 7234 14.966613 12.408775
 7235 14.966613 12.412398
 7236 14.966613 12.416021
 7237 14.966613 12.419644
 7238 14.966613 12.423267
 7239 14.966613 12.426890
 7240 14.966613 12.430513
 7241 14.966613 12.434136
 7242 14.966613 12.437759
 7243 14.966613 12.441382
 7244 14.966613 12.445005
 7245 14.966613 12.448628
 7246 14.966613 12.452251
 7247 14.966613 12.455874
 7248 14.966613 12.459497
 7249 14.966613 12.463120
 7250 14.962990 12.466743
 7251 14.962990 12.470366
 7252 14.959367 12.473989
 7253 14.959367 12.477612
 7254 14.955744 12.481235
 7255 14.955744 12.484858
 7256 14.952121 12.488481
 7257 14.952121 12.492104
 7258 14.948498 12.495727
 7259 14.944875 12.499350
 7260 14.941252 12.499350
 7261 14.937629 12.502973
 7262 14.934006 12.502973
 7263 14.930383 12.506596
 7264 14.926760 12.506596
 7265 14.923137 12.510219
 7266 14.923137 12.513842
 7267 14.919514 12.517465
 7268 14.919514 12.521088
 7269 14.915891 12.524711
 7270 14.915891 12.528334
 7271 14.912268 12.531957
 7272 14.912268 12.535580
 7273 14.908645 12.539203
 7274 14.908645 12.542826
 7275 14.905022 12.546449
 7276 14.905022 12.550072
 7277 14.901399 12.553695
 7278 14.901399 12.557318
 7279 14.901399 12.560941
 7280 14.901399 12.564564
 7281 14.901399 12.568187
 7282 14.901399 12.571810
 7283 14.901399 12.575433
 7284 14.901399 12.579056
 7285 14.901399 12.582679
 7286 14.901399 12.586302
 7287 14.901399 12.589925
 7288 14.901399 12.593548
 7289 14.901399 12.597171
 7290 14.901399 12.600794
 7291 14.901399 12.604417
 7292 14.901399 12.608040
 7293 14.897776 12.611663
 7294 14.897776 12.615286
 7295 14.894153 12.618909
 7296 14.894153 12.622532
 7297 14.890530 12.626155
 7298 14.890530 12.629778
 7299 14.886907 12.633401
 7300 14.886907 12.637024
 7301 14.886907 12.640647
 7302 14.886907 12.644270
 7303 14.886907 12.647893
 7304 14.886907 12.651516
 7305 14.886907 12.655139
 7306 14.886907 12.658762
 7307 14.886907 12.662385
 7308 14.886907 12.666008
 7309 14.886907 12.669631
 7310 14.886907 12.673254
 7311 14.886907 12.676877
 7312 14.886907 12.680500
 7313 14.886907 12.684123
 7314 14.886907 12.687746
 7315 14.886907 12.691369
 7316 14.886907 12.694992
 7317 14.886907 12.698615
 7318 14.886907 12.702238
 7319 14.886907 12.705861
 7320 14.883284 12.709484
 7321 14.883284 12.713107
 7322 14.879661 12.716730
 7323 14.879661 12.720353
 7324 14.876038 12.723976
 7325 14.876038 12.727599
 7326 14.872415 12.731222
 7327 14.872415 12.734845
 7328 14.868792 12.738468
 7329 14.865169 12.742091
 7330 14.861546 12.745714
 7331 14.857923 12.749337
 7332 14.857923 12.752960
 7333 14.854300 12.756583
 7334 14.854300 12.760206
 7335 14.850677 12.763829
 7336 14.850677 12.767452
 7337 14.847054 12.771075
 7338 14.847054 12.774698
 7339 14.843431 12.778321
 7340 14.843431 12.781944
 7341 14.839808 12.785567
 7342 14.839808 12.789190
 7343 14.836185 12.792813
 7344 14.836185 12.796436
 7345 14.832562 12.800059
 7346 14.832562 12.803682
 7347 14.828939 12.807305
 7348 14.828939 12.810928
 7349 14.825316 12.814551
 7350 14.825316 12.818174
 7351 14.825316 12.821797
 7352 14.825316 12.825420
 7353 14.821693 12.829043
 7354 14.821693 12.832666
 7355 14.821693 12.836289
 7356 14.821693 12.839912
 7357 14.821693 12.843535
 7358 14.818070 12.847158
 7359 14.818070 12.850781
 7360 14.818070 12.854404
 7361 14.818070 12.858027
 7362 14.818070 12.861650
 7363 14.818070 12.865273
 7364 14.818070 12.868896
 7365 14.818070 12.872519
 7366 14.818070 12.876142
 7367 14.818070 12.879765
 7368 14.818070 12.883388
 7369 14.818070 12.887011
 7370 14.818070 12.890634
 7371 14.818070 12.894257
 7372 14.818070 12.897880
 7373 14.818070 12.901503
 7374 14.818070 12.905126
 7375 14.818070 12.908749
 7376 14.818070 12.912372
 7377 14.818070 12.915995
 7378 14.818070 12.919618
 7379 14.818070 12.923241
 7380 14.818070 12.926864
 7381 14.818070 12.930487
 7382 14.818070 12.934110
 7383 14.818070 12.937733
 7384 14.818070 12.941356
 7385 14.818070 12.944979
 7386 14.818070 12.948602
 7387 14.818070 12.952225
 7388 14.818070 12.955848
 7389 14.818070 12.959471
 7390 14.818070 12.963094
 7391 14.818070 12.966717
 7392 14.814447 12.970340
 7393 14.814447 12.973963
 7394 14.814447 12.977586
 7395 14.810824 12.981209
 7396 14.810824 12.984832
 7397 14.810824 12.988455
 7398 14.810824 12.992078
 7399 14.807201 12.995701
 7400 14.803578 12.999324
 7401 14.803578 13.002947
 7402 14.799955 13.006570
 7403 14.799955 13.010193
 7404 14.796332 13.013816
 7405 14.796332 13.017439
 7406 14.792709 13.021062
 7407 14.792709 13.024685
 7408 14.789086 13.028308
 7409 14.789086 13.031931
 7410 14.785463 13.035554
 7411 14.785463 13.039177
 7412 14.781840 13.042800
 7413 14.781840 13.046423
 7414 14.781840 13.050046
 7415 14.781840 13.053669
 7416 14.781840 13.057292
 7417 14.781840 13.060915
 7418 14.781840 13.064538
 7419 14.781840 13.068161
 7420 14.781840 13.071784
 7421 14.781840 13.075407
 7422 14.781840 13.079030
 7423 14.778217 13.082653
 7424 14.778217 13.086276
 7425 14.774594 13.089899
 7426 14.774594 13.093522
 7427 14.770971 13.097145
 7428 14.770971 13.100768
 7429 14.767348 13.104391
 7430 14.763725 13.108014
 7431 14.760102 13.111637
 7432 14.756479 13.115260
 7433 14.752856 13.118883
 7434 14.749233 13.122506
 7435 14.745610 13.126129
 7436 14.745610 13.129752
 7437 14.741987 13.133375
 7438 14.741987 13.136998
 7439 14.738364 13.140621
 7440 14.738364 13.144244
 7441 14.734741 13.147867
 7442 14.734741 13.151490
 7443 14.731118 13.155113
 7444 14.731118 13.158736
 7445 14.727495 13.162359
 7446 14.727495 13.165982
 7447 14.723872 13.169605
 7448 14.723872 13.173228
 7449 14.720249 13.176851
 7450 14.720249 13.180474
 7451 14.720249 13.184097
 7452 14.720249 13.187720
 7453 14.716626 13.191343
 7454 14.716626 13.194966
 7455 14.716626 13.198589
 7456 14.716626 13.202212
 7457 14.716626 13.205835
 7458 14.716626 13.209458
 7459 14.716626 13.213081
 7460 14.716626 13.216704
 7461 14.713003 13.220327
 7462 14.713003 13.223950
 7463 14.713003 13.227573
 7464 14.709380 13.231196
 7465 14.709380 13.234819
 7466 14.709380 13.238442
 7467 14.705757 13.242065
 7468 14.702134 13.245688
 7469 14.698511 13.249311
 7470 14.694888 13.252934
 7471 14.691265 13.256557
 7472 14.691265 13.260180
 7473 14.687642 13.263803
 7474 14.687642 13.267426
 7475 14.684019 13.271049
 7476 14.684019 13.274672
 7477 14.680396 13.278295
 7478 14.680396 13.281918
 7479 14.676773 13.285541
 7480 14.676773 13.289164
 7481 14.673150 13.292787
 7482 14.673150 13.296410
 7483 14.669527 13.300033
 7484 14.669527 13.303656
 7485 14.665904 13.307279
 7486 14.665904 13.310902
 7487 14.662281 13.314525
 7488 14.662281 13.318148
 7489 14.658658 13.321771
 7490 14.658658 13.325394
 7491 14.658658 13.329017
 7492 14.658658 13.332640
 7493 14.658658 13.336263
 7494 14.658658 13.339886
 7495 14.658658 13.343509
 7496 14.658658 13.347132
 7497 14.658658 13.350755
 7498 14.658658 13.354378
 7499 14.658658 13.358001
 7500 14.658658 13.361624
 7501 14.658658 13.365247
 7502 14.658658 13.368870
 7503 14.658658 13.372493
 7504 14.658658 13.376116
 7505 14.658658 13.379739
 7506 14.658658 13.383362
 7507 14.658658 13.386985
 7508 14.658658 13.390608
 7509 14.658658 13.394231
 7510 14.658658 13.397854
 7511 14.658658 13.401477
 7512 14.658658 13.405100
 7513 14.658658 13.408723
 7514 14.658658 13.412346
 7515 14.658658 13.415969
 7516 14.655035 13.419592
 7517 14.655035 13.423215
 7518 14.655035 13.426838
 7519 14.651412 13.430461
 7520 14.651412 13.434084
 7521 14.651412 13.437707
 7522 14.647789 13.441330
 7523 14.647789 13.444953
 7524 14.644166 13.448576
 7525 14.644166 13.452199
 7526 14.644166 13.455822
 7527 14.644166 13.459445
 7528 14.644166 13.463068
 7529 14.644166 13.466691
 7530 14.644166 13.470314
 7531 14.644166 13.473937
 7532 14.644166 13.477560
 7533 14.644166 13.481183
 7534 14.644166 13.484806
 7535 14.644166 13.488429
 7536 14.644166 13.492052
 7537 14.644166 13.495675
 7538 14.644166 13.499298
 7539 14.644166 13.502921
 7540 14.644166 13.506544
 7541 14.644166 13.510167
 7542 14.644166 13.513790
 7543 14.644166 13.517413
 7544 14.640543 13.521036
 7545 14.640543 13.524659
 7546 14.636920 13.528282
 7547 14.636920 13.531905
 7548 14.633297 13.535528
 7549 14.633297 13.539151
 7550 14.633297 13.542774
 7551 14.633297 13.546397
 7552 14.629674 13.550020
 7553 14.629674 13.553643
 7554 14.629674 13.557266
 7555 14.629674 13.560889
 7556 14.629674 13.564512
 7557 14.629674 13.568135
 7558 14.629674 13.571758
 7559 14.629674 13.575381
 7560 14.629674 13.579004
 7561 14.629674 13.582627
 7562 14.629674 13.586250
 7563 14.629674 13.589873
 7564 14.626051 13.593496
 7565 14.626051 13.597119
 7566 14.626051 13.600742
 7567 14.622428 13.604365
 7568 14.622428 13.607988
 7569 14.618805 13.611611
 7570 14.618805 13.615234
 7571 14.618805 13.618857
 7572 14.618805 13.622480
 7573 14.618805 13.626103
 7574 14.618805 13.629726
 7575 14.618805 13.633349
 7576 14.618805 13.636972
 7577 14.618805 13.640595
 7578 14.618805 13.644218
 7579 14.618805 13.647841
 7580 14.618805 13.651464
 7581 14.618805 13.655087
 7582 14.618805 13.658710
 7583 14.618805 13.662333
 7584 14.618805 13.665956
 7585 14.618805 13.669579
 7586 14.618805 13.673202
 7587 14.618805 13.676825
 7588 14.618805 13.680448
 7589 14.618805 13.684071
 7590 14.618805 13.687694
 7591 14.618805 13.691317
 7592 14.618805 13.694940
 7593 14.615182 13.698563
 7594 14.615182 13.702186
 7595 14.615182 13.705809
 7596 14.611559 13.709432
 7597 14.607936 13.713055
 7598 14.604313 13.716678
 7599 14.600690 13.720301
 7600 14.597067 13.723924
 7601 14.593444 13.727547
 7602 14.589821 13.727547
 7603 14.586198 13.731170
 7604 14.582575 13.734793
 7605 14.578952 13.734793
 7606 14.575329 13.734793
 7607 14.571706 13.734793
 7608 14.568083 13.734793
 7609 14.564460 13.734793
 7610 14.560837 13.734793
 7611 14.557214 13.734793
 7612 14.553591 13.734793
 7613 14.549968 13.738416
 7614 14.546345 13.738416
 7615 14.542722 13.742039
 7616 14.539099 13.742039
 7617 14.535476 13.745662
 7618 14.531853 13.745662
 7619 14.528230 13.749285
 7620 14.524607 13.749285
 7621 14.520984 13.752908
 7622 14.517361 13.752908
 7623 14.513738 13.756531
 7624 14.510115 13.756531
 7625 14.506492 13.760154
 7626 14.502869 13.763777
 7627 14.502869 13.767400
 7628 14.499246 13.771023
 7629 14.499246 13.774646
 7630 14.495623 13.778269
 7631 14.495623 13.781892
 7632 14.492000 13.785515
 7633 14.492000 13.789138
 7634 14.488377 13.792761
 7635 14.488377 13.796384
 7636 14.484754 13.800007
 7637 14.484754 13.803630
 7638 14.481131 13.807253
 7639 14.481131 13.810876
 7640 14.481131 13.814499
 7641 14.481131 13.818122
 7642 14.481131 13.821745
 7643 14.481131 13.825368
 7644 14.481131 13.828991
 7645 14.481131 13.832614
 7646 14.481131 13.836237
 7647 14.481131 13.839860
 7648 14.481131 13.843483
 7649 14.481131 13.847106
 7650 14.481131 13.850729
 7651 14.481131 13.854352
 7652 14.477508 13.857975
 7653 14.477508 13.861598
 7654 14.473885 13.865221
 7655 14.473885 13.868844
 7656 14.470262 13.872467
 7657 14.470262 13.876090
 7658 14.466639 13.879713
 7659 14.466639 13.883336
 7660 14.463016 13.886959
 7661 14.463016 13.890582
 7662 14.459393 13.894205
 7663 14.455770 13.897828
 7664 14.452147 13.901451
 7665 14.448524 13.905074
 7666 14.444901 13.908697
 7667 14.441278 13.908697
 7668 14.437655 13.908697
 7669 14.434032 13.912320
 7670 14.430409 13.912320
 7671 14.426786 13.915943
 7672 14.423163 13.915943
 7673 14.419540 13.919566
 7674 14.415917 13.919566
 7675 14.412294 13.923189
 7676 14.408671 13.923189
 7677 14.405048 13.926812
 7678 14.401425 13.926812
 7679 14.397802 13.930435
 7680 14.394179 13.930435
 7681 14.390556 13.934058
 7682 14.386933 13.937681
 7683 14.386933 13.941304
 7684 14.383310 13.944927
 7685 14.383310 13.948550
 7686 14.379687 13.952173
 7687 14.379687 13.955796
 7688 14.376064 13.959419
 7689 14.376064 13.963042
 7690 14.372441 13.966665
 7691 14.372441 13.970288
 7692 14.368818 13.973911
 7693 14.368818 13.977534
 7694 14.365195 13.981157
 7695 14.365195 13.984780
 7696 14.361572 13.988403
 7697 14.361572 13.992026
 7698 14.361572 13.995649
 7699 14.361572 13.999272
 7700 14.361572 14.002895
 7701 14.361572 14.006518
 7702 14.361572 14.010141
 7703 14.361572 14.013764
 7704 14.361572 14.017387
 7705 14.361572 14.021010
 7706 14.361572 14.024633
 7707 14.361572 14.028256
 7708 14.361572 14.031879
 7709 14.361572 14.035502
 7710 14.357949 14.039125
 7711 14.354326 14.042748
 7712 14.350703 14.046371
 7713 14.347080 14.049994
 7714 14.343457 14.053617
 7715 14.339834 14.057240
 7716 14.336211 14.060863
 7717 14.332588 14.064486
 7718 14.328965 14.068109
 7719 14.325342 14.071732
 7720 14.321719 14.075355
 7721 14.321719 14.078978
 7722 14.318096 14.082601
 7723 14.318096 14.086224
 7724 14.314473 14.089847
 7725 14.314473 14.093470
 7726 14.310850 14.097093
 7727 14.310850 14.100716
 7728 14.307227 14.104339
 7729 14.307227 14.107962
 7730 14.303604 14.111585
 7731 14.303604 14.115208
 7732 14.299981 14.118831
 7733 14.299981 14.122454
 7734 14.296358 14.126077
 7735 14.296358 14.129700
 7736 14.296358 14.133323
 7737 14.296358 14.136946
 7738 14.296358 14.140569
 7739 14.296358 14.144192
 7740 14.296358 14.147815
 7741 14.296358 14.151438
 7742 14.296358 14.155061
 7743 14.296358 14.158684
 7744 14.296358 14.162307
 7745 14.292735 14.165930
 7746 14.289112 14.169553
 7747 14.285489 14.173176
 7748 14.281866 14.176799
 7749 14.278243 14.180422
 7750 14.274620 14.184045
 7751 14.270997 14.187668
 7752 14.267374 14.191291
 7753 14.263751 14.194914
 7754 14.260128 14.194914
 7755 14.256505 14.194914
 7756 14.252882 14.194914
 7757 14.249259 14.194914
 7758 14.245636 14.194914
 7759 14.242013 14.194914
 7760 14.238390 14.194914
 7761 14.234767 14.194914
 7762 14.231144 14.194914
 7763 14.227521 14.194914
 7764 14.223898 14.194914
 7765 14.220275 14.194914
 7766 14.216652 14.194914
 7767 14.213029 14.194914
 7768 14.209406 14.194914
 7769 14.205783 14.194914
 7770 14.202160 14.198537
 7771 14.198537 14.198537
 7772 14.194914 14.202160
 7773 14.191291 14.202160
 7774 14.187668 14.205783
 7775 14.184045 14.205783
 7776 14.180422 14.209406
 7777 14.176799 14.209406
 7778 14.173176 14.213029
 7779 14.169553 14.213029
 7780 14.165930 14.216652
 7781 14.162307 14.216652
 7782 14.158684 14.220275
 7783 14.155061 14.223898
 7784 14.151438 14.227521
 7785 14.147815 14.231144
 7786 14.144192 14.231144
 7787 14.140569 14.234767
 7788 14.136946 14.238390
 7789 14.133323 14.242013
 7790 14.129700 14.245636
 7791 14.126077 14.249259
 7792 14.122454 14.252882
 7793 14.122454 14.256505
 7794 14.118831 14.260128
 7795 14.118831 14.263751
 7796 14.115208 14.267374
 7797 14.115208 14.270997
 7798 14.111585 14.274620
 7799 14.111585 14.278243
 7800 14.107962 14.281866
 7801 14.107962 14.285489
 7802 14.104339 14.289112
 7803 14.104339 14.292735
 7804 14.100716 14.296358
 7805 14.100716 14.299981
 7806 14.097093 14.303604
 7807 14.097093 14.307227
 7808 14.093470 14.310850
 7809 14.093470 14.314473
 7810 14.093470 14.318096
 7811 14.093470 14.321719
 7812 14.089847 14.325342
 7813 14.089847 14.328965
 7814 14.089847 14.332588
 7815 14.089847 14.336211
 7816 14.089847 14.339834
 7817 14.089847 14.343457
 7818 14.086224 14.347080
 7819 14.086224 14.350703
 7820 14.082601 14.354326
 7821 14.078978 14.357949
 7822 14.075355 14.361572
 7823 14.071732 14.365195
 7824 14.068109 14.368818
 7825 14.064486 14.372441
 7826 14.060863 14.372441
 7827 14.057240 14.376064
 7828 14.053617 14.376064
 7829 14.049994 14.379687
 7830 14.046371 14.379687
 7831 14.042748 14.383310
 7832 14.039125 14.383310
 7833 14.035502 14.386933
 7834 14.031879 14.386933
 7835 14.028256 14.390556
 7836 14.024633 14.394179
 7837 14.021010 14.397802
 7838 14.017387 14.401425
 7839 14.013764 14.405048
 7840 14.010141 14.408671
 7841 14.010141 14.412294
 7842 14.006518 14.415917
 7843 14.006518 14.419540
 7844 14.002895 14.419540
 7845 13.999272 14.419540
 7846 13.995649 14.419540
 7847 13.992026 14.419540
 7848 13.988403 14.419540
 7849 13.984780 14.423163
 7850 13.981157 14.423163
 7851 13.977534 14.426786
 7852 13.973911 14.426786
 7853 13.970288 14.430409
 7854 13.966665 14.430409
 7855 13.963042 14.434032
 7856 13.959419 14.434032
 7857 13.955796 14.437655
 7858 13.952173 14.437655
 7859 13.948550 14.441278
 7860 13.944927 14.441278
 7861 13.941304 14.444901
 7862 13.937681 14.448524
 7863 13.934058 14.452147
 7864 13.934058 14.455770
 7865 13.930435 14.459393
 7866 13.930435 14.463016
 7867 13.926812 14.466639
 7868 13.926812 14.470262
 7869 13.923189 14.473885
 7870 13.923189 14.477508
 7871 13.919566 14.481131
 7872 13.915943 14.481131
 7873 13.912320 14.484754
 7874 13.908697 14.484754
 7875 13.905074 14.488377
 7876 13.901451 14.488377
 7877 13.897828 14.492000
 7878 13.894205 14.495623
 7879 13.890582 14.499246
 7880 13.886959 14.502869
 7881 13.883336 14.506492
 7882 13.879713 14.510115
 7883 13.876090 14.513738
 7884 13.876090 14.517361
 7885 13.872467 14.520984
 7886 13.872467 14.524607
 7887 13.868844 14.528230
 7888 13.868844 14.531853
 7889 13.865221 14.535476
 7890 13.865221 14.539099
 7891 13.861598 14.542722
 7892 13.861598 14.546345
 7893 13.857975 14.549968
 7894 13.854352 14.549968
 7895 13.850729 14.553591
 7896 13.847106 14.553591
 7897 13.843483 14.557214
 7898 13.839860 14.560837
 7899 13.836237 14.564460
 7900 13.832614 14.568083
 7901 13.828991 14.571706
 7902 13.825368 14.575329
 7903 13.821745 14.578952
 7904 13.821745 14.582575
 7905 13.818122 14.586198
 7906 13.818122 14.589821
 7907 13.814499 14.593444
 7908 13.814499 14.597067
 7909 13.810876 14.600690
 7910 13.810876 14.604313
 7911 13.807253 14.607936
 7912 13.807253 14.611559
 7913 13.803630 14.615182
 7914 13.800007 14.618805
 7915 13.800007 14.622428
 7916 13.796384 14.626051
 7917 13.796384 14.629674
 7918 13.792761 14.633297
 7919 13.792761 14.636920
 7920 13.789138 14.640543
 7921 13.789138 14.644166
 7922 13.785515 14.647789
 7923 13.785515 14.651412
 7924 13.781892 14.655035
 7925 13.781892 14.658658
 7926 13.778269 14.662281
 7927 13.778269 14.665904
 7928 13.778269 14.669527
 7929 13.778269 14.673150
 7930 13.778269 14.676773
 7931 13.778269 14.680396
 7932 13.778269 14.684019
 7933 13.778269 14.687642
 7934 13.778269 14.691265
 7935 13.778269 14.694888
 7936 13.778269 14.698511
 7937 13.778269 14.702134
 7938 13.778269 14.705757
 7939 13.774646 14.709380
 7940 13.771023 14.713003
 7941 13.767400 14.716626
 7942 13.763777 14.720249
 7943 13.763777 14.723872
 7944 13.760154 14.727495
 7945 13.756531 14.731118
 7946 13.752908 14.734741
 7947 13.752908 14.738364
 7948 13.749285 14.741987
 7949 13.749285 14.745610
 7950 13.745662 14.749233
 7951 13.745662 14.752856
 7952 13.742039 14.756479
 7953 13.742039 14.760102
 7954 13.738416 14.763725
 7955 13.738416 14.767348
 7956 13.734793 14.770971
 7957 13.734793 14.774594
 7958 13.731170 14.778217
 7959 13.731170 14.781840
 7960 13.731170 14.785463
 7961 13.731170 14.789086
 7962 13.727547 14.792709
 7963 13.727547 14.796332
 7964 13.723924 14.799955
 7965 13.720301 14.803578
 7966 13.716678 14.807201
 7967 13.713055 14.807201
 7968 13.709432 14.810824
 7969 13.705809 14.810824
 7970 13.702186 14.814447
 7971 13.698563 14.814447
 7972 13.694940 14.818070
 7973 13.691317 14.818070
 7974 13.687694 14.821693
 7975 13.684071 14.825316
 7976 13.680448 14.828939
 7977 13.676825 14.832562
 7978 13.673202 14.836185
 7979 13.669579 14.839808
 7980 13.665956 14.843431
 7981 13.665956 14.847054
 7982 13.662333 14.847054
 7983 13.658710 14.850677
 7984 13.655087 14.850677
 7985 13.651464 14.854300
 7986 13.647841 14.857923
 7987 13.644218 14.861546
 7988 13.640595 14.865169
 7989 13.636972 14.868792
 7990 13.633349 14.872415
 7991 13.629726 14.876038
 7992 13.626103 14.879661
 7993 13.622480 14.883284
 7994 13.622480 14.886907
 7995 13.618857 14.886907
 7996 13.615234 14.890530
 7997 13.611611 14.890530
 7998 13.607988 14.894153
 7999 13.604365 14.894153
 8000 13.600742 14.897776
 8001 13.597119 14.897776
 8002 13.593496 14.901399
 8003 13.589873 14.901399
 8004 13.586250 14.905022
 8005 13.582627 14.905022
 8006 13.579004 14.908645
 8007 13.575381 14.908645
 8008 13.571758 14.912268
 8009 13.568135 14.915891
 8010 13.564512 14.919514
 8011 13.560889 14.923137
 8012 13.557266 14.926760
 8013 13.553643 14.926760
 8014 13.550020 14.930383
 8015 13.546397 14.934006
 8016 13.542774 14.937629
 8017 13.539151 14.941252
 8018 13.535528 14.944875
 8019 13.531905 14.948498
 8020 13.528282 14.952121
 8021 13.524659 14.955744
 8022 13.521036 14.959367
 8023 13.517413 14.962990
 8024 13.517413 14.966613
 8025 13.513790 14.970236
 8026 13.513790 14.973859
 8027 13.510167 14.977482
 8028 13.510167 14.981105
 8029 13.506544 14.984728
 8030 13.506544 14.988351
 8031 13.502921 14.991974
 8032 13.502921 14.995597
 8033 13.499298 14.999220
 8034 13.499298 15.002843
 8035 13.495675 15.006466
 8036 13.495675 15.010089
 8037 13.492052 15.013712
 8038 13.492052 15.017335
 8039 13.488429 15.020958
 8040 13.488429 15.024581
 8041 13.488429 15.028204
 8042 13.488429 15.031827
 8043 13.488429 15.035450
 8044 13.488429 15.039073
 8045 13.484806 15.042696
 8046 13.481183 15.046319
 8047 13.477560 15.049942
 8048 13.473937 15.053565
 8049 13.473937 15.057188
 8050 13.470314 15.060811
 8051 13.470314 15.064434
 8052 13.466691 15.068057
 8053 13.466691 15.071680
 8054 13.463068 15.075303
 8055 13.463068 15.078926
 8056 13.459445 15.082549
 8057 13.459445 15.086172
 8058 13.455822 15.089795
 8059 13.455822 15.093418
 8060 13.452199 15.097041
 8061 13.452199 15.100664
 8062 13.452199 15.104287
 8063 13.452199 15.107910
 8064 13.452199 15.111533
 8065 13.448576 15.115156
 8066 13.444953 15.118779
 8067 13.441330 15.122402
 8068 13.437707 15.126025
 8069 13.434084 15.129648
 8070 13.430461 15.129648
 8071 13.426838 15.133271
 8072 13.423215 15.133271
 8073 13.419592 15.133271
 8074 13.415969 15.133271
 8075 13.412346 15.133271
 8076 13.408723 15.133271
 8077 13.405100 15.133271
 8078 13.401477 15.133271
 8079 13.397854 15.133271
 8080 13.394231 15.133271
 8081 13.390608 15.133271
 8082 13.386985 15.133271
 8083 13.383362 15.133271
 8084 13.379739 15.133271
 8085 13.376116 15.133271
 8086 13.372493 15.133271
 8087 13.368870 15.133271
 8088 13.365247 15.136894
 8089 13.361624 15.136894
 8090 13.358001 15.140517
 8091 13.354378 15.140517
 8092 13.350755 15.144140
 8093 13.347132 15.144140
 8094 13.343509 15.147763
 8095 13.339886 15.147763
 8096 13.336263 15.151386
 8097 13.332640 15.151386
 8098 13.329017 15.155009
 8099 13.325394 15.155009
 8100 13.321771 15.158632
 8101 13.318148 15.162255
 8102 13.318148 15.165878
 8103 13.314525 15.165878
 8104 13.310902 15.169501
 8105 13.307279 15.173124
 8106 13.303656 15.176747
 8107 13.300033 15.176747
 8108 13.296410 15.180370
 8109 13.292787 15.180370
 8110 13.289164 15.183993
 8111 13.285541 15.183993
 8112 13.281918 15.187616
 8113 13.278295 15.187616
 8114 13.274672 15.191239
 8115 13.271049 15.194862
 8116 13.267426 15.198485
 8117 13.263803 15.202108
 8118 13.263803 15.205731
 8119 13.260180 15.209354
 8120 13.260180 15.212977
 8121 13.256557 15.216600
 8122 13.256557 15.220223
 8123 13.252934 15.223846
 8124 13.252934 15.227469
 8125 13.249311 15.231092
 8126 13.249311 15.234715
 8127 13.245688 15.238338
 8128 13.245688 15.241961
 8129 13.242065 15.245584
 8130 13.242065 15.249207
 8131 13.242065 15.252830
 8132 13.242065 15.256453
 8133 13.242065 15.260076
 8134 13.242065 15.263699
 8135 13.242065 15.267322
 8136 13.242065 15.270945
 8137 13.242065 15.274568
 8138 13.242065 15.278191
 8139 13.242065 15.281814
 8140 13.242065 15.285437
 8141 13.242065 15.289060
 8142 13.242065 15.292683
 8143 13.242065 15.296306
 8144 13.242065 15.299929
 8145 13.242065 15.303552
 8146 13.242065 15.307175
 8147 13.242065 15.310798
 8148 13.242065 15.314421
 8149 13.242065 15.318044
 8150 13.242065 15.321667
 8151 13.242065 15.325290
 8152 13.242065 15.328913
 8153 13.242065 15.332536
 8154 13.242065 15.336159
 8155 13.242065 15.339782
 8156 13.242065 15.343405
 8157 13.242065 15.347028
 8158 13.242065 15.350651
 8159 13.238442 15.354274
 8160 13.234819 15.357897
 8161 13.231196 15.361520
 8162 13.227573 15.365143
 8163 13.223950 15.368766
 8164 13.220327 15.372389
 8165 13.216704 15.376012
 8166 13.213081 15.379635
 8167 13.209458 15.383258
 8168 13.205835 15.386881
 8169 13.202212 15.390504
 8170 13.198589 15.394127
 8171 13.194966 15.397750
 8172 13.191343 15.401373
 8173 13.187720 15.404996
 8174 13.187720 15.408619
 8175 13.184097 15.412242
 8176 13.180474 15.415865
 8177 13.180474 15.419488
 8178 13.176851 15.423111
 8179 13.173228 15.426734
 8180 13.169605 15.430357
 8181 13.169605 15.433980
 8182 13.165982 15.437603
 8183 13.162359 15.441226
 8184 13.158736 15.444849
 8185 13.158736 15.448472
 8186 13.155113 15.452095
 8187 13.151490 15.455718
 8188 13.147867 15.459341
 8189 13.144244 15.462964
 8190 13.140621 15.466587
 8191 13.136998 15.470210
 8192 13.133375 15.473833
 8193 13.129752 15.477456
 8194 13.126129 15.481079
 8195 13.122506 15.484702
 8196 13.118883 15.488325
 8197 13.115260 15.491948
 8198 13.115260 15.495571
 8199 13.111637 15.499194
 8200 13.108014 15.502817
 8201 13.104391 15.506440
 8202 13.104391 15.510063
 8203 13.100768 15.513686
 8204 13.097145 15.517309
 8205 13.093522 15.520932
 8206 13.089899 15.524555
 8207 13.086276 15.528178
 8208 13.082653 15.531801
 8209 13.079030 15.535424
 8210 13.075407 15.539047
 8211 13.071784 15.542670
 8212 13.068161 15.546293
 8213 13.064538 15.546293
 8214 13.060915 15.549916
 8215 13.057292 15.549916
 8216 13.053669 15.553539
 8217 13.050046 15.553539
 8218 13.046423 15.557162
 8219 13.042800 15.560785
 8220 13.039177 15.564408
 8221 13.035554 15.568031
 8222 13.031931 15.571654
 8223 13.028308 15.575277
 8224 13.024685 15.578900
 8225 13.021062 15.582523
 8226 13.021062 15.586146
 8227 13.017439 15.589769
 8228 13.017439 15.593392
 8229 13.013816 15.597015
 8230 13.010193 15.600638
 8231 13.006570 15.600638
 8232 13.002947 15.600638
 8233 12.999324 15.600638
 8234 12.995701 15.600638
 8235 12.992078 15.600638
 8236 12.988455 15.600638
 8237 12.984832 15.600638
 8238 12.981209 15.604261
 8239 12.977586 15.604261
 8240 12.973963 15.604261
 8241 12.970340 15.604261
 8242 12.966717 15.607884
 8243 12.963094 15.607884
 8244 12.959471 15.611507
 8245 12.955848 15.611507
 8246 12.952225 15.607884
 8247 12.948602 15.607884
 8248 12.944979 15.604261
 8249 12.941356 15.604261
 8250 12.937733 15.600638
 8251 12.934110 15.600638
 8252 12.930487 15.597015
 8253 12.926864 15.597015
 8254 12.923241 15.593392
 8255 12.919618 15.593392
 8256 12.915995 15.589769
 8257 12.912372 15.589769
 8258 12.908749 15.589769
 8259 12.905126 15.589769
 8260 12.901503 15.589769
 8261 12.897880 15.589769
 8262 12.894257 15.589769
 8263 12.890634 15.589769
 8264 12.887011 15.589769
 8265 12.883388 15.589769
 8266 12.879765 15.589769
 8267 12.876142 15.589769
 8268 12.872519 15.586146
 8269 12.868896 15.586146
 8270 12.865273 15.582523
 8271 12.861650 15.578900
 8272 12.861650 15.575277
 8273 12.861650 15.571654
 8274 12.861650 15.568031
 8275 12.861650 15.564408
 8276 12.861650 15.560785
 8277 12.861650 15.557162
 8278 12.861650 15.553539
 8279 12.861650 15.549916
 8280 12.861650 15.546293
 8281 12.861650 15.542670
 8282 12.858027 15.539047
 8283 12.858027 15.535424
 8284 12.854404 15.531801
 8285 12.854404 15.528178
 8286 12.850781 15.524555
 8287 12.850781 15.520932
 8288 12.847158 15.517309
 8289 12.847158 15.513686
 8290 12.843535 15.510063
 8291 12.843535 15.506440
 8292 12.839912 15.502817
 8293 12.839912 15.499194
 8294 12.836289 15.495571
 8295 12.832666 15.491948
 8296 12.829043 15.488325
 8297 12.825420 15.488325
 8298 12.821797 15.484702
 8299 12.818174 15.484702
 8300 12.814551 15.481079
 8301 12.810928 15.481079
 8302 12.807305 15.477456
 8303 12.803682 15.477456
 8304 12.800059 15.473833
 8305 12.796436 15.473833
 8306 12.792813 15.470210
 8307 12.789190 15.470210
 8308 12.785567 15.466587
 8309 12.781944 15.466587
 8310 12.778321 15.466587
 8311 12.774698 15.462964
 8312 12.771075 15.462964
 8313 12.767452 15.459341
 8314 12.763829 15.455718
 8315 12.760206 15.452095
 8316 12.756583 15.448472
 8317 12.752960 15.444849
 8318 12.749337 15.441226
 8319 12.745714 15.437603
 8320 12.742091 15.437603
 8321 12.738468 15.433980
 8322 12.734845 15.433980
 8323 12.731222 15.430357
 8324 12.727599 15.430357
 8325 12.723976 15.426734
 8326 12.720353 15.426734
 8327 12.716730 15.423111
 8328 12.713107 15.423111
 8329 12.709484 15.419488
 8330 12.705861 15.419488
 8331 12.702238 15.415865
 8332 12.698615 15.415865
 8333 12.694992 15.415865
 8334 12.691369 15.415865
 8335 12.687746 15.415865
 8336 12.684123 15.415865
 8337 12.680500 15.415865
 8338 12.676877 15.415865
 8339 12.673254 15.412242
 8340 12.669631 15.408619
 8341 12.666008 15.404996
 8342 12.662385 15.401373
 8343 12.662385 15.397750
 8344 12.658762 15.394127
 8345 12.658762 15.390504
 8346 12.655139 15.386881
 8347 12.655139 15.383258
 8348 12.651516 15.379635
 8349 12.647893 15.376012
 8350 12.644270 15.372389
 8351 12.640647 15.368766
 8352 12.640647 15.365143
 8353 12.637024 15.361520
 8354 12.637024 15.357897
 8355 12.633401 15.354274
 8356 12.633401 15.350651
 8357 12.629778 15.347028
 8358 12.629778 15.343405
 8359 12.626155 15.339782
 8360 12.626155 15.336159
 8361 12.622532 15.332536
 8362 12.618909 15.328913
 8363 12.615286 15.325290
 8364 12.611663 15.321667
 8365 12.608040 15.318044
 8366 12.604417 15.314421
 8367 12.600794 15.314421
 8368 12.597171 15.310798
 8369 12.593548 15.310798
 8370 12.589925 15.307175
 8371 12.586302 15.307175
 8372 12.586302 15.303552
 8373 12.582679 15.299929
 8374 12.579056 15.296306
 8375 12.575433 15.292683
 8376 12.571810 15.289060
 8377 12.568187 15.285437
 8378 12.564564 15.281814
 8379 12.560941 15.281814
 8380 12.557318 15.278191
 8381 12.553695 15.278191
 8382 12.550072 15.274568
 8383 12.546449 15.274568
 8384 12.542826 15.270945
 8385 12.539203 15.270945
 8386 12.535580 15.267322
 8387 12.531957 15.267322
 8388 12.528334 15.263699
 8389 12.524711 15.260076
 8390 12.521088 15.256453
 8391 12.517465 15.252830
 8392 12.517465 15.249207
 8393 12.513842 15.245584
 8394 12.513842 15.241961
 8395 12.510219 15.238338
 8396 12.510219 15.234715
 8397 12.506596 15.231092
 8398 12.506596 15.227469
 8399 12.502973 15.223846
 8400 12.502973 15.220223
 8401 12.499350 15.216600
 8402 12.499350 15.212977
 8403 12.495727 15.209354
 8404 12.495727 15.205731
 8405 12.492104 15.202108
 8406 12.488481 15.202108
 8407 12.484858 15.198485
 8408 12.481235 15.198485
 8409 12.477612 15.194862
 8410 12.473989 15.194862
 8411 12.470366 15.191239
 8412 12.466743 15.191239
 8413 12.463120 15.187616
 8414 12.459497 15.187616
 8415 12.455874 15.183993
 8416 12.452251 15.183993
 8417 12.448628 15.180370
 8418 12.445005 15.180370
 8419 12.441382 15.176747
 8420 12.437759 15.173124
 8421 12.434136 15.169501
 8422 12.430513 15.165878
 8423 12.426890 15.165878
 8424 12.423267 15.162255
 8425 12.419644 15.162255
 8426 12.416021 15.158632
 8427 12.412398 15.158632
 8428 12.408775 15.155009
 8429 12.405152 15.155009
 8430 12.401529 15.151386
 8431 12.397906 15.151386
 8432 12.394283 15.147763
 8433 12.390660 15.147763
 8434 12.387037 15.144140
 8435 12.383414 15.144140
 8436 12.379791 15.140517
 8437 12.376168 15.140517
 8438 12.372545 15.140517
 8439 12.368922 15.136894
 8440 12.365299 15.136894
 8441 12.365299 15.133271
 8442 12.361676 15.129648
 8443 12.361676 15.126025
 8444 12.358053 15.122402
 8445 12.354430 15.118779
 8446 12.350807 15.115156
 8447 12.347184 15.111533
 8448 12.343561 15.107910
 8449 12.339938 15.104287
 8450 12.336315 15.100664
 8451 12.332692 15.100664
 8452 12.332692 15.097041
 8453 12.329069 15.093418
 8454 12.329069 15.089795
 8455 12.325446 15.086172
 8456 12.325446 15.082549
 8457 12.321823 15.078926
 8458 12.321823 15.075303
 8459 12.318200 15.071680
 8460 12.314577 15.068057
 8461 12.310954 15.068057
 8462 12.307331 15.064434
 8463 12.303708 15.064434
 8464 12.300085 15.060811
 8465 12.296462 15.060811
 8466 12.292839 15.057188
 8467 12.289216 15.057188
 8468 12.285593 15.053565
 8469 12.281970 15.053565
 8470 12.278347 15.049942
 8471 12.274724 15.049942
 8472 12.271101 15.046319
 8473 12.267478 15.046319
 8474 12.263855 15.046319
 8475 12.260232 15.046319
 8476 12.256609 15.046319
 8477 12.252986 15.046319
 8478 12.249363 15.042696
 8479 12.245740 15.042696
 8480 12.242117 15.039073
 8481 12.238494 15.039073
 8482 12.234871 15.035450
 8483 12.231248 15.031827
 8484 12.227625 15.028204
 8485 12.224002 15.024581
 8486 12.220379 15.020958
 8487 12.216756 15.017335
 8488 12.213133 15.013712
 8489 12.209510 15.010089
 8490 12.205887 15.006466
 8491 12.202264 15.006466
 8492 12.198641 15.002843
 8493 12.195018 15.002843
 8494 12.191395 14.999220
 8495 12.187772 14.999220
 8496 12.184149 14.995597
 8497 12.180526 14.991974
 8498 12.176903 14.988351
 8499 12.173280 14.984728
 8500 12.169657 14.984728
 8501 12.166034 14.981105
 8502 12.162411 14.981105
 8503 12.158788 14.977482
 8504 12.155165 14.977482
 8505 12.151542 14.973859
 8506 12.147919 14.973859
 8507 12.144296 14.970236
 8508 12.140673 14.970236
 8509 12.137050 14.966613
 8510 12.133427 14.966613
 8511 12.129804 14.962990
 8512 12.126181 14.962990
 8513 12.122558 14.962990
 8514 12.118935 14.962990
 8515 12.115312 14.962990
 8516 12.111689 14.962990
 8517 12.108066 14.962990
 8518 12.104443 14.959367
 8519 12.100820 14.955744
 8520 12.100820 14.952121
 8521 12.097197 14.948498
 8522 12.093574 14.944875
 8523 12.093574 14.941252
 8524 12.089951 14.937629
 8525 12.089951 14.934006
 8526 12.086328 14.930383
 8527 12.082705 14.926760
 8528 12.079082 14.923137
 8529 12.075459 14.919514
 8530 12.071836 14.915891
 8531 12.068213 14.912268
 8532 12.064590 14.908645
 8533 12.060967 14.905022
 8534 12.057344 14.901399
 8535 12.053721 14.897776
 8536 12.053721 14.894153
 8537 12.050098 14.890530
 8538 12.050098 14.886907
 8539 12.046475 14.883284
 8540 12.042852 14.879661
 8541 12.039229 14.876038
 8542 12.035606 14.872415
 8543 12.031983 14.868792
 8544 12.028360 14.865169
 8545 12.024737 14.861546
 8546 12.021114 14.857923
 8547 12.017491 14.854300
 8548 12.013868 14.850677
 8549 12.010245 14.847054
 8550 12.006622 14.847054
 8551 12.002999 14.843431
 8552 11.999376 14.843431
 8553 11.995753 14.839808
 8554 11.992130 14.839808
 8555 11.988507 14.836185
 8556 11.984884 14.836185
 8557 11.981261 14.832562
 8558 11.977638 14.832562
 8559 11.974015 14.828939
 8560 11.970392 14.828939
 8561 11.966769 14.825316
 8562 11.963146 14.825316
 8563 11.959523 14.825316
 8564 11.955900 14.825316
 8565 11.952277 14.825316
 8566 11.948654 14.825316
 8567 11.945031 14.825316
 8568 11.941408 14.825316
 8569 11.937785 14.825316
 8570 11.934162 14.825316
 8571 11.930539 14.825316
 8572 11.926916 14.821693
 8573 11.923293 14.818070
 8574 11.919670 14.814447
 8575 11.916047 14.810824
 8576 11.912424 14.807201
 8577 11.912424 14.803578
 8578 11.912424 14.799955
 8579 11.912424 14.796332
 8580 11.908801 14.792709
 8581 11.908801 14.789086
 8582 11.905178 14.785463
 8583 11.905178 14.781840
 8584 11.901555 14.778217
 8585 11.901555 14.774594
 8586 11.897932 14.770971
 8587 11.897932 14.767348
 8588 11.894309 14.763725
 8589 11.894309 14.760102
 8590 11.890686 14.756479
 8591 11.890686 14.752856
 8592 11.887063 14.749233
 8593 11.883440 14.745610
 8594 11.879817 14.745610
 8595 11.876194 14.741987
 8596 11.872571 14.741987
 8597 11.868948 14.738364
 8598 11.865325 14.738364
 8599 11.861702 14.734741
 8600 11.861702 14.731118
 8601 11.858079 14.727495
 8602 11.858079 14.723872
 8603 11.854456 14.720249
 8604 11.850833 14.716626
 8605 11.847210 14.713003
 8606 11.843587 14.709380
 8607 11.839964 14.705757
 8608 11.836341 14.702134
 8609 11.832718 14.698511
 8610 11.832718 14.694888
 8611 11.832718 14.691265
 8612 11.832718 14.687642
 8613 11.829095 14.684019
 8614 11.829095 14.680396
 8615 11.825472 14.676773
 8616 11.825472 14.673150
 8617 11.821849 14.669527
 8618 11.821849 14.665904
 8619 11.818226 14.662281
 8620 11.818226 14.658658
 8621 11.814603 14.655035
 8622 11.814603 14.651412
 8623 11.810980 14.647789
 8624 11.810980 14.644166
 8625 11.807357 14.640543
 8626 11.803734 14.636920
 8627 11.800111 14.636920
 8628 11.796488 14.633297
 8629 11.796488 14.629674
 8630 11.792865 14.626051
 8631 11.792865 14.622428
 8632 11.789242 14.618805
 8633 11.785619 14.615182
 8634 11.781996 14.611559
 8635 11.778373 14.611559
 8636 11.774750 14.607936
 8637 11.771127 14.607936
 8638 11.767504 14.604313
 8639 11.763881 14.604313
 8640 11.760258 14.600690
 8641 11.756635 14.600690
 8642 11.753012 14.597067
 8643 11.749389 14.597067
 8644 11.745766 14.593444
 8645 11.742143 14.593444
 8646 11.738520 14.589821
 8647 11.734897 14.589821
 8648 11.731274 14.589821
 8649 11.727651 14.589821
 8650 11.724028 14.589821
 8651 11.720405 14.589821
 8652 11.716782 14.586198
 8653 11.713159 14.586198
 8654 11.709536 14.586198
 8655 11.705913 14.582575
 8656 11.702290 14.582575
 8657 11.698667 14.582575
 8658 11.695044 14.578952
 8659 11.691421 14.578952
 8660 11.687798 14.578952
 8661 11.684175 14.578952
 8662 11.680552 14.578952
 8663 11.676929 14.578952
 8664 11.673306 14.578952
 8665 11.669683 14.578952
 8666 11.666060 14.578952
 8667 11.662437 14.578952
 8668 11.658814 14.578952
 8669 11.655191 14.578952
 8670 11.651568 14.578952
 8671 11.647945 14.578952
 8672 11.644322 14.578952
 8673 11.640699 14.578952
 8674 11.637076 14.578952
 8675 11.633453 14.578952
 8676 11.629830 14.578952
 8677 11.626207 14.578952
 8678 11.622584 14.578952
 8679 11.618961 14.578952
 8680 11.615338 14.578952
 8681 11.611715 14.578952
 8682 11.608092 14.578952
 8683 11.604469 14.578952
 8684 11.600846 14.582575
 8685 11.597223 14.582575
 8686 11.593600 14.586198
 8687 11.589977 14.586198
 8688 11.586354 14.586198
 8689 11.582731 14.586198
 8690 11.579108 14.586198
 8691 11.575485 14.586198
 8692 11.571862 14.586198
 8693 11.568239 14.586198
 8694 11.564616 14.586198
 8695 11.560993 14.586198
 8696 11.557370 14.586198
 8697 11.553747 14.586198
 8698 11.550124 14.586198
 8699 11.546501 14.586198
 8700 11.542878 14.586198
 8701 11.539255 14.586198
 8702 11.535632 14.586198
 8703 11.532009 14.586198
 8704 11.528386 14.586198
 8705 11.524763 14.586198
 8706 11.521140 14.586198
 8707 11.517517 14.586198
 8708 11.513894 14.586198
 8709 11.510271 14.586198
 8710 11.506648 14.586198
 8711 11.503025 14.586198
 8712 11.499402 14.586198
 8713 11.495779 14.582575
 8714 11.492156 14.582575
 8715 11.488533 14.582575
 8716 11.484910 14.578952
 8717 11.481287 14.578952
 8718 11.477664 14.578952
 8719 11.474041 14.578952
 8720 11.470418 14.575329
 8721 11.466795 14.575329
 8722 11.463172 14.575329
 8723 11.459549 14.575329
 8724 11.455926 14.575329
 8725 11.452303 14.575329
 8726 11.448680 14.575329
 8727 11.445057 14.575329
 8728 11.441434 14.575329
 8729 11.437811 14.575329
 8730 11.434188 14.575329
 8731 11.430565 14.575329
 8732 11.426942 14.575329
 8733 11.423319 14.575329
 8734 11.419696 14.575329
 8735 11.416073 14.575329
 8736 11.412450 14.575329
 8737 11.408827 14.571706
 8738 11.405204 14.568083
 8739 11.401581 14.564460
 8740 11.397958 14.560837
 8741 11.394335 14.557214
 8742 11.390712 14.557214
 8743 11.387089 14.553591
 8744 11.383466 14.553591
 8745 11.379843 14.549968
 8746 11.376220 14.549968
 8747 11.372597 14.546345
 8748 11.368974 14.546345
 8749 11.365351 14.542722
 8750 11.361728 14.542722
 8751 11.358105 14.539099
 8752 11.354482 14.539099
 8753 11.350859 14.535476
 8754 11.347236 14.535476
 8755 11.343613 14.535476
 8756 11.339990 14.535476
 8757 11.336367 14.535476
 8758 11.332744 14.535476
 8759 11.329121 14.535476
 8760 11.325498 14.531853
 8761 11.321875 14.531853
 8762 11.318252 14.528230
 8763 11.314629 14.528230
 8764 11.311006 14.524607
 8765 11.307383 14.524607
 8766 11.303760 14.520984
 8767 11.300137 14.520984
 8768 11.296514 14.520984
 8769 11.292891 14.520984
 8770 11.289268 14.520984
 8771 11.285645 14.520984
 8772 11.282022 14.520984
 8773 11.278399 14.520984
 8774 11.274776 14.520984
 8775 11.271153 14.520984
 8776 11.267530 14.520984
 8777 11.263907 14.520984
 8778 11.260284 14.520984
 8779 11.256661 14.520984
 8780 11.253038 14.520984
 8781 11.249415 14.520984
 8782 11.245792 14.520984
 8783 11.242169 14.520984
 8784 11.238546 14.520984
 8785 11.234923 14.520984
 8786 11.231300 14.520984
 8787 11.227677 14.520984
 8788 11.224054 14.517361
 8789 11.220431 14.517361
 8790 11.216808 14.517361
 8791 11.213185 14.517361
 8792 11.209562 14.517361
 8793 11.205939 14.517361
 8794 11.202316 14.513738
 8795 11.198693 14.513738
 8796 11.195070 14.510115
 8797 11.191447 14.510115
 8798 11.187824 14.506492
 8799 11.184201 14.506492
 8800 11.180578 14.502869
 8801 11.176955 14.502869
 8802 11.173332 14.502869
 8803 11.169709 14.499246
 8804 11.166086 14.499246
 8805 11.162463 14.499246
 8806 11.158840 14.499246
 8807 11.155217 14.499246
 8808 11.151594 14.499246
 8809 11.147971 14.499246
 8810 11.144348 14.499246
 8811 11.140725 14.499246
 8812 11.137102 14.499246
 8813 11.133479 14.499246
 8814 11.129856 14.499246
 8815 11.126233 14.499246
 8816 11.122610 14.499246
 8817 11.118987 14.499246
 8818 11.115364 14.499246
 8819 11.111741 14.499246
 8820 11.108118 14.495623
 8821 11.104495 14.495623
 8822 11.100872 14.492000
 8823 11.097249 14.492000
 8824 11.093626 14.492000
 8825 11.090003 14.492000
 8826 11.086380 14.492000
 8827 11.082757 14.492000
 8828 11.079134 14.492000
 8829 11.075511 14.492000
 8830 11.071888 14.492000
 8831 11.068265 14.492000
 8832 11.064642 14.492000
 8833 11.061019 14.492000
 8834 11.057396 14.492000
 8835 11.053773 14.492000
 8836 11.050150 14.492000
 8837 11.046527 14.492000
 8838 11.042904 14.492000
 8839 11.039281 14.492000
 8840 11.035658 14.492000
 8841 11.032035 14.492000
 8842 11.028412 14.492000
 8843 11.024789 14.492000
 8844 11.021166 14.492000
 8845 11.017543 14.492000
 8846 11.013920 14.492000
 8847 11.010297 14.492000
 8848 11.006674 14.492000
 8849 11.003051 14.492000
 8850 10.999428 14.492000
 8851 10.995805 14.492000
 8852 10.992182 14.492000
 8853 10.988559 14.492000
 8854 10.984936 14.492000
 8855 10.981313 14.492000
 8856 10.977690 14.492000
 8857 10.974067 14.492000
 8858 10.970444 14.492000
 8859 10.966821 14.492000
 8860 10.963198 14.492000
 8861 10.959575 14.492000
 8862 10.955952 14.495623
 8863 10.952329 14.495623
 8864 10.948706 14.499246
 8865 10.945083 14.499246
 8866 10.941460 14.499246
 8867 10.937837 14.499246
 8868 10.934214 14.499246
 8869 10.930591 14.495623
 8870 10.926968 14.495623
 8871 10.923345 14.495623
 8872 10.919722 14.495623
 8873 10.916099 14.492000
 8874 10.912476 14.492000
 8875 10.908853 14.488377
 8876 10.905230 14.488377
 8877 10.901607 14.484754
 8878 10.897984 14.484754
 8879 10.894361 14.481131
 8880 10.890738 14.481131
 8881 10.887115 14.477508
 8882 10.883492 14.477508
 8883 10.879869 14.473885
 8884 10.876246 14.473885
 8885 10.872623 14.470262
 8886 10.869000 14.470262
 8887 10.865377 14.466639
 8888 10.861754 14.466639
 8889 10.858131 14.466639
 8890 10.854508 14.466639
 8891 10.850885 14.466639
 8892 10.847262 14.466639
 8893 10.843639 14.466639
 8894 10.840016 14.466639
 8895 10.836393 14.466639
 8896 10.832770 14.466639
 8897 10.829147 14.466639
 8898 10.825524 14.466639
 8899 10.821901 14.463016
 8900 10.818278 14.463016
 8901 10.814655 14.459393
 8902 10.811032 14.459393
 8903 10.807409 14.455770
 8904 10.803786 14.455770
 8905 10.800163 14.452147
 8906 10.796540 14.452147
 8907 10.792917 14.448524
 8908 10.789294 14.448524
 8909 10.785671 14.444901
 8910 10.782048 14.444901
 8911 10.778425 14.441278
 8912 10.774802 14.441278
 8913 10.771179 14.441278
 8914 10.767556 14.441278
 8915 10.763933 14.441278
 8916 10.760310 14.441278
 8917 10.756687 14.441278
 8918 10.753064 14.441278
 8919 10.749441 14.441278
 8920 10.745818 14.441278
 8921 10.742195 14.441278
 8922 10.738572 14.441278
 8923 10.734949 14.441278
 8924 10.731326 14.441278
 8925 10.727703 14.441278
 8926 10.724080 14.441278
 8927 10.720457 14.441278
 8928 10.716834 14.441278
 8929 10.713211 14.441278
 8930 10.709588 14.441278
 8931 10.705965 14.441278
 8932 10.702342 14.441278
 8933 10.698719 14.441278
 8934 10.695096 14.441278
 8935 10.691473 14.444901
 8936 10.687850 14.444901
 8937 10.684227 14.448524
 8938 10.680604 14.448524
 8939 10.676981 14.452147
 8940 10.673358 14.452147
 8941 10.669735 14.455770
 8942 10.666112 14.455770
 8943 10.662489 14.455770
 8944 10.658866 14.455770
 8945 10.655243 14.452147
 8946 10.651620 14.448524
 8947 10.651620 14.444901
 8948 10.647997 14.441278
 8949 10.647997 14.437655
 8950 10.644374 14.434032
 8951 10.644374 14.430409
 8952 10.640751 14.426786
 8953 10.640751 14.423163
 8954 10.637128 14.419540
 8955 10.633505 14.415917
 8956 10.629882 14.412294
 8957 10.626259 14.408671
 8958 10.622636 14.408671
 8959 10.619013 14.405048
 8960 10.615390 14.405048
 8961 10.611767 14.401425
 8962 10.608144 14.401425
 8963 10.604521 14.397802
 8964 10.600898 14.397802
 8965 10.597275 14.394179
 8966 10.593652 14.394179
 8967 10.590029 14.390556
 8968 10.586406 14.390556
 8969 10.582783 14.386933
 8970 10.579160 14.386933
 8971 10.575537 14.383310
 8972 10.571914 14.383310
 8973 10.568291 14.383310
 8974 10.564668 14.383310
 8975 10.561045 14.383310
 8976 10.557422 14.383310
 8977 10.553799 14.383310
 8978 10.550176 14.383310
 8979 10.546553 14.383310
 8980 10.542930 14.379687
 8981 10.539307 14.376064
 8982 10.539307 14.372441
 8983 10.535684 14.368818
 8984 10.535684 14.365195
 8985 10.532061 14.361572
 8986 10.532061 14.357949
 8987 10.528438 14.354326
 8988 10.524815 14.350703
 8989 10.521192 14.347080
 8990 10.517569 14.343457
 8991 10.513946 14.339834
 8992 10.510323 14.339834
 8993 10.506700 14.336211
 8994 10.503077 14.332588
 8995 10.499454 14.332588
 8996 10.495831 14.328965
 8997 10.492208 14.325342
 8998 10.488585 14.321719
 8999 10.484962 14.321719
 9000 10.481339 14.318096
 9001 10.477716 14.318096
 9002 10.474093 14.314473
 9003 10.470470 14.314473
 9004 10.466847 14.310850
 9005 10.463224 14.310850
 9006 10.459601 14.307227
 9007 10.455978 14.307227
 9008 10.452355 14.303604
 9009 10.448732 14.303604
 9010 10.445109 14.299981
 9011 10.441486 14.299981
 9012 10.437863 14.296358
 9013 10.434240 14.296358
 9014 10.430617 14.292735
 9015 10.426994 14.292735
 9016 10.423371 14.289112
 9017 10.419748 14.289112
 9018 10.416125 14.285489
 9019 10.412502 14.285489
 9020 10.408879 14.285489
 9021 10.405256 14.285489
 9022 10.401633 14.285489
 9023 10.398010 14.285489
 9024 10.394387 14.285489
 9025 10.390764 14.285489
 9026 10.387141 14.285489
 9027 10.383518 14.285489
 9028 10.379895 14.285489
 9029 10.376272 14.285489
 9030 10.372649 14.285489
 9031 10.369026 14.285489
 9032 10.365403 14.285489
 9033 10.361780 14.285489
 9034 10.358157 14.285489
 9035 10.354534 14.285489
 9036 10.350911 14.281866
 9037 10.347288 14.281866
 9038 10.343665 14.278243
 9039 10.340042 14.278243
 9040 10.336419 14.274620
 9041 10.332796 14.274620
 9042 10.329173 14.270997
 9043 10.325550 14.270997
 9044 10.321927 14.267374
 9045 10.318304 14.267374
 9046 10.314681 14.263751
 9047 10.311058 14.263751
 9048 10.307435 14.260128
 9049 10.303812 14.260128
 9050 10.300189 14.260128
 9051 10.296566 14.260128
 9052 10.292943 14.260128
 9053 10.289320 14.260128
 9054 10.285697 14.260128
 9055 10.282074 14.260128
 9056 10.278451 14.260128
 9057 10.274828 14.260128
 9058 10.271205 14.260128
 9059 10.267582 14.260128
 9060 10.263959 14.260128
 9061 10.260336 14.260128
 9062 10.256713 14.260128
 9063 10.253090 14.260128
 9064 10.249467 14.260128
 9065 10.245844 14.256505
 9066 10.242221 14.256505
 9067 10.238598 14.256505
 9068 10.234975 14.252882
 9069 10.231352 14.249259
 9070 10.227729 14.245636
 9071 10.224106 14.245636
 9072 10.220483 14.242013
 9073 10.216860 14.238390
 9074 10.213237 14.234767
 9075 10.209614 14.231144
 9076 10.205991 14.231144
 9077 10.202368 14.227521
 9078 10.198745 14.227521
 9079 10.195122 14.223898
 9080 10.191499 14.223898
 9081 10.187876 14.220275
 9082 10.184253 14.220275
 9083 10.180630 14.216652
 9084 10.177007 14.216652
 9085 10.173384 14.213029
 9086 10.169761 14.213029
 9087 10.166138 14.209406
 9088 10.162515 14.209406
 9089 10.158892 14.205783
 9090 10.155269 14.205783
 9091 10.151646 14.202160
 9092 10.148023 14.202160
 9093 10.144400 14.198537
 9094 10.140777 14.198537
 9095 10.137154 14.194914
 9096 10.133531 14.194914
 9097 10.129908 14.194914
 9098 10.126285 14.194914
 9099 10.122662 14.194914
 9100 10.119039 14.194914
 9101 10.115416 14.194914
 9102 10.111793 14.194914
 9103 10.108170 14.194914
 9104 10.104547 14.194914
 9105 10.100924 14.194914
 9106 10.097301 14.191291
 9107 10.093678 14.187668
 9108 10.090055 14.187668
 9109 10.086432 14.184045
 9110 10.082809 14.184045
 9111 10.079186 14.180422
 9112 10.075563 14.180422
 9113 10.071940 14.176799
 9114 10.068317 14.176799
 9115 10.064694 14.173176
 9116 10.061071 14.173176
 9117 10.057448 14.169553
 9118 10.053825 14.169553
 9119 10.050202 14.165930
 9120 10.046579 14.165930
 9121 10.042956 14.165930
 9122 10.039333 14.165930
 9123 10.035710 14.165930
 9124 10.032087 14.165930
 9125 10.028464 14.165930
 9126 10.024841 14.165930
 9127 10.021218 14.165930
 9128 10.017595 14.165930
 9129 10.013972 14.165930
 9130 10.010349 14.165930
 9131 10.006726 14.165930
 9132 10.003103 14.162307
 9133 9.999480 14.158684
 9134 9.995857 14.155061
 9135 9.992234 14.151438
 9136 9.988611 14.147815
 9137 9.984988 14.147815
 9138 9.981365 14.144192
 9139 9.977742 14.144192
 9140 9.974119 14.140569
 9141 9.970496 14.140569
 9142 9.966873 14.136946
 9143 9.963250 14.136946
 9144 9.959627 14.133323
 9145 9.956004 14.133323
 9146 9.952381 14.129700
 9147 9.948758 14.129700
 9148 9.945135 14.126077
 9149 9.941512 14.126077
 9150 9.937889 14.126077
 9151 9.934266 14.126077
 9152 9.930643 14.126077
 9153 9.927020 14.126077
 9154 9.923397 14.126077
 9155 9.919774 14.126077
 9156 9.916151 14.126077
 9157 9.912528 14.126077
 9158 9.908905 14.126077
 9159 9.905282 14.126077
 9160 9.901659 14.126077
 9161 9.898036 14.126077
 9162 9.894413 14.122454
 9163 9.890790 14.122454
 9164 9.887167 14.122454
 9165 9.883544 14.118831
 9166 9.879921 14.118831
 9167 9.876298 14.118831
 9168 9.872675 14.118831
 9169 9.869052 14.115208
 9170 9.865429 14.115208
 9171 9.861806 14.115208
 9172 9.858183 14.111585
 9173 9.854560 14.107962
 9174 9.850937 14.104339
 9175 9.847314 14.100716
 9176 9.843691 14.100716
 9177 9.840068 14.097093
 9178 9.836445 14.097093
 9179 9.832822 14.093470
 9180 9.829199 14.093470
 9181 9.825576 14.089847
 9182 9.821953 14.089847
 9183 9.818330 14.086224
 9184 9.814707 14.086224
 9185 9.811084 14.082601
 9186 9.807461 14.082601
 9187 9.803838 14.078978
 9188 9.800215 14.078978
 9189 9.796592 14.078978
 9190 9.792969 14.078978
 9191 9.789346 14.078978
 9192 9.785723 14.078978
 9193 9.782100 14.078978
 9194 9.778477 14.078978
 9195 9.774854 14.075355
 9196 9.771231 14.075355
 9197 9.767608 14.075355
 9198 9.763985 14.075355
 9199 9.760362 14.075355
 9200 9.756739 14.075355
 9201 9.753116 14.075355
 9202 9.749493 14.075355
 9203 9.745870 14.075355
 9204 9.742247 14.071732
 9205 9.738624 14.068109
 9206 9.735001 14.064486
 9207 9.731378 14.060863
 9208 9.727755 14.057240
 9209 9.724132 14.053617
 9210 9.720509 14.049994
 9211 9.716886 14.046371
 9212 9.713263 14.042748
 9213 9.709640 14.039125
 9214 9.706017 14.035502
 9215 9.702394 14.031879
 9216 9.698771 14.028256
 9217 9.698771 14.024633
 9218 9.695148 14.021010
 9219 9.695148 14.017387
 9220 9.691525 14.013764
 9221 9.691525 14.010141
 9222 9.687902 14.006518
 9223 9.687902 14.002895
 9224 9.684279 13.999272
 9225 9.680656 13.999272
 9226 9.677033 13.995649
 9227 9.673410 13.995649
 9228 9.669787 13.992026
 9229 9.666164 13.992026
 9230 9.662541 13.988403
 9231 9.658918 13.988403
 9232 9.655295 13.984780
 9233 9.651672 13.984780
 9234 9.648049 13.981157
 9235 9.644426 13.981157
 9236 9.640803 13.977534
 9237 9.637180 13.977534
 9238 9.633557 13.977534
 9239 9.629934 13.977534
 9240 9.626311 13.977534
 9241 9.622688 13.977534
 9242 9.619065 13.977534
 9243 9.615442 13.977534
 9244 9.611819 13.977534
 9245 9.608196 13.977534
 9246 9.604573 13.977534
 9247 9.600950 13.977534
 9248 9.597327 13.977534
 9249 9.593704 13.977534
 9250 9.590081 13.977534
 9251 9.586458 13.977534
 9252 9.582835 13.977534
 9253 9.579212 13.977534
 9254 9.575589 13.977534
 9255 9.571966 13.977534
 9256 9.568343 13.977534
 9257 9.564720 13.977534
 9258 9.561097 13.977534
 9259 9.557474 13.981157
 9260 9.553851 13.981157
 9261 9.550228 13.984780
 9262 9.546605 13.984780
 9263 9.542982 13.988403
 9264 9.539359 13.988403
 9265 9.535736 13.992026
 9266 9.532113 13.992026
 9267 9.528490 13.995649
 9268 9.524867 13.995649
 9269 9.521244 13.999272
 9270 9.517621 13.999272
 9271 9.513998 14.002895
 9272 9.513998 14.006518
 9273 9.510375 14.010141
 9274 9.510375 14.013764
 9275 9.506752 14.017387
 9276 9.506752 14.021010
 9277 9.503129 14.024633
 9278 9.503129 14.028256
 9279 9.499506 14.031879
 9280 9.499506 14.035502
 9281 9.495883 14.039125
 9282 9.495883 14.042748
 9283 9.492260 14.046371
 9284 9.492260 14.049994
 9285 9.492260 14.053617
 9286 9.492260 14.057240
 9287 9.492260 14.060863
 9288 9.492260 14.064486
 9289 9.492260 14.068109
 9290 9.492260 14.071732
 9291 9.492260 14.075355
 9292 9.488637 14.078978
 9293 9.485014 14.082601
 9294 9.481391 14.086224
 9295 9.477768 14.089847
 9296 9.474145 14.093470
 9297 9.470522 14.093470
 9298 9.466899 14.097093
 9299 9.463276 14.097093
 9300 9.459653 14.100716
 9301 9.456030 14.100716
 9302 9.452407 14.104339
 9303 9.448784 14.104339
 9304 9.445161 14.107962
 9305 9.441538 14.107962
 9306 9.437915 14.111585
 9307 9.434292 14.111585
 9308 9.430669 14.115208
 9309 9.427046 14.115208
 9310 9.423423 14.118831
 9311 9.419800 14.118831
 9312 9.416177 14.122454
 9313 9.412554 14.126077
 9314 9.408931 14.129700
 9315 9.405308 14.133323
 9316 9.401685 14.133323
 9317 9.398062 14.133323
 9318 9.394439 14.133323
 9319 9.390816 14.133323
 9320 9.387193 14.129700
 9321 9.383570 14.129700
 9322 9.379947 14.126077
 9323 9.376324 14.126077
 9324 9.372701 14.122454
 9325 9.369078 14.122454
 9326 9.365455 14.122454
 9327 9.361832 14.122454
 9328 9.358209 14.122454
 9329 9.354586 14.122454
 9330 9.350963 14.122454
 9331 9.347340 14.122454
 9332 9.343717 14.122454
 9333 9.340094 14.122454
 9334 9.336471 14.122454
 9335 9.332848 14.122454
 9336 9.329225 14.122454
 9337 9.325602 14.122454
 9338 9.321979 14.122454
 9339 9.318356 14.122454
 9340 9.314733 14.122454
 9341 9.311110 14.122454
 9342 9.307487 14.122454
 9343 9.303864 14.122454
 9344 9.300241 14.122454
 9345 9.296618 14.122454
 9346 9.292995 14.122454
 9347 9.289372 14.122454
 9348 9.285749 14.122454
 9349 9.282126 14.126077
 9350 9.278503 14.126077
 9351 9.274880 14.129700
 9352 9.271257 14.129700
 9353 9.267634 14.133323
 9354 9.264011 14.133323
 9355 9.260388 14.136946
 9356 9.256765 14.136946
 9357 9.253142 14.136946
 9358 9.249519 14.136946
 9359 9.245896 14.136946
 9360 9.242273 14.136946
 9361 9.238650 14.136946
 9362 9.235027 14.136946
 9363 9.231404 14.136946
 9364 9.227781 14.136946
 9365 9.224158 14.136946
 9366 9.220535 14.136946
 9367 9.216912 14.136946
 9368 9.213289 14.136946
 9369 9.209666 14.136946
 9370 9.206043 14.136946
 9371 9.202420 14.136946
 9372 9.198797 14.136946
 9373 9.195174 14.136946
 9374 9.191551 14.136946
 9375 9.187928 14.136946
 9376 9.184305 14.140569
 9377 9.180682 14.140569
 9378 9.177059 14.144192
 9379 9.173436 14.144192
 9380 9.169813 14.147815
 9381 9.166190 14.147815
 9382 9.162567 14.147815
 9383 9.158944 14.147815
 9384 9.155321 14.147815
 9385 9.151698 14.147815
 9386 9.148075 14.147815
 9387 9.144452 14.151438
 9388 9.140829 14.151438
 9389 9.137206 14.151438
 9390 9.133583 14.151438
 9391 9.129960 14.151438
 9392 9.126337 14.155061
 9393 9.122714 14.155061
 9394 9.119091 14.155061
 9395 9.115468 14.155061
 9396 9.111845 14.155061
 9397 9.108222 14.155061
 9398 9.104599 14.155061
 9399 9.100976 14.155061
 9400 9.097353 14.155061
 9401 9.093730 14.155061
 9402 9.090107 14.155061
 9403 9.086484 14.155061
 9404 9.082861 14.155061
 9405 9.079238 14.155061
 9406 9.075615 14.158684
 9407 9.071992 14.158684
 9408 9.068369 14.158684
 9409 9.064746 14.158684
 9410 9.061123 14.162307
 9411 9.057500 14.162307
 9412 9.053877 14.165930
 9413 9.050254 14.165930
 9414 9.046631 14.165930
 9415 9.043008 14.165930
 9416 9.039385 14.165930
 9417 9.035762 14.162307
 9418 9.032139 14.162307
 9419 9.028516 14.158684
 9420 9.024893 14.158684
 9421 9.021270 14.158684
 9422 9.017647 14.158684
 9423 9.014024 14.158684
 9424 9.010401 14.158684
 9425 9.006778 14.158684
 9426 9.003155 14.158684
 9427 8.999532 14.158684
 9428 8.995909 14.158684
 9429 8.992286 14.158684
 9430 8.988663 14.158684
 9431 8.985040 14.158684
 9432 8.981417 14.158684
 9433 8.977794 14.158684
 9434 8.974171 14.158684
 9435 8.970548 14.158684
 9436 8.966925 14.158684
 9437 8.963302 14.158684
 9438 8.959679 14.158684
 9439 8.956056 14.158684
 9440 8.952433 14.158684
 9441 8.948810 14.158684
 9442 8.945187 14.158684
 9443 8.941564 14.162307
 9444 8.937941 14.162307
 9445 8.934318 14.165930
 9446 8.930695 14.165930
 9447 8.927072 14.169553
 9448 8.923449 14.169553
 9449 8.919826 14.173176
 9450 8.916203 14.173176
 9451 8.912580 14.173176
 9452 8.908957 14.176799
 9453 8.905334 14.176799
 9454 8.901711 14.176799
 9455 8.898088 14.173176
 9456 8.894465 14.173176
 9457 8.890842 14.173176
 9458 8.887219 14.169553
 9459 8.883596 14.169553
 9460 8.879973 14.165930
 9461 8.876350 14.165930
 9462 8.872727 14.162307
 9463 8.869104 14.162307
 9464 8.865481 14.158684
 9465 8.861858 14.158684
 9466 8.858235 14.158684
 9467 8.854612 14.158684
 9468 8.850989 14.158684
 9469 8.847366 14.158684
 9470 8.843743 14.158684
 9471 8.840120 14.158684
 9472 8.836497 14.158684
 9473 8.832874 14.158684
 9474 8.829251 14.158684
 9475 8.825628 14.158684
 9476 8.822005 14.158684
 9477 8.818382 14.158684
 9478 8.814759 14.158684
 9479 8.811136 14.158684
 9480 8.807513 14.158684
 9481 8.803890 14.158684
 9482 8.800267 14.158684
 9483 8.796644 14.158684
 9484 8.793021 14.158684
 9485 8.789398 14.158684
 9486 8.785775 14.158684
 9487 8.782152 14.158684
 9488 8.778529 14.158684
 9489 8.774906 14.162307
 9490 8.771283 14.162307
 9491 8.767660 14.165930
 9492 8.764037 14.165930
 9493 8.760414 14.169553
 9494 8.756791 14.169553
 9495 8.753168 14.173176
 9496 8.749545 14.173176
 9497 8.745922 14.176799
 9498 8.742299 14.176799
 9499 8.738676 14.180422
 9500 8.735053 14.180422
 9501 8.731430 14.184045
 9502 8.727807 14.187668
 9503 8.727807 14.191291
 9504 8.724184 14.194914
 9505 8.724184 14.198537
 9506 8.720561 14.202160
 9507 8.716938 14.205783
 9508 8.713315 14.209406
 9509 8.709692 14.213029
 9510 8.706069 14.213029
 9511 8.702446 14.216652
 9512 8.698823 14.216652
 9513 8.695200 14.216652
 9514 8.691577 14.220275
 9515 8.687954 14.220275
 9516 8.684331 14.220275
 9517 8.680708 14.220275
 9518 8.677085 14.216652
 9519 8.673462 14.216652
 9520 8.669839 14.213029
 9521 8.666216 14.213029
 9522 8.662593 14.213029
 9523 8.658970 14.213029
 9524 8.655347 14.213029
 9525 8.651724 14.213029
 9526 8.648101 14.213029
 9527 8.644478 14.213029
 9528 8.640855 14.213029
 9529 8.637232 14.213029
 9530 8.633609 14.213029
 9531 8.629986 14.213029
 9532 8.626363 14.213029
 9533 8.622740 14.213029
 9534 8.619117 14.213029
 9535 8.615494 14.213029
 9536 8.611871 14.213029
 9537 8.608248 14.213029
 9538 8.604625 14.213029
 9539 8.601002 14.213029
 9540 8.597379 14.213029
 9541 8.593756 14.213029
 9542 8.590133 14.213029
 9543 8.586510 14.213029
 9544 8.582887 14.213029
 9545 8.579264 14.213029
 9546 8.575641 14.213029
 9547 8.572018 14.213029
 9548 8.568395 14.213029
 9549 8.564772 14.213029
 9550 8.561149 14.213029
 9551 8.557526 14.213029
 9552 8.553903 14.213029
 9553 8.550280 14.213029
 9554 8.546657 14.213029
 9555 8.543034 14.213029
 9556 8.539411 14.213029
 9557 8.535788 14.213029
 9558 8.532165 14.213029
 9559 8.528542 14.213029
 9560 8.524919 14.213029
 9561 8.521296 14.213029
 9562 8.517673 14.213029
 9563 8.514050 14.213029
 9564 8.510427 14.213029
 9565 8.506804 14.213029
 9566 8.503181 14.216652
 9567 8.499558 14.216652
 9568 8.495935 14.220275
 9569 8.492312 14.220275
 9570 8.488689 14.220275
 9571 8.485066 14.220275
 9572 8.481443 14.220275
 9573 8.477820 14.220275
 9574 8.474197 14.220275
 9575 8.470574 14.220275
 9576 8.466951 14.220275
 9577 8.463328 14.220275
 9578 8.459705 14.220275
 9579 8.456082 14.220275
 9580 8.452459 14.220275
 9581 8.448836 14.223898
 9582 8.445213 14.223898
 9583 8.441590 14.223898
 9584 8.437967 14.223898
 9585 8.434344 14.227521
 9586 8.430721 14.227521
 9587 8.427098 14.231144
 9588 8.423475 14.231144
 9589 8.419852 14.231144
 9590 8.416229 14.231144
 9591 8.412606 14.234767
 9592 8.408983 14.234767
 9593 8.405360 14.234767
 9594 8.401737 14.238390
 9595 8.398114 14.238390
 9596 8.394491 14.242013
 9597 8.390868 14.242013
 9598 8.387245 14.245636
 9599 8.383622 14.245636
 9600 8.379999 14.249259
 9601 8.376376 14.249259
 9602 8.372753 14.249259
 9603 8.369130 14.249259
 9604 8.365507 14.252882
 9605 8.361884 14.252882
 9606 8.358261 14.252882
 9607 8.354638 14.256505
 9608 8.351015 14.256505
 9609 8.347392 14.256505
 9610 8.343769 14.256505
 9611 8.340146 14.252882
 9612 8.336523 14.252882
 9613 8.332900 14.249259
 9614 8.329277 14.249259
 9615 8.325654 14.245636
 9616 8.322031 14.242013
 9617 8.318408 14.238390
 9618 8.314785 14.234767
 9619 8.311162 14.234767
 9620 8.307539 14.231144
 9621 8.303916 14.231144
 9622 8.300293 14.227521
 9623 8.296670 14.227521
 9624 8.293047 14.223898
 9625 8.289424 14.223898
 9626 8.285801 14.220275
 9627 8.282178 14.220275
 9628 8.278555 14.216652
 9629 8.274932 14.216652
 9630 8.271309 14.213029
 9631 8.267686 14.213029
 9632 8.264063 14.213029
 9633 8.260440 14.213029
 9634 8.256817 14.213029
 9635 8.253194 14.209406
 9636 8.249571 14.209406
 9637 8.245948 14.205783
 9638 8.242325 14.205783
 9639 8.238702 14.205783
 9640 8.235079 14.205783
 9641 8.231456 14.205783
 9642 8.227833 14.205783
 9643 8.224210 14.205783
 9644 8.220587 14.205783
 9645 8.216964 14.205783
 9646 8.213341 14.205783
 9647 8.209718 14.205783
 9648 8.206095 14.205783
 9649 8.202472 14.205783
 9650 8.198849 14.205783
 9651 8.195226 14.205783
 9652 8.191603 14.205783
 9653 8.187980 14.205783
 9654 8.184357 14.205783
 9655 8.180734 14.205783
 9656 8.177111 14.205783
 9657 8.173488 14.205783
 9658 8.169865 14.205783
 9659 8.166242 14.205783
 9660 8.162619 14.205783
 9661 8.158996 14.209406
 9662 8.155373 14.209406
 9663 8.151750 14.213029
 9664 8.148127 14.213029
 9665 8.144504 14.216652
 9666 8.140881 14.216652
 9667 8.137258 14.220275
 9668 8.133635 14.220275
 9669 8.130012 14.223898
 9670 8.126389 14.223898
 9671 8.122766 14.227521
 9672 8.119143 14.227521
 9673 8.115520 14.231144
 9674 8.111897 14.234767
 9675 8.108274 14.238390
 9676 8.104651 14.242013
 9677 8.101028 14.245636
 9678 8.097405 14.249259
 9679 8.093782 14.252882
 9680 8.090159 14.256505
 9681 8.086536 14.260128
 9682 8.082913 14.260128
 9683 8.079290 14.260128
 9684 8.075667 14.260128
 9685 8.072044 14.260128
 9686 8.068421 14.260128
 9687 8.064798 14.260128
 9688 8.061175 14.263751
 9689 8.057552 14.263751
 9690 8.053929 14.263751
 9691 8.050306 14.267374
 9692 8.046683 14.267374
 9693 8.043060 14.270997
 9694 8.039437 14.270997
 9695 8.035814 14.274620
 9696 8.032191 14.274620
 9697 8.028568 14.278243
 9698 8.024945 14.278243
 9699 8.021322 14.281866
 9700 8.017699 14.281866
 9701 8.014076 14.285489
 9702 8.010453 14.285489
 9703 8.006830 14.289112
 9704 8.003207 14.289112
 9705 7.999584 14.292735
 9706 7.995961 14.292735
 9707 7.992338 14.296358
 9708 7.988715 14.296358
 9709 7.985092 14.299981
 9710 7.981469 14.299981
 9711 7.977846 14.303604
 9712 7.974223 14.307227
 9713 7.970600 14.310850
 9714 7.966977 14.314473
 9715 7.963354 14.318096
 9716 7.959731 14.321719
 9717 7.956108 14.325342
 9718 7.952485 14.328965
 9719 7.948862 14.328965
 9720 7.945239 14.328965
 9721 7.941616 14.328965
 9722 7.937993 14.328965
 9723 7.934370 14.328965
 9724 7.930747 14.328965
 9725 7.927124 14.328965
 9726 7.923501 14.328965
 9727 7.919878 14.328965
 9728 7.916255 14.328965
 9729 7.912632 14.328965
 9730 7.909009 14.328965
 9731 7.905386 14.328965
 9732 7.901763 14.328965
 9733 7.898140 14.328965
 9734 7.894517 14.328965
 9735 7.890894 14.328965
 9736 7.887271 14.328965
 9737 7.883648 14.328965
 9738 7.880025 14.328965
 9739 7.876402 14.328965
 9740 7.872779 14.328965
 9741 7.869156 14.332588
 9742 7.865533 14.332588
 9743 7.861910 14.336211
 9744 7.858287 14.336211
 9745 7.854664 14.339834
 9746 7.851041 14.339834
 9747 7.847418 14.343457
 9748 7.843795 14.343457
 9749 7.840172 14.347080
 9750 7.836549 14.347080
 9751 7.832926 14.350703
 9752 7.829303 14.350703
 9753 7.825680 14.354326
 9754 7.822057 14.357949
 9755 7.822057 14.361572
 9756 7.818434 14.365195
 9757 7.818434 14.368818
 9758 7.814811 14.372441
 9759 7.814811 14.376064
 9760 7.811188 14.379687
 9761 7.811188 14.383310
 9762 7.807565 14.386933
 9763 7.807565 14.390556
 9764 7.803942 14.390556
 9765 7.800319 14.394179
 9766 7.796696 14.397802
 9767 7.793073 14.401425
 9768 7.789450 14.405048
 9769 7.785827 14.408671
 9770 7.782204 14.412294
 9771 7.778581 14.415917
 9772 7.774958 14.419540
 9773 7.771335 14.419540
 9774 7.767712 14.419540
 9775 7.764089 14.419540
 9776 7.760466 14.423163
 9777 7.756843 14.423163
 9778 7.753220 14.426786
 9779 7.749597 14.426786
 9780 7.745974 14.430409
 9781 7.742351 14.430409
 9782 7.738728 14.434032
 9783 7.735105 14.434032
 9784 7.731482 14.437655
 9785 7.727859 14.437655
 9786 7.724236 14.441278
 9787 7.720613 14.441278
 9788 7.716990 14.444901
 9789 7.713367 14.448524
 9790 7.709744 14.448524
 9791 7.706121 14.452147
 9792 7.702498 14.455770
 9793 7.698875 14.459393
 9794 7.695252 14.459393
 9795 7.691629 14.463016
 9796 7.688006 14.463016
 9797 7.684383 14.466639
 9798 7.680760 14.466639
 9799 7.677137 14.470262
 9800 7.673514 14.470262
 9801 7.669891 14.473885
 9802 7.666268 14.473885
 9803 7.662645 14.477508
 9804 7.659022 14.477508
 9805 7.655399 14.481131
 9806 7.651776 14.481131
 9807 7.648153 14.484754
 9808 7.644530 14.484754
 9809 7.640907 14.484754
 9810 7.637284 14.484754
 9811 7.633661 14.488377
 9812 7.630038 14.488377
 9813 7.626415 14.488377
 9814 7.622792 14.488377
 9815 7.619169 14.488377
 9816 7.615546 14.488377
 9817 7.611923 14.488377
 9818 7.608300 14.488377
 9819 7.604677 14.488377
 9820 7.601054 14.488377
 9821 7.597431 14.488377
 9822 7.593808 14.492000
 9823 7.590185 14.492000
 9824 7.586562 14.492000
 9825 7.582939 14.492000
 9826 7.579316 14.495623
 9827 7.575693 14.495623
 9828 7.572070 14.495623
 9829 7.568447 14.499246
 9830 7.564824 14.499246
 9831 7.561201 14.502869
 9832 7.557578 14.502869
 9833 7.553955 14.506492
 9834 7.550332 14.506492
 9835 7.546709 14.510115
 9836 7.543086 14.510115
 9837 7.539463 14.513738
 9838 7.535840 14.513738
 9839 7.532217 14.517361
 9840 7.528594 14.517361
 9841 7.524971 14.520984
 9842 7.521348 14.524607
 9843 7.517725 14.528230
 9844 7.514102 14.531853
 9845 7.510479 14.531853
 9846 7.506856 14.531853
 9847 7.503233 14.535476
 9848 7.499610 14.535476
 9849 7.495987 14.539099
 9850 7.492364 14.539099
 9851 7.488741 14.542722
 9852 7.485118 14.542722
 9853 7.481495 14.546345
 9854 7.477872 14.546345
 9855 7.474249 14.549968
 9856 7.470626 14.549968
 9857 7.467003 14.553591
 9858 7.463380 14.553591
 9859 7.459757 14.557214
 9860 7.456134 14.560837
 9861 7.452511 14.564460
 9862 7.448888 14.568083
 9863 7.445265 14.571706
 9864 7.441642 14.575329
 9865 7.441642 14.578952
 9866 7.438019 14.582575
 9867 7.434396 14.586198
 9868 7.430773 14.586198
 9869 7.427150 14.589821
 9870 7.423527 14.589821
 9871 7.419904 14.593444
 9872 7.416281 14.593444
 9873 7.412658 14.597067
 9874 7.409035 14.597067
 9875 7.405412 14.600690
 9876 7.401789 14.600690
 9877 7.398166 14.604313
 9878 7.394543 14.604313
 9879 7.390920 14.607936
 9880 7.387297 14.611559
 9881 7.383674 14.611559
 9882 7.380051 14.615182
 9883 7.376428 14.615182
 9884 7.372805 14.618805
 9885 7.369182 14.618805
 9886 7.365559 14.618805
 9887 7.361936 14.618805
 9888 7.358313 14.618805
 9889 7.354690 14.618805
 9890 7.351067 14.618805
 9891 7.347444 14.618805
 9892 7.343821 14.618805
 9893 7.340198 14.618805
 9894 7.336575 14.618805
 9895 7.332952 14.618805
 9896 7.329329 14.618805
 9897 7.325706 14.618805
 9898 7.322083 14.618805
 9899 7.318460 14.622428
 9900 7.314837 14.622428
 9901 7.311214 14.622428
 9902 7.307591 14.626051
 9903 7.303968 14.626051
 9904 7.300345 14.629674
 9905 7.296722 14.629674
 9906 7.293099 14.633297
 9907 7.289476 14.633297
 9908 7.285853 14.636920
 9909 7.282230 14.636920
 9910 7.278607 14.640543
 9911 7.274984 14.640543
 9912 7.271361 14.644166
 9913 7.267738 14.644166
 9914 7.264115 14.647789
 9915 7.260492 14.651412
 9916 7.256869 14.655035
 9917 7.253246 14.658658
 9918 7.249623 14.662281
 9919 7.246000 14.665904
 9920 7.242377 14.665904
 9921 7.238754 14.665904
 9922 7.235131 14.669527
 9923 7.231508 14.669527
 9924 7.227885 14.673150
 9925 7.224262 14.673150
 9926 7.220639 14.676773
 9927 7.217016 14.676773
 9928 7.213393 14.680396
 9929 7.209770 14.680396
 9930 7.206147 14.680396
 9931 7.202524 14.680396
 9932 7.198901 14.684019
 9933 7.195278 14.684019
 9934 7.191655 14.687642
 9935 7.188032 14.687642
 9936 7.184409 14.691265
 9937 7.180786 14.691265
 9938 7.177163 14.694888
 9939 7.173540 14.694888
 9940 7.169917 14.698511
 9941 7.166294 14.698511
 9942 7.162671 14.702134
 9943 7.159048 14.702134
 9944 7.155425 14.702134
 9945 7.151802 14.702134
 9946 7.148179 14.702134
 9947 7.144556 14.702134
 9948 7.140933 14.705757
 9949 7.137310 14.705757
 9950 7.133687 14.709380
 9951 7.130064 14.709380
 9952 7.126441 14.713003
 9953 7.122818 14.713003
 9954 7.119195 14.716626
 9955 7.115572 14.716626
 9956 7.111949 14.720249
 9957 7.108326 14.720249
 9958 7.104703 14.723872
 9959 7.101080 14.723872
 9960 7.097457 14.727495
 9961 7.093834 14.727495
 9962 7.090211 14.731118
 9963 7.086588 14.734741
 9964 7.082965 14.738364
 9965 7.079342 14.741987
 9966 7.075719 14.745610
 9967 7.072096 14.745610
 9968 7.068473 14.749233
 9969 7.064850 14.749233
 9970 7.061227 14.752856
 9971 7.057604 14.752856
 9972 7.053981 14.756479
 9973 7.050358 14.760102
 9974 7.046735 14.763725
 9975 7.043112 14.767348
 9976 7.039489 14.770971
 9977 7.035866 14.770971
 9978 7.032243 14.770971
 9979 7.028620 14.770971
 9980 7.024997 14.770971
 9981 7.021374 14.770971
 9982 7.017751 14.774594
 9983 7.014128 14.774594
 9984 7.010505 14.778217
 9985 7.006882 14.778217
 9986 7.003259 14.781840
 9987 6.999636 14.781840
 9988 6.996013 14.785463
 9989 6.992390 14.785463
 9990 6.988767 14.789086
 9991 6.985144 14.789086
 9992 6.981521 14.792709
 9993 6.977898 14.792709
 9994 6.974275 14.796332
 9995 6.970652 14.799955
 9996 6.967029 14.803578
 9997 6.963406 14.807201
 9998 6.959783 14.810824
 9999 6.956160 14.814447
10000 6.952537 14.818070
10001 6.948914 14.821693
10002 6.945291 14.825316
10003 6.941668 14.828939
10004 6.938045 14.832562
10005 6.934422 14.832562
10006 6.930799 14.836185
10007 6.927176 14.836185
10008 6.923553 14.836185
10009 6.919930 14.836185
10010 6.916307 14.839808
10011 6.912684 14.839808
10012 6.909061 14.843431
10013 6.905438 14.843431
10014 6.901815 14.847054
10015 6.898192 14.847054
10016 6.894569 14.850677
10017 6.890946 14.850677
10018 6.887323 14.854300
10019 6.883700 14.854300
10020 6.880077 14.857923
10021 6.876454 14.857923
10022 6.872831 14.861546
10023 6.869208 14.865169
10024 6.865585 14.868792
10025 6.861962 14.872415
10026 6.858339 14.876038
10027 6.854716 14.879661
10028 6.851093 14.883284
10029 6.847470 14.886907
10030 6.843847 14.890530
10031 6.840224 14.894153
10032 6.836601 14.897776
10033 6.832978 14.901399
10034 6.829355 14.905022
10035 6.825732 14.905022
10036 6.822109 14.908645
10037 6.818486 14.908645
10038 6.814863 14.908645
10039 6.811240 14.908645
10040 6.807617 14.908645
10041 6.803994 14.912268
10042 6.800371 14.912268
10043 6.796748 14.915891
10044 6.793125 14.915891
10045 6.789502 14.919514
10046 6.785879 14.919514
10047 6.782256 14.923137
10048 6.778633 14.923137
10049 6.775010 14.926760
10050 6.771387 14.926760
10051 6.767764 14.930383
10052 6.764141 14.930383
10053 6.760518 14.934006
10054 6.756895 14.937629
10055 6.753272 14.941252
10056 6.749649 14.941252
10057 6.746026 14.944875
10058 6.742403 14.944875
10059 6.738780 14.948498
10060 6.735157 14.952121
10061 6.731534 14.955744
10062 6.727911 14.955744
10063 6.724288 14.959367
10064 6.720665 14.959367
10065 6.717042 14.962990
10066 6.713419 14.962990
10067 6.709796 14.966613
10068 6.706173 14.970236
10069 6.702550 14.973859
10070 6.698927 14.973859
10071 6.695304 14.977482
10072 6.691681 14.977482
10073 6.688058 14.977482
10074 6.684435 14.981105
10075 6.680812 14.981105
10076 6.677189 14.981105
10077 6.673566 14.981105
10078 6.669943 14.981105
10079 6.666320 14.984728
10080 6.662697 14.984728
10081 6.659074 14.984728
10082 6.655451 14.984728
10083 6.651828 14.988351
10084 6.648205 14.988351
10085 6.644582 14.988351
10086 6.640959 14.988351
10087 6.637336 14.991974
10088 6.633713 14.991974
10089 6.630090 14.991974
10090 6.626467 14.991974
10091 6.622844 14.995597
10092 6.619221 14.995597
10093 6.615598 14.999220
10094 6.611975 14.999220
10095 6.608352 15.002843
10096 6.604729 15.002843
10097 6.601106 15.006466
10098 6.597483 15.006466
10099 6.593860 15.010089
10100 6.590237 15.010089
10101 6.586614 15.013712
10102 6.582991 15.013712
10103 6.579368 15.017335
10104 6.575745 15.017335
10105 6.572122 15.020958
10106 6.568499 15.020958
10107 6.564876 15.024581
10108 6.561253 15.028204
10109 6.557630 15.028204
10110 6.554007 15.031827
10111 6.550384 15.035450
10112 6.546761 15.035450
10113 6.543138 15.035450
10114 6.539515 15.035450
10115 6.535892 15.035450
10116 6.532269 15.035450
10117 6.528646 15.035450
10118 6.525023 15.035450
10119 6.521400 15.035450
10120 6.517777 15.035450
10121 6.514154 15.035450
10122 6.510531 15.035450
10123 6.506908 15.035450
10124 6.503285 15.035450
10125 6.499662 15.039073
10126 6.496039 15.039073
10127 6.492416 15.039073
10128 6.488793 15.039073
10129 6.485170 15.042696
10130 6.481547 15.042696
10131 6.477924 15.042696
10132 6.474301 15.042696
10133 6.470678 15.042696
10134 6.467055 15.042696
10135 6.463432 15.042696
10136 6.459809 15.046319
10137 6.456186 15.046319
10138 6.452563 15.049942
10139 6.448940 15.049942
10140 6.445317 15.053565
10141 6.441694 15.053565
10142 6.438071 15.057188
10143 6.434448 15.057188
10144 6.430825 15.060811
10145 6.427202 15.060811
10146 6.423579 15.064434
10147 6.419956 15.064434
10148 6.416333 15.068057
10149 6.412710 15.068057
10150 6.409087 15.071680
10151 6.405464 15.071680
10152 6.401841 15.075303
10153 6.398218 15.075303
10154 6.394595 15.078926
10155 6.390972 15.078926
10156 6.387349 15.082549
10157 6.383726 15.086172
10158 6.380103 15.089795
10159 6.376480 15.093418
10160 6.376480 15.097041
10161 6.372857 15.100664
10162 6.372857 15.104287
10163 6.369234 15.107910
10164 6.369234 15.111533
10165 6.365611 15.115156
10166 6.365611 15.118779
10167 6.361988 15.122402
10168 6.361988 15.126025
10169 6.358365 15.129648
10170 6.358365 15.133271
10171 6.354742 15.136894
10172 6.354742 15.140517
10173 6.351119 15.140517
10174 6.347496 15.144140
10175 6.343873 15.144140
10176 6.340250 15.147763
10177 6.336627 15.151386
10178 6.333004 15.155009
10179 6.329381 15.158632
10180 6.325758 15.158632
10181 6.322135 15.158632
10182 6.318512 15.158632
10183 6.314889 15.158632
10184 6.311266 15.155009
10185 6.307643 15.155009
10186 6.304020 15.151386
10187 6.300397 15.151386
10188 6.296774 15.147763
10189 6.293151 15.147763
10190 6.289528 15.147763
10191 6.285905 15.147763
10192 6.282282 15.147763
10193 6.278659 15.147763
10194 6.275036 15.147763
10195 6.271413 15.147763
10196 6.267790 15.147763
10197 6.264167 15.147763
10198 6.260544 15.147763
10199 6.256921 15.147763
10200 6.253298 15.147763
10201 6.249675 15.147763
10202 6.246052 15.147763
10203 6.242429 15.147763
10204 6.238806 15.147763
10205 6.235183 15.147763
10206 6.231560 15.147763
10207 6.227937 15.147763
10208 6.224314 15.147763
10209 6.220691 15.147763
10210 6.217068 15.147763
10211 6.213445 15.151386
10212 6.209822 15.151386
10213 6.206199 15.155009
10214 6.202576 15.155009
10215 6.198953 15.158632
10216 6.195330 15.158632
10217 6.191707 15.162255
10218 6.188084 15.162255
10219 6.184461 15.165878
10220 6.180838 15.165878
10221 6.177215 15.169501
10222 6.173592 15.169501
10223 6.169969 15.173124
10224 6.169969 15.176747
10225 6.166346 15.180370
10226 6.162723 15.183993
10227 6.159100 15.187616
10228 6.155477 15.191239
10229 6.151854 15.194862
10230 6.148231 15.198485
10231 6.144608 15.202108
10232 6.140985 15.205731
10233 6.137362 15.209354
10234 6.133739 15.212977
10235 6.130116 15.216600
10236 6.126493 15.220223
10237 6.122870 15.223846
10238 6.119247 15.223846
10239 6.115624 15.227469
10240 6.112001 15.231092
10241 6.108378 15.234715
10242 6.104755 15.238338
10243 6.101132 15.241961
10244 6.097509 15.245584
10245 6.093886 15.249207
10246 6.090263 15.252830
10247 6.090263 15.256453
10248 6.086640 15.260076
10249 6.083017 15.263699
10250 6.083017 15.267322
10251 6.079394 15.270945
10252 6.075771 15.274568
10253 6.072148 15.274568
10254 6.068525 15.278191
10255 6.064902 15.278191
10256 6.061279 15.278191
10257 6.057656 15.281814
10258 6.054033 15.281814
10259 6.050410 15.285437
10260 6.046787 15.285437
10261 6.043164 15.285437
10262 6.039541 15.285437
10263 6.035918 15.285437
10264 6.032295 15.285437
10265 6.028672 15.285437
10266 6.025049 15.289060
10267 6.021426 15.289060
10268 6.017803 15.292683
10269 6.014180 15.292683
10270 6.010557 15.296306
10271 6.006934 15.296306
10272 6.003311 15.299929
10273 5.999688 15.299929
10274 5.996065 15.303552
10275 5.992442 15.303552
10276 5.988819 15.307175
10277 5.985196 15.307175
10278 5.981573 15.310798
10279 5.977950 15.310798
10280 5.974327 15.310798
10281 5.970704 15.310798
10282 5.967081 15.310798
10283 5.963458 15.310798
10284 5.959835 15.310798
10285 5.956212 15.310798
10286 5.952589 15.310798
10287 5.948966 15.314421
10288 5.945343 15.314421
10289 5.941720 15.318044
10290 5.938097 15.318044
10291 5.934474 15.321667
10292 5.930851 15.321667
10293 5.927228 15.325290
10294 5.923605 15.325290
10295 5.919982 15.328913
10296 5.916359 15.328913
10297 5.912736 15.332536
10298 5.909113 15.332536
10299 5.905490 15.336159
10300 5.901867 15.339782
10301 5.898244 15.343405
10302 5.894621 15.347028
10303 5.890998 15.347028
10304 5.887375 15.350651
10305 5.883752 15.354274
10306 5.880129 15.354274
10307 5.876506 15.357897
10308 5.872883 15.361520
10309 5.869260 15.365143
10310 5.865637 15.368766
10311 5.862014 15.372389
10312 5.858391 15.372389
10313 5.854768 15.372389
10314 5.851145 15.372389
10315 5.847522 15.372389
10316 5.843899 15.372389
10317 5.840276 15.372389
10318 5.836653 15.372389
10319 5.833030 15.372389
10320 5.829407 15.372389
10321 5.825784 15.372389
10322 5.822161 15.376012
10323 5.818538 15.376012
10324 5.814915 15.379635
10325 5.811292 15.379635
10326 5.807669 15.383258
10327 5.804046 15.383258
10328 5.800423 15.386881
10329 5.796800 15.386881
10330 5.793177 15.390504
10331 5.789554 15.390504
10332 5.785931 15.394127
10333 5.782308 15.394127
10334 5.778685 15.397750
10335 5.775062 15.401373
10336 5.771439 15.401373
10337 5.767816 15.404996
10338 5.764193 15.404996
10339 5.760570 15.404996
10340 5.756947 15.404996
10341 5.753324 15.404996
10342 5.749701 15.408619
10343 5.746078 15.408619
10344 5.742455 15.412242
10345 5.738832 15.412242
10346 5.735209 15.415865
10347 5.731586 15.415865
10348 5.727963 15.419488
10349 5.724340 15.419488
10350 5.720717 15.423111
10351 5.717094 15.423111
10352 5.713471 15.426734
10353 5.709848 15.426734
10354 5.706225 15.430357
10355 5.702602 15.430357
10356 5.698979 15.433980
10357 5.695356 15.433980
10358 5.691733 15.437603
10359 5.688110 15.437603
10360 5.684487 15.441226
10361 5.680864 15.441226
10362 5.677241 15.444849
10363 5.673618 15.448472
10364 5.669995 15.452095
10365 5.666372 15.455718
10366 5.662749 15.459341
10367 5.659126 15.462964
10368 5.655503 15.466587
10369 5.651880 15.470210
10370 5.648257 15.470210
10371 5.644634 15.470210
10372 5.641011 15.470210
10373 5.637388 15.473833
10374 5.633765 15.473833
10375 5.630142 15.477456
10376 5.626519 15.477456
10377 5.622896 15.481079
10378 5.619273 15.481079
10379 5.615650 15.484702
10380 5.612027 15.484702
10381 5.608404 15.488325
10382 5.604781 15.488325
10383 5.601158 15.491948
10384 5.597535 15.491948
10385 5.593912 15.495571
10386 5.590289 15.499194
10387 5.586666 15.502817
10388 5.583043 15.506440
10389 5.579420 15.510063
10390 5.575797 15.513686
10391 5.572174 15.517309
10392 5.568551 15.520932
10393 5.564928 15.524555
10394 5.561305 15.528178
10395 5.557682 15.528178
10396 5.554059 15.531801
10397 5.550436 15.531801
10398 5.546813 15.531801
10399 5.543190 15.531801
10400 5.539567 15.531801
10401 5.535944 15.531801
10402 5.532321 15.531801
10403 5.528698 15.531801
10404 5.525075 15.531801
10405 5.521452 15.531801
10406 5.517829 15.531801
10407 5.514206 15.531801
10408 5.510583 15.531801
10409 5.506960 15.531801
10410 5.503337 15.531801
10411 5.499714 15.535424
10412 5.496091 15.535424
10413 5.492468 15.539047
10414 5.488845 15.539047
10415 5.485222 15.542670
10416 5.481599 15.542670
10417 5.477976 15.546293
10418 5.474353 15.546293
10419 5.470730 15.549916
10420 5.467107 15.549916
10421 5.463484 15.553539
10422 5.459861 15.553539
10423 5.456238 15.557162
10424 5.452615 15.560785
10425 5.448992 15.564408
10426 5.445369 15.568031
10427 5.441746 15.568031
10428 5.438123 15.568031
10429 5.434500 15.568031
10430 5.430877 15.571654
10431 5.427254 15.571654
10432 5.423631 15.571654
10433 5.420008 15.575277
10434 5.416385 15.575277
10435 5.412762 15.578900
10436 5.409139 15.578900
10437 5.405516 15.582523
10438 5.401893 15.582523
10439 5.398270 15.582523
10440 5.394647 15.586146
10441 5.391024 15.586146
10442 5.387401 15.589769
10443 5.383778 15.589769
10444 5.380155 15.593392
10445 5.376532 15.593392
10446 5.372909 15.597015
10447 5.369286 15.597015
10448 5.365663 15.600638
10449 5.362040 15.600638
10450 5.358417 15.600638
10451 5.354794 15.600638
10452 5.351171 15.600638
10453 5.347548 15.600638
10454 5.343925 15.600638
10455 5.340302 15.600638
10456 5.336679 15.604261
10457 5.333056 15.604261
10458 5.329433 15.607884
10459 5.325810 15.607884
10460 5.322187 15.611507
10461 5.318564 15.611507
10462 5.314941 15.615130
10463 5.311318 15.615130
10464 5.307695 15.618753
10465 5.304072 15.618753
10466 5.300449 15.622376
10467 5.296826 15.622376
10468 5.293203 15.622376
10469 5.289580 15.622376
10470 5.285957 15.622376
10471 5.282334 15.622376
10472 5.278711 15.622376
10473 5.275088 15.622376
10474 5.271465 15.622376
10475 5.267842 15.622376
10476 5.264219 15.622376
10477 5.260596 15.622376
10478 5.256973 15.622376
10479 5.253350 15.622376
10480 5.249727 15.622376
10481 5.246104 15.622376
10482 5.242481 15.622376
10483 5.238858 15.618753
10484 5.235235 15.615130
10485 5.231612 15.611507
10486 5.227989 15.607884
10487 5.224366 15.604261
10488 5.220743 15.600638
10489 5.217120 15.597015
10490 5.213497 15.593392
10491 5.209874 15.589769
10492 5.206251 15.586146
10493 5.202628 15.582523
10494 5.199005 15.582523
10495 5.195382 15.578900
10496 5.191759 15.575277
10497 5.188136 15.571654
10498 5.184513 15.568031
10499 5.180890 15.564408
10500 5.177267 15.560785
10501 5.173644 15.557162
10502 5.170021 15.553539
10503 5.166398 15.549916
10504 5.166398 15.546293
10505 5.162775 15.542670
10506 5.162775 15.539047
10507 5.159152 15.535424
10508 5.155529 15.531801
10509 5.155529 15.528178
10510 5.155529 15.524555
10511 5.155529 15.520932
10512 5.155529 15.517309
10513 5.155529 15.513686
10514 5.155529 15.510063
10515 5.155529 15.506440
10516 5.155529 15.502817
10517 5.155529 15.499194
10518 5.155529 15.495571
10519 5.151906 15.491948
10520 5.151906 15.488325
10521 5.148283 15.484702
10522 5.148283 15.481079
10523 5.144660 15.477456
10524 5.144660 15.473833
10525 5.141037 15.470210
10526 5.141037 15.466587
10527 5.137414 15.462964
10528 5.137414 15.459341
10529 5.133791 15.455718
10530 5.133791 15.452095
10531 5.130168 15.448472
10532 5.126545 15.444849
10533 5.122922 15.441226
10534 5.119299 15.441226
10535 5.115676 15.437603
10536 5.115676 15.433980
10537 5.112053 15.430357
10538 5.112053 15.426734
10539 5.108430 15.423111
10540 5.108430 15.419488
10541 5.108430 15.415865
10542 5.108430 15.412242
10543 5.108430 15.408619
10544 5.108430 15.404996
10545 5.108430 15.401373
10546 5.108430 15.397750
10547 5.104807 15.394127
10548 5.104807 15.390504
10549 5.101184 15.386881
10550 5.101184 15.383258
10551 5.097561 15.379635
10552 5.097561 15.376012
10553 5.093938 15.372389
10554 5.093938 15.368766
10555 5.090315 15.365143
10556 5.090315 15.361520
10557 5.086692 15.357897
10558 5.086692 15.354274
10559 5.083069 15.350651
10560 5.083069 15.347028
10561 5.079446 15.343405
10562 5.079446 15.339782
10563 5.075823 15.336159
10564 5.075823 15.332536
10565 5.072200 15.328913
10566 5.072200 15.325290
10567 5.068577 15.321667
10568 5.064954 15.318044
10569 5.061331 15.314421
10570 5.057708 15.310798
10571 5.054085 15.307175
10572 5.050462 15.307175
10573 5.046839 15.303552
10574 5.043216 15.299929
10575 5.043216 15.296306
10576 5.039593 15.292683
10577 5.039593 15.289060
10578 5.035970 15.285437
10579 5.035970 15.281814
10580 5.032347 15.278191
10581 5.032347 15.274568
10582 5.028724 15.270945
10583 5.028724 15.267322
10584 5.025101 15.263699
10585 5.021478 15.260076
10586 5.017855 15.256453
10587 5.017855 15.252830
10588 5.014232 15.249207
10589 5.014232 15.245584
10590 5.010609 15.241961
10591 5.010609 15.238338
10592 5.006986 15.234715
10593 5.006986 15.231092
10594 5.003363 15.227469
10595 5.003363 15.223846
10596 4.999740 15.220223
10597 4.999740 15.216600
10598 4.996117 15.212977
10599 4.996117 15.209354
10600 4.992494 15.205731
10601 4.992494 15.202108
10602 4.988871 15.198485
10603 4.988871 15.194862
10604 4.985248 15.191239
10605 4.981625 15.187616
10606 4.978002 15.183993
10607 4.974379 15.180370
10608 4.970756 15.176747
10609 4.970756 15.173124
10610 4.970756 15.169501
10611 4.970756 15.165878
10612 4.970756 15.162255
10613 4.970756 15.158632
10614 4.967133 15.155009
10615 4.967133 15.151386
10616 4.963510 15.147763
10617 4.963510 15.144140
10618 4.959887 15.140517
10619 4.959887 15.136894
10620 4.956264 15.133271
10621 4.956264 15.129648
10622 4.952641 15.126025
10623 4.952641 15.122402
10624 4.949018 15.118779
10625 4.949018 15.115156
10626 4.945395 15.111533
10627 4.941772 15.107910
10628 4.938149 15.104287
10629 4.934526 15.100664
10630 4.930903 15.097041
10631 4.927280 15.097041
10632 4.927280 15.093418
10633 4.923657 15.089795
10634 4.923657 15.086172
10635 4.920034 15.082549
10636 4.920034 15.078926
10637 4.916411 15.075303
10638 4.916411 15.071680
10639 4.912788 15.068057
10640 4.912788 15.064434
10641 4.909165 15.060811
10642 4.905542 15.057188
10643 4.905542 15.053565
10644 4.905542 15.049942
10645 4.901919 15.046319
10646 4.901919 15.042696
10647 4.898296 15.039073
10648 4.898296 15.035450
10649 4.894673 15.031827
10650 4.894673 15.028204
10651 4.894673 15.024581
10652 4.894673 15.020958
10653 4.894673 15.017335
10654 4.894673 15.013712
10655 4.894673 15.010089
10656 4.894673 15.006466
10657 4.894673 15.002843
10658 4.894673 14.999220
10659 4.894673 14.995597
10660 4.894673 14.991974
10661 4.891050 14.988351
10662 4.891050 14.984728
10663 4.887427 14.981105
10664 4.887427 14.977482
10665 4.883804 14.973859
10666 4.883804 14.970236
10667 4.880181 14.966613
10668 4.880181 14.962990
10669 4.876558 14.959367
10670 4.876558 14.955744
10671 4.872935 14.952121
10672 4.872935 14.948498
10673 4.869312 14.944875
10674 4.865689 14.941252
10675 4.862066 14.937629
10676 4.858443 14.934006
10677 4.854820 14.930383
10678 4.854820 14.926760
10679 4.851197 14.923137
10680 4.851197 14.919514
10681 4.847574 14.915891
10682 4.847574 14.912268
10683 4.843951 14.908645
10684 4.840328 14.905022
10685 4.836705 14.901399
10686 4.833082 14.897776
10687 4.829459 14.894153
10688 4.825836 14.890530
10689 4.822213 14.886907
10690 4.818590 14.886907
10691 4.814967 14.883284
10692 4.811344 14.883284
10693 4.807721 14.879661
10694 4.804098 14.879661
10695 4.804098 14.876038
10696 4.800475 14.872415
10697 4.800475 14.868792
10698 4.796852 14.865169
10699 4.796852 14.861546
10700 4.793229 14.857923
10701 4.793229 14.854300
10702 4.789606 14.850677
10703 4.789606 14.847054
10704 4.785983 14.843431
10705 4.785983 14.839808
10706 4.782360 14.836185
10707 4.778737 14.832562
10708 4.775114 14.828939
10709 4.771491 14.825316
10710 4.767868 14.825316
10711 4.764245 14.821693
10712 4.760622 14.818070
10713 4.756999 14.814447
10714 4.753376 14.810824
10715 4.753376 14.807201
10716 4.749753 14.803578
10717 4.749753 14.799955
10718 4.746130 14.796332
10719 4.742507 14.792709
10720 4.738884 14.789086
10721 4.735261 14.785463
10722 4.731638 14.785463
10723 4.728015 14.781840
10724 4.724392 14.781840
10725 4.720769 14.778217
10726 4.717146 14.778217
10727 4.713523 14.774594
10728 4.709900 14.774594
10729 4.706277 14.770971
10730 4.702654 14.770971
10731 4.699031 14.767348
10732 4.695408 14.767348
10733 4.691785 14.763725
10734 4.688162 14.760102
10735 4.684539 14.756479
10736 4.680916 14.752856
10737 4.677293 14.749233
10738 4.673670 14.745610
10739 4.670047 14.741987
10740 4.666424 14.738364
10741 4.662801 14.734741
10742 4.662801 14.731118
10743 4.662801 14.727495
10744 4.659178 14.723872
10745 4.659178 14.720249
10746 4.655555 14.716626
10747 4.655555 14.713003
10748 4.651932 14.709380
10749 4.651932 14.705757
10750 4.648309 14.702134
10751 4.648309 14.698511
10752 4.644686 14.694888
10753 4.644686 14.691265
10754 4.641063 14.687642
10755 4.641063 14.684019
10756 4.637440 14.680396
10757 4.637440 14.676773
10758 4.633817 14.673150
10759 4.630194 14.669527
10760 4.626571 14.669527
10761 4.626571 14.665904
10762 4.622948 14.662281
10763 4.619325 14.658658
10764 4.615702 14.655035
10765 4.615702 14.651412
10766 4.612079 14.647789
10767 4.612079 14.644166
10768 4.608456 14.640543
10769 4.608456 14.636920
10770 4.604833 14.633297
10771 4.604833 14.629674
10772 4.601210 14.626051
10773 4.601210 14.622428
10774 4.597587 14.618805
10775 4.597587 14.615182
10776 4.593964 14.611559
10777 4.593964 14.607936
10778 4.590341 14.604313
10779 4.586718 14.600690
10780 4.583095 14.597067
10781 4.579472 14.593444
10782 4.575849 14.589821
10783 4.572226 14.586198
10784 4.568603 14.582575
10785 4.564980 14.578952
10786 4.561357 14.575329
10787 4.561357 14.571706
10788 4.561357 14.568083
10789 4.561357 14.564460
10790 4.561357 14.560837
10791 4.561357 14.557214
10792 4.557734 14.553591
10793 4.557734 14.549968
10794 4.557734 14.546345
10795 4.557734 14.542722
10796 4.557734 14.539099
10797 4.557734 14.535476
10798 4.557734 14.531853
10799 4.557734 14.528230
10800 4.557734 14.524607
10801 4.557734 14.520984
10802 4.557734 14.517361
10803 4.554111 14.513738
10804 4.554111 14.510115
10805 4.550488 14.506492
10806 4.550488 14.502869
10807 4.546865 14.499246
10808 4.546865 14.495623
10809 4.543242 14.492000
10810 4.543242 14.488377
10811 4.539619 14.484754
10812 4.539619 14.481131
10813 4.535996 14.477508
10814 4.535996 14.473885
10815 4.532373 14.470262
10816 4.528750 14.466639
10817 4.525127 14.466639
10818 4.521504 14.463016
10819 4.517881 14.463016
10820 4.514258 14.459393
10821 4.510635 14.459393
10822 4.507012 14.455770
10823 4.503389 14.452147
10824 4.499766 14.448524
10825 4.496143 14.444901
10826 4.492520 14.441278
10827 4.488897 14.437655
10828 4.485274 14.434032
10829 4.485274 14.430409
10830 4.485274 14.426786
10831 4.485274 14.423163
10832 4.485274 14.419540
10833 4.485274 14.415917
10834 4.485274 14.412294
10835 4.485274 14.408671
10836 4.485274 14.405048
10837 4.485274 14.401425
10838 4.485274 14.397802
10839 4.485274 14.394179
10840 4.485274 14.390556
10841 4.485274 14.386933
10842 4.485274 14.383310
10843 4.485274 14.379687
10844 4.485274 14.376064
10845 4.485274 14.372441
10846 4.481651 14.368818
10847 4.481651 14.365195
10848 4.478028 14.361572
10849 4.478028 14.357949
10850 4.474405 14.354326
10851 4.474405 14.350703
10852 4.470782 14.347080
10853 4.470782 14.343457
10854 4.467159 14.339834
10855 4.467159 14.336211
10856 4.463536 14.332588
10857 4.463536 14.328965
10858 4.459913 14.325342
10859 4.459913 14.321719
10860 4.456290 14.318096
10861 4.456290 14.314473
10862 4.452667 14.310850
10863 4.452667 14.307227
10864 4.449044 14.303604
10865 4.449044 14.299981
10866 4.445421 14.296358
10867 4.441798 14.292735
10868 4.438175 14.289112
10869 4.434552 14.285489
10870 4.430929 14.281866
10871 4.427306 14.281866
10872 4.423683 14.278243
10873 4.420060 14.278243
10874 4.416437 14.274620
10875 4.412814 14.274620
10876 4.409191 14.270997
10877 4.405568 14.267374
10878 4.405568 14.263751
10879 4.401945 14.260128
10880 4.401945 14.256505
10881 4.398322 14.252882
10882 4.398322 14.249259
10883 4.394699 14.245636
10884 4.391076 14.242013
10885 4.387453 14.238390
10886 4.383830 14.234767
10887 4.380207 14.231144
10888 4.376584 14.227521
10889 4.372961 14.223898
10890 4.369338 14.223898
10891 4.365715 14.220275
10892 4.362092 14.216652
10893 4.358469 14.216652
10894 4.358469 14.213029
10895 4.358469 14.209406
10896 4.354846 14.205783
10897 4.354846 14.202160
10898 4.351223 14.198537
10899 4.351223 14.194914
10900 4.347600 14.191291
10901 4.347600 14.187668
10902 4.343977 14.184045
10903 4.343977 14.180422
10904 4.340354 14.176799
10905 4.340354 14.173176
10906 4.336731 14.169553
10907 4.336731 14.165930
10908 4.333108 14.162307
10909 4.329485 14.158684
10910 4.325862 14.155061
10911 4.322239 14.151438
10912 4.322239 14.147815
10913 4.318616 14.144192
10914 4.318616 14.140569
10915 4.314993 14.136946
10916 4.314993 14.133323
10917 4.311370 14.129700
10918 4.311370 14.126077
10919 4.307747 14.122454
10920 4.307747 14.118831
10921 4.304124 14.115208
10922 4.304124 14.111585
10923 4.300501 14.107962
10924 4.300501 14.104339
10925 4.296878 14.100716
10926 4.296878 14.097093
10927 4.293255 14.093470
10928 4.293255 14.089847
10929 4.289632 14.086224
10930 4.289632 14.082601
10931 4.289632 14.078978
10932 4.286009 14.075355
10933 4.286009 14.071732
10934 4.282386 14.068109
10935 4.282386 14.064486
10936 4.278763 14.060863
10937 4.278763 14.057240
10938 4.275140 14.053617
10939 4.275140 14.049994
10940 4.271517 14.046371
10941 4.271517 14.042748
10942 4.267894 14.039125
10943 4.267894 14.035502
10944 4.264271 14.031879
10945 4.264271 14.028256
10946 4.260648 14.024633
10947 4.257025 14.021010
10948 4.253402 14.021010
10949 4.249779 14.017387
10950 4.246156 14.013764
10951 4.242533 14.010141
10952 4.238910 14.006518
10953 4.235287 14.002895
10954 4.231664 13.999272
10955 4.228041 13.995649
10956 4.224418 13.992026
10957 4.220795 13.988403
10958 4.220795 13.984780
10959 4.220795 13.981157
10960 4.220795 13.977534
10961 4.220795 13.973911
10962 4.217172 13.970288
10963 4.217172 13.966665
10964 4.217172 13.963042
10965 4.213549 13.959419
10966 4.213549 13.955796
10967 4.213549 13.952173
10968 4.213549 13.948550
10969 4.213549 13.944927
10970 4.213549 13.941304
10971 4.213549 13.937681
10972 4.209926 13.934058
10973 4.209926 13.930435
10974 4.206303 13.926812
10975 4.206303 13.923189
10976 4.202680 13.919566
10977 4.202680 13.915943
10978 4.199057 13.912320
10979 4.199057 13.908697
10980 4.195434 13.905074
10981 4.195434 13.901451
10982 4.191811 13.897828
10983 4.191811 13.894205
10984 4.188188 13.890582
10985 4.184565 13.886959
10986 4.180942 13.883336
10987 4.177319 13.879713
10988 4.173696 13.876090
10989 4.170073 13.872467
10990 4.166450 13.868844
10991 4.162827 13.868844
10992 4.159204 13.865221
10993 4.155581 13.861598
10994 4.151958 13.857975
10995 4.148335 13.854352
10996 4.144712 13.850729
10997 4.141089 13.847106
10998 4.137466 13.843483
10999 4.133843 13.839860
11000 4.130220 13.836237
11001 4.126597 13.832614
11002 4.126597 13.828991
11003 4.126597 13.825368
11004 4.126597 13.821745
11005 4.126597 13.818122
11006 4.126597 13.814499
11007 4.126597 13.810876
11008 4.126597 13.807253
11009 4.122974 13.803630
11010 4.122974 13.800007
11011 4.119351 13.796384
11012 4.119351 13.792761
11013 4.115728 13.789138
11014 4.115728 13.785515
11015 4.112105 13.781892
11016 4.112105 13.778269
11017 4.108482 13.774646
11018 4.108482 13.771023
11019 4.104859 13.767400
11020 4.104859 13.763777
11021 4.101236 13.760154
11022 4.097613 13.756531
11023 4.097613 13.752908
11024 4.097613 13.749285
11025 4.093990 13.745662
11026 4.093990 13.742039
11027 4.093990 13.738416
11028 4.090367 13.734793
11029 4.090367 13.731170
11030 4.086744 13.727547
11031 4.086744 13.723924
11032 4.083121 13.720301
11033 4.083121 13.716678
11034 4.079498 13.713055
11035 4.079498 13.709432
11036 4.075875 13.705809
11037 4.075875 13.702186
11038 4.072252 13.698563
11039 4.072252 13.694940
11040 4.068629 13.691317
11041 4.068629 13.687694
11042 4.065006 13.684071
11043 4.061383 13.680448
11044 4.057760 13.676825
11045 4.054137 13.673202
11046 4.050514 13.669579
11047 4.046891 13.665956
11048 4.046891 13.662333
11049 4.043268 13.658710
11050 4.043268 13.655087
11051 4.039645 13.651464
11052 4.039645 13.647841
11053 4.036022 13.644218
11054 4.036022 13.640595
11055 4.032399 13.636972
11056 4.028776 13.633349
11057 4.025153 13.629726
11058 4.021530 13.626103
11059 4.017907 13.626103
11060 4.014284 13.622480
11061 4.010661 13.618857
11062 4.007038 13.615234
11063 4.003415 13.611611
11064 3.999792 13.611611
11065 3.999792 13.607988
11066 3.996169 13.604365
11067 3.992546 13.600742
11068 3.992546 13.597119
11069 3.988923 13.593496
11070 3.988923 13.589873
11071 3.985300 13.586250
11072 3.985300 13.582627
11073 3.981677 13.579004
11074 3.981677 13.575381
11075 3.978054 13.571758
11076 3.974431 13.568135
11077 3.970808 13.564512
11078 3.967185 13.560889
11079 3.967185 13.557266
11080 3.963562 13.553643
11081 3.959939 13.550020
11082 3.959939 13.546397
11083 3.959939 13.542774
11084 3.959939 13.539151
11085 3.956316 13.535528
11086 3.956316 13.531905
11087 3.952693 13.528282
11088 3.952693 13.524659
11089 3.949070 13.521036
11090 3.949070 13.517413
11091 3.945447 13.513790
11092 3.945447 13.510167
11093 3.941824 13.506544
11094 3.941824 13.502921
11095 3.938201 13.499298
11096 3.938201 13.495675
11097 3.934578 13.492052
11098 3.930955 13.492052
11099 3.927332 13.488429
11100 3.923709 13.488429
11101 3.920086 13.484806
11102 3.916463 13.484806
11103 3.912840 13.481183
11104 3.909217 13.481183
11105 3.905594 13.477560
11106 3.901971 13.477560
11107 3.898348 13.473937
11108 3.894725 13.470314
11109 3.891102 13.466691
11110 3.887479 13.463068
11111 3.883856 13.459445
11112 3.880233 13.455822
11113 3.876610 13.452199
11114 3.872987 13.448576
11115 3.872987 13.444953
11116 3.869364 13.441330
11117 3.869364 13.437707
11118 3.865741 13.434084
11119 3.865741 13.430461
11120 3.862118 13.426838
11121 3.862118 13.423215
11122 3.858495 13.419592
11123 3.858495 13.415969
11124 3.854872 13.412346
11125 3.854872 13.408723
11126 3.851249 13.405100
11127 3.851249 13.401477
11128 3.847626 13.397854
11129 3.844003 13.394231
11130 3.844003 13.390608
11131 3.844003 13.386985
11132 3.840380 13.383362
11133 3.840380 13.379739
11134 3.836757 13.376116
11135 3.836757 13.372493
11136 3.836757 13.368870
11137 3.833134 13.365247
11138 3.833134 13.361624
11139 3.829511 13.358001
11140 3.829511 13.354378
11141 3.825888 13.350755
11142 3.825888 13.347132
11143 3.822265 13.343509
11144 3.822265 13.339886
11145 3.818642 13.336263
11146 3.818642 13.332640
11147 3.815019 13.329017
11148 3.815019 13.325394
11149 3.811396 13.321771
11150 3.811396 13.318148
11151 3.807773 13.314525
11152 3.804150 13.310902
11153 3.800527 13.307279
11154 3.796904 13.307279
11155 3.793281 13.303656
11156 3.789658 13.300033
11157 3.786035 13.296410
11158 3.782412 13.292787
11159 3.778789 13.289164
11160 3.775166 13.285541
11161 3.771543 13.281918
11162 3.767920 13.278295
11163 3.764297 13.274672
11164 3.760674 13.271049
11165 3.757051 13.267426
11166 3.753428 13.263803
11167 3.749805 13.260180
11168 3.749805 13.256557
11169 3.746182 13.252934
11170 3.746182 13.249311
11171 3.742559 13.245688
11172 3.738936 13.242065
11173 3.738936 13.238442
11174 3.735313 13.234819
11175 3.735313 13.231196
11176 3.731690 13.227573
11177 3.728067 13.223950
11178 3.728067 13.220327
11179 3.724444 13.216704
11180 3.720821 13.213081
11181 3.717198 13.209458
11182 3.713575 13.205835
11183 3.713575 13.202212
11184 3.709952 13.198589
11185 3.709952 13.194966
11186 3.709952 13.191343
11187 3.706329 13.187720
11188 3.706329 13.184097
11189 3.702706 13.180474
11190 3.702706 13.176851
11191 3.702706 13.173228
11192 3.702706 13.169605
11193 3.702706 13.165982
11194 3.699083 13.162359
11195 3.699083 13.158736
11196 3.699083 13.155113
11197 3.695460 13.151490
11198 3.695460 13.147867
11199 3.691837 13.144244
11200 3.691837 13.140621
11201 3.691837 13.136998
11202 3.691837 13.133375
11203 3.691837 13.129752
11204 3.691837 13.126129
11205 3.691837 13.122506
11206 3.691837 13.118883
11207 3.691837 13.115260
11208 3.691837 13.111637
11209 3.691837 13.108014
11210 3.691837 13.104391
11211 3.691837 13.100768
11212 3.691837 13.097145
11213 3.691837 13.093522
11214 3.688214 13.089899
11215 3.688214 13.086276
11216 3.688214 13.082653
11217 3.684591 13.079030
11218 3.684591 13.075407
11219 3.680968 13.071784
11220 3.680968 13.068161
11221 3.680968 13.064538
11222 3.677345 13.060915
11223 3.677345 13.057292
11224 3.673722 13.053669
11225 3.673722 13.050046
11226 3.670099 13.046423
11227 3.670099 13.042800
11228 3.666476 13.039177
11229 3.666476 13.035554
11230 3.662853 13.031931
11231 3.662853 13.028308
11232 3.659230 13.024685
11233 3.659230 13.021062
11234 3.655607 13.017439
11235 3.651984 13.013816
11236 3.648361 13.013816
11237 3.644738 13.010193
11238 3.641115 13.010193
11239 3.637492 13.006570
11240 3.633869 13.006570
11241 3.630246 13.002947
11242 3.626623 13.002947
11243 3.623000 12.999324
11244 3.619377 12.999324
11245 3.619377 12.995701
11246 3.615754 12.992078
11247 3.612131 12.988455
11248 3.608508 12.984832
11249 3.604885 12.981209
11250 3.601262 12.977586
11251 3.597639 12.973963
11252 3.594016 12.970340
11253 3.594016 12.966717
11254 3.594016 12.963094
11255 3.594016 12.959471
11256 3.594016 12.955848
11257 3.594016 12.952225
11258 3.594016 12.948602
11259 3.594016 12.944979
11260 3.594016 12.941356
11261 3.594016 12.937733
11262 3.594016 12.934110
11263 3.594016 12.930487
11264 3.594016 12.926864
11265 3.594016 12.923241
11266 3.594016 12.919618
11267 3.594016 12.915995
11268 3.594016 12.912372
11269 3.594016 12.908749
11270 3.590393 12.905126
11271 3.590393 12.901503
11272 3.586770 12.897880
11273 3.586770 12.894257
11274 3.583147 12.890634
11275 3.583147 12.887011
11276 3.579524 12.883388
11277 3.579524 12.879765
11278 3.575901 12.876142
11279 3.575901 12.872519
11280 3.572278 12.868896
11281 3.572278 12.865273
11282 3.568655 12.861650
11283 3.565032 12.861650
11284 3.561409 12.858027
11285 3.561409 12.854404
11286 3.557786 12.850781
11287 3.557786 12.847158
11288 3.554163 12.843535
11289 3.550540 12.839912
11290 3.546917 12.836289
11291 3.546917 12.832666
11292 3.546917 12.829043
11293 3.543294 12.825420
11294 3.543294 12.821797
11295 3.543294 12.818174
11296 3.539671 12.814551
11297 3.539671 12.810928
11298 3.539671 12.807305
11299 3.536048 12.803682
11300 3.536048 12.800059
11301 3.536048 12.796436
11302 3.532425 12.792813
11303 3.532425 12.789190
11304 3.532425 12.785567
11305 3.532425 12.781944
11306 3.532425 12.778321
11307 3.532425 12.774698
11308 3.532425 12.771075
11309 3.532425 12.767452
11310 3.532425 12.763829
11311 3.532425 12.760206
11312 3.532425 12.756583
11313 3.532425 12.752960
11314 3.532425 12.749337
11315 3.532425 12.745714
11316 3.532425 12.742091
11317 3.532425 12.738468
11318 3.532425 12.734845
11319 3.532425 12.731222
11320 3.532425 12.727599
11321 3.532425 12.723976
11322 3.528802 12.720353
11323 3.528802 12.716730
11324 3.525179 12.713107
11325 3.525179 12.709484
11326 3.521556 12.705861
11327 3.521556 12.702238
11328 3.517933 12.698615
11329 3.517933 12.694992
11330 3.514310 12.691369
11331 3.514310 12.687746
11332 3.510687 12.684123
11333 3.510687 12.680500
11334 3.507064 12.676877
11335 3.503441 12.676877
11336 3.499818 12.673254
11337 3.496195 12.673254
11338 3.492572 12.669631
11339 3.488949 12.669631
11340 3.485326 12.666008
11341 3.481703 12.666008
11342 3.481703 12.662385
11343 3.478080 12.658762
11344 3.478080 12.655139
11345 3.474457 12.651516
11346 3.474457 12.647893
11347 3.470834 12.644270
11348 3.470834 12.640647
11349 3.467211 12.637024
11350 3.467211 12.633401
11351 3.463588 12.629778
11352 3.463588 12.626155
11353 3.459965 12.622532
11354 3.456342 12.618909
11355 3.452719 12.615286
11356 3.449096 12.611663
11357 3.445473 12.608040
11358 3.441850 12.608040
11359 3.438227 12.604417
11360 3.434604 12.600794
11361 3.430981 12.600794
11362 3.427358 12.597171
11363 3.423735 12.597171
11364 3.423735 12.593548
11365 3.420112 12.589925
11366 3.420112 12.586302
11367 3.416489 12.582679
11368 3.416489 12.579056
11369 3.412866 12.575433
11370 3.412866 12.571810
11371 3.409243 12.568187
11372 3.405620 12.564564
11373 3.401997 12.560941
11374 3.398374 12.557318
11375 3.394751 12.557318
11376 3.391128 12.553695
11377 3.387505 12.553695
11378 3.383882 12.550072
11379 3.380259 12.550072
11380 3.376636 12.546449
11381 3.373013 12.546449
11382 3.369390 12.542826
11383 3.365767 12.539203
11384 3.365767 12.535580
11385 3.362144 12.531957
11386 3.362144 12.528334
11387 3.358521 12.524711
11388 3.358521 12.521088
11389 3.354898 12.517465
11390 3.354898 12.513842
11391 3.351275 12.510219
11392 3.347652 12.506596
11393 3.344029 12.502973
11394 3.340406 12.499350
11395 3.336783 12.495727
11396 3.333160 12.492104
11397 3.329537 12.488481
11398 3.325914 12.484858
11399 3.322291 12.481235
11400 3.322291 12.477612
11401 3.322291 12.473989
11402 3.322291 12.470366
11403 3.322291 12.466743
11404 3.322291 12.463120
11405 3.318668 12.459497
11406 3.318668 12.455874
11407 3.315045 12.452251
11408 3.315045 12.448628
11409 3.311422 12.445005
11410 3.311422 12.441382
11411 3.307799 12.437759
11412 3.307799 12.434136
11413 3.304176 12.430513
11414 3.304176 12.426890
11415 3.300553 12.423267
11416 3.300553 12.419644
11417 3.296930 12.416021
11418 3.293307 12.412398
11419 3.289684 12.408775
11420 3.289684 12.405152
11421 3.286061 12.401529
11422 3.286061 12.397906
11423 3.286061 12.394283
11424 3.286061 12.390660
11425 3.286061 12.387037
11426 3.286061 12.383414
11427 3.286061 12.379791
11428 3.282438 12.376168
11429 3.282438 12.372545
11430 3.278815 12.368922
11431 3.278815 12.365299
11432 3.275192 12.361676
11433 3.275192 12.358053
11434 3.271569 12.354430
11435 3.271569 12.350807
11436 3.267946 12.347184
11437 3.267946 12.343561
11438 3.264323 12.339938
11439 3.264323 12.336315
11440 3.260700 12.332692
11441 3.257077 12.329069
11442 3.253454 12.325446
11443 3.249831 12.321823
11444 3.246208 12.318200
11445 3.242585 12.318200
11446 3.238962 12.314577
11447 3.235339 12.310954
11448 3.231716 12.307331
11449 3.231716 12.303708
11450 3.231716 12.300085
11451 3.231716 12.296462
11452 3.231716 12.292839
11453 3.231716 12.289216
11454 3.231716 12.285593
11455 3.231716 12.281970
11456 3.231716 12.278347
11457 3.231716 12.274724
11458 3.228093 12.271101
11459 3.228093 12.267478
11460 3.224470 12.263855
11461 3.224470 12.260232
11462 3.220847 12.256609
11463 3.220847 12.252986
11464 3.217224 12.249363
11465 3.217224 12.245740
11466 3.213601 12.242117
11467 3.213601 12.238494
11468 3.209978 12.234871
11469 3.209978 12.231248
11470 3.206355 12.227625
11471 3.202732 12.224002
11472 3.199109 12.220379
11473 3.195486 12.220379
11474 3.191863 12.216756
11475 3.188240 12.216756
11476 3.184617 12.213133
11477 3.180994 12.213133
11478 3.177371 12.209510
11479 3.173748 12.205887
11480 3.170125 12.202264
11481 3.170125 12.198641
11482 3.166502 12.195018
11483 3.162879 12.191395
11484 3.159256 12.187772
11485 3.159256 12.184149
11486 3.155633 12.180526
11487 3.155633 12.176903
11488 3.152010 12.173280
11489 3.152010 12.169657
11490 3.148387 12.166034
11491 3.148387 12.162411
11492 3.144764 12.158788
11493 3.144764 12.155165
11494 3.141141 12.151542
11495 3.141141 12.147919
11496 3.137518 12.144296
11497 3.133895 12.140673
11498 3.133895 12.137050
11499 3.133895 12.133427
11500 3.133895 12.129804
11501 3.133895 12.126181
11502 3.133895 12.122558
11503 3.133895 12.118935
11504 3.133895 12.115312
11505 3.133895 12.111689
11506 3.130272 12.108066
11507 3.130272 12.104443
11508 3.126649 12.100820
11509 3.126649 12.097197
11510 3.123026 12.093574
11511 3.123026 12.089951
11512 3.119403 12.086328
11513 3.119403 12.082705
11514 3.115780 12.079082
11515 3.115780 12.075459
11516 3.112157 12.071836
11517 3.112157 12.068213
11518 3.108534 12.064590
11519 3.104911 12.060967
11520 3.101288 12.057344
11521 3.097665 12.057344
11522 3.094042 12.053721
11523 3.090419 12.053721
11524 3.086796 12.050098
11525 3.083173 12.050098
11526 3.079550 12.046475
11527 3.075927 12.042852
11528 3.075927 12.039229
11529 3.072304 12.035606
11530 3.068681 12.031983
11531 3.065058 12.028360
11532 3.065058 12.024737
11533 3.061435 12.021114
11534 3.061435 12.017491
11535 3.061435 12.013868
11536 3.061435 12.010245
11537 3.061435 12.006622
11538 3.061435 12.002999
11539 3.061435 11.999376
11540 3.061435 11.995753
11541 3.061435 11.992130
11542 3.061435 11.988507
11543 3.061435 11.984884
11544 3.061435 11.981261
11545 3.061435 11.977638
11546 3.057812 11.974015
11547 3.057812 11.970392
11548 3.054189 11.966769
11549 3.054189 11.963146
11550 3.050566 11.959523
11551 3.050566 11.955900
11552 3.046943 11.952277
11553 3.046943 11.948654
11554 3.043320 11.945031
11555 3.043320 11.941408
11556 3.039697 11.937785
11557 3.039697 11.934162
11558 3.036074 11.930539
11559 3.032451 11.926916
11560 3.028828 11.926916
11561 3.025205 11.923293
11562 3.021582 11.919670
11563 3.017959 11.919670
11564 3.014336 11.916047
11565 3.010713 11.916047
11566 3.007090 11.912424
11567 3.007090 11.908801
11568 3.003467 11.905178
11569 2.999844 11.901555
11570 2.999844 11.897932
11571 2.996221 11.894309
11572 2.992598 11.890686
11573 2.988975 11.887063
11574 2.985352 11.883440
11575 2.981729 11.879817
11576 2.981729 11.876194
11577 2.981729 11.872571
11578 2.981729 11.868948
11579 2.981729 11.865325
11580 2.978106 11.861702
11581 2.978106 11.858079
11582 2.974483 11.854456
11583 2.974483 11.850833
11584 2.970860 11.847210
11585 2.970860 11.843587
11586 2.967237 11.839964
11587 2.967237 11.836341
11588 2.963614 11.832718
11589 2.963614 11.829095
11590 2.959991 11.825472
11591 2.959991 11.821849
11592 2.956368 11.818226
11593 2.952745 11.814603
11594 2.949122 11.810980
11595 2.949122 11.807357
11596 2.945499 11.803734
11597 2.941876 11.800111
11598 2.938253 11.796488
11599 2.934630 11.792865
11600 2.931007 11.789242
11601 2.927384 11.785619
11602 2.923761 11.785619
11603 2.920138 11.781996
11604 2.916515 11.778373
11605 2.912892 11.778373
11606 2.912892 11.774750
11607 2.909269 11.771127
11608 2.905646 11.767504
11609 2.902023 11.763881
11610 2.902023 11.760258
11611 2.902023 11.756635
11612 2.902023 11.753012
11613 2.902023 11.749389
11614 2.902023 11.745766
11615 2.902023 11.742143
11616 2.898400 11.738520
11617 2.898400 11.734897
11618 2.894777 11.731274
11619 2.894777 11.727651
11620 2.891154 11.724028
11621 2.891154 11.720405
11622 2.887531 11.716782
11623 2.887531 11.713159
11624 2.883908 11.709536
11625 2.883908 11.705913
11626 2.880285 11.702290
11627 2.880285 11.698667
11628 2.876662 11.695044
11629 2.873039 11.691421
11630 2.869416 11.687798
11631 2.865793 11.684175
11632 2.862170 11.680552
11633 2.858547 11.676929
11634 2.854924 11.673306
11635 2.851301 11.669683
11636 2.847678 11.666060
11637 2.844055 11.662437
11638 2.840432 11.658814
11639 2.840432 11.655191
11640 2.840432 11.651568
11641 2.840432 11.647945
11642 2.840432 11.644322
11643 2.840432 11.640699
11644 2.840432 11.637076
11645 2.840432 11.633453
11646 2.836809 11.629830
11647 2.836809 11.626207
11648 2.833186 11.622584
11649 2.833186 11.618961
11650 2.829563 11.615338
11651 2.829563 11.611715
11652 2.825940 11.608092
11653 2.825940 11.604469
11654 2.822317 11.600846
11655 2.822317 11.597223
11656 2.818694 11.593600
11657 2.818694 11.589977
11658 2.815071 11.586354
11659 2.811448 11.582731
11660 2.807825 11.579108
11661 2.804202 11.575485
11662 2.800579 11.571862
11663 2.796956 11.568239
11664 2.796956 11.564616
11665 2.793333 11.560993
11666 2.793333 11.557370
11667 2.789710 11.553747
11668 2.789710 11.550124
11669 2.786087 11.546501
11670 2.786087 11.542878
11671 2.782464 11.539255
11672 2.782464 11.535632
11673 2.778841 11.532009
11674 2.775218 11.528386
11675 2.771595 11.524763
11676 2.767972 11.521140
11677 2.764349 11.517517
11678 2.760726 11.513894
11679 2.757103 11.510271
11680 2.753480 11.506648
11681 2.753480 11.503025
11682 2.749857 11.499402
11683 2.746234 11.495779
11684 2.746234 11.492156
11685 2.742611 11.488533
11686 2.742611 11.484910
11687 2.738988 11.481287
11688 2.735365 11.477664
11689 2.731742 11.474041
11690 2.728119 11.470418
11691 2.724496 11.466795
11692 2.720873 11.463172
11693 2.717250 11.459549
11694 2.713627 11.455926
11695 2.713627 11.452303
11696 2.710004 11.448680
11697 2.710004 11.445057
11698 2.706381 11.441434
11699 2.706381 11.437811
11700 2.702758 11.434188
11701 2.702758 11.430565
11702 2.699135 11.426942
11703 2.699135 11.423319
11704 2.695512 11.419696
11705 2.691889 11.416073
11706 2.688266 11.412450
11707 2.684643 11.408827
11708 2.681020 11.405204
11709 2.677397 11.401581
11710 2.677397 11.397958
11711 2.673774 11.394335
11712 2.673774 11.390712
11713 2.673774 11.387089
11714 2.673774 11.383466
11715 2.670151 11.379843
11716 2.670151 11.376220
11717 2.670151 11.372597
11718 2.670151 11.368974
11719 2.670151 11.365351
11720 2.670151 11.361728
11721 2.670151 11.358105
11722 2.670151 11.354482
11723 2.670151 11.350859
11724 2.670151 11.347236
11725 2.670151 11.343613
11726 2.670151 11.339990
11727 2.670151 11.336367
11728 2.670151 11.332744
11729 2.670151 11.329121
11730 2.666528 11.325498
11731 2.666528 11.321875
11732 2.662905 11.318252
11733 2.662905 11.314629
11734 2.659282 11.311006
11735 2.659282 11.307383
11736 2.655659 11.303760
11737 2.655659 11.300137
11738 2.652036 11.296514
11739 2.652036 11.292891
11740 2.648413 11.289268
11741 2.648413 11.285645
11742 2.644790 11.282022
11743 2.641167 11.278399
11744 2.641167 11.274776
11745 2.637544 11.271153
11746 2.637544 11.267530
11747 2.633921 11.263907
11748 2.633921 11.260284
11749 2.630298 11.256661
11750 2.626675 11.253038
11751 2.623052 11.249415
11752 2.619429 11.245792
11753 2.615806 11.242169
11754 2.612183 11.242169
11755 2.608560 11.238546
11756 2.604937 11.238546
11757 2.601314 11.234923
11758 2.597691 11.234923
11759 2.594068 11.231300
11760 2.590445 11.231300
11761 2.586822 11.227677
11762 2.586822 11.224054
11763 2.583199 11.220431
11764 2.579576 11.216808
11765 2.575953 11.213185
11766 2.575953 11.209562
11767 2.575953 11.205939
11768 2.575953 11.202316
11769 2.575953 11.198693
11770 2.575953 11.195070
11771 2.575953 11.191447
11772 2.575953 11.187824
11773 2.572330 11.184201
11774 2.572330 11.180578
11775 2.568707 11.176955
11776 2.568707 11.173332
11777 2.565084 11.169709
11778 2.565084 11.166086
11779 2.561461 11.162463
11780 2.561461 11.158840
11781 2.557838 11.155217
11782 2.557838 11.151594
11783 2.554215 11.147971
11784 2.554215 11.144348
11785 2.550592 11.140725
11786 2.546969 11.140725
11787 2.543346 11.137102
11788 2.539723 11.137102
11789 2.536100 11.133479
11790 2.532477 11.133479
11791 2.528854 11.129856
11792 2.525231 11.129856
11793 2.521608 11.126233
11794 2.517985 11.126233
11795 2.517985 11.122610
11796 2.514362 11.118987
11797 2.514362 11.115364
11798 2.510739 11.111741
11799 2.507116 11.108118
11800 2.503493 11.104495
11801 2.499870 11.100872
11802 2.496247 11.097249
11803 2.492624 11.093626
11804 2.489001 11.093626
11805 2.485378 11.090003
11806 2.481755 11.090003
11807 2.478132 11.086380
11808 2.474509 11.086380
11809 2.470886 11.082757
11810 2.467263 11.082757
11811 2.463640 11.079134
11812 2.460017 11.079134
11813 2.456394 11.075511
11814 2.452771 11.071888
11815 2.449148 11.068265
11816 2.445525 11.064642
11817 2.441902 11.061019
11818 2.438279 11.057396
11819 2.438279 11.053773
11820 2.438279 11.050150
11821 2.438279 11.046527
11822 2.438279 11.042904
11823 2.441902 11.039281
11824 2.441902 11.035658
11825 2.445525 11.032035
11826 2.445525 11.028412
11827 2.449148 11.024789
11828 2.449148 11.021166
11829 2.452771 11.017543
11830 2.452771 11.013920
11831 2.456394 11.010297
11832 2.456394 11.006674
11833 2.460017 11.003051
11834 2.460017 10.999428
11835 2.463640 10.995805
11836 2.463640 10.992182
11837 2.467263 10.988559
11838 2.467263 10.984936
11839 2.467263 10.981313
11840 2.467263 10.977690
11841 2.467263 10.974067
11842 2.467263 10.970444
11843 2.467263 10.966821
11844 2.467263 10.963198
11845 2.467263 10.959575
11846 2.467263 10.955952
11847 2.467263 10.952329
11848 2.470886 10.948706
11849 2.470886 10.945083
11850 2.474509 10.941460
11851 2.474509 10.937837
11852 2.478132 10.934214
11853 2.478132 10.930591
11854 2.481755 10.926968
11855 2.481755 10.923345
11856 2.481755 10.919722
11857 2.485378 10.916099
11858 2.489001 10.912476
11859 2.489001 10.908853
11860 2.492624 10.905230
11861 2.492624 10.901607
11862 2.496247 10.897984
11863 2.496247 10.894361
11864 2.499870 10.890738
11865 2.499870 10.887115
11866 2.503493 10.883492
11867 2.503493 10.879869
11868 2.507116 10.876246
11869 2.507116 10.872623
11870 2.510739 10.869000
11871 2.510739 10.865377
11872 2.514362 10.861754
11873 2.514362 10.858131
11874 2.517985 10.854508
11875 2.517985 10.850885
11876 2.521608 10.847262
11877 2.521608 10.843639
11878 2.521608 10.840016
11879 2.521608 10.836393
11880 2.521608 10.832770
11881 2.521608 10.829147
11882 2.521608 10.825524
11883 2.521608 10.821901
11884 2.521608 10.818278
11885 2.521608 10.814655
11886 2.521608 10.811032
11887 2.521608 10.807409
11888 2.521608 10.803786
11889 2.521608 10.800163
11890 2.521608 10.796540
11891 2.521608 10.792917
11892 2.521608 10.789294
11893 2.521608 10.785671
11894 2.521608 10.782048
11895 2.521608 10.778425
11896 2.521608 10.774802
11897 2.521608 10.771179
11898 2.521608 10.767556
11899 2.517985 10.763933
11900 2.517985 10.760310
11901 2.514362 10.756687
11902 2.514362 10.753064
11903 2.510739 10.749441
11904 2.510739 10.745818
11905 2.507116 10.742195
11906 2.507116 10.738572
11907 2.503493 10.734949
11908 2.503493 10.731326
11909 2.499870 10.727703
11910 2.499870 10.724080
11911 2.496247 10.720457
11912 2.492624 10.716834
11913 2.489001 10.713211
11914 2.485378 10.709588
11915 2.481755 10.709588
11916 2.478132 10.705965
11917 2.474509 10.705965
11918 2.470886 10.702342
11919 2.467263 10.702342
11920 2.463640 10.698719
11921 2.460017 10.698719
11922 2.456394 10.695096
11923 2.452771 10.691473
11924 2.449148 10.691473
11925 2.445525 10.687850
11926 2.441902 10.684227
11927 2.438279 10.680604
11928 2.434656 10.680604
11929 2.431033 10.676981
11930 2.427410 10.676981
11931 2.423787 10.673358
11932 2.420164 10.673358
11933 2.416541 10.669735
11934 2.412918 10.669735
11935 2.409295 10.666112
11936 2.405672 10.666112
11937 2.402049 10.662489
11938 2.398426 10.662489
11939 2.394803 10.658866
11940 2.391180 10.658866
11941 2.387557 10.658866
11942 2.383934 10.658866
11943 2.380311 10.658866
11944 2.376688 10.658866
11945 2.373065 10.658866
11946 2.369442 10.658866
11947 2.365819 10.658866
11948 2.362196 10.658866
11949 2.358573 10.658866
11950 2.354950 10.658866
11951 2.351327 10.658866
11952 2.347704 10.658866
11953 2.344081 10.658866
11954 2.340458 10.658866
11955 2.336835 10.658866
11956 2.333212 10.658866
11957 2.329589 10.658866
11958 2.325966 10.658866
11959 2.322343 10.658866
11960 2.318720 10.658866
11961 2.315097 10.658866
11962 2.311474 10.658866
11963 2.307851 10.658866
11964 2.304228 10.658866
11965 2.300605 10.658866
11966 2.296982 10.658866
11967 2.293359 10.662489
11968 2.289736 10.662489
11969 2.286113 10.662489
11970 2.282490 10.662489
11971 2.278867 10.666112
11972 2.275244 10.666112
11973 2.271621 10.669735
11974 2.267998 10.669735
11975 2.264375 10.673358
11976 2.260752 10.673358
11977 2.257129 10.673358
11978 2.253506 10.673358
11979 2.249883 10.676981
11980 2.246260 10.673358
11981 2.242637 10.673358
11982 2.239014 10.673358
11983 2.235391 10.669735
11984 2.235391 10.666112
11985 2.231768 10.662489
11986 2.231768 10.658866
11987 2.228145 10.655243
11988 2.224522 10.651620
11989 2.220899 10.651620
11990 2.217276 10.647997
11991 2.213653 10.647997
11992 2.210030 10.644374
11993 2.206407 10.644374
11994 2.202784 10.640751
11995 2.199161 10.640751
11996 2.195538 10.637128
11997 2.191915 10.637128
11998 2.188292 10.633505
11999 2.184669 10.633505
12000 2.181046 10.629882
12001 2.177423 10.629882
12002 2.173800 10.629882
12003 2.170177 10.629882
12004 2.166554 10.629882
12005 2.162931 10.629882
12006 2.159308 10.629882
12007 2.155685 10.629882
12008 2.152062 10.629882
12009 2.148439 10.629882
12010 2.144816 10.629882
12011 2.141193 10.629882
12012 2.137570 10.629882
12013 2.133947 10.629882
12014 2.130324 10.629882
12015 2.126701 10.629882
12016 2.123078 10.629882
12017 2.119455 10.626259
12018 2.115832 10.622636
12019 2.112209 10.619013
12020 2.108586 10.615390
12021 2.104963 10.611767
12022 2.104963 10.608144
12023 2.104963 10.604521
12024 2.104963 10.600898
12025 2.101340 10.597275
12026 2.101340 10.593652
12027 2.101340 10.590029
12028 2.097717 10.586406
12029 2.097717 10.582783
12030 2.094094 10.579160
12031 2.094094 10.575537
12032 2.090471 10.571914
12033 2.090471 10.568291
12034 2.086848 10.564668
12035 2.086848 10.561045
12036 2.083225 10.557422
12037 2.083225 10.553799
12038 2.079602 10.550176
12039 2.079602 10.546553
12040 2.075979 10.542930
12041 2.075979 10.539307
12042 2.072356 10.535684
12043 2.068733 10.532061
12044 2.065110 10.528438
12045 2.061487 10.524815
12046 2.057864 10.521192
12047 2.054241 10.517569
12048 2.050618 10.513946
12049 2.050618 10.510323
12050 2.050618 10.506700
12051 2.050618 10.503077
12052 2.050618 10.499454
12053 2.050618 10.495831
12054 2.050618 10.492208
12055 2.050618 10.488585
12056 2.050618 10.484962
12057 2.050618 10.481339
12058 2.050618 10.477716
12059 2.050618 10.474093
12060 2.050618 10.470470
12061 2.050618 10.466847
12062 2.050618 10.463224
12063 2.050618 10.459601
12064 2.050618 10.455978
12065 2.050618 10.452355
12066 2.050618 10.448732
12067 2.050618 10.445109
12068 2.050618 10.441486
12069 2.050618 10.437863
12070 2.050618 10.434240
12071 2.050618 10.430617
