# Supplementary material for: Statistical Mapping of Maize Bundle Intensity at the Stem Scale Using Spatial Normalisation of Replicated Images
Source: PLoS One. 2014 Mar 12;9(3):e90673. doi: 10.1371/journal.pone.0090673 (PMC3951278; doi:10.1371/journal.pone.0090673)
Supplement: File S2 — Data files containing bundle positions and slice contours. (ZIP) [file pone.0090673.s002.zip › data/macro/tables/contoursMm/m12dCntMm.txt]

name   x   y
    1 1.492676 6.756895
    2 1.496299 6.753272
    3 1.496299 6.749649
    4 1.499922 6.746026
    5 1.499922 6.742403
    6 1.503545 6.738780
    7 1.503545 6.735157
    8 1.503545 6.731534
    9 1.503545 6.727911
   10 1.503545 6.724288
   11 1.503545 6.720665
   12 1.507168 6.717042
   13 1.507168 6.713419
   14 1.507168 6.709796
   15 1.510791 6.706173
   16 1.510791 6.702550
   17 1.510791 6.698927
   18 1.510791 6.695304
   19 1.510791 6.691681
   20 1.514414 6.688058
   21 1.518037 6.684435
   22 1.521660 6.680812
   23 1.525283 6.677189
   24 1.525283 6.673566
   25 1.528906 6.669943
   26 1.528906 6.666320
   27 1.532529 6.662697
   28 1.532529 6.659074
   29 1.536152 6.655451
   30 1.536152 6.651828
   31 1.539775 6.648205
   32 1.539775 6.644582
   33 1.543398 6.640959
   34 1.543398 6.637336
   35 1.547021 6.633713
   36 1.547021 6.630090
   37 1.550644 6.626467
   38 1.554267 6.622844
   39 1.557890 6.619221
   40 1.561513 6.615598
   41 1.565136 6.611975
   42 1.565136 6.608352
   43 1.568759 6.604729
   44 1.568759 6.601106
   45 1.572382 6.597483
   46 1.572382 6.593860
   47 1.576005 6.590237
   48 1.576005 6.586614
   49 1.579628 6.582991
   50 1.579628 6.579368
   51 1.583251 6.575745
   52 1.583251 6.572122
   53 1.586874 6.572122
   54 1.590497 6.568499
   55 1.594120 6.564876
   56 1.597743 6.561253
   57 1.601366 6.557630
   58 1.604989 6.554007
   59 1.608612 6.550384
   60 1.608612 6.546761
   61 1.612235 6.543138
   62 1.612235 6.539515
   63 1.615858 6.535892
   64 1.615858 6.532269
   65 1.619481 6.528646
   66 1.619481 6.525023
   67 1.623104 6.521400
   68 1.623104 6.517777
   69 1.626727 6.514154
   70 1.626727 6.510531
   71 1.630350 6.506908
   72 1.630350 6.503285
   73 1.633973 6.499662
   74 1.633973 6.496039
   75 1.637596 6.492416
   76 1.637596 6.488793
   77 1.637596 6.485170
   78 1.637596 6.481547
   79 1.637596 6.477924
   80 1.637596 6.474301
   81 1.637596 6.470678
   82 1.637596 6.467055
   83 1.637596 6.463432
   84 1.637596 6.459809
   85 1.641219 6.456186
   86 1.644842 6.452563
   87 1.648465 6.448940
   88 1.652088 6.445317
   89 1.655711 6.441694
   90 1.659334 6.438071
   91 1.662957 6.434448
   92 1.666580 6.434448
   93 1.670203 6.430825
   94 1.673826 6.430825
   95 1.677449 6.427202
   96 1.681072 6.427202
   97 1.684695 6.423579
   98 1.688318 6.423579
   99 1.691941 6.419956
  100 1.695564 6.419956
  101 1.699187 6.416333
  102 1.702810 6.416333
  103 1.706433 6.412710
  104 1.706433 6.409087
  105 1.710056 6.405464
  106 1.710056 6.401841
  107 1.713679 6.398218
  108 1.713679 6.394595
  109 1.717302 6.390972
  110 1.717302 6.387349
  111 1.720925 6.383726
  112 1.720925 6.380103
  113 1.724548 6.376480
  114 1.724548 6.372857
  115 1.728171 6.369234
  116 1.728171 6.365611
  117 1.728171 6.361988
  118 1.731794 6.358365
  119 1.735417 6.358365
  120 1.739040 6.354742
  121 1.742663 6.351119
  122 1.746286 6.347496
  123 1.749909 6.343873
  124 1.753532 6.340250
  125 1.757155 6.336627
  126 1.760778 6.333004
  127 1.764401 6.329381
  128 1.768024 6.329381
  129 1.771647 6.325758
  130 1.775270 6.325758
  131 1.778893 6.322135
  132 1.782516 6.322135
  133 1.786139 6.318512
  134 1.789762 6.318512
  135 1.793385 6.314889
  136 1.797008 6.311266
  137 1.800631 6.307643
  138 1.800631 6.304020
  139 1.804254 6.300397
  140 1.804254 6.296774
  141 1.807877 6.293151
  142 1.807877 6.289528
  143 1.811500 6.285905
  144 1.811500 6.282282
  145 1.815123 6.278659
  146 1.815123 6.275036
  147 1.818746 6.271413
  148 1.818746 6.267790
  149 1.822369 6.264167
  150 1.822369 6.260544
  151 1.822369 6.256921
  152 1.822369 6.253298
  153 1.822369 6.249675
  154 1.822369 6.246052
  155 1.822369 6.242429
  156 1.825992 6.238806
  157 1.825992 6.235183
  158 1.829615 6.231560
  159 1.829615 6.227937
  160 1.833238 6.224314
  161 1.833238 6.220691
  162 1.836861 6.217068
  163 1.840484 6.213445
  164 1.844107 6.213445
  165 1.847730 6.209822
  166 1.851353 6.206199
  167 1.854976 6.202576
  168 1.854976 6.198953
  169 1.858599 6.195330
  170 1.858599 6.191707
  171 1.862222 6.188084
  172 1.862222 6.184461
  173 1.865845 6.180838
  174 1.865845 6.177215
  175 1.869468 6.173592
  176 1.869468 6.169969
  177 1.873091 6.166346
  178 1.873091 6.162723
  179 1.876714 6.159100
  180 1.876714 6.155477
  181 1.876714 6.151854
  182 1.876714 6.148231
  183 1.880337 6.144608
  184 1.883960 6.140985
  185 1.887583 6.137362
  186 1.891206 6.133739
  187 1.894829 6.130116
  188 1.898452 6.126493
  189 1.902075 6.122870
  190 1.905698 6.119247
  191 1.909321 6.115624
  192 1.912944 6.112001
  193 1.916567 6.108378
  194 1.916567 6.104755
  195 1.920190 6.101132
  196 1.920190 6.097509
  197 1.923813 6.093886
  198 1.923813 6.090263
  199 1.927436 6.086640
  200 1.927436 6.083017
  201 1.931059 6.079394
  202 1.931059 6.075771
  203 1.934682 6.072148
  204 1.934682 6.068525
  205 1.938305 6.064902
  206 1.938305 6.061279
  207 1.938305 6.057656
  208 1.938305 6.054033
  209 1.938305 6.050410
  210 1.938305 6.046787
  211 1.938305 6.043164
  212 1.938305 6.039541
  213 1.938305 6.035918
  214 1.938305 6.032295
  215 1.938305 6.028672
  216 1.941928 6.025049
  217 1.945551 6.021426
  218 1.945551 6.017803
  219 1.949174 6.014180
  220 1.952797 6.010557
  221 1.952797 6.006934
  222 1.956420 6.003311
  223 1.956420 5.999688
  224 1.960043 5.996065
  225 1.963666 5.992442
  226 1.967289 5.992442
  227 1.970912 5.988819
  228 1.974535 5.988819
  229 1.978158 5.985196
  230 1.981781 5.985196
  231 1.985404 5.981573
  232 1.989027 5.981573
  233 1.992650 5.977950
  234 1.996273 5.977950
  235 1.999896 5.974327
  236 2.003519 5.970704
  237 2.007142 5.967081
  238 2.010765 5.963458
  239 2.014388 5.959835
  240 2.018011 5.956212
  241 2.018011 5.952589
  242 2.021634 5.948966
  243 2.021634 5.945343
  244 2.025257 5.941720
  245 2.025257 5.938097
  246 2.028880 5.934474
  247 2.028880 5.930851
  248 2.032503 5.927228
  249 2.036126 5.923605
  250 2.039749 5.919982
  251 2.039749 5.916359
  252 2.043372 5.912736
  253 2.043372 5.909113
  254 2.046995 5.905490
  255 2.046995 5.901867
  256 2.050618 5.898244
  257 2.050618 5.894621
  258 2.054241 5.890998
  259 2.054241 5.887375
  260 2.057864 5.883752
  261 2.057864 5.880129
  262 2.061487 5.876506
  263 2.065110 5.872883
  264 2.068733 5.869260
  265 2.072356 5.865637
  266 2.075979 5.862014
  267 2.079602 5.858391
  268 2.083225 5.854768
  269 2.086848 5.851145
  270 2.090471 5.847522
  271 2.094094 5.843899
  272 2.097717 5.840276
  273 2.097717 5.836653
  274 2.101340 5.833030
  275 2.101340 5.829407
  276 2.104963 5.825784
  277 2.104963 5.822161
  278 2.108586 5.818538
  279 2.108586 5.814915
  280 2.112209 5.814915
  281 2.115832 5.811292
  282 2.119455 5.811292
  283 2.123078 5.807669
  284 2.126701 5.807669
  285 2.130324 5.804046
  286 2.133947 5.804046
  287 2.137570 5.800423
  288 2.141193 5.800423
  289 2.144816 5.796800
  290 2.148439 5.796800
  291 2.152062 5.793177
  292 2.155685 5.793177
  293 2.159308 5.789554
  294 2.162931 5.785931
  295 2.166554 5.782308
  296 2.170177 5.778685
  297 2.173800 5.775062
  298 2.177423 5.771439
  299 2.181046 5.767816
  300 2.184669 5.764193
  301 2.188292 5.760570
  302 2.191915 5.756947
  303 2.195538 5.753324
  304 2.199161 5.749701
  305 2.199161 5.746078
  306 2.202784 5.742455
  307 2.202784 5.738832
  308 2.206407 5.735209
  309 2.206407 5.731586
  310 2.210030 5.727963
  311 2.210030 5.724340
  312 2.213653 5.720717
  313 2.213653 5.717094
  314 2.217276 5.713471
  315 2.217276 5.709848
  316 2.220899 5.706225
  317 2.220899 5.702602
  318 2.220899 5.698979
  319 2.220899 5.695356
  320 2.220899 5.691733
  321 2.220899 5.688110
  322 2.220899 5.684487
  323 2.220899 5.680864
  324 2.220899 5.677241
  325 2.220899 5.673618
  326 2.220899 5.669995
  327 2.220899 5.666372
  328 2.220899 5.662749
  329 2.220899 5.659126
  330 2.220899 5.655503
  331 2.220899 5.651880
  332 2.220899 5.648257
  333 2.220899 5.644634
  334 2.220899 5.641011
  335 2.220899 5.637388
  336 2.220899 5.633765
  337 2.220899 5.630142
  338 2.220899 5.626519
  339 2.220899 5.622896
  340 2.220899 5.619273
  341 2.220899 5.615650
  342 2.220899 5.612027
  343 2.220899 5.608404
  344 2.220899 5.604781
  345 2.220899 5.601158
  346 2.224522 5.597535
  347 2.228145 5.593912
  348 2.231768 5.590289
  349 2.235391 5.586666
  350 2.239014 5.583043
  351 2.242637 5.579420
  352 2.246260 5.575797
  353 2.249883 5.572174
  354 2.253506 5.568551
  355 2.257129 5.564928
  356 2.260752 5.561305
  357 2.264375 5.557682
  358 2.267998 5.557682
  359 2.271621 5.554059
  360 2.275244 5.554059
  361 2.278867 5.550436
  362 2.282490 5.550436
  363 2.286113 5.546813
  364 2.289736 5.543190
  365 2.293359 5.539567
  366 2.296982 5.535944
  367 2.300605 5.532321
  368 2.304228 5.528698
  369 2.307851 5.525075
  370 2.311474 5.521452
  371 2.315097 5.517829
  372 2.318720 5.514206
  373 2.322343 5.510583
  374 2.325966 5.506960
  375 2.329589 5.503337
  376 2.329589 5.499714
  377 2.333212 5.496091
  378 2.333212 5.492468
  379 2.336835 5.488845
  380 2.336835 5.485222
  381 2.340458 5.481599
  382 2.340458 5.477976
  383 2.344081 5.474353
  384 2.344081 5.470730
  385 2.347704 5.467107
  386 2.347704 5.463484
  387 2.351327 5.459861
  388 2.351327 5.456238
  389 2.351327 5.452615
  390 2.351327 5.448992
  391 2.351327 5.445369
  392 2.351327 5.441746
  393 2.354950 5.438123
  394 2.354950 5.434500
  395 2.358573 5.430877
  396 2.362196 5.427254
  397 2.365819 5.423631
  398 2.369442 5.420008
  399 2.373065 5.416385
  400 2.376688 5.412762
  401 2.380311 5.409139
  402 2.383934 5.405516
  403 2.387557 5.401893
  404 2.387557 5.398270
  405 2.391180 5.394647
  406 2.394803 5.391024
  407 2.394803 5.387401
  408 2.398426 5.383778
  409 2.398426 5.380155
  410 2.402049 5.376532
  411 2.405672 5.372909
  412 2.409295 5.369286
  413 2.412918 5.365663
  414 2.416541 5.362040
  415 2.420164 5.358417
  416 2.423787 5.354794
  417 2.427410 5.351171
  418 2.431033 5.347548
  419 2.434656 5.347548
  420 2.438279 5.343925
  421 2.441902 5.343925
  422 2.445525 5.340302
  423 2.449148 5.336679
  424 2.452771 5.333056
  425 2.456394 5.329433
  426 2.456394 5.325810
  427 2.460017 5.322187
  428 2.460017 5.318564
  429 2.463640 5.314941
  430 2.463640 5.311318
  431 2.467263 5.307695
  432 2.467263 5.304072
  433 2.470886 5.300449
  434 2.470886 5.296826
  435 2.474509 5.293203
  436 2.474509 5.289580
  437 2.478132 5.285957
  438 2.481755 5.282334
  439 2.485378 5.278711
  440 2.489001 5.275088
  441 2.492624 5.271465
  442 2.496247 5.267842
  443 2.499870 5.264219
  444 2.503493 5.264219
  445 2.507116 5.260596
  446 2.510739 5.260596
  447 2.514362 5.256973
  448 2.517985 5.256973
  449 2.521608 5.253350
  450 2.525231 5.253350
  451 2.528854 5.249727
  452 2.532477 5.246104
  453 2.536100 5.242481
  454 2.536100 5.238858
  455 2.539723 5.235235
  456 2.539723 5.231612
  457 2.543346 5.227989
  458 2.543346 5.224366
  459 2.546969 5.220743
  460 2.546969 5.217120
  461 2.550592 5.213497
  462 2.550592 5.209874
  463 2.554215 5.206251
  464 2.554215 5.202628
  465 2.557838 5.199005
  466 2.557838 5.195382
  467 2.557838 5.191759
  468 2.557838 5.188136
  469 2.557838 5.184513
  470 2.557838 5.180890
  471 2.561461 5.177267
  472 2.561461 5.173644
  473 2.561461 5.170021
  474 2.565084 5.166398
  475 2.565084 5.162775
  476 2.568707 5.159152
  477 2.568707 5.155529
  478 2.572330 5.151906
  479 2.572330 5.148283
  480 2.572330 5.144660
  481 2.575953 5.141037
  482 2.575953 5.137414
  483 2.575953 5.133791
  484 2.579576 5.130168
  485 2.579576 5.126545
  486 2.579576 5.122922
  487 2.579576 5.119299
  488 2.579576 5.115676
  489 2.579576 5.112053
  490 2.579576 5.108430
  491 2.579576 5.104807
  492 2.579576 5.101184
  493 2.579576 5.097561
  494 2.583199 5.093938
  495 2.583199 5.090315
  496 2.583199 5.086692
  497 2.583199 5.083069
  498 2.586822 5.079446
  499 2.586822 5.075823
  500 2.590445 5.072200
  501 2.590445 5.068577
  502 2.594068 5.064954
  503 2.594068 5.061331
  504 2.597691 5.057708
  505 2.597691 5.054085
  506 2.601314 5.050462
  507 2.601314 5.046839
  508 2.604937 5.043216
  509 2.608560 5.039593
  510 2.612183 5.035970
  511 2.612183 5.032347
  512 2.615806 5.028724
  513 2.619429 5.025101
  514 2.619429 5.021478
  515 2.623052 5.017855
  516 2.626675 5.014232
  517 2.626675 5.010609
  518 2.630298 5.006986
  519 2.633921 5.003363
  520 2.633921 4.999740
  521 2.637544 4.996117
  522 2.637544 4.992494
  523 2.641167 4.988871
  524 2.644790 4.985248
  525 2.648413 4.985248
  526 2.652036 4.981625
  527 2.655659 4.981625
  528 2.659282 4.978002
  529 2.662905 4.978002
  530 2.666528 4.974379
  531 2.670151 4.974379
  532 2.673774 4.970756
  533 2.677397 4.970756
  534 2.681020 4.967133
  535 2.684643 4.967133
  536 2.688266 4.963510
  537 2.688266 4.959887
  538 2.691889 4.956264
  539 2.691889 4.952641
  540 2.695512 4.949018
  541 2.695512 4.945395
  542 2.699135 4.941772
  543 2.699135 4.938149
  544 2.702758 4.934526
  545 2.702758 4.930903
  546 2.706381 4.927280
  547 2.706381 4.923657
  548 2.710004 4.920034
  549 2.710004 4.916411
  550 2.710004 4.912788
  551 2.710004 4.909165
  552 2.710004 4.905542
  553 2.710004 4.901919
  554 2.710004 4.898296
  555 2.710004 4.894673
  556 2.710004 4.891050
  557 2.710004 4.887427
  558 2.710004 4.883804
  559 2.710004 4.880181
  560 2.710004 4.876558
  561 2.710004 4.872935
  562 2.710004 4.869312
  563 2.710004 4.865689
  564 2.710004 4.862066
  565 2.710004 4.858443
  566 2.710004 4.854820
  567 2.713627 4.851197
  568 2.713627 4.847574
  569 2.713627 4.843951
  570 2.717250 4.840328
  571 2.720873 4.836705
  572 2.720873 4.833082
  573 2.724496 4.829459
  574 2.728119 4.825836
  575 2.731742 4.825836
  576 2.735365 4.822213
  577 2.738988 4.818590
  578 2.742611 4.818590
  579 2.746234 4.814967
  580 2.749857 4.811344
  581 2.753480 4.807721
  582 2.757103 4.804098
  583 2.760726 4.800475
  584 2.764349 4.796852
  585 2.767972 4.793229
  586 2.771595 4.789606
  587 2.771595 4.785983
  588 2.775218 4.782360
  589 2.778841 4.778737
  590 2.778841 4.775114
  591 2.782464 4.771491
  592 2.786087 4.771491
  593 2.789710 4.767868
  594 2.793333 4.767868
  595 2.796956 4.764245
  596 2.800579 4.764245
  597 2.804202 4.760622
  598 2.807825 4.760622
  599 2.811448 4.756999
  600 2.815071 4.753376
  601 2.818694 4.749753
  602 2.822317 4.746130
  603 2.822317 4.742507
  604 2.825940 4.738884
  605 2.825940 4.735261
  606 2.829563 4.731638
  607 2.829563 4.728015
  608 2.833186 4.724392
  609 2.833186 4.720769
  610 2.836809 4.717146
  611 2.836809 4.713523
  612 2.840432 4.709900
  613 2.840432 4.706277
  614 2.844055 4.702654
  615 2.844055 4.699031
  616 2.844055 4.695408
  617 2.844055 4.691785
  618 2.844055 4.688162
  619 2.844055 4.684539
  620 2.844055 4.680916
  621 2.844055 4.677293
  622 2.844055 4.673670
  623 2.844055 4.670047
  624 2.847678 4.666424
  625 2.851301 4.662801
  626 2.851301 4.659178
  627 2.854924 4.655555
  628 2.858547 4.651932
  629 2.862170 4.651932
  630 2.865793 4.648309
  631 2.869416 4.648309
  632 2.873039 4.644686
  633 2.876662 4.641063
  634 2.880285 4.637440
  635 2.883908 4.633817
  636 2.887531 4.630194
  637 2.891154 4.626571
  638 2.894777 4.622948
  639 2.898400 4.619325
  640 2.902023 4.615702
  641 2.905646 4.612079
  642 2.909269 4.612079
  643 2.912892 4.608456
  644 2.916515 4.604833
  645 2.920138 4.601210
  646 2.923761 4.597587
  647 2.927384 4.593964
  648 2.931007 4.590341
  649 2.934630 4.586718
  650 2.938253 4.583095
  651 2.938253 4.579472
  652 2.941876 4.575849
  653 2.941876 4.572226
  654 2.945499 4.568603
  655 2.945499 4.564980
  656 2.949122 4.561357
  657 2.949122 4.557734
  658 2.952745 4.554111
  659 2.952745 4.550488
  660 2.956368 4.546865
  661 2.956368 4.543242
  662 2.959991 4.539619
  663 2.959991 4.535996
  664 2.963614 4.532373
  665 2.963614 4.528750
  666 2.967237 4.525127
  667 2.967237 4.521504
  668 2.967237 4.517881
  669 2.967237 4.514258
  670 2.967237 4.510635
  671 2.967237 4.507012
  672 2.967237 4.503389
  673 2.967237 4.499766
  674 2.967237 4.496143
  675 2.967237 4.492520
  676 2.967237 4.488897
  677 2.967237 4.485274
  678 2.967237 4.481651
  679 2.970860 4.478028
  680 2.974483 4.474405
  681 2.978106 4.470782
  682 2.981729 4.467159
  683 2.985352 4.463536
  684 2.988975 4.459913
  685 2.992598 4.456290
  686 2.996221 4.452667
  687 2.999844 4.449044
  688 3.003467 4.445421
  689 3.007090 4.441798
  690 3.010713 4.441798
  691 3.014336 4.438175
  692 3.017959 4.438175
  693 3.021582 4.438175
  694 3.025205 4.434552
  695 3.028828 4.434552
  696 3.032451 4.430929
  697 3.036074 4.430929
  698 3.039697 4.427306
  699 3.043320 4.427306
  700 3.046943 4.423683
  701 3.050566 4.423683
  702 3.054189 4.420060
  703 3.057812 4.420060
  704 3.061435 4.416437
  705 3.065058 4.416437
  706 3.068681 4.412814
  707 3.068681 4.409191
  708 3.072304 4.405568
  709 3.072304 4.401945
  710 3.075927 4.398322
  711 3.075927 4.394699
  712 3.079550 4.391076
  713 3.079550 4.387453
  714 3.083173 4.383830
  715 3.083173 4.380207
  716 3.086796 4.376584
  717 3.086796 4.372961
  718 3.090419 4.369338
  719 3.090419 4.365715
  720 3.090419 4.362092
  721 3.090419 4.358469
  722 3.090419 4.354846
  723 3.090419 4.351223
  724 3.090419 4.347600
  725 3.090419 4.343977
  726 3.090419 4.340354
  727 3.090419 4.336731
  728 3.094042 4.333108
  729 3.097665 4.333108
  730 3.101288 4.329485
  731 3.104911 4.329485
  732 3.108534 4.325862
  733 3.112157 4.325862
  734 3.115780 4.322239
  735 3.119403 4.322239
  736 3.123026 4.318616
  737 3.126649 4.314993
  738 3.130272 4.311370
  739 3.130272 4.307747
  740 3.133895 4.304124
  741 3.133895 4.300501
  742 3.137518 4.296878
  743 3.137518 4.293255
  744 3.141141 4.289632
  745 3.141141 4.286009
  746 3.144764 4.282386
  747 3.144764 4.278763
  748 3.148387 4.275140
  749 3.148387 4.271517
  750 3.152010 4.267894
  751 3.152010 4.264271
  752 3.152010 4.260648
  753 3.152010 4.257025
  754 3.152010 4.253402
  755 3.152010 4.249779
  756 3.152010 4.246156
  757 3.152010 4.242533
  758 3.152010 4.238910
  759 3.152010 4.235287
  760 3.152010 4.231664
  761 3.155633 4.228041
  762 3.155633 4.224418
  763 3.159256 4.220795
  764 3.162879 4.217172
  765 3.166502 4.217172
  766 3.170125 4.213549
  767 3.173748 4.209926
  768 3.177371 4.206303
  769 3.180994 4.202680
  770 3.184617 4.199057
  771 3.188240 4.195434
  772 3.191863 4.195434
  773 3.195486 4.191811
  774 3.199109 4.191811
  775 3.202732 4.188188
  776 3.206355 4.188188
  777 3.209978 4.184565
  778 3.213601 4.184565
  779 3.217224 4.180942
  780 3.220847 4.180942
  781 3.224470 4.177319
  782 3.228093 4.177319
  783 3.231716 4.173696
  784 3.235339 4.170073
  785 3.238962 4.166450
  786 3.238962 4.162827
  787 3.242585 4.159204
  788 3.242585 4.155581
  789 3.246208 4.151958
  790 3.246208 4.148335
  791 3.249831 4.144712
  792 3.249831 4.141089
  793 3.253454 4.137466
  794 3.253454 4.133843
  795 3.257077 4.130220
  796 3.257077 4.126597
  797 3.260700 4.122974
  798 3.260700 4.119351
  799 3.260700 4.115728
  800 3.260700 4.112105
  801 3.260700 4.108482
  802 3.264323 4.104859
  803 3.264323 4.101236
  804 3.267946 4.097613
  805 3.271569 4.093990
  806 3.275192 4.090367
  807 3.278815 4.086744
  808 3.282438 4.083121
  809 3.286061 4.079498
  810 3.289684 4.075875
  811 3.289684 4.072252
  812 3.293307 4.068629
  813 3.293307 4.065006
  814 3.296930 4.061383
  815 3.296930 4.057760
  816 3.300553 4.054137
  817 3.300553 4.050514
  818 3.304176 4.046891
  819 3.304176 4.043268
  820 3.307799 4.039645
  821 3.307799 4.036022
  822 3.311422 4.032399
  823 3.311422 4.028776
  824 3.315045 4.025153
  825 3.318668 4.021530
  826 3.322291 4.017907
  827 3.325914 4.014284
  828 3.325914 4.010661
  829 3.329537 4.007038
  830 3.329537 4.003415
  831 3.333160 3.999792
  832 3.333160 3.996169
  833 3.336783 3.992546
  834 3.336783 3.988923
  835 3.340406 3.985300
  836 3.340406 3.981677
  837 3.344029 3.978054
  838 3.344029 3.974431
  839 3.347652 3.970808
  840 3.347652 3.967185
  841 3.351275 3.963562
  842 3.351275 3.959939
  843 3.354898 3.956316
  844 3.354898 3.952693
  845 3.358521 3.949070
  846 3.358521 3.945447
  847 3.362144 3.941824
  848 3.362144 3.938201
  849 3.362144 3.934578
  850 3.362144 3.930955
  851 3.362144 3.927332
  852 3.362144 3.923709
  853 3.362144 3.920086
  854 3.362144 3.916463
  855 3.362144 3.912840
  856 3.362144 3.909217
  857 3.362144 3.905594
  858 3.362144 3.901971
  859 3.365767 3.898348
  860 3.365767 3.894725
  861 3.369390 3.891102
  862 3.369390 3.887479
  863 3.373013 3.883856
  864 3.373013 3.880233
  865 3.376636 3.876610
  866 3.380259 3.872987
  867 3.383882 3.869364
  868 3.387505 3.865741
  869 3.391128 3.865741
  870 3.394751 3.862118
  871 3.398374 3.862118
  872 3.401997 3.858495
  873 3.405620 3.858495
  874 3.409243 3.854872
  875 3.412866 3.854872
  876 3.416489 3.851249
  877 3.420112 3.851249
  878 3.423735 3.847626
  879 3.427358 3.847626
  880 3.430981 3.844003
  881 3.434604 3.844003
  882 3.438227 3.840380
  883 3.441850 3.836757
  884 3.445473 3.833134
  885 3.449096 3.829511
  886 3.449096 3.825888
  887 3.452719 3.822265
  888 3.456342 3.818642
  889 3.456342 3.815019
  890 3.459965 3.811396
  891 3.463588 3.807773
  892 3.467211 3.804150
  893 3.470834 3.804150
  894 3.474457 3.800527
  895 3.478080 3.796904
  896 3.481703 3.793281
  897 3.485326 3.789658
  898 3.488949 3.786035
  899 3.492572 3.782412
  900 3.492572 3.778789
  901 3.496195 3.775166
  902 3.496195 3.771543
  903 3.499818 3.767920
  904 3.499818 3.764297
  905 3.503441 3.760674
  906 3.503441 3.757051
  907 3.507064 3.753428
  908 3.507064 3.749805
  909 3.510687 3.746182
  910 3.510687 3.742559
  911 3.514310 3.738936
  912 3.514310 3.735313
  913 3.514310 3.731690
  914 3.514310 3.728067
  915 3.514310 3.724444
  916 3.514310 3.720821
  917 3.514310 3.717198
  918 3.514310 3.713575
  919 3.517933 3.709952
  920 3.521556 3.706329
  921 3.525179 3.702706
  922 3.528802 3.699083
  923 3.532425 3.695460
  924 3.536048 3.691837
  925 3.539671 3.688214
  926 3.543294 3.684591
  927 3.543294 3.680968
  928 3.546917 3.677345
  929 3.546917 3.673722
  930 3.550540 3.670099
  931 3.550540 3.666476
  932 3.554163 3.662853
  933 3.554163 3.659230
  934 3.557786 3.655607
  935 3.557786 3.651984
  936 3.561409 3.648361
  937 3.561409 3.644738
  938 3.565032 3.641115
  939 3.565032 3.637492
  940 3.565032 3.633869
  941 3.565032 3.630246
  942 3.565032 3.626623
  943 3.565032 3.623000
  944 3.565032 3.619377
  945 3.568655 3.615754
  946 3.572278 3.612131
  947 3.575901 3.608508
  948 3.579524 3.604885
  949 3.579524 3.601262
  950 3.583147 3.597639
  951 3.583147 3.594016
  952 3.586770 3.590393
  953 3.586770 3.586770
  954 3.590393 3.583147
  955 3.590393 3.579524
  956 3.594016 3.575901
  957 3.594016 3.572278
  958 3.597639 3.568655
  959 3.597639 3.565032
  960 3.601262 3.561409
  961 3.601262 3.557786
  962 3.601262 3.554163
  963 3.601262 3.550540
  964 3.601262 3.546917
  965 3.604885 3.543294
  966 3.608508 3.539671
  967 3.612131 3.536048
  968 3.615754 3.532425
  969 3.619377 3.528802
  970 3.623000 3.528802
  971 3.626623 3.525179
  972 3.630246 3.521556
  973 3.633869 3.517933
  974 3.637492 3.514310
  975 3.641115 3.510687
  976 3.644738 3.507064
  977 3.648361 3.503441
  978 3.651984 3.499818
  979 3.655607 3.496195
  980 3.659230 3.492572
  981 3.659230 3.488949
  982 3.662853 3.485326
  983 3.666476 3.485326
  984 3.670099 3.481703
  985 3.673722 3.481703
  986 3.677345 3.478080
  987 3.680968 3.474457
  988 3.684591 3.470834
  989 3.688214 3.467211
  990 3.688214 3.463588
  991 3.691837 3.459965
  992 3.691837 3.456342
  993 3.695460 3.452719
  994 3.695460 3.449096
  995 3.699083 3.445473
  996 3.699083 3.441850
  997 3.702706 3.438227
  998 3.702706 3.434604
  999 3.706329 3.430981
 1000 3.706329 3.427358
 1001 3.709952 3.423735
 1002 3.709952 3.420112
 1003 3.709952 3.416489
 1004 3.709952 3.412866
 1005 3.709952 3.409243
 1006 3.713575 3.405620
 1007 3.717198 3.401997
 1008 3.720821 3.398374
 1009 3.724444 3.394751
 1010 3.728067 3.391128
 1011 3.728067 3.387505
 1012 3.731690 3.387505
 1013 3.735313 3.383882
 1014 3.738936 3.383882
 1015 3.742559 3.380259
 1016 3.746182 3.380259
 1017 3.749805 3.376636
 1018 3.753428 3.376636
 1019 3.757051 3.373013
 1020 3.760674 3.369390
 1021 3.764297 3.365767
 1022 3.764297 3.362144
 1023 3.767920 3.358521
 1024 3.767920 3.354898
 1025 3.771543 3.351275
 1026 3.771543 3.347652
 1027 3.775166 3.344029
 1028 3.775166 3.340406
 1029 3.778789 3.336783
 1030 3.778789 3.333160
 1031 3.782412 3.329537
 1032 3.782412 3.325914
 1033 3.786035 3.322291
 1034 3.786035 3.318668
 1035 3.786035 3.315045
 1036 3.786035 3.311422
 1037 3.786035 3.307799
 1038 3.786035 3.304176
 1039 3.786035 3.300553
 1040 3.786035 3.296930
 1041 3.786035 3.293307
 1042 3.786035 3.289684
 1043 3.786035 3.286061
 1044 3.786035 3.282438
 1045 3.786035 3.278815
 1046 3.786035 3.275192
 1047 3.786035 3.271569
 1048 3.789658 3.267946
 1049 3.793281 3.264323
 1050 3.793281 3.260700
 1051 3.796904 3.257077
 1052 3.800527 3.253454
 1053 3.800527 3.249831
 1054 3.804150 3.246208
 1055 3.807773 3.242585
 1056 3.811396 3.238962
 1057 3.815019 3.235339
 1058 3.818642 3.231716
 1059 3.822265 3.228093
 1060 3.822265 3.224470
 1061 3.825888 3.220847
 1062 3.825888 3.217224
 1063 3.829511 3.213601
 1064 3.829511 3.209978
 1065 3.833134 3.206355
 1066 3.833134 3.202732
 1067 3.836757 3.199109
 1068 3.836757 3.195486
 1069 3.840380 3.191863
 1070 3.840380 3.188240
 1071 3.844003 3.184617
 1072 3.844003 3.180994
 1073 3.844003 3.177371
 1074 3.847626 3.173748
 1075 3.847626 3.170125
 1076 3.851249 3.166502
 1077 3.854872 3.162879
 1078 3.858495 3.159256
 1079 3.858495 3.155633
 1080 3.862118 3.152010
 1081 3.862118 3.148387
 1082 3.865741 3.144764
 1083 3.865741 3.141141
 1084 3.869364 3.137518
 1085 3.869364 3.133895
 1086 3.872987 3.130272
 1087 3.872987 3.126649
 1088 3.876610 3.123026
 1089 3.876610 3.119403
 1090 3.880233 3.115780
 1091 3.880233 3.112157
 1092 3.883856 3.108534
 1093 3.883856 3.104911
 1094 3.887479 3.101288
 1095 3.887479 3.097665
 1096 3.891102 3.094042
 1097 3.891102 3.090419
 1098 3.894725 3.086796
 1099 3.894725 3.083173
 1100 3.894725 3.079550
 1101 3.894725 3.075927
 1102 3.894725 3.072304
 1103 3.894725 3.068681
 1104 3.894725 3.065058
 1105 3.894725 3.061435
 1106 3.894725 3.057812
 1107 3.894725 3.054189
 1108 3.894725 3.050566
 1109 3.894725 3.046943
 1110 3.894725 3.043320
 1111 3.894725 3.039697
 1112 3.894725 3.036074
 1113 3.894725 3.032451
 1114 3.894725 3.028828
 1115 3.894725 3.025205
 1116 3.894725 3.021582
 1117 3.894725 3.017959
 1118 3.898348 3.014336
 1119 3.901971 3.010713
 1120 3.905594 3.007090
 1121 3.909217 3.003467
 1122 3.912840 2.999844
 1123 3.916463 2.996221
 1124 3.920086 2.992598
 1125 3.923709 2.988975
 1126 3.927332 2.985352
 1127 3.930955 2.985352
 1128 3.934578 2.981729
 1129 3.938201 2.981729
 1130 3.941824 2.978106
 1131 3.945447 2.974483
 1132 3.949070 2.970860
 1133 3.952693 2.967237
 1134 3.952693 2.963614
 1135 3.956316 2.959991
 1136 3.956316 2.956368
 1137 3.959939 2.952745
 1138 3.959939 2.949122
 1139 3.963562 2.945499
 1140 3.963562 2.941876
 1141 3.967185 2.938253
 1142 3.967185 2.934630
 1143 3.970808 2.931007
 1144 3.970808 2.927384
 1145 3.974431 2.923761
 1146 3.978054 2.920138
 1147 3.981677 2.916515
 1148 3.985300 2.912892
 1149 3.988923 2.909269
 1150 3.992546 2.905646
 1151 3.992546 2.902023
 1152 3.996169 2.898400
 1153 3.996169 2.894777
 1154 3.999792 2.891154
 1155 3.999792 2.887531
 1156 4.003415 2.883908
 1157 4.003415 2.880285
 1158 4.007038 2.876662
 1159 4.007038 2.873039
 1160 4.010661 2.869416
 1161 4.010661 2.865793
 1162 4.014284 2.862170
 1163 4.014284 2.858547
 1164 4.014284 2.854924
 1165 4.017907 2.851301
 1166 4.017907 2.847678
 1167 4.017907 2.844055
 1168 4.021530 2.840432
 1169 4.025153 2.836809
 1170 4.028776 2.833186
 1171 4.032399 2.829563
 1172 4.036022 2.825940
 1173 4.039645 2.822317
 1174 4.043268 2.818694
 1175 4.046891 2.815071
 1176 4.050514 2.815071
 1177 4.054137 2.815071
 1178 4.057760 2.811448
 1179 4.061383 2.811448
 1180 4.065006 2.807825
 1181 4.068629 2.807825
 1182 4.072252 2.804202
 1183 4.075875 2.804202
 1184 4.079498 2.800579
 1185 4.083121 2.800579
 1186 4.086744 2.796956
 1187 4.090367 2.796956
 1188 4.093990 2.793333
 1189 4.097613 2.793333
 1190 4.101236 2.789710
 1191 4.104859 2.786087
 1192 4.108482 2.782464
 1193 4.112105 2.778841
 1194 4.112105 2.775218
 1195 4.115728 2.771595
 1196 4.119351 2.767972
 1197 4.122974 2.767972
 1198 4.126597 2.764349
 1199 4.130220 2.764349
 1200 4.133843 2.760726
 1201 4.137466 2.757103
 1202 4.141089 2.753480
 1203 4.144712 2.749857
 1204 4.144712 2.746234
 1205 4.148335 2.742611
 1206 4.148335 2.738988
 1207 4.151958 2.735365
 1208 4.151958 2.731742
 1209 4.155581 2.728119
 1210 4.155581 2.724496
 1211 4.159204 2.720873
 1212 4.159204 2.717250
 1213 4.162827 2.713627
 1214 4.162827 2.710004
 1215 4.166450 2.706381
 1216 4.166450 2.702758
 1217 4.166450 2.699135
 1218 4.166450 2.695512
 1219 4.166450 2.691889
 1220 4.166450 2.688266
 1221 4.166450 2.684643
 1222 4.166450 2.681020
 1223 4.166450 2.677397
 1224 4.166450 2.673774
 1225 4.166450 2.670151
 1226 4.166450 2.666528
 1227 4.166450 2.662905
 1228 4.166450 2.659282
 1229 4.170073 2.655659
 1230 4.170073 2.652036
 1231 4.173696 2.648413
 1232 4.173696 2.644790
 1233 4.177319 2.641167
 1234 4.177319 2.637544
 1235 4.180942 2.633921
 1236 4.180942 2.630298
 1237 4.184565 2.630298
 1238 4.188188 2.626675
 1239 4.191811 2.623052
 1240 4.195434 2.619429
 1241 4.199057 2.615806
 1242 4.199057 2.612183
 1243 4.202680 2.608560
 1244 4.202680 2.604937
 1245 4.206303 2.601314
 1246 4.206303 2.597691
 1247 4.209926 2.594068
 1248 4.209926 2.590445
 1249 4.213549 2.586822
 1250 4.213549 2.583199
 1251 4.217172 2.579576
 1252 4.217172 2.575953
 1253 4.220795 2.572330
 1254 4.220795 2.568707
 1255 4.220795 2.565084
 1256 4.224418 2.561461
 1257 4.224418 2.557838
 1258 4.228041 2.554215
 1259 4.231664 2.550592
 1260 4.231664 2.546969
 1261 4.235287 2.546969
 1262 4.238910 2.543346
 1263 4.242533 2.539723
 1264 4.246156 2.536100
 1265 4.246156 2.532477
 1266 4.249779 2.528854
 1267 4.249779 2.525231
 1268 4.253402 2.521608
 1269 4.253402 2.517985
 1270 4.257025 2.514362
 1271 4.257025 2.510739
 1272 4.260648 2.507116
 1273 4.260648 2.503493
 1274 4.264271 2.499870
 1275 4.264271 2.496247
 1276 4.267894 2.492624
 1277 4.267894 2.489001
 1278 4.267894 2.485378
 1279 4.267894 2.481755
 1280 4.267894 2.478132
 1281 4.267894 2.474509
 1282 4.267894 2.470886
 1283 4.267894 2.467263
 1284 4.267894 2.463640
 1285 4.267894 2.460017
 1286 4.271517 2.456394
 1287 4.275140 2.452771
 1288 4.278763 2.449148
 1289 4.278763 2.445525
 1290 4.282386 2.441902
 1291 4.286009 2.438279
 1292 4.289632 2.434656
 1293 4.293255 2.431033
 1294 4.296878 2.427410
 1295 4.300501 2.423787
 1296 4.304124 2.420164
 1297 4.307747 2.416541
 1298 4.311370 2.412918
 1299 4.314993 2.409295
 1300 4.318616 2.405672
 1301 4.318616 2.402049
 1302 4.322239 2.398426
 1303 4.322239 2.394803
 1304 4.325862 2.391180
 1305 4.325862 2.387557
 1306 4.329485 2.383934
 1307 4.329485 2.380311
 1308 4.333108 2.376688
 1309 4.333108 2.373065
 1310 4.336731 2.369442
 1311 4.340354 2.369442
 1312 4.343977 2.365819
 1313 4.347600 2.365819
 1314 4.351223 2.362196
 1315 4.354846 2.358573
 1316 4.358469 2.354950
 1317 4.362092 2.351327
 1318 4.365715 2.347704
 1319 4.369338 2.344081
 1320 4.372961 2.340458
 1321 4.376584 2.340458
 1322 4.380207 2.340458
 1323 4.383830 2.340458
 1324 4.387453 2.340458
 1325 4.391076 2.340458
 1326 4.394699 2.340458
 1327 4.398322 2.340458
 1328 4.401945 2.340458
 1329 4.405568 2.336835
 1330 4.409191 2.336835
 1331 4.412814 2.333212
 1332 4.416437 2.333212
 1333 4.420060 2.329589
 1334 4.423683 2.329589
 1335 4.427306 2.325966
 1336 4.430929 2.325966
 1337 4.434552 2.322343
 1338 4.438175 2.322343
 1339 4.441798 2.318720
 1340 4.445421 2.318720
 1341 4.449044 2.315097
 1342 4.452667 2.311474
 1343 4.456290 2.307851
 1344 4.456290 2.304228
 1345 4.459913 2.300605
 1346 4.463536 2.296982
 1347 4.463536 2.293359
 1348 4.467159 2.289736
 1349 4.470782 2.286113
 1350 4.474405 2.282490
 1351 4.478028 2.278867
 1352 4.481651 2.275244
 1353 4.485274 2.275244
 1354 4.488897 2.271621
 1355 4.492520 2.267998
 1356 4.496143 2.264375
 1357 4.499766 2.260752
 1358 4.503389 2.260752
 1359 4.507012 2.260752
 1360 4.510635 2.260752
 1361 4.514258 2.260752
 1362 4.517881 2.260752
 1363 4.521504 2.260752
 1364 4.525127 2.260752
 1365 4.528750 2.260752
 1366 4.532373 2.257129
 1367 4.535996 2.257129
 1368 4.539619 2.253506
 1369 4.543242 2.253506
 1370 4.546865 2.249883
 1371 4.550488 2.249883
 1372 4.554111 2.246260
 1373 4.557734 2.246260
 1374 4.561357 2.242637
 1375 4.564980 2.242637
 1376 4.568603 2.239014
 1377 4.572226 2.239014
 1378 4.575849 2.235391
 1379 4.579472 2.231768
 1380 4.583095 2.228145
 1381 4.583095 2.224522
 1382 4.586718 2.220899
 1383 4.590341 2.217276
 1384 4.593964 2.213653
 1385 4.597587 2.210030
 1386 4.601210 2.206407
 1387 4.604833 2.202784
 1388 4.608456 2.199161
 1389 4.612079 2.199161
 1390 4.615702 2.199161
 1391 4.619325 2.199161
 1392 4.622948 2.199161
 1393 4.626571 2.199161
 1394 4.630194 2.199161
 1395 4.633817 2.199161
 1396 4.637440 2.199161
 1397 4.641063 2.199161
 1398 4.644686 2.199161
 1399 4.648309 2.199161
 1400 4.651932 2.199161
 1401 4.655555 2.199161
 1402 4.659178 2.199161
 1403 4.662801 2.199161
 1404 4.666424 2.199161
 1405 4.670047 2.199161
 1406 4.673670 2.195538
 1407 4.677293 2.195538
 1408 4.680916 2.191915
 1409 4.684539 2.191915
 1410 4.688162 2.188292
 1411 4.691785 2.188292
 1412 4.695408 2.184669
 1413 4.699031 2.184669
 1414 4.702654 2.181046
 1415 4.706277 2.181046
 1416 4.709900 2.177423
 1417 4.713523 2.177423
 1418 4.717146 2.173800
 1419 4.720769 2.170177
 1420 4.720769 2.166554
 1421 4.724392 2.162931
 1422 4.728015 2.162931
 1423 4.731638 2.162931
 1424 4.735261 2.162931
 1425 4.738884 2.162931
 1426 4.742507 2.162931
 1427 4.746130 2.162931
 1428 4.749753 2.162931
 1429 4.753376 2.162931
 1430 4.756999 2.162931
 1431 4.760622 2.159308
 1432 4.764245 2.159308
 1433 4.767868 2.155685
 1434 4.771491 2.155685
 1435 4.775114 2.152062
 1436 4.778737 2.152062
 1437 4.782360 2.148439
 1438 4.785983 2.148439
 1439 4.789606 2.144816
 1440 4.793229 2.144816
 1441 4.796852 2.141193
 1442 4.800475 2.141193
 1443 4.804098 2.137570
 1444 4.807721 2.137570
 1445 4.811344 2.137570
 1446 4.814967 2.137570
 1447 4.818590 2.137570
 1448 4.822213 2.137570
 1449 4.825836 2.137570
 1450 4.829459 2.137570
 1451 4.833082 2.137570
 1452 4.836705 2.137570
 1453 4.840328 2.137570
 1454 4.843951 2.137570
 1455 4.847574 2.137570
 1456 4.851197 2.137570
 1457 4.854820 2.137570
 1458 4.858443 2.137570
 1459 4.862066 2.137570
 1460 4.865689 2.137570
 1461 4.869312 2.137570
 1462 4.872935 2.137570
 1463 4.876558 2.137570
 1464 4.880181 2.137570
 1465 4.883804 2.137570
 1466 4.887427 2.133947
 1467 4.891050 2.133947
 1468 4.894673 2.130324
 1469 4.898296 2.130324
 1470 4.901919 2.126701
 1471 4.905542 2.126701
 1472 4.909165 2.123078
 1473 4.912788 2.123078
 1474 4.916411 2.119455
 1475 4.920034 2.119455
 1476 4.923657 2.115832
 1477 4.927280 2.115832
 1478 4.930903 2.112209
 1479 4.934526 2.112209
 1480 4.938149 2.108586
 1481 4.941772 2.108586
 1482 4.945395 2.104963
 1483 4.945395 2.101340
 1484 4.949018 2.097717
 1485 4.949018 2.094094
 1486 4.952641 2.090471
 1487 4.952641 2.086848
 1488 4.956264 2.083225
 1489 4.956264 2.079602
 1490 4.959887 2.075979
 1491 4.959887 2.072356
 1492 4.963510 2.068733
 1493 4.963510 2.065110
 1494 4.967133 2.061487
 1495 4.967133 2.057864
 1496 4.967133 2.054241
 1497 4.967133 2.050618
 1498 4.967133 2.046995
 1499 4.967133 2.043372
 1500 4.970756 2.039749
 1501 4.970756 2.036126
 1502 4.970756 2.032503
 1503 4.970756 2.028880
 1504 4.974379 2.025257
 1505 4.974379 2.021634
 1506 4.978002 2.018011
 1507 4.981625 2.014388
 1508 4.985248 2.010765
 1509 4.988871 2.010765
 1510 4.992494 2.010765
 1511 4.996117 2.010765
 1512 4.999740 2.010765
 1513 5.003363 2.010765
 1514 5.006986 2.010765
 1515 5.010609 2.010765
 1516 5.014232 2.010765
 1517 5.017855 2.010765
 1518 5.021478 2.010765
 1519 5.025101 2.010765
 1520 5.028724 2.010765
 1521 5.032347 2.010765
 1522 5.035970 2.010765
 1523 5.039593 2.010765
 1524 5.043216 2.010765
 1525 5.046839 2.010765
 1526 5.050462 2.010765
 1527 5.054085 2.010765
 1528 5.057708 2.010765
 1529 5.061331 2.010765
 1530 5.064954 2.010765
 1531 5.068577 2.010765
 1532 5.072200 2.010765
 1533 5.075823 2.010765
 1534 5.079446 2.010765
 1535 5.083069 2.007142
 1536 5.086692 2.007142
 1537 5.090315 2.003519
 1538 5.093938 2.003519
 1539 5.097561 1.999896
 1540 5.101184 1.999896
 1541 5.104807 1.996273
 1542 5.108430 1.996273
 1543 5.112053 1.992650
 1544 5.115676 1.992650
 1545 5.119299 1.989027
 1546 5.122922 1.989027
 1547 5.126545 1.985404
 1548 5.130168 1.985404
 1549 5.133791 1.981781
 1550 5.137414 1.981781
 1551 5.141037 1.978158
 1552 5.144660 1.974535
 1553 5.148283 1.970912
 1554 5.151906 1.967289
 1555 5.155529 1.963666
 1556 5.159152 1.960043
 1557 5.162775 1.956420
 1558 5.162775 1.952797
 1559 5.166398 1.952797
 1560 5.170021 1.952797
 1561 5.173644 1.949174
 1562 5.177267 1.949174
 1563 5.180890 1.945551
 1564 5.184513 1.945551
 1565 5.188136 1.941928
 1566 5.191759 1.941928
 1567 5.195382 1.938305
 1568 5.199005 1.938305
 1569 5.202628 1.934682
 1570 5.206251 1.934682
 1571 5.209874 1.931059
 1572 5.213497 1.931059
 1573 5.217120 1.927436
 1574 5.220743 1.923813
 1575 5.224366 1.920190
 1576 5.227989 1.916567
 1577 5.227989 1.912944
 1578 5.231612 1.909321
 1579 5.235235 1.905698
 1580 5.238858 1.905698
 1581 5.242481 1.902075
 1582 5.246104 1.898452
 1583 5.249727 1.894829
 1584 5.253350 1.894829
 1585 5.256973 1.894829
 1586 5.260596 1.894829
 1587 5.264219 1.894829
 1588 5.267842 1.891206
 1589 5.271465 1.891206
 1590 5.275088 1.891206
 1591 5.278711 1.891206
 1592 5.282334 1.891206
 1593 5.285957 1.891206
 1594 5.289580 1.891206
 1595 5.293203 1.891206
 1596 5.296826 1.891206
 1597 5.300449 1.891206
 1598 5.304072 1.891206
 1599 5.307695 1.891206
 1600 5.311318 1.891206
 1601 5.314941 1.891206
 1602 5.318564 1.887583
 1603 5.322187 1.887583
 1604 5.325810 1.883960
 1605 5.329433 1.883960
 1606 5.333056 1.880337
 1607 5.336679 1.880337
 1608 5.340302 1.876714
 1609 5.343925 1.876714
 1610 5.347548 1.873091
 1611 5.351171 1.873091
 1612 5.354794 1.869468
 1613 5.358417 1.869468
 1614 5.362040 1.865845
 1615 5.365663 1.862222
 1616 5.365663 1.858599
 1617 5.369286 1.854976
 1618 5.372909 1.851353
 1619 5.376532 1.847730
 1620 5.380155 1.844107
 1621 5.383778 1.840484
 1622 5.387401 1.840484
 1623 5.391024 1.836861
 1624 5.394647 1.836861
 1625 5.398270 1.833238
 1626 5.401893 1.833238
 1627 5.405516 1.829615
 1628 5.409139 1.829615
 1629 5.412762 1.825992
 1630 5.416385 1.825992
 1631 5.420008 1.822369
 1632 5.423631 1.822369
 1633 5.427254 1.818746
 1634 5.430877 1.818746
 1635 5.434500 1.815123
 1636 5.438123 1.815123
 1637 5.441746 1.811500
 1638 5.445369 1.807877
 1639 5.448992 1.804254
 1640 5.452615 1.800631
 1641 5.456238 1.797008
 1642 5.459861 1.793385
 1643 5.459861 1.789762
 1644 5.463484 1.786139
 1645 5.467107 1.786139
 1646 5.470730 1.782516
 1647 5.474353 1.778893
 1648 5.477976 1.775270
 1649 5.481599 1.775270
 1650 5.485222 1.771647
 1651 5.488845 1.771647
 1652 5.492468 1.771647
 1653 5.496091 1.771647
 1654 5.499714 1.771647
 1655 5.503337 1.771647
 1656 5.506960 1.771647
 1657 5.510583 1.771647
 1658 5.514206 1.768024
 1659 5.517829 1.768024
 1660 5.521452 1.764401
 1661 5.525075 1.764401
 1662 5.528698 1.760778
 1663 5.532321 1.760778
 1664 5.535944 1.757155
 1665 5.539567 1.757155
 1666 5.543190 1.753532
 1667 5.546813 1.753532
 1668 5.550436 1.749909
 1669 5.554059 1.749909
 1670 5.557682 1.749909
 1671 5.561305 1.746286
 1672 5.564928 1.746286
 1673 5.568551 1.742663
 1674 5.572174 1.742663
 1675 5.575797 1.739040
 1676 5.579420 1.739040
 1677 5.583043 1.735417
 1678 5.586666 1.735417
 1679 5.590289 1.731794
 1680 5.593912 1.731794
 1681 5.597535 1.728171
 1682 5.601158 1.728171
 1683 5.604781 1.724548
 1684 5.608404 1.724548
 1685 5.612027 1.720925
 1686 5.615650 1.720925
 1687 5.619273 1.717302
 1688 5.622896 1.717302
 1689 5.626519 1.713679
 1690 5.630142 1.713679
 1691 5.633765 1.710056
 1692 5.637388 1.706433
 1693 5.641011 1.702810
 1694 5.644634 1.699187
 1695 5.648257 1.695564
 1696 5.651880 1.691941
 1697 5.651880 1.688318
 1698 5.655503 1.684695
 1699 5.659126 1.681072
 1700 5.662749 1.677449
 1701 5.666372 1.673826
 1702 5.669995 1.670203
 1703 5.673618 1.666580
 1704 5.677241 1.662957
 1705 5.680864 1.659334
 1706 5.684487 1.655711
 1707 5.688110 1.655711
 1708 5.691733 1.655711
 1709 5.695356 1.655711
 1710 5.698979 1.655711
 1711 5.702602 1.655711
 1712 5.706225 1.655711
 1713 5.709848 1.655711
 1714 5.713471 1.655711
 1715 5.717094 1.655711
 1716 5.720717 1.655711
 1717 5.724340 1.652088
 1718 5.727963 1.652088
 1719 5.731586 1.648465
 1720 5.735209 1.648465
 1721 5.738832 1.644842
 1722 5.742455 1.644842
 1723 5.746078 1.641219
 1724 5.749701 1.641219
 1725 5.753324 1.637596
 1726 5.756947 1.637596
 1727 5.760570 1.633973
 1728 5.764193 1.633973
 1729 5.767816 1.630350
 1730 5.771439 1.630350
 1731 5.775062 1.626727
 1732 5.778685 1.626727
 1733 5.782308 1.623104
 1734 5.785931 1.619481
 1735 5.789554 1.619481
 1736 5.793177 1.615858
 1737 5.796800 1.615858
 1738 5.800423 1.612235
 1739 5.804046 1.612235
 1740 5.807669 1.608612
 1741 5.811292 1.608612
 1742 5.814915 1.604989
 1743 5.818538 1.604989
 1744 5.822161 1.601366
 1745 5.825784 1.597743
 1746 5.829407 1.597743
 1747 5.833030 1.594120
 1748 5.836653 1.594120
 1749 5.840276 1.590497
 1750 5.843899 1.590497
 1751 5.847522 1.586874
 1752 5.851145 1.586874
 1753 5.854768 1.586874
 1754 5.858391 1.586874
 1755 5.862014 1.586874
 1756 5.865637 1.586874
 1757 5.869260 1.586874
 1758 5.872883 1.586874
 1759 5.876506 1.583251
 1760 5.880129 1.583251
 1761 5.883752 1.579628
 1762 5.887375 1.579628
 1763 5.890998 1.576005
 1764 5.894621 1.576005
 1765 5.898244 1.572382
 1766 5.901867 1.572382
 1767 5.905490 1.568759
 1768 5.909113 1.568759
 1769 5.912736 1.565136
 1770 5.916359 1.565136
 1771 5.919982 1.561513
 1772 5.923605 1.557890
 1773 5.927228 1.554267
 1774 5.930851 1.550644
 1775 5.934474 1.550644
 1776 5.938097 1.550644
 1777 5.941720 1.550644
 1778 5.945343 1.550644
 1779 5.948966 1.550644
 1780 5.952589 1.550644
 1781 5.956212 1.550644
 1782 5.959835 1.550644
 1783 5.963458 1.550644
 1784 5.967081 1.547021
 1785 5.970704 1.547021
 1786 5.974327 1.543398
 1787 5.977950 1.543398
 1788 5.981573 1.539775
 1789 5.985196 1.539775
 1790 5.988819 1.539775
 1791 5.992442 1.539775
 1792 5.996065 1.536152
 1793 5.999688 1.536152
 1794 6.003311 1.532529
 1795 6.006934 1.532529
 1796 6.010557 1.528906
 1797 6.014180 1.528906
 1798 6.017803 1.525283
 1799 6.021426 1.525283
 1800 6.025049 1.521660
 1801 6.028672 1.521660
 1802 6.032295 1.521660
 1803 6.035918 1.521660
 1804 6.039541 1.518037
 1805 6.043164 1.518037
 1806 6.046787 1.514414
 1807 6.050410 1.514414
 1808 6.054033 1.510791
 1809 6.057656 1.510791
 1810 6.061279 1.507168
 1811 6.064902 1.507168
 1812 6.068525 1.503545
 1813 6.072148 1.503545
 1814 6.075771 1.499922
 1815 6.079394 1.499922
 1816 6.083017 1.496299
 1817 6.086640 1.492676
 1818 6.090263 1.489053
 1819 6.090263 1.485430
 1820 6.093886 1.481807
 1821 6.093886 1.478184
 1822 6.097509 1.474561
 1823 6.097509 1.470938
 1824 6.101132 1.467315
 1825 6.104755 1.463692
 1826 6.108378 1.460069
 1827 6.112001 1.456446
 1828 6.115624 1.452823
 1829 6.119247 1.449200
 1830 6.122870 1.449200
 1831 6.126493 1.445577
 1832 6.130116 1.445577
 1833 6.133739 1.441954
 1834 6.137362 1.441954
 1835 6.140985 1.441954
 1836 6.144608 1.441954
 1837 6.148231 1.441954
 1838 6.151854 1.441954
 1839 6.155477 1.441954
 1840 6.159100 1.441954
 1841 6.162723 1.441954
 1842 6.166346 1.441954
 1843 6.169969 1.441954
 1844 6.173592 1.441954
 1845 6.177215 1.441954
 1846 6.180838 1.441954
 1847 6.184461 1.441954
 1848 6.188084 1.441954
 1849 6.191707 1.441954
 1850 6.195330 1.441954
 1851 6.198953 1.441954
 1852 6.202576 1.441954
 1853 6.206199 1.441954
 1854 6.209822 1.441954
 1855 6.213445 1.441954
 1856 6.217068 1.441954
 1857 6.220691 1.441954
 1858 6.224314 1.441954
 1859 6.227937 1.438331
 1860 6.231560 1.438331
 1861 6.235183 1.434708
 1862 6.238806 1.434708
 1863 6.242429 1.431085
 1864 6.246052 1.431085
 1865 6.249675 1.427462
 1866 6.253298 1.427462
 1867 6.256921 1.423839
 1868 6.260544 1.423839
 1869 6.264167 1.420216
 1870 6.267790 1.420216
 1871 6.271413 1.416593
 1872 6.275036 1.412970
 1873 6.278659 1.412970
 1874 6.282282 1.412970
 1875 6.285905 1.412970
 1876 6.289528 1.412970
 1877 6.293151 1.409347
 1878 6.296774 1.409347
 1879 6.300397 1.409347
 1880 6.304020 1.405724
 1881 6.307643 1.405724
 1882 6.311266 1.402101
 1883 6.314889 1.402101
 1884 6.318512 1.398478
 1885 6.322135 1.398478
 1886 6.325758 1.394855
 1887 6.329381 1.394855
 1888 6.333004 1.391232
 1889 6.336627 1.391232
 1890 6.340250 1.387609
 1891 6.343873 1.387609
 1892 6.347496 1.383986
 1893 6.351119 1.380363
 1894 6.354742 1.376740
 1895 6.354742 1.373117
 1896 6.358365 1.369494
 1897 6.361988 1.365871
 1898 6.361988 1.362248
 1899 6.365611 1.358625
 1900 6.365611 1.355002
 1901 6.369234 1.355002
 1902 6.372857 1.355002
 1903 6.376480 1.355002
 1904 6.380103 1.355002
 1905 6.383726 1.355002
 1906 6.387349 1.355002
 1907 6.390972 1.355002
 1908 6.394595 1.355002
 1909 6.398218 1.351379
 1910 6.401841 1.351379
 1911 6.405464 1.347756
 1912 6.409087 1.347756
 1913 6.412710 1.344133
 1914 6.416333 1.344133
 1915 6.419956 1.340510
 1916 6.423579 1.340510
 1917 6.427202 1.336887
 1918 6.430825 1.336887
 1919 6.434448 1.333264
 1920 6.438071 1.333264
 1921 6.441694 1.329641
 1922 6.445317 1.326018
 1923 6.448940 1.322395
 1924 6.452563 1.318772
 1925 6.456186 1.318772
 1926 6.459809 1.315149
 1927 6.463432 1.311526
 1928 6.467055 1.307903
 1929 6.470678 1.304280
 1930 6.474301 1.300657
 1931 6.477924 1.297034
 1932 6.477924 1.293411
 1933 6.481547 1.289788
 1934 6.485170 1.286165
 1935 6.485170 1.282542
 1936 6.488793 1.278919
 1937 6.488793 1.275296
 1938 6.492416 1.271673
 1939 6.496039 1.268050
 1940 6.499662 1.264427
 1941 6.503285 1.260804
 1942 6.506908 1.257181
 1943 6.510531 1.253558
 1944 6.514154 1.253558
 1945 6.517777 1.253558
 1946 6.521400 1.253558
 1947 6.525023 1.253558
 1948 6.528646 1.253558
 1949 6.532269 1.253558
 1950 6.535892 1.253558
 1951 6.539515 1.253558
 1952 6.543138 1.253558
 1953 6.546761 1.253558
 1954 6.550384 1.253558
 1955 6.554007 1.253558
 1956 6.557630 1.253558
 1957 6.561253 1.253558
 1958 6.564876 1.253558
 1959 6.568499 1.253558
 1960 6.572122 1.253558
 1961 6.575745 1.253558
 1962 6.579368 1.253558
 1963 6.582991 1.249935
 1964 6.586614 1.249935
 1965 6.590237 1.246312
 1966 6.593860 1.246312
 1967 6.597483 1.242689
 1968 6.601106 1.242689
 1969 6.604729 1.239066
 1970 6.608352 1.239066
 1971 6.611975 1.235443
 1972 6.615598 1.235443
 1973 6.619221 1.231820
 1974 6.622844 1.231820
 1975 6.626467 1.228197
 1976 6.630090 1.228197
 1977 6.633713 1.228197
 1978 6.637336 1.228197
 1979 6.640959 1.224574
 1980 6.644582 1.224574
 1981 6.648205 1.224574
 1982 6.651828 1.220951
 1983 6.655451 1.220951
 1984 6.659074 1.217328
 1985 6.662697 1.217328
 1986 6.666320 1.213705
 1987 6.669943 1.213705
 1988 6.673566 1.213705
 1989 6.677189 1.210082
 1990 6.680812 1.210082
 1991 6.684435 1.206459
 1992 6.688058 1.206459
 1993 6.691681 1.202836
 1994 6.695304 1.202836
 1995 6.698927 1.199213
 1996 6.702550 1.199213
 1997 6.706173 1.195590
 1998 6.709796 1.195590
 1999 6.713419 1.191967
 2000 6.717042 1.191967
 2001 6.720665 1.188344
 2002 6.724288 1.188344
 2003 6.727911 1.184721
 2004 6.731534 1.181098
 2005 6.735157 1.177475
 2006 6.738780 1.173852
 2007 6.742403 1.170229
 2008 6.746026 1.166606
 2009 6.749649 1.166606
 2010 6.753272 1.162983
 2011 6.756895 1.162983
 2012 6.760518 1.159360
 2013 6.764141 1.159360
 2014 6.767764 1.159360
 2015 6.771387 1.155737
 2016 6.775010 1.155737
 2017 6.778633 1.155737
 2018 6.782256 1.152114
 2019 6.785879 1.152114
 2020 6.789502 1.148491
 2021 6.793125 1.148491
 2022 6.796748 1.144868
 2023 6.800371 1.144868
 2024 6.803994 1.141245
 2025 6.807617 1.141245
 2026 6.811240 1.137622
 2027 6.814863 1.137622
 2028 6.818486 1.133999
 2029 6.822109 1.133999
 2030 6.825732 1.130376
 2031 6.829355 1.126753
 2032 6.832978 1.123130
 2033 6.832978 1.119507
 2034 6.836601 1.115884
 2035 6.836601 1.112261
 2036 6.840224 1.108638
 2037 6.840224 1.105015
 2038 6.843847 1.101392
 2039 6.843847 1.097769
 2040 6.847470 1.094146
 2041 6.851093 1.090523
 2042 6.854716 1.090523
 2043 6.858339 1.090523
 2044 6.861962 1.086900
 2045 6.865585 1.086900
 2046 6.869208 1.083277
 2047 6.872831 1.083277
 2048 6.876454 1.083277
 2049 6.880077 1.079654
 2050 6.883700 1.079654
 2051 6.887323 1.079654
 2052 6.890946 1.079654
 2053 6.894569 1.079654
 2054 6.898192 1.079654
 2055 6.901815 1.079654
 2056 6.905438 1.079654
 2057 6.909061 1.076031
 2058 6.912684 1.076031
 2059 6.916307 1.072408
 2060 6.919930 1.072408
 2061 6.923553 1.068785
 2062 6.927176 1.068785
 2063 6.930799 1.065162
 2064 6.934422 1.065162
 2065 6.938045 1.061539
 2066 6.941668 1.061539
 2067 6.945291 1.057916
 2068 6.948914 1.057916
 2069 6.952537 1.054293
 2070 6.956160 1.050670
 2071 6.959783 1.047047
 2072 6.959783 1.043424
 2073 6.963406 1.039801
 2074 6.963406 1.036178
 2075 6.967029 1.032555
 2076 6.967029 1.028932
 2077 6.970652 1.025309
 2078 6.970652 1.021686
 2079 6.974275 1.018063
 2080 6.977898 1.014440
 2081 6.981521 1.010817
 2082 6.985144 1.007194
 2083 6.988767 1.003571
 2084 6.992390 0.999948
 2085 6.996013 0.999948
 2086 6.999636 0.996325
 2087 7.003259 0.996325
 2088 7.006882 0.992702
 2089 7.010505 0.992702
 2090 7.014128 0.989079
 2091 7.017751 0.989079
 2092 7.021374 0.985456
 2093 7.024997 0.985456
 2094 7.028620 0.981833
 2095 7.032243 0.981833
 2096 7.035866 0.978210
 2097 7.039489 0.978210
 2098 7.043112 0.974587
 2099 7.046735 0.974587
 2100 7.050358 0.970964
 2101 7.053981 0.967341
 2102 7.057604 0.963718
 2103 7.061227 0.960095
 2104 7.064850 0.960095
 2105 7.068473 0.956472
 2106 7.072096 0.952849
 2107 7.075719 0.949226
 2108 7.079342 0.945603
 2109 7.082965 0.945603
 2110 7.086588 0.945603
 2111 7.090211 0.945603
 2112 7.093834 0.941980
 2113 7.097457 0.941980
 2114 7.101080 0.941980
 2115 7.104703 0.941980
 2116 7.108326 0.941980
 2117 7.111949 0.941980
 2118 7.115572 0.941980
 2119 7.119195 0.941980
 2120 7.122818 0.941980
 2121 7.126441 0.941980
 2122 7.130064 0.941980
 2123 7.133687 0.941980
 2124 7.137310 0.941980
 2125 7.140933 0.941980
 2126 7.144556 0.941980
 2127 7.148179 0.941980
 2128 7.151802 0.941980
 2129 7.155425 0.941980
 2130 7.159048 0.941980
 2131 7.162671 0.941980
 2132 7.166294 0.941980
 2133 7.169917 0.941980
 2134 7.173540 0.941980
 2135 7.177163 0.941980
 2136 7.180786 0.941980
 2137 7.184409 0.941980
 2138 7.188032 0.941980
 2139 7.191655 0.941980
 2140 7.195278 0.941980
 2141 7.198901 0.941980
 2142 7.202524 0.938357
 2143 7.206147 0.938357
 2144 7.209770 0.934734
 2145 7.213393 0.934734
 2146 7.217016 0.931111
 2147 7.220639 0.931111
 2148 7.224262 0.927488
 2149 7.227885 0.927488
 2150 7.231508 0.923865
 2151 7.235131 0.923865
 2152 7.238754 0.920242
 2153 7.242377 0.920242
 2154 7.246000 0.916619
 2155 7.249623 0.916619
 2156 7.253246 0.912996
 2157 7.256869 0.912996
 2158 7.260492 0.909373
 2159 7.264115 0.905750
 2160 7.267738 0.902127
 2161 7.267738 0.898504
 2162 7.271361 0.894881
 2163 7.271361 0.891258
 2164 7.274984 0.887635
 2165 7.274984 0.884012
 2166 7.278607 0.880389
 2167 7.278607 0.876766
 2168 7.282230 0.873143
 2169 7.282230 0.869520
 2170 7.285853 0.865897
 2171 7.285853 0.862274
 2172 7.289476 0.858651
 2173 7.293099 0.855028
 2174 7.296722 0.851405
 2175 7.300345 0.847782
 2176 7.303968 0.844159
 2177 7.307591 0.840536
 2178 7.311214 0.840536
 2179 7.314837 0.840536
 2180 7.318460 0.836913
 2181 7.322083 0.836913
 2182 7.325706 0.836913
 2183 7.329329 0.836913
 2184 7.332952 0.836913
 2185 7.336575 0.836913
 2186 7.340198 0.836913
 2187 7.343821 0.836913
 2188 7.347444 0.836913
 2189 7.351067 0.836913
 2190 7.354690 0.833290
 2191 7.358313 0.833290
 2192 7.361936 0.829667
 2193 7.365559 0.829667
 2194 7.369182 0.826044
 2195 7.372805 0.826044
 2196 7.376428 0.822421
 2197 7.380051 0.822421
 2198 7.383674 0.818798
 2199 7.387297 0.818798
 2200 7.390920 0.815175
 2201 7.394543 0.815175
 2202 7.398166 0.811552
 2203 7.401789 0.807929
 2204 7.405412 0.804306
 2205 7.409035 0.800683
 2206 7.412658 0.797060
 2207 7.412658 0.793437
 2208 7.416281 0.789814
 2209 7.419904 0.789814
 2210 7.423527 0.786191
 2211 7.427150 0.786191
 2212 7.430773 0.782568
 2213 7.434396 0.782568
 2214 7.438019 0.778945
 2215 7.441642 0.778945
 2216 7.445265 0.775322
 2217 7.448888 0.775322
 2218 7.452511 0.771699
 2219 7.456134 0.768076
 2220 7.459757 0.764453
 2221 7.463380 0.760830
 2222 7.467003 0.757207
 2223 7.470626 0.753584
 2224 7.474249 0.749961
 2225 7.474249 0.746338
 2226 7.477872 0.742715
 2227 7.481495 0.739092
 2228 7.485118 0.735469
 2229 7.488741 0.735469
 2230 7.492364 0.731846
 2231 7.495987 0.731846
 2232 7.499610 0.728223
 2233 7.503233 0.728223
 2234 7.506856 0.724600
 2235 7.510479 0.720977
 2236 7.514102 0.717354
 2237 7.517725 0.717354
 2238 7.521348 0.717354
 2239 7.524971 0.713731
 2240 7.528594 0.713731
 2241 7.532217 0.713731
 2242 7.535840 0.710108
 2243 7.539463 0.710108
 2244 7.543086 0.710108
 2245 7.546709 0.710108
 2246 7.550332 0.710108
 2247 7.553955 0.710108
 2248 7.557578 0.710108
 2249 7.561201 0.710108
 2250 7.564824 0.710108
 2251 7.568447 0.706485
 2252 7.572070 0.706485
 2253 7.575693 0.702862
 2254 7.579316 0.702862
 2255 7.582939 0.699239
 2256 7.586562 0.699239
 2257 7.590185 0.695616
 2258 7.593808 0.695616
 2259 7.597431 0.691993
 2260 7.601054 0.691993
 2261 7.604677 0.688370
 2262 7.608300 0.688370
 2263 7.611923 0.684747
 2264 7.615546 0.681124
 2265 7.619169 0.677501
 2266 7.622792 0.673878
 2267 7.626415 0.670255
 2268 7.630038 0.670255
 2269 7.633661 0.670255
 2270 7.637284 0.670255
 2271 7.640907 0.670255
 2272 7.644530 0.670255
 2273 7.648153 0.670255
 2274 7.651776 0.666632
 2275 7.655399 0.666632
 2276 7.659022 0.663009
 2277 7.662645 0.663009
 2278 7.666268 0.659386
 2279 7.669891 0.659386
 2280 7.673514 0.655763
 2281 7.677137 0.655763
 2282 7.680760 0.652140
 2283 7.684383 0.652140
 2284 7.688006 0.648517
 2285 7.691629 0.648517
 2286 7.695252 0.644894
 2287 7.698875 0.644894
 2288 7.702498 0.641271
 2289 7.706121 0.641271
 2290 7.709744 0.637648
 2291 7.713367 0.637648
 2292 7.716990 0.634025
 2293 7.720613 0.630402
 2294 7.724236 0.626779
 2295 7.727859 0.623156
 2296 7.731482 0.619533
 2297 7.735105 0.615910
 2298 7.738728 0.612287
 2299 7.742351 0.612287
 2300 7.745974 0.608664
 2301 7.749597 0.605041
 2302 7.753220 0.601418
 2303 7.756843 0.597795
 2304 7.760466 0.594172
 2305 7.764089 0.597795
 2306 7.767712 0.597795
 2307 7.771335 0.601418
 2308 7.774958 0.601418
 2309 7.778581 0.605041
 2310 7.782204 0.605041
 2311 7.785827 0.608664
 2312 7.789450 0.608664
 2313 7.793073 0.612287
 2314 7.796696 0.612287
 2315 7.800319 0.615910
 2316 7.803942 0.615910
 2317 7.807565 0.615910
 2318 7.811188 0.615910
 2319 7.814811 0.615910
 2320 7.818434 0.615910
 2321 7.822057 0.615910
 2322 7.825680 0.615910
 2323 7.829303 0.615910
 2324 7.832926 0.615910
 2325 7.836549 0.615910
 2326 7.840172 0.615910
 2327 7.843795 0.615910
 2328 7.847418 0.615910
 2329 7.851041 0.615910
 2330 7.854664 0.615910
 2331 7.858287 0.615910
 2332 7.861910 0.615910
 2333 7.865533 0.615910
 2334 7.869156 0.615910
 2335 7.872779 0.615910
 2336 7.876402 0.615910
 2337 7.880025 0.615910
 2338 7.883648 0.615910
 2339 7.887271 0.615910
 2340 7.890894 0.615910
 2341 7.894517 0.615910
 2342 7.898140 0.615910
 2343 7.901763 0.615910
 2344 7.905386 0.615910
 2345 7.909009 0.615910
 2346 7.912632 0.615910
 2347 7.916255 0.615910
 2348 7.919878 0.612287
 2349 7.923501 0.612287
 2350 7.927124 0.608664
 2351 7.930747 0.608664
 2352 7.934370 0.608664
 2353 7.937993 0.608664
 2354 7.941616 0.608664
 2355 7.945239 0.605041
 2356 7.948862 0.605041
 2357 7.952485 0.605041
 2358 7.956108 0.605041
 2359 7.959731 0.605041
 2360 7.963354 0.605041
 2361 7.966977 0.605041
 2362 7.970600 0.605041
 2363 7.974223 0.605041
 2364 7.977846 0.605041
 2365 7.981469 0.601418
 2366 7.985092 0.601418
 2367 7.988715 0.605041
 2368 7.992338 0.605041
 2369 7.995961 0.605041
 2370 7.999584 0.605041
 2371 8.003207 0.608664
 2372 8.006830 0.612287
 2373 8.010453 0.615910
 2374 8.014076 0.615910
 2375 8.017699 0.619533
 2376 8.021322 0.619533
 2377 8.024945 0.623156
 2378 8.028568 0.623156
 2379 8.032191 0.626779
 2380 8.035814 0.626779
 2381 8.039437 0.630402
 2382 8.043060 0.630402
 2383 8.046683 0.634025
 2384 8.050306 0.634025
 2385 8.053929 0.637648
 2386 8.057552 0.637648
 2387 8.061175 0.637648
 2388 8.064798 0.641271
 2389 8.068421 0.641271
 2390 8.072044 0.641271
 2391 8.075667 0.644894
 2392 8.079290 0.644894
 2393 8.082913 0.644894
 2394 8.086536 0.644894
 2395 8.090159 0.644894
 2396 8.093782 0.644894
 2397 8.097405 0.644894
 2398 8.101028 0.644894
 2399 8.104651 0.644894
 2400 8.108274 0.644894
 2401 8.111897 0.644894
 2402 8.115520 0.644894
 2403 8.119143 0.648517
 2404 8.122766 0.648517
 2405 8.126389 0.652140
 2406 8.130012 0.652140
 2407 8.133635 0.655763
 2408 8.137258 0.655763
 2409 8.140881 0.659386
 2410 8.144504 0.659386
 2411 8.148127 0.659386
 2412 8.151750 0.663009
 2413 8.155373 0.666632
 2414 8.158996 0.670255
 2415 8.162619 0.673878
 2416 8.166242 0.677501
 2417 8.169865 0.681124
 2418 8.173488 0.684747
 2419 8.177111 0.688370
 2420 8.180734 0.691993
 2421 8.184357 0.695616
 2422 8.187980 0.695616
 2423 8.191603 0.699239
 2424 8.195226 0.699239
 2425 8.198849 0.702862
 2426 8.202472 0.702862
 2427 8.206095 0.706485
 2428 8.209718 0.706485
 2429 8.213341 0.710108
 2430 8.216964 0.710108
 2431 8.220587 0.713731
 2432 8.224210 0.717354
 2433 8.227833 0.717354
 2434 8.231456 0.720977
 2435 8.235079 0.720977
 2436 8.238702 0.724600
 2437 8.242325 0.724600
 2438 8.245948 0.728223
 2439 8.249571 0.728223
 2440 8.253194 0.731846
 2441 8.256817 0.731846
 2442 8.260440 0.735469
 2443 8.264063 0.735469
 2444 8.267686 0.739092
 2445 8.271309 0.739092
 2446 8.274932 0.742715
 2447 8.278555 0.742715
 2448 8.282178 0.742715
 2449 8.285801 0.742715
 2450 8.289424 0.742715
 2451 8.293047 0.742715
 2452 8.296670 0.742715
 2453 8.300293 0.742715
 2454 8.303916 0.742715
 2455 8.307539 0.742715
 2456 8.311162 0.742715
 2457 8.314785 0.746338
 2458 8.318408 0.746338
 2459 8.322031 0.746338
 2460 8.325654 0.749961
 2461 8.329277 0.753584
 2462 8.332900 0.757207
 2463 8.336523 0.760830
 2464 8.340146 0.760830
 2465 8.343769 0.764453
 2466 8.347392 0.764453
 2467 8.351015 0.768076
 2468 8.354638 0.768076
 2469 8.358261 0.771699
 2470 8.361884 0.771699
 2471 8.365507 0.775322
 2472 8.369130 0.775322
 2473 8.372753 0.778945
 2474 8.376376 0.778945
 2475 8.379999 0.782568
 2476 8.383622 0.782568
 2477 8.387245 0.782568
 2478 8.390868 0.782568
 2479 8.394491 0.782568
 2480 8.398114 0.782568
 2481 8.401737 0.782568
 2482 8.405360 0.782568
 2483 8.408983 0.782568
 2484 8.412606 0.782568
 2485 8.416229 0.782568
 2486 8.419852 0.782568
 2487 8.423475 0.786191
 2488 8.427098 0.786191
 2489 8.430721 0.789814
 2490 8.434344 0.793437
 2491 8.434344 0.797060
 2492 8.437967 0.800683
 2493 8.441590 0.804306
 2494 8.441590 0.807929
 2495 8.445213 0.811552
 2496 8.448836 0.815175
 2497 8.452459 0.815175
 2498 8.456082 0.818798
 2499 8.459705 0.818798
 2500 8.463328 0.822421
 2501 8.466951 0.822421
 2502 8.470574 0.826044
 2503 8.474197 0.826044
 2504 8.477820 0.829667
 2505 8.481443 0.829667
 2506 8.485066 0.833290
 2507 8.488689 0.833290
 2508 8.492312 0.836913
 2509 8.495935 0.836913
 2510 8.499558 0.836913
 2511 8.503181 0.836913
 2512 8.506804 0.836913
 2513 8.510427 0.836913
 2514 8.514050 0.836913
 2515 8.517673 0.836913
 2516 8.521296 0.836913
 2517 8.524919 0.836913
 2518 8.528542 0.840536
 2519 8.532165 0.840536
 2520 8.535788 0.844159
 2521 8.539411 0.844159
 2522 8.543034 0.847782
 2523 8.546657 0.847782
 2524 8.550280 0.851405
 2525 8.553903 0.851405
 2526 8.557526 0.855028
 2527 8.561149 0.855028
 2528 8.564772 0.855028
 2529 8.568395 0.855028
 2530 8.572018 0.855028
 2531 8.575641 0.855028
 2532 8.579264 0.855028
 2533 8.582887 0.855028
 2534 8.586510 0.855028
 2535 8.590133 0.855028
 2536 8.593756 0.855028
 2537 8.597379 0.858651
 2538 8.601002 0.858651
 2539 8.604625 0.858651
 2540 8.608248 0.862274
 2541 8.611871 0.862274
 2542 8.615494 0.865897
 2543 8.619117 0.869520
 2544 8.622740 0.873143
 2545 8.626363 0.873143
 2546 8.629986 0.876766
 2547 8.633609 0.876766
 2548 8.637232 0.880389
 2549 8.640855 0.880389
 2550 8.644478 0.884012
 2551 8.648101 0.884012
 2552 8.651724 0.887635
 2553 8.655347 0.887635
 2554 8.658970 0.891258
 2555 8.662593 0.891258
 2556 8.666216 0.894881
 2557 8.669839 0.894881
 2558 8.673462 0.894881
 2559 8.677085 0.894881
 2560 8.680708 0.894881
 2561 8.684331 0.894881
 2562 8.687954 0.894881
 2563 8.691577 0.898504
 2564 8.695200 0.898504
 2565 8.698823 0.902127
 2566 8.702446 0.902127
 2567 8.706069 0.905750
 2568 8.709692 0.905750
 2569 8.713315 0.909373
 2570 8.716938 0.909373
 2571 8.720561 0.912996
 2572 8.724184 0.912996
 2573 8.727807 0.916619
 2574 8.731430 0.916619
 2575 8.735053 0.916619
 2576 8.738676 0.916619
 2577 8.742299 0.916619
 2578 8.745922 0.916619
 2579 8.749545 0.916619
 2580 8.753168 0.916619
 2581 8.756791 0.916619
 2582 8.760414 0.916619
 2583 8.764037 0.916619
 2584 8.767660 0.920242
 2585 8.771283 0.923865
 2586 8.771283 0.927488
 2587 8.774906 0.931111
 2588 8.778529 0.934734
 2589 8.782152 0.938357
 2590 8.785775 0.941980
 2591 8.789398 0.941980
 2592 8.793021 0.945603
 2593 8.796644 0.945603
 2594 8.800267 0.949226
 2595 8.803890 0.949226
 2596 8.807513 0.952849
 2597 8.811136 0.952849
 2598 8.814759 0.956472
 2599 8.818382 0.956472
 2600 8.822005 0.960095
 2601 8.825628 0.960095
 2602 8.829251 0.963718
 2603 8.832874 0.963718
 2604 8.836497 0.967341
 2605 8.840120 0.967341
 2606 8.843743 0.970964
 2607 8.847366 0.970964
 2608 8.850989 0.974587
 2609 8.854612 0.974587
 2610 8.858235 0.974587
 2611 8.861858 0.978210
 2612 8.865481 0.978210
 2613 8.869104 0.978210
 2614 8.872727 0.978210
 2615 8.876350 0.978210
 2616 8.879973 0.978210
 2617 8.883596 0.978210
 2618 8.887219 0.978210
 2619 8.890842 0.978210
 2620 8.894465 0.978210
 2621 8.898088 0.978210
 2622 8.901711 0.978210
 2623 8.905334 0.978210
 2624 8.908957 0.978210
 2625 8.912580 0.978210
 2626 8.916203 0.978210
 2627 8.919826 0.978210
 2628 8.923449 0.978210
 2629 8.927072 0.978210
 2630 8.930695 0.978210
 2631 8.934318 0.981833
 2632 8.937941 0.985456
 2633 8.941564 0.989079
 2634 8.945187 0.992702
 2635 8.948810 0.996325
 2636 8.952433 0.996325
 2637 8.956056 0.999948
 2638 8.959679 0.999948
 2639 8.963302 1.003571
 2640 8.966925 1.003571
 2641 8.970548 1.007194
 2642 8.974171 1.007194
 2643 8.977794 1.010817
 2644 8.981417 1.010817
 2645 8.985040 1.014440
 2646 8.988663 1.014440
 2647 8.992286 1.018063
 2648 8.995909 1.018063
 2649 8.999532 1.018063
 2650 9.003155 1.018063
 2651 9.006778 1.018063
 2652 9.010401 1.018063
 2653 9.014024 1.018063
 2654 9.017647 1.018063
 2655 9.021270 1.018063
 2656 9.024893 1.018063
 2657 9.028516 1.018063
 2658 9.032139 1.018063
 2659 9.035762 1.018063
 2660 9.039385 1.018063
 2661 9.043008 1.018063
 2662 9.046631 1.018063
 2663 9.050254 1.018063
 2664 9.053877 1.018063
 2665 9.057500 1.018063
 2666 9.061123 1.021686
 2667 9.064746 1.021686
 2668 9.068369 1.021686
 2669 9.071992 1.021686
 2670 9.075615 1.025309
 2671 9.079238 1.028932
 2672 9.082861 1.032555
 2673 9.086484 1.036178
 2674 9.090107 1.039801
 2675 9.093730 1.039801
 2676 9.097353 1.043424
 2677 9.100976 1.043424
 2678 9.104599 1.047047
 2679 9.108222 1.047047
 2680 9.111845 1.050670
 2681 9.115468 1.050670
 2682 9.119091 1.054293
 2683 9.122714 1.054293
 2684 9.126337 1.057916
 2685 9.129960 1.057916
 2686 9.133583 1.061539
 2687 9.137206 1.061539
 2688 9.140829 1.061539
 2689 9.144452 1.061539
 2690 9.148075 1.061539
 2691 9.151698 1.061539
 2692 9.155321 1.061539
 2693 9.158944 1.061539
 2694 9.162567 1.061539
 2695 9.166190 1.061539
 2696 9.169813 1.061539
 2697 9.173436 1.061539
 2698 9.177059 1.061539
 2699 9.180682 1.061539
 2700 9.184305 1.061539
 2701 9.187928 1.061539
 2702 9.191551 1.061539
 2703 9.195174 1.061539
 2704 9.198797 1.061539
 2705 9.202420 1.061539
 2706 9.202420 1.065162
 2707 9.206043 1.068785
 2708 9.206043 1.072408
 2709 9.209666 1.076031
 2710 9.213289 1.079654
 2711 9.213289 1.083277
 2712 9.216912 1.086900
 2713 9.220535 1.090523
 2714 9.224158 1.094146
 2715 9.227781 1.094146
 2716 9.231404 1.097769
 2717 9.235027 1.101392
 2718 9.238650 1.101392
 2719 9.242273 1.105015
 2720 9.245896 1.105015
 2721 9.249519 1.108638
 2722 9.253142 1.112261
 2723 9.256765 1.115884
 2724 9.260388 1.119507
 2725 9.264011 1.123130
 2726 9.264011 1.126753
 2727 9.267634 1.130376
 2728 9.271257 1.133999
 2729 9.274880 1.133999
 2730 9.278503 1.137622
 2731 9.282126 1.137622
 2732 9.285749 1.141245
 2733 9.289372 1.141245
 2734 9.292995 1.144868
 2735 9.296618 1.144868
 2736 9.300241 1.148491
 2737 9.303864 1.148491
 2738 9.307487 1.152114
 2739 9.311110 1.152114
 2740 9.314733 1.155737
 2741 9.318356 1.155737
 2742 9.321979 1.155737
 2743 9.325602 1.155737
 2744 9.329225 1.155737
 2745 9.332848 1.155737
 2746 9.336471 1.155737
 2747 9.340094 1.155737
 2748 9.343717 1.155737
 2749 9.347340 1.155737
 2750 9.350963 1.155737
 2751 9.354586 1.155737
 2752 9.358209 1.155737
 2753 9.361832 1.155737
 2754 9.365455 1.159360
 2755 9.369078 1.159360
 2756 9.372701 1.162983
 2757 9.376324 1.162983
 2758 9.379947 1.166606
 2759 9.383570 1.166606
 2760 9.387193 1.170229
 2761 9.390816 1.170229
 2762 9.394439 1.173852
 2763 9.398062 1.173852
 2764 9.401685 1.177475
 2765 9.405308 1.177475
 2766 9.408931 1.177475
 2767 9.412554 1.177475
 2768 9.416177 1.177475
 2769 9.419800 1.177475
 2770 9.423423 1.177475
 2771 9.427046 1.177475
 2772 9.430669 1.177475
 2773 9.434292 1.177475
 2774 9.437915 1.177475
 2775 9.441538 1.177475
 2776 9.445161 1.177475
 2777 9.448784 1.177475
 2778 9.452407 1.181098
 2779 9.456030 1.181098
 2780 9.459653 1.181098
 2781 9.463276 1.184721
 2782 9.466899 1.184721
 2783 9.470522 1.188344
 2784 9.474145 1.188344
 2785 9.477768 1.191967
 2786 9.481391 1.191967
 2787 9.485014 1.195590
 2788 9.488637 1.195590
 2789 9.492260 1.199213
 2790 9.495883 1.199213
 2791 9.499506 1.199213
 2792 9.503129 1.202836
 2793 9.506752 1.202836
 2794 9.510375 1.202836
 2795 9.513998 1.202836
 2796 9.517621 1.202836
 2797 9.521244 1.202836
 2798 9.524867 1.202836
 2799 9.528490 1.202836
 2800 9.532113 1.202836
 2801 9.535736 1.202836
 2802 9.539359 1.202836
 2803 9.542982 1.202836
 2804 9.546605 1.206459
 2805 9.550228 1.206459
 2806 9.553851 1.206459
 2807 9.557474 1.206459
 2808 9.561097 1.206459
 2809 9.564720 1.206459
 2810 9.568343 1.206459
 2811 9.571966 1.206459
 2812 9.575589 1.206459
 2813 9.579212 1.206459
 2814 9.582835 1.206459
 2815 9.586458 1.206459
 2816 9.590081 1.206459
 2817 9.593704 1.206459
 2818 9.597327 1.206459
 2819 9.600950 1.206459
 2820 9.604573 1.206459
 2821 9.608196 1.206459
 2822 9.611819 1.206459
 2823 9.615442 1.206459
 2824 9.619065 1.206459
 2825 9.622688 1.206459
 2826 9.626311 1.210082
 2827 9.629934 1.210082
 2828 9.633557 1.210082
 2829 9.637180 1.213705
 2830 9.640803 1.213705
 2831 9.644426 1.213705
 2832 9.648049 1.213705
 2833 9.651672 1.213705
 2834 9.655295 1.217328
 2835 9.658918 1.217328
 2836 9.662541 1.220951
 2837 9.666164 1.220951
 2838 9.669787 1.220951
 2839 9.673410 1.224574
 2840 9.677033 1.224574
 2841 9.680656 1.224574
 2842 9.684279 1.228197
 2843 9.687902 1.228197
 2844 9.691525 1.228197
 2845 9.695148 1.231820
 2846 9.698771 1.231820
 2847 9.702394 1.235443
 2848 9.706017 1.239066
 2849 9.709640 1.242689
 2850 9.713263 1.242689
 2851 9.716886 1.246312
 2852 9.720509 1.246312
 2853 9.724132 1.249935
 2854 9.727755 1.249935
 2855 9.731378 1.253558
 2856 9.735001 1.253558
 2857 9.738624 1.257181
 2858 9.742247 1.257181
 2859 9.745870 1.260804
 2860 9.749493 1.260804
 2861 9.753116 1.264427
 2862 9.756739 1.264427
 2863 9.760362 1.268050
 2864 9.763985 1.268050
 2865 9.767608 1.268050
 2866 9.771231 1.268050
 2867 9.774854 1.268050
 2868 9.778477 1.268050
 2869 9.782100 1.268050
 2870 9.785723 1.268050
 2871 9.789346 1.268050
 2872 9.792969 1.268050
 2873 9.796592 1.268050
 2874 9.800215 1.271673
 2875 9.803838 1.271673
 2876 9.807461 1.275296
 2877 9.811084 1.275296
 2878 9.814707 1.278919
 2879 9.818330 1.278919
 2880 9.821953 1.282542
 2881 9.825576 1.282542
 2882 9.829199 1.286165
 2883 9.832822 1.286165
 2884 9.836445 1.289788
 2885 9.840068 1.289788
 2886 9.843691 1.293411
 2887 9.847314 1.293411
 2888 9.850937 1.297034
 2889 9.854560 1.297034
 2890 9.858183 1.297034
 2891 9.861806 1.297034
 2892 9.865429 1.297034
 2893 9.869052 1.297034
 2894 9.872675 1.297034
 2895 9.876298 1.300657
 2896 9.879921 1.304280
 2897 9.883544 1.307903
 2898 9.887167 1.311526
 2899 9.890790 1.315149
 2900 9.894413 1.318772
 2901 9.898036 1.322395
 2902 9.898036 1.326018
 2903 9.901659 1.329641
 2904 9.901659 1.333264
 2905 9.905282 1.336887
 2906 9.905282 1.340510
 2907 9.908905 1.344133
 2908 9.912528 1.347756
 2909 9.916151 1.347756
 2910 9.919774 1.351379
 2911 9.923397 1.351379
 2912 9.927020 1.355002
 2913 9.930643 1.355002
 2914 9.934266 1.358625
 2915 9.937889 1.358625
 2916 9.941512 1.362248
 2917 9.945135 1.362248
 2918 9.948758 1.365871
 2919 9.952381 1.365871
 2920 9.956004 1.369494
 2921 9.959627 1.369494
 2922 9.963250 1.369494
 2923 9.966873 1.369494
 2924 9.970496 1.369494
 2925 9.974119 1.369494
 2926 9.977742 1.369494
 2927 9.981365 1.369494
 2928 9.984988 1.369494
 2929 9.988611 1.369494
 2930 9.992234 1.369494
 2931 9.995857 1.369494
 2932 9.999480 1.369494
 2933 10.003103 1.369494
 2934 10.006726 1.369494
 2935 10.010349 1.369494
 2936 10.013972 1.369494
 2937 10.017595 1.369494
 2938 10.021218 1.373117
 2939 10.024841 1.373117
 2940 10.028464 1.376740
 2941 10.032087 1.376740
 2942 10.035710 1.380363
 2943 10.039333 1.383986
 2944 10.039333 1.387609
 2945 10.042956 1.391232
 2946 10.042956 1.394855
 2947 10.046579 1.398478
 2948 10.046579 1.402101
 2949 10.050202 1.405724
 2950 10.053825 1.409347
 2951 10.053825 1.412970
 2952 10.057448 1.416593
 2953 10.061071 1.416593
 2954 10.064694 1.420216
 2955 10.068317 1.420216
 2956 10.071940 1.423839
 2957 10.075563 1.423839
 2958 10.079186 1.427462
 2959 10.082809 1.427462
 2960 10.086432 1.431085
 2961 10.090055 1.431085
 2962 10.093678 1.434708
 2963 10.097301 1.434708
 2964 10.100924 1.438331
 2965 10.104547 1.438331
 2966 10.108170 1.438331
 2967 10.111793 1.438331
 2968 10.115416 1.438331
 2969 10.119039 1.438331
 2970 10.122662 1.438331
 2971 10.126285 1.438331
 2972 10.129908 1.438331
 2973 10.133531 1.438331
 2974 10.137154 1.438331
 2975 10.140777 1.438331
 2976 10.144400 1.441954
 2977 10.148023 1.441954
 2978 10.151646 1.445577
 2979 10.155269 1.449200
 2980 10.158892 1.449200
 2981 10.162515 1.452823
 2982 10.166138 1.452823
 2983 10.169761 1.456446
 2984 10.173384 1.456446
 2985 10.177007 1.460069
 2986 10.180630 1.460069
 2987 10.184253 1.463692
 2988 10.187876 1.463692
 2989 10.191499 1.467315
 2990 10.195122 1.467315
 2991 10.198745 1.470938
 2992 10.202368 1.470938
 2993 10.205991 1.470938
 2994 10.209614 1.470938
 2995 10.213237 1.470938
 2996 10.216860 1.470938
 2997 10.220483 1.470938
 2998 10.224106 1.470938
 2999 10.227729 1.470938
 3000 10.231352 1.470938
 3001 10.234975 1.470938
 3002 10.238598 1.470938
 3003 10.242221 1.470938
 3004 10.245844 1.470938
 3005 10.249467 1.470938
 3006 10.253090 1.470938
 3007 10.256713 1.470938
 3008 10.260336 1.470938
 3009 10.263959 1.474561
 3010 10.267582 1.474561
 3011 10.271205 1.478184
 3012 10.274828 1.478184
 3013 10.278451 1.481807
 3014 10.282074 1.481807
 3015 10.285697 1.485430
 3016 10.289320 1.485430
 3017 10.292943 1.489053
 3018 10.296566 1.489053
 3019 10.300189 1.492676
 3020 10.303812 1.492676
 3021 10.307435 1.492676
 3022 10.311058 1.492676
 3023 10.314681 1.492676
 3024 10.318304 1.492676
 3025 10.321927 1.492676
 3026 10.325550 1.492676
 3027 10.329173 1.492676
 3028 10.332796 1.492676
 3029 10.336419 1.492676
 3030 10.340042 1.492676
 3031 10.343665 1.492676
 3032 10.347288 1.492676
 3033 10.350911 1.496299
 3034 10.354534 1.496299
 3035 10.358157 1.499922
 3036 10.361780 1.499922
 3037 10.365403 1.503545
 3038 10.369026 1.503545
 3039 10.372649 1.507168
 3040 10.376272 1.507168
 3041 10.379895 1.510791
 3042 10.383518 1.510791
 3043 10.387141 1.514414
 3044 10.390764 1.514414
 3045 10.394387 1.518037
 3046 10.398010 1.518037
 3047 10.401633 1.518037
 3048 10.405256 1.518037
 3049 10.408879 1.518037
 3050 10.412502 1.521660
 3051 10.416125 1.521660
 3052 10.419748 1.525283
 3053 10.423371 1.528906
 3054 10.426994 1.532529
 3055 10.430617 1.536152
 3056 10.434240 1.539775
 3057 10.437863 1.539775
 3058 10.441486 1.543398
 3059 10.445109 1.543398
 3060 10.448732 1.547021
 3061 10.452355 1.547021
 3062 10.455978 1.550644
 3063 10.459601 1.550644
 3064 10.463224 1.554267
 3065 10.466847 1.554267
 3066 10.470470 1.557890
 3067 10.474093 1.557890
 3068 10.477716 1.561513
 3069 10.481339 1.561513
 3070 10.484962 1.565136
 3071 10.488585 1.565136
 3072 10.492208 1.568759
 3073 10.495831 1.568759
 3074 10.499454 1.572382
 3075 10.503077 1.572382
 3076 10.506700 1.576005
 3077 10.510323 1.576005
 3078 10.513946 1.576005
 3079 10.517569 1.576005
 3080 10.521192 1.576005
 3081 10.524815 1.576005
 3082 10.528438 1.576005
 3083 10.532061 1.576005
 3084 10.535684 1.576005
 3085 10.539307 1.576005
 3086 10.542930 1.576005
 3087 10.546553 1.576005
 3088 10.550176 1.576005
 3089 10.553799 1.576005
 3090 10.557422 1.576005
 3091 10.561045 1.576005
 3092 10.564668 1.576005
 3093 10.568291 1.576005
 3094 10.571914 1.576005
 3095 10.575537 1.576005
 3096 10.579160 1.576005
 3097 10.582783 1.576005
 3098 10.586406 1.576005
 3099 10.590029 1.576005
 3100 10.593652 1.576005
 3101 10.597275 1.576005
 3102 10.600898 1.576005
 3103 10.604521 1.576005
 3104 10.608144 1.576005
 3105 10.611767 1.576005
 3106 10.615390 1.576005
 3107 10.619013 1.576005
 3108 10.622636 1.576005
 3109 10.626259 1.579628
 3110 10.629882 1.583251
 3111 10.633505 1.586874
 3112 10.637128 1.586874
 3113 10.640751 1.590497
 3114 10.644374 1.590497
 3115 10.647997 1.594120
 3116 10.651620 1.594120
 3117 10.655243 1.597743
 3118 10.658866 1.597743
 3119 10.662489 1.601366
 3120 10.666112 1.601366
 3121 10.669735 1.604989
 3122 10.673358 1.604989
 3123 10.676981 1.608612
 3124 10.680604 1.608612
 3125 10.684227 1.608612
 3126 10.687850 1.608612
 3127 10.691473 1.608612
 3128 10.695096 1.608612
 3129 10.698719 1.612235
 3130 10.702342 1.612235
 3131 10.705965 1.612235
 3132 10.709588 1.615858
 3133 10.713211 1.615858
 3134 10.716834 1.615858
 3135 10.720457 1.615858
 3136 10.724080 1.615858
 3137 10.727703 1.615858
 3138 10.731326 1.615858
 3139 10.734949 1.615858
 3140 10.738572 1.615858
 3141 10.742195 1.615858
 3142 10.745818 1.615858
 3143 10.749441 1.615858
 3144 10.753064 1.615858
 3145 10.756687 1.615858
 3146 10.760310 1.615858
 3147 10.763933 1.619481
 3148 10.767556 1.619481
 3149 10.771179 1.619481
 3150 10.774802 1.619481
 3151 10.778425 1.619481
 3152 10.782048 1.619481
 3153 10.785671 1.619481
 3154 10.789294 1.619481
 3155 10.792917 1.619481
 3156 10.796540 1.619481
 3157 10.800163 1.619481
 3158 10.803786 1.619481
 3159 10.807409 1.623104
 3160 10.811032 1.626727
 3161 10.814655 1.630350
 3162 10.818278 1.630350
 3163 10.821901 1.633973
 3164 10.825524 1.633973
 3165 10.829147 1.637596
 3166 10.832770 1.637596
 3167 10.836393 1.641219
 3168 10.840016 1.641219
 3169 10.843639 1.644842
 3170 10.847262 1.644842
 3171 10.850885 1.648465
 3172 10.854508 1.648465
 3173 10.858131 1.652088
 3174 10.861754 1.652088
 3175 10.865377 1.655711
 3176 10.869000 1.655711
 3177 10.872623 1.659334
 3178 10.876246 1.659334
 3179 10.879869 1.662957
 3180 10.883492 1.662957
 3181 10.887115 1.666580
 3182 10.890738 1.666580
 3183 10.894361 1.666580
 3184 10.897984 1.666580
 3185 10.901607 1.666580
 3186 10.905230 1.666580
 3187 10.908853 1.666580
 3188 10.912476 1.666580
 3189 10.916099 1.666580
 3190 10.919722 1.666580
 3191 10.923345 1.666580
 3192 10.926968 1.666580
 3193 10.930591 1.666580
 3194 10.934214 1.666580
 3195 10.937837 1.670203
 3196 10.941460 1.670203
 3197 10.945083 1.673826
 3198 10.948706 1.673826
 3199 10.952329 1.677449
 3200 10.955952 1.677449
 3201 10.959575 1.681072
 3202 10.963198 1.681072
 3203 10.966821 1.684695
 3204 10.970444 1.684695
 3205 10.974067 1.688318
 3206 10.977690 1.688318
 3207 10.981313 1.691941
 3208 10.984936 1.691941
 3209 10.988559 1.695564
 3210 10.988559 1.699187
 3211 10.992182 1.702810
 3212 10.992182 1.706433
 3213 10.995805 1.710056
 3214 10.999428 1.713679
 3215 10.999428 1.717302
 3216 11.003051 1.720925
 3217 11.006674 1.720925
 3218 11.010297 1.724548
 3219 11.013920 1.724548
 3220 11.017543 1.728171
 3221 11.021166 1.728171
 3222 11.024789 1.731794
 3223 11.028412 1.731794
 3224 11.032035 1.735417
 3225 11.035658 1.735417
 3226 11.039281 1.739040
 3227 11.042904 1.739040
 3228 11.046527 1.742663
 3229 11.050150 1.742663
 3230 11.053773 1.742663
 3231 11.057396 1.742663
 3232 11.061019 1.746286
 3233 11.064642 1.749909
 3234 11.068265 1.753532
 3235 11.071888 1.757155
 3236 11.075511 1.760778
 3237 11.079134 1.764401
 3238 11.082757 1.768024
 3239 11.086380 1.771647
 3240 11.090003 1.775270
 3241 11.093626 1.778893
 3242 11.097249 1.782516
 3243 11.100872 1.786139
 3244 11.104495 1.789762
 3245 11.108118 1.793385
 3246 11.111741 1.797008
 3247 11.115364 1.800631
 3248 11.118987 1.804254
 3249 11.122610 1.807877
 3250 11.126233 1.811500
 3251 11.129856 1.815123
 3252 11.133479 1.818746
 3253 11.137102 1.822369
 3254 11.137102 1.825992
 3255 11.140725 1.829615
 3256 11.140725 1.833238
 3257 11.144348 1.836861
 3258 11.144348 1.840484
 3259 11.147971 1.844107
 3260 11.151594 1.847730
 3261 11.151594 1.851353
 3262 11.155217 1.854976
 3263 11.158840 1.858599
 3264 11.162463 1.862222
 3265 11.166086 1.865845
 3266 11.169709 1.869468
 3267 11.173332 1.873091
 3268 11.176955 1.876714
 3269 11.180578 1.880337
 3270 11.184201 1.883960
 3271 11.187824 1.887583
 3272 11.191447 1.891206
 3273 11.195070 1.894829
 3274 11.198693 1.898452
 3275 11.202316 1.902075
 3276 11.202316 1.905698
 3277 11.205939 1.909321
 3278 11.205939 1.912944
 3279 11.205939 1.916567
 3280 11.205939 1.920190
 3281 11.205939 1.923813
 3282 11.205939 1.927436
 3283 11.205939 1.931059
 3284 11.205939 1.934682
 3285 11.205939 1.938305
 3286 11.205939 1.941928
 3287 11.205939 1.945551
 3288 11.205939 1.949174
 3289 11.205939 1.952797
 3290 11.205939 1.956420
 3291 11.205939 1.960043
 3292 11.205939 1.963666
 3293 11.205939 1.967289
 3294 11.205939 1.970912
 3295 11.205939 1.974535
 3296 11.205939 1.978158
 3297 11.205939 1.981781
 3298 11.205939 1.985404
 3299 11.205939 1.989027
 3300 11.205939 1.992650
 3301 11.209562 1.996273
 3302 11.209562 1.999896
 3303 11.209562 2.003519
 3304 11.209562 2.007142
 3305 11.213185 2.010765
 3306 11.213185 2.014388
 3307 11.216808 2.018011
 3308 11.216808 2.021634
 3309 11.220431 2.025257
 3310 11.220431 2.028880
 3311 11.224054 2.032503
 3312 11.224054 2.036126
 3313 11.227677 2.039749
 3314 11.227677 2.043372
 3315 11.231300 2.046995
 3316 11.231300 2.050618
 3317 11.234923 2.054241
 3318 11.234923 2.057864
 3319 11.238546 2.061487
 3320 11.238546 2.065110
 3321 11.242169 2.068733
 3322 11.242169 2.072356
 3323 11.245792 2.075979
 3324 11.249415 2.079602
 3325 11.253038 2.083225
 3326 11.256661 2.083225
 3327 11.260284 2.086848
 3328 11.263907 2.090471
 3329 11.267530 2.094094
 3330 11.267530 2.097717
 3331 11.271153 2.101340
 3332 11.274776 2.104963
 3333 11.278399 2.108586
 3334 11.282022 2.108586
 3335 11.285645 2.112209
 3336 11.289268 2.112209
 3337 11.292891 2.115832
 3338 11.296514 2.115832
 3339 11.300137 2.119455
 3340 11.303760 2.119455
 3341 11.307383 2.123078
 3342 11.311006 2.123078
 3343 11.314629 2.126701
 3344 11.318252 2.126701
 3345 11.321875 2.130324
 3346 11.325498 2.130324
 3347 11.329121 2.133947
 3348 11.332744 2.133947
 3349 11.336367 2.137570
 3350 11.336367 2.141193
 3351 11.339990 2.144816
 3352 11.339990 2.148439
 3353 11.343613 2.152062
 3354 11.343613 2.155685
 3355 11.347236 2.159308
 3356 11.347236 2.162931
 3357 11.350859 2.166554
 3358 11.354482 2.170177
 3359 11.354482 2.173800
 3360 11.354482 2.177423
 3361 11.354482 2.181046
 3362 11.354482 2.184669
 3363 11.354482 2.188292
 3364 11.354482 2.191915
 3365 11.354482 2.195538
 3366 11.354482 2.199161
 3367 11.354482 2.202784
 3368 11.358105 2.206407
 3369 11.358105 2.210030
 3370 11.361728 2.213653
 3371 11.361728 2.217276
 3372 11.365351 2.220899
 3373 11.365351 2.224522
 3374 11.368974 2.228145
 3375 11.368974 2.231768
 3376 11.372597 2.235391
 3377 11.372597 2.239014
 3378 11.376220 2.242637
 3379 11.376220 2.246260
 3380 11.379843 2.249883
 3381 11.383466 2.249883
 3382 11.387089 2.253506
 3383 11.390712 2.257129
 3384 11.394335 2.257129
 3385 11.397958 2.260752
 3386 11.401581 2.260752
 3387 11.405204 2.264375
 3388 11.408827 2.267998
 3389 11.412450 2.271621
 3390 11.416073 2.275244
 3391 11.416073 2.278867
 3392 11.419696 2.282490
 3393 11.419696 2.286113
 3394 11.419696 2.289736
 3395 11.419696 2.293359
 3396 11.419696 2.296982
 3397 11.419696 2.300605
 3398 11.419696 2.304228
 3399 11.419696 2.307851
 3400 11.419696 2.311474
 3401 11.419696 2.315097
 3402 11.423319 2.318720
 3403 11.423319 2.322343
 3404 11.426942 2.325966
 3405 11.426942 2.329589
 3406 11.430565 2.333212
 3407 11.430565 2.336835
 3408 11.434188 2.340458
 3409 11.434188 2.344081
 3410 11.437811 2.347704
 3411 11.437811 2.351327
 3412 11.441434 2.354950
 3413 11.441434 2.358573
 3414 11.445057 2.362196
 3415 11.448680 2.365819
 3416 11.452303 2.369442
 3417 11.455926 2.369442
 3418 11.459549 2.373065
 3419 11.463172 2.376688
 3420 11.466795 2.380311
 3421 11.470418 2.383934
 3422 11.474041 2.387557
 3423 11.477664 2.391180
 3424 11.477664 2.394803
 3425 11.481287 2.398426
 3426 11.484910 2.402049
 3427 11.488533 2.405672
 3428 11.488533 2.409295
 3429 11.492156 2.412918
 3430 11.492156 2.416541
 3431 11.495779 2.420164
 3432 11.495779 2.423787
 3433 11.499402 2.427410
 3434 11.499402 2.431033
 3435 11.503025 2.434656
 3436 11.503025 2.438279
 3437 11.506648 2.441902
 3438 11.506648 2.445525
 3439 11.510271 2.449148
 3440 11.510271 2.452771
 3441 11.513894 2.456394
 3442 11.517517 2.460017
 3443 11.521140 2.463640
 3444 11.524763 2.467263
 3445 11.528386 2.467263
 3446 11.532009 2.470886
 3447 11.535632 2.474509
 3448 11.539255 2.478132
 3449 11.542878 2.481755
 3450 11.542878 2.485378
 3451 11.542878 2.489001
 3452 11.542878 2.492624
 3453 11.542878 2.496247
 3454 11.542878 2.499870
 3455 11.542878 2.503493
 3456 11.542878 2.507116
 3457 11.539255 2.510739
 3458 11.539255 2.514362
 3459 11.539255 2.517985
 3460 11.535632 2.521608
 3461 11.535632 2.525231
 3462 11.532009 2.528854
 3463 11.532009 2.532477
 3464 11.532009 2.536100
 3465 11.532009 2.539723
 3466 11.532009 2.543346
 3467 11.532009 2.546969
 3468 11.532009 2.550592
 3469 11.532009 2.554215
 3470 11.532009 2.557838
 3471 11.532009 2.561461
 3472 11.532009 2.565084
 3473 11.532009 2.568707
 3474 11.532009 2.572330
 3475 11.532009 2.575953
 3476 11.532009 2.579576
 3477 11.532009 2.583199
 3478 11.532009 2.586822
 3479 11.532009 2.590445
 3480 11.532009 2.594068
 3481 11.532009 2.597691
 3482 11.532009 2.601314
 3483 11.532009 2.604937
 3484 11.532009 2.608560
 3485 11.532009 2.612183
 3486 11.532009 2.615806
 3487 11.532009 2.619429
 3488 11.535632 2.623052
 3489 11.535632 2.626675
 3490 11.539255 2.630298
 3491 11.539255 2.633921
 3492 11.542878 2.637544
 3493 11.542878 2.641167
 3494 11.546501 2.644790
 3495 11.546501 2.648413
 3496 11.550124 2.652036
 3497 11.550124 2.655659
 3498 11.553747 2.659282
 3499 11.553747 2.662905
 3500 11.557370 2.666528
 3501 11.557370 2.670151
 3502 11.560993 2.673774
 3503 11.564616 2.677397
 3504 11.568239 2.681020
 3505 11.571862 2.684643
 3506 11.575485 2.684643
 3507 11.579108 2.688266
 3508 11.582731 2.688266
 3509 11.586354 2.691889
 3510 11.589977 2.691889
 3511 11.593600 2.695512
 3512 11.597223 2.695512
 3513 11.597223 2.699135
 3514 11.600846 2.702758
 3515 11.604469 2.706381
 3516 11.604469 2.710004
 3517 11.608092 2.713627
 3518 11.611715 2.717250
 3519 11.615338 2.720873
 3520 11.618961 2.724496
 3521 11.618961 2.728119
 3522 11.618961 2.731742
 3523 11.618961 2.735365
 3524 11.618961 2.738988
 3525 11.618961 2.742611
 3526 11.618961 2.746234
 3527 11.618961 2.749857
 3528 11.622584 2.753480
 3529 11.622584 2.757103
 3530 11.626207 2.760726
 3531 11.626207 2.764349
 3532 11.629830 2.767972
 3533 11.629830 2.771595
 3534 11.633453 2.775218
 3535 11.633453 2.778841
 3536 11.637076 2.782464
 3537 11.637076 2.786087
 3538 11.640699 2.789710
 3539 11.640699 2.793333
 3540 11.644322 2.796956
 3541 11.647945 2.800579
 3542 11.651568 2.800579
 3543 11.655191 2.804202
 3544 11.658814 2.804202
 3545 11.662437 2.807825
 3546 11.666060 2.807825
 3547 11.669683 2.811448
 3548 11.673306 2.811448
 3549 11.676929 2.815071
 3550 11.680552 2.815071
 3551 11.684175 2.818694
 3552 11.684175 2.822317
 3553 11.687798 2.825940
 3554 11.687798 2.829563
 3555 11.691421 2.833186
 3556 11.691421 2.836809
 3557 11.695044 2.840432
 3558 11.698667 2.844055
 3559 11.698667 2.847678
 3560 11.702290 2.851301
 3561 11.705913 2.854924
 3562 11.709536 2.858547
 3563 11.713159 2.858547
 3564 11.716782 2.862170
 3565 11.720405 2.865793
 3566 11.724028 2.865793
 3567 11.727651 2.869416
 3568 11.731274 2.869416
 3569 11.734897 2.873039
 3570 11.738520 2.873039
 3571 11.742143 2.876662
 3572 11.745766 2.876662
 3573 11.745766 2.880285
 3574 11.749389 2.883908
 3575 11.749389 2.887531
 3576 11.753012 2.891154
 3577 11.756635 2.894777
 3578 11.756635 2.898400
 3579 11.760258 2.902023
 3580 11.763881 2.905646
 3581 11.767504 2.909269
 3582 11.767504 2.912892
 3583 11.771127 2.916515
 3584 11.774750 2.920138
 3585 11.774750 2.923761
 3586 11.778373 2.927384
 3587 11.778373 2.931007
 3588 11.778373 2.934630
 3589 11.778373 2.938253
 3590 11.778373 2.941876
 3591 11.778373 2.945499
 3592 11.778373 2.949122
 3593 11.778373 2.952745
 3594 11.781996 2.956368
 3595 11.781996 2.959991
 3596 11.785619 2.963614
 3597 11.785619 2.967237
 3598 11.789242 2.970860
 3599 11.789242 2.974483
 3600 11.792865 2.978106
 3601 11.792865 2.981729
 3602 11.796488 2.985352
 3603 11.796488 2.988975
 3604 11.800111 2.992598
 3605 11.800111 2.996221
 3606 11.803734 2.999844
 3607 11.807357 3.003467
 3608 11.810980 3.003467
 3609 11.814603 3.007090
 3610 11.818226 3.007090
 3611 11.821849 3.010713
 3612 11.825472 3.010713
 3613 11.829095 3.014336
 3614 11.832718 3.014336
 3615 11.836341 3.017959
 3616 11.839964 3.017959
 3617 11.843587 3.021582
 3618 11.847210 3.021582
 3619 11.850833 3.025205
 3620 11.854456 3.025205
 3621 11.858079 3.028828
 3622 11.861702 3.032451
 3623 11.865325 3.036074
 3624 11.868948 3.039697
 3625 11.872571 3.043320
 3626 11.872571 3.046943
 3627 11.876194 3.050566
 3628 11.879817 3.054189
 3629 11.879817 3.057812
 3630 11.883440 3.061435
 3631 11.883440 3.065058
 3632 11.887063 3.068681
 3633 11.887063 3.072304
 3634 11.887063 3.075927
 3635 11.887063 3.079550
 3636 11.887063 3.083173
 3637 11.887063 3.086796
 3638 11.890686 3.090419
 3639 11.890686 3.094042
 3640 11.890686 3.097665
 3641 11.894309 3.101288
 3642 11.894309 3.104911
 3643 11.897932 3.108534
 3644 11.897932 3.112157
 3645 11.901555 3.115780
 3646 11.901555 3.119403
 3647 11.905178 3.123026
 3648 11.905178 3.126649
 3649 11.908801 3.130272
 3650 11.908801 3.133895
 3651 11.912424 3.137518
 3652 11.912424 3.141141
 3653 11.916047 3.144764
 3654 11.919670 3.148387
 3655 11.919670 3.152010
 3656 11.923293 3.155633
 3657 11.926916 3.159256
 3658 11.926916 3.162879
 3659 11.930539 3.166502
 3660 11.934162 3.170125
 3661 11.937785 3.173748
 3662 11.941408 3.177371
 3663 11.941408 3.180994
 3664 11.945031 3.184617
 3665 11.945031 3.188240
 3666 11.945031 3.191863
 3667 11.945031 3.195486
 3668 11.945031 3.199109
 3669 11.945031 3.202732
 3670 11.945031 3.206355
 3671 11.945031 3.209978
 3672 11.945031 3.213601
 3673 11.948654 3.217224
 3674 11.948654 3.220847
 3675 11.948654 3.224470
 3676 11.952277 3.228093
 3677 11.952277 3.231716
 3678 11.955900 3.235339
 3679 11.955900 3.238962
 3680 11.959523 3.242585
 3681 11.959523 3.246208
 3682 11.963146 3.249831
 3683 11.963146 3.253454
 3684 11.966769 3.257077
 3685 11.966769 3.260700
 3686 11.966769 3.264323
 3687 11.970392 3.267946
 3688 11.970392 3.271569
 3689 11.974015 3.275192
 3690 11.974015 3.278815
 3691 11.977638 3.282438
 3692 11.977638 3.286061
 3693 11.981261 3.289684
 3694 11.981261 3.293307
 3695 11.984884 3.296930
 3696 11.984884 3.300553
 3697 11.988507 3.304176
 3698 11.988507 3.307799
 3699 11.992130 3.311422
 3700 11.995753 3.315045
 3701 11.999376 3.318668
 3702 12.002999 3.322291
 3703 12.006622 3.325914
 3704 12.006622 3.329537
 3705 12.010245 3.333160
 3706 12.010245 3.336783
 3707 12.010245 3.340406
 3708 12.010245 3.344029
 3709 12.013868 3.347652
 3710 12.013868 3.351275
 3711 12.017491 3.354898
 3712 12.017491 3.358521
 3713 12.021114 3.362144
 3714 12.021114 3.365767
 3715 12.024737 3.369390
 3716 12.024737 3.373013
 3717 12.028360 3.376636
 3718 12.028360 3.380259
 3719 12.031983 3.383882
 3720 12.031983 3.387505
 3721 12.035606 3.391128
 3722 12.039229 3.394751
 3723 12.042852 3.394751
 3724 12.046475 3.398374
 3725 12.050098 3.398374
 3726 12.053721 3.401997
 3727 12.057344 3.401997
 3728 12.060967 3.405620
 3729 12.064590 3.405620
 3730 12.068213 3.409243
 3731 12.068213 3.412866
 3732 12.071836 3.416489
 3733 12.075459 3.420112
 3734 12.079082 3.423735
 3735 12.079082 3.427358
 3736 12.082705 3.430981
 3737 12.082705 3.434604
 3738 12.086328 3.438227
 3739 12.086328 3.441850
 3740 12.089951 3.445473
 3741 12.089951 3.449096
 3742 12.093574 3.452719
 3743 12.097197 3.456342
 3744 12.097197 3.459965
 3745 12.100820 3.463588
 3746 12.104443 3.467211
 3747 12.108066 3.470834
 3748 12.111689 3.474457
 3749 12.115312 3.478080
 3750 12.118935 3.481703
 3751 12.122558 3.485326
 3752 12.126181 3.488949
 3753 12.129804 3.492572
 3754 12.133427 3.496195
 3755 12.137050 3.499818
 3756 12.140673 3.503441
 3757 12.144296 3.507064
 3758 12.147919 3.510687
 3759 12.151542 3.514310
 3760 12.151542 3.517933
 3761 12.155165 3.521556
 3762 12.155165 3.525179
 3763 12.158788 3.528802
 3764 12.158788 3.532425
 3765 12.162411 3.536048
 3766 12.166034 3.539671
 3767 12.166034 3.543294
 3768 12.169657 3.546917
 3769 12.173280 3.550540
 3770 12.176903 3.554163
 3771 12.180526 3.557786
 3772 12.184149 3.561409
 3773 12.187772 3.561409
 3774 12.191395 3.565032
 3775 12.195018 3.568655
 3776 12.198641 3.568655
 3777 12.198641 3.572278
 3778 12.198641 3.575901
 3779 12.198641 3.579524
 3780 12.198641 3.583147
 3781 12.198641 3.586770
 3782 12.198641 3.590393
 3783 12.198641 3.594016
 3784 12.198641 3.597639
 3785 12.198641 3.601262
 3786 12.198641 3.604885
 3787 12.198641 3.608508
 3788 12.202264 3.612131
 3789 12.202264 3.615754
 3790 12.202264 3.619377
 3791 12.202264 3.623000
 3792 12.205887 3.626623
 3793 12.205887 3.630246
 3794 12.209510 3.633869
 3795 12.209510 3.637492
 3796 12.213133 3.641115
 3797 12.213133 3.644738
 3798 12.213133 3.648361
 3799 12.213133 3.651984
 3800 12.213133 3.655607
 3801 12.213133 3.659230
 3802 12.213133 3.662853
 3803 12.216756 3.666476
 3804 12.216756 3.670099
 3805 12.220379 3.673722
 3806 12.220379 3.677345
 3807 12.224002 3.680968
 3808 12.224002 3.684591
 3809 12.227625 3.688214
 3810 12.227625 3.691837
 3811 12.231248 3.695460
 3812 12.231248 3.699083
 3813 12.234871 3.702706
 3814 12.234871 3.706329
 3815 12.238494 3.709952
 3816 12.242117 3.713575
 3817 12.245740 3.717198
 3818 12.249363 3.717198
 3819 12.252986 3.720821
 3820 12.256609 3.724444
 3821 12.260232 3.724444
 3822 12.263855 3.728067
 3823 12.267478 3.728067
 3824 12.271101 3.731690
 3825 12.271101 3.735313
 3826 12.274724 3.738936
 3827 12.274724 3.742559
 3828 12.278347 3.746182
 3829 12.278347 3.749805
 3830 12.281970 3.753428
 3831 12.281970 3.757051
 3832 12.281970 3.760674
 3833 12.281970 3.764297
 3834 12.281970 3.767920
 3835 12.281970 3.771543
 3836 12.281970 3.775166
 3837 12.281970 3.778789
 3838 12.281970 3.782412
 3839 12.285593 3.786035
 3840 12.285593 3.789658
 3841 12.289216 3.793281
 3842 12.289216 3.796904
 3843 12.292839 3.800527
 3844 12.292839 3.804150
 3845 12.296462 3.807773
 3846 12.296462 3.811396
 3847 12.300085 3.815019
 3848 12.300085 3.818642
 3849 12.303708 3.822265
 3850 12.303708 3.825888
 3851 12.307331 3.829511
 3852 12.310954 3.833134
 3853 12.314577 3.833134
 3854 12.318200 3.836757
 3855 12.321823 3.836757
 3856 12.325446 3.840380
 3857 12.329069 3.840380
 3858 12.332692 3.844003
 3859 12.336315 3.844003
 3860 12.339938 3.847626
 3861 12.343561 3.847626
 3862 12.347184 3.851249
 3863 12.350807 3.854872
 3864 12.354430 3.858495
 3865 12.358053 3.862118
 3866 12.358053 3.865741
 3867 12.361676 3.869364
 3868 12.365299 3.872987
 3869 12.368922 3.876610
 3870 12.372545 3.880233
 3871 12.372545 3.883856
 3872 12.372545 3.887479
 3873 12.372545 3.891102
 3874 12.372545 3.894725
 3875 12.372545 3.898348
 3876 12.372545 3.901971
 3877 12.372545 3.905594
 3878 12.372545 3.909217
 3879 12.372545 3.912840
 3880 12.372545 3.916463
 3881 12.376168 3.920086
 3882 12.376168 3.923709
 3883 12.379791 3.927332
 3884 12.379791 3.930955
 3885 12.383414 3.934578
 3886 12.383414 3.938201
 3887 12.387037 3.941824
 3888 12.387037 3.945447
 3889 12.390660 3.949070
 3890 12.390660 3.952693
 3891 12.394283 3.956316
 3892 12.394283 3.959939
 3893 12.397906 3.963562
 3894 12.397906 3.967185
 3895 12.397906 3.970808
 3896 12.397906 3.974431
 3897 12.397906 3.978054
 3898 12.397906 3.981677
 3899 12.397906 3.985300
 3900 12.397906 3.988923
 3901 12.397906 3.992546
 3902 12.397906 3.996169
 3903 12.401529 3.999792
 3904 12.401529 4.003415
 3905 12.405152 4.007038
 3906 12.405152 4.010661
 3907 12.408775 4.014284
 3908 12.408775 4.017907
 3909 12.412398 4.021530
 3910 12.412398 4.025153
 3911 12.416021 4.028776
 3912 12.416021 4.032399
 3913 12.419644 4.036022
 3914 12.419644 4.039645
 3915 12.423267 4.043268
 3916 12.426890 4.046891
 3917 12.430513 4.046891
 3918 12.434136 4.050514
 3919 12.437759 4.054137
 3920 12.441382 4.054137
 3921 12.445005 4.057760
 3922 12.448628 4.057760
 3923 12.452251 4.061383
 3924 12.455874 4.061383
 3925 12.455874 4.065006
 3926 12.455874 4.068629
 3927 12.455874 4.072252
 3928 12.455874 4.075875
 3929 12.459497 4.079498
 3930 12.459497 4.083121
 3931 12.463120 4.086744
 3932 12.463120 4.090367
 3933 12.466743 4.093990
 3934 12.466743 4.097613
 3935 12.470366 4.101236
 3936 12.470366 4.104859
 3937 12.473989 4.108482
 3938 12.473989 4.112105
 3939 12.477612 4.115728
 3940 12.477612 4.119351
 3941 12.481235 4.122974
 3942 12.484858 4.126597
 3943 12.488481 4.130220
 3944 12.492104 4.133843
 3945 12.495727 4.137466
 3946 12.495727 4.141089
 3947 12.499350 4.144712
 3948 12.502973 4.148335
 3949 12.506596 4.151958
 3950 12.510219 4.155581
 3951 12.513842 4.159204
 3952 12.517465 4.162827
 3953 12.521088 4.162827
 3954 12.524711 4.166450
 3955 12.528334 4.170073
 3956 12.531957 4.170073
 3957 12.535580 4.173696
 3958 12.539203 4.173696
 3959 12.542826 4.177319
 3960 12.546449 4.180942
 3961 12.550072 4.184565
 3962 12.550072 4.188188
 3963 12.550072 4.191811
 3964 12.553695 4.195434
 3965 12.553695 4.199057
 3966 12.557318 4.202680
 3967 12.557318 4.206303
 3968 12.560941 4.209926
 3969 12.560941 4.213549
 3970 12.564564 4.217172
 3971 12.564564 4.220795
 3972 12.568187 4.224418
 3973 12.568187 4.228041
 3974 12.571810 4.231664
 3975 12.571810 4.235287
 3976 12.575433 4.238910
 3977 12.579056 4.242533
 3978 12.582679 4.246156
 3979 12.586302 4.249779
 3980 12.589925 4.253402
 3981 12.593548 4.257025
 3982 12.593548 4.260648
 3983 12.593548 4.264271
 3984 12.593548 4.267894
 3985 12.593548 4.271517
 3986 12.593548 4.275140
 3987 12.593548 4.278763
 3988 12.593548 4.282386
 3989 12.593548 4.286009
 3990 12.593548 4.289632
 3991 12.593548 4.293255
 3992 12.597171 4.296878
 3993 12.597171 4.300501
 3994 12.600794 4.304124
 3995 12.600794 4.307747
 3996 12.604417 4.311370
 3997 12.604417 4.314993
 3998 12.608040 4.318616
 3999 12.608040 4.322239
 4000 12.611663 4.325862
 4001 12.611663 4.329485
 4002 12.615286 4.333108
 4003 12.615286 4.336731
 4004 12.618909 4.340354
 4005 12.622532 4.343977
 4006 12.626155 4.347600
 4007 12.629778 4.347600
 4008 12.633401 4.351223
 4009 12.637024 4.351223
 4010 12.640647 4.354846
 4011 12.644270 4.354846
 4012 12.647893 4.358469
 4013 12.651516 4.358469
 4014 12.655139 4.362092
 4015 12.658762 4.365715
 4016 12.662385 4.369338
 4017 12.666008 4.372961
 4018 12.669631 4.376584
 4019 12.673254 4.380207
 4020 12.676877 4.383830
 4021 12.680500 4.387453
 4022 12.684123 4.391076
 4023 12.687746 4.394699
 4024 12.691369 4.398322
 4025 12.691369 4.401945
 4026 12.691369 4.405568
 4027 12.691369 4.409191
 4028 12.691369 4.412814
 4029 12.691369 4.416437
 4030 12.691369 4.420060
 4031 12.691369 4.423683
 4032 12.691369 4.427306
 4033 12.691369 4.430929
 4034 12.691369 4.434552
 4035 12.691369 4.438175
 4036 12.691369 4.441798
 4037 12.691369 4.445421
 4038 12.691369 4.449044
 4039 12.691369 4.452667
 4040 12.691369 4.456290
 4041 12.691369 4.459913
 4042 12.691369 4.463536
 4043 12.691369 4.467159
 4044 12.691369 4.470782
 4045 12.691369 4.474405
 4046 12.691369 4.478028
 4047 12.691369 4.481651
 4048 12.691369 4.485274
 4049 12.691369 4.488897
 4050 12.691369 4.492520
 4051 12.691369 4.496143
 4052 12.691369 4.499766
 4053 12.691369 4.503389
 4054 12.691369 4.507012
 4055 12.691369 4.510635
 4056 12.694992 4.514258
 4057 12.694992 4.517881
 4058 12.698615 4.521504
 4059 12.698615 4.525127
 4060 12.702238 4.528750
 4061 12.702238 4.532373
 4062 12.705861 4.535996
 4063 12.705861 4.539619
 4064 12.709484 4.543242
 4065 12.709484 4.546865
 4066 12.713107 4.550488
 4067 12.713107 4.554111
 4068 12.716730 4.557734
 4069 12.720353 4.557734
 4070 12.723976 4.561357
 4071 12.727599 4.561357
 4072 12.731222 4.564980
 4073 12.734845 4.564980
 4074 12.738468 4.568603
 4075 12.742091 4.568603
 4076 12.745714 4.572226
 4077 12.749337 4.572226
 4078 12.752960 4.575849
 4079 12.756583 4.575849
 4080 12.760206 4.579472
 4081 12.763829 4.579472
 4082 12.763829 4.583095
 4083 12.767452 4.586718
 4084 12.767452 4.590341
 4085 12.771075 4.593964
 4086 12.771075 4.597587
 4087 12.774698 4.601210
 4088 12.778321 4.604833
 4089 12.778321 4.608456
 4090 12.781944 4.612079
 4091 12.785567 4.615702
 4092 12.789190 4.619325
 4093 12.792813 4.622948
 4094 12.796436 4.622948
 4095 12.800059 4.626571
 4096 12.803682 4.630194
 4097 12.807305 4.630194
 4098 12.810928 4.633817
 4099 12.814551 4.633817
 4100 12.818174 4.637440
 4101 12.821797 4.637440
 4102 12.825420 4.641063
 4103 12.829043 4.644686
 4104 12.832666 4.648309
 4105 12.836289 4.651932
 4106 12.839912 4.655555
 4107 12.839912 4.659178
 4108 12.843535 4.662801
 4109 12.847158 4.666424
 4110 12.847158 4.670047
 4111 12.847158 4.673670
 4112 12.847158 4.677293
 4113 12.850781 4.680916
 4114 12.850781 4.684539
 4115 12.850781 4.688162
 4116 12.850781 4.691785
 4117 12.850781 4.695408
 4118 12.850781 4.699031
 4119 12.850781 4.702654
 4120 12.850781 4.706277
 4121 12.854404 4.709900
 4122 12.854404 4.713523
 4123 12.854404 4.717146
 4124 12.858027 4.720769
 4125 12.858027 4.724392
 4126 12.861650 4.728015
 4127 12.861650 4.731638
 4128 12.865273 4.735261
 4129 12.865273 4.738884
 4130 12.868896 4.742507
 4131 12.868896 4.746130
 4132 12.872519 4.749753
 4133 12.872519 4.753376
 4134 12.876142 4.756999
 4135 12.876142 4.760622
 4136 12.876142 4.764245
 4137 12.876142 4.767868
 4138 12.876142 4.771491
 4139 12.876142 4.775114
 4140 12.876142 4.778737
 4141 12.876142 4.782360
 4142 12.876142 4.785983
 4143 12.876142 4.789606
 4144 12.876142 4.793229
 4145 12.876142 4.796852
 4146 12.879765 4.800475
 4147 12.879765 4.804098
 4148 12.883388 4.807721
 4149 12.883388 4.811344
 4150 12.887011 4.814967
 4151 12.887011 4.818590
 4152 12.890634 4.822213
 4153 12.890634 4.825836
 4154 12.894257 4.829459
 4155 12.894257 4.833082
 4156 12.897880 4.836705
 4157 12.897880 4.840328
 4158 12.901503 4.843951
 4159 12.905126 4.843951
 4160 12.908749 4.847574
 4161 12.912372 4.851197
 4162 12.915995 4.851197
 4163 12.915995 4.854820
 4164 12.919618 4.858443
 4165 12.919618 4.862066
 4166 12.923241 4.865689
 4167 12.923241 4.869312
 4168 12.926864 4.872935
 4169 12.926864 4.876558
 4170 12.930487 4.880181
 4171 12.930487 4.883804
 4172 12.934110 4.887427
 4173 12.937733 4.891050
 4174 12.941356 4.894673
 4175 12.944979 4.894673
 4176 12.948602 4.898296
 4177 12.952225 4.901919
 4178 12.955848 4.901919
 4179 12.959471 4.905542
 4180 12.963094 4.905542
 4181 12.966717 4.909165
 4182 12.970340 4.912788
 4183 12.973963 4.916411
 4184 12.977586 4.920034
 4185 12.981209 4.923657
 4186 12.984832 4.927280
 4187 12.984832 4.930903
 4188 12.984832 4.934526
 4189 12.984832 4.938149
 4190 12.984832 4.941772
 4191 12.984832 4.945395
 4192 12.984832 4.949018
 4193 12.984832 4.952641
 4194 12.984832 4.956264
 4195 12.984832 4.959887
 4196 12.984832 4.963510
 4197 12.988455 4.967133
 4198 12.988455 4.970756
 4199 12.992078 4.974379
 4200 12.992078 4.978002
 4201 12.995701 4.981625
 4202 12.995701 4.985248
 4203 12.999324 4.988871
 4204 12.999324 4.992494
 4205 13.002947 4.996117
 4206 13.002947 4.999740
 4207 13.006570 5.003363
 4208 13.006570 5.006986
 4209 13.010193 5.010609
 4210 13.013816 5.014232
 4211 13.017439 5.017855
 4212 13.021062 5.017855
 4213 13.024685 5.021478
 4214 13.028308 5.021478
 4215 13.031931 5.025101
 4216 13.035554 5.025101
 4217 13.039177 5.028724
 4218 13.042800 5.028724
 4219 13.046423 5.032347
 4220 13.046423 5.035970
 4221 13.046423 5.039593
 4222 13.046423 5.043216
 4223 13.046423 5.046839
 4224 13.046423 5.050462
 4225 13.050046 5.054085
 4226 13.050046 5.057708
 4227 13.053669 5.061331
 4228 13.053669 5.064954
 4229 13.057292 5.068577
 4230 13.057292 5.072200
 4231 13.060915 5.075823
 4232 13.060915 5.079446
 4233 13.064538 5.083069
 4234 13.064538 5.086692
 4235 13.068161 5.090315
 4236 13.068161 5.093938
 4237 13.071784 5.097561
 4238 13.075407 5.101184
 4239 13.079030 5.104807
 4240 13.082653 5.104807
 4241 13.082653 5.108430
 4242 13.082653 5.112053
 4243 13.086276 5.115676
 4244 13.086276 5.119299
 4245 13.089899 5.122922
 4246 13.089899 5.126545
 4247 13.093522 5.130168
 4248 13.093522 5.133791
 4249 13.097145 5.137414
 4250 13.097145 5.141037
 4251 13.100768 5.144660
 4252 13.100768 5.148283
 4253 13.104391 5.151906
 4254 13.104391 5.155529
 4255 13.108014 5.159152
 4256 13.108014 5.162775
 4257 13.111637 5.166398
 4258 13.115260 5.170021
 4259 13.118883 5.170021
 4260 13.122506 5.173644
 4261 13.126129 5.173644
 4262 13.129752 5.177267
 4263 13.133375 5.177267
 4264 13.136998 5.180890
 4265 13.140621 5.180890
 4266 13.144244 5.184513
 4267 13.147867 5.188136
 4268 13.151490 5.191759
 4269 13.155113 5.195382
 4270 13.158736 5.199005
 4271 13.162359 5.202628
 4272 13.162359 5.206251
 4273 13.162359 5.209874
 4274 13.162359 5.213497
 4275 13.162359 5.217120
 4276 13.165982 5.220743
 4277 13.165982 5.224366
 4278 13.165982 5.227989
 4279 13.165982 5.231612
 4280 13.169605 5.235235
 4281 13.169605 5.238858
 4282 13.173228 5.242481
 4283 13.173228 5.246104
 4284 13.176851 5.249727
 4285 13.176851 5.253350
 4286 13.180474 5.256973
 4287 13.180474 5.260596
 4288 13.184097 5.264219
 4289 13.184097 5.267842
 4290 13.187720 5.271465
 4291 13.187720 5.275088
 4292 13.191343 5.278711
 4293 13.191343 5.282334
 4294 13.194966 5.285957
 4295 13.198589 5.289580
 4296 13.198589 5.293203
 4297 13.202212 5.296826
 4298 13.205835 5.300449
 4299 13.209458 5.300449
 4300 13.213081 5.304072
 4301 13.216704 5.304072
 4302 13.220327 5.307695
 4303 13.223950 5.307695
 4304 13.227573 5.311318
 4305 13.231196 5.311318
 4306 13.234819 5.314941
 4307 13.238442 5.314941
 4308 13.242065 5.318564
 4309 13.245688 5.318564
 4310 13.249311 5.322187
 4311 13.252934 5.325810
 4312 13.256557 5.329433
 4313 13.260180 5.333056
 4314 13.263803 5.336679
 4315 13.267426 5.340302
 4316 13.271049 5.343925
 4317 13.274672 5.347548
 4318 13.278295 5.351171
 4319 13.281918 5.354794
 4320 13.285541 5.358417
 4321 13.289164 5.362040
 4322 13.292787 5.365663
 4323 13.292787 5.369286
 4324 13.296410 5.372909
 4325 13.296410 5.376532
 4326 13.300033 5.380155
 4327 13.303656 5.383778
 4328 13.303656 5.387401
 4329 13.307279 5.391024
 4330 13.310902 5.394647
 4331 13.310902 5.398270
 4332 13.310902 5.401893
 4333 13.310902 5.405516
 4334 13.310902 5.409139
 4335 13.310902 5.412762
 4336 13.314525 5.416385
 4337 13.314525 5.420008
 4338 13.314525 5.423631
 4339 13.314525 5.427254
 4340 13.318148 5.430877
 4341 13.318148 5.434500
 4342 13.321771 5.438123
 4343 13.321771 5.441746
 4344 13.321771 5.445369
 4345 13.321771 5.448992
 4346 13.321771 5.452615
 4347 13.321771 5.456238
 4348 13.321771 5.459861
 4349 13.321771 5.463484
 4350 13.321771 5.467107
 4351 13.321771 5.470730
 4352 13.321771 5.474353
 4353 13.321771 5.477976
 4354 13.321771 5.481599
 4355 13.321771 5.485222
 4356 13.321771 5.488845
 4357 13.321771 5.492468
 4358 13.321771 5.496091
 4359 13.321771 5.499714
 4360 13.321771 5.503337
 4361 13.321771 5.506960
 4362 13.321771 5.510583
 4363 13.321771 5.514206
 4364 13.325394 5.517829
 4365 13.325394 5.521452
 4366 13.329017 5.525075
 4367 13.329017 5.528698
 4368 13.332640 5.532321
 4369 13.332640 5.535944
 4370 13.336263 5.539567
 4371 13.336263 5.543190
 4372 13.339886 5.546813
 4373 13.339886 5.550436
 4374 13.343509 5.554059
 4375 13.343509 5.557682
 4376 13.347132 5.561305
 4377 13.350755 5.564928
 4378 13.354378 5.568551
 4379 13.358001 5.568551
 4380 13.358001 5.572174
 4381 13.358001 5.575797
 4382 13.358001 5.579420
 4383 13.361624 5.583043
 4384 13.361624 5.586666
 4385 13.365247 5.590289
 4386 13.365247 5.593912
 4387 13.368870 5.597535
 4388 13.368870 5.601158
 4389 13.372493 5.604781
 4390 13.372493 5.608404
 4391 13.376116 5.612027
 4392 13.376116 5.615650
 4393 13.379739 5.619273
 4394 13.379739 5.622896
 4395 13.383362 5.626519
 4396 13.386985 5.630142
 4397 13.390608 5.633765
 4398 13.394231 5.633765
 4399 13.397854 5.637388
 4400 13.401477 5.641011
 4401 13.405100 5.641011
 4402 13.408723 5.644634
 4403 13.412346 5.644634
 4404 13.415969 5.648257
 4405 13.419592 5.651880
 4406 13.423215 5.655503
 4407 13.426838 5.659126
 4408 13.430461 5.662749
 4409 13.430461 5.666372
 4410 13.434084 5.669995
 4411 13.434084 5.673618
 4412 13.434084 5.677241
 4413 13.437707 5.680864
 4414 13.437707 5.684487
 4415 13.437707 5.688110
 4416 13.437707 5.691733
 4417 13.437707 5.695356
 4418 13.437707 5.698979
 4419 13.437707 5.702602
 4420 13.437707 5.706225
 4421 13.437707 5.709848
 4422 13.437707 5.713471
 4423 13.441330 5.717094
 4424 13.441330 5.720717
 4425 13.444953 5.724340
 4426 13.444953 5.727963
 4427 13.448576 5.731586
 4428 13.448576 5.735209
 4429 13.452199 5.738832
 4430 13.452199 5.742455
 4431 13.455822 5.746078
 4432 13.455822 5.749701
 4433 13.459445 5.753324
 4434 13.459445 5.756947
 4435 13.463068 5.760570
 4436 13.466691 5.760570
 4437 13.470314 5.764193
 4438 13.473937 5.767816
 4439 13.477560 5.767816
 4440 13.477560 5.771439
 4441 13.481183 5.775062
 4442 13.481183 5.778685
 4443 13.484806 5.782308
 4444 13.484806 5.785931
 4445 13.488429 5.789554
 4446 13.492052 5.793177
 4447 13.492052 5.796800
 4448 13.495675 5.800423
 4449 13.499298 5.804046
 4450 13.502921 5.807669
 4451 13.506544 5.807669
 4452 13.510167 5.811292
 4453 13.513790 5.811292
 4454 13.517413 5.814915
 4455 13.521036 5.814915
 4456 13.524659 5.818538
 4457 13.528282 5.818538
 4458 13.531905 5.822161
 4459 13.535528 5.822161
 4460 13.539151 5.825784
 4461 13.542774 5.829407
 4462 13.546397 5.833030
 4463 13.546397 5.836653
 4464 13.546397 5.840276
 4465 13.546397 5.843899
 4466 13.546397 5.847522
 4467 13.546397 5.851145
 4468 13.546397 5.854768
 4469 13.550020 5.858391
 4470 13.550020 5.862014
 4471 13.553643 5.865637
 4472 13.553643 5.869260
 4473 13.557266 5.872883
 4474 13.557266 5.876506
 4475 13.560889 5.880129
 4476 13.560889 5.883752
 4477 13.564512 5.887375
 4478 13.564512 5.890998
 4479 13.568135 5.894621
 4480 13.568135 5.898244
 4481 13.571758 5.901867
 4482 13.571758 5.905490
 4483 13.571758 5.909113
 4484 13.575381 5.912736
 4485 13.575381 5.916359
 4486 13.579004 5.919982
 4487 13.579004 5.923605
 4488 13.582627 5.927228
 4489 13.582627 5.930851
 4490 13.586250 5.934474
 4491 13.586250 5.938097
 4492 13.589873 5.941720
 4493 13.589873 5.945343
 4494 13.593496 5.948966
 4495 13.593496 5.952589
 4496 13.597119 5.956212
 4497 13.600742 5.959835
 4498 13.604365 5.963458
 4499 13.607988 5.967081
 4500 13.611611 5.970704
 4501 13.615234 5.974327
 4502 13.618857 5.977950
 4503 13.618857 5.981573
 4504 13.622480 5.985196
 4505 13.626103 5.988819
 4506 13.629726 5.992442
 4507 13.629726 5.996065
 4508 13.633349 5.999688
 4509 13.636972 6.003311
 4510 13.636972 6.006934
 4511 13.640595 6.010557
 4512 13.644218 6.014180
 4513 13.647841 6.017803
 4514 13.651464 6.021426
 4515 13.655087 6.025049
 4516 13.658710 6.028672
 4517 13.658710 6.032295
 4518 13.658710 6.035918
 4519 13.658710 6.039541
 4520 13.658710 6.043164
 4521 13.658710 6.046787
 4522 13.658710 6.050410
 4523 13.658710 6.054033
 4524 13.658710 6.057656
 4525 13.658710 6.061279
 4526 13.658710 6.064902
 4527 13.658710 6.068525
 4528 13.658710 6.072148
 4529 13.658710 6.075771
 4530 13.662333 6.079394
 4531 13.662333 6.083017
 4532 13.662333 6.086640
 4533 13.662333 6.090263
 4534 13.665956 6.093886
 4535 13.665956 6.097509
 4536 13.669579 6.101132
 4537 13.669579 6.104755
 4538 13.673202 6.108378
 4539 13.673202 6.112001
 4540 13.676825 6.115624
 4541 13.676825 6.119247
 4542 13.680448 6.122870
 4543 13.680448 6.126493
 4544 13.684071 6.130116
 4545 13.684071 6.133739
 4546 13.687694 6.137362
 4547 13.687694 6.140985
 4548 13.691317 6.144608
 4549 13.691317 6.148231
 4550 13.694940 6.151854
 4551 13.698563 6.155477
 4552 13.702186 6.159100
 4553 13.705809 6.162723
 4554 13.709432 6.166346
 4555 13.713055 6.169969
 4556 13.716678 6.173592
 4557 13.720301 6.177215
 4558 13.720301 6.180838
 4559 13.720301 6.184461
 4560 13.720301 6.188084
 4561 13.723924 6.191707
 4562 13.723924 6.195330
 4563 13.727547 6.198953
 4564 13.727547 6.202576
 4565 13.731170 6.206199
 4566 13.731170 6.209822
 4567 13.734793 6.213445
 4568 13.734793 6.217068
 4569 13.738416 6.220691
 4570 13.738416 6.224314
 4571 13.742039 6.227937
 4572 13.742039 6.231560
 4573 13.745662 6.235183
 4574 13.749285 6.238806
 4575 13.752908 6.238806
 4576 13.756531 6.242429
 4577 13.760154 6.246052
 4578 13.763777 6.246052
 4579 13.767400 6.249675
 4580 13.771023 6.253298
 4581 13.774646 6.256921
 4582 13.774646 6.260544
 4583 13.778269 6.264167
 4584 13.781892 6.267790
 4585 13.781892 6.271413
 4586 13.785515 6.275036
 4587 13.785515 6.278659
 4588 13.789138 6.282282
 4589 13.789138 6.285905
 4590 13.792761 6.289528
 4591 13.796384 6.293151
 4592 13.796384 6.296774
 4593 13.800007 6.300397
 4594 13.803630 6.304020
 4595 13.807253 6.307643
 4596 13.810876 6.311266
 4597 13.814499 6.314889
 4598 13.818122 6.318512
 4599 13.821745 6.322135
 4600 13.825368 6.325758
 4601 13.828991 6.329381
 4602 13.832614 6.333004
 4603 13.836237 6.336627
 4604 13.839860 6.340250
 4605 13.843483 6.343873
 4606 13.847106 6.347496
 4607 13.850729 6.351119
 4608 13.854352 6.354742
 4609 13.857975 6.358365
 4610 13.857975 6.361988
 4611 13.861598 6.365611
 4612 13.861598 6.369234
 4613 13.865221 6.372857
 4614 13.868844 6.376480
 4615 13.868844 6.380103
 4616 13.872467 6.383726
 4617 13.872467 6.387349
 4618 13.876090 6.390972
 4619 13.879713 6.394595
 4620 13.879713 6.398218
 4621 13.883336 6.401841
 4622 13.883336 6.405464
 4623 13.886959 6.409087
 4624 13.886959 6.412710
 4625 13.890582 6.416333
 4626 13.890582 6.419956
 4627 13.894205 6.423579
 4628 13.894205 6.427202
 4629 13.897828 6.430825
 4630 13.897828 6.434448
 4631 13.901451 6.438071
 4632 13.901451 6.441694
 4633 13.905074 6.445317
 4634 13.908697 6.448940
 4635 13.912320 6.452563
 4636 13.915943 6.456186
 4637 13.919566 6.459809
 4638 13.919566 6.463432
 4639 13.919566 6.467055
 4640 13.919566 6.470678
 4641 13.919566 6.474301
 4642 13.919566 6.477924
 4643 13.919566 6.481547
 4644 13.919566 6.485170
 4645 13.919566 6.488793
 4646 13.919566 6.492416
 4647 13.919566 6.496039
 4648 13.919566 6.499662
 4649 13.919566 6.503285
 4650 13.919566 6.506908
 4651 13.919566 6.510531
 4652 13.919566 6.514154
 4653 13.919566 6.517777
 4654 13.919566 6.521400
 4655 13.915943 6.525023
 4656 13.915943 6.528646
 4657 13.912320 6.532269
 4658 13.912320 6.535892
 4659 13.908697 6.539515
 4660 13.908697 6.543138
 4661 13.905074 6.546761
 4662 13.905074 6.550384
 4663 13.901451 6.554007
 4664 13.901451 6.557630
 4665 13.897828 6.561253
 4666 13.897828 6.564876
 4667 13.897828 6.568499
 4668 13.897828 6.572122
 4669 13.897828 6.575745
 4670 13.897828 6.579368
 4671 13.897828 6.582991
 4672 13.897828 6.586614
 4673 13.897828 6.590237
 4674 13.897828 6.593860
 4675 13.897828 6.597483
 4676 13.897828 6.601106
 4677 13.897828 6.604729
 4678 13.897828 6.608352
 4679 13.897828 6.611975
 4680 13.897828 6.615598
 4681 13.897828 6.619221
 4682 13.897828 6.622844
 4683 13.897828 6.626467
 4684 13.897828 6.630090
 4685 13.897828 6.633713
 4686 13.897828 6.637336
 4687 13.897828 6.640959
 4688 13.897828 6.644582
 4689 13.897828 6.648205
 4690 13.897828 6.651828
 4691 13.897828 6.655451
 4692 13.897828 6.659074
 4693 13.897828 6.662697
 4694 13.897828 6.666320
 4695 13.897828 6.669943
 4696 13.897828 6.673566
 4697 13.897828 6.677189
 4698 13.897828 6.680812
 4699 13.897828 6.684435
 4700 13.897828 6.688058
 4701 13.897828 6.691681
 4702 13.897828 6.695304
 4703 13.894205 6.698927
 4704 13.894205 6.702550
 4705 13.890582 6.706173
 4706 13.890582 6.709796
 4707 13.886959 6.713419
 4708 13.886959 6.717042
 4709 13.883336 6.720665
 4710 13.883336 6.724288
 4711 13.879713 6.727911
 4712 13.879713 6.731534
 4713 13.876090 6.735157
 4714 13.876090 6.738780
 4715 13.876090 6.742403
 4716 13.876090 6.746026
 4717 13.876090 6.749649
 4718 13.876090 6.753272
 4719 13.876090 6.756895
 4720 13.876090 6.760518
 4721 13.876090 6.764141
 4722 13.876090 6.767764
 4723 13.876090 6.771387
 4724 13.876090 6.775010
 4725 13.876090 6.778633
 4726 13.876090 6.782256
 4727 13.876090 6.785879
 4728 13.876090 6.789502
 4729 13.876090 6.793125
 4730 13.876090 6.796748
 4731 13.876090 6.800371
 4732 13.876090 6.803994
 4733 13.876090 6.807617
 4734 13.876090 6.811240
 4735 13.876090 6.814863
 4736 13.876090 6.818486
 4737 13.876090 6.822109
 4738 13.876090 6.825732
 4739 13.876090 6.829355
 4740 13.876090 6.832978
 4741 13.876090 6.836601
 4742 13.879713 6.840224
 4743 13.879713 6.843847
 4744 13.879713 6.847470
 4745 13.879713 6.851093
 4746 13.883336 6.854716
 4747 13.883336 6.858339
 4748 13.886959 6.861962
 4749 13.886959 6.865585
 4750 13.890582 6.869208
 4751 13.886959 6.872831
 4752 13.886959 6.876454
 4753 13.883336 6.880077
 4754 13.883336 6.883700
 4755 13.879713 6.887323
 4756 13.879713 6.890946
 4757 13.876090 6.894569
 4758 13.876090 6.898192
 4759 13.872467 6.901815
 4760 13.872467 6.905438
 4761 13.868844 6.909061
 4762 13.868844 6.912684
 4763 13.865221 6.916307
 4764 13.865221 6.919930
 4765 13.861598 6.923553
 4766 13.861598 6.927176
 4767 13.861598 6.930799
 4768 13.861598 6.934422
 4769 13.861598 6.938045
 4770 13.861598 6.941668
 4771 13.861598 6.945291
 4772 13.861598 6.948914
 4773 13.861598 6.952537
 4774 13.861598 6.956160
 4775 13.861598 6.959783
 4776 13.861598 6.963406
 4777 13.861598 6.967029
 4778 13.861598 6.970652
 4779 13.861598 6.974275
 4780 13.861598 6.977898
 4781 13.861598 6.981521
 4782 13.861598 6.985144
 4783 13.861598 6.988767
 4784 13.861598 6.992390
 4785 13.861598 6.996013
 4786 13.861598 6.999636
 4787 13.861598 7.003259
 4788 13.865221 7.006882
 4789 13.865221 7.010505
 4790 13.865221 7.014128
 4791 13.865221 7.017751
 4792 13.868844 7.021374
 4793 13.868844 7.024997
 4794 13.872467 7.028620
 4795 13.872467 7.032243
 4796 13.876090 7.035866
 4797 13.876090 7.039489
 4798 13.876090 7.043112
 4799 13.876090 7.046735
 4800 13.876090 7.050358
 4801 13.876090 7.053981
 4802 13.876090 7.057604
 4803 13.876090 7.061227
 4804 13.876090 7.064850
 4805 13.876090 7.068473
 4806 13.876090 7.072096
 4807 13.876090 7.075719
 4808 13.879713 7.079342
 4809 13.879713 7.082965
 4810 13.883336 7.086588
 4811 13.883336 7.090211
 4812 13.886959 7.093834
 4813 13.886959 7.097457
 4814 13.890582 7.101080
 4815 13.890582 7.104703
 4816 13.894205 7.108326
 4817 13.894205 7.111949
 4818 13.894205 7.115572
 4819 13.894205 7.119195
 4820 13.897828 7.122818
 4821 13.897828 7.126441
 4822 13.901451 7.130064
 4823 13.901451 7.133687
 4824 13.905074 7.137310
 4825 13.905074 7.140933
 4826 13.905074 7.144556
 4827 13.908697 7.148179
 4828 13.908697 7.151802
 4829 13.908697 7.155425
 4830 13.908697 7.159048
 4831 13.905074 7.162671
 4832 13.905074 7.166294
 4833 13.905074 7.169917
 4834 13.905074 7.173540
 4835 13.905074 7.177163
 4836 13.901451 7.180786
 4837 13.901451 7.184409
 4838 13.901451 7.188032
 4839 13.897828 7.191655
 4840 13.897828 7.195278
 4841 13.894205 7.198901
 4842 13.894205 7.202524
 4843 13.890582 7.206147
 4844 13.890582 7.209770
 4845 13.890582 7.213393
 4846 13.890582 7.217016
 4847 13.890582 7.220639
 4848 13.890582 7.224262
 4849 13.890582 7.227885
 4850 13.890582 7.231508
 4851 13.890582 7.235131
 4852 13.890582 7.238754
 4853 13.890582 7.242377
 4854 13.890582 7.246000
 4855 13.890582 7.249623
 4856 13.890582 7.253246
 4857 13.890582 7.256869
 4858 13.890582 7.260492
 4859 13.890582 7.264115
 4860 13.890582 7.267738
 4861 13.890582 7.271361
 4862 13.890582 7.274984
 4863 13.890582 7.278607
 4864 13.890582 7.282230
 4865 13.890582 7.285853
 4866 13.890582 7.289476
 4867 13.890582 7.293099
 4868 13.890582 7.296722
 4869 13.890582 7.300345
 4870 13.890582 7.303968
 4871 13.890582 7.307591
 4872 13.890582 7.311214
 4873 13.890582 7.314837
 4874 13.886959 7.318460
 4875 13.883336 7.322083
 4876 13.883336 7.325706
 4877 13.879713 7.329329
 4878 13.876090 7.332952
 4879 13.872467 7.336575
 4880 13.872467 7.340198
 4881 13.868844 7.343821
 4882 13.868844 7.347444
 4883 13.865221 7.351067
 4884 13.865221 7.354690
 4885 13.861598 7.358313
 4886 13.861598 7.361936
 4887 13.857975 7.365559
 4888 13.857975 7.369182
 4889 13.854352 7.372805
 4890 13.854352 7.376428
 4891 13.850729 7.380051
 4892 13.850729 7.383674
 4893 13.850729 7.387297
 4894 13.850729 7.390920
 4895 13.850729 7.394543
 4896 13.850729 7.398166
 4897 13.850729 7.401789
 4898 13.850729 7.405412
 4899 13.850729 7.409035
 4900 13.850729 7.412658
 4901 13.850729 7.416281
 4902 13.850729 7.419904
 4903 13.850729 7.423527
 4904 13.850729 7.427150
 4905 13.850729 7.430773
 4906 13.850729 7.434396
 4907 13.850729 7.438019
 4908 13.850729 7.441642
 4909 13.850729 7.445265
 4910 13.850729 7.448888
 4911 13.850729 7.452511
 4912 13.850729 7.456134
 4913 13.850729 7.459757
 4914 13.854352 7.463380
 4915 13.854352 7.467003
 4916 13.857975 7.470626
 4917 13.857975 7.474249
 4918 13.861598 7.477872
 4919 13.861598 7.481495
 4920 13.861598 7.485118
 4921 13.861598 7.488741
 4922 13.861598 7.492364
 4923 13.861598 7.495987
 4924 13.861598 7.499610
 4925 13.861598 7.503233
 4926 13.861598 7.506856
 4927 13.861598 7.510479
 4928 13.861598 7.514102
 4929 13.861598 7.517725
 4930 13.861598 7.521348
 4931 13.861598 7.524971
 4932 13.861598 7.528594
 4933 13.861598 7.532217
 4934 13.861598 7.535840
 4935 13.861598 7.539463
 4936 13.861598 7.543086
 4937 13.861598 7.546709
 4938 13.861598 7.550332
 4939 13.861598 7.553955
 4940 13.861598 7.557578
 4941 13.865221 7.561201
 4942 13.865221 7.564824
 4943 13.865221 7.568447
 4944 13.865221 7.572070
 4945 13.861598 7.575693
 4946 13.861598 7.579316
 4947 13.861598 7.582939
 4948 13.861598 7.586562
 4949 13.857975 7.590185
 4950 13.857975 7.593808
 4951 13.854352 7.597431
 4952 13.854352 7.601054
 4953 13.850729 7.604677
 4954 13.850729 7.608300
 4955 13.850729 7.611923
 4956 13.850729 7.615546
 4957 13.850729 7.619169
 4958 13.850729 7.622792
 4959 13.850729 7.626415
 4960 13.850729 7.630038
 4961 13.850729 7.633661
 4962 13.850729 7.637284
 4963 13.850729 7.640907
 4964 13.850729 7.644530
 4965 13.850729 7.648153
 4966 13.850729 7.651776
 4967 13.850729 7.655399
 4968 13.850729 7.659022
 4969 13.850729 7.662645
 4970 13.850729 7.666268
 4971 13.850729 7.669891
 4972 13.850729 7.673514
 4973 13.850729 7.677137
 4974 13.850729 7.680760
 4975 13.850729 7.684383
 4976 13.854352 7.688006
 4977 13.854352 7.691629
 4978 13.854352 7.695252
 4979 13.854352 7.698875
 4980 13.857975 7.702498
 4981 13.857975 7.706121
 4982 13.861598 7.709744
 4983 13.861598 7.713367
 4984 13.861598 7.716990
 4985 13.861598 7.720613
 4986 13.861598 7.724236
 4987 13.861598 7.727859
 4988 13.857975 7.731482
 4989 13.857975 7.735105
 4990 13.854352 7.738728
 4991 13.854352 7.742351
 4992 13.850729 7.745974
 4993 13.850729 7.749597
 4994 13.850729 7.753220
 4995 13.847106 7.756843
 4996 13.847106 7.760466
 4997 13.843483 7.764089
 4998 13.843483 7.767712
 4999 13.839860 7.771335
 5000 13.839860 7.774958
 5001 13.839860 7.778581
 5002 13.839860 7.782204
 5003 13.836237 7.785827
 5004 13.836237 7.789450
 5005 13.836237 7.793073
 5006 13.836237 7.796696
 5007 13.836237 7.800319
 5008 13.836237 7.803942
 5009 13.836237 7.807565
 5010 13.836237 7.811188
 5011 13.836237 7.814811
 5012 13.836237 7.818434
 5013 13.832614 7.822057
 5014 13.832614 7.825680
 5015 13.832614 7.829303
 5016 13.828991 7.832926
 5017 13.828991 7.836549
 5018 13.825368 7.840172
 5019 13.825368 7.843795
 5020 13.821745 7.847418
 5021 13.821745 7.851041
 5022 13.818122 7.854664
 5023 13.818122 7.858287
 5024 13.818122 7.861910
 5025 13.814499 7.865533
 5026 13.814499 7.869156
 5027 13.814499 7.872779
 5028 13.814499 7.876402
 5029 13.814499 7.880025
 5030 13.814499 7.883648
 5031 13.814499 7.887271
 5032 13.814499 7.890894
 5033 13.814499 7.894517
 5034 13.814499 7.898140
 5035 13.814499 7.901763
 5036 13.814499 7.905386
 5037 13.814499 7.909009
 5038 13.814499 7.912632
 5039 13.814499 7.916255
 5040 13.814499 7.919878
 5041 13.814499 7.923501
 5042 13.814499 7.927124
 5043 13.814499 7.930747
 5044 13.814499 7.934370
 5045 13.814499 7.937993
 5046 13.814499 7.941616
 5047 13.814499 7.945239
 5048 13.814499 7.948862
 5049 13.814499 7.952485
 5050 13.818122 7.956108
 5051 13.818122 7.959731
 5052 13.821745 7.963354
 5053 13.821745 7.966977
 5054 13.825368 7.970600
 5055 13.825368 7.974223
 5056 13.828991 7.977846
 5057 13.828991 7.981469
 5058 13.832614 7.985092
 5059 13.832614 7.988715
 5060 13.836237 7.992338
 5061 13.836237 7.995961
 5062 13.839860 7.999584
 5063 13.843483 7.999584
 5064 13.847106 8.003207
 5065 13.850729 8.003207
 5066 13.854352 8.006830
 5067 13.857975 8.006830
 5068 13.861598 8.010453
 5069 13.865221 8.010453
 5070 13.868844 8.014076
 5071 13.872467 8.014076
 5072 13.876090 8.017699
 5073 13.879713 8.017699
 5074 13.883336 8.021322
 5075 13.886959 8.021322
 5076 13.890582 8.024945
 5077 13.894205 8.028568
 5078 13.897828 8.028568
 5079 13.901451 8.032191
 5080 13.905074 8.032191
 5081 13.908697 8.035814
 5082 13.912320 8.035814
 5083 13.915943 8.039437
 5084 13.919566 8.039437
 5085 13.919566 8.043060
 5086 13.923189 8.046683
 5087 13.923189 8.050306
 5088 13.923189 8.053929
 5089 13.923189 8.057552
 5090 13.923189 8.061175
 5091 13.923189 8.064798
 5092 13.923189 8.068421
 5093 13.923189 8.072044
 5094 13.923189 8.075667
 5095 13.923189 8.079290
 5096 13.923189 8.082913
 5097 13.923189 8.086536
 5098 13.923189 8.090159
 5099 13.923189 8.093782
 5100 13.923189 8.097405
 5101 13.923189 8.101028
 5102 13.926812 8.104651
 5103 13.926812 8.108274
 5104 13.930435 8.111897
 5105 13.930435 8.115520
 5106 13.934058 8.119143
 5107 13.934058 8.122766
 5108 13.937681 8.126389
 5109 13.937681 8.130012
 5110 13.941304 8.133635
 5111 13.941304 8.137258
 5112 13.937681 8.140881
 5113 13.934058 8.144504
 5114 13.930435 8.144504
 5115 13.926812 8.144504
 5116 13.923189 8.144504
 5117 13.919566 8.144504
 5118 13.915943 8.144504
 5119 13.912320 8.144504
 5120 13.908697 8.144504
 5121 13.905074 8.148127
 5122 13.901451 8.148127
 5123 13.897828 8.148127
 5124 13.894205 8.151750
 5125 13.890582 8.151750
 5126 13.886959 8.155373
 5127 13.883336 8.155373
 5128 13.879713 8.158996
 5129 13.876090 8.158996
 5130 13.872467 8.162619
 5131 13.868844 8.162619
 5132 13.865221 8.166242
 5133 13.861598 8.166242
 5134 13.857975 8.169865
 5135 13.854352 8.169865
 5136 13.850729 8.173488
 5137 13.850729 8.177111
 5138 13.847106 8.180734
 5139 13.847106 8.184357
 5140 13.843483 8.187980
 5141 13.843483 8.191603
 5142 13.839860 8.195226
 5143 13.839860 8.198849
 5144 13.836237 8.202472
 5145 13.836237 8.206095
 5146 13.832614 8.209718
 5147 13.832614 8.213341
 5148 13.828991 8.216964
 5149 13.828991 8.220587
 5150 13.828991 8.224210
 5151 13.828991 8.227833
 5152 13.828991 8.231456
 5153 13.828991 8.235079
 5154 13.828991 8.238702
 5155 13.828991 8.242325
 5156 13.828991 8.245948
 5157 13.828991 8.249571
 5158 13.828991 8.253194
 5159 13.828991 8.256817
 5160 13.825368 8.260440
 5161 13.825368 8.264063
 5162 13.825368 8.267686
 5163 13.825368 8.271309
 5164 13.825368 8.274932
 5165 13.825368 8.278555
 5166 13.825368 8.282178
 5167 13.825368 8.285801
 5168 13.825368 8.289424
 5169 13.825368 8.293047
 5170 13.825368 8.296670
 5171 13.825368 8.300293
 5172 13.825368 8.303916
 5173 13.825368 8.307539
 5174 13.825368 8.311162
 5175 13.825368 8.314785
 5176 13.825368 8.318408
 5177 13.825368 8.322031
 5178 13.825368 8.325654
 5179 13.825368 8.329277
 5180 13.825368 8.332900
 5181 13.825368 8.336523
 5182 13.825368 8.340146
 5183 13.825368 8.343769
 5184 13.825368 8.347392
 5185 13.825368 8.351015
 5186 13.825368 8.354638
 5187 13.825368 8.358261
 5188 13.828991 8.361884
 5189 13.828991 8.365507
 5190 13.832614 8.369130
 5191 13.832614 8.372753
 5192 13.832614 8.376376
 5193 13.832614 8.379999
 5194 13.836237 8.383622
 5195 13.836237 8.387245
 5196 13.839860 8.390868
 5197 13.839860 8.394491
 5198 13.843483 8.398114
 5199 13.843483 8.401737
 5200 13.847106 8.405360
 5201 13.847106 8.408983
 5202 13.850729 8.412606
 5203 13.850729 8.416229
 5204 13.854352 8.419852
 5205 13.854352 8.423475
 5206 13.857975 8.427098
 5207 13.861598 8.430721
 5208 13.861598 8.434344
 5209 13.865221 8.437967
 5210 13.865221 8.441590
 5211 13.865221 8.445213
 5212 13.865221 8.448836
 5213 13.868844 8.452459
 5214 13.868844 8.456082
 5215 13.868844 8.459705
 5216 13.868844 8.463328
 5217 13.868844 8.466951
 5218 13.868844 8.470574
 5219 13.868844 8.474197
 5220 13.865221 8.477820
 5221 13.865221 8.481443
 5222 13.865221 8.485066
 5223 13.865221 8.488689
 5224 13.865221 8.492312
 5225 13.865221 8.495935
 5226 13.865221 8.499558
 5227 13.865221 8.503181
 5228 13.865221 8.506804
 5229 13.865221 8.510427
 5230 13.865221 8.514050
 5231 13.865221 8.517673
 5232 13.865221 8.521296
 5233 13.865221 8.524919
 5234 13.865221 8.528542
 5235 13.865221 8.532165
 5236 13.865221 8.535788
 5237 13.865221 8.539411
 5238 13.865221 8.543034
 5239 13.865221 8.546657
 5240 13.865221 8.550280
 5241 13.865221 8.553903
 5242 13.865221 8.557526
 5243 13.865221 8.561149
 5244 13.865221 8.564772
 5245 13.865221 8.568395
 5246 13.868844 8.572018
 5247 13.868844 8.575641
 5248 13.868844 8.579264
 5249 13.868844 8.582887
 5250 13.872467 8.586510
 5251 13.872467 8.590133
 5252 13.876090 8.593756
 5253 13.876090 8.597379
 5254 13.876090 8.601002
 5255 13.876090 8.604625
 5256 13.876090 8.608248
 5257 13.879713 8.611871
 5258 13.879713 8.615494
 5259 13.879713 8.619117
 5260 13.879713 8.622740
 5261 13.883336 8.626363
 5262 13.883336 8.629986
 5263 13.883336 8.633609
 5264 13.886959 8.637232
 5265 13.886959 8.640855
 5266 13.890582 8.644478
 5267 13.890582 8.648101
 5268 13.894205 8.651724
 5269 13.894205 8.655347
 5270 13.897828 8.658970
 5271 13.897828 8.662593
 5272 13.901451 8.666216
 5273 13.901451 8.669839
 5274 13.905074 8.673462
 5275 13.905074 8.677085
 5276 13.905074 8.680708
 5277 13.908697 8.684331
 5278 13.908697 8.687954
 5279 13.905074 8.691577
 5280 13.905074 8.695200
 5281 13.905074 8.698823
 5282 13.905074 8.702446
 5283 13.905074 8.706069
 5284 13.905074 8.709692
 5285 13.901451 8.713315
 5286 13.897828 8.716938
 5287 13.894205 8.720561
 5288 13.894205 8.724184
 5289 13.890582 8.727807
 5290 13.890582 8.731430
 5291 13.886959 8.735053
 5292 13.886959 8.738676
 5293 13.883336 8.742299
 5294 13.883336 8.745922
 5295 13.879713 8.749545
 5296 13.879713 8.753168
 5297 13.876090 8.756791
 5298 13.876090 8.760414
 5299 13.872467 8.764037
 5300 13.872467 8.767660
 5301 13.872467 8.771283
 5302 13.872467 8.774906
 5303 13.872467 8.778529
 5304 13.872467 8.782152
 5305 13.872467 8.785775
 5306 13.872467 8.789398
 5307 13.872467 8.793021
 5308 13.872467 8.796644
 5309 13.872467 8.800267
 5310 13.872467 8.803890
 5311 13.872467 8.807513
 5312 13.872467 8.811136
 5313 13.872467 8.814759
 5314 13.872467 8.818382
 5315 13.872467 8.822005
 5316 13.872467 8.825628
 5317 13.872467 8.829251
 5318 13.872467 8.832874
 5319 13.872467 8.836497
 5320 13.872467 8.840120
 5321 13.872467 8.843743
 5322 13.872467 8.847366
 5323 13.872467 8.850989
 5324 13.872467 8.854612
 5325 13.872467 8.858235
 5326 13.872467 8.861858
 5327 13.872467 8.865481
 5328 13.872467 8.869104
 5329 13.872467 8.872727
 5330 13.872467 8.876350
 5331 13.872467 8.879973
 5332 13.872467 8.883596
 5333 13.872467 8.887219
 5334 13.872467 8.890842
 5335 13.872467 8.894465
 5336 13.872467 8.898088
 5337 13.872467 8.901711
 5338 13.872467 8.905334
 5339 13.872467 8.908957
 5340 13.872467 8.912580
 5341 13.872467 8.916203
 5342 13.872467 8.919826
 5343 13.872467 8.923449
 5344 13.872467 8.927072
 5345 13.872467 8.930695
 5346 13.876090 8.934318
 5347 13.876090 8.937941
 5348 13.879713 8.941564
 5349 13.879713 8.945187
 5350 13.879713 8.948810
 5351 13.883336 8.952433
 5352 13.883336 8.956056
 5353 13.883336 8.959679
 5354 13.883336 8.963302
 5355 13.883336 8.966925
 5356 13.879713 8.970548
 5357 13.879713 8.974171
 5358 13.879713 8.977794
 5359 13.879713 8.981417
 5360 13.876090 8.985040
 5361 13.876090 8.988663
 5362 13.876090 8.992286
 5363 13.876090 8.995909
 5364 13.876090 8.999532
 5365 13.876090 9.003155
 5366 13.876090 9.006778
 5367 13.872467 9.010401
 5368 13.872467 9.014024
 5369 13.872467 9.017647
 5370 13.872467 9.021270
 5371 13.868844 9.024893
 5372 13.868844 9.028516
 5373 13.868844 9.032139
 5374 13.868844 9.035762
 5375 13.868844 9.039385
 5376 13.868844 9.043008
 5377 13.868844 9.046631
 5378 13.868844 9.050254
 5379 13.865221 9.053877
 5380 13.865221 9.057500
 5381 13.865221 9.061123
 5382 13.861598 9.064746
 5383 13.861598 9.068369
 5384 13.861598 9.071992
 5385 13.861598 9.075615
 5386 13.861598 9.079238
 5387 13.861598 9.082861
 5388 13.861598 9.086484
 5389 13.861598 9.090107
 5390 13.861598 9.093730
 5391 13.861598 9.097353
 5392 13.861598 9.100976
 5393 13.861598 9.104599
 5394 13.861598 9.108222
 5395 13.861598 9.111845
 5396 13.861598 9.115468
 5397 13.861598 9.119091
 5398 13.861598 9.122714
 5399 13.861598 9.126337
 5400 13.861598 9.129960
 5401 13.861598 9.133583
 5402 13.861598 9.137206
 5403 13.861598 9.140829
 5404 13.861598 9.144452
 5405 13.865221 9.148075
 5406 13.865221 9.151698
 5407 13.868844 9.155321
 5408 13.868844 9.158944
 5409 13.872467 9.162567
 5410 13.872467 9.166190
 5411 13.876090 9.169813
 5412 13.876090 9.173436
 5413 13.879713 9.177059
 5414 13.879713 9.180682
 5415 13.883336 9.184305
 5416 13.883336 9.187928
 5417 13.886959 9.191551
 5418 13.890582 9.195174
 5419 13.890582 9.198797
 5420 13.890582 9.202420
 5421 13.890582 9.206043
 5422 13.890582 9.209666
 5423 13.890582 9.213289
 5424 13.890582 9.216912
 5425 13.890582 9.220535
 5426 13.890582 9.224158
 5427 13.890582 9.227781
 5428 13.890582 9.231404
 5429 13.890582 9.235027
 5430 13.890582 9.238650
 5431 13.890582 9.242273
 5432 13.890582 9.245896
 5433 13.890582 9.249519
 5434 13.890582 9.253142
 5435 13.890582 9.256765
 5436 13.890582 9.260388
 5437 13.890582 9.264011
 5438 13.890582 9.267634
 5439 13.890582 9.271257
 5440 13.890582 9.274880
 5441 13.890582 9.278503
 5442 13.890582 9.282126
 5443 13.890582 9.285749
 5444 13.890582 9.289372
 5445 13.890582 9.292995
 5446 13.890582 9.296618
 5447 13.890582 9.300241
 5448 13.894205 9.303864
 5449 13.890582 9.307487
 5450 13.890582 9.311110
 5451 13.886959 9.314733
 5452 13.886959 9.318356
 5453 13.883336 9.321979
 5454 13.883336 9.325602
 5455 13.879713 9.329225
 5456 13.879713 9.332848
 5457 13.876090 9.336471
 5458 13.876090 9.340094
 5459 13.872467 9.343717
 5460 13.872467 9.347340
 5461 13.872467 9.350963
 5462 13.872467 9.354586
 5463 13.872467 9.358209
 5464 13.872467 9.361832
 5465 13.872467 9.365455
 5466 13.872467 9.369078
 5467 13.872467 9.372701
 5468 13.872467 9.376324
 5469 13.872467 9.379947
 5470 13.872467 9.383570
 5471 13.872467 9.387193
 5472 13.872467 9.390816
 5473 13.872467 9.394439
 5474 13.872467 9.398062
 5475 13.872467 9.401685
 5476 13.872467 9.405308
 5477 13.872467 9.408931
 5478 13.872467 9.412554
 5479 13.872467 9.416177
 5480 13.872467 9.419800
 5481 13.872467 9.423423
 5482 13.876090 9.427046
 5483 13.876090 9.430669
 5484 13.876090 9.434292
 5485 13.876090 9.437915
 5486 13.876090 9.441538
 5487 13.879713 9.445161
 5488 13.879713 9.448784
 5489 13.879713 9.452407
 5490 13.879713 9.456030
 5491 13.879713 9.459653
 5492 13.876090 9.463276
 5493 13.876090 9.466899
 5494 13.876090 9.470522
 5495 13.872467 9.474145
 5496 13.872467 9.477768
 5497 13.868844 9.481391
 5498 13.868844 9.485014
 5499 13.865221 9.488637
 5500 13.865221 9.492260
 5501 13.861598 9.495883
 5502 13.861598 9.499506
 5503 13.861598 9.503129
 5504 13.861598 9.506752
 5505 13.861598 9.510375
 5506 13.861598 9.513998
 5507 13.861598 9.517621
 5508 13.861598 9.521244
 5509 13.861598 9.524867
 5510 13.861598 9.528490
 5511 13.861598 9.532113
 5512 13.861598 9.535736
 5513 13.861598 9.539359
 5514 13.861598 9.542982
 5515 13.861598 9.546605
 5516 13.861598 9.550228
 5517 13.861598 9.553851
 5518 13.861598 9.557474
 5519 13.861598 9.561097
 5520 13.861598 9.564720
 5521 13.861598 9.568343
 5522 13.861598 9.571966
 5523 13.861598 9.575589
 5524 13.861598 9.579212
 5525 13.861598 9.582835
 5526 13.861598 9.586458
 5527 13.861598 9.590081
 5528 13.861598 9.593704
 5529 13.865221 9.597327
 5530 13.865221 9.600950
 5531 13.868844 9.604573
 5532 13.868844 9.608196
 5533 13.872467 9.611819
 5534 13.872467 9.615442
 5535 13.876090 9.619065
 5536 13.876090 9.622688
 5537 13.879713 9.626311
 5538 13.879713 9.629934
 5539 13.883336 9.633557
 5540 13.883336 9.637180
 5541 13.886959 9.640803
 5542 13.890582 9.644426
 5543 13.894205 9.648049
 5544 13.897828 9.651672
 5545 13.897828 9.655295
 5546 13.897828 9.658918
 5547 13.897828 9.662541
 5548 13.897828 9.666164
 5549 13.897828 9.669787
 5550 13.897828 9.673410
 5551 13.897828 9.677033
 5552 13.897828 9.680656
 5553 13.897828 9.684279
 5554 13.897828 9.687902
 5555 13.897828 9.691525
 5556 13.897828 9.695148
 5557 13.897828 9.698771
 5558 13.897828 9.702394
 5559 13.897828 9.706017
 5560 13.897828 9.709640
 5561 13.897828 9.713263
 5562 13.897828 9.716886
 5563 13.897828 9.720509
 5564 13.894205 9.724132
 5565 13.894205 9.727755
 5566 13.890582 9.731378
 5567 13.890582 9.735001
 5568 13.890582 9.738624
 5569 13.890582 9.742247
 5570 13.886959 9.745870
 5571 13.886959 9.749493
 5572 13.886959 9.753116
 5573 13.886959 9.756739
 5574 13.883336 9.760362
 5575 13.883336 9.763985
 5576 13.879713 9.767608
 5577 13.879713 9.771231
 5578 13.876090 9.774854
 5579 13.876090 9.778477
 5580 13.872467 9.782100
 5581 13.872467 9.785723
 5582 13.872467 9.789346
 5583 13.868844 9.792969
 5584 13.868844 9.796592
 5585 13.868844 9.800215
 5586 13.868844 9.803838
 5587 13.868844 9.807461
 5588 13.868844 9.811084
 5589 13.868844 9.814707
 5590 13.868844 9.818330
 5591 13.868844 9.821953
 5592 13.868844 9.825576
 5593 13.868844 9.829199
 5594 13.868844 9.832822
 5595 13.868844 9.836445
 5596 13.868844 9.840068
 5597 13.868844 9.843691
 5598 13.868844 9.847314
 5599 13.868844 9.850937
 5600 13.868844 9.854560
 5601 13.868844 9.858183
 5602 13.868844 9.861806
 5603 13.868844 9.865429
 5604 13.868844 9.869052
 5605 13.868844 9.872675
 5606 13.865221 9.876298
 5607 13.861598 9.879921
 5608 13.857975 9.883544
 5609 13.857975 9.887167
 5610 13.854352 9.890790
 5611 13.854352 9.894413
 5612 13.850729 9.898036
 5613 13.850729 9.901659
 5614 13.847106 9.905282
 5615 13.847106 9.908905
 5616 13.843483 9.912528
 5617 13.843483 9.916151
 5618 13.839860 9.919774
 5619 13.839860 9.923397
 5620 13.836237 9.927020
 5621 13.836237 9.930643
 5622 13.836237 9.934266
 5623 13.836237 9.937889
 5624 13.836237 9.941512
 5625 13.836237 9.945135
 5626 13.836237 9.948758
 5627 13.836237 9.952381
 5628 13.836237 9.956004
 5629 13.836237 9.959627
 5630 13.836237 9.963250
 5631 13.836237 9.966873
 5632 13.836237 9.970496
 5633 13.836237 9.974119
 5634 13.836237 9.977742
 5635 13.836237 9.981365
 5636 13.836237 9.984988
 5637 13.836237 9.988611
 5638 13.836237 9.992234
 5639 13.836237 9.995857
 5640 13.836237 9.999480
 5641 13.836237 10.003103
 5642 13.836237 10.006726
 5643 13.839860 10.010349
 5644 13.839860 10.013972
 5645 13.843483 10.017595
 5646 13.843483 10.021218
 5647 13.847106 10.024841
 5648 13.847106 10.028464
 5649 13.850729 10.032087
 5650 13.850729 10.035710
 5651 13.850729 10.039333
 5652 13.850729 10.042956
 5653 13.850729 10.046579
 5654 13.850729 10.050202
 5655 13.850729 10.053825
 5656 13.850729 10.057448
 5657 13.850729 10.061071
 5658 13.850729 10.064694
 5659 13.850729 10.068317
 5660 13.850729 10.071940
 5661 13.850729 10.075563
 5662 13.850729 10.079186
 5663 13.850729 10.082809
 5664 13.850729 10.086432
 5665 13.847106 10.090055
 5666 13.847106 10.093678
 5667 13.847106 10.097301
 5668 13.847106 10.100924
 5669 13.847106 10.104547
 5670 13.847106 10.108170
 5671 13.847106 10.111793
 5672 13.847106 10.115416
 5673 13.847106 10.119039
 5674 13.847106 10.122662
 5675 13.847106 10.126285
 5676 13.847106 10.129908
 5677 13.847106 10.133531
 5678 13.847106 10.137154
 5679 13.847106 10.140777
 5680 13.847106 10.144400
 5681 13.847106 10.148023
 5682 13.847106 10.151646
 5683 13.847106 10.155269
 5684 13.847106 10.158892
 5685 13.847106 10.162515
 5686 13.847106 10.166138
 5687 13.847106 10.169761
 5688 13.850729 10.173384
 5689 13.850729 10.177007
 5690 13.854352 10.180630
 5691 13.854352 10.184253
 5692 13.857975 10.187876
 5693 13.857975 10.191499
 5694 13.861598 10.195122
 5695 13.861598 10.198745
 5696 13.861598 10.202368
 5697 13.861598 10.205991
 5698 13.861598 10.209614
 5699 13.861598 10.213237
 5700 13.861598 10.216860
 5701 13.861598 10.220483
 5702 13.861598 10.224106
 5703 13.861598 10.227729
 5704 13.861598 10.231352
 5705 13.861598 10.234975
 5706 13.861598 10.238598
 5707 13.861598 10.242221
 5708 13.861598 10.245844
 5709 13.861598 10.249467
 5710 13.861598 10.253090
 5711 13.861598 10.256713
 5712 13.861598 10.260336
 5713 13.861598 10.263959
 5714 13.861598 10.267582
 5715 13.861598 10.271205
 5716 13.861598 10.274828
 5717 13.861598 10.278451
 5718 13.861598 10.282074
 5719 13.861598 10.285697
 5720 13.861598 10.289320
 5721 13.865221 10.292943
 5722 13.865221 10.296566
 5723 13.868844 10.300189
 5724 13.868844 10.303812
 5725 13.872467 10.307435
 5726 13.872467 10.311058
 5727 13.872467 10.314681
 5728 13.872467 10.318304
 5729 13.872467 10.321927
 5730 13.876090 10.325550
 5731 13.876090 10.329173
 5732 13.876090 10.332796
 5733 13.876090 10.336419
 5734 13.876090 10.340042
 5735 13.876090 10.343665
 5736 13.876090 10.347288
 5737 13.876090 10.350911
 5738 13.876090 10.354534
 5739 13.876090 10.358157
 5740 13.876090 10.361780
 5741 13.876090 10.365403
 5742 13.876090 10.369026
 5743 13.876090 10.372649
 5744 13.876090 10.376272
 5745 13.876090 10.379895
 5746 13.876090 10.383518
 5747 13.876090 10.387141
 5748 13.876090 10.390764
 5749 13.876090 10.394387
 5750 13.876090 10.398010
 5751 13.876090 10.401633
 5752 13.876090 10.405256
 5753 13.876090 10.408879
 5754 13.876090 10.412502
 5755 13.876090 10.416125
 5756 13.876090 10.419748
 5757 13.876090 10.423371
 5758 13.876090 10.426994
 5759 13.876090 10.430617
 5760 13.876090 10.434240
 5761 13.876090 10.437863
 5762 13.876090 10.441486
 5763 13.876090 10.445109
 5764 13.876090 10.448732
 5765 13.876090 10.452355
 5766 13.876090 10.455978
 5767 13.876090 10.459601
 5768 13.876090 10.463224
 5769 13.876090 10.466847
 5770 13.876090 10.470470
 5771 13.876090 10.474093
 5772 13.876090 10.477716
 5773 13.876090 10.481339
 5774 13.876090 10.484962
 5775 13.876090 10.488585
 5776 13.876090 10.492208
 5777 13.876090 10.495831
 5778 13.876090 10.499454
 5779 13.876090 10.503077
 5780 13.876090 10.506700
 5781 13.876090 10.510323
 5782 13.876090 10.513946
 5783 13.876090 10.517569
 5784 13.876090 10.521192
 5785 13.876090 10.524815
 5786 13.876090 10.528438
 5787 13.876090 10.532061
 5788 13.876090 10.535684
 5789 13.876090 10.539307
 5790 13.876090 10.542930
 5791 13.876090 10.546553
 5792 13.876090 10.550176
 5793 13.876090 10.553799
 5794 13.876090 10.557422
 5795 13.876090 10.561045
 5796 13.876090 10.564668
 5797 13.876090 10.568291
 5798 13.876090 10.571914
 5799 13.876090 10.575537
 5800 13.876090 10.579160
 5801 13.876090 10.582783
 5802 13.876090 10.586406
 5803 13.876090 10.590029
 5804 13.876090 10.593652
 5805 13.876090 10.597275
 5806 13.876090 10.600898
 5807 13.876090 10.604521
 5808 13.872467 10.608144
 5809 13.872467 10.611767
 5810 13.868844 10.615390
 5811 13.868844 10.619013
 5812 13.865221 10.622636
 5813 13.865221 10.626259
 5814 13.861598 10.629882
 5815 13.861598 10.633505
 5816 13.861598 10.637128
 5817 13.861598 10.640751
 5818 13.861598 10.644374
 5819 13.861598 10.647997
 5820 13.861598 10.651620
 5821 13.861598 10.655243
 5822 13.861598 10.658866
 5823 13.861598 10.662489
 5824 13.861598 10.666112
 5825 13.861598 10.669735
 5826 13.861598 10.673358
 5827 13.861598 10.676981
 5828 13.857975 10.680604
 5829 13.857975 10.684227
 5830 13.854352 10.687850
 5831 13.854352 10.691473
 5832 13.854352 10.695096
 5833 13.854352 10.698719
 5834 13.850729 10.702342
 5835 13.850729 10.705965
 5836 13.850729 10.709588
 5837 13.850729 10.713211
 5838 13.850729 10.716834
 5839 13.850729 10.720457
 5840 13.850729 10.724080
 5841 13.850729 10.727703
 5842 13.850729 10.731326
 5843 13.847106 10.734949
 5844 13.847106 10.738572
 5845 13.843483 10.742195
 5846 13.843483 10.745818
 5847 13.843483 10.749441
 5848 13.843483 10.753064
 5849 13.843483 10.756687
 5850 13.843483 10.760310
 5851 13.843483 10.763933
 5852 13.843483 10.767556
 5853 13.843483 10.771179
 5854 13.843483 10.774802
 5855 13.843483 10.778425
 5856 13.843483 10.782048
 5857 13.843483 10.785671
 5858 13.843483 10.789294
 5859 13.843483 10.792917
 5860 13.843483 10.796540
 5861 13.843483 10.800163
 5862 13.843483 10.803786
 5863 13.843483 10.807409
 5864 13.843483 10.811032
 5865 13.843483 10.814655
 5866 13.843483 10.818278
 5867 13.843483 10.821901
 5868 13.843483 10.825524
 5869 13.843483 10.829147
 5870 13.843483 10.832770
 5871 13.843483 10.836393
 5872 13.843483 10.840016
 5873 13.843483 10.843639
 5874 13.843483 10.847262
 5875 13.843483 10.850885
 5876 13.843483 10.854508
 5877 13.843483 10.858131
 5878 13.843483 10.861754
 5879 13.843483 10.865377
 5880 13.843483 10.869000
 5881 13.843483 10.872623
 5882 13.847106 10.876246
 5883 13.843483 10.879869
 5884 13.839860 10.883492
 5885 13.839860 10.887115
 5886 13.836237 10.890738
 5887 13.836237 10.894361
 5888 13.832614 10.897984
 5889 13.832614 10.901607
 5890 13.828991 10.905230
 5891 13.828991 10.908853
 5892 13.825368 10.912476
 5893 13.825368 10.916099
 5894 13.821745 10.919722
 5895 13.821745 10.923345
 5896 13.818122 10.926968
 5897 13.818122 10.930591
 5898 13.818122 10.934214
 5899 13.818122 10.937837
 5900 13.818122 10.941460
 5901 13.818122 10.945083
 5902 13.818122 10.948706
 5903 13.818122 10.952329
 5904 13.818122 10.955952
 5905 13.818122 10.959575
 5906 13.818122 10.963198
 5907 13.818122 10.966821
 5908 13.818122 10.970444
 5909 13.818122 10.974067
 5910 13.818122 10.977690
 5911 13.818122 10.981313
 5912 13.818122 10.984936
 5913 13.818122 10.988559
 5914 13.818122 10.992182
 5915 13.818122 10.995805
 5916 13.818122 10.999428
 5917 13.818122 11.003051
 5918 13.818122 11.006674
 5919 13.818122 11.010297
 5920 13.818122 11.013920
 5921 13.818122 11.017543
 5922 13.818122 11.021166
 5923 13.821745 11.024789
 5924 13.821745 11.028412
 5925 13.821745 11.032035
 5926 13.821745 11.035658
 5927 13.825368 11.039281
 5928 13.825368 11.042904
 5929 13.825368 11.046527
 5930 13.828991 11.050150
 5931 13.828991 11.053773
 5932 13.832614 11.057396
 5933 13.832614 11.061019
 5934 13.836237 11.064642
 5935 13.836237 11.068265
 5936 13.839860 11.071888
 5937 13.839860 11.075511
 5938 13.843483 11.079134
 5939 13.843483 11.082757
 5940 13.847106 11.086380
 5941 13.847106 11.090003
 5942 13.850729 11.093626
 5943 13.854352 11.097249
 5944 13.857975 11.097249
 5945 13.861598 11.100872
 5946 13.861598 11.104495
 5947 13.861598 11.108118
 5948 13.861598 11.111741
 5949 13.861598 11.115364
 5950 13.861598 11.118987
 5951 13.861598 11.122610
 5952 13.865221 11.126233
 5953 13.865221 11.129856
 5954 13.865221 11.133479
 5955 13.865221 11.137102
 5956 13.865221 11.140725
 5957 13.865221 11.144348
 5958 13.865221 11.147971
 5959 13.865221 11.151594
 5960 13.865221 11.155217
 5961 13.865221 11.158840
 5962 13.865221 11.162463
 5963 13.865221 11.166086
 5964 13.865221 11.169709
 5965 13.865221 11.173332
 5966 13.865221 11.176955
 5967 13.865221 11.180578
 5968 13.865221 11.184201
 5969 13.865221 11.187824
 5970 13.865221 11.191447
 5971 13.865221 11.195070
 5972 13.865221 11.198693
 5973 13.865221 11.202316
 5974 13.865221 11.205939
 5975 13.865221 11.209562
 5976 13.865221 11.213185
 5977 13.865221 11.216808
 5978 13.865221 11.220431
 5979 13.865221 11.224054
 5980 13.865221 11.227677
 5981 13.865221 11.231300
 5982 13.865221 11.234923
 5983 13.865221 11.238546
 5984 13.865221 11.242169
 5985 13.865221 11.245792
 5986 13.865221 11.249415
 5987 13.865221 11.253038
 5988 13.868844 11.256661
 5989 13.868844 11.260284
 5990 13.868844 11.263907
 5991 13.868844 11.267530
 5992 13.872467 11.271153
 5993 13.872467 11.274776
 5994 13.872467 11.278399
 5995 13.872467 11.282022
 5996 13.876090 11.285645
 5997 13.876090 11.289268
 5998 13.876090 11.292891
 5999 13.876090 11.296514
 6000 13.876090 11.300137
 6001 13.872467 11.303760
 6002 13.872467 11.307383
 6003 13.872467 11.311006
 6004 13.872467 11.314629
 6005 13.868844 11.318252
 6006 13.868844 11.321875
 6007 13.868844 11.325498
 6008 13.868844 11.329121
 6009 13.868844 11.332744
 6010 13.868844 11.336367
 6011 13.868844 11.339990
 6012 13.868844 11.343613
 6013 13.868844 11.347236
 6014 13.868844 11.350859
 6015 13.868844 11.354482
 6016 13.868844 11.358105
 6017 13.868844 11.361728
 6018 13.868844 11.365351
 6019 13.868844 11.368974
 6020 13.868844 11.372597
 6021 13.868844 11.376220
 6022 13.868844 11.379843
 6023 13.868844 11.383466
 6024 13.868844 11.387089
 6025 13.868844 11.390712
 6026 13.868844 11.394335
 6027 13.868844 11.397958
 6028 13.868844 11.401581
 6029 13.868844 11.405204
 6030 13.872467 11.408827
 6031 13.872467 11.412450
 6032 13.872467 11.416073
 6033 13.872467 11.419696
 6034 13.872467 11.423319
 6035 13.872467 11.426942
 6036 13.872467 11.430565
 6037 13.872467 11.434188
 6038 13.872467 11.437811
 6039 13.872467 11.441434
 6040 13.872467 11.445057
 6041 13.872467 11.448680
 6042 13.872467 11.452303
 6043 13.872467 11.455926
 6044 13.872467 11.459549
 6045 13.872467 11.463172
 6046 13.872467 11.466795
 6047 13.872467 11.470418
 6048 13.872467 11.474041
 6049 13.872467 11.477664
 6050 13.872467 11.481287
 6051 13.872467 11.484910
 6052 13.872467 11.488533
 6053 13.872467 11.492156
 6054 13.872467 11.495779
 6055 13.872467 11.499402
 6056 13.872467 11.503025
 6057 13.872467 11.506648
 6058 13.872467 11.510271
 6059 13.872467 11.513894
 6060 13.872467 11.517517
 6061 13.872467 11.521140
 6062 13.872467 11.524763
 6063 13.872467 11.528386
 6064 13.872467 11.532009
 6065 13.872467 11.535632
 6066 13.868844 11.539255
 6067 13.868844 11.542878
 6068 13.865221 11.546501
 6069 13.865221 11.550124
 6070 13.865221 11.553747
 6071 13.865221 11.557370
 6072 13.861598 11.560993
 6073 13.861598 11.564616
 6074 13.861598 11.568239
 6075 13.861598 11.571862
 6076 13.861598 11.575485
 6077 13.861598 11.579108
 6078 13.861598 11.582731
 6079 13.861598 11.586354
 6080 13.861598 11.589977
 6081 13.861598 11.593600
 6082 13.861598 11.597223
 6083 13.861598 11.600846
 6084 13.861598 11.604469
 6085 13.861598 11.608092
 6086 13.861598 11.611715
 6087 13.861598 11.615338
 6088 13.861598 11.618961
 6089 13.861598 11.622584
 6090 13.861598 11.626207
 6091 13.861598 11.629830
 6092 13.861598 11.633453
 6093 13.861598 11.637076
 6094 13.861598 11.640699
 6095 13.861598 11.644322
 6096 13.861598 11.647945
 6097 13.861598 11.651568
 6098 13.861598 11.655191
 6099 13.861598 11.658814
 6100 13.861598 11.662437
 6101 13.861598 11.666060
 6102 13.861598 11.669683
 6103 13.861598 11.673306
 6104 13.861598 11.676929
 6105 13.861598 11.680552
 6106 13.861598 11.684175
 6107 13.861598 11.687798
 6108 13.861598 11.691421
 6109 13.861598 11.695044
 6110 13.861598 11.698667
 6111 13.861598 11.702290
 6112 13.861598 11.705913
 6113 13.861598 11.709536
 6114 13.861598 11.713159
 6115 13.861598 11.716782
 6116 13.861598 11.720405
 6117 13.861598 11.724028
 6118 13.861598 11.727651
 6119 13.865221 11.731274
 6120 13.865221 11.734897
 6121 13.865221 11.738520
 6122 13.865221 11.742143
 6123 13.865221 11.745766
 6124 13.865221 11.749389
 6125 13.865221 11.753012
 6126 13.865221 11.756635
 6127 13.865221 11.760258
 6128 13.865221 11.763881
 6129 13.865221 11.767504
 6130 13.865221 11.771127
 6131 13.865221 11.774750
 6132 13.865221 11.778373
 6133 13.865221 11.781996
 6134 13.865221 11.785619
 6135 13.865221 11.789242
 6136 13.865221 11.792865
 6137 13.865221 11.796488
 6138 13.865221 11.800111
 6139 13.865221 11.803734
 6140 13.865221 11.807357
 6141 13.865221 11.810980
 6142 13.865221 11.814603
 6143 13.865221 11.818226
 6144 13.865221 11.821849
 6145 13.865221 11.825472
 6146 13.865221 11.829095
 6147 13.865221 11.832718
 6148 13.865221 11.836341
 6149 13.868844 11.839964
 6150 13.868844 11.843587
 6151 13.868844 11.847210
 6152 13.868844 11.850833
 6153 13.872467 11.854456
 6154 13.872467 11.858079
 6155 13.876090 11.861702
 6156 13.876090 11.865325
 6157 13.872467 11.868948
 6158 13.872467 11.872571
 6159 13.872467 11.876194
 6160 13.868844 11.879817
 6161 13.868844 11.883440
 6162 13.868844 11.887063
 6163 13.868844 11.890686
 6164 13.868844 11.894309
 6165 13.868844 11.897932
 6166 13.868844 11.901555
 6167 13.868844 11.905178
 6168 13.868844 11.908801
 6169 13.868844 11.912424
 6170 13.868844 11.916047
 6171 13.868844 11.919670
 6172 13.868844 11.923293
 6173 13.868844 11.926916
 6174 13.868844 11.930539
 6175 13.868844 11.934162
 6176 13.868844 11.937785
 6177 13.868844 11.941408
 6178 13.868844 11.945031
 6179 13.868844 11.948654
 6180 13.868844 11.952277
 6181 13.868844 11.955900
 6182 13.868844 11.959523
 6183 13.868844 11.963146
 6184 13.868844 11.966769
 6185 13.872467 11.970392
 6186 13.872467 11.974015
 6187 13.876090 11.977638
 6188 13.876090 11.981261
 6189 13.879713 11.984884
 6190 13.879713 11.988507
 6191 13.883336 11.992130
 6192 13.883336 11.995753
 6193 13.883336 11.999376
 6194 13.883336 12.002999
 6195 13.883336 12.006622
 6196 13.883336 12.010245
 6197 13.879713 12.013868
 6198 13.879713 12.017491
 6199 13.876090 12.021114
 6200 13.876090 12.024737
 6201 13.872467 12.028360
 6202 13.872467 12.031983
 6203 13.868844 12.035606
 6204 13.868844 12.039229
 6205 13.865221 12.042852
 6206 13.865221 12.046475
 6207 13.865221 12.050098
 6208 13.865221 12.053721
 6209 13.865221 12.057344
 6210 13.865221 12.060967
 6211 13.865221 12.064590
 6212 13.865221 12.068213
 6213 13.865221 12.071836
 6214 13.865221 12.075459
 6215 13.865221 12.079082
 6216 13.865221 12.082705
 6217 13.865221 12.086328
 6218 13.865221 12.089951
 6219 13.865221 12.093574
 6220 13.865221 12.097197
 6221 13.865221 12.100820
 6222 13.865221 12.104443
 6223 13.865221 12.108066
 6224 13.865221 12.111689
 6225 13.865221 12.115312
 6226 13.865221 12.118935
 6227 13.865221 12.122558
 6228 13.865221 12.126181
 6229 13.865221 12.129804
 6230 13.865221 12.133427
 6231 13.865221 12.137050
 6232 13.865221 12.140673
 6233 13.865221 12.144296
 6234 13.865221 12.147919
 6235 13.865221 12.151542
 6236 13.865221 12.155165
 6237 13.865221 12.158788
 6238 13.865221 12.162411
 6239 13.865221 12.166034
 6240 13.865221 12.169657
 6241 13.868844 12.173280
 6242 13.868844 12.176903
 6243 13.872467 12.180526
 6244 13.872467 12.184149
 6245 13.872467 12.187772
 6246 13.872467 12.191395
 6247 13.876090 12.195018
 6248 13.876090 12.198641
 6249 13.876090 12.202264
 6250 13.872467 12.205887
 6251 13.872467 12.209510
 6252 13.872467 12.213133
 6253 13.872467 12.216756
 6254 13.872467 12.220379
 6255 13.872467 12.224002
 6256 13.872467 12.227625
 6257 13.872467 12.231248
 6258 13.872467 12.234871
 6259 13.872467 12.238494
 6260 13.872467 12.242117
 6261 13.872467 12.245740
 6262 13.872467 12.249363
 6263 13.872467 12.252986
 6264 13.872467 12.256609
 6265 13.872467 12.260232
 6266 13.872467 12.263855
 6267 13.872467 12.267478
 6268 13.872467 12.271101
 6269 13.872467 12.274724
 6270 13.872467 12.278347
 6271 13.872467 12.281970
 6272 13.872467 12.285593
 6273 13.872467 12.289216
 6274 13.872467 12.292839
 6275 13.872467 12.296462
 6276 13.872467 12.300085
 6277 13.872467 12.303708
 6278 13.872467 12.307331
 6279 13.872467 12.310954
 6280 13.872467 12.314577
 6281 13.872467 12.318200
 6282 13.868844 12.321823
 6283 13.868844 12.325446
 6284 13.868844 12.329069
 6285 13.865221 12.332692
 6286 13.865221 12.336315
 6287 13.861598 12.339938
 6288 13.861598 12.343561
 6289 13.857975 12.347184
 6290 13.857975 12.350807
 6291 13.854352 12.354430
 6292 13.854352 12.358053
 6293 13.850729 12.361676
 6294 13.850729 12.365299
 6295 13.847106 12.368922
 6296 13.847106 12.372545
 6297 13.847106 12.376168
 6298 13.847106 12.379791
 6299 13.847106 12.383414
 6300 13.847106 12.387037
 6301 13.847106 12.390660
 6302 13.847106 12.394283
 6303 13.847106 12.397906
 6304 13.847106 12.401529
 6305 13.847106 12.405152
 6306 13.847106 12.408775
 6307 13.847106 12.412398
 6308 13.847106 12.416021
 6309 13.847106 12.419644
 6310 13.847106 12.423267
 6311 13.847106 12.426890
 6312 13.847106 12.430513
 6313 13.847106 12.434136
 6314 13.847106 12.437759
 6315 13.847106 12.441382
 6316 13.847106 12.445005
 6317 13.847106 12.448628
 6318 13.843483 12.452251
 6319 13.839860 12.455874
 6320 13.836237 12.459497
 6321 13.832614 12.463120
 6322 13.828991 12.466743
 6323 13.825368 12.470366
 6324 13.821745 12.473989
 6325 13.818122 12.477612
 6326 13.818122 12.481235
 6327 13.814499 12.484858
 6328 13.814499 12.488481
 6329 13.810876 12.492104
 6330 13.807253 12.492104
 6331 13.803630 12.495727
 6332 13.800007 12.499350
 6333 13.796384 12.502973
 6334 13.792761 12.506596
 6335 13.789138 12.510219
 6336 13.789138 12.513842
 6337 13.785515 12.517465
 6338 13.785515 12.521088
 6339 13.781892 12.524711
 6340 13.781892 12.528334
 6341 13.778269 12.531957
 6342 13.778269 12.535580
 6343 13.774646 12.539203
 6344 13.774646 12.542826
 6345 13.771023 12.546449
 6346 13.771023 12.550072
 6347 13.767400 12.553695
 6348 13.767400 12.557318
 6349 13.763777 12.560941
 6350 13.760154 12.564564
 6351 13.756531 12.568187
 6352 13.752908 12.571810
 6353 13.749285 12.575433
 6354 13.745662 12.579056
 6355 13.742039 12.582679
 6356 13.738416 12.586302
 6357 13.738416 12.589925
 6358 13.734793 12.593548
 6359 13.734793 12.597171
 6360 13.731170 12.600794
 6361 13.731170 12.604417
 6362 13.727547 12.608040
 6363 13.727547 12.611663
 6364 13.723924 12.615286
 6365 13.723924 12.618909
 6366 13.720301 12.622532
 6367 13.720301 12.626155
 6368 13.716678 12.629778
 6369 13.716678 12.633401
 6370 13.716678 12.637024
 6371 13.716678 12.640647
 6372 13.716678 12.644270
 6373 13.716678 12.647893
 6374 13.716678 12.651516
 6375 13.716678 12.655139
 6376 13.716678 12.658762
 6377 13.716678 12.662385
 6378 13.716678 12.666008
 6379 13.716678 12.669631
 6380 13.716678 12.673254
 6381 13.716678 12.676877
 6382 13.716678 12.680500
 6383 13.716678 12.684123
 6384 13.716678 12.687746
 6385 13.716678 12.691369
 6386 13.713055 12.694992
 6387 13.709432 12.698615
 6388 13.705809 12.702238
 6389 13.702186 12.705861
 6390 13.698563 12.709484
 6391 13.694940 12.713107
 6392 13.691317 12.716730
 6393 13.687694 12.720353
 6394 13.684071 12.723976
 6395 13.680448 12.727599
 6396 13.676825 12.731222
 6397 13.673202 12.734845
 6398 13.669579 12.738468
 6399 13.665956 12.742091
 6400 13.662333 12.742091
 6401 13.658710 12.745714
 6402 13.655087 12.745714
 6403 13.651464 12.749337
 6404 13.647841 12.749337
 6405 13.644218 12.752960
 6406 13.640595 12.752960
 6407 13.636972 12.756583
 6408 13.633349 12.756583
 6409 13.629726 12.760206
 6410 13.626103 12.763829
 6411 13.622480 12.767452
 6412 13.618857 12.771075
 6413 13.615234 12.774698
 6414 13.611611 12.778321
 6415 13.607988 12.781944
 6416 13.604365 12.785567
 6417 13.604365 12.789190
 6418 13.600742 12.792813
 6419 13.600742 12.796436
 6420 13.597119 12.800059
 6421 13.597119 12.803682
 6422 13.593496 12.807305
 6423 13.593496 12.810928
 6424 13.589873 12.814551
 6425 13.589873 12.818174
 6426 13.586250 12.821797
 6427 13.586250 12.825420
 6428 13.582627 12.829043
 6429 13.582627 12.832666
 6430 13.582627 12.836289
 6431 13.582627 12.839912
 6432 13.582627 12.843535
 6433 13.582627 12.847158
 6434 13.582627 12.850781
 6435 13.579004 12.854404
 6436 13.575381 12.858027
 6437 13.575381 12.861650
 6438 13.571758 12.865273
 6439 13.568135 12.868896
 6440 13.564512 12.872519
 6441 13.560889 12.872519
 6442 13.557266 12.876142
 6443 13.553643 12.876142
 6444 13.550020 12.879765
 6445 13.546397 12.879765
 6446 13.542774 12.883388
 6447 13.539151 12.887011
 6448 13.535528 12.890634
 6449 13.531905 12.894257
 6450 13.528282 12.897880
 6451 13.528282 12.901503
 6452 13.524659 12.905126
 6453 13.524659 12.908749
 6454 13.521036 12.912372
 6455 13.521036 12.915995
 6456 13.517413 12.919618
 6457 13.517413 12.923241
 6458 13.513790 12.926864
 6459 13.513790 12.930487
 6460 13.510167 12.934110
 6461 13.510167 12.937733
 6462 13.506544 12.941356
 6463 13.506544 12.944979
 6464 13.502921 12.948602
 6465 13.502921 12.952225
 6466 13.499298 12.955848
 6467 13.499298 12.959471
 6468 13.495675 12.963094
 6469 13.495675 12.966717
 6470 13.492052 12.970340
 6471 13.492052 12.973963
 6472 13.488429 12.977586
 6473 13.488429 12.981209
 6474 13.488429 12.984832
 6475 13.488429 12.988455
 6476 13.484806 12.992078
 6477 13.484806 12.995701
 6478 13.481183 12.999324
 6479 13.481183 13.002947
 6480 13.477560 13.006570
 6481 13.477560 13.010193
 6482 13.473937 13.013816
 6483 13.473937 13.017439
 6484 13.470314 13.021062
 6485 13.470314 13.024685
 6486 13.466691 13.028308
 6487 13.466691 13.031931
 6488 13.463068 13.035554
 6489 13.463068 13.039177
 6490 13.459445 13.042800
 6491 13.459445 13.046423
 6492 13.455822 13.050046
 6493 13.455822 13.053669
 6494 13.455822 13.057292
 6495 13.455822 13.060915
 6496 13.455822 13.064538
 6497 13.452199 13.068161
 6498 13.448576 13.071784
 6499 13.444953 13.075407
 6500 13.441330 13.079030
 6501 13.437707 13.082653
 6502 13.434084 13.086276
 6503 13.430461 13.089899
 6504 13.426838 13.093522
 6505 13.423215 13.097145
 6506 13.419592 13.100768
 6507 13.415969 13.104391
 6508 13.412346 13.108014
 6509 13.412346 13.111637
 6510 13.408723 13.115260
 6511 13.408723 13.118883
 6512 13.405100 13.122506
 6513 13.401477 13.126129
 6514 13.397854 13.129752
 6515 13.397854 13.133375
 6516 13.394231 13.136998
 6517 13.394231 13.140621
 6518 13.390608 13.144244
 6519 13.390608 13.147867
 6520 13.386985 13.151490
 6521 13.386985 13.155113
 6522 13.383362 13.158736
 6523 13.383362 13.162359
 6524 13.379739 13.165982
 6525 13.379739 13.169605
 6526 13.376116 13.173228
 6527 13.376116 13.176851
 6528 13.376116 13.180474
 6529 13.376116 13.184097
 6530 13.376116 13.187720
 6531 13.372493 13.191343
 6532 13.372493 13.194966
 6533 13.368870 13.198589
 6534 13.368870 13.202212
 6535 13.365247 13.205835
 6536 13.365247 13.209458
 6537 13.365247 13.213081
 6538 13.365247 13.216704
 6539 13.365247 13.220327
 6540 13.365247 13.223950
 6541 13.365247 13.227573
 6542 13.365247 13.231196
 6543 13.365247 13.234819
 6544 13.365247 13.238442
 6545 13.365247 13.242065
 6546 13.365247 13.245688
 6547 13.365247 13.249311
 6548 13.365247 13.252934
 6549 13.361624 13.256557
 6550 13.361624 13.260180
 6551 13.358001 13.263803
 6552 13.354378 13.267426
 6553 13.350755 13.271049
 6554 13.347132 13.274672
 6555 13.343509 13.278295
 6556 13.339886 13.281918
 6557 13.336263 13.285541
 6558 13.332640 13.289164
 6559 13.329017 13.292787
 6560 13.325394 13.296410
 6561 13.321771 13.300033
 6562 13.318148 13.303656
 6563 13.318148 13.307279
 6564 13.314525 13.310902
 6565 13.314525 13.314525
 6566 13.310902 13.318148
 6567 13.307279 13.321771
 6568 13.303656 13.325394
 6569 13.300033 13.329017
 6570 13.296410 13.332640
 6571 13.292787 13.336263
 6572 13.289164 13.336263
 6573 13.285541 13.339886
 6574 13.281918 13.339886
 6575 13.278295 13.343509
 6576 13.274672 13.343509
 6577 13.271049 13.347132
 6578 13.267426 13.350755
 6579 13.267426 13.354378
 6580 13.263803 13.358001
 6581 13.263803 13.361624
 6582 13.260180 13.365247
 6583 13.260180 13.368870
 6584 13.256557 13.372493
 6585 13.256557 13.376116
 6586 13.252934 13.379739
 6587 13.252934 13.383362
 6588 13.249311 13.386985
 6589 13.249311 13.390608
 6590 13.245688 13.394231
 6591 13.245688 13.397854
 6592 13.245688 13.401477
 6593 13.245688 13.405100
 6594 13.245688 13.408723
 6595 13.245688 13.412346
 6596 13.245688 13.415969
 6597 13.245688 13.419592
 6598 13.245688 13.423215
 6599 13.245688 13.426838
 6600 13.245688 13.430461
 6601 13.245688 13.434084
 6602 13.245688 13.437707
 6603 13.245688 13.441330
 6604 13.245688 13.444953
 6605 13.245688 13.448576
 6606 13.242065 13.452199
 6607 13.242065 13.455822
 6608 13.238442 13.459445
 6609 13.234819 13.463068
 6610 13.234819 13.466691
 6611 13.231196 13.470314
 6612 13.227573 13.473937
 6613 13.223950 13.477560
 6614 13.220327 13.481183
 6615 13.216704 13.481183
 6616 13.213081 13.481183
 6617 13.209458 13.481183
 6618 13.205835 13.481183
 6619 13.202212 13.481183
 6620 13.198589 13.481183
 6621 13.194966 13.481183
 6622 13.191343 13.481183
 6623 13.187720 13.481183
 6624 13.184097 13.481183
 6625 13.180474 13.481183
 6626 13.176851 13.481183
 6627 13.173228 13.481183
 6628 13.169605 13.481183
 6629 13.165982 13.481183
 6630 13.162359 13.481183
 6631 13.158736 13.484806
 6632 13.155113 13.484806
 6633 13.151490 13.488429
 6634 13.147867 13.488429
 6635 13.144244 13.492052
 6636 13.140621 13.492052
 6637 13.136998 13.495675
 6638 13.133375 13.495675
 6639 13.129752 13.499298
 6640 13.126129 13.499298
 6641 13.122506 13.502921
 6642 13.118883 13.502921
 6643 13.115260 13.506544
 6644 13.111637 13.506544
 6645 13.108014 13.510167
 6646 13.104391 13.510167
 6647 13.100768 13.513790
 6648 13.097145 13.513790
 6649 13.093522 13.517413
 6650 13.089899 13.517413
 6651 13.086276 13.521036
 6652 13.082653 13.524659
 6653 13.079030 13.528282
 6654 13.075407 13.528282
 6655 13.071784 13.531905
 6656 13.068161 13.531905
 6657 13.064538 13.535528
 6658 13.060915 13.535528
 6659 13.057292 13.539151
 6660 13.053669 13.539151
 6661 13.050046 13.542774
 6662 13.046423 13.542774
 6663 13.042800 13.546397
 6664 13.039177 13.546397
 6665 13.035554 13.550020
 6666 13.031931 13.553643
 6667 13.028308 13.557266
 6668 13.024685 13.560889
 6669 13.021062 13.564512
 6670 13.017439 13.564512
 6671 13.013816 13.568135
 6672 13.010193 13.568135
 6673 13.006570 13.571758
 6674 13.002947 13.571758
 6675 12.999324 13.575381
 6676 12.995701 13.575381
 6677 12.992078 13.579004
 6678 12.988455 13.579004
 6679 12.984832 13.582627
 6680 12.981209 13.586250
 6681 12.977586 13.589873
 6682 12.973963 13.593496
 6683 12.970340 13.597119
 6684 12.966717 13.600742
 6685 12.966717 13.604365
 6686 12.963094 13.607988
 6687 12.959471 13.611611
 6688 12.955848 13.615234
 6689 12.952225 13.615234
 6690 12.948602 13.615234
 6691 12.944979 13.615234
 6692 12.941356 13.615234
 6693 12.937733 13.618857
 6694 12.934110 13.618857
 6695 12.930487 13.622480
 6696 12.926864 13.622480
 6697 12.923241 13.626103
 6698 12.919618 13.626103
 6699 12.915995 13.629726
 6700 12.912372 13.629726
 6701 12.908749 13.633349
 6702 12.905126 13.633349
 6703 12.901503 13.636972
 6704 12.897880 13.636972
 6705 12.894257 13.636972
 6706 12.890634 13.640595
 6707 12.887011 13.640595
 6708 12.883388 13.644218
 6709 12.879765 13.644218
 6710 12.876142 13.647841
 6711 12.872519 13.647841
 6712 12.868896 13.651464
 6713 12.865273 13.651464
 6714 12.861650 13.655087
 6715 12.858027 13.655087
 6716 12.854404 13.658710
 6717 12.850781 13.658710
 6718 12.847158 13.662333
 6719 12.843535 13.662333
 6720 12.839912 13.665956
 6721 12.836289 13.669579
 6722 12.832666 13.673202
 6723 12.829043 13.676825
 6724 12.829043 13.680448
 6725 12.825420 13.684071
 6726 12.821797 13.687694
 6727 12.818174 13.691317
 6728 12.814551 13.694940
 6729 12.810928 13.694940
 6730 12.807305 13.698563
 6731 12.803682 13.698563
 6732 12.800059 13.698563
 6733 12.796436 13.698563
 6734 12.792813 13.702186
 6735 12.789190 13.702186
 6736 12.785567 13.705809
 6737 12.781944 13.705809
 6738 12.778321 13.709432
 6739 12.774698 13.709432
 6740 12.771075 13.713055
 6741 12.767452 13.713055
 6742 12.763829 13.716678
 6743 12.760206 13.716678
 6744 12.756583 13.720301
 6745 12.752960 13.720301
 6746 12.749337 13.723924
 6747 12.745714 13.727547
 6748 12.742091 13.731170
 6749 12.738468 13.734793
 6750 12.734845 13.738416
 6751 12.731222 13.742039
 6752 12.727599 13.745662
 6753 12.723976 13.745662
 6754 12.720353 13.749285
 6755 12.716730 13.749285
 6756 12.713107 13.752908
 6757 12.709484 13.752908
 6758 12.705861 13.756531
 6759 12.702238 13.760154
 6760 12.698615 13.763777
 6761 12.694992 13.767400
 6762 12.691369 13.771023
 6763 12.687746 13.774646
 6764 12.684123 13.778269
 6765 12.680500 13.781892
 6766 12.680500 13.785515
 6767 12.676877 13.789138
 6768 12.673254 13.792761
 6769 12.669631 13.796384
 6770 12.666008 13.796384
 6771 12.662385 13.796384
 6772 12.658762 13.800007
 6773 12.655139 13.800007
 6774 12.651516 13.803630
 6775 12.647893 13.803630
 6776 12.644270 13.807253
 6777 12.640647 13.807253
 6778 12.637024 13.807253
 6779 12.633401 13.807253
 6780 12.629778 13.807253
 6781 12.626155 13.807253
 6782 12.622532 13.807253
 6783 12.618909 13.807253
 6784 12.615286 13.807253
 6785 12.611663 13.807253
 6786 12.608040 13.807253
 6787 12.604417 13.807253
 6788 12.600794 13.807253
 6789 12.597171 13.807253
 6790 12.593548 13.807253
 6791 12.589925 13.807253
 6792 12.586302 13.807253
 6793 12.582679 13.807253
 6794 12.579056 13.807253
 6795 12.575433 13.807253
 6796 12.571810 13.807253
 6797 12.568187 13.807253
 6798 12.564564 13.807253
 6799 12.560941 13.810876
 6800 12.557318 13.810876
 6801 12.553695 13.814499
 6802 12.550072 13.814499
 6803 12.546449 13.818122
 6804 12.542826 13.818122
 6805 12.539203 13.821745
 6806 12.535580 13.821745
 6807 12.531957 13.825368
 6808 12.528334 13.825368
 6809 12.524711 13.828991
 6810 12.521088 13.828991
 6811 12.517465 13.832614
 6812 12.513842 13.836237
 6813 12.510219 13.839860
 6814 12.506596 13.843483
 6815 12.502973 13.847106
 6816 12.499350 13.850729
 6817 12.495727 13.854352
 6818 12.492104 13.857975
 6819 12.488481 13.861598
 6820 12.484858 13.865221
 6821 12.481235 13.868844
 6822 12.477612 13.872467
 6823 12.473989 13.876090
 6824 12.470366 13.879713
 6825 12.466743 13.879713
 6826 12.463120 13.879713
 6827 12.459497 13.879713
 6828 12.455874 13.879713
 6829 12.452251 13.879713
 6830 12.448628 13.879713
 6831 12.445005 13.879713
 6832 12.441382 13.879713
 6833 12.437759 13.879713
 6834 12.434136 13.879713
 6835 12.430513 13.883336
 6836 12.426890 13.883336
 6837 12.423267 13.886959
 6838 12.419644 13.886959
 6839 12.416021 13.890582
 6840 12.412398 13.890582
 6841 12.408775 13.894205
 6842 12.405152 13.894205
 6843 12.401529 13.897828
 6844 12.397906 13.897828
 6845 12.394283 13.901451
 6846 12.390660 13.901451
 6847 12.387037 13.905074
 6848 12.383414 13.908697
 6849 12.379791 13.912320
 6850 12.376168 13.915943
 6851 12.372545 13.919566
 6852 12.368922 13.923189
 6853 12.365299 13.926812
 6854 12.361676 13.930435
 6855 12.358053 13.934058
 6856 12.354430 13.937681
 6857 12.350807 13.941304
 6858 12.347184 13.944927
 6859 12.343561 13.948550
 6860 12.339938 13.952173
 6861 12.336315 13.955796
 6862 12.332692 13.955796
 6863 12.329069 13.959419
 6864 12.325446 13.963042
 6865 12.321823 13.963042
 6866 12.318200 13.966665
 6867 12.314577 13.966665
 6868 12.310954 13.966665
 6869 12.307331 13.966665
 6870 12.303708 13.970288
 6871 12.300085 13.970288
 6872 12.296462 13.970288
 6873 12.292839 13.970288
 6874 12.289216 13.970288
 6875 12.285593 13.970288
 6876 12.281970 13.970288
 6877 12.278347 13.970288
 6878 12.274724 13.970288
 6879 12.271101 13.970288
 6880 12.267478 13.970288
 6881 12.263855 13.970288
 6882 12.260232 13.970288
 6883 12.256609 13.970288
 6884 12.252986 13.970288
 6885 12.249363 13.973911
 6886 12.245740 13.973911
 6887 12.242117 13.977534
 6888 12.238494 13.977534
 6889 12.234871 13.981157
 6890 12.231248 13.981157
 6891 12.227625 13.984780
 6892 12.224002 13.984780
 6893 12.220379 13.988403
 6894 12.216756 13.988403
 6895 12.213133 13.992026
 6896 12.209510 13.992026
 6897 12.205887 13.995649
 6898 12.202264 13.999272
 6899 12.198641 14.002895
 6900 12.198641 14.006518
 6901 12.195018 14.010141
 6902 12.195018 14.013764
 6903 12.191395 14.017387
 6904 12.191395 14.021010
 6905 12.187772 14.024633
 6906 12.187772 14.028256
 6907 12.184149 14.031879
 6908 12.180526 14.035502
 6909 12.176903 14.039125
 6910 12.173280 14.042748
 6911 12.169657 14.046371
 6912 12.166034 14.049994
 6913 12.162411 14.053617
 6914 12.158788 14.057240
 6915 12.155165 14.060863
 6916 12.151542 14.064486
 6917 12.151542 14.068109
 6918 12.147919 14.071732
 6919 12.144296 14.075355
 6920 12.140673 14.078978
 6921 12.137050 14.078978
 6922 12.133427 14.082601
 6923 12.129804 14.082601
 6924 12.126181 14.086224
 6925 12.122558 14.086224
 6926 12.118935 14.086224
 6927 12.115312 14.086224
 6928 12.111689 14.086224
 6929 12.108066 14.086224
 6930 12.104443 14.086224
 6931 12.100820 14.086224
 6932 12.097197 14.086224
 6933 12.093574 14.086224
 6934 12.089951 14.086224
 6935 12.086328 14.086224
 6936 12.082705 14.086224
 6937 12.079082 14.086224
 6938 12.075459 14.086224
 6939 12.071836 14.086224
 6940 12.068213 14.089847
 6941 12.064590 14.089847
 6942 12.060967 14.093470
 6943 12.057344 14.093470
 6944 12.053721 14.097093
 6945 12.050098 14.097093
 6946 12.046475 14.100716
 6947 12.042852 14.100716
 6948 12.039229 14.104339
 6949 12.035606 14.104339
 6950 12.031983 14.107962
 6951 12.028360 14.107962
 6952 12.024737 14.111585
 6953 12.021114 14.115208
 6954 12.017491 14.118831
 6955 12.013868 14.118831
 6956 12.010245 14.122454
 6957 12.006622 14.122454
 6958 12.002999 14.126077
 6959 11.999376 14.126077
 6960 11.995753 14.129700
 6961 11.992130 14.129700
 6962 11.988507 14.133323
 6963 11.984884 14.136946
 6964 11.981261 14.136946
 6965 11.977638 14.140569
 6966 11.974015 14.140569
 6967 11.970392 14.140569
 6968 11.966769 14.140569
 6969 11.963146 14.140569
 6970 11.959523 14.140569
 6971 11.955900 14.140569
 6972 11.952277 14.140569
 6973 11.948654 14.140569
 6974 11.945031 14.140569
 6975 11.941408 14.140569
 6976 11.937785 14.140569
 6977 11.934162 14.140569
 6978 11.930539 14.140569
 6979 11.926916 14.140569
 6980 11.923293 14.140569
 6981 11.919670 14.140569
 6982 11.916047 14.140569
 6983 11.912424 14.140569
 6984 11.908801 14.140569
 6985 11.905178 14.140569
 6986 11.901555 14.140569
 6987 11.897932 14.140569
 6988 11.894309 14.140569
 6989 11.890686 14.144192
 6990 11.887063 14.144192
 6991 11.883440 14.147815
 6992 11.879817 14.147815
 6993 11.876194 14.151438
 6994 11.872571 14.151438
 6995 11.868948 14.155061
 6996 11.865325 14.155061
 6997 11.861702 14.158684
 6998 11.858079 14.158684
 6999 11.854456 14.162307
 7000 11.850833 14.162307
 7001 11.847210 14.165930
 7002 11.843587 14.169553
 7003 11.839964 14.173176
 7004 11.836341 14.176799
 7005 11.832718 14.180422
 7006 11.832718 14.184045
 7007 11.829095 14.187668
 7008 11.829095 14.191291
 7009 11.825472 14.194914
 7010 11.825472 14.198537
 7011 11.821849 14.202160
 7012 11.818226 14.205783
 7013 11.818226 14.209406
 7014 11.814603 14.213029
 7015 11.814603 14.216652
 7016 11.810980 14.220275
 7017 11.810980 14.223898
 7018 11.807357 14.227521
 7019 11.807357 14.231144
 7020 11.803734 14.234767
 7021 11.800111 14.238390
 7022 11.796488 14.242013
 7023 11.792865 14.245636
 7024 11.789242 14.249259
 7025 11.785619 14.252882
 7026 11.781996 14.256505
 7027 11.778373 14.260128
 7028 11.774750 14.263751
 7029 11.771127 14.263751
 7030 11.767504 14.263751
 7031 11.763881 14.263751
 7032 11.760258 14.263751
 7033 11.756635 14.263751
 7034 11.753012 14.263751
 7035 11.749389 14.263751
 7036 11.745766 14.263751
 7037 11.742143 14.267374
 7038 11.738520 14.267374
 7039 11.734897 14.267374
 7040 11.731274 14.267374
 7041 11.727651 14.270997
 7042 11.724028 14.270997
 7043 11.720405 14.274620
 7044 11.716782 14.274620
 7045 11.713159 14.274620
 7046 11.709536 14.274620
 7047 11.705913 14.274620
 7048 11.702290 14.274620
 7049 11.698667 14.274620
 7050 11.695044 14.278243
 7051 11.691421 14.278243
 7052 11.687798 14.281866
 7053 11.684175 14.281866
 7054 11.680552 14.285489
 7055 11.676929 14.285489
 7056 11.673306 14.289112
 7057 11.669683 14.289112
 7058 11.666060 14.292735
 7059 11.662437 14.292735
 7060 11.658814 14.296358
 7061 11.655191 14.296358
 7062 11.651568 14.299981
 7063 11.647945 14.299981
 7064 11.644322 14.303604
 7065 11.640699 14.303604
 7066 11.637076 14.307227
 7067 11.633453 14.307227
 7068 11.629830 14.310850
 7069 11.626207 14.310850
 7070 11.622584 14.314473
 7071 11.618961 14.314473
 7072 11.615338 14.318096
 7073 11.611715 14.321719
 7074 11.608092 14.325342
 7075 11.604469 14.325342
 7076 11.600846 14.328965
 7077 11.597223 14.328965
 7078 11.593600 14.332588
 7079 11.589977 14.332588
 7080 11.586354 14.336211
 7081 11.582731 14.336211
 7082 11.579108 14.339834
 7083 11.575485 14.339834
 7084 11.571862 14.343457
 7085 11.568239 14.343457
 7086 11.564616 14.347080
 7087 11.560993 14.347080
 7088 11.557370 14.350703
 7089 11.553747 14.354326
 7090 11.550124 14.357949
 7091 11.546501 14.361572
 7092 11.542878 14.365195
 7093 11.539255 14.368818
 7094 11.539255 14.372441
 7095 11.535632 14.376064
 7096 11.532009 14.379687
 7097 11.528386 14.383310
 7098 11.524763 14.386933
 7099 11.521140 14.390556
 7100 11.517517 14.390556
 7101 11.513894 14.394179
 7102 11.510271 14.397802
 7103 11.506648 14.401425
 7104 11.503025 14.405048
 7105 11.499402 14.408671
 7106 11.495779 14.408671
 7107 11.492156 14.412294
 7108 11.488533 14.412294
 7109 11.484910 14.412294
 7110 11.481287 14.412294
 7111 11.477664 14.412294
 7112 11.474041 14.415917
 7113 11.470418 14.415917
 7114 11.466795 14.415917
 7115 11.463172 14.415917
 7116 11.459549 14.419540
 7117 11.455926 14.419540
 7118 11.452303 14.419540
 7119 11.448680 14.419540
 7120 11.445057 14.419540
 7121 11.441434 14.419540
 7122 11.437811 14.419540
 7123 11.434188 14.419540
 7124 11.430565 14.419540
 7125 11.426942 14.419540
 7126 11.423319 14.419540
 7127 11.419696 14.419540
 7128 11.416073 14.423163
 7129 11.412450 14.423163
 7130 11.408827 14.426786
 7131 11.405204 14.426786
 7132 11.401581 14.430409
 7133 11.397958 14.430409
 7134 11.394335 14.434032
 7135 11.390712 14.434032
 7136 11.387089 14.437655
 7137 11.383466 14.437655
 7138 11.379843 14.441278
 7139 11.376220 14.441278
 7140 11.372597 14.444901
 7141 11.368974 14.448524
 7142 11.365351 14.452147
 7143 11.361728 14.455770
 7144 11.358105 14.452147
 7145 11.354482 14.448524
 7146 11.350859 14.444901
 7147 11.347236 14.441278
 7148 11.343613 14.437655
 7149 11.339990 14.434032
 7150 11.336367 14.430409
 7151 11.332744 14.426786
 7152 11.329121 14.423163
 7153 11.325498 14.419540
 7154 11.321875 14.419540
 7155 11.318252 14.415917
 7156 11.314629 14.415917
 7157 11.311006 14.412294
 7158 11.307383 14.412294
 7159 11.303760 14.408671
 7160 11.300137 14.408671
 7161 11.296514 14.405048
 7162 11.292891 14.405048
 7163 11.289268 14.401425
 7164 11.285645 14.401425
 7165 11.282022 14.397802
 7166 11.278399 14.397802
 7167 11.274776 14.397802
 7168 11.271153 14.397802
 7169 11.267530 14.397802
 7170 11.263907 14.397802
 7171 11.260284 14.397802
 7172 11.256661 14.397802
 7173 11.253038 14.397802
 7174 11.249415 14.397802
 7175 11.245792 14.394179
 7176 11.242169 14.394179
 7177 11.238546 14.394179
 7178 11.234923 14.394179
 7179 11.231300 14.394179
 7180 11.227677 14.394179
 7181 11.224054 14.394179
 7182 11.220431 14.394179
 7183 11.216808 14.394179
 7184 11.213185 14.394179
 7185 11.209562 14.394179
 7186 11.205939 14.394179
 7187 11.202316 14.394179
 7188 11.198693 14.394179
 7189 11.195070 14.394179
 7190 11.191447 14.394179
 7191 11.187824 14.394179
 7192 11.184201 14.394179
 7193 11.180578 14.394179
 7194 11.176955 14.394179
 7195 11.173332 14.394179
 7196 11.169709 14.394179
 7197 11.166086 14.394179
 7198 11.162463 14.394179
 7199 11.158840 14.394179
 7200 11.155217 14.397802
 7201 11.151594 14.397802
 7202 11.147971 14.401425
 7203 11.144348 14.401425
 7204 11.140725 14.405048
 7205 11.137102 14.405048
 7206 11.133479 14.408671
 7207 11.129856 14.408671
 7208 11.126233 14.412294
 7209 11.122610 14.412294
 7210 11.118987 14.415917
 7211 11.115364 14.415917
 7212 11.111741 14.419540
 7213 11.108118 14.419540
 7214 11.104495 14.423163
 7215 11.100872 14.426786
 7216 11.097249 14.430409
 7217 11.093626 14.434032
 7218 11.090003 14.437655
 7219 11.086380 14.437655
 7220 11.082757 14.437655
 7221 11.079134 14.437655
 7222 11.075511 14.437655
 7223 11.071888 14.441278
 7224 11.068265 14.441278
 7225 11.064642 14.441278
 7226 11.061019 14.441278
 7227 11.057396 14.444901
 7228 11.053773 14.444901
 7229 11.050150 14.448524
 7230 11.046527 14.448524
 7231 11.042904 14.452147
 7232 11.039281 14.452147
 7233 11.035658 14.455770
 7234 11.032035 14.455770
 7235 11.028412 14.455770
 7236 11.024789 14.455770
 7237 11.021166 14.455770
 7238 11.017543 14.455770
 7239 11.013920 14.455770
 7240 11.010297 14.455770
 7241 11.006674 14.455770
 7242 11.003051 14.455770
 7243 10.999428 14.455770
 7244 10.995805 14.459393
 7245 10.992182 14.459393
 7246 10.988559 14.459393
 7247 10.984936 14.459393
 7248 10.981313 14.459393
 7249 10.977690 14.459393
 7250 10.974067 14.459393
 7251 10.970444 14.459393
 7252 10.966821 14.455770
 7253 10.963198 14.455770
 7254 10.959575 14.455770
 7255 10.955952 14.455770
 7256 10.952329 14.452147
 7257 10.948706 14.448524
 7258 10.948706 14.444901
 7259 10.945083 14.441278
 7260 10.945083 14.437655
 7261 10.941460 14.434032
 7262 10.937837 14.430409
 7263 10.934214 14.426786
 7264 10.930591 14.423163
 7265 10.926968 14.423163
 7266 10.923345 14.419540
 7267 10.919722 14.419540
 7268 10.916099 14.415917
 7269 10.912476 14.415917
 7270 10.908853 14.412294
 7271 10.905230 14.412294
 7272 10.901607 14.408671
 7273 10.897984 14.408671
 7274 10.894361 14.405048
 7275 10.890738 14.405048
 7276 10.887115 14.401425
 7277 10.883492 14.401425
 7278 10.879869 14.401425
 7279 10.876246 14.397802
 7280 10.872623 14.397802
 7281 10.869000 14.394179
 7282 10.865377 14.394179
 7283 10.861754 14.390556
 7284 10.858131 14.390556
 7285 10.854508 14.386933
 7286 10.850885 14.386933
 7287 10.847262 14.383310
 7288 10.843639 14.383310
 7289 10.840016 14.383310
 7290 10.836393 14.379687
 7291 10.832770 14.379687
 7292 10.829147 14.379687
 7293 10.825524 14.376064
 7294 10.821901 14.372441
 7295 10.818278 14.368818
 7296 10.814655 14.365195
 7297 10.811032 14.365195
 7298 10.807409 14.361572
 7299 10.803786 14.361572
 7300 10.800163 14.357949
 7301 10.796540 14.357949
 7302 10.792917 14.354326
 7303 10.789294 14.354326
 7304 10.785671 14.350703
 7305 10.782048 14.350703
 7306 10.778425 14.347080
 7307 10.774802 14.347080
 7308 10.771179 14.343457
 7309 10.767556 14.343457
 7310 10.763933 14.343457
 7311 10.760310 14.343457
 7312 10.756687 14.343457
 7313 10.753064 14.343457
 7314 10.749441 14.343457
 7315 10.745818 14.343457
 7316 10.742195 14.343457
 7317 10.738572 14.343457
 7318 10.734949 14.343457
 7319 10.731326 14.343457
 7320 10.727703 14.343457
 7321 10.724080 14.343457
 7322 10.720457 14.343457
 7323 10.716834 14.343457
 7324 10.713211 14.343457
 7325 10.709588 14.343457
 7326 10.705965 14.343457
 7327 10.702342 14.343457
 7328 10.698719 14.339834
 7329 10.695096 14.339834
 7330 10.691473 14.339834
 7331 10.687850 14.336211
 7332 10.684227 14.336211
 7333 10.680604 14.336211
 7334 10.676981 14.332588
 7335 10.673358 14.332588
 7336 10.669735 14.332588
 7337 10.666112 14.328965
 7338 10.662489 14.328965
 7339 10.658866 14.325342
 7340 10.655243 14.325342
 7341 10.651620 14.325342
 7342 10.647997 14.321719
 7343 10.644374 14.321719
 7344 10.640751 14.321719
 7345 10.637128 14.318096
 7346 10.633505 14.318096
 7347 10.629882 14.318096
 7348 10.626259 14.318096
 7349 10.622636 14.318096
 7350 10.619013 14.318096
 7351 10.615390 14.314473
 7352 10.611767 14.314473
 7353 10.608144 14.310850
 7354 10.604521 14.310850
 7355 10.600898 14.310850
 7356 10.597275 14.307227
 7357 10.593652 14.307227
 7358 10.590029 14.307227
 7359 10.586406 14.303604
 7360 10.582783 14.303604
 7361 10.579160 14.299981
 7362 10.575537 14.299981
 7363 10.571914 14.296358
 7364 10.568291 14.296358
 7365 10.564668 14.292735
 7366 10.561045 14.292735
 7367 10.557422 14.292735
 7368 10.553799 14.289112
 7369 10.550176 14.289112
 7370 10.546553 14.289112
 7371 10.542930 14.289112
 7372 10.539307 14.285489
 7373 10.535684 14.285489
 7374 10.532061 14.285489
 7375 10.528438 14.285489
 7376 10.524815 14.281866
 7377 10.521192 14.278243
 7378 10.517569 14.274620
 7379 10.513946 14.270997
 7380 10.510323 14.267374
 7381 10.510323 14.263751
 7382 10.506700 14.260128
 7383 10.503077 14.256505
 7384 10.499454 14.252882
 7385 10.495831 14.249259
 7386 10.492208 14.245636
 7387 10.488585 14.242013
 7388 10.484962 14.242013
 7389 10.481339 14.238390
 7390 10.477716 14.238390
 7391 10.474093 14.234767
 7392 10.470470 14.234767
 7393 10.466847 14.231144
 7394 10.463224 14.231144
 7395 10.459601 14.227521
 7396 10.455978 14.223898
 7397 10.455978 14.220275
 7398 10.452355 14.216652
 7399 10.452355 14.213029
 7400 10.448732 14.209406
 7401 10.445109 14.205783
 7402 10.441486 14.205783
 7403 10.437863 14.202160
 7404 10.434240 14.202160
 7405 10.430617 14.198537
 7406 10.426994 14.198537
 7407 10.423371 14.194914
 7408 10.419748 14.194914
 7409 10.416125 14.191291
 7410 10.412502 14.191291
 7411 10.408879 14.187668
 7412 10.405256 14.187668
 7413 10.401633 14.184045
 7414 10.398010 14.184045
 7415 10.394387 14.184045
 7416 10.390764 14.184045
 7417 10.387141 14.184045
 7418 10.383518 14.184045
 7419 10.379895 14.184045
 7420 10.376272 14.184045
 7421 10.372649 14.184045
 7422 10.369026 14.184045
 7423 10.365403 14.184045
 7424 10.361780 14.184045
 7425 10.358157 14.184045
 7426 10.354534 14.184045
 7427 10.350911 14.184045
 7428 10.347288 14.184045
 7429 10.343665 14.180422
 7430 10.340042 14.180422
 7431 10.336419 14.176799
 7432 10.332796 14.173176
 7433 10.329173 14.169553
 7434 10.325550 14.165930
 7435 10.325550 14.162307
 7436 10.321927 14.158684
 7437 10.318304 14.155061
 7438 10.314681 14.151438
 7439 10.311058 14.147815
 7440 10.307435 14.144192
 7441 10.303812 14.140569
 7442 10.300189 14.136946
 7443 10.300189 14.133323
 7444 10.296566 14.129700
 7445 10.296566 14.126077
 7446 10.292943 14.122454
 7447 10.289320 14.118831
 7448 10.285697 14.118831
 7449 10.282074 14.115208
 7450 10.278451 14.115208
 7451 10.274828 14.111585
 7452 10.271205 14.111585
 7453 10.267582 14.107962
 7454 10.263959 14.107962
 7455 10.260336 14.104339
 7456 10.256713 14.104339
 7457 10.253090 14.100716
 7458 10.249467 14.100716
 7459 10.245844 14.097093
 7460 10.242221 14.097093
 7461 10.238598 14.097093
 7462 10.234975 14.097093
 7463 10.231352 14.097093
 7464 10.227729 14.097093
 7465 10.224106 14.097093
 7466 10.220483 14.097093
 7467 10.216860 14.097093
 7468 10.213237 14.097093
 7469 10.209614 14.097093
 7470 10.205991 14.097093
 7471 10.202368 14.097093
 7472 10.198745 14.097093
 7473 10.195122 14.097093
 7474 10.191499 14.097093
 7475 10.187876 14.097093
 7476 10.184253 14.097093
 7477 10.180630 14.097093
 7478 10.177007 14.097093
 7479 10.173384 14.097093
 7480 10.169761 14.097093
 7481 10.166138 14.097093
 7482 10.162515 14.097093
 7483 10.158892 14.097093
 7484 10.155269 14.097093
 7485 10.151646 14.097093
 7486 10.148023 14.097093
 7487 10.144400 14.097093
 7488 10.140777 14.100716
 7489 10.137154 14.100716
 7490 10.133531 14.100716
 7491 10.129908 14.100716
 7492 10.126285 14.100716
 7493 10.122662 14.100716
 7494 10.119039 14.100716
 7495 10.115416 14.100716
 7496 10.111793 14.100716
 7497 10.108170 14.100716
 7498 10.104547 14.100716
 7499 10.100924 14.100716
 7500 10.097301 14.100716
 7501 10.093678 14.100716
 7502 10.090055 14.100716
 7503 10.086432 14.100716
 7504 10.082809 14.100716
 7505 10.079186 14.100716
 7506 10.075563 14.097093
 7507 10.071940 14.093470
 7508 10.068317 14.089847
 7509 10.064694 14.086224
 7510 10.061071 14.082601
 7511 10.057448 14.078978
 7512 10.053825 14.075355
 7513 10.050202 14.071732
 7514 10.046579 14.071732
 7515 10.042956 14.068109
 7516 10.039333 14.068109
 7517 10.035710 14.064486
 7518 10.032087 14.064486
 7519 10.028464 14.060863
 7520 10.024841 14.057240
 7521 10.021218 14.053617
 7522 10.017595 14.049994
 7523 10.013972 14.046371
 7524 10.010349 14.042748
 7525 10.006726 14.039125
 7526 10.003103 14.035502
 7527 9.999480 14.035502
 7528 9.995857 14.031879
 7529 9.992234 14.031879
 7530 9.988611 14.028256
 7531 9.984988 14.028256
 7532 9.981365 14.024633
 7533 9.977742 14.024633
 7534 9.974119 14.021010
 7535 9.970496 14.021010
 7536 9.966873 14.017387
 7537 9.963250 14.017387
 7538 9.959627 14.013764
 7539 9.956004 14.013764
 7540 9.952381 14.010141
 7541 9.948758 14.010141
 7542 9.945135 14.010141
 7543 9.941512 14.010141
 7544 9.937889 14.010141
 7545 9.934266 14.010141
 7546 9.930643 14.010141
 7547 9.927020 14.010141
 7548 9.923397 14.010141
 7549 9.919774 14.010141
 7550 9.916151 14.010141
 7551 9.912528 14.010141
 7552 9.908905 14.010141
 7553 9.905282 14.006518
 7554 9.901659 14.006518
 7555 9.898036 14.006518
 7556 9.894413 14.006518
 7557 9.890790 14.006518
 7558 9.887167 14.006518
 7559 9.883544 14.006518
 7560 9.879921 14.006518
 7561 9.876298 14.006518
 7562 9.872675 14.006518
 7563 9.869052 14.006518
 7564 9.865429 14.006518
 7565 9.861806 14.006518
 7566 9.858183 14.006518
 7567 9.854560 14.006518
 7568 9.850937 14.006518
 7569 9.847314 14.006518
 7570 9.843691 14.006518
 7571 9.840068 14.006518
 7572 9.836445 14.006518
 7573 9.832822 14.006518
 7574 9.829199 14.006518
 7575 9.825576 14.006518
 7576 9.821953 14.006518
 7577 9.818330 14.006518
 7578 9.814707 14.006518
 7579 9.811084 14.010141
 7580 9.807461 14.010141
 7581 9.803838 14.010141
 7582 9.800215 14.006518
 7583 9.796592 14.006518
 7584 9.792969 14.006518
 7585 9.789346 14.006518
 7586 9.785723 14.006518
 7587 9.782100 14.006518
 7588 9.778477 14.002895
 7589 9.774854 14.002895
 7590 9.771231 14.002895
 7591 9.767608 14.002895
 7592 9.763985 13.999272
 7593 9.760362 13.999272
 7594 9.756739 13.999272
 7595 9.753116 13.995649
 7596 9.749493 13.995649
 7597 9.745870 13.992026
 7598 9.742247 13.992026
 7599 9.738624 13.988403
 7600 9.735001 13.988403
 7601 9.731378 13.984780
 7602 9.727755 13.984780
 7603 9.724132 13.984780
 7604 9.720509 13.984780
 7605 9.716886 13.984780
 7606 9.713263 13.984780
 7607 9.709640 13.984780
 7608 9.706017 13.984780
 7609 9.702394 13.984780
 7610 9.698771 13.984780
 7611 9.695148 13.984780
 7612 9.691525 13.984780
 7613 9.687902 13.984780
 7614 9.684279 13.984780
 7615 9.680656 13.984780
 7616 9.677033 13.984780
 7617 9.673410 13.984780
 7618 9.669787 13.984780
 7619 9.666164 13.984780
 7620 9.662541 13.984780
 7621 9.658918 13.984780
 7622 9.655295 13.984780
 7623 9.651672 13.981157
 7624 9.648049 13.981157
 7625 9.644426 13.981157
 7626 9.640803 13.981157
 7627 9.637180 13.981157
 7628 9.633557 13.977534
 7629 9.629934 13.977534
 7630 9.626311 13.977534
 7631 9.622688 13.973911
 7632 9.619065 13.973911
 7633 9.615442 13.970288
 7634 9.611819 13.970288
 7635 9.608196 13.966665
 7636 9.604573 13.966665
 7637 9.600950 13.963042
 7638 9.597327 13.963042
 7639 9.593704 13.959419
 7640 9.590081 13.959419
 7641 9.586458 13.955796
 7642 9.582835 13.955796
 7643 9.579212 13.952173
 7644 9.575589 13.952173
 7645 9.571966 13.952173
 7646 9.568343 13.952173
 7647 9.564720 13.952173
 7648 9.561097 13.952173
 7649 9.557474 13.952173
 7650 9.553851 13.952173
 7651 9.550228 13.952173
 7652 9.546605 13.952173
 7653 9.542982 13.952173
 7654 9.539359 13.952173
 7655 9.535736 13.952173
 7656 9.532113 13.952173
 7657 9.528490 13.952173
 7658 9.524867 13.948550
 7659 9.521244 13.948550
 7660 9.517621 13.944927
 7661 9.513998 13.944927
 7662 9.510375 13.941304
 7663 9.506752 13.941304
 7664 9.503129 13.937681
 7665 9.499506 13.937681
 7666 9.495883 13.934058
 7667 9.492260 13.934058
 7668 9.488637 13.930435
 7669 9.485014 13.930435
 7670 9.481391 13.930435
 7671 9.477768 13.930435
 7672 9.474145 13.930435
 7673 9.470522 13.930435
 7674 9.466899 13.930435
 7675 9.463276 13.930435
 7676 9.459653 13.930435
 7677 9.456030 13.930435
 7678 9.452407 13.930435
 7679 9.448784 13.930435
 7680 9.445161 13.930435
 7681 9.441538 13.930435
 7682 9.437915 13.930435
 7683 9.434292 13.930435
 7684 9.430669 13.926812
 7685 9.427046 13.926812
 7686 9.423423 13.923189
 7687 9.419800 13.923189
 7688 9.416177 13.923189
 7689 9.412554 13.923189
 7690 9.408931 13.923189
 7691 9.405308 13.923189
 7692 9.401685 13.923189
 7693 9.398062 13.923189
 7694 9.394439 13.923189
 7695 9.390816 13.923189
 7696 9.387193 13.923189
 7697 9.383570 13.923189
 7698 9.379947 13.923189
 7699 9.376324 13.923189
 7700 9.372701 13.923189
 7701 9.369078 13.923189
 7702 9.365455 13.923189
 7703 9.361832 13.923189
 7704 9.358209 13.923189
 7705 9.354586 13.923189
 7706 9.350963 13.923189
 7707 9.347340 13.919566
 7708 9.343717 13.919566
 7709 9.340094 13.919566
 7710 9.336471 13.919566
 7711 9.332848 13.919566
 7712 9.329225 13.919566
 7713 9.325602 13.919566
 7714 9.321979 13.919566
 7715 9.318356 13.919566
 7716 9.314733 13.919566
 7717 9.311110 13.919566
 7718 9.311110 13.915943
 7719 9.307487 13.912320
 7720 9.303864 13.912320
 7721 9.300241 13.908697
 7722 9.296618 13.908697
 7723 9.292995 13.905074
 7724 9.289372 13.905074
 7725 9.285749 13.901451
 7726 9.282126 13.901451
 7727 9.278503 13.897828
 7728 9.274880 13.897828
 7729 9.271257 13.894205
 7730 9.267634 13.894205
 7731 9.264011 13.890582
 7732 9.260388 13.890582
 7733 9.256765 13.890582
 7734 9.253142 13.890582
 7735 9.249519 13.890582
 7736 9.245896 13.890582
 7737 9.242273 13.890582
 7738 9.238650 13.890582
 7739 9.235027 13.890582
 7740 9.231404 13.890582
 7741 9.227781 13.890582
 7742 9.224158 13.890582
 7743 9.220535 13.890582
 7744 9.216912 13.890582
 7745 9.213289 13.890582
 7746 9.209666 13.890582
 7747 9.206043 13.890582
 7748 9.202420 13.890582
 7749 9.198797 13.890582
 7750 9.195174 13.890582
 7751 9.191551 13.886959
 7752 9.187928 13.886959
 7753 9.184305 13.883336
 7754 9.180682 13.883336
 7755 9.177059 13.883336
 7756 9.173436 13.883336
 7757 9.169813 13.883336
 7758 9.166190 13.883336
 7759 9.162567 13.883336
 7760 9.158944 13.883336
 7761 9.155321 13.883336
 7762 9.151698 13.883336
 7763 9.148075 13.883336
 7764 9.144452 13.883336
 7765 9.140829 13.883336
 7766 9.137206 13.883336
 7767 9.133583 13.883336
 7768 9.129960 13.883336
 7769 9.126337 13.883336
 7770 9.122714 13.883336
 7771 9.119091 13.883336
 7772 9.115468 13.883336
 7773 9.111845 13.883336
 7774 9.108222 13.883336
 7775 9.104599 13.879713
 7776 9.100976 13.879713
 7777 9.097353 13.879713
 7778 9.093730 13.876090
 7779 9.090107 13.876090
 7780 9.086484 13.872467
 7781 9.082861 13.868844
 7782 9.079238 13.868844
 7783 9.079238 13.865221
 7784 9.075615 13.861598
 7785 9.075615 13.857975
 7786 9.071992 13.854352
 7787 9.071992 13.850729
 7788 9.068369 13.847106
 7789 9.068369 13.843483
 7790 9.064746 13.839860
 7791 9.061123 13.836237
 7792 9.057500 13.832614
 7793 9.053877 13.832614
 7794 9.050254 13.828991
 7795 9.046631 13.828991
 7796 9.043008 13.825368
 7797 9.039385 13.825368
 7798 9.035762 13.821745
 7799 9.032139 13.821745
 7800 9.028516 13.818122
 7801 9.024893 13.818122
 7802 9.021270 13.814499
 7803 9.017647 13.814499
 7804 9.014024 13.810876
 7805 9.010401 13.810876
 7806 9.006778 13.810876
 7807 9.003155 13.810876
 7808 8.999532 13.810876
 7809 8.995909 13.810876
 7810 8.992286 13.810876
 7811 8.988663 13.810876
 7812 8.985040 13.807253
 7813 8.981417 13.807253
 7814 8.977794 13.807253
 7815 8.974171 13.803630
 7816 8.970548 13.803630
 7817 8.966925 13.803630
 7818 8.963302 13.803630
 7819 8.959679 13.803630
 7820 8.956056 13.803630
 7821 8.952433 13.803630
 7822 8.948810 13.803630
 7823 8.945187 13.803630
 7824 8.941564 13.803630
 7825 8.937941 13.803630
 7826 8.934318 13.803630
 7827 8.930695 13.803630
 7828 8.927072 13.803630
 7829 8.923449 13.803630
 7830 8.919826 13.803630
 7831 8.916203 13.800007
 7832 8.912580 13.800007
 7833 8.908957 13.796384
 7834 8.905334 13.796384
 7835 8.901711 13.792761
 7836 8.898088 13.792761
 7837 8.894465 13.789138
 7838 8.890842 13.789138
 7839 8.887219 13.789138
 7840 8.883596 13.789138
 7841 8.879973 13.789138
 7842 8.876350 13.789138
 7843 8.872727 13.789138
 7844 8.869104 13.789138
 7845 8.865481 13.789138
 7846 8.861858 13.789138
 7847 8.858235 13.789138
 7848 8.854612 13.789138
 7849 8.850989 13.789138
 7850 8.847366 13.789138
 7851 8.843743 13.789138
 7852 8.840120 13.789138
 7853 8.836497 13.789138
 7854 8.832874 13.789138
 7855 8.829251 13.789138
 7856 8.825628 13.789138
 7857 8.822005 13.789138
 7858 8.818382 13.789138
 7859 8.814759 13.789138
 7860 8.811136 13.789138
 7861 8.807513 13.792761
 7862 8.803890 13.792761
 7863 8.800267 13.792761
 7864 8.796644 13.792761
 7865 8.793021 13.792761
 7866 8.789398 13.796384
 7867 8.785775 13.796384
 7868 8.782152 13.796384
 7869 8.778529 13.796384
 7870 8.774906 13.800007
 7871 8.771283 13.800007
 7872 8.767660 13.800007
 7873 8.764037 13.800007
 7874 8.760414 13.796384
 7875 8.756791 13.796384
 7876 8.753168 13.792761
 7877 8.749545 13.789138
 7878 8.745922 13.785515
 7879 8.742299 13.781892
 7880 8.738676 13.778269
 7881 8.735053 13.774646
 7882 8.731430 13.774646
 7883 8.727807 13.771023
 7884 8.724184 13.771023
 7885 8.720561 13.767400
 7886 8.716938 13.767400
 7887 8.713315 13.763777
 7888 8.709692 13.763777
 7889 8.706069 13.760154
 7890 8.702446 13.760154
 7891 8.698823 13.756531
 7892 8.695200 13.756531
 7893 8.691577 13.752908
 7894 8.687954 13.752908
 7895 8.684331 13.749285
 7896 8.680708 13.745662
 7897 8.677085 13.745662
 7898 8.673462 13.742039
 7899 8.669839 13.742039
 7900 8.666216 13.738416
 7901 8.662593 13.738416
 7902 8.658970 13.734793
 7903 8.655347 13.734793
 7904 8.651724 13.731170
 7905 8.648101 13.731170
 7906 8.644478 13.727547
 7907 8.640855 13.727547
 7908 8.637232 13.723924
 7909 8.633609 13.723924
 7910 8.629986 13.720301
 7911 8.626363 13.720301
 7912 8.622740 13.720301
 7913 8.619117 13.720301
 7914 8.615494 13.720301
 7915 8.611871 13.720301
 7916 8.608248 13.720301
 7917 8.604625 13.720301
 7918 8.601002 13.720301
 7919 8.597379 13.720301
 7920 8.593756 13.720301
 7921 8.590133 13.720301
 7922 8.586510 13.720301
 7923 8.582887 13.720301
 7924 8.579264 13.720301
 7925 8.575641 13.720301
 7926 8.572018 13.720301
 7927 8.568395 13.720301
 7928 8.564772 13.720301
 7929 8.561149 13.720301
 7930 8.557526 13.720301
 7931 8.553903 13.716678
 7932 8.550280 13.716678
 7933 8.546657 13.716678
 7934 8.543034 13.713055
 7935 8.539411 13.713055
 7936 8.535788 13.713055
 7937 8.532165 13.713055
 7938 8.528542 13.713055
 7939 8.524919 13.713055
 7940 8.521296 13.713055
 7941 8.517673 13.713055
 7942 8.514050 13.713055
 7943 8.510427 13.713055
 7944 8.506804 13.713055
 7945 8.503181 13.713055
 7946 8.499558 13.713055
 7947 8.495935 13.713055
 7948 8.492312 13.713055
 7949 8.488689 13.713055
 7950 8.485066 13.713055
 7951 8.481443 13.713055
 7952 8.477820 13.713055
 7953 8.474197 13.713055
 7954 8.470574 13.713055
 7955 8.466951 13.713055
 7956 8.463328 13.713055
 7957 8.459705 13.713055
 7958 8.456082 13.713055
 7959 8.452459 13.716678
 7960 8.448836 13.716678
 7961 8.445213 13.716678
 7962 8.441590 13.720301
 7963 8.437967 13.720301
 7964 8.434344 13.720301
 7965 8.430721 13.720301
 7966 8.427098 13.720301
 7967 8.423475 13.720301
 7968 8.419852 13.720301
 7969 8.416229 13.720301
 7970 8.412606 13.720301
 7971 8.408983 13.716678
 7972 8.405360 13.716678
 7973 8.401737 13.713055
 7974 8.398114 13.713055
 7975 8.394491 13.709432
 7976 8.390868 13.709432
 7977 8.387245 13.705809
 7978 8.383622 13.705809
 7979 8.379999 13.702186
 7980 8.376376 13.702186
 7981 8.372753 13.698563
 7982 8.369130 13.698563
 7983 8.365507 13.694940
 7984 8.361884 13.694940
 7985 8.358261 13.694940
 7986 8.354638 13.694940
 7987 8.351015 13.694940
 7988 8.347392 13.694940
 7989 8.343769 13.694940
 7990 8.340146 13.694940
 7991 8.336523 13.694940
 7992 8.332900 13.694940
 7993 8.329277 13.694940
 7994 8.325654 13.694940
 7995 8.322031 13.694940
 7996 8.318408 13.694940
 7997 8.314785 13.694940
 7998 8.311162 13.694940
 7999 8.307539 13.694940
 8000 8.303916 13.694940
 8001 8.300293 13.694940
 8002 8.296670 13.694940
 8003 8.293047 13.694940
 8004 8.289424 13.694940
 8005 8.285801 13.694940
 8006 8.282178 13.694940
 8007 8.278555 13.694940
 8008 8.274932 13.698563
 8009 8.271309 13.698563
 8010 8.267686 13.702186
 8011 8.264063 13.702186
 8012 8.260440 13.705809
 8013 8.256817 13.705809
 8014 8.253194 13.709432
 8015 8.249571 13.709432
 8016 8.245948 13.713055
 8017 8.242325 13.713055
 8018 8.238702 13.716678
 8019 8.235079 13.716678
 8020 8.231456 13.720301
 8021 8.227833 13.720301
 8022 8.224210 13.723924
 8023 8.220587 13.727547
 8024 8.216964 13.731170
 8025 8.213341 13.734793
 8026 8.209718 13.738416
 8027 8.206095 13.742039
 8028 8.202472 13.742039
 8029 8.198849 13.742039
 8030 8.195226 13.742039
 8031 8.191603 13.742039
 8032 8.187980 13.742039
 8033 8.184357 13.742039
 8034 8.180734 13.742039
 8035 8.177111 13.738416
 8036 8.173488 13.738416
 8037 8.169865 13.738416
 8038 8.166242 13.738416
 8039 8.162619 13.738416
 8040 8.158996 13.738416
 8041 8.155373 13.738416
 8042 8.151750 13.738416
 8043 8.148127 13.738416
 8044 8.144504 13.738416
 8045 8.140881 13.738416
 8046 8.137258 13.738416
 8047 8.133635 13.738416
 8048 8.130012 13.738416
 8049 8.126389 13.738416
 8050 8.122766 13.738416
 8051 8.119143 13.738416
 8052 8.115520 13.738416
 8053 8.111897 13.738416
 8054 8.108274 13.738416
 8055 8.104651 13.738416
 8056 8.101028 13.738416
 8057 8.097405 13.738416
 8058 8.093782 13.738416
 8059 8.090159 13.738416
 8060 8.086536 13.738416
 8061 8.082913 13.738416
 8062 8.079290 13.738416
 8063 8.075667 13.738416
 8064 8.072044 13.738416
 8065 8.068421 13.738416
 8066 8.064798 13.738416
 8067 8.061175 13.738416
 8068 8.057552 13.738416
 8069 8.053929 13.734793
 8070 8.050306 13.734793
 8071 8.046683 13.731170
 8072 8.043060 13.731170
 8073 8.039437 13.727547
 8074 8.035814 13.727547
 8075 8.032191 13.727547
 8076 8.028568 13.727547
 8077 8.024945 13.727547
 8078 8.021322 13.727547
 8079 8.017699 13.727547
 8080 8.014076 13.727547
 8081 8.010453 13.727547
 8082 8.006830 13.727547
 8083 8.003207 13.727547
 8084 7.999584 13.727547
 8085 7.995961 13.727547
 8086 7.992338 13.727547
 8087 7.988715 13.727547
 8088 7.985092 13.727547
 8089 7.981469 13.727547
 8090 7.977846 13.727547
 8091 7.974223 13.727547
 8092 7.970600 13.727547
 8093 7.966977 13.727547
 8094 7.963354 13.727547
 8095 7.959731 13.727547
 8096 7.956108 13.727547
 8097 7.952485 13.727547
 8098 7.948862 13.731170
 8099 7.945239 13.731170
 8100 7.941616 13.731170
 8101 7.937993 13.731170
 8102 7.934370 13.731170
 8103 7.930747 13.731170
 8104 7.927124 13.731170
 8105 7.923501 13.731170
 8106 7.919878 13.731170
 8107 7.916255 13.734793
 8108 7.912632 13.734793
 8109 7.909009 13.738416
 8110 7.905386 13.738416
 8111 7.901763 13.742039
 8112 7.898140 13.742039
 8113 7.894517 13.745662
 8114 7.890894 13.745662
 8115 7.887271 13.749285
 8116 7.883648 13.749285
 8117 7.880025 13.752908
 8118 7.876402 13.752908
 8119 7.872779 13.756531
 8120 7.869156 13.760154
 8121 7.865533 13.763777
 8122 7.865533 13.767400
 8123 7.861910 13.771023
 8124 7.858287 13.774646
 8125 7.854664 13.774646
 8126 7.851041 13.774646
 8127 7.847418 13.774646
 8128 7.843795 13.778269
 8129 7.840172 13.778269
 8130 7.836549 13.781892
 8131 7.832926 13.781892
 8132 7.829303 13.785515
 8133 7.825680 13.785515
 8134 7.822057 13.785515
 8135 7.818434 13.785515
 8136 7.814811 13.789138
 8137 7.811188 13.789138
 8138 7.807565 13.789138
 8139 7.803942 13.789138
 8140 7.800319 13.789138
 8141 7.796696 13.789138
 8142 7.793073 13.789138
 8143 7.789450 13.789138
 8144 7.785827 13.789138
 8145 7.782204 13.789138
 8146 7.778581 13.789138
 8147 7.774958 13.789138
 8148 7.771335 13.789138
 8149 7.767712 13.789138
 8150 7.764089 13.789138
 8151 7.760466 13.789138
 8152 7.756843 13.792761
 8153 7.753220 13.792761
 8154 7.749597 13.796384
 8155 7.745974 13.796384
 8156 7.742351 13.800007
 8157 7.738728 13.800007
 8158 7.735105 13.803630
 8159 7.731482 13.803630
 8160 7.727859 13.807253
 8161 7.724236 13.807253
 8162 7.720613 13.807253
 8163 7.716990 13.807253
 8164 7.713367 13.807253
 8165 7.709744 13.807253
 8166 7.706121 13.807253
 8167 7.702498 13.807253
 8168 7.698875 13.807253
 8169 7.695252 13.807253
 8170 7.691629 13.807253
 8171 7.688006 13.807253
 8172 7.684383 13.807253
 8173 7.680760 13.807253
 8174 7.677137 13.810876
 8175 7.673514 13.810876
 8176 7.669891 13.814499
 8177 7.666268 13.814499
 8178 7.662645 13.818122
 8179 7.659022 13.818122
 8180 7.655399 13.821745
 8181 7.651776 13.821745
 8182 7.648153 13.825368
 8183 7.644530 13.825368
 8184 7.640907 13.828991
 8185 7.637284 13.828991
 8186 7.633661 13.832614
 8187 7.630038 13.832614
 8188 7.626415 13.832614
 8189 7.622792 13.832614
 8190 7.619169 13.836237
 8191 7.615546 13.836237
 8192 7.611923 13.836237
 8193 7.608300 13.836237
 8194 7.604677 13.839860
 8195 7.601054 13.839860
 8196 7.597431 13.843483
 8197 7.593808 13.843483
 8198 7.590185 13.843483
 8199 7.586562 13.843483
 8200 7.582939 13.843483
 8201 7.579316 13.843483
 8202 7.575693 13.847106
 8203 7.572070 13.847106
 8204 7.568447 13.847106
 8205 7.564824 13.847106
 8206 7.561201 13.847106
 8207 7.557578 13.847106
 8208 7.553955 13.847106
 8209 7.550332 13.850729
 8210 7.546709 13.850729
 8211 7.543086 13.850729
 8212 7.539463 13.850729
 8213 7.535840 13.854352
 8214 7.532217 13.854352
 8215 7.528594 13.857975
 8216 7.524971 13.857975
 8217 7.521348 13.861598
 8218 7.517725 13.861598
 8219 7.514102 13.865221
 8220 7.510479 13.865221
 8221 7.506856 13.865221
 8222 7.503233 13.865221
 8223 7.499610 13.865221
 8224 7.495987 13.865221
 8225 7.492364 13.865221
 8226 7.488741 13.865221
 8227 7.485118 13.865221
 8228 7.481495 13.865221
 8229 7.477872 13.865221
 8230 7.474249 13.865221
 8231 7.470626 13.865221
 8232 7.467003 13.865221
 8233 7.463380 13.865221
 8234 7.459757 13.865221
 8235 7.456134 13.865221
 8236 7.452511 13.865221
 8237 7.448888 13.865221
 8238 7.445265 13.865221
 8239 7.441642 13.865221
 8240 7.438019 13.865221
 8241 7.434396 13.865221
 8242 7.430773 13.868844
 8243 7.427150 13.868844
 8244 7.423527 13.872467
 8245 7.419904 13.872467
 8246 7.416281 13.876090
 8247 7.412658 13.876090
 8248 7.409035 13.879713
 8249 7.405412 13.879713
 8250 7.401789 13.883336
 8251 7.398166 13.883336
 8252 7.394543 13.886959
 8253 7.390920 13.886959
 8254 7.387297 13.886959
 8255 7.383674 13.886959
 8256 7.380051 13.890582
 8257 7.376428 13.890582
 8258 7.372805 13.890582
 8259 7.369182 13.890582
 8260 7.365559 13.890582
 8261 7.361936 13.890582
 8262 7.358313 13.894205
 8263 7.354690 13.894205
 8264 7.351067 13.897828
 8265 7.347444 13.897828
 8266 7.343821 13.901451
 8267 7.340198 13.901451
 8268 7.336575 13.905074
 8269 7.332952 13.905074
 8270 7.329329 13.908697
 8271 7.325706 13.908697
 8272 7.322083 13.912320
 8273 7.318460 13.912320
 8274 7.314837 13.915943
 8275 7.311214 13.919566
 8276 7.307591 13.919566
 8277 7.303968 13.923189
 8278 7.300345 13.923189
 8279 7.296722 13.923189
 8280 7.293099 13.923189
 8281 7.289476 13.926812
 8282 7.285853 13.926812
 8283 7.282230 13.926812
 8284 7.278607 13.926812
 8285 7.274984 13.926812
 8286 7.271361 13.926812
 8287 7.267738 13.926812
 8288 7.264115 13.926812
 8289 7.260492 13.926812
 8290 7.256869 13.926812
 8291 7.253246 13.926812
 8292 7.249623 13.926812
 8293 7.246000 13.926812
 8294 7.242377 13.926812
 8295 7.238754 13.926812
 8296 7.235131 13.926812
 8297 7.231508 13.926812
 8298 7.227885 13.926812
 8299 7.224262 13.926812
 8300 7.220639 13.926812
 8301 7.217016 13.926812
 8302 7.213393 13.926812
 8303 7.209770 13.926812
 8304 7.206147 13.926812
 8305 7.202524 13.926812
 8306 7.198901 13.930435
 8307 7.195278 13.930435
 8308 7.191655 13.934058
 8309 7.188032 13.934058
 8310 7.184409 13.937681
 8311 7.180786 13.937681
 8312 7.177163 13.941304
 8313 7.173540 13.941304
 8314 7.169917 13.944927
 8315 7.166294 13.944927
 8316 7.162671 13.948550
 8317 7.159048 13.948550
 8318 7.155425 13.948550
 8319 7.151802 13.948550
 8320 7.148179 13.952173
 8321 7.144556 13.952173
 8322 7.140933 13.955796
 8323 7.137310 13.955796
 8324 7.133687 13.959419
 8325 7.130064 13.959419
 8326 7.126441 13.963042
 8327 7.122818 13.963042
 8328 7.119195 13.966665
 8329 7.115572 13.966665
 8330 7.111949 13.970288
 8331 7.108326 13.970288
 8332 7.104703 13.973911
 8333 7.101080 13.977534
 8334 7.097457 13.981157
 8335 7.093834 13.981157
 8336 7.090211 13.981157
 8337 7.086588 13.984780
 8338 7.082965 13.984780
 8339 7.079342 13.984780
 8340 7.075719 13.984780
 8341 7.072096 13.984780
 8342 7.068473 13.984780
 8343 7.064850 13.984780
 8344 7.061227 13.984780
 8345 7.057604 13.984780
 8346 7.053981 13.984780
 8347 7.050358 13.984780
 8348 7.046735 13.984780
 8349 7.043112 13.984780
 8350 7.039489 13.988403
 8351 7.035866 13.988403
 8352 7.032243 13.988403
 8353 7.028620 13.988403
 8354 7.024997 13.992026
 8355 7.021374 13.992026
 8356 7.017751 13.992026
 8357 7.014128 13.992026
 8358 7.010505 13.992026
 8359 7.006882 13.992026
 8360 7.003259 13.992026
 8361 6.999636 13.992026
 8362 6.996013 13.992026
 8363 6.992390 13.992026
 8364 6.988767 13.992026
 8365 6.985144 13.992026
 8366 6.981521 13.992026
 8367 6.977898 13.992026
 8368 6.974275 13.992026
 8369 6.970652 13.992026
 8370 6.967029 13.992026
 8371 6.963406 13.992026
 8372 6.959783 13.995649
 8373 6.956160 13.995649
 8374 6.952537 13.995649
 8375 6.948914 13.995649
 8376 6.945291 13.995649
 8377 6.941668 13.995649
 8378 6.938045 13.995649
 8379 6.934422 13.995649
 8380 6.930799 13.999272
 8381 6.927176 13.999272
 8382 6.923553 13.999272
 8383 6.919930 13.999272
 8384 6.916307 14.002895
 8385 6.912684 14.002895
 8386 6.909061 14.006518
 8387 6.905438 14.006518
 8388 6.901815 14.006518
 8389 6.898192 14.010141
 8390 6.894569 14.010141
 8391 6.890946 14.013764
 8392 6.887323 14.013764
 8393 6.883700 14.017387
 8394 6.880077 14.017387
 8395 6.876454 14.021010
 8396 6.872831 14.021010
 8397 6.869208 14.024633
 8398 6.865585 14.024633
 8399 6.861962 14.028256
 8400 6.858339 14.028256
 8401 6.854716 14.031879
 8402 6.851093 14.031879
 8403 6.847470 14.035502
 8404 6.843847 14.039125
 8405 6.840224 14.039125
 8406 6.836601 14.042748
 8407 6.832978 14.042748
 8408 6.829355 14.042748
 8409 6.825732 14.042748
 8410 6.822109 14.042748
 8411 6.818486 14.042748
 8412 6.814863 14.042748
 8413 6.811240 14.042748
 8414 6.807617 14.042748
 8415 6.803994 14.042748
 8416 6.800371 14.042748
 8417 6.796748 14.042748
 8418 6.793125 14.042748
 8419 6.789502 14.042748
 8420 6.785879 14.046371
 8421 6.782256 14.046371
 8422 6.778633 14.046371
 8423 6.775010 14.046371
 8424 6.771387 14.046371
 8425 6.767764 14.046371
 8426 6.764141 14.046371
 8427 6.760518 14.046371
 8428 6.756895 14.046371
 8429 6.753272 14.046371
 8430 6.749649 14.046371
 8431 6.746026 14.046371
 8432 6.742403 14.046371
 8433 6.738780 14.046371
 8434 6.735157 14.046371
 8435 6.731534 14.046371
 8436 6.727911 14.046371
 8437 6.724288 14.046371
 8438 6.720665 14.046371
 8439 6.717042 14.046371
 8440 6.713419 14.046371
 8441 6.709796 14.049994
 8442 6.706173 14.049994
 8443 6.702550 14.049994
 8444 6.698927 14.049994
 8445 6.695304 14.053617
 8446 6.691681 14.053617
 8447 6.688058 14.053617
 8448 6.684435 14.053617
 8449 6.680812 14.053617
 8450 6.677189 14.057240
 8451 6.673566 14.057240
 8452 6.669943 14.057240
 8453 6.666320 14.060863
 8454 6.662697 14.060863
 8455 6.659074 14.064486
 8456 6.655451 14.064486
 8457 6.651828 14.068109
 8458 6.648205 14.068109
 8459 6.644582 14.071732
 8460 6.640959 14.071732
 8461 6.637336 14.075355
 8462 6.633713 14.075355
 8463 6.630090 14.075355
 8464 6.626467 14.075355
 8465 6.622844 14.075355
 8466 6.619221 14.075355
 8467 6.615598 14.075355
 8468 6.611975 14.075355
 8469 6.608352 14.075355
 8470 6.604729 14.075355
 8471 6.601106 14.075355
 8472 6.597483 14.075355
 8473 6.593860 14.075355
 8474 6.590237 14.078978
 8475 6.586614 14.078978
 8476 6.582991 14.078978
 8477 6.579368 14.078978
 8478 6.575745 14.082601
 8479 6.572122 14.082601
 8480 6.568499 14.086224
 8481 6.564876 14.086224
 8482 6.561253 14.089847
 8483 6.557630 14.089847
 8484 6.554007 14.093470
 8485 6.550384 14.093470
 8486 6.546761 14.093470
 8487 6.543138 14.097093
 8488 6.539515 14.097093
 8489 6.535892 14.097093
 8490 6.532269 14.097093
 8491 6.528646 14.097093
 8492 6.525023 14.100716
 8493 6.521400 14.100716
 8494 6.517777 14.100716
 8495 6.514154 14.100716
 8496 6.510531 14.100716
 8497 6.506908 14.104339
 8498 6.503285 14.104339
 8499 6.499662 14.104339
 8500 6.496039 14.104339
 8501 6.492416 14.104339
 8502 6.488793 14.104339
 8503 6.485170 14.104339
 8504 6.481547 14.104339
 8505 6.477924 14.104339
 8506 6.474301 14.104339
 8507 6.470678 14.104339
 8508 6.467055 14.104339
 8509 6.463432 14.104339
 8510 6.459809 14.104339
 8511 6.456186 14.104339
 8512 6.452563 14.104339
 8513 6.448940 14.104339
 8514 6.445317 14.104339
 8515 6.441694 14.104339
 8516 6.438071 14.104339
 8517 6.434448 14.104339
 8518 6.430825 14.104339
 8519 6.427202 14.104339
 8520 6.423579 14.104339
 8521 6.419956 14.104339
 8522 6.416333 14.104339
 8523 6.412710 14.104339
 8524 6.409087 14.104339
 8525 6.405464 14.104339
 8526 6.401841 14.107962
 8527 6.398218 14.107962
 8528 6.394595 14.107962
 8529 6.390972 14.107962
 8530 6.387349 14.111585
 8531 6.383726 14.111585
 8532 6.380103 14.111585
 8533 6.376480 14.111585
 8534 6.372857 14.111585
 8535 6.369234 14.111585
 8536 6.365611 14.111585
 8537 6.361988 14.111585
 8538 6.358365 14.111585
 8539 6.354742 14.111585
 8540 6.351119 14.115208
 8541 6.347496 14.115208
 8542 6.343873 14.115208
 8543 6.340250 14.115208
 8544 6.336627 14.118831
 8545 6.333004 14.118831
 8546 6.329381 14.122454
 8547 6.325758 14.122454
 8548 6.322135 14.122454
 8549 6.318512 14.122454
 8550 6.314889 14.122454
 8551 6.311266 14.122454
 8552 6.307643 14.122454
 8553 6.304020 14.126077
 8554 6.300397 14.126077
 8555 6.296774 14.126077
 8556 6.293151 14.126077
 8557 6.289528 14.129700
 8558 6.285905 14.129700
 8559 6.282282 14.129700
 8560 6.278659 14.129700
 8561 6.275036 14.129700
 8562 6.271413 14.129700
 8563 6.267790 14.129700
 8564 6.264167 14.129700
 8565 6.260544 14.129700
 8566 6.256921 14.129700
 8567 6.253298 14.129700
 8568 6.249675 14.129700
 8569 6.246052 14.129700
 8570 6.242429 14.129700
 8571 6.238806 14.129700
 8572 6.235183 14.129700
 8573 6.231560 14.129700
 8574 6.227937 14.129700
 8575 6.224314 14.129700
 8576 6.220691 14.129700
 8577 6.217068 14.129700
 8578 6.213445 14.129700
 8579 6.209822 14.129700
 8580 6.206199 14.129700
 8581 6.202576 14.129700
 8582 6.198953 14.129700
 8583 6.195330 14.129700
 8584 6.191707 14.129700
 8585 6.188084 14.133323
 8586 6.184461 14.133323
 8587 6.180838 14.136946
 8588 6.177215 14.136946
 8589 6.173592 14.140569
 8590 6.169969 14.140569
 8591 6.166346 14.144192
 8592 6.162723 14.144192
 8593 6.159100 14.147815
 8594 6.155477 14.147815
 8595 6.151854 14.151438
 8596 6.148231 14.151438
 8597 6.144608 14.155061
 8598 6.140985 14.155061
 8599 6.137362 14.155061
 8600 6.133739 14.155061
 8601 6.130116 14.158684
 8602 6.126493 14.158684
 8603 6.122870 14.158684
 8604 6.119247 14.158684
 8605 6.115624 14.158684
 8606 6.112001 14.158684
 8607 6.108378 14.158684
 8608 6.104755 14.158684
 8609 6.101132 14.158684
 8610 6.097509 14.158684
 8611 6.093886 14.158684
 8612 6.090263 14.162307
 8613 6.086640 14.162307
 8614 6.083017 14.165930
 8615 6.079394 14.165930
 8616 6.075771 14.169553
 8617 6.072148 14.169553
 8618 6.068525 14.173176
 8619 6.064902 14.173176
 8620 6.061279 14.176799
 8621 6.057656 14.176799
 8622 6.054033 14.180422
 8623 6.050410 14.180422
 8624 6.046787 14.180422
 8625 6.043164 14.180422
 8626 6.039541 14.180422
 8627 6.035918 14.180422
 8628 6.032295 14.180422
 8629 6.028672 14.180422
 8630 6.025049 14.180422
 8631 6.021426 14.180422
 8632 6.017803 14.180422
 8633 6.014180 14.180422
 8634 6.010557 14.180422
 8635 6.006934 14.180422
 8636 6.003311 14.180422
 8637 5.999688 14.180422
 8638 5.996065 14.180422
 8639 5.992442 14.180422
 8640 5.988819 14.180422
 8641 5.985196 14.180422
 8642 5.981573 14.180422
 8643 5.977950 14.180422
 8644 5.974327 14.180422
 8645 5.970704 14.180422
 8646 5.967081 14.180422
 8647 5.963458 14.180422
 8648 5.959835 14.180422
 8649 5.956212 14.180422
 8650 5.952589 14.180422
 8651 5.948966 14.180422
 8652 5.945343 14.176799
 8653 5.941720 14.176799
 8654 5.938097 14.173176
 8655 5.934474 14.173176
 8656 5.930851 14.169553
 8657 5.927228 14.169553
 8658 5.923605 14.165930
 8659 5.919982 14.165930
 8660 5.916359 14.162307
 8661 5.912736 14.162307
 8662 5.909113 14.162307
 8663 5.905490 14.162307
 8664 5.901867 14.162307
 8665 5.898244 14.162307
 8666 5.894621 14.162307
 8667 5.890998 14.162307
 8668 5.887375 14.162307
 8669 5.883752 14.162307
 8670 5.880129 14.162307
 8671 5.876506 14.162307
 8672 5.872883 14.162307
 8673 5.869260 14.162307
 8674 5.865637 14.162307
 8675 5.862014 14.162307
 8676 5.858391 14.158684
 8677 5.854768 14.158684
 8678 5.851145 14.155061
 8679 5.847522 14.155061
 8680 5.843899 14.151438
 8681 5.840276 14.151438
 8682 5.836653 14.147815
 8683 5.833030 14.147815
 8684 5.829407 14.144192
 8685 5.825784 14.144192
 8686 5.822161 14.140569
 8687 5.818538 14.140569
 8688 5.814915 14.140569
 8689 5.811292 14.140569
 8690 5.807669 14.140569
 8691 5.804046 14.140569
 8692 5.800423 14.140569
 8693 5.796800 14.140569
 8694 5.793177 14.140569
 8695 5.789554 14.140569
 8696 5.785931 14.140569
 8697 5.782308 14.140569
 8698 5.778685 14.140569
 8699 5.775062 14.140569
 8700 5.771439 14.140569
 8701 5.767816 14.140569
 8702 5.764193 14.140569
 8703 5.760570 14.140569
 8704 5.756947 14.140569
 8705 5.753324 14.136946
 8706 5.749701 14.136946
 8707 5.746078 14.136946
 8708 5.742455 14.133323
 8709 5.738832 14.133323
 8710 5.735209 14.133323
 8711 5.731586 14.129700
 8712 5.727963 14.129700
 8713 5.724340 14.129700
 8714 5.720717 14.129700
 8715 5.717094 14.129700
 8716 5.713471 14.129700
 8717 5.709848 14.129700
 8718 5.706225 14.129700
 8719 5.702602 14.129700
 8720 5.698979 14.129700
 8721 5.695356 14.129700
 8722 5.691733 14.129700
 8723 5.688110 14.129700
 8724 5.684487 14.129700
 8725 5.680864 14.129700
 8726 5.677241 14.129700
 8727 5.673618 14.129700
 8728 5.669995 14.129700
 8729 5.666372 14.129700
 8730 5.662749 14.129700
 8731 5.659126 14.129700
 8732 5.655503 14.129700
 8733 5.651880 14.129700
 8734 5.648257 14.129700
 8735 5.644634 14.133323
 8736 5.641011 14.133323
 8737 5.637388 14.136946
 8738 5.633765 14.136946
 8739 5.630142 14.136946
 8740 5.626519 14.136946
 8741 5.622896 14.136946
 8742 5.619273 14.136946
 8743 5.615650 14.136946
 8744 5.612027 14.136946
 8745 5.608404 14.136946
 8746 5.604781 14.140569
 8747 5.601158 14.140569
 8748 5.597535 14.140569
 8749 5.593912 14.140569
 8750 5.590289 14.140569
 8751 5.586666 14.140569
 8752 5.583043 14.140569
 8753 5.579420 14.140569
 8754 5.575797 14.140569
 8755 5.572174 14.140569
 8756 5.568551 14.140569
 8757 5.564928 14.140569
 8758 5.561305 14.140569
 8759 5.557682 14.140569
 8760 5.554059 14.140569
 8761 5.550436 14.140569
 8762 5.546813 14.140569
 8763 5.543190 14.140569
 8764 5.539567 14.144192
 8765 5.535944 14.144192
 8766 5.532321 14.147815
 8767 5.528698 14.147815
 8768 5.525075 14.151438
 8769 5.521452 14.151438
 8770 5.517829 14.155061
 8771 5.514206 14.155061
 8772 5.510583 14.155061
 8773 5.506960 14.155061
 8774 5.503337 14.158684
 8775 5.499714 14.158684
 8776 5.496091 14.162307
 8777 5.492468 14.162307
 8778 5.488845 14.165930
 8779 5.485222 14.165930
 8780 5.481599 14.169553
 8781 5.477976 14.169553
 8782 5.474353 14.173176
 8783 5.470730 14.173176
 8784 5.467107 14.176799
 8785 5.463484 14.176799
 8786 5.459861 14.180422
 8787 5.456238 14.184045
 8788 5.452615 14.187668
 8789 5.448992 14.191291
 8790 5.448992 14.194914
 8791 5.445369 14.198537
 8792 5.445369 14.202160
 8793 5.441746 14.205783
 8794 5.441746 14.209406
 8795 5.438123 14.213029
 8796 5.438123 14.216652
 8797 5.434500 14.220275
 8798 5.434500 14.223898
 8799 5.430877 14.227521
 8800 5.430877 14.231144
 8801 5.427254 14.234767
 8802 5.427254 14.238390
 8803 5.427254 14.242013
 8804 5.427254 14.245636
 8805 5.427254 14.249259
 8806 5.427254 14.252882
 8807 5.427254 14.256505
 8808 5.427254 14.260128
 8809 5.427254 14.263751
 8810 5.427254 14.267374
 8811 5.427254 14.270997
 8812 5.427254 14.274620
 8813 5.427254 14.278243
 8814 5.427254 14.281866
 8815 5.427254 14.285489
 8816 5.427254 14.289112
 8817 5.427254 14.292735
 8818 5.427254 14.296358
 8819 5.427254 14.299981
 8820 5.427254 14.303604
 8821 5.427254 14.307227
 8822 5.427254 14.310850
 8823 5.423631 14.314473
 8824 5.420008 14.318096
 8825 5.416385 14.321719
 8826 5.412762 14.325342
 8827 5.409139 14.328965
 8828 5.405516 14.332588
 8829 5.401893 14.336211
 8830 5.398270 14.339834
 8831 5.394647 14.343457
 8832 5.391024 14.343457
 8833 5.387401 14.343457
 8834 5.383778 14.343457
 8835 5.380155 14.343457
 8836 5.376532 14.343457
 8837 5.372909 14.343457
 8838 5.369286 14.343457
 8839 5.365663 14.343457
 8840 5.362040 14.343457
 8841 5.358417 14.343457
 8842 5.354794 14.343457
 8843 5.351171 14.343457
 8844 5.347548 14.343457
 8845 5.343925 14.343457
 8846 5.340302 14.343457
 8847 5.336679 14.343457
 8848 5.333056 14.339834
 8849 5.329433 14.339834
 8850 5.325810 14.339834
 8851 5.322187 14.339834
 8852 5.318564 14.339834
 8853 5.314941 14.339834
 8854 5.311318 14.339834
 8855 5.307695 14.339834
 8856 5.304072 14.339834
 8857 5.300449 14.339834
 8858 5.296826 14.339834
 8859 5.293203 14.339834
 8860 5.289580 14.339834
 8861 5.285957 14.339834
 8862 5.282334 14.339834
 8863 5.278711 14.339834
 8864 5.275088 14.339834
 8865 5.271465 14.339834
 8866 5.267842 14.339834
 8867 5.264219 14.339834
 8868 5.260596 14.339834
 8869 5.256973 14.339834
 8870 5.253350 14.339834
 8871 5.249727 14.343457
 8872 5.246104 14.343457
 8873 5.242481 14.347080
 8874 5.238858 14.347080
 8875 5.235235 14.350703
 8876 5.231612 14.350703
 8877 5.227989 14.354326
 8878 5.224366 14.354326
 8879 5.220743 14.354326
 8880 5.217120 14.354326
 8881 5.213497 14.354326
 8882 5.209874 14.354326
 8883 5.206251 14.354326
 8884 5.202628 14.354326
 8885 5.199005 14.354326
 8886 5.195382 14.354326
 8887 5.191759 14.354326
 8888 5.188136 14.354326
 8889 5.184513 14.354326
 8890 5.180890 14.354326
 8891 5.177267 14.354326
 8892 5.173644 14.354326
 8893 5.170021 14.354326
 8894 5.166398 14.354326
 8895 5.162775 14.354326
 8896 5.159152 14.354326
 8897 5.155529 14.354326
 8898 5.151906 14.354326
 8899 5.148283 14.354326
 8900 5.144660 14.354326
 8901 5.141037 14.354326
 8902 5.137414 14.354326
 8903 5.133791 14.354326
 8904 5.130168 14.354326
 8905 5.126545 14.354326
 8906 5.122922 14.354326
 8907 5.119299 14.354326
 8908 5.115676 14.354326
 8909 5.112053 14.354326
 8910 5.108430 14.354326
 8911 5.104807 14.350703
 8912 5.101184 14.350703
 8913 5.097561 14.347080
 8914 5.093938 14.347080
 8915 5.090315 14.343457
 8916 5.086692 14.343457
 8917 5.083069 14.339834
 8918 5.079446 14.339834
 8919 5.075823 14.339834
 8920 5.072200 14.336211
 8921 5.068577 14.336211
 8922 5.064954 14.336211
 8923 5.061331 14.336211
 8924 5.057708 14.336211
 8925 5.054085 14.336211
 8926 5.050462 14.336211
 8927 5.046839 14.336211
 8928 5.043216 14.336211
 8929 5.039593 14.336211
 8930 5.035970 14.336211
 8931 5.032347 14.336211
 8932 5.028724 14.336211
 8933 5.025101 14.336211
 8934 5.021478 14.336211
 8935 5.017855 14.336211
 8936 5.014232 14.336211
 8937 5.010609 14.336211
 8938 5.006986 14.336211
 8939 5.003363 14.336211
 8940 4.999740 14.336211
 8941 4.996117 14.336211
 8942 4.992494 14.336211
 8943 4.988871 14.336211
 8944 4.985248 14.336211
 8945 4.981625 14.336211
 8946 4.978002 14.332588
 8947 4.974379 14.332588
 8948 4.970756 14.328965
 8949 4.967133 14.328965
 8950 4.963510 14.325342
 8951 4.959887 14.325342
 8952 4.956264 14.321719
 8953 4.952641 14.321719
 8954 4.949018 14.321719
 8955 4.945395 14.321719
 8956 4.941772 14.321719
 8957 4.938149 14.321719
 8958 4.934526 14.321719
 8959 4.930903 14.321719
 8960 4.927280 14.321719
 8961 4.923657 14.321719
 8962 4.920034 14.321719
 8963 4.916411 14.321719
 8964 4.912788 14.321719
 8965 4.909165 14.321719
 8966 4.905542 14.321719
 8967 4.901919 14.321719
 8968 4.898296 14.321719
 8969 4.894673 14.321719
 8970 4.891050 14.321719
 8971 4.887427 14.321719
 8972 4.883804 14.321719
 8973 4.880181 14.321719
 8974 4.876558 14.321719
 8975 4.872935 14.321719
 8976 4.869312 14.321719
 8977 4.865689 14.325342
 8978 4.862066 14.325342
 8979 4.858443 14.328965
 8980 4.854820 14.328965
 8981 4.851197 14.332588
 8982 4.847574 14.332588
 8983 4.843951 14.336211
 8984 4.840328 14.336211
 8985 4.836705 14.339834
 8986 4.833082 14.339834
 8987 4.829459 14.343457
 8988 4.825836 14.343457
 8989 4.822213 14.347080
 8990 4.818590 14.350703
 8991 4.814967 14.354326
 8992 4.814967 14.357949
 8993 4.811344 14.357949
 8994 4.807721 14.357949
 8995 4.804098 14.357949
 8996 4.800475 14.357949
 8997 4.796852 14.357949
 8998 4.793229 14.357949
 8999 4.789606 14.357949
 9000 4.785983 14.361572
 9001 4.782360 14.361572
 9002 4.778737 14.365195
 9003 4.775114 14.365195
 9004 4.771491 14.368818
 9005 4.767868 14.368818
 9006 4.764245 14.372441
 9007 4.760622 14.372441
 9008 4.756999 14.376064
 9009 4.753376 14.376064
 9010 4.749753 14.379687
 9011 4.746130 14.379687
 9012 4.742507 14.383310
 9013 4.738884 14.386933
 9014 4.735261 14.390556
 9015 4.731638 14.394179
 9016 4.728015 14.397802
 9017 4.724392 14.401425
 9018 4.720769 14.401425
 9019 4.717146 14.405048
 9020 4.713523 14.405048
 9021 4.709900 14.408671
 9022 4.706277 14.408671
 9023 4.702654 14.408671
 9024 4.699031 14.408671
 9025 4.695408 14.408671
 9026 4.691785 14.408671
 9027 4.688162 14.408671
 9028 4.684539 14.408671
 9029 4.680916 14.412294
 9030 4.677293 14.412294
 9031 4.673670 14.412294
 9032 4.670047 14.412294
 9033 4.666424 14.412294
 9034 4.662801 14.412294
 9035 4.659178 14.412294
 9036 4.655555 14.412294
 9037 4.651932 14.415917
 9038 4.648309 14.415917
 9039 4.644686 14.415917
 9040 4.641063 14.415917
 9041 4.637440 14.419540
 9042 4.633817 14.419540
 9043 4.630194 14.419540
 9044 4.626571 14.419540
 9045 4.622948 14.423163
 9046 4.619325 14.423163
 9047 4.615702 14.423163
 9048 4.612079 14.423163
 9049 4.608456 14.423163
 9050 4.604833 14.423163
 9051 4.601210 14.426786
 9052 4.597587 14.426786
 9053 4.593964 14.426786
 9054 4.590341 14.426786
 9055 4.586718 14.426786
 9056 4.583095 14.426786
 9057 4.579472 14.426786
 9058 4.575849 14.426786
 9059 4.572226 14.426786
 9060 4.568603 14.426786
 9061 4.564980 14.426786
 9062 4.561357 14.426786
 9063 4.557734 14.426786
 9064 4.554111 14.426786
 9065 4.550488 14.426786
 9066 4.546865 14.426786
 9067 4.543242 14.426786
 9068 4.539619 14.426786
 9069 4.535996 14.426786
 9070 4.532373 14.426786
 9071 4.528750 14.426786
 9072 4.525127 14.426786
 9073 4.521504 14.426786
 9074 4.517881 14.426786
 9075 4.514258 14.426786
 9076 4.510635 14.426786
 9077 4.507012 14.426786
 9078 4.503389 14.426786
 9079 4.499766 14.426786
 9080 4.496143 14.430409
 9081 4.492520 14.430409
 9082 4.488897 14.434032
 9083 4.485274 14.434032
 9084 4.481651 14.437655
 9085 4.478028 14.437655
 9086 4.474405 14.441278
 9087 4.470782 14.441278
 9088 4.467159 14.444901
 9089 4.463536 14.444901
 9090 4.459913 14.448524
 9091 4.456290 14.448524
 9092 4.452667 14.452147
 9093 4.449044 14.455770
 9094 4.445421 14.459393
 9095 4.441798 14.459393
 9096 4.438175 14.463016
 9097 4.434552 14.466639
 9098 4.430929 14.470262
 9099 4.427306 14.473885
 9100 4.423683 14.477508
 9101 4.420060 14.477508
 9102 4.416437 14.477508
 9103 4.412814 14.477508
 9104 4.409191 14.477508
 9105 4.405568 14.477508
 9106 4.401945 14.477508
 9107 4.398322 14.477508
 9108 4.394699 14.481131
 9109 4.391076 14.481131
 9110 4.387453 14.484754
 9111 4.383830 14.484754
 9112 4.380207 14.488377
 9113 4.376584 14.488377
 9114 4.372961 14.492000
 9115 4.369338 14.492000
 9116 4.365715 14.495623
 9117 4.362092 14.495623
 9118 4.358469 14.499246
 9119 4.354846 14.499246
 9120 4.351223 14.502869
 9121 4.347600 14.502869
 9122 4.343977 14.506492
 9123 4.340354 14.510115
 9124 4.336731 14.510115
 9125 4.333108 14.510115
 9126 4.329485 14.510115
 9127 4.325862 14.510115
 9128 4.322239 14.510115
 9129 4.318616 14.510115
 9130 4.314993 14.510115
 9131 4.311370 14.510115
 9132 4.307747 14.510115
 9133 4.304124 14.510115
 9134 4.300501 14.510115
 9135 4.296878 14.510115
 9136 4.293255 14.510115
 9137 4.289632 14.510115
 9138 4.286009 14.510115
 9139 4.282386 14.510115
 9140 4.278763 14.510115
 9141 4.275140 14.510115
 9142 4.271517 14.510115
 9143 4.267894 14.510115
 9144 4.264271 14.510115
 9145 4.260648 14.510115
 9146 4.257025 14.513738
 9147 4.253402 14.513738
 9148 4.249779 14.517361
 9149 4.246156 14.517361
 9150 4.242533 14.517361
 9151 4.238910 14.517361
 9152 4.235287 14.517361
 9153 4.231664 14.517361
 9154 4.228041 14.517361
 9155 4.224418 14.517361
 9156 4.220795 14.517361
 9157 4.217172 14.517361
 9158 4.213549 14.517361
 9159 4.209926 14.517361
 9160 4.206303 14.517361
 9161 4.202680 14.517361
 9162 4.199057 14.520984
 9163 4.195434 14.520984
 9164 4.191811 14.520984
 9165 4.188188 14.520984
 9166 4.184565 14.520984
 9167 4.180942 14.520984
 9168 4.177319 14.520984
 9169 4.173696 14.520984
 9170 4.170073 14.520984
 9171 4.166450 14.520984
 9172 4.162827 14.520984
 9173 4.159204 14.520984
 9174 4.155581 14.520984
 9175 4.151958 14.520984
 9176 4.148335 14.520984
 9177 4.144712 14.520984
 9178 4.141089 14.520984
 9179 4.137466 14.520984
 9180 4.133843 14.520984
 9181 4.130220 14.520984
 9182 4.126597 14.520984
 9183 4.122974 14.520984
 9184 4.119351 14.520984
 9185 4.115728 14.520984
 9186 4.112105 14.524607
 9187 4.108482 14.524607
 9188 4.104859 14.528230
 9189 4.101236 14.528230
 9190 4.097613 14.531853
 9191 4.093990 14.531853
 9192 4.090367 14.535476
 9193 4.086744 14.535476
 9194 4.083121 14.539099
 9195 4.079498 14.539099
 9196 4.075875 14.542722
 9197 4.072252 14.542722
 9198 4.068629 14.546345
 9199 4.065006 14.546345
 9200 4.061383 14.549968
 9201 4.057760 14.549968
 9202 4.054137 14.549968
 9203 4.050514 14.549968
 9204 4.046891 14.549968
 9205 4.043268 14.549968
 9206 4.039645 14.549968
 9207 4.036022 14.549968
 9208 4.032399 14.549968
 9209 4.028776 14.549968
 9210 4.025153 14.549968
 9211 4.021530 14.549968
 9212 4.017907 14.549968
 9213 4.014284 14.549968
 9214 4.010661 14.549968
 9215 4.007038 14.549968
 9216 4.003415 14.549968
 9217 3.999792 14.549968
 9218 3.996169 14.549968
 9219 3.992546 14.549968
 9220 3.988923 14.549968
 9221 3.985300 14.549968
 9222 3.981677 14.549968
 9223 3.978054 14.549968
 9224 3.974431 14.549968
 9225 3.970808 14.549968
 9226 3.967185 14.549968
 9227 3.963562 14.553591
 9228 3.959939 14.553591
 9229 3.956316 14.553591
 9230 3.952693 14.553591
 9231 3.949070 14.557214
 9232 3.945447 14.557214
 9233 3.941824 14.557214
 9234 3.938201 14.557214
 9235 3.934578 14.557214
 9236 3.930955 14.557214
 9237 3.927332 14.557214
 9238 3.923709 14.557214
 9239 3.920086 14.557214
 9240 3.916463 14.557214
 9241 3.912840 14.557214
 9242 3.909217 14.557214
 9243 3.905594 14.557214
 9244 3.901971 14.557214
 9245 3.898348 14.557214
 9246 3.894725 14.557214
 9247 3.891102 14.560837
 9248 3.887479 14.560837
 9249 3.883856 14.564460
 9250 3.880233 14.564460
 9251 3.876610 14.564460
 9252 3.872987 14.568083
 9253 3.869364 14.568083
 9254 3.865741 14.571706
 9255 3.862118 14.571706
 9256 3.858495 14.575329
 9257 3.854872 14.575329
 9258 3.851249 14.571706
 9259 3.847626 14.571706
 9260 3.844003 14.568083
 9261 3.840380 14.568083
 9262 3.836757 14.568083
 9263 3.833134 14.568083
 9264 3.829511 14.568083
 9265 3.825888 14.568083
 9266 3.822265 14.568083
 9267 3.818642 14.568083
 9268 3.815019 14.568083
 9269 3.811396 14.568083
 9270 3.807773 14.568083
 9271 3.804150 14.568083
 9272 3.800527 14.568083
 9273 3.796904 14.568083
 9274 3.793281 14.568083
 9275 3.789658 14.568083
 9276 3.786035 14.568083
 9277 3.782412 14.568083
 9278 3.778789 14.568083
 9279 3.775166 14.568083
 9280 3.771543 14.568083
 9281 3.767920 14.568083
 9282 3.764297 14.568083
 9283 3.760674 14.571706
 9284 3.757051 14.571706
 9285 3.753428 14.575329
 9286 3.749805 14.575329
 9287 3.746182 14.578952
 9288 3.742559 14.578952
 9289 3.738936 14.582575
 9290 3.735313 14.582575
 9291 3.731690 14.586198
 9292 3.728067 14.586198
 9293 3.724444 14.589821
 9294 3.720821 14.589821
 9295 3.717198 14.593444
 9296 3.713575 14.597067
 9297 3.709952 14.600690
 9298 3.706329 14.604313
 9299 3.702706 14.607936
 9300 3.699083 14.611559
 9301 3.695460 14.615182
 9302 3.691837 14.618805
 9303 3.688214 14.618805
 9304 3.684591 14.618805
 9305 3.680968 14.618805
 9306 3.677345 14.622428
 9307 3.673722 14.622428
 9308 3.670099 14.622428
 9309 3.666476 14.622428
 9310 3.662853 14.622428
 9311 3.659230 14.622428
 9312 3.655607 14.622428
 9313 3.651984 14.622428
 9314 3.648361 14.622428
 9315 3.644738 14.622428
 9316 3.641115 14.622428
 9317 3.637492 14.622428
 9318 3.633869 14.622428
 9319 3.630246 14.622428
 9320 3.626623 14.622428
 9321 3.623000 14.622428
 9322 3.619377 14.622428
 9323 3.615754 14.622428
 9324 3.612131 14.622428
 9325 3.608508 14.622428
 9326 3.604885 14.622428
 9327 3.601262 14.622428
 9328 3.597639 14.626051
 9329 3.594016 14.626051
 9330 3.590393 14.629674
 9331 3.586770 14.629674
 9332 3.583147 14.629674
 9333 3.579524 14.629674
 9334 3.575901 14.629674
 9335 3.572278 14.629674
 9336 3.568655 14.629674
 9337 3.565032 14.629674
 9338 3.561409 14.629674
 9339 3.557786 14.629674
 9340 3.554163 14.633297
 9341 3.550540 14.633297
 9342 3.546917 14.633297
 9343 3.543294 14.633297
 9344 3.539671 14.633297
 9345 3.536048 14.633297
 9346 3.532425 14.633297
 9347 3.528802 14.633297
 9348 3.525179 14.633297
 9349 3.521556 14.633297
 9350 3.517933 14.633297
 9351 3.514310 14.633297
 9352 3.510687 14.633297
 9353 3.507064 14.633297
 9354 3.503441 14.633297
 9355 3.499818 14.633297
 9356 3.496195 14.633297
 9357 3.492572 14.636920
 9358 3.488949 14.636920
 9359 3.485326 14.636920
 9360 3.481703 14.636920
 9361 3.478080 14.636920
 9362 3.474457 14.636920
 9363 3.470834 14.636920
 9364 3.467211 14.636920
 9365 3.463588 14.636920
 9366 3.459965 14.636920
 9367 3.456342 14.636920
 9368 3.452719 14.636920
 9369 3.449096 14.636920
 9370 3.445473 14.636920
 9371 3.441850 14.640543
 9372 3.438227 14.640543
 9373 3.434604 14.644166
 9374 3.430981 14.644166
 9375 3.427358 14.647789
 9376 3.423735 14.647789
 9377 3.420112 14.651412
 9378 3.416489 14.651412
 9379 3.412866 14.655035
 9380 3.409243 14.655035
 9381 3.405620 14.658658
 9382 3.401997 14.658658
 9383 3.398374 14.662281
 9384 3.394751 14.665904
 9385 3.391128 14.669527
 9386 3.387505 14.673150
 9387 3.387505 14.676773
 9388 3.383882 14.680396
 9389 3.383882 14.684019
 9390 3.380259 14.687642
 9391 3.380259 14.691265
 9392 3.376636 14.694888
 9393 3.373013 14.694888
 9394 3.369390 14.694888
 9395 3.365767 14.694888
 9396 3.362144 14.694888
 9397 3.358521 14.694888
 9398 3.354898 14.694888
 9399 3.351275 14.694888
 9400 3.347652 14.694888
 9401 3.344029 14.694888
 9402 3.340406 14.694888
 9403 3.336783 14.694888
 9404 3.333160 14.694888
 9405 3.329537 14.694888
 9406 3.325914 14.694888
 9407 3.322291 14.694888
 9408 3.318668 14.694888
 9409 3.315045 14.698511
 9410 3.311422 14.694888
 9411 3.307799 14.694888
 9412 3.304176 14.691265
 9413 3.300553 14.691265
 9414 3.296930 14.687642
 9415 3.293307 14.687642
 9416 3.289684 14.684019
 9417 3.286061 14.684019
 9418 3.282438 14.680396
 9419 3.278815 14.680396
 9420 3.275192 14.676773
 9421 3.271569 14.676773
 9422 3.267946 14.676773
 9423 3.264323 14.676773
 9424 3.260700 14.676773
 9425 3.257077 14.676773
 9426 3.253454 14.676773
 9427 3.249831 14.676773
 9428 3.246208 14.676773
 9429 3.242585 14.676773
 9430 3.238962 14.676773
 9431 3.235339 14.673150
 9432 3.231716 14.673150
 9433 3.228093 14.669527
 9434 3.224470 14.669527
 9435 3.220847 14.665904
 9436 3.217224 14.662281
 9437 3.213601 14.662281
 9438 3.209978 14.658658
 9439 3.206355 14.658658
 9440 3.202732 14.655035
 9441 3.199109 14.655035
 9442 3.195486 14.651412
 9443 3.191863 14.651412
 9444 3.188240 14.647789
 9445 3.184617 14.647789
 9446 3.180994 14.644166
 9447 3.177371 14.644166
 9448 3.173748 14.640543
 9449 3.170125 14.640543
 9450 3.166502 14.640543
 9451 3.162879 14.640543
 9452 3.159256 14.640543
 9453 3.155633 14.640543
 9454 3.152010 14.640543
 9455 3.148387 14.640543
 9456 3.144764 14.640543
 9457 3.141141 14.640543
 9458 3.137518 14.640543
 9459 3.133895 14.640543
 9460 3.130272 14.636920
 9461 3.126649 14.636920
 9462 3.123026 14.636920
 9463 3.119403 14.636920
 9464 3.115780 14.636920
 9465 3.112157 14.636920
 9466 3.108534 14.636920
 9467 3.104911 14.636920
 9468 3.101288 14.636920
 9469 3.097665 14.636920
 9470 3.094042 14.636920
 9471 3.090419 14.636920
 9472 3.086796 14.636920
 9473 3.083173 14.633297
 9474 3.079550 14.633297
 9475 3.075927 14.633297
 9476 3.072304 14.629674
 9477 3.068681 14.629674
 9478 3.065058 14.629674
 9479 3.061435 14.629674
 9480 3.057812 14.629674
 9481 3.054189 14.629674
 9482 3.050566 14.629674
 9483 3.046943 14.629674
 9484 3.043320 14.629674
 9485 3.039697 14.629674
 9486 3.036074 14.626051
 9487 3.032451 14.622428
 9488 3.028828 14.618805
 9489 3.025205 14.615182
 9490 3.021582 14.615182
 9491 3.017959 14.611559
 9492 3.014336 14.607936
 9493 3.010713 14.607936
 9494 3.007090 14.604313
 9495 3.003467 14.604313
 9496 2.999844 14.600690
 9497 2.996221 14.600690
 9498 2.992598 14.597067
 9499 2.988975 14.597067
 9500 2.985352 14.593444
 9501 2.981729 14.593444
 9502 2.978106 14.589821
 9503 2.974483 14.589821
 9504 2.970860 14.586198
 9505 2.967237 14.586198
 9506 2.963614 14.582575
 9507 2.959991 14.582575
 9508 2.956368 14.578952
 9509 2.952745 14.578952
 9510 2.949122 14.575329
 9511 2.945499 14.575329
 9512 2.941876 14.575329
 9513 2.938253 14.575329
 9514 2.934630 14.575329
 9515 2.931007 14.575329
 9516 2.927384 14.575329
 9517 2.923761 14.575329
 9518 2.920138 14.575329
 9519 2.916515 14.575329
 9520 2.912892 14.575329
 9521 2.909269 14.575329
 9522 2.905646 14.575329
 9523 2.902023 14.575329
 9524 2.898400 14.575329
 9525 2.894777 14.575329
 9526 2.891154 14.575329
 9527 2.887531 14.575329
 9528 2.883908 14.575329
 9529 2.880285 14.575329
 9530 2.876662 14.575329
 9531 2.873039 14.575329
 9532 2.869416 14.575329
 9533 2.865793 14.578952
 9534 2.862170 14.578952
 9535 2.858547 14.575329
 9536 2.854924 14.571706
 9537 2.851301 14.568083
 9538 2.847678 14.564460
 9539 2.844055 14.564460
 9540 2.840432 14.560837
 9541 2.836809 14.560837
 9542 2.833186 14.557214
 9543 2.829563 14.557214
 9544 2.825940 14.553591
 9545 2.822317 14.553591
 9546 2.818694 14.549968
 9547 2.815071 14.549968
 9548 2.811448 14.546345
 9549 2.807825 14.546345
 9550 2.804202 14.542722
 9551 2.800579 14.542722
 9552 2.796956 14.542722
 9553 2.793333 14.542722
 9554 2.789710 14.542722
 9555 2.786087 14.542722
 9556 2.782464 14.542722
 9557 2.778841 14.542722
 9558 2.775218 14.539099
 9559 2.771595 14.535476
 9560 2.767972 14.531853
 9561 2.764349 14.528230
 9562 2.760726 14.524607
 9563 2.760726 14.520984
 9564 2.760726 14.517361
 9565 2.760726 14.513738
 9566 2.760726 14.510115
 9567 2.760726 14.506492
 9568 2.760726 14.502869
 9569 2.760726 14.499246
 9570 2.760726 14.495623
 9571 2.760726 14.492000
 9572 2.760726 14.488377
 9573 2.760726 14.484754
 9574 2.760726 14.481131
 9575 2.760726 14.477508
 9576 2.760726 14.473885
 9577 2.760726 14.470262
 9578 2.760726 14.466639
 9579 2.760726 14.463016
 9580 2.757103 14.459393
 9581 2.757103 14.455770
 9582 2.753480 14.452147
 9583 2.753480 14.448524
 9584 2.749857 14.444901
 9585 2.749857 14.441278
 9586 2.746234 14.437655
 9587 2.746234 14.434032
 9588 2.742611 14.430409
 9589 2.742611 14.426786
 9590 2.738988 14.423163
 9591 2.738988 14.419540
 9592 2.735365 14.415917
 9593 2.731742 14.412294
 9594 2.728119 14.412294
 9595 2.724496 14.408671
 9596 2.720873 14.408671
 9597 2.717250 14.405048
 9598 2.713627 14.405048
 9599 2.710004 14.401425
 9600 2.706381 14.397802
 9601 2.702758 14.394179
 9602 2.699135 14.390556
 9603 2.695512 14.386933
 9604 2.691889 14.386933
 9605 2.688266 14.383310
 9606 2.684643 14.383310
 9607 2.681020 14.379687
 9608 2.677397 14.379687
 9609 2.673774 14.376064
 9610 2.670151 14.376064
 9611 2.666528 14.372441
 9612 2.662905 14.372441
 9613 2.659282 14.368818
 9614 2.655659 14.368818
 9615 2.652036 14.365195
 9616 2.648413 14.365195
 9617 2.644790 14.365195
 9618 2.641167 14.365195
 9619 2.637544 14.365195
 9620 2.633921 14.365195
 9621 2.630298 14.365195
 9622 2.626675 14.365195
 9623 2.623052 14.365195
 9624 2.619429 14.365195
 9625 2.615806 14.365195
 9626 2.612183 14.365195
 9627 2.608560 14.365195
 9628 2.604937 14.365195
 9629 2.601314 14.365195
 9630 2.597691 14.365195
 9631 2.594068 14.365195
 9632 2.590445 14.365195
 9633 2.586822 14.365195
 9634 2.583199 14.365195
 9635 2.579576 14.365195
 9636 2.575953 14.365195
 9637 2.572330 14.365195
 9638 2.568707 14.365195
 9639 2.565084 14.365195
 9640 2.561461 14.365195
 9641 2.557838 14.365195
 9642 2.554215 14.365195
 9643 2.550592 14.365195
 9644 2.546969 14.365195
 9645 2.543346 14.365195
 9646 2.539723 14.365195
 9647 2.536100 14.365195
 9648 2.532477 14.365195
 9649 2.528854 14.365195
 9650 2.525231 14.365195
 9651 2.521608 14.365195
 9652 2.517985 14.368818
 9653 2.514362 14.368818
 9654 2.510739 14.372441
 9655 2.507116 14.372441
 9656 2.503493 14.376064
 9657 2.499870 14.376064
 9658 2.496247 14.379687
 9659 2.492624 14.379687
 9660 2.489001 14.383310
 9661 2.485378 14.383310
 9662 2.481755 14.386933
 9663 2.478132 14.386933
 9664 2.474509 14.390556
 9665 2.474509 14.394179
 9666 2.470886 14.397802
 9667 2.470886 14.401425
 9668 2.467263 14.405048
 9669 2.467263 14.408671
 9670 2.463640 14.412294
 9671 2.463640 14.415917
 9672 2.460017 14.419540
 9673 2.460017 14.423163
 9674 2.456394 14.426786
 9675 2.456394 14.430409
 9676 2.452771 14.434032
 9677 2.452771 14.437655
 9678 2.449148 14.441278
 9679 2.449148 14.444901
 9680 2.445525 14.448524
 9681 2.445525 14.452147
 9682 2.441902 14.455770
 9683 2.438279 14.459393
 9684 2.438279 14.463016
 9685 2.434656 14.466639
 9686 2.434656 14.470262
 9687 2.431033 14.473885
 9688 2.431033 14.477508
 9689 2.427410 14.481131
 9690 2.427410 14.484754
 9691 2.423787 14.488377
 9692 2.423787 14.492000
 9693 2.420164 14.495623
 9694 2.420164 14.499246
 9695 2.416541 14.502869
 9696 2.416541 14.506492
 9697 2.412918 14.510115
 9698 2.412918 14.513738
 9699 2.412918 14.517361
 9700 2.412918 14.520984
 9701 2.409295 14.524607
 9702 2.409295 14.528230
 9703 2.409295 14.531853
 9704 2.405672 14.535476
 9705 2.402049 14.539099
 9706 2.398426 14.542722
 9707 2.394803 14.546345
 9708 2.391180 14.549968
 9709 2.387557 14.553591
 9710 2.383934 14.557214
 9711 2.380311 14.560837
 9712 2.376688 14.564460
 9713 2.373065 14.564460
 9714 2.369442 14.564460
 9715 2.365819 14.564460
 9716 2.362196 14.564460
 9717 2.358573 14.564460
 9718 2.354950 14.564460
 9719 2.351327 14.564460
 9720 2.347704 14.564460
 9721 2.344081 14.564460
 9722 2.340458 14.564460
 9723 2.336835 14.564460
 9724 2.333212 14.564460
 9725 2.329589 14.564460
 9726 2.325966 14.564460
 9727 2.322343 14.564460
 9728 2.318720 14.564460
 9729 2.315097 14.564460
 9730 2.311474 14.564460
 9731 2.307851 14.568083
 9732 2.304228 14.568083
 9733 2.300605 14.571706
 9734 2.296982 14.571706
 9735 2.293359 14.575329
 9736 2.289736 14.575329
 9737 2.286113 14.578952
 9738 2.282490 14.578952
 9739 2.278867 14.582575
 9740 2.275244 14.582575
 9741 2.271621 14.586198
 9742 2.267998 14.586198
 9743 2.264375 14.589821
 9744 2.260752 14.593444
 9745 2.257129 14.589821
 9746 2.253506 14.586198
 9747 2.249883 14.586198
 9748 2.246260 14.582575
 9749 2.242637 14.582575
 9750 2.239014 14.578952
 9751 2.235391 14.575329
 9752 2.231768 14.571706
 9753 2.231768 14.568083
 9754 2.231768 14.564460
 9755 2.231768 14.560837
 9756 2.231768 14.557214
 9757 2.231768 14.553591
 9758 2.231768 14.549968
 9759 2.228145 14.546345
 9760 2.228145 14.542722
 9761 2.224522 14.539099
 9762 2.224522 14.535476
 9763 2.220899 14.531853
 9764 2.220899 14.528230
 9765 2.217276 14.524607
 9766 2.217276 14.520984
 9767 2.213653 14.517361
 9768 2.213653 14.513738
 9769 2.210030 14.510115
 9770 2.210030 14.506492
 9771 2.210030 14.502869
 9772 2.210030 14.499246
 9773 2.210030 14.495623
 9774 2.210030 14.492000
 9775 2.210030 14.488377
 9776 2.210030 14.484754
 9777 2.210030 14.481131
 9778 2.210030 14.477508
 9779 2.210030 14.473885
 9780 2.210030 14.470262
 9781 2.210030 14.466639
 9782 2.210030 14.463016
 9783 2.210030 14.459393
 9784 2.210030 14.455770
 9785 2.210030 14.452147
 9786 2.210030 14.448524
 9787 2.210030 14.444901
 9788 2.210030 14.441278
 9789 2.210030 14.437655
 9790 2.206407 14.434032
 9791 2.206407 14.430409
 9792 2.202784 14.426786
 9793 2.202784 14.423163
 9794 2.199161 14.419540
 9795 2.199161 14.415917
 9796 2.199161 14.412294
 9797 2.199161 14.408671
 9798 2.199161 14.405048
 9799 2.199161 14.401425
 9800 2.199161 14.397802
 9801 2.199161 14.394179
 9802 2.199161 14.390556
 9803 2.199161 14.386933
 9804 2.199161 14.383310
 9805 2.199161 14.379687
 9806 2.199161 14.376064
 9807 2.199161 14.372441
 9808 2.199161 14.368818
 9809 2.199161 14.365195
 9810 2.199161 14.361572
 9811 2.199161 14.357949
 9812 2.195538 14.354326
 9813 2.195538 14.350703
 9814 2.191915 14.347080
 9815 2.191915 14.343457
 9816 2.188292 14.339834
 9817 2.188292 14.336211
 9818 2.184669 14.332588
 9819 2.184669 14.328965
 9820 2.181046 14.325342
 9821 2.181046 14.321719
 9822 2.181046 14.318096
 9823 2.181046 14.314473
 9824 2.181046 14.310850
 9825 2.181046 14.307227
 9826 2.181046 14.303604
 9827 2.181046 14.299981
 9828 2.181046 14.296358
 9829 2.181046 14.292735
 9830 2.181046 14.289112
 9831 2.181046 14.285489
 9832 2.181046 14.281866
 9833 2.181046 14.278243
 9834 2.181046 14.274620
 9835 2.181046 14.270997
 9836 2.181046 14.267374
 9837 2.181046 14.263751
 9838 2.181046 14.260128
 9839 2.181046 14.256505
 9840 2.177423 14.252882
 9841 2.177423 14.249259
 9842 2.173800 14.245636
 9843 2.173800 14.242013
 9844 2.170177 14.238390
 9845 2.170177 14.234767
 9846 2.166554 14.231144
 9847 2.166554 14.227521
 9848 2.162931 14.223898
 9849 2.162931 14.220275
 9850 2.159308 14.216652
 9851 2.159308 14.213029
 9852 2.155685 14.209406
 9853 2.155685 14.205783
 9854 2.155685 14.202160
 9855 2.155685 14.198537
 9856 2.159308 14.194914
 9857 2.159308 14.191291
 9858 2.162931 14.187668
 9859 2.162931 14.184045
 9860 2.166554 14.180422
 9861 2.166554 14.176799
 9862 2.170177 14.173176
 9863 2.170177 14.169553
 9864 2.170177 14.165930
 9865 2.170177 14.162307
 9866 2.170177 14.158684
 9867 2.170177 14.155061
 9868 2.170177 14.151438
 9869 2.170177 14.147815
 9870 2.170177 14.144192
 9871 2.170177 14.140569
 9872 2.170177 14.136946
 9873 2.170177 14.133323
 9874 2.170177 14.129700
 9875 2.170177 14.126077
 9876 2.170177 14.122454
 9877 2.170177 14.118831
 9878 2.170177 14.115208
 9879 2.170177 14.111585
 9880 2.170177 14.107962
 9881 2.170177 14.104339
 9882 2.170177 14.100716
 9883 2.170177 14.097093
 9884 2.170177 14.093470
 9885 2.173800 14.089847
 9886 2.173800 14.086224
 9887 2.173800 14.082601
 9888 2.177423 14.078978
 9889 2.177423 14.075355
 9890 2.177423 14.071732
 9891 2.177423 14.068109
 9892 2.177423 14.064486
 9893 2.177423 14.060863
 9894 2.177423 14.057240
 9895 2.177423 14.053617
 9896 2.177423 14.049994
 9897 2.177423 14.046371
 9898 2.177423 14.042748
 9899 2.177423 14.039125
 9900 2.177423 14.035502
 9901 2.177423 14.031879
 9902 2.177423 14.028256
 9903 2.177423 14.024633
 9904 2.177423 14.021010
 9905 2.177423 14.017387
 9906 2.177423 14.013764
 9907 2.177423 14.010141
 9908 2.177423 14.006518
 9909 2.177423 14.002895
 9910 2.177423 13.999272
 9911 2.177423 13.995649
 9912 2.177423 13.992026
 9913 2.177423 13.988403
 9914 2.177423 13.984780
 9915 2.173800 13.981157
 9916 2.173800 13.977534
 9917 2.170177 13.973911
 9918 2.170177 13.970288
 9919 2.166554 13.966665
 9920 2.166554 13.963042
 9921 2.162931 13.959419
 9922 2.162931 13.955796
 9923 2.159308 13.952173
 9924 2.159308 13.948550
 9925 2.155685 13.944927
 9926 2.155685 13.941304
 9927 2.152062 13.937681
 9928 2.148439 13.937681
 9929 2.144816 13.934058
 9930 2.141193 13.934058
 9931 2.137570 13.930435
 9932 2.133947 13.930435
 9933 2.130324 13.926812
 9934 2.126701 13.926812
 9935 2.123078 13.923189
 9936 2.119455 13.923189
 9937 2.115832 13.919566
 9938 2.112209 13.919566
 9939 2.108586 13.915943
 9940 2.104963 13.915943
 9941 2.101340 13.915943
 9942 2.097717 13.912320
 9943 2.094094 13.912320
 9944 2.090471 13.908697
 9945 2.086848 13.908697
 9946 2.083225 13.905074
 9947 2.079602 13.905074
 9948 2.075979 13.901451
 9949 2.072356 13.901451
 9950 2.068733 13.897828
 9951 2.065110 13.897828
 9952 2.061487 13.894205
 9953 2.057864 13.894205
 9954 2.054241 13.894205
 9955 2.050618 13.894205
 9956 2.046995 13.894205
 9957 2.043372 13.894205
 9958 2.039749 13.894205
 9959 2.036126 13.894205
 9960 2.032503 13.894205
 9961 2.028880 13.894205
 9962 2.025257 13.894205
 9963 2.021634 13.894205
 9964 2.018011 13.890582
 9965 2.014388 13.890582
 9966 2.010765 13.886959
 9967 2.007142 13.886959
 9968 2.003519 13.883336
 9969 1.999896 13.883336
 9970 1.996273 13.883336
 9971 1.992650 13.879713
 9972 1.989027 13.879713
 9973 1.985404 13.879713
 9974 1.981781 13.876090
 9975 1.978158 13.876090
 9976 1.974535 13.876090
 9977 1.970912 13.876090
 9978 1.967289 13.872467
 9979 1.967289 13.868844
 9980 1.963666 13.865221
 9981 1.960043 13.861598
 9982 1.960043 13.857975
 9983 1.956420 13.854352
 9984 1.956420 13.850729
 9985 1.952797 13.847106
 9986 1.952797 13.843483
 9987 1.949174 13.839860
 9988 1.945551 13.836237
 9989 1.941928 13.832614
 9990 1.941928 13.828991
 9991 1.938305 13.825368
 9992 1.934682 13.821745
 9993 1.934682 13.818122
 9994 1.934682 13.814499
 9995 1.938305 13.810876
 9996 1.938305 13.807253
 9997 1.938305 13.803630
 9998 1.941928 13.800007
 9999 1.941928 13.796384
10000 1.945551 13.792761
10001 1.945551 13.789138
10002 1.949174 13.785515
10003 1.949174 13.781892
10004 1.949174 13.778269
10005 1.949174 13.774646
10006 1.949174 13.771023
10007 1.949174 13.767400
10008 1.949174 13.763777
10009 1.949174 13.760154
10010 1.949174 13.756531
10011 1.949174 13.752908
10012 1.949174 13.749285
10013 1.949174 13.745662
10014 1.949174 13.742039
10015 1.949174 13.738416
10016 1.949174 13.734793
10017 1.949174 13.731170
10018 1.949174 13.727547
10019 1.949174 13.723924
10020 1.949174 13.720301
10021 1.949174 13.716678
10022 1.949174 13.713055
10023 1.949174 13.709432
10024 1.949174 13.705809
10025 1.949174 13.702186
10026 1.952797 13.698563
10027 1.952797 13.694940
10028 1.952797 13.691317
10029 1.956420 13.687694
10030 1.956420 13.684071
10031 1.960043 13.680448
10032 1.963666 13.676825
10033 1.967289 13.673202
10034 1.970912 13.669579
10035 1.974535 13.665956
10036 1.978158 13.662333
10037 1.981781 13.658710
10038 1.985404 13.655087
10039 1.985404 13.651464
10040 1.989027 13.647841
10041 1.992650 13.644218
10042 1.996273 13.640595
10043 1.999896 13.636972
10044 2.003519 13.633349
10045 2.007142 13.629726
10046 2.010765 13.626103
10047 2.014388 13.622480
10048 2.018011 13.618857
10049 2.018011 13.615234
10050 2.021634 13.611611
10051 2.021634 13.607988
10052 2.025257 13.604365
10053 2.025257 13.600742
10054 2.028880 13.597119
10055 2.028880 13.593496
10056 2.032503 13.589873
10057 2.032503 13.586250
10058 2.036126 13.582627
10059 2.036126 13.579004
10060 2.039749 13.575381
10061 2.039749 13.571758
10062 2.039749 13.568135
10063 2.039749 13.564512
10064 2.039749 13.560889
10065 2.039749 13.557266
10066 2.039749 13.553643
10067 2.039749 13.550020
10068 2.039749 13.546397
10069 2.039749 13.542774
10070 2.039749 13.539151
10071 2.039749 13.535528
10072 2.039749 13.531905
10073 2.039749 13.528282
10074 2.039749 13.524659
10075 2.039749 13.521036
10076 2.039749 13.517413
10077 2.039749 13.513790
10078 2.039749 13.510167
10079 2.039749 13.506544
10080 2.039749 13.502921
10081 2.039749 13.499298
10082 2.039749 13.495675
10083 2.039749 13.492052
10084 2.039749 13.488429
10085 2.039749 13.484806
10086 2.039749 13.481183
10087 2.036126 13.477560
10088 2.036126 13.473937
10089 2.032503 13.470314
10090 2.032503 13.466691
10091 2.028880 13.463068
10092 2.028880 13.459445
10093 2.025257 13.455822
10094 2.025257 13.452199
10095 2.021634 13.448576
10096 2.021634 13.444953
10097 2.018011 13.441330
10098 2.018011 13.437707
10099 2.014388 13.434084
10100 2.010765 13.430461
10101 2.007142 13.430461
10102 2.003519 13.426838
10103 1.999896 13.426838
10104 1.996273 13.423215
10105 1.992650 13.423215
10106 1.989027 13.419592
10107 1.985404 13.419592
10108 1.981781 13.415969
10109 1.978158 13.415969
10110 1.974535 13.412346
10111 1.970912 13.412346
10112 1.967289 13.408723
10113 1.963666 13.408723
10114 1.960043 13.408723
10115 1.956420 13.408723
10116 1.952797 13.408723
10117 1.949174 13.408723
10118 1.945551 13.408723
10119 1.941928 13.408723
10120 1.938305 13.408723
10121 1.934682 13.408723
10122 1.931059 13.408723
10123 1.927436 13.408723
10124 1.923813 13.408723
10125 1.920190 13.408723
10126 1.916567 13.408723
10127 1.912944 13.408723
10128 1.909321 13.408723
10129 1.905698 13.408723
10130 1.902075 13.408723
10131 1.898452 13.408723
10132 1.894829 13.408723
10133 1.891206 13.408723
10134 1.887583 13.408723
10135 1.883960 13.408723
10136 1.880337 13.408723
10137 1.876714 13.408723
10138 1.873091 13.408723
10139 1.869468 13.408723
10140 1.865845 13.408723
10141 1.862222 13.408723
10142 1.858599 13.408723
10143 1.854976 13.408723
10144 1.851353 13.405100
10145 1.847730 13.401477
10146 1.844107 13.397854
10147 1.840484 13.394231
10148 1.836861 13.390608
10149 1.833238 13.386985
10150 1.829615 13.383362
10151 1.825992 13.379739
10152 1.822369 13.376116
10153 1.822369 13.372493
10154 1.818746 13.368870
10155 1.818746 13.365247
10156 1.815123 13.361624
10157 1.815123 13.358001
10158 1.811500 13.354378
10159 1.811500 13.350755
10160 1.807877 13.347132
10161 1.807877 13.343509
10162 1.804254 13.339886
10163 1.804254 13.336263
10164 1.800631 13.332640
10165 1.800631 13.329017
10166 1.797008 13.325394
10167 1.793385 13.325394
10168 1.789762 13.321771
10169 1.786139 13.321771
10170 1.782516 13.318148
10171 1.778893 13.318148
10172 1.775270 13.314525
10173 1.771647 13.314525
10174 1.768024 13.310902
10175 1.764401 13.310902
10176 1.760778 13.307279
10177 1.757155 13.307279
10178 1.753532 13.303656
10179 1.749909 13.303656
10180 1.746286 13.303656
10181 1.742663 13.303656
10182 1.739040 13.303656
10183 1.735417 13.303656
10184 1.731794 13.303656
10185 1.728171 13.303656
10186 1.724548 13.303656
10187 1.720925 13.303656
10188 1.717302 13.303656
10189 1.713679 13.303656
10190 1.710056 13.303656
10191 1.706433 13.303656
10192 1.702810 13.300033
10193 1.699187 13.300033
10194 1.695564 13.296410
10195 1.691941 13.296410
10196 1.688318 13.292787
10197 1.684695 13.289164
10198 1.681072 13.285541
10199 1.677449 13.281918
10200 1.673826 13.278295
10201 1.670203 13.274672
10202 1.666580 13.271049
10203 1.662957 13.267426
10204 1.659334 13.263803
10205 1.655711 13.260180
10206 1.655711 13.256557
10207 1.655711 13.252934
10208 1.655711 13.249311
10209 1.655711 13.245688
10210 1.655711 13.242065
10211 1.655711 13.238442
10212 1.655711 13.234819
10213 1.655711 13.231196
10214 1.655711 13.227573
10215 1.655711 13.223950
10216 1.655711 13.220327
10217 1.655711 13.216704
10218 1.655711 13.213081
10219 1.655711 13.209458
10220 1.655711 13.205835
10221 1.655711 13.202212
10222 1.655711 13.198589
10223 1.655711 13.194966
10224 1.655711 13.191343
10225 1.655711 13.187720
10226 1.655711 13.184097
10227 1.655711 13.180474
10228 1.655711 13.176851
10229 1.655711 13.173228
10230 1.655711 13.169605
10231 1.655711 13.165982
10232 1.655711 13.162359
10233 1.655711 13.158736
10234 1.655711 13.155113
10235 1.655711 13.151490
10236 1.655711 13.147867
10237 1.659334 13.144244
10238 1.659334 13.140621
10239 1.662957 13.136998
10240 1.662957 13.133375
10241 1.666580 13.129752
10242 1.666580 13.126129
10243 1.670203 13.122506
10244 1.670203 13.118883
10245 1.673826 13.115260
10246 1.673826 13.111637
10247 1.673826 13.108014
10248 1.673826 13.104391
10249 1.673826 13.100768
10250 1.673826 13.097145
10251 1.673826 13.093522
10252 1.673826 13.089899
10253 1.673826 13.086276
10254 1.673826 13.082653
10255 1.673826 13.079030
10256 1.673826 13.075407
10257 1.673826 13.071784
10258 1.673826 13.068161
10259 1.673826 13.064538
10260 1.673826 13.060915
10261 1.673826 13.057292
10262 1.673826 13.053669
10263 1.673826 13.050046
10264 1.673826 13.046423
10265 1.673826 13.042800
10266 1.673826 13.039177
10267 1.673826 13.035554
10268 1.673826 13.031931
10269 1.673826 13.028308
10270 1.670203 13.024685
10271 1.670203 13.021062
10272 1.670203 13.017439
10273 1.666580 13.013816
10274 1.666580 13.010193
10275 1.666580 13.006570
10276 1.666580 13.002947
10277 1.666580 12.999324
10278 1.666580 12.995701
10279 1.666580 12.992078
10280 1.666580 12.988455
10281 1.666580 12.984832
10282 1.666580 12.981209
10283 1.666580 12.977586
10284 1.666580 12.973963
10285 1.666580 12.970340
10286 1.666580 12.966717
10287 1.666580 12.963094
10288 1.666580 12.959471
10289 1.662957 12.955848
10290 1.662957 12.952225
10291 1.662957 12.948602
10292 1.659334 12.944979
10293 1.659334 12.941356
10294 1.659334 12.937733
10295 1.655711 12.934110
10296 1.655711 12.930487
10297 1.655711 12.926864
10298 1.655711 12.923241
10299 1.659334 12.919618
10300 1.659334 12.915995
10301 1.662957 12.912372
10302 1.662957 12.908749
10303 1.662957 12.905126
10304 1.662957 12.901503
10305 1.662957 12.897880
10306 1.662957 12.894257
10307 1.662957 12.890634
10308 1.662957 12.887011
10309 1.662957 12.883388
10310 1.662957 12.879765
10311 1.662957 12.876142
10312 1.662957 12.872519
10313 1.662957 12.868896
10314 1.662957 12.865273
10315 1.662957 12.861650
10316 1.662957 12.858027
10317 1.662957 12.854404
10318 1.662957 12.850781
10319 1.662957 12.847158
10320 1.662957 12.843535
10321 1.662957 12.839912
10322 1.666580 12.836289
10323 1.666580 12.832666
10324 1.666580 12.829043
10325 1.666580 12.825420
10326 1.666580 12.821797
10327 1.666580 12.818174
10328 1.666580 12.814551
10329 1.666580 12.810928
10330 1.666580 12.807305
10331 1.666580 12.803682
10332 1.666580 12.800059
10333 1.666580 12.796436
10334 1.666580 12.792813
10335 1.666580 12.789190
10336 1.666580 12.785567
10337 1.666580 12.781944
10338 1.666580 12.778321
10339 1.666580 12.774698
10340 1.666580 12.771075
10341 1.666580 12.767452
10342 1.666580 12.763829
10343 1.666580 12.760206
10344 1.666580 12.756583
10345 1.666580 12.752960
10346 1.666580 12.749337
10347 1.662957 12.745714
10348 1.662957 12.742091
10349 1.659334 12.738468
10350 1.659334 12.734845
10351 1.655711 12.731222
10352 1.655711 12.727599
10353 1.655711 12.723976
10354 1.655711 12.720353
10355 1.655711 12.716730
10356 1.655711 12.713107
10357 1.652088 12.709484
10358 1.652088 12.705861
10359 1.652088 12.702238
10360 1.652088 12.698615
10361 1.652088 12.694992
10362 1.652088 12.691369
10363 1.652088 12.687746
10364 1.652088 12.684123
10365 1.652088 12.680500
10366 1.652088 12.676877
10367 1.652088 12.673254
10368 1.652088 12.669631
10369 1.652088 12.666008
10370 1.652088 12.662385
10371 1.652088 12.658762
10372 1.652088 12.655139
10373 1.652088 12.651516
10374 1.652088 12.647893
10375 1.652088 12.644270
10376 1.652088 12.640647
10377 1.652088 12.637024
10378 1.652088 12.633401
10379 1.652088 12.629778
10380 1.652088 12.626155
10381 1.652088 12.622532
10382 1.652088 12.618909
10383 1.652088 12.615286
10384 1.652088 12.611663
10385 1.655711 12.608040
10386 1.655711 12.604417
10387 1.655711 12.600794
10388 1.659334 12.597171
10389 1.659334 12.593548
10390 1.662957 12.589925
10391 1.662957 12.586302
10392 1.666580 12.582679
10393 1.666580 12.579056
10394 1.670203 12.575433
10395 1.670203 12.571810
10396 1.673826 12.568187
10397 1.673826 12.564564
10398 1.673826 12.560941
10399 1.673826 12.557318
10400 1.673826 12.553695
10401 1.673826 12.550072
10402 1.673826 12.546449
10403 1.673826 12.542826
10404 1.673826 12.539203
10405 1.673826 12.535580
10406 1.673826 12.531957
10407 1.673826 12.528334
10408 1.673826 12.524711
10409 1.673826 12.521088
10410 1.673826 12.517465
10411 1.673826 12.513842
10412 1.673826 12.510219
10413 1.673826 12.506596
10414 1.677449 12.502973
10415 1.677449 12.499350
10416 1.681072 12.495727
10417 1.681072 12.492104
10418 1.684695 12.488481
10419 1.684695 12.484858
10420 1.684695 12.481235
10421 1.684695 12.477612
10422 1.684695 12.473989
10423 1.684695 12.470366
10424 1.684695 12.466743
10425 1.684695 12.463120
10426 1.684695 12.459497
10427 1.684695 12.455874
10428 1.684695 12.452251
10429 1.684695 12.448628
10430 1.684695 12.445005
10431 1.684695 12.441382
10432 1.684695 12.437759
10433 1.684695 12.434136
10434 1.684695 12.430513
10435 1.684695 12.426890
10436 1.684695 12.423267
10437 1.684695 12.419644
10438 1.684695 12.416021
10439 1.684695 12.412398
10440 1.684695 12.408775
10441 1.684695 12.405152
10442 1.684695 12.401529
10443 1.684695 12.397906
10444 1.684695 12.394283
10445 1.684695 12.390660
10446 1.684695 12.387037
10447 1.684695 12.383414
10448 1.684695 12.379791
10449 1.684695 12.376168
10450 1.684695 12.372545
10451 1.684695 12.368922
10452 1.684695 12.365299
10453 1.684695 12.361676
10454 1.684695 12.358053
10455 1.684695 12.354430
10456 1.684695 12.350807
10457 1.688318 12.347184
10458 1.688318 12.343561
10459 1.691941 12.339938
10460 1.691941 12.336315
10461 1.695564 12.332692
10462 1.695564 12.329069
10463 1.699187 12.325446
10464 1.699187 12.321823
10465 1.699187 12.318200
10466 1.699187 12.314577
10467 1.699187 12.310954
10468 1.699187 12.307331
10469 1.699187 12.303708
10470 1.699187 12.300085
10471 1.699187 12.296462
10472 1.699187 12.292839
10473 1.699187 12.289216
10474 1.699187 12.285593
10475 1.699187 12.281970
10476 1.699187 12.278347
10477 1.699187 12.274724
10478 1.699187 12.271101
10479 1.699187 12.267478
10480 1.699187 12.263855
10481 1.699187 12.260232
10482 1.699187 12.256609
10483 1.699187 12.252986
10484 1.699187 12.249363
10485 1.699187 12.245740
10486 1.699187 12.242117
10487 1.699187 12.238494
10488 1.699187 12.234871
10489 1.699187 12.231248
10490 1.699187 12.227625
10491 1.699187 12.224002
10492 1.699187 12.220379
10493 1.699187 12.216756
10494 1.699187 12.213133
10495 1.699187 12.209510
10496 1.699187 12.205887
10497 1.699187 12.202264
10498 1.699187 12.198641
10499 1.699187 12.195018
10500 1.699187 12.191395
10501 1.699187 12.187772
10502 1.699187 12.184149
10503 1.699187 12.180526
10504 1.699187 12.176903
10505 1.699187 12.173280
10506 1.699187 12.169657
10507 1.699187 12.166034
10508 1.699187 12.162411
10509 1.699187 12.158788
10510 1.699187 12.155165
10511 1.699187 12.151542
10512 1.699187 12.147919
10513 1.699187 12.144296
10514 1.699187 12.140673
10515 1.699187 12.137050
10516 1.699187 12.133427
10517 1.699187 12.129804
10518 1.699187 12.126181
10519 1.699187 12.122558
10520 1.699187 12.118935
10521 1.695564 12.115312
10522 1.695564 12.111689
10523 1.695564 12.108066
10524 1.695564 12.104443
10525 1.695564 12.100820
10526 1.695564 12.097197
10527 1.699187 12.093574
10528 1.699187 12.089951
10529 1.699187 12.086328
10530 1.702810 12.082705
10531 1.702810 12.079082
10532 1.702810 12.075459
10533 1.702810 12.071836
10534 1.702810 12.068213
10535 1.702810 12.064590
10536 1.702810 12.060967
10537 1.702810 12.057344
10538 1.702810 12.053721
10539 1.702810 12.050098
10540 1.702810 12.046475
10541 1.702810 12.042852
10542 1.702810 12.039229
10543 1.706433 12.035606
10544 1.706433 12.031983
10545 1.710056 12.028360
10546 1.710056 12.024737
10547 1.713679 12.021114
10548 1.713679 12.017491
10549 1.713679 12.013868
10550 1.713679 12.010245
10551 1.713679 12.006622
10552 1.713679 12.002999
10553 1.713679 11.999376
10554 1.713679 11.995753
10555 1.713679 11.992130
10556 1.713679 11.988507
10557 1.713679 11.984884
10558 1.713679 11.981261
10559 1.713679 11.977638
10560 1.713679 11.974015
10561 1.713679 11.970392
10562 1.713679 11.966769
10563 1.713679 11.963146
10564 1.713679 11.959523
10565 1.713679 11.955900
10566 1.713679 11.952277
10567 1.713679 11.948654
10568 1.713679 11.945031
10569 1.713679 11.941408
10570 1.717302 11.937785
10571 1.717302 11.934162
10572 1.717302 11.930539
10573 1.717302 11.926916
10574 1.717302 11.923293
10575 1.717302 11.919670
10576 1.717302 11.916047
10577 1.717302 11.912424
10578 1.717302 11.908801
10579 1.720925 11.905178
10580 1.720925 11.901555
10581 1.724548 11.897932
10582 1.724548 11.894309
10583 1.728171 11.890686
10584 1.728171 11.887063
10585 1.731794 11.883440
10586 1.731794 11.879817
10587 1.731794 11.876194
10588 1.731794 11.872571
10589 1.731794 11.868948
10590 1.731794 11.865325
10591 1.731794 11.861702
10592 1.731794 11.858079
10593 1.731794 11.854456
10594 1.731794 11.850833
10595 1.731794 11.847210
10596 1.731794 11.843587
10597 1.731794 11.839964
10598 1.731794 11.836341
10599 1.731794 11.832718
10600 1.731794 11.829095
10601 1.731794 11.825472
10602 1.731794 11.821849
10603 1.731794 11.818226
10604 1.731794 11.814603
10605 1.731794 11.810980
10606 1.731794 11.807357
10607 1.731794 11.803734
10608 1.731794 11.800111
10609 1.728171 11.796488
10610 1.728171 11.792865
10611 1.724548 11.789242
10612 1.724548 11.785619
10613 1.724548 11.781996
10614 1.724548 11.778373
10615 1.724548 11.774750
10616 1.724548 11.771127
10617 1.724548 11.767504
10618 1.724548 11.763881
10619 1.724548 11.760258
10620 1.720925 11.756635
10621 1.720925 11.753012
10622 1.720925 11.749389
10623 1.720925 11.745766
10624 1.720925 11.742143
10625 1.720925 11.738520
10626 1.720925 11.734897
10627 1.720925 11.731274
10628 1.720925 11.727651
10629 1.720925 11.724028
10630 1.720925 11.720405
10631 1.720925 11.716782
10632 1.720925 11.713159
10633 1.717302 11.709536
10634 1.717302 11.705913
10635 1.717302 11.702290
10636 1.713679 11.698667
10637 1.713679 11.695044
10638 1.710056 11.691421
10639 1.710056 11.687798
10640 1.710056 11.684175
10641 1.706433 11.680552
10642 1.706433 11.676929
10643 1.706433 11.673306
10644 1.702810 11.669683
10645 1.702810 11.666060
10646 1.702810 11.662437
10647 1.706433 11.658814
10648 1.706433 11.655191
10649 1.706433 11.651568
10650 1.706433 11.647945
10651 1.706433 11.644322
10652 1.706433 11.640699
10653 1.706433 11.637076
10654 1.706433 11.633453
10655 1.706433 11.629830
10656 1.706433 11.626207
10657 1.706433 11.622584
10658 1.706433 11.618961
10659 1.706433 11.615338
10660 1.706433 11.611715
10661 1.706433 11.608092
10662 1.706433 11.604469
10663 1.706433 11.600846
10664 1.706433 11.597223
10665 1.706433 11.593600
10666 1.706433 11.589977
10667 1.706433 11.586354
10668 1.706433 11.582731
10669 1.706433 11.579108
10670 1.706433 11.575485
10671 1.710056 11.571862
10672 1.710056 11.568239
10673 1.713679 11.564616
10674 1.713679 11.560993
10675 1.713679 11.557370
10676 1.717302 11.553747
10677 1.717302 11.550124
10678 1.717302 11.546501
10679 1.720925 11.542878
10680 1.720925 11.539255
10681 1.720925 11.535632
10682 1.720925 11.532009
10683 1.720925 11.528386
10684 1.720925 11.524763
10685 1.720925 11.521140
10686 1.720925 11.517517
10687 1.720925 11.513894
10688 1.724548 11.510271
10689 1.724548 11.506648
10690 1.724548 11.503025
10691 1.728171 11.499402
10692 1.728171 11.495779
10693 1.731794 11.492156
10694 1.731794 11.488533
10695 1.731794 11.484910
10696 1.731794 11.481287
10697 1.731794 11.477664
10698 1.731794 11.474041
10699 1.731794 11.470418
10700 1.731794 11.466795
10701 1.731794 11.463172
10702 1.731794 11.459549
10703 1.731794 11.455926
10704 1.731794 11.452303
10705 1.731794 11.448680
10706 1.731794 11.445057
10707 1.731794 11.441434
10708 1.731794 11.437811
10709 1.731794 11.434188
10710 1.731794 11.430565
10711 1.731794 11.426942
10712 1.731794 11.423319
10713 1.731794 11.419696
10714 1.731794 11.416073
10715 1.731794 11.412450
10716 1.731794 11.408827
10717 1.731794 11.405204
10718 1.731794 11.401581
10719 1.731794 11.397958
10720 1.731794 11.394335
10721 1.731794 11.390712
10722 1.731794 11.387089
10723 1.731794 11.383466
10724 1.731794 11.379843
10725 1.731794 11.376220
10726 1.728171 11.372597
10727 1.728171 11.368974
10728 1.724548 11.365351
10729 1.724548 11.361728
10730 1.720925 11.358105
10731 1.720925 11.354482
10732 1.717302 11.350859
10733 1.717302 11.347236
10734 1.713679 11.343613
10735 1.713679 11.339990
10736 1.710056 11.336367
10737 1.710056 11.332744
10738 1.706433 11.329121
10739 1.706433 11.325498
10740 1.706433 11.321875
10741 1.706433 11.318252
10742 1.706433 11.314629
10743 1.706433 11.311006
10744 1.706433 11.307383
10745 1.710056 11.303760
10746 1.710056 11.300137
10747 1.710056 11.296514
10748 1.713679 11.292891
10749 1.713679 11.289268
10750 1.717302 11.285645
10751 1.717302 11.282022
10752 1.720925 11.278399
10753 1.720925 11.274776
10754 1.720925 11.271153
10755 1.720925 11.267530
10756 1.720925 11.263907
10757 1.720925 11.260284
10758 1.720925 11.256661
10759 1.720925 11.253038
10760 1.720925 11.249415
10761 1.720925 11.245792
10762 1.720925 11.242169
10763 1.720925 11.238546
10764 1.720925 11.234923
10765 1.720925 11.231300
10766 1.720925 11.227677
10767 1.720925 11.224054
10768 1.720925 11.220431
10769 1.720925 11.216808
10770 1.720925 11.213185
10771 1.720925 11.209562
10772 1.720925 11.205939
10773 1.720925 11.202316
10774 1.720925 11.198693
10775 1.720925 11.195070
10776 1.720925 11.191447
10777 1.717302 11.187824
10778 1.717302 11.184201
10779 1.713679 11.180578
10780 1.713679 11.176955
10781 1.710056 11.173332
10782 1.710056 11.169709
10783 1.710056 11.166086
10784 1.710056 11.162463
10785 1.710056 11.158840
10786 1.710056 11.155217
10787 1.710056 11.151594
10788 1.710056 11.147971
10789 1.710056 11.144348
10790 1.713679 11.140725
10791 1.713679 11.137102
10792 1.717302 11.133479
10793 1.717302 11.129856
10794 1.720925 11.126233
10795 1.720925 11.122610
10796 1.724548 11.118987
10797 1.724548 11.115364
10798 1.724548 11.111741
10799 1.724548 11.108118
10800 1.724548 11.104495
10801 1.724548 11.100872
10802 1.724548 11.097249
10803 1.724548 11.093626
10804 1.724548 11.090003
10805 1.724548 11.086380
10806 1.724548 11.082757
10807 1.724548 11.079134
10808 1.724548 11.075511
10809 1.724548 11.071888
10810 1.724548 11.068265
10811 1.724548 11.064642
10812 1.724548 11.061019
10813 1.724548 11.057396
10814 1.724548 11.053773
10815 1.724548 11.050150
10816 1.724548 11.046527
10817 1.724548 11.042904
10818 1.724548 11.039281
10819 1.724548 11.035658
10820 1.720925 11.032035
10821 1.720925 11.028412
10822 1.720925 11.024789
10823 1.720925 11.021166
10824 1.720925 11.017543
10825 1.720925 11.013920
10826 1.720925 11.010297
10827 1.720925 11.006674
10828 1.720925 11.003051
10829 1.720925 10.999428
10830 1.724548 10.995805
10831 1.724548 10.992182
10832 1.724548 10.988559
10833 1.724548 10.984936
10834 1.724548 10.981313
10835 1.724548 10.977690
10836 1.724548 10.974067
10837 1.724548 10.970444
10838 1.724548 10.966821
10839 1.724548 10.963198
10840 1.724548 10.959575
10841 1.724548 10.955952
10842 1.724548 10.952329
10843 1.724548 10.948706
10844 1.724548 10.945083
10845 1.724548 10.941460
10846 1.724548 10.937837
10847 1.724548 10.934214
10848 1.724548 10.930591
10849 1.724548 10.926968
10850 1.724548 10.923345
10851 1.724548 10.919722
10852 1.724548 10.916099
10853 1.724548 10.912476
10854 1.724548 10.908853
10855 1.724548 10.905230
10856 1.724548 10.901607
10857 1.724548 10.897984
10858 1.724548 10.894361
10859 1.724548 10.890738
10860 1.724548 10.887115
10861 1.724548 10.883492
10862 1.724548 10.879869
10863 1.724548 10.876246
10864 1.724548 10.872623
10865 1.724548 10.869000
10866 1.720925 10.865377
10867 1.720925 10.861754
10868 1.717302 10.858131
10869 1.717302 10.854508
10870 1.713679 10.850885
10871 1.713679 10.847262
10872 1.710056 10.843639
10873 1.710056 10.840016
10874 1.706433 10.836393
10875 1.706433 10.832770
10876 1.702810 10.829147
10877 1.702810 10.825524
10878 1.702810 10.821901
10879 1.702810 10.818278
10880 1.702810 10.814655
10881 1.702810 10.811032
10882 1.702810 10.807409
10883 1.702810 10.803786
10884 1.702810 10.800163
10885 1.702810 10.796540
10886 1.699187 10.792917
10887 1.699187 10.789294
10888 1.699187 10.785671
10889 1.695564 10.782048
10890 1.695564 10.778425
10891 1.691941 10.774802
10892 1.691941 10.771179
10893 1.691941 10.767556
10894 1.691941 10.763933
10895 1.691941 10.760310
10896 1.691941 10.756687
10897 1.691941 10.753064
10898 1.695564 10.749441
10899 1.695564 10.745818
10900 1.695564 10.742195
10901 1.695564 10.738572
10902 1.695564 10.734949
10903 1.695564 10.731326
10904 1.695564 10.727703
10905 1.695564 10.724080
10906 1.695564 10.720457
10907 1.695564 10.716834
10908 1.695564 10.713211
10909 1.695564 10.709588
10910 1.695564 10.705965
10911 1.695564 10.702342
10912 1.695564 10.698719
10913 1.695564 10.695096
10914 1.695564 10.691473
10915 1.695564 10.687850
10916 1.695564 10.684227
10917 1.695564 10.680604
10918 1.695564 10.676981
10919 1.695564 10.673358
10920 1.695564 10.669735
10921 1.695564 10.666112
10922 1.695564 10.662489
10923 1.691941 10.658866
10924 1.691941 10.655243
10925 1.688318 10.651620
10926 1.688318 10.647997
10927 1.688318 10.644374
10928 1.684695 10.640751
10929 1.684695 10.637128
10930 1.684695 10.633505
10931 1.684695 10.629882
10932 1.684695 10.626259
10933 1.688318 10.622636
10934 1.688318 10.619013
10935 1.691941 10.615390
10936 1.695564 10.611767
10937 1.699187 10.611767
10938 1.702810 10.608144
10939 1.706433 10.608144
10940 1.710056 10.604521
10941 1.713679 10.600898
10942 1.717302 10.597275
10943 1.720925 10.593652
10944 1.724548 10.590029
10945 1.728171 10.586406
10946 1.728171 10.582783
10947 1.731794 10.579160
10948 1.731794 10.575537
10949 1.735417 10.571914
10950 1.735417 10.568291
10951 1.739040 10.564668
10952 1.739040 10.561045
10953 1.742663 10.557422
10954 1.742663 10.553799
10955 1.746286 10.550176
10956 1.746286 10.546553
10957 1.749909 10.542930
10958 1.749909 10.539307
10959 1.753532 10.535684
10960 1.753532 10.532061
10961 1.757155 10.528438
10962 1.757155 10.524815
10963 1.760778 10.521192
10964 1.760778 10.517569
10965 1.760778 10.513946
10966 1.760778 10.510323
10967 1.760778 10.506700
10968 1.760778 10.503077
10969 1.760778 10.499454
10970 1.760778 10.495831
10971 1.760778 10.492208
10972 1.760778 10.488585
10973 1.760778 10.484962
10974 1.760778 10.481339
10975 1.760778 10.477716
10976 1.760778 10.474093
10977 1.760778 10.470470
10978 1.760778 10.466847
10979 1.760778 10.463224
10980 1.760778 10.459601
10981 1.760778 10.455978
10982 1.760778 10.452355
10983 1.760778 10.448732
10984 1.760778 10.445109
10985 1.760778 10.441486
10986 1.760778 10.437863
10987 1.760778 10.434240
10988 1.760778 10.430617
10989 1.757155 10.426994
10990 1.757155 10.423371
10991 1.753532 10.419748
10992 1.753532 10.416125
10993 1.749909 10.412502
10994 1.749909 10.408879
10995 1.746286 10.405256
10996 1.746286 10.401633
10997 1.746286 10.398010
10998 1.746286 10.394387
10999 1.746286 10.390764
11000 1.746286 10.387141
11001 1.746286 10.383518
11002 1.746286 10.379895
11003 1.746286 10.376272
11004 1.746286 10.372649
11005 1.746286 10.369026
11006 1.742663 10.365403
11007 1.742663 10.361780
11008 1.739040 10.358157
11009 1.739040 10.354534
11010 1.735417 10.350911
11011 1.735417 10.347288
11012 1.731794 10.343665
11013 1.731794 10.340042
11014 1.728171 10.336419
11015 1.728171 10.332796
11016 1.724548 10.329173
11017 1.724548 10.325550
11018 1.720925 10.321927
11019 1.717302 10.318304
11020 1.713679 10.314681
11021 1.710056 10.311058
11022 1.706433 10.307435
11023 1.702810 10.303812
11024 1.699187 10.300189
11025 1.699187 10.296566
11026 1.699187 10.292943
11027 1.699187 10.289320
11028 1.699187 10.285697
11029 1.699187 10.282074
11030 1.699187 10.278451
11031 1.699187 10.274828
11032 1.699187 10.271205
11033 1.699187 10.267582
11034 1.699187 10.263959
11035 1.699187 10.260336
11036 1.699187 10.256713
11037 1.699187 10.253090
11038 1.699187 10.249467
11039 1.699187 10.245844
11040 1.699187 10.242221
11041 1.699187 10.238598
11042 1.699187 10.234975
11043 1.699187 10.231352
11044 1.695564 10.227729
11045 1.695564 10.224106
11046 1.691941 10.220483
11047 1.691941 10.216860
11048 1.691941 10.213237
11049 1.691941 10.209614
11050 1.691941 10.205991
11051 1.695564 10.202368
11052 1.695564 10.198745
11053 1.695564 10.195122
11054 1.695564 10.191499
11055 1.695564 10.187876
11056 1.695564 10.184253
11057 1.695564 10.180630
11058 1.695564 10.177007
11059 1.695564 10.173384
11060 1.695564 10.169761
11061 1.695564 10.166138
11062 1.695564 10.162515
11063 1.695564 10.158892
11064 1.695564 10.155269
11065 1.695564 10.151646
11066 1.695564 10.148023
11067 1.695564 10.144400
11068 1.695564 10.140777
11069 1.695564 10.137154
11070 1.695564 10.133531
11071 1.695564 10.129908
11072 1.695564 10.126285
11073 1.695564 10.122662
11074 1.695564 10.119039
11075 1.695564 10.115416
11076 1.695564 10.111793
11077 1.695564 10.108170
11078 1.695564 10.104547
11079 1.695564 10.100924
11080 1.695564 10.097301
11081 1.695564 10.093678
11082 1.695564 10.090055
11083 1.695564 10.086432
11084 1.695564 10.082809
11085 1.695564 10.079186
11086 1.695564 10.075563
11087 1.695564 10.071940
11088 1.695564 10.068317
11089 1.695564 10.064694
11090 1.695564 10.061071
11091 1.695564 10.057448
11092 1.695564 10.053825
11093 1.695564 10.050202
11094 1.695564 10.046579
11095 1.691941 10.042956
11096 1.691941 10.039333
11097 1.691941 10.035710
11098 1.691941 10.032087
11099 1.691941 10.028464
11100 1.691941 10.024841
11101 1.691941 10.021218
11102 1.691941 10.017595
11103 1.691941 10.013972
11104 1.691941 10.010349
11105 1.691941 10.006726
11106 1.691941 10.003103
11107 1.691941 9.999480
11108 1.691941 9.995857
11109 1.691941 9.992234
11110 1.691941 9.988611
11111 1.695564 9.984988
11112 1.695564 9.981365
11113 1.695564 9.977742
11114 1.695564 9.974119
11115 1.695564 9.970496
11116 1.695564 9.966873
11117 1.695564 9.963250
11118 1.695564 9.959627
11119 1.695564 9.956004
11120 1.695564 9.952381
11121 1.695564 9.948758
11122 1.695564 9.945135
11123 1.695564 9.941512
11124 1.695564 9.937889
11125 1.695564 9.934266
11126 1.695564 9.930643
11127 1.695564 9.927020
11128 1.695564 9.923397
11129 1.695564 9.919774
11130 1.695564 9.916151
11131 1.695564 9.912528
11132 1.695564 9.908905
11133 1.695564 9.905282
11134 1.695564 9.901659
11135 1.699187 9.898036
11136 1.699187 9.894413
11137 1.702810 9.890790
11138 1.702810 9.887167
11139 1.702810 9.883544
11140 1.702810 9.879921
11141 1.702810 9.876298
11142 1.702810 9.872675
11143 1.702810 9.869052
11144 1.702810 9.865429
11145 1.702810 9.861806
11146 1.702810 9.858183
11147 1.702810 9.854560
11148 1.702810 9.850937
11149 1.702810 9.847314
11150 1.702810 9.843691
11151 1.702810 9.840068
11152 1.702810 9.836445
11153 1.702810 9.832822
11154 1.702810 9.829199
11155 1.702810 9.825576
11156 1.706433 9.821953
11157 1.706433 9.818330
11158 1.710056 9.814707
11159 1.710056 9.811084
11160 1.713679 9.807461
11161 1.713679 9.803838
11162 1.717302 9.800215
11163 1.717302 9.796592
11164 1.720925 9.792969
11165 1.720925 9.789346
11166 1.724548 9.785723
11167 1.724548 9.782100
11168 1.724548 9.778477
11169 1.724548 9.774854
11170 1.724548 9.771231
11171 1.724548 9.767608
11172 1.724548 9.763985
11173 1.724548 9.760362
11174 1.724548 9.756739
11175 1.724548 9.753116
11176 1.724548 9.749493
11177 1.724548 9.745870
11178 1.724548 9.742247
11179 1.724548 9.738624
11180 1.724548 9.735001
11181 1.724548 9.731378
11182 1.724548 9.727755
11183 1.724548 9.724132
11184 1.724548 9.720509
11185 1.724548 9.716886
11186 1.724548 9.713263
11187 1.724548 9.709640
11188 1.724548 9.706017
11189 1.720925 9.702394
11190 1.720925 9.698771
11191 1.717302 9.695148
11192 1.717302 9.691525
11193 1.713679 9.687902
11194 1.713679 9.684279
11195 1.710056 9.680656
11196 1.710056 9.677033
11197 1.706433 9.673410
11198 1.706433 9.669787
11199 1.702810 9.666164
11200 1.702810 9.662541
11201 1.699187 9.658918
11202 1.695564 9.655295
11203 1.691941 9.651672
11204 1.688318 9.651672
11205 1.684695 9.648049
11206 1.681072 9.648049
11207 1.681072 9.644426
11208 1.677449 9.640803
11209 1.677449 9.637180
11210 1.673826 9.633557
11211 1.673826 9.629934
11212 1.670203 9.626311
11213 1.670203 9.622688
11214 1.670203 9.619065
11215 1.670203 9.615442
11216 1.670203 9.611819
11217 1.666580 9.608196
11218 1.666580 9.604573
11219 1.666580 9.600950
11220 1.666580 9.597327
11221 1.666580 9.593704
11222 1.666580 9.590081
11223 1.666580 9.586458
11224 1.670203 9.582835
11225 1.670203 9.579212
11226 1.673826 9.575589
11227 1.673826 9.571966
11228 1.677449 9.568343
11229 1.677449 9.564720
11230 1.681072 9.561097
11231 1.681072 9.557474
11232 1.684695 9.553851
11233 1.684695 9.550228
11234 1.688318 9.546605
11235 1.688318 9.542982
11236 1.691941 9.539359
11237 1.691941 9.535736
11238 1.691941 9.532113
11239 1.691941 9.528490
11240 1.691941 9.524867
11241 1.691941 9.521244
11242 1.691941 9.517621
11243 1.691941 9.513998
11244 1.691941 9.510375
11245 1.691941 9.506752
11246 1.691941 9.503129
11247 1.691941 9.499506
11248 1.691941 9.495883
11249 1.691941 9.492260
11250 1.695564 9.488637
11251 1.695564 9.485014
11252 1.699187 9.481391
11253 1.699187 9.477768
11254 1.702810 9.474145
11255 1.702810 9.470522
11256 1.706433 9.466899
11257 1.706433 9.463276
11258 1.706433 9.459653
11259 1.706433 9.456030
11260 1.706433 9.452407
11261 1.706433 9.448784
11262 1.706433 9.445161
11263 1.706433 9.441538
11264 1.706433 9.437915
11265 1.706433 9.434292
11266 1.706433 9.430669
11267 1.706433 9.427046
11268 1.706433 9.423423
11269 1.706433 9.419800
11270 1.706433 9.416177
11271 1.706433 9.412554
11272 1.706433 9.408931
11273 1.706433 9.405308
11274 1.706433 9.401685
11275 1.706433 9.398062
11276 1.706433 9.394439
11277 1.706433 9.390816
11278 1.706433 9.387193
11279 1.702810 9.383570
11280 1.702810 9.379947
11281 1.699187 9.376324
11282 1.699187 9.372701
11283 1.695564 9.369078
11284 1.695564 9.365455
11285 1.691941 9.361832
11286 1.691941 9.358209
11287 1.688318 9.354586
11288 1.688318 9.350963
11289 1.684695 9.347340
11290 1.684695 9.343717
11291 1.681072 9.340094
11292 1.677449 9.340094
11293 1.673826 9.336471
11294 1.673826 9.332848
11295 1.673826 9.329225
11296 1.673826 9.325602
11297 1.670203 9.321979
11298 1.670203 9.318356
11299 1.670203 9.314733
11300 1.666580 9.311110
11301 1.666580 9.307487
11302 1.666580 9.303864
11303 1.666580 9.300241
11304 1.666580 9.296618
11305 1.666580 9.292995
11306 1.670203 9.289372
11307 1.670203 9.285749
11308 1.673826 9.282126
11309 1.673826 9.278503
11310 1.677449 9.274880
11311 1.677449 9.271257
11312 1.681072 9.267634
11313 1.681072 9.264011
11314 1.684695 9.260388
11315 1.684695 9.256765
11316 1.688318 9.253142
11317 1.688318 9.249519
11318 1.688318 9.245896
11319 1.688318 9.242273
11320 1.688318 9.238650
11321 1.688318 9.235027
11322 1.688318 9.231404
11323 1.688318 9.227781
11324 1.688318 9.224158
11325 1.688318 9.220535
11326 1.688318 9.216912
11327 1.688318 9.213289
11328 1.688318 9.209666
11329 1.688318 9.206043
11330 1.688318 9.202420
11331 1.688318 9.198797
11332 1.688318 9.195174
11333 1.688318 9.191551
11334 1.688318 9.187928
11335 1.688318 9.184305
11336 1.688318 9.180682
11337 1.688318 9.177059
11338 1.688318 9.173436
11339 1.688318 9.169813
11340 1.688318 9.166190
11341 1.688318 9.162567
11342 1.688318 9.158944
11343 1.688318 9.155321
11344 1.688318 9.151698
11345 1.688318 9.148075
11346 1.688318 9.144452
11347 1.688318 9.140829
11348 1.688318 9.137206
11349 1.688318 9.133583
11350 1.688318 9.129960
11351 1.688318 9.126337
11352 1.684695 9.122714
11353 1.684695 9.119091
11354 1.681072 9.115468
11355 1.681072 9.111845
11356 1.677449 9.108222
11357 1.677449 9.104599
11358 1.673826 9.100976
11359 1.673826 9.097353
11360 1.670203 9.093730
11361 1.670203 9.090107
11362 1.670203 9.086484
11363 1.670203 9.082861
11364 1.670203 9.079238
11365 1.670203 9.075615
11366 1.670203 9.071992
11367 1.670203 9.068369
11368 1.670203 9.064746
11369 1.670203 9.061123
11370 1.670203 9.057500
11371 1.670203 9.053877
11372 1.670203 9.050254
11373 1.670203 9.046631
11374 1.670203 9.043008
11375 1.670203 9.039385
11376 1.670203 9.035762
11377 1.670203 9.032139
11378 1.670203 9.028516
11379 1.670203 9.024893
11380 1.670203 9.021270
11381 1.670203 9.017647
11382 1.670203 9.014024
11383 1.670203 9.010401
11384 1.670203 9.006778
11385 1.666580 9.003155
11386 1.666580 8.999532
11387 1.662957 8.995909
11388 1.662957 8.992286
11389 1.659334 8.988663
11390 1.659334 8.985040
11391 1.655711 8.981417
11392 1.655711 8.977794
11393 1.652088 8.974171
11394 1.652088 8.970548
11395 1.648465 8.966925
11396 1.648465 8.963302
11397 1.644842 8.959679
11398 1.644842 8.956056
11399 1.644842 8.952433
11400 1.644842 8.948810
11401 1.641219 8.945187
11402 1.641219 8.941564
11403 1.641219 8.937941
11404 1.644842 8.934318
11405 1.644842 8.930695
11406 1.644842 8.927072
11407 1.644842 8.923449
11408 1.644842 8.919826
11409 1.648465 8.916203
11410 1.648465 8.912580
11411 1.652088 8.908957
11412 1.652088 8.905334
11413 1.655711 8.901711
11414 1.655711 8.898088
11415 1.659334 8.894465
11416 1.659334 8.890842
11417 1.659334 8.887219
11418 1.659334 8.883596
11419 1.659334 8.879973
11420 1.659334 8.876350
11421 1.659334 8.872727
11422 1.659334 8.869104
11423 1.659334 8.865481
11424 1.659334 8.861858
11425 1.659334 8.858235
11426 1.659334 8.854612
11427 1.662957 8.850989
11428 1.662957 8.847366
11429 1.666580 8.843743
11430 1.666580 8.840120
11431 1.670203 8.836497
11432 1.670203 8.832874
11433 1.670203 8.829251
11434 1.670203 8.825628
11435 1.670203 8.822005
11436 1.670203 8.818382
11437 1.670203 8.814759
11438 1.670203 8.811136
11439 1.670203 8.807513
11440 1.670203 8.803890
11441 1.670203 8.800267
11442 1.670203 8.796644
11443 1.670203 8.793021
11444 1.670203 8.789398
11445 1.670203 8.785775
11446 1.670203 8.782152
11447 1.670203 8.778529
11448 1.670203 8.774906
11449 1.670203 8.771283
11450 1.670203 8.767660
11451 1.670203 8.764037
11452 1.670203 8.760414
11453 1.670203 8.756791
11454 1.670203 8.753168
11455 1.670203 8.749545
11456 1.670203 8.745922
11457 1.670203 8.742299
11458 1.670203 8.738676
11459 1.670203 8.735053
11460 1.666580 8.731430
11461 1.666580 8.727807
11462 1.662957 8.724184
11463 1.662957 8.720561
11464 1.659334 8.716938
11465 1.659334 8.713315
11466 1.655711 8.709692
11467 1.655711 8.706069
11468 1.652088 8.702446
11469 1.652088 8.698823
11470 1.648465 8.695200
11471 1.648465 8.691577
11472 1.648465 8.687954
11473 1.648465 8.684331
11474 1.648465 8.680708
11475 1.648465 8.677085
11476 1.648465 8.673462
11477 1.648465 8.669839
11478 1.648465 8.666216
11479 1.648465 8.662593
11480 1.648465 8.658970
11481 1.648465 8.655347
11482 1.648465 8.651724
11483 1.648465 8.648101
11484 1.648465 8.644478
11485 1.648465 8.640855
11486 1.648465 8.637232
11487 1.648465 8.633609
11488 1.648465 8.629986
11489 1.648465 8.626363
11490 1.648465 8.622740
11491 1.648465 8.619117
11492 1.648465 8.615494
11493 1.648465 8.611871
11494 1.648465 8.608248
11495 1.648465 8.604625
11496 1.648465 8.601002
11497 1.648465 8.597379
11498 1.648465 8.593756
11499 1.648465 8.590133
11500 1.648465 8.586510
11501 1.648465 8.582887
11502 1.648465 8.579264
11503 1.648465 8.575641
11504 1.644842 8.572018
11505 1.644842 8.568395
11506 1.641219 8.564772
11507 1.641219 8.561149
11508 1.641219 8.557526
11509 1.637596 8.553903
11510 1.637596 8.550280
11511 1.637596 8.546657
11512 1.633973 8.543034
11513 1.633973 8.539411
11514 1.633973 8.535788
11515 1.633973 8.532165
11516 1.633973 8.528542
11517 1.633973 8.524919
11518 1.637596 8.521296
11519 1.641219 8.517673
11520 1.641219 8.514050
11521 1.644842 8.510427
11522 1.644842 8.506804
11523 1.648465 8.506804
11524 1.652088 8.503181
11525 1.655711 8.499558
11526 1.655711 8.495935
11527 1.659334 8.492312
11528 1.659334 8.488689
11529 1.662957 8.485066
11530 1.662957 8.481443
11531 1.666580 8.477820
11532 1.666580 8.474197
11533 1.670203 8.470574
11534 1.670203 8.466951
11535 1.673826 8.463328
11536 1.673826 8.459705
11537 1.677449 8.456082
11538 1.677449 8.452459
11539 1.677449 8.448836
11540 1.677449 8.445213
11541 1.677449 8.441590
11542 1.677449 8.437967
11543 1.677449 8.434344
11544 1.677449 8.430721
11545 1.677449 8.427098
11546 1.677449 8.423475
11547 1.677449 8.419852
11548 1.677449 8.416229
11549 1.677449 8.412606
11550 1.677449 8.408983
11551 1.677449 8.405360
11552 1.677449 8.401737
11553 1.677449 8.398114
11554 1.677449 8.394491
11555 1.677449 8.390868
11556 1.677449 8.387245
11557 1.677449 8.383622
11558 1.677449 8.379999
11559 1.677449 8.376376
11560 1.677449 8.372753
11561 1.677449 8.369130
11562 1.677449 8.365507
11563 1.677449 8.361884
11564 1.677449 8.358261
11565 1.677449 8.354638
11566 1.677449 8.351015
11567 1.673826 8.347392
11568 1.673826 8.343769
11569 1.670203 8.340146
11570 1.670203 8.336523
11571 1.666580 8.332900
11572 1.666580 8.329277
11573 1.662957 8.325654
11574 1.662957 8.322031
11575 1.659334 8.318408
11576 1.659334 8.314785
11577 1.655711 8.311162
11578 1.655711 8.307539
11579 1.652088 8.303916
11580 1.648465 8.300293
11581 1.644842 8.296670
11582 1.641219 8.296670
11583 1.641219 8.293047
11584 1.641219 8.289424
11585 1.641219 8.285801
11586 1.641219 8.282178
11587 1.641219 8.278555
11588 1.641219 8.274932
11589 1.641219 8.271309
11590 1.637596 8.267686
11591 1.637596 8.264063
11592 1.637596 8.260440
11593 1.633973 8.256817
11594 1.633973 8.253194
11595 1.630350 8.249571
11596 1.630350 8.245948
11597 1.630350 8.242325
11598 1.630350 8.238702
11599 1.630350 8.235079
11600 1.630350 8.231456
11601 1.630350 8.227833
11602 1.630350 8.224210
11603 1.630350 8.220587
11604 1.630350 8.216964
11605 1.630350 8.213341
11606 1.630350 8.209718
11607 1.630350 8.206095
11608 1.630350 8.202472
11609 1.630350 8.198849
11610 1.630350 8.195226
11611 1.630350 8.191603
11612 1.630350 8.187980
11613 1.630350 8.184357
11614 1.630350 8.180734
11615 1.630350 8.177111
11616 1.630350 8.173488
11617 1.630350 8.169865
11618 1.630350 8.166242
11619 1.630350 8.162619
11620 1.630350 8.158996
11621 1.630350 8.155373
11622 1.630350 8.151750
11623 1.630350 8.148127
11624 1.630350 8.144504
11625 1.630350 8.140881
11626 1.630350 8.137258
11627 1.630350 8.133635
11628 1.630350 8.130012
11629 1.630350 8.126389
11630 1.630350 8.122766
11631 1.630350 8.119143
11632 1.630350 8.115520
11633 1.630350 8.111897
11634 1.630350 8.108274
11635 1.630350 8.104651
11636 1.630350 8.101028
11637 1.626727 8.097405
11638 1.626727 8.093782
11639 1.626727 8.090159
11640 1.623104 8.086536
11641 1.623104 8.082913
11642 1.619481 8.079290
11643 1.619481 8.075667
11644 1.619481 8.072044
11645 1.615858 8.068421
11646 1.615858 8.064798
11647 1.615858 8.061175
11648 1.615858 8.057552
11649 1.619481 8.053929
11650 1.619481 8.050306
11651 1.619481 8.046683
11652 1.623104 8.043060
11653 1.623104 8.039437
11654 1.626727 8.035814
11655 1.626727 8.032191
11656 1.630350 8.028568
11657 1.630350 8.024945
11658 1.630350 8.021322
11659 1.630350 8.017699
11660 1.630350 8.014076
11661 1.630350 8.010453
11662 1.630350 8.006830
11663 1.630350 8.003207
11664 1.630350 7.999584
11665 1.630350 7.995961
11666 1.630350 7.992338
11667 1.630350 7.988715
11668 1.630350 7.985092
11669 1.630350 7.981469
11670 1.630350 7.977846
11671 1.630350 7.974223
11672 1.630350 7.970600
11673 1.630350 7.966977
11674 1.630350 7.963354
11675 1.630350 7.959731
11676 1.630350 7.956108
11677 1.630350 7.952485
11678 1.630350 7.948862
11679 1.630350 7.945239
11680 1.630350 7.941616
11681 1.626727 7.937993
11682 1.626727 7.934370
11683 1.623104 7.930747
11684 1.623104 7.927124
11685 1.619481 7.923501
11686 1.619481 7.919878
11687 1.615858 7.916255
11688 1.615858 7.912632
11689 1.615858 7.909009
11690 1.615858 7.905386
11691 1.615858 7.901763
11692 1.615858 7.898140
11693 1.615858 7.894517
11694 1.612235 7.890894
11695 1.612235 7.887271
11696 1.612235 7.883648
11697 1.608612 7.880025
11698 1.608612 7.876402
11699 1.612235 7.872779
11700 1.612235 7.869156
11701 1.615858 7.865533
11702 1.615858 7.861910
11703 1.619481 7.858287
11704 1.619481 7.854664
11705 1.623104 7.851041
11706 1.623104 7.847418
11707 1.626727 7.843795
11708 1.626727 7.840172
11709 1.626727 7.836549
11710 1.626727 7.832926
11711 1.626727 7.829303
11712 1.626727 7.825680
11713 1.626727 7.822057
11714 1.626727 7.818434
11715 1.626727 7.814811
11716 1.626727 7.811188
11717 1.626727 7.807565
11718 1.626727 7.803942
11719 1.626727 7.800319
11720 1.626727 7.796696
11721 1.626727 7.793073
11722 1.626727 7.789450
11723 1.626727 7.785827
11724 1.626727 7.782204
11725 1.626727 7.778581
11726 1.626727 7.774958
11727 1.626727 7.771335
11728 1.626727 7.767712
11729 1.626727 7.764089
11730 1.623104 7.760466
11731 1.623104 7.756843
11732 1.619481 7.753220
11733 1.619481 7.749597
11734 1.615858 7.745974
11735 1.615858 7.742351
11736 1.612235 7.738728
11737 1.612235 7.735105
11738 1.608612 7.731482
11739 1.608612 7.727859
11740 1.604989 7.724236
11741 1.604989 7.720613
11742 1.601366 7.716990
11743 1.597743 7.713367
11744 1.597743 7.709744
11745 1.597743 7.706121
11746 1.597743 7.702498
11747 1.597743 7.698875
11748 1.597743 7.695252
11749 1.597743 7.691629
11750 1.594120 7.688006
11751 1.594120 7.684383
11752 1.594120 7.680760
11753 1.590497 7.677137
11754 1.590497 7.673514
11755 1.586874 7.669891
11756 1.586874 7.666268
11757 1.586874 7.662645
11758 1.590497 7.659022
11759 1.590497 7.655399
11760 1.594120 7.651776
11761 1.594120 7.648153
11762 1.597743 7.644530
11763 1.597743 7.640907
11764 1.601366 7.637284
11765 1.601366 7.633661
11766 1.604989 7.630038
11767 1.604989 7.626415
11768 1.604989 7.622792
11769 1.604989 7.619169
11770 1.604989 7.615546
11771 1.604989 7.611923
11772 1.604989 7.608300
11773 1.604989 7.604677
11774 1.604989 7.601054
11775 1.604989 7.597431
11776 1.604989 7.593808
11777 1.604989 7.590185
11778 1.604989 7.586562
11779 1.604989 7.582939
11780 1.604989 7.579316
11781 1.604989 7.575693
11782 1.604989 7.572070
11783 1.604989 7.568447
11784 1.604989 7.564824
11785 1.604989 7.561201
11786 1.604989 7.557578
11787 1.604989 7.553955
11788 1.604989 7.550332
11789 1.604989 7.546709
11790 1.604989 7.543086
11791 1.604989 7.539463
11792 1.604989 7.535840
11793 1.608612 7.532217
11794 1.608612 7.528594
11795 1.612235 7.524971
11796 1.612235 7.521348
11797 1.615858 7.517725
11798 1.615858 7.514102
11799 1.615858 7.510479
11800 1.615858 7.506856
11801 1.615858 7.503233
11802 1.615858 7.499610
11803 1.615858 7.495987
11804 1.615858 7.492364
11805 1.615858 7.488741
11806 1.615858 7.485118
11807 1.615858 7.481495
11808 1.615858 7.477872
11809 1.615858 7.474249
11810 1.615858 7.470626
11811 1.615858 7.467003
11812 1.615858 7.463380
11813 1.615858 7.459757
11814 1.615858 7.456134
11815 1.615858 7.452511
11816 1.615858 7.448888
11817 1.615858 7.445265
11818 1.615858 7.441642
11819 1.615858 7.438019
11820 1.615858 7.434396
11821 1.612235 7.430773
11822 1.612235 7.427150
11823 1.608612 7.423527
11824 1.608612 7.419904
11825 1.604989 7.416281
11826 1.604989 7.412658
11827 1.601366 7.409035
11828 1.601366 7.405412
11829 1.597743 7.401789
11830 1.597743 7.398166
11831 1.594120 7.394543
11832 1.594120 7.390920
11833 1.590497 7.387297
11834 1.586874 7.383674
11835 1.583251 7.383674
11836 1.579628 7.380051
11837 1.576005 7.380051
11838 1.572382 7.376428
11839 1.568759 7.372805
11840 1.568759 7.369182
11841 1.568759 7.365559
11842 1.568759 7.361936
11843 1.572382 7.358313
11844 1.572382 7.354690
11845 1.572382 7.351067
11846 1.572382 7.347444
11847 1.572382 7.343821
11848 1.572382 7.340198
11849 1.572382 7.336575
11850 1.572382 7.332952
11851 1.572382 7.329329
11852 1.572382 7.325706
11853 1.572382 7.322083
11854 1.572382 7.318460
11855 1.572382 7.314837
11856 1.572382 7.311214
11857 1.572382 7.307591
11858 1.572382 7.303968
11859 1.572382 7.300345
11860 1.572382 7.296722
11861 1.572382 7.293099
11862 1.572382 7.289476
11863 1.572382 7.285853
11864 1.572382 7.282230
11865 1.572382 7.278607
11866 1.572382 7.274984
11867 1.572382 7.271361
11868 1.572382 7.267738
11869 1.568759 7.264115
11870 1.568759 7.260492
11871 1.568759 7.256869
11872 1.565136 7.253246
11873 1.565136 7.249623
11874 1.565136 7.246000
11875 1.561513 7.242377
11876 1.561513 7.238754
11877 1.557890 7.235131
11878 1.557890 7.231508
11879 1.557890 7.227885
11880 1.554267 7.224262
11881 1.554267 7.220639
11882 1.554267 7.217016
11883 1.550644 7.213393
11884 1.550644 7.209770
11885 1.547021 7.206147
11886 1.547021 7.202524
11887 1.543398 7.198901
11888 1.543398 7.195278
11889 1.539775 7.191655
11890 1.539775 7.188032
11891 1.536152 7.184409
11892 1.536152 7.180786
11893 1.536152 7.177163
11894 1.536152 7.173540
11895 1.532529 7.169917
11896 1.532529 7.166294
11897 1.532529 7.162671
11898 1.532529 7.159048
11899 1.532529 7.155425
11900 1.532529 7.151802
11901 1.532529 7.148179
11902 1.532529 7.144556
11903 1.532529 7.140933
11904 1.536152 7.137310
11905 1.536152 7.133687
11906 1.536152 7.130064
11907 1.539775 7.126441
11908 1.539775 7.122818
11909 1.543398 7.119195
11910 1.543398 7.115572
11911 1.543398 7.111949
11912 1.543398 7.108326
11913 1.543398 7.104703
11914 1.543398 7.101080
11915 1.543398 7.097457
11916 1.543398 7.093834
11917 1.543398 7.090211
11918 1.543398 7.086588
11919 1.543398 7.082965
11920 1.543398 7.079342
11921 1.543398 7.075719
11922 1.543398 7.072096
11923 1.543398 7.068473
11924 1.543398 7.064850
11925 1.543398 7.061227
11926 1.543398 7.057604
11927 1.543398 7.053981
11928 1.543398 7.050358
11929 1.543398 7.046735
11930 1.543398 7.043112
11931 1.543398 7.039489
11932 1.543398 7.035866
11933 1.543398 7.032243
11934 1.539775 7.028620
11935 1.539775 7.024997
11936 1.536152 7.021374
11937 1.536152 7.017751
11938 1.532529 7.014128
11939 1.532529 7.010505
11940 1.528906 7.006882
11941 1.528906 7.003259
11942 1.525283 6.999636
11943 1.525283 6.996013
11944 1.521660 6.992390
11945 1.521660 6.988767
11946 1.518037 6.985144
11947 1.514414 6.981521
11948 1.510791 6.981521
11949 1.507168 6.977898
11950 1.503545 6.974275
11951 1.503545 6.970652
11952 1.499922 6.967029
11953 1.499922 6.963406
11954 1.499922 6.959783
11955 1.499922 6.956160
11956 1.499922 6.952537
11957 1.503545 6.948914
11958 1.503545 6.945291
11959 1.503545 6.941668
11960 1.503545 6.938045
11961 1.503545 6.934422
11962 1.503545 6.930799
11963 1.503545 6.927176
11964 1.503545 6.923553
11965 1.503545 6.919930
11966 1.503545 6.916307
11967 1.503545 6.912684
11968 1.503545 6.909061
11969 1.503545 6.905438
11970 1.503545 6.901815
11971 1.503545 6.898192
11972 1.503545 6.894569
11973 1.503545 6.890946
11974 1.503545 6.887323
11975 1.503545 6.883700
11976 1.503545 6.880077
11977 1.503545 6.876454
11978 1.503545 6.872831
11979 1.503545 6.869208
11980 1.499922 6.865585
11981 1.499922 6.861962
11982 1.496299 6.858339
11983 1.496299 6.854716
11984 1.496299 6.851093
11985 1.496299 6.847470
11986 1.496299 6.843847
11987 1.496299 6.840224
11988 1.492676 6.836601
11989 1.492676 6.832978
11990 1.492676 6.829355
11991 1.492676 6.825732
11992 1.492676 6.822109
11993 1.492676 6.818486
11994 1.492676 6.814863
11995 1.492676 6.811240
11996 1.492676 6.807617
11997 1.492676 6.803994
11998 1.492676 6.800371
11999 1.492676 6.796748
12000 1.492676 6.793125
12001 1.492676 6.789502
12002 1.492676 6.785879
12003 1.492676 6.782256
12004 1.492676 6.778633
12005 1.492676 6.775010
12006 1.492676 6.771387
12007 1.492676 6.767764
12008 1.492676 6.764141
12009 1.492676 6.760518
12010 1.492676 6.756895
