# Supplementary material for: Statistical Mapping of Maize Bundle Intensity at the Stem Scale Using Spatial Normalisation of Replicated Images
Source: PLoS One. 2014 Mar 12;9(3):e90673. doi: 10.1371/journal.pone.0090673 (PMC3951278; doi:10.1371/journal.pone.0090673)
Supplement: File S2 — Data files containing bundle positions and slice contours. (ZIP) [file pone.0090673.s002.zip › data/macro/tables/contoursMm/m12gCntMm.txt]

name   x   y
    1 1.423839 6.829355
    2 1.427462 6.825732
    3 1.427462 6.822109
    4 1.431085 6.818486
    5 1.431085 6.814863
    6 1.434708 6.811240
    7 1.434708 6.807617
    8 1.438331 6.803994
    9 1.438331 6.800371
   10 1.441954 6.796748
   11 1.441954 6.793125
   12 1.445577 6.789502
   13 1.445577 6.785879
   14 1.445577 6.782256
   15 1.445577 6.778633
   16 1.445577 6.775010
   17 1.445577 6.771387
   18 1.445577 6.767764
   19 1.445577 6.764141
   20 1.445577 6.760518
   21 1.445577 6.756895
   22 1.445577 6.753272
   23 1.445577 6.749649
   24 1.445577 6.746026
   25 1.445577 6.742403
   26 1.445577 6.738780
   27 1.445577 6.735157
   28 1.445577 6.731534
   29 1.445577 6.727911
   30 1.445577 6.724288
   31 1.445577 6.720665
   32 1.449200 6.717042
   33 1.452823 6.713419
   34 1.456446 6.709796
   35 1.460069 6.706173
   36 1.463692 6.702550
   37 1.467315 6.698927
   38 1.467315 6.695304
   39 1.470938 6.691681
   40 1.470938 6.688058
   41 1.474561 6.684435
   42 1.474561 6.680812
   43 1.478184 6.677189
   44 1.478184 6.673566
   45 1.481807 6.669943
   46 1.481807 6.666320
   47 1.485430 6.662697
   48 1.485430 6.659074
   49 1.489053 6.655451
   50 1.489053 6.651828
   51 1.489053 6.648205
   52 1.489053 6.644582
   53 1.492676 6.640959
   54 1.492676 6.637336
   55 1.492676 6.633713
   56 1.496299 6.630090
   57 1.499922 6.626467
   58 1.503545 6.622844
   59 1.507168 6.619221
   60 1.510791 6.615598
   61 1.510791 6.611975
   62 1.514414 6.608352
   63 1.514414 6.604729
   64 1.518037 6.601106
   65 1.518037 6.597483
   66 1.521660 6.593860
   67 1.521660 6.590237
   68 1.525283 6.586614
   69 1.525283 6.582991
   70 1.528906 6.579368
   71 1.532529 6.575745
   72 1.536152 6.572122
   73 1.539775 6.572122
   74 1.543398 6.568499
   75 1.547021 6.568499
   76 1.550644 6.568499
   77 1.554267 6.568499
   78 1.557890 6.568499
   79 1.561513 6.568499
   80 1.565136 6.568499
   81 1.568759 6.564876
   82 1.572382 6.564876
   83 1.576005 6.561253
   84 1.579628 6.561253
   85 1.583251 6.557630
   86 1.586874 6.557630
   87 1.590497 6.554007
   88 1.594120 6.554007
   89 1.597743 6.550384
   90 1.601366 6.550384
   91 1.604989 6.546761
   92 1.608612 6.546761
   93 1.612235 6.543138
   94 1.615858 6.539515
   95 1.619481 6.535892
   96 1.623104 6.532269
   97 1.626727 6.528646
   98 1.630350 6.525023
   99 1.633973 6.525023
  100 1.637596 6.521400
  101 1.641219 6.521400
  102 1.644842 6.517777
  103 1.648465 6.517777
  104 1.652088 6.514154
  105 1.655711 6.514154
  106 1.659334 6.510531
  107 1.662957 6.510531
  108 1.666580 6.506908
  109 1.670203 6.506908
  110 1.673826 6.503285
  111 1.677449 6.499662
  112 1.681072 6.496039
  113 1.684695 6.492416
  114 1.688318 6.488793
  115 1.691941 6.485170
  116 1.691941 6.481547
  117 1.695564 6.477924
  118 1.695564 6.474301
  119 1.699187 6.470678
  120 1.699187 6.467055
  121 1.702810 6.463432
  122 1.702810 6.459809
  123 1.706433 6.456186
  124 1.706433 6.452563
  125 1.710056 6.448940
  126 1.710056 6.445317
  127 1.713679 6.441694
  128 1.713679 6.438071
  129 1.713679 6.434448
  130 1.713679 6.430825
  131 1.713679 6.427202
  132 1.713679 6.423579
  133 1.713679 6.419956
  134 1.717302 6.416333
  135 1.720925 6.412710
  136 1.724548 6.409087
  137 1.728171 6.405464
  138 1.731794 6.401841
  139 1.731794 6.398218
  140 1.735417 6.394595
  141 1.735417 6.390972
  142 1.739040 6.387349
  143 1.739040 6.383726
  144 1.742663 6.380103
  145 1.742663 6.376480
  146 1.746286 6.372857
  147 1.746286 6.369234
  148 1.749909 6.365611
  149 1.749909 6.361988
  150 1.753532 6.358365
  151 1.753532 6.354742
  152 1.753532 6.351119
  153 1.753532 6.347496
  154 1.753532 6.343873
  155 1.753532 6.340250
  156 1.753532 6.336627
  157 1.753532 6.333004
  158 1.753532 6.329381
  159 1.753532 6.325758
  160 1.753532 6.322135
  161 1.753532 6.318512
  162 1.753532 6.314889
  163 1.753532 6.311266
  164 1.753532 6.307643
  165 1.753532 6.304020
  166 1.753532 6.300397
  167 1.753532 6.296774
  168 1.753532 6.293151
  169 1.753532 6.289528
  170 1.753532 6.285905
  171 1.753532 6.282282
  172 1.753532 6.278659
  173 1.753532 6.275036
  174 1.753532 6.271413
  175 1.753532 6.267790
  176 1.753532 6.264167
  177 1.753532 6.260544
  178 1.753532 6.256921
  179 1.753532 6.253298
  180 1.753532 6.249675
  181 1.753532 6.246052
  182 1.753532 6.242429
  183 1.753532 6.238806
  184 1.753532 6.235183
  185 1.753532 6.231560
  186 1.753532 6.227937
  187 1.749909 6.224314
  188 1.749909 6.220691
  189 1.746286 6.217068
  190 1.746286 6.213445
  191 1.742663 6.209822
  192 1.742663 6.206199
  193 1.739040 6.202576
  194 1.739040 6.198953
  195 1.735417 6.195330
  196 1.735417 6.191707
  197 1.731794 6.188084
  198 1.731794 6.184461
  199 1.728171 6.180838
  200 1.724548 6.177215
  201 1.720925 6.173592
  202 1.717302 6.169969
  203 1.713679 6.166346
  204 1.710056 6.162723
  205 1.706433 6.159100
  206 1.706433 6.155477
  207 1.706433 6.151854
  208 1.706433 6.148231
  209 1.706433 6.144608
  210 1.706433 6.140985
  211 1.702810 6.137362
  212 1.702810 6.133739
  213 1.699187 6.130116
  214 1.699187 6.126493
  215 1.695564 6.122870
  216 1.695564 6.119247
  217 1.691941 6.115624
  218 1.691941 6.112001
  219 1.688318 6.108378
  220 1.688318 6.104755
  221 1.684695 6.101132
  222 1.684695 6.097509
  223 1.681072 6.093886
  224 1.677449 6.090263
  225 1.673826 6.086640
  226 1.673826 6.083017
  227 1.677449 6.079394
  228 1.677449 6.075771
  229 1.677449 6.072148
  230 1.677449 6.068525
  231 1.681072 6.064902
  232 1.681072 6.061279
  233 1.684695 6.057656
  234 1.684695 6.054033
  235 1.688318 6.050410
  236 1.688318 6.046787
  237 1.691941 6.043164
  238 1.691941 6.039541
  239 1.695564 6.035918
  240 1.695564 6.032295
  241 1.699187 6.028672
  242 1.699187 6.025049
  243 1.702810 6.021426
  244 1.702810 6.017803
  245 1.702810 6.014180
  246 1.702810 6.010557
  247 1.706433 6.006934
  248 1.706433 6.003311
  249 1.710056 5.999688
  250 1.710056 5.996065
  251 1.713679 5.992442
  252 1.713679 5.988819
  253 1.717302 5.985196
  254 1.717302 5.981573
  255 1.720925 5.977950
  256 1.720925 5.974327
  257 1.724548 5.970704
  258 1.724548 5.967081
  259 1.728171 5.963458
  260 1.728171 5.959835
  261 1.731794 5.956212
  262 1.731794 5.952589
  263 1.731794 5.948966
  264 1.731794 5.945343
  265 1.731794 5.941720
  266 1.731794 5.938097
  267 1.731794 5.934474
  268 1.735417 5.930851
  269 1.735417 5.927228
  270 1.735417 5.923605
  271 1.739040 5.919982
  272 1.739040 5.916359
  273 1.739040 5.912736
  274 1.742663 5.909113
  275 1.742663 5.905490
  276 1.746286 5.901867
  277 1.746286 5.898244
  278 1.749909 5.894621
  279 1.749909 5.890998
  280 1.749909 5.887375
  281 1.749909 5.883752
  282 1.749909 5.880129
  283 1.749909 5.876506
  284 1.749909 5.872883
  285 1.749909 5.869260
  286 1.749909 5.865637
  287 1.749909 5.862014
  288 1.749909 5.858391
  289 1.749909 5.854768
  290 1.749909 5.851145
  291 1.749909 5.847522
  292 1.749909 5.843899
  293 1.749909 5.840276
  294 1.753532 5.836653
  295 1.753532 5.833030
  296 1.753532 5.829407
  297 1.757155 5.825784
  298 1.757155 5.822161
  299 1.760778 5.818538
  300 1.764401 5.814915
  301 1.768024 5.811292
  302 1.771647 5.807669
  303 1.775270 5.804046
  304 1.778893 5.800423
  305 1.782516 5.796800
  306 1.786139 5.796800
  307 1.789762 5.793177
  308 1.793385 5.793177
  309 1.797008 5.793177
  310 1.800631 5.793177
  311 1.804254 5.793177
  312 1.807877 5.789554
  313 1.811500 5.789554
  314 1.815123 5.785931
  315 1.818746 5.785931
  316 1.822369 5.782308
  317 1.825992 5.782308
  318 1.829615 5.778685
  319 1.833238 5.778685
  320 1.836861 5.775062
  321 1.840484 5.775062
  322 1.844107 5.771439
  323 1.847730 5.771439
  324 1.851353 5.767816
  325 1.854976 5.764193
  326 1.858599 5.760570
  327 1.862222 5.756947
  328 1.862222 5.753324
  329 1.865845 5.749701
  330 1.865845 5.746078
  331 1.869468 5.742455
  332 1.869468 5.738832
  333 1.873091 5.735209
  334 1.873091 5.731586
  335 1.876714 5.727963
  336 1.876714 5.724340
  337 1.880337 5.720717
  338 1.880337 5.717094
  339 1.883960 5.713471
  340 1.883960 5.709848
  341 1.883960 5.706225
  342 1.883960 5.702602
  343 1.883960 5.698979
  344 1.883960 5.695356
  345 1.883960 5.691733
  346 1.883960 5.688110
  347 1.883960 5.684487
  348 1.883960 5.680864
  349 1.883960 5.677241
  350 1.883960 5.673618
  351 1.883960 5.669995
  352 1.883960 5.666372
  353 1.883960 5.662749
  354 1.883960 5.659126
  355 1.883960 5.655503
  356 1.883960 5.651880
  357 1.883960 5.648257
  358 1.883960 5.644634
  359 1.883960 5.641011
  360 1.883960 5.637388
  361 1.883960 5.633765
  362 1.883960 5.630142
  363 1.883960 5.626519
  364 1.883960 5.622896
  365 1.883960 5.619273
  366 1.883960 5.615650
  367 1.883960 5.612027
  368 1.883960 5.608404
  369 1.883960 5.604781
  370 1.883960 5.601158
  371 1.883960 5.597535
  372 1.883960 5.593912
  373 1.883960 5.590289
  374 1.880337 5.586666
  375 1.880337 5.583043
  376 1.876714 5.579420
  377 1.876714 5.575797
  378 1.873091 5.572174
  379 1.873091 5.568551
  380 1.869468 5.564928
  381 1.869468 5.561305
  382 1.865845 5.557682
  383 1.865845 5.554059
  384 1.862222 5.550436
  385 1.862222 5.546813
  386 1.858599 5.543190
  387 1.854976 5.539567
  388 1.851353 5.535944
  389 1.847730 5.532321
  390 1.844107 5.532321
  391 1.844107 5.528698
  392 1.840484 5.525075
  393 1.840484 5.521452
  394 1.836861 5.517829
  395 1.836861 5.514206
  396 1.833238 5.510583
  397 1.833238 5.506960
  398 1.829615 5.503337
  399 1.829615 5.499714
  400 1.825992 5.496091
  401 1.822369 5.492468
  402 1.818746 5.488845
  403 1.815123 5.485222
  404 1.811500 5.481599
  405 1.807877 5.477976
  406 1.807877 5.474353
  407 1.807877 5.470730
  408 1.807877 5.467107
  409 1.807877 5.463484
  410 1.807877 5.459861
  411 1.807877 5.456238
  412 1.811500 5.452615
  413 1.811500 5.448992
  414 1.815123 5.445369
  415 1.818746 5.441746
  416 1.822369 5.438123
  417 1.825992 5.438123
  418 1.829615 5.434500
  419 1.833238 5.434500
  420 1.836861 5.430877
  421 1.840484 5.427254
  422 1.844107 5.423631
  423 1.847730 5.420008
  424 1.851353 5.416385
  425 1.854976 5.412762
  426 1.858599 5.409139
  427 1.858599 5.405516
  428 1.862222 5.401893
  429 1.862222 5.398270
  430 1.865845 5.394647
  431 1.865845 5.391024
  432 1.869468 5.387401
  433 1.873091 5.383778
  434 1.876714 5.380155
  435 1.880337 5.376532
  436 1.883960 5.372909
  437 1.887583 5.372909
  438 1.891206 5.369286
  439 1.894829 5.369286
  440 1.898452 5.365663
  441 1.902075 5.362040
  442 1.905698 5.358417
  443 1.909321 5.354794
  444 1.909321 5.351171
  445 1.912944 5.347548
  446 1.912944 5.343925
  447 1.916567 5.340302
  448 1.916567 5.336679
  449 1.920190 5.333056
  450 1.920190 5.329433
  451 1.923813 5.325810
  452 1.923813 5.322187
  453 1.927436 5.318564
  454 1.927436 5.314941
  455 1.931059 5.311318
  456 1.931059 5.307695
  457 1.934682 5.304072
  458 1.934682 5.300449
  459 1.938305 5.296826
  460 1.938305 5.293203
  461 1.938305 5.289580
  462 1.938305 5.285957
  463 1.938305 5.282334
  464 1.938305 5.278711
  465 1.938305 5.275088
  466 1.938305 5.271465
  467 1.938305 5.267842
  468 1.938305 5.264219
  469 1.938305 5.260596
  470 1.938305 5.256973
  471 1.938305 5.253350
  472 1.938305 5.249727
  473 1.938305 5.246104
  474 1.938305 5.242481
  475 1.938305 5.238858
  476 1.938305 5.235235
  477 1.938305 5.231612
  478 1.938305 5.227989
  479 1.938305 5.224366
  480 1.938305 5.220743
  481 1.938305 5.217120
  482 1.938305 5.213497
  483 1.934682 5.209874
  484 1.934682 5.206251
  485 1.931059 5.202628
  486 1.934682 5.199005
  487 1.938305 5.195382
  488 1.941928 5.191759
  489 1.945551 5.188136
  490 1.949174 5.184513
  491 1.952797 5.180890
  492 1.956420 5.180890
  493 1.960043 5.177267
  494 1.963666 5.177267
  495 1.967289 5.173644
  496 1.970912 5.170021
  497 1.974535 5.166398
  498 1.978158 5.162775
  499 1.978158 5.159152
  500 1.981781 5.155529
  501 1.981781 5.151906
  502 1.985404 5.148283
  503 1.985404 5.144660
  504 1.989027 5.141037
  505 1.989027 5.137414
  506 1.992650 5.133791
  507 1.992650 5.130168
  508 1.996273 5.126545
  509 1.996273 5.122922
  510 1.999896 5.119299
  511 1.999896 5.115676
  512 1.999896 5.112053
  513 1.999896 5.108430
  514 1.999896 5.104807
  515 1.999896 5.101184
  516 1.999896 5.097561
  517 2.003519 5.093938
  518 2.003519 5.090315
  519 2.007142 5.086692
  520 2.007142 5.083069
  521 2.010765 5.079446
  522 2.014388 5.075823
  523 2.014388 5.072200
  524 2.018011 5.068577
  525 2.021634 5.064954
  526 2.025257 5.061331
  527 2.025257 5.057708
  528 2.028880 5.054085
  529 2.028880 5.050462
  530 2.032503 5.046839
  531 2.032503 5.043216
  532 2.036126 5.039593
  533 2.036126 5.035970
  534 2.039749 5.032347
  535 2.039749 5.028724
  536 2.043372 5.025101
  537 2.043372 5.021478
  538 2.046995 5.017855
  539 2.046995 5.014232
  540 2.050618 5.010609
  541 2.050618 5.006986
  542 2.054241 5.003363
  543 2.054241 4.999740
  544 2.057864 4.996117
  545 2.057864 4.992494
  546 2.061487 4.988871
  547 2.061487 4.985248
  548 2.061487 4.981625
  549 2.061487 4.978002
  550 2.061487 4.974379
  551 2.061487 4.970756
  552 2.061487 4.967133
  553 2.061487 4.963510
  554 2.061487 4.959887
  555 2.061487 4.956264
  556 2.065110 4.952641
  557 2.065110 4.949018
  558 2.068733 4.945395
  559 2.068733 4.941772
  560 2.072356 4.938149
  561 2.075979 4.934526
  562 2.079602 4.930903
  563 2.083225 4.927280
  564 2.086848 4.923657
  565 2.090471 4.920034
  566 2.094094 4.916411
  567 2.097717 4.912788
  568 2.101340 4.909165
  569 2.101340 4.905542
  570 2.104963 4.901919
  571 2.108586 4.901919
  572 2.112209 4.901919
  573 2.115832 4.901919
  574 2.119455 4.901919
  575 2.123078 4.901919
  576 2.126701 4.901919
  577 2.130324 4.905542
  578 2.133947 4.905542
  579 2.137570 4.909165
  580 2.141193 4.909165
  581 2.144816 4.909165
  582 2.148439 4.909165
  583 2.152062 4.909165
  584 2.155685 4.909165
  585 2.159308 4.909165
  586 2.162931 4.909165
  587 2.166554 4.909165
  588 2.170177 4.909165
  589 2.173800 4.909165
  590 2.177423 4.909165
  591 2.181046 4.909165
  592 2.184669 4.909165
  593 2.188292 4.909165
  594 2.191915 4.909165
  595 2.195538 4.909165
  596 2.199161 4.909165
  597 2.202784 4.909165
  598 2.206407 4.909165
  599 2.210030 4.909165
  600 2.213653 4.909165
  601 2.217276 4.909165
  602 2.220899 4.905542
  603 2.224522 4.905542
  604 2.228145 4.901919
  605 2.231768 4.901919
  606 2.235391 4.898296
  607 2.239014 4.898296
  608 2.242637 4.894673
  609 2.246260 4.894673
  610 2.249883 4.891050
  611 2.253506 4.891050
  612 2.257129 4.887427
  613 2.260752 4.887427
  614 2.264375 4.883804
  615 2.267998 4.883804
  616 2.271621 4.880181
  617 2.275244 4.880181
  618 2.278867 4.876558
  619 2.282490 4.872935
  620 2.286113 4.869312
  621 2.286113 4.865689
  622 2.289736 4.862066
  623 2.293359 4.858443
  624 2.293359 4.854820
  625 2.296982 4.851197
  626 2.296982 4.847574
  627 2.300605 4.843951
  628 2.300605 4.840328
  629 2.304228 4.836705
  630 2.304228 4.833082
  631 2.307851 4.829459
  632 2.307851 4.825836
  633 2.311474 4.822213
  634 2.311474 4.818590
  635 2.315097 4.814967
  636 2.315097 4.811344
  637 2.315097 4.807721
  638 2.315097 4.804098
  639 2.315097 4.800475
  640 2.315097 4.796852
  641 2.318720 4.793229
  642 2.318720 4.789606
  643 2.322343 4.785983
  644 2.322343 4.782360
  645 2.325966 4.778737
  646 2.325966 4.775114
  647 2.325966 4.771491
  648 2.329589 4.767868
  649 2.329589 4.764245
  650 2.329589 4.760622
  651 2.329589 4.756999
  652 2.329589 4.753376
  653 2.329589 4.749753
  654 2.329589 4.746130
  655 2.329589 4.742507
  656 2.329589 4.738884
  657 2.329589 4.735261
  658 2.329589 4.731638
  659 2.329589 4.728015
  660 2.329589 4.724392
  661 2.333212 4.720769
  662 2.333212 4.717146
  663 2.333212 4.713523
  664 2.336835 4.709900
  665 2.340458 4.706277
  666 2.344081 4.702654
  667 2.347704 4.699031
  668 2.351327 4.695408
  669 2.354950 4.691785
  670 2.358573 4.688162
  671 2.362196 4.684539
  672 2.362196 4.680916
  673 2.365819 4.677293
  674 2.365819 4.673670
  675 2.369442 4.670047
  676 2.369442 4.666424
  677 2.373065 4.662801
  678 2.373065 4.659178
  679 2.376688 4.655555
  680 2.376688 4.651932
  681 2.380311 4.648309
  682 2.380311 4.644686
  683 2.383934 4.641063
  684 2.383934 4.637440
  685 2.383934 4.633817
  686 2.383934 4.630194
  687 2.383934 4.626571
  688 2.383934 4.622948
  689 2.383934 4.619325
  690 2.383934 4.615702
  691 2.383934 4.612079
  692 2.383934 4.608456
  693 2.383934 4.604833
  694 2.383934 4.601210
  695 2.383934 4.597587
  696 2.383934 4.593964
  697 2.383934 4.590341
  698 2.383934 4.586718
  699 2.383934 4.583095
  700 2.383934 4.579472
  701 2.383934 4.575849
  702 2.383934 4.572226
  703 2.383934 4.568603
  704 2.383934 4.564980
  705 2.383934 4.561357
  706 2.383934 4.557734
  707 2.383934 4.554111
  708 2.380311 4.550488
  709 2.380311 4.546865
  710 2.380311 4.543242
  711 2.376688 4.539619
  712 2.376688 4.535996
  713 2.376688 4.532373
  714 2.376688 4.528750
  715 2.376688 4.525127
  716 2.376688 4.521504
  717 2.376688 4.517881
  718 2.376688 4.514258
  719 2.376688 4.510635
  720 2.380311 4.507012
  721 2.380311 4.503389
  722 2.380311 4.499766
  723 2.383934 4.496143
  724 2.383934 4.492520
  725 2.383934 4.488897
  726 2.387557 4.485274
  727 2.391180 4.481651
  728 2.394803 4.478028
  729 2.398426 4.478028
  730 2.402049 4.474405
  731 2.405672 4.474405
  732 2.409295 4.474405
  733 2.412918 4.470782
  734 2.416541 4.470782
  735 2.420164 4.467159
  736 2.423787 4.467159
  737 2.427410 4.463536
  738 2.431033 4.463536
  739 2.434656 4.459913
  740 2.438279 4.459913
  741 2.441902 4.456290
  742 2.445525 4.456290
  743 2.449148 4.452667
  744 2.452771 4.452667
  745 2.456394 4.449044
  746 2.460017 4.449044
  747 2.463640 4.449044
  748 2.467263 4.449044
  749 2.470886 4.449044
  750 2.474509 4.449044
  751 2.478132 4.449044
  752 2.481755 4.449044
  753 2.485378 4.449044
  754 2.489001 4.445421
  755 2.492624 4.445421
  756 2.496247 4.441798
  757 2.499870 4.441798
  758 2.503493 4.438175
  759 2.507116 4.438175
  760 2.510739 4.434552
  761 2.514362 4.434552
  762 2.517985 4.430929
  763 2.521608 4.430929
  764 2.525231 4.427306
  765 2.528854 4.427306
  766 2.532477 4.423683
  767 2.532477 4.420060
  768 2.536100 4.416437
  769 2.536100 4.412814
  770 2.539723 4.409191
  771 2.539723 4.405568
  772 2.543346 4.401945
  773 2.543346 4.398322
  774 2.546969 4.394699
  775 2.546969 4.391076
  776 2.550592 4.387453
  777 2.550592 4.383830
  778 2.554215 4.380207
  779 2.554215 4.376584
  780 2.554215 4.372961
  781 2.554215 4.369338
  782 2.554215 4.365715
  783 2.557838 4.362092
  784 2.557838 4.358469
  785 2.561461 4.354846
  786 2.561461 4.351223
  787 2.565084 4.347600
  788 2.568707 4.343977
  789 2.568707 4.340354
  790 2.572330 4.336731
  791 2.572330 4.333108
  792 2.575953 4.329485
  793 2.575953 4.325862
  794 2.579576 4.322239
  795 2.579576 4.318616
  796 2.583199 4.314993
  797 2.583199 4.311370
  798 2.586822 4.307747
  799 2.586822 4.304124
  800 2.590445 4.300501
  801 2.590445 4.296878
  802 2.590445 4.293255
  803 2.590445 4.289632
  804 2.590445 4.286009
  805 2.594068 4.282386
  806 2.594068 4.278763
  807 2.594068 4.275140
  808 2.597691 4.271517
  809 2.597691 4.267894
  810 2.601314 4.264271
  811 2.604937 4.260648
  812 2.604937 4.257025
  813 2.608560 4.253402
  814 2.608560 4.249779
  815 2.612183 4.246156
  816 2.612183 4.242533
  817 2.615806 4.238910
  818 2.615806 4.235287
  819 2.619429 4.231664
  820 2.619429 4.228041
  821 2.623052 4.224418
  822 2.623052 4.220795
  823 2.626675 4.217172
  824 2.626675 4.213549
  825 2.626675 4.209926
  826 2.626675 4.206303
  827 2.626675 4.202680
  828 2.626675 4.199057
  829 2.626675 4.195434
  830 2.626675 4.191811
  831 2.626675 4.188188
  832 2.626675 4.184565
  833 2.626675 4.180942
  834 2.626675 4.177319
  835 2.626675 4.173696
  836 2.626675 4.170073
  837 2.626675 4.166450
  838 2.626675 4.162827
  839 2.626675 4.159204
  840 2.626675 4.155581
  841 2.626675 4.151958
  842 2.626675 4.148335
  843 2.630298 4.144712
  844 2.630298 4.141089
  845 2.630298 4.137466
  846 2.630298 4.133843
  847 2.633921 4.130220
  848 2.633921 4.126597
  849 2.637544 4.122974
  850 2.641167 4.119351
  851 2.641167 4.115728
  852 2.644790 4.112105
  853 2.648413 4.108482
  854 2.652036 4.104859
  855 2.655659 4.104859
  856 2.659282 4.104859
  857 2.662905 4.101236
  858 2.666528 4.101236
  859 2.670151 4.101236
  860 2.673774 4.101236
  861 2.677397 4.101236
  862 2.681020 4.101236
  863 2.684643 4.101236
  864 2.688266 4.101236
  865 2.691889 4.101236
  866 2.695512 4.101236
  867 2.699135 4.101236
  868 2.702758 4.101236
  869 2.706381 4.101236
  870 2.710004 4.101236
  871 2.713627 4.101236
  872 2.717250 4.101236
  873 2.720873 4.101236
  874 2.724496 4.101236
  875 2.728119 4.101236
  876 2.731742 4.101236
  877 2.735365 4.101236
  878 2.738988 4.101236
  879 2.742611 4.101236
  880 2.746234 4.101236
  881 2.749857 4.101236
  882 2.753480 4.101236
  883 2.757103 4.097613
  884 2.760726 4.097613
  885 2.764349 4.093990
  886 2.767972 4.093990
  887 2.771595 4.093990
  888 2.775218 4.093990
  889 2.778841 4.093990
  890 2.782464 4.093990
  891 2.786087 4.093990
  892 2.789710 4.097613
  893 2.793333 4.097613
  894 2.796956 4.097613
  895 2.800579 4.101236
  896 2.804202 4.101236
  897 2.807825 4.101236
  898 2.811448 4.104859
  899 2.815071 4.108482
  900 2.818694 4.108482
  901 2.822317 4.112105
  902 2.825940 4.115728
  903 2.829563 4.119351
  904 2.833186 4.122974
  905 2.833186 4.126597
  906 2.836809 4.130220
  907 2.836809 4.133843
  908 2.840432 4.137466
  909 2.844055 4.141089
  910 2.844055 4.144712
  911 2.847678 4.148335
  912 2.851301 4.151958
  913 2.854924 4.151958
  914 2.858547 4.155581
  915 2.862170 4.155581
  916 2.865793 4.159204
  917 2.869416 4.159204
  918 2.873039 4.162827
  919 2.876662 4.162827
  920 2.880285 4.166450
  921 2.883908 4.166450
  922 2.887531 4.170073
  923 2.891154 4.170073
  924 2.894777 4.173696
  925 2.898400 4.173696
  926 2.902023 4.173696
  927 2.905646 4.173696
  928 2.909269 4.177319
  929 2.912892 4.177319
  930 2.916515 4.180942
  931 2.920138 4.180942
  932 2.923761 4.184565
  933 2.927384 4.184565
  934 2.931007 4.188188
  935 2.934630 4.188188
  936 2.938253 4.191811
  937 2.941876 4.191811
  938 2.945499 4.195434
  939 2.949122 4.195434
  940 2.952745 4.199057
  941 2.956368 4.199057
  942 2.959991 4.199057
  943 2.963614 4.199057
  944 2.967237 4.199057
  945 2.970860 4.199057
  946 2.974483 4.199057
  947 2.978106 4.199057
  948 2.981729 4.199057
  949 2.985352 4.199057
  950 2.988975 4.199057
  951 2.992598 4.199057
  952 2.996221 4.199057
  953 2.999844 4.199057
  954 3.003467 4.199057
  955 3.007090 4.199057
  956 3.010713 4.199057
  957 3.014336 4.199057
  958 3.017959 4.199057
  959 3.021582 4.199057
  960 3.025205 4.199057
  961 3.028828 4.199057
  962 3.032451 4.199057
  963 3.036074 4.199057
  964 3.039697 4.195434
  965 3.043320 4.195434
  966 3.046943 4.191811
  967 3.050566 4.191811
  968 3.054189 4.188188
  969 3.057812 4.188188
  970 3.061435 4.184565
  971 3.065058 4.184565
  972 3.068681 4.180942
  973 3.072304 4.180942
  974 3.075927 4.180942
  975 3.079550 4.180942
  976 3.083173 4.180942
  977 3.086796 4.177319
  978 3.090419 4.177319
  979 3.094042 4.173696
  980 3.097665 4.173696
  981 3.101288 4.170073
  982 3.104911 4.170073
  983 3.108534 4.166450
  984 3.112157 4.166450
  985 3.115780 4.162827
  986 3.119403 4.162827
  987 3.123026 4.159204
  988 3.126649 4.159204
  989 3.130272 4.155581
  990 3.133895 4.151958
  991 3.137518 4.148335
  992 3.141141 4.144712
  993 3.144764 4.144712
  994 3.148387 4.141089
  995 3.152010 4.141089
  996 3.155633 4.137466
  997 3.159256 4.137466
  998 3.162879 4.133843
  999 3.166502 4.133843
 1000 3.170125 4.130220
 1001 3.173748 4.130220
 1002 3.177371 4.126597
 1003 3.180994 4.122974
 1004 3.184617 4.119351
 1005 3.188240 4.115728
 1006 3.191863 4.112105
 1007 3.195486 4.112105
 1008 3.199109 4.108482
 1009 3.202732 4.108482
 1010 3.206355 4.104859
 1011 3.209978 4.104859
 1012 3.213601 4.101236
 1013 3.217224 4.101236
 1014 3.220847 4.097613
 1015 3.224470 4.093990
 1016 3.228093 4.090367
 1017 3.231716 4.086744
 1018 3.235339 4.083121
 1019 3.238962 4.079498
 1020 3.242585 4.079498
 1021 3.246208 4.075875
 1022 3.249831 4.075875
 1023 3.253454 4.072252
 1024 3.257077 4.072252
 1025 3.260700 4.072252
 1026 3.264323 4.068629
 1027 3.267946 4.068629
 1028 3.271569 4.065006
 1029 3.275192 4.065006
 1030 3.278815 4.065006
 1031 3.282438 4.065006
 1032 3.286061 4.065006
 1033 3.289684 4.065006
 1034 3.293307 4.065006
 1035 3.296930 4.065006
 1036 3.300553 4.065006
 1037 3.304176 4.065006
 1038 3.307799 4.068629
 1039 3.311422 4.068629
 1040 3.315045 4.072252
 1041 3.318668 4.072252
 1042 3.322291 4.072252
 1043 3.325914 4.072252
 1044 3.329537 4.072252
 1045 3.333160 4.072252
 1046 3.336783 4.072252
 1047 3.340406 4.072252
 1048 3.344029 4.072252
 1049 3.347652 4.072252
 1050 3.351275 4.072252
 1051 3.354898 4.072252
 1052 3.358521 4.072252
 1053 3.362144 4.072252
 1054 3.365767 4.072252
 1055 3.369390 4.072252
 1056 3.373013 4.072252
 1057 3.376636 4.072252
 1058 3.380259 4.072252
 1059 3.383882 4.072252
 1060 3.387505 4.072252
 1061 3.391128 4.072252
 1062 3.394751 4.072252
 1063 3.398374 4.072252
 1064 3.401997 4.068629
 1065 3.405620 4.068629
 1066 3.409243 4.065006
 1067 3.412866 4.065006
 1068 3.416489 4.061383
 1069 3.420112 4.061383
 1070 3.423735 4.057760
 1071 3.427358 4.057760
 1072 3.430981 4.054137
 1073 3.434604 4.054137
 1074 3.438227 4.054137
 1075 3.441850 4.054137
 1076 3.445473 4.054137
 1077 3.449096 4.054137
 1078 3.452719 4.054137
 1079 3.456342 4.054137
 1080 3.459965 4.054137
 1081 3.463588 4.054137
 1082 3.467211 4.054137
 1083 3.470834 4.054137
 1084 3.474457 4.054137
 1085 3.478080 4.054137
 1086 3.481703 4.054137
 1087 3.485326 4.054137
 1088 3.488949 4.054137
 1089 3.492572 4.054137
 1090 3.496195 4.054137
 1091 3.499818 4.050514
 1092 3.503441 4.050514
 1093 3.507064 4.046891
 1094 3.510687 4.046891
 1095 3.514310 4.043268
 1096 3.517933 4.043268
 1097 3.521556 4.039645
 1098 3.525179 4.039645
 1099 3.528802 4.036022
 1100 3.532425 4.036022
 1101 3.536048 4.032399
 1102 3.539671 4.032399
 1103 3.543294 4.028776
 1104 3.546917 4.025153
 1105 3.546917 4.021530
 1106 3.550540 4.017907
 1107 3.550540 4.014284
 1108 3.554163 4.010661
 1109 3.554163 4.007038
 1110 3.557786 4.003415
 1111 3.557786 3.999792
 1112 3.561409 3.996169
 1113 3.565032 3.992546
 1114 3.568655 3.992546
 1115 3.572278 3.988923
 1116 3.575901 3.988923
 1117 3.579524 3.985300
 1118 3.583147 3.985300
 1119 3.586770 3.981677
 1120 3.590393 3.981677
 1121 3.594016 3.978054
 1122 3.597639 3.978054
 1123 3.601262 3.974431
 1124 3.604885 3.974431
 1125 3.608508 3.970808
 1126 3.612131 3.970808
 1127 3.615754 3.967185
 1128 3.619377 3.963562
 1129 3.623000 3.959939
 1130 3.626623 3.956316
 1131 3.630246 3.952693
 1132 3.633869 3.949070
 1133 3.633869 3.945447
 1134 3.637492 3.941824
 1135 3.641115 3.938201
 1136 3.641115 3.934578
 1137 3.644738 3.930955
 1138 3.644738 3.927332
 1139 3.648361 3.923709
 1140 3.651984 3.920086
 1141 3.655607 3.920086
 1142 3.659230 3.920086
 1143 3.662853 3.920086
 1144 3.666476 3.920086
 1145 3.670099 3.920086
 1146 3.673722 3.916463
 1147 3.677345 3.916463
 1148 3.680968 3.916463
 1149 3.684591 3.916463
 1150 3.688214 3.916463
 1151 3.691837 3.916463
 1152 3.695460 3.916463
 1153 3.699083 3.916463
 1154 3.702706 3.916463
 1155 3.706329 3.916463
 1156 3.709952 3.916463
 1157 3.713575 3.916463
 1158 3.717198 3.916463
 1159 3.720821 3.916463
 1160 3.724444 3.912840
 1161 3.728067 3.912840
 1162 3.731690 3.909217
 1163 3.735313 3.909217
 1164 3.738936 3.905594
 1165 3.742559 3.905594
 1166 3.746182 3.901971
 1167 3.749805 3.901971
 1168 3.753428 3.898348
 1169 3.757051 3.898348
 1170 3.760674 3.894725
 1171 3.764297 3.894725
 1172 3.767920 3.891102
 1173 3.771543 3.887479
 1174 3.775166 3.883856
 1175 3.778789 3.880233
 1176 3.782412 3.876610
 1177 3.786035 3.872987
 1178 3.789658 3.869364
 1179 3.793281 3.865741
 1180 3.796904 3.862118
 1181 3.800527 3.862118
 1182 3.804150 3.862118
 1183 3.807773 3.862118
 1184 3.811396 3.862118
 1185 3.815019 3.862118
 1186 3.818642 3.862118
 1187 3.822265 3.862118
 1188 3.825888 3.862118
 1189 3.829511 3.862118
 1190 3.833134 3.862118
 1191 3.836757 3.862118
 1192 3.840380 3.862118
 1193 3.844003 3.862118
 1194 3.847626 3.862118
 1195 3.851249 3.862118
 1196 3.854872 3.862118
 1197 3.858495 3.862118
 1198 3.862118 3.862118
 1199 3.865741 3.862118
 1200 3.869364 3.862118
 1201 3.872987 3.862118
 1202 3.876610 3.862118
 1203 3.880233 3.858495
 1204 3.883856 3.858495
 1205 3.887479 3.854872
 1206 3.891102 3.854872
 1207 3.894725 3.851249
 1208 3.898348 3.851249
 1209 3.901971 3.847626
 1210 3.905594 3.847626
 1211 3.909217 3.844003
 1212 3.912840 3.844003
 1213 3.916463 3.840380
 1214 3.920086 3.840380
 1215 3.923709 3.836757
 1216 3.923709 3.833134
 1217 3.927332 3.829511
 1218 3.927332 3.825888
 1219 3.930955 3.822265
 1220 3.930955 3.818642
 1221 3.934578 3.815019
 1222 3.934578 3.811396
 1223 3.938201 3.807773
 1224 3.938201 3.804150
 1225 3.941824 3.800527
 1226 3.941824 3.796904
 1227 3.945447 3.793281
 1228 3.945447 3.789658
 1229 3.945447 3.786035
 1230 3.945447 3.782412
 1231 3.945447 3.778789
 1232 3.945447 3.775166
 1233 3.945447 3.771543
 1234 3.945447 3.767920
 1235 3.945447 3.764297
 1236 3.949070 3.760674
 1237 3.949070 3.757051
 1238 3.952693 3.753428
 1239 3.952693 3.749805
 1240 3.956316 3.746182
 1241 3.956316 3.742559
 1242 3.959939 3.738936
 1243 3.959939 3.735313
 1244 3.959939 3.731690
 1245 3.959939 3.728067
 1246 3.959939 3.724444
 1247 3.959939 3.720821
 1248 3.959939 3.717198
 1249 3.959939 3.713575
 1250 3.959939 3.709952
 1251 3.959939 3.706329
 1252 3.959939 3.702706
 1253 3.959939 3.699083
 1254 3.959939 3.695460
 1255 3.959939 3.691837
 1256 3.959939 3.688214
 1257 3.959939 3.684591
 1258 3.959939 3.680968
 1259 3.959939 3.677345
 1260 3.959939 3.673722
 1261 3.959939 3.670099
 1262 3.959939 3.666476
 1263 3.959939 3.662853
 1264 3.959939 3.659230
 1265 3.959939 3.655607
 1266 3.959939 3.651984
 1267 3.959939 3.648361
 1268 3.959939 3.644738
 1269 3.963562 3.641115
 1270 3.967185 3.637492
 1271 3.970808 3.633869
 1272 3.974431 3.630246
 1273 3.978054 3.626623
 1274 3.981677 3.626623
 1275 3.985300 3.623000
 1276 3.988923 3.623000
 1277 3.992546 3.619377
 1278 3.996169 3.619377
 1279 3.999792 3.615754
 1280 4.003415 3.615754
 1281 4.007038 3.612131
 1282 4.010661 3.612131
 1283 4.014284 3.608508
 1284 4.014284 3.604885
 1285 4.017907 3.601262
 1286 4.017907 3.597639
 1287 4.021530 3.594016
 1288 4.021530 3.590393
 1289 4.025153 3.586770
 1290 4.025153 3.583147
 1291 4.028776 3.579524
 1292 4.028776 3.575901
 1293 4.032399 3.572278
 1294 4.032399 3.568655
 1295 4.036022 3.565032
 1296 4.036022 3.561409
 1297 4.036022 3.557786
 1298 4.036022 3.554163
 1299 4.036022 3.550540
 1300 4.036022 3.546917
 1301 4.036022 3.543294
 1302 4.036022 3.539671
 1303 4.036022 3.536048
 1304 4.036022 3.532425
 1305 4.036022 3.528802
 1306 4.036022 3.525179
 1307 4.036022 3.521556
 1308 4.036022 3.517933
 1309 4.036022 3.514310
 1310 4.036022 3.510687
 1311 4.036022 3.507064
 1312 4.036022 3.503441
 1313 4.036022 3.499818
 1314 4.036022 3.496195
 1315 4.036022 3.492572
 1316 4.036022 3.488949
 1317 4.036022 3.485326
 1318 4.032399 3.481703
 1319 4.032399 3.478080
 1320 4.028776 3.474457
 1321 4.028776 3.470834
 1322 4.025153 3.467211
 1323 4.025153 3.463588
 1324 4.021530 3.459965
 1325 4.021530 3.456342
 1326 4.017907 3.452719
 1327 4.017907 3.449096
 1328 4.014284 3.445473
 1329 4.014284 3.441850
 1330 4.010661 3.438227
 1331 4.007038 3.434604
 1332 4.007038 3.430981
 1333 4.007038 3.427358
 1334 4.003415 3.423735
 1335 4.003415 3.420112
 1336 4.003415 3.416489
 1337 4.003415 3.412866
 1338 4.003415 3.409243
 1339 4.003415 3.405620
 1340 4.003415 3.401997
 1341 3.999792 3.398374
 1342 3.999792 3.394751
 1343 3.999792 3.391128
 1344 3.999792 3.387505
 1345 3.999792 3.383882
 1346 3.996169 3.380259
 1347 3.996169 3.376636
 1348 3.996169 3.373013
 1349 3.996169 3.369390
 1350 3.996169 3.365767
 1351 3.996169 3.362144
 1352 3.996169 3.358521
 1353 3.996169 3.354898
 1354 3.992546 3.351275
 1355 3.992546 3.347652
 1356 3.988923 3.344029
 1357 3.988923 3.340406
 1358 3.985300 3.336783
 1359 3.985300 3.333160
 1360 3.981677 3.329537
 1361 3.981677 3.325914
 1362 3.978054 3.322291
 1363 3.978054 3.318668
 1364 3.974431 3.315045
 1365 3.974431 3.311422
 1366 3.970808 3.307799
 1367 3.967185 3.307799
 1368 3.963562 3.304176
 1369 3.959939 3.304176
 1370 3.956316 3.300553
 1371 3.952693 3.300553
 1372 3.949070 3.296930
 1373 3.945447 3.296930
 1374 3.941824 3.293307
 1375 3.938201 3.293307
 1376 3.934578 3.289684
 1377 3.930955 3.289684
 1378 3.927332 3.286061
 1379 3.923709 3.286061
 1380 3.920086 3.282438
 1381 3.916463 3.278815
 1382 3.912840 3.278815
 1383 3.909217 3.275192
 1384 3.905594 3.271569
 1385 3.905594 3.267946
 1386 3.901971 3.264323
 1387 3.898348 3.260700
 1388 3.894725 3.257077
 1389 3.891102 3.253454
 1390 3.887479 3.249831
 1391 3.887479 3.246208
 1392 3.883856 3.242585
 1393 3.883856 3.238962
 1394 3.883856 3.235339
 1395 3.883856 3.231716
 1396 3.883856 3.228093
 1397 3.887479 3.224470
 1398 3.887479 3.220847
 1399 3.887479 3.217224
 1400 3.891102 3.213601
 1401 3.891102 3.209978
 1402 3.894725 3.206355
 1403 3.894725 3.202732
 1404 3.894725 3.199109
 1405 3.894725 3.195486
 1406 3.894725 3.191863
 1407 3.894725 3.188240
 1408 3.894725 3.184617
 1409 3.894725 3.180994
 1410 3.894725 3.177371
 1411 3.894725 3.173748
 1412 3.894725 3.170125
 1413 3.894725 3.166502
 1414 3.894725 3.162879
 1415 3.894725 3.159256
 1416 3.894725 3.155633
 1417 3.894725 3.152010
 1418 3.894725 3.148387
 1419 3.894725 3.144764
 1420 3.894725 3.141141
 1421 3.894725 3.137518
 1422 3.894725 3.133895
 1423 3.894725 3.130272
 1424 3.894725 3.126649
 1425 3.894725 3.123026
 1426 3.894725 3.119403
 1427 3.894725 3.115780
 1428 3.891102 3.112157
 1429 3.891102 3.108534
 1430 3.887479 3.104911
 1431 3.887479 3.101288
 1432 3.887479 3.097665
 1433 3.891102 3.094042
 1434 3.891102 3.090419
 1435 3.894725 3.086796
 1436 3.898348 3.083173
 1437 3.901971 3.079550
 1438 3.905594 3.075927
 1439 3.909217 3.072304
 1440 3.912840 3.068681
 1441 3.912840 3.065058
 1442 3.916463 3.061435
 1443 3.916463 3.057812
 1444 3.920086 3.054189
 1445 3.920086 3.050566
 1446 3.923709 3.046943
 1447 3.923709 3.043320
 1448 3.927332 3.039697
 1449 3.927332 3.036074
 1450 3.930955 3.032451
 1451 3.930955 3.028828
 1452 3.934578 3.025205
 1453 3.934578 3.021582
 1454 3.934578 3.017959
 1455 3.934578 3.014336
 1456 3.934578 3.010713
 1457 3.934578 3.007090
 1458 3.934578 3.003467
 1459 3.934578 2.999844
 1460 3.934578 2.996221
 1461 3.934578 2.992598
 1462 3.934578 2.988975
 1463 3.934578 2.985352
 1464 3.934578 2.981729
 1465 3.934578 2.978106
 1466 3.934578 2.974483
 1467 3.934578 2.970860
 1468 3.934578 2.967237
 1469 3.934578 2.963614
 1470 3.934578 2.959991
 1471 3.934578 2.956368
 1472 3.934578 2.952745
 1473 3.934578 2.949122
 1474 3.934578 2.945499
 1475 3.934578 2.941876
 1476 3.930955 2.938253
 1477 3.930955 2.934630
 1478 3.934578 2.931007
 1479 3.934578 2.927384
 1480 3.938201 2.923761
 1481 3.938201 2.920138
 1482 3.941824 2.916515
 1483 3.941824 2.912892
 1484 3.945447 2.909269
 1485 3.945447 2.905646
 1486 3.949070 2.902023
 1487 3.949070 2.898400
 1488 3.952693 2.894777
 1489 3.952693 2.891154
 1490 3.952693 2.887531
 1491 3.952693 2.883908
 1492 3.952693 2.880285
 1493 3.952693 2.876662
 1494 3.952693 2.873039
 1495 3.952693 2.869416
 1496 3.952693 2.865793
 1497 3.956316 2.862170
 1498 3.959939 2.858547
 1499 3.963562 2.854924
 1500 3.967185 2.851301
 1501 3.967185 2.847678
 1502 3.970808 2.844055
 1503 3.970808 2.840432
 1504 3.974431 2.836809
 1505 3.974431 2.833186
 1506 3.978054 2.829563
 1507 3.978054 2.825940
 1508 3.981677 2.822317
 1509 3.981677 2.818694
 1510 3.985300 2.815071
 1511 3.985300 2.811448
 1512 3.988923 2.807825
 1513 3.988923 2.804202
 1514 3.988923 2.800579
 1515 3.988923 2.796956
 1516 3.988923 2.793333
 1517 3.988923 2.789710
 1518 3.988923 2.786087
 1519 3.988923 2.782464
 1520 3.988923 2.778841
 1521 3.988923 2.775218
 1522 3.988923 2.771595
 1523 3.988923 2.767972
 1524 3.988923 2.764349
 1525 3.988923 2.760726
 1526 3.988923 2.757103
 1527 3.988923 2.753480
 1528 3.988923 2.749857
 1529 3.988923 2.746234
 1530 3.988923 2.742611
 1531 3.988923 2.738988
 1532 3.988923 2.735365
 1533 3.988923 2.731742
 1534 3.988923 2.728119
 1535 3.988923 2.724496
 1536 3.988923 2.720873
 1537 3.988923 2.717250
 1538 3.988923 2.713627
 1539 3.988923 2.710004
 1540 3.992546 2.706381
 1541 3.992546 2.702758
 1542 3.992546 2.699135
 1543 3.992546 2.695512
 1544 3.996169 2.691889
 1545 3.996169 2.688266
 1546 3.996169 2.684643
 1547 3.999792 2.681020
 1548 3.999792 2.677397
 1549 4.003415 2.673774
 1550 4.007038 2.670151
 1551 4.010661 2.666528
 1552 4.014284 2.662905
 1553 4.017907 2.659282
 1554 4.021530 2.655659
 1555 4.025153 2.652036
 1556 4.028776 2.652036
 1557 4.032399 2.648413
 1558 4.036022 2.644790
 1559 4.039645 2.641167
 1560 4.043268 2.637544
 1561 4.046891 2.633921
 1562 4.050514 2.630298
 1563 4.054137 2.626675
 1564 4.057760 2.623052
 1565 4.057760 2.619429
 1566 4.061383 2.615806
 1567 4.065006 2.612183
 1568 4.065006 2.608560
 1569 4.068629 2.604937
 1570 4.068629 2.601314
 1571 4.072252 2.597691
 1572 4.075875 2.594068
 1573 4.075875 2.590445
 1574 4.079498 2.586822
 1575 4.079498 2.583199
 1576 4.083121 2.579576
 1577 4.086744 2.575953
 1578 4.090367 2.572330
 1579 4.093990 2.568707
 1580 4.097613 2.565084
 1581 4.101236 2.565084
 1582 4.104859 2.561461
 1583 4.108482 2.561461
 1584 4.112105 2.557838
 1585 4.115728 2.554215
 1586 4.119351 2.550592
 1587 4.122974 2.546969
 1588 4.122974 2.543346
 1589 4.126597 2.539723
 1590 4.126597 2.536100
 1591 4.130220 2.532477
 1592 4.130220 2.528854
 1593 4.133843 2.525231
 1594 4.133843 2.521608
 1595 4.137466 2.517985
 1596 4.137466 2.514362
 1597 4.141089 2.510739
 1598 4.141089 2.507116
 1599 4.144712 2.503493
 1600 4.144712 2.499870
 1601 4.144712 2.496247
 1602 4.144712 2.492624
 1603 4.144712 2.489001
 1604 4.144712 2.485378
 1605 4.144712 2.481755
 1606 4.144712 2.478132
 1607 4.144712 2.474509
 1608 4.144712 2.470886
 1609 4.144712 2.467263
 1610 4.144712 2.463640
 1611 4.144712 2.460017
 1612 4.144712 2.456394
 1613 4.144712 2.452771
 1614 4.144712 2.449148
 1615 4.144712 2.445525
 1616 4.144712 2.441902
 1617 4.144712 2.438279
 1618 4.144712 2.434656
 1619 4.144712 2.431033
 1620 4.144712 2.427410
 1621 4.144712 2.423787
 1622 4.144712 2.420164
 1623 4.144712 2.416541
 1624 4.141089 2.412918
 1625 4.141089 2.409295
 1626 4.137466 2.405672
 1627 4.137466 2.402049
 1628 4.137466 2.398426
 1629 4.137466 2.394803
 1630 4.137466 2.391180
 1631 4.137466 2.387557
 1632 4.137466 2.383934
 1633 4.137466 2.380311
 1634 4.137466 2.376688
 1635 4.137466 2.373065
 1636 4.137466 2.369442
 1637 4.137466 2.365819
 1638 4.137466 2.362196
 1639 4.137466 2.358573
 1640 4.137466 2.354950
 1641 4.137466 2.351327
 1642 4.137466 2.347704
 1643 4.137466 2.344081
 1644 4.137466 2.340458
 1645 4.133843 2.336835
 1646 4.133843 2.333212
 1647 4.130220 2.329589
 1648 4.130220 2.325966
 1649 4.126597 2.322343
 1650 4.126597 2.318720
 1651 4.126597 2.315097
 1652 4.122974 2.311474
 1653 4.122974 2.307851
 1654 4.122974 2.304228
 1655 4.122974 2.300605
 1656 4.122974 2.296982
 1657 4.122974 2.293359
 1658 4.122974 2.289736
 1659 4.122974 2.286113
 1660 4.122974 2.282490
 1661 4.122974 2.278867
 1662 4.122974 2.275244
 1663 4.122974 2.271621
 1664 4.122974 2.267998
 1665 4.122974 2.264375
 1666 4.122974 2.260752
 1667 4.122974 2.257129
 1668 4.122974 2.253506
 1669 4.122974 2.249883
 1670 4.122974 2.246260
 1671 4.122974 2.242637
 1672 4.122974 2.239014
 1673 4.122974 2.235391
 1674 4.122974 2.231768
 1675 4.122974 2.228145
 1676 4.122974 2.224522
 1677 4.122974 2.220899
 1678 4.122974 2.217276
 1679 4.122974 2.213653
 1680 4.122974 2.210030
 1681 4.122974 2.206407
 1682 4.122974 2.202784
 1683 4.122974 2.199161
 1684 4.122974 2.195538
 1685 4.122974 2.191915
 1686 4.122974 2.188292
 1687 4.122974 2.184669
 1688 4.122974 2.181046
 1689 4.122974 2.177423
 1690 4.119351 2.173800
 1691 4.119351 2.170177
 1692 4.115728 2.166554
 1693 4.115728 2.162931
 1694 4.112105 2.159308
 1695 4.112105 2.155685
 1696 4.108482 2.152062
 1697 4.108482 2.148439
 1698 4.104859 2.144816
 1699 4.104859 2.141193
 1700 4.101236 2.137570
 1701 4.101236 2.133947
 1702 4.101236 2.130324
 1703 4.101236 2.126701
 1704 4.101236 2.123078
 1705 4.101236 2.119455
 1706 4.101236 2.115832
 1707 4.101236 2.112209
 1708 4.101236 2.108586
 1709 4.101236 2.104963
 1710 4.101236 2.101340
 1711 4.101236 2.097717
 1712 4.101236 2.094094
 1713 4.101236 2.090471
 1714 4.101236 2.086848
 1715 4.101236 2.083225
 1716 4.101236 2.079602
 1717 4.101236 2.075979
 1718 4.101236 2.072356
 1719 4.101236 2.068733
 1720 4.101236 2.065110
 1721 4.104859 2.061487
 1722 4.108482 2.057864
 1723 4.112105 2.054241
 1724 4.115728 2.050618
 1725 4.119351 2.046995
 1726 4.122974 2.043372
 1727 4.126597 2.039749
 1728 4.130220 2.036126
 1729 4.133843 2.032503
 1730 4.137466 2.032503
 1731 4.141089 2.028880
 1732 4.144712 2.028880
 1733 4.148335 2.025257
 1734 4.151958 2.021634
 1735 4.155581 2.018011
 1736 4.159204 2.014388
 1737 4.162827 2.010765
 1738 4.166450 2.007142
 1739 4.170073 2.003519
 1740 4.173696 1.999896
 1741 4.177319 1.996273
 1742 4.180942 1.992650
 1743 4.184565 1.989027
 1744 4.188188 1.985404
 1745 4.191811 1.981781
 1746 4.195434 1.978158
 1747 4.199057 1.974535
 1748 4.202680 1.970912
 1749 4.206303 1.967289
 1750 4.209926 1.963666
 1751 4.213549 1.960043
 1752 4.217172 1.960043
 1753 4.220795 1.956420
 1754 4.224418 1.956420
 1755 4.228041 1.952797
 1756 4.231664 1.952797
 1757 4.235287 1.949174
 1758 4.238910 1.949174
 1759 4.242533 1.945551
 1760 4.246156 1.945551
 1761 4.249779 1.941928
 1762 4.253402 1.941928
 1763 4.257025 1.938305
 1764 4.260648 1.934682
 1765 4.264271 1.931059
 1766 4.267894 1.927436
 1767 4.271517 1.923813
 1768 4.275140 1.920190
 1769 4.278763 1.916567
 1770 4.282386 1.912944
 1771 4.286009 1.909321
 1772 4.289632 1.905698
 1773 4.293255 1.902075
 1774 4.296878 1.902075
 1775 4.300501 1.902075
 1776 4.304124 1.902075
 1777 4.307747 1.898452
 1778 4.311370 1.898452
 1779 4.314993 1.898452
 1780 4.318616 1.898452
 1781 4.322239 1.894829
 1782 4.325862 1.894829
 1783 4.329485 1.891206
 1784 4.333108 1.891206
 1785 4.336731 1.887583
 1786 4.340354 1.887583
 1787 4.343977 1.887583
 1788 4.347600 1.887583
 1789 4.351223 1.887583
 1790 4.354846 1.887583
 1791 4.358469 1.887583
 1792 4.362092 1.883960
 1793 4.365715 1.883960
 1794 4.369338 1.883960
 1795 4.372961 1.880337
 1796 4.376584 1.880337
 1797 4.380207 1.880337
 1798 4.383830 1.880337
 1799 4.387453 1.880337
 1800 4.391076 1.876714
 1801 4.394699 1.876714
 1802 4.398322 1.873091
 1803 4.401945 1.873091
 1804 4.405568 1.869468
 1805 4.409191 1.869468
 1806 4.412814 1.865845
 1807 4.416437 1.865845
 1808 4.420060 1.862222
 1809 4.423683 1.862222
 1810 4.427306 1.862222
 1811 4.430929 1.862222
 1812 4.434552 1.862222
 1813 4.438175 1.862222
 1814 4.441798 1.862222
 1815 4.445421 1.862222
 1816 4.449044 1.862222
 1817 4.452667 1.862222
 1818 4.456290 1.862222
 1819 4.459913 1.862222
 1820 4.463536 1.862222
 1821 4.467159 1.862222
 1822 4.470782 1.862222
 1823 4.474405 1.862222
 1824 4.478028 1.862222
 1825 4.481651 1.862222
 1826 4.485274 1.862222
 1827 4.488897 1.862222
 1828 4.492520 1.862222
 1829 4.496143 1.862222
 1830 4.499766 1.862222
 1831 4.503389 1.862222
 1832 4.507012 1.862222
 1833 4.510635 1.862222
 1834 4.514258 1.862222
 1835 4.517881 1.862222
 1836 4.521504 1.862222
 1837 4.525127 1.862222
 1838 4.528750 1.862222
 1839 4.532373 1.862222
 1840 4.535996 1.862222
 1841 4.539619 1.862222
 1842 4.543242 1.862222
 1843 4.546865 1.862222
 1844 4.550488 1.862222
 1845 4.554111 1.862222
 1846 4.557734 1.862222
 1847 4.561357 1.862222
 1848 4.564980 1.862222
 1849 4.568603 1.862222
 1850 4.572226 1.862222
 1851 4.575849 1.862222
 1852 4.579472 1.862222
 1853 4.583095 1.862222
 1854 4.586718 1.862222
 1855 4.590341 1.858599
 1856 4.593964 1.858599
 1857 4.597587 1.854976
 1858 4.601210 1.854976
 1859 4.604833 1.851353
 1860 4.608456 1.851353
 1861 4.612079 1.847730
 1862 4.615702 1.847730
 1863 4.619325 1.844107
 1864 4.622948 1.844107
 1865 4.626571 1.840484
 1866 4.630194 1.840484
 1867 4.633817 1.836861
 1868 4.637440 1.836861
 1869 4.641063 1.833238
 1870 4.644686 1.829615
 1871 4.648309 1.825992
 1872 4.648309 1.822369
 1873 4.651932 1.818746
 1874 4.651932 1.815123
 1875 4.655555 1.811500
 1876 4.655555 1.807877
 1877 4.659178 1.804254
 1878 4.662801 1.804254
 1879 4.666424 1.804254
 1880 4.670047 1.804254
 1881 4.673670 1.804254
 1882 4.677293 1.800631
 1883 4.680916 1.800631
 1884 4.684539 1.797008
 1885 4.688162 1.797008
 1886 4.691785 1.797008
 1887 4.695408 1.797008
 1888 4.699031 1.793385
 1889 4.702654 1.793385
 1890 4.706277 1.793385
 1891 4.709900 1.793385
 1892 4.713523 1.793385
 1893 4.717146 1.789762
 1894 4.720769 1.789762
 1895 4.724392 1.786139
 1896 4.728015 1.786139
 1897 4.731638 1.782516
 1898 4.735261 1.782516
 1899 4.738884 1.778893
 1900 4.742507 1.778893
 1901 4.746130 1.775270
 1902 4.749753 1.775270
 1903 4.753376 1.771647
 1904 4.756999 1.771647
 1905 4.760622 1.768024
 1906 4.764245 1.764401
 1907 4.767868 1.764401
 1908 4.771491 1.764401
 1909 4.775114 1.764401
 1910 4.778737 1.764401
 1911 4.782360 1.764401
 1912 4.785983 1.764401
 1913 4.789606 1.764401
 1914 4.793229 1.764401
 1915 4.796852 1.764401
 1916 4.800475 1.764401
 1917 4.804098 1.764401
 1918 4.807721 1.764401
 1919 4.811344 1.764401
 1920 4.814967 1.764401
 1921 4.818590 1.760778
 1922 4.822213 1.760778
 1923 4.825836 1.757155
 1924 4.829459 1.757155
 1925 4.833082 1.753532
 1926 4.836705 1.753532
 1927 4.840328 1.749909
 1928 4.843951 1.749909
 1929 4.847574 1.746286
 1930 4.851197 1.746286
 1931 4.854820 1.742663
 1932 4.858443 1.742663
 1933 4.862066 1.739040
 1934 4.865689 1.739040
 1935 4.869312 1.735417
 1936 4.872935 1.735417
 1937 4.876558 1.731794
 1938 4.880181 1.731794
 1939 4.883804 1.728171
 1940 4.887427 1.728171
 1941 4.891050 1.724548
 1942 4.894673 1.720925
 1943 4.898296 1.717302
 1944 4.901919 1.717302
 1945 4.905542 1.717302
 1946 4.909165 1.717302
 1947 4.912788 1.717302
 1948 4.916411 1.717302
 1949 4.920034 1.717302
 1950 4.923657 1.717302
 1951 4.927280 1.717302
 1952 4.930903 1.717302
 1953 4.934526 1.717302
 1954 4.938149 1.717302
 1955 4.941772 1.717302
 1956 4.945395 1.717302
 1957 4.949018 1.717302
 1958 4.952641 1.717302
 1959 4.956264 1.717302
 1960 4.959887 1.717302
 1961 4.963510 1.717302
 1962 4.967133 1.717302
 1963 4.970756 1.717302
 1964 4.974379 1.717302
 1965 4.978002 1.717302
 1966 4.981625 1.713679
 1967 4.985248 1.713679
 1968 4.988871 1.710056
 1969 4.992494 1.710056
 1970 4.996117 1.706433
 1971 4.999740 1.706433
 1972 5.003363 1.702810
 1973 5.006986 1.702810
 1974 5.010609 1.699187
 1975 5.014232 1.699187
 1976 5.017855 1.695564
 1977 5.021478 1.695564
 1978 5.025101 1.691941
 1979 5.028724 1.691941
 1980 5.032347 1.688318
 1981 5.035970 1.684695
 1982 5.039593 1.681072
 1983 5.043216 1.677449
 1984 5.046839 1.673826
 1985 5.050462 1.670203
 1986 5.054085 1.666580
 1987 5.057708 1.662957
 1988 5.061331 1.662957
 1989 5.064954 1.659334
 1990 5.068577 1.659334
 1991 5.072200 1.659334
 1992 5.075823 1.659334
 1993 5.079446 1.659334
 1994 5.083069 1.659334
 1995 5.086692 1.659334
 1996 5.090315 1.659334
 1997 5.093938 1.655711
 1998 5.097561 1.655711
 1999 5.101184 1.652088
 2000 5.104807 1.652088
 2001 5.108430 1.648465
 2002 5.112053 1.648465
 2003 5.115676 1.644842
 2004 5.119299 1.644842
 2005 5.122922 1.641219
 2006 5.126545 1.641219
 2007 5.130168 1.637596
 2008 5.133791 1.637596
 2009 5.137414 1.633973
 2010 5.141037 1.630350
 2011 5.144660 1.626727
 2012 5.148283 1.623104
 2013 5.148283 1.619481
 2014 5.151906 1.615858
 2015 5.155529 1.612235
 2016 5.159152 1.608612
 2017 5.162775 1.608612
 2018 5.166398 1.604989
 2019 5.170021 1.604989
 2020 5.173644 1.604989
 2021 5.177267 1.604989
 2022 5.180890 1.604989
 2023 5.184513 1.601366
 2024 5.188136 1.601366
 2025 5.191759 1.601366
 2026 5.195382 1.601366
 2027 5.199005 1.601366
 2028 5.202628 1.601366
 2029 5.206251 1.601366
 2030 5.209874 1.601366
 2031 5.213497 1.601366
 2032 5.217120 1.601366
 2033 5.220743 1.601366
 2034 5.224366 1.601366
 2035 5.227989 1.601366
 2036 5.231612 1.597743
 2037 5.235235 1.597743
 2038 5.238858 1.594120
 2039 5.242481 1.594120
 2040 5.246104 1.590497
 2041 5.249727 1.590497
 2042 5.253350 1.586874
 2043 5.256973 1.586874
 2044 5.260596 1.583251
 2045 5.264219 1.583251
 2046 5.267842 1.579628
 2047 5.271465 1.579628
 2048 5.275088 1.576005
 2049 5.278711 1.572382
 2050 5.282334 1.568759
 2051 5.285957 1.565136
 2052 5.289580 1.565136
 2053 5.293203 1.561513
 2054 5.296826 1.561513
 2055 5.300449 1.561513
 2056 5.304072 1.557890
 2057 5.307695 1.557890
 2058 5.311318 1.554267
 2059 5.314941 1.554267
 2060 5.318564 1.554267
 2061 5.322187 1.550644
 2062 5.325810 1.550644
 2063 5.329433 1.550644
 2064 5.333056 1.550644
 2065 5.336679 1.550644
 2066 5.340302 1.550644
 2067 5.343925 1.550644
 2068 5.347548 1.550644
 2069 5.351171 1.550644
 2070 5.354794 1.550644
 2071 5.358417 1.550644
 2072 5.362040 1.550644
 2073 5.365663 1.550644
 2074 5.369286 1.550644
 2075 5.372909 1.550644
 2076 5.376532 1.550644
 2077 5.380155 1.547021
 2078 5.383778 1.547021
 2079 5.387401 1.543398
 2080 5.391024 1.543398
 2081 5.394647 1.539775
 2082 5.398270 1.539775
 2083 5.401893 1.536152
 2084 5.405516 1.536152
 2085 5.409139 1.536152
 2086 5.412762 1.536152
 2087 5.416385 1.532529
 2088 5.420008 1.532529
 2089 5.423631 1.532529
 2090 5.427254 1.532529
 2091 5.430877 1.532529
 2092 5.434500 1.532529
 2093 5.438123 1.532529
 2094 5.441746 1.532529
 2095 5.445369 1.532529
 2096 5.448992 1.528906
 2097 5.452615 1.528906
 2098 5.456238 1.525283
 2099 5.459861 1.525283
 2100 5.463484 1.521660
 2101 5.467107 1.521660
 2102 5.470730 1.518037
 2103 5.474353 1.518037
 2104 5.477976 1.514414
 2105 5.481599 1.514414
 2106 5.485222 1.510791
 2107 5.488845 1.510791
 2108 5.492468 1.507168
 2109 5.496091 1.507168
 2110 5.499714 1.507168
 2111 5.503337 1.507168
 2112 5.506960 1.507168
 2113 5.510583 1.507168
 2114 5.514206 1.507168
 2115 5.517829 1.507168
 2116 5.521452 1.507168
 2117 5.525075 1.507168
 2118 5.528698 1.507168
 2119 5.532321 1.507168
 2120 5.535944 1.507168
 2121 5.539567 1.507168
 2122 5.543190 1.507168
 2123 5.546813 1.507168
 2124 5.550436 1.503545
 2125 5.554059 1.503545
 2126 5.557682 1.499922
 2127 5.561305 1.499922
 2128 5.564928 1.496299
 2129 5.568551 1.496299
 2130 5.572174 1.492676
 2131 5.575797 1.492676
 2132 5.579420 1.489053
 2133 5.583043 1.489053
 2134 5.586666 1.485430
 2135 5.590289 1.485430
 2136 5.593912 1.481807
 2137 5.597535 1.478184
 2138 5.601158 1.474561
 2139 5.604781 1.470938
 2140 5.608404 1.467315
 2141 5.612027 1.467315
 2142 5.615650 1.467315
 2143 5.619273 1.467315
 2144 5.622896 1.467315
 2145 5.626519 1.467315
 2146 5.630142 1.467315
 2147 5.633765 1.463692
 2148 5.637388 1.463692
 2149 5.641011 1.463692
 2150 5.644634 1.460069
 2151 5.648257 1.460069
 2152 5.651880 1.456446
 2153 5.655503 1.456446
 2154 5.659126 1.452823
 2155 5.662749 1.452823
 2156 5.666372 1.449200
 2157 5.669995 1.449200
 2158 5.673618 1.445577
 2159 5.677241 1.445577
 2160 5.680864 1.441954
 2161 5.684487 1.441954
 2162 5.688110 1.438331
 2163 5.691733 1.434708
 2164 5.695356 1.431085
 2165 5.698979 1.427462
 2166 5.702602 1.423839
 2167 5.706225 1.420216
 2168 5.709848 1.416593
 2169 5.713471 1.412970
 2170 5.717094 1.409347
 2171 5.720717 1.409347
 2172 5.724340 1.409347
 2173 5.727963 1.409347
 2174 5.731586 1.409347
 2175 5.735209 1.409347
 2176 5.738832 1.409347
 2177 5.742455 1.409347
 2178 5.746078 1.409347
 2179 5.749701 1.409347
 2180 5.753324 1.409347
 2181 5.756947 1.409347
 2182 5.760570 1.409347
 2183 5.764193 1.409347
 2184 5.767816 1.409347
 2185 5.771439 1.409347
 2186 5.775062 1.409347
 2187 5.778685 1.409347
 2188 5.782308 1.409347
 2189 5.785931 1.412970
 2190 5.789554 1.416593
 2191 5.793177 1.420216
 2192 5.796800 1.423839
 2193 5.800423 1.427462
 2194 5.804046 1.431085
 2195 5.807669 1.434708
 2196 5.811292 1.438331
 2197 5.814915 1.441954
 2198 5.814915 1.445577
 2199 5.818538 1.449200
 2200 5.818538 1.452823
 2201 5.822161 1.456446
 2202 5.822161 1.460069
 2203 5.825784 1.463692
 2204 5.825784 1.467315
 2205 5.829407 1.470938
 2206 5.829407 1.474561
 2207 5.833030 1.478184
 2208 5.836653 1.478184
 2209 5.840276 1.481807
 2210 5.843899 1.481807
 2211 5.847522 1.485430
 2212 5.851145 1.485430
 2213 5.854768 1.489053
 2214 5.858391 1.489053
 2215 5.862014 1.492676
 2216 5.865637 1.492676
 2217 5.869260 1.496299
 2218 5.872883 1.496299
 2219 5.876506 1.499922
 2220 5.880129 1.499922
 2221 5.883752 1.499922
 2222 5.887375 1.499922
 2223 5.890998 1.499922
 2224 5.894621 1.499922
 2225 5.898244 1.499922
 2226 5.901867 1.499922
 2227 5.905490 1.499922
 2228 5.909113 1.499922
 2229 5.912736 1.499922
 2230 5.916359 1.499922
 2231 5.919982 1.499922
 2232 5.923605 1.499922
 2233 5.927228 1.499922
 2234 5.930851 1.499922
 2235 5.934474 1.499922
 2236 5.938097 1.499922
 2237 5.941720 1.499922
 2238 5.945343 1.499922
 2239 5.948966 1.499922
 2240 5.952589 1.499922
 2241 5.956212 1.499922
 2242 5.959835 1.499922
 2243 5.963458 1.496299
 2244 5.967081 1.496299
 2245 5.970704 1.492676
 2246 5.974327 1.492676
 2247 5.977950 1.489053
 2248 5.981573 1.489053
 2249 5.985196 1.485430
 2250 5.988819 1.485430
 2251 5.992442 1.481807
 2252 5.996065 1.481807
 2253 5.999688 1.478184
 2254 6.003311 1.478184
 2255 6.006934 1.474561
 2256 6.010557 1.470938
 2257 6.014180 1.467315
 2258 6.017803 1.463692
 2259 6.021426 1.460069
 2260 6.025049 1.456446
 2261 6.028672 1.456446
 2262 6.032295 1.456446
 2263 6.035918 1.456446
 2264 6.039541 1.456446
 2265 6.043164 1.456446
 2266 6.046787 1.456446
 2267 6.050410 1.456446
 2268 6.054033 1.456446
 2269 6.057656 1.456446
 2270 6.061279 1.456446
 2271 6.064902 1.456446
 2272 6.068525 1.456446
 2273 6.072148 1.452823
 2274 6.075771 1.452823
 2275 6.079394 1.449200
 2276 6.083017 1.449200
 2277 6.086640 1.445577
 2278 6.090263 1.445577
 2279 6.093886 1.441954
 2280 6.097509 1.441954
 2281 6.101132 1.438331
 2282 6.104755 1.438331
 2283 6.108378 1.434708
 2284 6.112001 1.434708
 2285 6.115624 1.431085
 2286 6.115624 1.427462
 2287 6.119247 1.423839
 2288 6.119247 1.420216
 2289 6.122870 1.416593
 2290 6.122870 1.412970
 2291 6.126493 1.409347
 2292 6.126493 1.405724
 2293 6.130116 1.402101
 2294 6.130116 1.398478
 2295 6.133739 1.394855
 2296 6.133739 1.391232
 2297 6.137362 1.387609
 2298 6.137362 1.383986
 2299 6.137362 1.380363
 2300 6.137362 1.376740
 2301 6.137362 1.373117
 2302 6.137362 1.369494
 2303 6.137362 1.365871
 2304 6.137362 1.362248
 2305 6.137362 1.358625
 2306 6.137362 1.355002
 2307 6.137362 1.351379
 2308 6.137362 1.347756
 2309 6.137362 1.344133
 2310 6.137362 1.340510
 2311 6.137362 1.336887
 2312 6.137362 1.333264
 2313 6.137362 1.329641
 2314 6.137362 1.326018
 2315 6.137362 1.322395
 2316 6.140985 1.318772
 2317 6.144608 1.315149
 2318 6.148231 1.311526
 2319 6.151854 1.307903
 2320 6.155477 1.304280
 2321 6.159100 1.300657
 2322 6.162723 1.297034
 2323 6.166346 1.293411
 2324 6.169969 1.289788
 2325 6.173592 1.289788
 2326 6.177215 1.289788
 2327 6.180838 1.289788
 2328 6.184461 1.289788
 2329 6.188084 1.289788
 2330 6.191707 1.289788
 2331 6.195330 1.289788
 2332 6.198953 1.289788
 2333 6.202576 1.289788
 2334 6.206199 1.289788
 2335 6.209822 1.289788
 2336 6.213445 1.289788
 2337 6.217068 1.289788
 2338 6.220691 1.289788
 2339 6.224314 1.289788
 2340 6.227937 1.289788
 2341 6.231560 1.289788
 2342 6.235183 1.289788
 2343 6.238806 1.289788
 2344 6.242429 1.289788
 2345 6.246052 1.289788
 2346 6.249675 1.289788
 2347 6.253298 1.289788
 2348 6.256921 1.289788
 2349 6.260544 1.289788
 2350 6.264167 1.289788
 2351 6.267790 1.289788
 2352 6.271413 1.289788
 2353 6.275036 1.289788
 2354 6.278659 1.289788
 2355 6.282282 1.289788
 2356 6.285905 1.289788
 2357 6.289528 1.289788
 2358 6.293151 1.289788
 2359 6.296774 1.289788
 2360 6.300397 1.289788
 2361 6.304020 1.289788
 2362 6.307643 1.289788
 2363 6.311266 1.289788
 2364 6.314889 1.289788
 2365 6.318512 1.289788
 2366 6.322135 1.289788
 2367 6.325758 1.289788
 2368 6.329381 1.286165
 2369 6.333004 1.286165
 2370 6.336627 1.282542
 2371 6.340250 1.282542
 2372 6.343873 1.278919
 2373 6.347496 1.278919
 2374 6.351119 1.275296
 2375 6.354742 1.275296
 2376 6.358365 1.271673
 2377 6.361988 1.271673
 2378 6.365611 1.268050
 2379 6.369234 1.268050
 2380 6.372857 1.264427
 2381 6.376480 1.260804
 2382 6.376480 1.257181
 2383 6.380103 1.253558
 2384 6.380103 1.249935
 2385 6.383726 1.246312
 2386 6.383726 1.242689
 2387 6.387349 1.239066
 2388 6.387349 1.235443
 2389 6.390972 1.235443
 2390 6.394595 1.231820
 2391 6.398218 1.231820
 2392 6.401841 1.228197
 2393 6.405464 1.228197
 2394 6.409087 1.224574
 2395 6.412710 1.224574
 2396 6.416333 1.220951
 2397 6.419956 1.220951
 2398 6.423579 1.217328
 2399 6.427202 1.217328
 2400 6.430825 1.213705
 2401 6.434448 1.210082
 2402 6.438071 1.206459
 2403 6.441694 1.202836
 2404 6.445317 1.199213
 2405 6.448940 1.195590
 2406 6.452563 1.191967
 2407 6.456186 1.188344
 2408 6.459809 1.184721
 2409 6.459809 1.181098
 2410 6.463432 1.177475
 2411 6.467055 1.173852
 2412 6.470678 1.170229
 2413 6.474301 1.166606
 2414 6.477924 1.162983
 2415 6.481547 1.159360
 2416 6.485170 1.155737
 2417 6.488793 1.152114
 2418 6.492416 1.148491
 2419 6.496039 1.144868
 2420 6.499662 1.144868
 2421 6.503285 1.141245
 2422 6.506908 1.141245
 2423 6.510531 1.137622
 2424 6.514154 1.137622
 2425 6.517777 1.137622
 2426 6.521400 1.137622
 2427 6.525023 1.137622
 2428 6.528646 1.133999
 2429 6.532269 1.133999
 2430 6.535892 1.133999
 2431 6.539515 1.133999
 2432 6.543138 1.133999
 2433 6.546761 1.133999
 2434 6.550384 1.133999
 2435 6.554007 1.133999
 2436 6.557630 1.133999
 2437 6.561253 1.133999
 2438 6.564876 1.133999
 2439 6.568499 1.133999
 2440 6.572122 1.133999
 2441 6.575745 1.133999
 2442 6.579368 1.133999
 2443 6.582991 1.133999
 2444 6.586614 1.133999
 2445 6.590237 1.133999
 2446 6.593860 1.133999
 2447 6.597483 1.133999
 2448 6.601106 1.133999
 2449 6.604729 1.133999
 2450 6.608352 1.133999
 2451 6.611975 1.133999
 2452 6.615598 1.133999
 2453 6.619221 1.133999
 2454 6.622844 1.130376
 2455 6.626467 1.130376
 2456 6.630090 1.126753
 2457 6.633713 1.126753
 2458 6.637336 1.123130
 2459 6.640959 1.123130
 2460 6.644582 1.119507
 2461 6.648205 1.119507
 2462 6.651828 1.115884
 2463 6.655451 1.115884
 2464 6.659074 1.112261
 2465 6.662697 1.112261
 2466 6.666320 1.108638
 2467 6.669943 1.105015
 2468 6.673566 1.101392
 2469 6.677189 1.097769
 2470 6.677189 1.094146
 2471 6.680812 1.090523
 2472 6.684435 1.086900
 2473 6.688058 1.083277
 2474 6.691681 1.079654
 2475 6.695304 1.076031
 2476 6.698927 1.072408
 2477 6.702550 1.068785
 2478 6.706173 1.065162
 2479 6.709796 1.061539
 2480 6.713419 1.061539
 2481 6.717042 1.061539
 2482 6.720665 1.061539
 2483 6.724288 1.057916
 2484 6.727911 1.057916
 2485 6.731534 1.057916
 2486 6.735157 1.054293
 2487 6.738780 1.054293
 2488 6.742403 1.050670
 2489 6.746026 1.050670
 2490 6.749649 1.047047
 2491 6.753272 1.047047
 2492 6.756895 1.043424
 2493 6.760518 1.043424
 2494 6.764141 1.039801
 2495 6.767764 1.039801
 2496 6.771387 1.036178
 2497 6.775010 1.036178
 2498 6.778633 1.032555
 2499 6.782256 1.028932
 2500 6.785879 1.028932
 2501 6.789502 1.028932
 2502 6.793125 1.028932
 2503 6.796748 1.028932
 2504 6.800371 1.028932
 2505 6.803994 1.028932
 2506 6.807617 1.028932
 2507 6.811240 1.028932
 2508 6.814863 1.028932
 2509 6.818486 1.028932
 2510 6.822109 1.028932
 2511 6.825732 1.028932
 2512 6.829355 1.025309
 2513 6.832978 1.025309
 2514 6.836601 1.021686
 2515 6.840224 1.021686
 2516 6.843847 1.018063
 2517 6.847470 1.018063
 2518 6.851093 1.014440
 2519 6.854716 1.014440
 2520 6.858339 1.010817
 2521 6.861962 1.010817
 2522 6.865585 1.007194
 2523 6.869208 1.007194
 2524 6.872831 1.003571
 2525 6.876454 1.003571
 2526 6.880077 1.003571
 2527 6.883700 1.003571
 2528 6.887323 1.003571
 2529 6.890946 1.003571
 2530 6.894569 1.003571
 2531 6.898192 1.003571
 2532 6.901815 1.003571
 2533 6.905438 1.003571
 2534 6.909061 1.003571
 2535 6.912684 1.003571
 2536 6.916307 1.003571
 2537 6.919930 1.003571
 2538 6.923553 0.999948
 2539 6.927176 0.999948
 2540 6.930799 0.996325
 2541 6.934422 0.996325
 2542 6.938045 0.992702
 2543 6.941668 0.992702
 2544 6.945291 0.989079
 2545 6.948914 0.989079
 2546 6.952537 0.985456
 2547 6.956160 0.985456
 2548 6.959783 0.981833
 2549 6.963406 0.981833
 2550 6.967029 0.978210
 2551 6.970652 0.974587
 2552 6.974275 0.970964
 2553 6.977898 0.967341
 2554 6.981521 0.963718
 2555 6.985144 0.960095
 2556 6.988767 0.956472
 2557 6.992390 0.952849
 2558 6.996013 0.949226
 2559 6.999636 0.945603
 2560 7.003259 0.941980
 2561 7.006882 0.938357
 2562 7.010505 0.934734
 2563 7.014128 0.931111
 2564 7.017751 0.931111
 2565 7.021374 0.931111
 2566 7.024997 0.931111
 2567 7.028620 0.931111
 2568 7.032243 0.931111
 2569 7.035866 0.931111
 2570 7.039489 0.931111
 2571 7.043112 0.931111
 2572 7.046735 0.931111
 2573 7.050358 0.931111
 2574 7.053981 0.931111
 2575 7.057604 0.931111
 2576 7.061227 0.931111
 2577 7.064850 0.927488
 2578 7.068473 0.927488
 2579 7.072096 0.923865
 2580 7.075719 0.923865
 2581 7.079342 0.920242
 2582 7.082965 0.920242
 2583 7.086588 0.916619
 2584 7.090211 0.916619
 2585 7.093834 0.916619
 2586 7.097457 0.916619
 2587 7.101080 0.912996
 2588 7.104703 0.912996
 2589 7.108326 0.912996
 2590 7.111949 0.912996
 2591 7.115572 0.912996
 2592 7.119195 0.912996
 2593 7.122818 0.912996
 2594 7.126441 0.912996
 2595 7.130064 0.912996
 2596 7.133687 0.912996
 2597 7.137310 0.912996
 2598 7.140933 0.912996
 2599 7.144556 0.912996
 2600 7.148179 0.912996
 2601 7.151802 0.912996
 2602 7.155425 0.912996
 2603 7.159048 0.909373
 2604 7.162671 0.909373
 2605 7.166294 0.909373
 2606 7.169917 0.909373
 2607 7.173540 0.905750
 2608 7.177163 0.905750
 2609 7.180786 0.905750
 2610 7.184409 0.905750
 2611 7.188032 0.905750
 2612 7.191655 0.905750
 2613 7.195278 0.905750
 2614 7.198901 0.905750
 2615 7.202524 0.905750
 2616 7.206147 0.905750
 2617 7.209770 0.905750
 2618 7.213393 0.905750
 2619 7.217016 0.905750
 2620 7.220639 0.905750
 2621 7.224262 0.905750
 2622 7.227885 0.905750
 2623 7.231508 0.905750
 2624 7.235131 0.905750
 2625 7.238754 0.905750
 2626 7.242377 0.905750
 2627 7.246000 0.905750
 2628 7.249623 0.905750
 2629 7.253246 0.905750
 2630 7.256869 0.905750
 2631 7.260492 0.905750
 2632 7.264115 0.902127
 2633 7.267738 0.902127
 2634 7.271361 0.902127
 2635 7.274984 0.898504
 2636 7.278607 0.898504
 2637 7.282230 0.898504
 2638 7.285853 0.902127
 2639 7.289476 0.902127
 2640 7.293099 0.902127
 2641 7.296722 0.905750
 2642 7.300345 0.905750
 2643 7.303968 0.905750
 2644 7.307591 0.905750
 2645 7.311214 0.905750
 2646 7.314837 0.905750
 2647 7.318460 0.905750
 2648 7.322083 0.905750
 2649 7.325706 0.905750
 2650 7.329329 0.905750
 2651 7.332952 0.905750
 2652 7.336575 0.905750
 2653 7.340198 0.905750
 2654 7.343821 0.905750
 2655 7.347444 0.905750
 2656 7.351067 0.905750
 2657 7.354690 0.905750
 2658 7.358313 0.905750
 2659 7.361936 0.905750
 2660 7.365559 0.905750
 2661 7.369182 0.905750
 2662 7.372805 0.905750
 2663 7.376428 0.905750
 2664 7.380051 0.905750
 2665 7.383674 0.905750
 2666 7.387297 0.905750
 2667 7.390920 0.902127
 2668 7.394543 0.902127
 2669 7.398166 0.898504
 2670 7.401789 0.898504
 2671 7.405412 0.898504
 2672 7.409035 0.898504
 2673 7.412658 0.898504
 2674 7.416281 0.898504
 2675 7.419904 0.898504
 2676 7.423527 0.898504
 2677 7.427150 0.898504
 2678 7.430773 0.898504
 2679 7.434396 0.898504
 2680 7.438019 0.894881
 2681 7.441642 0.894881
 2682 7.445265 0.891258
 2683 7.448888 0.891258
 2684 7.452511 0.887635
 2685 7.456134 0.887635
 2686 7.459757 0.884012
 2687 7.463380 0.884012
 2688 7.467003 0.880389
 2689 7.470626 0.880389
 2690 7.474249 0.876766
 2691 7.477872 0.876766
 2692 7.481495 0.873143
 2693 7.485118 0.869520
 2694 7.488741 0.869520
 2695 7.492364 0.865897
 2696 7.495987 0.865897
 2697 7.499610 0.862274
 2698 7.503233 0.862274
 2699 7.506856 0.862274
 2700 7.510479 0.862274
 2701 7.514102 0.862274
 2702 7.517725 0.858651
 2703 7.521348 0.858651
 2704 7.524971 0.862274
 2705 7.528594 0.862274
 2706 7.532217 0.865897
 2707 7.535840 0.869520
 2708 7.539463 0.873143
 2709 7.539463 0.876766
 2710 7.543086 0.880389
 2711 7.543086 0.884012
 2712 7.546709 0.887635
 2713 7.550332 0.891258
 2714 7.553955 0.891258
 2715 7.557578 0.894881
 2716 7.561201 0.894881
 2717 7.564824 0.898504
 2718 7.568447 0.898504
 2719 7.572070 0.902127
 2720 7.575693 0.902127
 2721 7.579316 0.905750
 2722 7.582939 0.905750
 2723 7.586562 0.909373
 2724 7.590185 0.909373
 2725 7.593808 0.912996
 2726 7.597431 0.912996
 2727 7.601054 0.912996
 2728 7.604677 0.912996
 2729 7.608300 0.912996
 2730 7.611923 0.912996
 2731 7.615546 0.912996
 2732 7.619169 0.912996
 2733 7.622792 0.912996
 2734 7.626415 0.912996
 2735 7.630038 0.912996
 2736 7.633661 0.912996
 2737 7.637284 0.912996
 2738 7.640907 0.912996
 2739 7.644530 0.912996
 2740 7.648153 0.912996
 2741 7.651776 0.912996
 2742 7.655399 0.912996
 2743 7.659022 0.912996
 2744 7.662645 0.912996
 2745 7.666268 0.912996
 2746 7.669891 0.912996
 2747 7.673514 0.912996
 2748 7.677137 0.912996
 2749 7.680760 0.912996
 2750 7.684383 0.912996
 2751 7.688006 0.912996
 2752 7.691629 0.912996
 2753 7.695252 0.912996
 2754 7.698875 0.912996
 2755 7.702498 0.912996
 2756 7.706121 0.912996
 2757 7.709744 0.912996
 2758 7.713367 0.912996
 2759 7.716990 0.912996
 2760 7.720613 0.912996
 2761 7.724236 0.912996
 2762 7.727859 0.912996
 2763 7.731482 0.912996
 2764 7.735105 0.912996
 2765 7.738728 0.912996
 2766 7.742351 0.912996
 2767 7.745974 0.912996
 2768 7.749597 0.912996
 2769 7.753220 0.912996
 2770 7.756843 0.912996
 2771 7.760466 0.912996
 2772 7.764089 0.912996
 2773 7.767712 0.912996
 2774 7.771335 0.912996
 2775 7.774958 0.912996
 2776 7.778581 0.912996
 2777 7.782204 0.912996
 2778 7.785827 0.912996
 2779 7.789450 0.912996
 2780 7.793073 0.912996
 2781 7.796696 0.912996
 2782 7.800319 0.912996
 2783 7.803942 0.912996
 2784 7.807565 0.912996
 2785 7.811188 0.912996
 2786 7.814811 0.912996
 2787 7.818434 0.912996
 2788 7.822057 0.912996
 2789 7.825680 0.912996
 2790 7.829303 0.912996
 2791 7.832926 0.912996
 2792 7.836549 0.912996
 2793 7.840172 0.912996
 2794 7.843795 0.909373
 2795 7.847418 0.909373
 2796 7.851041 0.905750
 2797 7.854664 0.905750
 2798 7.858287 0.905750
 2799 7.861910 0.905750
 2800 7.865533 0.905750
 2801 7.869156 0.905750
 2802 7.872779 0.905750
 2803 7.876402 0.902127
 2804 7.880025 0.902127
 2805 7.883648 0.902127
 2806 7.887271 0.902127
 2807 7.890894 0.898504
 2808 7.894517 0.902127
 2809 7.898140 0.902127
 2810 7.901763 0.902127
 2811 7.905386 0.902127
 2812 7.909009 0.905750
 2813 7.912632 0.905750
 2814 7.916255 0.905750
 2815 7.919878 0.909373
 2816 7.923501 0.909373
 2817 7.927124 0.909373
 2818 7.930747 0.912996
 2819 7.934370 0.912996
 2820 7.937993 0.916619
 2821 7.941616 0.916619
 2822 7.945239 0.916619
 2823 7.948862 0.916619
 2824 7.952485 0.916619
 2825 7.956108 0.916619
 2826 7.959731 0.916619
 2827 7.963354 0.916619
 2828 7.966977 0.916619
 2829 7.970600 0.916619
 2830 7.974223 0.916619
 2831 7.977846 0.916619
 2832 7.981469 0.916619
 2833 7.985092 0.916619
 2834 7.988715 0.916619
 2835 7.992338 0.916619
 2836 7.995961 0.916619
 2837 7.999584 0.916619
 2838 8.003207 0.916619
 2839 8.006830 0.916619
 2840 8.010453 0.916619
 2841 8.014076 0.916619
 2842 8.017699 0.916619
 2843 8.021322 0.912996
 2844 8.024945 0.912996
 2845 8.028568 0.912996
 2846 8.032191 0.912996
 2847 8.035814 0.912996
 2848 8.039437 0.912996
 2849 8.043060 0.912996
 2850 8.046683 0.912996
 2851 8.050306 0.912996
 2852 8.053929 0.912996
 2853 8.057552 0.912996
 2854 8.061175 0.912996
 2855 8.064798 0.912996
 2856 8.068421 0.912996
 2857 8.072044 0.912996
 2858 8.075667 0.912996
 2859 8.079290 0.912996
 2860 8.082913 0.912996
 2861 8.086536 0.912996
 2862 8.090159 0.912996
 2863 8.093782 0.912996
 2864 8.097405 0.912996
 2865 8.101028 0.912996
 2866 8.104651 0.912996
 2867 8.108274 0.912996
 2868 8.111897 0.912996
 2869 8.115520 0.909373
 2870 8.119143 0.909373
 2871 8.122766 0.905750
 2872 8.126389 0.905750
 2873 8.130012 0.902127
 2874 8.133635 0.902127
 2875 8.137258 0.902127
 2876 8.140881 0.902127
 2877 8.144504 0.902127
 2878 8.148127 0.902127
 2879 8.151750 0.902127
 2880 8.155373 0.902127
 2881 8.158996 0.902127
 2882 8.162619 0.902127
 2883 8.166242 0.902127
 2884 8.169865 0.902127
 2885 8.173488 0.902127
 2886 8.177111 0.902127
 2887 8.180734 0.902127
 2888 8.184357 0.902127
 2889 8.187980 0.898504
 2890 8.191603 0.898504
 2891 8.195226 0.894881
 2892 8.198849 0.894881
 2893 8.202472 0.891258
 2894 8.206095 0.891258
 2895 8.209718 0.891258
 2896 8.213341 0.894881
 2897 8.216964 0.894881
 2898 8.220587 0.894881
 2899 8.224210 0.894881
 2900 8.227833 0.894881
 2901 8.231456 0.894881
 2902 8.235079 0.894881
 2903 8.238702 0.894881
 2904 8.242325 0.894881
 2905 8.245948 0.894881
 2906 8.249571 0.894881
 2907 8.253194 0.894881
 2908 8.256817 0.894881
 2909 8.260440 0.894881
 2910 8.264063 0.894881
 2911 8.267686 0.894881
 2912 8.271309 0.894881
 2913 8.274932 0.894881
 2914 8.278555 0.894881
 2915 8.282178 0.898504
 2916 8.285801 0.898504
 2917 8.289424 0.902127
 2918 8.293047 0.902127
 2919 8.296670 0.902127
 2920 8.300293 0.905750
 2921 8.303916 0.905750
 2922 8.307539 0.905750
 2923 8.311162 0.905750
 2924 8.314785 0.905750
 2925 8.318408 0.905750
 2926 8.322031 0.905750
 2927 8.325654 0.905750
 2928 8.329277 0.905750
 2929 8.332900 0.905750
 2930 8.336523 0.905750
 2931 8.340146 0.905750
 2932 8.343769 0.905750
 2933 8.347392 0.905750
 2934 8.351015 0.905750
 2935 8.354638 0.905750
 2936 8.358261 0.905750
 2937 8.361884 0.905750
 2938 8.365507 0.909373
 2939 8.369130 0.909373
 2940 8.372753 0.912996
 2941 8.376376 0.912996
 2942 8.379999 0.916619
 2943 8.383622 0.916619
 2944 8.387245 0.916619
 2945 8.390868 0.916619
 2946 8.394491 0.916619
 2947 8.398114 0.916619
 2948 8.401737 0.916619
 2949 8.405360 0.916619
 2950 8.408983 0.916619
 2951 8.412606 0.916619
 2952 8.416229 0.916619
 2953 8.419852 0.916619
 2954 8.423475 0.916619
 2955 8.427098 0.916619
 2956 8.430721 0.916619
 2957 8.434344 0.916619
 2958 8.437967 0.916619
 2959 8.441590 0.916619
 2960 8.445213 0.916619
 2961 8.448836 0.916619
 2962 8.452459 0.916619
 2963 8.456082 0.920242
 2964 8.459705 0.920242
 2965 8.463328 0.920242
 2966 8.466951 0.920242
 2967 8.470574 0.920242
 2968 8.474197 0.920242
 2969 8.477820 0.920242
 2970 8.481443 0.920242
 2971 8.485066 0.920242
 2972 8.488689 0.920242
 2973 8.492312 0.920242
 2974 8.495935 0.920242
 2975 8.499558 0.920242
 2976 8.503181 0.920242
 2977 8.506804 0.920242
 2978 8.510427 0.920242
 2979 8.514050 0.920242
 2980 8.517673 0.920242
 2981 8.521296 0.920242
 2982 8.524919 0.920242
 2983 8.528542 0.920242
 2984 8.532165 0.920242
 2985 8.535788 0.920242
 2986 8.539411 0.920242
 2987 8.543034 0.920242
 2988 8.546657 0.920242
 2989 8.550280 0.920242
 2990 8.553903 0.920242
 2991 8.557526 0.920242
 2992 8.561149 0.920242
 2993 8.564772 0.920242
 2994 8.568395 0.920242
 2995 8.572018 0.920242
 2996 8.575641 0.920242
 2997 8.579264 0.920242
 2998 8.582887 0.920242
 2999 8.586510 0.920242
 3000 8.590133 0.920242
 3001 8.593756 0.920242
 3002 8.597379 0.920242
 3003 8.601002 0.920242
 3004 8.604625 0.920242
 3005 8.608248 0.920242
 3006 8.611871 0.916619
 3007 8.615494 0.916619
 3008 8.619117 0.912996
 3009 8.622740 0.912996
 3010 8.626363 0.909373
 3011 8.629986 0.909373
 3012 8.633609 0.905750
 3013 8.637232 0.905750
 3014 8.640855 0.902127
 3015 8.644478 0.902127
 3016 8.648101 0.898504
 3017 8.651724 0.898504
 3018 8.655347 0.894881
 3019 8.655347 0.891258
 3020 8.658970 0.887635
 3021 8.662593 0.884012
 3022 8.666216 0.884012
 3023 8.669839 0.880389
 3024 8.673462 0.880389
 3025 8.677085 0.880389
 3026 8.680708 0.880389
 3027 8.684331 0.880389
 3028 8.687954 0.880389
 3029 8.691577 0.880389
 3030 8.695200 0.884012
 3031 8.698823 0.884012
 3032 8.702446 0.884012
 3033 8.706069 0.884012
 3034 8.709692 0.884012
 3035 8.713315 0.887635
 3036 8.716938 0.891258
 3037 8.720561 0.894881
 3038 8.720561 0.898504
 3039 8.724184 0.902127
 3040 8.724184 0.905750
 3041 8.727807 0.909373
 3042 8.731430 0.909373
 3043 8.735053 0.912996
 3044 8.738676 0.912996
 3045 8.742299 0.916619
 3046 8.745922 0.916619
 3047 8.749545 0.920242
 3048 8.753168 0.920242
 3049 8.756791 0.923865
 3050 8.760414 0.923865
 3051 8.764037 0.927488
 3052 8.767660 0.927488
 3053 8.771283 0.931111
 3054 8.774906 0.931111
 3055 8.778529 0.931111
 3056 8.782152 0.931111
 3057 8.785775 0.931111
 3058 8.789398 0.931111
 3059 8.793021 0.931111
 3060 8.796644 0.931111
 3061 8.800267 0.931111
 3062 8.803890 0.931111
 3063 8.807513 0.931111
 3064 8.811136 0.931111
 3065 8.814759 0.931111
 3066 8.818382 0.931111
 3067 8.822005 0.931111
 3068 8.825628 0.931111
 3069 8.829251 0.931111
 3070 8.832874 0.931111
 3071 8.836497 0.931111
 3072 8.840120 0.931111
 3073 8.843743 0.931111
 3074 8.847366 0.931111
 3075 8.850989 0.931111
 3076 8.854612 0.931111
 3077 8.858235 0.931111
 3078 8.861858 0.931111
 3079 8.865481 0.931111
 3080 8.869104 0.931111
 3081 8.872727 0.931111
 3082 8.876350 0.931111
 3083 8.879973 0.931111
 3084 8.883596 0.931111
 3085 8.887219 0.931111
 3086 8.890842 0.931111
 3087 8.894465 0.931111
 3088 8.898088 0.931111
 3089 8.901711 0.931111
 3090 8.905334 0.931111
 3091 8.908957 0.931111
 3092 8.912580 0.931111
 3093 8.916203 0.931111
 3094 8.919826 0.931111
 3095 8.923449 0.931111
 3096 8.927072 0.931111
 3097 8.930695 0.931111
 3098 8.934318 0.931111
 3099 8.937941 0.927488
 3100 8.941564 0.927488
 3101 8.945187 0.923865
 3102 8.948810 0.923865
 3103 8.952433 0.920242
 3104 8.956056 0.920242
 3105 8.959679 0.916619
 3106 8.963302 0.916619
 3107 8.966925 0.912996
 3108 8.970548 0.912996
 3109 8.974171 0.909373
 3110 8.977794 0.909373
 3111 8.981417 0.905750
 3112 8.985040 0.902127
 3113 8.985040 0.898504
 3114 8.988663 0.894881
 3115 8.992286 0.891258
 3116 8.992286 0.887635
 3117 8.995909 0.884012
 3118 8.999532 0.880389
 3119 9.003155 0.876766
 3120 9.003155 0.873143
 3121 9.006778 0.869520
 3122 9.010401 0.865897
 3123 9.010401 0.862274
 3124 9.014024 0.858651
 3125 9.017647 0.855028
 3126 9.017647 0.851405
 3127 9.021270 0.855028
 3128 9.024893 0.855028
 3129 9.028516 0.858651
 3130 9.032139 0.858651
 3131 9.035762 0.862274
 3132 9.039385 0.862274
 3133 9.043008 0.865897
 3134 9.046631 0.865897
 3135 9.050254 0.869520
 3136 9.053877 0.869520
 3137 9.057500 0.869520
 3138 9.061123 0.869520
 3139 9.064746 0.869520
 3140 9.068369 0.869520
 3141 9.071992 0.869520
 3142 9.075615 0.869520
 3143 9.079238 0.869520
 3144 9.082861 0.869520
 3145 9.086484 0.869520
 3146 9.090107 0.869520
 3147 9.093730 0.869520
 3148 9.097353 0.869520
 3149 9.100976 0.869520
 3150 9.104599 0.869520
 3151 9.108222 0.869520
 3152 9.111845 0.869520
 3153 9.115468 0.869520
 3154 9.119091 0.869520
 3155 9.122714 0.869520
 3156 9.126337 0.869520
 3157 9.129960 0.869520
 3158 9.133583 0.869520
 3159 9.137206 0.869520
 3160 9.140829 0.869520
 3161 9.144452 0.873143
 3162 9.148075 0.873143
 3163 9.151698 0.873143
 3164 9.155321 0.873143
 3165 9.158944 0.873143
 3166 9.162567 0.873143
 3167 9.166190 0.876766
 3168 9.169813 0.876766
 3169 9.173436 0.876766
 3170 9.177059 0.880389
 3171 9.180682 0.880389
 3172 9.184305 0.884012
 3173 9.187928 0.884012
 3174 9.191551 0.887635
 3175 9.195174 0.887635
 3176 9.195174 0.891258
 3177 9.198797 0.894881
 3178 9.198797 0.898504
 3179 9.202420 0.902127
 3180 9.206043 0.902127
 3181 9.209666 0.905750
 3182 9.213289 0.905750
 3183 9.216912 0.909373
 3184 9.220535 0.909373
 3185 9.224158 0.912996
 3186 9.227781 0.912996
 3187 9.231404 0.916619
 3188 9.235027 0.916619
 3189 9.238650 0.920242
 3190 9.242273 0.920242
 3191 9.245896 0.923865
 3192 9.249519 0.923865
 3193 9.253142 0.923865
 3194 9.256765 0.923865
 3195 9.260388 0.923865
 3196 9.264011 0.923865
 3197 9.267634 0.923865
 3198 9.271257 0.923865
 3199 9.274880 0.923865
 3200 9.278503 0.923865
 3201 9.282126 0.923865
 3202 9.285749 0.923865
 3203 9.289372 0.923865
 3204 9.292995 0.923865
 3205 9.296618 0.923865
 3206 9.300241 0.923865
 3207 9.303864 0.923865
 3208 9.307487 0.923865
 3209 9.311110 0.923865
 3210 9.314733 0.923865
 3211 9.318356 0.923865
 3212 9.321979 0.923865
 3213 9.325602 0.927488
 3214 9.329225 0.927488
 3215 9.332848 0.931111
 3216 9.336471 0.931111
 3217 9.340094 0.931111
 3218 9.343717 0.934734
 3219 9.347340 0.934734
 3220 9.350963 0.934734
 3221 9.354586 0.938357
 3222 9.358209 0.941980
 3223 9.358209 0.945603
 3224 9.361832 0.949226
 3225 9.361832 0.952849
 3226 9.365455 0.956472
 3227 9.365455 0.960095
 3228 9.369078 0.963718
 3229 9.369078 0.967341
 3230 9.372701 0.970964
 3231 9.372701 0.974587
 3232 9.376324 0.978210
 3233 9.376324 0.981833
 3234 9.379947 0.985456
 3235 9.379947 0.989079
 3236 9.383570 0.992702
 3237 9.383570 0.996325
 3238 9.387193 0.999948
 3239 9.390816 0.999948
 3240 9.394439 1.003571
 3241 9.398062 1.003571
 3242 9.401685 1.007194
 3243 9.405308 1.007194
 3244 9.408931 1.010817
 3245 9.412554 1.010817
 3246 9.416177 1.014440
 3247 9.419800 1.014440
 3248 9.423423 1.018063
 3249 9.427046 1.018063
 3250 9.430669 1.021686
 3251 9.434292 1.021686
 3252 9.437915 1.021686
 3253 9.441538 1.021686
 3254 9.445161 1.021686
 3255 9.448784 1.021686
 3256 9.452407 1.025309
 3257 9.456030 1.025309
 3258 9.459653 1.028932
 3259 9.463276 1.028932
 3260 9.466899 1.032555
 3261 9.470522 1.032555
 3262 9.474145 1.032555
 3263 9.477768 1.032555
 3264 9.481391 1.032555
 3265 9.485014 1.032555
 3266 9.488637 1.032555
 3267 9.492260 1.032555
 3268 9.495883 1.032555
 3269 9.499506 1.032555
 3270 9.503129 1.032555
 3271 9.506752 1.032555
 3272 9.510375 1.032555
 3273 9.513998 1.032555
 3274 9.517621 1.032555
 3275 9.521244 1.032555
 3276 9.524867 1.032555
 3277 9.528490 1.032555
 3278 9.532113 1.032555
 3279 9.535736 1.032555
 3280 9.539359 1.032555
 3281 9.542982 1.032555
 3282 9.546605 1.032555
 3283 9.550228 1.032555
 3284 9.553851 1.036178
 3285 9.557474 1.036178
 3286 9.561097 1.036178
 3287 9.564720 1.039801
 3288 9.568343 1.039801
 3289 9.571966 1.043424
 3290 9.575589 1.043424
 3291 9.579212 1.043424
 3292 9.582835 1.047047
 3293 9.586458 1.050670
 3294 9.586458 1.054293
 3295 9.590081 1.057916
 3296 9.590081 1.061539
 3297 9.593704 1.065162
 3298 9.593704 1.068785
 3299 9.597327 1.072408
 3300 9.597327 1.076031
 3301 9.600950 1.079654
 3302 9.604573 1.083277
 3303 9.604573 1.086900
 3304 9.608196 1.090523
 3305 9.611819 1.090523
 3306 9.615442 1.094146
 3307 9.619065 1.094146
 3308 9.622688 1.097769
 3309 9.626311 1.097769
 3310 9.629934 1.101392
 3311 9.633557 1.101392
 3312 9.637180 1.105015
 3313 9.640803 1.105015
 3314 9.644426 1.108638
 3315 9.648049 1.108638
 3316 9.651672 1.112261
 3317 9.655295 1.112261
 3318 9.658918 1.112261
 3319 9.662541 1.112261
 3320 9.666164 1.112261
 3321 9.669787 1.112261
 3322 9.673410 1.112261
 3323 9.673410 1.115884
 3324 9.677033 1.119507
 3325 9.677033 1.123130
 3326 9.680656 1.126753
 3327 9.684279 1.130376
 3328 9.684279 1.133999
 3329 9.687902 1.137622
 3330 9.691525 1.137622
 3331 9.695148 1.141245
 3332 9.698771 1.141245
 3333 9.702394 1.144868
 3334 9.706017 1.144868
 3335 9.709640 1.148491
 3336 9.713263 1.148491
 3337 9.716886 1.152114
 3338 9.720509 1.152114
 3339 9.724132 1.155737
 3340 9.727755 1.155737
 3341 9.731378 1.159360
 3342 9.735001 1.159360
 3343 9.738624 1.159360
 3344 9.742247 1.159360
 3345 9.745870 1.159360
 3346 9.749493 1.159360
 3347 9.753116 1.159360
 3348 9.756739 1.159360
 3349 9.760362 1.159360
 3350 9.763985 1.159360
 3351 9.767608 1.159360
 3352 9.771231 1.162983
 3353 9.774854 1.162983
 3354 9.778477 1.162983
 3355 9.782100 1.162983
 3356 9.785723 1.162983
 3357 9.789346 1.166606
 3358 9.792969 1.166606
 3359 9.796592 1.166606
 3360 9.800215 1.170229
 3361 9.803838 1.170229
 3362 9.807461 1.170229
 3363 9.811084 1.170229
 3364 9.814707 1.170229
 3365 9.818330 1.170229
 3366 9.821953 1.170229
 3367 9.825576 1.170229
 3368 9.829199 1.170229
 3369 9.832822 1.170229
 3370 9.836445 1.170229
 3371 9.840068 1.170229
 3372 9.843691 1.170229
 3373 9.847314 1.170229
 3374 9.850937 1.170229
 3375 9.854560 1.173852
 3376 9.858183 1.173852
 3377 9.861806 1.177475
 3378 9.865429 1.177475
 3379 9.869052 1.181098
 3380 9.872675 1.184721
 3381 9.876298 1.188344
 3382 9.879921 1.191967
 3383 9.883544 1.191967
 3384 9.887167 1.195590
 3385 9.890790 1.199213
 3386 9.890790 1.202836
 3387 9.894413 1.206459
 3388 9.894413 1.210082
 3389 9.898036 1.213705
 3390 9.901659 1.217328
 3391 9.901659 1.220951
 3392 9.905282 1.224574
 3393 9.908905 1.228197
 3394 9.912528 1.228197
 3395 9.916151 1.231820
 3396 9.919774 1.231820
 3397 9.923397 1.235443
 3398 9.927020 1.235443
 3399 9.930643 1.239066
 3400 9.934266 1.239066
 3401 9.937889 1.242689
 3402 9.941512 1.242689
 3403 9.945135 1.246312
 3404 9.948758 1.246312
 3405 9.952381 1.249935
 3406 9.956004 1.249935
 3407 9.959627 1.249935
 3408 9.963250 1.249935
 3409 9.966873 1.249935
 3410 9.970496 1.249935
 3411 9.974119 1.249935
 3412 9.977742 1.249935
 3413 9.981365 1.253558
 3414 9.984988 1.253558
 3415 9.988611 1.257181
 3416 9.992234 1.257181
 3417 9.995857 1.257181
 3418 9.999480 1.260804
 3419 10.003103 1.260804
 3420 10.006726 1.264427
 3421 10.010349 1.268050
 3422 10.013972 1.271673
 3423 10.017595 1.275296
 3424 10.021218 1.278919
 3425 10.024841 1.282542
 3426 10.024841 1.286165
 3427 10.028464 1.289788
 3428 10.028464 1.293411
 3429 10.032087 1.297034
 3430 10.032087 1.300657
 3431 10.035710 1.304280
 3432 10.035710 1.307903
 3433 10.039333 1.311526
 3434 10.039333 1.315149
 3435 10.042956 1.318772
 3436 10.042956 1.322395
 3437 10.046579 1.326018
 3438 10.050202 1.326018
 3439 10.053825 1.329641
 3440 10.057448 1.329641
 3441 10.061071 1.333264
 3442 10.064694 1.333264
 3443 10.068317 1.336887
 3444 10.071940 1.336887
 3445 10.075563 1.340510
 3446 10.079186 1.340510
 3447 10.082809 1.344133
 3448 10.086432 1.344133
 3449 10.090055 1.347756
 3450 10.093678 1.347756
 3451 10.097301 1.347756
 3452 10.100924 1.347756
 3453 10.104547 1.347756
 3454 10.108170 1.347756
 3455 10.111793 1.347756
 3456 10.115416 1.347756
 3457 10.119039 1.347756
 3458 10.122662 1.347756
 3459 10.126285 1.347756
 3460 10.129908 1.347756
 3461 10.133531 1.347756
 3462 10.137154 1.347756
 3463 10.140777 1.347756
 3464 10.144400 1.347756
 3465 10.148023 1.347756
 3466 10.151646 1.347756
 3467 10.155269 1.351379
 3468 10.158892 1.351379
 3469 10.162515 1.355002
 3470 10.166138 1.355002
 3471 10.169761 1.355002
 3472 10.173384 1.358625
 3473 10.177007 1.362248
 3474 10.180630 1.365871
 3475 10.184253 1.369494
 3476 10.184253 1.373117
 3477 10.184253 1.376740
 3478 10.184253 1.380363
 3479 10.184253 1.383986
 3480 10.184253 1.387609
 3481 10.184253 1.391232
 3482 10.184253 1.394855
 3483 10.187876 1.398478
 3484 10.187876 1.402101
 3485 10.191499 1.405724
 3486 10.191499 1.409347
 3487 10.195122 1.412970
 3488 10.195122 1.416593
 3489 10.198745 1.420216
 3490 10.198745 1.423839
 3491 10.202368 1.427462
 3492 10.202368 1.431085
 3493 10.205991 1.434708
 3494 10.205991 1.438331
 3495 10.209614 1.441954
 3496 10.213237 1.445577
 3497 10.216860 1.445577
 3498 10.220483 1.449200
 3499 10.224106 1.452823
 3500 10.227729 1.452823
 3501 10.231352 1.456446
 3502 10.231352 1.460069
 3503 10.234975 1.463692
 3504 10.234975 1.467315
 3505 10.238598 1.470938
 3506 10.238598 1.474561
 3507 10.242221 1.478184
 3508 10.242221 1.481807
 3509 10.245844 1.485430
 3510 10.245844 1.489053
 3511 10.249467 1.492676
 3512 10.249467 1.496299
 3513 10.253090 1.499922
 3514 10.256713 1.499922
 3515 10.260336 1.503545
 3516 10.263959 1.503545
 3517 10.267582 1.507168
 3518 10.271205 1.507168
 3519 10.274828 1.510791
 3520 10.278451 1.510791
 3521 10.282074 1.514414
 3522 10.285697 1.514414
 3523 10.289320 1.518037
 3524 10.292943 1.518037
 3525 10.296566 1.521660
 3526 10.300189 1.521660
 3527 10.303812 1.521660
 3528 10.307435 1.521660
 3529 10.311058 1.521660
 3530 10.314681 1.521660
 3531 10.318304 1.521660
 3532 10.321927 1.521660
 3533 10.325550 1.521660
 3534 10.329173 1.525283
 3535 10.332796 1.528906
 3536 10.336419 1.532529
 3537 10.340042 1.536152
 3538 10.343665 1.539775
 3539 10.347288 1.543398
 3540 10.350911 1.547021
 3541 10.354534 1.550644
 3542 10.358157 1.554267
 3543 10.361780 1.557890
 3544 10.361780 1.561513
 3545 10.365403 1.565136
 3546 10.369026 1.565136
 3547 10.372649 1.568759
 3548 10.376272 1.568759
 3549 10.379895 1.572382
 3550 10.383518 1.572382
 3551 10.387141 1.576005
 3552 10.390764 1.576005
 3553 10.394387 1.579628
 3554 10.398010 1.579628
 3555 10.401633 1.583251
 3556 10.405256 1.583251
 3557 10.408879 1.586874
 3558 10.412502 1.586874
 3559 10.416125 1.586874
 3560 10.419748 1.586874
 3561 10.423371 1.586874
 3562 10.426994 1.586874
 3563 10.430617 1.586874
 3564 10.434240 1.586874
 3565 10.437863 1.586874
 3566 10.441486 1.590497
 3567 10.445109 1.594120
 3568 10.448732 1.597743
 3569 10.452355 1.601366
 3570 10.455978 1.604989
 3571 10.459601 1.604989
 3572 10.463224 1.608612
 3573 10.466847 1.608612
 3574 10.470470 1.612235
 3575 10.474093 1.612235
 3576 10.477716 1.615858
 3577 10.481339 1.615858
 3578 10.484962 1.619481
 3579 10.488585 1.619481
 3580 10.492208 1.623104
 3581 10.495831 1.623104
 3582 10.499454 1.626727
 3583 10.503077 1.626727
 3584 10.506700 1.626727
 3585 10.510323 1.626727
 3586 10.513946 1.626727
 3587 10.517569 1.630350
 3588 10.521192 1.630350
 3589 10.524815 1.633973
 3590 10.528438 1.633973
 3591 10.532061 1.633973
 3592 10.535684 1.637596
 3593 10.539307 1.641219
 3594 10.542930 1.644842
 3595 10.546553 1.648465
 3596 10.550176 1.652088
 3597 10.553799 1.655711
 3598 10.557422 1.659334
 3599 10.561045 1.659334
 3600 10.564668 1.662957
 3601 10.568291 1.662957
 3602 10.571914 1.666580
 3603 10.575537 1.666580
 3604 10.579160 1.670203
 3605 10.582783 1.670203
 3606 10.586406 1.673826
 3607 10.590029 1.673826
 3608 10.593652 1.677449
 3609 10.597275 1.677449
 3610 10.600898 1.681072
 3611 10.604521 1.684695
 3612 10.608144 1.688318
 3613 10.611767 1.691941
 3614 10.615390 1.695564
 3615 10.619013 1.699187
 3616 10.622636 1.702810
 3617 10.626259 1.706433
 3618 10.629882 1.710056
 3619 10.633505 1.713679
 3620 10.637128 1.717302
 3621 10.640751 1.717302
 3622 10.644374 1.720925
 3623 10.647997 1.720925
 3624 10.651620 1.724548
 3625 10.655243 1.724548
 3626 10.658866 1.728171
 3627 10.662489 1.728171
 3628 10.666112 1.731794
 3629 10.669735 1.731794
 3630 10.673358 1.735417
 3631 10.676981 1.735417
 3632 10.680604 1.739040
 3633 10.684227 1.739040
 3634 10.687850 1.742663
 3635 10.691473 1.746286
 3636 10.695096 1.749909
 3637 10.698719 1.753532
 3638 10.702342 1.757155
 3639 10.705965 1.760778
 3640 10.709588 1.764401
 3641 10.713211 1.768024
 3642 10.716834 1.771647
 3643 10.720457 1.775270
 3644 10.724080 1.778893
 3645 10.727703 1.782516
 3646 10.731326 1.786139
 3647 10.734949 1.789762
 3648 10.738572 1.793385
 3649 10.742195 1.797008
 3650 10.745818 1.800631
 3651 10.749441 1.804254
 3652 10.749441 1.807877
 3653 10.753064 1.811500
 3654 10.753064 1.815123
 3655 10.756687 1.818746
 3656 10.756687 1.822369
 3657 10.760310 1.825992
 3658 10.760310 1.829615
 3659 10.763933 1.833238
 3660 10.763933 1.836861
 3661 10.767556 1.840484
 3662 10.771179 1.840484
 3663 10.774802 1.844107
 3664 10.778425 1.844107
 3665 10.782048 1.847730
 3666 10.785671 1.847730
 3667 10.789294 1.851353
 3668 10.792917 1.851353
 3669 10.796540 1.854976
 3670 10.800163 1.854976
 3671 10.803786 1.858599
 3672 10.807409 1.858599
 3673 10.811032 1.862222
 3674 10.814655 1.862222
 3675 10.818278 1.862222
 3676 10.821901 1.862222
 3677 10.825524 1.862222
 3678 10.829147 1.862222
 3679 10.832770 1.862222
 3680 10.836393 1.862222
 3681 10.840016 1.865845
 3682 10.843639 1.865845
 3683 10.847262 1.865845
 3684 10.850885 1.869468
 3685 10.854508 1.869468
 3686 10.858131 1.873091
 3687 10.861754 1.873091
 3688 10.865377 1.876714
 3689 10.869000 1.876714
 3690 10.872623 1.880337
 3691 10.876246 1.883960
 3692 10.879869 1.887583
 3693 10.883492 1.891206
 3694 10.887115 1.894829
 3695 10.890738 1.898452
 3696 10.890738 1.902075
 3697 10.894361 1.905698
 3698 10.894361 1.909321
 3699 10.894361 1.912944
 3700 10.894361 1.916567
 3701 10.894361 1.920190
 3702 10.894361 1.923813
 3703 10.894361 1.927436
 3704 10.894361 1.931059
 3705 10.894361 1.934682
 3706 10.894361 1.938305
 3707 10.894361 1.941928
 3708 10.897984 1.945551
 3709 10.897984 1.949174
 3710 10.901607 1.952797
 3711 10.901607 1.956420
 3712 10.905230 1.960043
 3713 10.905230 1.963666
 3714 10.908853 1.967289
 3715 10.908853 1.970912
 3716 10.912476 1.974535
 3717 10.912476 1.978158
 3718 10.916099 1.981781
 3719 10.916099 1.985404
 3720 10.919722 1.989027
 3721 10.923345 1.992650
 3722 10.926968 1.996273
 3723 10.930591 1.999896
 3724 10.934214 1.999896
 3725 10.937837 2.003519
 3726 10.941460 2.003519
 3727 10.945083 2.007142
 3728 10.948706 2.007142
 3729 10.952329 2.010765
 3730 10.955952 2.010765
 3731 10.959575 2.014388
 3732 10.963198 2.014388
 3733 10.966821 2.018011
 3734 10.970444 2.018011
 3735 10.974067 2.021634
 3736 10.977690 2.021634
 3737 10.981313 2.021634
 3738 10.984936 2.021634
 3739 10.988559 2.021634
 3740 10.992182 2.021634
 3741 10.995805 2.021634
 3742 10.999428 2.021634
 3743 11.003051 2.025257
 3744 11.006674 2.028880
 3745 11.010297 2.032503
 3746 11.013920 2.036126
 3747 11.013920 2.039749
 3748 11.017543 2.043372
 3749 11.021166 2.046995
 3750 11.021166 2.050618
 3751 11.024789 2.054241
 3752 11.024789 2.057864
 3753 11.028412 2.061487
 3754 11.028412 2.065110
 3755 11.032035 2.068733
 3756 11.032035 2.072356
 3757 11.035658 2.075979
 3758 11.035658 2.079602
 3759 11.039281 2.083225
 3760 11.039281 2.086848
 3761 11.042904 2.090471
 3762 11.042904 2.094094
 3763 11.046527 2.097717
 3764 11.046527 2.101340
 3765 11.050150 2.104963
 3766 11.053773 2.104963
 3767 11.057396 2.108586
 3768 11.061019 2.108586
 3769 11.064642 2.112209
 3770 11.068265 2.112209
 3771 11.071888 2.115832
 3772 11.075511 2.115832
 3773 11.079134 2.119455
 3774 11.082757 2.119455
 3775 11.086380 2.123078
 3776 11.090003 2.123078
 3777 11.093626 2.126701
 3778 11.097249 2.126701
 3779 11.100872 2.126701
 3780 11.104495 2.126701
 3781 11.108118 2.126701
 3782 11.111741 2.126701
 3783 11.115364 2.126701
 3784 11.118987 2.126701
 3785 11.122610 2.126701
 3786 11.126233 2.126701
 3787 11.129856 2.126701
 3788 11.133479 2.126701
 3789 11.137102 2.126701
 3790 11.140725 2.126701
 3791 11.144348 2.126701
 3792 11.147971 2.126701
 3793 11.151594 2.130324
 3794 11.155217 2.130324
 3795 11.158840 2.130324
 3796 11.162463 2.130324
 3797 11.166086 2.130324
 3798 11.169709 2.130324
 3799 11.173332 2.130324
 3800 11.176955 2.133947
 3801 11.180578 2.133947
 3802 11.184201 2.137570
 3803 11.187824 2.141193
 3804 11.191447 2.144816
 3805 11.195070 2.148439
 3806 11.198693 2.152062
 3807 11.202316 2.155685
 3808 11.205939 2.159308
 3809 11.209562 2.162931
 3810 11.209562 2.166554
 3811 11.209562 2.170177
 3812 11.209562 2.173800
 3813 11.209562 2.177423
 3814 11.209562 2.181046
 3815 11.209562 2.184669
 3816 11.209562 2.188292
 3817 11.209562 2.191915
 3818 11.209562 2.195538
 3819 11.209562 2.199161
 3820 11.209562 2.202784
 3821 11.209562 2.206407
 3822 11.209562 2.210030
 3823 11.213185 2.213653
 3824 11.213185 2.217276
 3825 11.216808 2.220899
 3826 11.216808 2.224522
 3827 11.220431 2.228145
 3828 11.220431 2.231768
 3829 11.224054 2.235391
 3830 11.224054 2.239014
 3831 11.227677 2.242637
 3832 11.227677 2.246260
 3833 11.231300 2.249883
 3834 11.231300 2.253506
 3835 11.234923 2.257129
 3836 11.238546 2.257129
 3837 11.242169 2.260752
 3838 11.245792 2.260752
 3839 11.249415 2.264375
 3840 11.253038 2.264375
 3841 11.256661 2.267998
 3842 11.260284 2.267998
 3843 11.263907 2.271621
 3844 11.267530 2.271621
 3845 11.271153 2.275244
 3846 11.274776 2.275244
 3847 11.278399 2.278867
 3848 11.282022 2.278867
 3849 11.285645 2.278867
 3850 11.289268 2.278867
 3851 11.292891 2.278867
 3852 11.296514 2.278867
 3853 11.300137 2.278867
 3854 11.303760 2.278867
 3855 11.307383 2.278867
 3856 11.311006 2.278867
 3857 11.314629 2.278867
 3858 11.318252 2.278867
 3859 11.321875 2.278867
 3860 11.325498 2.278867
 3861 11.329121 2.278867
 3862 11.332744 2.278867
 3863 11.336367 2.278867
 3864 11.339990 2.278867
 3865 11.343613 2.278867
 3866 11.347236 2.278867
 3867 11.350859 2.278867
 3868 11.354482 2.278867
 3869 11.358105 2.278867
 3870 11.361728 2.275244
 3871 11.365351 2.275244
 3872 11.368974 2.271621
 3873 11.372597 2.271621
 3874 11.376220 2.267998
 3875 11.379843 2.271621
 3876 11.383466 2.271621
 3877 11.387089 2.275244
 3878 11.390712 2.275244
 3879 11.394335 2.278867
 3880 11.397958 2.278867
 3881 11.401581 2.282490
 3882 11.405204 2.282490
 3883 11.408827 2.286113
 3884 11.412450 2.286113
 3885 11.416073 2.289736
 3886 11.419696 2.289736
 3887 11.423319 2.293359
 3888 11.426942 2.293359
 3889 11.430565 2.293359
 3890 11.434188 2.296982
 3891 11.434188 2.300605
 3892 11.437811 2.304228
 3893 11.437811 2.307851
 3894 11.441434 2.311474
 3895 11.445057 2.315097
 3896 11.445057 2.318720
 3897 11.448680 2.322343
 3898 11.452303 2.325966
 3899 11.455926 2.325966
 3900 11.459549 2.329589
 3901 11.463172 2.329589
 3902 11.466795 2.333212
 3903 11.470418 2.333212
 3904 11.474041 2.336835
 3905 11.477664 2.336835
 3906 11.481287 2.340458
 3907 11.484910 2.340458
 3908 11.488533 2.344081
 3909 11.492156 2.344081
 3910 11.495779 2.347704
 3911 11.499402 2.347704
 3912 11.503025 2.351327
 3913 11.506648 2.354950
 3914 11.510271 2.358573
 3915 11.513894 2.362196
 3916 11.517517 2.365819
 3917 11.521140 2.365819
 3918 11.524763 2.369442
 3919 11.528386 2.369442
 3920 11.532009 2.373065
 3921 11.535632 2.373065
 3922 11.539255 2.376688
 3923 11.542878 2.376688
 3924 11.546501 2.380311
 3925 11.550124 2.380311
 3926 11.553747 2.383934
 3927 11.557370 2.383934
 3928 11.560993 2.387557
 3929 11.564616 2.387557
 3930 11.568239 2.387557
 3931 11.571862 2.387557
 3932 11.575485 2.391180
 3933 11.579108 2.391180
 3934 11.582731 2.394803
 3935 11.586354 2.394803
 3936 11.589977 2.398426
 3937 11.593600 2.398426
 3938 11.597223 2.402049
 3939 11.600846 2.402049
 3940 11.604469 2.405672
 3941 11.608092 2.405672
 3942 11.611715 2.405672
 3943 11.615338 2.405672
 3944 11.618961 2.409295
 3945 11.622584 2.412918
 3946 11.626207 2.412918
 3947 11.629830 2.416541
 3948 11.633453 2.420164
 3949 11.637076 2.423787
 3950 11.640699 2.423787
 3951 11.644322 2.427410
 3952 11.647945 2.431033
 3953 11.651568 2.434656
 3954 11.655191 2.434656
 3955 11.658814 2.438279
 3956 11.662437 2.441902
 3957 11.666060 2.445525
 3958 11.669683 2.449148
 3959 11.673306 2.452771
 3960 11.676929 2.456394
 3961 11.680552 2.460017
 3962 11.684175 2.463640
 3963 11.687798 2.467263
 3964 11.691421 2.470886
 3965 11.695044 2.474509
 3966 11.698667 2.478132
 3967 11.702290 2.481755
 3968 11.705913 2.481755
 3969 11.709536 2.485378
 3970 11.713159 2.485378
 3971 11.716782 2.489001
 3972 11.720405 2.489001
 3973 11.724028 2.492624
 3974 11.727651 2.492624
 3975 11.731274 2.496247
 3976 11.734897 2.496247
 3977 11.738520 2.499870
 3978 11.742143 2.499870
 3979 11.745766 2.503493
 3980 11.749389 2.503493
 3981 11.753012 2.507116
 3982 11.756635 2.507116
 3983 11.760258 2.510739
 3984 11.763881 2.510739
 3985 11.767504 2.514362
 3986 11.771127 2.514362
 3987 11.774750 2.517985
 3988 11.778373 2.517985
 3989 11.781996 2.521608
 3990 11.785619 2.521608
 3991 11.789242 2.525231
 3992 11.792865 2.525231
 3993 11.796488 2.525231
 3994 11.800111 2.525231
 3995 11.803734 2.528854
 3996 11.807357 2.528854
 3997 11.810980 2.532477
 3998 11.814603 2.532477
 3999 11.818226 2.532477
 4000 11.821849 2.536100
 4001 11.825472 2.539723
 4002 11.829095 2.543346
 4003 11.829095 2.546969
 4004 11.832718 2.550592
 4005 11.836341 2.554215
 4006 11.836341 2.557838
 4007 11.839964 2.561461
 4008 11.843587 2.565084
 4009 11.847210 2.568707
 4010 11.850833 2.572330
 4011 11.854456 2.572330
 4012 11.858079 2.575953
 4013 11.861702 2.579576
 4014 11.865325 2.579576
 4015 11.868948 2.583199
 4016 11.872571 2.586822
 4017 11.876194 2.590445
 4018 11.879817 2.594068
 4019 11.883440 2.597691
 4020 11.887063 2.601314
 4021 11.890686 2.604937
 4022 11.894309 2.608560
 4023 11.897932 2.612183
 4024 11.901555 2.615806
 4025 11.901555 2.619429
 4026 11.901555 2.623052
 4027 11.901555 2.626675
 4028 11.901555 2.630298
 4029 11.901555 2.633921
 4030 11.901555 2.637544
 4031 11.905178 2.641167
 4032 11.905178 2.644790
 4033 11.908801 2.648413
 4034 11.908801 2.652036
 4035 11.912424 2.655659
 4036 11.912424 2.659282
 4037 11.916047 2.662905
 4038 11.916047 2.666528
 4039 11.919670 2.670151
 4040 11.919670 2.673774
 4041 11.923293 2.677397
 4042 11.923293 2.681020
 4043 11.926916 2.684643
 4044 11.930539 2.688266
 4045 11.934162 2.688266
 4046 11.937785 2.691889
 4047 11.941408 2.691889
 4048 11.945031 2.695512
 4049 11.948654 2.695512
 4050 11.952277 2.699135
 4051 11.955900 2.699135
 4052 11.959523 2.702758
 4053 11.963146 2.702758
 4054 11.966769 2.706381
 4055 11.970392 2.710004
 4056 11.974015 2.713627
 4057 11.974015 2.717250
 4058 11.977638 2.720873
 4059 11.981261 2.724496
 4060 11.984884 2.728119
 4061 11.988507 2.731742
 4062 11.992130 2.731742
 4063 11.995753 2.735365
 4064 11.999376 2.735365
 4065 12.002999 2.738988
 4066 12.006622 2.738988
 4067 12.010245 2.742611
 4068 12.013868 2.742611
 4069 12.017491 2.746234
 4070 12.021114 2.746234
 4071 12.024737 2.749857
 4072 12.028360 2.749857
 4073 12.031983 2.753480
 4074 12.035606 2.753480
 4075 12.039229 2.753480
 4076 12.042852 2.753480
 4077 12.046475 2.757103
 4078 12.050098 2.757103
 4079 12.053721 2.757103
 4080 12.057344 2.757103
 4081 12.060967 2.757103
 4082 12.064590 2.760726
 4083 12.064590 2.764349
 4084 12.068213 2.767972
 4085 12.068213 2.771595
 4086 12.071836 2.775218
 4087 12.075459 2.778841
 4088 12.075459 2.782464
 4089 12.079082 2.786087
 4090 12.082705 2.789710
 4091 12.086328 2.789710
 4092 12.089951 2.793333
 4093 12.093574 2.793333
 4094 12.097197 2.796956
 4095 12.100820 2.796956
 4096 12.104443 2.800579
 4097 12.108066 2.800579
 4098 12.111689 2.804202
 4099 12.115312 2.804202
 4100 12.118935 2.807825
 4101 12.122558 2.807825
 4102 12.126181 2.811448
 4103 12.129804 2.811448
 4104 12.133427 2.811448
 4105 12.137050 2.815071
 4106 12.140673 2.818694
 4107 12.144296 2.822317
 4108 12.144296 2.825940
 4109 12.147919 2.829563
 4110 12.147919 2.833186
 4111 12.151542 2.836809
 4112 12.151542 2.840432
 4113 12.155165 2.844055
 4114 12.158788 2.844055
 4115 12.162411 2.847678
 4116 12.166034 2.847678
 4117 12.169657 2.851301
 4118 12.173280 2.851301
 4119 12.176903 2.854924
 4120 12.180526 2.854924
 4121 12.184149 2.858547
 4122 12.187772 2.858547
 4123 12.191395 2.862170
 4124 12.195018 2.862170
 4125 12.198641 2.865793
 4126 12.202264 2.865793
 4127 12.205887 2.865793
 4128 12.209510 2.865793
 4129 12.213133 2.865793
 4130 12.216756 2.865793
 4131 12.220379 2.865793
 4132 12.224002 2.865793
 4133 12.227625 2.865793
 4134 12.231248 2.865793
 4135 12.234871 2.865793
 4136 12.238494 2.865793
 4137 12.242117 2.865793
 4138 12.245740 2.865793
 4139 12.249363 2.865793
 4140 12.252986 2.865793
 4141 12.256609 2.865793
 4142 12.260232 2.865793
 4143 12.263855 2.865793
 4144 12.267478 2.865793
 4145 12.271101 2.865793
 4146 12.274724 2.865793
 4147 12.278347 2.865793
 4148 12.281970 2.865793
 4149 12.285593 2.869416
 4150 12.289216 2.869416
 4151 12.292839 2.869416
 4152 12.296462 2.873039
 4153 12.300085 2.873039
 4154 12.303708 2.876662
 4155 12.307331 2.880285
 4156 12.310954 2.883908
 4157 12.314577 2.883908
 4158 12.318200 2.887531
 4159 12.321823 2.891154
 4160 12.325446 2.894777
 4161 12.325446 2.898400
 4162 12.329069 2.902023
 4163 12.329069 2.905646
 4164 12.332692 2.909269
 4165 12.332692 2.912892
 4166 12.332692 2.916515
 4167 12.332692 2.920138
 4168 12.332692 2.923761
 4169 12.332692 2.927384
 4170 12.332692 2.931007
 4171 12.332692 2.934630
 4172 12.332692 2.938253
 4173 12.332692 2.941876
 4174 12.336315 2.945499
 4175 12.336315 2.949122
 4176 12.339938 2.952745
 4177 12.339938 2.956368
 4178 12.343561 2.959991
 4179 12.343561 2.963614
 4180 12.347184 2.967237
 4181 12.347184 2.970860
 4182 12.350807 2.974483
 4183 12.350807 2.978106
 4184 12.354430 2.981729
 4185 12.354430 2.985352
 4186 12.358053 2.988975
 4187 12.361676 2.988975
 4188 12.365299 2.992598
 4189 12.368922 2.992598
 4190 12.372545 2.996221
 4191 12.376168 2.996221
 4192 12.379791 2.999844
 4193 12.383414 2.999844
 4194 12.387037 3.003467
 4195 12.390660 3.003467
 4196 12.394283 3.007090
 4197 12.397906 3.007090
 4198 12.401529 3.010713
 4199 12.405152 3.010713
 4200 12.408775 3.010713
 4201 12.412398 3.010713
 4202 12.416021 3.010713
 4203 12.419644 3.010713
 4204 12.423267 3.010713
 4205 12.426890 3.014336
 4206 12.430513 3.017959
 4207 12.434136 3.021582
 4208 12.434136 3.025205
 4209 12.437759 3.028828
 4210 12.441382 3.032451
 4211 12.445005 3.032451
 4212 12.448628 3.036074
 4213 12.452251 3.036074
 4214 12.455874 3.039697
 4215 12.459497 3.039697
 4216 12.463120 3.043320
 4217 12.466743 3.043320
 4218 12.470366 3.046943
 4219 12.473989 3.046943
 4220 12.477612 3.050566
 4221 12.481235 3.050566
 4222 12.484858 3.054189
 4223 12.488481 3.054189
 4224 12.492104 3.054189
 4225 12.495727 3.054189
 4226 12.499350 3.057812
 4227 12.502973 3.057812
 4228 12.506596 3.057812
 4229 12.510219 3.061435
 4230 12.513842 3.061435
 4231 12.517465 3.065058
 4232 12.521088 3.065058
 4233 12.524711 3.068681
 4234 12.528334 3.068681
 4235 12.531957 3.072304
 4236 12.535580 3.072304
 4237 12.539203 3.075927
 4238 12.542826 3.075927
 4239 12.546449 3.075927
 4240 12.550072 3.075927
 4241 12.553695 3.075927
 4242 12.557318 3.075927
 4243 12.560941 3.075927
 4244 12.564564 3.075927
 4245 12.568187 3.075927
 4246 12.571810 3.075927
 4247 12.575433 3.075927
 4248 12.579056 3.075927
 4249 12.582679 3.075927
 4250 12.586302 3.075927
 4251 12.589925 3.075927
 4252 12.593548 3.075927
 4253 12.597171 3.075927
 4254 12.600794 3.075927
 4255 12.604417 3.075927
 4256 12.608040 3.075927
 4257 12.611663 3.075927
 4258 12.615286 3.075927
 4259 12.618909 3.075927
 4260 12.622532 3.075927
 4261 12.626155 3.072304
 4262 12.629778 3.072304
 4263 12.633401 3.068681
 4264 12.637024 3.068681
 4265 12.640647 3.068681
 4266 12.644270 3.072304
 4267 12.647893 3.075927
 4268 12.651516 3.075927
 4269 12.655139 3.079550
 4270 12.658762 3.079550
 4271 12.662385 3.083173
 4272 12.666008 3.083173
 4273 12.666008 3.086796
 4274 12.669631 3.090419
 4275 12.673254 3.094042
 4276 12.673254 3.097665
 4277 12.676877 3.101288
 4278 12.676877 3.104911
 4279 12.676877 3.108534
 4280 12.676877 3.112157
 4281 12.676877 3.115780
 4282 12.676877 3.119403
 4283 12.676877 3.123026
 4284 12.676877 3.126649
 4285 12.676877 3.130272
 4286 12.676877 3.133895
 4287 12.676877 3.137518
 4288 12.676877 3.141141
 4289 12.676877 3.144764
 4290 12.676877 3.148387
 4291 12.676877 3.152010
 4292 12.676877 3.155633
 4293 12.676877 3.159256
 4294 12.676877 3.162879
 4295 12.676877 3.166502
 4296 12.676877 3.170125
 4297 12.676877 3.173748
 4298 12.676877 3.177371
 4299 12.676877 3.180994
 4300 12.676877 3.184617
 4301 12.680500 3.188240
 4302 12.680500 3.191863
 4303 12.684123 3.195486
 4304 12.684123 3.199109
 4305 12.687746 3.202732
 4306 12.687746 3.206355
 4307 12.691369 3.209978
 4308 12.691369 3.213601
 4309 12.694992 3.217224
 4310 12.694992 3.220847
 4311 12.698615 3.224470
 4312 12.698615 3.228093
 4313 12.702238 3.231716
 4314 12.705861 3.235339
 4315 12.709484 3.235339
 4316 12.713107 3.238962
 4317 12.716730 3.242585
 4318 12.720353 3.246208
 4319 12.723976 3.249831
 4320 12.727599 3.253454
 4321 12.731222 3.257077
 4322 12.734845 3.260700
 4323 12.738468 3.264323
 4324 12.742091 3.267946
 4325 12.742091 3.271569
 4326 12.745714 3.275192
 4327 12.749337 3.278815
 4328 12.752960 3.282438
 4329 12.756583 3.286061
 4330 12.760206 3.289684
 4331 12.760206 3.293307
 4332 12.763829 3.296930
 4333 12.763829 3.300553
 4334 12.767452 3.304176
 4335 12.767452 3.307799
 4336 12.771075 3.311422
 4337 12.771075 3.315045
 4338 12.774698 3.318668
 4339 12.774698 3.322291
 4340 12.778321 3.325914
 4341 12.778321 3.329537
 4342 12.781944 3.333160
 4343 12.785567 3.336783
 4344 12.785567 3.340406
 4345 12.785567 3.344029
 4346 12.785567 3.347652
 4347 12.785567 3.351275
 4348 12.785567 3.354898
 4349 12.785567 3.358521
 4350 12.785567 3.362144
 4351 12.785567 3.365767
 4352 12.789190 3.369390
 4353 12.789190 3.373013
 4354 12.789190 3.376636
 4355 12.789190 3.380259
 4356 12.792813 3.383882
 4357 12.792813 3.387505
 4358 12.796436 3.391128
 4359 12.796436 3.394751
 4360 12.800059 3.398374
 4361 12.800059 3.401997
 4362 12.800059 3.405620
 4363 12.800059 3.409243
 4364 12.803682 3.412866
 4365 12.803682 3.416489
 4366 12.807305 3.420112
 4367 12.807305 3.423735
 4368 12.810928 3.427358
 4369 12.810928 3.430981
 4370 12.814551 3.434604
 4371 12.814551 3.438227
 4372 12.818174 3.441850
 4373 12.818174 3.445473
 4374 12.821797 3.449096
 4375 12.821797 3.452719
 4376 12.825420 3.456342
 4377 12.829043 3.459965
 4378 12.832666 3.463588
 4379 12.836289 3.467211
 4380 12.836289 3.470834
 4381 12.836289 3.474457
 4382 12.836289 3.478080
 4383 12.836289 3.481703
 4384 12.836289 3.485326
 4385 12.839912 3.488949
 4386 12.839912 3.492572
 4387 12.843535 3.496195
 4388 12.843535 3.499818
 4389 12.847158 3.503441
 4390 12.847158 3.507064
 4391 12.850781 3.510687
 4392 12.850781 3.514310
 4393 12.854404 3.517933
 4394 12.854404 3.521556
 4395 12.858027 3.525179
 4396 12.858027 3.528802
 4397 12.861650 3.532425
 4398 12.865273 3.536048
 4399 12.868896 3.539671
 4400 12.872519 3.543294
 4401 12.876142 3.546917
 4402 12.879765 3.550540
 4403 12.883388 3.554163
 4404 12.883388 3.557786
 4405 12.879765 3.561409
 4406 12.879765 3.565032
 4407 12.879765 3.568655
 4408 12.879765 3.572278
 4409 12.879765 3.575901
 4410 12.879765 3.579524
 4411 12.879765 3.583147
 4412 12.879765 3.586770
 4413 12.879765 3.590393
 4414 12.879765 3.594016
 4415 12.879765 3.597639
 4416 12.879765 3.601262
 4417 12.879765 3.604885
 4418 12.879765 3.608508
 4419 12.879765 3.612131
 4420 12.879765 3.615754
 4421 12.879765 3.619377
 4422 12.879765 3.623000
 4423 12.879765 3.626623
 4424 12.879765 3.630246
 4425 12.879765 3.633869
 4426 12.879765 3.637492
 4427 12.879765 3.641115
 4428 12.879765 3.644738
 4429 12.883388 3.648361
 4430 12.883388 3.651984
 4431 12.887011 3.655607
 4432 12.887011 3.659230
 4433 12.890634 3.662853
 4434 12.890634 3.666476
 4435 12.894257 3.670099
 4436 12.894257 3.673722
 4437 12.897880 3.677345
 4438 12.897880 3.680968
 4439 12.901503 3.684591
 4440 12.901503 3.688214
 4441 12.905126 3.691837
 4442 12.908749 3.691837
 4443 12.912372 3.695460
 4444 12.915995 3.695460
 4445 12.919618 3.699083
 4446 12.923241 3.699083
 4447 12.926864 3.702706
 4448 12.930487 3.702706
 4449 12.934110 3.706329
 4450 12.937733 3.706329
 4451 12.941356 3.709952
 4452 12.944979 3.709952
 4453 12.944979 3.713575
 4454 12.944979 3.717198
 4455 12.948602 3.720821
 4456 12.948602 3.724444
 4457 12.952225 3.728067
 4458 12.952225 3.731690
 4459 12.955848 3.735313
 4460 12.955848 3.738936
 4461 12.959471 3.742559
 4462 12.959471 3.746182
 4463 12.963094 3.749805
 4464 12.963094 3.753428
 4465 12.966717 3.757051
 4466 12.966717 3.760674
 4467 12.970340 3.764297
 4468 12.973963 3.767920
 4469 12.977586 3.771543
 4470 12.981209 3.775166
 4471 12.984832 3.775166
 4472 12.988455 3.778789
 4473 12.992078 3.782412
 4474 12.995701 3.786035
 4475 12.995701 3.789658
 4476 12.999324 3.793281
 4477 12.999324 3.796904
 4478 13.002947 3.800527
 4479 13.002947 3.804150
 4480 13.006570 3.807773
 4481 13.006570 3.811396
 4482 13.010193 3.815019
 4483 13.010193 3.818642
 4484 13.010193 3.822265
 4485 13.010193 3.825888
 4486 13.010193 3.829511
 4487 13.010193 3.833134
 4488 13.010193 3.836757
 4489 13.010193 3.840380
 4490 13.010193 3.844003
 4491 13.010193 3.847626
 4492 13.010193 3.851249
 4493 13.010193 3.854872
 4494 13.010193 3.858495
 4495 13.013816 3.862118
 4496 13.013816 3.865741
 4497 13.017439 3.869364
 4498 13.017439 3.872987
 4499 13.021062 3.876610
 4500 13.021062 3.880233
 4501 13.024685 3.883856
 4502 13.024685 3.887479
 4503 13.028308 3.891102
 4504 13.028308 3.894725
 4505 13.031931 3.898348
 4506 13.031931 3.901971
 4507 13.031931 3.905594
 4508 13.031931 3.909217
 4509 13.031931 3.912840
 4510 13.031931 3.916463
 4511 13.031931 3.920086
 4512 13.035554 3.923709
 4513 13.035554 3.927332
 4514 13.039177 3.930955
 4515 13.039177 3.934578
 4516 13.042800 3.938201
 4517 13.042800 3.941824
 4518 13.046423 3.945447
 4519 13.046423 3.949070
 4520 13.050046 3.952693
 4521 13.050046 3.956316
 4522 13.053669 3.959939
 4523 13.053669 3.963562
 4524 13.057292 3.967185
 4525 13.060915 3.970808
 4526 13.064538 3.974431
 4527 13.068161 3.978054
 4528 13.071784 3.981677
 4529 13.075407 3.985300
 4530 13.079030 3.988923
 4531 13.079030 3.992546
 4532 13.079030 3.996169
 4533 13.079030 3.999792
 4534 13.079030 4.003415
 4535 13.082653 4.007038
 4536 13.082653 4.010661
 4537 13.086276 4.014284
 4538 13.086276 4.017907
 4539 13.089899 4.021530
 4540 13.089899 4.025153
 4541 13.093522 4.028776
 4542 13.093522 4.032399
 4543 13.097145 4.036022
 4544 13.097145 4.039645
 4545 13.100768 4.043268
 4546 13.100768 4.046891
 4547 13.104391 4.050514
 4548 13.108014 4.054137
 4549 13.111637 4.057760
 4550 13.115260 4.061383
 4551 13.115260 4.065006
 4552 13.118883 4.068629
 4553 13.118883 4.072252
 4554 13.122506 4.075875
 4555 13.122506 4.079498
 4556 13.126129 4.083121
 4557 13.126129 4.086744
 4558 13.129752 4.090367
 4559 13.129752 4.093990
 4560 13.133375 4.097613
 4561 13.133375 4.101236
 4562 13.136998 4.104859
 4563 13.136998 4.108482
 4564 13.140621 4.112105
 4565 13.144244 4.115728
 4566 13.147867 4.119351
 4567 13.147867 4.122974
 4568 13.151490 4.126597
 4569 13.155113 4.130220
 4570 13.158736 4.133843
 4571 13.162359 4.137466
 4572 13.162359 4.141089
 4573 13.165982 4.144712
 4574 13.169605 4.148335
 4575 13.169605 4.151958
 4576 13.173228 4.155581
 4577 13.173228 4.159204
 4578 13.173228 4.162827
 4579 13.173228 4.166450
 4580 13.176851 4.170073
 4581 13.176851 4.173696
 4582 13.176851 4.177319
 4583 13.180474 4.180942
 4584 13.180474 4.184565
 4585 13.184097 4.188188
 4586 13.184097 4.191811
 4587 13.184097 4.195434
 4588 13.184097 4.199057
 4589 13.184097 4.202680
 4590 13.184097 4.206303
 4591 13.184097 4.209926
 4592 13.184097 4.213549
 4593 13.184097 4.217172
 4594 13.184097 4.220795
 4595 13.184097 4.224418
 4596 13.184097 4.228041
 4597 13.184097 4.231664
 4598 13.184097 4.235287
 4599 13.184097 4.238910
 4600 13.187720 4.242533
 4601 13.187720 4.246156
 4602 13.187720 4.249779
 4603 13.187720 4.253402
 4604 13.187720 4.257025
 4605 13.187720 4.260648
 4606 13.187720 4.264271
 4607 13.191343 4.267894
 4608 13.191343 4.271517
 4609 13.194966 4.275140
 4610 13.194966 4.278763
 4611 13.198589 4.282386
 4612 13.198589 4.286009
 4613 13.202212 4.289632
 4614 13.202212 4.293255
 4615 13.205835 4.296878
 4616 13.205835 4.300501
 4617 13.209458 4.304124
 4618 13.209458 4.307747
 4619 13.213081 4.311370
 4620 13.216704 4.314993
 4621 13.220327 4.314993
 4622 13.223950 4.318616
 4623 13.227573 4.322239
 4624 13.231196 4.322239
 4625 13.234819 4.325862
 4626 13.238442 4.329485
 4627 13.238442 4.333108
 4628 13.242065 4.336731
 4629 13.242065 4.340354
 4630 13.245688 4.343977
 4631 13.245688 4.347600
 4632 13.249311 4.351223
 4633 13.249311 4.354846
 4634 13.252934 4.358469
 4635 13.252934 4.362092
 4636 13.256557 4.365715
 4637 13.256557 4.369338
 4638 13.260180 4.372961
 4639 13.263803 4.376584
 4640 13.267426 4.380207
 4641 13.271049 4.383830
 4642 13.274672 4.383830
 4643 13.278295 4.387453
 4644 13.281918 4.391076
 4645 13.285541 4.394699
 4646 13.285541 4.398322
 4647 13.285541 4.401945
 4648 13.285541 4.405568
 4649 13.289164 4.409191
 4650 13.289164 4.412814
 4651 13.292787 4.416437
 4652 13.292787 4.420060
 4653 13.296410 4.423683
 4654 13.296410 4.427306
 4655 13.300033 4.430929
 4656 13.300033 4.434552
 4657 13.303656 4.438175
 4658 13.303656 4.441798
 4659 13.307279 4.445421
 4660 13.307279 4.449044
 4661 13.310902 4.452667
 4662 13.310902 4.456290
 4663 13.314525 4.459913
 4664 13.318148 4.463536
 4665 13.321771 4.467159
 4666 13.325394 4.467159
 4667 13.329017 4.470782
 4668 13.332640 4.474405
 4669 13.336263 4.478028
 4670 13.336263 4.481651
 4671 13.336263 4.485274
 4672 13.336263 4.488897
 4673 13.336263 4.492520
 4674 13.336263 4.496143
 4675 13.336263 4.499766
 4676 13.336263 4.503389
 4677 13.336263 4.507012
 4678 13.339886 4.510635
 4679 13.339886 4.514258
 4680 13.343509 4.517881
 4681 13.343509 4.521504
 4682 13.347132 4.525127
 4683 13.347132 4.528750
 4684 13.350755 4.532373
 4685 13.350755 4.535996
 4686 13.354378 4.539619
 4687 13.354378 4.543242
 4688 13.358001 4.546865
 4689 13.358001 4.550488
 4690 13.361624 4.554111
 4691 13.365247 4.557734
 4692 13.368870 4.561357
 4693 13.372493 4.564980
 4694 13.376116 4.568603
 4695 13.376116 4.572226
 4696 13.376116 4.575849
 4697 13.376116 4.579472
 4698 13.376116 4.583095
 4699 13.376116 4.586718
 4700 13.376116 4.590341
 4701 13.379739 4.593964
 4702 13.379739 4.597587
 4703 13.383362 4.601210
 4704 13.383362 4.604833
 4705 13.386985 4.608456
 4706 13.386985 4.612079
 4707 13.390608 4.615702
 4708 13.390608 4.619325
 4709 13.394231 4.622948
 4710 13.394231 4.626571
 4711 13.397854 4.630194
 4712 13.397854 4.633817
 4713 13.401477 4.637440
 4714 13.405100 4.641063
 4715 13.408723 4.641063
 4716 13.412346 4.644686
 4717 13.415969 4.644686
 4718 13.419592 4.648309
 4719 13.423215 4.648309
 4720 13.426838 4.651932
 4721 13.430461 4.651932
 4722 13.434084 4.655555
 4723 13.437707 4.659178
 4724 13.441330 4.662801
 4725 13.441330 4.666424
 4726 13.444953 4.670047
 4727 13.444953 4.673670
 4728 13.448576 4.677293
 4729 13.448576 4.680916
 4730 13.448576 4.684539
 4731 13.452199 4.688162
 4732 13.452199 4.691785
 4733 13.452199 4.695408
 4734 13.455822 4.699031
 4735 13.455822 4.702654
 4736 13.455822 4.706277
 4737 13.455822 4.709900
 4738 13.455822 4.713523
 4739 13.455822 4.717146
 4740 13.455822 4.720769
 4741 13.459445 4.724392
 4742 13.459445 4.728015
 4743 13.459445 4.731638
 4744 13.459445 4.735261
 4745 13.459445 4.738884
 4746 13.459445 4.742507
 4747 13.459445 4.746130
 4748 13.459445 4.749753
 4749 13.459445 4.753376
 4750 13.463068 4.756999
 4751 13.463068 4.760622
 4752 13.466691 4.764245
 4753 13.466691 4.767868
 4754 13.470314 4.771491
 4755 13.470314 4.775114
 4756 13.473937 4.778737
 4757 13.473937 4.782360
 4758 13.477560 4.785983
 4759 13.477560 4.789606
 4760 13.481183 4.793229
 4761 13.481183 4.796852
 4762 13.484806 4.800475
 4763 13.488429 4.800475
 4764 13.492052 4.804098
 4765 13.495675 4.804098
 4766 13.499298 4.807721
 4767 13.502921 4.807721
 4768 13.506544 4.811344
 4769 13.510167 4.811344
 4770 13.513790 4.814967
 4771 13.517413 4.814967
 4772 13.521036 4.818590
 4773 13.524659 4.822213
 4774 13.528282 4.825836
 4775 13.531905 4.829459
 4776 13.535528 4.833082
 4777 13.535528 4.836705
 4778 13.539151 4.840328
 4779 13.539151 4.843951
 4780 13.542774 4.847574
 4781 13.542774 4.851197
 4782 13.546397 4.854820
 4783 13.546397 4.858443
 4784 13.546397 4.862066
 4785 13.550020 4.865689
 4786 13.550020 4.869312
 4787 13.550020 4.872935
 4788 13.550020 4.876558
 4789 13.550020 4.880181
 4790 13.550020 4.883804
 4791 13.550020 4.887427
 4792 13.550020 4.891050
 4793 13.550020 4.894673
 4794 13.550020 4.898296
 4795 13.550020 4.901919
 4796 13.550020 4.905542
 4797 13.550020 4.909165
 4798 13.550020 4.912788
 4799 13.550020 4.916411
 4800 13.553643 4.920034
 4801 13.553643 4.923657
 4802 13.557266 4.927280
 4803 13.557266 4.930903
 4804 13.560889 4.934526
 4805 13.560889 4.938149
 4806 13.564512 4.941772
 4807 13.564512 4.945395
 4808 13.568135 4.949018
 4809 13.568135 4.952641
 4810 13.568135 4.956264
 4811 13.568135 4.959887
 4812 13.568135 4.963510
 4813 13.568135 4.967133
 4814 13.568135 4.970756
 4815 13.568135 4.974379
 4816 13.568135 4.978002
 4817 13.568135 4.981625
 4818 13.568135 4.985248
 4819 13.568135 4.988871
 4820 13.568135 4.992494
 4821 13.568135 4.996117
 4822 13.568135 4.999740
 4823 13.571758 5.003363
 4824 13.571758 5.006986
 4825 13.571758 5.010609
 4826 13.571758 5.014232
 4827 13.571758 5.017855
 4828 13.571758 5.021478
 4829 13.571758 5.025101
 4830 13.571758 5.028724
 4831 13.571758 5.032347
 4832 13.571758 5.035970
 4833 13.571758 5.039593
 4834 13.571758 5.043216
 4835 13.571758 5.046839
 4836 13.571758 5.050462
 4837 13.571758 5.054085
 4838 13.571758 5.057708
 4839 13.571758 5.061331
 4840 13.571758 5.064954
 4841 13.575381 5.068577
 4842 13.575381 5.072200
 4843 13.579004 5.075823
 4844 13.579004 5.079446
 4845 13.582627 5.083069
 4846 13.582627 5.086692
 4847 13.586250 5.090315
 4848 13.586250 5.093938
 4849 13.589873 5.097561
 4850 13.589873 5.101184
 4851 13.593496 5.104807
 4852 13.593496 5.108430
 4853 13.597119 5.112053
 4854 13.600742 5.112053
 4855 13.604365 5.115676
 4856 13.607988 5.115676
 4857 13.611611 5.119299
 4858 13.615234 5.119299
 4859 13.618857 5.122922
 4860 13.622480 5.122922
 4861 13.626103 5.126545
 4862 13.629726 5.126545
 4863 13.633349 5.130168
 4864 13.636972 5.130168
 4865 13.640595 5.133791
 4866 13.644218 5.133791
 4867 13.647841 5.133791
 4868 13.651464 5.133791
 4869 13.655087 5.133791
 4870 13.658710 5.133791
 4871 13.662333 5.133791
 4872 13.665956 5.133791
 4873 13.669579 5.133791
 4874 13.673202 5.133791
 4875 13.676825 5.137414
 4876 13.680448 5.141037
 4877 13.684071 5.144660
 4878 13.687694 5.148283
 4879 13.691317 5.151906
 4880 13.694940 5.155529
 4881 13.698563 5.159152
 4882 13.702186 5.162775
 4883 13.705809 5.166398
 4884 13.705809 5.170021
 4885 13.709432 5.173644
 4886 13.709432 5.177267
 4887 13.713055 5.180890
 4888 13.713055 5.184513
 4889 13.716678 5.188136
 4890 13.716678 5.191759
 4891 13.720301 5.195382
 4892 13.720301 5.199005
 4893 13.723924 5.202628
 4894 13.727547 5.206251
 4895 13.731170 5.209874
 4896 13.734793 5.213497
 4897 13.734793 5.217120
 4898 13.738416 5.220743
 4899 13.738416 5.224366
 4900 13.742039 5.227989
 4901 13.742039 5.231612
 4902 13.745662 5.235235
 4903 13.745662 5.238858
 4904 13.749285 5.242481
 4905 13.749285 5.246104
 4906 13.752908 5.249727
 4907 13.756531 5.253350
 4908 13.760154 5.256973
 4909 13.763777 5.260596
 4910 13.767400 5.264219
 4911 13.771023 5.267842
 4912 13.774646 5.271465
 4913 13.778269 5.275088
 4914 13.781892 5.278711
 4915 13.785515 5.282334
 4916 13.789138 5.285957
 4917 13.792761 5.289580
 4918 13.796384 5.293203
 4919 13.796384 5.296826
 4920 13.796384 5.300449
 4921 13.800007 5.304072
 4922 13.800007 5.307695
 4923 13.800007 5.311318
 4924 13.800007 5.314941
 4925 13.800007 5.318564
 4926 13.800007 5.322187
 4927 13.800007 5.325810
 4928 13.803630 5.329433
 4929 13.803630 5.333056
 4930 13.807253 5.336679
 4931 13.807253 5.340302
 4932 13.810876 5.343925
 4933 13.810876 5.347548
 4934 13.814499 5.351171
 4935 13.814499 5.354794
 4936 13.818122 5.358417
 4937 13.818122 5.362040
 4938 13.821745 5.365663
 4939 13.821745 5.369286
 4940 13.825368 5.372909
 4941 13.828991 5.376532
 4942 13.832614 5.380155
 4943 13.836237 5.383778
 4944 13.839860 5.387401
 4945 13.839860 5.391024
 4946 13.839860 5.394647
 4947 13.839860 5.398270
 4948 13.843483 5.401893
 4949 13.843483 5.405516
 4950 13.843483 5.409139
 4951 13.843483 5.412762
 4952 13.843483 5.416385
 4953 13.843483 5.420008
 4954 13.843483 5.423631
 4955 13.843483 5.427254
 4956 13.843483 5.430877
 4957 13.843483 5.434500
 4958 13.843483 5.438123
 4959 13.843483 5.441746
 4960 13.843483 5.445369
 4961 13.843483 5.448992
 4962 13.843483 5.452615
 4963 13.843483 5.456238
 4964 13.843483 5.459861
 4965 13.843483 5.463484
 4966 13.843483 5.467107
 4967 13.843483 5.470730
 4968 13.843483 5.474353
 4969 13.843483 5.477976
 4970 13.843483 5.481599
 4971 13.843483 5.485222
 4972 13.843483 5.488845
 4973 13.843483 5.492468
 4974 13.843483 5.496091
 4975 13.843483 5.499714
 4976 13.843483 5.503337
 4977 13.843483 5.506960
 4978 13.847106 5.510583
 4979 13.847106 5.514206
 4980 13.850729 5.517829
 4981 13.850729 5.521452
 4982 13.854352 5.525075
 4983 13.854352 5.528698
 4984 13.857975 5.532321
 4985 13.857975 5.535944
 4986 13.861598 5.539567
 4987 13.861598 5.543190
 4988 13.865221 5.546813
 4989 13.865221 5.550436
 4990 13.868844 5.554059
 4991 13.872467 5.557682
 4992 13.876090 5.561305
 4993 13.879713 5.564928
 4994 13.883336 5.568551
 4995 13.886959 5.572174
 4996 13.890582 5.575797
 4997 13.890582 5.579420
 4998 13.890582 5.583043
 4999 13.890582 5.586666
 5000 13.890582 5.590289
 5001 13.890582 5.593912
 5002 13.890582 5.597535
 5003 13.890582 5.601158
 5004 13.890582 5.604781
 5005 13.894205 5.608404
 5006 13.894205 5.612027
 5007 13.897828 5.615650
 5008 13.897828 5.619273
 5009 13.901451 5.622896
 5010 13.901451 5.626519
 5011 13.905074 5.630142
 5012 13.905074 5.633765
 5013 13.908697 5.637388
 5014 13.908697 5.641011
 5015 13.912320 5.644634
 5016 13.912320 5.648257
 5017 13.915943 5.651880
 5018 13.919566 5.655503
 5019 13.923189 5.659126
 5020 13.926812 5.659126
 5021 13.926812 5.662749
 5022 13.926812 5.666372
 5023 13.926812 5.669995
 5024 13.926812 5.673618
 5025 13.926812 5.677241
 5026 13.926812 5.680864
 5027 13.926812 5.684487
 5028 13.926812 5.688110
 5029 13.926812 5.691733
 5030 13.926812 5.695356
 5031 13.930435 5.698979
 5032 13.930435 5.702602
 5033 13.934058 5.706225
 5034 13.934058 5.709848
 5035 13.937681 5.713471
 5036 13.937681 5.717094
 5037 13.941304 5.720717
 5038 13.941304 5.724340
 5039 13.944927 5.727963
 5040 13.944927 5.731586
 5041 13.948550 5.735209
 5042 13.948550 5.738832
 5043 13.952173 5.742455
 5044 13.955796 5.746078
 5045 13.959419 5.749701
 5046 13.963042 5.753324
 5047 13.966665 5.756947
 5048 13.970288 5.760570
 5049 13.970288 5.764193
 5050 13.970288 5.767816
 5051 13.970288 5.771439
 5052 13.970288 5.775062
 5053 13.970288 5.778685
 5054 13.970288 5.782308
 5055 13.970288 5.785931
 5056 13.970288 5.789554
 5057 13.970288 5.793177
 5058 13.970288 5.796800
 5059 13.970288 5.800423
 5060 13.970288 5.804046
 5061 13.973911 5.807669
 5062 13.973911 5.811292
 5063 13.977534 5.814915
 5064 13.977534 5.818538
 5065 13.981157 5.822161
 5066 13.981157 5.825784
 5067 13.984780 5.829407
 5068 13.984780 5.833030
 5069 13.988403 5.836653
 5070 13.988403 5.840276
 5071 13.992026 5.843899
 5072 13.992026 5.847522
 5073 13.995649 5.851145
 5074 13.999272 5.851145
 5075 14.002895 5.854768
 5076 14.006518 5.854768
 5077 14.010141 5.858391
 5078 14.013764 5.858391
 5079 14.017387 5.862014
 5080 14.021010 5.862014
 5081 14.024633 5.865637
 5082 14.028256 5.865637
 5083 14.031879 5.869260
 5084 14.035502 5.869260
 5085 14.039125 5.872883
 5086 14.042748 5.872883
 5087 14.046371 5.872883
 5088 14.049994 5.876506
 5089 14.049994 5.880129
 5090 14.053617 5.883752
 5091 14.053617 5.887375
 5092 14.057240 5.890998
 5093 14.057240 5.894621
 5094 14.060863 5.898244
 5095 14.064486 5.901867
 5096 14.064486 5.905490
 5097 14.068109 5.909113
 5098 14.071732 5.912736
 5099 14.075355 5.916359
 5100 14.078978 5.919982
 5101 14.082601 5.923605
 5102 14.086224 5.923605
 5103 14.089847 5.927228
 5104 14.093470 5.930851
 5105 14.097093 5.934474
 5106 14.097093 5.938097
 5107 14.100716 5.941720
 5108 14.100716 5.945343
 5109 14.104339 5.948966
 5110 14.104339 5.952589
 5111 14.107962 5.956212
 5112 14.107962 5.959835
 5113 14.111585 5.963458
 5114 14.115208 5.967081
 5115 14.115208 5.970704
 5116 14.118831 5.974327
 5117 14.122454 5.977950
 5118 14.122454 5.981573
 5119 14.122454 5.985196
 5120 14.122454 5.988819
 5121 14.126077 5.992442
 5122 14.126077 5.996065
 5123 14.126077 5.999688
 5124 14.129700 6.003311
 5125 14.129700 6.006934
 5126 14.133323 6.010557
 5127 14.133323 6.014180
 5128 14.133323 6.017803
 5129 14.136946 6.021426
 5130 14.136946 6.025049
 5131 14.140569 6.028672
 5132 14.140569 6.032295
 5133 14.140569 6.035918
 5134 14.140569 6.039541
 5135 14.140569 6.043164
 5136 14.140569 6.046787
 5137 14.140569 6.050410
 5138 14.140569 6.054033
 5139 14.140569 6.057656
 5140 14.140569 6.061279
 5141 14.144192 6.064902
 5142 14.144192 6.068525
 5143 14.147815 6.072148
 5144 14.147815 6.075771
 5145 14.151438 6.079394
 5146 14.151438 6.083017
 5147 14.155061 6.086640
 5148 14.155061 6.090263
 5149 14.158684 6.093886
 5150 14.158684 6.097509
 5151 14.162307 6.101132
 5152 14.162307 6.104755
 5153 14.165930 6.108378
 5154 14.169553 6.112001
 5155 14.173176 6.115624
 5156 14.176799 6.119247
 5157 14.176799 6.122870
 5158 14.180422 6.126493
 5159 14.180422 6.130116
 5160 14.180422 6.133739
 5161 14.180422 6.137362
 5162 14.180422 6.140985
 5163 14.180422 6.144608
 5164 14.180422 6.148231
 5165 14.180422 6.151854
 5166 14.180422 6.155477
 5167 14.184045 6.159100
 5168 14.184045 6.162723
 5169 14.187668 6.166346
 5170 14.187668 6.169969
 5171 14.191291 6.173592
 5172 14.191291 6.177215
 5173 14.194914 6.180838
 5174 14.194914 6.184461
 5175 14.198537 6.188084
 5176 14.198537 6.191707
 5177 14.202160 6.195330
 5178 14.202160 6.198953
 5179 14.205783 6.202576
 5180 14.209406 6.202576
 5181 14.213029 6.206199
 5182 14.216652 6.206199
 5183 14.220275 6.209822
 5184 14.223898 6.209822
 5185 14.227521 6.213445
 5186 14.231144 6.213445
 5187 14.234767 6.217068
 5188 14.238390 6.217068
 5189 14.242013 6.220691
 5190 14.245636 6.220691
 5191 14.249259 6.224314
 5192 14.252882 6.227937
 5193 14.256505 6.231560
 5194 14.260128 6.235183
 5195 14.263751 6.238806
 5196 14.267374 6.238806
 5197 14.267374 6.242429
 5198 14.270997 6.246052
 5199 14.274620 6.249675
 5200 14.274620 6.253298
 5201 14.278243 6.256921
 5202 14.281866 6.260544
 5203 14.285489 6.264167
 5204 14.285489 6.267790
 5205 14.285489 6.271413
 5206 14.289112 6.275036
 5207 14.289112 6.278659
 5208 14.289112 6.282282
 5209 14.289112 6.285905
 5210 14.289112 6.289528
 5211 14.289112 6.293151
 5212 14.289112 6.296774
 5213 14.289112 6.300397
 5214 14.289112 6.304020
 5215 14.289112 6.307643
 5216 14.289112 6.311266
 5217 14.289112 6.314889
 5218 14.289112 6.318512
 5219 14.289112 6.322135
 5220 14.289112 6.325758
 5221 14.289112 6.329381
 5222 14.289112 6.333004
 5223 14.289112 6.336627
 5224 14.289112 6.340250
 5225 14.292735 6.343873
 5226 14.292735 6.347496
 5227 14.296358 6.351119
 5228 14.296358 6.354742
 5229 14.296358 6.358365
 5230 14.296358 6.361988
 5231 14.296358 6.365611
 5232 14.296358 6.369234
 5233 14.296358 6.372857
 5234 14.296358 6.376480
 5235 14.296358 6.380103
 5236 14.296358 6.383726
 5237 14.299981 6.387349
 5238 14.299981 6.390972
 5239 14.303604 6.394595
 5240 14.303604 6.398218
 5241 14.307227 6.401841
 5242 14.307227 6.405464
 5243 14.310850 6.409087
 5244 14.310850 6.412710
 5245 14.314473 6.416333
 5246 14.314473 6.419956
 5247 14.318096 6.423579
 5248 14.318096 6.427202
 5249 14.321719 6.430825
 5250 14.325342 6.430825
 5251 14.328965 6.434448
 5252 14.332588 6.434448
 5253 14.336211 6.438071
 5254 14.339834 6.438071
 5255 14.343457 6.441694
 5256 14.347080 6.441694
 5257 14.350703 6.445317
 5258 14.354326 6.445317
 5259 14.357949 6.448940
 5260 14.361572 6.448940
 5261 14.365195 6.452563
 5262 14.368818 6.456186
 5263 14.372441 6.459809
 5264 14.376064 6.463432
 5265 14.379687 6.467055
 5266 14.383310 6.470678
 5267 14.386933 6.474301
 5268 14.390556 6.477924
 5269 14.390556 6.481547
 5270 14.394179 6.485170
 5271 14.394179 6.488793
 5272 14.394179 6.492416
 5273 14.397802 6.496039
 5274 14.397802 6.499662
 5275 14.397802 6.503285
 5276 14.401425 6.506908
 5277 14.401425 6.510531
 5278 14.401425 6.514154
 5279 14.401425 6.517777
 5280 14.401425 6.521400
 5281 14.401425 6.525023
 5282 14.405048 6.528646
 5283 14.405048 6.532269
 5284 14.408671 6.535892
 5285 14.408671 6.539515
 5286 14.412294 6.543138
 5287 14.412294 6.546761
 5288 14.415917 6.550384
 5289 14.415917 6.554007
 5290 14.419540 6.557630
 5291 14.419540 6.561253
 5292 14.423163 6.564876
 5293 14.423163 6.568499
 5294 14.426786 6.572122
 5295 14.430409 6.575745
 5296 14.434032 6.575745
 5297 14.437655 6.579368
 5298 14.441278 6.579368
 5299 14.444901 6.582991
 5300 14.448524 6.582991
 5301 14.452147 6.586614
 5302 14.455770 6.586614
 5303 14.459393 6.590237
 5304 14.463016 6.590237
 5305 14.466639 6.593860
 5306 14.470262 6.593860
 5307 14.473885 6.597483
 5308 14.477508 6.597483
 5309 14.481131 6.601106
 5310 14.484754 6.604729
 5311 14.488377 6.608352
 5312 14.492000 6.611975
 5313 14.495623 6.615598
 5314 14.495623 6.619221
 5315 14.495623 6.622844
 5316 14.499246 6.626467
 5317 14.499246 6.630090
 5318 14.499246 6.633713
 5319 14.502869 6.637336
 5320 14.502869 6.640959
 5321 14.502869 6.644582
 5322 14.502869 6.648205
 5323 14.506492 6.651828
 5324 14.506492 6.655451
 5325 14.506492 6.659074
 5326 14.506492 6.662697
 5327 14.510115 6.666320
 5328 14.510115 6.669943
 5329 14.510115 6.673566
 5330 14.510115 6.677189
 5331 14.510115 6.680812
 5332 14.510115 6.684435
 5333 14.510115 6.688058
 5334 14.510115 6.691681
 5335 14.510115 6.695304
 5336 14.510115 6.698927
 5337 14.513738 6.702550
 5338 14.513738 6.706173
 5339 14.517361 6.709796
 5340 14.517361 6.713419
 5341 14.520984 6.717042
 5342 14.520984 6.720665
 5343 14.524607 6.724288
 5344 14.524607 6.727911
 5345 14.528230 6.731534
 5346 14.528230 6.735157
 5347 14.531853 6.738780
 5348 14.531853 6.742403
 5349 14.535476 6.746026
 5350 14.535476 6.749649
 5351 14.539099 6.753272
 5352 14.539099 6.756895
 5353 14.539099 6.760518
 5354 14.539099 6.764141
 5355 14.539099 6.767764
 5356 14.539099 6.771387
 5357 14.539099 6.775010
 5358 14.539099 6.778633
 5359 14.539099 6.782256
 5360 14.539099 6.785879
 5361 14.539099 6.789502
 5362 14.539099 6.793125
 5363 14.539099 6.796748
 5364 14.539099 6.800371
 5365 14.539099 6.803994
 5366 14.539099 6.807617
 5367 14.539099 6.811240
 5368 14.539099 6.814863
 5369 14.539099 6.818486
 5370 14.542722 6.822109
 5371 14.542722 6.825732
 5372 14.546345 6.829355
 5373 14.546345 6.832978
 5374 14.549968 6.836601
 5375 14.549968 6.840224
 5376 14.549968 6.843847
 5377 14.549968 6.847470
 5378 14.549968 6.851093
 5379 14.549968 6.854716
 5380 14.549968 6.858339
 5381 14.549968 6.861962
 5382 14.549968 6.865585
 5383 14.549968 6.869208
 5384 14.549968 6.872831
 5385 14.549968 6.876454
 5386 14.549968 6.880077
 5387 14.549968 6.883700
 5388 14.549968 6.887323
 5389 14.549968 6.890946
 5390 14.549968 6.894569
 5391 14.553591 6.898192
 5392 14.553591 6.901815
 5393 14.557214 6.905438
 5394 14.557214 6.909061
 5395 14.560837 6.912684
 5396 14.560837 6.916307
 5397 14.564460 6.919930
 5398 14.564460 6.923553
 5399 14.568083 6.927176
 5400 14.568083 6.930799
 5401 14.571706 6.934422
 5402 14.571706 6.938045
 5403 14.575329 6.941668
 5404 14.575329 6.945291
 5405 14.575329 6.948914
 5406 14.575329 6.952537
 5407 14.575329 6.956160
 5408 14.578952 6.959783
 5409 14.578952 6.963406
 5410 14.578952 6.967029
 5411 14.578952 6.970652
 5412 14.582575 6.974275
 5413 14.582575 6.977898
 5414 14.586198 6.981521
 5415 14.586198 6.985144
 5416 14.589821 6.988767
 5417 14.589821 6.992390
 5418 14.593444 6.996013
 5419 14.593444 6.999636
 5420 14.597067 7.003259
 5421 14.597067 7.006882
 5422 14.597067 7.010505
 5423 14.597067 7.014128
 5424 14.600690 7.017751
 5425 14.600690 7.021374
 5426 14.600690 7.024997
 5427 14.600690 7.028620
 5428 14.600690 7.032243
 5429 14.597067 7.035866
 5430 14.597067 7.039489
 5431 14.597067 7.043112
 5432 14.593444 7.046735
 5433 14.593444 7.050358
 5434 14.589821 7.053981
 5435 14.589821 7.057604
 5436 14.586198 7.061227
 5437 14.586198 7.064850
 5438 14.582575 7.068473
 5439 14.582575 7.072096
 5440 14.582575 7.075719
 5441 14.582575 7.079342
 5442 14.582575 7.082965
 5443 14.582575 7.086588
 5444 14.582575 7.090211
 5445 14.582575 7.093834
 5446 14.582575 7.097457
 5447 14.582575 7.101080
 5448 14.582575 7.104703
 5449 14.582575 7.108326
 5450 14.582575 7.111949
 5451 14.582575 7.115572
 5452 14.582575 7.119195
 5453 14.582575 7.122818
 5454 14.582575 7.126441
 5455 14.582575 7.130064
 5456 14.582575 7.133687
 5457 14.582575 7.137310
 5458 14.582575 7.140933
 5459 14.582575 7.144556
 5460 14.582575 7.148179
 5461 14.582575 7.151802
 5462 14.582575 7.155425
 5463 14.582575 7.159048
 5464 14.582575 7.162671
 5465 14.586198 7.166294
 5466 14.586198 7.169917
 5467 14.586198 7.173540
 5468 14.586198 7.177163
 5469 14.589821 7.180786
 5470 14.589821 7.184409
 5471 14.589821 7.188032
 5472 14.593444 7.191655
 5473 14.593444 7.195278
 5474 14.593444 7.198901
 5475 14.593444 7.202524
 5476 14.593444 7.206147
 5477 14.593444 7.209770
 5478 14.593444 7.213393
 5479 14.593444 7.217016
 5480 14.593444 7.220639
 5481 14.593444 7.224262
 5482 14.593444 7.227885
 5483 14.593444 7.231508
 5484 14.593444 7.235131
 5485 14.593444 7.238754
 5486 14.593444 7.242377
 5487 14.593444 7.246000
 5488 14.593444 7.249623
 5489 14.593444 7.253246
 5490 14.593444 7.256869
 5491 14.593444 7.260492
 5492 14.593444 7.264115
 5493 14.597067 7.267738
 5494 14.597067 7.271361
 5495 14.600690 7.274984
 5496 14.600690 7.278607
 5497 14.604313 7.282230
 5498 14.604313 7.285853
 5499 14.607936 7.289476
 5500 14.607936 7.293099
 5501 14.611559 7.296722
 5502 14.611559 7.300345
 5503 14.615182 7.303968
 5504 14.615182 7.307591
 5505 14.618805 7.311214
 5506 14.618805 7.314837
 5507 14.618805 7.318460
 5508 14.618805 7.322083
 5509 14.622428 7.325706
 5510 14.622428 7.329329
 5511 14.622428 7.332952
 5512 14.622428 7.336575
 5513 14.622428 7.340198
 5514 14.622428 7.343821
 5515 14.622428 7.347444
 5516 14.622428 7.351067
 5517 14.622428 7.354690
 5518 14.622428 7.358313
 5519 14.622428 7.361936
 5520 14.622428 7.365559
 5521 14.622428 7.369182
 5522 14.622428 7.372805
 5523 14.626051 7.376428
 5524 14.626051 7.380051
 5525 14.629674 7.383674
 5526 14.629674 7.387297
 5527 14.633297 7.390920
 5528 14.633297 7.394543
 5529 14.636920 7.398166
 5530 14.636920 7.401789
 5531 14.640543 7.405412
 5532 14.640543 7.409035
 5533 14.640543 7.412658
 5534 14.640543 7.416281
 5535 14.640543 7.419904
 5536 14.640543 7.423527
 5537 14.640543 7.427150
 5538 14.636920 7.430773
 5539 14.636920 7.434396
 5540 14.633297 7.438019
 5541 14.633297 7.441642
 5542 14.633297 7.445265
 5543 14.633297 7.448888
 5544 14.629674 7.452511
 5545 14.629674 7.456134
 5546 14.629674 7.459757
 5547 14.629674 7.463380
 5548 14.629674 7.467003
 5549 14.629674 7.470626
 5550 14.629674 7.474249
 5551 14.629674 7.477872
 5552 14.629674 7.481495
 5553 14.629674 7.485118
 5554 14.629674 7.488741
 5555 14.629674 7.492364
 5556 14.629674 7.495987
 5557 14.629674 7.499610
 5558 14.629674 7.503233
 5559 14.629674 7.506856
 5560 14.629674 7.510479
 5561 14.629674 7.514102
 5562 14.629674 7.517725
 5563 14.629674 7.521348
 5564 14.629674 7.524971
 5565 14.629674 7.528594
 5566 14.629674 7.532217
 5567 14.629674 7.535840
 5568 14.629674 7.539463
 5569 14.629674 7.543086
 5570 14.633297 7.546709
 5571 14.633297 7.550332
 5572 14.636920 7.553955
 5573 14.636920 7.557578
 5574 14.640543 7.561201
 5575 14.640543 7.564824
 5576 14.644166 7.568447
 5577 14.644166 7.572070
 5578 14.644166 7.575693
 5579 14.644166 7.579316
 5580 14.647789 7.582939
 5581 14.647789 7.586562
 5582 14.647789 7.590185
 5583 14.651412 7.593808
 5584 14.651412 7.597431
 5585 14.655035 7.601054
 5586 14.655035 7.604677
 5587 14.658658 7.608300
 5588 14.658658 7.611923
 5589 14.662281 7.615546
 5590 14.662281 7.619169
 5591 14.662281 7.622792
 5592 14.662281 7.626415
 5593 14.662281 7.630038
 5594 14.662281 7.633661
 5595 14.662281 7.637284
 5596 14.662281 7.640907
 5597 14.662281 7.644530
 5598 14.662281 7.648153
 5599 14.662281 7.651776
 5600 14.662281 7.655399
 5601 14.662281 7.659022
 5602 14.662281 7.662645
 5603 14.662281 7.666268
 5604 14.665904 7.669891
 5605 14.665904 7.673514
 5606 14.669527 7.677137
 5607 14.669527 7.680760
 5608 14.669527 7.684383
 5609 14.669527 7.688006
 5610 14.669527 7.691629
 5611 14.669527 7.695252
 5612 14.669527 7.698875
 5613 14.669527 7.702498
 5614 14.669527 7.706121
 5615 14.669527 7.709744
 5616 14.665904 7.713367
 5617 14.665904 7.716990
 5618 14.665904 7.720613
 5619 14.665904 7.724236
 5620 14.665904 7.727859
 5621 14.665904 7.731482
 5622 14.665904 7.735105
 5623 14.665904 7.738728
 5624 14.665904 7.742351
 5625 14.665904 7.745974
 5626 14.665904 7.749597
 5627 14.665904 7.753220
 5628 14.665904 7.756843
 5629 14.665904 7.760466
 5630 14.665904 7.764089
 5631 14.665904 7.767712
 5632 14.665904 7.771335
 5633 14.665904 7.774958
 5634 14.665904 7.778581
 5635 14.665904 7.782204
 5636 14.665904 7.785827
 5637 14.665904 7.789450
 5638 14.665904 7.793073
 5639 14.665904 7.796696
 5640 14.665904 7.800319
 5641 14.665904 7.803942
 5642 14.665904 7.807565
 5643 14.665904 7.811188
 5644 14.665904 7.814811
 5645 14.665904 7.818434
 5646 14.669527 7.822057
 5647 14.669527 7.825680
 5648 14.669527 7.829303
 5649 14.673150 7.832926
 5650 14.673150 7.836549
 5651 14.676773 7.840172
 5652 14.676773 7.843795
 5653 14.680396 7.847418
 5654 14.680396 7.851041
 5655 14.684019 7.854664
 5656 14.684019 7.858287
 5657 14.687642 7.861910
 5658 14.687642 7.865533
 5659 14.687642 7.869156
 5660 14.691265 7.872779
 5661 14.691265 7.876402
 5662 14.691265 7.880025
 5663 14.691265 7.883648
 5664 14.691265 7.887271
 5665 14.691265 7.890894
 5666 14.691265 7.894517
 5667 14.691265 7.898140
 5668 14.691265 7.901763
 5669 14.691265 7.905386
 5670 14.691265 7.909009
 5671 14.691265 7.912632
 5672 14.691265 7.916255
 5673 14.691265 7.919878
 5674 14.691265 7.923501
 5675 14.691265 7.927124
 5676 14.691265 7.930747
 5677 14.691265 7.934370
 5678 14.691265 7.937993
 5679 14.691265 7.941616
 5680 14.691265 7.945239
 5681 14.691265 7.948862
 5682 14.691265 7.952485
 5683 14.691265 7.956108
 5684 14.691265 7.959731
 5685 14.691265 7.963354
 5686 14.694888 7.966977
 5687 14.694888 7.970600
 5688 14.698511 7.974223
 5689 14.698511 7.977846
 5690 14.698511 7.981469
 5691 14.702134 7.985092
 5692 14.702134 7.988715
 5693 14.702134 7.992338
 5694 14.702134 7.995961
 5695 14.705757 7.999584
 5696 14.705757 8.003207
 5697 14.705757 8.006830
 5698 14.705757 8.010453
 5699 14.705757 8.014076
 5700 14.705757 8.017699
 5701 14.705757 8.021322
 5702 14.705757 8.024945
 5703 14.705757 8.028568
 5704 14.705757 8.032191
 5705 14.705757 8.035814
 5706 14.705757 8.039437
 5707 14.705757 8.043060
 5708 14.705757 8.046683
 5709 14.705757 8.050306
 5710 14.705757 8.053929
 5711 14.709380 8.057552
 5712 14.709380 8.061175
 5713 14.713003 8.064798
 5714 14.713003 8.068421
 5715 14.716626 8.072044
 5716 14.716626 8.075667
 5717 14.720249 8.079290
 5718 14.720249 8.082913
 5719 14.723872 8.086536
 5720 14.723872 8.090159
 5721 14.727495 8.093782
 5722 14.727495 8.097405
 5723 14.731118 8.101028
 5724 14.734741 8.104651
 5725 14.738364 8.104651
 5726 14.741987 8.108274
 5727 14.745610 8.108274
 5728 14.749233 8.111897
 5729 14.752856 8.111897
 5730 14.756479 8.115520
 5731 14.756479 8.119143
 5732 14.760102 8.122766
 5733 14.760102 8.126389
 5734 14.760102 8.130012
 5735 14.763725 8.133635
 5736 14.763725 8.137258
 5737 14.763725 8.140881
 5738 14.763725 8.144504
 5739 14.763725 8.148127
 5740 14.760102 8.151750
 5741 14.760102 8.155373
 5742 14.756479 8.158996
 5743 14.756479 8.162619
 5744 14.756479 8.166242
 5745 14.756479 8.169865
 5746 14.756479 8.173488
 5747 14.756479 8.177111
 5748 14.756479 8.180734
 5749 14.756479 8.184357
 5750 14.756479 8.187980
 5751 14.756479 8.191603
 5752 14.756479 8.195226
 5753 14.756479 8.198849
 5754 14.756479 8.202472
 5755 14.756479 8.206095
 5756 14.756479 8.209718
 5757 14.756479 8.213341
 5758 14.756479 8.216964
 5759 14.756479 8.220587
 5760 14.756479 8.224210
 5761 14.756479 8.227833
 5762 14.756479 8.231456
 5763 14.756479 8.235079
 5764 14.756479 8.238702
 5765 14.756479 8.242325
 5766 14.756479 8.245948
 5767 14.756479 8.249571
 5768 14.756479 8.253194
 5769 14.756479 8.256817
 5770 14.756479 8.260440
 5771 14.756479 8.264063
 5772 14.756479 8.267686
 5773 14.756479 8.271309
 5774 14.756479 8.274932
 5775 14.756479 8.278555
 5776 14.756479 8.282178
 5777 14.756479 8.285801
 5778 14.756479 8.289424
 5779 14.756479 8.293047
 5780 14.756479 8.296670
 5781 14.756479 8.300293
 5782 14.756479 8.303916
 5783 14.756479 8.307539
 5784 14.756479 8.311162
 5785 14.756479 8.314785
 5786 14.756479 8.318408
 5787 14.760102 8.322031
 5788 14.760102 8.325654
 5789 14.763725 8.329277
 5790 14.763725 8.332900
 5791 14.763725 8.336523
 5792 14.763725 8.340146
 5793 14.763725 8.343769
 5794 14.763725 8.347392
 5795 14.763725 8.351015
 5796 14.763725 8.354638
 5797 14.763725 8.358261
 5798 14.763725 8.361884
 5799 14.763725 8.365507
 5800 14.763725 8.369130
 5801 14.763725 8.372753
 5802 14.767348 8.376376
 5803 14.767348 8.379999
 5804 14.770971 8.383622
 5805 14.770971 8.387245
 5806 14.774594 8.390868
 5807 14.774594 8.394491
 5808 14.778217 8.398114
 5809 14.778217 8.401737
 5810 14.781840 8.405360
 5811 14.781840 8.408983
 5812 14.785463 8.412606
 5813 14.785463 8.416229
 5814 14.789086 8.419852
 5815 14.792709 8.423475
 5816 14.796332 8.427098
 5817 14.796332 8.430721
 5818 14.796332 8.434344
 5819 14.796332 8.437967
 5820 14.792709 8.441590
 5821 14.792709 8.445213
 5822 14.792709 8.448836
 5823 14.792709 8.452459
 5824 14.792709 8.456082
 5825 14.792709 8.459705
 5826 14.792709 8.463328
 5827 14.792709 8.466951
 5828 14.792709 8.470574
 5829 14.792709 8.474197
 5830 14.792709 8.477820
 5831 14.789086 8.481443
 5832 14.789086 8.485066
 5833 14.785463 8.488689
 5834 14.785463 8.492312
 5835 14.781840 8.495935
 5836 14.781840 8.499558
 5837 14.781840 8.503181
 5838 14.781840 8.506804
 5839 14.781840 8.510427
 5840 14.781840 8.514050
 5841 14.781840 8.517673
 5842 14.781840 8.521296
 5843 14.781840 8.524919
 5844 14.781840 8.528542
 5845 14.781840 8.532165
 5846 14.781840 8.535788
 5847 14.781840 8.539411
 5848 14.781840 8.543034
 5849 14.781840 8.546657
 5850 14.781840 8.550280
 5851 14.781840 8.553903
 5852 14.781840 8.557526
 5853 14.781840 8.561149
 5854 14.781840 8.564772
 5855 14.781840 8.568395
 5856 14.781840 8.572018
 5857 14.781840 8.575641
 5858 14.781840 8.579264
 5859 14.781840 8.582887
 5860 14.781840 8.586510
 5861 14.785463 8.590133
 5862 14.785463 8.593756
 5863 14.789086 8.597379
 5864 14.789086 8.601002
 5865 14.792709 8.604625
 5866 14.792709 8.608248
 5867 14.792709 8.611871
 5868 14.792709 8.615494
 5869 14.792709 8.619117
 5870 14.792709 8.622740
 5871 14.796332 8.626363
 5872 14.796332 8.629986
 5873 14.796332 8.633609
 5874 14.799955 8.637232
 5875 14.799955 8.640855
 5876 14.803578 8.644478
 5877 14.803578 8.648101
 5878 14.807201 8.651724
 5879 14.807201 8.655347
 5880 14.810824 8.658970
 5881 14.810824 8.662593
 5882 14.814447 8.666216
 5883 14.814447 8.669839
 5884 14.818070 8.673462
 5885 14.818070 8.677085
 5886 14.818070 8.680708
 5887 14.818070 8.684331
 5888 14.821693 8.687954
 5889 14.821693 8.691577
 5890 14.821693 8.695200
 5891 14.821693 8.698823
 5892 14.821693 8.702446
 5893 14.821693 8.706069
 5894 14.821693 8.709692
 5895 14.821693 8.713315
 5896 14.821693 8.716938
 5897 14.821693 8.720561
 5898 14.821693 8.724184
 5899 14.821693 8.727807
 5900 14.821693 8.731430
 5901 14.821693 8.735053
 5902 14.821693 8.738676
 5903 14.821693 8.742299
 5904 14.821693 8.745922
 5905 14.821693 8.749545
 5906 14.821693 8.753168
 5907 14.821693 8.756791
 5908 14.821693 8.760414
 5909 14.821693 8.764037
 5910 14.821693 8.767660
 5911 14.821693 8.771283
 5912 14.821693 8.774906
 5913 14.821693 8.778529
 5914 14.825316 8.782152
 5915 14.825316 8.785775
 5916 14.828939 8.789398
 5917 14.828939 8.793021
 5918 14.832562 8.796644
 5919 14.832562 8.800267
 5920 14.836185 8.803890
 5921 14.836185 8.807513
 5922 14.836185 8.811136
 5923 14.836185 8.814759
 5924 14.836185 8.818382
 5925 14.836185 8.822005
 5926 14.836185 8.825628
 5927 14.836185 8.829251
 5928 14.836185 8.832874
 5929 14.836185 8.836497
 5930 14.836185 8.840120
 5931 14.839808 8.843743
 5932 14.839808 8.847366
 5933 14.843431 8.850989
 5934 14.843431 8.854612
 5935 14.847054 8.858235
 5936 14.847054 8.861858
 5937 14.850677 8.865481
 5938 14.850677 8.869104
 5939 14.854300 8.872727
 5940 14.854300 8.876350
 5941 14.857923 8.879973
 5942 14.857923 8.883596
 5943 14.861546 8.887219
 5944 14.865169 8.890842
 5945 14.868792 8.894465
 5946 14.868792 8.898088
 5947 14.868792 8.901711
 5948 14.868792 8.905334
 5949 14.868792 8.908957
 5950 14.868792 8.912580
 5951 14.868792 8.916203
 5952 14.868792 8.919826
 5953 14.868792 8.923449
 5954 14.868792 8.927072
 5955 14.868792 8.930695
 5956 14.868792 8.934318
 5957 14.868792 8.937941
 5958 14.868792 8.941564
 5959 14.868792 8.945187
 5960 14.868792 8.948810
 5961 14.868792 8.952433
 5962 14.868792 8.956056
 5963 14.868792 8.959679
 5964 14.868792 8.963302
 5965 14.868792 8.966925
 5966 14.865169 8.970548
 5967 14.865169 8.974171
 5968 14.861546 8.977794
 5969 14.861546 8.981417
 5970 14.857923 8.985040
 5971 14.857923 8.988663
 5972 14.854300 8.992286
 5973 14.854300 8.995909
 5974 14.854300 8.999532
 5975 14.854300 9.003155
 5976 14.854300 9.006778
 5977 14.854300 9.010401
 5978 14.854300 9.014024
 5979 14.854300 9.017647
 5980 14.854300 9.021270
 5981 14.854300 9.024893
 5982 14.854300 9.028516
 5983 14.854300 9.032139
 5984 14.854300 9.035762
 5985 14.854300 9.039385
 5986 14.854300 9.043008
 5987 14.854300 9.046631
 5988 14.854300 9.050254
 5989 14.854300 9.053877
 5990 14.854300 9.057500
 5991 14.854300 9.061123
 5992 14.854300 9.064746
 5993 14.854300 9.068369
 5994 14.854300 9.071992
 5995 14.854300 9.075615
 5996 14.854300 9.079238
 5997 14.854300 9.082861
 5998 14.857923 9.086484
 5999 14.857923 9.090107
 6000 14.861546 9.093730
 6001 14.861546 9.097353
 6002 14.861546 9.100976
 6003 14.865169 9.104599
 6004 14.865169 9.108222
 6005 14.865169 9.111845
 6006 14.865169 9.115468
 6007 14.865169 9.119091
 6008 14.865169 9.122714
 6009 14.865169 9.126337
 6010 14.865169 9.129960
 6011 14.868792 9.133583
 6012 14.868792 9.137206
 6013 14.868792 9.140829
 6014 14.872415 9.144452
 6015 14.872415 9.148075
 6016 14.876038 9.151698
 6017 14.876038 9.155321
 6018 14.879661 9.158944
 6019 14.879661 9.162567
 6020 14.883284 9.166190
 6021 14.883284 9.169813
 6022 14.886907 9.173436
 6023 14.886907 9.177059
 6024 14.886907 9.180682
 6025 14.886907 9.184305
 6026 14.886907 9.187928
 6027 14.886907 9.191551
 6028 14.886907 9.195174
 6029 14.886907 9.198797
 6030 14.886907 9.202420
 6031 14.886907 9.206043
 6032 14.886907 9.209666
 6033 14.890530 9.213289
 6034 14.890530 9.216912
 6035 14.890530 9.220535
 6036 14.890530 9.224158
 6037 14.890530 9.227781
 6038 14.890530 9.231404
 6039 14.890530 9.235027
 6040 14.890530 9.238650
 6041 14.890530 9.242273
 6042 14.890530 9.245896
 6043 14.890530 9.249519
 6044 14.890530 9.253142
 6045 14.890530 9.256765
 6046 14.890530 9.260388
 6047 14.890530 9.264011
 6048 14.890530 9.267634
 6049 14.894153 9.271257
 6050 14.894153 9.274880
 6051 14.894153 9.278503
 6052 14.897776 9.282126
 6053 14.897776 9.285749
 6054 14.901399 9.289372
 6055 14.901399 9.292995
 6056 14.905022 9.296618
 6057 14.905022 9.300241
 6058 14.908645 9.303864
 6059 14.908645 9.307487
 6060 14.908645 9.311110
 6061 14.908645 9.314733
 6062 14.912268 9.318356
 6063 14.912268 9.321979
 6064 14.912268 9.325602
 6065 14.912268 9.329225
 6066 14.915891 9.332848
 6067 14.915891 9.336471
 6068 14.919514 9.340094
 6069 14.919514 9.343717
 6070 14.919514 9.347340
 6071 14.919514 9.350963
 6072 14.919514 9.354586
 6073 14.923137 9.358209
 6074 14.923137 9.361832
 6075 14.926760 9.365455
 6076 14.926760 9.369078
 6077 14.930383 9.372701
 6078 14.930383 9.376324
 6079 14.934006 9.379947
 6080 14.934006 9.383570
 6081 14.937629 9.387193
 6082 14.937629 9.390816
 6083 14.941252 9.394439
 6084 14.941252 9.398062
 6085 14.944875 9.401685
 6086 14.948498 9.405308
 6087 14.948498 9.408931
 6088 14.948498 9.412554
 6089 14.952121 9.416177
 6090 14.952121 9.419800
 6091 14.952121 9.423423
 6092 14.952121 9.427046
 6093 14.952121 9.430669
 6094 14.952121 9.434292
 6095 14.952121 9.437915
 6096 14.952121 9.441538
 6097 14.955744 9.445161
 6098 14.955744 9.448784
 6099 14.955744 9.452407
 6100 14.952121 9.456030
 6101 14.952121 9.459653
 6102 14.948498 9.463276
 6103 14.948498 9.466899
 6104 14.948498 9.470522
 6105 14.944875 9.474145
 6106 14.944875 9.477768
 6107 14.941252 9.481391
 6108 14.941252 9.485014
 6109 14.941252 9.488637
 6110 14.941252 9.492260
 6111 14.937629 9.495883
 6112 14.937629 9.499506
 6113 14.937629 9.503129
 6114 14.937629 9.506752
 6115 14.937629 9.510375
 6116 14.937629 9.513998
 6117 14.937629 9.517621
 6118 14.934006 9.521244
 6119 14.934006 9.524867
 6120 14.934006 9.528490
 6121 14.930383 9.532113
 6122 14.926760 9.535736
 6123 14.923137 9.539359
 6124 14.919514 9.542982
 6125 14.919514 9.546605
 6126 14.915891 9.550228
 6127 14.915891 9.553851
 6128 14.912268 9.557474
 6129 14.912268 9.561097
 6130 14.908645 9.564720
 6131 14.908645 9.568343
 6132 14.905022 9.571966
 6133 14.905022 9.575589
 6134 14.901399 9.579212
 6135 14.901399 9.582835
 6136 14.897776 9.586458
 6137 14.897776 9.590081
 6138 14.897776 9.593704
 6139 14.897776 9.597327
 6140 14.897776 9.600950
 6141 14.897776 9.604573
 6142 14.897776 9.608196
 6143 14.897776 9.611819
 6144 14.897776 9.615442
 6145 14.897776 9.619065
 6146 14.897776 9.622688
 6147 14.897776 9.626311
 6148 14.897776 9.629934
 6149 14.897776 9.633557
 6150 14.897776 9.637180
 6151 14.897776 9.640803
 6152 14.897776 9.644426
 6153 14.897776 9.648049
 6154 14.894153 9.651672
 6155 14.894153 9.655295
 6156 14.890530 9.658918
 6157 14.890530 9.662541
 6158 14.886907 9.666164
 6159 14.886907 9.669787
 6160 14.883284 9.673410
 6161 14.883284 9.677033
 6162 14.883284 9.680656
 6163 14.883284 9.684279
 6164 14.883284 9.687902
 6165 14.883284 9.691525
 6166 14.883284 9.695148
 6167 14.883284 9.698771
 6168 14.883284 9.702394
 6169 14.883284 9.706017
 6170 14.883284 9.709640
 6171 14.883284 9.713263
 6172 14.883284 9.716886
 6173 14.883284 9.720509
 6174 14.883284 9.724132
 6175 14.883284 9.727755
 6176 14.883284 9.731378
 6177 14.883284 9.735001
 6178 14.883284 9.738624
 6179 14.883284 9.742247
 6180 14.883284 9.745870
 6181 14.883284 9.749493
 6182 14.883284 9.753116
 6183 14.883284 9.756739
 6184 14.883284 9.760362
 6185 14.883284 9.763985
 6186 14.886907 9.767608
 6187 14.886907 9.771231
 6188 14.886907 9.774854
 6189 14.886907 9.778477
 6190 14.886907 9.782100
 6191 14.886907 9.785723
 6192 14.886907 9.789346
 6193 14.886907 9.792969
 6194 14.886907 9.796592
 6195 14.886907 9.800215
 6196 14.886907 9.803838
 6197 14.886907 9.807461
 6198 14.886907 9.811084
 6199 14.886907 9.814707
 6200 14.886907 9.818330
 6201 14.886907 9.821953
 6202 14.886907 9.825576
 6203 14.883284 9.829199
 6204 14.883284 9.832822
 6205 14.879661 9.836445
 6206 14.879661 9.840068
 6207 14.876038 9.843691
 6208 14.876038 9.847314
 6209 14.876038 9.850937
 6210 14.876038 9.854560
 6211 14.872415 9.858183
 6212 14.872415 9.861806
 6213 14.872415 9.865429
 6214 14.872415 9.869052
 6215 14.868792 9.872675
 6216 14.868792 9.876298
 6217 14.865169 9.879921
 6218 14.865169 9.883544
 6219 14.861546 9.887167
 6220 14.861546 9.890790
 6221 14.857923 9.894413
 6222 14.854300 9.898036
 6223 14.854300 9.901659
 6224 14.850677 9.905282
 6225 14.850677 9.908905
 6226 14.847054 9.912528
 6227 14.847054 9.916151
 6228 14.843431 9.919774
 6229 14.843431 9.923397
 6230 14.839808 9.927020
 6231 14.839808 9.930643
 6232 14.836185 9.934266
 6233 14.836185 9.937889
 6234 14.832562 9.941512
 6235 14.832562 9.945135
 6236 14.832562 9.948758
 6237 14.828939 9.952381
 6238 14.828939 9.956004
 6239 14.825316 9.959627
 6240 14.825316 9.963250
 6241 14.821693 9.966873
 6242 14.821693 9.970496
 6243 14.818070 9.974119
 6244 14.818070 9.977742
 6245 14.814447 9.981365
 6246 14.814447 9.984988
 6247 14.810824 9.988611
 6248 14.810824 9.992234
 6249 14.810824 9.995857
 6250 14.810824 9.999480
 6251 14.810824 10.003103
 6252 14.810824 10.006726
 6253 14.807201 10.010349
 6254 14.807201 10.013972
 6255 14.803578 10.017595
 6256 14.803578 10.021218
 6257 14.799955 10.024841
 6258 14.799955 10.028464
 6259 14.796332 10.032087
 6260 14.796332 10.035710
 6261 14.796332 10.039333
 6262 14.796332 10.042956
 6263 14.796332 10.046579
 6264 14.796332 10.050202
 6265 14.796332 10.053825
 6266 14.796332 10.057448
 6267 14.796332 10.061071
 6268 14.796332 10.064694
 6269 14.796332 10.068317
 6270 14.796332 10.071940
 6271 14.796332 10.075563
 6272 14.796332 10.079186
 6273 14.796332 10.082809
 6274 14.796332 10.086432
 6275 14.796332 10.090055
 6276 14.796332 10.093678
 6277 14.796332 10.097301
 6278 14.796332 10.100924
 6279 14.796332 10.104547
 6280 14.796332 10.108170
 6281 14.796332 10.111793
 6282 14.796332 10.115416
 6283 14.792709 10.119039
 6284 14.789086 10.122662
 6285 14.785463 10.126285
 6286 14.785463 10.129908
 6287 14.781840 10.133531
 6288 14.781840 10.137154
 6289 14.778217 10.140777
 6290 14.778217 10.144400
 6291 14.774594 10.148023
 6292 14.774594 10.151646
 6293 14.770971 10.155269
 6294 14.770971 10.158892
 6295 14.767348 10.162515
 6296 14.767348 10.166138
 6297 14.763725 10.169761
 6298 14.763725 10.173384
 6299 14.763725 10.177007
 6300 14.763725 10.180630
 6301 14.763725 10.184253
 6302 14.763725 10.187876
 6303 14.763725 10.191499
 6304 14.763725 10.195122
 6305 14.763725 10.198745
 6306 14.763725 10.202368
 6307 14.763725 10.205991
 6308 14.763725 10.209614
 6309 14.763725 10.213237
 6310 14.763725 10.216860
 6311 14.763725 10.220483
 6312 14.763725 10.224106
 6313 14.763725 10.227729
 6314 14.763725 10.231352
 6315 14.763725 10.234975
 6316 14.760102 10.238598
 6317 14.760102 10.242221
 6318 14.760102 10.245844
 6319 14.760102 10.249467
 6320 14.760102 10.253090
 6321 14.756479 10.256713
 6322 14.752856 10.260336
 6323 14.749233 10.263959
 6324 14.745610 10.267582
 6325 14.741987 10.271205
 6326 14.741987 10.274828
 6327 14.738364 10.278451
 6328 14.738364 10.282074
 6329 14.734741 10.285697
 6330 14.734741 10.289320
 6331 14.731118 10.292943
 6332 14.731118 10.296566
 6333 14.727495 10.300189
 6334 14.727495 10.303812
 6335 14.723872 10.307435
 6336 14.723872 10.311058
 6337 14.720249 10.314681
 6338 14.720249 10.318304
 6339 14.720249 10.321927
 6340 14.720249 10.325550
 6341 14.720249 10.329173
 6342 14.716626 10.332796
 6343 14.716626 10.336419
 6344 14.716626 10.340042
 6345 14.716626 10.343665
 6346 14.716626 10.347288
 6347 14.713003 10.350911
 6348 14.713003 10.354534
 6349 14.709380 10.358157
 6350 14.709380 10.361780
 6351 14.705757 10.365403
 6352 14.705757 10.369026
 6353 14.705757 10.372649
 6354 14.705757 10.376272
 6355 14.705757 10.379895
 6356 14.705757 10.383518
 6357 14.705757 10.387141
 6358 14.705757 10.390764
 6359 14.705757 10.394387
 6360 14.705757 10.398010
 6361 14.705757 10.401633
 6362 14.705757 10.405256
 6363 14.705757 10.408879
 6364 14.705757 10.412502
 6365 14.705757 10.416125
 6366 14.705757 10.419748
 6367 14.705757 10.423371
 6368 14.705757 10.426994
 6369 14.705757 10.430617
 6370 14.705757 10.434240
 6371 14.705757 10.437863
 6372 14.705757 10.441486
 6373 14.705757 10.445109
 6374 14.705757 10.448732
 6375 14.709380 10.452355
 6376 14.709380 10.455978
 6377 14.709380 10.459601
 6378 14.709380 10.463224
 6379 14.709380 10.466847
 6380 14.709380 10.470470
 6381 14.709380 10.474093
 6382 14.709380 10.477716
 6383 14.709380 10.481339
 6384 14.709380 10.484962
 6385 14.709380 10.488585
 6386 14.709380 10.492208
 6387 14.709380 10.495831
 6388 14.709380 10.499454
 6389 14.709380 10.503077
 6390 14.709380 10.506700
 6391 14.709380 10.510323
 6392 14.709380 10.513946
 6393 14.709380 10.517569
 6394 14.709380 10.521192
 6395 14.709380 10.524815
 6396 14.713003 10.528438
 6397 14.713003 10.532061
 6398 14.713003 10.535684
 6399 14.709380 10.539307
 6400 14.705757 10.542930
 6401 14.702134 10.546553
 6402 14.698511 10.550176
 6403 14.698511 10.553799
 6404 14.694888 10.557422
 6405 14.694888 10.561045
 6406 14.691265 10.564668
 6407 14.691265 10.568291
 6408 14.687642 10.571914
 6409 14.687642 10.575537
 6410 14.684019 10.579160
 6411 14.684019 10.582783
 6412 14.680396 10.586406
 6413 14.680396 10.590029
 6414 14.676773 10.593652
 6415 14.676773 10.597275
 6416 14.676773 10.600898
 6417 14.676773 10.604521
 6418 14.676773 10.608144
 6419 14.676773 10.611767
 6420 14.676773 10.615390
 6421 14.676773 10.619013
 6422 14.676773 10.622636
 6423 14.676773 10.626259
 6424 14.676773 10.629882
 6425 14.676773 10.633505
 6426 14.676773 10.637128
 6427 14.676773 10.640751
 6428 14.676773 10.644374
 6429 14.676773 10.647997
 6430 14.676773 10.651620
 6431 14.676773 10.655243
 6432 14.676773 10.658866
 6433 14.676773 10.662489
 6434 14.676773 10.666112
 6435 14.676773 10.669735
 6436 14.676773 10.673358
 6437 14.676773 10.676981
 6438 14.676773 10.680604
 6439 14.676773 10.684227
 6440 14.676773 10.687850
 6441 14.676773 10.691473
 6442 14.676773 10.695096
 6443 14.676773 10.698719
 6444 14.676773 10.702342
 6445 14.676773 10.705965
 6446 14.676773 10.709588
 6447 14.676773 10.713211
 6448 14.676773 10.716834
 6449 14.676773 10.720457
 6450 14.676773 10.724080
 6451 14.676773 10.727703
 6452 14.676773 10.731326
 6453 14.676773 10.734949
 6454 14.673150 10.738572
 6455 14.669527 10.742195
 6456 14.665904 10.745818
 6457 14.662281 10.749441
 6458 14.658658 10.753064
 6459 14.655035 10.756687
 6460 14.651412 10.760310
 6461 14.647789 10.763933
 6462 14.644166 10.767556
 6463 14.640543 10.771179
 6464 14.636920 10.774802
 6465 14.633297 10.778425
 6466 14.629674 10.782048
 6467 14.626051 10.785671
 6468 14.622428 10.789294
 6469 14.622428 10.792917
 6470 14.618805 10.796540
 6471 14.618805 10.800163
 6472 14.615182 10.803786
 6473 14.615182 10.807409
 6474 14.611559 10.811032
 6475 14.611559 10.814655
 6476 14.607936 10.818278
 6477 14.607936 10.821901
 6478 14.604313 10.825524
 6479 14.604313 10.829147
 6480 14.600690 10.832770
 6481 14.600690 10.836393
 6482 14.600690 10.840016
 6483 14.600690 10.843639
 6484 14.600690 10.847262
 6485 14.600690 10.850885
 6486 14.600690 10.854508
 6487 14.600690 10.858131
 6488 14.600690 10.861754
 6489 14.600690 10.865377
 6490 14.600690 10.869000
 6491 14.600690 10.872623
 6492 14.600690 10.876246
 6493 14.600690 10.879869
 6494 14.600690 10.883492
 6495 14.600690 10.887115
 6496 14.600690 10.890738
 6497 14.600690 10.894361
 6498 14.600690 10.897984
 6499 14.600690 10.901607
 6500 14.600690 10.905230
 6501 14.600690 10.908853
 6502 14.600690 10.912476
 6503 14.600690 10.916099
 6504 14.600690 10.919722
 6505 14.604313 10.923345
 6506 14.604313 10.926968
 6507 14.604313 10.930591
 6508 14.604313 10.934214
 6509 14.604313 10.937837
 6510 14.604313 10.941460
 6511 14.604313 10.945083
 6512 14.604313 10.948706
 6513 14.604313 10.952329
 6514 14.604313 10.955952
 6515 14.600690 10.959575
 6516 14.600690 10.963198
 6517 14.600690 10.966821
 6518 14.600690 10.970444
 6519 14.597067 10.974067
 6520 14.597067 10.977690
 6521 14.597067 10.981313
 6522 14.597067 10.984936
 6523 14.597067 10.988559
 6524 14.597067 10.992182
 6525 14.597067 10.995805
 6526 14.597067 10.999428
 6527 14.597067 11.003051
 6528 14.597067 11.006674
 6529 14.597067 11.010297
 6530 14.597067 11.013920
 6531 14.597067 11.017543
 6532 14.597067 11.021166
 6533 14.597067 11.024789
 6534 14.597067 11.028412
 6535 14.597067 11.032035
 6536 14.593444 11.035658
 6537 14.593444 11.039281
 6538 14.589821 11.042904
 6539 14.589821 11.046527
 6540 14.586198 11.050150
 6541 14.586198 11.053773
 6542 14.582575 11.057396
 6543 14.582575 11.061019
 6544 14.578952 11.064642
 6545 14.578952 11.068265
 6546 14.575329 11.071888
 6547 14.575329 11.075511
 6548 14.571706 11.079134
 6549 14.571706 11.082757
 6550 14.568083 11.086380
 6551 14.568083 11.090003
 6552 14.568083 11.093626
 6553 14.568083 11.097249
 6554 14.568083 11.100872
 6555 14.568083 11.104495
 6556 14.568083 11.108118
 6557 14.568083 11.111741
 6558 14.568083 11.115364
 6559 14.568083 11.118987
 6560 14.568083 11.122610
 6561 14.568083 11.126233
 6562 14.568083 11.129856
 6563 14.568083 11.133479
 6564 14.568083 11.137102
 6565 14.568083 11.140725
 6566 14.568083 11.144348
 6567 14.568083 11.147971
 6568 14.568083 11.151594
 6569 14.568083 11.155217
 6570 14.568083 11.158840
 6571 14.568083 11.162463
 6572 14.568083 11.166086
 6573 14.568083 11.169709
 6574 14.568083 11.173332
 6575 14.568083 11.176955
 6576 14.568083 11.180578
 6577 14.568083 11.184201
 6578 14.568083 11.187824
 6579 14.568083 11.191447
 6580 14.568083 11.195070
 6581 14.568083 11.198693
 6582 14.568083 11.202316
 6583 14.568083 11.205939
 6584 14.568083 11.209562
 6585 14.564460 11.213185
 6586 14.564460 11.216808
 6587 14.560837 11.220431
 6588 14.560837 11.224054
 6589 14.557214 11.227677
 6590 14.553591 11.231300
 6591 14.549968 11.234923
 6592 14.546345 11.238546
 6593 14.542722 11.242169
 6594 14.539099 11.245792
 6595 14.535476 11.249415
 6596 14.531853 11.253038
 6597 14.528230 11.256661
 6598 14.524607 11.260284
 6599 14.520984 11.263907
 6600 14.520984 11.267530
 6601 14.517361 11.271153
 6602 14.517361 11.274776
 6603 14.513738 11.278399
 6604 14.513738 11.282022
 6605 14.510115 11.285645
 6606 14.510115 11.289268
 6607 14.506492 11.292891
 6608 14.506492 11.296514
 6609 14.502869 11.300137
 6610 14.502869 11.303760
 6611 14.499246 11.307383
 6612 14.499246 11.311006
 6613 14.499246 11.314629
 6614 14.499246 11.318252
 6615 14.499246 11.321875
 6616 14.499246 11.325498
 6617 14.499246 11.329121
 6618 14.495623 11.332744
 6619 14.495623 11.336367
 6620 14.492000 11.339990
 6621 14.492000 11.343613
 6622 14.492000 11.347236
 6623 14.488377 11.350859
 6624 14.488377 11.354482
 6625 14.484754 11.354482
 6626 14.481131 11.358105
 6627 14.477508 11.358105
 6628 14.473885 11.361728
 6629 14.473885 11.365351
 6630 14.470262 11.368974
 6631 14.470262 11.372597
 6632 14.466639 11.376220
 6633 14.466639 11.379843
 6634 14.463016 11.383466
 6635 14.463016 11.387089
 6636 14.459393 11.390712
 6637 14.459393 11.394335
 6638 14.455770 11.397958
 6639 14.455770 11.401581
 6640 14.452147 11.405204
 6641 14.452147 11.408827
 6642 14.452147 11.412450
 6643 14.452147 11.416073
 6644 14.452147 11.419696
 6645 14.452147 11.423319
 6646 14.452147 11.426942
 6647 14.452147 11.430565
 6648 14.452147 11.434188
 6649 14.452147 11.437811
 6650 14.452147 11.441434
 6651 14.452147 11.445057
 6652 14.452147 11.448680
 6653 14.452147 11.452303
 6654 14.452147 11.455926
 6655 14.452147 11.459549
 6656 14.452147 11.463172
 6657 14.452147 11.466795
 6658 14.452147 11.470418
 6659 14.452147 11.474041
 6660 14.452147 11.477664
 6661 14.452147 11.481287
 6662 14.452147 11.484910
 6663 14.452147 11.488533
 6664 14.455770 11.492156
 6665 14.455770 11.495779
 6666 14.452147 11.499402
 6667 14.452147 11.503025
 6668 14.452147 11.506648
 6669 14.448524 11.510271
 6670 14.448524 11.513894
 6671 14.448524 11.517517
 6672 14.444901 11.521140
 6673 14.444901 11.524763
 6674 14.441278 11.528386
 6675 14.441278 11.532009
 6676 14.437655 11.535632
 6677 14.437655 11.539255
 6678 14.434032 11.542878
 6679 14.434032 11.546501
 6680 14.430409 11.550124
 6681 14.430409 11.553747
 6682 14.426786 11.557370
 6683 14.426786 11.560993
 6684 14.423163 11.564616
 6685 14.423163 11.568239
 6686 14.423163 11.571862
 6687 14.423163 11.575485
 6688 14.423163 11.579108
 6689 14.423163 11.582731
 6690 14.423163 11.586354
 6691 14.423163 11.589977
 6692 14.423163 11.593600
 6693 14.423163 11.597223
 6694 14.423163 11.600846
 6695 14.423163 11.604469
 6696 14.423163 11.608092
 6697 14.423163 11.611715
 6698 14.423163 11.615338
 6699 14.423163 11.618961
 6700 14.423163 11.622584
 6701 14.423163 11.626207
 6702 14.423163 11.629830
 6703 14.423163 11.633453
 6704 14.423163 11.637076
 6705 14.423163 11.640699
 6706 14.423163 11.644322
 6707 14.426786 11.647945
 6708 14.426786 11.651568
 6709 14.426786 11.655191
 6710 14.423163 11.658814
 6711 14.423163 11.662437
 6712 14.423163 11.666060
 6713 14.423163 11.669683
 6714 14.423163 11.673306
 6715 14.423163 11.676929
 6716 14.423163 11.680552
 6717 14.423163 11.684175
 6718 14.423163 11.687798
 6719 14.419540 11.691421
 6720 14.415917 11.695044
 6721 14.412294 11.698667
 6722 14.412294 11.702290
 6723 14.408671 11.705913
 6724 14.408671 11.709536
 6725 14.405048 11.713159
 6726 14.405048 11.716782
 6727 14.401425 11.720405
 6728 14.401425 11.724028
 6729 14.397802 11.727651
 6730 14.397802 11.731274
 6731 14.394179 11.734897
 6732 14.394179 11.738520
 6733 14.390556 11.742143
 6734 14.390556 11.745766
 6735 14.390556 11.749389
 6736 14.390556 11.753012
 6737 14.390556 11.756635
 6738 14.390556 11.760258
 6739 14.390556 11.763881
 6740 14.390556 11.767504
 6741 14.390556 11.771127
 6742 14.386933 11.774750
 6743 14.386933 11.778373
 6744 14.383310 11.781996
 6745 14.383310 11.785619
 6746 14.379687 11.789242
 6747 14.379687 11.792865
 6748 14.376064 11.796488
 6749 14.376064 11.800111
 6750 14.372441 11.803734
 6751 14.372441 11.807357
 6752 14.368818 11.810980
 6753 14.368818 11.814603
 6754 14.365195 11.818226
 6755 14.365195 11.821849
 6756 14.365195 11.825472
 6757 14.365195 11.829095
 6758 14.365195 11.832718
 6759 14.365195 11.836341
 6760 14.365195 11.839964
 6761 14.365195 11.843587
 6762 14.365195 11.847210
 6763 14.365195 11.850833
 6764 14.365195 11.854456
 6765 14.365195 11.858079
 6766 14.365195 11.861702
 6767 14.365195 11.865325
 6768 14.365195 11.868948
 6769 14.365195 11.872571
 6770 14.365195 11.876194
 6771 14.365195 11.879817
 6772 14.365195 11.883440
 6773 14.365195 11.887063
 6774 14.365195 11.890686
 6775 14.365195 11.894309
 6776 14.365195 11.897932
 6777 14.361572 11.901555
 6778 14.361572 11.905178
 6779 14.357949 11.908801
 6780 14.357949 11.912424
 6781 14.354326 11.916047
 6782 14.354326 11.919670
 6783 14.354326 11.923293
 6784 14.354326 11.926916
 6785 14.354326 11.930539
 6786 14.354326 11.934162
 6787 14.354326 11.937785
 6788 14.354326 11.941408
 6789 14.354326 11.945031
 6790 14.354326 11.948654
 6791 14.354326 11.952277
 6792 14.354326 11.955900
 6793 14.354326 11.959523
 6794 14.354326 11.963146
 6795 14.354326 11.966769
 6796 14.354326 11.970392
 6797 14.354326 11.974015
 6798 14.354326 11.977638
 6799 14.354326 11.981261
 6800 14.354326 11.984884
 6801 14.350703 11.988507
 6802 14.350703 11.992130
 6803 14.350703 11.995753
 6804 14.347080 11.999376
 6805 14.347080 12.002999
 6806 14.343457 12.006622
 6807 14.343457 12.010245
 6808 14.343457 12.013868
 6809 14.343457 12.017491
 6810 14.339834 12.021114
 6811 14.339834 12.024737
 6812 14.339834 12.028360
 6813 14.336211 12.031983
 6814 14.336211 12.035606
 6815 14.332588 12.039229
 6816 14.332588 12.042852
 6817 14.328965 12.046475
 6818 14.328965 12.050098
 6819 14.325342 12.053721
 6820 14.325342 12.057344
 6821 14.321719 12.060967
 6822 14.321719 12.064590
 6823 14.318096 12.068213
 6824 14.318096 12.071836
 6825 14.314473 12.075459
 6826 14.314473 12.079082
 6827 14.314473 12.082705
 6828 14.314473 12.086328
 6829 14.314473 12.089951
 6830 14.310850 12.093574
 6831 14.310850 12.097197
 6832 14.310850 12.100820
 6833 14.310850 12.104443
 6834 14.310850 12.108066
 6835 14.310850 12.111689
 6836 14.310850 12.115312
 6837 14.310850 12.118935
 6838 14.310850 12.122558
 6839 14.310850 12.126181
 6840 14.310850 12.129804
 6841 14.310850 12.133427
 6842 14.310850 12.137050
 6843 14.310850 12.140673
 6844 14.310850 12.144296
 6845 14.310850 12.147919
 6846 14.310850 12.151542
 6847 14.310850 12.155165
 6848 14.310850 12.158788
 6849 14.310850 12.162411
 6850 14.310850 12.166034
 6851 14.310850 12.169657
 6852 14.310850 12.173280
 6853 14.310850 12.176903
 6854 14.310850 12.180526
 6855 14.310850 12.184149
 6856 14.307227 12.187772
 6857 14.307227 12.191395
 6858 14.303604 12.195018
 6859 14.303604 12.198641
 6860 14.303604 12.202264
 6861 14.303604 12.205887
 6862 14.299981 12.209510
 6863 14.299981 12.213133
 6864 14.299981 12.216756
 6865 14.299981 12.220379
 6866 14.299981 12.224002
 6867 14.299981 12.227625
 6868 14.299981 12.231248
 6869 14.299981 12.234871
 6870 14.299981 12.238494
 6871 14.299981 12.242117
 6872 14.299981 12.245740
 6873 14.299981 12.249363
 6874 14.299981 12.252986
 6875 14.299981 12.256609
 6876 14.299981 12.260232
 6877 14.296358 12.263855
 6878 14.296358 12.267478
 6879 14.296358 12.271101
 6880 14.292735 12.274724
 6881 14.292735 12.278347
 6882 14.289112 12.281970
 6883 14.289112 12.285593
 6884 14.289112 12.289216
 6885 14.289112 12.292839
 6886 14.285489 12.296462
 6887 14.285489 12.300085
 6888 14.285489 12.303708
 6889 14.281866 12.307331
 6890 14.281866 12.310954
 6891 14.278243 12.314577
 6892 14.278243 12.318200
 6893 14.274620 12.321823
 6894 14.274620 12.325446
 6895 14.270997 12.329069
 6896 14.270997 12.332692
 6897 14.267374 12.336315
 6898 14.267374 12.339938
 6899 14.263751 12.343561
 6900 14.263751 12.347184
 6901 14.263751 12.350807
 6902 14.263751 12.354430
 6903 14.263751 12.358053
 6904 14.263751 12.361676
 6905 14.263751 12.365299
 6906 14.263751 12.368922
 6907 14.263751 12.372545
 6908 14.263751 12.376168
 6909 14.263751 12.379791
 6910 14.263751 12.383414
 6911 14.263751 12.387037
 6912 14.263751 12.390660
 6913 14.263751 12.394283
 6914 14.263751 12.397906
 6915 14.263751 12.401529
 6916 14.263751 12.405152
 6917 14.263751 12.408775
 6918 14.263751 12.412398
 6919 14.263751 12.416021
 6920 14.263751 12.419644
 6921 14.263751 12.423267
 6922 14.263751 12.426890
 6923 14.263751 12.430513
 6924 14.263751 12.434136
 6925 14.263751 12.437759
 6926 14.260128 12.441382
 6927 14.256505 12.445005
 6928 14.252882 12.448628
 6929 14.249259 12.452251
 6930 14.245636 12.455874
 6931 14.242013 12.459497
 6932 14.238390 12.463120
 6933 14.234767 12.466743
 6934 14.231144 12.470366
 6935 14.227521 12.473989
 6936 14.223898 12.477612
 6937 14.223898 12.481235
 6938 14.220275 12.484858
 6939 14.220275 12.488481
 6940 14.216652 12.492104
 6941 14.216652 12.495727
 6942 14.213029 12.499350
 6943 14.213029 12.502973
 6944 14.209406 12.506596
 6945 14.209406 12.510219
 6946 14.205783 12.513842
 6947 14.205783 12.517465
 6948 14.202160 12.521088
 6949 14.202160 12.524711
 6950 14.202160 12.528334
 6951 14.202160 12.531957
 6952 14.202160 12.535580
 6953 14.202160 12.539203
 6954 14.202160 12.542826
 6955 14.202160 12.546449
 6956 14.202160 12.550072
 6957 14.198537 12.553695
 6958 14.198537 12.557318
 6959 14.194914 12.560941
 6960 14.194914 12.564564
 6961 14.194914 12.568187
 6962 14.194914 12.571810
 6963 14.194914 12.575433
 6964 14.194914 12.579056
 6965 14.194914 12.582679
 6966 14.194914 12.586302
 6967 14.194914 12.589925
 6968 14.194914 12.593548
 6969 14.194914 12.597171
 6970 14.194914 12.600794
 6971 14.194914 12.604417
 6972 14.194914 12.608040
 6973 14.194914 12.611663
 6974 14.194914 12.615286
 6975 14.194914 12.618909
 6976 14.194914 12.622532
 6977 14.194914 12.626155
 6978 14.194914 12.629778
 6979 14.194914 12.633401
 6980 14.194914 12.637024
 6981 14.194914 12.640647
 6982 14.194914 12.644270
 6983 14.194914 12.647893
 6984 14.194914 12.651516
 6985 14.194914 12.655139
 6986 14.194914 12.658762
 6987 14.194914 12.662385
 6988 14.191291 12.666008
 6989 14.191291 12.669631
 6990 14.191291 12.673254
 6991 14.191291 12.676877
 6992 14.187668 12.680500
 6993 14.187668 12.684123
 6994 14.187668 12.687746
 6995 14.184045 12.691369
 6996 14.184045 12.694992
 6997 14.180422 12.698615
 6998 14.180422 12.702238
 6999 14.176799 12.705861
 7000 14.176799 12.709484
 7001 14.173176 12.713107
 7002 14.173176 12.716730
 7003 14.169553 12.720353
 7004 14.169553 12.723976
 7005 14.165930 12.727599
 7006 14.165930 12.731222
 7007 14.165930 12.734845
 7008 14.165930 12.738468
 7009 14.165930 12.742091
 7010 14.165930 12.745714
 7011 14.165930 12.749337
 7012 14.165930 12.752960
 7013 14.165930 12.756583
 7014 14.165930 12.760206
 7015 14.165930 12.763829
 7016 14.165930 12.767452
 7017 14.165930 12.771075
 7018 14.165930 12.774698
 7019 14.165930 12.778321
 7020 14.165930 12.781944
 7021 14.165930 12.785567
 7022 14.165930 12.789190
 7023 14.165930 12.792813
 7024 14.165930 12.796436
 7025 14.165930 12.800059
 7026 14.165930 12.803682
 7027 14.165930 12.807305
 7028 14.165930 12.810928
 7029 14.165930 12.814551
 7030 14.165930 12.818174
 7031 14.162307 12.821797
 7032 14.162307 12.825420
 7033 14.162307 12.829043
 7034 14.162307 12.832666
 7035 14.158684 12.836289
 7036 14.158684 12.839912
 7037 14.155061 12.843535
 7038 14.155061 12.847158
 7039 14.151438 12.850781
 7040 14.151438 12.854404
 7041 14.147815 12.858027
 7042 14.147815 12.861650
 7043 14.144192 12.865273
 7044 14.144192 12.868896
 7045 14.140569 12.872519
 7046 14.140569 12.876142
 7047 14.136946 12.879765
 7048 14.136946 12.883388
 7049 14.136946 12.887011
 7050 14.136946 12.890634
 7051 14.136946 12.894257
 7052 14.136946 12.897880
 7053 14.133323 12.901503
 7054 14.133323 12.905126
 7055 14.129700 12.908749
 7056 14.129700 12.912372
 7057 14.129700 12.915995
 7058 14.129700 12.919618
 7059 14.129700 12.923241
 7060 14.129700 12.926864
 7061 14.129700 12.930487
 7062 14.129700 12.934110
 7063 14.129700 12.937733
 7064 14.129700 12.941356
 7065 14.129700 12.944979
 7066 14.129700 12.948602
 7067 14.129700 12.952225
 7068 14.126077 12.955848
 7069 14.122454 12.959471
 7070 14.122454 12.963094
 7071 14.118831 12.966717
 7072 14.118831 12.970340
 7073 14.115208 12.973963
 7074 14.115208 12.977586
 7075 14.111585 12.981209
 7076 14.111585 12.984832
 7077 14.107962 12.988455
 7078 14.107962 12.992078
 7079 14.104339 12.995701
 7080 14.104339 12.999324
 7081 14.100716 13.002947
 7082 14.100716 13.006570
 7083 14.100716 13.010193
 7084 14.100716 13.013816
 7085 14.100716 13.017439
 7086 14.100716 13.021062
 7087 14.100716 13.024685
 7088 14.100716 13.028308
 7089 14.100716 13.031931
 7090 14.100716 13.035554
 7091 14.100716 13.039177
 7092 14.100716 13.042800
 7093 14.100716 13.046423
 7094 14.100716 13.050046
 7095 14.100716 13.053669
 7096 14.100716 13.057292
 7097 14.100716 13.060915
 7098 14.100716 13.064538
 7099 14.100716 13.068161
 7100 14.100716 13.071784
 7101 14.100716 13.075407
 7102 14.100716 13.079030
 7103 14.100716 13.082653
 7104 14.100716 13.086276
 7105 14.097093 13.089899
 7106 14.097093 13.093522
 7107 14.093470 13.097145
 7108 14.093470 13.100768
 7109 14.089847 13.104391
 7110 14.089847 13.108014
 7111 14.086224 13.111637
 7112 14.086224 13.115260
 7113 14.082601 13.118883
 7114 14.082601 13.122506
 7115 14.078978 13.126129
 7116 14.078978 13.129752
 7117 14.078978 13.133375
 7118 14.075355 13.136998
 7119 14.075355 13.140621
 7120 14.075355 13.144244
 7121 14.075355 13.147867
 7122 14.075355 13.151490
 7123 14.075355 13.155113
 7124 14.075355 13.158736
 7125 14.075355 13.162359
 7126 14.075355 13.165982
 7127 14.075355 13.169605
 7128 14.071732 13.173228
 7129 14.071732 13.176851
 7130 14.071732 13.180474
 7131 14.071732 13.184097
 7132 14.071732 13.187720
 7133 14.071732 13.191343
 7134 14.071732 13.194966
 7135 14.071732 13.198589
 7136 14.071732 13.202212
 7137 14.068109 13.205835
 7138 14.068109 13.209458
 7139 14.068109 13.213081
 7140 14.068109 13.216704
 7141 14.064486 13.220327
 7142 14.064486 13.223950
 7143 14.064486 13.227573
 7144 14.064486 13.231196
 7145 14.064486 13.234819
 7146 14.064486 13.238442
 7147 14.064486 13.242065
 7148 14.064486 13.245688
 7149 14.064486 13.249311
 7150 14.064486 13.252934
 7151 14.064486 13.256557
 7152 14.064486 13.260180
 7153 14.064486 13.263803
 7154 14.064486 13.267426
 7155 14.064486 13.271049
 7156 14.064486 13.274672
 7157 14.060863 13.278295
 7158 14.060863 13.281918
 7159 14.060863 13.285541
 7160 14.060863 13.289164
 7161 14.060863 13.292787
 7162 14.060863 13.296410
 7163 14.060863 13.300033
 7164 14.060863 13.303656
 7165 14.060863 13.307279
 7166 14.060863 13.310902
 7167 14.060863 13.314525
 7168 14.057240 13.318148
 7169 14.057240 13.321771
 7170 14.053617 13.325394
 7171 14.053617 13.329017
 7172 14.053617 13.332640
 7173 14.049994 13.336263
 7174 14.049994 13.339886
 7175 14.049994 13.343509
 7176 14.046371 13.347132
 7177 14.046371 13.350755
 7178 14.042748 13.354378
 7179 14.042748 13.358001
 7180 14.039125 13.361624
 7181 14.039125 13.365247
 7182 14.035502 13.368870
 7183 14.035502 13.372493
 7184 14.031879 13.376116
 7185 14.031879 13.379739
 7186 14.028256 13.383362
 7187 14.028256 13.386985
 7188 14.028256 13.390608
 7189 14.024633 13.394231
 7190 14.024633 13.397854
 7191 14.024633 13.401477
 7192 14.024633 13.405100
 7193 14.021010 13.408723
 7194 14.021010 13.412346
 7195 14.017387 13.415969
 7196 14.013764 13.419592
 7197 14.013764 13.423215
 7198 14.010141 13.426838
 7199 14.010141 13.430461
 7200 14.006518 13.434084
 7201 14.006518 13.437707
 7202 14.002895 13.441330
 7203 14.002895 13.444953
 7204 13.999272 13.448576
 7205 13.999272 13.452199
 7206 13.995649 13.455822
 7207 13.995649 13.459445
 7208 13.992026 13.463068
 7209 13.992026 13.466691
 7210 13.992026 13.470314
 7211 13.992026 13.473937
 7212 13.992026 13.477560
 7213 13.992026 13.481183
 7214 13.992026 13.484806
 7215 13.992026 13.488429
 7216 13.992026 13.492052
 7217 13.992026 13.495675
 7218 13.992026 13.499298
 7219 13.992026 13.502921
 7220 13.992026 13.506544
 7221 13.992026 13.510167
 7222 13.988403 13.513790
 7223 13.988403 13.517413
 7224 13.984780 13.521036
 7225 13.984780 13.524659
 7226 13.981157 13.528282
 7227 13.981157 13.531905
 7228 13.977534 13.535528
 7229 13.977534 13.539151
 7230 13.977534 13.542774
 7231 13.977534 13.546397
 7232 13.977534 13.550020
 7233 13.977534 13.553643
 7234 13.977534 13.557266
 7235 13.977534 13.560889
 7236 13.977534 13.564512
 7237 13.977534 13.568135
 7238 13.977534 13.571758
 7239 13.977534 13.575381
 7240 13.977534 13.579004
 7241 13.977534 13.582627
 7242 13.977534 13.586250
 7243 13.977534 13.589873
 7244 13.977534 13.593496
 7245 13.977534 13.597119
 7246 13.977534 13.600742
 7247 13.973911 13.604365
 7248 13.973911 13.607988
 7249 13.970288 13.611611
 7250 13.966665 13.615234
 7251 13.963042 13.618857
 7252 13.963042 13.622480
 7253 13.959419 13.626103
 7254 13.959419 13.629726
 7255 13.955796 13.633349
 7256 13.955796 13.636972
 7257 13.952173 13.640595
 7258 13.952173 13.644218
 7259 13.948550 13.647841
 7260 13.948550 13.651464
 7261 13.944927 13.655087
 7262 13.944927 13.658710
 7263 13.941304 13.662333
 7264 13.941304 13.665956
 7265 13.941304 13.669579
 7266 13.941304 13.673202
 7267 13.941304 13.676825
 7268 13.941304 13.680448
 7269 13.941304 13.684071
 7270 13.941304 13.687694
 7271 13.941304 13.691317
 7272 13.941304 13.694940
 7273 13.941304 13.698563
 7274 13.941304 13.702186
 7275 13.941304 13.705809
 7276 13.941304 13.709432
 7277 13.941304 13.713055
 7278 13.941304 13.716678
 7279 13.941304 13.720301
 7280 13.941304 13.723924
 7281 13.941304 13.727547
 7282 13.937681 13.731170
 7283 13.934058 13.734793
 7284 13.934058 13.738416
 7285 13.930435 13.742039
 7286 13.930435 13.745662
 7287 13.926812 13.749285
 7288 13.926812 13.752908
 7289 13.923189 13.756531
 7290 13.923189 13.760154
 7291 13.919566 13.763777
 7292 13.919566 13.767400
 7293 13.915943 13.771023
 7294 13.915943 13.774646
 7295 13.912320 13.778269
 7296 13.912320 13.781892
 7297 13.912320 13.785515
 7298 13.912320 13.789138
 7299 13.912320 13.792761
 7300 13.912320 13.796384
 7301 13.912320 13.800007
 7302 13.912320 13.803630
 7303 13.912320 13.807253
 7304 13.912320 13.810876
 7305 13.912320 13.814499
 7306 13.912320 13.818122
 7307 13.912320 13.821745
 7308 13.912320 13.825368
 7309 13.912320 13.828991
 7310 13.912320 13.832614
 7311 13.912320 13.836237
 7312 13.912320 13.839860
 7313 13.912320 13.843483
 7314 13.912320 13.847106
 7315 13.912320 13.850729
 7316 13.912320 13.854352
 7317 13.908697 13.857975
 7318 13.908697 13.861598
 7319 13.905074 13.865221
 7320 13.905074 13.868844
 7321 13.905074 13.872467
 7322 13.905074 13.876090
 7323 13.905074 13.879713
 7324 13.905074 13.883336
 7325 13.905074 13.886959
 7326 13.905074 13.890582
 7327 13.905074 13.894205
 7328 13.905074 13.897828
 7329 13.905074 13.901451
 7330 13.905074 13.905074
 7331 13.905074 13.908697
 7332 13.905074 13.912320
 7333 13.905074 13.915943
 7334 13.905074 13.919566
 7335 13.905074 13.923189
 7336 13.905074 13.926812
 7337 13.905074 13.930435
 7338 13.905074 13.934058
 7339 13.901451 13.937681
 7340 13.901451 13.941304
 7341 13.901451 13.944927
 7342 13.901451 13.948550
 7343 13.901451 13.952173
 7344 13.897828 13.955796
 7345 13.897828 13.959419
 7346 13.897828 13.963042
 7347 13.897828 13.966665
 7348 13.897828 13.970288
 7349 13.894205 13.973911
 7350 13.894205 13.977534
 7351 13.890582 13.981157
 7352 13.890582 13.984780
 7353 13.890582 13.988403
 7354 13.890582 13.992026
 7355 13.886959 13.995649
 7356 13.886959 13.999272
 7357 13.886959 14.002895
 7358 13.886959 14.006518
 7359 13.886959 14.010141
 7360 13.886959 14.013764
 7361 13.886959 14.017387
 7362 13.886959 14.021010
 7363 13.886959 14.024633
 7364 13.883336 14.028256
 7365 13.883336 14.031879
 7366 13.879713 14.035502
 7367 13.879713 14.039125
 7368 13.876090 14.042748
 7369 13.872467 14.046371
 7370 13.868844 14.049994
 7371 13.868844 14.053617
 7372 13.865221 14.057240
 7373 13.865221 14.060863
 7374 13.861598 14.064486
 7375 13.861598 14.068109
 7376 13.857975 14.071732
 7377 13.857975 14.075355
 7378 13.854352 14.078978
 7379 13.854352 14.082601
 7380 13.850729 14.086224
 7381 13.850729 14.089847
 7382 13.847106 14.093470
 7383 13.847106 14.097093
 7384 13.847106 14.100716
 7385 13.847106 14.104339
 7386 13.847106 14.107962
 7387 13.847106 14.111585
 7388 13.847106 14.115208
 7389 13.847106 14.118831
 7390 13.847106 14.122454
 7391 13.847106 14.126077
 7392 13.847106 14.129700
 7393 13.847106 14.133323
 7394 13.847106 14.136946
 7395 13.847106 14.140569
 7396 13.847106 14.144192
 7397 13.847106 14.147815
 7398 13.847106 14.151438
 7399 13.847106 14.155061
 7400 13.847106 14.158684
 7401 13.847106 14.162307
 7402 13.847106 14.165930
 7403 13.847106 14.169553
 7404 13.847106 14.173176
 7405 13.847106 14.176799
 7406 13.847106 14.180422
 7407 13.847106 14.184045
 7408 13.847106 14.187668
 7409 13.847106 14.191291
 7410 13.847106 14.194914
 7411 13.847106 14.198537
 7412 13.847106 14.202160
 7413 13.847106 14.205783
 7414 13.847106 14.209406
 7415 13.847106 14.213029
 7416 13.847106 14.216652
 7417 13.847106 14.220275
 7418 13.847106 14.223898
 7419 13.843483 14.227521
 7420 13.843483 14.231144
 7421 13.843483 14.234767
 7422 13.843483 14.238390
 7423 13.839860 14.242013
 7424 13.839860 14.245636
 7425 13.839860 14.249259
 7426 13.839860 14.252882
 7427 13.836237 14.256505
 7428 13.836237 14.260128
 7429 13.836237 14.263751
 7430 13.836237 14.267374
 7431 13.832614 14.270997
 7432 13.832614 14.274620
 7433 13.832614 14.278243
 7434 13.832614 14.281866
 7435 13.832614 14.285489
 7436 13.832614 14.289112
 7437 13.832614 14.292735
 7438 13.832614 14.296358
 7439 13.832614 14.299981
 7440 13.832614 14.303604
 7441 13.832614 14.307227
 7442 13.832614 14.310850
 7443 13.832614 14.314473
 7444 13.832614 14.318096
 7445 13.832614 14.321719
 7446 13.832614 14.325342
 7447 13.832614 14.328965
 7448 13.832614 14.332588
 7449 13.832614 14.336211
 7450 13.832614 14.339834
 7451 13.832614 14.343457
 7452 13.832614 14.347080
 7453 13.832614 14.350703
 7454 13.832614 14.354326
 7455 13.832614 14.357949
 7456 13.832614 14.361572
 7457 13.832614 14.365195
 7458 13.832614 14.368818
 7459 13.832614 14.372441
 7460 13.832614 14.376064
 7461 13.828991 14.379687
 7462 13.828991 14.383310
 7463 13.828991 14.386933
 7464 13.825368 14.390556
 7465 13.825368 14.394179
 7466 13.825368 14.397802
 7467 13.821745 14.401425
 7468 13.821745 14.405048
 7469 13.818122 14.408671
 7470 13.818122 14.412294
 7471 13.814499 14.415917
 7472 13.814499 14.419540
 7473 13.810876 14.423163
 7474 13.810876 14.426786
 7475 13.807253 14.430409
 7476 13.807253 14.434032
 7477 13.803630 14.437655
 7478 13.803630 14.441278
 7479 13.800007 14.444901
 7480 13.800007 14.448524
 7481 13.800007 14.452147
 7482 13.800007 14.455770
 7483 13.800007 14.459393
 7484 13.800007 14.463016
 7485 13.800007 14.466639
 7486 13.800007 14.470262
 7487 13.800007 14.473885
 7488 13.800007 14.477508
 7489 13.800007 14.481131
 7490 13.800007 14.484754
 7491 13.800007 14.488377
 7492 13.796384 14.492000
 7493 13.792761 14.495623
 7494 13.789138 14.499246
 7495 13.785515 14.499246
 7496 13.781892 14.502869
 7497 13.778269 14.506492
 7498 13.778269 14.510115
 7499 13.774646 14.513738
 7500 13.774646 14.517361
 7501 13.771023 14.520984
 7502 13.771023 14.524607
 7503 13.767400 14.528230
 7504 13.767400 14.531853
 7505 13.763777 14.535476
 7506 13.763777 14.539099
 7507 13.760154 14.542722
 7508 13.760154 14.546345
 7509 13.756531 14.549968
 7510 13.756531 14.553591
 7511 13.756531 14.557214
 7512 13.756531 14.560837
 7513 13.756531 14.564460
 7514 13.756531 14.568083
 7515 13.756531 14.571706
 7516 13.756531 14.575329
 7517 13.756531 14.578952
 7518 13.756531 14.582575
 7519 13.756531 14.586198
 7520 13.756531 14.589821
 7521 13.756531 14.593444
 7522 13.756531 14.597067
 7523 13.756531 14.600690
 7524 13.756531 14.604313
 7525 13.756531 14.607936
 7526 13.756531 14.611559
 7527 13.756531 14.615182
 7528 13.756531 14.618805
 7529 13.756531 14.622428
 7530 13.756531 14.626051
 7531 13.756531 14.629674
 7532 13.756531 14.633297
 7533 13.756531 14.636920
 7534 13.756531 14.640543
 7535 13.756531 14.644166
 7536 13.756531 14.647789
 7537 13.756531 14.651412
 7538 13.756531 14.655035
 7539 13.756531 14.658658
 7540 13.756531 14.662281
 7541 13.756531 14.665904
 7542 13.756531 14.669527
 7543 13.756531 14.673150
 7544 13.756531 14.676773
 7545 13.756531 14.680396
 7546 13.756531 14.684019
 7547 13.756531 14.687642
 7548 13.756531 14.691265
 7549 13.756531 14.694888
 7550 13.756531 14.698511
 7551 13.752908 14.702134
 7552 13.749285 14.705757
 7553 13.745662 14.709380
 7554 13.742039 14.713003
 7555 13.738416 14.716626
 7556 13.734793 14.720249
 7557 13.731170 14.723872
 7558 13.727547 14.727495
 7559 13.723924 14.731118
 7560 13.720301 14.731118
 7561 13.716678 14.731118
 7562 13.713055 14.731118
 7563 13.709432 14.734741
 7564 13.705809 14.734741
 7565 13.702186 14.738364
 7566 13.698563 14.738364
 7567 13.694940 14.741987
 7568 13.691317 14.741987
 7569 13.687694 14.741987
 7570 13.684071 14.745610
 7571 13.680448 14.745610
 7572 13.676825 14.745610
 7573 13.673202 14.745610
 7574 13.669579 14.745610
 7575 13.665956 14.745610
 7576 13.662333 14.745610
 7577 13.658710 14.745610
 7578 13.655087 14.745610
 7579 13.651464 14.745610
 7580 13.647841 14.745610
 7581 13.644218 14.745610
 7582 13.640595 14.745610
 7583 13.636972 14.745610
 7584 13.633349 14.745610
 7585 13.629726 14.745610
 7586 13.626103 14.745610
 7587 13.622480 14.745610
 7588 13.618857 14.745610
 7589 13.615234 14.745610
 7590 13.611611 14.745610
 7591 13.607988 14.745610
 7592 13.604365 14.745610
 7593 13.600742 14.749233
 7594 13.597119 14.749233
 7595 13.593496 14.752856
 7596 13.589873 14.752856
 7597 13.586250 14.756479
 7598 13.582627 14.756479
 7599 13.579004 14.760102
 7600 13.575381 14.760102
 7601 13.571758 14.763725
 7602 13.568135 14.763725
 7603 13.564512 14.767348
 7604 13.560889 14.767348
 7605 13.557266 14.770971
 7606 13.553643 14.774594
 7607 13.550020 14.778217
 7608 13.546397 14.781840
 7609 13.542774 14.785463
 7610 13.539151 14.789086
 7611 13.535528 14.792709
 7612 13.535528 14.796332
 7613 13.531905 14.799955
 7614 13.528282 14.803578
 7615 13.524659 14.803578
 7616 13.521036 14.803578
 7617 13.517413 14.803578
 7618 13.513790 14.803578
 7619 13.510167 14.803578
 7620 13.506544 14.807201
 7621 13.502921 14.807201
 7622 13.499298 14.807201
 7623 13.495675 14.807201
 7624 13.492052 14.807201
 7625 13.488429 14.807201
 7626 13.484806 14.803578
 7627 13.481183 14.803578
 7628 13.477560 14.803578
 7629 13.473937 14.803578
 7630 13.470314 14.803578
 7631 13.466691 14.803578
 7632 13.463068 14.803578
 7633 13.459445 14.803578
 7634 13.455822 14.803578
 7635 13.452199 14.803578
 7636 13.448576 14.803578
 7637 13.444953 14.803578
 7638 13.441330 14.803578
 7639 13.437707 14.803578
 7640 13.434084 14.803578
 7641 13.430461 14.803578
 7642 13.426838 14.803578
 7643 13.423215 14.803578
 7644 13.419592 14.803578
 7645 13.415969 14.803578
 7646 13.412346 14.803578
 7647 13.408723 14.803578
 7648 13.405100 14.803578
 7649 13.401477 14.803578
 7650 13.397854 14.803578
 7651 13.394231 14.803578
 7652 13.390608 14.803578
 7653 13.386985 14.803578
 7654 13.383362 14.803578
 7655 13.379739 14.803578
 7656 13.376116 14.803578
 7657 13.372493 14.807201
 7658 13.368870 14.807201
 7659 13.365247 14.810824
 7660 13.361624 14.810824
 7661 13.358001 14.814447
 7662 13.354378 14.814447
 7663 13.350755 14.818070
 7664 13.347132 14.818070
 7665 13.343509 14.821693
 7666 13.339886 14.821693
 7667 13.336263 14.825316
 7668 13.332640 14.825316
 7669 13.329017 14.828939
 7670 13.325394 14.832562
 7671 13.321771 14.836185
 7672 13.318148 14.839808
 7673 13.314525 14.843431
 7674 13.310902 14.847054
 7675 13.307279 14.847054
 7676 13.303656 14.850677
 7677 13.300033 14.850677
 7678 13.296410 14.850677
 7679 13.292787 14.850677
 7680 13.289164 14.850677
 7681 13.285541 14.850677
 7682 13.281918 14.850677
 7683 13.278295 14.850677
 7684 13.274672 14.850677
 7685 13.271049 14.850677
 7686 13.267426 14.850677
 7687 13.263803 14.850677
 7688 13.260180 14.854300
 7689 13.256557 14.854300
 7690 13.252934 14.857923
 7691 13.249311 14.857923
 7692 13.245688 14.861546
 7693 13.242065 14.861546
 7694 13.238442 14.865169
 7695 13.234819 14.865169
 7696 13.231196 14.868792
 7697 13.227573 14.868792
 7698 13.223950 14.872415
 7699 13.220327 14.872415
 7700 13.216704 14.876038
 7701 13.216704 14.879661
 7702 13.213081 14.883284
 7703 13.213081 14.886907
 7704 13.209458 14.890530
 7705 13.209458 14.894153
 7706 13.205835 14.897776
 7707 13.205835 14.901399
 7708 13.202212 14.905022
 7709 13.202212 14.908645
 7710 13.198589 14.912268
 7711 13.194966 14.915891
 7712 13.191343 14.919514
 7713 13.187720 14.923137
 7714 13.184097 14.926760
 7715 13.180474 14.926760
 7716 13.176851 14.930383
 7717 13.173228 14.930383
 7718 13.169605 14.934006
 7719 13.165982 14.934006
 7720 13.162359 14.937629
 7721 13.158736 14.937629
 7722 13.155113 14.937629
 7723 13.151490 14.937629
 7724 13.147867 14.937629
 7725 13.144244 14.937629
 7726 13.140621 14.937629
 7727 13.136998 14.937629
 7728 13.133375 14.937629
 7729 13.129752 14.937629
 7730 13.126129 14.937629
 7731 13.122506 14.941252
 7732 13.118883 14.941252
 7733 13.115260 14.944875
 7734 13.111637 14.944875
 7735 13.108014 14.948498
 7736 13.104391 14.948498
 7737 13.100768 14.952121
 7738 13.097145 14.952121
 7739 13.093522 14.955744
 7740 13.089899 14.955744
 7741 13.086276 14.959367
 7742 13.082653 14.959367
 7743 13.079030 14.962990
 7744 13.075407 14.962990
 7745 13.071784 14.966613
 7746 13.068161 14.970236
 7747 13.064538 14.973859
 7748 13.060915 14.977482
 7749 13.057292 14.981105
 7750 13.053669 14.984728
 7751 13.050046 14.988351
 7752 13.046423 14.991974
 7753 13.042800 14.991974
 7754 13.039177 14.991974
 7755 13.035554 14.991974
 7756 13.031931 14.991974
 7757 13.028308 14.991974
 7758 13.024685 14.991974
 7759 13.021062 14.991974
 7760 13.017439 14.991974
 7761 13.013816 14.995597
 7762 13.010193 14.995597
 7763 13.006570 14.995597
 7764 13.002947 14.995597
 7765 12.999324 14.995597
 7766 12.995701 14.995597
 7767 12.992078 14.995597
 7768 12.988455 14.995597
 7769 12.984832 14.995597
 7770 12.981209 14.995597
 7771 12.977586 14.995597
 7772 12.973963 14.995597
 7773 12.970340 14.995597
 7774 12.966717 14.995597
 7775 12.963094 14.995597
 7776 12.959471 14.995597
 7777 12.955848 14.995597
 7778 12.952225 14.995597
 7779 12.948602 14.999220
 7780 12.944979 14.999220
 7781 12.941356 15.002843
 7782 12.937733 15.002843
 7783 12.934110 15.006466
 7784 12.930487 15.006466
 7785 12.926864 15.010089
 7786 12.923241 15.010089
 7787 12.919618 15.013712
 7788 12.915995 15.013712
 7789 12.912372 15.017335
 7790 12.908749 15.017335
 7791 12.905126 15.020958
 7792 12.901503 15.024581
 7793 12.897880 15.028204
 7794 12.894257 15.031827
 7795 12.890634 15.031827
 7796 12.887011 15.035450
 7797 12.883388 15.035450
 7798 12.879765 15.039073
 7799 12.876142 15.039073
 7800 12.872519 15.042696
 7801 12.868896 15.042696
 7802 12.865273 15.046319
 7803 12.861650 15.046319
 7804 12.858027 15.049942
 7805 12.854404 15.049942
 7806 12.850781 15.053565
 7807 12.847158 15.053565
 7808 12.843535 15.057188
 7809 12.839912 15.057188
 7810 12.836289 15.060811
 7811 12.832666 15.064434
 7812 12.829043 15.068057
 7813 12.825420 15.071680
 7814 12.821797 15.075303
 7815 12.821797 15.078926
 7816 12.818174 15.078926
 7817 12.814551 15.082549
 7818 12.810928 15.082549
 7819 12.807305 15.086172
 7820 12.803682 15.089795
 7821 12.800059 15.093418
 7822 12.796436 15.093418
 7823 12.792813 15.097041
 7824 12.789190 15.097041
 7825 12.785567 15.100664
 7826 12.781944 15.100664
 7827 12.778321 15.104287
 7828 12.774698 15.104287
 7829 12.771075 15.107910
 7830 12.767452 15.107910
 7831 12.763829 15.111533
 7832 12.760206 15.115156
 7833 12.756583 15.118779
 7834 12.752960 15.122402
 7835 12.749337 15.126025
 7836 12.745714 15.129648
 7837 12.742091 15.133271
 7838 12.738468 15.133271
 7839 12.734845 15.136894
 7840 12.731222 15.136894
 7841 12.727599 15.140517
 7842 12.723976 15.140517
 7843 12.720353 15.144140
 7844 12.716730 15.144140
 7845 12.713107 15.144140
 7846 12.709484 15.144140
 7847 12.705861 15.144140
 7848 12.702238 15.144140
 7849 12.698615 15.144140
 7850 12.694992 15.144140
 7851 12.691369 15.144140
 7852 12.687746 15.144140
 7853 12.684123 15.144140
 7854 12.680500 15.144140
 7855 12.676877 15.144140
 7856 12.673254 15.144140
 7857 12.669631 15.144140
 7858 12.666008 15.144140
 7859 12.662385 15.144140
 7860 12.658762 15.144140
 7861 12.655139 15.144140
 7862 12.651516 15.144140
 7863 12.647893 15.144140
 7864 12.644270 15.144140
 7865 12.640647 15.144140
 7866 12.637024 15.144140
 7867 12.633401 15.144140
 7868 12.629778 15.144140
 7869 12.626155 15.144140
 7870 12.622532 15.147763
 7871 12.618909 15.147763
 7872 12.615286 15.151386
 7873 12.611663 15.151386
 7874 12.608040 15.155009
 7875 12.604417 15.155009
 7876 12.600794 15.158632
 7877 12.597171 15.158632
 7878 12.593548 15.162255
 7879 12.589925 15.162255
 7880 12.586302 15.165878
 7881 12.582679 15.165878
 7882 12.579056 15.169501
 7883 12.575433 15.173124
 7884 12.571810 15.173124
 7885 12.568187 15.173124
 7886 12.564564 15.173124
 7887 12.560941 15.176747
 7888 12.557318 15.176747
 7889 12.553695 15.176747
 7890 12.550072 15.176747
 7891 12.546449 15.180370
 7892 12.542826 15.180370
 7893 12.539203 15.183993
 7894 12.535580 15.183993
 7895 12.531957 15.187616
 7896 12.528334 15.187616
 7897 12.524711 15.191239
 7898 12.521088 15.191239
 7899 12.517465 15.191239
 7900 12.513842 15.191239
 7901 12.510219 15.191239
 7902 12.506596 15.194862
 7903 12.502973 15.194862
 7904 12.499350 15.198485
 7905 12.495727 15.198485
 7906 12.492104 15.202108
 7907 12.488481 15.202108
 7908 12.484858 15.205731
 7909 12.481235 15.205731
 7910 12.477612 15.209354
 7911 12.473989 15.209354
 7912 12.470366 15.212977
 7913 12.466743 15.212977
 7914 12.463120 15.216600
 7915 12.459497 15.220223
 7916 12.459497 15.223846
 7917 12.455874 15.227469
 7918 12.455874 15.231092
 7919 12.452251 15.234715
 7920 12.452251 15.238338
 7921 12.448628 15.241961
 7922 12.448628 15.245584
 7923 12.445005 15.249207
 7924 12.445005 15.252830
 7925 12.441382 15.252830
 7926 12.437759 15.256453
 7927 12.434136 15.256453
 7928 12.430513 15.260076
 7929 12.426890 15.263699
 7930 12.423267 15.263699
 7931 12.419644 15.267322
 7932 12.416021 15.270945
 7933 12.412398 15.274568
 7934 12.408775 15.274568
 7935 12.405152 15.274568
 7936 12.401529 15.274568
 7937 12.397906 15.274568
 7938 12.394283 15.274568
 7939 12.390660 15.274568
 7940 12.387037 15.274568
 7941 12.383414 15.274568
 7942 12.379791 15.274568
 7943 12.376168 15.274568
 7944 12.372545 15.274568
 7945 12.368922 15.274568
 7946 12.365299 15.274568
 7947 12.361676 15.278191
 7948 12.358053 15.278191
 7949 12.354430 15.281814
 7950 12.350807 15.281814
 7951 12.347184 15.285437
 7952 12.343561 15.285437
 7953 12.339938 15.289060
 7954 12.336315 15.289060
 7955 12.332692 15.292683
 7956 12.329069 15.292683
 7957 12.325446 15.296306
 7958 12.321823 15.296306
 7959 12.318200 15.299929
 7960 12.314577 15.303552
 7961 12.310954 15.307175
 7962 12.307331 15.310798
 7963 12.303708 15.314421
 7964 12.300085 15.314421
 7965 12.296462 15.314421
 7966 12.292839 15.314421
 7967 12.289216 15.314421
 7968 12.285593 15.314421
 7969 12.281970 15.310798
 7970 12.278347 15.310798
 7971 12.274724 15.310798
 7972 12.271101 15.310798
 7973 12.267478 15.307175
 7974 12.263855 15.307175
 7975 12.260232 15.307175
 7976 12.256609 15.303552
 7977 12.252986 15.303552
 7978 12.249363 15.303552
 7979 12.245740 15.303552
 7980 12.242117 15.303552
 7981 12.238494 15.303552
 7982 12.234871 15.299929
 7983 12.231248 15.299929
 7984 12.227625 15.299929
 7985 12.224002 15.299929
 7986 12.220379 15.299929
 7987 12.216756 15.299929
 7988 12.213133 15.299929
 7989 12.209510 15.299929
 7990 12.205887 15.299929
 7991 12.202264 15.299929
 7992 12.198641 15.299929
 7993 12.195018 15.296306
 7994 12.191395 15.296306
 7995 12.187772 15.296306
 7996 12.184149 15.292683
 7997 12.180526 15.292683
 7998 12.176903 15.289060
 7999 12.173280 15.289060
 8000 12.169657 15.285437
 8001 12.166034 15.285437
 8002 12.162411 15.281814
 8003 12.158788 15.281814
 8004 12.155165 15.281814
 8005 12.151542 15.278191
 8006 12.147919 15.278191
 8007 12.144296 15.278191
 8008 12.140673 15.274568
 8009 12.137050 15.274568
 8010 12.133427 15.274568
 8011 12.129804 15.270945
 8012 12.126181 15.270945
 8013 12.122558 15.267322
 8014 12.118935 15.267322
 8015 12.115312 15.263699
 8016 12.111689 15.263699
 8017 12.108066 15.260076
 8018 12.104443 15.260076
 8019 12.100820 15.256453
 8020 12.097197 15.256453
 8021 12.093574 15.252830
 8022 12.089951 15.252830
 8023 12.086328 15.252830
 8024 12.082705 15.252830
 8025 12.079082 15.249207
 8026 12.075459 15.249207
 8027 12.071836 15.245584
 8028 12.068213 15.245584
 8029 12.064590 15.245584
 8030 12.060967 15.241961
 8031 12.057344 15.241961
 8032 12.053721 15.241961
 8033 12.050098 15.238338
 8034 12.046475 15.238338
 8035 12.042852 15.238338
 8036 12.039229 15.234715
 8037 12.035606 15.234715
 8038 12.031983 15.234715
 8039 12.028360 15.234715
 8040 12.024737 15.234715
 8041 12.021114 15.234715
 8042 12.017491 15.234715
 8043 12.013868 15.234715
 8044 12.010245 15.234715
 8045 12.006622 15.231092
 8046 12.002999 15.231092
 8047 11.999376 15.227469
 8048 11.995753 15.227469
 8049 11.992130 15.227469
 8050 11.988507 15.223846
 8051 11.984884 15.223846
 8052 11.981261 15.223846
 8053 11.977638 15.220223
 8054 11.974015 15.220223
 8055 11.970392 15.220223
 8056 11.966769 15.220223
 8057 11.963146 15.220223
 8058 11.959523 15.220223
 8059 11.955900 15.220223
 8060 11.952277 15.220223
 8061 11.948654 15.220223
 8062 11.945031 15.220223
 8063 11.941408 15.220223
 8064 11.937785 15.216600
 8065 11.934162 15.216600
 8066 11.930539 15.216600
 8067 11.926916 15.216600
 8068 11.923293 15.216600
 8069 11.919670 15.216600
 8070 11.916047 15.212977
 8071 11.912424 15.212977
 8072 11.908801 15.212977
 8073 11.905178 15.212977
 8074 11.901555 15.212977
 8075 11.897932 15.212977
 8076 11.894309 15.209354
 8077 11.890686 15.209354
 8078 11.887063 15.209354
 8079 11.883440 15.205731
 8080 11.879817 15.205731
 8081 11.876194 15.202108
 8082 11.872571 15.202108
 8083 11.868948 15.202108
 8084 11.865325 15.198485
 8085 11.861702 15.194862
 8086 11.858079 15.191239
 8087 11.854456 15.191239
 8088 11.850833 15.187616
 8089 11.847210 15.187616
 8090 11.843587 15.183993
 8091 11.839964 15.183993
 8092 11.836341 15.180370
 8093 11.832718 15.180370
 8094 11.829095 15.176747
 8095 11.825472 15.176747
 8096 11.821849 15.173124
 8097 11.818226 15.173124
 8098 11.814603 15.169501
 8099 11.810980 15.169501
 8100 11.807357 15.169501
 8101 11.803734 15.169501
 8102 11.800111 15.169501
 8103 11.796488 15.169501
 8104 11.792865 15.169501
 8105 11.789242 15.169501
 8106 11.785619 15.169501
 8107 11.781996 15.169501
 8108 11.778373 15.165878
 8109 11.774750 15.165878
 8110 11.771127 15.165878
 8111 11.767504 15.165878
 8112 11.763881 15.165878
 8113 11.760258 15.165878
 8114 11.756635 15.162255
 8115 11.753012 15.162255
 8116 11.749389 15.158632
 8117 11.745766 15.158632
 8118 11.742143 15.155009
 8119 11.738520 15.155009
 8120 11.734897 15.151386
 8121 11.731274 15.147763
 8122 11.731274 15.144140
 8123 11.727651 15.140517
 8124 11.727651 15.136894
 8125 11.724028 15.133271
 8126 11.724028 15.129648
 8127 11.720405 15.126025
 8128 11.720405 15.122402
 8129 11.716782 15.118779
 8130 11.713159 15.115156
 8131 11.709536 15.115156
 8132 11.705913 15.111533
 8133 11.702290 15.111533
 8134 11.698667 15.107910
 8135 11.695044 15.107910
 8136 11.691421 15.104287
 8137 11.687798 15.104287
 8138 11.684175 15.100664
 8139 11.680552 15.100664
 8140 11.676929 15.097041
 8141 11.673306 15.097041
 8142 11.669683 15.093418
 8143 11.666060 15.093418
 8144 11.662437 15.093418
 8145 11.658814 15.093418
 8146 11.655191 15.093418
 8147 11.651568 15.089795
 8148 11.647945 15.089795
 8149 11.644322 15.086172
 8150 11.640699 15.086172
 8151 11.637076 15.082549
 8152 11.633453 15.082549
 8153 11.629830 15.078926
 8154 11.626207 15.078926
 8155 11.622584 15.075303
 8156 11.618961 15.075303
 8157 11.615338 15.071680
 8158 11.611715 15.071680
 8159 11.608092 15.071680
 8160 11.604469 15.071680
 8161 11.600846 15.071680
 8162 11.597223 15.071680
 8163 11.593600 15.071680
 8164 11.589977 15.071680
 8165 11.586354 15.071680
 8166 11.582731 15.071680
 8167 11.579108 15.071680
 8168 11.575485 15.071680
 8169 11.571862 15.071680
 8170 11.568239 15.071680
 8171 11.564616 15.071680
 8172 11.560993 15.071680
 8173 11.557370 15.071680
 8174 11.553747 15.071680
 8175 11.550124 15.071680
 8176 11.546501 15.071680
 8177 11.542878 15.071680
 8178 11.539255 15.071680
 8179 11.535632 15.068057
 8180 11.532009 15.068057
 8181 11.528386 15.068057
 8182 11.524763 15.068057
 8183 11.521140 15.068057
 8184 11.517517 15.068057
 8185 11.513894 15.068057
 8186 11.510271 15.068057
 8187 11.506648 15.068057
 8188 11.503025 15.068057
 8189 11.499402 15.068057
 8190 11.495779 15.068057
 8191 11.492156 15.068057
 8192 11.488533 15.068057
 8193 11.484910 15.068057
 8194 11.481287 15.068057
 8195 11.477664 15.068057
 8196 11.477664 15.064434
 8197 11.474041 15.060811
 8198 11.470418 15.060811
 8199 11.466795 15.057188
 8200 11.463172 15.057188
 8201 11.459549 15.053565
 8202 11.455926 15.053565
 8203 11.452303 15.049942
 8204 11.448680 15.049942
 8205 11.445057 15.046319
 8206 11.441434 15.046319
 8207 11.437811 15.042696
 8208 11.434188 15.042696
 8209 11.430565 15.039073
 8210 11.426942 15.039073
 8211 11.423319 15.039073
 8212 11.419696 15.039073
 8213 11.416073 15.039073
 8214 11.412450 15.039073
 8215 11.408827 15.039073
 8216 11.405204 15.039073
 8217 11.401581 15.039073
 8218 11.397958 15.039073
 8219 11.394335 15.039073
 8220 11.390712 15.039073
 8221 11.387089 15.039073
 8222 11.383466 15.039073
 8223 11.379843 15.039073
 8224 11.376220 15.039073
 8225 11.372597 15.039073
 8226 11.368974 15.039073
 8227 11.365351 15.039073
 8228 11.361728 15.039073
 8229 11.358105 15.039073
 8230 11.354482 15.039073
 8231 11.350859 15.039073
 8232 11.347236 15.042696
 8233 11.343613 15.042696
 8234 11.339990 15.042696
 8235 11.336367 15.042696
 8236 11.332744 15.042696
 8237 11.329121 15.042696
 8238 11.325498 15.042696
 8239 11.321875 15.042696
 8240 11.318252 15.042696
 8241 11.314629 15.042696
 8242 11.311006 15.039073
 8243 11.307383 15.039073
 8244 11.303760 15.039073
 8245 11.300137 15.035450
 8246 11.296514 15.035450
 8247 11.292891 15.031827
 8248 11.289268 15.031827
 8249 11.285645 15.028204
 8250 11.282022 15.028204
 8251 11.278399 15.024581
 8252 11.274776 15.024581
 8253 11.271153 15.020958
 8254 11.267530 15.020958
 8255 11.263907 15.017335
 8256 11.260284 15.017335
 8257 11.256661 15.013712
 8258 11.253038 15.013712
 8259 11.249415 15.013712
 8260 11.245792 15.013712
 8261 11.242169 15.013712
 8262 11.238546 15.013712
 8263 11.234923 15.010089
 8264 11.231300 15.010089
 8265 11.227677 15.010089
 8266 11.224054 15.006466
 8267 11.220431 15.006466
 8268 11.216808 15.006466
 8269 11.213185 15.002843
 8270 11.209562 15.002843
 8271 11.205939 14.999220
 8272 11.202316 14.999220
 8273 11.198693 14.999220
 8274 11.195070 14.995597
 8275 11.195070 14.991974
 8276 11.191447 14.988351
 8277 11.191447 14.984728
 8278 11.187824 14.981105
 8279 11.184201 14.977482
 8280 11.180578 14.973859
 8281 11.176955 14.970236
 8282 11.173332 14.970236
 8283 11.169709 14.966613
 8284 11.166086 14.966613
 8285 11.162463 14.962990
 8286 11.158840 14.962990
 8287 11.155217 14.959367
 8288 11.151594 14.959367
 8289 11.147971 14.955744
 8290 11.144348 14.955744
 8291 11.140725 14.952121
 8292 11.137102 14.952121
 8293 11.133479 14.948498
 8294 11.129856 14.948498
 8295 11.126233 14.948498
 8296 11.122610 14.948498
 8297 11.118987 14.948498
 8298 11.115364 14.948498
 8299 11.111741 14.948498
 8300 11.108118 14.948498
 8301 11.104495 14.948498
 8302 11.100872 14.948498
 8303 11.097249 14.948498
 8304 11.093626 14.948498
 8305 11.090003 14.948498
 8306 11.086380 14.948498
 8307 11.082757 14.948498
 8308 11.079134 14.948498
 8309 11.075511 14.948498
 8310 11.071888 14.948498
 8311 11.068265 14.944875
 8312 11.064642 14.941252
 8313 11.061019 14.941252
 8314 11.057396 14.937629
 8315 11.053773 14.937629
 8316 11.050150 14.934006
 8317 11.046527 14.934006
 8318 11.042904 14.930383
 8319 11.039281 14.930383
 8320 11.035658 14.926760
 8321 11.032035 14.926760
 8322 11.028412 14.923137
 8323 11.024789 14.923137
 8324 11.021166 14.919514
 8325 11.017543 14.919514
 8326 11.013920 14.919514
 8327 11.010297 14.919514
 8328 11.006674 14.919514
 8329 11.003051 14.919514
 8330 10.999428 14.919514
 8331 10.995805 14.919514
 8332 10.992182 14.919514
 8333 10.988559 14.919514
 8334 10.984936 14.919514
 8335 10.981313 14.919514
 8336 10.977690 14.919514
 8337 10.974067 14.919514
 8338 10.970444 14.919514
 8339 10.966821 14.919514
 8340 10.963198 14.919514
 8341 10.959575 14.919514
 8342 10.955952 14.919514
 8343 10.952329 14.919514
 8344 10.948706 14.919514
 8345 10.945083 14.919514
 8346 10.941460 14.919514
 8347 10.937837 14.915891
 8348 10.934214 14.915891
 8349 10.930591 14.912268
 8350 10.926968 14.912268
 8351 10.923345 14.908645
 8352 10.919722 14.908645
 8353 10.916099 14.905022
 8354 10.912476 14.905022
 8355 10.908853 14.901399
 8356 10.905230 14.901399
 8357 10.901607 14.897776
 8358 10.897984 14.897776
 8359 10.894361 14.897776
 8360 10.890738 14.897776
 8361 10.887115 14.897776
 8362 10.883492 14.897776
 8363 10.879869 14.897776
 8364 10.876246 14.897776
 8365 10.872623 14.897776
 8366 10.869000 14.897776
 8367 10.865377 14.897776
 8368 10.861754 14.897776
 8369 10.858131 14.897776
 8370 10.854508 14.897776
 8371 10.850885 14.897776
 8372 10.847262 14.897776
 8373 10.843639 14.897776
 8374 10.840016 14.894153
 8375 10.836393 14.894153
 8376 10.832770 14.890530
 8377 10.829147 14.886907
 8378 10.825524 14.886907
 8379 10.821901 14.883284
 8380 10.818278 14.883284
 8381 10.814655 14.879661
 8382 10.811032 14.879661
 8383 10.807409 14.876038
 8384 10.803786 14.876038
 8385 10.800163 14.872415
 8386 10.796540 14.872415
 8387 10.792917 14.868792
 8388 10.789294 14.868792
 8389 10.785671 14.865169
 8390 10.782048 14.865169
 8391 10.778425 14.861546
 8392 10.774802 14.861546
 8393 10.771179 14.861546
 8394 10.767556 14.861546
 8395 10.763933 14.861546
 8396 10.760310 14.861546
 8397 10.756687 14.861546
 8398 10.753064 14.861546
 8399 10.749441 14.861546
 8400 10.745818 14.861546
 8401 10.742195 14.861546
 8402 10.738572 14.861546
 8403 10.734949 14.857923
 8404 10.731326 14.857923
 8405 10.727703 14.857923
 8406 10.724080 14.854300
 8407 10.720457 14.854300
 8408 10.716834 14.854300
 8409 10.713211 14.854300
 8410 10.709588 14.854300
 8411 10.705965 14.854300
 8412 10.702342 14.854300
 8413 10.698719 14.854300
 8414 10.695096 14.854300
 8415 10.691473 14.854300
 8416 10.687850 14.854300
 8417 10.684227 14.850677
 8418 10.680604 14.850677
 8419 10.676981 14.850677
 8420 10.673358 14.850677
 8421 10.669735 14.847054
 8422 10.666112 14.847054
 8423 10.662489 14.843431
 8424 10.658866 14.843431
 8425 10.655243 14.839808
 8426 10.651620 14.836185
 8427 10.647997 14.832562
 8428 10.644374 14.828939
 8429 10.640751 14.825316
 8430 10.637128 14.821693
 8431 10.633505 14.818070
 8432 10.629882 14.814447
 8433 10.626259 14.810824
 8434 10.626259 14.807201
 8435 10.622636 14.803578
 8436 10.622636 14.799955
 8437 10.619013 14.796332
 8438 10.619013 14.792709
 8439 10.615390 14.789086
 8440 10.615390 14.785463
 8441 10.611767 14.781840
 8442 10.611767 14.778217
 8443 10.608144 14.774594
 8444 10.604521 14.774594
 8445 10.600898 14.770971
 8446 10.597275 14.770971
 8447 10.593652 14.767348
 8448 10.590029 14.767348
 8449 10.586406 14.763725
 8450 10.582783 14.763725
 8451 10.579160 14.760102
 8452 10.575537 14.760102
 8453 10.571914 14.756479
 8454 10.568291 14.756479
 8455 10.564668 14.752856
 8456 10.561045 14.752856
 8457 10.557422 14.752856
 8458 10.553799 14.752856
 8459 10.550176 14.752856
 8460 10.546553 14.752856
 8461 10.542930 14.752856
 8462 10.539307 14.752856
 8463 10.535684 14.752856
 8464 10.532061 14.752856
 8465 10.528438 14.752856
 8466 10.524815 14.752856
 8467 10.521192 14.752856
 8468 10.517569 14.752856
 8469 10.513946 14.752856
 8470 10.510323 14.752856
 8471 10.506700 14.752856
 8472 10.503077 14.752856
 8473 10.499454 14.752856
 8474 10.495831 14.752856
 8475 10.492208 14.752856
 8476 10.488585 14.752856
 8477 10.484962 14.752856
 8478 10.481339 14.752856
 8479 10.477716 14.752856
 8480 10.474093 14.752856
 8481 10.470470 14.752856
 8482 10.466847 14.752856
 8483 10.463224 14.752856
 8484 10.459601 14.752856
 8485 10.455978 14.752856
 8486 10.452355 14.752856
 8487 10.448732 14.752856
 8488 10.445109 14.752856
 8489 10.441486 14.752856
 8490 10.437863 14.752856
 8491 10.434240 14.752856
 8492 10.430617 14.752856
 8493 10.426994 14.756479
 8494 10.423371 14.756479
 8495 10.419748 14.760102
 8496 10.416125 14.760102
 8497 10.412502 14.763725
 8498 10.408879 14.763725
 8499 10.405256 14.767348
 8500 10.401633 14.767348
 8501 10.398010 14.767348
 8502 10.394387 14.767348
 8503 10.390764 14.763725
 8504 10.387141 14.763725
 8505 10.383518 14.763725
 8506 10.379895 14.763725
 8507 10.376272 14.763725
 8508 10.372649 14.760102
 8509 10.369026 14.760102
 8510 10.365403 14.760102
 8511 10.361780 14.756479
 8512 10.358157 14.752856
 8513 10.354534 14.749233
 8514 10.350911 14.745610
 8515 10.347288 14.741987
 8516 10.343665 14.738364
 8517 10.340042 14.734741
 8518 10.336419 14.731118
 8519 10.332796 14.731118
 8520 10.329173 14.727495
 8521 10.325550 14.727495
 8522 10.321927 14.723872
 8523 10.318304 14.723872
 8524 10.314681 14.720249
 8525 10.311058 14.720249
 8526 10.307435 14.716626
 8527 10.303812 14.716626
 8528 10.300189 14.713003
 8529 10.296566 14.713003
 8530 10.292943 14.709380
 8531 10.289320 14.709380
 8532 10.285697 14.709380
 8533 10.282074 14.709380
 8534 10.278451 14.709380
 8535 10.274828 14.709380
 8536 10.271205 14.709380
 8537 10.267582 14.709380
 8538 10.263959 14.709380
 8539 10.260336 14.709380
 8540 10.256713 14.709380
 8541 10.253090 14.709380
 8542 10.249467 14.709380
 8543 10.245844 14.709380
 8544 10.242221 14.709380
 8545 10.238598 14.709380
 8546 10.234975 14.709380
 8547 10.231352 14.709380
 8548 10.227729 14.709380
 8549 10.224106 14.709380
 8550 10.220483 14.709380
 8551 10.216860 14.709380
 8552 10.213237 14.709380
 8553 10.209614 14.705757
 8554 10.205991 14.705757
 8555 10.202368 14.702134
 8556 10.198745 14.702134
 8557 10.195122 14.702134
 8558 10.191499 14.698511
 8559 10.187876 14.694888
 8560 10.184253 14.691265
 8561 10.180630 14.687642
 8562 10.177007 14.684019
 8563 10.173384 14.684019
 8564 10.169761 14.680396
 8565 10.169761 14.676773
 8566 10.166138 14.673150
 8567 10.166138 14.669527
 8568 10.162515 14.665904
 8569 10.162515 14.662281
 8570 10.158892 14.658658
 8571 10.155269 14.655035
 8572 10.151646 14.651412
 8573 10.148023 14.647789
 8574 10.144400 14.647789
 8575 10.140777 14.644166
 8576 10.137154 14.644166
 8577 10.133531 14.640543
 8578 10.129908 14.640543
 8579 10.126285 14.636920
 8580 10.122662 14.636920
 8581 10.119039 14.633297
 8582 10.115416 14.633297
 8583 10.111793 14.629674
 8584 10.108170 14.629674
 8585 10.104547 14.626051
 8586 10.100924 14.626051
 8587 10.097301 14.626051
 8588 10.093678 14.626051
 8589 10.090055 14.626051
 8590 10.086432 14.626051
 8591 10.082809 14.626051
 8592 10.082809 14.622428
 8593 10.079186 14.618805
 8594 10.075563 14.615182
 8595 10.071940 14.611559
 8596 10.068317 14.607936
 8597 10.064694 14.607936
 8598 10.061071 14.604313
 8599 10.057448 14.604313
 8600 10.053825 14.600690
 8601 10.050202 14.600690
 8602 10.046579 14.597067
 8603 10.042956 14.597067
 8604 10.039333 14.593444
 8605 10.035710 14.593444
 8606 10.032087 14.589821
 8607 10.028464 14.589821
 8608 10.024841 14.586198
 8609 10.021218 14.586198
 8610 10.017595 14.586198
 8611 10.013972 14.586198
 8612 10.010349 14.586198
 8613 10.006726 14.586198
 8614 10.003103 14.586198
 8615 9.999480 14.582575
 8616 9.995857 14.578952
 8617 9.995857 14.575329
 8618 9.992234 14.571706
 8619 9.988611 14.568083
 8620 9.984988 14.564460
 8621 9.981365 14.564460
 8622 9.977742 14.560837
 8623 9.974119 14.560837
 8624 9.970496 14.557214
 8625 9.966873 14.557214
 8626 9.963250 14.553591
 8627 9.959627 14.553591
 8628 9.956004 14.549968
 8629 9.952381 14.549968
 8630 9.948758 14.546345
 8631 9.945135 14.546345
 8632 9.941512 14.542722
 8633 9.937889 14.542722
 8634 9.934266 14.542722
 8635 9.930643 14.542722
 8636 9.927020 14.542722
 8637 9.923397 14.542722
 8638 9.919774 14.542722
 8639 9.916151 14.542722
 8640 9.916151 14.539099
 8641 9.912528 14.535476
 8642 9.908905 14.531853
 8643 9.905282 14.528230
 8644 9.905282 14.524607
 8645 9.901659 14.520984
 8646 9.898036 14.517361
 8647 9.894413 14.513738
 8648 9.890790 14.510115
 8649 9.887167 14.510115
 8650 9.883544 14.506492
 8651 9.879921 14.506492
 8652 9.876298 14.502869
 8653 9.872675 14.502869
 8654 9.869052 14.499246
 8655 9.865429 14.499246
 8656 9.861806 14.495623
 8657 9.858183 14.495623
 8658 9.854560 14.492000
 8659 9.850937 14.492000
 8660 9.847314 14.488377
 8661 9.843691 14.488377
 8662 9.840068 14.488377
 8663 9.836445 14.488377
 8664 9.832822 14.488377
 8665 9.829199 14.488377
 8666 9.825576 14.488377
 8667 9.821953 14.488377
 8668 9.818330 14.488377
 8669 9.814707 14.488377
 8670 9.811084 14.488377
 8671 9.807461 14.488377
 8672 9.803838 14.488377
 8673 9.800215 14.488377
 8674 9.796592 14.488377
 8675 9.792969 14.488377
 8676 9.789346 14.488377
 8677 9.785723 14.488377
 8678 9.782100 14.488377
 8679 9.778477 14.488377
 8680 9.774854 14.488377
 8681 9.771231 14.488377
 8682 9.767608 14.488377
 8683 9.763985 14.492000
 8684 9.760362 14.492000
 8685 9.756739 14.495623
 8686 9.753116 14.495623
 8687 9.749493 14.499246
 8688 9.745870 14.499246
 8689 9.742247 14.499246
 8690 9.738624 14.502869
 8691 9.735001 14.502869
 8692 9.731378 14.502869
 8693 9.727755 14.502869
 8694 9.724132 14.506492
 8695 9.720509 14.506492
 8696 9.716886 14.506492
 8697 9.713263 14.510115
 8698 9.709640 14.510115
 8699 9.706017 14.513738
 8700 9.702394 14.513738
 8701 9.698771 14.517361
 8702 9.695148 14.513738
 8703 9.691525 14.513738
 8704 9.687902 14.510115
 8705 9.684279 14.510115
 8706 9.680656 14.506492
 8707 9.677033 14.506492
 8708 9.673410 14.502869
 8709 9.669787 14.502869
 8710 9.666164 14.499246
 8711 9.662541 14.499246
 8712 9.658918 14.499246
 8713 9.655295 14.499246
 8714 9.651672 14.499246
 8715 9.648049 14.499246
 8716 9.644426 14.499246
 8717 9.640803 14.499246
 8718 9.637180 14.499246
 8719 9.633557 14.499246
 8720 9.629934 14.499246
 8721 9.626311 14.499246
 8722 9.622688 14.499246
 8723 9.619065 14.499246
 8724 9.615442 14.499246
 8725 9.611819 14.499246
 8726 9.608196 14.499246
 8727 9.604573 14.499246
 8728 9.600950 14.499246
 8729 9.597327 14.499246
 8730 9.593704 14.499246
 8731 9.590081 14.499246
 8732 9.586458 14.499246
 8733 9.582835 14.499246
 8734 9.579212 14.502869
 8735 9.575589 14.502869
 8736 9.571966 14.499246
 8737 9.568343 14.499246
 8738 9.564720 14.499246
 8739 9.561097 14.499246
 8740 9.557474 14.499246
 8741 9.553851 14.499246
 8742 9.550228 14.499246
 8743 9.546605 14.499246
 8744 9.542982 14.499246
 8745 9.539359 14.499246
 8746 9.535736 14.499246
 8747 9.532113 14.499246
 8748 9.528490 14.499246
 8749 9.524867 14.499246
 8750 9.521244 14.499246
 8751 9.517621 14.499246
 8752 9.513998 14.495623
 8753 9.510375 14.495623
 8754 9.506752 14.492000
 8755 9.503129 14.488377
 8756 9.499506 14.488377
 8757 9.495883 14.484754
 8758 9.492260 14.481131
 8759 9.488637 14.477508
 8760 9.485014 14.473885
 8761 9.485014 14.470262
 8762 9.481391 14.466639
 8763 9.477768 14.463016
 8764 9.474145 14.459393
 8765 9.470522 14.459393
 8766 9.466899 14.455770
 8767 9.463276 14.455770
 8768 9.459653 14.452147
 8769 9.456030 14.452147
 8770 9.452407 14.448524
 8771 9.448784 14.448524
 8772 9.445161 14.444901
 8773 9.441538 14.444901
 8774 9.437915 14.441278
 8775 9.434292 14.441278
 8776 9.430669 14.437655
 8777 9.427046 14.437655
 8778 9.423423 14.437655
 8779 9.419800 14.437655
 8780 9.416177 14.437655
 8781 9.412554 14.437655
 8782 9.408931 14.437655
 8783 9.405308 14.437655
 8784 9.401685 14.437655
 8785 9.398062 14.437655
 8786 9.394439 14.437655
 8787 9.394439 14.434032
 8788 9.390816 14.430409
 8789 9.390816 14.426786
 8790 9.387193 14.423163
 8791 9.387193 14.419540
 8792 9.383570 14.415917
 8793 9.383570 14.412294
 8794 9.379947 14.408671
 8795 9.379947 14.405048
 8796 9.376324 14.401425
 8797 9.376324 14.397802
 8798 9.372701 14.394179
 8799 9.372701 14.390556
 8800 9.369078 14.386933
 8801 9.365455 14.383310
 8802 9.361832 14.379687
 8803 9.358209 14.376064
 8804 9.354586 14.372441
 8805 9.350963 14.368818
 8806 9.347340 14.368818
 8807 9.343717 14.365195
 8808 9.340094 14.361572
 8809 9.336471 14.361572
 8810 9.332848 14.357949
 8811 9.329225 14.354326
 8812 9.325602 14.350703
 8813 9.321979 14.347080
 8814 9.321979 14.343457
 8815 9.318356 14.339834
 8816 9.318356 14.336211
 8817 9.314733 14.332588
 8818 9.311110 14.328965
 8819 9.307487 14.328965
 8820 9.303864 14.325342
 8821 9.300241 14.325342
 8822 9.296618 14.321719
 8823 9.292995 14.321719
 8824 9.289372 14.318096
 8825 9.285749 14.318096
 8826 9.282126 14.314473
 8827 9.278503 14.314473
 8828 9.274880 14.310850
 8829 9.271257 14.310850
 8830 9.267634 14.307227
 8831 9.264011 14.307227
 8832 9.260388 14.307227
 8833 9.256765 14.307227
 8834 9.253142 14.307227
 8835 9.249519 14.307227
 8836 9.245896 14.307227
 8837 9.242273 14.307227
 8838 9.238650 14.307227
 8839 9.235027 14.307227
 8840 9.231404 14.307227
 8841 9.227781 14.307227
 8842 9.224158 14.307227
 8843 9.220535 14.307227
 8844 9.216912 14.307227
 8845 9.213289 14.307227
 8846 9.209666 14.307227
 8847 9.206043 14.307227
 8848 9.202420 14.307227
 8849 9.198797 14.307227
 8850 9.195174 14.307227
 8851 9.191551 14.307227
 8852 9.187928 14.307227
 8853 9.184305 14.307227
 8854 9.180682 14.307227
 8855 9.177059 14.307227
 8856 9.173436 14.307227
 8857 9.169813 14.307227
 8858 9.166190 14.307227
 8859 9.162567 14.307227
 8860 9.158944 14.303604
 8861 9.155321 14.299981
 8862 9.151698 14.296358
 8863 9.148075 14.292735
 8864 9.144452 14.289112
 8865 9.140829 14.285489
 8866 9.137206 14.281866
 8867 9.133583 14.278243
 8868 9.129960 14.274620
 8869 9.126337 14.270997
 8870 9.122714 14.270997
 8871 9.119091 14.267374
 8872 9.115468 14.267374
 8873 9.111845 14.263751
 8874 9.108222 14.263751
 8875 9.104599 14.260128
 8876 9.100976 14.260128
 8877 9.097353 14.256505
 8878 9.093730 14.256505
 8879 9.090107 14.252882
 8880 9.086484 14.252882
 8881 9.082861 14.249259
 8882 9.079238 14.249259
 8883 9.075615 14.245636
 8884 9.071992 14.245636
 8885 9.068369 14.242013
 8886 9.064746 14.242013
 8887 9.061123 14.238390
 8888 9.057500 14.238390
 8889 9.053877 14.234767
 8890 9.050254 14.234767
 8891 9.046631 14.231144
 8892 9.043008 14.231144
 8893 9.039385 14.231144
 8894 9.035762 14.231144
 8895 9.032139 14.231144
 8896 9.028516 14.231144
 8897 9.024893 14.231144
 8898 9.021270 14.231144
 8899 9.017647 14.231144
 8900 9.014024 14.231144
 8901 9.010401 14.231144
 8902 9.006778 14.231144
 8903 9.003155 14.231144
 8904 8.999532 14.231144
 8905 8.995909 14.231144
 8906 8.992286 14.231144
 8907 8.988663 14.231144
 8908 8.985040 14.231144
 8909 8.981417 14.231144
 8910 8.977794 14.231144
 8911 8.974171 14.231144
 8912 8.970548 14.231144
 8913 8.966925 14.231144
 8914 8.963302 14.234767
 8915 8.959679 14.234767
 8916 8.956056 14.238390
 8917 8.952433 14.238390
 8918 8.948810 14.238390
 8919 8.945187 14.238390
 8920 8.941564 14.238390
 8921 8.937941 14.238390
 8922 8.934318 14.238390
 8923 8.930695 14.238390
 8924 8.927072 14.238390
 8925 8.923449 14.238390
 8926 8.919826 14.238390
 8927 8.916203 14.238390
 8928 8.912580 14.238390
 8929 8.908957 14.238390
 8930 8.905334 14.238390
 8931 8.901711 14.242013
 8932 8.898088 14.242013
 8933 8.894465 14.242013
 8934 8.890842 14.245636
 8935 8.887219 14.245636
 8936 8.883596 14.249259
 8937 8.879973 14.249259
 8938 8.876350 14.252882
 8939 8.872727 14.252882
 8940 8.869104 14.256505
 8941 8.865481 14.256505
 8942 8.861858 14.260128
 8943 8.858235 14.260128
 8944 8.854612 14.260128
 8945 8.850989 14.263751
 8946 8.847366 14.263751
 8947 8.843743 14.263751
 8948 8.840120 14.260128
 8949 8.836497 14.260128
 8950 8.832874 14.260128
 8951 8.829251 14.256505
 8952 8.825628 14.256505
 8953 8.822005 14.256505
 8954 8.818382 14.252882
 8955 8.814759 14.252882
 8956 8.811136 14.252882
 8957 8.807513 14.252882
 8958 8.803890 14.252882
 8959 8.800267 14.252882
 8960 8.796644 14.252882
 8961 8.793021 14.252882
 8962 8.789398 14.252882
 8963 8.785775 14.249259
 8964 8.782152 14.249259
 8965 8.778529 14.245636
 8966 8.774906 14.245636
 8967 8.771283 14.242013
 8968 8.767660 14.242013
 8969 8.764037 14.238390
 8970 8.760414 14.238390
 8971 8.756791 14.234767
 8972 8.753168 14.234767
 8973 8.749545 14.231144
 8974 8.745922 14.231144
 8975 8.742299 14.227521
 8976 8.738676 14.227521
 8977 8.735053 14.223898
 8978 8.731430 14.223898
 8979 8.727807 14.223898
 8980 8.724184 14.223898
 8981 8.720561 14.223898
 8982 8.716938 14.223898
 8983 8.713315 14.223898
 8984 8.709692 14.223898
 8985 8.706069 14.223898
 8986 8.702446 14.223898
 8987 8.698823 14.223898
 8988 8.695200 14.223898
 8989 8.691577 14.223898
 8990 8.687954 14.223898
 8991 8.684331 14.223898
 8992 8.680708 14.223898
 8993 8.677085 14.223898
 8994 8.673462 14.220275
 8995 8.669839 14.220275
 8996 8.666216 14.216652
 8997 8.662593 14.216652
 8998 8.658970 14.213029
 8999 8.655347 14.213029
 9000 8.651724 14.209406
 9001 8.648101 14.209406
 9002 8.644478 14.209406
 9003 8.640855 14.209406
 9004 8.637232 14.209406
 9005 8.633609 14.209406
 9006 8.629986 14.209406
 9007 8.626363 14.209406
 9008 8.622740 14.209406
 9009 8.619117 14.209406
 9010 8.615494 14.209406
 9011 8.611871 14.209406
 9012 8.608248 14.209406
 9013 8.604625 14.209406
 9014 8.601002 14.209406
 9015 8.597379 14.209406
 9016 8.593756 14.209406
 9017 8.590133 14.209406
 9018 8.586510 14.209406
 9019 8.582887 14.209406
 9020 8.579264 14.209406
 9021 8.575641 14.209406
 9022 8.572018 14.209406
 9023 8.568395 14.209406
 9024 8.564772 14.213029
 9025 8.561149 14.213029
 9026 8.557526 14.216652
 9027 8.553903 14.216652
 9028 8.550280 14.220275
 9029 8.546657 14.220275
 9030 8.543034 14.223898
 9031 8.539411 14.223898
 9032 8.535788 14.227521
 9033 8.532165 14.227521
 9034 8.528542 14.231144
 9035 8.524919 14.231144
 9036 8.521296 14.234767
 9037 8.517673 14.234767
 9038 8.514050 14.234767
 9039 8.510427 14.238390
 9040 8.506804 14.238390
 9041 8.503181 14.238390
 9042 8.499558 14.238390
 9043 8.495935 14.238390
 9044 8.492312 14.242013
 9045 8.488689 14.242013
 9046 8.485066 14.242013
 9047 8.481443 14.242013
 9048 8.477820 14.245636
 9049 8.474197 14.245636
 9050 8.470574 14.245636
 9051 8.466951 14.249259
 9052 8.463328 14.249259
 9053 8.459705 14.252882
 9054 8.456082 14.252882
 9055 8.452459 14.256505
 9056 8.448836 14.252882
 9057 8.445213 14.252882
 9058 8.441590 14.249259
 9059 8.437967 14.249259
 9060 8.434344 14.245636
 9061 8.430721 14.245636
 9062 8.427098 14.245636
 9063 8.423475 14.245636
 9064 8.419852 14.245636
 9065 8.416229 14.245636
 9066 8.412606 14.245636
 9067 8.408983 14.245636
 9068 8.405360 14.245636
 9069 8.401737 14.245636
 9070 8.398114 14.245636
 9071 8.394491 14.245636
 9072 8.390868 14.245636
 9073 8.387245 14.245636
 9074 8.383622 14.245636
 9075 8.379999 14.245636
 9076 8.376376 14.245636
 9077 8.372753 14.245636
 9078 8.369130 14.245636
 9079 8.365507 14.245636
 9080 8.361884 14.245636
 9081 8.358261 14.245636
 9082 8.354638 14.245636
 9083 8.351015 14.249259
 9084 8.347392 14.249259
 9085 8.343769 14.252882
 9086 8.340146 14.252882
 9087 8.336523 14.256505
 9088 8.332900 14.256505
 9089 8.329277 14.260128
 9090 8.325654 14.260128
 9091 8.322031 14.263751
 9092 8.318408 14.263751
 9093 8.314785 14.267374
 9094 8.311162 14.267374
 9095 8.307539 14.270997
 9096 8.303916 14.274620
 9097 8.303916 14.278243
 9098 8.300293 14.281866
 9099 8.300293 14.285489
 9100 8.296670 14.285489
 9101 8.293047 14.285489
 9102 8.289424 14.285489
 9103 8.285801 14.289112
 9104 8.282178 14.289112
 9105 8.278555 14.292735
 9106 8.274932 14.292735
 9107 8.271309 14.296358
 9108 8.267686 14.296358
 9109 8.264063 14.299981
 9110 8.260440 14.299981
 9111 8.256817 14.303604
 9112 8.253194 14.303604
 9113 8.249571 14.307227
 9114 8.245948 14.307227
 9115 8.242325 14.310850
 9116 8.238702 14.310850
 9117 8.235079 14.314473
 9118 8.231456 14.318096
 9119 8.227833 14.321719
 9120 8.224210 14.325342
 9121 8.220587 14.328965
 9122 8.216964 14.328965
 9123 8.213341 14.332588
 9124 8.209718 14.336211
 9125 8.206095 14.336211
 9126 8.202472 14.336211
 9127 8.198849 14.336211
 9128 8.195226 14.336211
 9129 8.191603 14.336211
 9130 8.187980 14.336211
 9131 8.184357 14.336211
 9132 8.180734 14.339834
 9133 8.177111 14.339834
 9134 8.173488 14.339834
 9135 8.169865 14.339834
 9136 8.166242 14.343457
 9137 8.162619 14.343457
 9138 8.158996 14.343457
 9139 8.155373 14.343457
 9140 8.151750 14.343457
 9141 8.148127 14.343457
 9142 8.144504 14.347080
 9143 8.140881 14.343457
 9144 8.137258 14.343457
 9145 8.133635 14.339834
 9146 8.130012 14.339834
 9147 8.126389 14.339834
 9148 8.122766 14.339834
 9149 8.119143 14.339834
 9150 8.115520 14.339834
 9151 8.111897 14.339834
 9152 8.108274 14.339834
 9153 8.104651 14.339834
 9154 8.101028 14.339834
 9155 8.097405 14.339834
 9156 8.093782 14.339834
 9157 8.090159 14.339834
 9158 8.086536 14.339834
 9159 8.082913 14.339834
 9160 8.079290 14.339834
 9161 8.075667 14.339834
 9162 8.072044 14.339834
 9163 8.068421 14.339834
 9164 8.064798 14.339834
 9165 8.061175 14.339834
 9166 8.057552 14.339834
 9167 8.053929 14.339834
 9168 8.050306 14.339834
 9169 8.046683 14.339834
 9170 8.043060 14.343457
 9171 8.039437 14.343457
 9172 8.035814 14.347080
 9173 8.032191 14.347080
 9174 8.028568 14.350703
 9175 8.024945 14.350703
 9176 8.021322 14.354326
 9177 8.017699 14.354326
 9178 8.014076 14.357949
 9179 8.010453 14.357949
 9180 8.006830 14.361572
 9181 8.003207 14.361572
 9182 7.999584 14.365195
 9183 7.999584 14.368818
 9184 7.995961 14.372441
 9185 7.995961 14.376064
 9186 7.992338 14.376064
 9187 7.988715 14.379687
 9188 7.985092 14.383310
 9189 7.981469 14.386933
 9190 7.977846 14.390556
 9191 7.974223 14.390556
 9192 7.970600 14.394179
 9193 7.966977 14.397802
 9194 7.963354 14.397802
 9195 7.959731 14.401425
 9196 7.956108 14.401425
 9197 7.952485 14.405048
 9198 7.948862 14.405048
 9199 7.945239 14.405048
 9200 7.941616 14.405048
 9201 7.937993 14.401425
 9202 7.934370 14.401425
 9203 7.930747 14.397802
 9204 7.927124 14.397802
 9205 7.923501 14.397802
 9206 7.919878 14.397802
 9207 7.916255 14.397802
 9208 7.912632 14.397802
 9209 7.909009 14.397802
 9210 7.905386 14.397802
 9211 7.901763 14.397802
 9212 7.898140 14.397802
 9213 7.894517 14.397802
 9214 7.890894 14.397802
 9215 7.887271 14.397802
 9216 7.883648 14.397802
 9217 7.880025 14.397802
 9218 7.876402 14.397802
 9219 7.872779 14.397802
 9220 7.869156 14.397802
 9221 7.865533 14.397802
 9222 7.861910 14.397802
 9223 7.858287 14.397802
 9224 7.854664 14.397802
 9225 7.851041 14.397802
 9226 7.847418 14.401425
 9227 7.843795 14.401425
 9228 7.840172 14.405048
 9229 7.836549 14.405048
 9230 7.832926 14.408671
 9231 7.829303 14.408671
 9232 7.825680 14.412294
 9233 7.822057 14.412294
 9234 7.818434 14.415917
 9235 7.814811 14.415917
 9236 7.811188 14.419540
 9237 7.807565 14.419540
 9238 7.803942 14.423163
 9239 7.800319 14.426786
 9240 7.800319 14.430409
 9241 7.796696 14.434032
 9242 7.796696 14.437655
 9243 7.793073 14.437655
 9244 7.789450 14.437655
 9245 7.785827 14.437655
 9246 7.782204 14.437655
 9247 7.778581 14.437655
 9248 7.774958 14.441278
 9249 7.771335 14.441278
 9250 7.767712 14.441278
 9251 7.764089 14.444901
 9252 7.760466 14.444901
 9253 7.756843 14.448524
 9254 7.753220 14.448524
 9255 7.749597 14.452147
 9256 7.745974 14.452147
 9257 7.742351 14.455770
 9258 7.738728 14.455770
 9259 7.735105 14.455770
 9260 7.731482 14.455770
 9261 7.727859 14.455770
 9262 7.724236 14.455770
 9263 7.720613 14.455770
 9264 7.716990 14.455770
 9265 7.713367 14.455770
 9266 7.709744 14.455770
 9267 7.706121 14.455770
 9268 7.702498 14.455770
 9269 7.698875 14.455770
 9270 7.695252 14.455770
 9271 7.691629 14.455770
 9272 7.688006 14.455770
 9273 7.684383 14.455770
 9274 7.680760 14.455770
 9275 7.677137 14.455770
 9276 7.673514 14.455770
 9277 7.669891 14.455770
 9278 7.666268 14.455770
 9279 7.662645 14.455770
 9280 7.659022 14.455770
 9281 7.655399 14.459393
 9282 7.651776 14.459393
 9283 7.648153 14.463016
 9284 7.644530 14.463016
 9285 7.640907 14.466639
 9286 7.637284 14.466639
 9287 7.633661 14.470262
 9288 7.630038 14.470262
 9289 7.626415 14.473885
 9290 7.622792 14.473885
 9291 7.619169 14.477508
 9292 7.615546 14.477508
 9293 7.611923 14.481131
 9294 7.611923 14.484754
 9295 7.608300 14.488377
 9296 7.608300 14.492000
 9297 7.604677 14.492000
 9298 7.601054 14.495623
 9299 7.597431 14.495623
 9300 7.593808 14.499246
 9301 7.590185 14.502869
 9302 7.586562 14.506492
 9303 7.582939 14.506492
 9304 7.579316 14.506492
 9305 7.575693 14.506492
 9306 7.572070 14.502869
 9307 7.568447 14.502869
 9308 7.564824 14.502869
 9309 7.561201 14.502869
 9310 7.557578 14.502869
 9311 7.553955 14.499246
 9312 7.550332 14.499246
 9313 7.546709 14.499246
 9314 7.543086 14.499246
 9315 7.539463 14.499246
 9316 7.535840 14.499246
 9317 7.532217 14.499246
 9318 7.528594 14.499246
 9319 7.524971 14.499246
 9320 7.521348 14.499246
 9321 7.517725 14.499246
 9322 7.514102 14.499246
 9323 7.510479 14.499246
 9324 7.506856 14.499246
 9325 7.503233 14.499246
 9326 7.499610 14.499246
 9327 7.495987 14.499246
 9328 7.492364 14.499246
 9329 7.488741 14.499246
 9330 7.485118 14.499246
 9331 7.481495 14.499246
 9332 7.477872 14.499246
 9333 7.474249 14.499246
 9334 7.470626 14.499246
 9335 7.467003 14.499246
 9336 7.463380 14.499246
 9337 7.459757 14.499246
 9338 7.456134 14.499246
 9339 7.452511 14.502869
 9340 7.448888 14.502869
 9341 7.445265 14.506492
 9342 7.441642 14.506492
 9343 7.438019 14.510115
 9344 7.434396 14.510115
 9345 7.430773 14.513738
 9346 7.427150 14.513738
 9347 7.423527 14.517361
 9348 7.419904 14.517361
 9349 7.416281 14.520984
 9350 7.412658 14.520984
 9351 7.409035 14.520984
 9352 7.405412 14.520984
 9353 7.401789 14.520984
 9354 7.398166 14.520984
 9355 7.394543 14.520984
 9356 7.390920 14.520984
 9357 7.387297 14.520984
 9358 7.383674 14.520984
 9359 7.380051 14.520984
 9360 7.376428 14.520984
 9361 7.372805 14.520984
 9362 7.369182 14.520984
 9363 7.365559 14.520984
 9364 7.361936 14.520984
 9365 7.358313 14.520984
 9366 7.354690 14.520984
 9367 7.351067 14.520984
 9368 7.347444 14.520984
 9369 7.343821 14.520984
 9370 7.340198 14.520984
 9371 7.336575 14.520984
 9372 7.332952 14.520984
 9373 7.329329 14.524607
 9374 7.325706 14.524607
 9375 7.322083 14.528230
 9376 7.318460 14.528230
 9377 7.314837 14.531853
 9378 7.311214 14.531853
 9379 7.307591 14.535476
 9380 7.303968 14.535476
 9381 7.300345 14.539099
 9382 7.296722 14.539099
 9383 7.293099 14.542722
 9384 7.289476 14.542722
 9385 7.285853 14.546345
 9386 7.282230 14.549968
 9387 7.278607 14.553591
 9388 7.274984 14.553591
 9389 7.271361 14.553591
 9390 7.267738 14.557214
 9391 7.264115 14.557214
 9392 7.260492 14.560837
 9393 7.256869 14.560837
 9394 7.253246 14.564460
 9395 7.249623 14.564460
 9396 7.246000 14.568083
 9397 7.242377 14.568083
 9398 7.238754 14.571706
 9399 7.235131 14.571706
 9400 7.231508 14.575329
 9401 7.227885 14.575329
 9402 7.224262 14.578952
 9403 7.220639 14.582575
 9404 7.217016 14.586198
 9405 7.213393 14.589821
 9406 7.209770 14.593444
 9407 7.206147 14.597067
 9408 7.202524 14.600690
 9409 7.198901 14.604313
 9410 7.195278 14.604313
 9411 7.191655 14.607936
 9412 7.188032 14.607936
 9413 7.184409 14.607936
 9414 7.180786 14.611559
 9415 7.177163 14.611559
 9416 7.173540 14.611559
 9417 7.169917 14.611559
 9418 7.166294 14.611559
 9419 7.162671 14.611559
 9420 7.159048 14.611559
 9421 7.159048 14.607936
 9422 7.155425 14.604313
 9423 7.151802 14.600690
 9424 7.148179 14.597067
 9425 7.144556 14.593444
 9426 7.140933 14.593444
 9427 7.137310 14.589821
 9428 7.133687 14.589821
 9429 7.130064 14.586198
 9430 7.126441 14.586198
 9431 7.122818 14.582575
 9432 7.119195 14.582575
 9433 7.115572 14.578952
 9434 7.111949 14.578952
 9435 7.108326 14.575329
 9436 7.104703 14.575329
 9437 7.101080 14.571706
 9438 7.097457 14.571706
 9439 7.093834 14.571706
 9440 7.090211 14.571706
 9441 7.086588 14.571706
 9442 7.082965 14.571706
 9443 7.079342 14.568083
 9444 7.075719 14.568083
 9445 7.072096 14.564460
 9446 7.068473 14.564460
 9447 7.064850 14.560837
 9448 7.061227 14.560837
 9449 7.057604 14.560837
 9450 7.053981 14.560837
 9451 7.050358 14.560837
 9452 7.046735 14.560837
 9453 7.043112 14.560837
 9454 7.039489 14.560837
 9455 7.035866 14.560837
 9456 7.032243 14.560837
 9457 7.028620 14.560837
 9458 7.024997 14.560837
 9459 7.021374 14.560837
 9460 7.017751 14.560837
 9461 7.014128 14.560837
 9462 7.010505 14.560837
 9463 7.006882 14.560837
 9464 7.003259 14.560837
 9465 6.999636 14.560837
 9466 6.996013 14.560837
 9467 6.992390 14.560837
 9468 6.988767 14.560837
 9469 6.985144 14.560837
 9470 6.981521 14.560837
 9471 6.977898 14.560837
 9472 6.974275 14.564460
 9473 6.970652 14.564460
 9474 6.967029 14.568083
 9475 6.963406 14.568083
 9476 6.959783 14.571706
 9477 6.956160 14.571706
 9478 6.952537 14.575329
 9479 6.948914 14.575329
 9480 6.945291 14.578952
 9481 6.941668 14.578952
 9482 6.938045 14.582575
 9483 6.934422 14.582575
 9484 6.930799 14.586198
 9485 6.927176 14.589821
 9486 6.927176 14.593444
 9487 6.923553 14.597067
 9488 6.919930 14.600690
 9489 6.916307 14.604313
 9490 6.912684 14.607936
 9491 6.909061 14.611559
 9492 6.905438 14.611559
 9493 6.901815 14.611559
 9494 6.898192 14.607936
 9495 6.894569 14.607936
 9496 6.890946 14.607936
 9497 6.887323 14.607936
 9498 6.883700 14.607936
 9499 6.880077 14.607936
 9500 6.876454 14.607936
 9501 6.872831 14.607936
 9502 6.869208 14.607936
 9503 6.865585 14.607936
 9504 6.861962 14.607936
 9505 6.858339 14.607936
 9506 6.854716 14.607936
 9507 6.851093 14.607936
 9508 6.847470 14.607936
 9509 6.843847 14.607936
 9510 6.840224 14.607936
 9511 6.836601 14.607936
 9512 6.832978 14.607936
 9513 6.829355 14.607936
 9514 6.825732 14.607936
 9515 6.822109 14.607936
 9516 6.818486 14.607936
 9517 6.814863 14.607936
 9518 6.811240 14.607936
 9519 6.807617 14.607936
 9520 6.803994 14.611559
 9521 6.800371 14.611559
 9522 6.796748 14.615182
 9523 6.793125 14.615182
 9524 6.789502 14.618805
 9525 6.785879 14.618805
 9526 6.782256 14.622428
 9527 6.778633 14.622428
 9528 6.775010 14.626051
 9529 6.771387 14.626051
 9530 6.767764 14.629674
 9531 6.764141 14.629674
 9532 6.760518 14.633297
 9533 6.756895 14.636920
 9534 6.756895 14.640543
 9535 6.753272 14.644166
 9536 6.753272 14.647789
 9537 6.749649 14.651412
 9538 6.749649 14.655035
 9539 6.746026 14.658658
 9540 6.746026 14.662281
 9541 6.742403 14.665904
 9542 6.742403 14.669527
 9543 6.738780 14.673150
 9544 6.738780 14.676773
 9545 6.735157 14.680396
 9546 6.735157 14.684019
 9547 6.731534 14.687642
 9548 6.727911 14.691265
 9549 6.724288 14.694888
 9550 6.720665 14.694888
 9551 6.717042 14.694888
 9552 6.713419 14.698511
 9553 6.709796 14.698511
 9554 6.706173 14.702134
 9555 6.702550 14.702134
 9556 6.698927 14.705757
 9557 6.695304 14.705757
 9558 6.691681 14.709380
 9559 6.688058 14.709380
 9560 6.684435 14.713003
 9561 6.680812 14.713003
 9562 6.677189 14.716626
 9563 6.673566 14.716626
 9564 6.669943 14.720249
 9565 6.666320 14.723872
 9566 6.662697 14.727495
 9567 6.659074 14.731118
 9568 6.655451 14.734741
 9569 6.651828 14.731118
 9570 6.648205 14.731118
 9571 6.644582 14.731118
 9572 6.640959 14.731118
 9573 6.637336 14.731118
 9574 6.633713 14.731118
 9575 6.630090 14.731118
 9576 6.626467 14.731118
 9577 6.622844 14.731118
 9578 6.619221 14.731118
 9579 6.615598 14.731118
 9580 6.611975 14.731118
 9581 6.608352 14.731118
 9582 6.604729 14.731118
 9583 6.601106 14.731118
 9584 6.597483 14.731118
 9585 6.593860 14.731118
 9586 6.590237 14.731118
 9587 6.586614 14.731118
 9588 6.582991 14.731118
 9589 6.579368 14.731118
 9590 6.575745 14.731118
 9591 6.572122 14.731118
 9592 6.568499 14.731118
 9593 6.564876 14.731118
 9594 6.561253 14.734741
 9595 6.557630 14.734741
 9596 6.554007 14.738364
 9597 6.550384 14.738364
 9598 6.546761 14.741987
 9599 6.543138 14.741987
 9600 6.539515 14.745610
 9601 6.535892 14.745610
 9602 6.532269 14.749233
 9603 6.528646 14.749233
 9604 6.525023 14.752856
 9605 6.521400 14.752856
 9606 6.517777 14.756479
 9607 6.517777 14.760102
 9608 6.514154 14.763725
 9609 6.514154 14.767348
 9610 6.510531 14.770971
 9611 6.510531 14.774594
 9612 6.506908 14.778217
 9613 6.503285 14.778217
 9614 6.499662 14.781840
 9615 6.496039 14.785463
 9616 6.492416 14.789086
 9617 6.488793 14.789086
 9618 6.485170 14.792709
 9619 6.481547 14.796332
 9620 6.477924 14.796332
 9621 6.474301 14.796332
 9622 6.470678 14.796332
 9623 6.467055 14.796332
 9624 6.463432 14.796332
 9625 6.459809 14.796332
 9626 6.456186 14.796332
 9627 6.452563 14.796332
 9628 6.448940 14.796332
 9629 6.445317 14.796332
 9630 6.441694 14.796332
 9631 6.438071 14.796332
 9632 6.434448 14.796332
 9633 6.430825 14.796332
 9634 6.427202 14.796332
 9635 6.423579 14.796332
 9636 6.419956 14.796332
 9637 6.416333 14.796332
 9638 6.412710 14.796332
 9639 6.409087 14.796332
 9640 6.405464 14.796332
 9641 6.401841 14.799955
 9642 6.398218 14.799955
 9643 6.394595 14.803578
 9644 6.390972 14.803578
 9645 6.387349 14.807201
 9646 6.383726 14.807201
 9647 6.380103 14.810824
 9648 6.376480 14.810824
 9649 6.372857 14.814447
 9650 6.369234 14.814447
 9651 6.365611 14.818070
 9652 6.361988 14.818070
 9653 6.358365 14.818070
 9654 6.354742 14.818070
 9655 6.351119 14.818070
 9656 6.347496 14.818070
 9657 6.343873 14.818070
 9658 6.340250 14.818070
 9659 6.336627 14.818070
 9660 6.333004 14.818070
 9661 6.329381 14.821693
 9662 6.325758 14.821693
 9663 6.322135 14.821693
 9664 6.318512 14.821693
 9665 6.314889 14.825316
 9666 6.311266 14.825316
 9667 6.307643 14.828939
 9668 6.304020 14.825316
 9669 6.300397 14.825316
 9670 6.296774 14.821693
 9671 6.293151 14.821693
 9672 6.289528 14.818070
 9673 6.285905 14.818070
 9674 6.282282 14.814447
 9675 6.278659 14.814447
 9676 6.275036 14.810824
 9677 6.271413 14.810824
 9678 6.267790 14.807201
 9679 6.264167 14.807201
 9680 6.260544 14.807201
 9681 6.256921 14.807201
 9682 6.253298 14.807201
 9683 6.249675 14.807201
 9684 6.246052 14.807201
 9685 6.242429 14.807201
 9686 6.238806 14.807201
 9687 6.235183 14.807201
 9688 6.231560 14.807201
 9689 6.227937 14.807201
 9690 6.224314 14.807201
 9691 6.220691 14.807201
 9692 6.217068 14.807201
 9693 6.213445 14.807201
 9694 6.209822 14.807201
 9695 6.206199 14.807201
 9696 6.202576 14.807201
 9697 6.198953 14.807201
 9698 6.195330 14.807201
 9699 6.191707 14.807201
 9700 6.188084 14.807201
 9701 6.184461 14.810824
 9702 6.180838 14.810824
 9703 6.177215 14.814447
 9704 6.173592 14.814447
 9705 6.169969 14.818070
 9706 6.166346 14.818070
 9707 6.162723 14.821693
 9708 6.159100 14.821693
 9709 6.155477 14.825316
 9710 6.151854 14.825316
 9711 6.148231 14.828939
 9712 6.144608 14.828939
 9713 6.140985 14.832562
 9714 6.140985 14.836185
 9715 6.137362 14.836185
 9716 6.133739 14.836185
 9717 6.130116 14.836185
 9718 6.126493 14.836185
 9719 6.122870 14.836185
 9720 6.119247 14.836185
 9721 6.115624 14.836185
 9722 6.112001 14.836185
 9723 6.108378 14.836185
 9724 6.104755 14.836185
 9725 6.101132 14.836185
 9726 6.097509 14.836185
 9727 6.093886 14.836185
 9728 6.090263 14.836185
 9729 6.086640 14.836185
 9730 6.083017 14.836185
 9731 6.079394 14.839808
 9732 6.075771 14.839808
 9733 6.072148 14.843431
 9734 6.068525 14.843431
 9735 6.064902 14.847054
 9736 6.061279 14.847054
 9737 6.057656 14.850677
 9738 6.054033 14.850677
 9739 6.050410 14.854300
 9740 6.046787 14.854300
 9741 6.043164 14.857923
 9742 6.039541 14.857923
 9743 6.035918 14.861546
 9744 6.032295 14.861546
 9745 6.028672 14.861546
 9746 6.025049 14.861546
 9747 6.021426 14.861546
 9748 6.017803 14.861546
 9749 6.014180 14.861546
 9750 6.010557 14.861546
 9751 6.006934 14.861546
 9752 6.003311 14.861546
 9753 5.999688 14.861546
 9754 5.996065 14.861546
 9755 5.992442 14.861546
 9756 5.988819 14.861546
 9757 5.985196 14.861546
 9758 5.981573 14.861546
 9759 5.977950 14.861546
 9760 5.974327 14.861546
 9761 5.970704 14.865169
 9762 5.967081 14.865169
 9763 5.963458 14.868792
 9764 5.959835 14.868792
 9765 5.956212 14.872415
 9766 5.952589 14.872415
 9767 5.948966 14.876038
 9768 5.945343 14.876038
 9769 5.941720 14.879661
 9770 5.938097 14.879661
 9771 5.934474 14.883284
 9772 5.930851 14.883284
 9773 5.927228 14.886907
 9774 5.923605 14.890530
 9775 5.919982 14.894153
 9776 5.916359 14.894153
 9777 5.912736 14.894153
 9778 5.909113 14.894153
 9779 5.905490 14.894153
 9780 5.901867 14.894153
 9781 5.898244 14.894153
 9782 5.894621 14.894153
 9783 5.890998 14.894153
 9784 5.887375 14.894153
 9785 5.883752 14.897776
 9786 5.880129 14.897776
 9787 5.876506 14.901399
 9788 5.872883 14.901399
 9789 5.869260 14.905022
 9790 5.865637 14.905022
 9791 5.862014 14.908645
 9792 5.858391 14.908645
 9793 5.854768 14.912268
 9794 5.851145 14.912268
 9795 5.847522 14.915891
 9796 5.843899 14.915891
 9797 5.840276 14.919514
 9798 5.836653 14.923137
 9799 5.833030 14.926760
 9800 5.829407 14.930383
 9801 5.825784 14.934006
 9802 5.822161 14.937629
 9803 5.818538 14.937629
 9804 5.814915 14.937629
 9805 5.811292 14.937629
 9806 5.807669 14.937629
 9807 5.804046 14.937629
 9808 5.800423 14.941252
 9809 5.796800 14.941252
 9810 5.793177 14.944875
 9811 5.789554 14.944875
 9812 5.785931 14.948498
 9813 5.782308 14.948498
 9814 5.778685 14.952121
 9815 5.775062 14.952121
 9816 5.771439 14.955744
 9817 5.767816 14.955744
 9818 5.764193 14.959367
 9819 5.760570 14.959367
 9820 5.756947 14.962990
 9821 5.753324 14.966613
 9822 5.749701 14.970236
 9823 5.746078 14.973859
 9824 5.742455 14.977482
 9825 5.738832 14.981105
 9826 5.735209 14.981105
 9827 5.731586 14.981105
 9828 5.727963 14.981105
 9829 5.724340 14.984728
 9830 5.720717 14.984728
 9831 5.717094 14.988351
 9832 5.713471 14.988351
 9833 5.709848 14.991974
 9834 5.706225 14.991974
 9835 5.702602 14.995597
 9836 5.698979 14.995597
 9837 5.695356 14.995597
 9838 5.691733 14.999220
 9839 5.688110 14.999220
 9840 5.684487 14.999220
 9841 5.680864 14.999220
 9842 5.677241 14.999220
 9843 5.673618 14.999220
 9844 5.669995 14.999220
 9845 5.666372 14.999220
 9846 5.662749 14.999220
 9847 5.659126 14.999220
 9848 5.655503 14.999220
 9849 5.651880 14.999220
 9850 5.648257 14.999220
 9851 5.644634 14.999220
 9852 5.641011 14.999220
 9853 5.637388 14.999220
 9854 5.633765 14.999220
 9855 5.630142 14.999220
 9856 5.626519 14.999220
 9857 5.622896 14.999220
 9858 5.619273 14.999220
 9859 5.615650 14.999220
 9860 5.612027 14.999220
 9861 5.608404 14.999220
 9862 5.604781 15.002843
 9863 5.601158 15.002843
 9864 5.597535 15.002843
 9865 5.593912 15.006466
 9866 5.590289 15.006466
 9867 5.586666 15.010089
 9868 5.583043 15.010089
 9869 5.579420 15.013712
 9870 5.575797 15.013712
 9871 5.572174 15.017335
 9872 5.568551 15.017335
 9873 5.564928 15.020958
 9874 5.561305 15.020958
 9875 5.557682 15.024581
 9876 5.554059 15.024581
 9877 5.550436 15.028204
 9878 5.546813 15.028204
 9879 5.543190 15.031827
 9880 5.539567 15.031827
 9881 5.535944 15.035450
 9882 5.532321 15.035450
 9883 5.528698 15.035450
 9884 5.525075 15.035450
 9885 5.521452 15.035450
 9886 5.517829 15.035450
 9887 5.514206 15.035450
 9888 5.510583 15.035450
 9889 5.506960 15.035450
 9890 5.503337 15.035450
 9891 5.499714 15.035450
 9892 5.496091 15.035450
 9893 5.492468 15.035450
 9894 5.488845 15.035450
 9895 5.485222 15.035450
 9896 5.481599 15.035450
 9897 5.477976 15.035450
 9898 5.474353 15.035450
 9899 5.470730 15.035450
 9900 5.467107 15.039073
 9901 5.463484 15.039073
 9902 5.459861 15.039073
 9903 5.456238 15.039073
 9904 5.452615 15.042696
 9905 5.448992 15.042696
 9906 5.445369 15.042696
 9907 5.441746 15.042696
 9908 5.438123 15.042696
 9909 5.434500 15.042696
 9910 5.430877 15.042696
 9911 5.427254 15.042696
 9912 5.423631 15.042696
 9913 5.420008 15.042696
 9914 5.416385 15.042696
 9915 5.412762 15.042696
 9916 5.409139 15.042696
 9917 5.405516 15.042696
 9918 5.401893 15.042696
 9919 5.398270 15.042696
 9920 5.394647 15.046319
 9921 5.391024 15.046319
 9922 5.387401 15.049942
 9923 5.383778 15.049942
 9924 5.380155 15.053565
 9925 5.376532 15.053565
 9926 5.372909 15.057188
 9927 5.369286 15.057188
 9928 5.365663 15.060811
 9929 5.362040 15.060811
 9930 5.358417 15.064434
 9931 5.354794 15.064434
 9932 5.351171 15.068057
 9933 5.347548 15.071680
 9934 5.343925 15.071680
 9935 5.340302 15.071680
 9936 5.336679 15.075303
 9937 5.333056 15.075303
 9938 5.329433 15.075303
 9939 5.325810 15.075303
 9940 5.322187 15.078926
 9941 5.318564 15.078926
 9942 5.314941 15.078926
 9943 5.311318 15.078926
 9944 5.307695 15.082549
 9945 5.304072 15.082549
 9946 5.300449 15.082549
 9947 5.296826 15.082549
 9948 5.293203 15.082549
 9949 5.289580 15.082549
 9950 5.285957 15.082549
 9951 5.282334 15.082549
 9952 5.278711 15.082549
 9953 5.275088 15.082549
 9954 5.271465 15.082549
 9955 5.267842 15.082549
 9956 5.264219 15.082549
 9957 5.260596 15.082549
 9958 5.256973 15.082549
 9959 5.253350 15.082549
 9960 5.249727 15.082549
 9961 5.246104 15.082549
 9962 5.242481 15.082549
 9963 5.238858 15.082549
 9964 5.235235 15.086172
 9965 5.231612 15.086172
 9966 5.227989 15.089795
 9967 5.224366 15.089795
 9968 5.220743 15.093418
 9969 5.217120 15.093418
 9970 5.213497 15.097041
 9971 5.209874 15.097041
 9972 5.206251 15.100664
 9973 5.202628 15.100664
 9974 5.199005 15.100664
 9975 5.195382 15.100664
 9976 5.191759 15.100664
 9977 5.188136 15.100664
 9978 5.184513 15.100664
 9979 5.180890 15.100664
 9980 5.177267 15.100664
 9981 5.173644 15.100664
 9982 5.170021 15.100664
 9983 5.166398 15.100664
 9984 5.162775 15.100664
 9985 5.159152 15.100664
 9986 5.155529 15.104287
 9987 5.151906 15.104287
 9988 5.148283 15.107910
 9989 5.144660 15.107910
 9990 5.141037 15.111533
 9991 5.137414 15.111533
 9992 5.133791 15.115156
 9993 5.130168 15.115156
 9994 5.126545 15.118779
 9995 5.122922 15.118779
 9996 5.119299 15.118779
 9997 5.115676 15.118779
 9998 5.112053 15.118779
 9999 5.108430 15.118779
10000 5.104807 15.118779
10001 5.101184 15.118779
10002 5.097561 15.118779
10003 5.093938 15.118779
10004 5.090315 15.118779
10005 5.086692 15.118779
10006 5.083069 15.118779
10007 5.079446 15.118779
10008 5.075823 15.118779
10009 5.072200 15.118779
10010 5.068577 15.118779
10011 5.064954 15.118779
10012 5.061331 15.118779
10013 5.057708 15.118779
10014 5.054085 15.122402
10015 5.050462 15.122402
10016 5.046839 15.126025
10017 5.043216 15.126025
10018 5.039593 15.129648
10019 5.035970 15.129648
10020 5.032347 15.133271
10021 5.028724 15.133271
10022 5.025101 15.136894
10023 5.021478 15.136894
10024 5.017855 15.140517
10025 5.014232 15.140517
10026 5.010609 15.144140
10027 5.006986 15.147763
10028 5.003363 15.151386
10029 4.999740 15.151386
10030 4.996117 15.151386
10031 4.992494 15.151386
10032 4.988871 15.155009
10033 4.985248 15.155009
10034 4.981625 15.158632
10035 4.978002 15.158632
10036 4.974379 15.162255
10037 4.970756 15.162255
10038 4.967133 15.165878
10039 4.963510 15.165878
10040 4.959887 15.169501
10041 4.956264 15.169501
10042 4.952641 15.173124
10043 4.949018 15.173124
10044 4.945395 15.176747
10045 4.941772 15.180370
10046 4.938149 15.183993
10047 4.934526 15.187616
10048 4.930903 15.191239
10049 4.927280 15.194862
10050 4.923657 15.194862
10051 4.920034 15.194862
10052 4.916411 15.194862
10053 4.912788 15.194862
10054 4.909165 15.194862
10055 4.905542 15.194862
10056 4.901919 15.194862
10057 4.898296 15.194862
10058 4.894673 15.194862
10059 4.891050 15.194862
10060 4.887427 15.194862
10061 4.883804 15.194862
10062 4.880181 15.194862
10063 4.876558 15.194862
10064 4.872935 15.194862
10065 4.869312 15.194862
10066 4.865689 15.194862
10067 4.862066 15.194862
10068 4.858443 15.194862
10069 4.854820 15.194862
10070 4.851197 15.194862
10071 4.847574 15.194862
10072 4.843951 15.194862
10073 4.840328 15.194862
10074 4.836705 15.194862
10075 4.833082 15.194862
10076 4.829459 15.194862
10077 4.825836 15.194862
10078 4.822213 15.194862
10079 4.818590 15.194862
10080 4.814967 15.194862
10081 4.811344 15.194862
10082 4.807721 15.194862
10083 4.804098 15.194862
10084 4.800475 15.194862
10085 4.796852 15.198485
10086 4.793229 15.198485
10087 4.789606 15.202108
10088 4.785983 15.202108
10089 4.782360 15.205731
10090 4.778737 15.205731
10091 4.775114 15.209354
10092 4.771491 15.209354
10093 4.767868 15.212977
10094 4.764245 15.212977
10095 4.760622 15.216600
10096 4.756999 15.216600
10097 4.753376 15.220223
10098 4.749753 15.223846
10099 4.746130 15.227469
10100 4.742507 15.231092
10101 4.742507 15.234715
10102 4.738884 15.238338
10103 4.738884 15.241961
10104 4.735261 15.245584
10105 4.731638 15.249207
10106 4.728015 15.249207
10107 4.724392 15.252830
10108 4.720769 15.252830
10109 4.717146 15.256453
10110 4.713523 15.256453
10111 4.709900 15.256453
10112 4.706277 15.260076
10113 4.702654 15.260076
10114 4.699031 15.263699
10115 4.695408 15.263699
10116 4.691785 15.267322
10117 4.688162 15.267322
10118 4.684539 15.267322
10119 4.680916 15.267322
10120 4.677293 15.267322
10121 4.673670 15.267322
10122 4.670047 15.267322
10123 4.666424 15.267322
10124 4.662801 15.267322
10125 4.659178 15.267322
10126 4.655555 15.267322
10127 4.651932 15.267322
10128 4.648309 15.267322
10129 4.644686 15.267322
10130 4.641063 15.267322
10131 4.637440 15.267322
10132 4.633817 15.267322
10133 4.630194 15.270945
10134 4.626571 15.270945
10135 4.622948 15.274568
10136 4.619325 15.274568
10137 4.615702 15.278191
10138 4.612079 15.278191
10139 4.608456 15.281814
10140 4.604833 15.281814
10141 4.601210 15.285437
10142 4.597587 15.285437
10143 4.593964 15.289060
10144 4.590341 15.289060
10145 4.586718 15.292683
10146 4.583095 15.296306
10147 4.579472 15.299929
10148 4.575849 15.303552
10149 4.575849 15.307175
10150 4.572226 15.307175
10151 4.568603 15.310798
10152 4.564980 15.310798
10153 4.561357 15.314421
10154 4.557734 15.314421
10155 4.554111 15.318044
10156 4.550488 15.318044
10157 4.546865 15.321667
10158 4.543242 15.321667
10159 4.539619 15.325290
10160 4.535996 15.325290
10161 4.532373 15.328913
10162 4.528750 15.332536
10163 4.525127 15.336159
10164 4.521504 15.339782
10165 4.521504 15.343405
10166 4.517881 15.347028
10167 4.517881 15.350651
10168 4.514258 15.354274
10169 4.514258 15.357897
10170 4.510635 15.361520
10171 4.510635 15.365143
10172 4.507012 15.368766
10173 4.503389 15.372389
10174 4.499766 15.372389
10175 4.496143 15.376012
10176 4.492520 15.376012
10177 4.488897 15.376012
10178 4.485274 15.379635
10179 4.481651 15.379635
10180 4.478028 15.383258
10181 4.474405 15.383258
10182 4.470782 15.386881
10183 4.467159 15.386881
10184 4.463536 15.386881
10185 4.459913 15.390504
10186 4.456290 15.390504
10187 4.452667 15.390504
10188 4.449044 15.390504
10189 4.445421 15.390504
10190 4.441798 15.390504
10191 4.438175 15.386881
10192 4.434552 15.386881
10193 4.430929 15.386881
10194 4.427306 15.383258
10195 4.423683 15.383258
10196 4.420060 15.383258
10197 4.416437 15.379635
10198 4.412814 15.379635
10199 4.409191 15.379635
10200 4.405568 15.379635
10201 4.401945 15.379635
10202 4.398322 15.379635
10203 4.394699 15.379635
10204 4.391076 15.379635
10205 4.387453 15.379635
10206 4.383830 15.379635
10207 4.380207 15.376012
10208 4.376584 15.376012
10209 4.372961 15.372389
10210 4.369338 15.372389
10211 4.365715 15.368766
10212 4.362092 15.365143
10213 4.358469 15.361520
10214 4.354846 15.357897
10215 4.351223 15.354274
10216 4.347600 15.350651
10217 4.343977 15.347028
10218 4.343977 15.343405
10219 4.343977 15.339782
10220 4.343977 15.336159
10221 4.343977 15.332536
10222 4.343977 15.328913
10223 4.343977 15.325290
10224 4.343977 15.321667
10225 4.343977 15.318044
10226 4.343977 15.314421
10227 4.343977 15.310798
10228 4.343977 15.307175
10229 4.343977 15.303552
10230 4.340354 15.299929
10231 4.340354 15.296306
10232 4.336731 15.292683
10233 4.336731 15.289060
10234 4.333108 15.285437
10235 4.333108 15.281814
10236 4.329485 15.278191
10237 4.329485 15.274568
10238 4.325862 15.270945
10239 4.325862 15.267322
10240 4.322239 15.263699
10241 4.322239 15.260076
10242 4.318616 15.256453
10243 4.314993 15.252830
10244 4.311370 15.252830
10245 4.307747 15.249207
10246 4.304124 15.249207
10247 4.300501 15.245584
10248 4.296878 15.245584
10249 4.293255 15.241961
10250 4.289632 15.238338
10251 4.286009 15.234715
10252 4.282386 15.231092
10253 4.278763 15.227469
10254 4.278763 15.223846
10255 4.278763 15.220223
10256 4.278763 15.216600
10257 4.278763 15.212977
10258 4.278763 15.209354
10259 4.275140 15.205731
10260 4.275140 15.202108
10261 4.271517 15.198485
10262 4.271517 15.194862
10263 4.267894 15.191239
10264 4.267894 15.187616
10265 4.264271 15.183993
10266 4.264271 15.180370
10267 4.260648 15.176747
10268 4.260648 15.173124
10269 4.257025 15.169501
10270 4.257025 15.165878
10271 4.253402 15.162255
10272 4.253402 15.158632
10273 4.249779 15.155009
10274 4.246156 15.151386
10275 4.242533 15.147763
10276 4.238910 15.144140
10277 4.235287 15.140517
10278 4.231664 15.136894
10279 4.228041 15.133271
10280 4.224418 15.129648
10281 4.220795 15.126025
10282 4.217172 15.122402
10283 4.213549 15.118779
10284 4.209926 15.115156
10285 4.206303 15.111533
10286 4.202680 15.107910
10287 4.199057 15.104287
10288 4.195434 15.100664
10289 4.191811 15.097041
10290 4.188188 15.093418
10291 4.184565 15.089795
10292 4.180942 15.086172
10293 4.177319 15.082549
10294 4.177319 15.078926
10295 4.177319 15.075303
10296 4.177319 15.071680
10297 4.177319 15.068057
10298 4.177319 15.064434
10299 4.177319 15.060811
10300 4.177319 15.057188
10301 4.173696 15.053565
10302 4.173696 15.049942
10303 4.173696 15.046319
10304 4.173696 15.042696
10305 4.173696 15.039073
10306 4.173696 15.035450
10307 4.173696 15.031827
10308 4.173696 15.028204
10309 4.173696 15.024581
10310 4.173696 15.020958
10311 4.173696 15.017335
10312 4.173696 15.013712
10313 4.170073 15.010089
10314 4.170073 15.006466
10315 4.166450 15.002843
10316 4.166450 14.999220
10317 4.162827 14.995597
10318 4.162827 14.991974
10319 4.159204 14.988351
10320 4.159204 14.984728
10321 4.155581 14.981105
10322 4.155581 14.977482
10323 4.151958 14.973859
10324 4.151958 14.970236
10325 4.148335 14.966613
10326 4.144712 14.962990
10327 4.141089 14.959367
10328 4.141089 14.955744
10329 4.141089 14.952121
10330 4.141089 14.948498
10331 4.141089 14.944875
10332 4.141089 14.941252
10333 4.141089 14.937629
10334 4.141089 14.934006
10335 4.141089 14.930383
10336 4.141089 14.926760
10337 4.141089 14.923137
10338 4.141089 14.919514
10339 4.137466 14.915891
10340 4.137466 14.912268
10341 4.133843 14.908645
10342 4.133843 14.905022
10343 4.130220 14.901399
10344 4.130220 14.897776
10345 4.126597 14.894153
10346 4.126597 14.890530
10347 4.122974 14.886907
10348 4.122974 14.883284
10349 4.119351 14.879661
10350 4.119351 14.876038
10351 4.115728 14.872415
10352 4.112105 14.868792
10353 4.108482 14.865169
10354 4.104859 14.861546
10355 4.101236 14.857923
10356 4.097613 14.854300
10357 4.093990 14.850677
10358 4.090367 14.847054
10359 4.090367 14.843431
10360 4.086744 14.839808
10361 4.083121 14.836185
10362 4.079498 14.832562
10363 4.075875 14.828939
10364 4.072252 14.825316
10365 4.072252 14.821693
10366 4.068629 14.818070
10367 4.065006 14.814447
10368 4.065006 14.810824
10369 4.065006 14.807201
10370 4.061383 14.803578
10371 4.061383 14.799955
10372 4.057760 14.796332
10373 4.057760 14.792709
10374 4.054137 14.789086
10375 4.054137 14.785463
10376 4.050514 14.781840
10377 4.050514 14.778217
10378 4.046891 14.774594
10379 4.046891 14.770971
10380 4.043268 14.767348
10381 4.043268 14.763725
10382 4.039645 14.760102
10383 4.036022 14.756479
10384 4.032399 14.752856
10385 4.028776 14.749233
10386 4.025153 14.745610
10387 4.021530 14.741987
10388 4.017907 14.738364
10389 4.017907 14.734741
10390 4.017907 14.731118
10391 4.017907 14.727495
10392 4.017907 14.723872
10393 4.017907 14.720249
10394 4.017907 14.716626
10395 4.017907 14.713003
10396 4.017907 14.709380
10397 4.017907 14.705757
10398 4.014284 14.702134
10399 4.014284 14.698511
10400 4.010661 14.694888
10401 4.010661 14.691265
10402 4.007038 14.687642
10403 4.007038 14.684019
10404 4.003415 14.680396
10405 4.003415 14.676773
10406 3.999792 14.673150
10407 3.999792 14.669527
10408 3.996169 14.665904
10409 3.996169 14.662281
10410 3.992546 14.658658
10411 3.988923 14.655035
10412 3.988923 14.651412
10413 3.988923 14.647789
10414 3.988923 14.644166
10415 3.988923 14.640543
10416 3.988923 14.636920
10417 3.988923 14.633297
10418 3.988923 14.629674
10419 3.988923 14.626051
10420 3.988923 14.622428
10421 3.988923 14.618805
10422 3.988923 14.615182
10423 3.985300 14.611559
10424 3.985300 14.607936
10425 3.981677 14.604313
10426 3.981677 14.600690
10427 3.978054 14.597067
10428 3.978054 14.593444
10429 3.974431 14.589821
10430 3.974431 14.586198
10431 3.970808 14.582575
10432 3.970808 14.578952
10433 3.967185 14.575329
10434 3.967185 14.571706
10435 3.963562 14.568083
10436 3.959939 14.568083
10437 3.956316 14.564460
10438 3.952693 14.564460
10439 3.949070 14.560837
10440 3.945447 14.560837
10441 3.941824 14.557214
10442 3.938201 14.557214
10443 3.934578 14.553591
10444 3.930955 14.553591
10445 3.927332 14.549968
10446 3.923709 14.549968
10447 3.920086 14.546345
10448 3.920086 14.542722
10449 3.916463 14.539099
10450 3.916463 14.535476
10451 3.912840 14.531853
10452 3.912840 14.528230
10453 3.909217 14.524607
10454 3.909217 14.520984
10455 3.905594 14.517361
10456 3.905594 14.513738
10457 3.901971 14.510115
10458 3.898348 14.506492
10459 3.894725 14.502869
10460 3.891102 14.499246
10461 3.891102 14.495623
10462 3.887479 14.492000
10463 3.887479 14.488377
10464 3.883856 14.484754
10465 3.883856 14.481131
10466 3.880233 14.477508
10467 3.880233 14.473885
10468 3.876610 14.470262
10469 3.876610 14.466639
10470 3.872987 14.463016
10471 3.872987 14.459393
10472 3.869364 14.455770
10473 3.865741 14.452147
10474 3.862118 14.448524
10475 3.858495 14.444901
10476 3.854872 14.441278
10477 3.851249 14.441278
10478 3.847626 14.437655
10479 3.844003 14.434032
10480 3.844003 14.430409
10481 3.844003 14.426786
10482 3.844003 14.423163
10483 3.847626 14.419540
10484 3.851249 14.415917
10485 3.851249 14.412294
10486 3.854872 14.408671
10487 3.854872 14.405048
10488 3.858495 14.401425
10489 3.858495 14.397802
10490 3.862118 14.394179
10491 3.862118 14.390556
10492 3.865741 14.386933
10493 3.865741 14.383310
10494 3.869364 14.379687
10495 3.869364 14.376064
10496 3.872987 14.372441
10497 3.872987 14.368818
10498 3.872987 14.365195
10499 3.872987 14.361572
10500 3.872987 14.357949
10501 3.872987 14.354326
10502 3.872987 14.350703
10503 3.872987 14.347080
10504 3.872987 14.343457
10505 3.872987 14.339834
10506 3.872987 14.336211
10507 3.872987 14.332588
10508 3.872987 14.328965
10509 3.872987 14.325342
10510 3.872987 14.321719
10511 3.872987 14.318096
10512 3.872987 14.314473
10513 3.872987 14.310850
10514 3.872987 14.307227
10515 3.872987 14.303604
10516 3.872987 14.299981
10517 3.872987 14.296358
10518 3.872987 14.292735
10519 3.869364 14.289112
10520 3.869364 14.285489
10521 3.865741 14.281866
10522 3.865741 14.278243
10523 3.862118 14.274620
10524 3.862118 14.270997
10525 3.858495 14.267374
10526 3.858495 14.263751
10527 3.858495 14.260128
10528 3.858495 14.256505
10529 3.854872 14.252882
10530 3.854872 14.249259
10531 3.854872 14.245636
10532 3.854872 14.242013
10533 3.851249 14.238390
10534 3.851249 14.234767
10535 3.847626 14.231144
10536 3.847626 14.227521
10537 3.844003 14.223898
10538 3.844003 14.220275
10539 3.840380 14.216652
10540 3.840380 14.213029
10541 3.836757 14.209406
10542 3.836757 14.205783
10543 3.833134 14.202160
10544 3.833134 14.198537
10545 3.829511 14.194914
10546 3.825888 14.194914
10547 3.822265 14.191291
10548 3.818642 14.191291
10549 3.815019 14.187668
10550 3.811396 14.187668
10551 3.807773 14.184045
10552 3.804150 14.184045
10553 3.800527 14.180422
10554 3.796904 14.180422
10555 3.793281 14.176799
10556 3.789658 14.176799
10557 3.786035 14.173176
10558 3.782412 14.173176
10559 3.778789 14.173176
10560 3.775166 14.173176
10561 3.771543 14.173176
10562 3.767920 14.173176
10563 3.764297 14.173176
10564 3.760674 14.173176
10565 3.757051 14.173176
10566 3.753428 14.169553
10567 3.753428 14.165930
10568 3.749805 14.162307
10569 3.749805 14.158684
10570 3.749805 14.155061
10571 3.746182 14.151438
10572 3.746182 14.147815
10573 3.746182 14.144192
10574 3.742559 14.140569
10575 3.742559 14.136946
10576 3.738936 14.133323
10577 3.738936 14.129700
10578 3.735313 14.126077
10579 3.735313 14.122454
10580 3.731690 14.118831
10581 3.731690 14.115208
10582 3.728067 14.111585
10583 3.728067 14.107962
10584 3.724444 14.104339
10585 3.724444 14.100716
10586 3.720821 14.097093
10587 3.717198 14.093470
10588 3.713575 14.089847
10589 3.709952 14.086224
10590 3.706329 14.082601
10591 3.702706 14.078978
10592 3.699083 14.075355
10593 3.695460 14.071732
10594 3.691837 14.068109
10595 3.691837 14.064486
10596 3.688214 14.060863
10597 3.688214 14.057240
10598 3.684591 14.053617
10599 3.684591 14.049994
10600 3.680968 14.046371
10601 3.680968 14.042748
10602 3.677345 14.039125
10603 3.677345 14.035502
10604 3.673722 14.031879
10605 3.673722 14.028256
10606 3.670099 14.024633
10607 3.670099 14.021010
10608 3.666476 14.017387
10609 3.662853 14.013764
10610 3.659230 14.010141
10611 3.655607 14.006518
10612 3.651984 14.002895
10613 3.648361 13.999272
10614 3.644738 13.995649
10615 3.641115 13.995649
10616 3.637492 13.992026
10617 3.633869 13.988403
10618 3.630246 13.984780
10619 3.626623 13.981157
10620 3.626623 13.977534
10621 3.623000 13.973911
10622 3.623000 13.970288
10623 3.623000 13.966665
10624 3.619377 13.963042
10625 3.619377 13.959419
10626 3.615754 13.955796
10627 3.615754 13.952173
10628 3.615754 13.948550
10629 3.612131 13.944927
10630 3.612131 13.941304
10631 3.608508 13.937681
10632 3.608508 13.934058
10633 3.604885 13.930435
10634 3.604885 13.926812
10635 3.601262 13.923189
10636 3.601262 13.919566
10637 3.597639 13.915943
10638 3.597639 13.912320
10639 3.594016 13.908697
10640 3.594016 13.905074
10641 3.590393 13.901451
10642 3.586770 13.897828
10643 3.583147 13.894205
10644 3.579524 13.890582
10645 3.575901 13.886959
10646 3.575901 13.883336
10647 3.572278 13.879713
10648 3.572278 13.876090
10649 3.568655 13.872467
10650 3.568655 13.868844
10651 3.565032 13.865221
10652 3.565032 13.861598
10653 3.561409 13.857975
10654 3.561409 13.854352
10655 3.557786 13.850729
10656 3.557786 13.847106
10657 3.554163 13.843483
10658 3.554163 13.839860
10659 3.550540 13.836237
10660 3.546917 13.832614
10661 3.546917 13.828991
10662 3.546917 13.825368
10663 3.543294 13.821745
10664 3.543294 13.818122
10665 3.539671 13.814499
10666 3.539671 13.810876
10667 3.536048 13.807253
10668 3.536048 13.803630
10669 3.532425 13.800007
10670 3.532425 13.796384
10671 3.528802 13.792761
10672 3.528802 13.789138
10673 3.525179 13.785515
10674 3.525179 13.781892
10675 3.521556 13.778269
10676 3.517933 13.774646
10677 3.514310 13.771023
10678 3.510687 13.767400
10679 3.507064 13.763777
10680 3.503441 13.760154
10681 3.499818 13.756531
10682 3.499818 13.752908
10683 3.499818 13.749285
10684 3.499818 13.745662
10685 3.496195 13.742039
10686 3.496195 13.738416
10687 3.496195 13.734793
10688 3.496195 13.731170
10689 3.496195 13.727547
10690 3.496195 13.723924
10691 3.496195 13.720301
10692 3.496195 13.716678
10693 3.496195 13.713055
10694 3.496195 13.709432
10695 3.496195 13.705809
10696 3.492572 13.702186
10697 3.492572 13.698563
10698 3.488949 13.694940
10699 3.488949 13.691317
10700 3.485326 13.687694
10701 3.485326 13.684071
10702 3.481703 13.680448
10703 3.481703 13.676825
10704 3.478080 13.673202
10705 3.478080 13.669579
10706 3.474457 13.665956
10707 3.474457 13.662333
10708 3.470834 13.658710
10709 3.467211 13.655087
10710 3.463588 13.651464
10711 3.459965 13.647841
10712 3.456342 13.644218
10713 3.452719 13.640595
10714 3.449096 13.636972
10715 3.445473 13.633349
10716 3.441850 13.629726
10717 3.438227 13.626103
10718 3.434604 13.622480
10719 3.434604 13.618857
10720 3.434604 13.615234
10721 3.434604 13.611611
10722 3.434604 13.607988
10723 3.434604 13.604365
10724 3.434604 13.600742
10725 3.434604 13.597119
10726 3.434604 13.593496
10727 3.434604 13.589873
10728 3.434604 13.586250
10729 3.434604 13.582627
10730 3.434604 13.579004
10731 3.434604 13.575381
10732 3.434604 13.571758
10733 3.434604 13.568135
10734 3.434604 13.564512
10735 3.434604 13.560889
10736 3.434604 13.557266
10737 3.434604 13.553643
10738 3.434604 13.550020
10739 3.434604 13.546397
10740 3.434604 13.542774
10741 3.434604 13.539151
10742 3.434604 13.535528
10743 3.434604 13.531905
10744 3.434604 13.528282
10745 3.434604 13.524659
10746 3.434604 13.521036
10747 3.434604 13.517413
10748 3.430981 13.513790
10749 3.430981 13.510167
10750 3.427358 13.506544
10751 3.427358 13.502921
10752 3.423735 13.499298
10753 3.423735 13.495675
10754 3.420112 13.492052
10755 3.420112 13.488429
10756 3.416489 13.484806
10757 3.416489 13.481183
10758 3.412866 13.477560
10759 3.412866 13.473937
10760 3.409243 13.470314
10761 3.405620 13.466691
10762 3.401997 13.463068
10763 3.401997 13.459445
10764 3.401997 13.455822
10765 3.401997 13.452199
10766 3.401997 13.448576
10767 3.401997 13.444953
10768 3.401997 13.441330
10769 3.401997 13.437707
10770 3.401997 13.434084
10771 3.401997 13.430461
10772 3.401997 13.426838
10773 3.401997 13.423215
10774 3.401997 13.419592
10775 3.401997 13.415969
10776 3.401997 13.412346
10777 3.401997 13.408723
10778 3.401997 13.405100
10779 3.398374 13.401477
10780 3.398374 13.397854
10781 3.394751 13.394231
10782 3.394751 13.390608
10783 3.391128 13.386985
10784 3.391128 13.383362
10785 3.387505 13.379739
10786 3.387505 13.376116
10787 3.383882 13.372493
10788 3.383882 13.368870
10789 3.380259 13.365247
10790 3.380259 13.361624
10791 3.376636 13.358001
10792 3.373013 13.354378
10793 3.369390 13.350755
10794 3.369390 13.347132
10795 3.369390 13.343509
10796 3.369390 13.339886
10797 3.369390 13.336263
10798 3.369390 13.332640
10799 3.369390 13.329017
10800 3.369390 13.325394
10801 3.369390 13.321771
10802 3.369390 13.318148
10803 3.369390 13.314525
10804 3.369390 13.310902
10805 3.369390 13.307279
10806 3.369390 13.303656
10807 3.369390 13.300033
10808 3.369390 13.296410
10809 3.369390 13.292787
10810 3.369390 13.289164
10811 3.369390 13.285541
10812 3.369390 13.281918
10813 3.369390 13.278295
10814 3.369390 13.274672
10815 3.369390 13.271049
10816 3.365767 13.267426
10817 3.365767 13.263803
10818 3.362144 13.260180
10819 3.362144 13.256557
10820 3.358521 13.252934
10821 3.358521 13.249311
10822 3.354898 13.245688
10823 3.354898 13.242065
10824 3.351275 13.238442
10825 3.351275 13.234819
10826 3.347652 13.231196
10827 3.347652 13.227573
10828 3.344029 13.223950
10829 3.340406 13.223950
10830 3.336783 13.220327
10831 3.333160 13.220327
10832 3.329537 13.216704
10833 3.325914 13.216704
10834 3.322291 13.213081
10835 3.318668 13.213081
10836 3.315045 13.209458
10837 3.311422 13.209458
10838 3.307799 13.205835
10839 3.304176 13.205835
10840 3.300553 13.202212
10841 3.296930 13.202212
10842 3.293307 13.202212
10843 3.289684 13.198589
10844 3.286061 13.194966
10845 3.286061 13.191343
10846 3.282438 13.187720
10847 3.278815 13.184097
10848 3.278815 13.180474
10849 3.275192 13.176851
10850 3.275192 13.173228
10851 3.271569 13.169605
10852 3.271569 13.165982
10853 3.267946 13.162359
10854 3.267946 13.158736
10855 3.264323 13.155113
10856 3.264323 13.151490
10857 3.260700 13.147867
10858 3.260700 13.144244
10859 3.257077 13.140621
10860 3.257077 13.136998
10861 3.253454 13.133375
10862 3.253454 13.129752
10863 3.249831 13.126129
10864 3.249831 13.122506
10865 3.246208 13.118883
10866 3.246208 13.115260
10867 3.242585 13.111637
10868 3.242585 13.108014
10869 3.238962 13.104391
10870 3.238962 13.100768
10871 3.235339 13.097145
10872 3.235339 13.093522
10873 3.231716 13.089899
10874 3.228093 13.089899
10875 3.224470 13.086276
10876 3.220847 13.086276
10877 3.217224 13.082653
10878 3.213601 13.082653
10879 3.209978 13.079030
10880 3.206355 13.079030
10881 3.202732 13.075407
10882 3.199109 13.075407
10883 3.195486 13.071784
10884 3.191863 13.071784
10885 3.188240 13.068161
10886 3.184617 13.068161
10887 3.180994 13.068161
10888 3.177371 13.064538
10889 3.173748 13.060915
10890 3.170125 13.057292
10891 3.166502 13.053669
10892 3.162879 13.050046
10893 3.159256 13.046423
10894 3.155633 13.042800
10895 3.152010 13.039177
10896 3.148387 13.035554
10897 3.144764 13.031931
10898 3.141141 13.028308
10899 3.137518 13.024685
10900 3.133895 13.021062
10901 3.130272 13.017439
10902 3.130272 13.013816
10903 3.126649 13.010193
10904 3.123026 13.006570
10905 3.119403 13.002947
10906 3.115780 12.999324
10907 3.112157 12.995701
10908 3.108534 12.992078
10909 3.104911 12.988455
10910 3.101288 12.984832
10911 3.101288 12.981209
10912 3.101288 12.977586
10913 3.097665 12.973963
10914 3.097665 12.970340
10915 3.097665 12.966717
10916 3.094042 12.963094
10917 3.094042 12.959471
10918 3.090419 12.955848
10919 3.090419 12.952225
10920 3.086796 12.948602
10921 3.086796 12.944979
10922 3.083173 12.941356
10923 3.083173 12.937733
10924 3.079550 12.934110
10925 3.079550 12.930487
10926 3.075927 12.926864
10927 3.075927 12.923241
10928 3.072304 12.919618
10929 3.068681 12.915995
10930 3.065058 12.912372
10931 3.061435 12.908749
10932 3.057812 12.905126
10933 3.054189 12.901503
10934 3.050566 12.897880
10935 3.050566 12.894257
10936 3.046943 12.890634
10937 3.046943 12.887011
10938 3.043320 12.883388
10939 3.043320 12.879765
10940 3.043320 12.876142
10941 3.043320 12.872519
10942 3.043320 12.868896
10943 3.043320 12.865273
10944 3.043320 12.861650
10945 3.043320 12.858027
10946 3.043320 12.854404
10947 3.039697 12.850781
10948 3.039697 12.847158
10949 3.036074 12.843535
10950 3.036074 12.839912
10951 3.032451 12.836289
10952 3.032451 12.832666
10953 3.028828 12.829043
10954 3.028828 12.825420
10955 3.025205 12.821797
10956 3.025205 12.818174
10957 3.021582 12.814551
10958 3.021582 12.810928
10959 3.017959 12.807305
10960 3.014336 12.803682
10961 3.010713 12.800059
10962 3.007090 12.796436
10963 3.007090 12.792813
10964 3.007090 12.789190
10965 3.007090 12.785567
10966 3.007090 12.781944
10967 3.007090 12.778321
10968 3.007090 12.774698
10969 3.007090 12.771075
10970 3.007090 12.767452
10971 3.007090 12.763829
10972 3.007090 12.760206
10973 3.007090 12.756583
10974 3.007090 12.752960
10975 3.007090 12.749337
10976 3.007090 12.745714
10977 3.007090 12.742091
10978 3.007090 12.738468
10979 3.007090 12.734845
10980 3.007090 12.731222
10981 3.007090 12.727599
10982 3.007090 12.723976
10983 3.007090 12.720353
10984 3.007090 12.716730
10985 3.007090 12.713107
10986 3.007090 12.709484
10987 3.007090 12.705861
10988 3.007090 12.702238
10989 3.007090 12.698615
10990 3.007090 12.694992
10991 3.007090 12.691369
10992 3.007090 12.687746
10993 3.003467 12.684123
10994 3.003467 12.680500
10995 2.999844 12.676877
10996 2.999844 12.673254
10997 2.996221 12.669631
10998 2.996221 12.666008
10999 2.992598 12.662385
11000 2.992598 12.658762
11001 2.988975 12.655139
11002 2.988975 12.651516
11003 2.985352 12.647893
11004 2.985352 12.644270
11005 2.981729 12.640647
11006 2.978106 12.637024
11007 2.974483 12.633401
11008 2.970860 12.633401
11009 2.967237 12.629778
11010 2.963614 12.626155
11011 2.959991 12.622532
11012 2.956368 12.618909
11013 2.952745 12.615286
11014 2.949122 12.615286
11015 2.945499 12.611663
11016 2.941876 12.611663
11017 2.938253 12.608040
11018 2.934630 12.608040
11019 2.931007 12.604417
11020 2.927384 12.600794
11021 2.927384 12.597171
11022 2.923761 12.593548
11023 2.920138 12.589925
11024 2.916515 12.586302
11025 2.916515 12.582679
11026 2.912892 12.579056
11027 2.909269 12.575433
11028 2.909269 12.571810
11029 2.905646 12.568187
11030 2.902023 12.564564
11031 2.898400 12.560941
11032 2.898400 12.557318
11033 2.894777 12.553695
11034 2.894777 12.550072
11035 2.894777 12.546449
11036 2.891154 12.542826
11037 2.891154 12.539203
11038 2.891154 12.535580
11039 2.891154 12.531957
11040 2.891154 12.528334
11041 2.891154 12.524711
11042 2.887531 12.521088
11043 2.887531 12.517465
11044 2.887531 12.513842
11045 2.887531 12.510219
11046 2.883908 12.506596
11047 2.883908 12.502973
11048 2.880285 12.499350
11049 2.880285 12.495727
11050 2.876662 12.492104
11051 2.876662 12.488481
11052 2.873039 12.484858
11053 2.873039 12.481235
11054 2.869416 12.477612
11055 2.869416 12.473989
11056 2.865793 12.470366
11057 2.865793 12.466743
11058 2.862170 12.463120
11059 2.858547 12.459497
11060 2.854924 12.455874
11061 2.851301 12.452251
11062 2.847678 12.448628
11063 2.844055 12.445005
11064 2.840432 12.441382
11065 2.836809 12.441382
11066 2.833186 12.437759
11067 2.829563 12.434136
11068 2.825940 12.430513
11069 2.822317 12.426890
11070 2.818694 12.423267
11071 2.818694 12.419644
11072 2.818694 12.416021
11073 2.818694 12.412398
11074 2.818694 12.408775
11075 2.818694 12.405152
11076 2.818694 12.401529
11077 2.818694 12.397906
11078 2.818694 12.394283
11079 2.818694 12.390660
11080 2.818694 12.387037
11081 2.818694 12.383414
11082 2.818694 12.379791
11083 2.818694 12.376168
11084 2.818694 12.372545
11085 2.818694 12.368922
11086 2.818694 12.365299
11087 2.818694 12.361676
11088 2.818694 12.358053
11089 2.818694 12.354430
11090 2.818694 12.350807
11091 2.818694 12.347184
11092 2.818694 12.343561
11093 2.818694 12.339938
11094 2.818694 12.336315
11095 2.815071 12.332692
11096 2.815071 12.329069
11097 2.811448 12.325446
11098 2.811448 12.321823
11099 2.807825 12.318200
11100 2.807825 12.314577
11101 2.804202 12.310954
11102 2.804202 12.307331
11103 2.800579 12.303708
11104 2.800579 12.300085
11105 2.796956 12.296462
11106 2.796956 12.292839
11107 2.793333 12.289216
11108 2.789710 12.289216
11109 2.786087 12.285593
11110 2.782464 12.285593
11111 2.778841 12.281970
11112 2.775218 12.281970
11113 2.771595 12.278347
11114 2.767972 12.278347
11115 2.764349 12.274724
11116 2.760726 12.274724
11117 2.757103 12.271101
11118 2.753480 12.271101
11119 2.749857 12.267478
11120 2.746234 12.267478
11121 2.742611 12.267478
11122 2.742611 12.263855
11123 2.738988 12.260232
11124 2.738988 12.256609
11125 2.735365 12.252986
11126 2.735365 12.249363
11127 2.735365 12.245740
11128 2.731742 12.242117
11129 2.731742 12.238494
11130 2.731742 12.234871
11131 2.731742 12.231248
11132 2.728119 12.227625
11133 2.728119 12.224002
11134 2.728119 12.220379
11135 2.724496 12.216756
11136 2.724496 12.213133
11137 2.720873 12.209510
11138 2.720873 12.205887
11139 2.717250 12.202264
11140 2.717250 12.198641
11141 2.713627 12.195018
11142 2.713627 12.191395
11143 2.710004 12.187772
11144 2.710004 12.184149
11145 2.706381 12.180526
11146 2.706381 12.176903
11147 2.702758 12.173280
11148 2.699135 12.169657
11149 2.695512 12.166034
11150 2.691889 12.162411
11151 2.688266 12.158788
11152 2.688266 12.155165
11153 2.684643 12.151542
11154 2.681020 12.147919
11155 2.677397 12.144296
11156 2.673774 12.140673
11157 2.670151 12.137050
11158 2.666528 12.133427
11159 2.662905 12.129804
11160 2.662905 12.126181
11161 2.659282 12.122558
11162 2.659282 12.118935
11163 2.655659 12.115312
11164 2.655659 12.111689
11165 2.652036 12.108066
11166 2.652036 12.104443
11167 2.652036 12.100820
11168 2.652036 12.097197
11169 2.652036 12.093574
11170 2.652036 12.089951
11171 2.652036 12.086328
11172 2.652036 12.082705
11173 2.652036 12.079082
11174 2.652036 12.075459
11175 2.652036 12.071836
11176 2.652036 12.068213
11177 2.652036 12.064590
11178 2.652036 12.060967
11179 2.652036 12.057344
11180 2.652036 12.053721
11181 2.652036 12.050098
11182 2.652036 12.046475
11183 2.652036 12.042852
11184 2.652036 12.039229
11185 2.652036 12.035606
11186 2.652036 12.031983
11187 2.652036 12.028360
11188 2.652036 12.024737
11189 2.652036 12.021114
11190 2.652036 12.017491
11191 2.648413 12.013868
11192 2.648413 12.010245
11193 2.644790 12.006622
11194 2.644790 12.002999
11195 2.641167 11.999376
11196 2.641167 11.995753
11197 2.637544 11.992130
11198 2.637544 11.988507
11199 2.633921 11.984884
11200 2.633921 11.981261
11201 2.630298 11.977638
11202 2.630298 11.974015
11203 2.626675 11.970392
11204 2.623052 11.966769
11205 2.619429 11.963146
11206 2.615806 11.959523
11207 2.612183 11.955900
11208 2.608560 11.952277
11209 2.604937 11.952277
11210 2.601314 11.948654
11211 2.597691 11.948654
11212 2.594068 11.945031
11213 2.590445 11.945031
11214 2.586822 11.941408
11215 2.583199 11.937785
11216 2.579576 11.934162
11217 2.575953 11.930539
11218 2.572330 11.926916
11219 2.568707 11.923293
11220 2.565084 11.919670
11221 2.561461 11.916047
11222 2.557838 11.912424
11223 2.557838 11.908801
11224 2.557838 11.905178
11225 2.557838 11.901555
11226 2.557838 11.897932
11227 2.557838 11.894309
11228 2.557838 11.890686
11229 2.557838 11.887063
11230 2.557838 11.883440
11231 2.554215 11.879817
11232 2.554215 11.876194
11233 2.550592 11.872571
11234 2.550592 11.868948
11235 2.546969 11.865325
11236 2.546969 11.861702
11237 2.543346 11.858079
11238 2.543346 11.854456
11239 2.539723 11.850833
11240 2.539723 11.847210
11241 2.536100 11.843587
11242 2.536100 11.839964
11243 2.532477 11.836341
11244 2.528854 11.832718
11245 2.525231 11.829095
11246 2.521608 11.825472
11247 2.517985 11.821849
11248 2.514362 11.818226
11249 2.510739 11.814603
11250 2.507116 11.810980
11251 2.503493 11.807357
11252 2.499870 11.803734
11253 2.496247 11.800111
11254 2.496247 11.796488
11255 2.496247 11.792865
11256 2.496247 11.789242
11257 2.496247 11.785619
11258 2.496247 11.781996
11259 2.496247 11.778373
11260 2.496247 11.774750
11261 2.496247 11.771127
11262 2.496247 11.767504
11263 2.496247 11.763881
11264 2.496247 11.760258
11265 2.496247 11.756635
11266 2.496247 11.753012
11267 2.496247 11.749389
11268 2.496247 11.745766
11269 2.496247 11.742143
11270 2.496247 11.738520
11271 2.496247 11.734897
11272 2.492624 11.731274
11273 2.492624 11.727651
11274 2.489001 11.724028
11275 2.489001 11.720405
11276 2.485378 11.716782
11277 2.485378 11.713159
11278 2.481755 11.709536
11279 2.481755 11.705913
11280 2.478132 11.702290
11281 2.478132 11.698667
11282 2.474509 11.695044
11283 2.474509 11.691421
11284 2.470886 11.687798
11285 2.470886 11.684175
11286 2.470886 11.680552
11287 2.470886 11.676929
11288 2.470886 11.673306
11289 2.470886 11.669683
11290 2.470886 11.666060
11291 2.470886 11.662437
11292 2.470886 11.658814
11293 2.470886 11.655191
11294 2.467263 11.651568
11295 2.467263 11.647945
11296 2.463640 11.644322
11297 2.463640 11.640699
11298 2.460017 11.637076
11299 2.460017 11.633453
11300 2.456394 11.629830
11301 2.456394 11.626207
11302 2.452771 11.622584
11303 2.452771 11.618961
11304 2.449148 11.615338
11305 2.449148 11.611715
11306 2.445525 11.608092
11307 2.441902 11.604469
11308 2.438279 11.604469
11309 2.434656 11.600846
11310 2.434656 11.597223
11311 2.434656 11.593600
11312 2.434656 11.589977
11313 2.434656 11.586354
11314 2.434656 11.582731
11315 2.434656 11.579108
11316 2.434656 11.575485
11317 2.431033 11.571862
11318 2.431033 11.568239
11319 2.427410 11.564616
11320 2.427410 11.560993
11321 2.423787 11.557370
11322 2.423787 11.553747
11323 2.420164 11.550124
11324 2.420164 11.546501
11325 2.416541 11.542878
11326 2.416541 11.539255
11327 2.412918 11.535632
11328 2.412918 11.532009
11329 2.409295 11.528386
11330 2.405672 11.524763
11331 2.402049 11.521140
11332 2.398426 11.517517
11333 2.394803 11.513894
11334 2.391180 11.510271
11335 2.387557 11.506648
11336 2.383934 11.506648
11337 2.383934 11.503025
11338 2.383934 11.499402
11339 2.383934 11.495779
11340 2.383934 11.492156
11341 2.383934 11.488533
11342 2.383934 11.484910
11343 2.383934 11.481287
11344 2.383934 11.477664
11345 2.383934 11.474041
11346 2.383934 11.470418
11347 2.383934 11.466795
11348 2.383934 11.463172
11349 2.383934 11.459549
11350 2.383934 11.455926
11351 2.383934 11.452303
11352 2.383934 11.448680
11353 2.380311 11.445057
11354 2.380311 11.441434
11355 2.376688 11.437811
11356 2.376688 11.434188
11357 2.373065 11.430565
11358 2.373065 11.426942
11359 2.369442 11.423319
11360 2.369442 11.419696
11361 2.365819 11.416073
11362 2.365819 11.412450
11363 2.362196 11.408827
11364 2.362196 11.405204
11365 2.358573 11.401581
11366 2.354950 11.401581
11367 2.351327 11.397958
11368 2.347704 11.397958
11369 2.344081 11.394335
11370 2.340458 11.394335
11371 2.336835 11.390712
11372 2.333212 11.390712
11373 2.329589 11.387089
11374 2.325966 11.387089
11375 2.322343 11.383466
11376 2.318720 11.383466
11377 2.315097 11.379843
11378 2.311474 11.379843
11379 2.307851 11.376220
11380 2.304228 11.376220
11381 2.304228 11.372597
11382 2.300605 11.368974
11383 2.296982 11.365351
11384 2.293359 11.361728
11385 2.289736 11.358105
11386 2.286113 11.354482
11387 2.282490 11.350859
11388 2.278867 11.347236
11389 2.275244 11.343613
11390 2.271621 11.343613
11391 2.267998 11.339990
11392 2.264375 11.336367
11393 2.260752 11.332744
11394 2.260752 11.329121
11395 2.260752 11.325498
11396 2.260752 11.321875
11397 2.260752 11.318252
11398 2.260752 11.314629
11399 2.260752 11.311006
11400 2.260752 11.307383
11401 2.260752 11.303760
11402 2.260752 11.300137
11403 2.260752 11.296514
11404 2.260752 11.292891
11405 2.260752 11.289268
11406 2.260752 11.285645
11407 2.260752 11.282022
11408 2.264375 11.278399
11409 2.264375 11.274776
11410 2.264375 11.271153
11411 2.264375 11.267530
11412 2.264375 11.263907
11413 2.264375 11.260284
11414 2.264375 11.256661
11415 2.264375 11.253038
11416 2.264375 11.249415
11417 2.264375 11.245792
11418 2.264375 11.242169
11419 2.264375 11.238546
11420 2.264375 11.234923
11421 2.264375 11.231300
11422 2.264375 11.227677
11423 2.264375 11.224054
11424 2.264375 11.220431
11425 2.264375 11.216808
11426 2.264375 11.213185
11427 2.264375 11.209562
11428 2.264375 11.205939
11429 2.264375 11.202316
11430 2.264375 11.198693
11431 2.264375 11.195070
11432 2.260752 11.191447
11433 2.260752 11.187824
11434 2.257129 11.184201
11435 2.257129 11.180578
11436 2.253506 11.176955
11437 2.253506 11.173332
11438 2.249883 11.169709
11439 2.249883 11.166086
11440 2.246260 11.162463
11441 2.246260 11.158840
11442 2.242637 11.155217
11443 2.242637 11.151594
11444 2.239014 11.147971
11445 2.235391 11.147971
11446 2.231768 11.144348
11447 2.228145 11.144348
11448 2.224522 11.140725
11449 2.220899 11.140725
11450 2.217276 11.137102
11451 2.213653 11.137102
11452 2.210030 11.133479
11453 2.206407 11.133479
11454 2.202784 11.129856
11455 2.199161 11.129856
11456 2.195538 11.126233
11457 2.191915 11.126233
11458 2.188292 11.126233
11459 2.184669 11.126233
11460 2.181046 11.126233
11461 2.177423 11.126233
11462 2.177423 11.122610
11463 2.173800 11.118987
11464 2.170177 11.115364
11465 2.166554 11.111741
11466 2.162931 11.108118
11467 2.159308 11.104495
11468 2.155685 11.100872
11469 2.152062 11.097249
11470 2.148439 11.093626
11471 2.144816 11.090003
11472 2.141193 11.086380
11473 2.141193 11.082757
11474 2.141193 11.079134
11475 2.141193 11.075511
11476 2.141193 11.071888
11477 2.141193 11.068265
11478 2.141193 11.064642
11479 2.141193 11.061019
11480 2.141193 11.057396
11481 2.141193 11.053773
11482 2.141193 11.050150
11483 2.137570 11.046527
11484 2.137570 11.042904
11485 2.133947 11.039281
11486 2.133947 11.035658
11487 2.130324 11.032035
11488 2.130324 11.028412
11489 2.126701 11.024789
11490 2.126701 11.021166
11491 2.123078 11.017543
11492 2.123078 11.013920
11493 2.119455 11.010297
11494 2.119455 11.006674
11495 2.115832 11.003051
11496 2.112209 10.999428
11497 2.108586 10.995805
11498 2.108586 10.992182
11499 2.108586 10.988559
11500 2.108586 10.984936
11501 2.108586 10.981313
11502 2.108586 10.977690
11503 2.108586 10.974067
11504 2.108586 10.970444
11505 2.108586 10.966821
11506 2.108586 10.963198
11507 2.108586 10.959575
11508 2.108586 10.955952
11509 2.108586 10.952329
11510 2.108586 10.948706
11511 2.108586 10.945083
11512 2.104963 10.941460
11513 2.104963 10.937837
11514 2.101340 10.934214
11515 2.101340 10.930591
11516 2.097717 10.926968
11517 2.097717 10.923345
11518 2.094094 10.919722
11519 2.094094 10.916099
11520 2.090471 10.912476
11521 2.090471 10.908853
11522 2.086848 10.905230
11523 2.086848 10.901607
11524 2.083225 10.897984
11525 2.079602 10.897984
11526 2.075979 10.894361
11527 2.072356 10.894361
11528 2.068733 10.890738
11529 2.065110 10.890738
11530 2.061487 10.887115
11531 2.057864 10.887115
11532 2.054241 10.883492
11533 2.050618 10.883492
11534 2.046995 10.879869
11535 2.043372 10.879869
11536 2.043372 10.876246
11537 2.039749 10.872623
11538 2.039749 10.869000
11539 2.036126 10.865377
11540 2.036126 10.861754
11541 2.032503 10.858131
11542 2.028880 10.854508
11543 2.025257 10.850885
11544 2.021634 10.847262
11545 2.018011 10.843639
11546 2.014388 10.840016
11547 2.010765 10.840016
11548 2.007142 10.836393
11549 2.003519 10.836393
11550 1.999896 10.832770
11551 1.996273 10.832770
11552 1.992650 10.829147
11553 1.989027 10.829147
11554 1.985404 10.825524
11555 1.985404 10.821901
11556 1.981781 10.818278
11557 1.981781 10.814655
11558 1.978158 10.811032
11559 1.978158 10.807409
11560 1.974535 10.803786
11561 1.974535 10.800163
11562 1.970912 10.796540
11563 1.970912 10.792917
11564 1.967289 10.789294
11565 1.967289 10.785671
11566 1.963666 10.782048
11567 1.960043 10.778425
11568 1.956420 10.774802
11569 1.952797 10.771179
11570 1.949174 10.767556
11571 1.945551 10.763933
11572 1.941928 10.760310
11573 1.938305 10.756687
11574 1.934682 10.753064
11575 1.931059 10.749441
11576 1.927436 10.745818
11577 1.923813 10.742195
11578 1.923813 10.738572
11579 1.923813 10.734949
11580 1.923813 10.731326
11581 1.923813 10.727703
11582 1.923813 10.724080
11583 1.923813 10.720457
11584 1.923813 10.716834
11585 1.923813 10.713211
11586 1.920190 10.709588
11587 1.920190 10.705965
11588 1.920190 10.702342
11589 1.920190 10.698719
11590 1.920190 10.695096
11591 1.920190 10.691473
11592 1.916567 10.687850
11593 1.916567 10.684227
11594 1.912944 10.680604
11595 1.912944 10.676981
11596 1.909321 10.673358
11597 1.909321 10.669735
11598 1.905698 10.666112
11599 1.905698 10.662489
11600 1.902075 10.658866
11601 1.902075 10.655243
11602 1.898452 10.651620
11603 1.898452 10.647997
11604 1.894829 10.644374
11605 1.891206 10.640751
11606 1.887583 10.637128
11607 1.883960 10.633505
11608 1.880337 10.629882
11609 1.876714 10.626259
11610 1.876714 10.622636
11611 1.873091 10.619013
11612 1.873091 10.615390
11613 1.869468 10.611767
11614 1.865845 10.608144
11615 1.862222 10.604521
11616 1.858599 10.600898
11617 1.854976 10.597275
11618 1.851353 10.593652
11619 1.847730 10.590029
11620 1.844107 10.586406
11621 1.840484 10.582783
11622 1.840484 10.579160
11623 1.840484 10.575537
11624 1.840484 10.571914
11625 1.840484 10.568291
11626 1.840484 10.564668
11627 1.840484 10.561045
11628 1.840484 10.557422
11629 1.840484 10.553799
11630 1.840484 10.550176
11631 1.840484 10.546553
11632 1.840484 10.542930
11633 1.836861 10.539307
11634 1.836861 10.535684
11635 1.833238 10.532061
11636 1.833238 10.528438
11637 1.829615 10.524815
11638 1.829615 10.521192
11639 1.825992 10.517569
11640 1.825992 10.513946
11641 1.822369 10.510323
11642 1.822369 10.506700
11643 1.818746 10.503077
11644 1.818746 10.499454
11645 1.815123 10.495831
11646 1.811500 10.492208
11647 1.807877 10.488585
11648 1.804254 10.484962
11649 1.804254 10.481339
11650 1.804254 10.477716
11651 1.804254 10.474093
11652 1.804254 10.470470
11653 1.804254 10.466847
11654 1.804254 10.463224
11655 1.804254 10.459601
11656 1.804254 10.455978
11657 1.800631 10.452355
11658 1.800631 10.448732
11659 1.797008 10.445109
11660 1.797008 10.441486
11661 1.793385 10.437863
11662 1.793385 10.434240
11663 1.789762 10.430617
11664 1.789762 10.426994
11665 1.786139 10.423371
11666 1.786139 10.419748
11667 1.782516 10.416125
11668 1.782516 10.412502
11669 1.778893 10.408879
11670 1.775270 10.405256
11671 1.771647 10.405256
11672 1.768024 10.401633
11673 1.764401 10.401633
11674 1.760778 10.398010
11675 1.757155 10.398010
11676 1.753532 10.394387
11677 1.749909 10.394387
11678 1.746286 10.390764
11679 1.742663 10.390764
11680 1.742663 10.387141
11681 1.739040 10.383518
11682 1.735417 10.379895
11683 1.731794 10.376272
11684 1.731794 10.372649
11685 1.728171 10.369026
11686 1.724548 10.365403
11687 1.724548 10.361780
11688 1.720925 10.358157
11689 1.717302 10.354534
11690 1.717302 10.350911
11691 1.717302 10.347288
11692 1.717302 10.343665
11693 1.717302 10.340042
11694 1.717302 10.336419
11695 1.717302 10.332796
11696 1.713679 10.329173
11697 1.713679 10.325550
11698 1.713679 10.321927
11699 1.713679 10.318304
11700 1.713679 10.314681
11701 1.717302 10.311058
11702 1.717302 10.307435
11703 1.717302 10.303812
11704 1.717302 10.300189
11705 1.717302 10.296566
11706 1.717302 10.292943
11707 1.717302 10.289320
11708 1.717302 10.285697
11709 1.717302 10.282074
11710 1.717302 10.278451
11711 1.717302 10.274828
11712 1.717302 10.271205
11713 1.717302 10.267582
11714 1.717302 10.263959
11715 1.717302 10.260336
11716 1.717302 10.256713
11717 1.717302 10.253090
11718 1.717302 10.249467
11719 1.717302 10.245844
11720 1.717302 10.242221
11721 1.717302 10.238598
11722 1.717302 10.234975
11723 1.717302 10.231352
11724 1.713679 10.227729
11725 1.713679 10.224106
11726 1.710056 10.220483
11727 1.710056 10.216860
11728 1.706433 10.213237
11729 1.706433 10.209614
11730 1.702810 10.205991
11731 1.702810 10.202368
11732 1.699187 10.198745
11733 1.699187 10.195122
11734 1.695564 10.191499
11735 1.695564 10.187876
11736 1.695564 10.184253
11737 1.695564 10.180630
11738 1.695564 10.177007
11739 1.695564 10.173384
11740 1.695564 10.169761
11741 1.695564 10.166138
11742 1.695564 10.162515
11743 1.695564 10.158892
11744 1.695564 10.155269
11745 1.691941 10.151646
11746 1.691941 10.148023
11747 1.691941 10.144400
11748 1.688318 10.140777
11749 1.688318 10.137154
11750 1.688318 10.133531
11751 1.688318 10.129908
11752 1.688318 10.126285
11753 1.688318 10.122662
11754 1.688318 10.119039
11755 1.688318 10.115416
11756 1.688318 10.111793
11757 1.688318 10.108170
11758 1.688318 10.104547
11759 1.688318 10.100924
11760 1.688318 10.097301
11761 1.688318 10.093678
11762 1.688318 10.090055
11763 1.688318 10.086432
11764 1.688318 10.082809
11765 1.688318 10.079186
11766 1.684695 10.075563
11767 1.684695 10.071940
11768 1.681072 10.068317
11769 1.681072 10.064694
11770 1.677449 10.061071
11771 1.677449 10.057448
11772 1.673826 10.053825
11773 1.673826 10.050202
11774 1.670203 10.046579
11775 1.670203 10.042956
11776 1.666580 10.039333
11777 1.666580 10.035710
11778 1.662957 10.032087
11779 1.659334 10.028464
11780 1.655711 10.024841
11781 1.652088 10.021218
11782 1.648465 10.017595
11783 1.648465 10.013972
11784 1.648465 10.010349
11785 1.648465 10.006726
11786 1.648465 10.003103
11787 1.648465 9.999480
11788 1.648465 9.995857
11789 1.648465 9.992234
11790 1.648465 9.988611
11791 1.648465 9.984988
11792 1.644842 9.981365
11793 1.644842 9.977742
11794 1.644842 9.974119
11795 1.644842 9.970496
11796 1.644842 9.966873
11797 1.644842 9.963250
11798 1.644842 9.959627
11799 1.644842 9.956004
11800 1.644842 9.952381
11801 1.644842 9.948758
11802 1.644842 9.945135
11803 1.644842 9.941512
11804 1.644842 9.937889
11805 1.644842 9.934266
11806 1.644842 9.930643
11807 1.644842 9.927020
11808 1.644842 9.923397
11809 1.644842 9.919774
11810 1.644842 9.916151
11811 1.644842 9.912528
11812 1.641219 9.908905
11813 1.641219 9.905282
11814 1.637596 9.901659
11815 1.637596 9.898036
11816 1.633973 9.894413
11817 1.633973 9.890790
11818 1.630350 9.887167
11819 1.630350 9.883544
11820 1.630350 9.879921
11821 1.630350 9.876298
11822 1.630350 9.872675
11823 1.630350 9.869052
11824 1.630350 9.865429
11825 1.630350 9.861806
11826 1.630350 9.858183
11827 1.630350 9.854560
11828 1.630350 9.850937
11829 1.630350 9.847314
11830 1.630350 9.843691
11831 1.630350 9.840068
11832 1.630350 9.836445
11833 1.630350 9.832822
11834 1.630350 9.829199
11835 1.630350 9.825576
11836 1.630350 9.821953
11837 1.630350 9.818330
11838 1.630350 9.814707
11839 1.630350 9.811084
11840 1.630350 9.807461
11841 1.630350 9.803838
11842 1.630350 9.800215
11843 1.630350 9.796592
11844 1.630350 9.792969
11845 1.630350 9.789346
11846 1.626727 9.785723
11847 1.626727 9.782100
11848 1.626727 9.778477
11849 1.626727 9.774854
11850 1.623104 9.771231
11851 1.623104 9.767608
11852 1.619481 9.763985
11853 1.619481 9.760362
11854 1.615858 9.756739
11855 1.615858 9.753116
11856 1.612235 9.749493
11857 1.612235 9.745870
11858 1.608612 9.742247
11859 1.608612 9.738624
11860 1.608612 9.735001
11861 1.608612 9.731378
11862 1.608612 9.727755
11863 1.608612 9.724132
11864 1.608612 9.720509
11865 1.608612 9.716886
11866 1.608612 9.713263
11867 1.608612 9.709640
11868 1.608612 9.706017
11869 1.608612 9.702394
11870 1.608612 9.698771
11871 1.608612 9.695148
11872 1.608612 9.691525
11873 1.608612 9.687902
11874 1.608612 9.684279
11875 1.608612 9.680656
11876 1.608612 9.677033
11877 1.608612 9.673410
11878 1.608612 9.669787
11879 1.608612 9.666164
11880 1.604989 9.662541
11881 1.604989 9.658918
11882 1.604989 9.655295
11883 1.604989 9.651672
11884 1.601366 9.648049
11885 1.601366 9.644426
11886 1.601366 9.640803
11887 1.597743 9.637180
11888 1.597743 9.633557
11889 1.597743 9.629934
11890 1.597743 9.626311
11891 1.597743 9.622688
11892 1.597743 9.619065
11893 1.597743 9.615442
11894 1.597743 9.611819
11895 1.597743 9.608196
11896 1.597743 9.604573
11897 1.597743 9.600950
11898 1.597743 9.597327
11899 1.597743 9.593704
11900 1.597743 9.590081
11901 1.597743 9.586458
11902 1.597743 9.582835
11903 1.594120 9.579212
11904 1.594120 9.575589
11905 1.590497 9.571966
11906 1.590497 9.568343
11907 1.586874 9.564720
11908 1.586874 9.561097
11909 1.583251 9.557474
11910 1.583251 9.553851
11911 1.583251 9.550228
11912 1.579628 9.546605
11913 1.579628 9.542982
11914 1.579628 9.539359
11915 1.579628 9.535736
11916 1.579628 9.532113
11917 1.579628 9.528490
11918 1.579628 9.524867
11919 1.576005 9.521244
11920 1.576005 9.517621
11921 1.572382 9.513998
11922 1.572382 9.510375
11923 1.568759 9.506752
11924 1.568759 9.503129
11925 1.565136 9.499506
11926 1.565136 9.495883
11927 1.561513 9.492260
11928 1.561513 9.488637
11929 1.557890 9.485014
11930 1.557890 9.481391
11931 1.554267 9.477768
11932 1.550644 9.474145
11933 1.547021 9.470522
11934 1.547021 9.466899
11935 1.543398 9.463276
11936 1.543398 9.459653
11937 1.539775 9.456030
11938 1.539775 9.452407
11939 1.536152 9.448784
11940 1.536152 9.445161
11941 1.536152 9.441538
11942 1.536152 9.437915
11943 1.536152 9.434292
11944 1.536152 9.430669
11945 1.536152 9.427046
11946 1.536152 9.423423
11947 1.536152 9.419800
11948 1.536152 9.416177
11949 1.539775 9.412554
11950 1.539775 9.408931
11951 1.539775 9.405308
11952 1.539775 9.401685
11953 1.539775 9.398062
11954 1.539775 9.394439
11955 1.539775 9.390816
11956 1.539775 9.387193
11957 1.539775 9.383570
11958 1.539775 9.379947
11959 1.539775 9.376324
11960 1.539775 9.372701
11961 1.539775 9.369078
11962 1.539775 9.365455
11963 1.539775 9.361832
11964 1.543398 9.358209
11965 1.543398 9.354586
11966 1.547021 9.350963
11967 1.547021 9.347340
11968 1.550644 9.343717
11969 1.550644 9.340094
11970 1.554267 9.336471
11971 1.554267 9.332848
11972 1.557890 9.329225
11973 1.557890 9.325602
11974 1.557890 9.321979
11975 1.557890 9.318356
11976 1.557890 9.314733
11977 1.557890 9.311110
11978 1.561513 9.307487
11979 1.561513 9.303864
11980 1.565136 9.300241
11981 1.565136 9.296618
11982 1.568759 9.292995
11983 1.568759 9.289372
11984 1.572382 9.285749
11985 1.572382 9.282126
11986 1.576005 9.278503
11987 1.576005 9.274880
11988 1.579628 9.271257
11989 1.579628 9.267634
11990 1.583251 9.264011
11991 1.583251 9.260388
11992 1.583251 9.256765
11993 1.583251 9.253142
11994 1.583251 9.249519
11995 1.583251 9.245896
11996 1.583251 9.242273
11997 1.583251 9.238650
11998 1.583251 9.235027
11999 1.583251 9.231404
12000 1.583251 9.227781
12001 1.583251 9.224158
12002 1.583251 9.220535
12003 1.583251 9.216912
12004 1.583251 9.213289
12005 1.583251 9.209666
12006 1.583251 9.206043
12007 1.583251 9.202420
12008 1.583251 9.198797
12009 1.583251 9.195174
12010 1.583251 9.191551
12011 1.583251 9.187928
12012 1.583251 9.184305
12013 1.583251 9.180682
12014 1.583251 9.177059
12015 1.583251 9.173436
12016 1.583251 9.169813
12017 1.583251 9.166190
12018 1.583251 9.162567
12019 1.583251 9.158944
12020 1.583251 9.155321
12021 1.583251 9.151698
12022 1.583251 9.148075
12023 1.583251 9.144452
12024 1.583251 9.140829
12025 1.583251 9.137206
12026 1.583251 9.133583
12027 1.583251 9.129960
12028 1.583251 9.126337
12029 1.583251 9.122714
12030 1.583251 9.119091
12031 1.583251 9.115468
12032 1.583251 9.111845
12033 1.583251 9.108222
12034 1.583251 9.104599
12035 1.583251 9.100976
12036 1.583251 9.097353
12037 1.583251 9.093730
12038 1.583251 9.090107
12039 1.583251 9.086484
12040 1.583251 9.082861
12041 1.583251 9.079238
12042 1.583251 9.075615
12043 1.583251 9.071992
12044 1.583251 9.068369
12045 1.583251 9.064746
12046 1.583251 9.061123
12047 1.583251 9.057500
12048 1.583251 9.053877
12049 1.583251 9.050254
12050 1.583251 9.046631
12051 1.586874 9.043008
12052 1.590497 9.039385
12053 1.590497 9.035762
12054 1.594120 9.032139
12055 1.594120 9.028516
12056 1.597743 9.024893
12057 1.597743 9.021270
12058 1.601366 9.017647
12059 1.601366 9.014024
12060 1.604989 9.010401
12061 1.604989 9.006778
12062 1.608612 9.003155
12063 1.608612 8.999532
12064 1.612235 8.995909
12065 1.612235 8.992286
12066 1.612235 8.988663
12067 1.615858 8.985040
12068 1.615858 8.981417
12069 1.619481 8.977794
12070 1.619481 8.974171
12071 1.623104 8.970548
12072 1.623104 8.966925
12073 1.623104 8.963302
12074 1.623104 8.959679
12075 1.623104 8.956056
12076 1.623104 8.952433
12077 1.623104 8.948810
12078 1.623104 8.945187
12079 1.623104 8.941564
12080 1.623104 8.937941
12081 1.623104 8.934318
12082 1.623104 8.930695
12083 1.623104 8.927072
12084 1.623104 8.923449
12085 1.623104 8.919826
12086 1.623104 8.916203
12087 1.623104 8.912580
12088 1.623104 8.908957
12089 1.623104 8.905334
12090 1.623104 8.901711
12091 1.623104 8.898088
12092 1.623104 8.894465
12093 1.623104 8.890842
12094 1.623104 8.887219
12095 1.623104 8.883596
12096 1.623104 8.879973
12097 1.623104 8.876350
12098 1.623104 8.872727
12099 1.623104 8.869104
12100 1.623104 8.865481
12101 1.623104 8.861858
12102 1.623104 8.858235
12103 1.623104 8.854612
12104 1.623104 8.850989
12105 1.623104 8.847366
12106 1.619481 8.843743
12107 1.619481 8.840120
12108 1.619481 8.836497
12109 1.615858 8.832874
12110 1.615858 8.829251
12111 1.612235 8.825628
12112 1.612235 8.822005
12113 1.608612 8.818382
12114 1.608612 8.814759
12115 1.608612 8.811136
12116 1.604989 8.807513
12117 1.604989 8.803890
12118 1.601366 8.800267
12119 1.601366 8.796644
12120 1.597743 8.793021
12121 1.597743 8.789398
12122 1.594120 8.785775
12123 1.594120 8.782152
12124 1.590497 8.778529
12125 1.590497 8.774906
12126 1.586874 8.771283
12127 1.586874 8.767660
12128 1.583251 8.764037
12129 1.579628 8.760414
12130 1.576005 8.756791
12131 1.572382 8.756791
12132 1.568759 8.753168
12133 1.565136 8.749545
12134 1.561513 8.745922
12135 1.557890 8.742299
12136 1.554267 8.738676
12137 1.554267 8.735053
12138 1.550644 8.731430
12139 1.550644 8.727807
12140 1.550644 8.724184
12141 1.550644 8.720561
12142 1.550644 8.716938
12143 1.550644 8.713315
12144 1.550644 8.709692
12145 1.550644 8.706069
12146 1.550644 8.702446
12147 1.550644 8.698823
12148 1.550644 8.695200
12149 1.550644 8.691577
12150 1.550644 8.687954
12151 1.550644 8.684331
12152 1.550644 8.680708
12153 1.550644 8.677085
12154 1.550644 8.673462
12155 1.550644 8.669839
12156 1.550644 8.666216
12157 1.550644 8.662593
12158 1.550644 8.658970
12159 1.550644 8.655347
12160 1.547021 8.651724
12161 1.547021 8.648101
12162 1.547021 8.644478
12163 1.543398 8.640855
12164 1.543398 8.637232
12165 1.539775 8.633609
12166 1.539775 8.629986
12167 1.536152 8.626363
12168 1.536152 8.622740
12169 1.536152 8.619117
12170 1.536152 8.615494
12171 1.536152 8.611871
12172 1.536152 8.608248
12173 1.536152 8.604625
12174 1.536152 8.601002
12175 1.536152 8.597379
12176 1.536152 8.593756
12177 1.539775 8.590133
12178 1.539775 8.586510
12179 1.539775 8.582887
12180 1.539775 8.579264
12181 1.539775 8.575641
12182 1.539775 8.572018
12183 1.539775 8.568395
12184 1.539775 8.564772
12185 1.539775 8.561149
12186 1.539775 8.557526
12187 1.539775 8.553903
12188 1.539775 8.550280
12189 1.539775 8.546657
12190 1.539775 8.543034
12191 1.539775 8.539411
12192 1.539775 8.535788
12193 1.539775 8.532165
12194 1.539775 8.528542
12195 1.539775 8.524919
12196 1.539775 8.521296
12197 1.539775 8.517673
12198 1.539775 8.514050
12199 1.539775 8.510427
12200 1.539775 8.506804
12201 1.539775 8.503181
12202 1.536152 8.499558
12203 1.536152 8.495935
12204 1.536152 8.492312
12205 1.532529 8.488689
12206 1.532529 8.485066
12207 1.532529 8.481443
12208 1.532529 8.477820
12209 1.536152 8.474197
12210 1.536152 8.470574
12211 1.539775 8.466951
12212 1.539775 8.463328
12213 1.543398 8.459705
12214 1.543398 8.456082
12215 1.547021 8.452459
12216 1.547021 8.448836
12217 1.550644 8.445213
12218 1.550644 8.441590
12219 1.554267 8.437967
12220 1.554267 8.434344
12221 1.557890 8.430721
12222 1.557890 8.427098
12223 1.561513 8.423475
12224 1.561513 8.419852
12225 1.561513 8.416229
12226 1.561513 8.412606
12227 1.561513 8.408983
12228 1.561513 8.405360
12229 1.561513 8.401737
12230 1.561513 8.398114
12231 1.561513 8.394491
12232 1.561513 8.390868
12233 1.561513 8.387245
12234 1.561513 8.383622
12235 1.561513 8.379999
12236 1.561513 8.376376
12237 1.561513 8.372753
12238 1.561513 8.369130
12239 1.561513 8.365507
12240 1.561513 8.361884
12241 1.561513 8.358261
12242 1.561513 8.354638
12243 1.561513 8.351015
12244 1.561513 8.347392
12245 1.561513 8.343769
12246 1.561513 8.340146
12247 1.561513 8.336523
12248 1.557890 8.332900
12249 1.557890 8.329277
12250 1.554267 8.325654
12251 1.554267 8.322031
12252 1.550644 8.318408
12253 1.550644 8.314785
12254 1.547021 8.311162
12255 1.547021 8.307539
12256 1.543398 8.303916
12257 1.543398 8.300293
12258 1.539775 8.296670
12259 1.539775 8.293047
12260 1.536152 8.289424
12261 1.532529 8.289424
12262 1.528906 8.285801
12263 1.525283 8.285801
12264 1.521660 8.282178
12265 1.518037 8.282178
12266 1.514414 8.278555
12267 1.510791 8.278555
12268 1.507168 8.274932
12269 1.503545 8.274932
12270 1.499922 8.271309
12271 1.496299 8.271309
12272 1.492676 8.267686
12273 1.489053 8.264063
12274 1.485430 8.260440
12275 1.481807 8.256817
12276 1.478184 8.253194
12277 1.474561 8.249571
12278 1.470938 8.245948
12279 1.467315 8.242325
12280 1.467315 8.238702
12281 1.467315 8.235079
12282 1.467315 8.231456
12283 1.467315 8.227833
12284 1.467315 8.224210
12285 1.470938 8.220587
12286 1.474561 8.216964
12287 1.478184 8.213341
12288 1.478184 8.209718
12289 1.481807 8.206095
12290 1.481807 8.202472
12291 1.485430 8.198849
12292 1.485430 8.195226
12293 1.489053 8.191603
12294 1.489053 8.187980
12295 1.492676 8.184357
12296 1.492676 8.180734
12297 1.496299 8.177111
12298 1.496299 8.173488
12299 1.499922 8.169865
12300 1.499922 8.166242
12301 1.499922 8.162619
12302 1.499922 8.158996
12303 1.499922 8.155373
12304 1.499922 8.151750
12305 1.499922 8.148127
12306 1.499922 8.144504
12307 1.499922 8.140881
12308 1.499922 8.137258
12309 1.499922 8.133635
12310 1.499922 8.130012
12311 1.499922 8.126389
12312 1.499922 8.122766
12313 1.499922 8.119143
12314 1.499922 8.115520
12315 1.499922 8.111897
12316 1.499922 8.108274
12317 1.499922 8.104651
12318 1.499922 8.101028
12319 1.499922 8.097405
12320 1.499922 8.093782
12321 1.499922 8.090159
12322 1.499922 8.086536
12323 1.499922 8.082913
12324 1.503545 8.079290
12325 1.503545 8.075667
12326 1.507168 8.072044
12327 1.507168 8.068421
12328 1.507168 8.064798
12329 1.510791 8.061175
12330 1.510791 8.057552
12331 1.514414 8.053929
12332 1.514414 8.050306
12333 1.518037 8.046683
12334 1.518037 8.043060
12335 1.521660 8.039437
12336 1.521660 8.035814
12337 1.521660 8.032191
12338 1.521660 8.028568
12339 1.521660 8.024945
12340 1.521660 8.021322
12341 1.521660 8.017699
12342 1.521660 8.014076
12343 1.521660 8.010453
12344 1.521660 8.006830
12345 1.521660 8.003207
12346 1.521660 7.999584
12347 1.521660 7.995961
12348 1.521660 7.992338
12349 1.521660 7.988715
12350 1.521660 7.985092
12351 1.521660 7.981469
12352 1.521660 7.977846
12353 1.521660 7.974223
12354 1.521660 7.970600
12355 1.521660 7.966977
12356 1.521660 7.963354
12357 1.521660 7.959731
12358 1.521660 7.956108
12359 1.521660 7.952485
12360 1.518037 7.948862
12361 1.518037 7.945239
12362 1.514414 7.941616
12363 1.514414 7.937993
12364 1.510791 7.934370
12365 1.510791 7.930747
12366 1.510791 7.927124
12367 1.510791 7.923501
12368 1.510791 7.919878
12369 1.510791 7.916255
12370 1.510791 7.912632
12371 1.510791 7.909009
12372 1.510791 7.905386
12373 1.510791 7.901763
12374 1.510791 7.898140
12375 1.510791 7.894517
12376 1.510791 7.890894
12377 1.510791 7.887271
12378 1.510791 7.883648
12379 1.510791 7.880025
12380 1.510791 7.876402
12381 1.510791 7.872779
12382 1.507168 7.869156
12383 1.507168 7.865533
12384 1.507168 7.861910
12385 1.503545 7.858287
12386 1.503545 7.854664
12387 1.499922 7.851041
12388 1.499922 7.847418
12389 1.496299 7.843795
12390 1.496299 7.840172
12391 1.492676 7.836549
12392 1.492676 7.832926
12393 1.489053 7.829303
12394 1.489053 7.825680
12395 1.489053 7.822057
12396 1.485430 7.818434
12397 1.485430 7.814811
12398 1.485430 7.811188
12399 1.485430 7.807565
12400 1.485430 7.803942
12401 1.485430 7.800319
12402 1.485430 7.796696
12403 1.485430 7.793073
12404 1.485430 7.789450
12405 1.485430 7.785827
12406 1.485430 7.782204
12407 1.485430 7.778581
12408 1.485430 7.774958
12409 1.485430 7.771335
12410 1.485430 7.767712
12411 1.485430 7.764089
12412 1.485430 7.760466
12413 1.485430 7.756843
12414 1.485430 7.753220
12415 1.481807 7.749597
12416 1.481807 7.745974
12417 1.478184 7.742351
12418 1.478184 7.738728
12419 1.474561 7.735105
12420 1.474561 7.731482
12421 1.470938 7.727859
12422 1.470938 7.724236
12423 1.470938 7.720613
12424 1.470938 7.716990
12425 1.470938 7.713367
12426 1.470938 7.709744
12427 1.470938 7.706121
12428 1.470938 7.702498
12429 1.470938 7.698875
12430 1.470938 7.695252
12431 1.470938 7.691629
12432 1.470938 7.688006
12433 1.470938 7.684383
12434 1.470938 7.680760
12435 1.470938 7.677137
12436 1.470938 7.673514
12437 1.470938 7.669891
12438 1.470938 7.666268
12439 1.470938 7.662645
12440 1.470938 7.659022
12441 1.467315 7.655399
12442 1.467315 7.651776
12443 1.463692 7.648153
12444 1.463692 7.644530
12445 1.460069 7.640907
12446 1.460069 7.637284
12447 1.456446 7.633661
12448 1.456446 7.630038
12449 1.452823 7.626415
12450 1.452823 7.622792
12451 1.449200 7.619169
12452 1.449200 7.615546
12453 1.445577 7.611923
12454 1.441954 7.608300
12455 1.441954 7.604677
12456 1.441954 7.601054
12457 1.441954 7.597431
12458 1.441954 7.593808
12459 1.445577 7.590185
12460 1.445577 7.586562
12461 1.449200 7.582939
12462 1.449200 7.579316
12463 1.452823 7.575693
12464 1.452823 7.572070
12465 1.456446 7.568447
12466 1.456446 7.564824
12467 1.460069 7.561201
12468 1.460069 7.557578
12469 1.463692 7.553955
12470 1.463692 7.550332
12471 1.463692 7.546709
12472 1.463692 7.543086
12473 1.463692 7.539463
12474 1.463692 7.535840
12475 1.463692 7.532217
12476 1.463692 7.528594
12477 1.463692 7.524971
12478 1.463692 7.521348
12479 1.463692 7.517725
12480 1.463692 7.514102
12481 1.463692 7.510479
12482 1.463692 7.506856
12483 1.463692 7.503233
12484 1.463692 7.499610
12485 1.463692 7.495987
12486 1.463692 7.492364
12487 1.463692 7.488741
12488 1.463692 7.485118
12489 1.463692 7.481495
12490 1.463692 7.477872
12491 1.463692 7.474249
12492 1.463692 7.470626
12493 1.463692 7.467003
12494 1.463692 7.463380
12495 1.460069 7.459757
12496 1.460069 7.456134
12497 1.460069 7.452511
12498 1.460069 7.448888
12499 1.460069 7.445265
12500 1.460069 7.441642
12501 1.456446 7.438019
12502 1.456446 7.434396
12503 1.456446 7.430773
12504 1.452823 7.427150
12505 1.452823 7.423527
12506 1.452823 7.419904
12507 1.452823 7.416281
12508 1.452823 7.412658
12509 1.456446 7.409035
12510 1.456446 7.405412
12511 1.456446 7.401789
12512 1.460069 7.398166
12513 1.460069 7.394543
12514 1.460069 7.390920
12515 1.463692 7.387297
12516 1.463692 7.383674
12517 1.463692 7.380051
12518 1.463692 7.376428
12519 1.463692 7.372805
12520 1.463692 7.369182
12521 1.463692 7.365559
12522 1.463692 7.361936
12523 1.463692 7.358313
12524 1.463692 7.354690
12525 1.463692 7.351067
12526 1.463692 7.347444
12527 1.463692 7.343821
12528 1.463692 7.340198
12529 1.463692 7.336575
12530 1.463692 7.332952
12531 1.463692 7.329329
12532 1.463692 7.325706
12533 1.463692 7.322083
12534 1.463692 7.318460
12535 1.463692 7.314837
12536 1.463692 7.311214
12537 1.463692 7.307591
12538 1.463692 7.303968
12539 1.463692 7.300345
12540 1.463692 7.296722
12541 1.463692 7.293099
12542 1.463692 7.289476
12543 1.463692 7.285853
12544 1.463692 7.282230
12545 1.463692 7.278607
12546 1.460069 7.274984
12547 1.460069 7.271361
12548 1.456446 7.267738
12549 1.456446 7.264115
12550 1.452823 7.260492
12551 1.452823 7.256869
12552 1.452823 7.253246
12553 1.452823 7.249623
12554 1.452823 7.246000
12555 1.452823 7.242377
12556 1.452823 7.238754
12557 1.452823 7.235131
12558 1.452823 7.231508
12559 1.452823 7.227885
12560 1.452823 7.224262
12561 1.452823 7.220639
12562 1.449200 7.217016
12563 1.449200 7.213393
12564 1.445577 7.209770
12565 1.445577 7.206147
12566 1.441954 7.202524
12567 1.441954 7.198901
12568 1.438331 7.195278
12569 1.438331 7.191655
12570 1.434708 7.188032
12571 1.434708 7.184409
12572 1.431085 7.180786
12573 1.431085 7.177163
12574 1.427462 7.173540
12575 1.427462 7.169917
12576 1.427462 7.166294
12577 1.427462 7.162671
12578 1.427462 7.159048
12579 1.431085 7.155425
12580 1.434708 7.151802
12581 1.434708 7.148179
12582 1.438331 7.144556
12583 1.438331 7.140933
12584 1.441954 7.137310
12585 1.441954 7.133687
12586 1.445577 7.130064
12587 1.445577 7.126441
12588 1.449200 7.122818
12589 1.449200 7.119195
12590 1.452823 7.115572
12591 1.452823 7.111949
12592 1.456446 7.108326
12593 1.456446 7.104703
12594 1.456446 7.101080
12595 1.456446 7.097457
12596 1.456446 7.093834
12597 1.456446 7.090211
12598 1.456446 7.086588
12599 1.456446 7.082965
12600 1.456446 7.079342
12601 1.456446 7.075719
12602 1.456446 7.072096
12603 1.456446 7.068473
12604 1.456446 7.064850
12605 1.456446 7.061227
12606 1.456446 7.057604
12607 1.456446 7.053981
12608 1.456446 7.050358
12609 1.456446 7.046735
12610 1.456446 7.043112
12611 1.456446 7.039489
12612 1.456446 7.035866
12613 1.456446 7.032243
12614 1.456446 7.028620
12615 1.456446 7.024997
12616 1.452823 7.021374
12617 1.452823 7.017751
12618 1.449200 7.014128
12619 1.449200 7.010505
12620 1.449200 7.006882
12621 1.449200 7.003259
12622 1.449200 6.999636
12623 1.449200 6.996013
12624 1.449200 6.992390
12625 1.449200 6.988767
12626 1.449200 6.985144
12627 1.449200 6.981521
12628 1.449200 6.977898
12629 1.449200 6.974275
12630 1.449200 6.970652
12631 1.449200 6.967029
12632 1.449200 6.963406
12633 1.449200 6.959783
12634 1.449200 6.956160
12635 1.449200 6.952537
12636 1.449200 6.948914
12637 1.449200 6.945291
12638 1.445577 6.941668
12639 1.445577 6.938045
12640 1.441954 6.934422
12641 1.441954 6.930799
12642 1.438331 6.927176
12643 1.438331 6.923553
12644 1.434708 6.919930
12645 1.434708 6.916307
12646 1.431085 6.912684
12647 1.431085 6.909061
12648 1.427462 6.905438
12649 1.427462 6.901815
12650 1.427462 6.898192
12651 1.423839 6.894569
12652 1.423839 6.890946
12653 1.423839 6.887323
12654 1.423839 6.883700
12655 1.423839 6.880077
12656 1.423839 6.876454
12657 1.423839 6.872831
12658 1.423839 6.869208
12659 1.423839 6.865585
12660 1.423839 6.861962
12661 1.423839 6.858339
12662 1.423839 6.854716
12663 1.423839 6.851093
12664 1.423839 6.847470
12665 1.423839 6.843847
12666 1.423839 6.840224
12667 1.423839 6.836601
12668 1.423839 6.832978
12669 1.423839 6.829355
