# Supplementary material for: Statistical Mapping of Maize Bundle Intensity at the Stem Scale Using Spatial Normalisation of Replicated Images
Source: PLoS One. 2014 Mar 12;9(3):e90673. doi: 10.1371/journal.pone.0090673 (PMC3951278; doi:10.1371/journal.pone.0090673)
Supplement: File S2 — Data files containing bundle positions and slice contours. (ZIP) [file pone.0090673.s002.zip › data/macro/tables/contoursMm/m14aCntMm.txt]

name   x   y
    1 1.807877 8.782152
    2 1.811500 8.782152
    3 1.815123 8.778529
    4 1.818746 8.774906
    5 1.822369 8.771283
    6 1.825992 8.767660
    7 1.825992 8.764037
    8 1.829615 8.760414
    9 1.829615 8.756791
   10 1.833238 8.753168
   11 1.833238 8.749545
   12 1.836861 8.745922
   13 1.836861 8.742299
   14 1.840484 8.738676
   15 1.840484 8.735053
   16 1.844107 8.731430
   17 1.844107 8.727807
   18 1.847730 8.724184
   19 1.847730 8.720561
   20 1.847730 8.716938
   21 1.847730 8.713315
   22 1.847730 8.709692
   23 1.847730 8.706069
   24 1.847730 8.702446
   25 1.847730 8.698823
   26 1.847730 8.695200
   27 1.847730 8.691577
   28 1.851353 8.687954
   29 1.854976 8.684331
   30 1.858599 8.680708
   31 1.862222 8.677085
   32 1.865845 8.673462
   33 1.869468 8.669839
   34 1.873091 8.666216
   35 1.876714 8.666216
   36 1.880337 8.666216
   37 1.883960 8.666216
   38 1.887583 8.666216
   39 1.891206 8.666216
   40 1.894829 8.666216
   41 1.898452 8.662593
   42 1.902075 8.662593
   43 1.905698 8.658970
   44 1.909321 8.658970
   45 1.912944 8.655347
   46 1.916567 8.655347
   47 1.920190 8.651724
   48 1.923813 8.651724
   49 1.927436 8.648101
   50 1.931059 8.648101
   51 1.934682 8.644478
   52 1.938305 8.644478
   53 1.941928 8.640855
   54 1.945551 8.637232
   55 1.949174 8.633609
   56 1.952797 8.629986
   57 1.956420 8.626363
   58 1.960043 8.622740
   59 1.963666 8.619117
   60 1.967289 8.615494
   61 1.970912 8.615494
   62 1.974535 8.611871
   63 1.978158 8.611871
   64 1.981781 8.608248
   65 1.985404 8.604625
   66 1.989027 8.604625
   67 1.992650 8.604625
   68 1.996273 8.604625
   69 1.999896 8.604625
   70 2.003519 8.604625
   71 2.007142 8.601002
   72 2.010765 8.601002
   73 2.014388 8.597379
   74 2.018011 8.597379
   75 2.021634 8.593756
   76 2.025257 8.593756
   77 2.028880 8.597379
   78 2.032503 8.597379
   79 2.036126 8.597379
   80 2.039749 8.597379
   81 2.043372 8.597379
   82 2.046995 8.597379
   83 2.050618 8.597379
   84 2.054241 8.597379
   85 2.057864 8.597379
   86 2.061487 8.597379
   87 2.065110 8.597379
   88 2.068733 8.597379
   89 2.072356 8.597379
   90 2.075979 8.597379
   91 2.079602 8.597379
   92 2.083225 8.597379
   93 2.086848 8.597379
   94 2.090471 8.597379
   95 2.094094 8.597379
   96 2.097717 8.597379
   97 2.101340 8.597379
   98 2.104963 8.597379
   99 2.108586 8.597379
  100 2.112209 8.597379
  101 2.115832 8.597379
  102 2.119455 8.597379
  103 2.123078 8.597379
  104 2.126701 8.597379
  105 2.130324 8.597379
  106 2.133947 8.597379
  107 2.137570 8.593756
  108 2.141193 8.593756
  109 2.144816 8.590133
  110 2.148439 8.590133
  111 2.152062 8.586510
  112 2.155685 8.586510
  113 2.159308 8.582887
  114 2.162931 8.582887
  115 2.166554 8.579264
  116 2.170177 8.579264
  117 2.173800 8.575641
  118 2.177423 8.575641
  119 2.181046 8.572018
  120 2.181046 8.568395
  121 2.184669 8.564772
  122 2.184669 8.561149
  123 2.188292 8.557526
  124 2.188292 8.553903
  125 2.191915 8.550280
  126 2.191915 8.546657
  127 2.195538 8.543034
  128 2.195538 8.539411
  129 2.199161 8.535788
  130 2.199161 8.532165
  131 2.202784 8.528542
  132 2.202784 8.524919
  133 2.202784 8.521296
  134 2.202784 8.517673
  135 2.202784 8.514050
  136 2.202784 8.510427
  137 2.202784 8.506804
  138 2.202784 8.503181
  139 2.202784 8.499558
  140 2.202784 8.495935
  141 2.202784 8.492312
  142 2.202784 8.488689
  143 2.202784 8.485066
  144 2.202784 8.481443
  145 2.202784 8.477820
  146 2.202784 8.474197
  147 2.202784 8.470574
  148 2.202784 8.466951
  149 2.202784 8.463328
  150 2.202784 8.459705
  151 2.202784 8.456082
  152 2.202784 8.452459
  153 2.202784 8.448836
  154 2.199161 8.445213
  155 2.199161 8.441590
  156 2.195538 8.437967
  157 2.195538 8.434344
  158 2.191915 8.430721
  159 2.191915 8.427098
  160 2.188292 8.423475
  161 2.188292 8.419852
  162 2.184669 8.416229
  163 2.184669 8.412606
  164 2.181046 8.408983
  165 2.181046 8.405360
  166 2.177423 8.401737
  167 2.173800 8.398114
  168 2.170177 8.398114
  169 2.166554 8.394491
  170 2.162931 8.394491
  171 2.159308 8.390868
  172 2.155685 8.390868
  173 2.152062 8.387245
  174 2.148439 8.387245
  175 2.144816 8.383622
  176 2.141193 8.383622
  177 2.137570 8.379999
  178 2.133947 8.379999
  179 2.130324 8.376376
  180 2.126701 8.376376
  181 2.123078 8.376376
  182 2.119455 8.376376
  183 2.115832 8.372753
  184 2.112209 8.369130
  185 2.108586 8.365507
  186 2.108586 8.361884
  187 2.104963 8.358261
  188 2.104963 8.354638
  189 2.101340 8.351015
  190 2.101340 8.347392
  191 2.097717 8.343769
  192 2.094094 8.340146
  193 2.090471 8.336523
  194 2.086848 8.332900
  195 2.083225 8.329277
  196 2.079602 8.325654
  197 2.079602 8.322031
  198 2.075979 8.318408
  199 2.075979 8.314785
  200 2.075979 8.311162
  201 2.075979 8.307539
  202 2.075979 8.303916
  203 2.075979 8.300293
  204 2.075979 8.296670
  205 2.075979 8.293047
  206 2.075979 8.289424
  207 2.072356 8.285801
  208 2.072356 8.282178
  209 2.068733 8.278555
  210 2.068733 8.274932
  211 2.065110 8.271309
  212 2.065110 8.267686
  213 2.061487 8.264063
  214 2.061487 8.260440
  215 2.057864 8.256817
  216 2.057864 8.253194
  217 2.054241 8.249571
  218 2.054241 8.245948
  219 2.050618 8.242325
  220 2.046995 8.238702
  221 2.043372 8.238702
  222 2.039749 8.235079
  223 2.036126 8.235079
  224 2.032503 8.231456
  225 2.028880 8.231456
  226 2.028880 8.227833
  227 2.025257 8.224210
  228 2.021634 8.220587
  229 2.018011 8.216964
  230 2.014388 8.213341
  231 2.010765 8.209718
  232 2.007142 8.206095
  233 2.007142 8.202472
  234 2.007142 8.198849
  235 2.010765 8.195226
  236 2.010765 8.191603
  237 2.010765 8.187980
  238 2.014388 8.184357
  239 2.014388 8.180734
  240 2.014388 8.177111
  241 2.018011 8.173488
  242 2.018011 8.169865
  243 2.018011 8.166242
  244 2.018011 8.162619
  245 2.021634 8.158996
  246 2.021634 8.155373
  247 2.021634 8.151750
  248 2.025257 8.148127
  249 2.025257 8.144504
  250 2.025257 8.140881
  251 2.028880 8.137258
  252 2.032503 8.137258
  253 2.036126 8.133635
  254 2.039749 8.133635
  255 2.043372 8.130012
  256 2.046995 8.130012
  257 2.050618 8.126389
  258 2.054241 8.126389
  259 2.057864 8.122766
  260 2.061487 8.119143
  261 2.065110 8.115520
  262 2.068733 8.111897
  263 2.072356 8.108274
  264 2.075979 8.104651
  265 2.079602 8.101028
  266 2.079602 8.097405
  267 2.083225 8.093782
  268 2.086848 8.090159
  269 2.086848 8.086536
  270 2.090471 8.082913
  271 2.090471 8.079290
  272 2.094094 8.075667
  273 2.094094 8.072044
  274 2.097717 8.068421
  275 2.097717 8.064798
  276 2.101340 8.061175
  277 2.104963 8.061175
  278 2.108586 8.057552
  279 2.108586 8.053929
  280 2.112209 8.050306
  281 2.112209 8.046683
  282 2.115832 8.043060
  283 2.115832 8.039437
  284 2.119455 8.035814
  285 2.119455 8.032191
  286 2.123078 8.028568
  287 2.123078 8.024945
  288 2.126701 8.021322
  289 2.126701 8.017699
  290 2.130324 8.014076
  291 2.130324 8.010453
  292 2.130324 8.006830
  293 2.130324 8.003207
  294 2.130324 7.999584
  295 2.130324 7.995961
  296 2.130324 7.992338
  297 2.130324 7.988715
  298 2.130324 7.985092
  299 2.130324 7.981469
  300 2.130324 7.977846
  301 2.130324 7.974223
  302 2.130324 7.970600
  303 2.130324 7.966977
  304 2.130324 7.963354
  305 2.130324 7.959731
  306 2.130324 7.956108
  307 2.130324 7.952485
  308 2.130324 7.948862
  309 2.130324 7.945239
  310 2.130324 7.941616
  311 2.130324 7.937993
  312 2.130324 7.934370
  313 2.130324 7.930747
  314 2.130324 7.927124
  315 2.126701 7.923501
  316 2.126701 7.919878
  317 2.123078 7.916255
  318 2.123078 7.912632
  319 2.119455 7.909009
  320 2.119455 7.905386
  321 2.115832 7.901763
  322 2.115832 7.898140
  323 2.112209 7.894517
  324 2.112209 7.890894
  325 2.112209 7.887271
  326 2.112209 7.883648
  327 2.112209 7.880025
  328 2.112209 7.876402
  329 2.112209 7.872779
  330 2.112209 7.869156
  331 2.112209 7.865533
  332 2.115832 7.861910
  333 2.115832 7.858287
  334 2.115832 7.854664
  335 2.115832 7.851041
  336 2.119455 7.847418
  337 2.119455 7.843795
  338 2.119455 7.840172
  339 2.119455 7.836549
  340 2.123078 7.832926
  341 2.126701 7.829303
  342 2.130324 7.829303
  343 2.133947 7.829303
  344 2.137570 7.829303
  345 2.141193 7.829303
  346 2.144816 7.825680
  347 2.148439 7.825680
  348 2.152062 7.822057
  349 2.155685 7.822057
  350 2.159308 7.822057
  351 2.162931 7.822057
  352 2.166554 7.822057
  353 2.170177 7.822057
  354 2.173800 7.822057
  355 2.177423 7.822057
  356 2.181046 7.818434
  357 2.184669 7.818434
  358 2.188292 7.814811
  359 2.191915 7.814811
  360 2.195538 7.811188
  361 2.199161 7.811188
  362 2.202784 7.807565
  363 2.206407 7.807565
  364 2.210030 7.803942
  365 2.213653 7.803942
  366 2.217276 7.800319
  367 2.220899 7.800319
  368 2.224522 7.796696
  369 2.228145 7.793073
  370 2.228145 7.789450
  371 2.231768 7.785827
  372 2.231768 7.782204
  373 2.235391 7.778581
  374 2.235391 7.774958
  375 2.239014 7.771335
  376 2.239014 7.767712
  377 2.242637 7.764089
  378 2.242637 7.760466
  379 2.246260 7.756843
  380 2.249883 7.753220
  381 2.253506 7.749597
  382 2.257129 7.745974
  383 2.260752 7.742351
  384 2.264375 7.738728
  385 2.267998 7.735105
  386 2.271621 7.731482
  387 2.275244 7.727859
  388 2.275244 7.724236
  389 2.278867 7.720613
  390 2.282490 7.716990
  391 2.282490 7.713367
  392 2.286113 7.713367
  393 2.289736 7.709744
  394 2.293359 7.709744
  395 2.296982 7.706121
  396 2.300605 7.706121
  397 2.304228 7.702498
  398 2.307851 7.702498
  399 2.311474 7.698875
  400 2.315097 7.695252
  401 2.318720 7.691629
  402 2.318720 7.688006
  403 2.322343 7.684383
  404 2.322343 7.680760
  405 2.325966 7.677137
  406 2.325966 7.673514
  407 2.329589 7.669891
  408 2.329589 7.666268
  409 2.333212 7.662645
  410 2.333212 7.659022
  411 2.336835 7.655399
  412 2.336835 7.651776
  413 2.340458 7.648153
  414 2.340458 7.644530
  415 2.340458 7.640907
  416 2.340458 7.637284
  417 2.340458 7.633661
  418 2.344081 7.630038
  419 2.344081 7.626415
  420 2.344081 7.622792
  421 2.347704 7.619169
  422 2.347704 7.615546
  423 2.347704 7.611923
  424 2.347704 7.608300
  425 2.347704 7.604677
  426 2.351327 7.601054
  427 2.354950 7.597431
  428 2.358573 7.593808
  429 2.362196 7.590185
  430 2.365819 7.586562
  431 2.369442 7.582939
  432 2.373065 7.579316
  433 2.376688 7.575693
  434 2.380311 7.572070
  435 2.383934 7.568447
  436 2.387557 7.564824
  437 2.391180 7.561201
  438 2.394803 7.557578
  439 2.398426 7.557578
  440 2.402049 7.553955
  441 2.405672 7.553955
  442 2.409295 7.550332
  443 2.412918 7.550332
  444 2.416541 7.546709
  445 2.420164 7.546709
  446 2.423787 7.543086
  447 2.427410 7.539463
  448 2.431033 7.535840
  449 2.434656 7.535840
  450 2.438279 7.535840
  451 2.441902 7.535840
  452 2.445525 7.535840
  453 2.449148 7.535840
  454 2.452771 7.535840
  455 2.456394 7.535840
  456 2.460017 7.535840
  457 2.463640 7.535840
  458 2.467263 7.535840
  459 2.470886 7.535840
  460 2.474509 7.535840
  461 2.478132 7.535840
  462 2.481755 7.535840
  463 2.485378 7.535840
  464 2.489001 7.535840
  465 2.492624 7.535840
  466 2.496247 7.535840
  467 2.499870 7.535840
  468 2.503493 7.535840
  469 2.507116 7.535840
  470 2.510739 7.535840
  471 2.514362 7.535840
  472 2.517985 7.535840
  473 2.521608 7.535840
  474 2.525231 7.535840
  475 2.528854 7.535840
  476 2.532477 7.535840
  477 2.536100 7.535840
  478 2.539723 7.532217
  479 2.543346 7.532217
  480 2.546969 7.528594
  481 2.550592 7.528594
  482 2.554215 7.528594
  483 2.557838 7.524971
  484 2.561461 7.524971
  485 2.565084 7.524971
  486 2.568707 7.524971
  487 2.572330 7.524971
  488 2.575953 7.524971
  489 2.579576 7.524971
  490 2.583199 7.524971
  491 2.586822 7.524971
  492 2.590445 7.524971
  493 2.594068 7.521348
  494 2.597691 7.521348
  495 2.601314 7.517725
  496 2.604937 7.517725
  497 2.608560 7.514102
  498 2.612183 7.514102
  499 2.615806 7.510479
  500 2.619429 7.510479
  501 2.623052 7.506856
  502 2.626675 7.506856
  503 2.630298 7.503233
  504 2.633921 7.503233
  505 2.637544 7.499610
  506 2.637544 7.495987
  507 2.641167 7.492364
  508 2.641167 7.488741
  509 2.644790 7.485118
  510 2.644790 7.481495
  511 2.648413 7.477872
  512 2.648413 7.474249
  513 2.652036 7.470626
  514 2.652036 7.467003
  515 2.655659 7.463380
  516 2.655659 7.459757
  517 2.659282 7.456134
  518 2.659282 7.452511
  519 2.659282 7.448888
  520 2.659282 7.445265
  521 2.659282 7.441642
  522 2.659282 7.438019
  523 2.659282 7.434396
  524 2.659282 7.430773
  525 2.659282 7.427150
  526 2.659282 7.423527
  527 2.659282 7.419904
  528 2.659282 7.416281
  529 2.659282 7.412658
  530 2.659282 7.409035
  531 2.659282 7.405412
  532 2.659282 7.401789
  533 2.659282 7.398166
  534 2.659282 7.394543
  535 2.659282 7.390920
  536 2.659282 7.387297
  537 2.659282 7.383674
  538 2.659282 7.380051
  539 2.659282 7.376428
  540 2.659282 7.372805
  541 2.659282 7.369182
  542 2.659282 7.365559
  543 2.659282 7.361936
  544 2.659282 7.358313
  545 2.655659 7.354690
  546 2.655659 7.351067
  547 2.652036 7.347444
  548 2.652036 7.343821
  549 2.648413 7.340198
  550 2.648413 7.336575
  551 2.644790 7.332952
  552 2.644790 7.329329
  553 2.641167 7.325706
  554 2.641167 7.322083
  555 2.637544 7.318460
  556 2.637544 7.314837
  557 2.633921 7.311214
  558 2.630298 7.307591
  559 2.626675 7.303968
  560 2.623052 7.303968
  561 2.623052 7.300345
  562 2.619429 7.296722
  563 2.619429 7.293099
  564 2.615806 7.289476
  565 2.615806 7.285853
  566 2.612183 7.282230
  567 2.612183 7.278607
  568 2.608560 7.274984
  569 2.604937 7.271361
  570 2.601314 7.267738
  571 2.601314 7.264115
  572 2.601314 7.260492
  573 2.604937 7.256869
  574 2.604937 7.253246
  575 2.608560 7.249623
  576 2.612183 7.246000
  577 2.615806 7.242377
  578 2.619429 7.242377
  579 2.623052 7.238754
  580 2.626675 7.238754
  581 2.630298 7.235131
  582 2.633921 7.235131
  583 2.637544 7.231508
  584 2.641167 7.227885
  585 2.644790 7.224262
  586 2.648413 7.220639
  587 2.652036 7.217016
  588 2.652036 7.213393
  589 2.655659 7.209770
  590 2.655659 7.206147
  591 2.659282 7.202524
  592 2.659282 7.198901
  593 2.662905 7.195278
  594 2.662905 7.191655
  595 2.666528 7.188032
  596 2.666528 7.184409
  597 2.670151 7.180786
  598 2.670151 7.177163
  599 2.673774 7.173540
  600 2.673774 7.169917
  601 2.673774 7.166294
  602 2.673774 7.162671
  603 2.673774 7.159048
  604 2.673774 7.155425
  605 2.673774 7.151802
  606 2.673774 7.148179
  607 2.673774 7.144556
  608 2.673774 7.140933
  609 2.673774 7.137310
  610 2.673774 7.133687
  611 2.673774 7.130064
  612 2.673774 7.126441
  613 2.673774 7.122818
  614 2.673774 7.119195
  615 2.673774 7.115572
  616 2.673774 7.111949
  617 2.673774 7.108326
  618 2.673774 7.104703
  619 2.673774 7.101080
  620 2.677397 7.097457
  621 2.681020 7.093834
  622 2.681020 7.090211
  623 2.684643 7.086588
  624 2.684643 7.082965
  625 2.688266 7.079342
  626 2.688266 7.075719
  627 2.691889 7.072096
  628 2.691889 7.068473
  629 2.695512 7.064850
  630 2.695512 7.061227
  631 2.699135 7.057604
  632 2.699135 7.053981
  633 2.702758 7.050358
  634 2.702758 7.046735
  635 2.702758 7.043112
  636 2.702758 7.039489
  637 2.702758 7.035866
  638 2.702758 7.032243
  639 2.702758 7.028620
  640 2.702758 7.024997
  641 2.702758 7.021374
  642 2.702758 7.017751
  643 2.702758 7.014128
  644 2.702758 7.010505
  645 2.706381 7.006882
  646 2.710004 7.003259
  647 2.713627 7.003259
  648 2.717250 6.999636
  649 2.720873 6.999636
  650 2.724496 6.996013
  651 2.728119 6.996013
  652 2.731742 6.992390
  653 2.731742 6.988767
  654 2.735365 6.985144
  655 2.735365 6.981521
  656 2.738988 6.977898
  657 2.738988 6.974275
  658 2.742611 6.970652
  659 2.742611 6.967029
  660 2.746234 6.963406
  661 2.746234 6.959783
  662 2.749857 6.956160
  663 2.749857 6.952537
  664 2.753480 6.948914
  665 2.753480 6.945291
  666 2.753480 6.941668
  667 2.753480 6.938045
  668 2.753480 6.934422
  669 2.753480 6.930799
  670 2.753480 6.927176
  671 2.753480 6.923553
  672 2.753480 6.919930
  673 2.753480 6.916307
  674 2.753480 6.912684
  675 2.753480 6.909061
  676 2.753480 6.905438
  677 2.753480 6.901815
  678 2.753480 6.898192
  679 2.753480 6.894569
  680 2.753480 6.890946
  681 2.753480 6.887323
  682 2.753480 6.883700
  683 2.753480 6.880077
  684 2.753480 6.876454
  685 2.753480 6.872831
  686 2.753480 6.869208
  687 2.749857 6.865585
  688 2.749857 6.861962
  689 2.746234 6.858339
  690 2.746234 6.854716
  691 2.742611 6.851093
  692 2.742611 6.847470
  693 2.738988 6.843847
  694 2.738988 6.840224
  695 2.738988 6.836601
  696 2.735365 6.832978
  697 2.735365 6.829355
  698 2.735365 6.825732
  699 2.738988 6.822109
  700 2.738988 6.818486
  701 2.738988 6.814863
  702 2.742611 6.811240
  703 2.742611 6.807617
  704 2.742611 6.803994
  705 2.742611 6.800371
  706 2.742611 6.796748
  707 2.742611 6.793125
  708 2.742611 6.789502
  709 2.742611 6.785879
  710 2.742611 6.782256
  711 2.742611 6.778633
  712 2.742611 6.775010
  713 2.742611 6.771387
  714 2.742611 6.767764
  715 2.742611 6.764141
  716 2.742611 6.760518
  717 2.742611 6.756895
  718 2.742611 6.753272
  719 2.742611 6.749649
  720 2.742611 6.746026
  721 2.742611 6.742403
  722 2.742611 6.738780
  723 2.742611 6.735157
  724 2.742611 6.731534
  725 2.738988 6.727911
  726 2.738988 6.724288
  727 2.735365 6.720665
  728 2.735365 6.717042
  729 2.731742 6.713419
  730 2.731742 6.709796
  731 2.728119 6.706173
  732 2.728119 6.702550
  733 2.724496 6.698927
  734 2.724496 6.695304
  735 2.720873 6.691681
  736 2.720873 6.688058
  737 2.717250 6.684435
  738 2.713627 6.680812
  739 2.710004 6.680812
  740 2.706381 6.677189
  741 2.702758 6.677189
  742 2.699135 6.673566
  743 2.695512 6.673566
  744 2.691889 6.669943
  745 2.688266 6.669943
  746 2.684643 6.666320
  747 2.681020 6.662697
  748 2.677397 6.659074
  749 2.673774 6.655451
  750 2.670151 6.651828
  751 2.666528 6.648205
  752 2.662905 6.644582
  753 2.659282 6.640959
  754 2.655659 6.637336
  755 2.652036 6.633713
  756 2.648413 6.630090
  757 2.648413 6.626467
  758 2.648413 6.622844
  759 2.648413 6.619221
  760 2.648413 6.615598
  761 2.648413 6.611975
  762 2.644790 6.608352
  763 2.644790 6.604729
  764 2.644790 6.601106
  765 2.641167 6.597483
  766 2.641167 6.593860
  767 2.637544 6.590237
  768 2.637544 6.586614
  769 2.637544 6.582991
  770 2.637544 6.579368
  771 2.637544 6.575745
  772 2.633921 6.572122
  773 2.633921 6.568499
  774 2.630298 6.564876
  775 2.630298 6.561253
  776 2.626675 6.557630
  777 2.626675 6.554007
  778 2.623052 6.550384
  779 2.623052 6.546761
  780 2.619429 6.543138
  781 2.619429 6.539515
  782 2.615806 6.535892
  783 2.615806 6.532269
  784 2.612183 6.528646
  785 2.612183 6.525023
  786 2.608560 6.521400
  787 2.608560 6.517777
  788 2.608560 6.514154
  789 2.608560 6.510531
  790 2.604937 6.506908
  791 2.604937 6.503285
  792 2.601314 6.499662
  793 2.601314 6.496039
  794 2.597691 6.492416
  795 2.597691 6.488793
  796 2.594068 6.485170
  797 2.594068 6.481547
  798 2.590445 6.477924
  799 2.590445 6.474301
  800 2.586822 6.470678
  801 2.586822 6.467055
  802 2.583199 6.463432
  803 2.583199 6.459809
  804 2.579576 6.456186
  805 2.575953 6.452563
  806 2.575953 6.448940
  807 2.572330 6.445317
  808 2.572330 6.441694
  809 2.572330 6.438071
  810 2.572330 6.434448
  811 2.572330 6.430825
  812 2.572330 6.427202
  813 2.572330 6.423579
  814 2.572330 6.419956
  815 2.572330 6.416333
  816 2.572330 6.412710
  817 2.572330 6.409087
  818 2.572330 6.405464
  819 2.572330 6.401841
  820 2.572330 6.398218
  821 2.572330 6.394595
  822 2.572330 6.390972
  823 2.572330 6.387349
  824 2.572330 6.383726
  825 2.572330 6.380103
  826 2.572330 6.376480
  827 2.572330 6.372857
  828 2.572330 6.369234
  829 2.572330 6.365611
  830 2.572330 6.361988
  831 2.572330 6.358365
  832 2.575953 6.354742
  833 2.579576 6.351119
  834 2.579576 6.347496
  835 2.583199 6.343873
  836 2.586822 6.340250
  837 2.586822 6.336627
  838 2.590445 6.333004
  839 2.594068 6.329381
  840 2.597691 6.325758
  841 2.601314 6.322135
  842 2.604937 6.318512
  843 2.608560 6.314889
  844 2.612183 6.311266
  845 2.615806 6.307643
  846 2.619429 6.304020
  847 2.623052 6.300397
  848 2.626675 6.300397
  849 2.630298 6.300397
  850 2.633921 6.300397
  851 2.637544 6.300397
  852 2.641167 6.300397
  853 2.644790 6.300397
  854 2.648413 6.300397
  855 2.652036 6.300397
  856 2.655659 6.300397
  857 2.659282 6.300397
  858 2.662905 6.300397
  859 2.666528 6.300397
  860 2.670151 6.300397
  861 2.673774 6.300397
  862 2.677397 6.300397
  863 2.681020 6.300397
  864 2.684643 6.300397
  865 2.688266 6.300397
  866 2.691889 6.300397
  867 2.695512 6.296774
  868 2.699135 6.296774
  869 2.702758 6.293151
  870 2.706381 6.293151
  871 2.710004 6.289528
  872 2.713627 6.289528
  873 2.717250 6.285905
  874 2.720873 6.285905
  875 2.724496 6.282282
  876 2.728119 6.282282
  877 2.731742 6.278659
  878 2.735365 6.278659
  879 2.738988 6.275036
  880 2.738988 6.271413
  881 2.742611 6.267790
  882 2.742611 6.264167
  883 2.746234 6.260544
  884 2.746234 6.256921
  885 2.749857 6.253298
  886 2.749857 6.249675
  887 2.753480 6.246052
  888 2.753480 6.242429
  889 2.757103 6.238806
  890 2.757103 6.235183
  891 2.760726 6.231560
  892 2.760726 6.227937
  893 2.760726 6.224314
  894 2.760726 6.220691
  895 2.760726 6.217068
  896 2.760726 6.213445
  897 2.760726 6.209822
  898 2.764349 6.206199
  899 2.764349 6.202576
  900 2.767972 6.198953
  901 2.767972 6.195330
  902 2.771595 6.191707
  903 2.771595 6.188084
  904 2.775218 6.184461
  905 2.775218 6.180838
  906 2.778841 6.177215
  907 2.778841 6.173592
  908 2.778841 6.169969
  909 2.778841 6.166346
  910 2.778841 6.162723
  911 2.778841 6.159100
  912 2.778841 6.155477
  913 2.778841 6.151854
  914 2.778841 6.148231
  915 2.778841 6.144608
  916 2.778841 6.140985
  917 2.778841 6.137362
  918 2.778841 6.133739
  919 2.778841 6.130116
  920 2.778841 6.126493
  921 2.778841 6.122870
  922 2.778841 6.119247
  923 2.778841 6.115624
  924 2.778841 6.112001
  925 2.778841 6.108378
  926 2.778841 6.104755
  927 2.778841 6.101132
  928 2.778841 6.097509
  929 2.775218 6.093886
  930 2.775218 6.090263
  931 2.771595 6.086640
  932 2.771595 6.083017
  933 2.767972 6.079394
  934 2.767972 6.075771
  935 2.764349 6.072148
  936 2.764349 6.068525
  937 2.760726 6.064902
  938 2.760726 6.061279
  939 2.760726 6.057656
  940 2.760726 6.054033
  941 2.760726 6.050410
  942 2.760726 6.046787
  943 2.760726 6.043164
  944 2.760726 6.039541
  945 2.760726 6.035918
  946 2.760726 6.032295
  947 2.760726 6.028672
  948 2.760726 6.025049
  949 2.760726 6.021426
  950 2.760726 6.017803
  951 2.760726 6.014180
  952 2.760726 6.010557
  953 2.760726 6.006934
  954 2.760726 6.003311
  955 2.760726 5.999688
  956 2.760726 5.996065
  957 2.760726 5.992442
  958 2.760726 5.988819
  959 2.760726 5.985196
  960 2.764349 5.981573
  961 2.767972 5.977950
  962 2.771595 5.974327
  963 2.775218 5.970704
  964 2.778841 5.970704
  965 2.782464 5.967081
  966 2.786087 5.963458
  967 2.789710 5.959835
  968 2.793333 5.956212
  969 2.796956 5.952589
  970 2.800579 5.948966
  971 2.804202 5.945343
  972 2.807825 5.941720
  973 2.811448 5.941720
  974 2.815071 5.941720
  975 2.818694 5.941720
  976 2.822317 5.941720
  977 2.825940 5.941720
  978 2.829563 5.941720
  979 2.833186 5.941720
  980 2.836809 5.941720
  981 2.840432 5.941720
  982 2.844055 5.941720
  983 2.847678 5.941720
  984 2.851301 5.941720
  985 2.854924 5.941720
  986 2.858547 5.941720
  987 2.862170 5.941720
  988 2.865793 5.938097
  989 2.869416 5.938097
  990 2.873039 5.934474
  991 2.876662 5.934474
  992 2.880285 5.930851
  993 2.883908 5.930851
  994 2.887531 5.927228
  995 2.891154 5.927228
  996 2.894777 5.923605
  997 2.898400 5.923605
  998 2.902023 5.919982
  999 2.905646 5.919982
 1000 2.909269 5.916359
 1001 2.909269 5.912736
 1002 2.912892 5.909113
 1003 2.912892 5.905490
 1004 2.916515 5.901867
 1005 2.916515 5.898244
 1006 2.920138 5.894621
 1007 2.920138 5.890998
 1008 2.923761 5.887375
 1009 2.923761 5.883752
 1010 2.927384 5.880129
 1011 2.927384 5.876506
 1012 2.931007 5.872883
 1013 2.931007 5.869260
 1014 2.931007 5.865637
 1015 2.931007 5.862014
 1016 2.934630 5.862014
 1017 2.938253 5.858391
 1018 2.941876 5.854768
 1019 2.945499 5.854768
 1020 2.949122 5.851145
 1021 2.952745 5.851145
 1022 2.956368 5.847522
 1023 2.959991 5.847522
 1024 2.963614 5.843899
 1025 2.967237 5.843899
 1026 2.970860 5.840276
 1027 2.974483 5.836653
 1028 2.974483 5.833030
 1029 2.978106 5.829407
 1030 2.978106 5.825784
 1031 2.981729 5.822161
 1032 2.981729 5.818538
 1033 2.985352 5.814915
 1034 2.985352 5.811292
 1035 2.988975 5.807669
 1036 2.988975 5.804046
 1037 2.992598 5.800423
 1038 2.992598 5.796800
 1039 2.996221 5.793177
 1040 2.996221 5.789554
 1041 2.996221 5.785931
 1042 2.996221 5.782308
 1043 2.996221 5.778685
 1044 2.996221 5.775062
 1045 2.996221 5.771439
 1046 2.996221 5.767816
 1047 2.996221 5.764193
 1048 2.996221 5.760570
 1049 2.996221 5.756947
 1050 2.996221 5.753324
 1051 2.996221 5.749701
 1052 2.996221 5.746078
 1053 2.996221 5.742455
 1054 2.999844 5.742455
 1055 3.003467 5.738832
 1056 3.007090 5.738832
 1057 3.010713 5.735209
 1058 3.014336 5.731586
 1059 3.017959 5.727963
 1060 3.021582 5.724340
 1061 3.025205 5.720717
 1062 3.028828 5.717094
 1063 3.028828 5.713471
 1064 3.032451 5.709848
 1065 3.032451 5.706225
 1066 3.036074 5.702602
 1067 3.036074 5.698979
 1068 3.039697 5.695356
 1069 3.039697 5.691733
 1070 3.043320 5.688110
 1071 3.043320 5.684487
 1072 3.046943 5.680864
 1073 3.046943 5.677241
 1074 3.050566 5.673618
 1075 3.050566 5.669995
 1076 3.050566 5.666372
 1077 3.050566 5.662749
 1078 3.054189 5.659126
 1079 3.057812 5.655503
 1080 3.061435 5.651880
 1081 3.065058 5.648257
 1082 3.068681 5.644634
 1083 3.072304 5.641011
 1084 3.075927 5.641011
 1085 3.079550 5.637388
 1086 3.083173 5.633765
 1087 3.086796 5.633765
 1088 3.090419 5.633765
 1089 3.094042 5.630142
 1090 3.097665 5.630142
 1091 3.101288 5.630142
 1092 3.104911 5.630142
 1093 3.108534 5.630142
 1094 3.112157 5.630142
 1095 3.115780 5.630142
 1096 3.119403 5.630142
 1097 3.123026 5.630142
 1098 3.126649 5.630142
 1099 3.130272 5.626519
 1100 3.133895 5.626519
 1101 3.137518 5.622896
 1102 3.141141 5.622896
 1103 3.144764 5.619273
 1104 3.148387 5.619273
 1105 3.152010 5.615650
 1106 3.155633 5.615650
 1107 3.159256 5.612027
 1108 3.162879 5.612027
 1109 3.166502 5.608404
 1110 3.170125 5.608404
 1111 3.173748 5.608404
 1112 3.177371 5.608404
 1113 3.180994 5.608404
 1114 3.184617 5.608404
 1115 3.188240 5.608404
 1116 3.191863 5.608404
 1117 3.195486 5.608404
 1118 3.199109 5.608404
 1119 3.202732 5.608404
 1120 3.206355 5.608404
 1121 3.209978 5.608404
 1122 3.213601 5.608404
 1123 3.217224 5.608404
 1124 3.220847 5.608404
 1125 3.224470 5.608404
 1126 3.228093 5.608404
 1127 3.231716 5.608404
 1128 3.235339 5.608404
 1129 3.238962 5.608404
 1130 3.242585 5.608404
 1131 3.246208 5.608404
 1132 3.249831 5.608404
 1133 3.253454 5.608404
 1134 3.257077 5.608404
 1135 3.260700 5.608404
 1136 3.264323 5.608404
 1137 3.267946 5.608404
 1138 3.271569 5.608404
 1139 3.275192 5.608404
 1140 3.278815 5.608404
 1141 3.282438 5.608404
 1142 3.286061 5.608404
 1143 3.289684 5.608404
 1144 3.293307 5.608404
 1145 3.296930 5.608404
 1146 3.300553 5.604781
 1147 3.304176 5.604781
 1148 3.307799 5.601158
 1149 3.311422 5.601158
 1150 3.315045 5.597535
 1151 3.318668 5.597535
 1152 3.322291 5.593912
 1153 3.325914 5.593912
 1154 3.329537 5.590289
 1155 3.333160 5.590289
 1156 3.336783 5.586666
 1157 3.340406 5.586666
 1158 3.344029 5.583043
 1159 3.347652 5.579420
 1160 3.351275 5.575797
 1161 3.351275 5.572174
 1162 3.354898 5.568551
 1163 3.354898 5.564928
 1164 3.358521 5.561305
 1165 3.358521 5.557682
 1166 3.362144 5.554059
 1167 3.362144 5.550436
 1168 3.365767 5.546813
 1169 3.365767 5.543190
 1170 3.369390 5.539567
 1171 3.369390 5.535944
 1172 3.373013 5.532321
 1173 3.373013 5.528698
 1174 3.373013 5.525075
 1175 3.373013 5.521452
 1176 3.373013 5.517829
 1177 3.373013 5.514206
 1178 3.373013 5.510583
 1179 3.373013 5.506960
 1180 3.373013 5.503337
 1181 3.373013 5.499714
 1182 3.373013 5.496091
 1183 3.373013 5.492468
 1184 3.373013 5.488845
 1185 3.373013 5.485222
 1186 3.373013 5.481599
 1187 3.373013 5.477976
 1188 3.373013 5.474353
 1189 3.373013 5.470730
 1190 3.373013 5.467107
 1191 3.373013 5.463484
 1192 3.373013 5.459861
 1193 3.373013 5.456238
 1194 3.373013 5.452615
 1195 3.376636 5.448992
 1196 3.376636 5.445369
 1197 3.380259 5.441746
 1198 3.380259 5.438123
 1199 3.383882 5.434500
 1200 3.383882 5.430877
 1201 3.387505 5.427254
 1202 3.387505 5.423631
 1203 3.391128 5.420008
 1204 3.391128 5.416385
 1205 3.391128 5.412762
 1206 3.391128 5.409139
 1207 3.391128 5.405516
 1208 3.391128 5.401893
 1209 3.391128 5.398270
 1210 3.391128 5.394647
 1211 3.391128 5.391024
 1212 3.391128 5.387401
 1213 3.391128 5.383778
 1214 3.391128 5.380155
 1215 3.391128 5.376532
 1216 3.394751 5.372909
 1217 3.394751 5.369286
 1218 3.394751 5.365663
 1219 3.398374 5.362040
 1220 3.398374 5.358417
 1221 3.398374 5.354794
 1222 3.401997 5.351171
 1223 3.401997 5.347548
 1224 3.405620 5.347548
 1225 3.409243 5.343925
 1226 3.412866 5.343925
 1227 3.416489 5.340302
 1228 3.420112 5.340302
 1229 3.423735 5.336679
 1230 3.427358 5.336679
 1231 3.430981 5.333056
 1232 3.434604 5.333056
 1233 3.438227 5.329433
 1234 3.438227 5.325810
 1235 3.441850 5.322187
 1236 3.441850 5.318564
 1237 3.445473 5.314941
 1238 3.445473 5.311318
 1239 3.449096 5.307695
 1240 3.449096 5.304072
 1241 3.452719 5.300449
 1242 3.452719 5.296826
 1243 3.456342 5.293203
 1244 3.456342 5.289580
 1245 3.459965 5.285957
 1246 3.459965 5.282334
 1247 3.459965 5.278711
 1248 3.459965 5.275088
 1249 3.459965 5.271465
 1250 3.459965 5.267842
 1251 3.459965 5.264219
 1252 3.459965 5.260596
 1253 3.459965 5.256973
 1254 3.459965 5.253350
 1255 3.459965 5.249727
 1256 3.459965 5.246104
 1257 3.459965 5.242481
 1258 3.459965 5.238858
 1259 3.459965 5.235235
 1260 3.459965 5.231612
 1261 3.459965 5.227989
 1262 3.459965 5.224366
 1263 3.459965 5.220743
 1264 3.459965 5.217120
 1265 3.459965 5.213497
 1266 3.463588 5.209874
 1267 3.463588 5.206251
 1268 3.467211 5.202628
 1269 3.467211 5.199005
 1270 3.470834 5.195382
 1271 3.470834 5.191759
 1272 3.474457 5.188136
 1273 3.474457 5.184513
 1274 3.474457 5.180890
 1275 3.474457 5.177267
 1276 3.474457 5.173644
 1277 3.474457 5.170021
 1278 3.474457 5.166398
 1279 3.474457 5.162775
 1280 3.474457 5.159152
 1281 3.474457 5.155529
 1282 3.474457 5.151906
 1283 3.474457 5.148283
 1284 3.474457 5.144660
 1285 3.474457 5.141037
 1286 3.474457 5.137414
 1287 3.474457 5.133791
 1288 3.474457 5.130168
 1289 3.474457 5.126545
 1290 3.474457 5.122922
 1291 3.474457 5.119299
 1292 3.474457 5.115676
 1293 3.474457 5.112053
 1294 3.474457 5.108430
 1295 3.474457 5.104807
 1296 3.474457 5.101184
 1297 3.470834 5.097561
 1298 3.470834 5.093938
 1299 3.467211 5.090315
 1300 3.467211 5.086692
 1301 3.467211 5.083069
 1302 3.463588 5.079446
 1303 3.463588 5.075823
 1304 3.463588 5.072200
 1305 3.463588 5.068577
 1306 3.463588 5.064954
 1307 3.463588 5.061331
 1308 3.463588 5.057708
 1309 3.463588 5.054085
 1310 3.463588 5.050462
 1311 3.463588 5.046839
 1312 3.463588 5.043216
 1313 3.463588 5.039593
 1314 3.463588 5.035970
 1315 3.463588 5.032347
 1316 3.463588 5.028724
 1317 3.463588 5.025101
 1318 3.463588 5.021478
 1319 3.463588 5.017855
 1320 3.463588 5.014232
 1321 3.459965 5.010609
 1322 3.459965 5.006986
 1323 3.456342 5.003363
 1324 3.456342 4.999740
 1325 3.452719 4.996117
 1326 3.452719 4.992494
 1327 3.449096 4.988871
 1328 3.449096 4.985248
 1329 3.445473 4.981625
 1330 3.445473 4.978002
 1331 3.441850 4.974379
 1332 3.441850 4.970756
 1333 3.438227 4.967133
 1334 3.434604 4.967133
 1335 3.430981 4.963510
 1336 3.427358 4.963510
 1337 3.423735 4.959887
 1338 3.420112 4.959887
 1339 3.416489 4.956264
 1340 3.412866 4.952641
 1341 3.409243 4.949018
 1342 3.405620 4.945395
 1343 3.401997 4.941772
 1344 3.401997 4.938149
 1345 3.398374 4.934526
 1346 3.394751 4.930903
 1347 3.391128 4.927280
 1348 3.387505 4.923657
 1349 3.383882 4.920034
 1350 3.380259 4.916411
 1351 3.380259 4.912788
 1352 3.376636 4.909165
 1353 3.376636 4.905542
 1354 3.373013 4.901919
 1355 3.373013 4.898296
 1356 3.369390 4.894673
 1357 3.369390 4.891050
 1358 3.365767 4.887427
 1359 3.365767 4.883804
 1360 3.362144 4.880181
 1361 3.362144 4.876558
 1362 3.358521 4.872935
 1363 3.354898 4.869312
 1364 3.351275 4.865689
 1365 3.351275 4.862066
 1366 3.351275 4.858443
 1367 3.351275 4.854820
 1368 3.351275 4.851197
 1369 3.351275 4.847574
 1370 3.351275 4.843951
 1371 3.351275 4.840328
 1372 3.351275 4.836705
 1373 3.351275 4.833082
 1374 3.351275 4.829459
 1375 3.351275 4.825836
 1376 3.351275 4.822213
 1377 3.351275 4.818590
 1378 3.351275 4.814967
 1379 3.351275 4.811344
 1380 3.351275 4.807721
 1381 3.351275 4.804098
 1382 3.351275 4.800475
 1383 3.354898 4.796852
 1384 3.354898 4.793229
 1385 3.354898 4.789606
 1386 3.358521 4.785983
 1387 3.358521 4.782360
 1388 3.358521 4.778737
 1389 3.358521 4.775114
 1390 3.358521 4.771491
 1391 3.358521 4.767868
 1392 3.358521 4.764245
 1393 3.358521 4.760622
 1394 3.358521 4.756999
 1395 3.358521 4.753376
 1396 3.358521 4.749753
 1397 3.358521 4.746130
 1398 3.358521 4.742507
 1399 3.358521 4.738884
 1400 3.358521 4.735261
 1401 3.358521 4.731638
 1402 3.358521 4.728015
 1403 3.358521 4.724392
 1404 3.358521 4.720769
 1405 3.358521 4.717146
 1406 3.358521 4.713523
 1407 3.358521 4.709900
 1408 3.358521 4.706277
 1409 3.358521 4.702654
 1410 3.358521 4.699031
 1411 3.358521 4.695408
 1412 3.358521 4.691785
 1413 3.358521 4.688162
 1414 3.358521 4.684539
 1415 3.358521 4.680916
 1416 3.358521 4.677293
 1417 3.358521 4.673670
 1418 3.358521 4.670047
 1419 3.358521 4.666424
 1420 3.358521 4.662801
 1421 3.358521 4.659178
 1422 3.358521 4.655555
 1423 3.358521 4.651932
 1424 3.358521 4.648309
 1425 3.358521 4.644686
 1426 3.358521 4.641063
 1427 3.358521 4.637440
 1428 3.362144 4.633817
 1429 3.362144 4.630194
 1430 3.362144 4.626571
 1431 3.365767 4.622948
 1432 3.365767 4.619325
 1433 3.365767 4.615702
 1434 3.365767 4.612079
 1435 3.365767 4.608456
 1436 3.365767 4.604833
 1437 3.365767 4.601210
 1438 3.365767 4.597587
 1439 3.365767 4.593964
 1440 3.369390 4.590341
 1441 3.373013 4.586718
 1442 3.376636 4.583095
 1443 3.380259 4.579472
 1444 3.383882 4.575849
 1445 3.387505 4.572226
 1446 3.387505 4.568603
 1447 3.391128 4.564980
 1448 3.391128 4.561357
 1449 3.394751 4.557734
 1450 3.394751 4.554111
 1451 3.398374 4.550488
 1452 3.398374 4.546865
 1453 3.401997 4.543242
 1454 3.401997 4.539619
 1455 3.405620 4.535996
 1456 3.405620 4.532373
 1457 3.409243 4.528750
 1458 3.409243 4.525127
 1459 3.409243 4.521504
 1460 3.409243 4.517881
 1461 3.409243 4.514258
 1462 3.409243 4.510635
 1463 3.409243 4.507012
 1464 3.409243 4.503389
 1465 3.409243 4.499766
 1466 3.409243 4.496143
 1467 3.409243 4.492520
 1468 3.409243 4.488897
 1469 3.409243 4.485274
 1470 3.409243 4.481651
 1471 3.409243 4.478028
 1472 3.409243 4.474405
 1473 3.409243 4.470782
 1474 3.409243 4.467159
 1475 3.409243 4.463536
 1476 3.409243 4.459913
 1477 3.409243 4.456290
 1478 3.409243 4.452667
 1479 3.409243 4.449044
 1480 3.409243 4.445421
 1481 3.409243 4.441798
 1482 3.409243 4.438175
 1483 3.409243 4.434552
 1484 3.409243 4.430929
 1485 3.409243 4.427306
 1486 3.409243 4.423683
 1487 3.409243 4.420060
 1488 3.409243 4.416437
 1489 3.409243 4.412814
 1490 3.409243 4.409191
 1491 3.409243 4.405568
 1492 3.409243 4.401945
 1493 3.409243 4.398322
 1494 3.409243 4.394699
 1495 3.409243 4.391076
 1496 3.409243 4.387453
 1497 3.409243 4.383830
 1498 3.409243 4.380207
 1499 3.409243 4.376584
 1500 3.409243 4.372961
 1501 3.409243 4.369338
 1502 3.409243 4.365715
 1503 3.409243 4.362092
 1504 3.409243 4.358469
 1505 3.409243 4.354846
 1506 3.409243 4.351223
 1507 3.409243 4.347600
 1508 3.409243 4.343977
 1509 3.409243 4.340354
 1510 3.409243 4.336731
 1511 3.409243 4.333108
 1512 3.409243 4.329485
 1513 3.405620 4.325862
 1514 3.405620 4.322239
 1515 3.401997 4.318616
 1516 3.401997 4.314993
 1517 3.398374 4.311370
 1518 3.398374 4.307747
 1519 3.394751 4.304124
 1520 3.394751 4.300501
 1521 3.391128 4.296878
 1522 3.391128 4.293255
 1523 3.387505 4.289632
 1524 3.387505 4.286009
 1525 3.383882 4.282386
 1526 3.383882 4.278763
 1527 3.380259 4.275140
 1528 3.380259 4.271517
 1529 3.380259 4.267894
 1530 3.380259 4.264271
 1531 3.380259 4.260648
 1532 3.380259 4.257025
 1533 3.380259 4.253402
 1534 3.380259 4.249779
 1535 3.380259 4.246156
 1536 3.380259 4.242533
 1537 3.380259 4.238910
 1538 3.376636 4.235287
 1539 3.376636 4.231664
 1540 3.373013 4.228041
 1541 3.373013 4.224418
 1542 3.369390 4.220795
 1543 3.369390 4.217172
 1544 3.365767 4.213549
 1545 3.365767 4.209926
 1546 3.362144 4.206303
 1547 3.362144 4.202680
 1548 3.358521 4.199057
 1549 3.358521 4.195434
 1550 3.354898 4.191811
 1551 3.351275 4.191811
 1552 3.347652 4.188188
 1553 3.344029 4.188188
 1554 3.340406 4.184565
 1555 3.336783 4.184565
 1556 3.333160 4.180942
 1557 3.329537 4.180942
 1558 3.325914 4.177319
 1559 3.322291 4.177319
 1560 3.318668 4.173696
 1561 3.315045 4.173696
 1562 3.311422 4.170073
 1563 3.307799 4.170073
 1564 3.304176 4.166450
 1565 3.300553 4.166450
 1566 3.296930 4.162827
 1567 3.293307 4.159204
 1568 3.289684 4.159204
 1569 3.286061 4.155581
 1570 3.282438 4.151958
 1571 3.278815 4.148335
 1572 3.278815 4.144712
 1573 3.275192 4.141089
 1574 3.275192 4.137466
 1575 3.271569 4.133843
 1576 3.271569 4.130220
 1577 3.267946 4.126597
 1578 3.267946 4.122974
 1579 3.264323 4.119351
 1580 3.264323 4.115728
 1581 3.260700 4.112105
 1582 3.260700 4.108482
 1583 3.257077 4.104859
 1584 3.257077 4.101236
 1585 3.253454 4.097613
 1586 3.253454 4.093990
 1587 3.249831 4.090367
 1588 3.246208 4.086744
 1589 3.242585 4.083121
 1590 3.238962 4.079498
 1591 3.235339 4.079498
 1592 3.231716 4.075875
 1593 3.228093 4.072252
 1594 3.224470 4.068629
 1595 3.220847 4.065006
 1596 3.220847 4.061383
 1597 3.217224 4.057760
 1598 3.217224 4.054137
 1599 3.217224 4.050514
 1600 3.217224 4.046891
 1601 3.217224 4.043268
 1602 3.217224 4.039645
 1603 3.217224 4.036022
 1604 3.217224 4.032399
 1605 3.217224 4.028776
 1606 3.217224 4.025153
 1607 3.217224 4.021530
 1608 3.217224 4.017907
 1609 3.213601 4.014284
 1610 3.213601 4.010661
 1611 3.213601 4.007038
 1612 3.213601 4.003415
 1613 3.213601 3.999792
 1614 3.209978 3.996169
 1615 3.209978 3.992546
 1616 3.209978 3.988923
 1617 3.209978 3.985300
 1618 3.213601 3.981677
 1619 3.213601 3.978054
 1620 3.217224 3.974431
 1621 3.217224 3.970808
 1622 3.220847 3.967185
 1623 3.220847 3.963562
 1624 3.220847 3.959939
 1625 3.220847 3.956316
 1626 3.220847 3.952693
 1627 3.220847 3.949070
 1628 3.220847 3.945447
 1629 3.220847 3.941824
 1630 3.220847 3.938201
 1631 3.220847 3.934578
 1632 3.220847 3.930955
 1633 3.220847 3.927332
 1634 3.220847 3.923709
 1635 3.220847 3.920086
 1636 3.220847 3.916463
 1637 3.220847 3.912840
 1638 3.220847 3.909217
 1639 3.220847 3.905594
 1640 3.220847 3.901971
 1641 3.224470 3.898348
 1642 3.224470 3.894725
 1643 3.228093 3.891102
 1644 3.231716 3.887479
 1645 3.235339 3.883856
 1646 3.238962 3.880233
 1647 3.242585 3.876610
 1648 3.246208 3.872987
 1649 3.249831 3.869364
 1650 3.253454 3.865741
 1651 3.257077 3.865741
 1652 3.260700 3.865741
 1653 3.264323 3.865741
 1654 3.267946 3.865741
 1655 3.271569 3.865741
 1656 3.275192 3.865741
 1657 3.278815 3.865741
 1658 3.282438 3.862118
 1659 3.286061 3.862118
 1660 3.289684 3.858495
 1661 3.293307 3.858495
 1662 3.296930 3.854872
 1663 3.300553 3.854872
 1664 3.304176 3.851249
 1665 3.307799 3.851249
 1666 3.311422 3.847626
 1667 3.315045 3.847626
 1668 3.318668 3.844003
 1669 3.322291 3.844003
 1670 3.325914 3.840380
 1671 3.325914 3.836757
 1672 3.329537 3.833134
 1673 3.329537 3.829511
 1674 3.333160 3.825888
 1675 3.333160 3.822265
 1676 3.336783 3.818642
 1677 3.336783 3.815019
 1678 3.340406 3.811396
 1679 3.340406 3.807773
 1680 3.344029 3.804150
 1681 3.344029 3.800527
 1682 3.347652 3.796904
 1683 3.347652 3.793281
 1684 3.347652 3.789658
 1685 3.347652 3.786035
 1686 3.347652 3.782412
 1687 3.347652 3.778789
 1688 3.347652 3.775166
 1689 3.351275 3.771543
 1690 3.354898 3.767920
 1691 3.354898 3.764297
 1692 3.358521 3.760674
 1693 3.358521 3.757051
 1694 3.362144 3.753428
 1695 3.362144 3.749805
 1696 3.365767 3.746182
 1697 3.365767 3.742559
 1698 3.369390 3.738936
 1699 3.369390 3.735313
 1700 3.373013 3.731690
 1701 3.373013 3.728067
 1702 3.376636 3.724444
 1703 3.376636 3.720821
 1704 3.380259 3.717198
 1705 3.380259 3.713575
 1706 3.380259 3.709952
 1707 3.380259 3.706329
 1708 3.383882 3.702706
 1709 3.383882 3.699083
 1710 3.383882 3.695460
 1711 3.387505 3.691837
 1712 3.387505 3.688214
 1713 3.387505 3.684591
 1714 3.391128 3.680968
 1715 3.394751 3.680968
 1716 3.398374 3.677345
 1717 3.401997 3.677345
 1718 3.405620 3.673722
 1719 3.409243 3.673722
 1720 3.412866 3.670099
 1721 3.416489 3.670099
 1722 3.420112 3.666476
 1723 3.423735 3.666476
 1724 3.427358 3.662853
 1725 3.430981 3.662853
 1726 3.434604 3.659230
 1727 3.438227 3.659230
 1728 3.441850 3.655607
 1729 3.441850 3.651984
 1730 3.445473 3.648361
 1731 3.445473 3.644738
 1732 3.449096 3.641115
 1733 3.449096 3.637492
 1734 3.452719 3.633869
 1735 3.452719 3.630246
 1736 3.456342 3.626623
 1737 3.456342 3.623000
 1738 3.459965 3.619377
 1739 3.459965 3.615754
 1740 3.463588 3.612131
 1741 3.463588 3.608508
 1742 3.463588 3.604885
 1743 3.467211 3.604885
 1744 3.470834 3.601262
 1745 3.474457 3.597639
 1746 3.478080 3.594016
 1747 3.481703 3.590393
 1748 3.481703 3.586770
 1749 3.485326 3.583147
 1750 3.485326 3.579524
 1751 3.488949 3.575901
 1752 3.488949 3.572278
 1753 3.492572 3.568655
 1754 3.492572 3.565032
 1755 3.496195 3.561409
 1756 3.496195 3.557786
 1757 3.499818 3.554163
 1758 3.499818 3.550540
 1759 3.503441 3.546917
 1760 3.503441 3.543294
 1761 3.503441 3.539671
 1762 3.503441 3.536048
 1763 3.503441 3.532425
 1764 3.503441 3.528802
 1765 3.503441 3.525179
 1766 3.503441 3.521556
 1767 3.503441 3.517933
 1768 3.503441 3.514310
 1769 3.503441 3.510687
 1770 3.503441 3.507064
 1771 3.503441 3.503441
 1772 3.503441 3.499818
 1773 3.503441 3.496195
 1774 3.503441 3.492572
 1775 3.503441 3.488949
 1776 3.503441 3.485326
 1777 3.503441 3.481703
 1778 3.503441 3.478080
 1779 3.503441 3.474457
 1780 3.503441 3.470834
 1781 3.503441 3.467211
 1782 3.503441 3.463588
 1783 3.503441 3.459965
 1784 3.503441 3.456342
 1785 3.503441 3.452719
 1786 3.503441 3.449096
 1787 3.503441 3.445473
 1788 3.507064 3.441850
 1789 3.507064 3.438227
 1790 3.510687 3.434604
 1791 3.510687 3.430981
 1792 3.514310 3.427358
 1793 3.514310 3.423735
 1794 3.517933 3.420112
 1795 3.517933 3.416489
 1796 3.517933 3.412866
 1797 3.521556 3.409243
 1798 3.521556 3.405620
 1799 3.525179 3.401997
 1800 3.528802 3.398374
 1801 3.532425 3.394751
 1802 3.536048 3.391128
 1803 3.539671 3.387505
 1804 3.539671 3.383882
 1805 3.543294 3.380259
 1806 3.546917 3.376636
 1807 3.550540 3.373013
 1808 3.554163 3.369390
 1809 3.557786 3.365767
 1810 3.561409 3.362144
 1811 3.565032 3.358521
 1812 3.568655 3.354898
 1813 3.572278 3.351275
 1814 3.575901 3.351275
 1815 3.579524 3.347652
 1816 3.583147 3.347652
 1817 3.586770 3.344029
 1818 3.590393 3.344029
 1819 3.594016 3.340406
 1820 3.597639 3.340406
 1821 3.601262 3.336783
 1822 3.604885 3.336783
 1823 3.608508 3.333160
 1824 3.612131 3.329537
 1825 3.612131 3.325914
 1826 3.615754 3.322291
 1827 3.615754 3.318668
 1828 3.619377 3.315045
 1829 3.619377 3.311422
 1830 3.623000 3.307799
 1831 3.623000 3.304176
 1832 3.626623 3.300553
 1833 3.626623 3.296930
 1834 3.630246 3.293307
 1835 3.630246 3.289684
 1836 3.633869 3.286061
 1837 3.633869 3.282438
 1838 3.633869 3.278815
 1839 3.633869 3.275192
 1840 3.633869 3.271569
 1841 3.633869 3.267946
 1842 3.637492 3.264323
 1843 3.637492 3.260700
 1844 3.641115 3.257077
 1845 3.644738 3.253454
 1846 3.648361 3.249831
 1847 3.651984 3.246208
 1848 3.655607 3.242585
 1849 3.659230 3.242585
 1850 3.662853 3.242585
 1851 3.666476 3.242585
 1852 3.670099 3.242585
 1853 3.673722 3.242585
 1854 3.677345 3.238962
 1855 3.680968 3.238962
 1856 3.684591 3.235339
 1857 3.688214 3.235339
 1858 3.691837 3.231716
 1859 3.695460 3.231716
 1860 3.699083 3.228093
 1861 3.702706 3.228093
 1862 3.706329 3.224470
 1863 3.709952 3.224470
 1864 3.713575 3.220847
 1865 3.717198 3.220847
 1866 3.720821 3.217224
 1867 3.720821 3.213601
 1868 3.724444 3.209978
 1869 3.724444 3.206355
 1870 3.728067 3.202732
 1871 3.728067 3.199109
 1872 3.731690 3.195486
 1873 3.731690 3.191863
 1874 3.735313 3.188240
 1875 3.735313 3.184617
 1876 3.738936 3.180994
 1877 3.738936 3.177371
 1878 3.742559 3.173748
 1879 3.742559 3.170125
 1880 3.746182 3.166502
 1881 3.746182 3.162879
 1882 3.746182 3.159256
 1883 3.746182 3.155633
 1884 3.749805 3.152010
 1885 3.749805 3.148387
 1886 3.749805 3.144764
 1887 3.749805 3.141141
 1888 3.749805 3.137518
 1889 3.749805 3.133895
 1890 3.749805 3.130272
 1891 3.749805 3.126649
 1892 3.749805 3.123026
 1893 3.749805 3.119403
 1894 3.749805 3.115780
 1895 3.749805 3.112157
 1896 3.749805 3.108534
 1897 3.749805 3.104911
 1898 3.749805 3.101288
 1899 3.749805 3.097665
 1900 3.749805 3.094042
 1901 3.749805 3.090419
 1902 3.749805 3.086796
 1903 3.749805 3.083173
 1904 3.749805 3.079550
 1905 3.749805 3.075927
 1906 3.749805 3.072304
 1907 3.749805 3.068681
 1908 3.749805 3.065058
 1909 3.753428 3.061435
 1910 3.753428 3.057812
 1911 3.753428 3.054189
 1912 3.757051 3.050566
 1913 3.757051 3.046943
 1914 3.760674 3.043320
 1915 3.760674 3.039697
 1916 3.764297 3.036074
 1917 3.764297 3.032451
 1918 3.764297 3.028828
 1919 3.767920 3.025205
 1920 3.771543 3.025205
 1921 3.775166 3.021582
 1922 3.778789 3.021582
 1923 3.782412 3.017959
 1924 3.786035 3.014336
 1925 3.789658 3.014336
 1926 3.793281 3.010713
 1927 3.796904 3.010713
 1928 3.800527 3.007090
 1929 3.804150 3.007090
 1930 3.807773 3.003467
 1931 3.811396 3.003467
 1932 3.815019 2.999844
 1933 3.818642 2.999844
 1934 3.822265 2.996221
 1935 3.825888 2.996221
 1936 3.829511 2.992598
 1937 3.833134 2.992598
 1938 3.836757 2.988975
 1939 3.840380 2.985352
 1940 3.844003 2.981729
 1941 3.844003 2.978106
 1942 3.847626 2.974483
 1943 3.851249 2.970860
 1944 3.851249 2.967237
 1945 3.854872 2.967237
 1946 3.858495 2.963614
 1947 3.862118 2.963614
 1948 3.865741 2.959991
 1949 3.869364 2.959991
 1950 3.872987 2.959991
 1951 3.876610 2.959991
 1952 3.880233 2.959991
 1953 3.883856 2.959991
 1954 3.887479 2.959991
 1955 3.891102 2.959991
 1956 3.894725 2.959991
 1957 3.898348 2.959991
 1958 3.901971 2.959991
 1959 3.905594 2.959991
 1960 3.909217 2.959991
 1961 3.912840 2.956368
 1962 3.916463 2.956368
 1963 3.920086 2.952745
 1964 3.923709 2.952745
 1965 3.927332 2.949122
 1966 3.930955 2.949122
 1967 3.934578 2.945499
 1968 3.938201 2.945499
 1969 3.941824 2.941876
 1970 3.945447 2.941876
 1971 3.949070 2.938253
 1972 3.952693 2.938253
 1973 3.956316 2.934630
 1974 3.956316 2.931007
 1975 3.959939 2.927384
 1976 3.959939 2.923761
 1977 3.963562 2.920138
 1978 3.963562 2.916515
 1979 3.967185 2.912892
 1980 3.967185 2.909269
 1981 3.970808 2.905646
 1982 3.970808 2.902023
 1983 3.974431 2.898400
 1984 3.974431 2.894777
 1985 3.978054 2.891154
 1986 3.978054 2.887531
 1987 3.981677 2.883908
 1988 3.985300 2.880285
 1989 3.988923 2.876662
 1990 3.992546 2.873039
 1991 3.996169 2.873039
 1992 3.999792 2.873039
 1993 4.003415 2.873039
 1994 4.007038 2.873039
 1995 4.010661 2.873039
 1996 4.014284 2.873039
 1997 4.017907 2.873039
 1998 4.021530 2.873039
 1999 4.025153 2.873039
 2000 4.028776 2.876662
 2001 4.032399 2.876662
 2002 4.036022 2.876662
 2003 4.039645 2.876662
 2004 4.043268 2.876662
 2005 4.046891 2.876662
 2006 4.050514 2.876662
 2007 4.054137 2.876662
 2008 4.057760 2.876662
 2009 4.061383 2.876662
 2010 4.065006 2.876662
 2011 4.068629 2.876662
 2012 4.072252 2.876662
 2013 4.075875 2.876662
 2014 4.079498 2.876662
 2015 4.083121 2.876662
 2016 4.086744 2.876662
 2017 4.090367 2.876662
 2018 4.093990 2.876662
 2019 4.097613 2.876662
 2020 4.101236 2.876662
 2021 4.104859 2.876662
 2022 4.108482 2.876662
 2023 4.112105 2.876662
 2024 4.115728 2.876662
 2025 4.119351 2.876662
 2026 4.122974 2.873039
 2027 4.126597 2.873039
 2028 4.130220 2.869416
 2029 4.133843 2.869416
 2030 4.137466 2.865793
 2031 4.141089 2.865793
 2032 4.144712 2.862170
 2033 4.148335 2.862170
 2034 4.151958 2.858547
 2035 4.155581 2.858547
 2036 4.159204 2.854924
 2037 4.162827 2.854924
 2038 4.166450 2.851301
 2039 4.170073 2.851301
 2040 4.173696 2.847678
 2041 4.177319 2.847678
 2042 4.180942 2.844055
 2043 4.184565 2.844055
 2044 4.188188 2.840432
 2045 4.191811 2.840432
 2046 4.195434 2.836809
 2047 4.199057 2.836809
 2048 4.202680 2.833186
 2049 4.206303 2.833186
 2050 4.209926 2.829563
 2051 4.209926 2.825940
 2052 4.213549 2.822317
 2053 4.213549 2.818694
 2054 4.217172 2.815071
 2055 4.217172 2.811448
 2056 4.220795 2.807825
 2057 4.220795 2.804202
 2058 4.224418 2.800579
 2059 4.224418 2.796956
 2060 4.228041 2.793333
 2061 4.228041 2.789710
 2062 4.231664 2.786087
 2063 4.231664 2.782464
 2064 4.231664 2.778841
 2065 4.231664 2.775218
 2066 4.231664 2.771595
 2067 4.231664 2.767972
 2068 4.231664 2.764349
 2069 4.231664 2.760726
 2070 4.231664 2.757103
 2071 4.235287 2.753480
 2072 4.238910 2.749857
 2073 4.242533 2.746234
 2074 4.246156 2.742611
 2075 4.249779 2.738988
 2076 4.253402 2.735365
 2077 4.257025 2.735365
 2078 4.260648 2.735365
 2079 4.264271 2.731742
 2080 4.267894 2.731742
 2081 4.271517 2.731742
 2082 4.275140 2.731742
 2083 4.278763 2.731742
 2084 4.282386 2.728119
 2085 4.286009 2.728119
 2086 4.289632 2.724496
 2087 4.293255 2.724496
 2088 4.296878 2.720873
 2089 4.300501 2.720873
 2090 4.304124 2.717250
 2091 4.307747 2.717250
 2092 4.311370 2.713627
 2093 4.314993 2.713627
 2094 4.318616 2.710004
 2095 4.322239 2.710004
 2096 4.325862 2.706381
 2097 4.329485 2.702758
 2098 4.333108 2.699135
 2099 4.333108 2.695512
 2100 4.336731 2.691889
 2101 4.336731 2.688266
 2102 4.340354 2.684643
 2103 4.340354 2.681020
 2104 4.343977 2.677397
 2105 4.343977 2.673774
 2106 4.347600 2.673774
 2107 4.351223 2.670151
 2108 4.354846 2.670151
 2109 4.358469 2.670151
 2110 4.362092 2.670151
 2111 4.365715 2.670151
 2112 4.369338 2.670151
 2113 4.372961 2.666528
 2114 4.376584 2.666528
 2115 4.380207 2.666528
 2116 4.383830 2.666528
 2117 4.387453 2.666528
 2118 4.391076 2.666528
 2119 4.394699 2.666528
 2120 4.398322 2.666528
 2121 4.401945 2.666528
 2122 4.405568 2.666528
 2123 4.409191 2.666528
 2124 4.412814 2.666528
 2125 4.416437 2.666528
 2126 4.420060 2.666528
 2127 4.423683 2.662905
 2128 4.427306 2.662905
 2129 4.430929 2.659282
 2130 4.434552 2.659282
 2131 4.438175 2.655659
 2132 4.441798 2.655659
 2133 4.445421 2.652036
 2134 4.449044 2.652036
 2135 4.452667 2.648413
 2136 4.456290 2.648413
 2137 4.459913 2.644790
 2138 4.463536 2.644790
 2139 4.467159 2.641167
 2140 4.470782 2.637544
 2141 4.470782 2.633921
 2142 4.474405 2.630298
 2143 4.474405 2.626675
 2144 4.478028 2.623052
 2145 4.478028 2.619429
 2146 4.481651 2.615806
 2147 4.481651 2.612183
 2148 4.485274 2.608560
 2149 4.485274 2.604937
 2150 4.488897 2.601314
 2151 4.492520 2.597691
 2152 4.496143 2.594068
 2153 4.499766 2.590445
 2154 4.499766 2.586822
 2155 4.503389 2.583199
 2156 4.503389 2.579576
 2157 4.507012 2.575953
 2158 4.507012 2.572330
 2159 4.510635 2.568707
 2160 4.510635 2.565084
 2161 4.514258 2.561461
 2162 4.514258 2.557838
 2163 4.517881 2.554215
 2164 4.517881 2.550592
 2165 4.521504 2.546969
 2166 4.521504 2.543346
 2167 4.521504 2.539723
 2168 4.521504 2.536100
 2169 4.525127 2.532477
 2170 4.525127 2.528854
 2171 4.528750 2.525231
 2172 4.532373 2.521608
 2173 4.535996 2.521608
 2174 4.539619 2.517985
 2175 4.543242 2.517985
 2176 4.546865 2.517985
 2177 4.550488 2.517985
 2178 4.554111 2.517985
 2179 4.557734 2.517985
 2180 4.561357 2.517985
 2181 4.564980 2.517985
 2182 4.568603 2.517985
 2183 4.572226 2.517985
 2184 4.575849 2.517985
 2185 4.579472 2.517985
 2186 4.583095 2.517985
 2187 4.586718 2.517985
 2188 4.590341 2.517985
 2189 4.593964 2.517985
 2190 4.597587 2.517985
 2191 4.601210 2.517985
 2192 4.604833 2.517985
 2193 4.608456 2.517985
 2194 4.612079 2.517985
 2195 4.615702 2.517985
 2196 4.619325 2.517985
 2197 4.622948 2.517985
 2198 4.626571 2.517985
 2199 4.630194 2.514362
 2200 4.633817 2.514362
 2201 4.637440 2.510739
 2202 4.641063 2.510739
 2203 4.644686 2.507116
 2204 4.648309 2.507116
 2205 4.651932 2.503493
 2206 4.655555 2.503493
 2207 4.659178 2.499870
 2208 4.662801 2.499870
 2209 4.666424 2.496247
 2210 4.670047 2.496247
 2211 4.673670 2.492624
 2212 4.677293 2.489001
 2213 4.680916 2.485378
 2214 4.684539 2.481755
 2215 4.688162 2.478132
 2216 4.691785 2.474509
 2217 4.695408 2.470886
 2218 4.699031 2.467263
 2219 4.702654 2.463640
 2220 4.706277 2.460017
 2221 4.706277 2.456394
 2222 4.709900 2.452771
 2223 4.709900 2.449148
 2224 4.713523 2.445525
 2225 4.713523 2.441902
 2226 4.717146 2.438279
 2227 4.720769 2.434656
 2228 4.724392 2.431033
 2229 4.724392 2.427410
 2230 4.728015 2.423787
 2231 4.728015 2.420164
 2232 4.731638 2.416541
 2233 4.731638 2.412918
 2234 4.735261 2.409295
 2235 4.735261 2.405672
 2236 4.738884 2.402049
 2237 4.742507 2.398426
 2238 4.746130 2.394803
 2239 4.749753 2.391180
 2240 4.753376 2.391180
 2241 4.756999 2.387557
 2242 4.760622 2.383934
 2243 4.764245 2.380311
 2244 4.767868 2.376688
 2245 4.771491 2.376688
 2246 4.775114 2.376688
 2247 4.778737 2.376688
 2248 4.782360 2.376688
 2249 4.785983 2.376688
 2250 4.789606 2.376688
 2251 4.793229 2.376688
 2252 4.796852 2.376688
 2253 4.800475 2.373065
 2254 4.804098 2.373065
 2255 4.807721 2.369442
 2256 4.811344 2.369442
 2257 4.814967 2.365819
 2258 4.818590 2.365819
 2259 4.822213 2.362196
 2260 4.825836 2.362196
 2261 4.829459 2.358573
 2262 4.833082 2.358573
 2263 4.836705 2.354950
 2264 4.840328 2.354950
 2265 4.843951 2.351327
 2266 4.847574 2.347704
 2267 4.851197 2.344081
 2268 4.851197 2.340458
 2269 4.854820 2.336835
 2270 4.858443 2.333212
 2271 4.862066 2.329589
 2272 4.862066 2.325966
 2273 4.865689 2.322343
 2274 4.869312 2.322343
 2275 4.872935 2.318720
 2276 4.876558 2.315097
 2277 4.880181 2.315097
 2278 4.883804 2.311474
 2279 4.887427 2.307851
 2280 4.891050 2.304228
 2281 4.894673 2.304228
 2282 4.898296 2.300605
 2283 4.901919 2.300605
 2284 4.905542 2.296982
 2285 4.909165 2.296982
 2286 4.912788 2.296982
 2287 4.916411 2.293359
 2288 4.920034 2.293359
 2289 4.923657 2.293359
 2290 4.927280 2.293359
 2291 4.930903 2.293359
 2292 4.934526 2.293359
 2293 4.938149 2.293359
 2294 4.941772 2.293359
 2295 4.945395 2.293359
 2296 4.949018 2.293359
 2297 4.952641 2.293359
 2298 4.956264 2.293359
 2299 4.959887 2.293359
 2300 4.963510 2.293359
 2301 4.967133 2.293359
 2302 4.970756 2.289736
 2303 4.974379 2.289736
 2304 4.978002 2.286113
 2305 4.981625 2.286113
 2306 4.985248 2.282490
 2307 4.988871 2.282490
 2308 4.992494 2.278867
 2309 4.996117 2.278867
 2310 4.999740 2.275244
 2311 5.003363 2.275244
 2312 5.006986 2.271621
 2313 5.010609 2.271621
 2314 5.014232 2.267998
 2315 5.017855 2.264375
 2316 5.017855 2.260752
 2317 5.021478 2.257129
 2318 5.021478 2.253506
 2319 5.025101 2.249883
 2320 5.025101 2.246260
 2321 5.028724 2.242637
 2322 5.028724 2.239014
 2323 5.032347 2.235391
 2324 5.032347 2.231768
 2325 5.035970 2.228145
 2326 5.035970 2.224522
 2327 5.039593 2.220899
 2328 5.043216 2.220899
 2329 5.046839 2.220899
 2330 5.050462 2.220899
 2331 5.054085 2.220899
 2332 5.057708 2.220899
 2333 5.061331 2.217276
 2334 5.064954 2.217276
 2335 5.068577 2.213653
 2336 5.072200 2.213653
 2337 5.075823 2.210030
 2338 5.079446 2.210030
 2339 5.083069 2.206407
 2340 5.086692 2.206407
 2341 5.090315 2.202784
 2342 5.093938 2.202784
 2343 5.097561 2.199161
 2344 5.101184 2.199161
 2345 5.104807 2.195538
 2346 5.108430 2.191915
 2347 5.112053 2.188292
 2348 5.112053 2.184669
 2349 5.115676 2.181046
 2350 5.119299 2.177423
 2351 5.119299 2.173800
 2352 5.122922 2.170177
 2353 5.126545 2.166554
 2354 5.130168 2.162931
 2355 5.133791 2.159308
 2356 5.137414 2.155685
 2357 5.141037 2.152062
 2358 5.144660 2.148439
 2359 5.148283 2.144816
 2360 5.151906 2.141193
 2361 5.155529 2.141193
 2362 5.159152 2.141193
 2363 5.162775 2.141193
 2364 5.166398 2.141193
 2365 5.170021 2.141193
 2366 5.173644 2.141193
 2367 5.177267 2.141193
 2368 5.180890 2.141193
 2369 5.184513 2.141193
 2370 5.188136 2.141193
 2371 5.191759 2.141193
 2372 5.195382 2.141193
 2373 5.199005 2.141193
 2374 5.202628 2.141193
 2375 5.206251 2.141193
 2376 5.209874 2.141193
 2377 5.213497 2.141193
 2378 5.217120 2.141193
 2379 5.220743 2.141193
 2380 5.224366 2.141193
 2381 5.227989 2.141193
 2382 5.231612 2.141193
 2383 5.235235 2.141193
 2384 5.238858 2.137570
 2385 5.242481 2.137570
 2386 5.246104 2.133947
 2387 5.249727 2.133947
 2388 5.253350 2.130324
 2389 5.256973 2.130324
 2390 5.260596 2.126701
 2391 5.264219 2.126701
 2392 5.267842 2.123078
 2393 5.271465 2.123078
 2394 5.275088 2.119455
 2395 5.278711 2.119455
 2396 5.282334 2.115832
 2397 5.282334 2.112209
 2398 5.285957 2.108586
 2399 5.289580 2.104963
 2400 5.293203 2.101340
 2401 5.296826 2.097717
 2402 5.300449 2.094094
 2403 5.300449 2.090471
 2404 5.304072 2.086848
 2405 5.307695 2.083225
 2406 5.307695 2.079602
 2407 5.311318 2.075979
 2408 5.311318 2.072356
 2409 5.314941 2.068733
 2410 5.314941 2.065110
 2411 5.318564 2.061487
 2412 5.318564 2.057864
 2413 5.322187 2.057864
 2414 5.325810 2.054241
 2415 5.329433 2.054241
 2416 5.333056 2.050618
 2417 5.336679 2.050618
 2418 5.340302 2.046995
 2419 5.343925 2.046995
 2420 5.347548 2.043372
 2421 5.351171 2.043372
 2422 5.354794 2.039749
 2423 5.358417 2.039749
 2424 5.362040 2.036126
 2425 5.365663 2.036126
 2426 5.369286 2.032503
 2427 5.372909 2.028880
 2428 5.376532 2.025257
 2429 5.380155 2.021634
 2430 5.383778 2.018011
 2431 5.383778 2.014388
 2432 5.387401 2.010765
 2433 5.391024 2.007142
 2434 5.391024 2.003519
 2435 5.394647 1.999896
 2436 5.398270 1.996273
 2437 5.401893 1.996273
 2438 5.405516 1.992650
 2439 5.409139 1.989027
 2440 5.412762 1.985404
 2441 5.416385 1.981781
 2442 5.420008 1.978158
 2443 5.423631 1.974535
 2444 5.427254 1.970912
 2445 5.427254 1.967289
 2446 5.430877 1.963666
 2447 5.430877 1.960043
 2448 5.434500 1.956420
 2449 5.434500 1.952797
 2450 5.438123 1.949174
 2451 5.438123 1.945551
 2452 5.441746 1.945551
 2453 5.445369 1.941928
 2454 5.448992 1.938305
 2455 5.452615 1.938305
 2456 5.456238 1.934682
 2457 5.459861 1.934682
 2458 5.463484 1.931059
 2459 5.467107 1.931059
 2460 5.470730 1.927436
 2461 5.474353 1.923813
 2462 5.477976 1.920190
 2463 5.481599 1.916567
 2464 5.485222 1.912944
 2465 5.488845 1.909321
 2466 5.488845 1.905698
 2467 5.492468 1.902075
 2468 5.496091 1.898452
 2469 5.496091 1.894829
 2470 5.499714 1.891206
 2471 5.503337 1.891206
 2472 5.506960 1.887583
 2473 5.510583 1.883960
 2474 5.514206 1.883960
 2475 5.517829 1.880337
 2476 5.521452 1.876714
 2477 5.525075 1.873091
 2478 5.528698 1.873091
 2479 5.532321 1.869468
 2480 5.535944 1.869468
 2481 5.539567 1.865845
 2482 5.543190 1.865845
 2483 5.546813 1.865845
 2484 5.550436 1.865845
 2485 5.554059 1.865845
 2486 5.557682 1.865845
 2487 5.561305 1.865845
 2488 5.564928 1.865845
 2489 5.568551 1.865845
 2490 5.572174 1.865845
 2491 5.575797 1.865845
 2492 5.579420 1.862222
 2493 5.583043 1.862222
 2494 5.586666 1.858599
 2495 5.590289 1.858599
 2496 5.593912 1.854976
 2497 5.597535 1.854976
 2498 5.601158 1.851353
 2499 5.604781 1.851353
 2500 5.608404 1.847730
 2501 5.612027 1.847730
 2502 5.615650 1.844107
 2503 5.619273 1.844107
 2504 5.622896 1.840484
 2505 5.626519 1.836861
 2506 5.630142 1.833238
 2507 5.630142 1.829615
 2508 5.633765 1.825992
 2509 5.637388 1.822369
 2510 5.637388 1.818746
 2511 5.641011 1.815123
 2512 5.644634 1.811500
 2513 5.648257 1.811500
 2514 5.651880 1.811500
 2515 5.655503 1.811500
 2516 5.659126 1.811500
 2517 5.662749 1.807877
 2518 5.666372 1.807877
 2519 5.669995 1.804254
 2520 5.673618 1.804254
 2521 5.677241 1.800631
 2522 5.680864 1.800631
 2523 5.684487 1.797008
 2524 5.688110 1.797008
 2525 5.691733 1.793385
 2526 5.695356 1.793385
 2527 5.698979 1.789762
 2528 5.702602 1.789762
 2529 5.706225 1.786139
 2530 5.709848 1.782516
 2531 5.709848 1.778893
 2532 5.713471 1.775270
 2533 5.713471 1.771647
 2534 5.717094 1.768024
 2535 5.717094 1.764401
 2536 5.720717 1.760778
 2537 5.720717 1.757155
 2538 5.724340 1.753532
 2539 5.724340 1.749909
 2540 5.727963 1.746286
 2541 5.727963 1.742663
 2542 5.731586 1.739040
 2543 5.735209 1.735417
 2544 5.738832 1.731794
 2545 5.742455 1.728171
 2546 5.746078 1.724548
 2547 5.749701 1.724548
 2548 5.753324 1.724548
 2549 5.756947 1.724548
 2550 5.760570 1.724548
 2551 5.764193 1.724548
 2552 5.767816 1.724548
 2553 5.771439 1.724548
 2554 5.775062 1.724548
 2555 5.778685 1.724548
 2556 5.782308 1.724548
 2557 5.785931 1.720925
 2558 5.789554 1.720925
 2559 5.793177 1.717302
 2560 5.796800 1.717302
 2561 5.800423 1.713679
 2562 5.804046 1.713679
 2563 5.807669 1.710056
 2564 5.811292 1.710056
 2565 5.814915 1.706433
 2566 5.818538 1.706433
 2567 5.822161 1.702810
 2568 5.825784 1.702810
 2569 5.829407 1.699187
 2570 5.833030 1.695564
 2571 5.836653 1.691941
 2572 5.836653 1.688318
 2573 5.840276 1.688318
 2574 5.843899 1.684695
 2575 5.847522 1.684695
 2576 5.851145 1.681072
 2577 5.854768 1.681072
 2578 5.858391 1.677449
 2579 5.862014 1.673826
 2580 5.865637 1.670203
 2581 5.869260 1.666580
 2582 5.872883 1.662957
 2583 5.876506 1.659334
 2584 5.880129 1.655711
 2585 5.883752 1.652088
 2586 5.887375 1.648465
 2587 5.887375 1.644842
 2588 5.890998 1.641219
 2589 5.894621 1.637596
 2590 5.898244 1.633973
 2591 5.901867 1.630350
 2592 5.905490 1.626727
 2593 5.909113 1.626727
 2594 5.912736 1.626727
 2595 5.916359 1.626727
 2596 5.919982 1.626727
 2597 5.923605 1.626727
 2598 5.927228 1.626727
 2599 5.930851 1.626727
 2600 5.934474 1.623104
 2601 5.938097 1.623104
 2602 5.941720 1.619481
 2603 5.945343 1.619481
 2604 5.948966 1.615858
 2605 5.952589 1.615858
 2606 5.956212 1.612235
 2607 5.959835 1.612235
 2608 5.963458 1.608612
 2609 5.967081 1.608612
 2610 5.970704 1.604989
 2611 5.974327 1.604989
 2612 5.977950 1.601366
 2613 5.977950 1.597743
 2614 5.981573 1.594120
 2615 5.981573 1.590497
 2616 5.985196 1.586874
 2617 5.985196 1.583251
 2618 5.988819 1.579628
 2619 5.988819 1.576005
 2620 5.992442 1.572382
 2621 5.992442 1.568759
 2622 5.996065 1.565136
 2623 5.996065 1.561513
 2624 5.999688 1.557890
 2625 5.999688 1.554267
 2626 5.999688 1.550644
 2627 5.999688 1.547021
 2628 5.999688 1.543398
 2629 5.999688 1.539775
 2630 5.999688 1.536152
 2631 5.999688 1.532529
 2632 5.999688 1.528906
 2633 5.999688 1.525283
 2634 5.999688 1.521660
 2635 6.003311 1.518037
 2636 6.006934 1.514414
 2637 6.010557 1.510791
 2638 6.014180 1.507168
 2639 6.017803 1.503545
 2640 6.021426 1.499922
 2641 6.025049 1.496299
 2642 6.028672 1.492676
 2643 6.032295 1.489053
 2644 6.035918 1.485430
 2645 6.039541 1.481807
 2646 6.043164 1.478184
 2647 6.046787 1.478184
 2648 6.050410 1.478184
 2649 6.054033 1.474561
 2650 6.057656 1.474561
 2651 6.061279 1.474561
 2652 6.064902 1.474561
 2653 6.068525 1.474561
 2654 6.072148 1.474561
 2655 6.075771 1.474561
 2656 6.079394 1.474561
 2657 6.083017 1.474561
 2658 6.086640 1.474561
 2659 6.090263 1.474561
 2660 6.093886 1.474561
 2661 6.097509 1.474561
 2662 6.101132 1.470938
 2663 6.104755 1.470938
 2664 6.108378 1.467315
 2665 6.112001 1.467315
 2666 6.115624 1.463692
 2667 6.119247 1.463692
 2668 6.122870 1.460069
 2669 6.126493 1.460069
 2670 6.130116 1.456446
 2671 6.133739 1.456446
 2672 6.137362 1.452823
 2673 6.140985 1.452823
 2674 6.144608 1.449200
 2675 6.144608 1.445577
 2676 6.148231 1.441954
 2677 6.148231 1.438331
 2678 6.151854 1.434708
 2679 6.151854 1.431085
 2680 6.155477 1.427462
 2681 6.155477 1.423839
 2682 6.159100 1.420216
 2683 6.159100 1.416593
 2684 6.162723 1.412970
 2685 6.162723 1.409347
 2686 6.166346 1.405724
 2687 6.166346 1.402101
 2688 6.166346 1.398478
 2689 6.166346 1.394855
 2690 6.166346 1.391232
 2691 6.166346 1.387609
 2692 6.166346 1.383986
 2693 6.166346 1.380363
 2694 6.166346 1.376740
 2695 6.166346 1.373117
 2696 6.166346 1.369494
 2697 6.166346 1.365871
 2698 6.169969 1.362248
 2699 6.173592 1.358625
 2700 6.177215 1.355002
 2701 6.180838 1.351379
 2702 6.184461 1.347756
 2703 6.188084 1.344133
 2704 6.191707 1.340510
 2705 6.195330 1.340510
 2706 6.198953 1.340510
 2707 6.202576 1.340510
 2708 6.206199 1.340510
 2709 6.209822 1.340510
 2710 6.213445 1.340510
 2711 6.217068 1.340510
 2712 6.220691 1.340510
 2713 6.224314 1.340510
 2714 6.227937 1.340510
 2715 6.231560 1.336887
 2716 6.235183 1.336887
 2717 6.238806 1.333264
 2718 6.242429 1.333264
 2719 6.246052 1.329641
 2720 6.249675 1.329641
 2721 6.253298 1.326018
 2722 6.256921 1.326018
 2723 6.260544 1.322395
 2724 6.264167 1.322395
 2725 6.267790 1.318772
 2726 6.271413 1.318772
 2727 6.275036 1.315149
 2728 6.278659 1.311526
 2729 6.282282 1.311526
 2730 6.285905 1.311526
 2731 6.289528 1.311526
 2732 6.293151 1.311526
 2733 6.296774 1.311526
 2734 6.300397 1.311526
 2735 6.304020 1.311526
 2736 6.307643 1.311526
 2737 6.311266 1.311526
 2738 6.314889 1.311526
 2739 6.318512 1.311526
 2740 6.322135 1.311526
 2741 6.325758 1.311526
 2742 6.329381 1.311526
 2743 6.333004 1.307903
 2744 6.336627 1.307903
 2745 6.340250 1.304280
 2746 6.343873 1.304280
 2747 6.347496 1.300657
 2748 6.351119 1.300657
 2749 6.354742 1.297034
 2750 6.358365 1.297034
 2751 6.361988 1.293411
 2752 6.365611 1.293411
 2753 6.369234 1.289788
 2754 6.372857 1.289788
 2755 6.376480 1.286165
 2756 6.380103 1.282542
 2757 6.383726 1.278919
 2758 6.383726 1.275296
 2759 6.387349 1.271673
 2760 6.387349 1.268050
 2761 6.390972 1.264427
 2762 6.390972 1.260804
 2763 6.394595 1.257181
 2764 6.394595 1.253558
 2765 6.398218 1.249935
 2766 6.398218 1.246312
 2767 6.401841 1.242689
 2768 6.401841 1.239066
 2769 6.405464 1.235443
 2770 6.405464 1.231820
 2771 6.409087 1.228197
 2772 6.409087 1.224574
 2773 6.409087 1.220951
 2774 6.409087 1.217328
 2775 6.412710 1.213705
 2776 6.412710 1.210082
 2777 6.412710 1.206459
 2778 6.412710 1.202836
 2779 6.412710 1.199213
 2780 6.412710 1.195590
 2781 6.416333 1.195590
 2782 6.419956 1.191967
 2783 6.423579 1.191967
 2784 6.427202 1.188344
 2785 6.430825 1.188344
 2786 6.434448 1.184721
 2787 6.438071 1.184721
 2788 6.441694 1.181098
 2789 6.445317 1.181098
 2790 6.448940 1.177475
 2791 6.452563 1.177475
 2792 6.456186 1.173852
 2793 6.459809 1.173852
 2794 6.463432 1.170229
 2795 6.467055 1.166606
 2796 6.470678 1.162983
 2797 6.474301 1.159360
 2798 6.477924 1.155737
 2799 6.481547 1.152114
 2800 6.485170 1.148491
 2801 6.488793 1.148491
 2802 6.492416 1.148491
 2803 6.496039 1.148491
 2804 6.499662 1.144868
 2805 6.503285 1.144868
 2806 6.506908 1.141245
 2807 6.510531 1.141245
 2808 6.514154 1.137622
 2809 6.517777 1.137622
 2810 6.521400 1.133999
 2811 6.525023 1.133999
 2812 6.528646 1.130376
 2813 6.532269 1.130376
 2814 6.535892 1.126753
 2815 6.539515 1.126753
 2816 6.543138 1.123130
 2817 6.546761 1.119507
 2818 6.550384 1.119507
 2819 6.554007 1.119507
 2820 6.557630 1.115884
 2821 6.561253 1.115884
 2822 6.564876 1.112261
 2823 6.568499 1.112261
 2824 6.572122 1.108638
 2825 6.575745 1.108638
 2826 6.579368 1.108638
 2827 6.582991 1.108638
 2828 6.586614 1.108638
 2829 6.590237 1.108638
 2830 6.593860 1.108638
 2831 6.597483 1.105015
 2832 6.601106 1.105015
 2833 6.604729 1.101392
 2834 6.608352 1.101392
 2835 6.611975 1.101392
 2836 6.615598 1.101392
 2837 6.619221 1.101392
 2838 6.622844 1.101392
 2839 6.626467 1.101392
 2840 6.630090 1.101392
 2841 6.633713 1.101392
 2842 6.637336 1.101392
 2843 6.640959 1.101392
 2844 6.644582 1.101392
 2845 6.648205 1.101392
 2846 6.651828 1.101392
 2847 6.655451 1.101392
 2848 6.659074 1.101392
 2849 6.662697 1.101392
 2850 6.666320 1.101392
 2851 6.669943 1.101392
 2852 6.673566 1.101392
 2853 6.677189 1.105015
 2854 6.680812 1.105015
 2855 6.684435 1.105015
 2856 6.688058 1.105015
 2857 6.691681 1.108638
 2858 6.695304 1.108638
 2859 6.698927 1.112261
 2860 6.702550 1.112261
 2861 6.706173 1.115884
 2862 6.709796 1.115884
 2863 6.713419 1.119507
 2864 6.717042 1.119507
 2865 6.720665 1.119507
 2866 6.724288 1.119507
 2867 6.727911 1.119507
 2868 6.731534 1.119507
 2869 6.735157 1.119507
 2870 6.738780 1.119507
 2871 6.742403 1.119507
 2872 6.746026 1.119507
 2873 6.749649 1.119507
 2874 6.753272 1.119507
 2875 6.756895 1.119507
 2876 6.760518 1.119507
 2877 6.764141 1.119507
 2878 6.767764 1.119507
 2879 6.771387 1.119507
 2880 6.775010 1.119507
 2881 6.778633 1.119507
 2882 6.782256 1.119507
 2883 6.785879 1.119507
 2884 6.789502 1.119507
 2885 6.793125 1.119507
 2886 6.796748 1.119507
 2887 6.800371 1.119507
 2888 6.803994 1.119507
 2889 6.807617 1.115884
 2890 6.811240 1.115884
 2891 6.814863 1.112261
 2892 6.818486 1.112261
 2893 6.822109 1.108638
 2894 6.825732 1.108638
 2895 6.829355 1.108638
 2896 6.832978 1.108638
 2897 6.836601 1.108638
 2898 6.840224 1.108638
 2899 6.843847 1.108638
 2900 6.847470 1.108638
 2901 6.851093 1.108638
 2902 6.854716 1.108638
 2903 6.858339 1.108638
 2904 6.861962 1.108638
 2905 6.865585 1.105015
 2906 6.869208 1.105015
 2907 6.872831 1.101392
 2908 6.876454 1.101392
 2909 6.880077 1.097769
 2910 6.883700 1.097769
 2911 6.887323 1.094146
 2912 6.890946 1.094146
 2913 6.894569 1.090523
 2914 6.898192 1.090523
 2915 6.901815 1.086900
 2916 6.905438 1.086900
 2917 6.909061 1.083277
 2918 6.912684 1.079654
 2919 6.916307 1.079654
 2920 6.919930 1.079654
 2921 6.923553 1.079654
 2922 6.927176 1.079654
 2923 6.930799 1.079654
 2924 6.934422 1.079654
 2925 6.938045 1.076031
 2926 6.941668 1.076031
 2927 6.945291 1.072408
 2928 6.948914 1.072408
 2929 6.952537 1.068785
 2930 6.956160 1.068785
 2931 6.959783 1.065162
 2932 6.963406 1.065162
 2933 6.967029 1.061539
 2934 6.970652 1.061539
 2935 6.974275 1.057916
 2936 6.977898 1.057916
 2937 6.981521 1.054293
 2938 6.985144 1.054293
 2939 6.988767 1.054293
 2940 6.992390 1.054293
 2941 6.996013 1.054293
 2942 6.999636 1.054293
 2943 7.003259 1.054293
 2944 7.006882 1.054293
 2945 7.010505 1.054293
 2946 7.014128 1.054293
 2947 7.017751 1.054293
 2948 7.021374 1.054293
 2949 7.024997 1.054293
 2950 7.028620 1.054293
 2951 7.032243 1.054293
 2952 7.035866 1.054293
 2953 7.039489 1.057916
 2954 7.043112 1.057916
 2955 7.046735 1.061539
 2956 7.050358 1.061539
 2957 7.053981 1.065162
 2958 7.057604 1.065162
 2959 7.061227 1.068785
 2960 7.064850 1.068785
 2961 7.068473 1.072408
 2962 7.072096 1.072408
 2963 7.075719 1.076031
 2964 7.079342 1.076031
 2965 7.082965 1.076031
 2966 7.086588 1.076031
 2967 7.090211 1.076031
 2968 7.093834 1.076031
 2969 7.097457 1.076031
 2970 7.101080 1.076031
 2971 7.104703 1.076031
 2972 7.108326 1.076031
 2973 7.111949 1.076031
 2974 7.115572 1.076031
 2975 7.119195 1.076031
 2976 7.122818 1.076031
 2977 7.126441 1.076031
 2978 7.130064 1.076031
 2979 7.133687 1.076031
 2980 7.137310 1.076031
 2981 7.140933 1.076031
 2982 7.144556 1.076031
 2983 7.148179 1.076031
 2984 7.151802 1.076031
 2985 7.155425 1.076031
 2986 7.159048 1.076031
 2987 7.162671 1.076031
 2988 7.166294 1.076031
 2989 7.169917 1.076031
 2990 7.173540 1.076031
 2991 7.177163 1.076031
 2992 7.180786 1.076031
 2993 7.184409 1.076031
 2994 7.188032 1.076031
 2995 7.191655 1.076031
 2996 7.195278 1.076031
 2997 7.198901 1.076031
 2998 7.202524 1.076031
 2999 7.206147 1.076031
 3000 7.209770 1.076031
 3001 7.213393 1.076031
 3002 7.217016 1.076031
 3003 7.220639 1.076031
 3004 7.224262 1.076031
 3005 7.227885 1.076031
 3006 7.231508 1.076031
 3007 7.235131 1.072408
 3008 7.238754 1.072408
 3009 7.242377 1.068785
 3010 7.246000 1.068785
 3011 7.249623 1.065162
 3012 7.253246 1.065162
 3013 7.256869 1.061539
 3014 7.260492 1.061539
 3015 7.264115 1.057916
 3016 7.267738 1.057916
 3017 7.271361 1.054293
 3018 7.274984 1.054293
 3019 7.278607 1.050670
 3020 7.278607 1.047047
 3021 7.282230 1.043424
 3022 7.282230 1.039801
 3023 7.285853 1.036178
 3024 7.285853 1.032555
 3025 7.289476 1.028932
 3026 7.289476 1.025309
 3027 7.293099 1.021686
 3028 7.293099 1.018063
 3029 7.296722 1.014440
 3030 7.296722 1.010817
 3031 7.300345 1.007194
 3032 7.300345 1.003571
 3033 7.300345 0.999948
 3034 7.303968 0.999948
 3035 7.307591 0.996325
 3036 7.311214 0.996325
 3037 7.314837 0.992702
 3038 7.318460 0.992702
 3039 7.322083 0.989079
 3040 7.325706 0.989079
 3041 7.329329 0.985456
 3042 7.332952 0.985456
 3043 7.336575 0.981833
 3044 7.340198 0.978210
 3045 7.343821 0.974587
 3046 7.347444 0.970964
 3047 7.351067 0.967341
 3048 7.354690 0.963718
 3049 7.358313 0.960095
 3050 7.361936 0.960095
 3051 7.365559 0.960095
 3052 7.369182 0.960095
 3053 7.372805 0.960095
 3054 7.376428 0.960095
 3055 7.380051 0.960095
 3056 7.383674 0.960095
 3057 7.387297 0.960095
 3058 7.390920 0.960095
 3059 7.394543 0.960095
 3060 7.398166 0.960095
 3061 7.401789 0.960095
 3062 7.405412 0.960095
 3063 7.409035 0.960095
 3064 7.412658 0.960095
 3065 7.416281 0.960095
 3066 7.419904 0.960095
 3067 7.423527 0.960095
 3068 7.427150 0.956472
 3069 7.430773 0.956472
 3070 7.434396 0.952849
 3071 7.438019 0.952849
 3072 7.441642 0.949226
 3073 7.445265 0.949226
 3074 7.448888 0.949226
 3075 7.452511 0.945603
 3076 7.456134 0.945603
 3077 7.459757 0.945603
 3078 7.463380 0.945603
 3079 7.467003 0.945603
 3080 7.470626 0.945603
 3081 7.474249 0.945603
 3082 7.477872 0.945603
 3083 7.481495 0.945603
 3084 7.485118 0.945603
 3085 7.488741 0.945603
 3086 7.492364 0.945603
 3087 7.495987 0.945603
 3088 7.499610 0.945603
 3089 7.503233 0.945603
 3090 7.506856 0.945603
 3091 7.510479 0.945603
 3092 7.514102 0.945603
 3093 7.517725 0.945603
 3094 7.521348 0.945603
 3095 7.524971 0.945603
 3096 7.528594 0.945603
 3097 7.532217 0.945603
 3098 7.535840 0.945603
 3099 7.539463 0.941980
 3100 7.543086 0.941980
 3101 7.546709 0.938357
 3102 7.550332 0.938357
 3103 7.553955 0.934734
 3104 7.557578 0.934734
 3105 7.561201 0.931111
 3106 7.564824 0.931111
 3107 7.568447 0.927488
 3108 7.572070 0.927488
 3109 7.575693 0.923865
 3110 7.579316 0.923865
 3111 7.582939 0.920242
 3112 7.586562 0.920242
 3113 7.590185 0.916619
 3114 7.593808 0.916619
 3115 7.597431 0.912996
 3116 7.601054 0.912996
 3117 7.604677 0.909373
 3118 7.608300 0.905750
 3119 7.611923 0.905750
 3120 7.615546 0.905750
 3121 7.619169 0.905750
 3122 7.622792 0.905750
 3123 7.626415 0.905750
 3124 7.630038 0.905750
 3125 7.633661 0.905750
 3126 7.637284 0.905750
 3127 7.640907 0.905750
 3128 7.644530 0.905750
 3129 7.648153 0.905750
 3130 7.651776 0.905750
 3131 7.655399 0.905750
 3132 7.659022 0.905750
 3133 7.662645 0.905750
 3134 7.666268 0.902127
 3135 7.669891 0.902127
 3136 7.673514 0.898504
 3137 7.677137 0.898504
 3138 7.680760 0.894881
 3139 7.684383 0.894881
 3140 7.688006 0.891258
 3141 7.691629 0.891258
 3142 7.695252 0.891258
 3143 7.698875 0.891258
 3144 7.702498 0.891258
 3145 7.706121 0.891258
 3146 7.709744 0.891258
 3147 7.713367 0.887635
 3148 7.716990 0.887635
 3149 7.720613 0.887635
 3150 7.724236 0.887635
 3151 7.727859 0.887635
 3152 7.731482 0.887635
 3153 7.735105 0.887635
 3154 7.738728 0.887635
 3155 7.742351 0.887635
 3156 7.745974 0.887635
 3157 7.749597 0.887635
 3158 7.753220 0.887635
 3159 7.756843 0.887635
 3160 7.760466 0.887635
 3161 7.764089 0.887635
 3162 7.767712 0.887635
 3163 7.771335 0.887635
 3164 7.774958 0.887635
 3165 7.778581 0.887635
 3166 7.782204 0.887635
 3167 7.785827 0.887635
 3168 7.789450 0.887635
 3169 7.793073 0.887635
 3170 7.796696 0.884012
 3171 7.800319 0.884012
 3172 7.803942 0.880389
 3173 7.807565 0.880389
 3174 7.811188 0.876766
 3175 7.814811 0.876766
 3176 7.818434 0.873143
 3177 7.822057 0.873143
 3178 7.825680 0.873143
 3179 7.829303 0.873143
 3180 7.832926 0.873143
 3181 7.836549 0.873143
 3182 7.840172 0.873143
 3183 7.843795 0.873143
 3184 7.847418 0.873143
 3185 7.851041 0.873143
 3186 7.854664 0.873143
 3187 7.858287 0.869520
 3188 7.861910 0.869520
 3189 7.865533 0.869520
 3190 7.869156 0.865897
 3191 7.872779 0.869520
 3192 7.876402 0.869520
 3193 7.880025 0.869520
 3194 7.883648 0.869520
 3195 7.887271 0.869520
 3196 7.890894 0.869520
 3197 7.894517 0.869520
 3198 7.898140 0.869520
 3199 7.901763 0.869520
 3200 7.905386 0.869520
 3201 7.909009 0.869520
 3202 7.912632 0.869520
 3203 7.916255 0.869520
 3204 7.919878 0.869520
 3205 7.923501 0.869520
 3206 7.927124 0.869520
 3207 7.930747 0.869520
 3208 7.934370 0.869520
 3209 7.937993 0.869520
 3210 7.941616 0.869520
 3211 7.945239 0.869520
 3212 7.948862 0.869520
 3213 7.952485 0.869520
 3214 7.956108 0.869520
 3215 7.959731 0.869520
 3216 7.963354 0.865897
 3217 7.966977 0.865897
 3218 7.970600 0.865897
 3219 7.974223 0.865897
 3220 7.977846 0.865897
 3221 7.981469 0.865897
 3222 7.985092 0.865897
 3223 7.988715 0.862274
 3224 7.992338 0.862274
 3225 7.995961 0.858651
 3226 7.999584 0.858651
 3227 8.003207 0.855028
 3228 8.006830 0.855028
 3229 8.010453 0.851405
 3230 8.014076 0.851405
 3231 8.017699 0.847782
 3232 8.021322 0.847782
 3233 8.024945 0.844159
 3234 8.028568 0.844159
 3235 8.032191 0.840536
 3236 8.035814 0.840536
 3237 8.039437 0.840536
 3238 8.043060 0.840536
 3239 8.046683 0.840536
 3240 8.050306 0.836913
 3241 8.053929 0.836913
 3242 8.057552 0.833290
 3243 8.061175 0.833290
 3244 8.064798 0.829667
 3245 8.068421 0.829667
 3246 8.072044 0.826044
 3247 8.075667 0.826044
 3248 8.079290 0.822421
 3249 8.082913 0.822421
 3250 8.086536 0.822421
 3251 8.090159 0.822421
 3252 8.093782 0.822421
 3253 8.097405 0.822421
 3254 8.101028 0.822421
 3255 8.104651 0.822421
 3256 8.108274 0.822421
 3257 8.111897 0.822421
 3258 8.115520 0.822421
 3259 8.119143 0.822421
 3260 8.122766 0.822421
 3261 8.126389 0.822421
 3262 8.130012 0.822421
 3263 8.133635 0.822421
 3264 8.137258 0.822421
 3265 8.140881 0.822421
 3266 8.144504 0.822421
 3267 8.148127 0.822421
 3268 8.151750 0.822421
 3269 8.155373 0.822421
 3270 8.158996 0.818798
 3271 8.162619 0.818798
 3272 8.166242 0.815175
 3273 8.169865 0.815175
 3274 8.173488 0.811552
 3275 8.177111 0.811552
 3276 8.180734 0.807929
 3277 8.184357 0.807929
 3278 8.187980 0.804306
 3279 8.191603 0.804306
 3280 8.195226 0.800683
 3281 8.198849 0.800683
 3282 8.202472 0.797060
 3283 8.202472 0.793437
 3284 8.206095 0.793437
 3285 8.209718 0.793437
 3286 8.213341 0.793437
 3287 8.216964 0.793437
 3288 8.220587 0.793437
 3289 8.224210 0.793437
 3290 8.227833 0.789814
 3291 8.231456 0.789814
 3292 8.235079 0.786191
 3293 8.238702 0.786191
 3294 8.242325 0.782568
 3295 8.245948 0.782568
 3296 8.249571 0.778945
 3297 8.253194 0.778945
 3298 8.256817 0.775322
 3299 8.260440 0.775322
 3300 8.264063 0.771699
 3301 8.267686 0.771699
 3302 8.271309 0.768076
 3303 8.274932 0.764453
 3304 8.278555 0.760830
 3305 8.282178 0.757207
 3306 8.282178 0.753584
 3307 8.285801 0.749961
 3308 8.289424 0.749961
 3309 8.293047 0.749961
 3310 8.296670 0.749961
 3311 8.300293 0.746338
 3312 8.303916 0.746338
 3313 8.307539 0.742715
 3314 8.311162 0.742715
 3315 8.314785 0.739092
 3316 8.318408 0.739092
 3317 8.322031 0.735469
 3318 8.325654 0.735469
 3319 8.329277 0.731846
 3320 8.332900 0.731846
 3321 8.336523 0.728223
 3322 8.340146 0.728223
 3323 8.343769 0.724600
 3324 8.347392 0.720977
 3325 8.351015 0.717354
 3326 8.354638 0.713731
 3327 8.358261 0.710108
 3328 8.361884 0.706485
 3329 8.365507 0.702862
 3330 8.369130 0.699239
 3331 8.372753 0.695616
 3332 8.376376 0.691993
 3333 8.379999 0.688370
 3334 8.383622 0.684747
 3335 8.387245 0.684747
 3336 8.390868 0.684747
 3337 8.394491 0.684747
 3338 8.398114 0.684747
 3339 8.401737 0.684747
 3340 8.405360 0.684747
 3341 8.408983 0.684747
 3342 8.412606 0.684747
 3343 8.416229 0.684747
 3344 8.419852 0.684747
 3345 8.423475 0.684747
 3346 8.427098 0.684747
 3347 8.430721 0.684747
 3348 8.434344 0.684747
 3349 8.437967 0.684747
 3350 8.441590 0.684747
 3351 8.445213 0.684747
 3352 8.448836 0.684747
 3353 8.452459 0.684747
 3354 8.456082 0.684747
 3355 8.459705 0.681124
 3356 8.463328 0.681124
 3357 8.466951 0.677501
 3358 8.470574 0.677501
 3359 8.474197 0.673878
 3360 8.477820 0.673878
 3361 8.481443 0.670255
 3362 8.485066 0.670255
 3363 8.488689 0.666632
 3364 8.492312 0.666632
 3365 8.495935 0.663009
 3366 8.499558 0.663009
 3367 8.503181 0.659386
 3368 8.506804 0.659386
 3369 8.510427 0.659386
 3370 8.514050 0.659386
 3371 8.517673 0.659386
 3372 8.521296 0.659386
 3373 8.524919 0.659386
 3374 8.528542 0.659386
 3375 8.532165 0.659386
 3376 8.535788 0.659386
 3377 8.539411 0.659386
 3378 8.543034 0.659386
 3379 8.546657 0.659386
 3380 8.550280 0.659386
 3381 8.553903 0.659386
 3382 8.557526 0.659386
 3383 8.561149 0.659386
 3384 8.564772 0.659386
 3385 8.568395 0.659386
 3386 8.572018 0.659386
 3387 8.575641 0.659386
 3388 8.579264 0.659386
 3389 8.582887 0.659386
 3390 8.586510 0.659386
 3391 8.590133 0.659386
 3392 8.593756 0.659386
 3393 8.597379 0.659386
 3394 8.601002 0.663009
 3395 8.604625 0.666632
 3396 8.608248 0.670255
 3397 8.611871 0.673878
 3398 8.615494 0.677501
 3399 8.619117 0.681124
 3400 8.622740 0.684747
 3401 8.626363 0.688370
 3402 8.629986 0.691993
 3403 8.629986 0.695616
 3404 8.629986 0.699239
 3405 8.633609 0.702862
 3406 8.633609 0.706485
 3407 8.637232 0.710108
 3408 8.637232 0.713731
 3409 8.640855 0.717354
 3410 8.640855 0.720977
 3411 8.644478 0.724600
 3412 8.644478 0.728223
 3413 8.648101 0.731846
 3414 8.648101 0.735469
 3415 8.651724 0.739092
 3416 8.651724 0.742715
 3417 8.655347 0.746338
 3418 8.658970 0.746338
 3419 8.662593 0.749961
 3420 8.666216 0.749961
 3421 8.669839 0.753584
 3422 8.673462 0.753584
 3423 8.677085 0.757207
 3424 8.680708 0.757207
 3425 8.684331 0.760830
 3426 8.687954 0.760830
 3427 8.691577 0.764453
 3428 8.695200 0.764453
 3429 8.698823 0.768076
 3430 8.702446 0.768076
 3431 8.706069 0.768076
 3432 8.709692 0.771699
 3433 8.713315 0.771699
 3434 8.716938 0.771699
 3435 8.720561 0.775322
 3436 8.724184 0.778945
 3437 8.727807 0.782568
 3438 8.731430 0.786191
 3439 8.735053 0.789814
 3440 8.735053 0.793437
 3441 8.735053 0.797060
 3442 8.735053 0.800683
 3443 8.735053 0.804306
 3444 8.735053 0.807929
 3445 8.735053 0.811552
 3446 8.735053 0.815175
 3447 8.735053 0.818798
 3448 8.735053 0.822421
 3449 8.735053 0.826044
 3450 8.738676 0.829667
 3451 8.738676 0.833290
 3452 8.742299 0.836913
 3453 8.742299 0.840536
 3454 8.745922 0.844159
 3455 8.745922 0.847782
 3456 8.749545 0.851405
 3457 8.749545 0.855028
 3458 8.753168 0.858651
 3459 8.753168 0.862274
 3460 8.756791 0.865897
 3461 8.756791 0.869520
 3462 8.760414 0.873143
 3463 8.764037 0.873143
 3464 8.767660 0.876766
 3465 8.771283 0.880389
 3466 8.774906 0.880389
 3467 8.778529 0.884012
 3468 8.778529 0.887635
 3469 8.782152 0.891258
 3470 8.782152 0.894881
 3471 8.785775 0.898504
 3472 8.785775 0.902127
 3473 8.789398 0.905750
 3474 8.793021 0.909373
 3475 8.796644 0.909373
 3476 8.800267 0.912996
 3477 8.803890 0.912996
 3478 8.807513 0.916619
 3479 8.811136 0.916619
 3480 8.814759 0.920242
 3481 8.818382 0.920242
 3482 8.822005 0.923865
 3483 8.825628 0.923865
 3484 8.829251 0.927488
 3485 8.832874 0.927488
 3486 8.836497 0.931111
 3487 8.840120 0.931111
 3488 8.843743 0.931111
 3489 8.847366 0.931111
 3490 8.850989 0.931111
 3491 8.854612 0.931111
 3492 8.858235 0.931111
 3493 8.861858 0.931111
 3494 8.865481 0.931111
 3495 8.869104 0.931111
 3496 8.872727 0.931111
 3497 8.876350 0.931111
 3498 8.879973 0.931111
 3499 8.883596 0.931111
 3500 8.887219 0.931111
 3501 8.890842 0.931111
 3502 8.894465 0.931111
 3503 8.898088 0.931111
 3504 8.901711 0.931111
 3505 8.905334 0.931111
 3506 8.908957 0.934734
 3507 8.912580 0.934734
 3508 8.916203 0.934734
 3509 8.919826 0.934734
 3510 8.923449 0.934734
 3511 8.927072 0.934734
 3512 8.930695 0.934734
 3513 8.934318 0.938357
 3514 8.937941 0.938357
 3515 8.941564 0.941980
 3516 8.945187 0.941980
 3517 8.948810 0.945603
 3518 8.952433 0.945603
 3519 8.956056 0.949226
 3520 8.959679 0.952849
 3521 8.963302 0.952849
 3522 8.966925 0.956472
 3523 8.970548 0.960095
 3524 8.974171 0.963718
 3525 8.977794 0.967341
 3526 8.977794 0.970964
 3527 8.981417 0.974587
 3528 8.985040 0.978210
 3529 8.988663 0.981833
 3530 8.992286 0.985456
 3531 8.995909 0.989079
 3532 8.999532 0.992702
 3533 9.003155 0.992702
 3534 9.006778 0.996325
 3535 9.010401 0.999948
 3536 9.014024 0.999948
 3537 9.017647 1.003571
 3538 9.021270 1.007194
 3539 9.024893 1.007194
 3540 9.028516 1.010817
 3541 9.032139 1.014440
 3542 9.035762 1.014440
 3543 9.035762 1.018063
 3544 9.039385 1.021686
 3545 9.039385 1.025309
 3546 9.039385 1.028932
 3547 9.039385 1.032555
 3548 9.039385 1.036178
 3549 9.039385 1.039801
 3550 9.043008 1.043424
 3551 9.043008 1.047047
 3552 9.046631 1.050670
 3553 9.046631 1.054293
 3554 9.050254 1.057916
 3555 9.050254 1.061539
 3556 9.053877 1.065162
 3557 9.053877 1.068785
 3558 9.057500 1.072408
 3559 9.057500 1.076031
 3560 9.061123 1.079654
 3561 9.061123 1.083277
 3562 9.064746 1.086900
 3563 9.068369 1.090523
 3564 9.071992 1.090523
 3565 9.075615 1.094146
 3566 9.079238 1.094146
 3567 9.082861 1.097769
 3568 9.086484 1.097769
 3569 9.090107 1.101392
 3570 9.093730 1.101392
 3571 9.097353 1.105015
 3572 9.100976 1.105015
 3573 9.104599 1.108638
 3574 9.108222 1.108638
 3575 9.111845 1.112261
 3576 9.115468 1.112261
 3577 9.119091 1.112261
 3578 9.122714 1.112261
 3579 9.126337 1.112261
 3580 9.129960 1.112261
 3581 9.133583 1.112261
 3582 9.137206 1.112261
 3583 9.140829 1.112261
 3584 9.144452 1.112261
 3585 9.148075 1.112261
 3586 9.151698 1.112261
 3587 9.155321 1.112261
 3588 9.158944 1.112261
 3589 9.162567 1.112261
 3590 9.166190 1.115884
 3591 9.169813 1.115884
 3592 9.173436 1.115884
 3593 9.177059 1.119507
 3594 9.180682 1.119507
 3595 9.184305 1.119507
 3596 9.187928 1.119507
 3597 9.191551 1.119507
 3598 9.195174 1.119507
 3599 9.198797 1.119507
 3600 9.202420 1.119507
 3601 9.206043 1.119507
 3602 9.209666 1.123130
 3603 9.213289 1.126753
 3604 9.216912 1.126753
 3605 9.220535 1.130376
 3606 9.224158 1.130376
 3607 9.227781 1.133999
 3608 9.231404 1.133999
 3609 9.235027 1.137622
 3610 9.238650 1.137622
 3611 9.242273 1.141245
 3612 9.245896 1.144868
 3613 9.249519 1.148491
 3614 9.253142 1.152114
 3615 9.256765 1.155737
 3616 9.260388 1.159360
 3617 9.264011 1.162983
 3618 9.267634 1.162983
 3619 9.271257 1.166606
 3620 9.274880 1.166606
 3621 9.278503 1.170229
 3622 9.282126 1.170229
 3623 9.285749 1.173852
 3624 9.289372 1.173852
 3625 9.292995 1.177475
 3626 9.296618 1.177475
 3627 9.300241 1.181098
 3628 9.303864 1.181098
 3629 9.307487 1.184721
 3630 9.311110 1.184721
 3631 9.314733 1.184721
 3632 9.318356 1.184721
 3633 9.321979 1.184721
 3634 9.325602 1.188344
 3635 9.329225 1.191967
 3636 9.332848 1.195590
 3637 9.336471 1.199213
 3638 9.340094 1.202836
 3639 9.343717 1.206459
 3640 9.347340 1.210082
 3641 9.350963 1.213705
 3642 9.354586 1.217328
 3643 9.358209 1.220951
 3644 9.358209 1.224574
 3645 9.361832 1.228197
 3646 9.361832 1.231820
 3647 9.365455 1.235443
 3648 9.365455 1.239066
 3649 9.369078 1.242689
 3650 9.369078 1.246312
 3651 9.372701 1.249935
 3652 9.372701 1.253558
 3653 9.376324 1.257181
 3654 9.376324 1.260804
 3655 9.379947 1.264427
 3656 9.383570 1.264427
 3657 9.387193 1.268050
 3658 9.390816 1.268050
 3659 9.394439 1.271673
 3660 9.398062 1.271673
 3661 9.401685 1.275296
 3662 9.405308 1.275296
 3663 9.408931 1.278919
 3664 9.412554 1.278919
 3665 9.416177 1.282542
 3666 9.419800 1.282542
 3667 9.423423 1.286165
 3668 9.427046 1.286165
 3669 9.430669 1.286165
 3670 9.434292 1.289788
 3671 9.437915 1.293411
 3672 9.441538 1.297034
 3673 9.445161 1.297034
 3674 9.448784 1.300657
 3675 9.452407 1.300657
 3676 9.456030 1.304280
 3677 9.459653 1.304280
 3678 9.463276 1.307903
 3679 9.466899 1.307903
 3680 9.470522 1.311526
 3681 9.474145 1.311526
 3682 9.477768 1.315149
 3683 9.481391 1.315149
 3684 9.485014 1.318772
 3685 9.488637 1.318772
 3686 9.492260 1.318772
 3687 9.495883 1.318772
 3688 9.499506 1.318772
 3689 9.503129 1.318772
 3690 9.506752 1.318772
 3691 9.510375 1.322395
 3692 9.513998 1.322395
 3693 9.517621 1.326018
 3694 9.521244 1.326018
 3695 9.524867 1.329641
 3696 9.528490 1.333264
 3697 9.532113 1.333264
 3698 9.535736 1.336887
 3699 9.539359 1.336887
 3700 9.542982 1.340510
 3701 9.546605 1.340510
 3702 9.550228 1.344133
 3703 9.553851 1.344133
 3704 9.557474 1.347756
 3705 9.561097 1.347756
 3706 9.564720 1.351379
 3707 9.568343 1.351379
 3708 9.571966 1.355002
 3709 9.575589 1.355002
 3710 9.579212 1.358625
 3711 9.582835 1.358625
 3712 9.586458 1.358625
 3713 9.590081 1.358625
 3714 9.593704 1.358625
 3715 9.597327 1.358625
 3716 9.600950 1.358625
 3717 9.604573 1.358625
 3718 9.608196 1.358625
 3719 9.611819 1.358625
 3720 9.615442 1.358625
 3721 9.619065 1.358625
 3722 9.622688 1.358625
 3723 9.626311 1.358625
 3724 9.629934 1.358625
 3725 9.633557 1.358625
 3726 9.637180 1.358625
 3727 9.640803 1.358625
 3728 9.644426 1.358625
 3729 9.648049 1.358625
 3730 9.651672 1.362248
 3731 9.655295 1.362248
 3732 9.658918 1.365871
 3733 9.662541 1.365871
 3734 9.666164 1.369494
 3735 9.669787 1.369494
 3736 9.673410 1.373117
 3737 9.677033 1.373117
 3738 9.680656 1.376740
 3739 9.684279 1.376740
 3740 9.687902 1.380363
 3741 9.691525 1.380363
 3742 9.695148 1.383986
 3743 9.698771 1.383986
 3744 9.702394 1.383986
 3745 9.706017 1.383986
 3746 9.709640 1.383986
 3747 9.713263 1.383986
 3748 9.716886 1.383986
 3749 9.720509 1.383986
 3750 9.724132 1.383986
 3751 9.727755 1.383986
 3752 9.731378 1.383986
 3753 9.735001 1.383986
 3754 9.738624 1.383986
 3755 9.742247 1.383986
 3756 9.745870 1.387609
 3757 9.749493 1.387609
 3758 9.753116 1.387609
 3759 9.756739 1.391232
 3760 9.760362 1.391232
 3761 9.763985 1.391232
 3762 9.767608 1.391232
 3763 9.771231 1.391232
 3764 9.774854 1.391232
 3765 9.778477 1.394855
 3766 9.782100 1.398478
 3767 9.785723 1.402101
 3768 9.789346 1.405724
 3769 9.792969 1.409347
 3770 9.796592 1.412970
 3771 9.800215 1.416593
 3772 9.803838 1.420216
 3773 9.807461 1.423839
 3774 9.811084 1.427462
 3775 9.814707 1.431085
 3776 9.818330 1.434708
 3777 9.821953 1.438331
 3778 9.825576 1.441954
 3779 9.829199 1.445577
 3780 9.832822 1.445577
 3781 9.836445 1.449200
 3782 9.840068 1.449200
 3783 9.843691 1.452823
 3784 9.847314 1.452823
 3785 9.850937 1.456446
 3786 9.854560 1.456446
 3787 9.858183 1.460069
 3788 9.861806 1.460069
 3789 9.865429 1.463692
 3790 9.869052 1.463692
 3791 9.872675 1.467315
 3792 9.876298 1.467315
 3793 9.879921 1.467315
 3794 9.883544 1.467315
 3795 9.887167 1.467315
 3796 9.890790 1.470938
 3797 9.894413 1.474561
 3798 9.898036 1.478184
 3799 9.901659 1.481807
 3800 9.905282 1.485430
 3801 9.908905 1.489053
 3802 9.912528 1.492676
 3803 9.916151 1.496299
 3804 9.919774 1.499922
 3805 9.919774 1.503545
 3806 9.923397 1.507168
 3807 9.927020 1.510791
 3808 9.927020 1.514414
 3809 9.930643 1.518037
 3810 9.930643 1.521660
 3811 9.934266 1.525283
 3812 9.934266 1.528906
 3813 9.937889 1.532529
 3814 9.941512 1.536152
 3815 9.941512 1.539775
 3816 9.945135 1.543398
 3817 9.948758 1.543398
 3818 9.952381 1.547021
 3819 9.956004 1.547021
 3820 9.959627 1.550644
 3821 9.963250 1.550644
 3822 9.966873 1.554267
 3823 9.970496 1.554267
 3824 9.974119 1.557890
 3825 9.977742 1.557890
 3826 9.981365 1.561513
 3827 9.984988 1.561513
 3828 9.988611 1.565136
 3829 9.992234 1.565136
 3830 9.995857 1.565136
 3831 9.999480 1.565136
 3832 10.003103 1.565136
 3833 10.006726 1.565136
 3834 10.010349 1.568759
 3835 10.013972 1.572382
 3836 10.017595 1.576005
 3837 10.021218 1.579628
 3838 10.024841 1.579628
 3839 10.024841 1.583251
 3840 10.028464 1.586874
 3841 10.028464 1.590497
 3842 10.032087 1.594120
 3843 10.032087 1.597743
 3844 10.035710 1.601366
 3845 10.035710 1.604989
 3846 10.039333 1.608612
 3847 10.039333 1.612235
 3848 10.042956 1.615858
 3849 10.042956 1.619481
 3850 10.046579 1.623104
 3851 10.046579 1.626727
 3852 10.050202 1.630350
 3853 10.053825 1.630350
 3854 10.057448 1.633973
 3855 10.061071 1.633973
 3856 10.064694 1.637596
 3857 10.068317 1.637596
 3858 10.071940 1.641219
 3859 10.075563 1.641219
 3860 10.079186 1.644842
 3861 10.082809 1.644842
 3862 10.086432 1.648465
 3863 10.090055 1.648465
 3864 10.093678 1.652088
 3865 10.097301 1.652088
 3866 10.100924 1.652088
 3867 10.104547 1.652088
 3868 10.108170 1.652088
 3869 10.111793 1.652088
 3870 10.115416 1.652088
 3871 10.119039 1.652088
 3872 10.122662 1.652088
 3873 10.126285 1.652088
 3874 10.129908 1.652088
 3875 10.133531 1.652088
 3876 10.137154 1.652088
 3877 10.140777 1.652088
 3878 10.140777 1.655711
 3879 10.144400 1.659334
 3880 10.148023 1.662957
 3881 10.151646 1.662957
 3882 10.155269 1.666580
 3883 10.158892 1.666580
 3884 10.162515 1.670203
 3885 10.166138 1.670203
 3886 10.169761 1.673826
 3887 10.173384 1.673826
 3888 10.177007 1.677449
 3889 10.180630 1.677449
 3890 10.184253 1.681072
 3891 10.187876 1.681072
 3892 10.191499 1.684695
 3893 10.195122 1.684695
 3894 10.198745 1.684695
 3895 10.202368 1.684695
 3896 10.205991 1.684695
 3897 10.209614 1.684695
 3898 10.213237 1.684695
 3899 10.216860 1.684695
 3900 10.220483 1.684695
 3901 10.224106 1.684695
 3902 10.227729 1.684695
 3903 10.231352 1.684695
 3904 10.234975 1.684695
 3905 10.238598 1.684695
 3906 10.242221 1.684695
 3907 10.245844 1.684695
 3908 10.249467 1.684695
 3909 10.253090 1.684695
 3910 10.256713 1.684695
 3911 10.260336 1.684695
 3912 10.263959 1.684695
 3913 10.267582 1.684695
 3914 10.271205 1.684695
 3915 10.274828 1.684695
 3916 10.278451 1.684695
 3917 10.282074 1.684695
 3918 10.285697 1.684695
 3919 10.289320 1.684695
 3920 10.292943 1.688318
 3921 10.296566 1.688318
 3922 10.300189 1.688318
 3923 10.303812 1.691941
 3924 10.307435 1.691941
 3925 10.311058 1.695564
 3926 10.314681 1.699187
 3927 10.314681 1.702810
 3928 10.318304 1.706433
 3929 10.318304 1.710056
 3930 10.321927 1.713679
 3931 10.321927 1.717302
 3932 10.325550 1.720925
 3933 10.329173 1.724548
 3934 10.329173 1.728171
 3935 10.332796 1.731794
 3936 10.336419 1.735417
 3937 10.340042 1.739040
 3938 10.343665 1.742663
 3939 10.347288 1.742663
 3940 10.350911 1.746286
 3941 10.354534 1.746286
 3942 10.358157 1.749909
 3943 10.361780 1.749909
 3944 10.365403 1.753532
 3945 10.369026 1.753532
 3946 10.372649 1.757155
 3947 10.376272 1.757155
 3948 10.379895 1.760778
 3949 10.383518 1.760778
 3950 10.387141 1.764401
 3951 10.390764 1.764401
 3952 10.394387 1.764401
 3953 10.398010 1.768024
 3954 10.401633 1.771647
 3955 10.405256 1.775270
 3956 10.408879 1.778893
 3957 10.412502 1.778893
 3958 10.416125 1.782516
 3959 10.419748 1.782516
 3960 10.423371 1.786139
 3961 10.426994 1.786139
 3962 10.430617 1.789762
 3963 10.434240 1.789762
 3964 10.437863 1.793385
 3965 10.441486 1.793385
 3966 10.445109 1.797008
 3967 10.448732 1.797008
 3968 10.452355 1.800631
 3969 10.455978 1.800631
 3970 10.459601 1.800631
 3971 10.463224 1.800631
 3972 10.466847 1.800631
 3973 10.470470 1.800631
 3974 10.474093 1.800631
 3975 10.477716 1.800631
 3976 10.481339 1.800631
 3977 10.484962 1.800631
 3978 10.488585 1.800631
 3979 10.492208 1.800631
 3980 10.495831 1.800631
 3981 10.499454 1.800631
 3982 10.503077 1.800631
 3983 10.506700 1.800631
 3984 10.510323 1.800631
 3985 10.513946 1.800631
 3986 10.517569 1.800631
 3987 10.521192 1.800631
 3988 10.524815 1.800631
 3989 10.528438 1.804254
 3990 10.532061 1.807877
 3991 10.535684 1.811500
 3992 10.539307 1.815123
 3993 10.542930 1.818746
 3994 10.546553 1.822369
 3995 10.550176 1.822369
 3996 10.553799 1.825992
 3997 10.557422 1.829615
 3998 10.561045 1.829615
 3999 10.561045 1.833238
 4000 10.564668 1.836861
 4001 10.568291 1.840484
 4002 10.568291 1.844107
 4003 10.571914 1.847730
 4004 10.575537 1.847730
 4005 10.579160 1.851353
 4006 10.582783 1.851353
 4007 10.586406 1.854976
 4008 10.590029 1.854976
 4009 10.593652 1.858599
 4010 10.597275 1.858599
 4011 10.600898 1.862222
 4012 10.604521 1.862222
 4013 10.608144 1.865845
 4014 10.611767 1.865845
 4015 10.615390 1.869468
 4016 10.619013 1.869468
 4017 10.622636 1.869468
 4018 10.626259 1.869468
 4019 10.629882 1.869468
 4020 10.633505 1.869468
 4021 10.637128 1.869468
 4022 10.640751 1.869468
 4023 10.644374 1.869468
 4024 10.647997 1.873091
 4025 10.651620 1.876714
 4026 10.655243 1.880337
 4027 10.658866 1.883960
 4028 10.662489 1.887583
 4029 10.666112 1.887583
 4030 10.669735 1.891206
 4031 10.673358 1.891206
 4032 10.676981 1.894829
 4033 10.680604 1.894829
 4034 10.684227 1.898452
 4035 10.687850 1.898452
 4036 10.691473 1.902075
 4037 10.695096 1.902075
 4038 10.698719 1.905698
 4039 10.702342 1.905698
 4040 10.705965 1.909321
 4041 10.709588 1.909321
 4042 10.713211 1.912944
 4043 10.716834 1.912944
 4044 10.720457 1.916567
 4045 10.724080 1.916567
 4046 10.727703 1.920190
 4047 10.731326 1.920190
 4048 10.734949 1.923813
 4049 10.738572 1.923813
 4050 10.742195 1.923813
 4051 10.745818 1.923813
 4052 10.749441 1.923813
 4053 10.753064 1.923813
 4054 10.756687 1.923813
 4055 10.760310 1.923813
 4056 10.763933 1.923813
 4057 10.767556 1.923813
 4058 10.771179 1.923813
 4059 10.774802 1.923813
 4060 10.778425 1.923813
 4061 10.782048 1.923813
 4062 10.785671 1.923813
 4063 10.789294 1.923813
 4064 10.792917 1.923813
 4065 10.796540 1.923813
 4066 10.800163 1.923813
 4067 10.803786 1.923813
 4068 10.807409 1.923813
 4069 10.811032 1.923813
 4070 10.814655 1.923813
 4071 10.818278 1.923813
 4072 10.821901 1.923813
 4073 10.825524 1.923813
 4074 10.829147 1.927436
 4075 10.832770 1.931059
 4076 10.836393 1.931059
 4077 10.840016 1.934682
 4078 10.843639 1.938305
 4079 10.847262 1.938305
 4080 10.850885 1.941928
 4081 10.854508 1.941928
 4082 10.858131 1.945551
 4083 10.861754 1.945551
 4084 10.865377 1.949174
 4085 10.869000 1.949174
 4086 10.872623 1.952797
 4087 10.876246 1.952797
 4088 10.879869 1.956420
 4089 10.883492 1.956420
 4090 10.887115 1.960043
 4091 10.890738 1.963666
 4092 10.890738 1.967289
 4093 10.894361 1.970912
 4094 10.894361 1.974535
 4095 10.897984 1.978158
 4096 10.897984 1.981781
 4097 10.901607 1.985404
 4098 10.901607 1.989027
 4099 10.905230 1.992650
 4100 10.905230 1.996273
 4101 10.908853 1.999896
 4102 10.908853 2.003519
 4103 10.912476 2.007142
 4104 10.912476 2.010765
 4105 10.916099 2.014388
 4106 10.919722 2.014388
 4107 10.923345 2.018011
 4108 10.926968 2.018011
 4109 10.930591 2.021634
 4110 10.934214 2.021634
 4111 10.937837 2.025257
 4112 10.941460 2.025257
 4113 10.945083 2.028880
 4114 10.948706 2.028880
 4115 10.952329 2.032503
 4116 10.955952 2.032503
 4117 10.959575 2.036126
 4118 10.963198 2.036126
 4119 10.966821 2.036126
 4120 10.970444 2.036126
 4121 10.974067 2.039749
 4122 10.977690 2.039749
 4123 10.981313 2.043372
 4124 10.984936 2.043372
 4125 10.988559 2.046995
 4126 10.992182 2.046995
 4127 10.995805 2.050618
 4128 10.999428 2.050618
 4129 11.003051 2.054241
 4130 11.006674 2.054241
 4131 11.010297 2.057864
 4132 11.013920 2.057864
 4133 11.017543 2.057864
 4134 11.021166 2.057864
 4135 11.024789 2.057864
 4136 11.028412 2.057864
 4137 11.032035 2.057864
 4138 11.035658 2.057864
 4139 11.039281 2.057864
 4140 11.042904 2.057864
 4141 11.046527 2.057864
 4142 11.050150 2.057864
 4143 11.053773 2.057864
 4144 11.057396 2.057864
 4145 11.061019 2.057864
 4146 11.064642 2.057864
 4147 11.068265 2.061487
 4148 11.071888 2.065110
 4149 11.075511 2.068733
 4150 11.079134 2.068733
 4151 11.082757 2.072356
 4152 11.086380 2.072356
 4153 11.090003 2.075979
 4154 11.093626 2.075979
 4155 11.097249 2.079602
 4156 11.100872 2.079602
 4157 11.104495 2.083225
 4158 11.108118 2.083225
 4159 11.111741 2.086848
 4160 11.115364 2.086848
 4161 11.118987 2.090471
 4162 11.122610 2.090471
 4163 11.126233 2.090471
 4164 11.129856 2.090471
 4165 11.133479 2.090471
 4166 11.137102 2.090471
 4167 11.140725 2.090471
 4168 11.144348 2.090471
 4169 11.147971 2.090471
 4170 11.151594 2.090471
 4171 11.155217 2.090471
 4172 11.158840 2.090471
 4173 11.162463 2.090471
 4174 11.166086 2.094094
 4175 11.169709 2.094094
 4176 11.173332 2.094094
 4177 11.176955 2.097717
 4178 11.180578 2.097717
 4179 11.184201 2.101340
 4180 11.187824 2.104963
 4181 11.191447 2.108586
 4182 11.195070 2.112209
 4183 11.195070 2.115832
 4184 11.198693 2.119455
 4185 11.198693 2.123078
 4186 11.202316 2.126701
 4187 11.205939 2.130324
 4188 11.205939 2.133947
 4189 11.209562 2.137570
 4190 11.213185 2.141193
 4191 11.216808 2.141193
 4192 11.220431 2.144816
 4193 11.224054 2.144816
 4194 11.227677 2.148439
 4195 11.231300 2.148439
 4196 11.234923 2.152062
 4197 11.238546 2.152062
 4198 11.242169 2.155685
 4199 11.245792 2.155685
 4200 11.249415 2.159308
 4201 11.253038 2.159308
 4202 11.256661 2.162931
 4203 11.260284 2.162931
 4204 11.263907 2.166554
 4205 11.267530 2.170177
 4206 11.271153 2.173800
 4207 11.274776 2.177423
 4208 11.278399 2.181046
 4209 11.282022 2.184669
 4210 11.282022 2.188292
 4211 11.285645 2.191915
 4212 11.285645 2.195538
 4213 11.289268 2.199161
 4214 11.289268 2.202784
 4215 11.292891 2.206407
 4216 11.292891 2.210030
 4217 11.296514 2.213653
 4218 11.296514 2.217276
 4219 11.300137 2.220899
 4220 11.303760 2.224522
 4221 11.307383 2.228145
 4222 11.311006 2.228145
 4223 11.314629 2.231768
 4224 11.318252 2.231768
 4225 11.321875 2.235391
 4226 11.325498 2.235391
 4227 11.329121 2.239014
 4228 11.332744 2.239014
 4229 11.336367 2.242637
 4230 11.339990 2.242637
 4231 11.343613 2.246260
 4232 11.347236 2.246260
 4233 11.350859 2.249883
 4234 11.354482 2.249883
 4235 11.358105 2.249883
 4236 11.361728 2.249883
 4237 11.365351 2.253506
 4238 11.368974 2.253506
 4239 11.372597 2.257129
 4240 11.376220 2.260752
 4241 11.379843 2.264375
 4242 11.383466 2.267998
 4243 11.387089 2.271621
 4244 11.390712 2.275244
 4245 11.394335 2.278867
 4246 11.397958 2.282490
 4247 11.401581 2.286113
 4248 11.405204 2.289736
 4249 11.405204 2.293359
 4250 11.408827 2.296982
 4251 11.412450 2.300605
 4252 11.416073 2.304228
 4253 11.416073 2.307851
 4254 11.419696 2.311474
 4255 11.419696 2.315097
 4256 11.423319 2.318720
 4257 11.426942 2.322343
 4258 11.426942 2.325966
 4259 11.430565 2.329589
 4260 11.434188 2.333212
 4261 11.437811 2.336835
 4262 11.441434 2.340458
 4263 11.445057 2.344081
 4264 11.448680 2.347704
 4265 11.452303 2.351327
 4266 11.455926 2.354950
 4267 11.459549 2.358573
 4268 11.463172 2.362196
 4269 11.466795 2.365819
 4270 11.470418 2.369442
 4271 11.470418 2.373065
 4272 11.474041 2.376688
 4273 11.474041 2.380311
 4274 11.477664 2.383934
 4275 11.477664 2.387557
 4276 11.481287 2.391180
 4277 11.481287 2.394803
 4278 11.484910 2.398426
 4279 11.484910 2.402049
 4280 11.488533 2.405672
 4281 11.488533 2.409295
 4282 11.492156 2.412918
 4283 11.492156 2.416541
 4284 11.495779 2.420164
 4285 11.499402 2.423787
 4286 11.503025 2.423787
 4287 11.506648 2.427410
 4288 11.510271 2.427410
 4289 11.513894 2.431033
 4290 11.517517 2.431033
 4291 11.521140 2.434656
 4292 11.524763 2.434656
 4293 11.528386 2.438279
 4294 11.532009 2.438279
 4295 11.535632 2.441902
 4296 11.539255 2.441902
 4297 11.542878 2.445525
 4298 11.546501 2.449148
 4299 11.550124 2.452771
 4300 11.553747 2.456394
 4301 11.553747 2.460017
 4302 11.557370 2.463640
 4303 11.560993 2.467263
 4304 11.564616 2.470886
 4305 11.568239 2.470886
 4306 11.571862 2.474509
 4307 11.575485 2.474509
 4308 11.579108 2.478132
 4309 11.582731 2.478132
 4310 11.586354 2.481755
 4311 11.589977 2.481755
 4312 11.593600 2.485378
 4313 11.597223 2.485378
 4314 11.600846 2.489001
 4315 11.604469 2.489001
 4316 11.608092 2.492624
 4317 11.611715 2.492624
 4318 11.615338 2.492624
 4319 11.618961 2.492624
 4320 11.622584 2.492624
 4321 11.626207 2.496247
 4322 11.629830 2.499870
 4323 11.633453 2.503493
 4324 11.637076 2.503493
 4325 11.640699 2.507116
 4326 11.640699 2.510739
 4327 11.644322 2.514362
 4328 11.647945 2.517985
 4329 11.651568 2.521608
 4330 11.655191 2.525231
 4331 11.658814 2.525231
 4332 11.662437 2.528854
 4333 11.666060 2.532477
 4334 11.669683 2.532477
 4335 11.673306 2.536100
 4336 11.676929 2.536100
 4337 11.680552 2.539723
 4338 11.684175 2.539723
 4339 11.687798 2.543346
 4340 11.691421 2.546969
 4341 11.695044 2.550592
 4342 11.695044 2.554215
 4343 11.698667 2.557838
 4344 11.702290 2.561461
 4345 11.705913 2.565084
 4346 11.709536 2.568707
 4347 11.713159 2.572330
 4348 11.713159 2.575953
 4349 11.716782 2.579576
 4350 11.720405 2.583199
 4351 11.724028 2.586822
 4352 11.727651 2.590445
 4353 11.731274 2.590445
 4354 11.734897 2.594068
 4355 11.738520 2.594068
 4356 11.742143 2.597691
 4357 11.745766 2.597691
 4358 11.749389 2.601314
 4359 11.753012 2.601314
 4360 11.756635 2.604937
 4361 11.760258 2.604937
 4362 11.760258 2.608560
 4363 11.760258 2.612183
 4364 11.763881 2.615806
 4365 11.763881 2.619429
 4366 11.767504 2.623052
 4367 11.767504 2.626675
 4368 11.771127 2.630298
 4369 11.771127 2.633921
 4370 11.774750 2.637544
 4371 11.774750 2.641167
 4372 11.778373 2.644790
 4373 11.778373 2.648413
 4374 11.781996 2.652036
 4375 11.781996 2.655659
 4376 11.785619 2.659282
 4377 11.789242 2.659282
 4378 11.792865 2.662905
 4379 11.796488 2.662905
 4380 11.800111 2.666528
 4381 11.803734 2.666528
 4382 11.807357 2.670151
 4383 11.810980 2.670151
 4384 11.814603 2.673774
 4385 11.818226 2.673774
 4386 11.821849 2.677397
 4387 11.825472 2.677397
 4388 11.829095 2.681020
 4389 11.832718 2.681020
 4390 11.836341 2.684643
 4391 11.839964 2.684643
 4392 11.843587 2.688266
 4393 11.847210 2.688266
 4394 11.850833 2.691889
 4395 11.854456 2.691889
 4396 11.858079 2.695512
 4397 11.861702 2.695512
 4398 11.865325 2.699135
 4399 11.868948 2.699135
 4400 11.872571 2.702758
 4401 11.876194 2.702758
 4402 11.879817 2.702758
 4403 11.883440 2.702758
 4404 11.887063 2.702758
 4405 11.890686 2.702758
 4406 11.894309 2.702758
 4407 11.897932 2.702758
 4408 11.901555 2.702758
 4409 11.905178 2.702758
 4410 11.908801 2.702758
 4411 11.912424 2.702758
 4412 11.916047 2.702758
 4413 11.919670 2.702758
 4414 11.923293 2.702758
 4415 11.926916 2.702758
 4416 11.930539 2.702758
 4417 11.934162 2.706381
 4418 11.937785 2.706381
 4419 11.941408 2.710004
 4420 11.945031 2.710004
 4421 11.948654 2.713627
 4422 11.952277 2.713627
 4423 11.955900 2.717250
 4424 11.959523 2.720873
 4425 11.963146 2.724496
 4426 11.966769 2.728119
 4427 11.966769 2.731742
 4428 11.966769 2.735365
 4429 11.966769 2.738988
 4430 11.966769 2.742611
 4431 11.966769 2.746234
 4432 11.966769 2.749857
 4433 11.966769 2.753480
 4434 11.966769 2.757103
 4435 11.966769 2.760726
 4436 11.966769 2.764349
 4437 11.966769 2.767972
 4438 11.966769 2.771595
 4439 11.966769 2.775218
 4440 11.966769 2.778841
 4441 11.966769 2.782464
 4442 11.970392 2.786087
 4443 11.970392 2.789710
 4444 11.974015 2.793333
 4445 11.974015 2.796956
 4446 11.977638 2.800579
 4447 11.977638 2.804202
 4448 11.981261 2.807825
 4449 11.981261 2.811448
 4450 11.984884 2.815071
 4451 11.984884 2.818694
 4452 11.988507 2.822317
 4453 11.988507 2.825940
 4454 11.992130 2.829563
 4455 11.995753 2.833186
 4456 11.995753 2.836809
 4457 11.999376 2.840432
 4458 11.999376 2.844055
 4459 12.002999 2.847678
 4460 12.006622 2.851301
 4461 12.006622 2.854924
 4462 12.010245 2.858547
 4463 12.013868 2.862170
 4464 12.017491 2.865793
 4465 12.021114 2.869416
 4466 12.024737 2.869416
 4467 12.028360 2.873039
 4468 12.031983 2.876662
 4469 12.035606 2.876662
 4470 12.039229 2.880285
 4471 12.039229 2.883908
 4472 12.042852 2.887531
 4473 12.042852 2.891154
 4474 12.046475 2.894777
 4475 12.050098 2.898400
 4476 12.050098 2.902023
 4477 12.053721 2.905646
 4478 12.057344 2.905646
 4479 12.060967 2.909269
 4480 12.064590 2.909269
 4481 12.068213 2.912892
 4482 12.071836 2.912892
 4483 12.075459 2.916515
 4484 12.079082 2.916515
 4485 12.082705 2.920138
 4486 12.086328 2.920138
 4487 12.089951 2.923761
 4488 12.093574 2.923761
 4489 12.097197 2.927384
 4490 12.100820 2.927384
 4491 12.104443 2.927384
 4492 12.108066 2.927384
 4493 12.111689 2.931007
 4494 12.115312 2.931007
 4495 12.118935 2.931007
 4496 12.122558 2.931007
 4497 12.122558 2.934630
 4498 12.122558 2.938253
 4499 12.126181 2.941876
 4500 12.126181 2.945499
 4501 12.129804 2.949122
 4502 12.129804 2.952745
 4503 12.133427 2.956368
 4504 12.133427 2.959991
 4505 12.137050 2.963614
 4506 12.137050 2.967237
 4507 12.140673 2.970860
 4508 12.140673 2.974483
 4509 12.140673 2.978106
 4510 12.144296 2.981729
 4511 12.144296 2.985352
 4512 12.147919 2.988975
 4513 12.147919 2.992598
 4514 12.147919 2.996221
 4515 12.147919 2.999844
 4516 12.144296 3.003467
 4517 12.144296 3.007090
 4518 12.140673 3.010713
 4519 12.140673 3.014336
 4520 12.140673 3.017959
 4521 12.140673 3.021582
 4522 12.140673 3.025205
 4523 12.140673 3.028828
 4524 12.140673 3.032451
 4525 12.140673 3.036074
 4526 12.140673 3.039697
 4527 12.140673 3.043320
 4528 12.140673 3.046943
 4529 12.140673 3.050566
 4530 12.140673 3.054189
 4531 12.140673 3.057812
 4532 12.140673 3.061435
 4533 12.140673 3.065058
 4534 12.140673 3.068681
 4535 12.140673 3.072304
 4536 12.140673 3.075927
 4537 12.140673 3.079550
 4538 12.140673 3.083173
 4539 12.140673 3.086796
 4540 12.140673 3.090419
 4541 12.140673 3.094042
 4542 12.140673 3.097665
 4543 12.144296 3.101288
 4544 12.144296 3.104911
 4545 12.147919 3.108534
 4546 12.147919 3.112157
 4547 12.151542 3.115780
 4548 12.151542 3.119403
 4549 12.155165 3.123026
 4550 12.155165 3.126649
 4551 12.158788 3.130272
 4552 12.158788 3.133895
 4553 12.162411 3.137518
 4554 12.162411 3.141141
 4555 12.166034 3.144764
 4556 12.169657 3.144764
 4557 12.173280 3.148387
 4558 12.176903 3.152010
 4559 12.180526 3.152010
 4560 12.180526 3.155633
 4561 12.180526 3.159256
 4562 12.180526 3.162879
 4563 12.180526 3.166502
 4564 12.180526 3.170125
 4565 12.180526 3.173748
 4566 12.180526 3.177371
 4567 12.184149 3.180994
 4568 12.184149 3.184617
 4569 12.187772 3.188240
 4570 12.187772 3.191863
 4571 12.191395 3.195486
 4572 12.191395 3.199109
 4573 12.195018 3.202732
 4574 12.195018 3.206355
 4575 12.198641 3.209978
 4576 12.198641 3.213601
 4577 12.202264 3.217224
 4578 12.202264 3.220847
 4579 12.205887 3.224470
 4580 12.209510 3.224470
 4581 12.213133 3.228093
 4582 12.216756 3.228093
 4583 12.220379 3.231716
 4584 12.224002 3.231716
 4585 12.227625 3.235339
 4586 12.231248 3.235339
 4587 12.234871 3.238962
 4588 12.238494 3.238962
 4589 12.242117 3.242585
 4590 12.245740 3.242585
 4591 12.249363 3.246208
 4592 12.252986 3.246208
 4593 12.256609 3.246208
 4594 12.260232 3.246208
 4595 12.263855 3.246208
 4596 12.267478 3.246208
 4597 12.271101 3.246208
 4598 12.274724 3.246208
 4599 12.274724 3.249831
 4600 12.278347 3.253454
 4601 12.281970 3.257077
 4602 12.281970 3.260700
 4603 12.285593 3.264323
 4604 12.289216 3.267946
 4605 12.289216 3.271569
 4606 12.289216 3.275192
 4607 12.292839 3.278815
 4608 12.292839 3.282438
 4609 12.292839 3.286061
 4610 12.292839 3.289684
 4611 12.292839 3.293307
 4612 12.292839 3.296930
 4613 12.292839 3.300553
 4614 12.292839 3.304176
 4615 12.292839 3.307799
 4616 12.292839 3.311422
 4617 12.292839 3.315045
 4618 12.292839 3.318668
 4619 12.292839 3.322291
 4620 12.296462 3.325914
 4621 12.296462 3.329537
 4622 12.300085 3.333160
 4623 12.300085 3.336783
 4624 12.303708 3.340406
 4625 12.303708 3.344029
 4626 12.307331 3.347652
 4627 12.307331 3.351275
 4628 12.310954 3.354898
 4629 12.310954 3.358521
 4630 12.314577 3.362144
 4631 12.314577 3.365767
 4632 12.318200 3.369390
 4633 12.321823 3.373013
 4634 12.321823 3.376636
 4635 12.325446 3.380259
 4636 12.329069 3.383882
 4637 12.332692 3.387505
 4638 12.336315 3.391128
 4639 12.339938 3.394751
 4640 12.343561 3.398374
 4641 12.347184 3.401997
 4642 12.350807 3.401997
 4643 12.354430 3.405620
 4644 12.358053 3.409243
 4645 12.361676 3.409243
 4646 12.365299 3.412866
 4647 12.368922 3.412866
 4648 12.372545 3.416489
 4649 12.376168 3.420112
 4650 12.379791 3.423735
 4651 12.383414 3.427358
 4652 12.387037 3.430981
 4653 12.390660 3.434604
 4654 12.394283 3.438227
 4655 12.397906 3.441850
 4656 12.401529 3.445473
 4657 12.401529 3.449096
 4658 12.405152 3.452719
 4659 12.405152 3.456342
 4660 12.405152 3.459965
 4661 12.408775 3.463588
 4662 12.408775 3.467211
 4663 12.408775 3.470834
 4664 12.408775 3.474457
 4665 12.408775 3.478080
 4666 12.408775 3.481703
 4667 12.408775 3.485326
 4668 12.412398 3.488949
 4669 12.412398 3.492572
 4670 12.412398 3.496195
 4671 12.412398 3.499818
 4672 12.416021 3.503441
 4673 12.416021 3.507064
 4674 12.419644 3.510687
 4675 12.419644 3.514310
 4676 12.419644 3.517933
 4677 12.419644 3.521556
 4678 12.419644 3.525179
 4679 12.419644 3.528802
 4680 12.419644 3.532425
 4681 12.423267 3.536048
 4682 12.423267 3.539671
 4683 12.426890 3.543294
 4684 12.426890 3.546917
 4685 12.430513 3.550540
 4686 12.430513 3.554163
 4687 12.434136 3.557786
 4688 12.434136 3.561409
 4689 12.437759 3.565032
 4690 12.437759 3.568655
 4691 12.441382 3.572278
 4692 12.441382 3.575901
 4693 12.445005 3.579524
 4694 12.448628 3.583147
 4695 12.452251 3.586770
 4696 12.455874 3.590393
 4697 12.459497 3.594016
 4698 12.463120 3.597639
 4699 12.463120 3.601262
 4700 12.463120 3.604885
 4701 12.463120 3.608508
 4702 12.463120 3.612131
 4703 12.463120 3.615754
 4704 12.463120 3.619377
 4705 12.463120 3.623000
 4706 12.466743 3.626623
 4707 12.466743 3.630246
 4708 12.466743 3.633869
 4709 12.466743 3.637492
 4710 12.470366 3.641115
 4711 12.470366 3.644738
 4712 12.473989 3.648361
 4713 12.473989 3.651984
 4714 12.473989 3.655607
 4715 12.473989 3.659230
 4716 12.473989 3.662853
 4717 12.473989 3.666476
 4718 12.477612 3.670099
 4719 12.477612 3.673722
 4720 12.477612 3.677345
 4721 12.477612 3.680968
 4722 12.481235 3.684591
 4723 12.481235 3.688214
 4724 12.481235 3.691837
 4725 12.481235 3.695460
 4726 12.481235 3.699083
 4727 12.481235 3.702706
 4728 12.481235 3.706329
 4729 12.481235 3.709952
 4730 12.481235 3.713575
 4731 12.481235 3.717198
 4732 12.481235 3.720821
 4733 12.481235 3.724444
 4734 12.481235 3.728067
 4735 12.481235 3.731690
 4736 12.481235 3.735313
 4737 12.481235 3.738936
 4738 12.484858 3.742559
 4739 12.484858 3.746182
 4740 12.488481 3.749805
 4741 12.488481 3.753428
 4742 12.492104 3.757051
 4743 12.492104 3.760674
 4744 12.495727 3.764297
 4745 12.495727 3.767920
 4746 12.499350 3.771543
 4747 12.499350 3.775166
 4748 12.502973 3.778789
 4749 12.502973 3.782412
 4750 12.506596 3.786035
 4751 12.510219 3.789658
 4752 12.513842 3.793281
 4753 12.517465 3.793281
 4754 12.521088 3.796904
 4755 12.524711 3.800527
 4756 12.528334 3.800527
 4757 12.528334 3.804150
 4758 12.531957 3.807773
 4759 12.531957 3.811396
 4760 12.535580 3.815019
 4761 12.535580 3.818642
 4762 12.539203 3.822265
 4763 12.542826 3.825888
 4764 12.542826 3.829511
 4765 12.546449 3.833134
 4766 12.550072 3.836757
 4767 12.553695 3.840380
 4768 12.557318 3.844003
 4769 12.560941 3.847626
 4770 12.564564 3.851249
 4771 12.568187 3.854872
 4772 12.571810 3.858495
 4773 12.575433 3.862118
 4774 12.579056 3.865741
 4775 12.582679 3.869364
 4776 12.586302 3.872987
 4777 12.589925 3.876610
 4778 12.593548 3.880233
 4779 12.597171 3.880233
 4780 12.597171 3.883856
 4781 12.600794 3.887479
 4782 12.600794 3.891102
 4783 12.604417 3.894725
 4784 12.604417 3.898348
 4785 12.608040 3.901971
 4786 12.608040 3.905594
 4787 12.611663 3.909217
 4788 12.611663 3.912840
 4789 12.615286 3.916463
 4790 12.615286 3.920086
 4791 12.618909 3.923709
 4792 12.618909 3.927332
 4793 12.622532 3.930955
 4794 12.626155 3.934578
 4795 12.629778 3.938201
 4796 12.633401 3.941824
 4797 12.637024 3.945447
 4798 12.640647 3.949070
 4799 12.644270 3.949070
 4800 12.644270 3.952693
 4801 12.647893 3.956316
 4802 12.647893 3.959939
 4803 12.651516 3.963562
 4804 12.651516 3.967185
 4805 12.655139 3.970808
 4806 12.655139 3.974431
 4807 12.658762 3.978054
 4808 12.658762 3.981677
 4809 12.658762 3.985300
 4810 12.658762 3.988923
 4811 12.658762 3.992546
 4812 12.658762 3.996169
 4813 12.658762 3.999792
 4814 12.658762 4.003415
 4815 12.658762 4.007038
 4816 12.658762 4.010661
 4817 12.658762 4.014284
 4818 12.658762 4.017907
 4819 12.658762 4.021530
 4820 12.658762 4.025153
 4821 12.658762 4.028776
 4822 12.658762 4.032399
 4823 12.662385 4.036022
 4824 12.662385 4.039645
 4825 12.666008 4.043268
 4826 12.666008 4.046891
 4827 12.669631 4.050514
 4828 12.669631 4.054137
 4829 12.673254 4.057760
 4830 12.673254 4.061383
 4831 12.676877 4.065006
 4832 12.676877 4.068629
 4833 12.680500 4.072252
 4834 12.680500 4.075875
 4835 12.684123 4.079498
 4836 12.687746 4.083121
 4837 12.691369 4.086744
 4838 12.694992 4.086744
 4839 12.698615 4.090367
 4840 12.698615 4.093990
 4841 12.702238 4.097613
 4842 12.702238 4.101236
 4843 12.702238 4.104859
 4844 12.702238 4.108482
 4845 12.702238 4.112105
 4846 12.702238 4.115728
 4847 12.702238 4.119351
 4848 12.705861 4.122974
 4849 12.705861 4.126597
 4850 12.709484 4.130220
 4851 12.709484 4.133843
 4852 12.713107 4.137466
 4853 12.713107 4.141089
 4854 12.716730 4.144712
 4855 12.716730 4.148335
 4856 12.720353 4.151958
 4857 12.720353 4.155581
 4858 12.723976 4.159204
 4859 12.723976 4.162827
 4860 12.727599 4.166450
 4861 12.731222 4.170073
 4862 12.734845 4.170073
 4863 12.738468 4.173696
 4864 12.742091 4.177319
 4865 12.745714 4.177319
 4866 12.749337 4.180942
 4867 12.752960 4.184565
 4868 12.756583 4.188188
 4869 12.760206 4.191811
 4870 12.763829 4.195434
 4871 12.767452 4.199057
 4872 12.771075 4.199057
 4873 12.774698 4.202680
 4874 12.778321 4.206303
 4875 12.781944 4.209926
 4876 12.785567 4.213549
 4877 12.789190 4.217172
 4878 12.792813 4.220795
 4879 12.792813 4.224418
 4880 12.792813 4.228041
 4881 12.792813 4.231664
 4882 12.796436 4.235287
 4883 12.796436 4.238910
 4884 12.796436 4.242533
 4885 12.796436 4.246156
 4886 12.800059 4.249779
 4887 12.800059 4.253402
 4888 12.800059 4.257025
 4889 12.803682 4.260648
 4890 12.803682 4.264271
 4891 12.807305 4.267894
 4892 12.807305 4.271517
 4893 12.810928 4.275140
 4894 12.810928 4.278763
 4895 12.814551 4.282386
 4896 12.814551 4.286009
 4897 12.818174 4.289632
 4898 12.818174 4.293255
 4899 12.821797 4.296878
 4900 12.821797 4.300501
 4901 12.825420 4.304124
 4902 12.829043 4.307747
 4903 12.832666 4.307747
 4904 12.836289 4.311370
 4905 12.839912 4.314993
 4906 12.843535 4.314993
 4907 12.847158 4.318616
 4908 12.850781 4.318616
 4909 12.854404 4.322239
 4910 12.854404 4.325862
 4911 12.858027 4.329485
 4912 12.858027 4.333108
 4913 12.861650 4.336731
 4914 12.861650 4.340354
 4915 12.865273 4.343977
 4916 12.868896 4.347600
 4917 12.868896 4.351223
 4918 12.868896 4.354846
 4919 12.868896 4.358469
 4920 12.872519 4.362092
 4921 12.872519 4.365715
 4922 12.872519 4.369338
 4923 12.872519 4.372961
 4924 12.872519 4.376584
 4925 12.872519 4.380207
 4926 12.872519 4.383830
 4927 12.872519 4.387453
 4928 12.872519 4.391076
 4929 12.872519 4.394699
 4930 12.872519 4.398322
 4931 12.872519 4.401945
 4932 12.872519 4.405568
 4933 12.872519 4.409191
 4934 12.872519 4.412814
 4935 12.872519 4.416437
 4936 12.872519 4.420060
 4937 12.872519 4.423683
 4938 12.872519 4.427306
 4939 12.872519 4.430929
 4940 12.872519 4.434552
 4941 12.872519 4.438175
 4942 12.872519 4.441798
 4943 12.872519 4.445421
 4944 12.876142 4.449044
 4945 12.876142 4.452667
 4946 12.879765 4.456290
 4947 12.879765 4.459913
 4948 12.883388 4.463536
 4949 12.883388 4.467159
 4950 12.887011 4.470782
 4951 12.887011 4.474405
 4952 12.890634 4.478028
 4953 12.890634 4.481651
 4954 12.894257 4.485274
 4955 12.894257 4.488897
 4956 12.897880 4.492520
 4957 12.901503 4.492520
 4958 12.905126 4.496143
 4959 12.908749 4.499766
 4960 12.908749 4.503389
 4961 12.912372 4.507012
 4962 12.912372 4.510635
 4963 12.915995 4.514258
 4964 12.915995 4.517881
 4965 12.919618 4.521504
 4966 12.919618 4.525127
 4967 12.923241 4.528750
 4968 12.923241 4.532373
 4969 12.926864 4.535996
 4970 12.926864 4.539619
 4971 12.930487 4.543242
 4972 12.930487 4.546865
 4973 12.934110 4.550488
 4974 12.937733 4.550488
 4975 12.941356 4.554111
 4976 12.944979 4.554111
 4977 12.948602 4.557734
 4978 12.952225 4.557734
 4979 12.955848 4.561357
 4980 12.959471 4.561357
 4981 12.963094 4.564980
 4982 12.966717 4.564980
 4983 12.970340 4.568603
 4984 12.973963 4.568603
 4985 12.977586 4.572226
 4986 12.981209 4.572226
 4987 12.984832 4.572226
 4988 12.988455 4.575849
 4989 12.992078 4.579472
 4990 12.992078 4.583095
 4991 12.995701 4.586718
 4992 12.995701 4.590341
 4993 12.999324 4.593964
 4994 12.999324 4.597587
 4995 13.002947 4.601210
 4996 13.006570 4.604833
 4997 13.006570 4.608456
 4998 13.010193 4.612079
 4999 13.013816 4.615702
 5000 13.017439 4.619325
 5001 13.021062 4.622948
 5002 13.024685 4.622948
 5003 13.028308 4.626571
 5004 13.031931 4.626571
 5005 13.035554 4.630194
 5006 13.039177 4.630194
 5007 13.042800 4.633817
 5008 13.046423 4.633817
 5009 13.050046 4.637440
 5010 13.053669 4.637440
 5011 13.057292 4.641063
 5012 13.060915 4.644686
 5013 13.064538 4.648309
 5014 13.068161 4.651932
 5015 13.071784 4.655555
 5016 13.075407 4.659178
 5017 13.079030 4.662801
 5018 13.082653 4.666424
 5019 13.086276 4.670047
 5020 13.089899 4.673670
 5021 13.089899 4.677293
 5022 13.089899 4.680916
 5023 13.089899 4.684539
 5024 13.089899 4.688162
 5025 13.089899 4.691785
 5026 13.089899 4.695408
 5027 13.089899 4.699031
 5028 13.089899 4.702654
 5029 13.089899 4.706277
 5030 13.089899 4.709900
 5031 13.089899 4.713523
 5032 13.089899 4.717146
 5033 13.093522 4.720769
 5034 13.093522 4.724392
 5035 13.097145 4.728015
 5036 13.097145 4.731638
 5037 13.100768 4.735261
 5038 13.100768 4.738884
 5039 13.104391 4.742507
 5040 13.104391 4.746130
 5041 13.108014 4.749753
 5042 13.108014 4.753376
 5043 13.111637 4.756999
 5044 13.111637 4.760622
 5045 13.115260 4.764245
 5046 13.115260 4.767868
 5047 13.118883 4.771491
 5048 13.122506 4.775114
 5049 13.126129 4.778737
 5050 13.129752 4.782360
 5051 13.133375 4.785983
 5052 13.136998 4.789606
 5053 13.140621 4.793229
 5054 13.144244 4.796852
 5055 13.147867 4.800475
 5056 13.151490 4.804098
 5057 13.155113 4.807721
 5058 13.158736 4.811344
 5059 13.162359 4.814967
 5060 13.165982 4.818590
 5061 13.169605 4.822213
 5062 13.173228 4.825836
 5063 13.176851 4.829459
 5064 13.180474 4.833082
 5065 13.184097 4.836705
 5066 13.184097 4.840328
 5067 13.184097 4.843951
 5068 13.184097 4.847574
 5069 13.184097 4.851197
 5070 13.184097 4.854820
 5071 13.184097 4.858443
 5072 13.184097 4.862066
 5073 13.184097 4.865689
 5074 13.187720 4.869312
 5075 13.187720 4.872935
 5076 13.191343 4.876558
 5077 13.191343 4.880181
 5078 13.194966 4.883804
 5079 13.194966 4.887427
 5080 13.198589 4.891050
 5081 13.198589 4.894673
 5082 13.202212 4.898296
 5083 13.202212 4.901919
 5084 13.205835 4.905542
 5085 13.205835 4.909165
 5086 13.209458 4.912788
 5087 13.213081 4.916411
 5088 13.216704 4.920034
 5089 13.220327 4.923657
 5090 13.223950 4.927280
 5091 13.227573 4.927280
 5092 13.231196 4.930903
 5093 13.231196 4.934526
 5094 13.231196 4.938149
 5095 13.231196 4.941772
 5096 13.234819 4.945395
 5097 13.234819 4.949018
 5098 13.238442 4.952641
 5099 13.238442 4.956264
 5100 13.242065 4.959887
 5101 13.242065 4.963510
 5102 13.245688 4.967133
 5103 13.245688 4.970756
 5104 13.249311 4.974379
 5105 13.249311 4.978002
 5106 13.252934 4.981625
 5107 13.252934 4.985248
 5108 13.256557 4.988871
 5109 13.260180 4.992494
 5110 13.263803 4.996117
 5111 13.263803 4.999740
 5112 13.263803 5.003363
 5113 13.263803 5.006986
 5114 13.263803 5.010609
 5115 13.263803 5.014232
 5116 13.263803 5.017855
 5117 13.263803 5.021478
 5118 13.267426 5.025101
 5119 13.267426 5.028724
 5120 13.271049 5.032347
 5121 13.271049 5.035970
 5122 13.274672 5.039593
 5123 13.274672 5.043216
 5124 13.278295 5.046839
 5125 13.278295 5.050462
 5126 13.281918 5.054085
 5127 13.281918 5.057708
 5128 13.285541 5.061331
 5129 13.285541 5.064954
 5130 13.289164 5.068577
 5131 13.292787 5.068577
 5132 13.296410 5.072200
 5133 13.300033 5.072200
 5134 13.303656 5.075823
 5135 13.307279 5.075823
 5136 13.310902 5.079446
 5137 13.314525 5.079446
 5138 13.318148 5.083069
 5139 13.321771 5.083069
 5140 13.325394 5.086692
 5141 13.329017 5.086692
 5142 13.332640 5.090315
 5143 13.336263 5.090315
 5144 13.339886 5.090315
 5145 13.343509 5.093938
 5146 13.347132 5.093938
 5147 13.350755 5.093938
 5148 13.354378 5.097561
 5149 13.358001 5.101184
 5150 13.361624 5.104807
 5151 13.361624 5.108430
 5152 13.365247 5.112053
 5153 13.368870 5.115676
 5154 13.372493 5.115676
 5155 13.376116 5.119299
 5156 13.379739 5.119299
 5157 13.383362 5.122922
 5158 13.386985 5.122922
 5159 13.390608 5.126545
 5160 13.394231 5.126545
 5161 13.397854 5.130168
 5162 13.401477 5.130168
 5163 13.405100 5.133791
 5164 13.408723 5.133791
 5165 13.412346 5.137414
 5166 13.415969 5.137414
 5167 13.419592 5.137414
 5168 13.423215 5.137414
 5169 13.426838 5.141037
 5170 13.430461 5.141037
 5171 13.434084 5.144660
 5172 13.434084 5.148283
 5173 13.437707 5.151906
 5174 13.437707 5.155529
 5175 13.437707 5.159152
 5176 13.441330 5.162775
 5177 13.441330 5.166398
 5178 13.441330 5.170021
 5179 13.441330 5.173644
 5180 13.441330 5.177267
 5181 13.444953 5.180890
 5182 13.444953 5.184513
 5183 13.448576 5.188136
 5184 13.448576 5.191759
 5185 13.452199 5.195382
 5186 13.452199 5.199005
 5187 13.455822 5.202628
 5188 13.455822 5.206251
 5189 13.459445 5.209874
 5190 13.459445 5.213497
 5191 13.463068 5.217120
 5192 13.463068 5.220743
 5193 13.466691 5.224366
 5194 13.466691 5.227989
 5195 13.470314 5.231612
 5196 13.473937 5.235235
 5197 13.473937 5.238858
 5198 13.473937 5.242481
 5199 13.473937 5.246104
 5200 13.477560 5.249727
 5201 13.477560 5.253350
 5202 13.481183 5.256973
 5203 13.481183 5.260596
 5204 13.484806 5.264219
 5205 13.484806 5.267842
 5206 13.488429 5.271465
 5207 13.488429 5.275088
 5208 13.492052 5.278711
 5209 13.492052 5.282334
 5210 13.495675 5.285957
 5211 13.495675 5.289580
 5212 13.499298 5.293203
 5213 13.502921 5.296826
 5214 13.506544 5.300449
 5215 13.510167 5.304072
 5216 13.513790 5.307695
 5217 13.517413 5.311318
 5218 13.521036 5.314941
 5219 13.524659 5.318564
 5220 13.528282 5.318564
 5221 13.531905 5.322187
 5222 13.535528 5.322187
 5223 13.539151 5.325810
 5224 13.542774 5.325810
 5225 13.546397 5.329433
 5226 13.550020 5.329433
 5227 13.553643 5.333056
 5228 13.557266 5.333056
 5229 13.560889 5.336679
 5230 13.564512 5.340302
 5231 13.568135 5.343925
 5232 13.571758 5.347548
 5233 13.575381 5.351171
 5234 13.579004 5.354794
 5235 13.582627 5.358417
 5236 13.586250 5.362040
 5237 13.589873 5.365663
 5238 13.593496 5.369286
 5239 13.597119 5.372909
 5240 13.597119 5.376532
 5241 13.600742 5.380155
 5242 13.600742 5.383778
 5243 13.604365 5.387401
 5244 13.604365 5.391024
 5245 13.607988 5.394647
 5246 13.611611 5.398270
 5247 13.611611 5.401893
 5248 13.615234 5.405516
 5249 13.618857 5.409139
 5250 13.622480 5.412762
 5251 13.626103 5.416385
 5252 13.629726 5.416385
 5253 13.633349 5.420008
 5254 13.636972 5.420008
 5255 13.640595 5.423631
 5256 13.644218 5.423631
 5257 13.647841 5.427254
 5258 13.651464 5.427254
 5259 13.655087 5.430877
 5260 13.658710 5.430877
 5261 13.662333 5.434500
 5262 13.665956 5.434500
 5263 13.669579 5.438123
 5264 13.673202 5.438123
 5265 13.676825 5.438123
 5266 13.680448 5.438123
 5267 13.684071 5.441746
 5268 13.687694 5.445369
 5269 13.691317 5.448992
 5270 13.694940 5.452615
 5271 13.698563 5.456238
 5272 13.702186 5.459861
 5273 13.705809 5.463484
 5274 13.709432 5.467107
 5275 13.713055 5.470730
 5276 13.716678 5.474353
 5277 13.720301 5.477976
 5278 13.723924 5.481599
 5279 13.727547 5.485222
 5280 13.727547 5.488845
 5281 13.727547 5.492468
 5282 13.727547 5.496091
 5283 13.727547 5.499714
 5284 13.727547 5.503337
 5285 13.727547 5.506960
 5286 13.727547 5.510583
 5287 13.731170 5.514206
 5288 13.731170 5.517829
 5289 13.734793 5.521452
 5290 13.734793 5.525075
 5291 13.738416 5.528698
 5292 13.738416 5.532321
 5293 13.742039 5.535944
 5294 13.742039 5.539567
 5295 13.745662 5.543190
 5296 13.745662 5.546813
 5297 13.749285 5.550436
 5298 13.749285 5.554059
 5299 13.752908 5.557682
 5300 13.756531 5.561305
 5301 13.760154 5.564928
 5302 13.763777 5.568551
 5303 13.767400 5.572174
 5304 13.771023 5.575797
 5305 13.774646 5.579420
 5306 13.778269 5.583043
 5307 13.781892 5.586666
 5308 13.785515 5.590289
 5309 13.789138 5.593912
 5310 13.789138 5.597535
 5311 13.792761 5.601158
 5312 13.796384 5.604781
 5313 13.800007 5.608404
 5314 13.803630 5.612027
 5315 13.807253 5.615650
 5316 13.810876 5.619273
 5317 13.814499 5.622896
 5318 13.818122 5.626519
 5319 13.818122 5.630142
 5320 13.821745 5.633765
 5321 13.825368 5.637388
 5322 13.828991 5.641011
 5323 13.832614 5.644634
 5324 13.836237 5.648257
 5325 13.839860 5.651880
 5326 13.843483 5.655503
 5327 13.847106 5.659126
 5328 13.850729 5.662749
 5329 13.854352 5.666372
 5330 13.857975 5.669995
 5331 13.861598 5.673618
 5332 13.865221 5.677241
 5333 13.868844 5.680864
 5334 13.872467 5.680864
 5335 13.876090 5.684487
 5336 13.879713 5.688110
 5337 13.883336 5.691733
 5338 13.886959 5.695356
 5339 13.890582 5.698979
 5340 13.894205 5.702602
 5341 13.897828 5.706225
 5342 13.901451 5.709848
 5343 13.905074 5.713471
 5344 13.908697 5.717094
 5345 13.908697 5.720717
 5346 13.908697 5.724340
 5347 13.908697 5.727963
 5348 13.908697 5.731586
 5349 13.908697 5.735209
 5350 13.908697 5.738832
 5351 13.908697 5.742455
 5352 13.908697 5.746078
 5353 13.908697 5.749701
 5354 13.908697 5.753324
 5355 13.908697 5.756947
 5356 13.908697 5.760570
 5357 13.908697 5.764193
 5358 13.908697 5.767816
 5359 13.908697 5.771439
 5360 13.908697 5.775062
 5361 13.908697 5.778685
 5362 13.908697 5.782308
 5363 13.908697 5.785931
 5364 13.908697 5.789554
 5365 13.908697 5.793177
 5366 13.908697 5.796800
 5367 13.908697 5.800423
 5368 13.908697 5.804046
 5369 13.905074 5.807669
 5370 13.905074 5.811292
 5371 13.905074 5.814915
 5372 13.905074 5.818538
 5373 13.905074 5.822161
 5374 13.905074 5.825784
 5375 13.905074 5.829407
 5376 13.905074 5.833030
 5377 13.905074 5.836653
 5378 13.905074 5.840276
 5379 13.905074 5.843899
 5380 13.905074 5.847522
 5381 13.901451 5.851145
 5382 13.901451 5.854768
 5383 13.901451 5.858391
 5384 13.897828 5.862014
 5385 13.897828 5.865637
 5386 13.894205 5.869260
 5387 13.894205 5.872883
 5388 13.890582 5.876506
 5389 13.890582 5.880129
 5390 13.890582 5.883752
 5391 13.890582 5.887375
 5392 13.886959 5.890998
 5393 13.886959 5.894621
 5394 13.886959 5.898244
 5395 13.886959 5.901867
 5396 13.886959 5.905490
 5397 13.886959 5.909113
 5398 13.886959 5.912736
 5399 13.886959 5.916359
 5400 13.886959 5.919982
 5401 13.886959 5.923605
 5402 13.886959 5.927228
 5403 13.886959 5.930851
 5404 13.886959 5.934474
 5405 13.886959 5.938097
 5406 13.886959 5.941720
 5407 13.886959 5.945343
 5408 13.886959 5.948966
 5409 13.886959 5.952589
 5410 13.886959 5.956212
 5411 13.886959 5.959835
 5412 13.886959 5.963458
 5413 13.886959 5.967081
 5414 13.886959 5.970704
 5415 13.886959 5.974327
 5416 13.886959 5.977950
 5417 13.886959 5.981573
 5418 13.886959 5.985196
 5419 13.886959 5.988819
 5420 13.886959 5.992442
 5421 13.886959 5.996065
 5422 13.886959 5.999688
 5423 13.886959 6.003311
 5424 13.886959 6.006934
 5425 13.886959 6.010557
 5426 13.886959 6.014180
 5427 13.886959 6.017803
 5428 13.886959 6.021426
 5429 13.886959 6.025049
 5430 13.886959 6.028672
 5431 13.890582 6.032295
 5432 13.890582 6.035918
 5433 13.890582 6.039541
 5434 13.890582 6.043164
 5435 13.890582 6.046787
 5436 13.890582 6.050410
 5437 13.890582 6.054033
 5438 13.886959 6.057656
 5439 13.886959 6.061279
 5440 13.883336 6.064902
 5441 13.883336 6.068525
 5442 13.879713 6.072148
 5443 13.879713 6.075771
 5444 13.876090 6.079394
 5445 13.876090 6.083017
 5446 13.876090 6.086640
 5447 13.872467 6.090263
 5448 13.872467 6.093886
 5449 13.868844 6.097509
 5450 13.868844 6.101132
 5451 13.865221 6.104755
 5452 13.865221 6.108378
 5453 13.861598 6.112001
 5454 13.861598 6.115624
 5455 13.857975 6.119247
 5456 13.857975 6.122870
 5457 13.854352 6.126493
 5458 13.854352 6.130116
 5459 13.850729 6.133739
 5460 13.850729 6.137362
 5461 13.850729 6.140985
 5462 13.850729 6.144608
 5463 13.850729 6.148231
 5464 13.850729 6.151854
 5465 13.850729 6.155477
 5466 13.850729 6.159100
 5467 13.850729 6.162723
 5468 13.850729 6.166346
 5469 13.850729 6.169969
 5470 13.850729 6.173592
 5471 13.850729 6.177215
 5472 13.850729 6.180838
 5473 13.850729 6.184461
 5474 13.850729 6.188084
 5475 13.850729 6.191707
 5476 13.850729 6.195330
 5477 13.850729 6.198953
 5478 13.850729 6.202576
 5479 13.850729 6.206199
 5480 13.850729 6.209822
 5481 13.850729 6.213445
 5482 13.850729 6.217068
 5483 13.850729 6.220691
 5484 13.850729 6.224314
 5485 13.850729 6.227937
 5486 13.850729 6.231560
 5487 13.850729 6.235183
 5488 13.850729 6.238806
 5489 13.850729 6.242429
 5490 13.850729 6.246052
 5491 13.850729 6.249675
 5492 13.850729 6.253298
 5493 13.850729 6.256921
 5494 13.854352 6.260544
 5495 13.854352 6.264167
 5496 13.857975 6.267790
 5497 13.857975 6.271413
 5498 13.861598 6.275036
 5499 13.861598 6.278659
 5500 13.865221 6.282282
 5501 13.865221 6.285905
 5502 13.868844 6.289528
 5503 13.868844 6.293151
 5504 13.872467 6.296774
 5505 13.872467 6.300397
 5506 13.876090 6.304020
 5507 13.879713 6.307643
 5508 13.879713 6.311266
 5509 13.883336 6.314889
 5510 13.883336 6.318512
 5511 13.883336 6.322135
 5512 13.883336 6.325758
 5513 13.883336 6.329381
 5514 13.886959 6.333004
 5515 13.886959 6.336627
 5516 13.886959 6.340250
 5517 13.886959 6.343873
 5518 13.886959 6.347496
 5519 13.890582 6.351119
 5520 13.890582 6.354742
 5521 13.890582 6.358365
 5522 13.890582 6.361988
 5523 13.890582 6.365611
 5524 13.886959 6.369234
 5525 13.886959 6.372857
 5526 13.883336 6.376480
 5527 13.883336 6.380103
 5528 13.879713 6.383726
 5529 13.879713 6.387349
 5530 13.876090 6.390972
 5531 13.876090 6.394595
 5532 13.872467 6.398218
 5533 13.872467 6.401841
 5534 13.872467 6.405464
 5535 13.872467 6.409087
 5536 13.872467 6.412710
 5537 13.872467 6.416333
 5538 13.872467 6.419956
 5539 13.872467 6.423579
 5540 13.872467 6.427202
 5541 13.872467 6.430825
 5542 13.872467 6.434448
 5543 13.872467 6.438071
 5544 13.872467 6.441694
 5545 13.872467 6.445317
 5546 13.872467 6.448940
 5547 13.872467 6.452563
 5548 13.872467 6.456186
 5549 13.872467 6.459809
 5550 13.872467 6.463432
 5551 13.872467 6.467055
 5552 13.872467 6.470678
 5553 13.872467 6.474301
 5554 13.872467 6.477924
 5555 13.872467 6.481547
 5556 13.872467 6.485170
 5557 13.872467 6.488793
 5558 13.872467 6.492416
 5559 13.872467 6.496039
 5560 13.872467 6.499662
 5561 13.872467 6.503285
 5562 13.872467 6.506908
 5563 13.872467 6.510531
 5564 13.872467 6.514154
 5565 13.872467 6.517777
 5566 13.872467 6.521400
 5567 13.872467 6.525023
 5568 13.876090 6.528646
 5569 13.876090 6.532269
 5570 13.879713 6.535892
 5571 13.879713 6.539515
 5572 13.883336 6.543138
 5573 13.883336 6.546761
 5574 13.886959 6.550384
 5575 13.886959 6.554007
 5576 13.890582 6.557630
 5577 13.890582 6.561253
 5578 13.894205 6.564876
 5579 13.894205 6.568499
 5580 13.897828 6.572122
 5581 13.901451 6.575745
 5582 13.901451 6.579368
 5583 13.905074 6.582991
 5584 13.905074 6.586614
 5585 13.905074 6.590237
 5586 13.905074 6.593860
 5587 13.908697 6.597483
 5588 13.908697 6.601106
 5589 13.908697 6.604729
 5590 13.908697 6.608352
 5591 13.912320 6.611975
 5592 13.912320 6.615598
 5593 13.912320 6.619221
 5594 13.912320 6.622844
 5595 13.912320 6.626467
 5596 13.908697 6.630090
 5597 13.908697 6.633713
 5598 13.905074 6.637336
 5599 13.905074 6.640959
 5600 13.905074 6.644582
 5601 13.905074 6.648205
 5602 13.905074 6.651828
 5603 13.905074 6.655451
 5604 13.905074 6.659074
 5605 13.905074 6.662697
 5606 13.905074 6.666320
 5607 13.905074 6.669943
 5608 13.905074 6.673566
 5609 13.905074 6.677189
 5610 13.905074 6.680812
 5611 13.905074 6.684435
 5612 13.905074 6.688058
 5613 13.905074 6.691681
 5614 13.905074 6.695304
 5615 13.905074 6.698927
 5616 13.905074 6.702550
 5617 13.905074 6.706173
 5618 13.905074 6.709796
 5619 13.905074 6.713419
 5620 13.905074 6.717042
 5621 13.905074 6.720665
 5622 13.908697 6.724288
 5623 13.908697 6.727911
 5624 13.912320 6.731534
 5625 13.912320 6.735157
 5626 13.915943 6.738780
 5627 13.915943 6.742403
 5628 13.919566 6.746026
 5629 13.919566 6.749649
 5630 13.923189 6.753272
 5631 13.923189 6.756895
 5632 13.926812 6.760518
 5633 13.926812 6.764141
 5634 13.930435 6.767764
 5635 13.934058 6.771387
 5636 13.934058 6.775010
 5637 13.937681 6.778633
 5638 13.937681 6.782256
 5639 13.937681 6.785879
 5640 13.937681 6.789502
 5641 13.941304 6.793125
 5642 13.941304 6.796748
 5643 13.941304 6.800371
 5644 13.941304 6.803994
 5645 13.941304 6.807617
 5646 13.937681 6.811240
 5647 13.937681 6.814863
 5648 13.934058 6.818486
 5649 13.934058 6.822109
 5650 13.930435 6.825732
 5651 13.926812 6.829355
 5652 13.926812 6.832978
 5653 13.923189 6.836601
 5654 13.923189 6.840224
 5655 13.919566 6.843847
 5656 13.919566 6.847470
 5657 13.915943 6.851093
 5658 13.915943 6.854716
 5659 13.912320 6.858339
 5660 13.912320 6.861962
 5661 13.908697 6.865585
 5662 13.908697 6.869208
 5663 13.905074 6.872831
 5664 13.905074 6.876454
 5665 13.905074 6.880077
 5666 13.905074 6.883700
 5667 13.905074 6.887323
 5668 13.905074 6.890946
 5669 13.905074 6.894569
 5670 13.905074 6.898192
 5671 13.905074 6.901815
 5672 13.905074 6.905438
 5673 13.905074 6.909061
 5674 13.905074 6.912684
 5675 13.905074 6.916307
 5676 13.905074 6.919930
 5677 13.905074 6.923553
 5678 13.905074 6.927176
 5679 13.905074 6.930799
 5680 13.905074 6.934422
 5681 13.905074 6.938045
 5682 13.905074 6.941668
 5683 13.905074 6.945291
 5684 13.905074 6.948914
 5685 13.905074 6.952537
 5686 13.905074 6.956160
 5687 13.905074 6.959783
 5688 13.905074 6.963406
 5689 13.905074 6.967029
 5690 13.905074 6.970652
 5691 13.905074 6.974275
 5692 13.908697 6.977898
 5693 13.908697 6.981521
 5694 13.912320 6.985144
 5695 13.912320 6.988767
 5696 13.915943 6.992390
 5697 13.915943 6.996013
 5698 13.919566 6.999636
 5699 13.919566 7.003259
 5700 13.919566 7.006882
 5701 13.919566 7.010505
 5702 13.919566 7.014128
 5703 13.919566 7.017751
 5704 13.919566 7.021374
 5705 13.919566 7.024997
 5706 13.919566 7.028620
 5707 13.919566 7.032243
 5708 13.919566 7.035866
 5709 13.919566 7.039489
 5710 13.919566 7.043112
 5711 13.919566 7.046735
 5712 13.919566 7.050358
 5713 13.919566 7.053981
 5714 13.919566 7.057604
 5715 13.919566 7.061227
 5716 13.919566 7.064850
 5717 13.919566 7.068473
 5718 13.919566 7.072096
 5719 13.919566 7.075719
 5720 13.919566 7.079342
 5721 13.919566 7.082965
 5722 13.919566 7.086588
 5723 13.919566 7.090211
 5724 13.919566 7.093834
 5725 13.919566 7.097457
 5726 13.919566 7.101080
 5727 13.915943 7.104703
 5728 13.912320 7.108326
 5729 13.908697 7.111949
 5730 13.908697 7.115572
 5731 13.905074 7.119195
 5732 13.905074 7.122818
 5733 13.901451 7.126441
 5734 13.901451 7.130064
 5735 13.897828 7.133687
 5736 13.897828 7.137310
 5737 13.894205 7.140933
 5738 13.894205 7.144556
 5739 13.890582 7.148179
 5740 13.890582 7.151802
 5741 13.886959 7.155425
 5742 13.886959 7.159048
 5743 13.886959 7.162671
 5744 13.886959 7.166294
 5745 13.886959 7.169917
 5746 13.886959 7.173540
 5747 13.886959 7.177163
 5748 13.886959 7.180786
 5749 13.886959 7.184409
 5750 13.886959 7.188032
 5751 13.886959 7.191655
 5752 13.886959 7.195278
 5753 13.886959 7.198901
 5754 13.886959 7.202524
 5755 13.886959 7.206147
 5756 13.886959 7.209770
 5757 13.886959 7.213393
 5758 13.886959 7.217016
 5759 13.883336 7.220639
 5760 13.883336 7.224262
 5761 13.879713 7.227885
 5762 13.879713 7.231508
 5763 13.876090 7.235131
 5764 13.876090 7.238754
 5765 13.872467 7.242377
 5766 13.872467 7.246000
 5767 13.872467 7.249623
 5768 13.868844 7.253246
 5769 13.868844 7.256869
 5770 13.868844 7.260492
 5771 13.868844 7.264115
 5772 13.868844 7.267738
 5773 13.868844 7.271361
 5774 13.868844 7.274984
 5775 13.868844 7.278607
 5776 13.868844 7.282230
 5777 13.868844 7.285853
 5778 13.868844 7.289476
 5779 13.868844 7.293099
 5780 13.868844 7.296722
 5781 13.868844 7.300345
 5782 13.868844 7.303968
 5783 13.868844 7.307591
 5784 13.868844 7.311214
 5785 13.868844 7.314837
 5786 13.868844 7.318460
 5787 13.868844 7.322083
 5788 13.868844 7.325706
 5789 13.868844 7.329329
 5790 13.868844 7.332952
 5791 13.868844 7.336575
 5792 13.868844 7.340198
 5793 13.868844 7.343821
 5794 13.868844 7.347444
 5795 13.872467 7.351067
 5796 13.872467 7.354690
 5797 13.876090 7.358313
 5798 13.876090 7.361936
 5799 13.879713 7.365559
 5800 13.879713 7.369182
 5801 13.883336 7.372805
 5802 13.883336 7.376428
 5803 13.886959 7.380051
 5804 13.886959 7.383674
 5805 13.890582 7.387297
 5806 13.890582 7.390920
 5807 13.890582 7.394543
 5808 13.890582 7.398166
 5809 13.890582 7.401789
 5810 13.890582 7.405412
 5811 13.890582 7.409035
 5812 13.894205 7.412658
 5813 13.894205 7.416281
 5814 13.890582 7.419904
 5815 13.890582 7.423527
 5816 13.886959 7.427150
 5817 13.886959 7.430773
 5818 13.883336 7.434396
 5819 13.883336 7.438019
 5820 13.883336 7.441642
 5821 13.883336 7.445265
 5822 13.883336 7.448888
 5823 13.883336 7.452511
 5824 13.883336 7.456134
 5825 13.883336 7.459757
 5826 13.883336 7.463380
 5827 13.883336 7.467003
 5828 13.883336 7.470626
 5829 13.883336 7.474249
 5830 13.883336 7.477872
 5831 13.883336 7.481495
 5832 13.883336 7.485118
 5833 13.883336 7.488741
 5834 13.883336 7.492364
 5835 13.883336 7.495987
 5836 13.883336 7.499610
 5837 13.883336 7.503233
 5838 13.883336 7.506856
 5839 13.883336 7.510479
 5840 13.883336 7.514102
 5841 13.883336 7.517725
 5842 13.883336 7.521348
 5843 13.886959 7.524971
 5844 13.886959 7.528594
 5845 13.890582 7.532217
 5846 13.890582 7.535840
 5847 13.894205 7.539463
 5848 13.894205 7.543086
 5849 13.897828 7.546709
 5850 13.897828 7.550332
 5851 13.901451 7.553955
 5852 13.901451 7.557578
 5853 13.901451 7.561201
 5854 13.901451 7.564824
 5855 13.901451 7.568447
 5856 13.901451 7.572070
 5857 13.901451 7.575693
 5858 13.897828 7.579316
 5859 13.897828 7.582939
 5860 13.894205 7.586562
 5861 13.894205 7.590185
 5862 13.894205 7.593808
 5863 13.894205 7.597431
 5864 13.894205 7.601054
 5865 13.894205 7.604677
 5866 13.894205 7.608300
 5867 13.894205 7.611923
 5868 13.894205 7.615546
 5869 13.894205 7.619169
 5870 13.894205 7.622792
 5871 13.894205 7.626415
 5872 13.894205 7.630038
 5873 13.894205 7.633661
 5874 13.894205 7.637284
 5875 13.894205 7.640907
 5876 13.894205 7.644530
 5877 13.894205 7.648153
 5878 13.894205 7.651776
 5879 13.894205 7.655399
 5880 13.894205 7.659022
 5881 13.894205 7.662645
 5882 13.894205 7.666268
 5883 13.894205 7.669891
 5884 13.894205 7.673514
 5885 13.894205 7.677137
 5886 13.894205 7.680760
 5887 13.894205 7.684383
 5888 13.894205 7.688006
 5889 13.894205 7.691629
 5890 13.894205 7.695252
 5891 13.894205 7.698875
 5892 13.894205 7.702498
 5893 13.894205 7.706121
 5894 13.894205 7.709744
 5895 13.894205 7.713367
 5896 13.894205 7.716990
 5897 13.894205 7.720613
 5898 13.894205 7.724236
 5899 13.894205 7.727859
 5900 13.894205 7.731482
 5901 13.894205 7.735105
 5902 13.894205 7.738728
 5903 13.894205 7.742351
 5904 13.894205 7.745974
 5905 13.894205 7.749597
 5906 13.894205 7.753220
 5907 13.894205 7.756843
 5908 13.894205 7.760466
 5909 13.897828 7.764089
 5910 13.897828 7.767712
 5911 13.897828 7.771335
 5912 13.897828 7.774958
 5913 13.897828 7.778581
 5914 13.897828 7.782204
 5915 13.897828 7.785827
 5916 13.897828 7.789450
 5917 13.897828 7.793073
 5918 13.897828 7.796696
 5919 13.897828 7.800319
 5920 13.897828 7.803942
 5921 13.897828 7.807565
 5922 13.897828 7.811188
 5923 13.897828 7.814811
 5924 13.897828 7.818434
 5925 13.897828 7.822057
 5926 13.897828 7.825680
 5927 13.897828 7.829303
 5928 13.897828 7.832926
 5929 13.897828 7.836549
 5930 13.897828 7.840172
 5931 13.897828 7.843795
 5932 13.897828 7.847418
 5933 13.901451 7.851041
 5934 13.901451 7.854664
 5935 13.905074 7.858287
 5936 13.905074 7.861910
 5937 13.908697 7.865533
 5938 13.908697 7.869156
 5939 13.908697 7.872779
 5940 13.908697 7.876402
 5941 13.908697 7.880025
 5942 13.908697 7.883648
 5943 13.908697 7.887271
 5944 13.908697 7.890894
 5945 13.908697 7.894517
 5946 13.908697 7.898140
 5947 13.908697 7.901763
 5948 13.908697 7.905386
 5949 13.908697 7.909009
 5950 13.908697 7.912632
 5951 13.908697 7.916255
 5952 13.908697 7.919878
 5953 13.912320 7.923501
 5954 13.912320 7.927124
 5955 13.915943 7.930747
 5956 13.915943 7.934370
 5957 13.919566 7.937993
 5958 13.919566 7.941616
 5959 13.923189 7.945239
 5960 13.923189 7.948862
 5961 13.926812 7.952485
 5962 13.926812 7.956108
 5963 13.930435 7.959731
 5964 13.930435 7.963354
 5965 13.934058 7.966977
 5966 13.937681 7.970600
 5967 13.937681 7.974223
 5968 13.937681 7.977846
 5969 13.937681 7.981469
 5970 13.937681 7.985092
 5971 13.937681 7.988715
 5972 13.937681 7.992338
 5973 13.937681 7.995961
 5974 13.937681 7.999584
 5975 13.937681 8.003207
 5976 13.937681 8.006830
 5977 13.937681 8.010453
 5978 13.937681 8.014076
 5979 13.937681 8.017699
 5980 13.937681 8.021322
 5981 13.937681 8.024945
 5982 13.937681 8.028568
 5983 13.937681 8.032191
 5984 13.934058 8.035814
 5985 13.930435 8.039437
 5986 13.930435 8.043060
 5987 13.926812 8.046683
 5988 13.926812 8.050306
 5989 13.923189 8.053929
 5990 13.923189 8.057552
 5991 13.919566 8.061175
 5992 13.919566 8.064798
 5993 13.915943 8.068421
 5994 13.915943 8.072044
 5995 13.912320 8.075667
 5996 13.912320 8.079290
 5997 13.908697 8.082913
 5998 13.908697 8.086536
 5999 13.908697 8.090159
 6000 13.908697 8.093782
 6001 13.908697 8.097405
 6002 13.908697 8.101028
 6003 13.908697 8.104651
 6004 13.908697 8.108274
 6005 13.908697 8.111897
 6006 13.908697 8.115520
 6007 13.908697 8.119143
 6008 13.908697 8.122766
 6009 13.908697 8.126389
 6010 13.908697 8.130012
 6011 13.908697 8.133635
 6012 13.908697 8.137258
 6013 13.908697 8.140881
 6014 13.908697 8.144504
 6015 13.908697 8.148127
 6016 13.908697 8.151750
 6017 13.908697 8.155373
 6018 13.908697 8.158996
 6019 13.908697 8.162619
 6020 13.908697 8.166242
 6021 13.908697 8.169865
 6022 13.908697 8.173488
 6023 13.908697 8.177111
 6024 13.908697 8.180734
 6025 13.908697 8.184357
 6026 13.908697 8.187980
 6027 13.908697 8.191603
 6028 13.908697 8.195226
 6029 13.908697 8.198849
 6030 13.908697 8.202472
 6031 13.908697 8.206095
 6032 13.908697 8.209718
 6033 13.908697 8.213341
 6034 13.908697 8.216964
 6035 13.908697 8.220587
 6036 13.908697 8.224210
 6037 13.908697 8.227833
 6038 13.908697 8.231456
 6039 13.908697 8.235079
 6040 13.908697 8.238702
 6041 13.908697 8.242325
 6042 13.908697 8.245948
 6043 13.908697 8.249571
 6044 13.908697 8.253194
 6045 13.908697 8.256817
 6046 13.908697 8.260440
 6047 13.912320 8.264063
 6048 13.912320 8.267686
 6049 13.912320 8.271309
 6050 13.915943 8.274932
 6051 13.915943 8.278555
 6052 13.919566 8.282178
 6053 13.919566 8.285801
 6054 13.923189 8.289424
 6055 13.923189 8.293047
 6056 13.926812 8.296670
 6057 13.926812 8.300293
 6058 13.930435 8.303916
 6059 13.930435 8.307539
 6060 13.930435 8.311162
 6061 13.930435 8.314785
 6062 13.930435 8.318408
 6063 13.926812 8.322031
 6064 13.926812 8.325654
 6065 13.923189 8.329277
 6066 13.923189 8.332900
 6067 13.923189 8.336523
 6068 13.923189 8.340146
 6069 13.919566 8.343769
 6070 13.919566 8.347392
 6071 13.919566 8.351015
 6072 13.919566 8.354638
 6073 13.919566 8.358261
 6074 13.919566 8.361884
 6075 13.919566 8.365507
 6076 13.919566 8.369130
 6077 13.919566 8.372753
 6078 13.919566 8.376376
 6079 13.919566 8.379999
 6080 13.919566 8.383622
 6081 13.919566 8.387245
 6082 13.919566 8.390868
 6083 13.919566 8.394491
 6084 13.919566 8.398114
 6085 13.919566 8.401737
 6086 13.919566 8.405360
 6087 13.919566 8.408983
 6088 13.919566 8.412606
 6089 13.919566 8.416229
 6090 13.919566 8.419852
 6091 13.919566 8.423475
 6092 13.919566 8.427098
 6093 13.919566 8.430721
 6094 13.919566 8.434344
 6095 13.919566 8.437967
 6096 13.919566 8.441590
 6097 13.919566 8.445213
 6098 13.919566 8.448836
 6099 13.919566 8.452459
 6100 13.919566 8.456082
 6101 13.919566 8.459705
 6102 13.923189 8.463328
 6103 13.923189 8.466951
 6104 13.926812 8.470574
 6105 13.926812 8.474197
 6106 13.930435 8.477820
 6107 13.930435 8.481443
 6108 13.934058 8.485066
 6109 13.934058 8.488689
 6110 13.934058 8.492312
 6111 13.934058 8.495935
 6112 13.934058 8.499558
 6113 13.934058 8.503181
 6114 13.934058 8.506804
 6115 13.934058 8.510427
 6116 13.934058 8.514050
 6117 13.934058 8.517673
 6118 13.934058 8.521296
 6119 13.934058 8.524919
 6120 13.934058 8.528542
 6121 13.934058 8.532165
 6122 13.934058 8.535788
 6123 13.934058 8.539411
 6124 13.934058 8.543034
 6125 13.934058 8.546657
 6126 13.934058 8.550280
 6127 13.934058 8.553903
 6128 13.934058 8.557526
 6129 13.934058 8.561149
 6130 13.937681 8.564772
 6131 13.937681 8.568395
 6132 13.937681 8.572018
 6133 13.937681 8.575641
 6134 13.937681 8.579264
 6135 13.937681 8.582887
 6136 13.934058 8.582887
 6137 13.930435 8.586510
 6138 13.926812 8.590133
 6139 13.923189 8.593756
 6140 13.919566 8.597379
 6141 13.915943 8.601002
 6142 13.915943 8.604625
 6143 13.912320 8.608248
 6144 13.912320 8.611871
 6145 13.908697 8.615494
 6146 13.908697 8.619117
 6147 13.905074 8.622740
 6148 13.905074 8.626363
 6149 13.901451 8.629986
 6150 13.901451 8.633609
 6151 13.897828 8.637232
 6152 13.897828 8.640855
 6153 13.894205 8.644478
 6154 13.894205 8.648101
 6155 13.890582 8.651724
 6156 13.890582 8.655347
 6157 13.886959 8.658970
 6158 13.886959 8.662593
 6159 13.883336 8.666216
 6160 13.883336 8.669839
 6161 13.883336 8.673462
 6162 13.883336 8.677085
 6163 13.883336 8.680708
 6164 13.883336 8.684331
 6165 13.883336 8.687954
 6166 13.883336 8.691577
 6167 13.883336 8.695200
 6168 13.883336 8.698823
 6169 13.883336 8.702446
 6170 13.883336 8.706069
 6171 13.883336 8.709692
 6172 13.883336 8.713315
 6173 13.883336 8.716938
 6174 13.883336 8.720561
 6175 13.883336 8.724184
 6176 13.883336 8.727807
 6177 13.883336 8.731430
 6178 13.883336 8.735053
 6179 13.883336 8.738676
 6180 13.883336 8.742299
 6181 13.883336 8.745922
 6182 13.883336 8.749545
 6183 13.886959 8.753168
 6184 13.886959 8.756791
 6185 13.890582 8.760414
 6186 13.890582 8.764037
 6187 13.894205 8.767660
 6188 13.894205 8.771283
 6189 13.897828 8.774906
 6190 13.897828 8.778529
 6191 13.901451 8.782152
 6192 13.901451 8.785775
 6193 13.901451 8.789398
 6194 13.901451 8.793021
 6195 13.901451 8.796644
 6196 13.901451 8.800267
 6197 13.901451 8.803890
 6198 13.905074 8.807513
 6199 13.905074 8.811136
 6200 13.908697 8.814759
 6201 13.908697 8.818382
 6202 13.912320 8.822005
 6203 13.912320 8.825628
 6204 13.915943 8.829251
 6205 13.915943 8.832874
 6206 13.919566 8.836497
 6207 13.919566 8.840120
 6208 13.923189 8.843743
 6209 13.923189 8.847366
 6210 13.926812 8.850989
 6211 13.926812 8.854612
 6212 13.926812 8.858235
 6213 13.926812 8.861858
 6214 13.926812 8.865481
 6215 13.926812 8.869104
 6216 13.926812 8.872727
 6217 13.926812 8.876350
 6218 13.926812 8.879973
 6219 13.926812 8.883596
 6220 13.926812 8.887219
 6221 13.926812 8.890842
 6222 13.926812 8.894465
 6223 13.926812 8.898088
 6224 13.926812 8.901711
 6225 13.926812 8.905334
 6226 13.926812 8.908957
 6227 13.926812 8.912580
 6228 13.926812 8.916203
 6229 13.926812 8.919826
 6230 13.926812 8.923449
 6231 13.926812 8.927072
 6232 13.926812 8.930695
 6233 13.926812 8.934318
 6234 13.930435 8.937941
 6235 13.930435 8.941564
 6236 13.930435 8.945187
 6237 13.930435 8.948810
 6238 13.934058 8.952433
 6239 13.934058 8.956056
 6240 13.937681 8.959679
 6241 13.937681 8.963302
 6242 13.937681 8.966925
 6243 13.937681 8.970548
 6244 13.937681 8.974171
 6245 13.937681 8.977794
 6246 13.937681 8.981417
 6247 13.937681 8.985040
 6248 13.937681 8.988663
 6249 13.937681 8.992286
 6250 13.937681 8.995909
 6251 13.937681 8.999532
 6252 13.937681 9.003155
 6253 13.937681 9.006778
 6254 13.937681 9.010401
 6255 13.937681 9.014024
 6256 13.937681 9.017647
 6257 13.937681 9.021270
 6258 13.941304 9.024893
 6259 13.937681 9.028516
 6260 13.937681 9.032139
 6261 13.937681 9.035762
 6262 13.934058 9.039385
 6263 13.934058 9.043008
 6264 13.930435 9.046631
 6265 13.930435 9.050254
 6266 13.926812 9.053877
 6267 13.926812 9.057500
 6268 13.923189 9.061123
 6269 13.923189 9.064746
 6270 13.919566 9.068369
 6271 13.919566 9.071992
 6272 13.915943 9.075615
 6273 13.915943 9.079238
 6274 13.915943 9.082861
 6275 13.915943 9.086484
 6276 13.915943 9.090107
 6277 13.915943 9.093730
 6278 13.915943 9.097353
 6279 13.915943 9.100976
 6280 13.915943 9.104599
 6281 13.915943 9.108222
 6282 13.915943 9.111845
 6283 13.915943 9.115468
 6284 13.915943 9.119091
 6285 13.915943 9.122714
 6286 13.915943 9.126337
 6287 13.915943 9.129960
 6288 13.915943 9.133583
 6289 13.915943 9.137206
 6290 13.915943 9.140829
 6291 13.915943 9.144452
 6292 13.915943 9.148075
 6293 13.915943 9.151698
 6294 13.915943 9.155321
 6295 13.915943 9.158944
 6296 13.915943 9.162567
 6297 13.919566 9.166190
 6298 13.919566 9.169813
 6299 13.923189 9.173436
 6300 13.923189 9.177059
 6301 13.926812 9.180682
 6302 13.926812 9.184305
 6303 13.930435 9.187928
 6304 13.930435 9.191551
 6305 13.930435 9.195174
 6306 13.930435 9.198797
 6307 13.934058 9.202420
 6308 13.934058 9.206043
 6309 13.934058 9.209666
 6310 13.934058 9.213289
 6311 13.937681 9.216912
 6312 13.937681 9.220535
 6313 13.937681 9.224158
 6314 13.941304 9.227781
 6315 13.941304 9.231404
 6316 13.941304 9.235027
 6317 13.941304 9.238650
 6318 13.941304 9.242273
 6319 13.941304 9.245896
 6320 13.941304 9.249519
 6321 13.937681 9.253142
 6322 13.937681 9.256765
 6323 13.934058 9.260388
 6324 13.934058 9.264011
 6325 13.930435 9.267634
 6326 13.930435 9.271257
 6327 13.926812 9.274880
 6328 13.926812 9.278503
 6329 13.923189 9.282126
 6330 13.923189 9.285749
 6331 13.919566 9.289372
 6332 13.919566 9.292995
 6333 13.915943 9.296618
 6334 13.915943 9.300241
 6335 13.915943 9.303864
 6336 13.915943 9.307487
 6337 13.915943 9.311110
 6338 13.915943 9.314733
 6339 13.915943 9.318356
 6340 13.915943 9.321979
 6341 13.915943 9.325602
 6342 13.915943 9.329225
 6343 13.915943 9.332848
 6344 13.915943 9.336471
 6345 13.915943 9.340094
 6346 13.915943 9.343717
 6347 13.912320 9.347340
 6348 13.912320 9.350963
 6349 13.908697 9.354586
 6350 13.908697 9.358209
 6351 13.905074 9.361832
 6352 13.905074 9.365455
 6353 13.901451 9.369078
 6354 13.901451 9.372701
 6355 13.901451 9.376324
 6356 13.901451 9.379947
 6357 13.901451 9.383570
 6358 13.901451 9.387193
 6359 13.901451 9.390816
 6360 13.901451 9.394439
 6361 13.901451 9.398062
 6362 13.901451 9.401685
 6363 13.901451 9.405308
 6364 13.901451 9.408931
 6365 13.901451 9.412554
 6366 13.901451 9.416177
 6367 13.901451 9.419800
 6368 13.901451 9.423423
 6369 13.901451 9.427046
 6370 13.901451 9.430669
 6371 13.901451 9.434292
 6372 13.901451 9.437915
 6373 13.901451 9.441538
 6374 13.901451 9.445161
 6375 13.901451 9.448784
 6376 13.901451 9.452407
 6377 13.901451 9.456030
 6378 13.905074 9.459653
 6379 13.905074 9.463276
 6380 13.908697 9.466899
 6381 13.908697 9.470522
 6382 13.912320 9.474145
 6383 13.912320 9.477768
 6384 13.915943 9.481391
 6385 13.915943 9.485014
 6386 13.915943 9.488637
 6387 13.919566 9.492260
 6388 13.919566 9.495883
 6389 13.919566 9.499506
 6390 13.919566 9.503129
 6391 13.919566 9.506752
 6392 13.919566 9.510375
 6393 13.919566 9.513998
 6394 13.919566 9.517621
 6395 13.919566 9.521244
 6396 13.919566 9.524867
 6397 13.919566 9.528490
 6398 13.919566 9.532113
 6399 13.919566 9.535736
 6400 13.919566 9.539359
 6401 13.919566 9.542982
 6402 13.919566 9.546605
 6403 13.919566 9.550228
 6404 13.919566 9.553851
 6405 13.923189 9.557474
 6406 13.923189 9.561097
 6407 13.919566 9.564720
 6408 13.919566 9.568343
 6409 13.915943 9.571966
 6410 13.915943 9.575589
 6411 13.912320 9.579212
 6412 13.912320 9.582835
 6413 13.912320 9.586458
 6414 13.912320 9.590081
 6415 13.912320 9.593704
 6416 13.912320 9.597327
 6417 13.912320 9.600950
 6418 13.912320 9.604573
 6419 13.912320 9.608196
 6420 13.912320 9.611819
 6421 13.912320 9.615442
 6422 13.912320 9.619065
 6423 13.912320 9.622688
 6424 13.912320 9.626311
 6425 13.912320 9.629934
 6426 13.912320 9.633557
 6427 13.912320 9.637180
 6428 13.912320 9.640803
 6429 13.912320 9.644426
 6430 13.912320 9.648049
 6431 13.912320 9.651672
 6432 13.912320 9.655295
 6433 13.912320 9.658918
 6434 13.912320 9.662541
 6435 13.912320 9.666164
 6436 13.912320 9.669787
 6437 13.912320 9.673410
 6438 13.912320 9.677033
 6439 13.912320 9.680656
 6440 13.912320 9.684279
 6441 13.912320 9.687902
 6442 13.912320 9.691525
 6443 13.912320 9.695148
 6444 13.912320 9.698771
 6445 13.912320 9.702394
 6446 13.912320 9.706017
 6447 13.908697 9.709640
 6448 13.908697 9.713263
 6449 13.905074 9.716886
 6450 13.905074 9.720509
 6451 13.901451 9.724132
 6452 13.901451 9.727755
 6453 13.901451 9.731378
 6454 13.901451 9.735001
 6455 13.901451 9.738624
 6456 13.901451 9.742247
 6457 13.901451 9.745870
 6458 13.901451 9.749493
 6459 13.901451 9.753116
 6460 13.901451 9.756739
 6461 13.901451 9.760362
 6462 13.901451 9.763985
 6463 13.901451 9.767608
 6464 13.901451 9.771231
 6465 13.901451 9.774854
 6466 13.901451 9.778477
 6467 13.901451 9.782100
 6468 13.901451 9.785723
 6469 13.901451 9.789346
 6470 13.901451 9.792969
 6471 13.901451 9.796592
 6472 13.901451 9.800215
 6473 13.901451 9.803838
 6474 13.905074 9.807461
 6475 13.905074 9.811084
 6476 13.908697 9.814707
 6477 13.908697 9.818330
 6478 13.912320 9.821953
 6479 13.912320 9.825576
 6480 13.915943 9.829199
 6481 13.915943 9.832822
 6482 13.919566 9.836445
 6483 13.919566 9.840068
 6484 13.919566 9.843691
 6485 13.919566 9.847314
 6486 13.915943 9.850937
 6487 13.912320 9.854560
 6488 13.912320 9.858183
 6489 13.908697 9.861806
 6490 13.908697 9.865429
 6491 13.905074 9.869052
 6492 13.905074 9.872675
 6493 13.901451 9.876298
 6494 13.901451 9.879921
 6495 13.897828 9.883544
 6496 13.897828 9.887167
 6497 13.894205 9.890790
 6498 13.894205 9.894413
 6499 13.890582 9.898036
 6500 13.890582 9.901659
 6501 13.890582 9.905282
 6502 13.890582 9.908905
 6503 13.890582 9.912528
 6504 13.890582 9.916151
 6505 13.890582 9.919774
 6506 13.890582 9.923397
 6507 13.890582 9.927020
 6508 13.890582 9.930643
 6509 13.890582 9.934266
 6510 13.890582 9.937889
 6511 13.890582 9.941512
 6512 13.890582 9.945135
 6513 13.890582 9.948758
 6514 13.890582 9.952381
 6515 13.890582 9.956004
 6516 13.890582 9.959627
 6517 13.890582 9.963250
 6518 13.890582 9.966873
 6519 13.890582 9.970496
 6520 13.890582 9.974119
 6521 13.890582 9.977742
 6522 13.890582 9.981365
 6523 13.890582 9.984988
 6524 13.894205 9.988611
 6525 13.894205 9.992234
 6526 13.897828 9.995857
 6527 13.897828 9.999480
 6528 13.901451 10.003103
 6529 13.901451 10.006726
 6530 13.905074 10.010349
 6531 13.905074 10.013972
 6532 13.908697 10.017595
 6533 13.908697 10.021218
 6534 13.908697 10.024841
 6535 13.908697 10.028464
 6536 13.908697 10.032087
 6537 13.908697 10.035710
 6538 13.908697 10.039333
 6539 13.908697 10.042956
 6540 13.912320 10.046579
 6541 13.912320 10.050202
 6542 13.912320 10.053825
 6543 13.912320 10.057448
 6544 13.915943 10.061071
 6545 13.915943 10.064694
 6546 13.915943 10.068317
 6547 13.915943 10.071940
 6548 13.915943 10.075563
 6549 13.915943 10.079186
 6550 13.915943 10.082809
 6551 13.915943 10.086432
 6552 13.915943 10.090055
 6553 13.915943 10.093678
 6554 13.919566 10.097301
 6555 13.919566 10.100924
 6556 13.919566 10.104547
 6557 13.919566 10.108170
 6558 13.919566 10.111793
 6559 13.919566 10.115416
 6560 13.919566 10.119039
 6561 13.919566 10.122662
 6562 13.919566 10.126285
 6563 13.919566 10.129908
 6564 13.919566 10.133531
 6565 13.919566 10.137154
 6566 13.919566 10.140777
 6567 13.919566 10.144400
 6568 13.919566 10.148023
 6569 13.919566 10.151646
 6570 13.919566 10.155269
 6571 13.919566 10.158892
 6572 13.919566 10.162515
 6573 13.915943 10.166138
 6574 13.915943 10.169761
 6575 13.912320 10.173384
 6576 13.912320 10.177007
 6577 13.908697 10.180630
 6578 13.908697 10.184253
 6579 13.908697 10.187876
 6580 13.908697 10.191499
 6581 13.908697 10.195122
 6582 13.908697 10.198745
 6583 13.908697 10.202368
 6584 13.908697 10.205991
 6585 13.908697 10.209614
 6586 13.908697 10.213237
 6587 13.908697 10.216860
 6588 13.908697 10.220483
 6589 13.908697 10.224106
 6590 13.908697 10.227729
 6591 13.908697 10.231352
 6592 13.908697 10.234975
 6593 13.908697 10.238598
 6594 13.908697 10.242221
 6595 13.908697 10.245844
 6596 13.908697 10.249467
 6597 13.908697 10.253090
 6598 13.908697 10.256713
 6599 13.908697 10.260336
 6600 13.908697 10.263959
 6601 13.908697 10.267582
 6602 13.912320 10.271205
 6603 13.912320 10.274828
 6604 13.915943 10.278451
 6605 13.915943 10.282074
 6606 13.919566 10.285697
 6607 13.919566 10.289320
 6608 13.923189 10.292943
 6609 13.923189 10.296566
 6610 13.923189 10.300189
 6611 13.923189 10.303812
 6612 13.923189 10.307435
 6613 13.923189 10.311058
 6614 13.923189 10.314681
 6615 13.923189 10.318304
 6616 13.923189 10.321927
 6617 13.926812 10.325550
 6618 13.926812 10.329173
 6619 13.926812 10.332796
 6620 13.926812 10.336419
 6621 13.930435 10.340042
 6622 13.930435 10.343665
 6623 13.934058 10.347288
 6624 13.934058 10.350911
 6625 13.937681 10.354534
 6626 13.937681 10.358157
 6627 13.937681 10.361780
 6628 13.937681 10.365403
 6629 13.937681 10.369026
 6630 13.934058 10.372649
 6631 13.934058 10.376272
 6632 13.930435 10.379895
 6633 13.930435 10.383518
 6634 13.926812 10.387141
 6635 13.926812 10.390764
 6636 13.923189 10.394387
 6637 13.923189 10.398010
 6638 13.923189 10.401633
 6639 13.923189 10.405256
 6640 13.923189 10.408879
 6641 13.923189 10.412502
 6642 13.923189 10.416125
 6643 13.923189 10.419748
 6644 13.923189 10.423371
 6645 13.923189 10.426994
 6646 13.923189 10.430617
 6647 13.923189 10.434240
 6648 13.923189 10.437863
 6649 13.923189 10.441486
 6650 13.923189 10.445109
 6651 13.923189 10.448732
 6652 13.923189 10.452355
 6653 13.923189 10.455978
 6654 13.923189 10.459601
 6655 13.923189 10.463224
 6656 13.923189 10.466847
 6657 13.923189 10.470470
 6658 13.923189 10.474093
 6659 13.923189 10.477716
 6660 13.923189 10.481339
 6661 13.923189 10.484962
 6662 13.926812 10.488585
 6663 13.926812 10.492208
 6664 13.930435 10.495831
 6665 13.926812 10.499454
 6666 13.926812 10.503077
 6667 13.923189 10.506700
 6668 13.923189 10.510323
 6669 13.923189 10.513946
 6670 13.923189 10.517569
 6671 13.923189 10.521192
 6672 13.923189 10.524815
 6673 13.923189 10.528438
 6674 13.923189 10.532061
 6675 13.923189 10.535684
 6676 13.923189 10.539307
 6677 13.923189 10.542930
 6678 13.923189 10.546553
 6679 13.923189 10.550176
 6680 13.923189 10.553799
 6681 13.923189 10.557422
 6682 13.923189 10.561045
 6683 13.923189 10.564668
 6684 13.923189 10.568291
 6685 13.923189 10.571914
 6686 13.923189 10.575537
 6687 13.923189 10.579160
 6688 13.923189 10.582783
 6689 13.923189 10.586406
 6690 13.923189 10.590029
 6691 13.926812 10.593652
 6692 13.926812 10.597275
 6693 13.930435 10.600898
 6694 13.930435 10.604521
 6695 13.934058 10.608144
 6696 13.934058 10.611767
 6697 13.937681 10.615390
 6698 13.937681 10.619013
 6699 13.941304 10.622636
 6700 13.941304 10.626259
 6701 13.944927 10.629882
 6702 13.944927 10.633505
 6703 13.944927 10.637128
 6704 13.944927 10.640751
 6705 13.944927 10.644374
 6706 13.944927 10.647997
 6707 13.944927 10.651620
 6708 13.944927 10.655243
 6709 13.944927 10.658866
 6710 13.944927 10.662489
 6711 13.944927 10.666112
 6712 13.944927 10.669735
 6713 13.944927 10.673358
 6714 13.944927 10.676981
 6715 13.944927 10.680604
 6716 13.944927 10.684227
 6717 13.944927 10.687850
 6718 13.944927 10.691473
 6719 13.944927 10.695096
 6720 13.944927 10.698719
 6721 13.944927 10.702342
 6722 13.944927 10.705965
 6723 13.944927 10.709588
 6724 13.944927 10.713211
 6725 13.944927 10.716834
 6726 13.944927 10.720457
 6727 13.944927 10.724080
 6728 13.944927 10.727703
 6729 13.944927 10.731326
 6730 13.944927 10.734949
 6731 13.944927 10.738572
 6732 13.944927 10.742195
 6733 13.944927 10.745818
 6734 13.944927 10.749441
 6735 13.944927 10.753064
 6736 13.944927 10.756687
 6737 13.944927 10.760310
 6738 13.944927 10.763933
 6739 13.944927 10.767556
 6740 13.944927 10.771179
 6741 13.944927 10.774802
 6742 13.944927 10.778425
 6743 13.944927 10.782048
 6744 13.948550 10.785671
 6745 13.948550 10.789294
 6746 13.952173 10.792917
 6747 13.952173 10.796540
 6748 13.955796 10.800163
 6749 13.955796 10.803786
 6750 13.955796 10.807409
 6751 13.955796 10.811032
 6752 13.955796 10.814655
 6753 13.955796 10.818278
 6754 13.955796 10.821901
 6755 13.959419 10.825524
 6756 13.959419 10.829147
 6757 13.959419 10.832770
 6758 13.959419 10.836393
 6759 13.963042 10.840016
 6760 13.963042 10.843639
 6761 13.963042 10.847262
 6762 13.963042 10.850885
 6763 13.963042 10.854508
 6764 13.963042 10.858131
 6765 13.963042 10.861754
 6766 13.963042 10.865377
 6767 13.963042 10.869000
 6768 13.963042 10.872623
 6769 13.963042 10.876246
 6770 13.963042 10.879869
 6771 13.963042 10.883492
 6772 13.963042 10.887115
 6773 13.963042 10.890738
 6774 13.963042 10.894361
 6775 13.963042 10.897984
 6776 13.963042 10.901607
 6777 13.963042 10.905230
 6778 13.963042 10.908853
 6779 13.963042 10.912476
 6780 13.963042 10.916099
 6781 13.963042 10.919722
 6782 13.963042 10.923345
 6783 13.963042 10.926968
 6784 13.963042 10.930591
 6785 13.966665 10.934214
 6786 13.966665 10.937837
 6787 13.970288 10.941460
 6788 13.970288 10.945083
 6789 13.970288 10.948706
 6790 13.973911 10.952329
 6791 13.973911 10.955952
 6792 13.973911 10.959575
 6793 13.973911 10.963198
 6794 13.973911 10.966821
 6795 13.973911 10.970444
 6796 13.973911 10.974067
 6797 13.973911 10.977690
 6798 13.973911 10.981313
 6799 13.970288 10.984936
 6800 13.970288 10.988559
 6801 13.970288 10.992182
 6802 13.966665 10.995805
 6803 13.966665 10.999428
 6804 13.963042 11.003051
 6805 13.963042 11.006674
 6806 13.959419 11.010297
 6807 13.959419 11.013920
 6808 13.959419 11.017543
 6809 13.959419 11.021166
 6810 13.955796 11.024789
 6811 13.955796 11.028412
 6812 13.952173 11.032035
 6813 13.952173 11.035658
 6814 13.948550 11.039281
 6815 13.948550 11.042904
 6816 13.944927 11.046527
 6817 13.944927 11.050150
 6818 13.941304 11.053773
 6819 13.941304 11.057396
 6820 13.937681 11.061019
 6821 13.937681 11.064642
 6822 13.934058 11.068265
 6823 13.934058 11.071888
 6824 13.934058 11.075511
 6825 13.934058 11.079134
 6826 13.934058 11.082757
 6827 13.934058 11.086380
 6828 13.934058 11.090003
 6829 13.934058 11.093626
 6830 13.934058 11.097249
 6831 13.934058 11.100872
 6832 13.934058 11.104495
 6833 13.934058 11.108118
 6834 13.934058 11.111741
 6835 13.934058 11.115364
 6836 13.934058 11.118987
 6837 13.934058 11.122610
 6838 13.934058 11.126233
 6839 13.934058 11.129856
 6840 13.934058 11.133479
 6841 13.934058 11.137102
 6842 13.934058 11.140725
 6843 13.934058 11.144348
 6844 13.934058 11.147971
 6845 13.937681 11.151594
 6846 13.937681 11.155217
 6847 13.941304 11.158840
 6848 13.941304 11.162463
 6849 13.944927 11.166086
 6850 13.944927 11.169709
 6851 13.948550 11.173332
 6852 13.948550 11.176955
 6853 13.952173 11.180578
 6854 13.952173 11.184201
 6855 13.955796 11.187824
 6856 13.955796 11.191447
 6857 13.955796 11.195070
 6858 13.955796 11.198693
 6859 13.959419 11.202316
 6860 13.959419 11.205939
 6861 13.959419 11.209562
 6862 13.959419 11.213185
 6863 13.959419 11.216808
 6864 13.959419 11.220431
 6865 13.959419 11.224054
 6866 13.963042 11.227677
 6867 13.963042 11.231300
 6868 13.963042 11.234923
 6869 13.963042 11.238546
 6870 13.966665 11.242169
 6871 13.966665 11.245792
 6872 13.970288 11.249415
 6873 13.970288 11.253038
 6874 13.970288 11.256661
 6875 13.970288 11.260284
 6876 13.970288 11.263907
 6877 13.970288 11.267530
 6878 13.970288 11.271153
 6879 13.970288 11.274776
 6880 13.970288 11.278399
 6881 13.970288 11.282022
 6882 13.973911 11.285645
 6883 13.973911 11.289268
 6884 13.973911 11.292891
 6885 13.973911 11.296514
 6886 13.977534 11.300137
 6887 13.977534 11.303760
 6888 13.977534 11.307383
 6889 13.973911 11.311006
 6890 13.973911 11.314629
 6891 13.973911 11.318252
 6892 13.973911 11.321875
 6893 13.973911 11.325498
 6894 13.973911 11.329121
 6895 13.973911 11.332744
 6896 13.973911 11.336367
 6897 13.970288 11.339990
 6898 13.970288 11.343613
 6899 13.966665 11.347236
 6900 13.963042 11.350859
 6901 13.959419 11.354482
 6902 13.955796 11.354482
 6903 13.952173 11.358105
 6904 13.948550 11.361728
 6905 13.944927 11.361728
 6906 13.941304 11.365351
 6907 13.937681 11.368974
 6908 13.934058 11.372597
 6909 13.930435 11.376220
 6910 13.926812 11.379843
 6911 13.923189 11.383466
 6912 13.919566 11.387089
 6913 13.919566 11.390712
 6914 13.915943 11.394335
 6915 13.915943 11.397958
 6916 13.912320 11.401581
 6917 13.912320 11.405204
 6918 13.908697 11.408827
 6919 13.908697 11.412450
 6920 13.905074 11.416073
 6921 13.905074 11.419696
 6922 13.901451 11.423319
 6923 13.901451 11.426942
 6924 13.897828 11.430565
 6925 13.894205 11.434188
 6926 13.890582 11.437811
 6927 13.890582 11.441434
 6928 13.886959 11.445057
 6929 13.886959 11.448680
 6930 13.883336 11.452303
 6931 13.883336 11.455926
 6932 13.879713 11.459549
 6933 13.879713 11.463172
 6934 13.876090 11.466795
 6935 13.876090 11.470418
 6936 13.872467 11.474041
 6937 13.872467 11.477664
 6938 13.868844 11.481287
 6939 13.868844 11.484910
 6940 13.868844 11.488533
 6941 13.868844 11.492156
 6942 13.868844 11.495779
 6943 13.868844 11.499402
 6944 13.868844 11.503025
 6945 13.868844 11.506648
 6946 13.868844 11.510271
 6947 13.865221 11.513894
 6948 13.865221 11.517517
 6949 13.865221 11.521140
 6950 13.861598 11.521140
 6951 13.857975 11.524763
 6952 13.854352 11.524763
 6953 13.850729 11.528386
 6954 13.847106 11.528386
 6955 13.843483 11.532009
 6956 13.839860 11.532009
 6957 13.836237 11.535632
 6958 13.832614 11.535632
 6959 13.828991 11.539255
 6960 13.825368 11.539255
 6961 13.821745 11.542878
 6962 13.818122 11.546501
 6963 13.818122 11.550124
 6964 13.814499 11.553747
 6965 13.814499 11.557370
 6966 13.810876 11.560993
 6967 13.810876 11.564616
 6968 13.807253 11.568239
 6969 13.807253 11.571862
 6970 13.803630 11.575485
 6971 13.803630 11.579108
 6972 13.800007 11.582731
 6973 13.800007 11.586354
 6974 13.796384 11.589977
 6975 13.796384 11.593600
 6976 13.792761 11.597223
 6977 13.789138 11.600846
 6978 13.785515 11.600846
 6979 13.781892 11.604469
 6980 13.778269 11.604469
 6981 13.774646 11.608092
 6982 13.771023 11.608092
 6983 13.767400 11.611715
 6984 13.763777 11.611715
 6985 13.760154 11.615338
 6986 13.756531 11.615338
 6987 13.752908 11.618961
 6988 13.749285 11.618961
 6989 13.745662 11.622584
 6990 13.745662 11.626207
 6991 13.742039 11.629830
 6992 13.742039 11.633453
 6993 13.738416 11.637076
 6994 13.738416 11.640699
 6995 13.734793 11.644322
 6996 13.734793 11.647945
 6997 13.731170 11.651568
 6998 13.731170 11.655191
 6999 13.727547 11.658814
 7000 13.727547 11.662437
 7001 13.723924 11.666060
 7002 13.723924 11.669683
 7003 13.723924 11.673306
 7004 13.723924 11.676929
 7005 13.723924 11.680552
 7006 13.723924 11.684175
 7007 13.723924 11.687798
 7008 13.723924 11.691421
 7009 13.723924 11.695044
 7010 13.723924 11.698667
 7011 13.723924 11.702290
 7012 13.720301 11.705913
 7013 13.720301 11.709536
 7014 13.720301 11.713159
 7015 13.716678 11.716782
 7016 13.716678 11.720405
 7017 13.713055 11.724028
 7018 13.713055 11.727651
 7019 13.713055 11.731274
 7020 13.709432 11.734897
 7021 13.709432 11.738520
 7022 13.709432 11.742143
 7023 13.709432 11.745766
 7024 13.705809 11.745766
 7025 13.702186 11.749389
 7026 13.698563 11.753012
 7027 13.694940 11.756635
 7028 13.694940 11.760258
 7029 13.691317 11.763881
 7030 13.691317 11.767504
 7031 13.687694 11.771127
 7032 13.687694 11.774750
 7033 13.684071 11.778373
 7034 13.684071 11.781996
 7035 13.680448 11.785619
 7036 13.680448 11.789242
 7037 13.676825 11.792865
 7038 13.676825 11.796488
 7039 13.673202 11.800111
 7040 13.673202 11.803734
 7041 13.673202 11.807357
 7042 13.673202 11.810980
 7043 13.673202 11.814603
 7044 13.673202 11.818226
 7045 13.673202 11.821849
 7046 13.673202 11.825472
 7047 13.669579 11.825472
 7048 13.665956 11.829095
 7049 13.662333 11.832718
 7050 13.658710 11.836341
 7051 13.655087 11.839964
 7052 13.651464 11.843587
 7053 13.647841 11.847210
 7054 13.644218 11.850833
 7055 13.640595 11.854456
 7056 13.636972 11.858079
 7057 13.633349 11.861702
 7058 13.633349 11.865325
 7059 13.629726 11.868948
 7060 13.626103 11.872571
 7061 13.622480 11.872571
 7062 13.618857 11.872571
 7063 13.615234 11.872571
 7064 13.611611 11.872571
 7065 13.607988 11.872571
 7066 13.604365 11.872571
 7067 13.600742 11.872571
 7068 13.597119 11.872571
 7069 13.593496 11.872571
 7070 13.589873 11.872571
 7071 13.586250 11.872571
 7072 13.582627 11.872571
 7073 13.579004 11.872571
 7074 13.575381 11.872571
 7075 13.571758 11.872571
 7076 13.568135 11.872571
 7077 13.564512 11.872571
 7078 13.560889 11.872571
 7079 13.557266 11.876194
 7080 13.553643 11.876194
 7081 13.550020 11.879817
 7082 13.546397 11.879817
 7083 13.542774 11.883440
 7084 13.539151 11.883440
 7085 13.535528 11.887063
 7086 13.531905 11.887063
 7087 13.528282 11.890686
 7088 13.524659 11.890686
 7089 13.521036 11.894309
 7090 13.517413 11.894309
 7091 13.513790 11.897932
 7092 13.513790 11.901555
 7093 13.510167 11.905178
 7094 13.510167 11.908801
 7095 13.506544 11.912424
 7096 13.506544 11.916047
 7097 13.502921 11.919670
 7098 13.502921 11.923293
 7099 13.499298 11.926916
 7100 13.499298 11.930539
 7101 13.495675 11.934162
 7102 13.495675 11.937785
 7103 13.492052 11.941408
 7104 13.492052 11.945031
 7105 13.492052 11.948654
 7106 13.492052 11.952277
 7107 13.492052 11.955900
 7108 13.488429 11.959523
 7109 13.488429 11.963146
 7110 13.488429 11.966769
 7111 13.484806 11.970392
 7112 13.484806 11.974015
 7113 13.481183 11.977638
 7114 13.481183 11.981261
 7115 13.477560 11.984884
 7116 13.477560 11.988507
 7117 13.477560 11.992130
 7118 13.477560 11.995753
 7119 13.477560 11.999376
 7120 13.477560 12.002999
 7121 13.477560 12.006622
 7122 13.477560 12.010245
 7123 13.477560 12.013868
 7124 13.477560 12.017491
 7125 13.477560 12.021114
 7126 13.477560 12.024737
 7127 13.477560 12.028360
 7128 13.477560 12.031983
 7129 13.477560 12.035606
 7130 13.477560 12.039229
 7131 13.477560 12.042852
 7132 13.477560 12.046475
 7133 13.477560 12.050098
 7134 13.477560 12.053721
 7135 13.477560 12.057344
 7136 13.477560 12.060967
 7137 13.477560 12.064590
 7138 13.477560 12.068213
 7139 13.481183 12.071836
 7140 13.481183 12.075459
 7141 13.484806 12.079082
 7142 13.484806 12.082705
 7143 13.488429 12.086328
 7144 13.488429 12.089951
 7145 13.492052 12.093574
 7146 13.492052 12.097197
 7147 13.495675 12.100820
 7148 13.495675 12.104443
 7149 13.499298 12.108066
 7150 13.499298 12.111689
 7151 13.502921 12.115312
 7152 13.506544 12.118935
 7153 13.510167 12.118935
 7154 13.513790 12.122558
 7155 13.513790 12.126181
 7156 13.513790 12.129804
 7157 13.513790 12.133427
 7158 13.513790 12.137050
 7159 13.513790 12.140673
 7160 13.513790 12.144296
 7161 13.513790 12.147919
 7162 13.513790 12.151542
 7163 13.513790 12.155165
 7164 13.513790 12.158788
 7165 13.513790 12.162411
 7166 13.513790 12.166034
 7167 13.513790 12.169657
 7168 13.510167 12.173280
 7169 13.510167 12.176903
 7170 13.506544 12.180526
 7171 13.502921 12.184149
 7172 13.499298 12.184149
 7173 13.495675 12.187772
 7174 13.492052 12.187772
 7175 13.488429 12.191395
 7176 13.484806 12.195018
 7177 13.481183 12.198641
 7178 13.477560 12.202264
 7179 13.473937 12.205887
 7180 13.470314 12.209510
 7181 13.466691 12.213133
 7182 13.466691 12.216756
 7183 13.463068 12.220379
 7184 13.463068 12.224002
 7185 13.459445 12.227625
 7186 13.459445 12.231248
 7187 13.455822 12.234871
 7188 13.455822 12.238494
 7189 13.452199 12.242117
 7190 13.452199 12.245740
 7191 13.448576 12.249363
 7192 13.448576 12.252986
 7193 13.444953 12.256609
 7194 13.444953 12.260232
 7195 13.444953 12.263855
 7196 13.444953 12.267478
 7197 13.444953 12.271101
 7198 13.444953 12.274724
 7199 13.444953 12.278347
 7200 13.441330 12.281970
 7201 13.441330 12.285593
 7202 13.441330 12.289216
 7203 13.437707 12.292839
 7204 13.437707 12.296462
 7205 13.437707 12.300085
 7206 13.437707 12.303708
 7207 13.434084 12.307331
 7208 13.434084 12.310954
 7209 13.430461 12.314577
 7210 13.426838 12.318200
 7211 13.426838 12.321823
 7212 13.423215 12.325446
 7213 13.423215 12.329069
 7214 13.419592 12.332692
 7215 13.419592 12.336315
 7216 13.415969 12.339938
 7217 13.415969 12.343561
 7218 13.412346 12.347184
 7219 13.412346 12.350807
 7220 13.408723 12.354430
 7221 13.405100 12.358053
 7222 13.405100 12.361676
 7223 13.401477 12.365299
 7224 13.397854 12.368922
 7225 13.394231 12.368922
 7226 13.390608 12.372545
 7227 13.386985 12.376168
 7228 13.383362 12.379791
 7229 13.379739 12.383414
 7230 13.376116 12.387037
 7231 13.376116 12.390660
 7232 13.372493 12.394283
 7233 13.372493 12.397906
 7234 13.368870 12.401529
 7235 13.368870 12.405152
 7236 13.365247 12.408775
 7237 13.365247 12.412398
 7238 13.361624 12.416021
 7239 13.361624 12.419644
 7240 13.358001 12.423267
 7241 13.358001 12.426890
 7242 13.354378 12.430513
 7243 13.354378 12.434136
 7244 13.354378 12.437759
 7245 13.354378 12.441382
 7246 13.350755 12.441382
 7247 13.347132 12.445005
 7248 13.343509 12.448628
 7249 13.339886 12.452251
 7250 13.336263 12.455874
 7251 13.332640 12.459497
 7252 13.329017 12.463120
 7253 13.325394 12.466743
 7254 13.325394 12.470366
 7255 13.321771 12.473989
 7256 13.321771 12.477612
 7257 13.318148 12.481235
 7258 13.318148 12.484858
 7259 13.314525 12.488481
 7260 13.314525 12.492104
 7261 13.310902 12.495727
 7262 13.310902 12.499350
 7263 13.307279 12.502973
 7264 13.307279 12.506596
 7265 13.303656 12.510219
 7266 13.303656 12.513842
 7267 13.303656 12.517465
 7268 13.303656 12.521088
 7269 13.303656 12.524711
 7270 13.303656 12.528334
 7271 13.303656 12.531957
 7272 13.303656 12.535580
 7273 13.303656 12.539203
 7274 13.303656 12.542826
 7275 13.303656 12.546449
 7276 13.300033 12.550072
 7277 13.296410 12.553695
 7278 13.292787 12.557318
 7279 13.289164 12.560941
 7280 13.285541 12.564564
 7281 13.281918 12.568187
 7282 13.278295 12.571810
 7283 13.274672 12.575433
 7284 13.271049 12.579056
 7285 13.267426 12.582679
 7286 13.263803 12.586302
 7287 13.260180 12.589925
 7288 13.256557 12.589925
 7289 13.252934 12.593548
 7290 13.249311 12.597171
 7291 13.245688 12.600794
 7292 13.242065 12.604417
 7293 13.238442 12.608040
 7294 13.234819 12.611663
 7295 13.231196 12.615286
 7296 13.227573 12.618909
 7297 13.223950 12.622532
 7298 13.220327 12.626155
 7299 13.220327 12.629778
 7300 13.216704 12.633401
 7301 13.216704 12.637024
 7302 13.213081 12.640647
 7303 13.213081 12.644270
 7304 13.209458 12.647893
 7305 13.209458 12.651516
 7306 13.205835 12.655139
 7307 13.205835 12.658762
 7308 13.202212 12.662385
 7309 13.202212 12.666008
 7310 13.198589 12.669631
 7311 13.198589 12.673254
 7312 13.194966 12.676877
 7313 13.194966 12.680500
 7314 13.191343 12.684123
 7315 13.191343 12.687746
 7316 13.187720 12.691369
 7317 13.187720 12.694992
 7318 13.187720 12.698615
 7319 13.187720 12.702238
 7320 13.187720 12.705861
 7321 13.187720 12.709484
 7322 13.187720 12.713107
 7323 13.187720 12.716730
 7324 13.187720 12.720353
 7325 13.187720 12.723976
 7326 13.187720 12.727599
 7327 13.187720 12.731222
 7328 13.187720 12.734845
 7329 13.187720 12.738468
 7330 13.187720 12.742091
 7331 13.187720 12.745714
 7332 13.187720 12.749337
 7333 13.184097 12.752960
 7334 13.184097 12.756583
 7335 13.184097 12.760206
 7336 13.184097 12.763829
 7337 13.184097 12.767452
 7338 13.180474 12.771075
 7339 13.176851 12.774698
 7340 13.173228 12.778321
 7341 13.173228 12.781944
 7342 13.169605 12.785567
 7343 13.169605 12.789190
 7344 13.165982 12.792813
 7345 13.165982 12.796436
 7346 13.162359 12.800059
 7347 13.162359 12.803682
 7348 13.158736 12.807305
 7349 13.158736 12.810928
 7350 13.155113 12.814551
 7351 13.155113 12.818174
 7352 13.151490 12.821797
 7353 13.151490 12.825420
 7354 13.151490 12.829043
 7355 13.151490 12.832666
 7356 13.151490 12.836289
 7357 13.151490 12.839912
 7358 13.151490 12.843535
 7359 13.151490 12.847158
 7360 13.151490 12.850781
 7361 13.151490 12.854404
 7362 13.151490 12.858027
 7363 13.151490 12.861650
 7364 13.151490 12.865273
 7365 13.151490 12.868896
 7366 13.151490 12.872519
 7367 13.151490 12.876142
 7368 13.151490 12.879765
 7369 13.151490 12.883388
 7370 13.147867 12.887011
 7371 13.147867 12.890634
 7372 13.147867 12.894257
 7373 13.147867 12.897880
 7374 13.144244 12.901503
 7375 13.144244 12.905126
 7376 13.144244 12.908749
 7377 13.144244 12.912372
 7378 13.144244 12.915995
 7379 13.144244 12.919618
 7380 13.144244 12.923241
 7381 13.140621 12.926864
 7382 13.140621 12.930487
 7383 13.140621 12.934110
 7384 13.140621 12.937733
 7385 13.140621 12.941356
 7386 13.140621 12.944979
 7387 13.140621 12.948602
 7388 13.140621 12.952225
 7389 13.140621 12.955848
 7390 13.140621 12.959471
 7391 13.140621 12.963094
 7392 13.140621 12.966717
 7393 13.140621 12.970340
 7394 13.140621 12.973963
 7395 13.140621 12.977586
 7396 13.140621 12.981209
 7397 13.140621 12.984832
 7398 13.140621 12.988455
 7399 13.136998 12.992078
 7400 13.136998 12.995701
 7401 13.133375 12.999324
 7402 13.129752 12.999324
 7403 13.126129 13.002947
 7404 13.122506 13.006570
 7405 13.118883 13.010193
 7406 13.115260 13.013816
 7407 13.111637 13.017439
 7408 13.108014 13.021062
 7409 13.104391 13.024685
 7410 13.100768 13.028308
 7411 13.097145 13.028308
 7412 13.093522 13.031931
 7413 13.089899 13.031931
 7414 13.086276 13.035554
 7415 13.082653 13.039177
 7416 13.079030 13.042800
 7417 13.075407 13.042800
 7418 13.071784 13.046423
 7419 13.068161 13.046423
 7420 13.064538 13.050046
 7421 13.060915 13.050046
 7422 13.057292 13.053669
 7423 13.053669 13.057292
 7424 13.053669 13.060915
 7425 13.050046 13.064538
 7426 13.050046 13.068161
 7427 13.046423 13.071784
 7428 13.046423 13.075407
 7429 13.042800 13.079030
 7430 13.042800 13.082653
 7431 13.039177 13.086276
 7432 13.039177 13.089899
 7433 13.035554 13.093522
 7434 13.035554 13.097145
 7435 13.031931 13.100768
 7436 13.031931 13.104391
 7437 13.031931 13.108014
 7438 13.031931 13.111637
 7439 13.031931 13.115260
 7440 13.031931 13.118883
 7441 13.031931 13.122506
 7442 13.031931 13.126129
 7443 13.031931 13.129752
 7444 13.031931 13.133375
 7445 13.031931 13.136998
 7446 13.031931 13.140621
 7447 13.031931 13.144244
 7448 13.031931 13.147867
 7449 13.031931 13.151490
 7450 13.031931 13.155113
 7451 13.031931 13.158736
 7452 13.031931 13.162359
 7453 13.031931 13.165982
 7454 13.031931 13.169605
 7455 13.031931 13.173228
 7456 13.031931 13.176851
 7457 13.028308 13.180474
 7458 13.024685 13.184097
 7459 13.021062 13.187720
 7460 13.017439 13.191343
 7461 13.013816 13.194966
 7462 13.010193 13.198589
 7463 13.010193 13.202212
 7464 13.006570 13.205835
 7465 13.006570 13.209458
 7466 13.002947 13.213081
 7467 12.999324 13.216704
 7468 12.995701 13.220327
 7469 12.995701 13.223950
 7470 12.992078 13.227573
 7471 12.992078 13.231196
 7472 12.988455 13.234819
 7473 12.988455 13.238442
 7474 12.984832 13.242065
 7475 12.984832 13.245688
 7476 12.981209 13.249311
 7477 12.981209 13.252934
 7478 12.977586 13.256557
 7479 12.977586 13.260180
 7480 12.973963 13.263803
 7481 12.973963 13.267426
 7482 12.973963 13.271049
 7483 12.970340 13.274672
 7484 12.970340 13.278295
 7485 12.966717 13.278295
 7486 12.963094 13.278295
 7487 12.959471 13.281918
 7488 12.955848 13.281918
 7489 12.952225 13.285541
 7490 12.948602 13.285541
 7491 12.944979 13.289164
 7492 12.941356 13.289164
 7493 12.937733 13.292787
 7494 12.934110 13.292787
 7495 12.930487 13.296410
 7496 12.926864 13.296410
 7497 12.923241 13.300033
 7498 12.919618 13.300033
 7499 12.915995 13.303656
 7500 12.912372 13.307279
 7501 12.912372 13.310902
 7502 12.908749 13.314525
 7503 12.908749 13.318148
 7504 12.905126 13.321771
 7505 12.905126 13.325394
 7506 12.901503 13.329017
 7507 12.901503 13.332640
 7508 12.897880 13.336263
 7509 12.897880 13.339886
 7510 12.894257 13.343509
 7511 12.894257 13.347132
 7512 12.890634 13.350755
 7513 12.890634 13.354378
 7514 12.890634 13.358001
 7515 12.890634 13.361624
 7516 12.890634 13.365247
 7517 12.890634 13.368870
 7518 12.890634 13.372493
 7519 12.890634 13.376116
 7520 12.890634 13.379739
 7521 12.890634 13.383362
 7522 12.890634 13.386985
 7523 12.890634 13.390608
 7524 12.890634 13.394231
 7525 12.890634 13.397854
 7526 12.887011 13.401477
 7527 12.887011 13.405100
 7528 12.887011 13.408723
 7529 12.887011 13.412346
 7530 12.887011 13.415969
 7531 12.887011 13.419592
 7532 12.887011 13.423215
 7533 12.887011 13.426838
 7534 12.887011 13.430461
 7535 12.887011 13.434084
 7536 12.887011 13.437707
 7537 12.887011 13.441330
 7538 12.887011 13.444953
 7539 12.887011 13.448576
 7540 12.887011 13.452199
 7541 12.887011 13.455822
 7542 12.887011 13.459445
 7543 12.887011 13.463068
 7544 12.887011 13.466691
 7545 12.887011 13.470314
 7546 12.887011 13.473937
 7547 12.887011 13.477560
 7548 12.887011 13.481183
 7549 12.887011 13.484806
 7550 12.887011 13.488429
 7551 12.887011 13.492052
 7552 12.883388 13.495675
 7553 12.883388 13.499298
 7554 12.883388 13.502921
 7555 12.879765 13.506544
 7556 12.879765 13.510167
 7557 12.879765 13.513790
 7558 12.876142 13.517413
 7559 12.876142 13.521036
 7560 12.872519 13.524659
 7561 12.868896 13.528282
 7562 12.868896 13.531905
 7563 12.865273 13.535528
 7564 12.861650 13.539151
 7565 12.858027 13.542774
 7566 12.854404 13.542774
 7567 12.850781 13.542774
 7568 12.847158 13.542774
 7569 12.843535 13.542774
 7570 12.839912 13.542774
 7571 12.836289 13.542774
 7572 12.832666 13.546397
 7573 12.829043 13.546397
 7574 12.825420 13.550020
 7575 12.821797 13.550020
 7576 12.818174 13.553643
 7577 12.814551 13.553643
 7578 12.810928 13.557266
 7579 12.807305 13.557266
 7580 12.803682 13.560889
 7581 12.800059 13.560889
 7582 12.796436 13.564512
 7583 12.792813 13.564512
 7584 12.789190 13.568135
 7585 12.789190 13.571758
 7586 12.785567 13.575381
 7587 12.785567 13.579004
 7588 12.781944 13.582627
 7589 12.781944 13.586250
 7590 12.778321 13.589873
 7591 12.778321 13.593496
 7592 12.774698 13.597119
 7593 12.774698 13.600742
 7594 12.771075 13.604365
 7595 12.771075 13.607988
 7596 12.767452 13.611611
 7597 12.767452 13.615234
 7598 12.767452 13.618857
 7599 12.767452 13.622480
 7600 12.767452 13.626103
 7601 12.763829 13.629726
 7602 12.763829 13.633349
 7603 12.760206 13.636972
 7604 12.760206 13.640595
 7605 12.756583 13.644218
 7606 12.756583 13.647841
 7607 12.752960 13.651464
 7608 12.752960 13.655087
 7609 12.749337 13.658710
 7610 12.749337 13.662333
 7611 12.745714 13.665956
 7612 12.745714 13.669579
 7613 12.745714 13.673202
 7614 12.745714 13.676825
 7615 12.745714 13.680448
 7616 12.745714 13.684071
 7617 12.745714 13.687694
 7618 12.745714 13.691317
 7619 12.745714 13.694940
 7620 12.745714 13.698563
 7621 12.745714 13.702186
 7622 12.745714 13.705809
 7623 12.745714 13.709432
 7624 12.745714 13.713055
 7625 12.745714 13.716678
 7626 12.745714 13.720301
 7627 12.745714 13.723924
 7628 12.745714 13.727547
 7629 12.745714 13.731170
 7630 12.745714 13.734793
 7631 12.745714 13.738416
 7632 12.745714 13.742039
 7633 12.745714 13.745662
 7634 12.745714 13.749285
 7635 12.745714 13.752908
 7636 12.749337 13.756531
 7637 12.749337 13.760154
 7638 12.752960 13.763777
 7639 12.752960 13.767400
 7640 12.752960 13.771023
 7641 12.752960 13.774646
 7642 12.756583 13.778269
 7643 12.756583 13.781892
 7644 12.756583 13.785515
 7645 12.756583 13.789138
 7646 12.756583 13.792761
 7647 12.756583 13.796384
 7648 12.756583 13.800007
 7649 12.756583 13.803630
 7650 12.756583 13.807253
 7651 12.756583 13.810876
 7652 12.756583 13.814499
 7653 12.756583 13.818122
 7654 12.756583 13.821745
 7655 12.756583 13.825368
 7656 12.756583 13.828991
 7657 12.756583 13.832614
 7658 12.756583 13.836237
 7659 12.756583 13.839860
 7660 12.756583 13.843483
 7661 12.756583 13.847106
 7662 12.756583 13.850729
 7663 12.756583 13.854352
 7664 12.756583 13.857975
 7665 12.756583 13.861598
 7666 12.756583 13.865221
 7667 12.756583 13.868844
 7668 12.756583 13.872467
 7669 12.756583 13.876090
 7670 12.756583 13.879713
 7671 12.756583 13.883336
 7672 12.756583 13.886959
 7673 12.756583 13.890582
 7674 12.756583 13.894205
 7675 12.756583 13.897828
 7676 12.756583 13.901451
 7677 12.756583 13.905074
 7678 12.756583 13.908697
 7679 12.756583 13.912320
 7680 12.756583 13.915943
 7681 12.756583 13.919566
 7682 12.756583 13.923189
 7683 12.752960 13.926812
 7684 12.749337 13.930435
 7685 12.745714 13.934058
 7686 12.742091 13.937681
 7687 12.738468 13.941304
 7688 12.734845 13.944927
 7689 12.734845 13.948550
 7690 12.731222 13.952173
 7691 12.727599 13.955796
 7692 12.723976 13.955796
 7693 12.720353 13.959419
 7694 12.716730 13.959419
 7695 12.713107 13.963042
 7696 12.709484 13.966665
 7697 12.709484 13.970288
 7698 12.705861 13.973911
 7699 12.705861 13.977534
 7700 12.702238 13.981157
 7701 12.702238 13.984780
 7702 12.698615 13.988403
 7703 12.698615 13.992026
 7704 12.694992 13.995649
 7705 12.694992 13.999272
 7706 12.691369 14.002895
 7707 12.691369 14.006518
 7708 12.687746 14.010141
 7709 12.687746 14.013764
 7710 12.687746 14.017387
 7711 12.687746 14.021010
 7712 12.687746 14.024633
 7713 12.687746 14.028256
 7714 12.687746 14.031879
 7715 12.687746 14.035502
 7716 12.687746 14.039125
 7717 12.687746 14.042748
 7718 12.687746 14.046371
 7719 12.687746 14.049994
 7720 12.687746 14.053617
 7721 12.687746 14.057240
 7722 12.687746 14.060863
 7723 12.687746 14.064486
 7724 12.684123 14.068109
 7725 12.680500 14.071732
 7726 12.680500 14.075355
 7727 12.676877 14.078978
 7728 12.673254 14.082601
 7729 12.669631 14.086224
 7730 12.666008 14.089847
 7731 12.662385 14.093470
 7732 12.662385 14.097093
 7733 12.658762 14.100716
 7734 12.658762 14.104339
 7735 12.655139 14.107962
 7736 12.651516 14.111585
 7737 12.647893 14.115208
 7738 12.644270 14.118831
 7739 12.644270 14.122454
 7740 12.640647 14.126077
 7741 12.640647 14.129700
 7742 12.637024 14.133323
 7743 12.637024 14.136946
 7744 12.633401 14.140569
 7745 12.633401 14.144192
 7746 12.629778 14.147815
 7747 12.626155 14.151438
 7748 12.626155 14.155061
 7749 12.622532 14.158684
 7750 12.622532 14.162307
 7751 12.618909 14.165930
 7752 12.618909 14.169553
 7753 12.615286 14.173176
 7754 12.615286 14.176799
 7755 12.611663 14.180422
 7756 12.611663 14.184045
 7757 12.608040 14.187668
 7758 12.608040 14.191291
 7759 12.604417 14.194914
 7760 12.604417 14.198537
 7761 12.604417 14.202160
 7762 12.604417 14.205783
 7763 12.604417 14.209406
 7764 12.604417 14.213029
 7765 12.604417 14.216652
 7766 12.604417 14.220275
 7767 12.604417 14.223898
 7768 12.604417 14.227521
 7769 12.604417 14.231144
 7770 12.604417 14.234767
 7771 12.604417 14.238390
 7772 12.600794 14.242013
 7773 12.600794 14.245636
 7774 12.597171 14.249259
 7775 12.597171 14.252882
 7776 12.593548 14.256505
 7777 12.593548 14.260128
 7778 12.589925 14.263751
 7779 12.589925 14.267374
 7780 12.586302 14.270997
 7781 12.586302 14.274620
 7782 12.582679 14.278243
 7783 12.582679 14.281866
 7784 12.582679 14.285489
 7785 12.582679 14.289112
 7786 12.579056 14.292735
 7787 12.579056 14.296358
 7788 12.579056 14.299981
 7789 12.579056 14.303604
 7790 12.579056 14.307227
 7791 12.579056 14.310850
 7792 12.579056 14.314473
 7793 12.575433 14.318096
 7794 12.571810 14.321719
 7795 12.568187 14.325342
 7796 12.564564 14.328965
 7797 12.560941 14.332588
 7798 12.560941 14.336211
 7799 12.557318 14.339834
 7800 12.557318 14.343457
 7801 12.553695 14.347080
 7802 12.553695 14.350703
 7803 12.550072 14.354326
 7804 12.550072 14.357949
 7805 12.546449 14.361572
 7806 12.546449 14.365195
 7807 12.542826 14.368818
 7808 12.542826 14.372441
 7809 12.539203 14.376064
 7810 12.539203 14.379687
 7811 12.539203 14.383310
 7812 12.539203 14.386933
 7813 12.535580 14.390556
 7814 12.535580 14.394179
 7815 12.531957 14.397802
 7816 12.531957 14.401425
 7817 12.531957 14.405048
 7818 12.528334 14.408671
 7819 12.528334 14.412294
 7820 12.524711 14.415917
 7821 12.521088 14.419540
 7822 12.517465 14.423163
 7823 12.513842 14.426786
 7824 12.513842 14.430409
 7825 12.510219 14.434032
 7826 12.510219 14.437655
 7827 12.506596 14.441278
 7828 12.506596 14.444901
 7829 12.502973 14.448524
 7830 12.502973 14.452147
 7831 12.499350 14.455770
 7832 12.499350 14.459393
 7833 12.495727 14.463016
 7834 12.495727 14.466639
 7835 12.492104 14.470262
 7836 12.492104 14.473885
 7837 12.492104 14.477508
 7838 12.492104 14.481131
 7839 12.492104 14.484754
 7840 12.492104 14.488377
 7841 12.492104 14.492000
 7842 12.492104 14.495623
 7843 12.488481 14.499246
 7844 12.484858 14.502869
 7845 12.481235 14.506492
 7846 12.477612 14.510115
 7847 12.473989 14.513738
 7848 12.473989 14.517361
 7849 12.470366 14.520984
 7850 12.470366 14.524607
 7851 12.466743 14.528230
 7852 12.463120 14.531853
 7853 12.459497 14.531853
 7854 12.455874 14.531853
 7855 12.452251 14.528230
 7856 12.448628 14.528230
 7857 12.445005 14.524607
 7858 12.441382 14.524607
 7859 12.437759 14.520984
 7860 12.434136 14.520984
 7861 12.430513 14.520984
 7862 12.426890 14.517361
 7863 12.423267 14.517361
 7864 12.419644 14.517361
 7865 12.416021 14.513738
 7866 12.412398 14.513738
 7867 12.408775 14.510115
 7868 12.405152 14.506492
 7869 12.405152 14.502869
 7870 12.401529 14.499246
 7871 12.397906 14.495623
 7872 12.394283 14.492000
 7873 12.390660 14.488377
 7874 12.387037 14.484754
 7875 12.383414 14.484754
 7876 12.379791 14.481131
 7877 12.376168 14.477508
 7878 12.372545 14.477508
 7879 12.368922 14.473885
 7880 12.365299 14.473885
 7881 12.361676 14.470262
 7882 12.358053 14.470262
 7883 12.354430 14.466639
 7884 12.350807 14.466639
 7885 12.347184 14.463016
 7886 12.343561 14.463016
 7887 12.339938 14.459393
 7888 12.336315 14.459393
 7889 12.332692 14.455770
 7890 12.329069 14.455770
 7891 12.325446 14.455770
 7892 12.321823 14.455770
 7893 12.318200 14.455770
 7894 12.314577 14.455770
 7895 12.310954 14.455770
 7896 12.307331 14.455770
 7897 12.303708 14.455770
 7898 12.300085 14.455770
 7899 12.296462 14.455770
 7900 12.292839 14.455770
 7901 12.289216 14.455770
 7902 12.285593 14.455770
 7903 12.281970 14.455770
 7904 12.278347 14.455770
 7905 12.274724 14.455770
 7906 12.271101 14.455770
 7907 12.267478 14.455770
 7908 12.263855 14.455770
 7909 12.260232 14.455770
 7910 12.256609 14.455770
 7911 12.252986 14.455770
 7912 12.249363 14.455770
 7913 12.245740 14.455770
 7914 12.242117 14.455770
 7915 12.238494 14.455770
 7916 12.234871 14.455770
 7917 12.231248 14.459393
 7918 12.227625 14.459393
 7919 12.224002 14.459393
 7920 12.220379 14.463016
 7921 12.216756 14.463016
 7922 12.213133 14.463016
 7923 12.209510 14.463016
 7924 12.205887 14.463016
 7925 12.202264 14.463016
 7926 12.198641 14.463016
 7927 12.195018 14.459393
 7928 12.191395 14.455770
 7929 12.187772 14.452147
 7930 12.184149 14.448524
 7931 12.180526 14.444901
 7932 12.176903 14.444901
 7933 12.173280 14.441278
 7934 12.169657 14.441278
 7935 12.166034 14.437655
 7936 12.162411 14.437655
 7937 12.158788 14.434032
 7938 12.155165 14.434032
 7939 12.151542 14.430409
 7940 12.147919 14.430409
 7941 12.144296 14.426786
 7942 12.140673 14.426786
 7943 12.137050 14.423163
 7944 12.133427 14.423163
 7945 12.129804 14.419540
 7946 12.126181 14.415917
 7947 12.122558 14.412294
 7948 12.118935 14.408671
 7949 12.115312 14.405048
 7950 12.111689 14.405048
 7951 12.108066 14.401425
 7952 12.104443 14.401425
 7953 12.100820 14.397802
 7954 12.097197 14.397802
 7955 12.093574 14.394179
 7956 12.089951 14.394179
 7957 12.086328 14.390556
 7958 12.082705 14.390556
 7959 12.079082 14.386933
 7960 12.075459 14.386933
 7961 12.071836 14.383310
 7962 12.068213 14.383310
 7963 12.064590 14.383310
 7964 12.060967 14.383310
 7965 12.057344 14.383310
 7966 12.053721 14.383310
 7967 12.050098 14.383310
 7968 12.046475 14.383310
 7969 12.042852 14.383310
 7970 12.039229 14.383310
 7971 12.035606 14.379687
 7972 12.031983 14.379687
 7973 12.028360 14.376064
 7974 12.024737 14.376064
 7975 12.021114 14.376064
 7976 12.017491 14.372441
 7977 12.013868 14.372441
 7978 12.010245 14.372441
 7979 12.006622 14.368818
 7980 12.002999 14.368818
 7981 11.999376 14.365195
 7982 11.995753 14.365195
 7983 11.992130 14.361572
 7984 11.988507 14.361572
 7985 11.984884 14.357949
 7986 11.981261 14.357949
 7987 11.977638 14.354326
 7988 11.974015 14.354326
 7989 11.970392 14.350703
 7990 11.966769 14.350703
 7991 11.963146 14.350703
 7992 11.959523 14.350703
 7993 11.955900 14.350703
 7994 11.952277 14.350703
 7995 11.948654 14.350703
 7996 11.945031 14.350703
 7997 11.941408 14.350703
 7998 11.937785 14.350703
 7999 11.934162 14.350703
 8000 11.930539 14.350703
 8001 11.926916 14.350703
 8002 11.923293 14.350703
 8003 11.919670 14.350703
 8004 11.916047 14.350703
 8005 11.912424 14.350703
 8006 11.908801 14.350703
 8007 11.905178 14.350703
 8008 11.901555 14.350703
 8009 11.897932 14.350703
 8010 11.894309 14.350703
 8011 11.890686 14.350703
 8012 11.887063 14.350703
 8013 11.883440 14.350703
 8014 11.879817 14.350703
 8015 11.876194 14.350703
 8016 11.872571 14.347080
 8017 11.868948 14.347080
 8018 11.865325 14.347080
 8019 11.861702 14.343457
 8020 11.858079 14.343457
 8021 11.854456 14.343457
 8022 11.850833 14.343457
 8023 11.847210 14.343457
 8024 11.843587 14.343457
 8025 11.839964 14.343457
 8026 11.836341 14.343457
 8027 11.832718 14.343457
 8028 11.829095 14.343457
 8029 11.825472 14.343457
 8030 11.821849 14.343457
 8031 11.818226 14.343457
 8032 11.814603 14.343457
 8033 11.810980 14.339834
 8034 11.807357 14.336211
 8035 11.803734 14.336211
 8036 11.800111 14.332588
 8037 11.796488 14.332588
 8038 11.792865 14.328965
 8039 11.789242 14.328965
 8040 11.785619 14.325342
 8041 11.781996 14.325342
 8042 11.778373 14.321719
 8043 11.774750 14.321719
 8044 11.771127 14.318096
 8045 11.767504 14.318096
 8046 11.763881 14.314473
 8047 11.760258 14.314473
 8048 11.756635 14.310850
 8049 11.753012 14.307227
 8050 11.749389 14.303604
 8051 11.745766 14.303604
 8052 11.742143 14.299981
 8053 11.738520 14.299981
 8054 11.734897 14.296358
 8055 11.731274 14.296358
 8056 11.727651 14.292735
 8057 11.724028 14.292735
 8058 11.720405 14.289112
 8059 11.716782 14.285489
 8060 11.713159 14.285489
 8061 11.709536 14.281866
 8062 11.705913 14.281866
 8063 11.702290 14.278243
 8064 11.698667 14.278243
 8065 11.695044 14.274620
 8066 11.691421 14.274620
 8067 11.687798 14.270997
 8068 11.684175 14.270997
 8069 11.680552 14.267374
 8070 11.676929 14.267374
 8071 11.673306 14.263751
 8072 11.669683 14.263751
 8073 11.666060 14.263751
 8074 11.662437 14.263751
 8075 11.658814 14.260128
 8076 11.655191 14.260128
 8077 11.651568 14.256505
 8078 11.647945 14.256505
 8079 11.644322 14.252882
 8080 11.640699 14.252882
 8081 11.637076 14.249259
 8082 11.633453 14.249259
 8083 11.629830 14.245636
 8084 11.626207 14.245636
 8085 11.622584 14.242013
 8086 11.618961 14.242013
 8087 11.615338 14.238390
 8088 11.611715 14.238390
 8089 11.608092 14.238390
 8090 11.604469 14.238390
 8091 11.600846 14.238390
 8092 11.597223 14.238390
 8093 11.593600 14.238390
 8094 11.589977 14.238390
 8095 11.586354 14.238390
 8096 11.582731 14.238390
 8097 11.579108 14.238390
 8098 11.575485 14.238390
 8099 11.571862 14.238390
 8100 11.568239 14.238390
 8101 11.564616 14.238390
 8102 11.560993 14.238390
 8103 11.557370 14.238390
 8104 11.553747 14.238390
 8105 11.550124 14.238390
 8106 11.546501 14.238390
 8107 11.542878 14.238390
 8108 11.539255 14.238390
 8109 11.535632 14.238390
 8110 11.532009 14.242013
 8111 11.528386 14.242013
 8112 11.524763 14.238390
 8113 11.521140 14.238390
 8114 11.517517 14.234767
 8115 11.513894 14.234767
 8116 11.510271 14.231144
 8117 11.506648 14.231144
 8118 11.503025 14.227521
 8119 11.499402 14.227521
 8120 11.495779 14.223898
 8121 11.492156 14.223898
 8122 11.488533 14.220275
 8123 11.484910 14.220275
 8124 11.481287 14.216652
 8125 11.477664 14.216652
 8126 11.474041 14.216652
 8127 11.470418 14.216652
 8128 11.466795 14.216652
 8129 11.463172 14.216652
 8130 11.459549 14.216652
 8131 11.455926 14.216652
 8132 11.452303 14.216652
 8133 11.448680 14.216652
 8134 11.445057 14.216652
 8135 11.445057 14.213029
 8136 11.441434 14.209406
 8137 11.437811 14.205783
 8138 11.434188 14.202160
 8139 11.430565 14.198537
 8140 11.426942 14.198537
 8141 11.423319 14.194914
 8142 11.419696 14.194914
 8143 11.416073 14.191291
 8144 11.412450 14.191291
 8145 11.408827 14.187668
 8146 11.405204 14.187668
 8147 11.401581 14.184045
 8148 11.397958 14.184045
 8149 11.394335 14.180422
 8150 11.390712 14.180422
 8151 11.387089 14.176799
 8152 11.383466 14.176799
 8153 11.379843 14.176799
 8154 11.376220 14.176799
 8155 11.372597 14.176799
 8156 11.368974 14.176799
 8157 11.365351 14.176799
 8158 11.361728 14.176799
 8159 11.358105 14.176799
 8160 11.354482 14.176799
 8161 11.350859 14.176799
 8162 11.347236 14.176799
 8163 11.343613 14.176799
 8164 11.339990 14.176799
 8165 11.336367 14.176799
 8166 11.332744 14.176799
 8167 11.329121 14.176799
 8168 11.325498 14.176799
 8169 11.321875 14.176799
 8170 11.318252 14.176799
 8171 11.314629 14.176799
 8172 11.311006 14.176799
 8173 11.307383 14.173176
 8174 11.303760 14.169553
 8175 11.300137 14.165930
 8176 11.296514 14.165930
 8177 11.292891 14.162307
 8178 11.289268 14.158684
 8179 11.285645 14.158684
 8180 11.285645 14.155061
 8181 11.282022 14.151438
 8182 11.282022 14.147815
 8183 11.278399 14.144192
 8184 11.278399 14.140569
 8185 11.274776 14.136946
 8186 11.274776 14.133323
 8187 11.271153 14.129700
 8188 11.271153 14.126077
 8189 11.267530 14.122454
 8190 11.267530 14.118831
 8191 11.263907 14.115208
 8192 11.260284 14.115208
 8193 11.256661 14.111585
 8194 11.253038 14.111585
 8195 11.249415 14.107962
 8196 11.245792 14.107962
 8197 11.242169 14.104339
 8198 11.238546 14.104339
 8199 11.234923 14.100716
 8200 11.231300 14.100716
 8201 11.227677 14.097093
 8202 11.224054 14.097093
 8203 11.220431 14.093470
 8204 11.216808 14.093470
 8205 11.213185 14.093470
 8206 11.209562 14.089847
 8207 11.205939 14.089847
 8208 11.202316 14.086224
 8209 11.198693 14.086224
 8210 11.195070 14.082601
 8211 11.191447 14.082601
 8212 11.187824 14.078978
 8213 11.184201 14.078978
 8214 11.180578 14.075355
 8215 11.176955 14.075355
 8216 11.173332 14.075355
 8217 11.169709 14.075355
 8218 11.166086 14.075355
 8219 11.162463 14.075355
 8220 11.158840 14.075355
 8221 11.155217 14.075355
 8222 11.151594 14.075355
 8223 11.147971 14.075355
 8224 11.144348 14.075355
 8225 11.140725 14.075355
 8226 11.137102 14.075355
 8227 11.133479 14.075355
 8228 11.129856 14.075355
 8229 11.126233 14.075355
 8230 11.122610 14.075355
 8231 11.118987 14.075355
 8232 11.115364 14.075355
 8233 11.111741 14.075355
 8234 11.108118 14.075355
 8235 11.104495 14.075355
 8236 11.100872 14.075355
 8237 11.097249 14.075355
 8238 11.093626 14.075355
 8239 11.090003 14.075355
 8240 11.086380 14.075355
 8241 11.082757 14.075355
 8242 11.079134 14.075355
 8243 11.075511 14.075355
 8244 11.071888 14.075355
 8245 11.068265 14.075355
 8246 11.064642 14.075355
 8247 11.061019 14.075355
 8248 11.057396 14.075355
 8249 11.053773 14.075355
 8250 11.050150 14.075355
 8251 11.046527 14.075355
 8252 11.042904 14.075355
 8253 11.039281 14.078978
 8254 11.035658 14.078978
 8255 11.032035 14.082601
 8256 11.028412 14.082601
 8257 11.024789 14.082601
 8258 11.021166 14.078978
 8259 11.017543 14.078978
 8260 11.013920 14.075355
 8261 11.010297 14.075355
 8262 11.006674 14.071732
 8263 11.003051 14.071732
 8264 10.999428 14.068109
 8265 10.995805 14.068109
 8266 10.992182 14.068109
 8267 10.988559 14.064486
 8268 10.984936 14.064486
 8269 10.981313 14.064486
 8270 10.977690 14.064486
 8271 10.974067 14.064486
 8272 10.970444 14.064486
 8273 10.966821 14.064486
 8274 10.966821 14.060863
 8275 10.963198 14.057240
 8276 10.963198 14.053617
 8277 10.959575 14.049994
 8278 10.955952 14.046371
 8279 10.952329 14.042748
 8280 10.948706 14.039125
 8281 10.945083 14.035502
 8282 10.941460 14.035502
 8283 10.937837 14.031879
 8284 10.934214 14.031879
 8285 10.930591 14.028256
 8286 10.926968 14.028256
 8287 10.923345 14.024633
 8288 10.919722 14.024633
 8289 10.916099 14.021010
 8290 10.912476 14.021010
 8291 10.908853 14.017387
 8292 10.905230 14.017387
 8293 10.901607 14.013764
 8294 10.897984 14.013764
 8295 10.894361 14.013764
 8296 10.890738 14.010141
 8297 10.887115 14.006518
 8298 10.883492 14.002895
 8299 10.879869 14.002895
 8300 10.876246 13.999272
 8301 10.872623 13.999272
 8302 10.869000 13.995649
 8303 10.865377 13.995649
 8304 10.861754 13.992026
 8305 10.858131 13.992026
 8306 10.854508 13.988403
 8307 10.850885 13.988403
 8308 10.847262 13.984780
 8309 10.843639 13.984780
 8310 10.840016 13.981157
 8311 10.836393 13.981157
 8312 10.832770 13.981157
 8313 10.829147 13.981157
 8314 10.825524 13.981157
 8315 10.821901 13.981157
 8316 10.818278 13.981157
 8317 10.814655 13.981157
 8318 10.811032 13.981157
 8319 10.807409 13.981157
 8320 10.803786 13.981157
 8321 10.800163 13.981157
 8322 10.796540 13.981157
 8323 10.792917 13.981157
 8324 10.789294 13.981157
 8325 10.785671 13.981157
 8326 10.782048 13.981157
 8327 10.778425 13.981157
 8328 10.774802 13.981157
 8329 10.771179 13.981157
 8330 10.767556 13.981157
 8331 10.763933 13.981157
 8332 10.760310 13.981157
 8333 10.756687 13.981157
 8334 10.753064 13.981157
 8335 10.749441 13.981157
 8336 10.745818 13.981157
 8337 10.742195 13.981157
 8338 10.738572 13.981157
 8339 10.734949 13.981157
 8340 10.731326 13.981157
 8341 10.727703 13.981157
 8342 10.724080 13.984780
 8343 10.720457 13.984780
 8344 10.716834 13.984780
 8345 10.713211 13.984780
 8346 10.709588 13.984780
 8347 10.705965 13.984780
 8348 10.702342 13.981157
 8349 10.698719 13.981157
 8350 10.695096 13.981157
 8351 10.691473 13.981157
 8352 10.687850 13.977534
 8353 10.684227 13.977534
 8354 10.680604 13.977534
 8355 10.676981 13.977534
 8356 10.673358 13.977534
 8357 10.669735 13.973911
 8358 10.666112 13.973911
 8359 10.662489 13.973911
 8360 10.658866 13.970288
 8361 10.655243 13.970288
 8362 10.651620 13.966665
 8363 10.647997 13.966665
 8364 10.644374 13.963042
 8365 10.640751 13.963042
 8366 10.637128 13.959419
 8367 10.633505 13.959419
 8368 10.629882 13.955796
 8369 10.626259 13.955796
 8370 10.622636 13.952173
 8371 10.619013 13.952173
 8372 10.615390 13.948550
 8373 10.611767 13.948550
 8374 10.608144 13.948550
 8375 10.604521 13.948550
 8376 10.600898 13.948550
 8377 10.597275 13.948550
 8378 10.593652 13.948550
 8379 10.590029 13.948550
 8380 10.586406 13.948550
 8381 10.586406 13.944927
 8382 10.582783 13.941304
 8383 10.579160 13.937681
 8384 10.575537 13.934058
 8385 10.571914 13.934058
 8386 10.568291 13.930435
 8387 10.564668 13.930435
 8388 10.561045 13.926812
 8389 10.557422 13.926812
 8390 10.553799 13.923189
 8391 10.550176 13.923189
 8392 10.546553 13.919566
 8393 10.542930 13.919566
 8394 10.539307 13.915943
 8395 10.535684 13.915943
 8396 10.532061 13.912320
 8397 10.528438 13.912320
 8398 10.524815 13.912320
 8399 10.521192 13.912320
 8400 10.517569 13.912320
 8401 10.513946 13.912320
 8402 10.510323 13.912320
 8403 10.506700 13.912320
 8404 10.503077 13.912320
 8405 10.499454 13.912320
 8406 10.495831 13.912320
 8407 10.492208 13.912320
 8408 10.488585 13.908697
 8409 10.484962 13.905074
 8410 10.481339 13.901451
 8411 10.477716 13.897828
 8412 10.474093 13.894205
 8413 10.470470 13.890582
 8414 10.466847 13.886959
 8415 10.463224 13.883336
 8416 10.459601 13.883336
 8417 10.455978 13.879713
 8418 10.452355 13.876090
 8419 10.448732 13.876090
 8420 10.448732 13.872467
 8421 10.445109 13.868844
 8422 10.445109 13.865221
 8423 10.441486 13.861598
 8424 10.441486 13.857975
 8425 10.437863 13.854352
 8426 10.434240 13.850729
 8427 10.430617 13.850729
 8428 10.426994 13.847106
 8429 10.423371 13.847106
 8430 10.419748 13.843483
 8431 10.416125 13.843483
 8432 10.412502 13.839860
 8433 10.408879 13.839860
 8434 10.405256 13.836237
 8435 10.401633 13.836237
 8436 10.398010 13.832614
 8437 10.394387 13.832614
 8438 10.390764 13.828991
 8439 10.387141 13.828991
 8440 10.383518 13.828991
 8441 10.379895 13.828991
 8442 10.376272 13.828991
 8443 10.372649 13.828991
 8444 10.369026 13.828991
 8445 10.365403 13.828991
 8446 10.361780 13.828991
 8447 10.358157 13.828991
 8448 10.354534 13.828991
 8449 10.350911 13.828991
 8450 10.347288 13.828991
 8451 10.343665 13.828991
 8452 10.340042 13.828991
 8453 10.336419 13.828991
 8454 10.332796 13.828991
 8455 10.329173 13.828991
 8456 10.325550 13.828991
 8457 10.321927 13.828991
 8458 10.318304 13.828991
 8459 10.314681 13.828991
 8460 10.311058 13.828991
 8461 10.307435 13.828991
 8462 10.303812 13.828991
 8463 10.300189 13.828991
 8464 10.296566 13.828991
 8465 10.292943 13.828991
 8466 10.289320 13.825368
 8467 10.285697 13.825368
 8468 10.282074 13.825368
 8469 10.278451 13.825368
 8470 10.274828 13.821745
 8471 10.271205 13.821745
 8472 10.267582 13.821745
 8473 10.263959 13.821745
 8474 10.260336 13.818122
 8475 10.256713 13.818122
 8476 10.256713 13.814499
 8477 10.253090 13.810876
 8478 10.253090 13.807253
 8479 10.249467 13.803630
 8480 10.249467 13.800007
 8481 10.245844 13.796384
 8482 10.245844 13.792761
 8483 10.242221 13.789138
 8484 10.242221 13.785515
 8485 10.238598 13.781892
 8486 10.238598 13.778269
 8487 10.234975 13.774646
 8488 10.231352 13.774646
 8489 10.227729 13.771023
 8490 10.224106 13.771023
 8491 10.220483 13.767400
 8492 10.216860 13.767400
 8493 10.213237 13.763777
 8494 10.209614 13.763777
 8495 10.205991 13.760154
 8496 10.202368 13.760154
 8497 10.198745 13.756531
 8498 10.195122 13.756531
 8499 10.191499 13.752908
 8500 10.187876 13.752908
 8501 10.184253 13.752908
 8502 10.180630 13.752908
 8503 10.177007 13.752908
 8504 10.173384 13.752908
 8505 10.169761 13.752908
 8506 10.166138 13.752908
 8507 10.162515 13.752908
 8508 10.158892 13.752908
 8509 10.155269 13.752908
 8510 10.151646 13.752908
 8511 10.148023 13.752908
 8512 10.144400 13.752908
 8513 10.140777 13.752908
 8514 10.137154 13.752908
 8515 10.133531 13.752908
 8516 10.129908 13.752908
 8517 10.126285 13.752908
 8518 10.122662 13.752908
 8519 10.119039 13.752908
 8520 10.115416 13.752908
 8521 10.111793 13.752908
 8522 10.108170 13.752908
 8523 10.104547 13.752908
 8524 10.100924 13.752908
 8525 10.097301 13.752908
 8526 10.093678 13.752908
 8527 10.090055 13.752908
 8528 10.086432 13.752908
 8529 10.082809 13.752908
 8530 10.079186 13.752908
 8531 10.075563 13.752908
 8532 10.071940 13.752908
 8533 10.068317 13.752908
 8534 10.064694 13.752908
 8535 10.061071 13.752908
 8536 10.057448 13.752908
 8537 10.053825 13.752908
 8538 10.050202 13.752908
 8539 10.046579 13.752908
 8540 10.042956 13.752908
 8541 10.039333 13.752908
 8542 10.035710 13.752908
 8543 10.032087 13.752908
 8544 10.028464 13.752908
 8545 10.024841 13.752908
 8546 10.021218 13.752908
 8547 10.017595 13.752908
 8548 10.013972 13.752908
 8549 10.010349 13.752908
 8550 10.006726 13.752908
 8551 10.003103 13.752908
 8552 9.999480 13.752908
 8553 9.995857 13.752908
 8554 9.992234 13.752908
 8555 9.988611 13.752908
 8556 9.984988 13.752908
 8557 9.981365 13.752908
 8558 9.977742 13.752908
 8559 9.974119 13.752908
 8560 9.970496 13.752908
 8561 9.966873 13.752908
 8562 9.963250 13.752908
 8563 9.959627 13.752908
 8564 9.956004 13.752908
 8565 9.952381 13.752908
 8566 9.948758 13.752908
 8567 9.945135 13.752908
 8568 9.941512 13.752908
 8569 9.937889 13.752908
 8570 9.934266 13.752908
 8571 9.930643 13.752908
 8572 9.927020 13.752908
 8573 9.923397 13.752908
 8574 9.919774 13.752908
 8575 9.916151 13.752908
 8576 9.912528 13.752908
 8577 9.908905 13.749285
 8578 9.905282 13.749285
 8579 9.901659 13.749285
 8580 9.898036 13.749285
 8581 9.894413 13.749285
 8582 9.890790 13.749285
 8583 9.887167 13.749285
 8584 9.883544 13.749285
 8585 9.879921 13.749285
 8586 9.876298 13.749285
 8587 9.872675 13.749285
 8588 9.869052 13.749285
 8589 9.865429 13.749285
 8590 9.861806 13.745662
 8591 9.858183 13.745662
 8592 9.854560 13.745662
 8593 9.850937 13.742039
 8594 9.847314 13.742039
 8595 9.843691 13.738416
 8596 9.840068 13.738416
 8597 9.836445 13.734793
 8598 9.832822 13.734793
 8599 9.829199 13.734793
 8600 9.825576 13.731170
 8601 9.821953 13.731170
 8602 9.818330 13.731170
 8603 9.814707 13.727547
 8604 9.811084 13.727547
 8605 9.807461 13.727547
 8606 9.803838 13.727547
 8607 9.800215 13.727547
 8608 9.796592 13.727547
 8609 9.792969 13.727547
 8610 9.789346 13.727547
 8611 9.785723 13.727547
 8612 9.782100 13.727547
 8613 9.778477 13.727547
 8614 9.774854 13.727547
 8615 9.771231 13.727547
 8616 9.767608 13.727547
 8617 9.763985 13.727547
 8618 9.760362 13.727547
 8619 9.756739 13.727547
 8620 9.753116 13.727547
 8621 9.749493 13.723924
 8622 9.745870 13.723924
 8623 9.742247 13.723924
 8624 9.738624 13.723924
 8625 9.735001 13.723924
 8626 9.731378 13.723924
 8627 9.727755 13.723924
 8628 9.724132 13.723924
 8629 9.720509 13.720301
 8630 9.716886 13.716678
 8631 9.713263 13.713055
 8632 9.709640 13.709432
 8633 9.706017 13.705809
 8634 9.702394 13.702186
 8635 9.698771 13.698563
 8636 9.695148 13.694940
 8637 9.691525 13.691317
 8638 9.687902 13.687694
 8639 9.684279 13.684071
 8640 9.680656 13.680448
 8641 9.677033 13.676825
 8642 9.673410 13.676825
 8643 9.669787 13.673202
 8644 9.666164 13.673202
 8645 9.662541 13.669579
 8646 9.658918 13.669579
 8647 9.655295 13.665956
 8648 9.651672 13.665956
 8649 9.648049 13.662333
 8650 9.644426 13.662333
 8651 9.640803 13.658710
 8652 9.637180 13.658710
 8653 9.633557 13.655087
 8654 9.629934 13.655087
 8655 9.626311 13.655087
 8656 9.622688 13.655087
 8657 9.619065 13.655087
 8658 9.615442 13.655087
 8659 9.611819 13.655087
 8660 9.608196 13.655087
 8661 9.604573 13.655087
 8662 9.600950 13.655087
 8663 9.597327 13.655087
 8664 9.593704 13.655087
 8665 9.590081 13.655087
 8666 9.586458 13.655087
 8667 9.582835 13.651464
 8668 9.579212 13.651464
 8669 9.575589 13.651464
 8670 9.571966 13.647841
 8671 9.568343 13.647841
 8672 9.564720 13.647841
 8673 9.561097 13.647841
 8674 9.557474 13.647841
 8675 9.553851 13.644218
 8676 9.550228 13.640595
 8677 9.546605 13.636972
 8678 9.542982 13.633349
 8679 9.539359 13.629726
 8680 9.535736 13.626103
 8681 9.532113 13.622480
 8682 9.528490 13.622480
 8683 9.524867 13.618857
 8684 9.521244 13.618857
 8685 9.517621 13.615234
 8686 9.513998 13.615234
 8687 9.510375 13.611611
 8688 9.506752 13.611611
 8689 9.503129 13.607988
 8690 9.499506 13.607988
 8691 9.495883 13.604365
 8692 9.492260 13.604365
 8693 9.488637 13.600742
 8694 9.485014 13.600742
 8695 9.481391 13.597119
 8696 9.477768 13.597119
 8697 9.474145 13.597119
 8698 9.470522 13.597119
 8699 9.466899 13.597119
 8700 9.463276 13.597119
 8701 9.459653 13.597119
 8702 9.456030 13.597119
 8703 9.452407 13.593496
 8704 9.448784 13.593496
 8705 9.445161 13.593496
 8706 9.441538 13.589873
 8707 9.437915 13.589873
 8708 9.434292 13.586250
 8709 9.430669 13.586250
 8710 9.427046 13.582627
 8711 9.423423 13.582627
 8712 9.419800 13.579004
 8713 9.416177 13.579004
 8714 9.412554 13.575381
 8715 9.408931 13.575381
 8716 9.405308 13.571758
 8717 9.401685 13.571758
 8718 9.398062 13.571758
 8719 9.394439 13.571758
 8720 9.390816 13.568135
 8721 9.387193 13.568135
 8722 9.383570 13.568135
 8723 9.379947 13.568135
 8724 9.376324 13.568135
 8725 9.372701 13.564512
 8726 9.369078 13.564512
 8727 9.365455 13.564512
 8728 9.361832 13.564512
 8729 9.358209 13.564512
 8730 9.354586 13.564512
 8731 9.350963 13.564512
 8732 9.347340 13.564512
 8733 9.343717 13.564512
 8734 9.340094 13.564512
 8735 9.336471 13.564512
 8736 9.332848 13.564512
 8737 9.329225 13.564512
 8738 9.325602 13.564512
 8739 9.321979 13.564512
 8740 9.318356 13.564512
 8741 9.314733 13.564512
 8742 9.311110 13.564512
 8743 9.307487 13.564512
 8744 9.303864 13.564512
 8745 9.300241 13.564512
 8746 9.296618 13.564512
 8747 9.292995 13.564512
 8748 9.289372 13.564512
 8749 9.285749 13.564512
 8750 9.282126 13.568135
 8751 9.278503 13.568135
 8752 9.274880 13.571758
 8753 9.271257 13.571758
 8754 9.267634 13.575381
 8755 9.264011 13.575381
 8756 9.260388 13.575381
 8757 9.256765 13.575381
 8758 9.253142 13.575381
 8759 9.249519 13.571758
 8760 9.245896 13.568135
 8761 9.242273 13.564512
 8762 9.238650 13.560889
 8763 9.235027 13.557266
 8764 9.231404 13.553643
 8765 9.231404 13.550020
 8766 9.227781 13.546397
 8767 9.227781 13.542774
 8768 9.224158 13.539151
 8769 9.224158 13.535528
 8770 9.220535 13.531905
 8771 9.220535 13.528282
 8772 9.216912 13.524659
 8773 9.216912 13.521036
 8774 9.213289 13.517413
 8775 9.209666 13.517413
 8776 9.206043 13.513790
 8777 9.202420 13.513790
 8778 9.198797 13.510167
 8779 9.195174 13.510167
 8780 9.191551 13.506544
 8781 9.187928 13.506544
 8782 9.184305 13.502921
 8783 9.180682 13.502921
 8784 9.177059 13.499298
 8785 9.173436 13.499298
 8786 9.169813 13.495675
 8787 9.166190 13.495675
 8788 9.162567 13.495675
 8789 9.158944 13.495675
 8790 9.155321 13.495675
 8791 9.151698 13.495675
 8792 9.148075 13.495675
 8793 9.144452 13.495675
 8794 9.140829 13.495675
 8795 9.137206 13.495675
 8796 9.133583 13.495675
 8797 9.129960 13.495675
 8798 9.126337 13.495675
 8799 9.122714 13.495675
 8800 9.119091 13.495675
 8801 9.115468 13.495675
 8802 9.111845 13.495675
 8803 9.108222 13.495675
 8804 9.104599 13.495675
 8805 9.100976 13.495675
 8806 9.097353 13.495675
 8807 9.093730 13.495675
 8808 9.090107 13.495675
 8809 9.086484 13.499298
 8810 9.082861 13.499298
 8811 9.079238 13.502921
 8812 9.075615 13.502921
 8813 9.071992 13.506544
 8814 9.068369 13.506544
 8815 9.064746 13.510167
 8816 9.061123 13.510167
 8817 9.057500 13.513790
 8818 9.053877 13.513790
 8819 9.050254 13.517413
 8820 9.046631 13.517413
 8821 9.043008 13.521036
 8822 9.039385 13.524659
 8823 9.039385 13.528282
 8824 9.035762 13.531905
 8825 9.032139 13.531905
 8826 9.028516 13.531905
 8827 9.024893 13.535528
 8828 9.021270 13.535528
 8829 9.017647 13.539151
 8830 9.014024 13.539151
 8831 9.010401 13.542774
 8832 9.006778 13.542774
 8833 9.003155 13.546397
 8834 8.999532 13.546397
 8835 8.995909 13.550020
 8836 8.992286 13.550020
 8837 8.988663 13.553643
 8838 8.985040 13.553643
 8839 8.981417 13.557266
 8840 8.977794 13.557266
 8841 8.974171 13.560889
 8842 8.970548 13.564512
 8843 8.966925 13.568135
 8844 8.963302 13.568135
 8845 8.959679 13.571758
 8846 8.956056 13.571758
 8847 8.952433 13.571758
 8848 8.948810 13.568135
 8849 8.945187 13.568135
 8850 8.941564 13.568135
 8851 8.937941 13.568135
 8852 8.934318 13.568135
 8853 8.930695 13.568135
 8854 8.927072 13.568135
 8855 8.923449 13.568135
 8856 8.919826 13.568135
 8857 8.916203 13.568135
 8858 8.912580 13.568135
 8859 8.908957 13.568135
 8860 8.905334 13.568135
 8861 8.901711 13.568135
 8862 8.898088 13.568135
 8863 8.894465 13.568135
 8864 8.890842 13.568135
 8865 8.887219 13.568135
 8866 8.883596 13.568135
 8867 8.879973 13.568135
 8868 8.876350 13.568135
 8869 8.872727 13.568135
 8870 8.869104 13.568135
 8871 8.865481 13.568135
 8872 8.861858 13.568135
 8873 8.858235 13.568135
 8874 8.854612 13.568135
 8875 8.850989 13.568135
 8876 8.847366 13.568135
 8877 8.843743 13.568135
 8878 8.840120 13.568135
 8879 8.836497 13.571758
 8880 8.832874 13.571758
 8881 8.829251 13.575381
 8882 8.825628 13.575381
 8883 8.822005 13.579004
 8884 8.818382 13.579004
 8885 8.814759 13.582627
 8886 8.811136 13.582627
 8887 8.807513 13.586250
 8888 8.803890 13.582627
 8889 8.800267 13.582627
 8890 8.796644 13.579004
 8891 8.793021 13.579004
 8892 8.789398 13.575381
 8893 8.785775 13.571758
 8894 8.782152 13.568135
 8895 8.782152 13.564512
 8896 8.778529 13.560889
 8897 8.778529 13.557266
 8898 8.774906 13.553643
 8899 8.771283 13.550020
 8900 8.767660 13.546397
 8901 8.764037 13.542774
 8902 8.760414 13.542774
 8903 8.756791 13.539151
 8904 8.753168 13.539151
 8905 8.749545 13.535528
 8906 8.745922 13.535528
 8907 8.742299 13.531905
 8908 8.738676 13.531905
 8909 8.735053 13.528282
 8910 8.731430 13.528282
 8911 8.727807 13.524659
 8912 8.724184 13.524659
 8913 8.720561 13.521036
 8914 8.716938 13.521036
 8915 8.713315 13.517413
 8916 8.709692 13.517413
 8917 8.706069 13.517413
 8918 8.706069 13.513790
 8919 8.702446 13.510167
 8920 8.698823 13.506544
 8921 8.698823 13.502921
 8922 8.695200 13.499298
 8923 8.695200 13.495675
 8924 8.691577 13.492052
 8925 8.691577 13.488429
 8926 8.687954 13.484806
 8927 8.684331 13.481183
 8928 8.680708 13.477560
 8929 8.677085 13.473937
 8930 8.673462 13.473937
 8931 8.669839 13.470314
 8932 8.666216 13.470314
 8933 8.662593 13.466691
 8934 8.658970 13.466691
 8935 8.655347 13.463068
 8936 8.651724 13.463068
 8937 8.648101 13.459445
 8938 8.644478 13.459445
 8939 8.640855 13.455822
 8940 8.637232 13.455822
 8941 8.633609 13.452199
 8942 8.629986 13.452199
 8943 8.626363 13.452199
 8944 8.622740 13.452199
 8945 8.619117 13.452199
 8946 8.615494 13.452199
 8947 8.611871 13.448576
 8948 8.608248 13.448576
 8949 8.604625 13.448576
 8950 8.601002 13.448576
 8951 8.597379 13.448576
 8952 8.593756 13.448576
 8953 8.590133 13.448576
 8954 8.586510 13.448576
 8955 8.582887 13.448576
 8956 8.579264 13.448576
 8957 8.575641 13.448576
 8958 8.572018 13.448576
 8959 8.568395 13.448576
 8960 8.564772 13.448576
 8961 8.561149 13.448576
 8962 8.557526 13.448576
 8963 8.553903 13.448576
 8964 8.550280 13.448576
 8965 8.546657 13.448576
 8966 8.543034 13.448576
 8967 8.539411 13.448576
 8968 8.535788 13.448576
 8969 8.532165 13.448576
 8970 8.528542 13.448576
 8971 8.524919 13.448576
 8972 8.521296 13.448576
 8973 8.517673 13.448576
 8974 8.514050 13.448576
 8975 8.510427 13.448576
 8976 8.506804 13.444953
 8977 8.503181 13.444953
 8978 8.499558 13.444953
 8979 8.495935 13.444953
 8980 8.492312 13.441330
 8981 8.488689 13.441330
 8982 8.485066 13.441330
 8983 8.481443 13.441330
 8984 8.477820 13.441330
 8985 8.474197 13.441330
 8986 8.470574 13.441330
 8987 8.466951 13.441330
 8988 8.463328 13.441330
 8989 8.459705 13.441330
 8990 8.456082 13.441330
 8991 8.452459 13.437707
 8992 8.448836 13.437707
 8993 8.445213 13.437707
 8994 8.441590 13.437707
 8995 8.437967 13.437707
 8996 8.434344 13.437707
 8997 8.430721 13.437707
 8998 8.427098 13.437707
 8999 8.423475 13.437707
 9000 8.419852 13.437707
 9001 8.416229 13.437707
 9002 8.412606 13.437707
 9003 8.408983 13.437707
 9004 8.405360 13.437707
 9005 8.401737 13.437707
 9006 8.398114 13.437707
 9007 8.394491 13.437707
 9008 8.390868 13.437707
 9009 8.387245 13.437707
 9010 8.383622 13.437707
 9011 8.379999 13.437707
 9012 8.376376 13.437707
 9013 8.372753 13.437707
 9014 8.369130 13.441330
 9015 8.365507 13.441330
 9016 8.361884 13.444953
 9017 8.358261 13.444953
 9018 8.354638 13.448576
 9019 8.351015 13.448576
 9020 8.347392 13.452199
 9021 8.343769 13.452199
 9022 8.340146 13.455822
 9023 8.336523 13.455822
 9024 8.332900 13.459445
 9025 8.329277 13.459445
 9026 8.325654 13.463068
 9027 8.325654 13.466691
 9028 8.322031 13.470314
 9029 8.322031 13.473937
 9030 8.318408 13.477560
 9031 8.318408 13.481183
 9032 8.314785 13.484806
 9033 8.314785 13.488429
 9034 8.311162 13.492052
 9035 8.311162 13.495675
 9036 8.307539 13.499298
 9037 8.303916 13.502921
 9038 8.300293 13.506544
 9039 8.296670 13.510167
 9040 8.293047 13.513790
 9041 8.289424 13.513790
 9042 8.285801 13.517413
 9043 8.282178 13.521036
 9044 8.278555 13.521036
 9045 8.274932 13.524659
 9046 8.271309 13.524659
 9047 8.267686 13.528282
 9048 8.264063 13.528282
 9049 8.260440 13.528282
 9050 8.256817 13.528282
 9051 8.253194 13.524659
 9052 8.249571 13.524659
 9053 8.245948 13.521036
 9054 8.242325 13.521036
 9055 8.238702 13.521036
 9056 8.235079 13.521036
 9057 8.231456 13.521036
 9058 8.227833 13.521036
 9059 8.224210 13.521036
 9060 8.220587 13.521036
 9061 8.216964 13.521036
 9062 8.213341 13.521036
 9063 8.209718 13.521036
 9064 8.206095 13.521036
 9065 8.202472 13.521036
 9066 8.198849 13.521036
 9067 8.195226 13.521036
 9068 8.191603 13.521036
 9069 8.187980 13.521036
 9070 8.184357 13.521036
 9071 8.180734 13.521036
 9072 8.177111 13.521036
 9073 8.173488 13.521036
 9074 8.169865 13.521036
 9075 8.166242 13.521036
 9076 8.162619 13.521036
 9077 8.158996 13.524659
 9078 8.155373 13.524659
 9079 8.151750 13.528282
 9080 8.148127 13.528282
 9081 8.144504 13.531905
 9082 8.140881 13.531905
 9083 8.137258 13.535528
 9084 8.133635 13.535528
 9085 8.130012 13.539151
 9086 8.126389 13.539151
 9087 8.122766 13.542774
 9088 8.119143 13.542774
 9089 8.115520 13.542774
 9090 8.111897 13.542774
 9091 8.108274 13.542774
 9092 8.104651 13.542774
 9093 8.101028 13.542774
 9094 8.097405 13.542774
 9095 8.093782 13.542774
 9096 8.090159 13.542774
 9097 8.086536 13.542774
 9098 8.082913 13.542774
 9099 8.079290 13.542774
 9100 8.075667 13.542774
 9101 8.072044 13.542774
 9102 8.068421 13.546397
 9103 8.064798 13.546397
 9104 8.061175 13.550020
 9105 8.057552 13.550020
 9106 8.053929 13.553643
 9107 8.050306 13.553643
 9108 8.046683 13.557266
 9109 8.043060 13.557266
 9110 8.039437 13.560889
 9111 8.035814 13.560889
 9112 8.032191 13.564512
 9113 8.028568 13.564512
 9114 8.024945 13.568135
 9115 8.021322 13.571758
 9116 8.021322 13.575381
 9117 8.017699 13.579004
 9118 8.017699 13.582627
 9119 8.014076 13.586250
 9120 8.014076 13.589873
 9121 8.010453 13.593496
 9122 8.010453 13.597119
 9123 8.006830 13.600742
 9124 8.006830 13.604365
 9125 8.003207 13.607988
 9126 8.003207 13.611611
 9127 7.999584 13.615234
 9128 7.995961 13.618857
 9129 7.992338 13.622480
 9130 7.988715 13.626103
 9131 7.985092 13.629726
 9132 7.981469 13.633349
 9133 7.977846 13.636972
 9134 7.974223 13.640595
 9135 7.970600 13.644218
 9136 7.966977 13.647841
 9137 7.963354 13.647841
 9138 7.959731 13.647841
 9139 7.956108 13.647841
 9140 7.952485 13.647841
 9141 7.948862 13.647841
 9142 7.945239 13.647841
 9143 7.941616 13.647841
 9144 7.937993 13.647841
 9145 7.934370 13.647841
 9146 7.930747 13.647841
 9147 7.927124 13.647841
 9148 7.923501 13.647841
 9149 7.919878 13.647841
 9150 7.916255 13.647841
 9151 7.912632 13.644218
 9152 7.909009 13.644218
 9153 7.905386 13.640595
 9154 7.901763 13.640595
 9155 7.898140 13.640595
 9156 7.894517 13.640595
 9157 7.890894 13.640595
 9158 7.887271 13.640595
 9159 7.883648 13.640595
 9160 7.880025 13.640595
 9161 7.876402 13.640595
 9162 7.872779 13.640595
 9163 7.869156 13.640595
 9164 7.865533 13.640595
 9165 7.861910 13.640595
 9166 7.858287 13.640595
 9167 7.854664 13.640595
 9168 7.851041 13.640595
 9169 7.847418 13.640595
 9170 7.843795 13.640595
 9171 7.840172 13.640595
 9172 7.836549 13.640595
 9173 7.832926 13.640595
 9174 7.829303 13.640595
 9175 7.825680 13.640595
 9176 7.822057 13.644218
 9177 7.818434 13.644218
 9178 7.814811 13.647841
 9179 7.811188 13.647841
 9180 7.807565 13.651464
 9181 7.803942 13.651464
 9182 7.800319 13.655087
 9183 7.796696 13.655087
 9184 7.793073 13.658710
 9185 7.789450 13.658710
 9186 7.785827 13.662333
 9187 7.782204 13.662333
 9188 7.778581 13.665956
 9189 7.778581 13.669579
 9190 7.774958 13.673202
 9191 7.774958 13.676825
 9192 7.771335 13.676825
 9193 7.767712 13.680448
 9194 7.764089 13.680448
 9195 7.760466 13.684071
 9196 7.756843 13.684071
 9197 7.753220 13.687694
 9198 7.749597 13.691317
 9199 7.745974 13.694940
 9200 7.742351 13.698563
 9201 7.738728 13.702186
 9202 7.735105 13.705809
 9203 7.731482 13.709432
 9204 7.727859 13.713055
 9205 7.727859 13.716678
 9206 7.724236 13.720301
 9207 7.720613 13.723924
 9208 7.720613 13.727547
 9209 7.716990 13.731170
 9210 7.716990 13.734793
 9211 7.713367 13.738416
 9212 7.713367 13.742039
 9213 7.709744 13.745662
 9214 7.706121 13.749285
 9215 7.702498 13.752908
 9216 7.698875 13.756531
 9217 7.695252 13.760154
 9218 7.691629 13.760154
 9219 7.688006 13.760154
 9220 7.684383 13.760154
 9221 7.680760 13.760154
 9222 7.677137 13.760154
 9223 7.673514 13.760154
 9224 7.669891 13.763777
 9225 7.666268 13.763777
 9226 7.662645 13.763777
 9227 7.659022 13.763777
 9228 7.655399 13.763777
 9229 7.651776 13.763777
 9230 7.648153 13.763777
 9231 7.644530 13.763777
 9232 7.640907 13.763777
 9233 7.637284 13.763777
 9234 7.633661 13.763777
 9235 7.630038 13.763777
 9236 7.626415 13.763777
 9237 7.622792 13.763777
 9238 7.619169 13.763777
 9239 7.615546 13.763777
 9240 7.611923 13.763777
 9241 7.608300 13.763777
 9242 7.604677 13.763777
 9243 7.601054 13.763777
 9244 7.597431 13.763777
 9245 7.593808 13.763777
 9246 7.590185 13.763777
 9247 7.586562 13.767400
 9248 7.582939 13.767400
 9249 7.579316 13.771023
 9250 7.575693 13.771023
 9251 7.572070 13.774646
 9252 7.568447 13.774646
 9253 7.564824 13.778269
 9254 7.561201 13.778269
 9255 7.557578 13.781892
 9256 7.553955 13.781892
 9257 7.550332 13.785515
 9258 7.546709 13.785515
 9259 7.543086 13.789138
 9260 7.543086 13.792761
 9261 7.539463 13.796384
 9262 7.539463 13.800007
 9263 7.535840 13.803630
 9264 7.535840 13.807253
 9265 7.532217 13.810876
 9266 7.532217 13.814499
 9267 7.528594 13.818122
 9268 7.528594 13.821745
 9269 7.524971 13.825368
 9270 7.521348 13.828991
 9271 7.517725 13.832614
 9272 7.514102 13.832614
 9273 7.510479 13.836237
 9274 7.506856 13.836237
 9275 7.503233 13.839860
 9276 7.499610 13.843483
 9277 7.495987 13.847106
 9278 7.492364 13.850729
 9279 7.488741 13.850729
 9280 7.485118 13.854352
 9281 7.481495 13.854352
 9282 7.477872 13.857975
 9283 7.474249 13.857975
 9284 7.470626 13.861598
 9285 7.467003 13.861598
 9286 7.463380 13.865221
 9287 7.459757 13.865221
 9288 7.456134 13.868844
 9289 7.452511 13.868844
 9290 7.448888 13.872467
 9291 7.445265 13.872467
 9292 7.441642 13.876090
 9293 7.438019 13.879713
 9294 7.434396 13.883336
 9295 7.430773 13.886959
 9296 7.430773 13.890582
 9297 7.427150 13.894205
 9298 7.427150 13.897828
 9299 7.423527 13.901451
 9300 7.423527 13.905074
 9301 7.419904 13.908697
 9302 7.419904 13.912320
 9303 7.416281 13.912320
 9304 7.412658 13.912320
 9305 7.409035 13.912320
 9306 7.405412 13.912320
 9307 7.401789 13.915943
 9308 7.398166 13.915943
 9309 7.394543 13.919566
 9310 7.390920 13.919566
 9311 7.387297 13.923189
 9312 7.383674 13.923189
 9313 7.380051 13.926812
 9314 7.376428 13.926812
 9315 7.372805 13.930435
 9316 7.369182 13.930435
 9317 7.365559 13.934058
 9318 7.361936 13.934058
 9319 7.358313 13.937681
 9320 7.354690 13.937681
 9321 7.351067 13.941304
 9322 7.347444 13.944927
 9323 7.343821 13.948550
 9324 7.343821 13.952173
 9325 7.340198 13.955796
 9326 7.340198 13.959419
 9327 7.336575 13.963042
 9328 7.336575 13.966665
 9329 7.332952 13.970288
 9330 7.332952 13.973911
 9331 7.329329 13.977534
 9332 7.325706 13.981157
 9333 7.322083 13.981157
 9334 7.318460 13.981157
 9335 7.314837 13.981157
 9336 7.311214 13.981157
 9337 7.307591 13.981157
 9338 7.303968 13.981157
 9339 7.300345 13.984780
 9340 7.296722 13.984780
 9341 7.293099 13.988403
 9342 7.289476 13.988403
 9343 7.285853 13.992026
 9344 7.282230 13.992026
 9345 7.278607 13.995649
 9346 7.274984 13.995649
 9347 7.271361 13.999272
 9348 7.267738 13.999272
 9349 7.264115 14.002895
 9350 7.260492 14.002895
 9351 7.256869 14.006518
 9352 7.253246 14.010141
 9353 7.249623 14.013764
 9354 7.246000 14.017387
 9355 7.242377 14.021010
 9356 7.238754 14.024633
 9357 7.235131 14.024633
 9358 7.231508 14.028256
 9359 7.227885 14.028256
 9360 7.224262 14.028256
 9361 7.220639 14.028256
 9362 7.217016 14.028256
 9363 7.213393 14.028256
 9364 7.209770 14.028256
 9365 7.206147 14.028256
 9366 7.202524 14.028256
 9367 7.198901 14.028256
 9368 7.195278 14.028256
 9369 7.191655 14.028256
 9370 7.188032 14.028256
 9371 7.184409 14.031879
 9372 7.180786 14.031879
 9373 7.177163 14.035502
 9374 7.173540 14.035502
 9375 7.169917 14.039125
 9376 7.166294 14.039125
 9377 7.162671 14.042748
 9378 7.159048 14.042748
 9379 7.155425 14.046371
 9380 7.151802 14.046371
 9381 7.148179 14.049994
 9382 7.144556 14.049994
 9383 7.140933 14.053617
 9384 7.137310 14.057240
 9385 7.133687 14.060863
 9386 7.130064 14.064486
 9387 7.126441 14.068109
 9388 7.126441 14.071732
 9389 7.122818 14.075355
 9390 7.122818 14.078978
 9391 7.119195 14.082601
 9392 7.115572 14.086224
 9393 7.111949 14.089847
 9394 7.108326 14.093470
 9395 7.104703 14.097093
 9396 7.101080 14.100716
 9397 7.097457 14.104339
 9398 7.093834 14.104339
 9399 7.090211 14.107962
 9400 7.086588 14.107962
 9401 7.082965 14.111585
 9402 7.079342 14.111585
 9403 7.075719 14.111585
 9404 7.072096 14.115208
 9405 7.068473 14.115208
 9406 7.064850 14.115208
 9407 7.061227 14.115208
 9408 7.057604 14.115208
 9409 7.053981 14.115208
 9410 7.050358 14.115208
 9411 7.046735 14.115208
 9412 7.043112 14.115208
 9413 7.039489 14.115208
 9414 7.035866 14.115208
 9415 7.032243 14.115208
 9416 7.028620 14.115208
 9417 7.024997 14.115208
 9418 7.021374 14.115208
 9419 7.017751 14.115208
 9420 7.014128 14.115208
 9421 7.010505 14.115208
 9422 7.006882 14.115208
 9423 7.003259 14.115208
 9424 6.999636 14.115208
 9425 6.996013 14.115208
 9426 6.992390 14.115208
 9427 6.988767 14.115208
 9428 6.985144 14.118831
 9429 6.981521 14.118831
 9430 6.977898 14.122454
 9431 6.974275 14.122454
 9432 6.970652 14.126077
 9433 6.967029 14.126077
 9434 6.963406 14.129700
 9435 6.959783 14.129700
 9436 6.956160 14.133323
 9437 6.952537 14.133323
 9438 6.948914 14.136946
 9439 6.945291 14.136946
 9440 6.941668 14.140569
 9441 6.938045 14.144192
 9442 6.934422 14.147815
 9443 6.930799 14.151438
 9444 6.927176 14.155061
 9445 6.923553 14.158684
 9446 6.919930 14.162307
 9447 6.919930 14.165930
 9448 6.916307 14.169553
 9449 6.916307 14.173176
 9450 6.912684 14.176799
 9451 6.912684 14.180422
 9452 6.909061 14.184045
 9453 6.905438 14.187668
 9454 6.901815 14.191291
 9455 6.898192 14.194914
 9456 6.894569 14.198537
 9457 6.890946 14.202160
 9458 6.887323 14.205783
 9459 6.883700 14.209406
 9460 6.880077 14.213029
 9461 6.876454 14.213029
 9462 6.872831 14.216652
 9463 6.869208 14.216652
 9464 6.865585 14.220275
 9465 6.861962 14.223898
 9466 6.858339 14.227521
 9467 6.854716 14.231144
 9468 6.851093 14.234767
 9469 6.847470 14.234767
 9470 6.843847 14.234767
 9471 6.840224 14.234767
 9472 6.836601 14.234767
 9473 6.832978 14.234767
 9474 6.829355 14.234767
 9475 6.825732 14.234767
 9476 6.822109 14.234767
 9477 6.818486 14.234767
 9478 6.814863 14.234767
 9479 6.811240 14.234767
 9480 6.807617 14.234767
 9481 6.803994 14.234767
 9482 6.800371 14.234767
 9483 6.796748 14.234767
 9484 6.793125 14.234767
 9485 6.789502 14.234767
 9486 6.785879 14.234767
 9487 6.782256 14.234767
 9488 6.778633 14.234767
 9489 6.775010 14.238390
 9490 6.771387 14.238390
 9491 6.767764 14.242013
 9492 6.764141 14.242013
 9493 6.760518 14.245636
 9494 6.756895 14.245636
 9495 6.753272 14.249259
 9496 6.749649 14.249259
 9497 6.746026 14.252882
 9498 6.742403 14.252882
 9499 6.738780 14.256505
 9500 6.735157 14.256505
 9501 6.731534 14.260128
 9502 6.727911 14.263751
 9503 6.724288 14.267374
 9504 6.724288 14.270997
 9505 6.720665 14.274620
 9506 6.720665 14.278243
 9507 6.717042 14.281866
 9508 6.717042 14.285489
 9509 6.713419 14.289112
 9510 6.713419 14.292735
 9511 6.709796 14.296358
 9512 6.709796 14.299981
 9513 6.706173 14.303604
 9514 6.702550 14.307227
 9515 6.698927 14.310850
 9516 6.695304 14.314473
 9517 6.691681 14.318096
 9518 6.688058 14.321719
 9519 6.684435 14.325342
 9520 6.680812 14.328965
 9521 6.677189 14.332588
 9522 6.673566 14.336211
 9523 6.669943 14.339834
 9524 6.666320 14.343457
 9525 6.662697 14.347080
 9526 6.659074 14.350703
 9527 6.655451 14.354326
 9528 6.651828 14.354326
 9529 6.648205 14.357949
 9530 6.644582 14.357949
 9531 6.640959 14.361572
 9532 6.637336 14.361572
 9533 6.633713 14.365195
 9534 6.630090 14.365195
 9535 6.626467 14.368818
 9536 6.622844 14.368818
 9537 6.619221 14.372441
 9538 6.615598 14.372441
 9539 6.611975 14.376064
 9540 6.608352 14.376064
 9541 6.604729 14.379687
 9542 6.601106 14.383310
 9543 6.597483 14.383310
 9544 6.593860 14.386933
 9545 6.590237 14.390556
 9546 6.586614 14.390556
 9547 6.582991 14.394179
 9548 6.579368 14.394179
 9549 6.575745 14.394179
 9550 6.572122 14.394179
 9551 6.568499 14.394179
 9552 6.564876 14.394179
 9553 6.561253 14.394179
 9554 6.557630 14.394179
 9555 6.554007 14.394179
 9556 6.550384 14.394179
 9557 6.546761 14.394179
 9558 6.543138 14.394179
 9559 6.539515 14.394179
 9560 6.535892 14.394179
 9561 6.532269 14.394179
 9562 6.528646 14.394179
 9563 6.525023 14.394179
 9564 6.521400 14.394179
 9565 6.517777 14.394179
 9566 6.514154 14.394179
 9567 6.510531 14.394179
 9568 6.506908 14.394179
 9569 6.503285 14.394179
 9570 6.499662 14.397802
 9571 6.496039 14.397802
 9572 6.492416 14.401425
 9573 6.488793 14.401425
 9574 6.485170 14.405048
 9575 6.481547 14.405048
 9576 6.477924 14.408671
 9577 6.474301 14.408671
 9578 6.470678 14.412294
 9579 6.467055 14.412294
 9580 6.463432 14.415917
 9581 6.459809 14.415917
 9582 6.456186 14.419540
 9583 6.452563 14.423163
 9584 6.448940 14.426786
 9585 6.445317 14.430409
 9586 6.441694 14.434032
 9587 6.438071 14.437655
 9588 6.434448 14.441278
 9589 6.430825 14.444901
 9590 6.427202 14.448524
 9591 6.427202 14.452147
 9592 6.423579 14.455770
 9593 6.419956 14.455770
 9594 6.416333 14.455770
 9595 6.412710 14.455770
 9596 6.409087 14.455770
 9597 6.405464 14.455770
 9598 6.401841 14.459393
 9599 6.398218 14.459393
 9600 6.394595 14.463016
 9601 6.390972 14.463016
 9602 6.387349 14.466639
 9603 6.383726 14.466639
 9604 6.380103 14.470262
 9605 6.376480 14.470262
 9606 6.372857 14.473885
 9607 6.369234 14.473885
 9608 6.365611 14.477508
 9609 6.361988 14.477508
 9610 6.358365 14.481131
 9611 6.354742 14.484754
 9612 6.351119 14.488377
 9613 6.347496 14.488377
 9614 6.343873 14.492000
 9615 6.340250 14.492000
 9616 6.336627 14.495623
 9617 6.333004 14.495623
 9618 6.329381 14.495623
 9619 6.325758 14.495623
 9620 6.322135 14.495623
 9621 6.318512 14.495623
 9622 6.314889 14.495623
 9623 6.311266 14.495623
 9624 6.307643 14.495623
 9625 6.304020 14.495623
 9626 6.300397 14.495623
 9627 6.296774 14.495623
 9628 6.293151 14.495623
 9629 6.289528 14.495623
 9630 6.285905 14.495623
 9631 6.282282 14.495623
 9632 6.278659 14.495623
 9633 6.275036 14.495623
 9634 6.271413 14.495623
 9635 6.267790 14.495623
 9636 6.264167 14.499246
 9637 6.260544 14.499246
 9638 6.256921 14.502869
 9639 6.253298 14.502869
 9640 6.249675 14.502869
 9641 6.246052 14.502869
 9642 6.242429 14.502869
 9643 6.238806 14.502869
 9644 6.235183 14.502869
 9645 6.231560 14.502869
 9646 6.227937 14.502869
 9647 6.224314 14.506492
 9648 6.220691 14.506492
 9649 6.217068 14.510115
 9650 6.213445 14.510115
 9651 6.209822 14.513738
 9652 6.206199 14.513738
 9653 6.202576 14.517361
 9654 6.198953 14.517361
 9655 6.195330 14.520984
 9656 6.191707 14.520984
 9657 6.188084 14.524607
 9658 6.184461 14.524607
 9659 6.180838 14.528230
 9660 6.180838 14.531853
 9661 6.177215 14.535476
 9662 6.177215 14.539099
 9663 6.173592 14.542722
 9664 6.173592 14.546345
 9665 6.169969 14.549968
 9666 6.169969 14.553591
 9667 6.166346 14.557214
 9668 6.166346 14.560837
 9669 6.162723 14.564460
 9670 6.162723 14.568083
 9671 6.159100 14.571706
 9672 6.159100 14.575329
 9673 6.159100 14.578952
 9674 6.155477 14.582575
 9675 6.151854 14.586198
 9676 6.148231 14.589821
 9677 6.144608 14.593444
 9678 6.140985 14.597067
 9679 6.137362 14.600690
 9680 6.133739 14.604313
 9681 6.130116 14.604313
 9682 6.126493 14.604313
 9683 6.122870 14.604313
 9684 6.119247 14.604313
 9685 6.115624 14.604313
 9686 6.112001 14.604313
 9687 6.108378 14.604313
 9688 6.104755 14.604313
 9689 6.101132 14.607936
 9690 6.097509 14.607936
 9691 6.093886 14.611559
 9692 6.090263 14.611559
 9693 6.086640 14.615182
 9694 6.083017 14.615182
 9695 6.079394 14.618805
 9696 6.075771 14.618805
 9697 6.072148 14.622428
 9698 6.068525 14.622428
 9699 6.064902 14.626051
 9700 6.061279 14.626051
 9701 6.057656 14.629674
 9702 6.054033 14.633297
 9703 6.050410 14.636920
 9704 6.046787 14.640543
 9705 6.043164 14.644166
 9706 6.039541 14.647789
 9707 6.035918 14.651412
 9708 6.032295 14.655035
 9709 6.028672 14.658658
 9710 6.025049 14.662281
 9711 6.021426 14.665904
 9712 6.017803 14.669527
 9713 6.014180 14.673150
 9714 6.010557 14.676773
 9715 6.006934 14.680396
 9716 6.003311 14.680396
 9717 5.999688 14.680396
 9718 5.996065 14.680396
 9719 5.992442 14.680396
 9720 5.988819 14.680396
 9721 5.985196 14.680396
 9722 5.981573 14.680396
 9723 5.977950 14.680396
 9724 5.974327 14.680396
 9725 5.970704 14.680396
 9726 5.967081 14.680396
 9727 5.963458 14.680396
 9728 5.959835 14.680396
 9729 5.956212 14.680396
 9730 5.952589 14.680396
 9731 5.948966 14.680396
 9732 5.945343 14.680396
 9733 5.941720 14.680396
 9734 5.938097 14.680396
 9735 5.934474 14.684019
 9736 5.930851 14.684019
 9737 5.927228 14.687642
 9738 5.923605 14.687642
 9739 5.919982 14.691265
 9740 5.916359 14.691265
 9741 5.912736 14.694888
 9742 5.909113 14.694888
 9743 5.905490 14.698511
 9744 5.901867 14.698511
 9745 5.898244 14.702134
 9746 5.894621 14.702134
 9747 5.890998 14.705757
 9748 5.887375 14.709380
 9749 5.887375 14.713003
 9750 5.883752 14.716626
 9751 5.883752 14.720249
 9752 5.880129 14.723872
 9753 5.880129 14.727495
 9754 5.876506 14.731118
 9755 5.876506 14.734741
 9756 5.872883 14.738364
 9757 5.872883 14.741987
 9758 5.869260 14.745610
 9759 5.869260 14.749233
 9760 5.865637 14.752856
 9761 5.865637 14.756479
 9762 5.862014 14.760102
 9763 5.862014 14.763725
 9764 5.858391 14.767348
 9765 5.858391 14.770971
 9766 5.854768 14.774594
 9767 5.851145 14.778217
 9768 5.847522 14.778217
 9769 5.843899 14.781840
 9770 5.840276 14.781840
 9771 5.836653 14.781840
 9772 5.833030 14.781840
 9773 5.829407 14.785463
 9774 5.825784 14.785463
 9775 5.822161 14.785463
 9776 5.818538 14.789086
 9777 5.814915 14.789086
 9778 5.811292 14.792709
 9779 5.807669 14.792709
 9780 5.804046 14.796332
 9781 5.800423 14.796332
 9782 5.796800 14.799955
 9783 5.793177 14.799955
 9784 5.789554 14.803578
 9785 5.785931 14.803578
 9786 5.782308 14.807201
 9787 5.778685 14.807201
 9788 5.775062 14.810824
 9789 5.771439 14.814447
 9790 5.767816 14.818070
 9791 5.764193 14.821693
 9792 5.760570 14.821693
 9793 5.756947 14.825316
 9794 5.753324 14.825316
 9795 5.749701 14.828939
 9796 5.746078 14.828939
 9797 5.742455 14.828939
 9798 5.738832 14.832562
 9799 5.735209 14.832562
 9800 5.731586 14.832562
 9801 5.727963 14.836185
 9802 5.724340 14.836185
 9803 5.720717 14.839808
 9804 5.717094 14.839808
 9805 5.713471 14.839808
 9806 5.709848 14.843431
 9807 5.706225 14.843431
 9808 5.702602 14.843431
 9809 5.698979 14.843431
 9810 5.695356 14.843431
 9811 5.691733 14.843431
 9812 5.688110 14.843431
 9813 5.684487 14.843431
 9814 5.680864 14.843431
 9815 5.677241 14.843431
 9816 5.673618 14.843431
 9817 5.669995 14.843431
 9818 5.666372 14.843431
 9819 5.662749 14.843431
 9820 5.659126 14.843431
 9821 5.655503 14.843431
 9822 5.651880 14.843431
 9823 5.648257 14.843431
 9824 5.644634 14.847054
 9825 5.641011 14.847054
 9826 5.637388 14.850677
 9827 5.633765 14.850677
 9828 5.630142 14.854300
 9829 5.626519 14.854300
 9830 5.622896 14.857923
 9831 5.619273 14.857923
 9832 5.615650 14.861546
 9833 5.612027 14.861546
 9834 5.608404 14.865169
 9835 5.604781 14.865169
 9836 5.601158 14.868792
 9837 5.597535 14.872415
 9838 5.593912 14.876038
 9839 5.590289 14.879661
 9840 5.586666 14.883284
 9841 5.583043 14.886907
 9842 5.579420 14.890530
 9843 5.579420 14.894153
 9844 5.575797 14.897776
 9845 5.575797 14.901399
 9846 5.572174 14.901399
 9847 5.568551 14.905022
 9848 5.564928 14.905022
 9849 5.561305 14.908645
 9850 5.557682 14.908645
 9851 5.554059 14.912268
 9852 5.550436 14.912268
 9853 5.546813 14.915891
 9854 5.543190 14.919514
 9855 5.539567 14.923137
 9856 5.535944 14.926760
 9857 5.532321 14.926760
 9858 5.528698 14.926760
 9859 5.525075 14.926760
 9860 5.521452 14.926760
 9861 5.517829 14.926760
 9862 5.514206 14.926760
 9863 5.510583 14.926760
 9864 5.506960 14.926760
 9865 5.503337 14.926760
 9866 5.499714 14.926760
 9867 5.496091 14.926760
 9868 5.492468 14.926760
 9869 5.488845 14.926760
 9870 5.485222 14.926760
 9871 5.481599 14.926760
 9872 5.477976 14.926760
 9873 5.474353 14.926760
 9874 5.470730 14.926760
 9875 5.467107 14.930383
 9876 5.463484 14.930383
 9877 5.459861 14.934006
 9878 5.456238 14.934006
 9879 5.452615 14.937629
 9880 5.448992 14.937629
 9881 5.445369 14.937629
 9882 5.441746 14.937629
 9883 5.438123 14.937629
 9884 5.434500 14.937629
 9885 5.430877 14.937629
 9886 5.427254 14.937629
 9887 5.423631 14.937629
 9888 5.420008 14.937629
 9889 5.416385 14.937629
 9890 5.412762 14.937629
 9891 5.409139 14.937629
 9892 5.405516 14.937629
 9893 5.401893 14.937629
 9894 5.398270 14.937629
 9895 5.394647 14.937629
 9896 5.391024 14.937629
 9897 5.387401 14.937629
 9898 5.383778 14.941252
 9899 5.380155 14.941252
 9900 5.376532 14.944875
 9901 5.372909 14.944875
 9902 5.369286 14.948498
 9903 5.365663 14.948498
 9904 5.362040 14.952121
 9905 5.358417 14.952121
 9906 5.354794 14.955744
 9907 5.351171 14.955744
 9908 5.347548 14.959367
 9909 5.343925 14.959367
 9910 5.340302 14.962990
 9911 5.336679 14.966613
 9912 5.333056 14.970236
 9913 5.329433 14.973859
 9914 5.325810 14.977482
 9915 5.322187 14.981105
 9916 5.318564 14.984728
 9917 5.314941 14.988351
 9918 5.311318 14.991974
 9919 5.307695 14.995597
 9920 5.304072 14.999220
 9921 5.300449 15.002843
 9922 5.296826 15.006466
 9923 5.293203 15.010089
 9924 5.289580 15.013712
 9925 5.285957 15.017335
 9926 5.282334 15.020958
 9927 5.278711 15.024581
 9928 5.275088 15.028204
 9929 5.275088 15.031827
 9930 5.271465 15.035450
 9931 5.271465 15.039073
 9932 5.267842 15.042696
 9933 5.264219 15.046319
 9934 5.260596 15.049942
 9935 5.256973 15.053565
 9936 5.253350 15.057188
 9937 5.249727 15.060811
 9938 5.246104 15.064434
 9939 5.242481 15.068057
 9940 5.238858 15.071680
 9941 5.235235 15.075303
 9942 5.231612 15.078926
 9943 5.227989 15.082549
 9944 5.224366 15.086172
 9945 5.220743 15.089795
 9946 5.217120 15.093418
 9947 5.213497 15.097041
 9948 5.209874 15.100664
 9949 5.206251 15.104287
 9950 5.202628 15.107910
 9951 5.199005 15.111533
 9952 5.195382 15.115156
 9953 5.191759 15.115156
 9954 5.188136 15.118779
 9955 5.184513 15.118779
 9956 5.180890 15.122402
 9957 5.177267 15.122402
 9958 5.173644 15.126025
 9959 5.170021 15.126025
 9960 5.166398 15.129648
 9961 5.162775 15.129648
 9962 5.159152 15.133271
 9963 5.155529 15.133271
 9964 5.151906 15.136894
 9965 5.148283 15.140517
 9966 5.144660 15.144140
 9967 5.141037 15.147763
 9968 5.137414 15.151386
 9969 5.137414 15.155009
 9970 5.133791 15.158632
 9971 5.133791 15.162255
 9972 5.130168 15.165878
 9973 5.130168 15.169501
 9974 5.126545 15.169501
 9975 5.122922 15.173124
 9976 5.119299 15.173124
 9977 5.115676 15.176747
 9978 5.112053 15.176747
 9979 5.108430 15.180370
 9980 5.104807 15.180370
 9981 5.101184 15.183993
 9982 5.097561 15.183993
 9983 5.093938 15.187616
 9984 5.090315 15.191239
 9985 5.086692 15.194862
 9986 5.083069 15.198485
 9987 5.079446 15.202108
 9988 5.075823 15.205731
 9989 5.072200 15.209354
 9990 5.068577 15.212977
 9991 5.064954 15.216600
 9992 5.064954 15.220223
 9993 5.061331 15.223846
 9994 5.057708 15.227469
 9995 5.054085 15.231092
 9996 5.050462 15.234715
 9997 5.046839 15.234715
 9998 5.043216 15.238338
 9999 5.039593 15.238338
10000 5.035970 15.241961
10001 5.032347 15.241961
10002 5.028724 15.245584
10003 5.025101 15.245584
10004 5.021478 15.249207
10005 5.017855 15.249207
10006 5.014232 15.252830
10007 5.010609 15.252830
10008 5.006986 15.256453
10009 5.003363 15.256453
10010 4.999740 15.260076
10011 4.996117 15.263699
10012 4.992494 15.267322
10013 4.988871 15.270945
10014 4.988871 15.274568
10015 4.985248 15.274568
10016 4.981625 15.278191
10017 4.978002 15.281814
10018 4.974379 15.285437
10019 4.970756 15.289060
10020 4.967133 15.292683
10021 4.963510 15.296306
10022 4.959887 15.296306
10023 4.956264 15.296306
10024 4.952641 15.296306
10025 4.949018 15.296306
10026 4.945395 15.296306
10027 4.941772 15.296306
10028 4.938149 15.292683
10029 4.934526 15.289060
10030 4.934526 15.285437
10031 4.930903 15.281814
10032 4.927280 15.278191
10033 4.923657 15.274568
10034 4.920034 15.270945
10035 4.916411 15.267322
10036 4.912788 15.263699
10037 4.909165 15.263699
10038 4.905542 15.260076
10039 4.901919 15.260076
10040 4.898296 15.256453
10041 4.894673 15.256453
10042 4.891050 15.252830
10043 4.887427 15.252830
10044 4.883804 15.249207
10045 4.880181 15.249207
10046 4.876558 15.245584
10047 4.872935 15.241961
10048 4.869312 15.241961
10049 4.865689 15.238338
10050 4.862066 15.238338
10051 4.858443 15.234715
10052 4.854820 15.234715
10053 4.851197 15.231092
10054 4.847574 15.231092
10055 4.843951 15.227469
10056 4.840328 15.227469
10057 4.836705 15.223846
10058 4.833082 15.223846
10059 4.829459 15.220223
10060 4.825836 15.220223
10061 4.822213 15.220223
10062 4.818590 15.220223
10063 4.814967 15.220223
10064 4.811344 15.220223
10065 4.807721 15.220223
10066 4.804098 15.220223
10067 4.800475 15.220223
10068 4.796852 15.220223
10069 4.793229 15.220223
10070 4.789606 15.220223
10071 4.785983 15.220223
10072 4.782360 15.220223
10073 4.778737 15.220223
10074 4.775114 15.220223
10075 4.771491 15.220223
10076 4.767868 15.220223
10077 4.764245 15.220223
10078 4.760622 15.220223
10079 4.756999 15.220223
10080 4.753376 15.220223
10081 4.749753 15.220223
10082 4.746130 15.223846
10083 4.742507 15.223846
10084 4.738884 15.227469
10085 4.735261 15.227469
10086 4.731638 15.231092
10087 4.728015 15.231092
10088 4.724392 15.234715
10089 4.720769 15.234715
10090 4.717146 15.238338
10091 4.713523 15.238338
10092 4.709900 15.241961
10093 4.706277 15.241961
10094 4.702654 15.245584
10095 4.702654 15.249207
10096 4.699031 15.252830
10097 4.699031 15.256453
10098 4.695408 15.260076
10099 4.695408 15.263699
10100 4.691785 15.267322
10101 4.691785 15.270945
10102 4.688162 15.274568
10103 4.688162 15.278191
10104 4.684539 15.281814
10105 4.684539 15.285437
10106 4.680916 15.289060
10107 4.680916 15.292683
10108 4.680916 15.296306
10109 4.680916 15.299929
10110 4.680916 15.303552
10111 4.680916 15.307175
10112 4.680916 15.310798
10113 4.680916 15.314421
10114 4.680916 15.318044
10115 4.680916 15.321667
10116 4.677293 15.325290
10117 4.677293 15.328913
10118 4.673670 15.332536
10119 4.673670 15.336159
10120 4.673670 15.339782
10121 4.670047 15.343405
10122 4.666424 15.347028
10123 4.662801 15.350651
10124 4.659178 15.354274
10125 4.655555 15.357897
10126 4.651932 15.361520
10127 4.648309 15.365143
10128 4.644686 15.368766
10129 4.644686 15.372389
10130 4.641063 15.376012
10131 4.637440 15.379635
10132 4.633817 15.383258
10133 4.630194 15.386881
10134 4.626571 15.390504
10135 4.622948 15.394127
10136 4.619325 15.394127
10137 4.615702 15.394127
10138 4.612079 15.394127
10139 4.608456 15.394127
10140 4.604833 15.394127
10141 4.601210 15.394127
10142 4.597587 15.394127
10143 4.593964 15.394127
10144 4.590341 15.394127
10145 4.586718 15.394127
10146 4.583095 15.394127
10147 4.579472 15.394127
10148 4.575849 15.394127
10149 4.572226 15.394127
10150 4.568603 15.394127
10151 4.564980 15.394127
10152 4.561357 15.394127
10153 4.557734 15.394127
10154 4.554111 15.394127
10155 4.550488 15.397750
10156 4.546865 15.397750
10157 4.543242 15.397750
10158 4.539619 15.397750
10159 4.535996 15.401373
10160 4.532373 15.401373
10161 4.528750 15.404996
10162 4.525127 15.404996
10163 4.521504 15.404996
10164 4.517881 15.404996
10165 4.514258 15.404996
10166 4.510635 15.404996
10167 4.507012 15.404996
10168 4.503389 15.404996
10169 4.499766 15.404996
10170 4.496143 15.404996
10171 4.492520 15.404996
10172 4.488897 15.404996
10173 4.485274 15.404996
10174 4.481651 15.404996
10175 4.478028 15.404996
10176 4.474405 15.404996
10177 4.470782 15.404996
10178 4.467159 15.404996
10179 4.463536 15.404996
10180 4.459913 15.404996
10181 4.456290 15.404996
10182 4.452667 15.404996
10183 4.449044 15.404996
10184 4.445421 15.404996
10185 4.441798 15.404996
10186 4.438175 15.404996
10187 4.434552 15.404996
10188 4.430929 15.404996
10189 4.427306 15.404996
10190 4.423683 15.404996
10191 4.420060 15.404996
10192 4.416437 15.404996
10193 4.412814 15.404996
10194 4.409191 15.404996
10195 4.405568 15.404996
10196 4.401945 15.404996
10197 4.398322 15.404996
10198 4.394699 15.404996
10199 4.391076 15.404996
10200 4.387453 15.404996
10201 4.383830 15.404996
10202 4.380207 15.404996
10203 4.376584 15.401373
10204 4.372961 15.401373
10205 4.369338 15.397750
10206 4.365715 15.397750
10207 4.362092 15.397750
10208 4.358469 15.394127
10209 4.354846 15.394127
10210 4.351223 15.394127
10211 4.347600 15.394127
10212 4.343977 15.394127
10213 4.340354 15.394127
10214 4.336731 15.394127
10215 4.333108 15.394127
10216 4.329485 15.394127
10217 4.325862 15.394127
10218 4.322239 15.394127
10219 4.318616 15.394127
10220 4.314993 15.394127
10221 4.311370 15.394127
10222 4.307747 15.390504
10223 4.304124 15.390504
10224 4.300501 15.390504
10225 4.296878 15.386881
10226 4.293255 15.383258
10227 4.293255 15.379635
10228 4.289632 15.376012
10229 4.289632 15.372389
10230 4.286009 15.368766
10231 4.286009 15.365143
10232 4.282386 15.361520
10233 4.282386 15.357897
10234 4.278763 15.354274
10235 4.275140 15.350651
10236 4.271517 15.347028
10237 4.267894 15.343405
10238 4.264271 15.343405
10239 4.260648 15.339782
10240 4.257025 15.339782
10241 4.253402 15.336159
10242 4.249779 15.336159
10243 4.246156 15.332536
10244 4.242533 15.332536
10245 4.238910 15.328913
10246 4.235287 15.328913
10247 4.231664 15.325290
10248 4.228041 15.321667
10249 4.224418 15.318044
10250 4.224418 15.314421
10251 4.220795 15.310798
10252 4.220795 15.307175
10253 4.217172 15.303552
10254 4.217172 15.299929
10255 4.213549 15.296306
10256 4.213549 15.292683
10257 4.209926 15.289060
10258 4.209926 15.285437
10259 4.206303 15.281814
10260 4.202680 15.281814
10261 4.199057 15.278191
10262 4.195434 15.278191
10263 4.191811 15.274568
10264 4.188188 15.274568
10265 4.184565 15.270945
10266 4.180942 15.270945
10267 4.177319 15.267322
10268 4.173696 15.267322
10269 4.170073 15.263699
10270 4.166450 15.263699
10271 4.162827 15.260076
10272 4.159204 15.260076
10273 4.155581 15.260076
10274 4.151958 15.260076
10275 4.148335 15.260076
10276 4.144712 15.260076
10277 4.141089 15.260076
10278 4.137466 15.260076
10279 4.133843 15.260076
10280 4.130220 15.260076
10281 4.126597 15.260076
10282 4.122974 15.260076
10283 4.119351 15.260076
10284 4.115728 15.260076
10285 4.112105 15.260076
10286 4.108482 15.260076
10287 4.104859 15.260076
10288 4.101236 15.260076
10289 4.097613 15.260076
10290 4.093990 15.260076
10291 4.090367 15.260076
10292 4.086744 15.260076
10293 4.083121 15.260076
10294 4.079498 15.263699
10295 4.075875 15.263699
10296 4.072252 15.267322
10297 4.068629 15.267322
10298 4.065006 15.270945
10299 4.061383 15.270945
10300 4.057760 15.274568
10301 4.054137 15.274568
10302 4.050514 15.278191
10303 4.046891 15.278191
10304 4.043268 15.281814
10305 4.039645 15.281814
10306 4.036022 15.285437
10307 4.036022 15.289060
10308 4.032399 15.292683
10309 4.032399 15.296306
10310 4.028776 15.299929
10311 4.028776 15.303552
10312 4.025153 15.307175
10313 4.025153 15.310798
10314 4.021530 15.314421
10315 4.021530 15.318044
10316 4.017907 15.321667
10317 4.017907 15.325290
10318 4.014284 15.328913
10319 4.014284 15.332536
10320 4.014284 15.336159
10321 4.014284 15.339782
10322 4.014284 15.343405
10323 4.010661 15.347028
10324 4.007038 15.347028
10325 4.003415 15.347028
10326 3.999792 15.347028
10327 3.996169 15.347028
10328 3.992546 15.347028
10329 3.988923 15.347028
10330 3.985300 15.347028
10331 3.981677 15.347028
10332 3.978054 15.343405
10333 3.974431 15.343405
10334 3.970808 15.339782
10335 3.967185 15.339782
10336 3.963562 15.339782
10337 3.959939 15.339782
10338 3.956316 15.339782
10339 3.952693 15.339782
10340 3.949070 15.339782
10341 3.945447 15.339782
10342 3.941824 15.339782
10343 3.938201 15.339782
10344 3.934578 15.339782
10345 3.930955 15.339782
10346 3.927332 15.339782
10347 3.923709 15.339782
10348 3.920086 15.339782
10349 3.916463 15.339782
10350 3.912840 15.339782
10351 3.909217 15.339782
10352 3.905594 15.339782
10353 3.901971 15.339782
10354 3.898348 15.339782
10355 3.894725 15.339782
10356 3.891102 15.339782
10357 3.887479 15.339782
10358 3.883856 15.343405
10359 3.880233 15.343405
10360 3.876610 15.347028
10361 3.872987 15.347028
10362 3.869364 15.350651
10363 3.865741 15.350651
10364 3.862118 15.354274
10365 3.858495 15.354274
10366 3.854872 15.357897
10367 3.851249 15.357897
10368 3.847626 15.361520
10369 3.844003 15.361520
10370 3.840380 15.361520
10371 3.836757 15.365143
10372 3.833134 15.365143
10373 3.829511 15.365143
10374 3.825888 15.365143
10375 3.822265 15.365143
10376 3.818642 15.365143
10377 3.815019 15.365143
10378 3.811396 15.365143
10379 3.807773 15.365143
10380 3.804150 15.365143
10381 3.800527 15.365143
10382 3.796904 15.365143
10383 3.793281 15.361520
10384 3.789658 15.361520
10385 3.786035 15.357897
10386 3.782412 15.354274
10387 3.778789 15.350651
10388 3.778789 15.347028
10389 3.775166 15.343405
10390 3.775166 15.339782
10391 3.775166 15.336159
10392 3.775166 15.332536
10393 3.775166 15.328913
10394 3.775166 15.325290
10395 3.775166 15.321667
10396 3.771543 15.318044
10397 3.771543 15.314421
10398 3.767920 15.310798
10399 3.767920 15.307175
10400 3.764297 15.303552
10401 3.764297 15.299929
10402 3.760674 15.296306
10403 3.760674 15.292683
10404 3.757051 15.289060
10405 3.757051 15.285437
10406 3.753428 15.281814
10407 3.753428 15.278191
10408 3.749805 15.274568
10409 3.749805 15.270945
10410 3.746182 15.267322
10411 3.746182 15.263699
10412 3.749805 15.260076
10413 3.749805 15.256453
10414 3.753428 15.252830
10415 3.753428 15.249207
10416 3.757051 15.245584
10417 3.757051 15.241961
10418 3.757051 15.238338
10419 3.757051 15.234715
10420 3.757051 15.231092
10421 3.757051 15.227469
10422 3.757051 15.223846
10423 3.757051 15.220223
10424 3.757051 15.216600
10425 3.757051 15.212977
10426 3.757051 15.209354
10427 3.757051 15.205731
10428 3.757051 15.202108
10429 3.757051 15.198485
10430 3.757051 15.194862
10431 3.757051 15.191239
10432 3.757051 15.187616
10433 3.757051 15.183993
10434 3.757051 15.180370
10435 3.757051 15.176747
10436 3.757051 15.173124
10437 3.757051 15.169501
10438 3.757051 15.165878
10439 3.757051 15.162255
10440 3.757051 15.158632
10441 3.757051 15.155009
10442 3.757051 15.151386
10443 3.757051 15.147763
10444 3.757051 15.144140
10445 3.753428 15.140517
10446 3.753428 15.136894
10447 3.749805 15.133271
10448 3.749805 15.129648
10449 3.746182 15.126025
10450 3.746182 15.122402
10451 3.742559 15.118779
10452 3.742559 15.115156
10453 3.738936 15.111533
10454 3.738936 15.107910
10455 3.735313 15.104287
10456 3.735313 15.100664
10457 3.731690 15.097041
10458 3.731690 15.093418
10459 3.728067 15.089795
10460 3.728067 15.086172
10461 3.724444 15.082549
10462 3.724444 15.078926
10463 3.720821 15.075303
10464 3.720821 15.071680
10465 3.717198 15.068057
10466 3.713575 15.064434
10467 3.709952 15.060811
10468 3.706329 15.057188
10469 3.702706 15.053565
10470 3.699083 15.049942
10471 3.695460 15.049942
10472 3.695460 15.046319
10473 3.691837 15.042696
10474 3.688214 15.039073
10475 3.684591 15.035450
10476 3.680968 15.031827
10477 3.677345 15.028204
10478 3.673722 15.024581
10479 3.670099 15.020958
10480 3.666476 15.017335
10481 3.666476 15.013712
10482 3.666476 15.010089
10483 3.666476 15.006466
10484 3.662853 15.002843
10485 3.662853 14.999220
10486 3.662853 14.995597
10487 3.662853 14.991974
10488 3.662853 14.988351
10489 3.662853 14.984728
10490 3.662853 14.981105
10491 3.662853 14.977482
10492 3.662853 14.973859
10493 3.662853 14.970236
10494 3.662853 14.966613
10495 3.662853 14.962990
10496 3.659230 14.959367
10497 3.659230 14.955744
10498 3.655607 14.952121
10499 3.655607 14.948498
10500 3.651984 14.944875
10501 3.651984 14.941252
10502 3.648361 14.937629
10503 3.648361 14.934006
10504 3.644738 14.930383
10505 3.644738 14.926760
10506 3.641115 14.923137
10507 3.641115 14.919514
10508 3.637492 14.915891
10509 3.633869 14.912268
10510 3.630246 14.908645
10511 3.626623 14.908645
10512 3.623000 14.905022
10513 3.619377 14.905022
10514 3.615754 14.901399
10515 3.612131 14.901399
10516 3.612131 14.897776
10517 3.608508 14.894153
10518 3.604885 14.890530
10519 3.604885 14.886907
10520 3.601262 14.883284
10521 3.597639 14.879661
10522 3.597639 14.876038
10523 3.597639 14.872415
10524 3.597639 14.868792
10525 3.597639 14.865169
10526 3.597639 14.861546
10527 3.597639 14.857923
10528 3.597639 14.854300
10529 3.597639 14.850677
10530 3.594016 14.847054
10531 3.594016 14.843431
10532 3.590393 14.839808
10533 3.590393 14.836185
10534 3.586770 14.832562
10535 3.586770 14.828939
10536 3.583147 14.825316
10537 3.583147 14.821693
10538 3.579524 14.818070
10539 3.579524 14.814447
10540 3.575901 14.810824
10541 3.575901 14.807201
10542 3.572278 14.803578
10543 3.568655 14.799955
10544 3.568655 14.796332
10545 3.568655 14.792709
10546 3.568655 14.789086
10547 3.572278 14.785463
10548 3.572278 14.781840
10549 3.575901 14.778217
10550 3.575901 14.774594
10551 3.575901 14.770971
10552 3.575901 14.767348
10553 3.575901 14.763725
10554 3.575901 14.760102
10555 3.575901 14.756479
10556 3.575901 14.752856
10557 3.575901 14.749233
10558 3.575901 14.745610
10559 3.575901 14.741987
10560 3.575901 14.738364
10561 3.575901 14.734741
10562 3.575901 14.731118
10563 3.575901 14.727495
10564 3.575901 14.723872
10565 3.575901 14.720249
10566 3.575901 14.716626
10567 3.575901 14.713003
10568 3.575901 14.709380
10569 3.575901 14.705757
10570 3.575901 14.702134
10571 3.575901 14.698511
10572 3.572278 14.694888
10573 3.572278 14.691265
10574 3.568655 14.687642
10575 3.568655 14.684019
10576 3.565032 14.680396
10577 3.565032 14.676773
10578 3.565032 14.673150
10579 3.565032 14.669527
10580 3.565032 14.665904
10581 3.565032 14.662281
10582 3.565032 14.658658
10583 3.561409 14.655035
10584 3.561409 14.651412
10585 3.557786 14.647789
10586 3.557786 14.644166
10587 3.554163 14.640543
10588 3.554163 14.636920
10589 3.550540 14.633297
10590 3.550540 14.629674
10591 3.546917 14.626051
10592 3.546917 14.622428
10593 3.543294 14.618805
10594 3.543294 14.615182
10595 3.539671 14.611559
10596 3.536048 14.607936
10597 3.532425 14.607936
10598 3.528802 14.604313
10599 3.525179 14.604313
10600 3.521556 14.600690
10601 3.517933 14.600690
10602 3.514310 14.597067
10603 3.510687 14.597067
10604 3.507064 14.593444
10605 3.503441 14.593444
10606 3.499818 14.589821
10607 3.496195 14.586198
10608 3.496195 14.582575
10609 3.496195 14.578952
10610 3.496195 14.575329
10611 3.496195 14.571706
10612 3.492572 14.568083
10613 3.492572 14.564460
10614 3.492572 14.560837
10615 3.488949 14.557214
10616 3.488949 14.553591
10617 3.488949 14.549968
10618 3.492572 14.546345
10619 3.492572 14.542722
10620 3.496195 14.539099
10621 3.496195 14.535476
10622 3.499818 14.531853
10623 3.499818 14.528230
10624 3.503441 14.524607
10625 3.503441 14.520984
10626 3.503441 14.517361
10627 3.503441 14.513738
10628 3.503441 14.510115
10629 3.503441 14.506492
10630 3.503441 14.502869
10631 3.503441 14.499246
10632 3.503441 14.495623
10633 3.503441 14.492000
10634 3.503441 14.488377
10635 3.503441 14.484754
10636 3.503441 14.481131
10637 3.503441 14.477508
10638 3.503441 14.473885
10639 3.503441 14.470262
10640 3.503441 14.466639
10641 3.503441 14.463016
10642 3.503441 14.459393
10643 3.503441 14.455770
10644 3.503441 14.452147
10645 3.503441 14.448524
10646 3.503441 14.444901
10647 3.499818 14.441278
10648 3.499818 14.437655
10649 3.496195 14.434032
10650 3.496195 14.430409
10651 3.492572 14.426786
10652 3.492572 14.423163
10653 3.488949 14.419540
10654 3.488949 14.415917
10655 3.485326 14.412294
10656 3.485326 14.408671
10657 3.481703 14.405048
10658 3.481703 14.401425
10659 3.478080 14.397802
10660 3.474457 14.397802
10661 3.470834 14.394179
10662 3.467211 14.394179
10663 3.463588 14.390556
10664 3.459965 14.390556
10665 3.456342 14.386933
10666 3.452719 14.386933
10667 3.449096 14.383310
10668 3.445473 14.383310
10669 3.441850 14.379687
10670 3.438227 14.379687
10671 3.434604 14.376064
10672 3.430981 14.376064
10673 3.427358 14.376064
10674 3.423735 14.376064
10675 3.420112 14.376064
10676 3.416489 14.376064
10677 3.412866 14.376064
10678 3.409243 14.376064
10679 3.405620 14.376064
10680 3.401997 14.372441
10681 3.398374 14.368818
10682 3.394751 14.365195
10683 3.391128 14.361572
10684 3.387505 14.357949
10685 3.383882 14.354326
10686 3.380259 14.350703
10687 3.376636 14.347080
10688 3.376636 14.343457
10689 3.376636 14.339834
10690 3.376636 14.336211
10691 3.376636 14.332588
10692 3.376636 14.328965
10693 3.376636 14.325342
10694 3.376636 14.321719
10695 3.376636 14.318096
10696 3.376636 14.314473
10697 3.376636 14.310850
10698 3.376636 14.307227
10699 3.376636 14.303604
10700 3.376636 14.299981
10701 3.373013 14.296358
10702 3.373013 14.292735
10703 3.369390 14.289112
10704 3.369390 14.285489
10705 3.365767 14.281866
10706 3.365767 14.278243
10707 3.362144 14.274620
10708 3.362144 14.270997
10709 3.358521 14.267374
10710 3.358521 14.263751
10711 3.354898 14.260128
10712 3.354898 14.256505
10713 3.354898 14.252882
10714 3.354898 14.249259
10715 3.354898 14.245636
10716 3.354898 14.242013
10717 3.354898 14.238390
10718 3.354898 14.234767
10719 3.354898 14.231144
10720 3.354898 14.227521
10721 3.354898 14.223898
10722 3.354898 14.220275
10723 3.354898 14.216652
10724 3.354898 14.213029
10725 3.354898 14.209406
10726 3.354898 14.205783
10727 3.354898 14.202160
10728 3.354898 14.198537
10729 3.354898 14.194914
10730 3.354898 14.191291
10731 3.354898 14.187668
10732 3.354898 14.184045
10733 3.354898 14.180422
10734 3.354898 14.176799
10735 3.351275 14.173176
10736 3.351275 14.169553
10737 3.351275 14.165930
10738 3.351275 14.162307
10739 3.351275 14.158684
10740 3.351275 14.155061
10741 3.347652 14.151438
10742 3.347652 14.147815
10743 3.344029 14.144192
10744 3.344029 14.140569
10745 3.340406 14.136946
10746 3.340406 14.133323
10747 3.336783 14.129700
10748 3.336783 14.126077
10749 3.333160 14.122454
10750 3.333160 14.118831
10751 3.329537 14.115208
10752 3.329537 14.111585
10753 3.325914 14.107962
10754 3.322291 14.104339
10755 3.318668 14.104339
10756 3.315045 14.100716
10757 3.311422 14.100716
10758 3.307799 14.097093
10759 3.304176 14.097093
10760 3.300553 14.093470
10761 3.296930 14.089847
10762 3.293307 14.086224
10763 3.289684 14.082601
10764 3.289684 14.078978
10765 3.286061 14.075355
10766 3.282438 14.071732
10767 3.278815 14.068109
10768 3.275192 14.064486
10769 3.271569 14.060863
10770 3.267946 14.057240
10771 3.264323 14.057240
10772 3.260700 14.053617
10773 3.257077 14.053617
10774 3.253454 14.049994
10775 3.249831 14.049994
10776 3.246208 14.046371
10777 3.242585 14.046371
10778 3.238962 14.042748
10779 3.235339 14.039125
10780 3.231716 14.035502
10781 3.231716 14.031879
10782 3.231716 14.028256
10783 3.231716 14.024633
10784 3.231716 14.021010
10785 3.231716 14.017387
10786 3.231716 14.013764
10787 3.231716 14.010141
10788 3.231716 14.006518
10789 3.231716 14.002895
10790 3.231716 13.999272
10791 3.235339 13.995649
10792 3.235339 13.992026
10793 3.238962 13.988403
10794 3.238962 13.984780
10795 3.242585 13.981157
10796 3.242585 13.977534
10797 3.246208 13.973911
10798 3.246208 13.970288
10799 3.246208 13.966665
10800 3.246208 13.963042
10801 3.246208 13.959419
10802 3.246208 13.955796
10803 3.246208 13.952173
10804 3.246208 13.948550
10805 3.246208 13.944927
10806 3.246208 13.941304
10807 3.246208 13.937681
10808 3.246208 13.934058
10809 3.246208 13.930435
10810 3.246208 13.926812
10811 3.246208 13.923189
10812 3.246208 13.919566
10813 3.246208 13.915943
10814 3.246208 13.912320
10815 3.246208 13.908697
10816 3.246208 13.905074
10817 3.246208 13.901451
10818 3.246208 13.897828
10819 3.246208 13.894205
10820 3.246208 13.890582
10821 3.246208 13.886959
10822 3.246208 13.883336
10823 3.246208 13.879713
10824 3.246208 13.876090
10825 3.242585 13.872467
10826 3.242585 13.868844
10827 3.238962 13.865221
10828 3.238962 13.861598
10829 3.235339 13.857975
10830 3.235339 13.854352
10831 3.231716 13.850729
10832 3.231716 13.847106
10833 3.228093 13.843483
10834 3.228093 13.839860
10835 3.224470 13.836237
10836 3.224470 13.832614
10837 3.220847 13.828991
10838 3.217224 13.825368
10839 3.213601 13.825368
10840 3.209978 13.821745
10841 3.209978 13.818122
10842 3.206355 13.814499
10843 3.206355 13.810876
10844 3.202732 13.807253
10845 3.199109 13.803630
10846 3.195486 13.800007
10847 3.191863 13.800007
10848 3.188240 13.796384
10849 3.184617 13.796384
10850 3.180994 13.792761
10851 3.177371 13.792761
10852 3.173748 13.789138
10853 3.170125 13.789138
10854 3.166502 13.785515
10855 3.162879 13.785515
10856 3.159256 13.781892
10857 3.155633 13.781892
10858 3.152010 13.778269
10859 3.148387 13.778269
10860 3.144764 13.774646
10861 3.141141 13.771023
10862 3.137518 13.767400
10863 3.137518 13.763777
10864 3.133895 13.760154
10865 3.133895 13.756531
10866 3.130272 13.752908
10867 3.130272 13.749285
10868 3.130272 13.745662
10869 3.130272 13.742039
10870 3.130272 13.738416
10871 3.130272 13.734793
10872 3.130272 13.731170
10873 3.130272 13.727547
10874 3.130272 13.723924
10875 3.130272 13.720301
10876 3.130272 13.716678
10877 3.130272 13.713055
10878 3.130272 13.709432
10879 3.130272 13.705809
10880 3.130272 13.702186
10881 3.130272 13.698563
10882 3.130272 13.694940
10883 3.130272 13.691317
10884 3.130272 13.687694
10885 3.126649 13.684071
10886 3.126649 13.680448
10887 3.123026 13.676825
10888 3.123026 13.673202
10889 3.123026 13.669579
10890 3.119403 13.665956
10891 3.119403 13.662333
10892 3.115780 13.658710
10893 3.115780 13.655087
10894 3.112157 13.651464
10895 3.112157 13.647841
10896 3.108534 13.644218
10897 3.108534 13.640595
10898 3.104911 13.636972
10899 3.104911 13.633349
10900 3.101288 13.629726
10901 3.101288 13.626103
10902 3.097665 13.622480
10903 3.094042 13.618857
10904 3.090419 13.618857
10905 3.086796 13.615234
10906 3.083173 13.615234
10907 3.079550 13.611611
10908 3.075927 13.611611
10909 3.072304 13.607988
10910 3.068681 13.607988
10911 3.065058 13.604365
10912 3.061435 13.604365
10913 3.057812 13.600742
10914 3.054189 13.600742
10915 3.050566 13.597119
10916 3.046943 13.593496
10917 3.043320 13.589873
10918 3.039697 13.586250
10919 3.036074 13.582627
10920 3.036074 13.579004
10921 3.036074 13.575381
10922 3.036074 13.571758
10923 3.036074 13.568135
10924 3.039697 13.564512
10925 3.039697 13.560889
10926 3.039697 13.557266
10927 3.039697 13.553643
10928 3.039697 13.550020
10929 3.039697 13.546397
10930 3.039697 13.542774
10931 3.039697 13.539151
10932 3.039697 13.535528
10933 3.039697 13.531905
10934 3.039697 13.528282
10935 3.039697 13.524659
10936 3.039697 13.521036
10937 3.039697 13.517413
10938 3.039697 13.513790
10939 3.039697 13.510167
10940 3.039697 13.506544
10941 3.039697 13.502921
10942 3.039697 13.499298
10943 3.039697 13.495675
10944 3.039697 13.492052
10945 3.039697 13.488429
10946 3.039697 13.484806
10947 3.039697 13.481183
10948 3.036074 13.477560
10949 3.036074 13.473937
10950 3.032451 13.470314
10951 3.032451 13.466691
10952 3.028828 13.463068
10953 3.028828 13.459445
10954 3.028828 13.455822
10955 3.028828 13.452199
10956 3.028828 13.448576
10957 3.028828 13.444953
10958 3.028828 13.441330
10959 3.028828 13.437707
10960 3.028828 13.434084
10961 3.025205 13.430461
10962 3.025205 13.426838
10963 3.021582 13.423215
10964 3.021582 13.419592
10965 3.017959 13.415969
10966 3.017959 13.412346
10967 3.014336 13.408723
10968 3.014336 13.405100
10969 3.010713 13.401477
10970 3.010713 13.397854
10971 3.007090 13.394231
10972 3.007090 13.390608
10973 3.003467 13.386985
10974 2.999844 13.386985
10975 2.996221 13.383362
10976 2.992598 13.383362
10977 2.988975 13.379739
10978 2.985352 13.379739
10979 2.981729 13.376116
10980 2.978106 13.376116
10981 2.974483 13.372493
10982 2.970860 13.372493
10983 2.967237 13.368870
10984 2.963614 13.368870
10985 2.959991 13.365247
10986 2.956368 13.361624
10987 2.952745 13.358001
10988 2.952745 13.354378
10989 2.952745 13.350755
10990 2.949122 13.347132
10991 2.949122 13.343509
10992 2.945499 13.339886
10993 2.945499 13.336263
10994 2.941876 13.332640
10995 2.941876 13.329017
10996 2.938253 13.325394
10997 2.938253 13.321771
10998 2.934630 13.318148
10999 2.934630 13.314525
11000 2.931007 13.310902
11001 2.931007 13.307279
11002 2.927384 13.303656
11003 2.927384 13.300033
11004 2.923761 13.296410
11005 2.923761 13.292787
11006 2.920138 13.289164
11007 2.920138 13.285541
11008 2.916515 13.281918
11009 2.912892 13.278295
11010 2.909269 13.274672
11011 2.905646 13.271049
11012 2.905646 13.267426
11013 2.902023 13.263803
11014 2.898400 13.260180
11015 2.898400 13.256557
11016 2.898400 13.252934
11017 2.898400 13.249311
11018 2.898400 13.245688
11019 2.898400 13.242065
11020 2.898400 13.238442
11021 2.898400 13.234819
11022 2.898400 13.231196
11023 2.898400 13.227573
11024 2.898400 13.223950
11025 2.898400 13.220327
11026 2.898400 13.216704
11027 2.898400 13.213081
11028 2.898400 13.209458
11029 2.898400 13.205835
11030 2.898400 13.202212
11031 2.898400 13.198589
11032 2.898400 13.194966
11033 2.894777 13.191343
11034 2.894777 13.187720
11035 2.891154 13.184097
11036 2.891154 13.180474
11037 2.887531 13.176851
11038 2.887531 13.173228
11039 2.883908 13.169605
11040 2.883908 13.165982
11041 2.880285 13.162359
11042 2.880285 13.158736
11043 2.876662 13.155113
11044 2.876662 13.151490
11045 2.873039 13.147867
11046 2.869416 13.144244
11047 2.865793 13.140621
11048 2.862170 13.140621
11049 2.858547 13.136998
11050 2.854924 13.133375
11051 2.851301 13.129752
11052 2.847678 13.126129
11053 2.844055 13.122506
11054 2.840432 13.118883
11055 2.836809 13.115260
11056 2.836809 13.111637
11057 2.833186 13.108014
11058 2.829563 13.104391
11059 2.829563 13.100768
11060 2.829563 13.097145
11061 2.825940 13.093522
11062 2.825940 13.089899
11063 2.825940 13.086276
11064 2.825940 13.082653
11065 2.825940 13.079030
11066 2.829563 13.075407
11067 2.829563 13.071784
11068 2.829563 13.068161
11069 2.833186 13.064538
11070 2.833186 13.060915
11071 2.833186 13.057292
11072 2.836809 13.053669
11073 2.836809 13.050046
11074 2.840432 13.046423
11075 2.840432 13.042800
11076 2.844055 13.039177
11077 2.844055 13.035554
11078 2.847678 13.031931
11079 2.847678 13.028308
11080 2.847678 13.024685
11081 2.847678 13.021062
11082 2.847678 13.017439
11083 2.847678 13.013816
11084 2.847678 13.010193
11085 2.847678 13.006570
11086 2.847678 13.002947
11087 2.847678 12.999324
11088 2.847678 12.995701
11089 2.847678 12.992078
11090 2.847678 12.988455
11091 2.847678 12.984832
11092 2.847678 12.981209
11093 2.847678 12.977586
11094 2.847678 12.973963
11095 2.847678 12.970340
11096 2.847678 12.966717
11097 2.847678 12.963094
11098 2.847678 12.959471
11099 2.847678 12.955848
11100 2.847678 12.952225
11101 2.847678 12.948602
11102 2.844055 12.944979
11103 2.844055 12.941356
11104 2.840432 12.937733
11105 2.840432 12.934110
11106 2.836809 12.930487
11107 2.836809 12.926864
11108 2.833186 12.923241
11109 2.833186 12.919618
11110 2.833186 12.915995
11111 2.833186 12.912372
11112 2.833186 12.908749
11113 2.833186 12.905126
11114 2.829563 12.901503
11115 2.829563 12.897880
11116 2.825940 12.894257
11117 2.825940 12.890634
11118 2.822317 12.887011
11119 2.822317 12.883388
11120 2.818694 12.879765
11121 2.818694 12.876142
11122 2.815071 12.872519
11123 2.815071 12.868896
11124 2.811448 12.865273
11125 2.811448 12.861650
11126 2.807825 12.858027
11127 2.804202 12.854404
11128 2.800579 12.850781
11129 2.796956 12.847158
11130 2.793333 12.847158
11131 2.789710 12.843535
11132 2.786087 12.843535
11133 2.782464 12.839912
11134 2.778841 12.839912
11135 2.775218 12.836289
11136 2.771595 12.836289
11137 2.767972 12.832666
11138 2.767972 12.829043
11139 2.764349 12.825420
11140 2.764349 12.821797
11141 2.760726 12.818174
11142 2.757103 12.814551
11143 2.753480 12.810928
11144 2.749857 12.807305
11145 2.746234 12.803682
11146 2.742611 12.800059
11147 2.738988 12.796436
11148 2.735365 12.796436
11149 2.731742 12.792813
11150 2.728119 12.792813
11151 2.724496 12.789190
11152 2.720873 12.789190
11153 2.717250 12.785567
11154 2.713627 12.785567
11155 2.710004 12.781944
11156 2.706381 12.781944
11157 2.702758 12.778321
11158 2.699135 12.774698
11159 2.695512 12.771075
11160 2.691889 12.767452
11161 2.688266 12.763829
11162 2.688266 12.760206
11163 2.684643 12.756583
11164 2.684643 12.752960
11165 2.684643 12.749337
11166 2.681020 12.745714
11167 2.681020 12.742091
11168 2.677397 12.738468
11169 2.681020 12.734845
11170 2.681020 12.731222
11171 2.681020 12.727599
11172 2.681020 12.723976
11173 2.681020 12.720353
11174 2.681020 12.716730
11175 2.681020 12.713107
11176 2.681020 12.709484
11177 2.681020 12.705861
11178 2.681020 12.702238
11179 2.681020 12.698615
11180 2.681020 12.694992
11181 2.681020 12.691369
11182 2.681020 12.687746
11183 2.681020 12.684123
11184 2.681020 12.680500
11185 2.681020 12.676877
11186 2.681020 12.673254
11187 2.681020 12.669631
11188 2.681020 12.666008
11189 2.681020 12.662385
11190 2.681020 12.658762
11191 2.681020 12.655139
11192 2.681020 12.651516
11193 2.681020 12.647893
11194 2.681020 12.644270
11195 2.681020 12.640647
11196 2.677397 12.637024
11197 2.677397 12.633401
11198 2.673774 12.629778
11199 2.673774 12.626155
11200 2.670151 12.622532
11201 2.670151 12.618909
11202 2.666528 12.615286
11203 2.666528 12.611663
11204 2.662905 12.608040
11205 2.662905 12.604417
11206 2.659282 12.600794
11207 2.659282 12.597171
11208 2.655659 12.593548
11209 2.655659 12.589925
11210 2.652036 12.586302
11211 2.652036 12.582679
11212 2.648413 12.579056
11213 2.648413 12.575433
11214 2.644790 12.571810
11215 2.641167 12.568187
11216 2.637544 12.568187
11217 2.633921 12.564564
11218 2.630298 12.564564
11219 2.626675 12.560941
11220 2.623052 12.560941
11221 2.619429 12.557318
11222 2.615806 12.557318
11223 2.612183 12.553695
11224 2.608560 12.553695
11225 2.604937 12.550072
11226 2.601314 12.550072
11227 2.597691 12.546449
11228 2.594068 12.546449
11229 2.590445 12.546449
11230 2.586822 12.546449
11231 2.583199 12.542826
11232 2.579576 12.539203
11233 2.575953 12.535580
11234 2.572330 12.531957
11235 2.568707 12.528334
11236 2.568707 12.524711
11237 2.565084 12.521088
11238 2.565084 12.517465
11239 2.565084 12.513842
11240 2.565084 12.510219
11241 2.565084 12.506596
11242 2.565084 12.502973
11243 2.565084 12.499350
11244 2.565084 12.495727
11245 2.565084 12.492104
11246 2.565084 12.488481
11247 2.565084 12.484858
11248 2.565084 12.481235
11249 2.565084 12.477612
11250 2.561461 12.473989
11251 2.561461 12.470366
11252 2.557838 12.466743
11253 2.557838 12.463120
11254 2.554215 12.459497
11255 2.554215 12.455874
11256 2.550592 12.452251
11257 2.550592 12.448628
11258 2.546969 12.445005
11259 2.546969 12.441382
11260 2.543346 12.437759
11261 2.543346 12.434136
11262 2.539723 12.430513
11263 2.536100 12.430513
11264 2.536100 12.426890
11265 2.536100 12.423267
11266 2.532477 12.419644
11267 2.532477 12.416021
11268 2.528854 12.412398
11269 2.528854 12.408775
11270 2.525231 12.405152
11271 2.525231 12.401529
11272 2.521608 12.397906
11273 2.521608 12.394283
11274 2.521608 12.390660
11275 2.521608 12.387037
11276 2.521608 12.383414
11277 2.521608 12.379791
11278 2.521608 12.376168
11279 2.521608 12.372545
11280 2.517985 12.368922
11281 2.517985 12.365299
11282 2.514362 12.361676
11283 2.514362 12.358053
11284 2.510739 12.354430
11285 2.510739 12.350807
11286 2.507116 12.347184
11287 2.507116 12.343561
11288 2.503493 12.339938
11289 2.503493 12.336315
11290 2.499870 12.332692
11291 2.499870 12.329069
11292 2.496247 12.325446
11293 2.492624 12.321823
11294 2.489001 12.321823
11295 2.489001 12.318200
11296 2.485378 12.314577
11297 2.485378 12.310954
11298 2.481755 12.307331
11299 2.481755 12.303708
11300 2.478132 12.300085
11301 2.474509 12.296462
11302 2.470886 12.292839
11303 2.467263 12.289216
11304 2.463640 12.285593
11305 2.460017 12.281970
11306 2.456394 12.278347
11307 2.452771 12.274724
11308 2.449148 12.274724
11309 2.445525 12.271101
11310 2.441902 12.271101
11311 2.438279 12.267478
11312 2.434656 12.267478
11313 2.431033 12.263855
11314 2.427410 12.263855
11315 2.423787 12.260232
11316 2.420164 12.260232
11317 2.416541 12.256609
11318 2.412918 12.252986
11319 2.409295 12.249363
11320 2.409295 12.245740
11321 2.405672 12.242117
11322 2.405672 12.238494
11323 2.405672 12.234871
11324 2.405672 12.231248
11325 2.405672 12.227625
11326 2.405672 12.224002
11327 2.405672 12.220379
11328 2.405672 12.216756
11329 2.405672 12.213133
11330 2.405672 12.209510
11331 2.405672 12.205887
11332 2.405672 12.202264
11333 2.405672 12.198641
11334 2.405672 12.195018
11335 2.405672 12.191395
11336 2.405672 12.187772
11337 2.402049 12.184149
11338 2.402049 12.180526
11339 2.398426 12.176903
11340 2.398426 12.173280
11341 2.394803 12.169657
11342 2.394803 12.166034
11343 2.391180 12.162411
11344 2.391180 12.158788
11345 2.387557 12.155165
11346 2.387557 12.151542
11347 2.383934 12.147919
11348 2.383934 12.144296
11349 2.380311 12.140673
11350 2.380311 12.137050
11351 2.376688 12.133427
11352 2.376688 12.129804
11353 2.373065 12.126181
11354 2.373065 12.122558
11355 2.369442 12.118935
11356 2.369442 12.115312
11357 2.365819 12.111689
11358 2.362196 12.108066
11359 2.358573 12.104443
11360 2.354950 12.100820
11361 2.351327 12.097197
11362 2.347704 12.093574
11363 2.344081 12.089951
11364 2.340458 12.086328
11365 2.336835 12.082705
11366 2.333212 12.082705
11367 2.329589 12.079082
11368 2.325966 12.075459
11369 2.322343 12.071836
11370 2.318720 12.071836
11371 2.318720 12.068213
11372 2.315097 12.064590
11373 2.315097 12.060967
11374 2.315097 12.057344
11375 2.311474 12.053721
11376 2.311474 12.050098
11377 2.311474 12.046475
11378 2.311474 12.042852
11379 2.307851 12.039229
11380 2.307851 12.035606
11381 2.307851 12.031983
11382 2.304228 12.028360
11383 2.304228 12.024737
11384 2.304228 12.021114
11385 2.304228 12.017491
11386 2.304228 12.013868
11387 2.304228 12.010245
11388 2.304228 12.006622
11389 2.304228 12.002999
11390 2.304228 11.999376
11391 2.304228 11.995753
11392 2.304228 11.992130
11393 2.304228 11.988507
11394 2.304228 11.984884
11395 2.304228 11.981261
11396 2.304228 11.977638
11397 2.304228 11.974015
11398 2.304228 11.970392
11399 2.304228 11.966769
11400 2.304228 11.963146
11401 2.304228 11.959523
11402 2.304228 11.955900
11403 2.300605 11.952277
11404 2.300605 11.948654
11405 2.296982 11.945031
11406 2.296982 11.941408
11407 2.293359 11.937785
11408 2.293359 11.934162
11409 2.289736 11.930539
11410 2.289736 11.926916
11411 2.286113 11.923293
11412 2.286113 11.919670
11413 2.282490 11.916047
11414 2.282490 11.912424
11415 2.278867 11.908801
11416 2.275244 11.905178
11417 2.271621 11.905178
11418 2.267998 11.901555
11419 2.264375 11.901555
11420 2.260752 11.897932
11421 2.257129 11.897932
11422 2.253506 11.894309
11423 2.249883 11.894309
11424 2.246260 11.890686
11425 2.242637 11.890686
11426 2.239014 11.887063
11427 2.235391 11.883440
11428 2.231768 11.879817
11429 2.228145 11.876194
11430 2.224522 11.872571
11431 2.224522 11.868948
11432 2.224522 11.865325
11433 2.224522 11.861702
11434 2.224522 11.858079
11435 2.224522 11.854456
11436 2.224522 11.850833
11437 2.224522 11.847210
11438 2.224522 11.843587
11439 2.224522 11.839964
11440 2.224522 11.836341
11441 2.224522 11.832718
11442 2.224522 11.829095
11443 2.220899 11.825472
11444 2.220899 11.821849
11445 2.217276 11.818226
11446 2.217276 11.814603
11447 2.213653 11.810980
11448 2.213653 11.807357
11449 2.210030 11.803734
11450 2.210030 11.800111
11451 2.206407 11.796488
11452 2.206407 11.792865
11453 2.202784 11.789242
11454 2.202784 11.785619
11455 2.199161 11.781996
11456 2.195538 11.778373
11457 2.191915 11.774750
11458 2.188292 11.774750
11459 2.184669 11.771127
11460 2.181046 11.767504
11461 2.177423 11.763881
11462 2.177423 11.760258
11463 2.173800 11.756635
11464 2.170177 11.753012
11465 2.166554 11.749389
11466 2.162931 11.745766
11467 2.159308 11.742143
11468 2.155685 11.738520
11469 2.152062 11.734897
11470 2.148439 11.734897
11471 2.144816 11.731274
11472 2.141193 11.727651
11473 2.137570 11.727651
11474 2.133947 11.724028
11475 2.130324 11.724028
11476 2.126701 11.720405
11477 2.123078 11.716782
11478 2.119455 11.713159
11479 2.119455 11.709536
11480 2.115832 11.705913
11481 2.115832 11.702290
11482 2.112209 11.698667
11483 2.112209 11.695044
11484 2.108586 11.691421
11485 2.104963 11.687798
11486 2.101340 11.684175
11487 2.097717 11.680552
11488 2.094094 11.676929
11489 2.090471 11.673306
11490 2.086848 11.673306
11491 2.083225 11.669683
11492 2.079602 11.666060
11493 2.075979 11.662437
11494 2.075979 11.658814
11495 2.072356 11.655191
11496 2.072356 11.651568
11497 2.075979 11.647945
11498 2.075979 11.644322
11499 2.079602 11.640699
11500 2.079602 11.637076
11501 2.083225 11.633453
11502 2.083225 11.629830
11503 2.086848 11.626207
11504 2.086848 11.622584
11505 2.086848 11.618961
11506 2.086848 11.615338
11507 2.086848 11.611715
11508 2.086848 11.608092
11509 2.086848 11.604469
11510 2.086848 11.600846
11511 2.086848 11.597223
11512 2.086848 11.593600
11513 2.086848 11.589977
11514 2.086848 11.586354
11515 2.086848 11.582731
11516 2.086848 11.579108
11517 2.086848 11.575485
11518 2.086848 11.571862
11519 2.086848 11.568239
11520 2.086848 11.564616
11521 2.086848 11.560993
11522 2.086848 11.557370
11523 2.086848 11.553747
11524 2.086848 11.550124
11525 2.086848 11.546501
11526 2.083225 11.542878
11527 2.083225 11.539255
11528 2.079602 11.535632
11529 2.079602 11.532009
11530 2.075979 11.528386
11531 2.075979 11.524763
11532 2.072356 11.521140
11533 2.072356 11.517517
11534 2.068733 11.513894
11535 2.068733 11.510271
11536 2.065110 11.506648
11537 2.065110 11.503025
11538 2.061487 11.499402
11539 2.057864 11.499402
11540 2.054241 11.495779
11541 2.050618 11.495779
11542 2.046995 11.492156
11543 2.043372 11.492156
11544 2.039749 11.488533
11545 2.036126 11.488533
11546 2.032503 11.484910
11547 2.028880 11.484910
11548 2.025257 11.481287
11549 2.021634 11.481287
11550 2.018011 11.477664
11551 2.014388 11.477664
11552 2.010765 11.477664
11553 2.007142 11.477664
11554 2.003519 11.477664
11555 1.999896 11.477664
11556 1.996273 11.477664
11557 1.992650 11.477664
11558 1.989027 11.477664
11559 1.985404 11.477664
11560 1.981781 11.477664
11561 1.978158 11.477664
11562 1.974535 11.477664
11563 1.970912 11.477664
11564 1.967289 11.477664
11565 1.963666 11.477664
11566 1.960043 11.477664
11567 1.956420 11.477664
11568 1.952797 11.477664
11569 1.949174 11.477664
11570 1.945551 11.477664
11571 1.941928 11.477664
11572 1.941928 11.474041
11573 1.941928 11.470418
11574 1.938305 11.466795
11575 1.938305 11.463172
11576 1.934682 11.459549
11577 1.934682 11.455926
11578 1.931059 11.452303
11579 1.931059 11.448680
11580 1.927436 11.445057
11581 1.927436 11.441434
11582 1.923813 11.437811
11583 1.923813 11.434188
11584 1.920190 11.430565
11585 1.920190 11.426942
11586 1.916567 11.423319
11587 1.912944 11.419696
11588 1.912944 11.416073
11589 1.912944 11.412450
11590 1.909321 11.408827
11591 1.909321 11.405204
11592 1.909321 11.401581
11593 1.909321 11.397958
11594 1.909321 11.394335
11595 1.909321 11.390712
11596 1.909321 11.387089
11597 1.912944 11.383466
11598 1.912944 11.379843
11599 1.916567 11.376220
11600 1.916567 11.372597
11601 1.920190 11.368974
11602 1.923813 11.368974
11603 1.927436 11.365351
11604 1.931059 11.365351
11605 1.934682 11.361728
11606 1.938305 11.361728
11607 1.941928 11.358105
11608 1.945551 11.358105
11609 1.949174 11.354482
11610 1.952797 11.354482
11611 1.956420 11.350859
11612 1.960043 11.350859
11613 1.963666 11.347236
11614 1.967289 11.343613
11615 1.967289 11.339990
11616 1.970912 11.336367
11617 1.970912 11.332744
11618 1.974535 11.329121
11619 1.974535 11.325498
11620 1.978158 11.321875
11621 1.978158 11.318252
11622 1.981781 11.314629
11623 1.981781 11.311006
11624 1.985404 11.307383
11625 1.985404 11.303760
11626 1.989027 11.300137
11627 1.989027 11.296514
11628 1.989027 11.292891
11629 1.989027 11.289268
11630 1.989027 11.285645
11631 1.989027 11.282022
11632 1.989027 11.278399
11633 1.989027 11.274776
11634 1.989027 11.271153
11635 1.989027 11.267530
11636 1.989027 11.263907
11637 1.989027 11.260284
11638 1.989027 11.256661
11639 1.989027 11.253038
11640 1.989027 11.249415
11641 1.989027 11.245792
11642 1.989027 11.242169
11643 1.989027 11.238546
11644 1.989027 11.234923
11645 1.989027 11.231300
11646 1.989027 11.227677
11647 1.989027 11.224054
11648 1.989027 11.220431
11649 1.989027 11.216808
11650 1.985404 11.213185
11651 1.985404 11.209562
11652 1.985404 11.205939
11653 1.985404 11.202316
11654 1.985404 11.198693
11655 1.985404 11.195070
11656 1.985404 11.191447
11657 1.985404 11.187824
11658 1.985404 11.184201
11659 1.985404 11.180578
11660 1.985404 11.176955
11661 1.985404 11.173332
11662 1.985404 11.169709
11663 1.981781 11.166086
11664 1.981781 11.162463
11665 1.978158 11.158840
11666 1.978158 11.155217
11667 1.974535 11.151594
11668 1.974535 11.147971
11669 1.970912 11.144348
11670 1.970912 11.140725
11671 1.967289 11.137102
11672 1.967289 11.133479
11673 1.963666 11.129856
11674 1.963666 11.126233
11675 1.960043 11.122610
11676 1.960043 11.118987
11677 1.960043 11.115364
11678 1.960043 11.111741
11679 1.960043 11.108118
11680 1.960043 11.104495
11681 1.960043 11.100872
11682 1.960043 11.097249
11683 1.960043 11.093626
11684 1.960043 11.090003
11685 1.960043 11.086380
11686 1.960043 11.082757
11687 1.960043 11.079134
11688 1.960043 11.075511
11689 1.960043 11.071888
11690 1.960043 11.068265
11691 1.960043 11.064642
11692 1.960043 11.061019
11693 1.960043 11.057396
11694 1.963666 11.053773
11695 1.963666 11.050150
11696 1.963666 11.046527
11697 1.963666 11.042904
11698 1.963666 11.039281
11699 1.963666 11.035658
11700 1.963666 11.032035
11701 1.963666 11.028412
11702 1.963666 11.024789
11703 1.963666 11.021166
11704 1.963666 11.017543
11705 1.963666 11.013920
11706 1.963666 11.010297
11707 1.963666 11.006674
11708 1.963666 11.003051
11709 1.963666 10.999428
11710 1.963666 10.995805
11711 1.963666 10.992182
11712 1.963666 10.988559
11713 1.963666 10.984936
11714 1.963666 10.981313
11715 1.963666 10.977690
11716 1.963666 10.974067
11717 1.963666 10.970444
11718 1.967289 10.966821
11719 1.967289 10.963198
11720 1.967289 10.959575
11721 1.967289 10.955952
11722 1.970912 10.952329
11723 1.970912 10.948706
11724 1.974535 10.945083
11725 1.974535 10.941460
11726 1.978158 10.937837
11727 1.978158 10.934214
11728 1.981781 10.930591
11729 1.981781 10.926968
11730 1.985404 10.923345
11731 1.985404 10.919722
11732 1.989027 10.916099
11733 1.989027 10.912476
11734 1.992650 10.908853
11735 1.992650 10.905230
11736 1.992650 10.901607
11737 1.992650 10.897984
11738 1.992650 10.894361
11739 1.992650 10.890738
11740 1.992650 10.887115
11741 1.992650 10.883492
11742 1.992650 10.879869
11743 1.992650 10.876246
11744 1.992650 10.872623
11745 1.992650 10.869000
11746 1.992650 10.865377
11747 1.992650 10.861754
11748 1.992650 10.858131
11749 1.992650 10.854508
11750 1.992650 10.850885
11751 1.992650 10.847262
11752 1.992650 10.843639
11753 1.992650 10.840016
11754 1.992650 10.836393
11755 1.992650 10.832770
11756 1.992650 10.829147
11757 1.989027 10.825524
11758 1.989027 10.821901
11759 1.985404 10.818278
11760 1.985404 10.814655
11761 1.981781 10.811032
11762 1.981781 10.807409
11763 1.978158 10.803786
11764 1.978158 10.800163
11765 1.974535 10.796540
11766 1.974535 10.792917
11767 1.970912 10.789294
11768 1.970912 10.785671
11769 1.967289 10.782048
11770 1.963666 10.778425
11771 1.963666 10.774802
11772 1.963666 10.771179
11773 1.963666 10.767556
11774 1.960043 10.763933
11775 1.960043 10.760310
11776 1.960043 10.756687
11777 1.960043 10.753064
11778 1.960043 10.749441
11779 1.960043 10.745818
11780 1.960043 10.742195
11781 1.960043 10.738572
11782 1.960043 10.734949
11783 1.960043 10.731326
11784 1.960043 10.727703
11785 1.960043 10.724080
11786 1.960043 10.720457
11787 1.960043 10.716834
11788 1.960043 10.713211
11789 1.956420 10.709588
11790 1.956420 10.705965
11791 1.956420 10.702342
11792 1.952797 10.698719
11793 1.952797 10.695096
11794 1.949174 10.691473
11795 1.949174 10.687850
11796 1.949174 10.684227
11797 1.945551 10.680604
11798 1.945551 10.676981
11799 1.945551 10.673358
11800 1.941928 10.669735
11801 1.941928 10.666112
11802 1.941928 10.662489
11803 1.941928 10.658866
11804 1.945551 10.655243
11805 1.945551 10.651620
11806 1.949174 10.647997
11807 1.949174 10.644374
11808 1.952797 10.640751
11809 1.952797 10.637128
11810 1.956420 10.633505
11811 1.956420 10.629882
11812 1.960043 10.626259
11813 1.960043 10.622636
11814 1.963666 10.619013
11815 1.963666 10.615390
11816 1.967289 10.611767
11817 1.967289 10.608144
11818 1.970912 10.604521
11819 1.970912 10.600898
11820 1.974535 10.597275
11821 1.974535 10.593652
11822 1.974535 10.590029
11823 1.974535 10.586406
11824 1.974535 10.582783
11825 1.974535 10.579160
11826 1.974535 10.575537
11827 1.974535 10.571914
11828 1.974535 10.568291
11829 1.974535 10.564668
11830 1.974535 10.561045
11831 1.974535 10.557422
11832 1.974535 10.553799
11833 1.974535 10.550176
11834 1.974535 10.546553
11835 1.974535 10.542930
11836 1.974535 10.539307
11837 1.974535 10.535684
11838 1.974535 10.532061
11839 1.974535 10.528438
11840 1.974535 10.524815
11841 1.974535 10.521192
11842 1.974535 10.517569
11843 1.974535 10.513946
11844 1.974535 10.510323
11845 1.974535 10.506700
11846 1.970912 10.503077
11847 1.970912 10.499454
11848 1.970912 10.495831
11849 1.970912 10.492208
11850 1.970912 10.488585
11851 1.970912 10.484962
11852 1.970912 10.481339
11853 1.970912 10.477716
11854 1.970912 10.474093
11855 1.970912 10.470470
11856 1.970912 10.466847
11857 1.970912 10.463224
11858 1.970912 10.459601
11859 1.970912 10.455978
11860 1.970912 10.452355
11861 1.967289 10.448732
11862 1.967289 10.445109
11863 1.967289 10.441486
11864 1.963666 10.437863
11865 1.963666 10.434240
11866 1.960043 10.430617
11867 1.960043 10.426994
11868 1.960043 10.423371
11869 1.960043 10.419748
11870 1.960043 10.416125
11871 1.960043 10.412502
11872 1.960043 10.408879
11873 1.960043 10.405256
11874 1.960043 10.401633
11875 1.960043 10.398010
11876 1.960043 10.394387
11877 1.960043 10.390764
11878 1.960043 10.387141
11879 1.960043 10.383518
11880 1.960043 10.379895
11881 1.960043 10.376272
11882 1.960043 10.372649
11883 1.960043 10.369026
11884 1.960043 10.365403
11885 1.956420 10.361780
11886 1.956420 10.358157
11887 1.952797 10.354534
11888 1.952797 10.350911
11889 1.949174 10.347288
11890 1.949174 10.343665
11891 1.945551 10.340042
11892 1.945551 10.336419
11893 1.945551 10.332796
11894 1.945551 10.329173
11895 1.945551 10.325550
11896 1.945551 10.321927
11897 1.945551 10.318304
11898 1.945551 10.314681
11899 1.945551 10.311058
11900 1.945551 10.307435
11901 1.945551 10.303812
11902 1.945551 10.300189
11903 1.945551 10.296566
11904 1.945551 10.292943
11905 1.945551 10.289320
11906 1.945551 10.285697
11907 1.945551 10.282074
11908 1.945551 10.278451
11909 1.945551 10.274828
11910 1.941928 10.271205
11911 1.941928 10.267582
11912 1.938305 10.263959
11913 1.938305 10.260336
11914 1.934682 10.256713
11915 1.934682 10.253090
11916 1.934682 10.249467
11917 1.934682 10.245844
11918 1.934682 10.242221
11919 1.938305 10.238598
11920 1.938305 10.234975
11921 1.938305 10.231352
11922 1.938305 10.227729
11923 1.938305 10.224106
11924 1.938305 10.220483
11925 1.938305 10.216860
11926 1.938305 10.213237
11927 1.938305 10.209614
11928 1.938305 10.205991
11929 1.938305 10.202368
11930 1.938305 10.198745
11931 1.938305 10.195122
11932 1.938305 10.191499
11933 1.938305 10.187876
11934 1.938305 10.184253
11935 1.938305 10.180630
11936 1.938305 10.177007
11937 1.938305 10.173384
11938 1.938305 10.169761
11939 1.938305 10.166138
11940 1.938305 10.162515
11941 1.938305 10.158892
11942 1.938305 10.155269
11943 1.938305 10.151646
11944 1.938305 10.148023
11945 1.938305 10.144400
11946 1.934682 10.140777
11947 1.934682 10.137154
11948 1.931059 10.133531
11949 1.931059 10.129908
11950 1.927436 10.126285
11951 1.927436 10.122662
11952 1.923813 10.119039
11953 1.923813 10.115416
11954 1.920190 10.111793
11955 1.920190 10.108170
11956 1.920190 10.104547
11957 1.920190 10.100924
11958 1.920190 10.097301
11959 1.916567 10.093678
11960 1.916567 10.090055
11961 1.916567 10.086432
11962 1.912944 10.082809
11963 1.912944 10.079186
11964 1.909321 10.075563
11965 1.909321 10.071940
11966 1.909321 10.068317
11967 1.909321 10.064694
11968 1.909321 10.061071
11969 1.909321 10.057448
11970 1.909321 10.053825
11971 1.909321 10.050202
11972 1.909321 10.046579
11973 1.909321 10.042956
11974 1.909321 10.039333
11975 1.909321 10.035710
11976 1.909321 10.032087
11977 1.909321 10.028464
11978 1.909321 10.024841
11979 1.909321 10.021218
11980 1.909321 10.017595
11981 1.909321 10.013972
11982 1.905698 10.010349
11983 1.905698 10.006726
11984 1.902075 10.003103
11985 1.902075 9.999480
11986 1.902075 9.995857
11987 1.898452 9.992234
11988 1.898452 9.988611
11989 1.898452 9.984988
11990 1.898452 9.981365
11991 1.902075 9.977742
11992 1.902075 9.974119
11993 1.905698 9.970496
11994 1.905698 9.966873
11995 1.909321 9.963250
11996 1.909321 9.959627
11997 1.909321 9.956004
11998 1.909321 9.952381
11999 1.909321 9.948758
12000 1.909321 9.945135
12001 1.909321 9.941512
12002 1.909321 9.937889
12003 1.909321 9.934266
12004 1.909321 9.930643
12005 1.909321 9.927020
12006 1.909321 9.923397
12007 1.909321 9.919774
12008 1.909321 9.916151
12009 1.909321 9.912528
12010 1.909321 9.908905
12011 1.909321 9.905282
12012 1.909321 9.901659
12013 1.909321 9.898036
12014 1.909321 9.894413
12015 1.909321 9.890790
12016 1.909321 9.887167
12017 1.909321 9.883544
12018 1.905698 9.879921
12019 1.905698 9.876298
12020 1.902075 9.872675
12021 1.902075 9.869052
12022 1.898452 9.865429
12023 1.898452 9.861806
12024 1.894829 9.858183
12025 1.894829 9.854560
12026 1.891206 9.850937
12027 1.891206 9.847314
12028 1.887583 9.843691
12029 1.887583 9.840068
12030 1.887583 9.836445
12031 1.891206 9.832822
12032 1.891206 9.829199
12033 1.891206 9.825576
12034 1.894829 9.821953
12035 1.894829 9.818330
12036 1.894829 9.814707
12037 1.898452 9.811084
12038 1.898452 9.807461
12039 1.902075 9.803838
12040 1.902075 9.800215
12041 1.902075 9.796592
12042 1.902075 9.792969
12043 1.902075 9.789346
12044 1.902075 9.785723
12045 1.902075 9.782100
12046 1.902075 9.778477
12047 1.902075 9.774854
12048 1.902075 9.771231
12049 1.902075 9.767608
12050 1.902075 9.763985
12051 1.902075 9.760362
12052 1.902075 9.756739
12053 1.902075 9.753116
12054 1.902075 9.749493
12055 1.902075 9.745870
12056 1.902075 9.742247
12057 1.902075 9.738624
12058 1.902075 9.735001
12059 1.902075 9.731378
12060 1.902075 9.727755
12061 1.902075 9.724132
12062 1.902075 9.720509
12063 1.902075 9.716886
12064 1.898452 9.713263
12065 1.898452 9.709640
12066 1.894829 9.706017
12067 1.894829 9.702394
12068 1.894829 9.698771
12069 1.891206 9.695148
12070 1.891206 9.691525
12071 1.891206 9.687902
12072 1.891206 9.684279
12073 1.891206 9.680656
12074 1.891206 9.677033
12075 1.894829 9.673410
12076 1.894829 9.669787
12077 1.898452 9.666164
12078 1.898452 9.662541
12079 1.902075 9.658918
12080 1.902075 9.655295
12081 1.905698 9.651672
12082 1.905698 9.648049
12083 1.909321 9.644426
12084 1.909321 9.640803
12085 1.909321 9.637180
12086 1.909321 9.633557
12087 1.909321 9.629934
12088 1.909321 9.626311
12089 1.909321 9.622688
12090 1.909321 9.619065
12091 1.909321 9.615442
12092 1.909321 9.611819
12093 1.909321 9.608196
12094 1.909321 9.604573
12095 1.909321 9.600950
12096 1.909321 9.597327
12097 1.909321 9.593704
12098 1.909321 9.590081
12099 1.909321 9.586458
12100 1.909321 9.582835
12101 1.909321 9.579212
12102 1.909321 9.575589
12103 1.909321 9.571966
12104 1.909321 9.568343
12105 1.909321 9.564720
12106 1.909321 9.561097
12107 1.909321 9.557474
12108 1.909321 9.553851
12109 1.909321 9.550228
12110 1.909321 9.546605
12111 1.909321 9.542982
12112 1.909321 9.539359
12113 1.909321 9.535736
12114 1.909321 9.532113
12115 1.909321 9.528490
12116 1.909321 9.524867
12117 1.909321 9.521244
12118 1.909321 9.517621
12119 1.909321 9.513998
12120 1.909321 9.510375
12121 1.909321 9.506752
12122 1.909321 9.503129
12123 1.905698 9.499506
12124 1.905698 9.495883
12125 1.905698 9.492260
12126 1.905698 9.488637
12127 1.909321 9.485014
12128 1.909321 9.481391
12129 1.912944 9.477768
12130 1.912944 9.474145
12131 1.912944 9.470522
12132 1.912944 9.466899
12133 1.912944 9.463276
12134 1.912944 9.459653
12135 1.912944 9.456030
12136 1.912944 9.452407
12137 1.912944 9.448784
12138 1.912944 9.445161
12139 1.912944 9.441538
12140 1.912944 9.437915
12141 1.912944 9.434292
12142 1.912944 9.430669
12143 1.912944 9.427046
12144 1.912944 9.423423
12145 1.912944 9.419800
12146 1.912944 9.416177
12147 1.912944 9.412554
12148 1.912944 9.408931
12149 1.912944 9.405308
12150 1.912944 9.401685
12151 1.912944 9.398062
12152 1.912944 9.394439
12153 1.909321 9.390816
12154 1.909321 9.387193
12155 1.905698 9.383570
12156 1.905698 9.379947
12157 1.902075 9.376324
12158 1.902075 9.372701
12159 1.898452 9.369078
12160 1.898452 9.365455
12161 1.894829 9.361832
12162 1.894829 9.358209
12163 1.891206 9.354586
12164 1.891206 9.350963
12165 1.887583 9.347340
12166 1.887583 9.343717
12167 1.887583 9.340094
12168 1.887583 9.336471
12169 1.887583 9.332848
12170 1.887583 9.329225
12171 1.887583 9.325602
12172 1.887583 9.321979
12173 1.887583 9.318356
12174 1.883960 9.314733
12175 1.883960 9.311110
12176 1.887583 9.307487
12177 1.887583 9.303864
12178 1.891206 9.300241
12179 1.891206 9.296618
12180 1.894829 9.292995
12181 1.894829 9.289372
12182 1.898452 9.285749
12183 1.898452 9.282126
12184 1.898452 9.278503
12185 1.898452 9.274880
12186 1.898452 9.271257
12187 1.898452 9.267634
12188 1.898452 9.264011
12189 1.898452 9.260388
12190 1.898452 9.256765
12191 1.898452 9.253142
12192 1.898452 9.249519
12193 1.898452 9.245896
12194 1.898452 9.242273
12195 1.898452 9.238650
12196 1.898452 9.235027
12197 1.898452 9.231404
12198 1.898452 9.227781
12199 1.898452 9.224158
12200 1.898452 9.220535
12201 1.898452 9.216912
12202 1.898452 9.213289
12203 1.898452 9.209666
12204 1.898452 9.206043
12205 1.898452 9.202420
12206 1.894829 9.198797
12207 1.894829 9.195174
12208 1.891206 9.191551
12209 1.891206 9.187928
12210 1.887583 9.184305
12211 1.887583 9.180682
12212 1.883960 9.177059
12213 1.883960 9.173436
12214 1.880337 9.169813
12215 1.880337 9.166190
12216 1.876714 9.162567
12217 1.876714 9.158944
12218 1.873091 9.155321
12219 1.869468 9.151698
12220 1.865845 9.151698
12221 1.862222 9.148075
12222 1.858599 9.148075
12223 1.858599 9.144452
12224 1.858599 9.140829
12225 1.854976 9.137206
12226 1.854976 9.133583
12227 1.854976 9.129960
12228 1.854976 9.126337
12229 1.851353 9.122714
12230 1.851353 9.119091
12231 1.851353 9.115468
12232 1.851353 9.111845
12233 1.847730 9.108222
12234 1.847730 9.104599
12235 1.847730 9.100976
12236 1.844107 9.097353
12237 1.844107 9.093730
12238 1.844107 9.090107
12239 1.847730 9.086484
12240 1.847730 9.082861
12241 1.851353 9.079238
12242 1.851353 9.075615
12243 1.851353 9.071992
12244 1.851353 9.068369
12245 1.851353 9.064746
12246 1.851353 9.061123
12247 1.851353 9.057500
12248 1.851353 9.053877
12249 1.851353 9.050254
12250 1.851353 9.046631
12251 1.851353 9.043008
12252 1.851353 9.039385
12253 1.851353 9.035762
12254 1.851353 9.032139
12255 1.851353 9.028516
12256 1.851353 9.024893
12257 1.851353 9.021270
12258 1.851353 9.017647
12259 1.851353 9.014024
12260 1.851353 9.010401
12261 1.851353 9.006778
12262 1.851353 9.003155
12263 1.851353 8.999532
12264 1.851353 8.995909
12265 1.847730 8.992286
12266 1.847730 8.988663
12267 1.847730 8.985040
12268 1.847730 8.981417
12269 1.847730 8.977794
12270 1.851353 8.974171
12271 1.851353 8.970548
12272 1.851353 8.966925
12273 1.851353 8.963302
12274 1.851353 8.959679
12275 1.851353 8.956056
12276 1.851353 8.952433
12277 1.851353 8.948810
12278 1.851353 8.945187
12279 1.851353 8.941564
12280 1.851353 8.937941
12281 1.851353 8.934318
12282 1.851353 8.930695
12283 1.851353 8.927072
12284 1.851353 8.923449
12285 1.851353 8.919826
12286 1.851353 8.916203
12287 1.851353 8.912580
12288 1.851353 8.908957
12289 1.851353 8.905334
12290 1.851353 8.901711
12291 1.851353 8.898088
12292 1.851353 8.894465
12293 1.847730 8.890842
12294 1.847730 8.887219
12295 1.844107 8.883596
12296 1.844107 8.879973
12297 1.840484 8.876350
12298 1.840484 8.872727
12299 1.836861 8.869104
12300 1.836861 8.865481
12301 1.833238 8.861858
12302 1.833238 8.858235
12303 1.829615 8.854612
12304 1.829615 8.850989
12305 1.825992 8.847366
12306 1.822369 8.843743
12307 1.818746 8.843743
12308 1.818746 8.840120
12309 1.815123 8.836497
12310 1.815123 8.832874
12311 1.811500 8.829251
12312 1.811500 8.825628
12313 1.811500 8.822005
12314 1.811500 8.818382
12315 1.811500 8.814759
12316 1.811500 8.811136
12317 1.811500 8.807513
12318 1.807877 8.803890
12319 1.807877 8.800267
12320 1.807877 8.796644
12321 1.807877 8.793021
12322 1.807877 8.789398
12323 1.807877 8.785775
12324 1.807877 8.782152
