# Supplementary material for: Statistical Mapping of Maize Bundle Intensity at the Stem Scale Using Spatial Normalisation of Replicated Images
Source: PLoS One. 2014 Mar 12;9(3):e90673. doi: 10.1371/journal.pone.0090673 (PMC3951278; doi:10.1371/journal.pone.0090673)
Supplement: File S2 — Data files containing bundle positions and slice contours. (ZIP) [file pone.0090673.s002.zip › data/macro/tables/contoursMm/m14dCntMm.txt]

name   x   y
    1 1.177475 11.195070
    2 1.181098 11.191447
    3 1.181098 11.187824
    4 1.181098 11.184201
    5 1.184721 11.180578
    6 1.184721 11.176955
    7 1.184721 11.173332
    8 1.188344 11.169709
    9 1.191967 11.166086
   10 1.191967 11.162463
   11 1.195590 11.158840
   12 1.195590 11.155217
   13 1.199213 11.151594
   14 1.199213 11.147971
   15 1.202836 11.144348
   16 1.206459 11.140725
   17 1.210082 11.137102
   18 1.213705 11.133479
   19 1.217328 11.129856
   20 1.220951 11.126233
   21 1.224574 11.122610
   22 1.228197 11.118987
   23 1.231820 11.115364
   24 1.235443 11.111741
   25 1.239066 11.108118
   26 1.239066 11.104495
   27 1.242689 11.100872
   28 1.242689 11.097249
   29 1.246312 11.093626
   30 1.246312 11.090003
   31 1.249935 11.086380
   32 1.249935 11.082757
   33 1.253558 11.079134
   34 1.253558 11.075511
   35 1.257181 11.071888
   36 1.257181 11.068265
   37 1.260804 11.064642
   38 1.260804 11.061019
   39 1.260804 11.057396
   40 1.260804 11.053773
   41 1.260804 11.050150
   42 1.260804 11.046527
   43 1.260804 11.042904
   44 1.260804 11.039281
   45 1.260804 11.035658
   46 1.260804 11.032035
   47 1.260804 11.028412
   48 1.260804 11.024789
   49 1.260804 11.021166
   50 1.260804 11.017543
   51 1.260804 11.013920
   52 1.260804 11.010297
   53 1.260804 11.006674
   54 1.260804 11.003051
   55 1.260804 10.999428
   56 1.260804 10.995805
   57 1.260804 10.992182
   58 1.260804 10.988559
   59 1.260804 10.984936
   60 1.264427 10.981313
   61 1.264427 10.977690
   62 1.264427 10.974067
   63 1.264427 10.970444
   64 1.268050 10.966821
   65 1.271673 10.963198
   66 1.271673 10.959575
   67 1.275296 10.955952
   68 1.278919 10.952329
   69 1.278919 10.948706
   70 1.282542 10.945083
   71 1.282542 10.941460
   72 1.286165 10.937837
   73 1.286165 10.934214
   74 1.289788 10.930591
   75 1.289788 10.926968
   76 1.293411 10.923345
   77 1.293411 10.919722
   78 1.297034 10.916099
   79 1.297034 10.912476
   80 1.300657 10.908853
   81 1.300657 10.905230
   82 1.300657 10.901607
   83 1.300657 10.897984
   84 1.300657 10.894361
   85 1.300657 10.890738
   86 1.300657 10.887115
   87 1.300657 10.883492
   88 1.300657 10.879869
   89 1.300657 10.876246
   90 1.300657 10.872623
   91 1.304280 10.869000
   92 1.304280 10.865377
   93 1.307903 10.861754
   94 1.307903 10.858131
   95 1.311526 10.854508
   96 1.311526 10.850885
   97 1.311526 10.847262
   98 1.311526 10.843639
   99 1.311526 10.840016
  100 1.311526 10.836393
  101 1.311526 10.832770
  102 1.311526 10.829147
  103 1.311526 10.825524
  104 1.311526 10.821901
  105 1.311526 10.818278
  106 1.311526 10.814655
  107 1.311526 10.811032
  108 1.311526 10.807409
  109 1.311526 10.803786
  110 1.311526 10.800163
  111 1.311526 10.796540
  112 1.311526 10.792917
  113 1.311526 10.789294
  114 1.311526 10.785671
  115 1.315149 10.782048
  116 1.315149 10.778425
  117 1.315149 10.774802
  118 1.318772 10.771179
  119 1.318772 10.767556
  120 1.322395 10.763933
  121 1.322395 10.760310
  122 1.326018 10.756687
  123 1.326018 10.753064
  124 1.329641 10.749441
  125 1.329641 10.745818
  126 1.333264 10.742195
  127 1.333264 10.738572
  128 1.336887 10.734949
  129 1.336887 10.731326
  130 1.340510 10.727703
  131 1.340510 10.724080
  132 1.340510 10.720457
  133 1.340510 10.716834
  134 1.340510 10.713211
  135 1.340510 10.709588
  136 1.340510 10.705965
  137 1.340510 10.702342
  138 1.344133 10.698719
  139 1.344133 10.695096
  140 1.347756 10.691473
  141 1.347756 10.687850
  142 1.351379 10.684227
  143 1.351379 10.680604
  144 1.351379 10.676981
  145 1.355002 10.673358
  146 1.355002 10.669735
  147 1.355002 10.666112
  148 1.355002 10.662489
  149 1.355002 10.658866
  150 1.355002 10.655243
  151 1.355002 10.651620
  152 1.355002 10.647997
  153 1.355002 10.644374
  154 1.355002 10.640751
  155 1.355002 10.637128
  156 1.355002 10.633505
  157 1.355002 10.629882
  158 1.355002 10.626259
  159 1.355002 10.622636
  160 1.355002 10.619013
  161 1.355002 10.615390
  162 1.355002 10.611767
  163 1.355002 10.608144
  164 1.355002 10.604521
  165 1.355002 10.600898
  166 1.355002 10.597275
  167 1.355002 10.593652
  168 1.355002 10.590029
  169 1.355002 10.586406
  170 1.355002 10.582783
  171 1.355002 10.579160
  172 1.355002 10.575537
  173 1.355002 10.571914
  174 1.355002 10.568291
  175 1.355002 10.564668
  176 1.355002 10.561045
  177 1.355002 10.557422
  178 1.355002 10.553799
  179 1.355002 10.550176
  180 1.355002 10.546553
  181 1.355002 10.542930
  182 1.355002 10.539307
  183 1.355002 10.535684
  184 1.355002 10.532061
  185 1.355002 10.528438
  186 1.355002 10.524815
  187 1.351379 10.521192
  188 1.351379 10.517569
  189 1.347756 10.513946
  190 1.347756 10.510323
  191 1.344133 10.506700
  192 1.344133 10.503077
  193 1.340510 10.499454
  194 1.340510 10.495831
  195 1.336887 10.492208
  196 1.336887 10.488585
  197 1.336887 10.484962
  198 1.336887 10.481339
  199 1.336887 10.477716
  200 1.336887 10.474093
  201 1.336887 10.470470
  202 1.333264 10.466847
  203 1.333264 10.463224
  204 1.333264 10.459601
  205 1.333264 10.455978
  206 1.336887 10.452355
  207 1.336887 10.448732
  208 1.340510 10.445109
  209 1.344133 10.441486
  210 1.347756 10.437863
  211 1.351379 10.434240
  212 1.355002 10.430617
  213 1.358625 10.426994
  214 1.362248 10.423371
  215 1.365871 10.419748
  216 1.365871 10.416125
  217 1.369494 10.412502
  218 1.369494 10.408879
  219 1.373117 10.405256
  220 1.373117 10.401633
  221 1.376740 10.398010
  222 1.376740 10.394387
  223 1.380363 10.390764
  224 1.380363 10.387141
  225 1.383986 10.383518
  226 1.383986 10.379895
  227 1.387609 10.376272
  228 1.387609 10.372649
  229 1.391232 10.369026
  230 1.391232 10.365403
  231 1.394855 10.361780
  232 1.394855 10.358157
  233 1.398478 10.354534
  234 1.398478 10.350911
  235 1.402101 10.347288
  236 1.402101 10.343665
  237 1.405724 10.340042
  238 1.405724 10.336419
  239 1.409347 10.332796
  240 1.409347 10.329173
  241 1.412970 10.325550
  242 1.412970 10.321927
  243 1.412970 10.318304
  244 1.412970 10.314681
  245 1.412970 10.311058
  246 1.412970 10.307435
  247 1.412970 10.303812
  248 1.412970 10.300189
  249 1.412970 10.296566
  250 1.412970 10.292943
  251 1.412970 10.289320
  252 1.412970 10.285697
  253 1.412970 10.282074
  254 1.412970 10.278451
  255 1.412970 10.274828
  256 1.412970 10.271205
  257 1.412970 10.267582
  258 1.412970 10.263959
  259 1.412970 10.260336
  260 1.412970 10.256713
  261 1.412970 10.253090
  262 1.412970 10.249467
  263 1.412970 10.245844
  264 1.412970 10.242221
  265 1.409347 10.238598
  266 1.409347 10.234975
  267 1.405724 10.231352
  268 1.405724 10.227729
  269 1.402101 10.224106
  270 1.402101 10.220483
  271 1.398478 10.216860
  272 1.398478 10.213237
  273 1.394855 10.209614
  274 1.394855 10.205991
  275 1.391232 10.202368
  276 1.391232 10.198745
  277 1.391232 10.195122
  278 1.387609 10.191499
  279 1.387609 10.187876
  280 1.387609 10.184253
  281 1.383986 10.180630
  282 1.383986 10.177007
  283 1.383986 10.173384
  284 1.383986 10.169761
  285 1.383986 10.166138
  286 1.387609 10.162515
  287 1.387609 10.158892
  288 1.391232 10.155269
  289 1.391232 10.151646
  290 1.394855 10.148023
  291 1.394855 10.144400
  292 1.398478 10.140777
  293 1.398478 10.137154
  294 1.398478 10.133531
  295 1.398478 10.129908
  296 1.398478 10.126285
  297 1.398478 10.122662
  298 1.398478 10.119039
  299 1.398478 10.115416
  300 1.398478 10.111793
  301 1.398478 10.108170
  302 1.398478 10.104547
  303 1.398478 10.100924
  304 1.398478 10.097301
  305 1.398478 10.093678
  306 1.398478 10.090055
  307 1.398478 10.086432
  308 1.398478 10.082809
  309 1.398478 10.079186
  310 1.398478 10.075563
  311 1.398478 10.071940
  312 1.398478 10.068317
  313 1.398478 10.064694
  314 1.402101 10.061071
  315 1.402101 10.057448
  316 1.405724 10.053825
  317 1.405724 10.050202
  318 1.409347 10.046579
  319 1.409347 10.042956
  320 1.412970 10.039333
  321 1.412970 10.035710
  322 1.416593 10.032087
  323 1.416593 10.028464
  324 1.420216 10.024841
  325 1.420216 10.021218
  326 1.420216 10.017595
  327 1.420216 10.013972
  328 1.420216 10.010349
  329 1.420216 10.006726
  330 1.420216 10.003103
  331 1.420216 9.999480
  332 1.420216 9.995857
  333 1.420216 9.992234
  334 1.420216 9.988611
  335 1.420216 9.984988
  336 1.420216 9.981365
  337 1.420216 9.977742
  338 1.420216 9.974119
  339 1.420216 9.970496
  340 1.420216 9.966873
  341 1.420216 9.963250
  342 1.420216 9.959627
  343 1.420216 9.956004
  344 1.420216 9.952381
  345 1.420216 9.948758
  346 1.423839 9.945135
  347 1.423839 9.941512
  348 1.427462 9.937889
  349 1.427462 9.934266
  350 1.431085 9.930643
  351 1.431085 9.927020
  352 1.434708 9.923397
  353 1.434708 9.919774
  354 1.438331 9.916151
  355 1.438331 9.912528
  356 1.438331 9.908905
  357 1.438331 9.905282
  358 1.438331 9.901659
  359 1.438331 9.898036
  360 1.438331 9.894413
  361 1.438331 9.890790
  362 1.438331 9.887167
  363 1.438331 9.883544
  364 1.438331 9.879921
  365 1.438331 9.876298
  366 1.438331 9.872675
  367 1.438331 9.869052
  368 1.438331 9.865429
  369 1.438331 9.861806
  370 1.438331 9.858183
  371 1.438331 9.854560
  372 1.438331 9.850937
  373 1.438331 9.847314
  374 1.438331 9.843691
  375 1.438331 9.840068
  376 1.438331 9.836445
  377 1.438331 9.832822
  378 1.438331 9.829199
  379 1.438331 9.825576
  380 1.438331 9.821953
  381 1.438331 9.818330
  382 1.438331 9.814707
  383 1.438331 9.811084
  384 1.438331 9.807461
  385 1.438331 9.803838
  386 1.438331 9.800215
  387 1.438331 9.796592
  388 1.438331 9.792969
  389 1.438331 9.789346
  390 1.438331 9.785723
  391 1.438331 9.782100
  392 1.438331 9.778477
  393 1.438331 9.774854
  394 1.438331 9.771231
  395 1.438331 9.767608
  396 1.438331 9.763985
  397 1.438331 9.760362
  398 1.438331 9.756739
  399 1.438331 9.753116
  400 1.438331 9.749493
  401 1.438331 9.745870
  402 1.438331 9.742247
  403 1.438331 9.738624
  404 1.441954 9.735001
  405 1.445577 9.731378
  406 1.445577 9.727755
  407 1.449200 9.724132
  408 1.452823 9.720509
  409 1.456446 9.720509
  410 1.460069 9.716886
  411 1.463692 9.716886
  412 1.467315 9.713263
  413 1.470938 9.713263
  414 1.474561 9.709640
  415 1.478184 9.709640
  416 1.481807 9.706017
  417 1.485430 9.702394
  418 1.489053 9.698771
  419 1.489053 9.695148
  420 1.492676 9.691525
  421 1.492676 9.687902
  422 1.496299 9.684279
  423 1.496299 9.680656
  424 1.499922 9.677033
  425 1.499922 9.673410
  426 1.503545 9.669787
  427 1.503545 9.666164
  428 1.507168 9.662541
  429 1.507168 9.658918
  430 1.510791 9.655295
  431 1.510791 9.651672
  432 1.510791 9.648049
  433 1.510791 9.644426
  434 1.510791 9.640803
  435 1.510791 9.637180
  436 1.510791 9.633557
  437 1.510791 9.629934
  438 1.510791 9.626311
  439 1.510791 9.622688
  440 1.510791 9.619065
  441 1.510791 9.615442
  442 1.510791 9.611819
  443 1.510791 9.608196
  444 1.514414 9.604573
  445 1.514414 9.600950
  446 1.518037 9.597327
  447 1.521660 9.593704
  448 1.525283 9.590081
  449 1.525283 9.586458
  450 1.528906 9.582835
  451 1.532529 9.579212
  452 1.532529 9.575589
  453 1.536152 9.571966
  454 1.536152 9.568343
  455 1.539775 9.564720
  456 1.539775 9.561097
  457 1.543398 9.557474
  458 1.543398 9.553851
  459 1.547021 9.550228
  460 1.547021 9.546605
  461 1.550644 9.542982
  462 1.550644 9.539359
  463 1.554267 9.535736
  464 1.554267 9.532113
  465 1.554267 9.528490
  466 1.554267 9.524867
  467 1.554267 9.521244
  468 1.554267 9.517621
  469 1.554267 9.513998
  470 1.554267 9.510375
  471 1.554267 9.506752
  472 1.554267 9.503129
  473 1.557890 9.499506
  474 1.557890 9.495883
  475 1.557890 9.492260
  476 1.561513 9.492260
  477 1.565136 9.488637
  478 1.568759 9.488637
  479 1.572382 9.485014
  480 1.576005 9.485014
  481 1.579628 9.481391
  482 1.583251 9.477768
  483 1.583251 9.474145
  484 1.586874 9.470522
  485 1.586874 9.466899
  486 1.590497 9.463276
  487 1.590497 9.459653
  488 1.594120 9.456030
  489 1.594120 9.452407
  490 1.597743 9.448784
  491 1.597743 9.445161
  492 1.601366 9.441538
  493 1.601366 9.437915
  494 1.604989 9.434292
  495 1.604989 9.430669
  496 1.604989 9.427046
  497 1.604989 9.423423
  498 1.604989 9.419800
  499 1.604989 9.416177
  500 1.604989 9.412554
  501 1.604989 9.408931
  502 1.604989 9.405308
  503 1.604989 9.401685
  504 1.604989 9.398062
  505 1.604989 9.394439
  506 1.604989 9.390816
  507 1.604989 9.387193
  508 1.604989 9.383570
  509 1.604989 9.379947
  510 1.604989 9.376324
  511 1.604989 9.372701
  512 1.604989 9.369078
  513 1.604989 9.365455
  514 1.604989 9.361832
  515 1.604989 9.358209
  516 1.604989 9.354586
  517 1.604989 9.350963
  518 1.601366 9.347340
  519 1.601366 9.343717
  520 1.601366 9.340094
  521 1.601366 9.336471
  522 1.601366 9.332848
  523 1.597743 9.329225
  524 1.597743 9.325602
  525 1.597743 9.321979
  526 1.597743 9.318356
  527 1.597743 9.314733
  528 1.597743 9.311110
  529 1.597743 9.307487
  530 1.597743 9.303864
  531 1.597743 9.300241
  532 1.597743 9.296618
  533 1.597743 9.292995
  534 1.597743 9.289372
  535 1.597743 9.285749
  536 1.597743 9.282126
  537 1.597743 9.278503
  538 1.597743 9.274880
  539 1.597743 9.271257
  540 1.597743 9.267634
  541 1.597743 9.264011
  542 1.597743 9.260388
  543 1.597743 9.256765
  544 1.597743 9.253142
  545 1.597743 9.249519
  546 1.597743 9.245896
  547 1.597743 9.242273
  548 1.597743 9.238650
  549 1.597743 9.235027
  550 1.597743 9.231404
  551 1.597743 9.227781
  552 1.597743 9.224158
  553 1.597743 9.220535
  554 1.597743 9.216912
  555 1.597743 9.213289
  556 1.597743 9.209666
  557 1.597743 9.206043
  558 1.597743 9.202420
  559 1.597743 9.198797
  560 1.597743 9.195174
  561 1.597743 9.191551
  562 1.597743 9.187928
  563 1.597743 9.184305
  564 1.601366 9.180682
  565 1.601366 9.177059
  566 1.601366 9.173436
  567 1.601366 9.169813
  568 1.604989 9.166190
  569 1.604989 9.162567
  570 1.604989 9.158944
  571 1.604989 9.155321
  572 1.604989 9.151698
  573 1.604989 9.148075
  574 1.604989 9.144452
  575 1.604989 9.140829
  576 1.604989 9.137206
  577 1.604989 9.133583
  578 1.604989 9.129960
  579 1.604989 9.126337
  580 1.604989 9.122714
  581 1.604989 9.119091
  582 1.604989 9.115468
  583 1.604989 9.111845
  584 1.604989 9.108222
  585 1.604989 9.104599
  586 1.604989 9.100976
  587 1.604989 9.097353
  588 1.604989 9.093730
  589 1.604989 9.090107
  590 1.604989 9.086484
  591 1.604989 9.082861
  592 1.604989 9.079238
  593 1.601366 9.075615
  594 1.601366 9.071992
  595 1.597743 9.068369
  596 1.597743 9.064746
  597 1.597743 9.061123
  598 1.594120 9.057500
  599 1.594120 9.053877
  600 1.594120 9.050254
  601 1.597743 9.046631
  602 1.597743 9.043008
  603 1.601366 9.039385
  604 1.601366 9.035762
  605 1.601366 9.032139
  606 1.601366 9.028516
  607 1.601366 9.024893
  608 1.601366 9.021270
  609 1.601366 9.017647
  610 1.601366 9.014024
  611 1.601366 9.010401
  612 1.601366 9.006778
  613 1.601366 9.003155
  614 1.601366 8.999532
  615 1.601366 8.995909
  616 1.601366 8.992286
  617 1.601366 8.988663
  618 1.601366 8.985040
  619 1.601366 8.981417
  620 1.601366 8.977794
  621 1.601366 8.974171
  622 1.601366 8.970548
  623 1.601366 8.966925
  624 1.601366 8.963302
  625 1.601366 8.959679
  626 1.604989 8.956056
  627 1.608612 8.952433
  628 1.612235 8.952433
  629 1.615858 8.948810
  630 1.619481 8.948810
  631 1.623104 8.945187
  632 1.623104 8.941564
  633 1.626727 8.937941
  634 1.626727 8.934318
  635 1.630350 8.930695
  636 1.630350 8.927072
  637 1.633973 8.923449
  638 1.633973 8.919826
  639 1.637596 8.916203
  640 1.637596 8.912580
  641 1.641219 8.908957
  642 1.641219 8.905334
  643 1.644842 8.901711
  644 1.644842 8.898088
  645 1.644842 8.894465
  646 1.644842 8.890842
  647 1.644842 8.887219
  648 1.644842 8.883596
  649 1.644842 8.879973
  650 1.644842 8.876350
  651 1.644842 8.872727
  652 1.644842 8.869104
  653 1.644842 8.865481
  654 1.644842 8.861858
  655 1.644842 8.858235
  656 1.644842 8.854612
  657 1.644842 8.850989
  658 1.644842 8.847366
  659 1.644842 8.843743
  660 1.644842 8.840120
  661 1.644842 8.836497
  662 1.644842 8.832874
  663 1.644842 8.829251
  664 1.644842 8.825628
  665 1.644842 8.822005
  666 1.644842 8.818382
  667 1.644842 8.814759
  668 1.644842 8.811136
  669 1.644842 8.807513
  670 1.644842 8.803890
  671 1.644842 8.800267
  672 1.644842 8.796644
  673 1.644842 8.793021
  674 1.644842 8.789398
  675 1.644842 8.785775
  676 1.644842 8.782152
  677 1.644842 8.778529
  678 1.644842 8.774906
  679 1.644842 8.771283
  680 1.644842 8.767660
  681 1.644842 8.764037
  682 1.644842 8.760414
  683 1.644842 8.756791
  684 1.644842 8.753168
  685 1.644842 8.749545
  686 1.644842 8.745922
  687 1.644842 8.742299
  688 1.644842 8.738676
  689 1.644842 8.735053
  690 1.644842 8.731430
  691 1.641219 8.727807
  692 1.641219 8.724184
  693 1.637596 8.720561
  694 1.637596 8.716938
  695 1.633973 8.713315
  696 1.633973 8.709692
  697 1.630350 8.706069
  698 1.630350 8.702446
  699 1.626727 8.698823
  700 1.626727 8.695200
  701 1.623104 8.691577
  702 1.623104 8.687954
  703 1.619481 8.684331
  704 1.615858 8.684331
  705 1.612235 8.680708
  706 1.608612 8.680708
  707 1.604989 8.677085
  708 1.601366 8.677085
  709 1.597743 8.673462
  710 1.594120 8.669839
  711 1.594120 8.666216
  712 1.594120 8.662593
  713 1.597743 8.658970
  714 1.597743 8.655347
  715 1.597743 8.651724
  716 1.597743 8.648101
  717 1.601366 8.644478
  718 1.604989 8.640855
  719 1.608612 8.637232
  720 1.608612 8.633609
  721 1.612235 8.629986
  722 1.612235 8.626363
  723 1.615858 8.622740
  724 1.615858 8.619117
  725 1.619481 8.615494
  726 1.619481 8.611871
  727 1.623104 8.608248
  728 1.623104 8.604625
  729 1.626727 8.601002
  730 1.626727 8.597379
  731 1.630350 8.593756
  732 1.630350 8.590133
  733 1.630350 8.586510
  734 1.630350 8.582887
  735 1.630350 8.579264
  736 1.630350 8.575641
  737 1.630350 8.572018
  738 1.630350 8.568395
  739 1.630350 8.564772
  740 1.630350 8.561149
  741 1.630350 8.557526
  742 1.630350 8.553903
  743 1.630350 8.550280
  744 1.630350 8.546657
  745 1.630350 8.543034
  746 1.630350 8.539411
  747 1.630350 8.535788
  748 1.630350 8.532165
  749 1.630350 8.528542
  750 1.630350 8.524919
  751 1.630350 8.521296
  752 1.630350 8.517673
  753 1.630350 8.514050
  754 1.630350 8.510427
  755 1.630350 8.506804
  756 1.630350 8.503181
  757 1.630350 8.499558
  758 1.630350 8.495935
  759 1.630350 8.492312
  760 1.630350 8.488689
  761 1.630350 8.485066
  762 1.630350 8.481443
  763 1.630350 8.477820
  764 1.630350 8.474197
  765 1.626727 8.470574
  766 1.626727 8.466951
  767 1.626727 8.463328
  768 1.623104 8.459705
  769 1.623104 8.456082
  770 1.619481 8.452459
  771 1.619481 8.448836
  772 1.619481 8.445213
  773 1.619481 8.441590
  774 1.619481 8.437967
  775 1.619481 8.434344
  776 1.619481 8.430721
  777 1.623104 8.427098
  778 1.623104 8.423475
  779 1.626727 8.419852
  780 1.626727 8.416229
  781 1.630350 8.412606
  782 1.630350 8.408983
  783 1.630350 8.405360
  784 1.630350 8.401737
  785 1.630350 8.398114
  786 1.633973 8.394491
  787 1.633973 8.390868
  788 1.633973 8.387245
  789 1.637596 8.383622
  790 1.637596 8.379999
  791 1.641219 8.376376
  792 1.641219 8.372753
  793 1.644842 8.369130
  794 1.644842 8.365507
  795 1.648465 8.361884
  796 1.648465 8.358261
  797 1.648465 8.354638
  798 1.648465 8.351015
  799 1.652088 8.347392
  800 1.652088 8.343769
  801 1.652088 8.340146
  802 1.652088 8.336523
  803 1.655711 8.332900
  804 1.655711 8.329277
  805 1.655711 8.325654
  806 1.655711 8.322031
  807 1.655711 8.318408
  808 1.655711 8.314785
  809 1.655711 8.311162
  810 1.655711 8.307539
  811 1.655711 8.303916
  812 1.655711 8.300293
  813 1.655711 8.296670
  814 1.655711 8.293047
  815 1.655711 8.289424
  816 1.655711 8.285801
  817 1.655711 8.282178
  818 1.655711 8.278555
  819 1.655711 8.274932
  820 1.655711 8.271309
  821 1.655711 8.267686
  822 1.655711 8.264063
  823 1.655711 8.260440
  824 1.655711 8.256817
  825 1.655711 8.253194
  826 1.659334 8.249571
  827 1.659334 8.245948
  828 1.659334 8.242325
  829 1.659334 8.238702
  830 1.662957 8.235079
  831 1.662957 8.231456
  832 1.662957 8.227833
  833 1.662957 8.224210
  834 1.666580 8.220587
  835 1.666580 8.216964
  836 1.670203 8.213341
  837 1.670203 8.209718
  838 1.673826 8.206095
  839 1.677449 8.202472
  840 1.681072 8.198849
  841 1.684695 8.198849
  842 1.688318 8.195226
  843 1.691941 8.195226
  844 1.695564 8.191603
  845 1.699187 8.191603
  846 1.702810 8.187980
  847 1.706433 8.187980
  848 1.710056 8.184357
  849 1.713679 8.184357
  850 1.717302 8.180734
  851 1.717302 8.177111
  852 1.720925 8.173488
  853 1.720925 8.169865
  854 1.724548 8.166242
  855 1.724548 8.162619
  856 1.728171 8.158996
  857 1.728171 8.155373
  858 1.731794 8.151750
  859 1.731794 8.148127
  860 1.735417 8.144504
  861 1.735417 8.140881
  862 1.739040 8.137258
  863 1.739040 8.133635
  864 1.739040 8.130012
  865 1.739040 8.126389
  866 1.739040 8.122766
  867 1.739040 8.119143
  868 1.739040 8.115520
  869 1.739040 8.111897
  870 1.739040 8.108274
  871 1.739040 8.104651
  872 1.739040 8.101028
  873 1.739040 8.097405
  874 1.739040 8.093782
  875 1.739040 8.090159
  876 1.739040 8.086536
  877 1.739040 8.082913
  878 1.739040 8.079290
  879 1.739040 8.075667
  880 1.739040 8.072044
  881 1.739040 8.068421
  882 1.739040 8.064798
  883 1.739040 8.061175
  884 1.739040 8.057552
  885 1.735417 8.053929
  886 1.735417 8.050306
  887 1.731794 8.046683
  888 1.731794 8.043060
  889 1.728171 8.039437
  890 1.728171 8.035814
  891 1.724548 8.032191
  892 1.724548 8.028568
  893 1.724548 8.024945
  894 1.724548 8.021322
  895 1.724548 8.017699
  896 1.724548 8.014076
  897 1.724548 8.010453
  898 1.724548 8.006830
  899 1.724548 8.003207
  900 1.724548 7.999584
  901 1.724548 7.995961
  902 1.724548 7.992338
  903 1.724548 7.988715
  904 1.724548 7.985092
  905 1.724548 7.981469
  906 1.724548 7.977846
  907 1.724548 7.974223
  908 1.724548 7.970600
  909 1.724548 7.966977
  910 1.720925 7.963354
  911 1.720925 7.959731
  912 1.717302 7.956108
  913 1.717302 7.952485
  914 1.713679 7.948862
  915 1.713679 7.945239
  916 1.710056 7.941616
  917 1.710056 7.937993
  918 1.706433 7.934370
  919 1.706433 7.930747
  920 1.702810 7.927124
  921 1.702810 7.923501
  922 1.699187 7.919878
  923 1.699187 7.916255
  924 1.699187 7.912632
  925 1.699187 7.909009
  926 1.699187 7.905386
  927 1.699187 7.901763
  928 1.699187 7.898140
  929 1.699187 7.894517
  930 1.699187 7.890894
  931 1.699187 7.887271
  932 1.699187 7.883648
  933 1.699187 7.880025
  934 1.699187 7.876402
  935 1.699187 7.872779
  936 1.699187 7.869156
  937 1.699187 7.865533
  938 1.702810 7.861910
  939 1.702810 7.858287
  940 1.702810 7.854664
  941 1.706433 7.851041
  942 1.706433 7.847418
  943 1.710056 7.843795
  944 1.713679 7.840172
  945 1.713679 7.836549
  946 1.717302 7.836549
  947 1.720925 7.832926
  948 1.724548 7.829303
  949 1.728171 7.825680
  950 1.731794 7.825680
  951 1.735417 7.822057
  952 1.735417 7.818434
  953 1.739040 7.814811
  954 1.739040 7.811188
  955 1.742663 7.807565
  956 1.742663 7.803942
  957 1.746286 7.800319
  958 1.746286 7.796696
  959 1.749909 7.793073
  960 1.749909 7.789450
  961 1.753532 7.785827
  962 1.753532 7.782204
  963 1.757155 7.778581
  964 1.757155 7.774958
  965 1.757155 7.771335
  966 1.757155 7.767712
  967 1.757155 7.764089
  968 1.757155 7.760466
  969 1.757155 7.756843
  970 1.757155 7.753220
  971 1.757155 7.749597
  972 1.757155 7.745974
  973 1.757155 7.742351
  974 1.757155 7.738728
  975 1.757155 7.735105
  976 1.757155 7.731482
  977 1.757155 7.727859
  978 1.757155 7.724236
  979 1.757155 7.720613
  980 1.757155 7.716990
  981 1.757155 7.713367
  982 1.757155 7.709744
  983 1.757155 7.706121
  984 1.757155 7.702498
  985 1.757155 7.698875
  986 1.753532 7.695252
  987 1.753532 7.691629
  988 1.753532 7.688006
  989 1.753532 7.684383
  990 1.753532 7.680760
  991 1.757155 7.677137
  992 1.757155 7.673514
  993 1.757155 7.669891
  994 1.760778 7.666268
  995 1.760778 7.662645
  996 1.764401 7.659022
  997 1.764401 7.655399
  998 1.768024 7.651776
  999 1.768024 7.648153
 1000 1.768024 7.644530
 1001 1.768024 7.640907
 1002 1.768024 7.637284
 1003 1.768024 7.633661
 1004 1.768024 7.630038
 1005 1.768024 7.626415
 1006 1.768024 7.622792
 1007 1.768024 7.619169
 1008 1.768024 7.615546
 1009 1.768024 7.611923
 1010 1.768024 7.608300
 1011 1.768024 7.604677
 1012 1.768024 7.601054
 1013 1.768024 7.597431
 1014 1.768024 7.593808
 1015 1.768024 7.590185
 1016 1.768024 7.586562
 1017 1.768024 7.582939
 1018 1.768024 7.579316
 1019 1.768024 7.575693
 1020 1.768024 7.572070
 1021 1.768024 7.568447
 1022 1.764401 7.564824
 1023 1.764401 7.561201
 1024 1.760778 7.557578
 1025 1.760778 7.553955
 1026 1.760778 7.550332
 1027 1.764401 7.546709
 1028 1.764401 7.543086
 1029 1.768024 7.539463
 1030 1.768024 7.535840
 1031 1.768024 7.532217
 1032 1.768024 7.528594
 1033 1.768024 7.524971
 1034 1.768024 7.521348
 1035 1.768024 7.517725
 1036 1.768024 7.514102
 1037 1.768024 7.510479
 1038 1.768024 7.506856
 1039 1.768024 7.503233
 1040 1.768024 7.499610
 1041 1.768024 7.495987
 1042 1.768024 7.492364
 1043 1.768024 7.488741
 1044 1.768024 7.485118
 1045 1.768024 7.481495
 1046 1.768024 7.477872
 1047 1.768024 7.474249
 1048 1.768024 7.470626
 1049 1.768024 7.467003
 1050 1.768024 7.463380
 1051 1.768024 7.459757
 1052 1.768024 7.456134
 1053 1.764401 7.452511
 1054 1.764401 7.448888
 1055 1.760778 7.445265
 1056 1.760778 7.441642
 1057 1.757155 7.438019
 1058 1.757155 7.434396
 1059 1.753532 7.430773
 1060 1.753532 7.427150
 1061 1.749909 7.423527
 1062 1.749909 7.419904
 1063 1.746286 7.416281
 1064 1.746286 7.412658
 1065 1.742663 7.409035
 1066 1.739040 7.405412
 1067 1.739040 7.401789
 1068 1.735417 7.398166
 1069 1.735417 7.394543
 1070 1.735417 7.390920
 1071 1.735417 7.387297
 1072 1.735417 7.383674
 1073 1.739040 7.380051
 1074 1.739040 7.376428
 1075 1.742663 7.372805
 1076 1.742663 7.369182
 1077 1.746286 7.365559
 1078 1.749909 7.361936
 1079 1.753532 7.358313
 1080 1.753532 7.354690
 1081 1.757155 7.351067
 1082 1.757155 7.347444
 1083 1.760778 7.343821
 1084 1.760778 7.340198
 1085 1.764401 7.336575
 1086 1.764401 7.332952
 1087 1.768024 7.329329
 1088 1.768024 7.325706
 1089 1.771647 7.322083
 1090 1.771647 7.318460
 1091 1.775270 7.314837
 1092 1.775270 7.311214
 1093 1.775270 7.307591
 1094 1.775270 7.303968
 1095 1.775270 7.300345
 1096 1.775270 7.296722
 1097 1.775270 7.293099
 1098 1.775270 7.289476
 1099 1.775270 7.285853
 1100 1.775270 7.282230
 1101 1.775270 7.278607
 1102 1.775270 7.274984
 1103 1.775270 7.271361
 1104 1.775270 7.267738
 1105 1.775270 7.264115
 1106 1.775270 7.260492
 1107 1.775270 7.256869
 1108 1.778893 7.253246
 1109 1.778893 7.249623
 1110 1.782516 7.246000
 1111 1.782516 7.242377
 1112 1.786139 7.238754
 1113 1.786139 7.235131
 1114 1.789762 7.231508
 1115 1.789762 7.227885
 1116 1.793385 7.224262
 1117 1.793385 7.220639
 1118 1.793385 7.217016
 1119 1.793385 7.213393
 1120 1.793385 7.209770
 1121 1.793385 7.206147
 1122 1.793385 7.202524
 1123 1.793385 7.198901
 1124 1.793385 7.195278
 1125 1.793385 7.191655
 1126 1.793385 7.188032
 1127 1.793385 7.184409
 1128 1.793385 7.180786
 1129 1.793385 7.177163
 1130 1.793385 7.173540
 1131 1.793385 7.169917
 1132 1.793385 7.166294
 1133 1.793385 7.162671
 1134 1.793385 7.159048
 1135 1.793385 7.155425
 1136 1.793385 7.151802
 1137 1.793385 7.148179
 1138 1.793385 7.144556
 1139 1.793385 7.140933
 1140 1.793385 7.137310
 1141 1.793385 7.133687
 1142 1.793385 7.130064
 1143 1.793385 7.126441
 1144 1.793385 7.122818
 1145 1.793385 7.119195
 1146 1.793385 7.115572
 1147 1.793385 7.111949
 1148 1.793385 7.108326
 1149 1.793385 7.104703
 1150 1.793385 7.101080
 1151 1.793385 7.097457
 1152 1.793385 7.093834
 1153 1.793385 7.090211
 1154 1.793385 7.086588
 1155 1.793385 7.082965
 1156 1.793385 7.079342
 1157 1.793385 7.075719
 1158 1.793385 7.072096
 1159 1.797008 7.068473
 1160 1.797008 7.064850
 1161 1.797008 7.061227
 1162 1.797008 7.057604
 1163 1.797008 7.053981
 1164 1.797008 7.050358
 1165 1.797008 7.046735
 1166 1.800631 7.043112
 1167 1.804254 7.039489
 1168 1.807877 7.035866
 1169 1.811500 7.032243
 1170 1.815123 7.028620
 1171 1.818746 7.024997
 1172 1.822369 7.021374
 1173 1.825992 7.017751
 1174 1.829615 7.014128
 1175 1.833238 7.010505
 1176 1.836861 7.006882
 1177 1.840484 7.003259
 1178 1.844107 6.999636
 1179 1.844107 6.996013
 1180 1.847730 6.992390
 1181 1.847730 6.988767
 1182 1.851353 6.985144
 1183 1.851353 6.981521
 1184 1.854976 6.977898
 1185 1.854976 6.974275
 1186 1.858599 6.970652
 1187 1.858599 6.967029
 1188 1.862222 6.963406
 1189 1.862222 6.959783
 1190 1.865845 6.956160
 1191 1.865845 6.952537
 1192 1.865845 6.948914
 1193 1.865845 6.945291
 1194 1.865845 6.941668
 1195 1.865845 6.938045
 1196 1.865845 6.934422
 1197 1.865845 6.930799
 1198 1.865845 6.927176
 1199 1.865845 6.923553
 1200 1.865845 6.919930
 1201 1.865845 6.916307
 1202 1.865845 6.912684
 1203 1.869468 6.909061
 1204 1.869468 6.905438
 1205 1.873091 6.901815
 1206 1.873091 6.898192
 1207 1.873091 6.894569
 1208 1.873091 6.890946
 1209 1.873091 6.887323
 1210 1.873091 6.883700
 1211 1.873091 6.880077
 1212 1.873091 6.876454
 1213 1.873091 6.872831
 1214 1.873091 6.869208
 1215 1.873091 6.865585
 1216 1.873091 6.861962
 1217 1.873091 6.858339
 1218 1.873091 6.854716
 1219 1.873091 6.851093
 1220 1.873091 6.847470
 1221 1.873091 6.843847
 1222 1.873091 6.840224
 1223 1.873091 6.836601
 1224 1.873091 6.832978
 1225 1.873091 6.829355
 1226 1.873091 6.825732
 1227 1.873091 6.822109
 1228 1.873091 6.818486
 1229 1.873091 6.814863
 1230 1.873091 6.811240
 1231 1.869468 6.807617
 1232 1.869468 6.803994
 1233 1.865845 6.800371
 1234 1.865845 6.796748
 1235 1.862222 6.793125
 1236 1.862222 6.789502
 1237 1.862222 6.785879
 1238 1.865845 6.782256
 1239 1.865845 6.778633
 1240 1.869468 6.775010
 1241 1.869468 6.771387
 1242 1.873091 6.767764
 1243 1.873091 6.764141
 1244 1.873091 6.760518
 1245 1.873091 6.756895
 1246 1.873091 6.753272
 1247 1.873091 6.749649
 1248 1.873091 6.746026
 1249 1.873091 6.742403
 1250 1.873091 6.738780
 1251 1.873091 6.735157
 1252 1.873091 6.731534
 1253 1.873091 6.727911
 1254 1.873091 6.724288
 1255 1.873091 6.720665
 1256 1.873091 6.717042
 1257 1.873091 6.713419
 1258 1.873091 6.709796
 1259 1.873091 6.706173
 1260 1.873091 6.702550
 1261 1.873091 6.698927
 1262 1.873091 6.695304
 1263 1.873091 6.691681
 1264 1.873091 6.688058
 1265 1.869468 6.684435
 1266 1.869468 6.680812
 1267 1.865845 6.677189
 1268 1.865845 6.673566
 1269 1.862222 6.669943
 1270 1.862222 6.666320
 1271 1.858599 6.662697
 1272 1.858599 6.659074
 1273 1.858599 6.655451
 1274 1.858599 6.651828
 1275 1.862222 6.648205
 1276 1.862222 6.644582
 1277 1.862222 6.640959
 1278 1.862222 6.637336
 1279 1.862222 6.633713
 1280 1.862222 6.630090
 1281 1.862222 6.626467
 1282 1.862222 6.622844
 1283 1.862222 6.619221
 1284 1.862222 6.615598
 1285 1.862222 6.611975
 1286 1.862222 6.608352
 1287 1.862222 6.604729
 1288 1.862222 6.601106
 1289 1.862222 6.597483
 1290 1.862222 6.593860
 1291 1.862222 6.590237
 1292 1.862222 6.586614
 1293 1.862222 6.582991
 1294 1.862222 6.579368
 1295 1.865845 6.575745
 1296 1.865845 6.572122
 1297 1.865845 6.568499
 1298 1.869468 6.564876
 1299 1.869468 6.561253
 1300 1.869468 6.557630
 1301 1.873091 6.554007
 1302 1.873091 6.550384
 1303 1.873091 6.546761
 1304 1.873091 6.543138
 1305 1.873091 6.539515
 1306 1.873091 6.535892
 1307 1.873091 6.532269
 1308 1.876714 6.528646
 1309 1.876714 6.525023
 1310 1.880337 6.521400
 1311 1.880337 6.517777
 1312 1.883960 6.514154
 1313 1.883960 6.510531
 1314 1.887583 6.506908
 1315 1.887583 6.503285
 1316 1.887583 6.499662
 1317 1.887583 6.496039
 1318 1.887583 6.492416
 1319 1.887583 6.488793
 1320 1.887583 6.485170
 1321 1.887583 6.481547
 1322 1.887583 6.477924
 1323 1.887583 6.474301
 1324 1.887583 6.470678
 1325 1.887583 6.467055
 1326 1.887583 6.463432
 1327 1.887583 6.459809
 1328 1.887583 6.456186
 1329 1.887583 6.452563
 1330 1.887583 6.448940
 1331 1.887583 6.445317
 1332 1.887583 6.441694
 1333 1.887583 6.438071
 1334 1.887583 6.434448
 1335 1.887583 6.430825
 1336 1.887583 6.427202
 1337 1.887583 6.423579
 1338 1.887583 6.419956
 1339 1.887583 6.416333
 1340 1.883960 6.412710
 1341 1.883960 6.409087
 1342 1.883960 6.405464
 1343 1.883960 6.401841
 1344 1.883960 6.398218
 1345 1.883960 6.394595
 1346 1.883960 6.390972
 1347 1.883960 6.387349
 1348 1.883960 6.383726
 1349 1.883960 6.380103
 1350 1.883960 6.376480
 1351 1.883960 6.372857
 1352 1.883960 6.369234
 1353 1.883960 6.365611
 1354 1.883960 6.361988
 1355 1.883960 6.358365
 1356 1.883960 6.354742
 1357 1.883960 6.351119
 1358 1.883960 6.347496
 1359 1.883960 6.343873
 1360 1.883960 6.340250
 1361 1.883960 6.336627
 1362 1.883960 6.333004
 1363 1.883960 6.329381
 1364 1.880337 6.325758
 1365 1.880337 6.322135
 1366 1.880337 6.318512
 1367 1.876714 6.314889
 1368 1.880337 6.311266
 1369 1.880337 6.307643
 1370 1.880337 6.304020
 1371 1.880337 6.300397
 1372 1.880337 6.296774
 1373 1.880337 6.293151
 1374 1.880337 6.289528
 1375 1.880337 6.285905
 1376 1.880337 6.282282
 1377 1.880337 6.278659
 1378 1.880337 6.275036
 1379 1.880337 6.271413
 1380 1.880337 6.267790
 1381 1.880337 6.264167
 1382 1.880337 6.260544
 1383 1.880337 6.256921
 1384 1.880337 6.253298
 1385 1.880337 6.249675
 1386 1.880337 6.246052
 1387 1.880337 6.242429
 1388 1.880337 6.238806
 1389 1.883960 6.235183
 1390 1.883960 6.231560
 1391 1.887583 6.227937
 1392 1.887583 6.224314
 1393 1.891206 6.220691
 1394 1.894829 6.217068
 1395 1.894829 6.213445
 1396 1.898452 6.209822
 1397 1.898452 6.206199
 1398 1.902075 6.202576
 1399 1.902075 6.198953
 1400 1.905698 6.195330
 1401 1.905698 6.191707
 1402 1.909321 6.188084
 1403 1.909321 6.184461
 1404 1.912944 6.180838
 1405 1.912944 6.177215
 1406 1.916567 6.173592
 1407 1.916567 6.169969
 1408 1.916567 6.166346
 1409 1.916567 6.162723
 1410 1.916567 6.159100
 1411 1.916567 6.155477
 1412 1.916567 6.151854
 1413 1.916567 6.148231
 1414 1.916567 6.144608
 1415 1.916567 6.140985
 1416 1.916567 6.137362
 1417 1.916567 6.133739
 1418 1.916567 6.130116
 1419 1.916567 6.126493
 1420 1.916567 6.122870
 1421 1.916567 6.119247
 1422 1.916567 6.115624
 1423 1.916567 6.112001
 1424 1.916567 6.108378
 1425 1.916567 6.104755
 1426 1.916567 6.101132
 1427 1.916567 6.097509
 1428 1.916567 6.093886
 1429 1.916567 6.090263
 1430 1.916567 6.086640
 1431 1.916567 6.083017
 1432 1.916567 6.079394
 1433 1.916567 6.075771
 1434 1.916567 6.072148
 1435 1.916567 6.068525
 1436 1.916567 6.064902
 1437 1.916567 6.061279
 1438 1.916567 6.057656
 1439 1.916567 6.054033
 1440 1.916567 6.050410
 1441 1.916567 6.046787
 1442 1.916567 6.043164
 1443 1.916567 6.039541
 1444 1.916567 6.035918
 1445 1.916567 6.032295
 1446 1.916567 6.028672
 1447 1.916567 6.025049
 1448 1.916567 6.021426
 1449 1.916567 6.017803
 1450 1.916567 6.014180
 1451 1.912944 6.010557
 1452 1.912944 6.006934
 1453 1.912944 6.003311
 1454 1.909321 5.999688
 1455 1.909321 5.996065
 1456 1.909321 5.992442
 1457 1.909321 5.988819
 1458 1.909321 5.985196
 1459 1.909321 5.981573
 1460 1.912944 5.977950
 1461 1.912944 5.974327
 1462 1.912944 5.970704
 1463 1.912944 5.967081
 1464 1.916567 5.963458
 1465 1.916567 5.959835
 1466 1.916567 5.956212
 1467 1.920190 5.952589
 1468 1.920190 5.948966
 1469 1.920190 5.945343
 1470 1.920190 5.941720
 1471 1.920190 5.938097
 1472 1.923813 5.938097
 1473 1.927436 5.934474
 1474 1.931059 5.934474
 1475 1.934682 5.930851
 1476 1.938305 5.930851
 1477 1.941928 5.927228
 1478 1.941928 5.923605
 1479 1.945551 5.919982
 1480 1.945551 5.916359
 1481 1.949174 5.912736
 1482 1.949174 5.909113
 1483 1.952797 5.905490
 1484 1.952797 5.901867
 1485 1.956420 5.898244
 1486 1.956420 5.894621
 1487 1.960043 5.890998
 1488 1.960043 5.887375
 1489 1.963666 5.883752
 1490 1.963666 5.880129
 1491 1.963666 5.876506
 1492 1.963666 5.872883
 1493 1.963666 5.869260
 1494 1.963666 5.865637
 1495 1.963666 5.862014
 1496 1.963666 5.858391
 1497 1.963666 5.854768
 1498 1.963666 5.851145
 1499 1.963666 5.847522
 1500 1.963666 5.843899
 1501 1.963666 5.840276
 1502 1.963666 5.836653
 1503 1.963666 5.833030
 1504 1.963666 5.829407
 1505 1.963666 5.825784
 1506 1.963666 5.822161
 1507 1.963666 5.818538
 1508 1.963666 5.814915
 1509 1.963666 5.811292
 1510 1.963666 5.807669
 1511 1.963666 5.804046
 1512 1.963666 5.800423
 1513 1.960043 5.796800
 1514 1.960043 5.793177
 1515 1.960043 5.789554
 1516 1.960043 5.785931
 1517 1.960043 5.782308
 1518 1.956420 5.778685
 1519 1.956420 5.775062
 1520 1.956420 5.771439
 1521 1.952797 5.767816
 1522 1.952797 5.764193
 1523 1.952797 5.760570
 1524 1.952797 5.756947
 1525 1.952797 5.753324
 1526 1.952797 5.749701
 1527 1.952797 5.746078
 1528 1.952797 5.742455
 1529 1.952797 5.738832
 1530 1.952797 5.735209
 1531 1.952797 5.731586
 1532 1.952797 5.727963
 1533 1.952797 5.724340
 1534 1.952797 5.720717
 1535 1.952797 5.717094
 1536 1.952797 5.713471
 1537 1.952797 5.709848
 1538 1.952797 5.706225
 1539 1.952797 5.702602
 1540 1.952797 5.698979
 1541 1.952797 5.695356
 1542 1.952797 5.691733
 1543 1.952797 5.688110
 1544 1.952797 5.684487
 1545 1.952797 5.680864
 1546 1.952797 5.677241
 1547 1.952797 5.673618
 1548 1.949174 5.669995
 1549 1.949174 5.666372
 1550 1.945551 5.662749
 1551 1.945551 5.659126
 1552 1.945551 5.655503
 1553 1.945551 5.651880
 1554 1.945551 5.648257
 1555 1.945551 5.644634
 1556 1.945551 5.641011
 1557 1.949174 5.637388
 1558 1.949174 5.633765
 1559 1.952797 5.630142
 1560 1.952797 5.626519
 1561 1.956420 5.622896
 1562 1.956420 5.619273
 1563 1.960043 5.615650
 1564 1.960043 5.612027
 1565 1.963666 5.608404
 1566 1.963666 5.604781
 1567 1.963666 5.601158
 1568 1.963666 5.597535
 1569 1.963666 5.593912
 1570 1.963666 5.590289
 1571 1.963666 5.586666
 1572 1.963666 5.583043
 1573 1.963666 5.579420
 1574 1.963666 5.575797
 1575 1.963666 5.572174
 1576 1.963666 5.568551
 1577 1.963666 5.564928
 1578 1.963666 5.561305
 1579 1.963666 5.557682
 1580 1.963666 5.554059
 1581 1.963666 5.550436
 1582 1.963666 5.546813
 1583 1.963666 5.543190
 1584 1.963666 5.539567
 1585 1.963666 5.535944
 1586 1.963666 5.532321
 1587 1.963666 5.528698
 1588 1.963666 5.525075
 1589 1.963666 5.521452
 1590 1.963666 5.517829
 1591 1.963666 5.514206
 1592 1.963666 5.510583
 1593 1.963666 5.506960
 1594 1.963666 5.503337
 1595 1.963666 5.499714
 1596 1.963666 5.496091
 1597 1.960043 5.492468
 1598 1.960043 5.488845
 1599 1.956420 5.485222
 1600 1.956420 5.481599
 1601 1.952797 5.477976
 1602 1.952797 5.474353
 1603 1.949174 5.470730
 1604 1.949174 5.467107
 1605 1.945551 5.463484
 1606 1.945551 5.459861
 1607 1.941928 5.456238
 1608 1.941928 5.452615
 1609 1.938305 5.448992
 1610 1.934682 5.445369
 1611 1.931059 5.441746
 1612 1.927436 5.438123
 1613 1.927436 5.434500
 1614 1.927436 5.430877
 1615 1.927436 5.427254
 1616 1.927436 5.423631
 1617 1.927436 5.420008
 1618 1.927436 5.416385
 1619 1.931059 5.412762
 1620 1.934682 5.409139
 1621 1.938305 5.405516
 1622 1.938305 5.401893
 1623 1.941928 5.398270
 1624 1.941928 5.394647
 1625 1.945551 5.391024
 1626 1.945551 5.387401
 1627 1.949174 5.383778
 1628 1.949174 5.380155
 1629 1.952797 5.376532
 1630 1.952797 5.372909
 1631 1.956420 5.369286
 1632 1.956420 5.365663
 1633 1.960043 5.362040
 1634 1.960043 5.358417
 1635 1.963666 5.354794
 1636 1.963666 5.351171
 1637 1.963666 5.347548
 1638 1.967289 5.343925
 1639 1.970912 5.340302
 1640 1.974535 5.336679
 1641 1.978158 5.333056
 1642 1.978158 5.329433
 1643 1.981781 5.325810
 1644 1.981781 5.322187
 1645 1.985404 5.318564
 1646 1.985404 5.314941
 1647 1.989027 5.311318
 1648 1.989027 5.307695
 1649 1.992650 5.304072
 1650 1.992650 5.300449
 1651 1.996273 5.296826
 1652 1.996273 5.293203
 1653 1.999896 5.289580
 1654 1.999896 5.285957
 1655 1.999896 5.282334
 1656 1.999896 5.278711
 1657 1.999896 5.275088
 1658 1.999896 5.271465
 1659 1.999896 5.267842
 1660 1.999896 5.264219
 1661 1.999896 5.260596
 1662 1.999896 5.256973
 1663 1.999896 5.253350
 1664 1.999896 5.249727
 1665 1.999896 5.246104
 1666 1.999896 5.242481
 1667 1.999896 5.238858
 1668 1.999896 5.235235
 1669 1.999896 5.231612
 1670 1.999896 5.227989
 1671 1.999896 5.224366
 1672 1.999896 5.220743
 1673 1.999896 5.217120
 1674 1.999896 5.213497
 1675 1.999896 5.209874
 1676 1.999896 5.206251
 1677 1.996273 5.202628
 1678 1.996273 5.199005
 1679 1.992650 5.195382
 1680 1.992650 5.191759
 1681 1.989027 5.188136
 1682 1.989027 5.184513
 1683 1.985404 5.180890
 1684 1.985404 5.177267
 1685 1.981781 5.173644
 1686 1.981781 5.170021
 1687 1.978158 5.166398
 1688 1.978158 5.162775
 1689 1.974535 5.159152
 1690 1.974535 5.155529
 1691 1.974535 5.151906
 1692 1.970912 5.148283
 1693 1.970912 5.144660
 1694 1.974535 5.141037
 1695 1.974535 5.137414
 1696 1.974535 5.133791
 1697 1.978158 5.130168
 1698 1.978158 5.126545
 1699 1.981781 5.122922
 1700 1.981781 5.119299
 1701 1.985404 5.115676
 1702 1.989027 5.112053
 1703 1.992650 5.108430
 1704 1.992650 5.104807
 1705 1.996273 5.104807
 1706 1.999896 5.101184
 1707 2.003519 5.101184
 1708 2.007142 5.097561
 1709 2.010765 5.097561
 1710 2.014388 5.093938
 1711 2.018011 5.093938
 1712 2.021634 5.090315
 1713 2.025257 5.086692
 1714 2.025257 5.083069
 1715 2.028880 5.079446
 1716 2.028880 5.075823
 1717 2.032503 5.072200
 1718 2.032503 5.068577
 1719 2.036126 5.064954
 1720 2.036126 5.061331
 1721 2.039749 5.057708
 1722 2.039749 5.054085
 1723 2.043372 5.050462
 1724 2.043372 5.046839
 1725 2.046995 5.043216
 1726 2.046995 5.039593
 1727 2.046995 5.035970
 1728 2.046995 5.032347
 1729 2.046995 5.028724
 1730 2.046995 5.025101
 1731 2.046995 5.021478
 1732 2.046995 5.017855
 1733 2.046995 5.014232
 1734 2.046995 5.010609
 1735 2.046995 5.006986
 1736 2.046995 5.003363
 1737 2.046995 4.999740
 1738 2.046995 4.996117
 1739 2.046995 4.992494
 1740 2.046995 4.988871
 1741 2.046995 4.985248
 1742 2.046995 4.981625
 1743 2.046995 4.978002
 1744 2.046995 4.974379
 1745 2.046995 4.970756
 1746 2.046995 4.967133
 1747 2.046995 4.963510
 1748 2.043372 4.959887
 1749 2.043372 4.956264
 1750 2.039749 4.952641
 1751 2.039749 4.949018
 1752 2.036126 4.945395
 1753 2.036126 4.941772
 1754 2.032503 4.938149
 1755 2.032503 4.934526
 1756 2.032503 4.930903
 1757 2.032503 4.927280
 1758 2.032503 4.923657
 1759 2.032503 4.920034
 1760 2.032503 4.916411
 1761 2.032503 4.912788
 1762 2.032503 4.909165
 1763 2.032503 4.905542
 1764 2.032503 4.901919
 1765 2.032503 4.898296
 1766 2.032503 4.894673
 1767 2.032503 4.891050
 1768 2.032503 4.887427
 1769 2.032503 4.883804
 1770 2.032503 4.880181
 1771 2.032503 4.876558
 1772 2.032503 4.872935
 1773 2.032503 4.869312
 1774 2.032503 4.865689
 1775 2.032503 4.862066
 1776 2.032503 4.858443
 1777 2.032503 4.854820
 1778 2.032503 4.851197
 1779 2.028880 4.847574
 1780 2.028880 4.843951
 1781 2.025257 4.840328
 1782 2.025257 4.836705
 1783 2.021634 4.833082
 1784 2.021634 4.829459
 1785 2.018011 4.825836
 1786 2.018011 4.822213
 1787 2.014388 4.818590
 1788 2.014388 4.814967
 1789 2.014388 4.811344
 1790 2.014388 4.807721
 1791 2.014388 4.804098
 1792 2.014388 4.800475
 1793 2.014388 4.796852
 1794 2.014388 4.793229
 1795 2.014388 4.789606
 1796 2.014388 4.785983
 1797 2.014388 4.782360
 1798 2.014388 4.778737
 1799 2.014388 4.775114
 1800 2.014388 4.771491
 1801 2.014388 4.767868
 1802 2.014388 4.764245
 1803 2.014388 4.760622
 1804 2.014388 4.756999
 1805 2.014388 4.753376
 1806 2.014388 4.749753
 1807 2.014388 4.746130
 1808 2.014388 4.742507
 1809 2.014388 4.738884
 1810 2.014388 4.735261
 1811 2.014388 4.731638
 1812 2.010765 4.728015
 1813 2.010765 4.724392
 1814 2.007142 4.720769
 1815 2.007142 4.717146
 1816 2.007142 4.713523
 1817 2.007142 4.709900
 1818 2.010765 4.706277
 1819 2.010765 4.702654
 1820 2.014388 4.699031
 1821 2.014388 4.695408
 1822 2.014388 4.691785
 1823 2.018011 4.688162
 1824 2.021634 4.684539
 1825 2.025257 4.680916
 1826 2.028880 4.677293
 1827 2.032503 4.673670
 1828 2.032503 4.670047
 1829 2.036126 4.666424
 1830 2.036126 4.662801
 1831 2.039749 4.659178
 1832 2.039749 4.655555
 1833 2.043372 4.651932
 1834 2.043372 4.648309
 1835 2.046995 4.644686
 1836 2.046995 4.641063
 1837 2.050618 4.637440
 1838 2.050618 4.633817
 1839 2.054241 4.630194
 1840 2.054241 4.626571
 1841 2.054241 4.622948
 1842 2.054241 4.619325
 1843 2.054241 4.615702
 1844 2.054241 4.612079
 1845 2.054241 4.608456
 1846 2.054241 4.604833
 1847 2.054241 4.601210
 1848 2.054241 4.597587
 1849 2.054241 4.593964
 1850 2.054241 4.590341
 1851 2.054241 4.586718
 1852 2.054241 4.583095
 1853 2.054241 4.579472
 1854 2.054241 4.575849
 1855 2.054241 4.572226
 1856 2.054241 4.568603
 1857 2.054241 4.564980
 1858 2.054241 4.561357
 1859 2.054241 4.557734
 1860 2.054241 4.554111
 1861 2.054241 4.550488
 1862 2.050618 4.546865
 1863 2.050618 4.543242
 1864 2.046995 4.539619
 1865 2.046995 4.535996
 1866 2.046995 4.532373
 1867 2.050618 4.528750
 1868 2.050618 4.525127
 1869 2.050618 4.521504
 1870 2.050618 4.517881
 1871 2.050618 4.514258
 1872 2.050618 4.510635
 1873 2.050618 4.507012
 1874 2.050618 4.503389
 1875 2.050618 4.499766
 1876 2.050618 4.496143
 1877 2.050618 4.492520
 1878 2.050618 4.488897
 1879 2.050618 4.485274
 1880 2.050618 4.481651
 1881 2.054241 4.478028
 1882 2.054241 4.474405
 1883 2.057864 4.470782
 1884 2.057864 4.467159
 1885 2.061487 4.463536
 1886 2.061487 4.459913
 1887 2.065110 4.456290
 1888 2.065110 4.452667
 1889 2.068733 4.449044
 1890 2.068733 4.445421
 1891 2.068733 4.441798
 1892 2.068733 4.438175
 1893 2.068733 4.434552
 1894 2.068733 4.430929
 1895 2.068733 4.427306
 1896 2.068733 4.423683
 1897 2.068733 4.420060
 1898 2.068733 4.416437
 1899 2.068733 4.412814
 1900 2.068733 4.409191
 1901 2.068733 4.405568
 1902 2.068733 4.401945
 1903 2.068733 4.398322
 1904 2.068733 4.394699
 1905 2.068733 4.391076
 1906 2.068733 4.387453
 1907 2.068733 4.383830
 1908 2.068733 4.380207
 1909 2.068733 4.376584
 1910 2.068733 4.372961
 1911 2.068733 4.369338
 1912 2.065110 4.365715
 1913 2.065110 4.362092
 1914 2.061487 4.358469
 1915 2.061487 4.354846
 1916 2.057864 4.351223
 1917 2.057864 4.347600
 1918 2.054241 4.343977
 1919 2.054241 4.340354
 1920 2.050618 4.336731
 1921 2.050618 4.333108
 1922 2.046995 4.329485
 1923 2.046995 4.325862
 1924 2.043372 4.322239
 1925 2.043372 4.318616
 1926 2.043372 4.314993
 1927 2.043372 4.311370
 1928 2.043372 4.307747
 1929 2.043372 4.304124
 1930 2.043372 4.300501
 1931 2.043372 4.296878
 1932 2.043372 4.293255
 1933 2.043372 4.289632
 1934 2.043372 4.286009
 1935 2.043372 4.282386
 1936 2.043372 4.278763
 1937 2.043372 4.275140
 1938 2.043372 4.271517
 1939 2.046995 4.271517
 1940 2.050618 4.267894
 1941 2.054241 4.267894
 1942 2.057864 4.267894
 1943 2.061487 4.264271
 1944 2.065110 4.264271
 1945 2.068733 4.260648
 1946 2.072356 4.260648
 1947 2.075979 4.257025
 1948 2.079602 4.257025
 1949 2.083225 4.253402
 1950 2.086848 4.253402
 1951 2.090471 4.249779
 1952 2.094094 4.249779
 1953 2.097717 4.246156
 1954 2.101340 4.246156
 1955 2.104963 4.242533
 1956 2.104963 4.238910
 1957 2.108586 4.235287
 1958 2.108586 4.231664
 1959 2.112209 4.228041
 1960 2.112209 4.224418
 1961 2.115832 4.220795
 1962 2.115832 4.217172
 1963 2.119455 4.213549
 1964 2.119455 4.209926
 1965 2.123078 4.206303
 1966 2.123078 4.202680
 1967 2.126701 4.199057
 1968 2.126701 4.195434
 1969 2.126701 4.191811
 1970 2.130324 4.188188
 1971 2.133947 4.184565
 1972 2.137570 4.180942
 1973 2.141193 4.177319
 1974 2.144816 4.173696
 1975 2.148439 4.170073
 1976 2.148439 4.166450
 1977 2.152062 4.162827
 1978 2.152062 4.159204
 1979 2.155685 4.155581
 1980 2.155685 4.151958
 1981 2.159308 4.148335
 1982 2.159308 4.144712
 1983 2.162931 4.141089
 1984 2.166554 4.137466
 1985 2.170177 4.133843
 1986 2.173800 4.130220
 1987 2.177423 4.126597
 1988 2.177423 4.122974
 1989 2.181046 4.119351
 1990 2.181046 4.115728
 1991 2.184669 4.112105
 1992 2.184669 4.108482
 1993 2.188292 4.104859
 1994 2.188292 4.101236
 1995 2.191915 4.097613
 1996 2.191915 4.093990
 1997 2.195538 4.090367
 1998 2.195538 4.086744
 1999 2.199161 4.083121
 2000 2.199161 4.079498
 2001 2.199161 4.075875
 2002 2.199161 4.072252
 2003 2.199161 4.068629
 2004 2.199161 4.065006
 2005 2.199161 4.061383
 2006 2.199161 4.057760
 2007 2.199161 4.054137
 2008 2.199161 4.050514
 2009 2.199161 4.046891
 2010 2.199161 4.043268
 2011 2.199161 4.039645
 2012 2.199161 4.036022
 2013 2.199161 4.032399
 2014 2.199161 4.028776
 2015 2.199161 4.025153
 2016 2.199161 4.021530
 2017 2.199161 4.017907
 2018 2.199161 4.014284
 2019 2.199161 4.010661
 2020 2.199161 4.007038
 2021 2.199161 4.003415
 2022 2.199161 3.999792
 2023 2.199161 3.996169
 2024 2.199161 3.992546
 2025 2.199161 3.988923
 2026 2.199161 3.985300
 2027 2.199161 3.981677
 2028 2.199161 3.978054
 2029 2.199161 3.974431
 2030 2.199161 3.970808
 2031 2.199161 3.967185
 2032 2.199161 3.963562
 2033 2.195538 3.959939
 2034 2.195538 3.956316
 2035 2.195538 3.952693
 2036 2.195538 3.949070
 2037 2.195538 3.945447
 2038 2.195538 3.941824
 2039 2.195538 3.938201
 2040 2.195538 3.934578
 2041 2.195538 3.930955
 2042 2.195538 3.927332
 2043 2.191915 3.923709
 2044 2.191915 3.920086
 2045 2.188292 3.916463
 2046 2.188292 3.912840
 2047 2.184669 3.909217
 2048 2.184669 3.905594
 2049 2.181046 3.901971
 2050 2.181046 3.898348
 2051 2.177423 3.894725
 2052 2.177423 3.891102
 2053 2.173800 3.887479
 2054 2.173800 3.883856
 2055 2.170177 3.880233
 2056 2.166554 3.876610
 2057 2.162931 3.872987
 2058 2.159308 3.872987
 2059 2.155685 3.869364
 2060 2.152062 3.869364
 2061 2.148439 3.865741
 2062 2.144816 3.865741
 2063 2.141193 3.862118
 2064 2.137570 3.858495
 2065 2.137570 3.854872
 2066 2.133947 3.851249
 2067 2.130324 3.847626
 2068 2.130324 3.844003
 2069 2.126701 3.840380
 2070 2.126701 3.836757
 2071 2.123078 3.833134
 2072 2.123078 3.829511
 2073 2.119455 3.825888
 2074 2.119455 3.822265
 2075 2.119455 3.818642
 2076 2.119455 3.815019
 2077 2.119455 3.811396
 2078 2.119455 3.807773
 2079 2.115832 3.804150
 2080 2.115832 3.800527
 2081 2.112209 3.796904
 2082 2.112209 3.793281
 2083 2.108586 3.789658
 2084 2.108586 3.786035
 2085 2.104963 3.782412
 2086 2.104963 3.778789
 2087 2.101340 3.775166
 2088 2.101340 3.771543
 2089 2.097717 3.767920
 2090 2.097717 3.764297
 2091 2.094094 3.760674
 2092 2.090471 3.757051
 2093 2.090471 3.753428
 2094 2.090471 3.749805
 2095 2.090471 3.746182
 2096 2.094094 3.742559
 2097 2.094094 3.738936
 2098 2.094094 3.735313
 2099 2.094094 3.731690
 2100 2.094094 3.728067
 2101 2.094094 3.724444
 2102 2.094094 3.720821
 2103 2.097717 3.717198
 2104 2.097717 3.713575
 2105 2.101340 3.709952
 2106 2.101340 3.706329
 2107 2.104963 3.702706
 2108 2.108586 3.699083
 2109 2.112209 3.695460
 2110 2.112209 3.691837
 2111 2.115832 3.688214
 2112 2.115832 3.684591
 2113 2.119455 3.680968
 2114 2.119455 3.677345
 2115 2.123078 3.673722
 2116 2.123078 3.670099
 2117 2.126701 3.666476
 2118 2.126701 3.662853
 2119 2.130324 3.659230
 2120 2.130324 3.655607
 2121 2.133947 3.651984
 2122 2.133947 3.648361
 2123 2.133947 3.644738
 2124 2.133947 3.641115
 2125 2.137570 3.637492
 2126 2.137570 3.633869
 2127 2.141193 3.630246
 2128 2.141193 3.626623
 2129 2.144816 3.623000
 2130 2.144816 3.619377
 2131 2.144816 3.615754
 2132 2.144816 3.612131
 2133 2.144816 3.608508
 2134 2.144816 3.604885
 2135 2.144816 3.601262
 2136 2.144816 3.597639
 2137 2.144816 3.594016
 2138 2.144816 3.590393
 2139 2.144816 3.586770
 2140 2.144816 3.583147
 2141 2.144816 3.579524
 2142 2.144816 3.575901
 2143 2.144816 3.572278
 2144 2.144816 3.568655
 2145 2.144816 3.565032
 2146 2.144816 3.561409
 2147 2.144816 3.557786
 2148 2.144816 3.554163
 2149 2.144816 3.550540
 2150 2.144816 3.546917
 2151 2.144816 3.543294
 2152 2.144816 3.539671
 2153 2.144816 3.536048
 2154 2.141193 3.532425
 2155 2.141193 3.528802
 2156 2.137570 3.525179
 2157 2.137570 3.521556
 2158 2.133947 3.517933
 2159 2.133947 3.514310
 2160 2.130324 3.510687
 2161 2.130324 3.507064
 2162 2.126701 3.503441
 2163 2.126701 3.499818
 2164 2.123078 3.496195
 2165 2.123078 3.492572
 2166 2.119455 3.488949
 2167 2.115832 3.488949
 2168 2.112209 3.485326
 2169 2.108586 3.485326
 2170 2.104963 3.481703
 2171 2.101340 3.481703
 2172 2.097717 3.478080
 2173 2.094094 3.478080
 2174 2.090471 3.474457
 2175 2.086848 3.474457
 2176 2.083225 3.470834
 2177 2.079602 3.467211
 2178 2.075979 3.463588
 2179 2.072356 3.459965
 2180 2.068733 3.456342
 2181 2.068733 3.452719
 2182 2.065110 3.449096
 2183 2.065110 3.445473
 2184 2.065110 3.441850
 2185 2.061487 3.438227
 2186 2.061487 3.434604
 2187 2.061487 3.430981
 2188 2.061487 3.427358
 2189 2.065110 3.423735
 2190 2.065110 3.420112
 2191 2.068733 3.416489
 2192 2.072356 3.412866
 2193 2.075979 3.409243
 2194 2.079602 3.405620
 2195 2.083225 3.401997
 2196 2.086848 3.401997
 2197 2.090471 3.398374
 2198 2.094094 3.398374
 2199 2.097717 3.394751
 2200 2.101340 3.394751
 2201 2.104963 3.391128
 2202 2.108586 3.391128
 2203 2.112209 3.387505
 2204 2.115832 3.387505
 2205 2.119455 3.383882
 2206 2.123078 3.380259
 2207 2.123078 3.376636
 2208 2.126701 3.373013
 2209 2.126701 3.369390
 2210 2.130324 3.365767
 2211 2.130324 3.362144
 2212 2.133947 3.358521
 2213 2.133947 3.354898
 2214 2.137570 3.351275
 2215 2.137570 3.347652
 2216 2.141193 3.344029
 2217 2.141193 3.340406
 2218 2.144816 3.336783
 2219 2.144816 3.333160
 2220 2.144816 3.329537
 2221 2.144816 3.325914
 2222 2.144816 3.322291
 2223 2.144816 3.318668
 2224 2.144816 3.315045
 2225 2.144816 3.311422
 2226 2.144816 3.307799
 2227 2.144816 3.304176
 2228 2.144816 3.300553
 2229 2.148439 3.296930
 2230 2.148439 3.293307
 2231 2.148439 3.289684
 2232 2.152062 3.286061
 2233 2.152062 3.282438
 2234 2.155685 3.278815
 2235 2.159308 3.275192
 2236 2.159308 3.271569
 2237 2.162931 3.267946
 2238 2.166554 3.264323
 2239 2.170177 3.260700
 2240 2.173800 3.260700
 2241 2.177423 3.260700
 2242 2.181046 3.260700
 2243 2.184669 3.257077
 2244 2.188292 3.257077
 2245 2.191915 3.253454
 2246 2.195538 3.253454
 2247 2.199161 3.249831
 2248 2.202784 3.249831
 2249 2.206407 3.246208
 2250 2.210030 3.246208
 2251 2.213653 3.242585
 2252 2.217276 3.242585
 2253 2.220899 3.238962
 2254 2.224522 3.238962
 2255 2.228145 3.235339
 2256 2.231768 3.231716
 2257 2.235391 3.228093
 2258 2.235391 3.224470
 2259 2.239014 3.220847
 2260 2.242637 3.217224
 2261 2.246260 3.213601
 2262 2.249883 3.209978
 2263 2.253506 3.206355
 2264 2.257129 3.202732
 2265 2.260752 3.199109
 2266 2.264375 3.195486
 2267 2.267998 3.191863
 2268 2.271621 3.188240
 2269 2.275244 3.184617
 2270 2.278867 3.180994
 2271 2.278867 3.177371
 2272 2.282490 3.173748
 2273 2.282490 3.170125
 2274 2.286113 3.166502
 2275 2.286113 3.162879
 2276 2.289736 3.159256
 2277 2.289736 3.155633
 2278 2.293359 3.152010
 2279 2.293359 3.148387
 2280 2.296982 3.144764
 2281 2.300605 3.141141
 2282 2.304228 3.137518
 2283 2.307851 3.137518
 2284 2.311474 3.133895
 2285 2.315097 3.133895
 2286 2.318720 3.130272
 2287 2.322343 3.126649
 2288 2.325966 3.123026
 2289 2.329589 3.119403
 2290 2.333212 3.115780
 2291 2.336835 3.112157
 2292 2.340458 3.108534
 2293 2.344081 3.104911
 2294 2.344081 3.101288
 2295 2.347704 3.097665
 2296 2.347704 3.094042
 2297 2.351327 3.090419
 2298 2.351327 3.086796
 2299 2.354950 3.083173
 2300 2.354950 3.079550
 2301 2.358573 3.075927
 2302 2.358573 3.072304
 2303 2.362196 3.068681
 2304 2.362196 3.065058
 2305 2.365819 3.061435
 2306 2.365819 3.057812
 2307 2.369442 3.054189
 2308 2.369442 3.050566
 2309 2.373065 3.046943
 2310 2.373065 3.043320
 2311 2.373065 3.039697
 2312 2.373065 3.036074
 2313 2.373065 3.032451
 2314 2.373065 3.028828
 2315 2.373065 3.025205
 2316 2.376688 3.021582
 2317 2.376688 3.017959
 2318 2.380311 3.014336
 2319 2.380311 3.010713
 2320 2.383934 3.007090
 2321 2.383934 3.003467
 2322 2.387557 2.999844
 2323 2.387557 2.996221
 2324 2.391180 2.992598
 2325 2.391180 2.988975
 2326 2.391180 2.985352
 2327 2.394803 2.981729
 2328 2.398426 2.978106
 2329 2.402049 2.974483
 2330 2.405672 2.974483
 2331 2.409295 2.970860
 2332 2.412918 2.970860
 2333 2.416541 2.967237
 2334 2.420164 2.967237
 2335 2.423787 2.967237
 2336 2.427410 2.963614
 2337 2.431033 2.963614
 2338 2.434656 2.959991
 2339 2.438279 2.959991
 2340 2.441902 2.956368
 2341 2.445525 2.956368
 2342 2.449148 2.952745
 2343 2.452771 2.952745
 2344 2.456394 2.949122
 2345 2.460017 2.949122
 2346 2.463640 2.945499
 2347 2.467263 2.945499
 2348 2.470886 2.941876
 2349 2.470886 2.938253
 2350 2.474509 2.934630
 2351 2.474509 2.931007
 2352 2.478132 2.927384
 2353 2.478132 2.923761
 2354 2.481755 2.920138
 2355 2.481755 2.916515
 2356 2.485378 2.912892
 2357 2.485378 2.909269
 2358 2.489001 2.905646
 2359 2.489001 2.902023
 2360 2.492624 2.898400
 2361 2.492624 2.894777
 2362 2.492624 2.891154
 2363 2.492624 2.887531
 2364 2.492624 2.883908
 2365 2.492624 2.880285
 2366 2.492624 2.876662
 2367 2.492624 2.873039
 2368 2.492624 2.869416
 2369 2.492624 2.865793
 2370 2.492624 2.862170
 2371 2.492624 2.858547
 2372 2.492624 2.854924
 2373 2.492624 2.851301
 2374 2.492624 2.847678
 2375 2.492624 2.844055
 2376 2.496247 2.840432
 2377 2.499870 2.836809
 2378 2.499870 2.833186
 2379 2.503493 2.829563
 2380 2.503493 2.825940
 2381 2.507116 2.822317
 2382 2.507116 2.818694
 2383 2.510739 2.815071
 2384 2.510739 2.811448
 2385 2.514362 2.807825
 2386 2.514362 2.804202
 2387 2.517985 2.800579
 2388 2.521608 2.796956
 2389 2.525231 2.793333
 2390 2.528854 2.789710
 2391 2.532477 2.786087
 2392 2.536100 2.782464
 2393 2.539723 2.778841
 2394 2.543346 2.775218
 2395 2.546969 2.771595
 2396 2.550592 2.767972
 2397 2.554215 2.767972
 2398 2.557838 2.767972
 2399 2.561461 2.767972
 2400 2.565084 2.767972
 2401 2.568707 2.767972
 2402 2.572330 2.767972
 2403 2.575953 2.767972
 2404 2.579576 2.767972
 2405 2.583199 2.767972
 2406 2.586822 2.767972
 2407 2.590445 2.767972
 2408 2.594068 2.767972
 2409 2.597691 2.767972
 2410 2.601314 2.767972
 2411 2.604937 2.767972
 2412 2.608560 2.767972
 2413 2.612183 2.767972
 2414 2.615806 2.767972
 2415 2.619429 2.767972
 2416 2.623052 2.767972
 2417 2.626675 2.767972
 2418 2.630298 2.767972
 2419 2.633921 2.767972
 2420 2.637544 2.767972
 2421 2.641167 2.767972
 2422 2.644790 2.771595
 2423 2.648413 2.775218
 2424 2.652036 2.778841
 2425 2.655659 2.782464
 2426 2.659282 2.786087
 2427 2.662905 2.789710
 2428 2.666528 2.793333
 2429 2.670151 2.796956
 2430 2.673774 2.800579
 2431 2.673774 2.804202
 2432 2.677397 2.807825
 2433 2.677397 2.811448
 2434 2.681020 2.815071
 2435 2.681020 2.818694
 2436 2.684643 2.822317
 2437 2.684643 2.825940
 2438 2.688266 2.829563
 2439 2.688266 2.833186
 2440 2.691889 2.836809
 2441 2.695512 2.840432
 2442 2.699135 2.844055
 2443 2.702758 2.847678
 2444 2.706381 2.851301
 2445 2.710004 2.854924
 2446 2.713627 2.854924
 2447 2.717250 2.858547
 2448 2.720873 2.858547
 2449 2.724496 2.862170
 2450 2.728119 2.862170
 2451 2.731742 2.865793
 2452 2.735365 2.865793
 2453 2.738988 2.869416
 2454 2.742611 2.869416
 2455 2.746234 2.873039
 2456 2.749857 2.873039
 2457 2.753480 2.876662
 2458 2.757103 2.876662
 2459 2.760726 2.880285
 2460 2.764349 2.880285
 2461 2.767972 2.883908
 2462 2.771595 2.883908
 2463 2.775218 2.887531
 2464 2.778841 2.887531
 2465 2.782464 2.891154
 2466 2.786087 2.891154
 2467 2.789710 2.891154
 2468 2.793333 2.891154
 2469 2.796956 2.891154
 2470 2.800579 2.891154
 2471 2.804202 2.891154
 2472 2.807825 2.891154
 2473 2.811448 2.891154
 2474 2.815071 2.891154
 2475 2.818694 2.891154
 2476 2.822317 2.891154
 2477 2.825940 2.891154
 2478 2.829563 2.891154
 2479 2.833186 2.891154
 2480 2.836809 2.891154
 2481 2.840432 2.891154
 2482 2.844055 2.891154
 2483 2.847678 2.891154
 2484 2.851301 2.891154
 2485 2.854924 2.891154
 2486 2.858547 2.891154
 2487 2.862170 2.891154
 2488 2.865793 2.891154
 2489 2.869416 2.891154
 2490 2.873039 2.891154
 2491 2.876662 2.891154
 2492 2.880285 2.891154
 2493 2.883908 2.887531
 2494 2.887531 2.887531
 2495 2.891154 2.883908
 2496 2.894777 2.883908
 2497 2.898400 2.880285
 2498 2.902023 2.880285
 2499 2.905646 2.876662
 2500 2.909269 2.876662
 2501 2.912892 2.873039
 2502 2.916515 2.873039
 2503 2.920138 2.869416
 2504 2.923761 2.869416
 2505 2.927384 2.865793
 2506 2.927384 2.862170
 2507 2.931007 2.858547
 2508 2.931007 2.854924
 2509 2.934630 2.851301
 2510 2.934630 2.847678
 2511 2.938253 2.844055
 2512 2.938253 2.840432
 2513 2.941876 2.836809
 2514 2.941876 2.833186
 2515 2.945499 2.829563
 2516 2.945499 2.825940
 2517 2.949122 2.822317
 2518 2.949122 2.818694
 2519 2.949122 2.815071
 2520 2.949122 2.811448
 2521 2.952745 2.807825
 2522 2.952745 2.804202
 2523 2.956368 2.800579
 2524 2.956368 2.796956
 2525 2.959991 2.793333
 2526 2.959991 2.789710
 2527 2.963614 2.786087
 2528 2.963614 2.782464
 2529 2.963614 2.778841
 2530 2.963614 2.775218
 2531 2.963614 2.771595
 2532 2.963614 2.767972
 2533 2.963614 2.764349
 2534 2.963614 2.760726
 2535 2.963614 2.757103
 2536 2.963614 2.753480
 2537 2.963614 2.749857
 2538 2.963614 2.746234
 2539 2.967237 2.742611
 2540 2.970860 2.738988
 2541 2.974483 2.735365
 2542 2.978106 2.735365
 2543 2.981729 2.731742
 2544 2.985352 2.728119
 2545 2.988975 2.724496
 2546 2.992598 2.724496
 2547 2.996221 2.720873
 2548 2.999844 2.720873
 2549 3.003467 2.717250
 2550 3.007090 2.717250
 2551 3.010713 2.713627
 2552 3.014336 2.713627
 2553 3.017959 2.710004
 2554 3.021582 2.710004
 2555 3.025205 2.706381
 2556 3.028828 2.706381
 2557 3.032451 2.702758
 2558 3.032451 2.699135
 2559 3.036074 2.695512
 2560 3.036074 2.691889
 2561 3.039697 2.688266
 2562 3.039697 2.684643
 2563 3.043320 2.681020
 2564 3.043320 2.677397
 2565 3.046943 2.673774
 2566 3.046943 2.670151
 2567 3.050566 2.666528
 2568 3.050566 2.662905
 2569 3.054189 2.659282
 2570 3.054189 2.655659
 2571 3.054189 2.652036
 2572 3.054189 2.648413
 2573 3.054189 2.644790
 2574 3.054189 2.641167
 2575 3.054189 2.637544
 2576 3.054189 2.633921
 2577 3.057812 2.630298
 2578 3.057812 2.626675
 2579 3.061435 2.623052
 2580 3.061435 2.619429
 2581 3.065058 2.615806
 2582 3.065058 2.612183
 2583 3.068681 2.608560
 2584 3.068681 2.604937
 2585 3.072304 2.601314
 2586 3.072304 2.597691
 2587 3.072304 2.594068
 2588 3.072304 2.590445
 2589 3.072304 2.586822
 2590 3.072304 2.583199
 2591 3.072304 2.579576
 2592 3.072304 2.575953
 2593 3.072304 2.572330
 2594 3.075927 2.568707
 2595 3.075927 2.565084
 2596 3.079550 2.561461
 2597 3.079550 2.557838
 2598 3.083173 2.554215
 2599 3.083173 2.550592
 2600 3.086796 2.546969
 2601 3.086796 2.543346
 2602 3.086796 2.539723
 2603 3.086796 2.536100
 2604 3.086796 2.532477
 2605 3.086796 2.528854
 2606 3.086796 2.525231
 2607 3.086796 2.521608
 2608 3.086796 2.517985
 2609 3.086796 2.514362
 2610 3.086796 2.510739
 2611 3.086796 2.507116
 2612 3.086796 2.503493
 2613 3.086796 2.499870
 2614 3.086796 2.496247
 2615 3.086796 2.492624
 2616 3.086796 2.489001
 2617 3.086796 2.485378
 2618 3.086796 2.481755
 2619 3.086796 2.478132
 2620 3.086796 2.474509
 2621 3.086796 2.470886
 2622 3.086796 2.467263
 2623 3.086796 2.463640
 2624 3.086796 2.460017
 2625 3.086796 2.456394
 2626 3.086796 2.452771
 2627 3.086796 2.449148
 2628 3.086796 2.445525
 2629 3.086796 2.441902
 2630 3.086796 2.438279
 2631 3.086796 2.434656
 2632 3.086796 2.431033
 2633 3.086796 2.427410
 2634 3.086796 2.423787
 2635 3.090419 2.420164
 2636 3.094042 2.416541
 2637 3.097665 2.412918
 2638 3.101288 2.409295
 2639 3.104911 2.405672
 2640 3.108534 2.402049
 2641 3.112157 2.398426
 2642 3.115780 2.394803
 2643 3.119403 2.391180
 2644 3.123026 2.387557
 2645 3.126649 2.387557
 2646 3.130272 2.387557
 2647 3.133895 2.387557
 2648 3.137518 2.387557
 2649 3.141141 2.387557
 2650 3.144764 2.387557
 2651 3.148387 2.387557
 2652 3.152010 2.387557
 2653 3.155633 2.387557
 2654 3.159256 2.387557
 2655 3.162879 2.387557
 2656 3.166502 2.383934
 2657 3.170125 2.383934
 2658 3.173748 2.380311
 2659 3.177371 2.380311
 2660 3.180994 2.376688
 2661 3.184617 2.376688
 2662 3.188240 2.373065
 2663 3.191863 2.373065
 2664 3.195486 2.369442
 2665 3.199109 2.369442
 2666 3.202732 2.365819
 2667 3.206355 2.365819
 2668 3.209978 2.362196
 2669 3.213601 2.362196
 2670 3.217224 2.362196
 2671 3.220847 2.362196
 2672 3.224470 2.362196
 2673 3.228093 2.362196
 2674 3.231716 2.362196
 2675 3.235339 2.362196
 2676 3.238962 2.362196
 2677 3.242585 2.362196
 2678 3.246208 2.362196
 2679 3.249831 2.362196
 2680 3.253454 2.362196
 2681 3.257077 2.362196
 2682 3.260700 2.362196
 2683 3.264323 2.362196
 2684 3.267946 2.362196
 2685 3.271569 2.365819
 2686 3.275192 2.369442
 2687 3.278815 2.373065
 2688 3.282438 2.376688
 2689 3.286061 2.380311
 2690 3.289684 2.383934
 2691 3.293307 2.387557
 2692 3.296930 2.391180
 2693 3.300553 2.394803
 2694 3.300553 2.398426
 2695 3.300553 2.402049
 2696 3.300553 2.405672
 2697 3.300553 2.409295
 2698 3.300553 2.412918
 2699 3.300553 2.416541
 2700 3.300553 2.420164
 2701 3.300553 2.423787
 2702 3.300553 2.427410
 2703 3.300553 2.431033
 2704 3.300553 2.434656
 2705 3.300553 2.438279
 2706 3.304176 2.441902
 2707 3.304176 2.445525
 2708 3.307799 2.449148
 2709 3.307799 2.452771
 2710 3.311422 2.456394
 2711 3.311422 2.460017
 2712 3.315045 2.463640
 2713 3.315045 2.467263
 2714 3.318668 2.470886
 2715 3.318668 2.474509
 2716 3.322291 2.478132
 2717 3.322291 2.481755
 2718 3.325914 2.485378
 2719 3.329537 2.489001
 2720 3.333160 2.489001
 2721 3.336783 2.492624
 2722 3.340406 2.492624
 2723 3.344029 2.496247
 2724 3.347652 2.496247
 2725 3.351275 2.499870
 2726 3.354898 2.499870
 2727 3.358521 2.503493
 2728 3.362144 2.503493
 2729 3.365767 2.507116
 2730 3.369390 2.507116
 2731 3.373013 2.510739
 2732 3.376636 2.510739
 2733 3.380259 2.510739
 2734 3.383882 2.510739
 2735 3.387505 2.514362
 2736 3.391128 2.514362
 2737 3.394751 2.514362
 2738 3.398374 2.514362
 2739 3.401997 2.514362
 2740 3.405620 2.514362
 2741 3.409243 2.514362
 2742 3.412866 2.517985
 2743 3.416489 2.517985
 2744 3.420112 2.521608
 2745 3.423735 2.521608
 2746 3.427358 2.525231
 2747 3.430981 2.525231
 2748 3.434604 2.525231
 2749 3.438227 2.525231
 2750 3.441850 2.525231
 2751 3.445473 2.525231
 2752 3.449096 2.525231
 2753 3.452719 2.525231
 2754 3.456342 2.525231
 2755 3.459965 2.525231
 2756 3.463588 2.525231
 2757 3.467211 2.525231
 2758 3.470834 2.525231
 2759 3.474457 2.525231
 2760 3.478080 2.525231
 2761 3.481703 2.525231
 2762 3.485326 2.525231
 2763 3.488949 2.525231
 2764 3.492572 2.525231
 2765 3.496195 2.525231
 2766 3.499818 2.525231
 2767 3.503441 2.525231
 2768 3.507064 2.525231
 2769 3.510687 2.525231
 2770 3.514310 2.525231
 2771 3.517933 2.525231
 2772 3.521556 2.521608
 2773 3.525179 2.521608
 2774 3.528802 2.517985
 2775 3.532425 2.517985
 2776 3.536048 2.514362
 2777 3.539671 2.514362
 2778 3.543294 2.510739
 2779 3.546917 2.510739
 2780 3.550540 2.507116
 2781 3.554163 2.507116
 2782 3.557786 2.503493
 2783 3.561409 2.503493
 2784 3.565032 2.499870
 2785 3.565032 2.496247
 2786 3.568655 2.492624
 2787 3.568655 2.489001
 2788 3.572278 2.485378
 2789 3.572278 2.481755
 2790 3.575901 2.478132
 2791 3.575901 2.474509
 2792 3.579524 2.470886
 2793 3.579524 2.467263
 2794 3.583147 2.463640
 2795 3.583147 2.460017
 2796 3.586770 2.456394
 2797 3.586770 2.452771
 2798 3.586770 2.449148
 2799 3.586770 2.445525
 2800 3.586770 2.441902
 2801 3.586770 2.438279
 2802 3.586770 2.434656
 2803 3.586770 2.431033
 2804 3.586770 2.427410
 2805 3.586770 2.423787
 2806 3.586770 2.420164
 2807 3.586770 2.416541
 2808 3.586770 2.412918
 2809 3.586770 2.409295
 2810 3.586770 2.405672
 2811 3.586770 2.402049
 2812 3.586770 2.398426
 2813 3.586770 2.394803
 2814 3.586770 2.391180
 2815 3.586770 2.387557
 2816 3.586770 2.383934
 2817 3.586770 2.380311
 2818 3.586770 2.376688
 2819 3.586770 2.373065
 2820 3.583147 2.369442
 2821 3.583147 2.365819
 2822 3.583147 2.362196
 2823 3.579524 2.358573
 2824 3.579524 2.354950
 2825 3.579524 2.351327
 2826 3.575901 2.347704
 2827 3.575901 2.344081
 2828 3.572278 2.340458
 2829 3.572278 2.336835
 2830 3.568655 2.333212
 2831 3.568655 2.329589
 2832 3.565032 2.325966
 2833 3.565032 2.322343
 2834 3.565032 2.318720
 2835 3.565032 2.315097
 2836 3.561409 2.311474
 2837 3.561409 2.307851
 2838 3.561409 2.304228
 2839 3.561409 2.300605
 2840 3.561409 2.296982
 2841 3.561409 2.293359
 2842 3.561409 2.289736
 2843 3.561409 2.286113
 2844 3.561409 2.282490
 2845 3.561409 2.278867
 2846 3.561409 2.275244
 2847 3.561409 2.271621
 2848 3.561409 2.267998
 2849 3.561409 2.264375
 2850 3.561409 2.260752
 2851 3.561409 2.257129
 2852 3.561409 2.253506
 2853 3.561409 2.249883
 2854 3.561409 2.246260
 2855 3.561409 2.242637
 2856 3.561409 2.239014
 2857 3.561409 2.235391
 2858 3.561409 2.231768
 2859 3.561409 2.228145
 2860 3.561409 2.224522
 2861 3.561409 2.220899
 2862 3.561409 2.217276
 2863 3.561409 2.213653
 2864 3.561409 2.210030
 2865 3.561409 2.206407
 2866 3.561409 2.202784
 2867 3.561409 2.199161
 2868 3.557786 2.195538
 2869 3.557786 2.191915
 2870 3.554163 2.188292
 2871 3.554163 2.184669
 2872 3.550540 2.181046
 2873 3.550540 2.177423
 2874 3.546917 2.173800
 2875 3.546917 2.170177
 2876 3.543294 2.166554
 2877 3.543294 2.162931
 2878 3.539671 2.159308
 2879 3.539671 2.155685
 2880 3.536048 2.152062
 2881 3.532425 2.148439
 2882 3.528802 2.144816
 2883 3.528802 2.141193
 2884 3.525179 2.137570
 2885 3.525179 2.133947
 2886 3.525179 2.130324
 2887 3.525179 2.126701
 2888 3.525179 2.123078
 2889 3.525179 2.119455
 2890 3.525179 2.115832
 2891 3.528802 2.112209
 2892 3.528802 2.108586
 2893 3.532425 2.104963
 2894 3.532425 2.101340
 2895 3.536048 2.097717
 2896 3.539671 2.094094
 2897 3.543294 2.090471
 2898 3.546917 2.086848
 2899 3.550540 2.086848
 2900 3.554163 2.083225
 2901 3.557786 2.083225
 2902 3.561409 2.079602
 2903 3.565032 2.075979
 2904 3.565032 2.072356
 2905 3.568655 2.068733
 2906 3.568655 2.065110
 2907 3.572278 2.061487
 2908 3.572278 2.057864
 2909 3.575901 2.054241
 2910 3.575901 2.050618
 2911 3.579524 2.046995
 2912 3.579524 2.043372
 2913 3.583147 2.039749
 2914 3.583147 2.036126
 2915 3.586770 2.032503
 2916 3.586770 2.028880
 2917 3.586770 2.025257
 2918 3.586770 2.021634
 2919 3.586770 2.018011
 2920 3.586770 2.014388
 2921 3.586770 2.010765
 2922 3.586770 2.007142
 2923 3.586770 2.003519
 2924 3.586770 1.999896
 2925 3.586770 1.996273
 2926 3.586770 1.992650
 2927 3.586770 1.989027
 2928 3.586770 1.985404
 2929 3.586770 1.981781
 2930 3.586770 1.978158
 2931 3.586770 1.974535
 2932 3.586770 1.970912
 2933 3.586770 1.967289
 2934 3.586770 1.963666
 2935 3.586770 1.960043
 2936 3.586770 1.956420
 2937 3.586770 1.952797
 2938 3.586770 1.949174
 2939 3.586770 1.945551
 2940 3.583147 1.941928
 2941 3.583147 1.938305
 2942 3.583147 1.934682
 2943 3.583147 1.931059
 2944 3.583147 1.927436
 2945 3.579524 1.923813
 2946 3.579524 1.920190
 2947 3.575901 1.916567
 2948 3.575901 1.912944
 2949 3.572278 1.909321
 2950 3.572278 1.905698
 2951 3.568655 1.902075
 2952 3.568655 1.898452
 2953 3.565032 1.894829
 2954 3.565032 1.891206
 2955 3.561409 1.887583
 2956 3.561409 1.883960
 2957 3.557786 1.880337
 2958 3.554163 1.876714
 2959 3.550540 1.873091
 2960 3.546917 1.869468
 2961 3.546917 1.865845
 2962 3.543294 1.862222
 2963 3.543294 1.858599
 2964 3.543294 1.854976
 2965 3.543294 1.851353
 2966 3.546917 1.847730
 2967 3.546917 1.844107
 2968 3.546917 1.840484
 2969 3.550540 1.836861
 2970 3.550540 1.833238
 2971 3.550540 1.829615
 2972 3.550540 1.825992
 2973 3.550540 1.822369
 2974 3.550540 1.818746
 2975 3.550540 1.815123
 2976 3.550540 1.811500
 2977 3.550540 1.807877
 2978 3.550540 1.804254
 2979 3.550540 1.800631
 2980 3.550540 1.797008
 2981 3.550540 1.793385
 2982 3.550540 1.789762
 2983 3.550540 1.786139
 2984 3.554163 1.782516
 2985 3.554163 1.778893
 2986 3.557786 1.775270
 2987 3.557786 1.771647
 2988 3.561409 1.768024
 2989 3.565032 1.768024
 2990 3.568655 1.764401
 2991 3.572278 1.760778
 2992 3.575901 1.757155
 2993 3.579524 1.753532
 2994 3.579524 1.749909
 2995 3.583147 1.746286
 2996 3.583147 1.742663
 2997 3.586770 1.739040
 2998 3.586770 1.735417
 2999 3.590393 1.731794
 3000 3.590393 1.728171
 3001 3.594016 1.724548
 3002 3.594016 1.720925
 3003 3.597639 1.717302
 3004 3.597639 1.713679
 3005 3.601262 1.710056
 3006 3.604885 1.706433
 3007 3.608508 1.702810
 3008 3.612131 1.699187
 3009 3.615754 1.695564
 3010 3.619377 1.691941
 3011 3.623000 1.691941
 3012 3.626623 1.688318
 3013 3.630246 1.688318
 3014 3.633869 1.688318
 3015 3.637492 1.688318
 3016 3.641115 1.684695
 3017 3.644738 1.684695
 3018 3.648361 1.684695
 3019 3.651984 1.684695
 3020 3.655607 1.684695
 3021 3.659230 1.684695
 3022 3.662853 1.684695
 3023 3.666476 1.684695
 3024 3.670099 1.681072
 3025 3.673722 1.681072
 3026 3.677345 1.677449
 3027 3.680968 1.677449
 3028 3.684591 1.673826
 3029 3.688214 1.673826
 3030 3.691837 1.670203
 3031 3.695460 1.670203
 3032 3.699083 1.666580
 3033 3.702706 1.666580
 3034 3.706329 1.662957
 3035 3.709952 1.662957
 3036 3.713575 1.659334
 3037 3.717198 1.655711
 3038 3.720821 1.652088
 3039 3.724444 1.648465
 3040 3.728067 1.644842
 3041 3.731690 1.641219
 3042 3.735313 1.637596
 3043 3.735313 1.633973
 3044 3.738936 1.630350
 3045 3.742559 1.626727
 3046 3.742559 1.623104
 3047 3.746182 1.619481
 3048 3.746182 1.615858
 3049 3.749805 1.612235
 3050 3.749805 1.608612
 3051 3.753428 1.604989
 3052 3.753428 1.601366
 3053 3.757051 1.597743
 3054 3.757051 1.594120
 3055 3.760674 1.590497
 3056 3.760674 1.586874
 3057 3.764297 1.583251
 3058 3.764297 1.579628
 3059 3.764297 1.576005
 3060 3.764297 1.572382
 3061 3.764297 1.568759
 3062 3.764297 1.565136
 3063 3.764297 1.561513
 3064 3.764297 1.557890
 3065 3.764297 1.554267
 3066 3.764297 1.550644
 3067 3.764297 1.547021
 3068 3.764297 1.543398
 3069 3.764297 1.539775
 3070 3.764297 1.536152
 3071 3.764297 1.532529
 3072 3.764297 1.528906
 3073 3.764297 1.525283
 3074 3.764297 1.521660
 3075 3.764297 1.518037
 3076 3.764297 1.514414
 3077 3.764297 1.510791
 3078 3.764297 1.507168
 3079 3.764297 1.503545
 3080 3.764297 1.499922
 3081 3.764297 1.496299
 3082 3.764297 1.492676
 3083 3.764297 1.489053
 3084 3.767920 1.485430
 3085 3.767920 1.481807
 3086 3.767920 1.478184
 3087 3.771543 1.474561
 3088 3.771543 1.470938
 3089 3.771543 1.467315
 3090 3.771543 1.463692
 3091 3.775166 1.460069
 3092 3.775166 1.456446
 3093 3.775166 1.452823
 3094 3.778789 1.449200
 3095 3.778789 1.445577
 3096 3.778789 1.441954
 3097 3.778789 1.438331
 3098 3.778789 1.434708
 3099 3.778789 1.431085
 3100 3.778789 1.427462
 3101 3.778789 1.423839
 3102 3.778789 1.420216
 3103 3.778789 1.416593
 3104 3.778789 1.412970
 3105 3.778789 1.409347
 3106 3.778789 1.405724
 3107 3.778789 1.402101
 3108 3.778789 1.398478
 3109 3.778789 1.394855
 3110 3.778789 1.391232
 3111 3.778789 1.387609
 3112 3.778789 1.383986
 3113 3.778789 1.380363
 3114 3.778789 1.376740
 3115 3.782412 1.373117
 3116 3.786035 1.369494
 3117 3.789658 1.365871
 3118 3.789658 1.362248
 3119 3.793281 1.358625
 3120 3.793281 1.355002
 3121 3.796904 1.351379
 3122 3.796904 1.347756
 3123 3.800527 1.344133
 3124 3.800527 1.340510
 3125 3.804150 1.336887
 3126 3.804150 1.333264
 3127 3.807773 1.329641
 3128 3.807773 1.326018
 3129 3.811396 1.322395
 3130 3.811396 1.318772
 3131 3.811396 1.315149
 3132 3.811396 1.311526
 3133 3.811396 1.307903
 3134 3.811396 1.304280
 3135 3.811396 1.300657
 3136 3.811396 1.297034
 3137 3.811396 1.293411
 3138 3.815019 1.289788
 3139 3.815019 1.286165
 3140 3.818642 1.282542
 3141 3.818642 1.278919
 3142 3.822265 1.275296
 3143 3.822265 1.271673
 3144 3.825888 1.268050
 3145 3.825888 1.264427
 3146 3.829511 1.260804
 3147 3.829511 1.257181
 3148 3.833134 1.253558
 3149 3.833134 1.249935
 3150 3.833134 1.246312
 3151 3.833134 1.242689
 3152 3.833134 1.239066
 3153 3.833134 1.235443
 3154 3.833134 1.231820
 3155 3.833134 1.228197
 3156 3.833134 1.224574
 3157 3.833134 1.220951
 3158 3.833134 1.217328
 3159 3.836757 1.213705
 3160 3.840380 1.210082
 3161 3.844003 1.206459
 3162 3.847626 1.202836
 3163 3.851249 1.199213
 3164 3.854872 1.195590
 3165 3.858495 1.191967
 3166 3.862118 1.188344
 3167 3.865741 1.184721
 3168 3.865741 1.181098
 3169 3.869364 1.177475
 3170 3.872987 1.173852
 3171 3.876610 1.170229
 3172 3.880233 1.166606
 3173 3.883856 1.162983
 3174 3.887479 1.159360
 3175 3.891102 1.155737
 3176 3.894725 1.152114
 3177 3.898348 1.148491
 3178 3.901971 1.144868
 3179 3.905594 1.141245
 3180 3.909217 1.137622
 3181 3.912840 1.133999
 3182 3.916463 1.130376
 3183 3.920086 1.130376
 3184 3.923709 1.130376
 3185 3.927332 1.130376
 3186 3.930955 1.130376
 3187 3.934578 1.130376
 3188 3.938201 1.130376
 3189 3.941824 1.130376
 3190 3.945447 1.130376
 3191 3.949070 1.130376
 3192 3.952693 1.130376
 3193 3.956316 1.130376
 3194 3.959939 1.130376
 3195 3.963562 1.130376
 3196 3.967185 1.130376
 3197 3.970808 1.130376
 3198 3.974431 1.130376
 3199 3.978054 1.130376
 3200 3.981677 1.130376
 3201 3.985300 1.130376
 3202 3.988923 1.130376
 3203 3.992546 1.130376
 3204 3.996169 1.130376
 3205 3.999792 1.130376
 3206 4.003415 1.130376
 3207 4.007038 1.130376
 3208 4.010661 1.130376
 3209 4.014284 1.130376
 3210 4.017907 1.130376
 3211 4.021530 1.130376
 3212 4.025153 1.130376
 3213 4.028776 1.130376
 3214 4.032399 1.130376
 3215 4.036022 1.130376
 3216 4.039645 1.130376
 3217 4.043268 1.126753
 3218 4.046891 1.126753
 3219 4.050514 1.123130
 3220 4.054137 1.123130
 3221 4.057760 1.119507
 3222 4.061383 1.119507
 3223 4.065006 1.115884
 3224 4.068629 1.115884
 3225 4.072252 1.112261
 3226 4.075875 1.112261
 3227 4.079498 1.108638
 3228 4.083121 1.108638
 3229 4.086744 1.105015
 3230 4.090367 1.101392
 3231 4.093990 1.097769
 3232 4.097613 1.094146
 3233 4.101236 1.090523
 3234 4.101236 1.086900
 3235 4.104859 1.086900
 3236 4.108482 1.083277
 3237 4.112105 1.083277
 3238 4.115728 1.083277
 3239 4.119351 1.086900
 3240 4.122974 1.086900
 3241 4.126597 1.086900
 3242 4.130220 1.086900
 3243 4.133843 1.086900
 3244 4.137466 1.086900
 3245 4.141089 1.086900
 3246 4.144712 1.086900
 3247 4.148335 1.086900
 3248 4.151958 1.086900
 3249 4.155581 1.090523
 3250 4.159204 1.090523
 3251 4.162827 1.090523
 3252 4.166450 1.094146
 3253 4.170073 1.094146
 3254 4.173696 1.094146
 3255 4.177319 1.094146
 3256 4.180942 1.094146
 3257 4.184565 1.094146
 3258 4.188188 1.094146
 3259 4.191811 1.094146
 3260 4.195434 1.094146
 3261 4.199057 1.094146
 3262 4.202680 1.094146
 3263 4.206303 1.094146
 3264 4.209926 1.094146
 3265 4.213549 1.094146
 3266 4.217172 1.094146
 3267 4.220795 1.097769
 3268 4.224418 1.097769
 3269 4.228041 1.101392
 3270 4.231664 1.101392
 3271 4.235287 1.105015
 3272 4.238910 1.105015
 3273 4.242533 1.108638
 3274 4.246156 1.108638
 3275 4.249779 1.112261
 3276 4.253402 1.112261
 3277 4.257025 1.112261
 3278 4.260648 1.112261
 3279 4.264271 1.112261
 3280 4.267894 1.112261
 3281 4.271517 1.112261
 3282 4.275140 1.112261
 3283 4.278763 1.112261
 3284 4.282386 1.112261
 3285 4.286009 1.112261
 3286 4.289632 1.112261
 3287 4.293255 1.112261
 3288 4.296878 1.115884
 3289 4.300501 1.115884
 3290 4.304124 1.119507
 3291 4.307747 1.119507
 3292 4.311370 1.123130
 3293 4.314993 1.123130
 3294 4.318616 1.123130
 3295 4.322239 1.123130
 3296 4.325862 1.123130
 3297 4.329485 1.123130
 3298 4.333108 1.123130
 3299 4.336731 1.123130
 3300 4.340354 1.123130
 3301 4.343977 1.123130
 3302 4.347600 1.123130
 3303 4.351223 1.123130
 3304 4.354846 1.123130
 3305 4.358469 1.123130
 3306 4.362092 1.123130
 3307 4.365715 1.123130
 3308 4.369338 1.123130
 3309 4.372961 1.123130
 3310 4.376584 1.123130
 3311 4.380207 1.123130
 3312 4.383830 1.123130
 3313 4.387453 1.123130
 3314 4.391076 1.123130
 3315 4.394699 1.119507
 3316 4.398322 1.119507
 3317 4.401945 1.115884
 3318 4.405568 1.115884
 3319 4.409191 1.112261
 3320 4.412814 1.112261
 3321 4.416437 1.108638
 3322 4.420060 1.108638
 3323 4.423683 1.105015
 3324 4.427306 1.105015
 3325 4.430929 1.101392
 3326 4.434552 1.101392
 3327 4.438175 1.097769
 3328 4.441798 1.097769
 3329 4.445421 1.094146
 3330 4.449044 1.094146
 3331 4.452667 1.090523
 3332 4.456290 1.090523
 3333 4.459913 1.086900
 3334 4.463536 1.083277
 3335 4.467159 1.079654
 3336 4.470782 1.076031
 3337 4.474405 1.076031
 3338 4.478028 1.076031
 3339 4.481651 1.072408
 3340 4.485274 1.072408
 3341 4.488897 1.072408
 3342 4.492520 1.072408
 3343 4.496143 1.072408
 3344 4.499766 1.068785
 3345 4.503389 1.068785
 3346 4.507012 1.068785
 3347 4.510635 1.065162
 3348 4.514258 1.065162
 3349 4.517881 1.068785
 3350 4.521504 1.068785
 3351 4.525127 1.072408
 3352 4.528750 1.072408
 3353 4.532373 1.076031
 3354 4.535996 1.076031
 3355 4.539619 1.076031
 3356 4.543242 1.076031
 3357 4.546865 1.076031
 3358 4.550488 1.076031
 3359 4.554111 1.076031
 3360 4.557734 1.076031
 3361 4.561357 1.076031
 3362 4.564980 1.076031
 3363 4.568603 1.076031
 3364 4.572226 1.076031
 3365 4.575849 1.076031
 3366 4.579472 1.076031
 3367 4.583095 1.076031
 3368 4.586718 1.076031
 3369 4.590341 1.076031
 3370 4.593964 1.076031
 3371 4.597587 1.076031
 3372 4.601210 1.076031
 3373 4.604833 1.079654
 3374 4.608456 1.079654
 3375 4.612079 1.079654
 3376 4.615702 1.079654
 3377 4.619325 1.079654
 3378 4.622948 1.079654
 3379 4.626571 1.079654
 3380 4.630194 1.079654
 3381 4.633817 1.079654
 3382 4.637440 1.079654
 3383 4.641063 1.079654
 3384 4.644686 1.079654
 3385 4.648309 1.079654
 3386 4.651932 1.079654
 3387 4.655555 1.079654
 3388 4.659178 1.079654
 3389 4.662801 1.079654
 3390 4.666424 1.079654
 3391 4.670047 1.079654
 3392 4.673670 1.079654
 3393 4.677293 1.079654
 3394 4.680916 1.079654
 3395 4.684539 1.079654
 3396 4.688162 1.076031
 3397 4.691785 1.076031
 3398 4.695408 1.072408
 3399 4.699031 1.072408
 3400 4.702654 1.068785
 3401 4.706277 1.068785
 3402 4.709900 1.065162
 3403 4.713523 1.065162
 3404 4.717146 1.065162
 3405 4.720769 1.065162
 3406 4.724392 1.065162
 3407 4.728015 1.065162
 3408 4.731638 1.065162
 3409 4.735261 1.065162
 3410 4.738884 1.065162
 3411 4.742507 1.065162
 3412 4.746130 1.065162
 3413 4.749753 1.065162
 3414 4.753376 1.065162
 3415 4.756999 1.065162
 3416 4.760622 1.065162
 3417 4.764245 1.065162
 3418 4.767868 1.065162
 3419 4.771491 1.061539
 3420 4.775114 1.061539
 3421 4.778737 1.057916
 3422 4.782360 1.057916
 3423 4.785983 1.054293
 3424 4.789606 1.054293
 3425 4.793229 1.054293
 3426 4.796852 1.054293
 3427 4.800475 1.050670
 3428 4.804098 1.050670
 3429 4.807721 1.047047
 3430 4.811344 1.047047
 3431 4.814967 1.043424
 3432 4.818590 1.043424
 3433 4.822213 1.043424
 3434 4.825836 1.043424
 3435 4.829459 1.043424
 3436 4.833082 1.043424
 3437 4.836705 1.043424
 3438 4.840328 1.043424
 3439 4.843951 1.043424
 3440 4.847574 1.043424
 3441 4.851197 1.043424
 3442 4.854820 1.043424
 3443 4.858443 1.043424
 3444 4.862066 1.043424
 3445 4.865689 1.043424
 3446 4.869312 1.043424
 3447 4.872935 1.043424
 3448 4.876558 1.043424
 3449 4.880181 1.043424
 3450 4.883804 1.043424
 3451 4.887427 1.043424
 3452 4.891050 1.043424
 3453 4.894673 1.043424
 3454 4.898296 1.043424
 3455 4.901919 1.043424
 3456 4.905542 1.043424
 3457 4.909165 1.043424
 3458 4.912788 1.043424
 3459 4.916411 1.043424
 3460 4.920034 1.043424
 3461 4.923657 1.043424
 3462 4.927280 1.043424
 3463 4.930903 1.039801
 3464 4.934526 1.039801
 3465 4.938149 1.036178
 3466 4.941772 1.036178
 3467 4.945395 1.032555
 3468 4.949018 1.032555
 3469 4.952641 1.028932
 3470 4.956264 1.028932
 3471 4.959887 1.025309
 3472 4.963510 1.025309
 3473 4.967133 1.025309
 3474 4.970756 1.021686
 3475 4.974379 1.021686
 3476 4.978002 1.021686
 3477 4.981625 1.021686
 3478 4.985248 1.021686
 3479 4.988871 1.021686
 3480 4.992494 1.021686
 3481 4.996117 1.021686
 3482 4.999740 1.021686
 3483 5.003363 1.021686
 3484 5.006986 1.021686
 3485 5.010609 1.021686
 3486 5.014232 1.021686
 3487 5.017855 1.021686
 3488 5.021478 1.021686
 3489 5.025101 1.021686
 3490 5.028724 1.021686
 3491 5.032347 1.021686
 3492 5.035970 1.021686
 3493 5.039593 1.021686
 3494 5.043216 1.021686
 3495 5.046839 1.021686
 3496 5.050462 1.021686
 3497 5.054085 1.021686
 3498 5.057708 1.021686
 3499 5.061331 1.021686
 3500 5.064954 1.021686
 3501 5.068577 1.018063
 3502 5.072200 1.018063
 3503 5.075823 1.014440
 3504 5.079446 1.014440
 3505 5.083069 1.010817
 3506 5.086692 1.010817
 3507 5.090315 1.007194
 3508 5.093938 1.007194
 3509 5.097561 1.003571
 3510 5.101184 1.003571
 3511 5.104807 0.999948
 3512 5.108430 0.999948
 3513 5.112053 0.999948
 3514 5.115676 0.996325
 3515 5.119299 0.996325
 3516 5.122922 0.996325
 3517 5.126545 0.996325
 3518 5.130168 0.996325
 3519 5.133791 0.996325
 3520 5.137414 0.996325
 3521 5.141037 0.996325
 3522 5.144660 0.996325
 3523 5.148283 0.996325
 3524 5.151906 0.996325
 3525 5.155529 0.996325
 3526 5.159152 0.996325
 3527 5.162775 0.996325
 3528 5.166398 0.996325
 3529 5.170021 0.996325
 3530 5.173644 0.996325
 3531 5.177267 0.996325
 3532 5.180890 0.996325
 3533 5.184513 0.996325
 3534 5.188136 0.996325
 3535 5.191759 0.996325
 3536 5.195382 0.996325
 3537 5.199005 0.992702
 3538 5.202628 0.992702
 3539 5.206251 0.989079
 3540 5.209874 0.989079
 3541 5.213497 0.985456
 3542 5.217120 0.985456
 3543 5.220743 0.981833
 3544 5.224366 0.981833
 3545 5.227989 0.978210
 3546 5.231612 0.978210
 3547 5.235235 0.974587
 3548 5.238858 0.974587
 3549 5.242481 0.970964
 3550 5.246104 0.967341
 3551 5.249727 0.967341
 3552 5.253350 0.963718
 3553 5.256973 0.960095
 3554 5.260596 0.956472
 3555 5.264219 0.952849
 3556 5.267842 0.949226
 3557 5.271465 0.945603
 3558 5.275088 0.949226
 3559 5.278711 0.949226
 3560 5.282334 0.949226
 3561 5.285957 0.949226
 3562 5.289580 0.949226
 3563 5.293203 0.949226
 3564 5.296826 0.949226
 3565 5.300449 0.949226
 3566 5.304072 0.949226
 3567 5.307695 0.949226
 3568 5.311318 0.949226
 3569 5.314941 0.949226
 3570 5.318564 0.949226
 3571 5.322187 0.949226
 3572 5.325810 0.949226
 3573 5.329433 0.949226
 3574 5.333056 0.949226
 3575 5.336679 0.949226
 3576 5.340302 0.949226
 3577 5.343925 0.949226
 3578 5.347548 0.949226
 3579 5.351171 0.949226
 3580 5.354794 0.949226
 3581 5.358417 0.949226
 3582 5.362040 0.949226
 3583 5.365663 0.949226
 3584 5.369286 0.945603
 3585 5.372909 0.949226
 3586 5.376532 0.949226
 3587 5.380155 0.949226
 3588 5.383778 0.952849
 3589 5.387401 0.952849
 3590 5.391024 0.956472
 3591 5.394647 0.956472
 3592 5.398270 0.960095
 3593 5.401893 0.960095
 3594 5.405516 0.963718
 3595 5.409139 0.963718
 3596 5.412762 0.967341
 3597 5.416385 0.967341
 3598 5.420008 0.970964
 3599 5.423631 0.970964
 3600 5.427254 0.974587
 3601 5.430877 0.974587
 3602 5.434500 0.978210
 3603 5.438123 0.978210
 3604 5.441746 0.978210
 3605 5.445369 0.981833
 3606 5.448992 0.981833
 3607 5.452615 0.985456
 3608 5.456238 0.985456
 3609 5.459861 0.989079
 3610 5.463484 0.989079
 3611 5.467107 0.992702
 3612 5.470730 0.992702
 3613 5.474353 0.992702
 3614 5.477976 0.992702
 3615 5.481599 0.992702
 3616 5.485222 0.992702
 3617 5.488845 0.992702
 3618 5.492468 0.992702
 3619 5.496091 0.992702
 3620 5.499714 0.992702
 3621 5.503337 0.992702
 3622 5.506960 0.992702
 3623 5.510583 0.992702
 3624 5.514206 0.992702
 3625 5.517829 0.992702
 3626 5.521452 0.992702
 3627 5.525075 0.992702
 3628 5.528698 0.992702
 3629 5.532321 0.992702
 3630 5.535944 0.992702
 3631 5.539567 0.992702
 3632 5.543190 0.992702
 3633 5.546813 0.992702
 3634 5.550436 0.992702
 3635 5.554059 0.992702
 3636 5.557682 0.992702
 3637 5.561305 0.992702
 3638 5.564928 0.992702
 3639 5.568551 0.992702
 3640 5.572174 0.992702
 3641 5.575797 0.992702
 3642 5.579420 0.992702
 3643 5.583043 0.992702
 3644 5.586666 0.992702
 3645 5.590289 0.992702
 3646 5.593912 0.992702
 3647 5.597535 0.992702
 3648 5.601158 0.992702
 3649 5.604781 0.989079
 3650 5.608404 0.989079
 3651 5.612027 0.985456
 3652 5.615650 0.985456
 3653 5.619273 0.981833
 3654 5.622896 0.981833
 3655 5.626519 0.978210
 3656 5.630142 0.978210
 3657 5.633765 0.978210
 3658 5.637388 0.978210
 3659 5.641011 0.978210
 3660 5.644634 0.978210
 3661 5.648257 0.978210
 3662 5.651880 0.978210
 3663 5.655503 0.978210
 3664 5.659126 0.978210
 3665 5.662749 0.978210
 3666 5.666372 0.978210
 3667 5.669995 0.978210
 3668 5.673618 0.978210
 3669 5.677241 0.978210
 3670 5.680864 0.978210
 3671 5.684487 0.978210
 3672 5.688110 0.978210
 3673 5.691733 0.974587
 3674 5.695356 0.974587
 3675 5.698979 0.970964
 3676 5.702602 0.970964
 3677 5.706225 0.967341
 3678 5.709848 0.967341
 3679 5.713471 0.963718
 3680 5.717094 0.963718
 3681 5.720717 0.960095
 3682 5.724340 0.960095
 3683 5.727963 0.956472
 3684 5.731586 0.956472
 3685 5.735209 0.952849
 3686 5.738832 0.949226
 3687 5.742455 0.949226
 3688 5.746078 0.945603
 3689 5.749701 0.945603
 3690 5.753324 0.945603
 3691 5.756947 0.945603
 3692 5.760570 0.945603
 3693 5.764193 0.945603
 3694 5.767816 0.945603
 3695 5.771439 0.945603
 3696 5.775062 0.945603
 3697 5.778685 0.945603
 3698 5.782308 0.945603
 3699 5.785931 0.945603
 3700 5.789554 0.945603
 3701 5.793177 0.945603
 3702 5.796800 0.945603
 3703 5.800423 0.945603
 3704 5.804046 0.945603
 3705 5.807669 0.941980
 3706 5.811292 0.941980
 3707 5.814915 0.938357
 3708 5.818538 0.938357
 3709 5.822161 0.938357
 3710 5.825784 0.934734
 3711 5.829407 0.934734
 3712 5.833030 0.934734
 3713 5.836653 0.934734
 3714 5.840276 0.934734
 3715 5.843899 0.934734
 3716 5.847522 0.934734
 3717 5.851145 0.934734
 3718 5.854768 0.934734
 3719 5.858391 0.934734
 3720 5.862014 0.934734
 3721 5.865637 0.934734
 3722 5.869260 0.934734
 3723 5.872883 0.934734
 3724 5.876506 0.934734
 3725 5.880129 0.934734
 3726 5.883752 0.934734
 3727 5.887375 0.934734
 3728 5.890998 0.934734
 3729 5.894621 0.931111
 3730 5.898244 0.931111
 3731 5.901867 0.931111
 3732 5.905490 0.931111
 3733 5.909113 0.931111
 3734 5.912736 0.934734
 3735 5.916359 0.934734
 3736 5.919982 0.938357
 3737 5.923605 0.938357
 3738 5.927228 0.941980
 3739 5.930851 0.941980
 3740 5.934474 0.941980
 3741 5.938097 0.941980
 3742 5.941720 0.941980
 3743 5.945343 0.941980
 3744 5.948966 0.941980
 3745 5.952589 0.941980
 3746 5.956212 0.941980
 3747 5.959835 0.941980
 3748 5.963458 0.941980
 3749 5.967081 0.941980
 3750 5.970704 0.941980
 3751 5.974327 0.941980
 3752 5.977950 0.941980
 3753 5.981573 0.941980
 3754 5.985196 0.941980
 3755 5.988819 0.941980
 3756 5.992442 0.941980
 3757 5.996065 0.941980
 3758 5.999688 0.941980
 3759 6.003311 0.941980
 3760 6.006934 0.941980
 3761 6.010557 0.938357
 3762 6.014180 0.938357
 3763 6.017803 0.934734
 3764 6.021426 0.934734
 3765 6.025049 0.931111
 3766 6.028672 0.931111
 3767 6.032295 0.927488
 3768 6.035918 0.927488
 3769 6.039541 0.923865
 3770 6.043164 0.923865
 3771 6.046787 0.920242
 3772 6.050410 0.920242
 3773 6.054033 0.916619
 3774 6.057656 0.912996
 3775 6.061279 0.912996
 3776 6.064902 0.912996
 3777 6.068525 0.912996
 3778 6.072148 0.912996
 3779 6.075771 0.912996
 3780 6.079394 0.912996
 3781 6.083017 0.912996
 3782 6.086640 0.912996
 3783 6.090263 0.916619
 3784 6.093886 0.916619
 3785 6.097509 0.920242
 3786 6.101132 0.920242
 3787 6.104755 0.923865
 3788 6.108378 0.923865
 3789 6.112001 0.923865
 3790 6.115624 0.923865
 3791 6.119247 0.923865
 3792 6.122870 0.923865
 3793 6.126493 0.923865
 3794 6.130116 0.923865
 3795 6.133739 0.923865
 3796 6.137362 0.923865
 3797 6.140985 0.923865
 3798 6.144608 0.923865
 3799 6.148231 0.923865
 3800 6.151854 0.923865
 3801 6.155477 0.923865
 3802 6.159100 0.923865
 3803 6.162723 0.923865
 3804 6.166346 0.923865
 3805 6.169969 0.923865
 3806 6.173592 0.923865
 3807 6.177215 0.923865
 3808 6.180838 0.923865
 3809 6.184461 0.923865
 3810 6.188084 0.923865
 3811 6.191707 0.923865
 3812 6.195330 0.923865
 3813 6.198953 0.920242
 3814 6.202576 0.920242
 3815 6.206199 0.916619
 3816 6.209822 0.916619
 3817 6.213445 0.912996
 3818 6.217068 0.912996
 3819 6.220691 0.909373
 3820 6.224314 0.909373
 3821 6.227937 0.905750
 3822 6.231560 0.905750
 3823 6.235183 0.902127
 3824 6.238806 0.902127
 3825 6.242429 0.902127
 3826 6.246052 0.902127
 3827 6.249675 0.898504
 3828 6.253298 0.898504
 3829 6.256921 0.894881
 3830 6.260544 0.898504
 3831 6.264167 0.898504
 3832 6.267790 0.902127
 3833 6.271413 0.902127
 3834 6.275036 0.905750
 3835 6.278659 0.905750
 3836 6.282282 0.909373
 3837 6.285905 0.909373
 3838 6.289528 0.912996
 3839 6.293151 0.912996
 3840 6.296774 0.916619
 3841 6.300397 0.916619
 3842 6.304020 0.920242
 3843 6.307643 0.920242
 3844 6.311266 0.923865
 3845 6.314889 0.923865
 3846 6.318512 0.923865
 3847 6.322135 0.923865
 3848 6.325758 0.923865
 3849 6.329381 0.923865
 3850 6.333004 0.923865
 3851 6.336627 0.923865
 3852 6.340250 0.923865
 3853 6.343873 0.923865
 3854 6.347496 0.923865
 3855 6.351119 0.923865
 3856 6.354742 0.923865
 3857 6.358365 0.923865
 3858 6.361988 0.923865
 3859 6.365611 0.923865
 3860 6.369234 0.923865
 3861 6.372857 0.923865
 3862 6.376480 0.923865
 3863 6.380103 0.923865
 3864 6.383726 0.923865
 3865 6.387349 0.923865
 3866 6.390972 0.923865
 3867 6.394595 0.923865
 3868 6.398218 0.923865
 3869 6.401841 0.923865
 3870 6.405464 0.923865
 3871 6.409087 0.923865
 3872 6.412710 0.923865
 3873 6.416333 0.923865
 3874 6.419956 0.923865
 3875 6.423579 0.923865
 3876 6.427202 0.923865
 3877 6.430825 0.923865
 3878 6.434448 0.923865
 3879 6.438071 0.923865
 3880 6.441694 0.923865
 3881 6.445317 0.923865
 3882 6.448940 0.923865
 3883 6.452563 0.923865
 3884 6.456186 0.923865
 3885 6.459809 0.920242
 3886 6.463432 0.920242
 3887 6.467055 0.916619
 3888 6.470678 0.916619
 3889 6.474301 0.912996
 3890 6.477924 0.912996
 3891 6.481547 0.909373
 3892 6.485170 0.909373
 3893 6.488793 0.905750
 3894 6.492416 0.905750
 3895 6.496039 0.902127
 3896 6.499662 0.902127
 3897 6.503285 0.898504
 3898 6.506908 0.898504
 3899 6.510531 0.894881
 3900 6.514154 0.894881
 3901 6.517777 0.891258
 3902 6.521400 0.887635
 3903 6.525023 0.884012
 3904 6.528646 0.880389
 3905 6.532269 0.876766
 3906 6.535892 0.873143
 3907 6.535892 0.869520
 3908 6.539515 0.865897
 3909 6.543138 0.862274
 3910 6.546761 0.858651
 3911 6.546761 0.855028
 3912 6.550384 0.855028
 3913 6.554007 0.851405
 3914 6.557630 0.851405
 3915 6.561253 0.851405
 3916 6.564876 0.851405
 3917 6.568499 0.851405
 3918 6.572122 0.851405
 3919 6.575745 0.851405
 3920 6.579368 0.851405
 3921 6.582991 0.855028
 3922 6.586614 0.855028
 3923 6.590237 0.858651
 3924 6.593860 0.858651
 3925 6.597483 0.862274
 3926 6.601106 0.862274
 3927 6.604729 0.865897
 3928 6.608352 0.865897
 3929 6.611975 0.865897
 3930 6.615598 0.865897
 3931 6.619221 0.865897
 3932 6.622844 0.865897
 3933 6.626467 0.865897
 3934 6.630090 0.865897
 3935 6.633713 0.865897
 3936 6.637336 0.865897
 3937 6.640959 0.865897
 3938 6.644582 0.865897
 3939 6.648205 0.865897
 3940 6.651828 0.865897
 3941 6.655451 0.865897
 3942 6.659074 0.865897
 3943 6.662697 0.865897
 3944 6.666320 0.865897
 3945 6.669943 0.865897
 3946 6.673566 0.865897
 3947 6.677189 0.865897
 3948 6.680812 0.865897
 3949 6.684435 0.865897
 3950 6.688058 0.865897
 3951 6.691681 0.865897
 3952 6.695304 0.862274
 3953 6.698927 0.862274
 3954 6.702550 0.858651
 3955 6.706173 0.858651
 3956 6.709796 0.855028
 3957 6.713419 0.855028
 3958 6.717042 0.855028
 3959 6.720665 0.855028
 3960 6.724288 0.855028
 3961 6.727911 0.855028
 3962 6.731534 0.855028
 3963 6.735157 0.855028
 3964 6.738780 0.855028
 3965 6.742403 0.855028
 3966 6.746026 0.855028
 3967 6.749649 0.855028
 3968 6.753272 0.855028
 3969 6.756895 0.851405
 3970 6.760518 0.851405
 3971 6.764141 0.847782
 3972 6.767764 0.847782
 3973 6.771387 0.844159
 3974 6.775010 0.844159
 3975 6.778633 0.840536
 3976 6.782256 0.840536
 3977 6.785879 0.836913
 3978 6.789502 0.836913
 3979 6.793125 0.836913
 3980 6.796748 0.836913
 3981 6.800371 0.836913
 3982 6.803994 0.836913
 3983 6.807617 0.836913
 3984 6.811240 0.836913
 3985 6.814863 0.836913
 3986 6.818486 0.833290
 3987 6.822109 0.833290
 3988 6.825732 0.836913
 3989 6.829355 0.836913
 3990 6.832978 0.836913
 3991 6.836601 0.836913
 3992 6.840224 0.836913
 3993 6.843847 0.836913
 3994 6.847470 0.836913
 3995 6.851093 0.836913
 3996 6.854716 0.836913
 3997 6.858339 0.836913
 3998 6.861962 0.836913
 3999 6.865585 0.836913
 4000 6.869208 0.836913
 4001 6.872831 0.836913
 4002 6.876454 0.836913
 4003 6.880077 0.836913
 4004 6.883700 0.836913
 4005 6.887323 0.836913
 4006 6.890946 0.836913
 4007 6.894569 0.836913
 4008 6.898192 0.836913
 4009 6.901815 0.836913
 4010 6.905438 0.836913
 4011 6.909061 0.836913
 4012 6.912684 0.836913
 4013 6.916307 0.836913
 4014 6.919930 0.836913
 4015 6.923553 0.836913
 4016 6.927176 0.836913
 4017 6.930799 0.836913
 4018 6.934422 0.836913
 4019 6.938045 0.836913
 4020 6.941668 0.836913
 4021 6.945291 0.836913
 4022 6.948914 0.836913
 4023 6.952537 0.836913
 4024 6.956160 0.836913
 4025 6.959783 0.836913
 4026 6.963406 0.836913
 4027 6.967029 0.836913
 4028 6.970652 0.836913
 4029 6.974275 0.836913
 4030 6.977898 0.836913
 4031 6.981521 0.836913
 4032 6.985144 0.836913
 4033 6.988767 0.836913
 4034 6.992390 0.836913
 4035 6.996013 0.836913
 4036 6.999636 0.836913
 4037 7.003259 0.836913
 4038 7.006882 0.836913
 4039 7.010505 0.836913
 4040 7.014128 0.836913
 4041 7.017751 0.836913
 4042 7.021374 0.836913
 4043 7.024997 0.836913
 4044 7.028620 0.836913
 4045 7.032243 0.836913
 4046 7.035866 0.833290
 4047 7.039489 0.833290
 4048 7.043112 0.829667
 4049 7.046735 0.829667
 4050 7.050358 0.829667
 4051 7.053981 0.829667
 4052 7.057604 0.829667
 4053 7.061227 0.829667
 4054 7.064850 0.829667
 4055 7.068473 0.833290
 4056 7.072096 0.833290
 4057 7.075719 0.833290
 4058 7.079342 0.836913
 4059 7.082965 0.836913
 4060 7.086588 0.836913
 4061 7.090211 0.836913
 4062 7.093834 0.836913
 4063 7.097457 0.836913
 4064 7.101080 0.836913
 4065 7.104703 0.840536
 4066 7.108326 0.840536
 4067 7.111949 0.840536
 4068 7.115572 0.840536
 4069 7.119195 0.840536
 4070 7.122818 0.840536
 4071 7.126441 0.840536
 4072 7.130064 0.840536
 4073 7.133687 0.840536
 4074 7.137310 0.840536
 4075 7.140933 0.840536
 4076 7.144556 0.840536
 4077 7.148179 0.840536
 4078 7.151802 0.840536
 4079 7.155425 0.840536
 4080 7.159048 0.840536
 4081 7.162671 0.840536
 4082 7.166294 0.840536
 4083 7.169917 0.840536
 4084 7.173540 0.840536
 4085 7.177163 0.840536
 4086 7.180786 0.840536
 4087 7.184409 0.840536
 4088 7.188032 0.840536
 4089 7.191655 0.836913
 4090 7.195278 0.836913
 4091 7.198901 0.833290
 4092 7.202524 0.833290
 4093 7.206147 0.829667
 4094 7.209770 0.829667
 4095 7.213393 0.829667
 4096 7.217016 0.829667
 4097 7.220639 0.829667
 4098 7.224262 0.829667
 4099 7.227885 0.829667
 4100 7.231508 0.829667
 4101 7.235131 0.829667
 4102 7.238754 0.829667
 4103 7.242377 0.829667
 4104 7.246000 0.829667
 4105 7.249623 0.829667
 4106 7.253246 0.829667
 4107 7.256869 0.829667
 4108 7.260492 0.829667
 4109 7.264115 0.829667
 4110 7.267738 0.829667
 4111 7.271361 0.829667
 4112 7.274984 0.829667
 4113 7.278607 0.829667
 4114 7.282230 0.829667
 4115 7.285853 0.829667
 4116 7.289476 0.829667
 4117 7.293099 0.829667
 4118 7.296722 0.829667
 4119 7.300345 0.829667
 4120 7.303968 0.826044
 4121 7.307591 0.826044
 4122 7.311214 0.822421
 4123 7.314837 0.822421
 4124 7.318460 0.822421
 4125 7.322083 0.822421
 4126 7.325706 0.822421
 4127 7.329329 0.822421
 4128 7.332952 0.826044
 4129 7.336575 0.829667
 4130 7.340198 0.829667
 4131 7.343821 0.833290
 4132 7.347444 0.833290
 4133 7.351067 0.836913
 4134 7.354690 0.836913
 4135 7.358313 0.840536
 4136 7.361936 0.840536
 4137 7.365559 0.844159
 4138 7.369182 0.844159
 4139 7.372805 0.847782
 4140 7.376428 0.847782
 4141 7.380051 0.851405
 4142 7.383674 0.851405
 4143 7.387297 0.851405
 4144 7.390920 0.851405
 4145 7.394543 0.851405
 4146 7.398166 0.851405
 4147 7.401789 0.851405
 4148 7.405412 0.851405
 4149 7.409035 0.851405
 4150 7.412658 0.851405
 4151 7.416281 0.851405
 4152 7.419904 0.851405
 4153 7.423527 0.851405
 4154 7.427150 0.851405
 4155 7.430773 0.851405
 4156 7.434396 0.851405
 4157 7.438019 0.851405
 4158 7.441642 0.851405
 4159 7.445265 0.851405
 4160 7.448888 0.851405
 4161 7.452511 0.851405
 4162 7.456134 0.851405
 4163 7.459757 0.851405
 4164 7.463380 0.851405
 4165 7.467003 0.851405
 4166 7.470626 0.851405
 4167 7.474249 0.851405
 4168 7.477872 0.851405
 4169 7.481495 0.851405
 4170 7.485118 0.851405
 4171 7.488741 0.847782
 4172 7.492364 0.847782
 4173 7.495987 0.847782
 4174 7.499610 0.844159
 4175 7.503233 0.844159
 4176 7.506856 0.844159
 4177 7.510479 0.844159
 4178 7.514102 0.844159
 4179 7.517725 0.844159
 4180 7.521348 0.844159
 4181 7.524971 0.844159
 4182 7.528594 0.844159
 4183 7.532217 0.844159
 4184 7.535840 0.844159
 4185 7.539463 0.844159
 4186 7.543086 0.844159
 4187 7.546709 0.844159
 4188 7.550332 0.844159
 4189 7.553955 0.844159
 4190 7.557578 0.844159
 4191 7.561201 0.844159
 4192 7.564824 0.844159
 4193 7.568447 0.844159
 4194 7.572070 0.844159
 4195 7.575693 0.840536
 4196 7.579316 0.840536
 4197 7.582939 0.836913
 4198 7.586562 0.836913
 4199 7.590185 0.833290
 4200 7.593808 0.833290
 4201 7.597431 0.833290
 4202 7.601054 0.833290
 4203 7.604677 0.836913
 4204 7.608300 0.836913
 4205 7.611923 0.836913
 4206 7.615546 0.836913
 4207 7.619169 0.840536
 4208 7.622792 0.840536
 4209 7.626415 0.844159
 4210 7.630038 0.847782
 4211 7.633661 0.851405
 4212 7.637284 0.855028
 4213 7.640907 0.855028
 4214 7.644530 0.858651
 4215 7.648153 0.858651
 4216 7.651776 0.862274
 4217 7.655399 0.862274
 4218 7.659022 0.865897
 4219 7.662645 0.865897
 4220 7.666268 0.869520
 4221 7.669891 0.869520
 4222 7.673514 0.873143
 4223 7.677137 0.873143
 4224 7.680760 0.876766
 4225 7.684383 0.876766
 4226 7.688006 0.880389
 4227 7.691629 0.880389
 4228 7.695252 0.880389
 4229 7.698875 0.880389
 4230 7.702498 0.880389
 4231 7.706121 0.880389
 4232 7.709744 0.880389
 4233 7.713367 0.880389
 4234 7.716990 0.880389
 4235 7.720613 0.880389
 4236 7.724236 0.880389
 4237 7.727859 0.880389
 4238 7.731482 0.880389
 4239 7.735105 0.880389
 4240 7.738728 0.880389
 4241 7.742351 0.880389
 4242 7.745974 0.880389
 4243 7.749597 0.880389
 4244 7.753220 0.880389
 4245 7.756843 0.880389
 4246 7.760466 0.880389
 4247 7.764089 0.880389
 4248 7.767712 0.880389
 4249 7.771335 0.880389
 4250 7.774958 0.880389
 4251 7.778581 0.880389
 4252 7.782204 0.880389
 4253 7.785827 0.880389
 4254 7.789450 0.880389
 4255 7.793073 0.880389
 4256 7.796696 0.884012
 4257 7.800319 0.884012
 4258 7.803942 0.887635
 4259 7.807565 0.891258
 4260 7.807565 0.894881
 4261 7.811188 0.898504
 4262 7.811188 0.902127
 4263 7.814811 0.905750
 4264 7.814811 0.909373
 4265 7.818434 0.912996
 4266 7.818434 0.916619
 4267 7.822057 0.920242
 4268 7.822057 0.923865
 4269 7.825680 0.927488
 4270 7.829303 0.931111
 4271 7.832926 0.934734
 4272 7.836549 0.938357
 4273 7.840172 0.938357
 4274 7.843795 0.941980
 4275 7.847418 0.945603
 4276 7.851041 0.945603
 4277 7.854664 0.949226
 4278 7.858287 0.952849
 4279 7.861910 0.956472
 4280 7.865533 0.960095
 4281 7.869156 0.963718
 4282 7.872779 0.967341
 4283 7.876402 0.970964
 4284 7.880025 0.970964
 4285 7.883648 0.974587
 4286 7.887271 0.974587
 4287 7.890894 0.978210
 4288 7.894517 0.978210
 4289 7.898140 0.981833
 4290 7.901763 0.981833
 4291 7.905386 0.985456
 4292 7.909009 0.985456
 4293 7.912632 0.989079
 4294 7.916255 0.989079
 4295 7.919878 0.992702
 4296 7.923501 0.992702
 4297 7.927124 0.992702
 4298 7.930747 0.992702
 4299 7.934370 0.992702
 4300 7.937993 0.992702
 4301 7.941616 0.992702
 4302 7.945239 0.992702
 4303 7.948862 0.992702
 4304 7.952485 0.992702
 4305 7.956108 0.992702
 4306 7.959731 0.992702
 4307 7.963354 0.992702
 4308 7.966977 0.992702
 4309 7.970600 0.992702
 4310 7.974223 0.992702
 4311 7.977846 0.992702
 4312 7.981469 0.992702
 4313 7.985092 0.992702
 4314 7.988715 0.992702
 4315 7.992338 0.992702
 4316 7.995961 0.992702
 4317 7.999584 0.992702
 4318 8.003207 0.992702
 4319 8.006830 0.992702
 4320 8.010453 0.992702
 4321 8.014076 0.989079
 4322 8.017699 0.989079
 4323 8.021322 0.989079
 4324 8.024945 0.989079
 4325 8.028568 0.989079
 4326 8.032191 0.989079
 4327 8.035814 0.989079
 4328 8.039437 0.989079
 4329 8.043060 0.989079
 4330 8.046683 0.989079
 4331 8.050306 0.989079
 4332 8.053929 0.989079
 4333 8.057552 0.985456
 4334 8.061175 0.985456
 4335 8.064798 0.985456
 4336 8.068421 0.989079
 4337 8.072044 0.989079
 4338 8.075667 0.989079
 4339 8.079290 0.989079
 4340 8.082913 0.992702
 4341 8.086536 0.992702
 4342 8.090159 0.996325
 4343 8.093782 0.996325
 4344 8.097405 0.999948
 4345 8.101028 0.999948
 4346 8.104651 1.003571
 4347 8.108274 1.003571
 4348 8.111897 1.007194
 4349 8.115520 1.007194
 4350 8.119143 1.007194
 4351 8.122766 1.007194
 4352 8.126389 1.007194
 4353 8.130012 1.007194
 4354 8.133635 1.007194
 4355 8.137258 1.007194
 4356 8.140881 1.010817
 4357 8.144504 1.010817
 4358 8.148127 1.014440
 4359 8.151750 1.014440
 4360 8.155373 1.018063
 4361 8.158996 1.018063
 4362 8.162619 1.021686
 4363 8.166242 1.021686
 4364 8.169865 1.025309
 4365 8.173488 1.025309
 4366 8.177111 1.028932
 4367 8.180734 1.028932
 4368 8.184357 1.032555
 4369 8.187980 1.032555
 4370 8.191603 1.032555
 4371 8.195226 1.032555
 4372 8.198849 1.032555
 4373 8.202472 1.032555
 4374 8.206095 1.032555
 4375 8.209718 1.032555
 4376 8.213341 1.032555
 4377 8.216964 1.032555
 4378 8.220587 1.032555
 4379 8.224210 1.032555
 4380 8.227833 1.032555
 4381 8.231456 1.032555
 4382 8.235079 1.032555
 4383 8.238702 1.036178
 4384 8.242325 1.036178
 4385 8.245948 1.036178
 4386 8.249571 1.039801
 4387 8.253194 1.039801
 4388 8.256817 1.039801
 4389 8.260440 1.043424
 4390 8.264063 1.043424
 4391 8.267686 1.043424
 4392 8.271309 1.043424
 4393 8.274932 1.047047
 4394 8.278555 1.047047
 4395 8.282178 1.050670
 4396 8.285801 1.050670
 4397 8.289424 1.054293
 4398 8.293047 1.054293
 4399 8.296670 1.057916
 4400 8.300293 1.057916
 4401 8.303916 1.061539
 4402 8.307539 1.061539
 4403 8.311162 1.065162
 4404 8.314785 1.065162
 4405 8.318408 1.065162
 4406 8.322031 1.065162
 4407 8.325654 1.065162
 4408 8.329277 1.065162
 4409 8.332900 1.065162
 4410 8.336523 1.065162
 4411 8.340146 1.065162
 4412 8.343769 1.065162
 4413 8.347392 1.065162
 4414 8.351015 1.068785
 4415 8.354638 1.072408
 4416 8.358261 1.076031
 4417 8.361884 1.079654
 4418 8.365507 1.079654
 4419 8.369130 1.083277
 4420 8.372753 1.086900
 4421 8.376376 1.086900
 4422 8.379999 1.090523
 4423 8.383622 1.090523
 4424 8.387245 1.094146
 4425 8.387245 1.097769
 4426 8.390868 1.101392
 4427 8.390868 1.105015
 4428 8.394491 1.108638
 4429 8.394491 1.112261
 4430 8.398114 1.115884
 4431 8.401737 1.115884
 4432 8.405360 1.119507
 4433 8.408983 1.119507
 4434 8.412606 1.123130
 4435 8.416229 1.123130
 4436 8.419852 1.126753
 4437 8.423475 1.126753
 4438 8.427098 1.130376
 4439 8.430721 1.130376
 4440 8.434344 1.133999
 4441 8.437967 1.133999
 4442 8.441590 1.137622
 4443 8.445213 1.137622
 4444 8.448836 1.137622
 4445 8.452459 1.137622
 4446 8.456082 1.137622
 4447 8.459705 1.137622
 4448 8.463328 1.137622
 4449 8.466951 1.137622
 4450 8.470574 1.137622
 4451 8.474197 1.137622
 4452 8.477820 1.137622
 4453 8.481443 1.137622
 4454 8.485066 1.137622
 4455 8.488689 1.137622
 4456 8.492312 1.137622
 4457 8.495935 1.137622
 4458 8.499558 1.137622
 4459 8.503181 1.137622
 4460 8.506804 1.137622
 4461 8.510427 1.137622
 4462 8.514050 1.141245
 4463 8.517673 1.141245
 4464 8.521296 1.144868
 4465 8.524919 1.144868
 4466 8.528542 1.144868
 4467 8.532165 1.144868
 4468 8.535788 1.144868
 4469 8.539411 1.144868
 4470 8.543034 1.144868
 4471 8.546657 1.144868
 4472 8.550280 1.144868
 4473 8.553903 1.144868
 4474 8.557526 1.144868
 4475 8.561149 1.144868
 4476 8.564772 1.144868
 4477 8.568395 1.144868
 4478 8.572018 1.144868
 4479 8.575641 1.144868
 4480 8.579264 1.144868
 4481 8.582887 1.144868
 4482 8.586510 1.144868
 4483 8.590133 1.144868
 4484 8.593756 1.144868
 4485 8.597379 1.144868
 4486 8.601002 1.144868
 4487 8.604625 1.144868
 4488 8.608248 1.144868
 4489 8.611871 1.144868
 4490 8.615494 1.144868
 4491 8.619117 1.144868
 4492 8.622740 1.144868
 4493 8.626363 1.144868
 4494 8.629986 1.144868
 4495 8.633609 1.144868
 4496 8.637232 1.144868
 4497 8.640855 1.144868
 4498 8.644478 1.144868
 4499 8.648101 1.144868
 4500 8.651724 1.144868
 4501 8.655347 1.144868
 4502 8.658970 1.144868
 4503 8.662593 1.141245
 4504 8.666216 1.141245
 4505 8.669839 1.137622
 4506 8.673462 1.137622
 4507 8.677085 1.133999
 4508 8.680708 1.133999
 4509 8.684331 1.130376
 4510 8.687954 1.130376
 4511 8.691577 1.126753
 4512 8.695200 1.126753
 4513 8.698823 1.123130
 4514 8.702446 1.123130
 4515 8.706069 1.119507
 4516 8.709692 1.115884
 4517 8.713315 1.115884
 4518 8.716938 1.115884
 4519 8.720561 1.115884
 4520 8.724184 1.115884
 4521 8.727807 1.115884
 4522 8.731430 1.115884
 4523 8.735053 1.115884
 4524 8.738676 1.115884
 4525 8.742299 1.119507
 4526 8.745922 1.119507
 4527 8.749545 1.123130
 4528 8.753168 1.123130
 4529 8.756791 1.126753
 4530 8.760414 1.126753
 4531 8.764037 1.130376
 4532 8.767660 1.130376
 4533 8.771283 1.133999
 4534 8.774906 1.133999
 4535 8.778529 1.137622
 4536 8.782152 1.137622
 4537 8.785775 1.141245
 4538 8.789398 1.141245
 4539 8.793021 1.144868
 4540 8.796644 1.144868
 4541 8.800267 1.144868
 4542 8.803890 1.144868
 4543 8.807513 1.144868
 4544 8.811136 1.144868
 4545 8.814759 1.144868
 4546 8.818382 1.144868
 4547 8.822005 1.144868
 4548 8.825628 1.144868
 4549 8.829251 1.144868
 4550 8.832874 1.144868
 4551 8.836497 1.144868
 4552 8.840120 1.144868
 4553 8.843743 1.144868
 4554 8.847366 1.144868
 4555 8.850989 1.144868
 4556 8.854612 1.144868
 4557 8.858235 1.144868
 4558 8.861858 1.144868
 4559 8.865481 1.144868
 4560 8.869104 1.144868
 4561 8.872727 1.144868
 4562 8.876350 1.144868
 4563 8.879973 1.141245
 4564 8.883596 1.141245
 4565 8.887219 1.141245
 4566 8.890842 1.144868
 4567 8.894465 1.144868
 4568 8.898088 1.148491
 4569 8.901711 1.148491
 4570 8.905334 1.152114
 4571 8.908957 1.152114
 4572 8.912580 1.155737
 4573 8.916203 1.155737
 4574 8.919826 1.155737
 4575 8.923449 1.155737
 4576 8.927072 1.155737
 4577 8.930695 1.155737
 4578 8.934318 1.155737
 4579 8.937941 1.155737
 4580 8.941564 1.155737
 4581 8.945187 1.155737
 4582 8.948810 1.155737
 4583 8.952433 1.155737
 4584 8.956056 1.155737
 4585 8.959679 1.159360
 4586 8.963302 1.159360
 4587 8.966925 1.162983
 4588 8.970548 1.162983
 4589 8.974171 1.162983
 4590 8.977794 1.166606
 4591 8.981417 1.166606
 4592 8.985040 1.166606
 4593 8.988663 1.166606
 4594 8.992286 1.166606
 4595 8.995909 1.166606
 4596 8.999532 1.166606
 4597 9.003155 1.166606
 4598 9.006778 1.166606
 4599 9.010401 1.166606
 4600 9.014024 1.170229
 4601 9.017647 1.170229
 4602 9.021270 1.173852
 4603 9.024893 1.173852
 4604 9.028516 1.173852
 4605 9.032139 1.177475
 4606 9.035762 1.181098
 4607 9.039385 1.184721
 4608 9.043008 1.188344
 4609 9.046631 1.191967
 4610 9.046631 1.195590
 4611 9.050254 1.199213
 4612 9.053877 1.202836
 4613 9.057500 1.206459
 4614 9.061123 1.206459
 4615 9.064746 1.210082
 4616 9.068369 1.210082
 4617 9.071992 1.213705
 4618 9.075615 1.213705
 4619 9.079238 1.217328
 4620 9.082861 1.217328
 4621 9.086484 1.220951
 4622 9.090107 1.220951
 4623 9.093730 1.224574
 4624 9.097353 1.224574
 4625 9.100976 1.228197
 4626 9.104599 1.228197
 4627 9.108222 1.228197
 4628 9.111845 1.228197
 4629 9.115468 1.228197
 4630 9.119091 1.231820
 4631 9.122714 1.235443
 4632 9.126337 1.239066
 4633 9.129960 1.242689
 4634 9.133583 1.246312
 4635 9.137206 1.249935
 4636 9.140829 1.253558
 4637 9.144452 1.257181
 4638 9.148075 1.260804
 4639 9.151698 1.264427
 4640 9.155321 1.268050
 4641 9.158944 1.268050
 4642 9.162567 1.271673
 4643 9.166190 1.271673
 4644 9.169813 1.275296
 4645 9.173436 1.275296
 4646 9.177059 1.278919
 4647 9.180682 1.278919
 4648 9.184305 1.282542
 4649 9.187928 1.282542
 4650 9.191551 1.286165
 4651 9.195174 1.286165
 4652 9.198797 1.289788
 4653 9.202420 1.289788
 4654 9.206043 1.289788
 4655 9.209666 1.289788
 4656 9.213289 1.289788
 4657 9.216912 1.289788
 4658 9.220535 1.289788
 4659 9.224158 1.289788
 4660 9.227781 1.289788
 4661 9.231404 1.289788
 4662 9.235027 1.289788
 4663 9.238650 1.289788
 4664 9.242273 1.289788
 4665 9.245896 1.289788
 4666 9.249519 1.289788
 4667 9.253142 1.289788
 4668 9.256765 1.289788
 4669 9.260388 1.289788
 4670 9.264011 1.289788
 4671 9.267634 1.289788
 4672 9.271257 1.289788
 4673 9.274880 1.289788
 4674 9.278503 1.289788
 4675 9.282126 1.289788
 4676 9.285749 1.289788
 4677 9.289372 1.289788
 4678 9.292995 1.289788
 4679 9.296618 1.289788
 4680 9.300241 1.289788
 4681 9.303864 1.293411
 4682 9.307487 1.293411
 4683 9.311110 1.297034
 4684 9.314733 1.297034
 4685 9.318356 1.300657
 4686 9.321979 1.300657
 4687 9.325602 1.304280
 4688 9.329225 1.304280
 4689 9.332848 1.307903
 4690 9.336471 1.307903
 4691 9.340094 1.311526
 4692 9.343717 1.311526
 4693 9.347340 1.315149
 4694 9.350963 1.315149
 4695 9.354586 1.318772
 4696 9.358209 1.318772
 4697 9.361832 1.318772
 4698 9.365455 1.322395
 4699 9.369078 1.326018
 4700 9.369078 1.329641
 4701 9.372701 1.333264
 4702 9.372701 1.336887
 4703 9.376324 1.340510
 4704 9.376324 1.344133
 4705 9.379947 1.347756
 4706 9.379947 1.351379
 4707 9.383570 1.355002
 4708 9.383570 1.358625
 4709 9.387193 1.362248
 4710 9.390816 1.362248
 4711 9.394439 1.365871
 4712 9.398062 1.365871
 4713 9.401685 1.369494
 4714 9.405308 1.369494
 4715 9.408931 1.373117
 4716 9.412554 1.373117
 4717 9.416177 1.376740
 4718 9.419800 1.376740
 4719 9.423423 1.380363
 4720 9.427046 1.380363
 4721 9.430669 1.383986
 4722 9.434292 1.383986
 4723 9.437915 1.383986
 4724 9.441538 1.383986
 4725 9.445161 1.383986
 4726 9.448784 1.387609
 4727 9.452407 1.387609
 4728 9.456030 1.391232
 4729 9.459653 1.391232
 4730 9.463276 1.394855
 4731 9.466899 1.394855
 4732 9.470522 1.398478
 4733 9.474145 1.402101
 4734 9.477768 1.405724
 4735 9.481391 1.409347
 4736 9.485014 1.409347
 4737 9.488637 1.412970
 4738 9.492260 1.412970
 4739 9.495883 1.416593
 4740 9.499506 1.416593
 4741 9.503129 1.420216
 4742 9.506752 1.420216
 4743 9.510375 1.423839
 4744 9.513998 1.423839
 4745 9.517621 1.427462
 4746 9.521244 1.427462
 4747 9.524867 1.431085
 4748 9.528490 1.431085
 4749 9.532113 1.431085
 4750 9.535736 1.431085
 4751 9.539359 1.431085
 4752 9.542982 1.431085
 4753 9.546605 1.431085
 4754 9.550228 1.434708
 4755 9.553851 1.434708
 4756 9.557474 1.438331
 4757 9.561097 1.438331
 4758 9.564720 1.441954
 4759 9.568343 1.441954
 4760 9.571966 1.445577
 4761 9.575589 1.445577
 4762 9.579212 1.449200
 4763 9.582835 1.449200
 4764 9.586458 1.449200
 4765 9.590081 1.449200
 4766 9.593704 1.449200
 4767 9.597327 1.449200
 4768 9.600950 1.449200
 4769 9.604573 1.449200
 4770 9.608196 1.449200
 4771 9.611819 1.452823
 4772 9.615442 1.452823
 4773 9.619065 1.452823
 4774 9.622688 1.456446
 4775 9.626311 1.456446
 4776 9.629934 1.460069
 4777 9.633557 1.460069
 4778 9.637180 1.463692
 4779 9.640803 1.463692
 4780 9.644426 1.467315
 4781 9.648049 1.467315
 4782 9.651672 1.470938
 4783 9.655295 1.470938
 4784 9.658918 1.474561
 4785 9.662541 1.474561
 4786 9.666164 1.474561
 4787 9.669787 1.474561
 4788 9.673410 1.474561
 4789 9.677033 1.474561
 4790 9.680656 1.474561
 4791 9.684279 1.474561
 4792 9.687902 1.474561
 4793 9.691525 1.474561
 4794 9.695148 1.474561
 4795 9.698771 1.478184
 4796 9.702394 1.478184
 4797 9.706017 1.478184
 4798 9.709640 1.481807
 4799 9.713263 1.481807
 4800 9.716886 1.481807
 4801 9.720509 1.481807
 4802 9.724132 1.481807
 4803 9.727755 1.481807
 4804 9.731378 1.481807
 4805 9.735001 1.485430
 4806 9.738624 1.485430
 4807 9.742247 1.489053
 4808 9.745870 1.492676
 4809 9.749493 1.496299
 4810 9.753116 1.499922
 4811 9.756739 1.503545
 4812 9.760362 1.507168
 4813 9.763985 1.510791
 4814 9.767608 1.514414
 4815 9.771231 1.518037
 4816 9.774854 1.521660
 4817 9.778477 1.525283
 4818 9.778477 1.528906
 4819 9.782100 1.532529
 4820 9.785723 1.536152
 4821 9.785723 1.539775
 4822 9.789346 1.543398
 4823 9.792969 1.547021
 4824 9.796592 1.550644
 4825 9.800215 1.554267
 4826 9.803838 1.557890
 4827 9.807461 1.561513
 4828 9.811084 1.565136
 4829 9.814707 1.568759
 4830 9.818330 1.572382
 4831 9.821953 1.576005
 4832 9.825576 1.579628
 4833 9.829199 1.583251
 4834 9.832822 1.586874
 4835 9.836445 1.590497
 4836 9.840068 1.594120
 4837 9.843691 1.597743
 4838 9.847314 1.601366
 4839 9.850937 1.604989
 4840 9.854560 1.608612
 4841 9.858183 1.612235
 4842 9.861806 1.615858
 4843 9.865429 1.619481
 4844 9.869052 1.623104
 4845 9.872675 1.626727
 4846 9.876298 1.630350
 4847 9.879921 1.630350
 4848 9.883544 1.633973
 4849 9.887167 1.637596
 4850 9.890790 1.637596
 4851 9.894413 1.641219
 4852 9.898036 1.641219
 4853 9.901659 1.644842
 4854 9.905282 1.648465
 4855 9.908905 1.652088
 4856 9.912528 1.655711
 4857 9.916151 1.659334
 4858 9.919774 1.662957
 4859 9.923397 1.666580
 4860 9.927020 1.670203
 4861 9.930643 1.673826
 4862 9.934266 1.677449
 4863 9.937889 1.681072
 4864 9.941512 1.684695
 4865 9.945135 1.688318
 4866 9.948758 1.691941
 4867 9.948758 1.695564
 4868 9.952381 1.699187
 4869 9.952381 1.702810
 4870 9.952381 1.706433
 4871 9.952381 1.710056
 4872 9.952381 1.713679
 4873 9.952381 1.717302
 4874 9.952381 1.720925
 4875 9.952381 1.724548
 4876 9.952381 1.728171
 4877 9.956004 1.731794
 4878 9.956004 1.735417
 4879 9.959627 1.739040
 4880 9.959627 1.742663
 4881 9.963250 1.746286
 4882 9.963250 1.749909
 4883 9.966873 1.753532
 4884 9.966873 1.757155
 4885 9.970496 1.760778
 4886 9.970496 1.764401
 4887 9.974119 1.768024
 4888 9.974119 1.771647
 4889 9.977742 1.775270
 4890 9.977742 1.778893
 4891 9.981365 1.782516
 4892 9.981365 1.786139
 4893 9.984988 1.789762
 4894 9.984988 1.793385
 4895 9.988611 1.797008
 4896 9.992234 1.800631
 4897 9.992234 1.804254
 4898 9.995857 1.807877
 4899 9.999480 1.811500
 4900 10.003103 1.811500
 4901 10.006726 1.815123
 4902 10.010349 1.815123
 4903 10.013972 1.818746
 4904 10.017595 1.818746
 4905 10.021218 1.822369
 4906 10.024841 1.822369
 4907 10.028464 1.825992
 4908 10.032087 1.825992
 4909 10.035710 1.829615
 4910 10.039333 1.829615
 4911 10.042956 1.833238
 4912 10.046579 1.833238
 4913 10.050202 1.833238
 4914 10.053825 1.833238
 4915 10.057448 1.833238
 4916 10.061071 1.833238
 4917 10.064694 1.833238
 4918 10.068317 1.833238
 4919 10.071940 1.833238
 4920 10.075563 1.836861
 4921 10.079186 1.836861
 4922 10.082809 1.840484
 4923 10.086432 1.840484
 4924 10.090055 1.844107
 4925 10.093678 1.847730
 4926 10.097301 1.851353
 4927 10.100924 1.854976
 4928 10.104547 1.854976
 4929 10.108170 1.858599
 4930 10.111793 1.862222
 4931 10.115416 1.865845
 4932 10.119039 1.869468
 4933 10.119039 1.873091
 4934 10.122662 1.876714
 4935 10.122662 1.880337
 4936 10.126285 1.883960
 4937 10.126285 1.887583
 4938 10.129908 1.891206
 4939 10.129908 1.894829
 4940 10.133531 1.898452
 4941 10.133531 1.902075
 4942 10.137154 1.905698
 4943 10.137154 1.909321
 4944 10.140777 1.912944
 4945 10.140777 1.916567
 4946 10.144400 1.920190
 4947 10.144400 1.923813
 4948 10.148023 1.927436
 4949 10.151646 1.931059
 4950 10.155269 1.934682
 4951 10.158892 1.938305
 4952 10.162515 1.941928
 4953 10.166138 1.945551
 4954 10.169761 1.949174
 4955 10.169761 1.952797
 4956 10.173384 1.956420
 4957 10.173384 1.960043
 4958 10.173384 1.963666
 4959 10.177007 1.967289
 4960 10.177007 1.970912
 4961 10.180630 1.974535
 4962 10.180630 1.978158
 4963 10.184253 1.981781
 4964 10.184253 1.985404
 4965 10.187876 1.989027
 4966 10.187876 1.992650
 4967 10.191499 1.996273
 4968 10.191499 1.999896
 4969 10.195122 2.003519
 4970 10.195122 2.007142
 4971 10.198745 2.010765
 4972 10.202368 2.014388
 4973 10.205991 2.018011
 4974 10.209614 2.021634
 4975 10.213237 2.021634
 4976 10.216860 2.025257
 4977 10.220483 2.028880
 4978 10.224106 2.032503
 4979 10.227729 2.036126
 4980 10.231352 2.039749
 4981 10.234975 2.043372
 4982 10.238598 2.046995
 4983 10.242221 2.050618
 4984 10.245844 2.054241
 4985 10.249467 2.057864
 4986 10.253090 2.061487
 4987 10.256713 2.065110
 4988 10.260336 2.065110
 4989 10.263959 2.068733
 4990 10.267582 2.072356
 4991 10.271205 2.075979
 4992 10.274828 2.079602
 4993 10.278451 2.083225
 4994 10.282074 2.086848
 4995 10.285697 2.090471
 4996 10.289320 2.094094
 4997 10.292943 2.097717
 4998 10.296566 2.101340
 4999 10.300189 2.104963
 5000 10.303812 2.108586
 5001 10.307435 2.112209
 5002 10.311058 2.115832
 5003 10.314681 2.119455
 5004 10.314681 2.123078
 5005 10.318304 2.126701
 5006 10.321927 2.130324
 5007 10.325550 2.133947
 5008 10.329173 2.137570
 5009 10.332796 2.141193
 5010 10.336419 2.144816
 5011 10.340042 2.148439
 5012 10.343665 2.152062
 5013 10.347288 2.155685
 5014 10.350911 2.159308
 5015 10.350911 2.162931
 5016 10.354534 2.166554
 5017 10.358157 2.170177
 5018 10.361780 2.173800
 5019 10.361780 2.177423
 5020 10.365403 2.181046
 5021 10.365403 2.184669
 5022 10.369026 2.188292
 5023 10.369026 2.191915
 5024 10.372649 2.195538
 5025 10.376272 2.199161
 5026 10.376272 2.202784
 5027 10.379895 2.206407
 5028 10.383518 2.206407
 5029 10.387141 2.210030
 5030 10.390764 2.210030
 5031 10.394387 2.213653
 5032 10.398010 2.213653
 5033 10.401633 2.217276
 5034 10.405256 2.217276
 5035 10.408879 2.220899
 5036 10.412502 2.220899
 5037 10.416125 2.224522
 5038 10.419748 2.224522
 5039 10.423371 2.228145
 5040 10.426994 2.228145
 5041 10.430617 2.231768
 5042 10.434240 2.235391
 5043 10.437863 2.235391
 5044 10.441486 2.239014
 5045 10.445109 2.239014
 5046 10.448732 2.242637
 5047 10.452355 2.242637
 5048 10.455978 2.246260
 5049 10.459601 2.246260
 5050 10.463224 2.249883
 5051 10.466847 2.249883
 5052 10.470470 2.253506
 5053 10.474093 2.257129
 5054 10.477716 2.260752
 5055 10.481339 2.264375
 5056 10.484962 2.267998
 5057 10.484962 2.271621
 5058 10.488585 2.275244
 5059 10.492208 2.278867
 5060 10.495831 2.282490
 5061 10.499454 2.282490
 5062 10.503077 2.286113
 5063 10.506700 2.289736
 5064 10.510323 2.289736
 5065 10.513946 2.293359
 5066 10.517569 2.293359
 5067 10.521192 2.296982
 5068 10.524815 2.296982
 5069 10.528438 2.300605
 5070 10.532061 2.304228
 5071 10.535684 2.307851
 5072 10.535684 2.311474
 5073 10.539307 2.315097
 5074 10.539307 2.318720
 5075 10.542930 2.322343
 5076 10.542930 2.325966
 5077 10.546553 2.329589
 5078 10.546553 2.333212
 5079 10.546553 2.336835
 5080 10.546553 2.340458
 5081 10.546553 2.344081
 5082 10.546553 2.347704
 5083 10.546553 2.351327
 5084 10.546553 2.354950
 5085 10.546553 2.358573
 5086 10.546553 2.362196
 5087 10.546553 2.365819
 5088 10.546553 2.369442
 5089 10.550176 2.373065
 5090 10.550176 2.376688
 5091 10.553799 2.380311
 5092 10.553799 2.383934
 5093 10.557422 2.387557
 5094 10.557422 2.391180
 5095 10.561045 2.394803
 5096 10.561045 2.398426
 5097 10.564668 2.402049
 5098 10.564668 2.405672
 5099 10.568291 2.409295
 5100 10.568291 2.412918
 5101 10.571914 2.416541
 5102 10.575537 2.420164
 5103 10.579160 2.420164
 5104 10.582783 2.423787
 5105 10.586406 2.427410
 5106 10.590029 2.431033
 5107 10.590029 2.434656
 5108 10.593652 2.438279
 5109 10.597275 2.441902
 5110 10.597275 2.445525
 5111 10.600898 2.449148
 5112 10.604521 2.452771
 5113 10.608144 2.456394
 5114 10.611767 2.460017
 5115 10.615390 2.460017
 5116 10.619013 2.463640
 5117 10.622636 2.467263
 5118 10.626259 2.467263
 5119 10.629882 2.470886
 5120 10.633505 2.470886
 5121 10.637128 2.474509
 5122 10.640751 2.474509
 5123 10.644374 2.478132
 5124 10.647997 2.481755
 5125 10.651620 2.485378
 5126 10.655243 2.485378
 5127 10.658866 2.489001
 5128 10.662489 2.489001
 5129 10.666112 2.492624
 5130 10.669735 2.492624
 5131 10.673358 2.496247
 5132 10.676981 2.496247
 5133 10.680604 2.499870
 5134 10.684227 2.499870
 5135 10.687850 2.503493
 5136 10.691473 2.503493
 5137 10.695096 2.507116
 5138 10.698719 2.507116
 5139 10.702342 2.507116
 5140 10.705965 2.507116
 5141 10.709588 2.507116
 5142 10.713211 2.507116
 5143 10.716834 2.507116
 5144 10.720457 2.507116
 5145 10.724080 2.507116
 5146 10.727703 2.507116
 5147 10.731326 2.507116
 5148 10.734949 2.507116
 5149 10.738572 2.507116
 5150 10.742195 2.510739
 5151 10.745818 2.514362
 5152 10.749441 2.517985
 5153 10.753064 2.521608
 5154 10.756687 2.525231
 5155 10.756687 2.528854
 5156 10.760310 2.532477
 5157 10.763933 2.536100
 5158 10.763933 2.539723
 5159 10.767556 2.543346
 5160 10.771179 2.546969
 5161 10.774802 2.550592
 5162 10.778425 2.554215
 5163 10.782048 2.557838
 5164 10.785671 2.561461
 5165 10.789294 2.565084
 5166 10.792917 2.568707
 5167 10.796540 2.572330
 5168 10.800163 2.575953
 5169 10.803786 2.579576
 5170 10.803786 2.583199
 5171 10.807409 2.586822
 5172 10.807409 2.590445
 5173 10.807409 2.594068
 5174 10.807409 2.597691
 5175 10.811032 2.601314
 5176 10.811032 2.604937
 5177 10.814655 2.608560
 5178 10.814655 2.612183
 5179 10.818278 2.615806
 5180 10.818278 2.619429
 5181 10.821901 2.623052
 5182 10.821901 2.626675
 5183 10.825524 2.630298
 5184 10.825524 2.633921
 5185 10.829147 2.637544
 5186 10.829147 2.641167
 5187 10.832770 2.644790
 5188 10.832770 2.648413
 5189 10.836393 2.652036
 5190 10.840016 2.655659
 5191 10.840016 2.659282
 5192 10.843639 2.662905
 5193 10.847262 2.666528
 5194 10.850885 2.670151
 5195 10.854508 2.673774
 5196 10.858131 2.677397
 5197 10.861754 2.681020
 5198 10.865377 2.684643
 5199 10.865377 2.688266
 5200 10.869000 2.691889
 5201 10.869000 2.695512
 5202 10.872623 2.699135
 5203 10.872623 2.702758
 5204 10.876246 2.706381
 5205 10.876246 2.710004
 5206 10.879869 2.713627
 5207 10.879869 2.717250
 5208 10.883492 2.720873
 5209 10.883492 2.724496
 5210 10.887115 2.728119
 5211 10.890738 2.731742
 5212 10.894361 2.731742
 5213 10.897984 2.735365
 5214 10.901607 2.735365
 5215 10.905230 2.738988
 5216 10.908853 2.738988
 5217 10.912476 2.742611
 5218 10.916099 2.742611
 5219 10.919722 2.746234
 5220 10.923345 2.746234
 5221 10.926968 2.749857
 5222 10.930591 2.749857
 5223 10.934214 2.753480
 5224 10.937837 2.753480
 5225 10.941460 2.753480
 5226 10.945083 2.753480
 5227 10.948706 2.757103
 5228 10.952329 2.760726
 5229 10.955952 2.764349
 5230 10.959575 2.767972
 5231 10.963198 2.771595
 5232 10.966821 2.775218
 5233 10.970444 2.778841
 5234 10.974067 2.782464
 5235 10.977690 2.786087
 5236 10.977690 2.789710
 5237 10.981313 2.793333
 5238 10.984936 2.796956
 5239 10.984936 2.800579
 5240 10.988559 2.804202
 5241 10.992182 2.807825
 5242 10.995805 2.807825
 5243 10.999428 2.811448
 5244 11.003051 2.811448
 5245 11.006674 2.815071
 5246 11.010297 2.815071
 5247 11.013920 2.818694
 5248 11.017543 2.818694
 5249 11.021166 2.822317
 5250 11.024789 2.822317
 5251 11.028412 2.825940
 5252 11.032035 2.825940
 5253 11.035658 2.829563
 5254 11.039281 2.829563
 5255 11.042904 2.829563
 5256 11.046527 2.829563
 5257 11.050150 2.829563
 5258 11.053773 2.833186
 5259 11.057396 2.833186
 5260 11.061019 2.836809
 5261 11.061019 2.840432
 5262 11.064642 2.844055
 5263 11.068265 2.847678
 5264 11.071888 2.851301
 5265 11.075511 2.854924
 5266 11.079134 2.854924
 5267 11.082757 2.858547
 5268 11.086380 2.858547
 5269 11.090003 2.862170
 5270 11.093626 2.862170
 5271 11.097249 2.865793
 5272 11.100872 2.865793
 5273 11.104495 2.869416
 5274 11.108118 2.869416
 5275 11.111741 2.873039
 5276 11.115364 2.873039
 5277 11.118987 2.876662
 5278 11.122610 2.876662
 5279 11.126233 2.876662
 5280 11.129856 2.876662
 5281 11.133479 2.880285
 5282 11.137102 2.880285
 5283 11.140725 2.883908
 5284 11.144348 2.883908
 5285 11.147971 2.887531
 5286 11.151594 2.887531
 5287 11.155217 2.891154
 5288 11.158840 2.891154
 5289 11.162463 2.894777
 5290 11.166086 2.894777
 5291 11.169709 2.898400
 5292 11.173332 2.898400
 5293 11.176955 2.898400
 5294 11.180578 2.898400
 5295 11.184201 2.898400
 5296 11.187824 2.902023
 5297 11.191447 2.902023
 5298 11.195070 2.905646
 5299 11.198693 2.905646
 5300 11.202316 2.909269
 5301 11.205939 2.912892
 5302 11.209562 2.916515
 5303 11.213185 2.920138
 5304 11.216808 2.923761
 5305 11.220431 2.927384
 5306 11.220431 2.931007
 5307 11.220431 2.934630
 5308 11.224054 2.938253
 5309 11.224054 2.941876
 5310 11.227677 2.945499
 5311 11.227677 2.949122
 5312 11.231300 2.952745
 5313 11.231300 2.956368
 5314 11.234923 2.959991
 5315 11.234923 2.963614
 5316 11.238546 2.967237
 5317 11.238546 2.970860
 5318 11.242169 2.974483
 5319 11.242169 2.978106
 5320 11.245792 2.981729
 5321 11.249415 2.985352
 5322 11.253038 2.988975
 5323 11.253038 2.992598
 5324 11.256661 2.996221
 5325 11.260284 2.999844
 5326 11.263907 3.003467
 5327 11.267530 3.007090
 5328 11.271153 3.010713
 5329 11.274776 3.014336
 5330 11.278399 3.014336
 5331 11.282022 3.017959
 5332 11.285645 3.021582
 5333 11.289268 3.021582
 5334 11.292891 3.025205
 5335 11.296514 3.028828
 5336 11.300137 3.032451
 5337 11.303760 3.036074
 5338 11.303760 3.039697
 5339 11.303760 3.043320
 5340 11.303760 3.046943
 5341 11.303760 3.050566
 5342 11.303760 3.054189
 5343 11.303760 3.057812
 5344 11.303760 3.061435
 5345 11.303760 3.065058
 5346 11.307383 3.068681
 5347 11.307383 3.072304
 5348 11.311006 3.075927
 5349 11.311006 3.079550
 5350 11.314629 3.083173
 5351 11.314629 3.086796
 5352 11.318252 3.090419
 5353 11.318252 3.094042
 5354 11.321875 3.097665
 5355 11.321875 3.101288
 5356 11.325498 3.104911
 5357 11.325498 3.108534
 5358 11.329121 3.112157
 5359 11.332744 3.115780
 5360 11.336367 3.119403
 5361 11.339990 3.119403
 5362 11.343613 3.123026
 5363 11.347236 3.126649
 5364 11.350859 3.130272
 5365 11.350859 3.133895
 5366 11.354482 3.137518
 5367 11.358105 3.141141
 5368 11.358105 3.144764
 5369 11.361728 3.148387
 5370 11.365351 3.152010
 5371 11.368974 3.155633
 5372 11.368974 3.159256
 5373 11.372597 3.162879
 5374 11.372597 3.166502
 5375 11.376220 3.170125
 5376 11.376220 3.173748
 5377 11.379843 3.177371
 5378 11.379843 3.180994
 5379 11.383466 3.184617
 5380 11.383466 3.188240
 5381 11.387089 3.191863
 5382 11.390712 3.195486
 5383 11.394335 3.199109
 5384 11.397958 3.202732
 5385 11.401581 3.202732
 5386 11.401581 3.206355
 5387 11.405204 3.209978
 5388 11.408827 3.213601
 5389 11.412450 3.217224
 5390 11.412450 3.220847
 5391 11.416073 3.224470
 5392 11.419696 3.228093
 5393 11.423319 3.231716
 5394 11.426942 3.235339
 5395 11.430565 3.238962
 5396 11.430565 3.242585
 5397 11.430565 3.246208
 5398 11.430565 3.249831
 5399 11.430565 3.253454
 5400 11.434188 3.257077
 5401 11.434188 3.260700
 5402 11.437811 3.264323
 5403 11.437811 3.267946
 5404 11.441434 3.271569
 5405 11.441434 3.275192
 5406 11.445057 3.278815
 5407 11.445057 3.282438
 5408 11.448680 3.286061
 5409 11.448680 3.289684
 5410 11.452303 3.293307
 5411 11.452303 3.296930
 5412 11.455926 3.300553
 5413 11.455926 3.304176
 5414 11.459549 3.307799
 5415 11.459549 3.311422
 5416 11.463172 3.315045
 5417 11.463172 3.318668
 5418 11.466795 3.322291
 5419 11.466795 3.325914
 5420 11.470418 3.329537
 5421 11.470418 3.333160
 5422 11.474041 3.336783
 5423 11.474041 3.340406
 5424 11.477664 3.344029
 5425 11.477664 3.347652
 5426 11.481287 3.351275
 5427 11.481287 3.354898
 5428 11.484910 3.358521
 5429 11.488533 3.362144
 5430 11.488533 3.365767
 5431 11.492156 3.369390
 5432 11.495779 3.373013
 5433 11.499402 3.376636
 5434 11.503025 3.380259
 5435 11.506648 3.383882
 5436 11.510271 3.387505
 5437 11.513894 3.391128
 5438 11.517517 3.394751
 5439 11.521140 3.398374
 5440 11.524763 3.401997
 5441 11.524763 3.405620
 5442 11.528386 3.409243
 5443 11.528386 3.412866
 5444 11.532009 3.416489
 5445 11.532009 3.420112
 5446 11.535632 3.423735
 5447 11.535632 3.427358
 5448 11.535632 3.430981
 5449 11.535632 3.434604
 5450 11.535632 3.438227
 5451 11.535632 3.441850
 5452 11.535632 3.445473
 5453 11.535632 3.449096
 5454 11.535632 3.452719
 5455 11.535632 3.456342
 5456 11.535632 3.459965
 5457 11.535632 3.463588
 5458 11.535632 3.467211
 5459 11.539255 3.470834
 5460 11.539255 3.474457
 5461 11.542878 3.478080
 5462 11.542878 3.481703
 5463 11.546501 3.485326
 5464 11.546501 3.488949
 5465 11.550124 3.492572
 5466 11.550124 3.496195
 5467 11.553747 3.499818
 5468 11.553747 3.503441
 5469 11.557370 3.507064
 5470 11.557370 3.510687
 5471 11.560993 3.514310
 5472 11.564616 3.514310
 5473 11.568239 3.517933
 5474 11.571862 3.521556
 5475 11.575485 3.525179
 5476 11.579108 3.528802
 5477 11.579108 3.532425
 5478 11.579108 3.536048
 5479 11.579108 3.539671
 5480 11.579108 3.543294
 5481 11.579108 3.546917
 5482 11.579108 3.550540
 5483 11.579108 3.554163
 5484 11.582731 3.557786
 5485 11.582731 3.561409
 5486 11.586354 3.565032
 5487 11.586354 3.568655
 5488 11.589977 3.572278
 5489 11.589977 3.575901
 5490 11.593600 3.579524
 5491 11.593600 3.583147
 5492 11.597223 3.586770
 5493 11.597223 3.590393
 5494 11.600846 3.594016
 5495 11.600846 3.597639
 5496 11.604469 3.601262
 5497 11.608092 3.604885
 5498 11.611715 3.608508
 5499 11.611715 3.612131
 5500 11.611715 3.615754
 5501 11.611715 3.619377
 5502 11.611715 3.623000
 5503 11.611715 3.626623
 5504 11.611715 3.630246
 5505 11.615338 3.633869
 5506 11.615338 3.637492
 5507 11.618961 3.641115
 5508 11.618961 3.644738
 5509 11.622584 3.648361
 5510 11.622584 3.651984
 5511 11.626207 3.655607
 5512 11.626207 3.659230
 5513 11.629830 3.662853
 5514 11.629830 3.666476
 5515 11.633453 3.670099
 5516 11.633453 3.673722
 5517 11.637076 3.677345
 5518 11.637076 3.680968
 5519 11.640699 3.684591
 5520 11.644322 3.688214
 5521 11.647945 3.691837
 5522 11.651568 3.695460
 5523 11.655191 3.699083
 5524 11.658814 3.702706
 5525 11.662437 3.706329
 5526 11.666060 3.709952
 5527 11.669683 3.713575
 5528 11.673306 3.717198
 5529 11.676929 3.720821
 5530 11.680552 3.724444
 5531 11.684175 3.728067
 5532 11.687798 3.728067
 5533 11.691421 3.731690
 5534 11.695044 3.735313
 5535 11.698667 3.735313
 5536 11.702290 3.738936
 5537 11.705913 3.738936
 5538 11.709536 3.742559
 5539 11.713159 3.742559
 5540 11.716782 3.746182
 5541 11.720405 3.746182
 5542 11.724028 3.749805
 5543 11.727651 3.749805
 5544 11.731274 3.753428
 5545 11.734897 3.753428
 5546 11.738520 3.757051
 5547 11.742143 3.757051
 5548 11.745766 3.757051
 5549 11.749389 3.757051
 5550 11.753012 3.757051
 5551 11.756635 3.757051
 5552 11.760258 3.757051
 5553 11.763881 3.760674
 5554 11.767504 3.764297
 5555 11.771127 3.767920
 5556 11.774750 3.771543
 5557 11.778373 3.775166
 5558 11.781996 3.778789
 5559 11.785619 3.782412
 5560 11.789242 3.786035
 5561 11.792865 3.789658
 5562 11.792865 3.793281
 5563 11.792865 3.796904
 5564 11.792865 3.800527
 5565 11.792865 3.804150
 5566 11.792865 3.807773
 5567 11.796488 3.811396
 5568 11.796488 3.815019
 5569 11.796488 3.818642
 5570 11.796488 3.822265
 5571 11.800111 3.825888
 5572 11.800111 3.829511
 5573 11.800111 3.833134
 5574 11.803734 3.836757
 5575 11.803734 3.840380
 5576 11.803734 3.844003
 5577 11.803734 3.847626
 5578 11.803734 3.851249
 5579 11.803734 3.854872
 5580 11.803734 3.858495
 5581 11.803734 3.862118
 5582 11.803734 3.865741
 5583 11.803734 3.869364
 5584 11.803734 3.872987
 5585 11.803734 3.876610
 5586 11.803734 3.880233
 5587 11.803734 3.883856
 5588 11.803734 3.887479
 5589 11.803734 3.891102
 5590 11.803734 3.894725
 5591 11.803734 3.898348
 5592 11.803734 3.901971
 5593 11.803734 3.905594
 5594 11.803734 3.909217
 5595 11.803734 3.912840
 5596 11.803734 3.916463
 5597 11.803734 3.920086
 5598 11.803734 3.923709
 5599 11.807357 3.927332
 5600 11.807357 3.930955
 5601 11.810980 3.934578
 5602 11.810980 3.938201
 5603 11.814603 3.941824
 5604 11.814603 3.945447
 5605 11.818226 3.949070
 5606 11.818226 3.952693
 5607 11.821849 3.956316
 5608 11.821849 3.959939
 5609 11.825472 3.963562
 5610 11.825472 3.967185
 5611 11.829095 3.970808
 5612 11.829095 3.974431
 5613 11.832718 3.978054
 5614 11.832718 3.981677
 5615 11.836341 3.985300
 5616 11.839964 3.988923
 5617 11.839964 3.992546
 5618 11.843587 3.996169
 5619 11.847210 3.999792
 5620 11.850833 4.003415
 5621 11.854456 4.007038
 5622 11.858079 4.007038
 5623 11.861702 4.010661
 5624 11.865325 4.014284
 5625 11.868948 4.014284
 5626 11.872571 4.017907
 5627 11.876194 4.017907
 5628 11.879817 4.021530
 5629 11.883440 4.025153
 5630 11.887063 4.025153
 5631 11.890686 4.028776
 5632 11.894309 4.032399
 5633 11.894309 4.036022
 5634 11.897932 4.039645
 5635 11.901555 4.043268
 5636 11.905178 4.046891
 5637 11.908801 4.050514
 5638 11.912424 4.054137
 5639 11.916047 4.057760
 5640 11.919670 4.061383
 5641 11.923293 4.065006
 5642 11.926916 4.068629
 5643 11.930539 4.072252
 5644 11.930539 4.075875
 5645 11.934162 4.079498
 5646 11.934162 4.083121
 5647 11.937785 4.086744
 5648 11.937785 4.090367
 5649 11.937785 4.093990
 5650 11.941408 4.097613
 5651 11.941408 4.101236
 5652 11.945031 4.104859
 5653 11.945031 4.108482
 5654 11.948654 4.112105
 5655 11.948654 4.115728
 5656 11.952277 4.119351
 5657 11.952277 4.122974
 5658 11.955900 4.126597
 5659 11.955900 4.130220
 5660 11.959523 4.133843
 5661 11.959523 4.137466
 5662 11.963146 4.141089
 5663 11.966769 4.144712
 5664 11.966769 4.148335
 5665 11.970392 4.151958
 5666 11.970392 4.155581
 5667 11.974015 4.159204
 5668 11.974015 4.162827
 5669 11.974015 4.166450
 5670 11.974015 4.170073
 5671 11.974015 4.173696
 5672 11.974015 4.177319
 5673 11.974015 4.180942
 5674 11.974015 4.184565
 5675 11.977638 4.188188
 5676 11.977638 4.191811
 5677 11.981261 4.195434
 5678 11.981261 4.199057
 5679 11.984884 4.202680
 5680 11.984884 4.206303
 5681 11.988507 4.209926
 5682 11.988507 4.213549
 5683 11.992130 4.217172
 5684 11.992130 4.220795
 5685 11.995753 4.224418
 5686 11.995753 4.228041
 5687 11.999376 4.231664
 5688 12.002999 4.231664
 5689 12.006622 4.235287
 5690 12.010245 4.235287
 5691 12.013868 4.238910
 5692 12.017491 4.238910
 5693 12.021114 4.242533
 5694 12.024737 4.242533
 5695 12.028360 4.246156
 5696 12.031983 4.246156
 5697 12.035606 4.249779
 5698 12.039229 4.249779
 5699 12.042852 4.253402
 5700 12.046475 4.253402
 5701 12.050098 4.257025
 5702 12.053721 4.260648
 5703 12.053721 4.264271
 5704 12.057344 4.267894
 5705 12.060967 4.271517
 5706 12.064590 4.275140
 5707 12.064590 4.278763
 5708 12.068213 4.282386
 5709 12.068213 4.286009
 5710 12.071836 4.289632
 5711 12.071836 4.293255
 5712 12.075459 4.296878
 5713 12.075459 4.300501
 5714 12.079082 4.304124
 5715 12.079082 4.307747
 5716 12.082705 4.311370
 5717 12.082705 4.314993
 5718 12.086328 4.318616
 5719 12.089951 4.318616
 5720 12.093574 4.322239
 5721 12.097197 4.322239
 5722 12.100820 4.325862
 5723 12.104443 4.325862
 5724 12.108066 4.329485
 5725 12.111689 4.329485
 5726 12.115312 4.333108
 5727 12.118935 4.333108
 5728 12.122558 4.336731
 5729 12.126181 4.336731
 5730 12.129804 4.340354
 5731 12.133427 4.340354
 5732 12.137050 4.340354
 5733 12.140673 4.340354
 5734 12.144296 4.340354
 5735 12.147919 4.340354
 5736 12.151542 4.340354
 5737 12.155165 4.340354
 5738 12.158788 4.343977
 5739 12.162411 4.343977
 5740 12.162411 4.347600
 5741 12.162411 4.351223
 5742 12.162411 4.354846
 5743 12.166034 4.358469
 5744 12.166034 4.362092
 5745 12.166034 4.365715
 5746 12.169657 4.369338
 5747 12.169657 4.372961
 5748 12.169657 4.376584
 5749 12.173280 4.380207
 5750 12.173280 4.383830
 5751 12.176903 4.387453
 5752 12.176903 4.391076
 5753 12.180526 4.394699
 5754 12.180526 4.398322
 5755 12.184149 4.401945
 5756 12.184149 4.405568
 5757 12.187772 4.409191
 5758 12.187772 4.412814
 5759 12.191395 4.416437
 5760 12.191395 4.420060
 5761 12.195018 4.423683
 5762 12.198641 4.427306
 5763 12.202264 4.430929
 5764 12.205887 4.430929
 5765 12.209510 4.434552
 5766 12.213133 4.438175
 5767 12.216756 4.438175
 5768 12.220379 4.441798
 5769 12.224002 4.441798
 5770 12.227625 4.445421
 5771 12.231248 4.445421
 5772 12.234871 4.449044
 5773 12.238494 4.452667
 5774 12.242117 4.456290
 5775 12.238494 4.459913
 5776 12.238494 4.463536
 5777 12.238494 4.467159
 5778 12.238494 4.470782
 5779 12.238494 4.474405
 5780 12.238494 4.478028
 5781 12.238494 4.481651
 5782 12.238494 4.485274
 5783 12.238494 4.488897
 5784 12.238494 4.492520
 5785 12.238494 4.496143
 5786 12.238494 4.499766
 5787 12.238494 4.503389
 5788 12.238494 4.507012
 5789 12.238494 4.510635
 5790 12.238494 4.514258
 5791 12.238494 4.517881
 5792 12.238494 4.521504
 5793 12.238494 4.525127
 5794 12.238494 4.528750
 5795 12.238494 4.532373
 5796 12.238494 4.535996
 5797 12.238494 4.539619
 5798 12.242117 4.543242
 5799 12.242117 4.546865
 5800 12.242117 4.550488
 5801 12.245740 4.554111
 5802 12.245740 4.557734
 5803 12.249363 4.561357
 5804 12.249363 4.564980
 5805 12.252986 4.568603
 5806 12.252986 4.572226
 5807 12.256609 4.575849
 5808 12.256609 4.579472
 5809 12.260232 4.583095
 5810 12.260232 4.586718
 5811 12.263855 4.590341
 5812 12.263855 4.593964
 5813 12.267478 4.597587
 5814 12.267478 4.601210
 5815 12.271101 4.604833
 5816 12.271101 4.608456
 5817 12.274724 4.612079
 5818 12.278347 4.612079
 5819 12.281970 4.615702
 5820 12.285593 4.615702
 5821 12.289216 4.619325
 5822 12.292839 4.619325
 5823 12.296462 4.622948
 5824 12.300085 4.622948
 5825 12.303708 4.626571
 5826 12.307331 4.626571
 5827 12.310954 4.630194
 5828 12.314577 4.630194
 5829 12.318200 4.633817
 5830 12.321823 4.633817
 5831 12.325446 4.633817
 5832 12.329069 4.633817
 5833 12.332692 4.633817
 5834 12.336315 4.633817
 5835 12.339938 4.637440
 5836 12.343561 4.641063
 5837 12.347184 4.644686
 5838 12.347184 4.648309
 5839 12.350807 4.651932
 5840 12.350807 4.655555
 5841 12.354430 4.659178
 5842 12.354430 4.662801
 5843 12.358053 4.666424
 5844 12.358053 4.670047
 5845 12.361676 4.673670
 5846 12.361676 4.677293
 5847 12.365299 4.680916
 5848 12.365299 4.684539
 5849 12.368922 4.688162
 5850 12.368922 4.691785
 5851 12.372545 4.695408
 5852 12.376168 4.699031
 5853 12.376168 4.702654
 5854 12.379791 4.706277
 5855 12.383414 4.709900
 5856 12.383414 4.713523
 5857 12.383414 4.717146
 5858 12.383414 4.720769
 5859 12.383414 4.724392
 5860 12.383414 4.728015
 5861 12.383414 4.731638
 5862 12.387037 4.735261
 5863 12.387037 4.738884
 5864 12.390660 4.742507
 5865 12.390660 4.746130
 5866 12.394283 4.749753
 5867 12.394283 4.753376
 5868 12.397906 4.756999
 5869 12.397906 4.760622
 5870 12.401529 4.764245
 5871 12.401529 4.767868
 5872 12.405152 4.771491
 5873 12.405152 4.775114
 5874 12.408775 4.778737
 5875 12.408775 4.782360
 5876 12.408775 4.785983
 5877 12.408775 4.789606
 5878 12.408775 4.793229
 5879 12.408775 4.796852
 5880 12.408775 4.800475
 5881 12.408775 4.804098
 5882 12.408775 4.807721
 5883 12.408775 4.811344
 5884 12.412398 4.814967
 5885 12.412398 4.818590
 5886 12.416021 4.822213
 5887 12.416021 4.825836
 5888 12.419644 4.829459
 5889 12.419644 4.833082
 5890 12.423267 4.836705
 5891 12.423267 4.840328
 5892 12.426890 4.843951
 5893 12.426890 4.847574
 5894 12.430513 4.851197
 5895 12.430513 4.854820
 5896 12.434136 4.858443
 5897 12.437759 4.862066
 5898 12.441382 4.865689
 5899 12.445005 4.869312
 5900 12.445005 4.872935
 5901 12.448628 4.876558
 5902 12.448628 4.880181
 5903 12.452251 4.883804
 5904 12.452251 4.887427
 5905 12.452251 4.891050
 5906 12.452251 4.894673
 5907 12.452251 4.898296
 5908 12.452251 4.901919
 5909 12.455874 4.905542
 5910 12.455874 4.909165
 5911 12.459497 4.912788
 5912 12.459497 4.916411
 5913 12.463120 4.920034
 5914 12.463120 4.923657
 5915 12.466743 4.927280
 5916 12.466743 4.930903
 5917 12.470366 4.934526
 5918 12.470366 4.938149
 5919 12.473989 4.941772
 5920 12.473989 4.945395
 5921 12.477612 4.949018
 5922 12.481235 4.952641
 5923 12.484858 4.952641
 5924 12.488481 4.956264
 5925 12.492104 4.959887
 5926 12.495727 4.963510
 5927 12.499350 4.967133
 5928 12.502973 4.967133
 5929 12.506596 4.970756
 5930 12.510219 4.974379
 5931 12.513842 4.978002
 5932 12.517465 4.981625
 5933 12.517465 4.985248
 5934 12.521088 4.988871
 5935 12.521088 4.992494
 5936 12.524711 4.996117
 5937 12.528334 4.999740
 5938 12.528334 5.003363
 5939 12.531957 5.006986
 5940 12.535580 5.010609
 5941 12.539203 5.014232
 5942 12.542826 5.017855
 5943 12.546449 5.021478
 5944 12.550072 5.021478
 5945 12.553695 5.025101
 5946 12.557318 5.028724
 5947 12.560941 5.028724
 5948 12.564564 5.032347
 5949 12.568187 5.032347
 5950 12.568187 5.035970
 5951 12.571810 5.039593
 5952 12.571810 5.043216
 5953 12.575433 5.046839
 5954 12.575433 5.050462
 5955 12.579056 5.054085
 5956 12.579056 5.057708
 5957 12.582679 5.061331
 5958 12.582679 5.064954
 5959 12.586302 5.068577
 5960 12.586302 5.072200
 5961 12.589925 5.075823
 5962 12.589925 5.079446
 5963 12.593548 5.083069
 5964 12.597171 5.086692
 5965 12.600794 5.086692
 5966 12.604417 5.090315
 5967 12.608040 5.090315
 5968 12.611663 5.093938
 5969 12.615286 5.093938
 5970 12.618909 5.097561
 5971 12.622532 5.097561
 5972 12.626155 5.101184
 5973 12.629778 5.101184
 5974 12.633401 5.104807
 5975 12.637024 5.104807
 5976 12.640647 5.108430
 5977 12.644270 5.108430
 5978 12.647893 5.112053
 5979 12.651516 5.115676
 5980 12.655139 5.119299
 5981 12.658762 5.122922
 5982 12.662385 5.126545
 5983 12.662385 5.130168
 5984 12.666008 5.133791
 5985 12.669631 5.137414
 5986 12.673254 5.141037
 5987 12.676877 5.144660
 5988 12.680500 5.144660
 5989 12.684123 5.148283
 5990 12.687746 5.151906
 5991 12.691369 5.151906
 5992 12.694992 5.155529
 5993 12.698615 5.159152
 5994 12.702238 5.159152
 5995 12.705861 5.162775
 5996 12.709484 5.166398
 5997 12.713107 5.170021
 5998 12.713107 5.173644
 5999 12.716730 5.177267
 6000 12.716730 5.180890
 6001 12.720353 5.184513
 6002 12.720353 5.188136
 6003 12.723976 5.191759
 6004 12.723976 5.195382
 6005 12.727599 5.199005
 6006 12.727599 5.202628
 6007 12.731222 5.206251
 6008 12.734845 5.209874
 6009 12.734845 5.213497
 6010 12.738468 5.217120
 6011 12.742091 5.220743
 6012 12.742091 5.224366
 6013 12.745714 5.227989
 6014 12.749337 5.231612
 6015 12.752960 5.235235
 6016 12.756583 5.238858
 6017 12.760206 5.242481
 6018 12.763829 5.242481
 6019 12.767452 5.246104
 6020 12.767452 5.249727
 6021 12.771075 5.253350
 6022 12.771075 5.256973
 6023 12.774698 5.260596
 6024 12.774698 5.264219
 6025 12.778321 5.267842
 6026 12.778321 5.271465
 6027 12.781944 5.275088
 6028 12.781944 5.278711
 6029 12.785567 5.282334
 6030 12.789190 5.285957
 6031 12.792813 5.289580
 6032 12.796436 5.293203
 6033 12.800059 5.293203
 6034 12.803682 5.296826
 6035 12.807305 5.300449
 6036 12.810928 5.304072
 6037 12.814551 5.307695
 6038 12.818174 5.311318
 6039 12.818174 5.314941
 6040 12.821797 5.318564
 6041 12.821797 5.322187
 6042 12.825420 5.325810
 6043 12.825420 5.329433
 6044 12.829043 5.333056
 6045 12.829043 5.336679
 6046 12.832666 5.340302
 6047 12.832666 5.343925
 6048 12.836289 5.347548
 6049 12.836289 5.351171
 6050 12.839912 5.354794
 6051 12.843535 5.358417
 6052 12.847158 5.358417
 6053 12.850781 5.362040
 6054 12.854404 5.362040
 6055 12.858027 5.365663
 6056 12.861650 5.365663
 6057 12.865273 5.369286
 6058 12.868896 5.369286
 6059 12.872519 5.372909
 6060 12.876142 5.372909
 6061 12.879765 5.376532
 6062 12.883388 5.376532
 6063 12.887011 5.380155
 6064 12.890634 5.380155
 6065 12.894257 5.380155
 6066 12.897880 5.380155
 6067 12.901503 5.380155
 6068 12.905126 5.380155
 6069 12.908749 5.380155
 6070 12.912372 5.380155
 6071 12.915995 5.380155
 6072 12.919618 5.380155
 6073 12.923241 5.383778
 6074 12.926864 5.383778
 6075 12.926864 5.387401
 6076 12.926864 5.391024
 6077 12.926864 5.394647
 6078 12.926864 5.398270
 6079 12.926864 5.401893
 6080 12.930487 5.405516
 6081 12.930487 5.409139
 6082 12.934110 5.412762
 6083 12.934110 5.416385
 6084 12.937733 5.420008
 6085 12.937733 5.423631
 6086 12.941356 5.427254
 6087 12.941356 5.430877
 6088 12.944979 5.434500
 6089 12.944979 5.438123
 6090 12.948602 5.441746
 6091 12.948602 5.445369
 6092 12.952225 5.448992
 6093 12.955848 5.452615
 6094 12.959471 5.456238
 6095 12.963094 5.459861
 6096 12.966717 5.463484
 6097 12.966717 5.467107
 6098 12.970340 5.470730
 6099 12.970340 5.474353
 6100 12.973963 5.477976
 6101 12.973963 5.481599
 6102 12.977586 5.485222
 6103 12.981209 5.488845
 6104 12.981209 5.492468
 6105 12.984832 5.496091
 6106 12.988455 5.499714
 6107 12.992078 5.503337
 6108 12.995701 5.506960
 6109 12.999324 5.510583
 6110 12.999324 5.514206
 6111 13.002947 5.517829
 6112 13.002947 5.521452
 6113 13.006570 5.525075
 6114 13.006570 5.528698
 6115 13.006570 5.532321
 6116 13.006570 5.535944
 6117 13.006570 5.539567
 6118 13.006570 5.543190
 6119 13.006570 5.546813
 6120 13.006570 5.550436
 6121 13.006570 5.554059
 6122 13.006570 5.557682
 6123 13.006570 5.561305
 6124 13.010193 5.564928
 6125 13.010193 5.568551
 6126 13.013816 5.572174
 6127 13.013816 5.575797
 6128 13.017439 5.579420
 6129 13.017439 5.583043
 6130 13.021062 5.586666
 6131 13.021062 5.590289
 6132 13.024685 5.593912
 6133 13.024685 5.597535
 6134 13.028308 5.601158
 6135 13.028308 5.604781
 6136 13.031931 5.608404
 6137 13.035554 5.612027
 6138 13.039177 5.612027
 6139 13.042800 5.615650
 6140 13.046423 5.615650
 6141 13.050046 5.619273
 6142 13.053669 5.619273
 6143 13.057292 5.622896
 6144 13.060915 5.622896
 6145 13.064538 5.626519
 6146 13.068161 5.626519
 6147 13.071784 5.630142
 6148 13.075407 5.633765
 6149 13.075407 5.637388
 6150 13.079030 5.641011
 6151 13.082653 5.644634
 6152 13.082653 5.648257
 6153 13.082653 5.651880
 6154 13.082653 5.655503
 6155 13.082653 5.659126
 6156 13.082653 5.662749
 6157 13.082653 5.666372
 6158 13.082653 5.669995
 6159 13.082653 5.673618
 6160 13.082653 5.677241
 6161 13.082653 5.680864
 6162 13.082653 5.684487
 6163 13.082653 5.688110
 6164 13.082653 5.691733
 6165 13.086276 5.695356
 6166 13.086276 5.698979
 6167 13.086276 5.702602
 6168 13.089899 5.706225
 6169 13.089899 5.709848
 6170 13.093522 5.713471
 6171 13.093522 5.717094
 6172 13.097145 5.720717
 6173 13.097145 5.724340
 6174 13.100768 5.727963
 6175 13.100768 5.731586
 6176 13.104391 5.735209
 6177 13.104391 5.738832
 6178 13.104391 5.742455
 6179 13.104391 5.746078
 6180 13.104391 5.749701
 6181 13.104391 5.753324
 6182 13.104391 5.756947
 6183 13.104391 5.760570
 6184 13.104391 5.764193
 6185 13.104391 5.767816
 6186 13.104391 5.771439
 6187 13.104391 5.775062
 6188 13.104391 5.778685
 6189 13.104391 5.782308
 6190 13.104391 5.785931
 6191 13.104391 5.789554
 6192 13.104391 5.793177
 6193 13.104391 5.796800
 6194 13.104391 5.800423
 6195 13.104391 5.804046
 6196 13.104391 5.807669
 6197 13.104391 5.811292
 6198 13.104391 5.814915
 6199 13.104391 5.818538
 6200 13.108014 5.822161
 6201 13.108014 5.825784
 6202 13.111637 5.829407
 6203 13.111637 5.833030
 6204 13.115260 5.836653
 6205 13.115260 5.840276
 6206 13.118883 5.843899
 6207 13.118883 5.847522
 6208 13.122506 5.851145
 6209 13.122506 5.854768
 6210 13.122506 5.858391
 6211 13.122506 5.862014
 6212 13.122506 5.865637
 6213 13.122506 5.869260
 6214 13.122506 5.872883
 6215 13.122506 5.876506
 6216 13.122506 5.880129
 6217 13.122506 5.883752
 6218 13.122506 5.887375
 6219 13.122506 5.890998
 6220 13.122506 5.894621
 6221 13.122506 5.898244
 6222 13.122506 5.901867
 6223 13.122506 5.905490
 6224 13.122506 5.909113
 6225 13.122506 5.912736
 6226 13.122506 5.916359
 6227 13.122506 5.919982
 6228 13.122506 5.923605
 6229 13.122506 5.927228
 6230 13.122506 5.930851
 6231 13.122506 5.934474
 6232 13.122506 5.938097
 6233 13.122506 5.941720
 6234 13.122506 5.945343
 6235 13.122506 5.948966
 6236 13.122506 5.952589
 6237 13.122506 5.956212
 6238 13.122506 5.959835
 6239 13.122506 5.963458
 6240 13.122506 5.967081
 6241 13.122506 5.970704
 6242 13.126129 5.974327
 6243 13.126129 5.977950
 6244 13.126129 5.981573
 6245 13.126129 5.985196
 6246 13.126129 5.988819
 6247 13.126129 5.992442
 6248 13.126129 5.996065
 6249 13.126129 5.999688
 6250 13.126129 6.003311
 6251 13.126129 6.006934
 6252 13.126129 6.010557
 6253 13.126129 6.014180
 6254 13.126129 6.017803
 6255 13.129752 6.021426
 6256 13.129752 6.025049
 6257 13.129752 6.028672
 6258 13.133375 6.032295
 6259 13.133375 6.035918
 6260 13.136998 6.039541
 6261 13.136998 6.043164
 6262 13.140621 6.046787
 6263 13.140621 6.050410
 6264 13.144244 6.054033
 6265 13.144244 6.057656
 6266 13.144244 6.061279
 6267 13.147867 6.064902
 6268 13.147867 6.068525
 6269 13.147867 6.072148
 6270 13.147867 6.075771
 6271 13.151490 6.079394
 6272 13.151490 6.083017
 6273 13.151490 6.086640
 6274 13.151490 6.090263
 6275 13.155113 6.093886
 6276 13.155113 6.097509
 6277 13.158736 6.101132
 6278 13.158736 6.104755
 6279 13.162359 6.108378
 6280 13.162359 6.112001
 6281 13.162359 6.115624
 6282 13.165982 6.119247
 6283 13.165982 6.122870
 6284 13.165982 6.126493
 6285 13.165982 6.130116
 6286 13.165982 6.133739
 6287 13.165982 6.137362
 6288 13.165982 6.140985
 6289 13.165982 6.144608
 6290 13.165982 6.148231
 6291 13.165982 6.151854
 6292 13.165982 6.155477
 6293 13.165982 6.159100
 6294 13.165982 6.162723
 6295 13.169605 6.166346
 6296 13.169605 6.169969
 6297 13.173228 6.173592
 6298 13.173228 6.177215
 6299 13.176851 6.180838
 6300 13.176851 6.184461
 6301 13.180474 6.188084
 6302 13.180474 6.191707
 6303 13.184097 6.195330
 6304 13.184097 6.198953
 6305 13.187720 6.202576
 6306 13.187720 6.206199
 6307 13.191343 6.209822
 6308 13.191343 6.213445
 6309 13.194966 6.217068
 6310 13.194966 6.220691
 6311 13.198589 6.224314
 6312 13.198589 6.227937
 6313 13.202212 6.231560
 6314 13.202212 6.235183
 6315 13.205835 6.238806
 6316 13.209458 6.242429
 6317 13.213081 6.246052
 6318 13.216704 6.249675
 6319 13.220327 6.253298
 6320 13.223950 6.256921
 6321 13.223950 6.260544
 6322 13.227573 6.264167
 6323 13.227573 6.267790
 6324 13.227573 6.271413
 6325 13.227573 6.275036
 6326 13.227573 6.278659
 6327 13.227573 6.282282
 6328 13.227573 6.285905
 6329 13.227573 6.289528
 6330 13.227573 6.293151
 6331 13.227573 6.296774
 6332 13.227573 6.300397
 6333 13.227573 6.304020
 6334 13.227573 6.307643
 6335 13.227573 6.311266
 6336 13.227573 6.314889
 6337 13.227573 6.318512
 6338 13.227573 6.322135
 6339 13.227573 6.325758
 6340 13.227573 6.329381
 6341 13.227573 6.333004
 6342 13.227573 6.336627
 6343 13.227573 6.340250
 6344 13.227573 6.343873
 6345 13.227573 6.347496
 6346 13.231196 6.351119
 6347 13.231196 6.354742
 6348 13.231196 6.358365
 6349 13.231196 6.361988
 6350 13.231196 6.365611
 6351 13.231196 6.369234
 6352 13.231196 6.372857
 6353 13.231196 6.376480
 6354 13.231196 6.380103
 6355 13.231196 6.383726
 6356 13.231196 6.387349
 6357 13.234819 6.390972
 6358 13.234819 6.394595
 6359 13.238442 6.398218
 6360 13.238442 6.401841
 6361 13.242065 6.405464
 6362 13.242065 6.409087
 6363 13.245688 6.412710
 6364 13.245688 6.416333
 6365 13.249311 6.419956
 6366 13.249311 6.423579
 6367 13.252934 6.427202
 6368 13.252934 6.430825
 6369 13.256557 6.434448
 6370 13.260180 6.434448
 6371 13.263803 6.438071
 6372 13.267426 6.441694
 6373 13.271049 6.441694
 6374 13.274672 6.445317
 6375 13.278295 6.448940
 6376 13.281918 6.452563
 6377 13.281918 6.456186
 6378 13.285541 6.459809
 6379 13.289164 6.463432
 6380 13.292787 6.467055
 6381 13.292787 6.470678
 6382 13.292787 6.474301
 6383 13.292787 6.477924
 6384 13.292787 6.481547
 6385 13.292787 6.485170
 6386 13.292787 6.488793
 6387 13.292787 6.492416
 6388 13.292787 6.496039
 6389 13.296410 6.499662
 6390 13.296410 6.503285
 6391 13.300033 6.506908
 6392 13.300033 6.510531
 6393 13.303656 6.514154
 6394 13.303656 6.517777
 6395 13.307279 6.521400
 6396 13.307279 6.525023
 6397 13.310902 6.528646
 6398 13.310902 6.532269
 6399 13.314525 6.535892
 6400 13.314525 6.539515
 6401 13.318148 6.543138
 6402 13.321771 6.546761
 6403 13.325394 6.550384
 6404 13.329017 6.550384
 6405 13.329017 6.554007
 6406 13.332640 6.557630
 6407 13.332640 6.561253
 6408 13.332640 6.564876
 6409 13.332640 6.568499
 6410 13.332640 6.572122
 6411 13.332640 6.575745
 6412 13.332640 6.579368
 6413 13.336263 6.582991
 6414 13.336263 6.586614
 6415 13.336263 6.590237
 6416 13.336263 6.593860
 6417 13.339886 6.597483
 6418 13.339886 6.601106
 6419 13.343509 6.604729
 6420 13.343509 6.608352
 6421 13.347132 6.611975
 6422 13.347132 6.615598
 6423 13.347132 6.619221
 6424 13.347132 6.622844
 6425 13.347132 6.626467
 6426 13.347132 6.630090
 6427 13.347132 6.633713
 6428 13.347132 6.637336
 6429 13.347132 6.640959
 6430 13.347132 6.644582
 6431 13.347132 6.648205
 6432 13.347132 6.651828
 6433 13.347132 6.655451
 6434 13.347132 6.659074
 6435 13.347132 6.662697
 6436 13.347132 6.666320
 6437 13.347132 6.669943
 6438 13.347132 6.673566
 6439 13.347132 6.677189
 6440 13.347132 6.680812
 6441 13.347132 6.684435
 6442 13.347132 6.688058
 6443 13.347132 6.691681
 6444 13.347132 6.695304
 6445 13.347132 6.698927
 6446 13.347132 6.702550
 6447 13.347132 6.706173
 6448 13.347132 6.709796
 6449 13.347132 6.713419
 6450 13.347132 6.717042
 6451 13.347132 6.720665
 6452 13.347132 6.724288
 6453 13.347132 6.727911
 6454 13.347132 6.731534
 6455 13.347132 6.735157
 6456 13.350755 6.738780
 6457 13.350755 6.742403
 6458 13.354378 6.746026
 6459 13.354378 6.749649
 6460 13.358001 6.753272
 6461 13.358001 6.756895
 6462 13.361624 6.760518
 6463 13.361624 6.764141
 6464 13.365247 6.767764
 6465 13.365247 6.771387
 6466 13.368870 6.775010
 6467 13.368870 6.778633
 6468 13.372493 6.782256
 6469 13.376116 6.785879
 6470 13.379739 6.785879
 6471 13.383362 6.789502
 6472 13.386985 6.793125
 6473 13.390608 6.793125
 6474 13.390608 6.796748
 6475 13.390608 6.800371
 6476 13.394231 6.803994
 6477 13.394231 6.807617
 6478 13.397854 6.811240
 6479 13.397854 6.814863
 6480 13.401477 6.818486
 6481 13.401477 6.822109
 6482 13.405100 6.825732
 6483 13.405100 6.829355
 6484 13.408723 6.832978
 6485 13.408723 6.836601
 6486 13.412346 6.840224
 6487 13.412346 6.843847
 6488 13.415969 6.847470
 6489 13.415969 6.851093
 6490 13.419592 6.854716
 6491 13.419592 6.858339
 6492 13.423215 6.861962
 6493 13.423215 6.865585
 6494 13.423215 6.869208
 6495 13.423215 6.872831
 6496 13.423215 6.876454
 6497 13.423215 6.880077
 6498 13.423215 6.883700
 6499 13.423215 6.887323
 6500 13.423215 6.890946
 6501 13.423215 6.894569
 6502 13.423215 6.898192
 6503 13.423215 6.901815
 6504 13.423215 6.905438
 6505 13.423215 6.909061
 6506 13.423215 6.912684
 6507 13.423215 6.916307
 6508 13.423215 6.919930
 6509 13.423215 6.923553
 6510 13.426838 6.927176
 6511 13.426838 6.930799
 6512 13.426838 6.934422
 6513 13.426838 6.938045
 6514 13.430461 6.941668
 6515 13.430461 6.945291
 6516 13.434084 6.948914
 6517 13.434084 6.952537
 6518 13.434084 6.956160
 6519 13.434084 6.959783
 6520 13.434084 6.963406
 6521 13.434084 6.967029
 6522 13.434084 6.970652
 6523 13.437707 6.974275
 6524 13.437707 6.977898
 6525 13.437707 6.981521
 6526 13.437707 6.985144
 6527 13.441330 6.988767
 6528 13.441330 6.992390
 6529 13.444953 6.996013
 6530 13.444953 6.999636
 6531 13.448576 7.003259
 6532 13.444953 7.006882
 6533 13.444953 7.010505
 6534 13.441330 7.014128
 6535 13.441330 7.017751
 6536 13.441330 7.021374
 6537 13.441330 7.024997
 6538 13.441330 7.028620
 6539 13.441330 7.032243
 6540 13.441330 7.035866
 6541 13.441330 7.039489
 6542 13.441330 7.043112
 6543 13.441330 7.046735
 6544 13.441330 7.050358
 6545 13.441330 7.053981
 6546 13.441330 7.057604
 6547 13.441330 7.061227
 6548 13.441330 7.064850
 6549 13.441330 7.068473
 6550 13.441330 7.072096
 6551 13.441330 7.075719
 6552 13.441330 7.079342
 6553 13.441330 7.082965
 6554 13.441330 7.086588
 6555 13.441330 7.090211
 6556 13.441330 7.093834
 6557 13.441330 7.097457
 6558 13.441330 7.101080
 6559 13.444953 7.104703
 6560 13.444953 7.108326
 6561 13.448576 7.111949
 6562 13.448576 7.115572
 6563 13.452199 7.119195
 6564 13.452199 7.122818
 6565 13.455822 7.126441
 6566 13.455822 7.130064
 6567 13.459445 7.133687
 6568 13.459445 7.137310
 6569 13.463068 7.140933
 6570 13.463068 7.144556
 6571 13.466691 7.148179
 6572 13.466691 7.151802
 6573 13.470314 7.155425
 6574 13.470314 7.159048
 6575 13.473937 7.162671
 6576 13.473937 7.166294
 6577 13.477560 7.169917
 6578 13.481183 7.173540
 6579 13.481183 7.177163
 6580 13.484806 7.180786
 6581 13.488429 7.184409
 6582 13.492052 7.188032
 6583 13.495675 7.191655
 6584 13.495675 7.195278
 6585 13.499298 7.198901
 6586 13.499298 7.202524
 6587 13.499298 7.206147
 6588 13.499298 7.209770
 6589 13.499298 7.213393
 6590 13.499298 7.217016
 6591 13.499298 7.220639
 6592 13.499298 7.224262
 6593 13.495675 7.227885
 6594 13.495675 7.231508
 6595 13.492052 7.235131
 6596 13.492052 7.238754
 6597 13.488429 7.242377
 6598 13.488429 7.246000
 6599 13.488429 7.249623
 6600 13.488429 7.253246
 6601 13.488429 7.256869
 6602 13.488429 7.260492
 6603 13.488429 7.264115
 6604 13.488429 7.267738
 6605 13.488429 7.271361
 6606 13.488429 7.274984
 6607 13.488429 7.278607
 6608 13.488429 7.282230
 6609 13.488429 7.285853
 6610 13.488429 7.289476
 6611 13.488429 7.293099
 6612 13.488429 7.296722
 6613 13.488429 7.300345
 6614 13.488429 7.303968
 6615 13.488429 7.307591
 6616 13.488429 7.311214
 6617 13.488429 7.314837
 6618 13.488429 7.318460
 6619 13.488429 7.322083
 6620 13.492052 7.325706
 6621 13.492052 7.329329
 6622 13.495675 7.332952
 6623 13.495675 7.336575
 6624 13.499298 7.340198
 6625 13.499298 7.343821
 6626 13.499298 7.347444
 6627 13.499298 7.351067
 6628 13.495675 7.354690
 6629 13.495675 7.358313
 6630 13.495675 7.361936
 6631 13.495675 7.365559
 6632 13.492052 7.369182
 6633 13.492052 7.372805
 6634 13.492052 7.376428
 6635 13.492052 7.380051
 6636 13.492052 7.383674
 6637 13.492052 7.387297
 6638 13.492052 7.390920
 6639 13.492052 7.394543
 6640 13.492052 7.398166
 6641 13.492052 7.401789
 6642 13.492052 7.405412
 6643 13.492052 7.409035
 6644 13.492052 7.412658
 6645 13.492052 7.416281
 6646 13.492052 7.419904
 6647 13.492052 7.423527
 6648 13.492052 7.427150
 6649 13.492052 7.430773
 6650 13.492052 7.434396
 6651 13.492052 7.438019
 6652 13.492052 7.441642
 6653 13.492052 7.445265
 6654 13.492052 7.448888
 6655 13.492052 7.452511
 6656 13.492052 7.456134
 6657 13.492052 7.459757
 6658 13.492052 7.463380
 6659 13.492052 7.467003
 6660 13.495675 7.470626
 6661 13.495675 7.474249
 6662 13.495675 7.477872
 6663 13.495675 7.481495
 6664 13.495675 7.485118
 6665 13.495675 7.488741
 6666 13.495675 7.492364
 6667 13.495675 7.495987
 6668 13.495675 7.499610
 6669 13.495675 7.503233
 6670 13.495675 7.506856
 6671 13.495675 7.510479
 6672 13.495675 7.514102
 6673 13.495675 7.517725
 6674 13.495675 7.521348
 6675 13.495675 7.524971
 6676 13.495675 7.528594
 6677 13.492052 7.532217
 6678 13.492052 7.535840
 6679 13.492052 7.539463
 6680 13.492052 7.543086
 6681 13.488429 7.546709
 6682 13.488429 7.550332
 6683 13.484806 7.553955
 6684 13.484806 7.557578
 6685 13.481183 7.561201
 6686 13.481183 7.564824
 6687 13.477560 7.568447
 6688 13.477560 7.572070
 6689 13.473937 7.575693
 6690 13.473937 7.579316
 6691 13.473937 7.582939
 6692 13.473937 7.586562
 6693 13.473937 7.590185
 6694 13.473937 7.593808
 6695 13.473937 7.597431
 6696 13.473937 7.601054
 6697 13.473937 7.604677
 6698 13.473937 7.608300
 6699 13.473937 7.611923
 6700 13.473937 7.615546
 6701 13.473937 7.619169
 6702 13.473937 7.622792
 6703 13.473937 7.626415
 6704 13.473937 7.630038
 6705 13.473937 7.633661
 6706 13.473937 7.637284
 6707 13.473937 7.640907
 6708 13.473937 7.644530
 6709 13.473937 7.648153
 6710 13.473937 7.651776
 6711 13.473937 7.655399
 6712 13.473937 7.659022
 6713 13.473937 7.662645
 6714 13.477560 7.666268
 6715 13.477560 7.669891
 6716 13.477560 7.673514
 6717 13.477560 7.677137
 6718 13.477560 7.680760
 6719 13.477560 7.684383
 6720 13.481183 7.688006
 6721 13.481183 7.691629
 6722 13.484806 7.695252
 6723 13.484806 7.698875
 6724 13.488429 7.702498
 6725 13.488429 7.706121
 6726 13.492052 7.709744
 6727 13.492052 7.713367
 6728 13.495675 7.716990
 6729 13.495675 7.720613
 6730 13.499298 7.724236
 6731 13.499298 7.727859
 6732 13.502921 7.731482
 6733 13.506544 7.735105
 6734 13.506544 7.738728
 6735 13.506544 7.742351
 6736 13.506544 7.745974
 6737 13.506544 7.749597
 6738 13.506544 7.753220
 6739 13.506544 7.756843
 6740 13.506544 7.760466
 6741 13.506544 7.764089
 6742 13.506544 7.767712
 6743 13.506544 7.771335
 6744 13.506544 7.774958
 6745 13.506544 7.778581
 6746 13.506544 7.782204
 6747 13.506544 7.785827
 6748 13.506544 7.789450
 6749 13.506544 7.793073
 6750 13.502921 7.796696
 6751 13.499298 7.800319
 6752 13.495675 7.803942
 6753 13.492052 7.807565
 6754 13.492052 7.811188
 6755 13.488429 7.814811
 6756 13.488429 7.818434
 6757 13.484806 7.822057
 6758 13.484806 7.825680
 6759 13.481183 7.829303
 6760 13.481183 7.832926
 6761 13.477560 7.836549
 6762 13.477560 7.840172
 6763 13.473937 7.843795
 6764 13.473937 7.847418
 6765 13.470314 7.851041
 6766 13.470314 7.854664
 6767 13.470314 7.858287
 6768 13.470314 7.861910
 6769 13.470314 7.865533
 6770 13.470314 7.869156
 6771 13.470314 7.872779
 6772 13.470314 7.876402
 6773 13.470314 7.880025
 6774 13.470314 7.883648
 6775 13.470314 7.887271
 6776 13.470314 7.890894
 6777 13.470314 7.894517
 6778 13.466691 7.898140
 6779 13.466691 7.901763
 6780 13.466691 7.905386
 6781 13.466691 7.909009
 6782 13.466691 7.912632
 6783 13.466691 7.916255
 6784 13.466691 7.919878
 6785 13.466691 7.923501
 6786 13.466691 7.927124
 6787 13.466691 7.930747
 6788 13.466691 7.934370
 6789 13.466691 7.937993
 6790 13.466691 7.941616
 6791 13.466691 7.945239
 6792 13.466691 7.948862
 6793 13.466691 7.952485
 6794 13.466691 7.956108
 6795 13.466691 7.959731
 6796 13.466691 7.963354
 6797 13.466691 7.966977
 6798 13.466691 7.970600
 6799 13.466691 7.974223
 6800 13.466691 7.977846
 6801 13.466691 7.981469
 6802 13.466691 7.985092
 6803 13.466691 7.988715
 6804 13.466691 7.992338
 6805 13.466691 7.995961
 6806 13.466691 7.999584
 6807 13.466691 8.003207
 6808 13.466691 8.006830
 6809 13.466691 8.010453
 6810 13.466691 8.014076
 6811 13.466691 8.017699
 6812 13.466691 8.021322
 6813 13.466691 8.024945
 6814 13.466691 8.028568
 6815 13.466691 8.032191
 6816 13.466691 8.035814
 6817 13.466691 8.039437
 6818 13.466691 8.043060
 6819 13.466691 8.046683
 6820 13.466691 8.050306
 6821 13.470314 8.053929
 6822 13.470314 8.057552
 6823 13.470314 8.061175
 6824 13.473937 8.064798
 6825 13.473937 8.068421
 6826 13.473937 8.072044
 6827 13.473937 8.075667
 6828 13.473937 8.079290
 6829 13.473937 8.082913
 6830 13.473937 8.086536
 6831 13.473937 8.090159
 6832 13.473937 8.093782
 6833 13.473937 8.097405
 6834 13.473937 8.101028
 6835 13.473937 8.104651
 6836 13.473937 8.108274
 6837 13.473937 8.111897
 6838 13.473937 8.115520
 6839 13.473937 8.119143
 6840 13.477560 8.122766
 6841 13.477560 8.126389
 6842 13.481183 8.130012
 6843 13.481183 8.133635
 6844 13.481183 8.137258
 6845 13.481183 8.140881
 6846 13.484806 8.144504
 6847 13.484806 8.148127
 6848 13.484806 8.151750
 6849 13.484806 8.155373
 6850 13.488429 8.158996
 6851 13.488429 8.162619
 6852 13.492052 8.166242
 6853 13.492052 8.169865
 6854 13.495675 8.173488
 6855 13.495675 8.177111
 6856 13.499298 8.180734
 6857 13.499298 8.184357
 6858 13.502921 8.187980
 6859 13.502921 8.191603
 6860 13.506544 8.195226
 6861 13.506544 8.198849
 6862 13.510167 8.202472
 6863 13.510167 8.206095
 6864 13.513790 8.209718
 6865 13.517413 8.213341
 6866 13.517413 8.216964
 6867 13.517413 8.220587
 6868 13.521036 8.224210
 6869 13.521036 8.227833
 6870 13.521036 8.231456
 6871 13.521036 8.235079
 6872 13.521036 8.238702
 6873 13.521036 8.242325
 6874 13.521036 8.245948
 6875 13.521036 8.249571
 6876 13.521036 8.253194
 6877 13.521036 8.256817
 6878 13.521036 8.260440
 6879 13.521036 8.264063
 6880 13.521036 8.267686
 6881 13.521036 8.271309
 6882 13.521036 8.274932
 6883 13.521036 8.278555
 6884 13.524659 8.282178
 6885 13.524659 8.285801
 6886 13.524659 8.289424
 6887 13.521036 8.293047
 6888 13.521036 8.296670
 6889 13.517413 8.300293
 6890 13.517413 8.303916
 6891 13.517413 8.307539
 6892 13.517413 8.311162
 6893 13.513790 8.314785
 6894 13.513790 8.318408
 6895 13.513790 8.322031
 6896 13.513790 8.325654
 6897 13.513790 8.329277
 6898 13.513790 8.332900
 6899 13.513790 8.336523
 6900 13.513790 8.340146
 6901 13.513790 8.343769
 6902 13.513790 8.347392
 6903 13.510167 8.351015
 6904 13.510167 8.354638
 6905 13.510167 8.358261
 6906 13.510167 8.361884
 6907 13.510167 8.365507
 6908 13.510167 8.369130
 6909 13.510167 8.372753
 6910 13.510167 8.376376
 6911 13.510167 8.379999
 6912 13.510167 8.383622
 6913 13.510167 8.387245
 6914 13.510167 8.390868
 6915 13.510167 8.394491
 6916 13.510167 8.398114
 6917 13.510167 8.401737
 6918 13.510167 8.405360
 6919 13.510167 8.408983
 6920 13.510167 8.412606
 6921 13.510167 8.416229
 6922 13.510167 8.419852
 6923 13.510167 8.423475
 6924 13.510167 8.427098
 6925 13.510167 8.430721
 6926 13.513790 8.434344
 6927 13.513790 8.437967
 6928 13.517413 8.441590
 6929 13.517413 8.445213
 6930 13.521036 8.448836
 6931 13.521036 8.452459
 6932 13.524659 8.456082
 6933 13.524659 8.459705
 6934 13.528282 8.463328
 6935 13.528282 8.466951
 6936 13.528282 8.470574
 6937 13.528282 8.474197
 6938 13.528282 8.477820
 6939 13.528282 8.481443
 6940 13.528282 8.485066
 6941 13.528282 8.488689
 6942 13.528282 8.492312
 6943 13.528282 8.495935
 6944 13.528282 8.499558
 6945 13.528282 8.503181
 6946 13.528282 8.506804
 6947 13.528282 8.510427
 6948 13.528282 8.514050
 6949 13.528282 8.517673
 6950 13.528282 8.521296
 6951 13.528282 8.524919
 6952 13.528282 8.528542
 6953 13.528282 8.532165
 6954 13.531905 8.535788
 6955 13.531905 8.539411
 6956 13.531905 8.543034
 6957 13.531905 8.546657
 6958 13.531905 8.550280
 6959 13.531905 8.553903
 6960 13.531905 8.557526
 6961 13.531905 8.561149
 6962 13.531905 8.564772
 6963 13.531905 8.568395
 6964 13.531905 8.572018
 6965 13.531905 8.575641
 6966 13.531905 8.579264
 6967 13.531905 8.582887
 6968 13.531905 8.586510
 6969 13.531905 8.590133
 6970 13.531905 8.593756
 6971 13.531905 8.597379
 6972 13.531905 8.601002
 6973 13.531905 8.604625
 6974 13.531905 8.608248
 6975 13.531905 8.611871
 6976 13.531905 8.615494
 6977 13.531905 8.619117
 6978 13.531905 8.622740
 6979 13.531905 8.626363
 6980 13.531905 8.629986
 6981 13.531905 8.633609
 6982 13.531905 8.637232
 6983 13.531905 8.640855
 6984 13.531905 8.644478
 6985 13.531905 8.648101
 6986 13.531905 8.651724
 6987 13.531905 8.655347
 6988 13.531905 8.658970
 6989 13.531905 8.662593
 6990 13.531905 8.666216
 6991 13.531905 8.669839
 6992 13.531905 8.673462
 6993 13.535528 8.677085
 6994 13.535528 8.680708
 6995 13.539151 8.684331
 6996 13.539151 8.687954
 6997 13.542774 8.691577
 6998 13.542774 8.695200
 6999 13.546397 8.698823
 7000 13.546397 8.702446
 7001 13.550020 8.706069
 7002 13.550020 8.709692
 7003 13.553643 8.713315
 7004 13.553643 8.716938
 7005 13.557266 8.720561
 7006 13.560889 8.720561
 7007 13.564512 8.724184
 7008 13.568135 8.727807
 7009 13.571758 8.727807
 7010 13.575381 8.731430
 7011 13.579004 8.735053
 7012 13.582627 8.738676
 7013 13.582627 8.742299
 7014 13.586250 8.745922
 7015 13.586250 8.749545
 7016 13.586250 8.753168
 7017 13.582627 8.756791
 7018 13.582627 8.760414
 7019 13.579004 8.764037
 7020 13.579004 8.767660
 7021 13.579004 8.771283
 7022 13.579004 8.774906
 7023 13.579004 8.778529
 7024 13.579004 8.782152
 7025 13.579004 8.785775
 7026 13.579004 8.789398
 7027 13.579004 8.793021
 7028 13.579004 8.796644
 7029 13.579004 8.800267
 7030 13.579004 8.803890
 7031 13.579004 8.807513
 7032 13.579004 8.811136
 7033 13.579004 8.814759
 7034 13.579004 8.818382
 7035 13.579004 8.822005
 7036 13.579004 8.825628
 7037 13.579004 8.829251
 7038 13.579004 8.832874
 7039 13.579004 8.836497
 7040 13.579004 8.840120
 7041 13.579004 8.843743
 7042 13.579004 8.847366
 7043 13.582627 8.850989
 7044 13.582627 8.854612
 7045 13.586250 8.858235
 7046 13.586250 8.861858
 7047 13.586250 8.865481
 7048 13.589873 8.869104
 7049 13.589873 8.872727
 7050 13.589873 8.876350
 7051 13.589873 8.879973
 7052 13.589873 8.883596
 7053 13.589873 8.887219
 7054 13.589873 8.890842
 7055 13.589873 8.894465
 7056 13.589873 8.898088
 7057 13.589873 8.901711
 7058 13.589873 8.905334
 7059 13.589873 8.908957
 7060 13.589873 8.912580
 7061 13.589873 8.916203
 7062 13.589873 8.919826
 7063 13.589873 8.923449
 7064 13.589873 8.927072
 7065 13.589873 8.930695
 7066 13.589873 8.934318
 7067 13.589873 8.937941
 7068 13.589873 8.941564
 7069 13.589873 8.945187
 7070 13.589873 8.948810
 7071 13.589873 8.952433
 7072 13.589873 8.956056
 7073 13.589873 8.959679
 7074 13.589873 8.963302
 7075 13.589873 8.966925
 7076 13.589873 8.970548
 7077 13.589873 8.974171
 7078 13.593496 8.977794
 7079 13.593496 8.981417
 7080 13.597119 8.985040
 7081 13.597119 8.988663
 7082 13.600742 8.992286
 7083 13.600742 8.995909
 7084 13.604365 8.999532
 7085 13.604365 9.003155
 7086 13.607988 9.006778
 7087 13.607988 9.010401
 7088 13.611611 9.014024
 7089 13.611611 9.017647
 7090 13.611611 9.021270
 7091 13.615234 9.024893
 7092 13.615234 9.028516
 7093 13.618857 9.032139
 7094 13.618857 9.035762
 7095 13.622480 9.039385
 7096 13.622480 9.043008
 7097 13.626103 9.046631
 7098 13.626103 9.050254
 7099 13.629726 9.053877
 7100 13.629726 9.057500
 7101 13.633349 9.061123
 7102 13.633349 9.064746
 7103 13.636972 9.068369
 7104 13.640595 9.071992
 7105 13.644218 9.075615
 7106 13.647841 9.079238
 7107 13.651464 9.082861
 7108 13.655087 9.086484
 7109 13.658710 9.090107
 7110 13.662333 9.093730
 7111 13.665956 9.097353
 7112 13.665956 9.100976
 7113 13.665956 9.104599
 7114 13.665956 9.108222
 7115 13.665956 9.111845
 7116 13.665956 9.115468
 7117 13.665956 9.119091
 7118 13.665956 9.122714
 7119 13.665956 9.126337
 7120 13.665956 9.129960
 7121 13.665956 9.133583
 7122 13.665956 9.137206
 7123 13.665956 9.140829
 7124 13.665956 9.144452
 7125 13.665956 9.148075
 7126 13.665956 9.151698
 7127 13.665956 9.155321
 7128 13.665956 9.158944
 7129 13.665956 9.162567
 7130 13.665956 9.166190
 7131 13.665956 9.169813
 7132 13.665956 9.173436
 7133 13.665956 9.177059
 7134 13.665956 9.180682
 7135 13.665956 9.184305
 7136 13.665956 9.187928
 7137 13.665956 9.191551
 7138 13.665956 9.195174
 7139 13.665956 9.198797
 7140 13.665956 9.202420
 7141 13.665956 9.206043
 7142 13.665956 9.209666
 7143 13.665956 9.213289
 7144 13.665956 9.216912
 7145 13.662333 9.220535
 7146 13.662333 9.224158
 7147 13.662333 9.227781
 7148 13.662333 9.231404
 7149 13.658710 9.235027
 7150 13.658710 9.238650
 7151 13.658710 9.242273
 7152 13.658710 9.245896
 7153 13.658710 9.249519
 7154 13.658710 9.253142
 7155 13.658710 9.256765
 7156 13.658710 9.260388
 7157 13.658710 9.264011
 7158 13.658710 9.267634
 7159 13.658710 9.271257
 7160 13.658710 9.274880
 7161 13.658710 9.278503
 7162 13.658710 9.282126
 7163 13.658710 9.285749
 7164 13.658710 9.289372
 7165 13.658710 9.292995
 7166 13.658710 9.296618
 7167 13.658710 9.300241
 7168 13.658710 9.303864
 7169 13.658710 9.307487
 7170 13.658710 9.311110
 7171 13.655087 9.314733
 7172 13.655087 9.318356
 7173 13.655087 9.321979
 7174 13.655087 9.325602
 7175 13.655087 9.329225
 7176 13.655087 9.332848
 7177 13.655087 9.336471
 7178 13.655087 9.340094
 7179 13.655087 9.343717
 7180 13.655087 9.347340
 7181 13.655087 9.350963
 7182 13.655087 9.354586
 7183 13.655087 9.358209
 7184 13.655087 9.361832
 7185 13.655087 9.365455
 7186 13.655087 9.369078
 7187 13.655087 9.372701
 7188 13.655087 9.376324
 7189 13.655087 9.379947
 7190 13.655087 9.383570
 7191 13.655087 9.387193
 7192 13.655087 9.390816
 7193 13.655087 9.394439
 7194 13.655087 9.398062
 7195 13.655087 9.401685
 7196 13.655087 9.405308
 7197 13.658710 9.408931
 7198 13.658710 9.412554
 7199 13.662333 9.416177
 7200 13.662333 9.419800
 7201 13.665956 9.423423
 7202 13.665956 9.427046
 7203 13.669579 9.430669
 7204 13.669579 9.434292
 7205 13.669579 9.437915
 7206 13.669579 9.441538
 7207 13.669579 9.445161
 7208 13.669579 9.448784
 7209 13.669579 9.452407
 7210 13.673202 9.456030
 7211 13.673202 9.459653
 7212 13.673202 9.463276
 7213 13.676825 9.466899
 7214 13.676825 9.470522
 7215 13.680448 9.474145
 7216 13.680448 9.477768
 7217 13.684071 9.481391
 7218 13.684071 9.485014
 7219 13.687694 9.488637
 7220 13.687694 9.492260
 7221 13.687694 9.495883
 7222 13.691317 9.499506
 7223 13.691317 9.503129
 7224 13.691317 9.506752
 7225 13.691317 9.510375
 7226 13.691317 9.513998
 7227 13.691317 9.517621
 7228 13.687694 9.521244
 7229 13.684071 9.524867
 7230 13.684071 9.528490
 7231 13.680448 9.532113
 7232 13.680448 9.535736
 7233 13.676825 9.539359
 7234 13.676825 9.542982
 7235 13.673202 9.546605
 7236 13.673202 9.550228
 7237 13.669579 9.553851
 7238 13.669579 9.557474
 7239 13.665956 9.561097
 7240 13.665956 9.564720
 7241 13.662333 9.568343
 7242 13.662333 9.571966
 7243 13.662333 9.575589
 7244 13.662333 9.579212
 7245 13.662333 9.582835
 7246 13.662333 9.586458
 7247 13.662333 9.590081
 7248 13.662333 9.593704
 7249 13.662333 9.597327
 7250 13.662333 9.600950
 7251 13.662333 9.604573
 7252 13.662333 9.608196
 7253 13.662333 9.611819
 7254 13.662333 9.615442
 7255 13.662333 9.619065
 7256 13.662333 9.622688
 7257 13.662333 9.626311
 7258 13.662333 9.629934
 7259 13.662333 9.633557
 7260 13.662333 9.637180
 7261 13.662333 9.640803
 7262 13.662333 9.644426
 7263 13.662333 9.648049
 7264 13.662333 9.651672
 7265 13.665956 9.655295
 7266 13.665956 9.658918
 7267 13.669579 9.662541
 7268 13.669579 9.666164
 7269 13.673202 9.669787
 7270 13.673202 9.673410
 7271 13.676825 9.677033
 7272 13.676825 9.680656
 7273 13.680448 9.684279
 7274 13.680448 9.687902
 7275 13.684071 9.691525
 7276 13.684071 9.695148
 7277 13.687694 9.698771
 7278 13.691317 9.702394
 7279 13.694940 9.702394
 7280 13.698563 9.706017
 7281 13.702186 9.709640
 7282 13.702186 9.713263
 7283 13.705809 9.716886
 7284 13.705809 9.720509
 7285 13.705809 9.724132
 7286 13.705809 9.727755
 7287 13.709432 9.731378
 7288 13.709432 9.735001
 7289 13.709432 9.738624
 7290 13.713055 9.742247
 7291 13.713055 9.745870
 7292 13.716678 9.749493
 7293 13.716678 9.753116
 7294 13.720301 9.756739
 7295 13.720301 9.760362
 7296 13.720301 9.763985
 7297 13.720301 9.767608
 7298 13.720301 9.771231
 7299 13.720301 9.774854
 7300 13.720301 9.778477
 7301 13.720301 9.782100
 7302 13.720301 9.785723
 7303 13.720301 9.789346
 7304 13.720301 9.792969
 7305 13.720301 9.796592
 7306 13.720301 9.800215
 7307 13.720301 9.803838
 7308 13.720301 9.807461
 7309 13.720301 9.811084
 7310 13.720301 9.814707
 7311 13.720301 9.818330
 7312 13.720301 9.821953
 7313 13.720301 9.825576
 7314 13.720301 9.829199
 7315 13.720301 9.832822
 7316 13.723924 9.836445
 7317 13.723924 9.840068
 7318 13.723924 9.843691
 7319 13.723924 9.847314
 7320 13.723924 9.850937
 7321 13.727547 9.854560
 7322 13.727547 9.858183
 7323 13.727547 9.861806
 7324 13.727547 9.865429
 7325 13.731170 9.869052
 7326 13.731170 9.872675
 7327 13.731170 9.876298
 7328 13.734793 9.879921
 7329 13.734793 9.883544
 7330 13.734793 9.887167
 7331 13.731170 9.890790
 7332 13.731170 9.894413
 7333 13.731170 9.898036
 7334 13.731170 9.901659
 7335 13.731170 9.905282
 7336 13.731170 9.908905
 7337 13.731170 9.912528
 7338 13.731170 9.916151
 7339 13.731170 9.919774
 7340 13.731170 9.923397
 7341 13.731170 9.927020
 7342 13.731170 9.930643
 7343 13.731170 9.934266
 7344 13.731170 9.937889
 7345 13.731170 9.941512
 7346 13.731170 9.945135
 7347 13.731170 9.948758
 7348 13.731170 9.952381
 7349 13.731170 9.956004
 7350 13.731170 9.959627
 7351 13.731170 9.963250
 7352 13.731170 9.966873
 7353 13.731170 9.970496
 7354 13.734793 9.974119
 7355 13.734793 9.977742
 7356 13.738416 9.981365
 7357 13.738416 9.984988
 7358 13.738416 9.988611
 7359 13.738416 9.992234
 7360 13.734793 9.995857
 7361 13.734793 9.999480
 7362 13.734793 10.003103
 7363 13.734793 10.006726
 7364 13.734793 10.010349
 7365 13.734793 10.013972
 7366 13.734793 10.017595
 7367 13.734793 10.021218
 7368 13.734793 10.024841
 7369 13.734793 10.028464
 7370 13.734793 10.032087
 7371 13.734793 10.035710
 7372 13.734793 10.039333
 7373 13.734793 10.042956
 7374 13.734793 10.046579
 7375 13.734793 10.050202
 7376 13.734793 10.053825
 7377 13.734793 10.057448
 7378 13.734793 10.061071
 7379 13.734793 10.064694
 7380 13.734793 10.068317
 7381 13.734793 10.071940
 7382 13.734793 10.075563
 7383 13.734793 10.079186
 7384 13.738416 10.082809
 7385 13.738416 10.086432
 7386 13.742039 10.090055
 7387 13.742039 10.093678
 7388 13.745662 10.097301
 7389 13.745662 10.100924
 7390 13.749285 10.104547
 7391 13.749285 10.108170
 7392 13.752908 10.111793
 7393 13.752908 10.115416
 7394 13.752908 10.119039
 7395 13.752908 10.122662
 7396 13.752908 10.126285
 7397 13.752908 10.129908
 7398 13.752908 10.133531
 7399 13.756531 10.137154
 7400 13.756531 10.140777
 7401 13.756531 10.144400
 7402 13.760154 10.148023
 7403 13.760154 10.151646
 7404 13.763777 10.155269
 7405 13.763777 10.158892
 7406 13.767400 10.162515
 7407 13.767400 10.166138
 7408 13.771023 10.169761
 7409 13.771023 10.173384
 7410 13.774646 10.177007
 7411 13.774646 10.180630
 7412 13.774646 10.184253
 7413 13.774646 10.187876
 7414 13.774646 10.191499
 7415 13.774646 10.195122
 7416 13.771023 10.198745
 7417 13.771023 10.202368
 7418 13.767400 10.205991
 7419 13.763777 10.209614
 7420 13.760154 10.213237
 7421 13.756531 10.213237
 7422 13.752908 10.216860
 7423 13.749285 10.216860
 7424 13.745662 10.220483
 7425 13.742039 10.224106
 7426 13.738416 10.227729
 7427 13.734793 10.231352
 7428 13.731170 10.234975
 7429 13.727547 10.238598
 7430 13.723924 10.242221
 7431 13.720301 10.245844
 7432 13.720301 10.249467
 7433 13.716678 10.253090
 7434 13.716678 10.256713
 7435 13.713055 10.260336
 7436 13.713055 10.263959
 7437 13.709432 10.267582
 7438 13.705809 10.271205
 7439 13.705809 10.274828
 7440 13.702186 10.278451
 7441 13.702186 10.282074
 7442 13.698563 10.285697
 7443 13.698563 10.289320
 7444 13.694940 10.292943
 7445 13.694940 10.296566
 7446 13.691317 10.300189
 7447 13.691317 10.303812
 7448 13.687694 10.307435
 7449 13.687694 10.311058
 7450 13.684071 10.314681
 7451 13.684071 10.318304
 7452 13.684071 10.321927
 7453 13.684071 10.325550
 7454 13.684071 10.329173
 7455 13.680448 10.332796
 7456 13.680448 10.336419
 7457 13.680448 10.340042
 7458 13.676825 10.343665
 7459 13.676825 10.347288
 7460 13.676825 10.350911
 7461 13.676825 10.354534
 7462 13.673202 10.358157
 7463 13.673202 10.361780
 7464 13.673202 10.365403
 7465 13.673202 10.369026
 7466 13.673202 10.372649
 7467 13.669579 10.376272
 7468 13.669579 10.379895
 7469 13.665956 10.383518
 7470 13.665956 10.387141
 7471 13.662333 10.390764
 7472 13.662333 10.394387
 7473 13.658710 10.398010
 7474 13.658710 10.401633
 7475 13.655087 10.405256
 7476 13.655087 10.408879
 7477 13.655087 10.412502
 7478 13.651464 10.416125
 7479 13.651464 10.419748
 7480 13.651464 10.423371
 7481 13.651464 10.426994
 7482 13.651464 10.430617
 7483 13.651464 10.434240
 7484 13.651464 10.437863
 7485 13.651464 10.441486
 7486 13.651464 10.445109
 7487 13.647841 10.448732
 7488 13.647841 10.452355
 7489 13.644218 10.455978
 7490 13.644218 10.459601
 7491 13.640595 10.463224
 7492 13.636972 10.466847
 7493 13.633349 10.470470
 7494 13.629726 10.474093
 7495 13.626103 10.474093
 7496 13.622480 10.477716
 7497 13.618857 10.481339
 7498 13.615234 10.484962
 7499 13.611611 10.488585
 7500 13.611611 10.492208
 7501 13.607988 10.495831
 7502 13.607988 10.499454
 7503 13.604365 10.503077
 7504 13.604365 10.506700
 7505 13.600742 10.510323
 7506 13.600742 10.513946
 7507 13.597119 10.517569
 7508 13.597119 10.521192
 7509 13.593496 10.524815
 7510 13.593496 10.528438
 7511 13.589873 10.532061
 7512 13.589873 10.535684
 7513 13.589873 10.539307
 7514 13.589873 10.542930
 7515 13.589873 10.546553
 7516 13.589873 10.550176
 7517 13.589873 10.553799
 7518 13.589873 10.557422
 7519 13.589873 10.561045
 7520 13.589873 10.564668
 7521 13.589873 10.568291
 7522 13.589873 10.571914
 7523 13.586250 10.575537
 7524 13.586250 10.579160
 7525 13.586250 10.582783
 7526 13.582627 10.586406
 7527 13.582627 10.590029
 7528 13.579004 10.593652
 7529 13.579004 10.597275
 7530 13.575381 10.600898
 7531 13.571758 10.604521
 7532 13.568135 10.608144
 7533 13.564512 10.611767
 7534 13.560889 10.615390
 7535 13.557266 10.619013
 7536 13.557266 10.622636
 7537 13.553643 10.626259
 7538 13.553643 10.629882
 7539 13.550020 10.633505
 7540 13.550020 10.637128
 7541 13.546397 10.640751
 7542 13.546397 10.644374
 7543 13.542774 10.647997
 7544 13.542774 10.651620
 7545 13.539151 10.655243
 7546 13.539151 10.658866
 7547 13.535528 10.662489
 7548 13.535528 10.666112
 7549 13.535528 10.669735
 7550 13.531905 10.673358
 7551 13.528282 10.676981
 7552 13.528282 10.680604
 7553 13.524659 10.680604
 7554 13.521036 10.684227
 7555 13.517413 10.684227
 7556 13.513790 10.687850
 7557 13.510167 10.691473
 7558 13.506544 10.695096
 7559 13.502921 10.698719
 7560 13.499298 10.702342
 7561 13.495675 10.705965
 7562 13.492052 10.709588
 7563 13.488429 10.713211
 7564 13.488429 10.716834
 7565 13.484806 10.720457
 7566 13.484806 10.724080
 7567 13.481183 10.724080
 7568 13.477560 10.727703
 7569 13.473937 10.731326
 7570 13.470314 10.734949
 7571 13.466691 10.738572
 7572 13.463068 10.742195
 7573 13.463068 10.745818
 7574 13.459445 10.749441
 7575 13.459445 10.753064
 7576 13.455822 10.756687
 7577 13.455822 10.760310
 7578 13.452199 10.763933
 7579 13.452199 10.767556
 7580 13.448576 10.771179
 7581 13.448576 10.774802
 7582 13.444953 10.778425
 7583 13.444953 10.782048
 7584 13.441330 10.785671
 7585 13.441330 10.789294
 7586 13.437707 10.792917
 7587 13.434084 10.796540
 7588 13.430461 10.800163
 7589 13.426838 10.803786
 7590 13.423215 10.807409
 7591 13.419592 10.807409
 7592 13.415969 10.811032
 7593 13.412346 10.811032
 7594 13.408723 10.814655
 7595 13.405100 10.814655
 7596 13.401477 10.818278
 7597 13.397854 10.818278
 7598 13.394231 10.821901
 7599 13.390608 10.821901
 7600 13.386985 10.825524
 7601 13.383362 10.825524
 7602 13.379739 10.829147
 7603 13.376116 10.829147
 7604 13.372493 10.832770
 7605 13.368870 10.836393
 7606 13.365247 10.840016
 7607 13.361624 10.840016
 7608 13.358001 10.843639
 7609 13.354378 10.847262
 7610 13.350755 10.850885
 7611 13.347132 10.854508
 7612 13.347132 10.858131
 7613 13.343509 10.861754
 7614 13.343509 10.865377
 7615 13.339886 10.869000
 7616 13.339886 10.872623
 7617 13.336263 10.876246
 7618 13.336263 10.879869
 7619 13.332640 10.883492
 7620 13.332640 10.887115
 7621 13.329017 10.890738
 7622 13.329017 10.894361
 7623 13.325394 10.897984
 7624 13.325394 10.901607
 7625 13.325394 10.905230
 7626 13.325394 10.908853
 7627 13.325394 10.912476
 7628 13.325394 10.916099
 7629 13.325394 10.919722
 7630 13.325394 10.923345
 7631 13.325394 10.926968
 7632 13.325394 10.930591
 7633 13.325394 10.934214
 7634 13.325394 10.937837
 7635 13.325394 10.941460
 7636 13.321771 10.945083
 7637 13.321771 10.948706
 7638 13.318148 10.952329
 7639 13.314525 10.955952
 7640 13.310902 10.955952
 7641 13.307279 10.959575
 7642 13.303656 10.963198
 7643 13.303656 10.966821
 7644 13.300033 10.970444
 7645 13.300033 10.974067
 7646 13.296410 10.977690
 7647 13.296410 10.981313
 7648 13.292787 10.984936
 7649 13.292787 10.988559
 7650 13.289164 10.992182
 7651 13.289164 10.995805
 7652 13.285541 10.999428
 7653 13.285541 11.003051
 7654 13.281918 11.006674
 7655 13.281918 11.010297
 7656 13.281918 11.013920
 7657 13.281918 11.017543
 7658 13.281918 11.021166
 7659 13.281918 11.024789
 7660 13.281918 11.028412
 7661 13.281918 11.032035
 7662 13.281918 11.035658
 7663 13.281918 11.039281
 7664 13.281918 11.042904
 7665 13.281918 11.046527
 7666 13.281918 11.050150
 7667 13.281918 11.053773
 7668 13.281918 11.057396
 7669 13.281918 11.061019
 7670 13.281918 11.064642
 7671 13.281918 11.068265
 7672 13.281918 11.071888
 7673 13.278295 11.075511
 7674 13.278295 11.079134
 7675 13.274672 11.082757
 7676 13.271049 11.086380
 7677 13.267426 11.090003
 7678 13.263803 11.090003
 7679 13.260180 11.093626
 7680 13.256557 11.093626
 7681 13.252934 11.097249
 7682 13.249311 11.097249
 7683 13.245688 11.100872
 7684 13.242065 11.104495
 7685 13.238442 11.108118
 7686 13.234819 11.111741
 7687 13.234819 11.115364
 7688 13.231196 11.118987
 7689 13.231196 11.122610
 7690 13.227573 11.126233
 7691 13.227573 11.129856
 7692 13.223950 11.133479
 7693 13.223950 11.137102
 7694 13.220327 11.140725
 7695 13.220327 11.144348
 7696 13.216704 11.147971
 7697 13.216704 11.151594
 7698 13.213081 11.155217
 7699 13.213081 11.158840
 7700 13.213081 11.162463
 7701 13.213081 11.166086
 7702 13.213081 11.169709
 7703 13.213081 11.173332
 7704 13.213081 11.176955
 7705 13.213081 11.180578
 7706 13.213081 11.184201
 7707 13.213081 11.187824
 7708 13.213081 11.191447
 7709 13.213081 11.195070
 7710 13.213081 11.198693
 7711 13.213081 11.202316
 7712 13.213081 11.205939
 7713 13.213081 11.209562
 7714 13.213081 11.213185
 7715 13.213081 11.216808
 7716 13.213081 11.220431
 7717 13.213081 11.224054
 7718 13.213081 11.227677
 7719 13.213081 11.231300
 7720 13.213081 11.234923
 7721 13.216704 11.238546
 7722 13.216704 11.242169
 7723 13.220327 11.245792
 7724 13.220327 11.249415
 7725 13.223950 11.253038
 7726 13.223950 11.256661
 7727 13.223950 11.260284
 7728 13.223950 11.263907
 7729 13.223950 11.267530
 7730 13.223950 11.271153
 7731 13.223950 11.274776
 7732 13.220327 11.278399
 7733 13.216704 11.282022
 7734 13.213081 11.285645
 7735 13.209458 11.289268
 7736 13.205835 11.292891
 7737 13.202212 11.296514
 7738 13.198589 11.300137
 7739 13.194966 11.300137
 7740 13.191343 11.303760
 7741 13.187720 11.303760
 7742 13.184097 11.307383
 7743 13.180474 11.307383
 7744 13.176851 11.311006
 7745 13.173228 11.311006
 7746 13.169605 11.314629
 7747 13.165982 11.318252
 7748 13.162359 11.321875
 7749 13.158736 11.325498
 7750 13.158736 11.329121
 7751 13.155113 11.332744
 7752 13.155113 11.336367
 7753 13.151490 11.339990
 7754 13.151490 11.343613
 7755 13.147867 11.347236
 7756 13.147867 11.350859
 7757 13.144244 11.354482
 7758 13.144244 11.358105
 7759 13.140621 11.358105
 7760 13.136998 11.361728
 7761 13.133375 11.361728
 7762 13.129752 11.365351
 7763 13.126129 11.365351
 7764 13.122506 11.368974
 7765 13.118883 11.368974
 7766 13.115260 11.372597
 7767 13.111637 11.372597
 7768 13.108014 11.376220
 7769 13.104391 11.376220
 7770 13.100768 11.379843
 7771 13.097145 11.379843
 7772 13.093522 11.383466
 7773 13.093522 11.387089
 7774 13.089899 11.390712
 7775 13.089899 11.394335
 7776 13.086276 11.397958
 7777 13.086276 11.401581
 7778 13.082653 11.405204
 7779 13.082653 11.408827
 7780 13.079030 11.412450
 7781 13.079030 11.416073
 7782 13.075407 11.419696
 7783 13.075407 11.423319
 7784 13.071784 11.426942
 7785 13.071784 11.430565
 7786 13.071784 11.434188
 7787 13.071784 11.437811
 7788 13.071784 11.441434
 7789 13.071784 11.445057
 7790 13.071784 11.448680
 7791 13.071784 11.452303
 7792 13.071784 11.455926
 7793 13.071784 11.459549
 7794 13.071784 11.463172
 7795 13.071784 11.466795
 7796 13.071784 11.470418
 7797 13.071784 11.474041
 7798 13.071784 11.477664
 7799 13.071784 11.481287
 7800 13.071784 11.484910
 7801 13.071784 11.488533
 7802 13.071784 11.492156
 7803 13.068161 11.495779
 7804 13.064538 11.499402
 7805 13.064538 11.503025
 7806 13.060915 11.506648
 7807 13.060915 11.510271
 7808 13.057292 11.513894
 7809 13.057292 11.517517
 7810 13.053669 11.521140
 7811 13.053669 11.524763
 7812 13.050046 11.528386
 7813 13.050046 11.532009
 7814 13.046423 11.535632
 7815 13.046423 11.539255
 7816 13.042800 11.542878
 7817 13.042800 11.546501
 7818 13.042800 11.550124
 7819 13.042800 11.553747
 7820 13.042800 11.557370
 7821 13.042800 11.560993
 7822 13.039177 11.564616
 7823 13.035554 11.568239
 7824 13.035554 11.571862
 7825 13.031931 11.575485
 7826 13.031931 11.579108
 7827 13.028308 11.582731
 7828 13.024685 11.586354
 7829 13.021062 11.589977
 7830 13.021062 11.593600
 7831 13.017439 11.593600
 7832 13.013816 11.597223
 7833 13.010193 11.597223
 7834 13.006570 11.600846
 7835 13.002947 11.600846
 7836 12.999324 11.604469
 7837 12.995701 11.608092
 7838 12.992078 11.611715
 7839 12.988455 11.615338
 7840 12.984832 11.618961
 7841 12.981209 11.622584
 7842 12.977586 11.626207
 7843 12.973963 11.629830
 7844 12.970340 11.633453
 7845 12.966717 11.637076
 7846 12.963094 11.640699
 7847 12.959471 11.644322
 7848 12.955848 11.644322
 7849 12.952225 11.647945
 7850 12.948602 11.651568
 7851 12.944979 11.651568
 7852 12.941356 11.655191
 7853 12.937733 11.655191
 7854 12.934110 11.658814
 7855 12.930487 11.658814
 7856 12.926864 11.662437
 7857 12.923241 11.666060
 7858 12.919618 11.669683
 7859 12.919618 11.673306
 7860 12.915995 11.676929
 7861 12.915995 11.680552
 7862 12.912372 11.684175
 7863 12.912372 11.687798
 7864 12.908749 11.691421
 7865 12.908749 11.695044
 7866 12.905126 11.698667
 7867 12.905126 11.702290
 7868 12.901503 11.705913
 7869 12.901503 11.709536
 7870 12.897880 11.713159
 7871 12.897880 11.716782
 7872 12.897880 11.720405
 7873 12.897880 11.724028
 7874 12.897880 11.727651
 7875 12.897880 11.731274
 7876 12.897880 11.734897
 7877 12.897880 11.738520
 7878 12.897880 11.742143
 7879 12.897880 11.745766
 7880 12.897880 11.749389
 7881 12.897880 11.753012
 7882 12.897880 11.756635
 7883 12.897880 11.760258
 7884 12.897880 11.763881
 7885 12.897880 11.767504
 7886 12.897880 11.771127
 7887 12.897880 11.774750
 7888 12.894257 11.778373
 7889 12.894257 11.781996
 7890 12.894257 11.785619
 7891 12.894257 11.789242
 7892 12.894257 11.792865
 7893 12.894257 11.796488
 7894 12.894257 11.800111
 7895 12.894257 11.803734
 7896 12.894257 11.807357
 7897 12.894257 11.810980
 7898 12.894257 11.814603
 7899 12.894257 11.818226
 7900 12.894257 11.821849
 7901 12.894257 11.825472
 7902 12.894257 11.829095
 7903 12.894257 11.832718
 7904 12.894257 11.836341
 7905 12.894257 11.839964
 7906 12.894257 11.843587
 7907 12.894257 11.847210
 7908 12.890634 11.850833
 7909 12.890634 11.854456
 7910 12.887011 11.858079
 7911 12.883388 11.861702
 7912 12.879765 11.865325
 7913 12.876142 11.868948
 7914 12.872519 11.872571
 7915 12.868896 11.876194
 7916 12.865273 11.879817
 7917 12.861650 11.883440
 7918 12.861650 11.887063
 7919 12.858027 11.890686
 7920 12.858027 11.894309
 7921 12.854404 11.897932
 7922 12.854404 11.901555
 7923 12.850781 11.905178
 7924 12.850781 11.908801
 7925 12.847158 11.912424
 7926 12.847158 11.916047
 7927 12.843535 11.919670
 7928 12.843535 11.923293
 7929 12.839912 11.926916
 7930 12.839912 11.930539
 7931 12.839912 11.934162
 7932 12.839912 11.937785
 7933 12.839912 11.941408
 7934 12.839912 11.945031
 7935 12.839912 11.948654
 7936 12.839912 11.952277
 7937 12.839912 11.955900
 7938 12.839912 11.959523
 7939 12.839912 11.963146
 7940 12.839912 11.966769
 7941 12.836289 11.970392
 7942 12.832666 11.974015
 7943 12.829043 11.977638
 7944 12.825420 11.981261
 7945 12.821797 11.984884
 7946 12.818174 11.988507
 7947 12.814551 11.992130
 7948 12.810928 11.995753
 7949 12.807305 11.999376
 7950 12.803682 12.002999
 7951 12.800059 12.006622
 7952 12.796436 12.010245
 7953 12.792813 12.013868
 7954 12.789190 12.017491
 7955 12.785567 12.021114
 7956 12.781944 12.024737
 7957 12.778321 12.028360
 7958 12.778321 12.031983
 7959 12.774698 12.035606
 7960 12.774698 12.039229
 7961 12.771075 12.042852
 7962 12.771075 12.046475
 7963 12.767452 12.050098
 7964 12.767452 12.053721
 7965 12.763829 12.057344
 7966 12.763829 12.060967
 7967 12.760206 12.064590
 7968 12.760206 12.068213
 7969 12.756583 12.071836
 7970 12.756583 12.075459
 7971 12.756583 12.079082
 7972 12.756583 12.082705
 7973 12.756583 12.086328
 7974 12.756583 12.089951
 7975 12.756583 12.093574
 7976 12.756583 12.097197
 7977 12.756583 12.100820
 7978 12.756583 12.104443
 7979 12.756583 12.108066
 7980 12.756583 12.111689
 7981 12.756583 12.115312
 7982 12.756583 12.118935
 7983 12.756583 12.122558
 7984 12.756583 12.126181
 7985 12.756583 12.129804
 7986 12.756583 12.133427
 7987 12.756583 12.137050
 7988 12.756583 12.140673
 7989 12.756583 12.144296
 7990 12.756583 12.147919
 7991 12.756583 12.151542
 7992 12.756583 12.155165
 7993 12.756583 12.158788
 7994 12.756583 12.162411
 7995 12.756583 12.166034
 7996 12.760206 12.169657
 7997 12.760206 12.173280
 7998 12.763829 12.176903
 7999 12.763829 12.180526
 8000 12.763829 12.184149
 8001 12.763829 12.187772
 8002 12.763829 12.191395
 8003 12.763829 12.195018
 8004 12.763829 12.198641
 8005 12.763829 12.202264
 8006 12.763829 12.205887
 8007 12.763829 12.209510
 8008 12.763829 12.213133
 8009 12.763829 12.216756
 8010 12.763829 12.220379
 8011 12.763829 12.224002
 8012 12.763829 12.227625
 8013 12.763829 12.231248
 8014 12.763829 12.234871
 8015 12.763829 12.238494
 8016 12.763829 12.242117
 8017 12.763829 12.245740
 8018 12.763829 12.249363
 8019 12.763829 12.252986
 8020 12.763829 12.256609
 8021 12.763829 12.260232
 8022 12.763829 12.263855
 8023 12.763829 12.267478
 8024 12.763829 12.271101
 8025 12.760206 12.274724
 8026 12.756583 12.278347
 8027 12.752960 12.281970
 8028 12.752960 12.285593
 8029 12.749337 12.289216
 8030 12.749337 12.292839
 8031 12.745714 12.296462
 8032 12.745714 12.300085
 8033 12.742091 12.303708
 8034 12.742091 12.307331
 8035 12.738468 12.310954
 8036 12.738468 12.314577
 8037 12.734845 12.318200
 8038 12.734845 12.321823
 8039 12.731222 12.325446
 8040 12.731222 12.329069
 8041 12.731222 12.332692
 8042 12.731222 12.336315
 8043 12.731222 12.339938
 8044 12.731222 12.343561
 8045 12.731222 12.347184
 8046 12.731222 12.350807
 8047 12.731222 12.354430
 8048 12.727599 12.358053
 8049 12.723976 12.361676
 8050 12.723976 12.365299
 8051 12.720353 12.368922
 8052 12.720353 12.372545
 8053 12.716730 12.376168
 8054 12.716730 12.379791
 8055 12.713107 12.383414
 8056 12.713107 12.387037
 8057 12.709484 12.390660
 8058 12.709484 12.394283
 8059 12.705861 12.397906
 8060 12.705861 12.401529
 8061 12.702238 12.405152
 8062 12.702238 12.408775
 8063 12.702238 12.412398
 8064 12.702238 12.416021
 8065 12.702238 12.419644
 8066 12.702238 12.423267
 8067 12.702238 12.426890
 8068 12.702238 12.430513
 8069 12.702238 12.434136
 8070 12.702238 12.437759
 8071 12.702238 12.441382
 8072 12.702238 12.445005
 8073 12.702238 12.448628
 8074 12.702238 12.452251
 8075 12.702238 12.455874
 8076 12.702238 12.459497
 8077 12.702238 12.463120
 8078 12.702238 12.466743
 8079 12.702238 12.470366
 8080 12.702238 12.473989
 8081 12.702238 12.477612
 8082 12.702238 12.481235
 8083 12.702238 12.484858
 8084 12.702238 12.488481
 8085 12.702238 12.492104
 8086 12.702238 12.495727
 8087 12.702238 12.499350
 8088 12.702238 12.502973
 8089 12.702238 12.506596
 8090 12.702238 12.510219
 8091 12.702238 12.513842
 8092 12.702238 12.517465
 8093 12.702238 12.521088
 8094 12.702238 12.524711
 8095 12.702238 12.528334
 8096 12.702238 12.531957
 8097 12.702238 12.535580
 8098 12.702238 12.539203
 8099 12.702238 12.542826
 8100 12.702238 12.546449
 8101 12.698615 12.550072
 8102 12.698615 12.553695
 8103 12.694992 12.557318
 8104 12.694992 12.560941
 8105 12.691369 12.564564
 8106 12.691369 12.568187
 8107 12.687746 12.571810
 8108 12.687746 12.575433
 8109 12.684123 12.579056
 8110 12.684123 12.582679
 8111 12.680500 12.586302
 8112 12.680500 12.589925
 8113 12.676877 12.593548
 8114 12.676877 12.597171
 8115 12.673254 12.600794
 8116 12.673254 12.604417
 8117 12.669631 12.608040
 8118 12.669631 12.611663
 8119 12.666008 12.615286
 8120 12.666008 12.618909
 8121 12.662385 12.622532
 8122 12.658762 12.626155
 8123 12.655139 12.629778
 8124 12.651516 12.633401
 8125 12.647893 12.637024
 8126 12.644270 12.640647
 8127 12.640647 12.644270
 8128 12.637024 12.647893
 8129 12.633401 12.651516
 8130 12.629778 12.651516
 8131 12.626155 12.655139
 8132 12.622532 12.655139
 8133 12.618909 12.658762
 8134 12.615286 12.658762
 8135 12.611663 12.662385
 8136 12.608040 12.662385
 8137 12.604417 12.666008
 8138 12.600794 12.669631
 8139 12.597171 12.673254
 8140 12.593548 12.676877
 8141 12.589925 12.680500
 8142 12.586302 12.684123
 8143 12.582679 12.687746
 8144 12.579056 12.691369
 8145 12.579056 12.694992
 8146 12.575433 12.698615
 8147 12.575433 12.702238
 8148 12.571810 12.705861
 8149 12.571810 12.709484
 8150 12.568187 12.713107
 8151 12.568187 12.716730
 8152 12.564564 12.720353
 8153 12.564564 12.723976
 8154 12.560941 12.727599
 8155 12.560941 12.731222
 8156 12.557318 12.734845
 8157 12.557318 12.738468
 8158 12.553695 12.742091
 8159 12.553695 12.745714
 8160 12.550072 12.749337
 8161 12.550072 12.752960
 8162 12.546449 12.756583
 8163 12.546449 12.760206
 8164 12.542826 12.763829
 8165 12.542826 12.767452
 8166 12.539203 12.771075
 8167 12.539203 12.774698
 8168 12.535580 12.778321
 8169 12.535580 12.781944
 8170 12.535580 12.785567
 8171 12.535580 12.789190
 8172 12.535580 12.792813
 8173 12.531957 12.796436
 8174 12.531957 12.800059
 8175 12.531957 12.803682
 8176 12.531957 12.807305
 8177 12.528334 12.810928
 8178 12.524711 12.814551
 8179 12.521088 12.818174
 8180 12.521088 12.821797
 8181 12.517465 12.825420
 8182 12.517465 12.829043
 8183 12.513842 12.832666
 8184 12.513842 12.836289
 8185 12.510219 12.839912
 8186 12.510219 12.843535
 8187 12.506596 12.847158
 8188 12.506596 12.850781
 8189 12.502973 12.854404
 8190 12.502973 12.858027
 8191 12.499350 12.861650
 8192 12.499350 12.865273
 8193 12.495727 12.868896
 8194 12.495727 12.872519
 8195 12.492104 12.872519
 8196 12.488481 12.876142
 8197 12.484858 12.876142
 8198 12.481235 12.879765
 8199 12.477612 12.879765
 8200 12.473989 12.883388
 8201 12.473989 12.887011
 8202 12.470366 12.890634
 8203 12.470366 12.894257
 8204 12.466743 12.897880
 8205 12.466743 12.901503
 8206 12.463120 12.905126
 8207 12.463120 12.908749
 8208 12.459497 12.912372
 8209 12.459497 12.915995
 8210 12.455874 12.919618
 8211 12.455874 12.923241
 8212 12.452251 12.926864
 8213 12.452251 12.930487
 8214 12.452251 12.934110
 8215 12.452251 12.937733
 8216 12.452251 12.941356
 8217 12.452251 12.944979
 8218 12.452251 12.948602
 8219 12.452251 12.952225
 8220 12.452251 12.955848
 8221 12.452251 12.959471
 8222 12.452251 12.963094
 8223 12.452251 12.966717
 8224 12.452251 12.970340
 8225 12.452251 12.973963
 8226 12.452251 12.977586
 8227 12.452251 12.981209
 8228 12.452251 12.984832
 8229 12.452251 12.988455
 8230 12.452251 12.992078
 8231 12.452251 12.995701
 8232 12.452251 12.999324
 8233 12.452251 13.002947
 8234 12.452251 13.006570
 8235 12.452251 13.010193
 8236 12.452251 13.013816
 8237 12.455874 13.017439
 8238 12.455874 13.021062
 8239 12.455874 13.024685
 8240 12.455874 13.028308
 8241 12.452251 13.031931
 8242 12.452251 13.035554
 8243 12.448628 13.039177
 8244 12.448628 13.042800
 8245 12.445005 13.046423
 8246 12.445005 13.050046
 8247 12.445005 13.053669
 8248 12.445005 13.057292
 8249 12.445005 13.060915
 8250 12.445005 13.064538
 8251 12.445005 13.068161
 8252 12.445005 13.071784
 8253 12.445005 13.075407
 8254 12.445005 13.079030
 8255 12.445005 13.082653
 8256 12.445005 13.086276
 8257 12.445005 13.089899
 8258 12.445005 13.093522
 8259 12.445005 13.097145
 8260 12.445005 13.100768
 8261 12.445005 13.104391
 8262 12.445005 13.108014
 8263 12.445005 13.111637
 8264 12.445005 13.115260
 8265 12.445005 13.118883
 8266 12.445005 13.122506
 8267 12.445005 13.126129
 8268 12.445005 13.129752
 8269 12.445005 13.133375
 8270 12.445005 13.136998
 8271 12.448628 13.140621
 8272 12.448628 13.144244
 8273 12.452251 13.147867
 8274 12.452251 13.151490
 8275 12.452251 13.155113
 8276 12.452251 13.158736
 8277 12.452251 13.162359
 8278 12.452251 13.165982
 8279 12.452251 13.169605
 8280 12.452251 13.173228
 8281 12.452251 13.176851
 8282 12.452251 13.180474
 8283 12.452251 13.184097
 8284 12.452251 13.187720
 8285 12.452251 13.191343
 8286 12.452251 13.194966
 8287 12.452251 13.198589
 8288 12.452251 13.202212
 8289 12.452251 13.205835
 8290 12.448628 13.209458
 8291 12.448628 13.213081
 8292 12.445005 13.216704
 8293 12.441382 13.220327
 8294 12.437759 13.223950
 8295 12.437759 13.227573
 8296 12.434136 13.231196
 8297 12.434136 13.234819
 8298 12.430513 13.238442
 8299 12.430513 13.242065
 8300 12.426890 13.245688
 8301 12.426890 13.249311
 8302 12.423267 13.252934
 8303 12.423267 13.256557
 8304 12.419644 13.260180
 8305 12.419644 13.263803
 8306 12.416021 13.267426
 8307 12.416021 13.271049
 8308 12.416021 13.274672
 8309 12.416021 13.278295
 8310 12.416021 13.281918
 8311 12.416021 13.285541
 8312 12.416021 13.289164
 8313 12.412398 13.292787
 8314 12.408775 13.296410
 8315 12.405152 13.300033
 8316 12.401529 13.303656
 8317 12.397906 13.307279
 8318 12.394283 13.310902
 8319 12.390660 13.314525
 8320 12.387037 13.318148
 8321 12.383414 13.321771
 8322 12.379791 13.321771
 8323 12.376168 13.325394
 8324 12.372545 13.325394
 8325 12.368922 13.329017
 8326 12.365299 13.329017
 8327 12.361676 13.332640
 8328 12.358053 13.332640
 8329 12.354430 13.336263
 8330 12.350807 13.336263
 8331 12.347184 13.339886
 8332 12.343561 13.339886
 8333 12.339938 13.343509
 8334 12.336315 13.343509
 8335 12.332692 13.347132
 8336 12.329069 13.350755
 8337 12.325446 13.354378
 8338 12.321823 13.358001
 8339 12.318200 13.361624
 8340 12.314577 13.365247
 8341 12.310954 13.368870
 8342 12.307331 13.372493
 8343 12.303708 13.376116
 8344 12.300085 13.379739
 8345 12.296462 13.383362
 8346 12.296462 13.386985
 8347 12.292839 13.390608
 8348 12.292839 13.394231
 8349 12.289216 13.397854
 8350 12.289216 13.401477
 8351 12.285593 13.405100
 8352 12.285593 13.408723
 8353 12.281970 13.412346
 8354 12.281970 13.415969
 8355 12.278347 13.419592
 8356 12.278347 13.423215
 8357 12.274724 13.426838
 8358 12.274724 13.430461
 8359 12.271101 13.434084
 8360 12.271101 13.437707
 8361 12.267478 13.441330
 8362 12.267478 13.444953
 8363 12.267478 13.448576
 8364 12.267478 13.452199
 8365 12.267478 13.455822
 8366 12.267478 13.459445
 8367 12.263855 13.463068
 8368 12.263855 13.466691
 8369 12.260232 13.470314
 8370 12.260232 13.473937
 8371 12.256609 13.477560
 8372 12.256609 13.481183
 8373 12.252986 13.484806
 8374 12.252986 13.488429
 8375 12.249363 13.492052
 8376 12.249363 13.495675
 8377 12.245740 13.499298
 8378 12.245740 13.502921
 8379 12.245740 13.506544
 8380 12.245740 13.510167
 8381 12.245740 13.513790
 8382 12.245740 13.517413
 8383 12.245740 13.521036
 8384 12.245740 13.524659
 8385 12.245740 13.528282
 8386 12.245740 13.531905
 8387 12.242117 13.535528
 8388 12.238494 13.539151
 8389 12.234871 13.542774
 8390 12.231248 13.546397
 8391 12.231248 13.550020
 8392 12.227625 13.553643
 8393 12.227625 13.557266
 8394 12.224002 13.560889
 8395 12.224002 13.564512
 8396 12.220379 13.568135
 8397 12.220379 13.571758
 8398 12.216756 13.575381
 8399 12.216756 13.579004
 8400 12.213133 13.582627
 8401 12.213133 13.586250
 8402 12.209510 13.589873
 8403 12.209510 13.593496
 8404 12.205887 13.597119
 8405 12.202264 13.597119
 8406 12.198641 13.600742
 8407 12.195018 13.604365
 8408 12.191395 13.604365
 8409 12.187772 13.607988
 8410 12.184149 13.607988
 8411 12.180526 13.611611
 8412 12.176903 13.611611
 8413 12.173280 13.615234
 8414 12.169657 13.618857
 8415 12.169657 13.622480
 8416 12.166034 13.626103
 8417 12.166034 13.629726
 8418 12.162411 13.633349
 8419 12.162411 13.636972
 8420 12.158788 13.640595
 8421 12.158788 13.644218
 8422 12.155165 13.647841
 8423 12.155165 13.651464
 8424 12.151542 13.655087
 8425 12.151542 13.658710
 8426 12.147919 13.662333
 8427 12.147919 13.665956
 8428 12.147919 13.669579
 8429 12.147919 13.673202
 8430 12.147919 13.676825
 8431 12.147919 13.680448
 8432 12.147919 13.684071
 8433 12.147919 13.687694
 8434 12.147919 13.691317
 8435 12.147919 13.694940
 8436 12.147919 13.698563
 8437 12.147919 13.702186
 8438 12.147919 13.705809
 8439 12.147919 13.709432
 8440 12.147919 13.713055
 8441 12.147919 13.716678
 8442 12.147919 13.720301
 8443 12.147919 13.723924
 8444 12.147919 13.727547
 8445 12.147919 13.731170
 8446 12.147919 13.734793
 8447 12.147919 13.738416
 8448 12.147919 13.742039
 8449 12.147919 13.745662
 8450 12.144296 13.749285
 8451 12.144296 13.752908
 8452 12.144296 13.756531
 8453 12.144296 13.760154
 8454 12.140673 13.763777
 8455 12.140673 13.767400
 8456 12.140673 13.771023
 8457 12.140673 13.774646
 8458 12.140673 13.778269
 8459 12.140673 13.781892
 8460 12.137050 13.785515
 8461 12.133427 13.789138
 8462 12.129804 13.792761
 8463 12.126181 13.796384
 8464 12.122558 13.800007
 8465 12.118935 13.803630
 8466 12.115312 13.807253
 8467 12.111689 13.810876
 8468 12.108066 13.814499
 8469 12.108066 13.818122
 8470 12.104443 13.821745
 8471 12.104443 13.825368
 8472 12.100820 13.828991
 8473 12.100820 13.832614
 8474 12.097197 13.836237
 8475 12.097197 13.839860
 8476 12.093574 13.843483
 8477 12.093574 13.847106
 8478 12.089951 13.850729
 8479 12.089951 13.854352
 8480 12.086328 13.857975
 8481 12.086328 13.861598
 8482 12.086328 13.865221
 8483 12.082705 13.868844
 8484 12.079082 13.872467
 8485 12.075459 13.876090
 8486 12.071836 13.879713
 8487 12.068213 13.883336
 8488 12.068213 13.886959
 8489 12.064590 13.890582
 8490 12.064590 13.894205
 8491 12.060967 13.897828
 8492 12.057344 13.901451
 8493 12.053721 13.901451
 8494 12.050098 13.905074
 8495 12.046475 13.905074
 8496 12.042852 13.901451
 8497 12.039229 13.901451
 8498 12.035606 13.901451
 8499 12.031983 13.901451
 8500 12.028360 13.901451
 8501 12.024737 13.901451
 8502 12.021114 13.901451
 8503 12.017491 13.901451
 8504 12.013868 13.901451
 8505 12.010245 13.901451
 8506 12.006622 13.901451
 8507 12.002999 13.901451
 8508 11.999376 13.901451
 8509 11.995753 13.901451
 8510 11.992130 13.897828
 8511 11.988507 13.894205
 8512 11.984884 13.890582
 8513 11.981261 13.886959
 8514 11.977638 13.886959
 8515 11.974015 13.883336
 8516 11.970392 13.883336
 8517 11.966769 13.879713
 8518 11.963146 13.879713
 8519 11.959523 13.876090
 8520 11.955900 13.876090
 8521 11.952277 13.872467
 8522 11.948654 13.872467
 8523 11.945031 13.868844
 8524 11.941408 13.868844
 8525 11.937785 13.865221
 8526 11.934162 13.865221
 8527 11.930539 13.865221
 8528 11.926916 13.865221
 8529 11.923293 13.865221
 8530 11.919670 13.865221
 8531 11.916047 13.865221
 8532 11.912424 13.865221
 8533 11.908801 13.865221
 8534 11.905178 13.861598
 8535 11.901555 13.861598
 8536 11.897932 13.861598
 8537 11.894309 13.861598
 8538 11.890686 13.861598
 8539 11.887063 13.861598
 8540 11.883440 13.861598
 8541 11.879817 13.861598
 8542 11.876194 13.861598
 8543 11.872571 13.861598
 8544 11.868948 13.861598
 8545 11.865325 13.861598
 8546 11.861702 13.861598
 8547 11.858079 13.861598
 8548 11.854456 13.861598
 8549 11.850833 13.861598
 8550 11.847210 13.861598
 8551 11.843587 13.861598
 8552 11.839964 13.861598
 8553 11.836341 13.861598
 8554 11.832718 13.861598
 8555 11.829095 13.861598
 8556 11.825472 13.861598
 8557 11.821849 13.865221
 8558 11.818226 13.865221
 8559 11.814603 13.868844
 8560 11.810980 13.868844
 8561 11.807357 13.872467
 8562 11.803734 13.872467
 8563 11.800111 13.876090
 8564 11.796488 13.876090
 8565 11.792865 13.879713
 8566 11.789242 13.879713
 8567 11.785619 13.883336
 8568 11.781996 13.883336
 8569 11.778373 13.886959
 8570 11.778373 13.890582
 8571 11.774750 13.894205
 8572 11.774750 13.897828
 8573 11.771127 13.901451
 8574 11.767504 13.905074
 8575 11.763881 13.908697
 8576 11.760258 13.912320
 8577 11.756635 13.915943
 8578 11.753012 13.919566
 8579 11.749389 13.923189
 8580 11.745766 13.926812
 8581 11.742143 13.930435
 8582 11.738520 13.930435
 8583 11.734897 13.930435
 8584 11.731274 13.930435
 8585 11.727651 13.930435
 8586 11.724028 13.930435
 8587 11.720405 13.930435
 8588 11.716782 13.930435
 8589 11.713159 13.930435
 8590 11.709536 13.930435
 8591 11.705913 13.930435
 8592 11.702290 13.930435
 8593 11.698667 13.930435
 8594 11.695044 13.930435
 8595 11.691421 13.930435
 8596 11.687798 13.930435
 8597 11.684175 13.930435
 8598 11.680552 13.930435
 8599 11.676929 13.930435
 8600 11.673306 13.934058
 8601 11.669683 13.934058
 8602 11.666060 13.937681
 8603 11.662437 13.937681
 8604 11.658814 13.941304
 8605 11.655191 13.941304
 8606 11.651568 13.944927
 8607 11.647945 13.944927
 8608 11.644322 13.948550
 8609 11.640699 13.948550
 8610 11.637076 13.952173
 8611 11.633453 13.952173
 8612 11.629830 13.955796
 8613 11.626207 13.955796
 8614 11.622584 13.959419
 8615 11.618961 13.959419
 8616 11.615338 13.963042
 8617 11.611715 13.966665
 8618 11.608092 13.970288
 8619 11.604469 13.973911
 8620 11.600846 13.973911
 8621 11.597223 13.973911
 8622 11.593600 13.973911
 8623 11.589977 13.973911
 8624 11.586354 13.973911
 8625 11.582731 13.973911
 8626 11.579108 13.970288
 8627 11.575485 13.970288
 8628 11.571862 13.966665
 8629 11.568239 13.966665
 8630 11.564616 13.963042
 8631 11.560993 13.963042
 8632 11.557370 13.959419
 8633 11.553747 13.959419
 8634 11.550124 13.959419
 8635 11.546501 13.959419
 8636 11.542878 13.959419
 8637 11.539255 13.959419
 8638 11.535632 13.959419
 8639 11.532009 13.959419
 8640 11.528386 13.959419
 8641 11.524763 13.959419
 8642 11.521140 13.959419
 8643 11.517517 13.959419
 8644 11.513894 13.959419
 8645 11.510271 13.959419
 8646 11.506648 13.959419
 8647 11.503025 13.959419
 8648 11.499402 13.959419
 8649 11.495779 13.959419
 8650 11.492156 13.959419
 8651 11.488533 13.959419
 8652 11.484910 13.959419
 8653 11.481287 13.959419
 8654 11.477664 13.959419
 8655 11.474041 13.959419
 8656 11.470418 13.959419
 8657 11.466795 13.959419
 8658 11.463172 13.963042
 8659 11.459549 13.963042
 8660 11.455926 13.966665
 8661 11.452303 13.966665
 8662 11.448680 13.970288
 8663 11.445057 13.970288
 8664 11.441434 13.973911
 8665 11.437811 13.973911
 8666 11.434188 13.973911
 8667 11.430565 13.973911
 8668 11.426942 13.977534
 8669 11.423319 13.977534
 8670 11.419696 13.981157
 8671 11.416073 13.981157
 8672 11.412450 13.984780
 8673 11.408827 13.984780
 8674 11.405204 13.988403
 8675 11.401581 13.988403
 8676 11.397958 13.992026
 8677 11.394335 13.992026
 8678 11.390712 13.995649
 8679 11.387089 13.995649
 8680 11.383466 13.999272
 8681 11.379843 14.002895
 8682 11.376220 14.006518
 8683 11.372597 14.006518
 8684 11.368974 14.006518
 8685 11.368974 14.002895
 8686 11.368974 13.999272
 8687 11.368974 13.995649
 8688 11.368974 13.992026
 8689 11.368974 13.988403
 8690 11.368974 13.984780
 8691 11.368974 13.981157
 8692 11.368974 13.977534
 8693 11.368974 13.973911
 8694 11.368974 13.970288
 8695 11.368974 13.966665
 8696 11.368974 13.963042
 8697 11.368974 13.959419
 8698 11.368974 13.955796
 8699 11.368974 13.952173
 8700 11.368974 13.948550
 8701 11.365351 13.944927
 8702 11.365351 13.941304
 8703 11.361728 13.937681
 8704 11.361728 13.934058
 8705 11.358105 13.930435
 8706 11.358105 13.926812
 8707 11.354482 13.923189
 8708 11.354482 13.919566
 8709 11.350859 13.915943
 8710 11.350859 13.912320
 8711 11.347236 13.908697
 8712 11.347236 13.905074
 8713 11.343613 13.901451
 8714 11.339990 13.901451
 8715 11.336367 13.897828
 8716 11.332744 13.897828
 8717 11.329121 13.894205
 8718 11.325498 13.894205
 8719 11.321875 13.890582
 8720 11.318252 13.890582
 8721 11.314629 13.886959
 8722 11.311006 13.886959
 8723 11.307383 13.883336
 8724 11.303760 13.883336
 8725 11.300137 13.879713
 8726 11.296514 13.879713
 8727 11.292891 13.879713
 8728 11.289268 13.879713
 8729 11.285645 13.879713
 8730 11.282022 13.879713
 8731 11.278399 13.879713
 8732 11.274776 13.879713
 8733 11.271153 13.879713
 8734 11.267530 13.879713
 8735 11.263907 13.879713
 8736 11.260284 13.879713
 8737 11.256661 13.876090
 8738 11.253038 13.876090
 8739 11.249415 13.872467
 8740 11.245792 13.868844
 8741 11.242169 13.865221
 8742 11.238546 13.861598
 8743 11.238546 13.857975
 8744 11.234923 13.854352
 8745 11.234923 13.850729
 8746 11.231300 13.847106
 8747 11.231300 13.843483
 8748 11.227677 13.839860
 8749 11.227677 13.836237
 8750 11.224054 13.832614
 8751 11.224054 13.828991
 8752 11.220431 13.825368
 8753 11.216808 13.821745
 8754 11.213185 13.818122
 8755 11.209562 13.814499
 8756 11.205939 13.810876
 8757 11.202316 13.807253
 8758 11.198693 13.803630
 8759 11.195070 13.803630
 8760 11.191447 13.800007
 8761 11.187824 13.796384
 8762 11.187824 13.792761
 8763 11.184201 13.789138
 8764 11.180578 13.785515
 8765 11.176955 13.781892
 8766 11.173332 13.778269
 8767 11.169709 13.774646
 8768 11.166086 13.774646
 8769 11.162463 13.771023
 8770 11.158840 13.767400
 8771 11.155217 13.767400
 8772 11.151594 13.763777
 8773 11.147971 13.763777
 8774 11.144348 13.760154
 8775 11.140725 13.756531
 8776 11.137102 13.756531
 8777 11.133479 13.752908
 8778 11.133479 13.749285
 8779 11.129856 13.745662
 8780 11.129856 13.742039
 8781 11.126233 13.738416
 8782 11.126233 13.734793
 8783 11.122610 13.731170
 8784 11.118987 13.727547
 8785 11.115364 13.723924
 8786 11.111741 13.720301
 8787 11.108118 13.716678
 8788 11.104495 13.716678
 8789 11.100872 13.713055
 8790 11.097249 13.713055
 8791 11.093626 13.709432
 8792 11.090003 13.709432
 8793 11.086380 13.705809
 8794 11.082757 13.705809
 8795 11.079134 13.702186
 8796 11.075511 13.702186
 8797 11.071888 13.698563
 8798 11.068265 13.698563
 8799 11.068265 13.694940
 8800 11.064642 13.691317
 8801 11.064642 13.687694
 8802 11.061019 13.684071
 8803 11.061019 13.680448
 8804 11.057396 13.676825
 8805 11.053773 13.673202
 8806 11.053773 13.669579
 8807 11.050150 13.665956
 8808 11.050150 13.662333
 8809 11.046527 13.658710
 8810 11.042904 13.655087
 8811 11.039281 13.655087
 8812 11.035658 13.651464
 8813 11.032035 13.651464
 8814 11.028412 13.647841
 8815 11.024789 13.647841
 8816 11.021166 13.644218
 8817 11.017543 13.644218
 8818 11.013920 13.640595
 8819 11.010297 13.640595
 8820 11.006674 13.636972
 8821 11.003051 13.636972
 8822 10.999428 13.633349
 8823 10.995805 13.633349
 8824 10.992182 13.633349
 8825 10.988559 13.633349
 8826 10.984936 13.633349
 8827 10.981313 13.633349
 8828 10.977690 13.633349
 8829 10.974067 13.633349
 8830 10.970444 13.633349
 8831 10.966821 13.633349
 8832 10.963198 13.633349
 8833 10.959575 13.633349
 8834 10.955952 13.633349
 8835 10.952329 13.633349
 8836 10.948706 13.633349
 8837 10.945083 13.633349
 8838 10.941460 13.633349
 8839 10.937837 13.633349
 8840 10.934214 13.633349
 8841 10.930591 13.633349
 8842 10.926968 13.629726
 8843 10.923345 13.629726
 8844 10.919722 13.626103
 8845 10.916099 13.626103
 8846 10.912476 13.622480
 8847 10.908853 13.618857
 8848 10.905230 13.618857
 8849 10.901607 13.615234
 8850 10.897984 13.611611
 8851 10.894361 13.607988
 8852 10.890738 13.607988
 8853 10.887115 13.604365
 8854 10.883492 13.600742
 8855 10.879869 13.600742
 8856 10.876246 13.597119
 8857 10.872623 13.597119
 8858 10.869000 13.593496
 8859 10.865377 13.593496
 8860 10.861754 13.589873
 8861 10.858131 13.589873
 8862 10.854508 13.586250
 8863 10.850885 13.586250
 8864 10.847262 13.582627
 8865 10.843639 13.582627
 8866 10.840016 13.579004
 8867 10.836393 13.579004
 8868 10.832770 13.579004
 8869 10.829147 13.579004
 8870 10.825524 13.575381
 8871 10.821901 13.575381
 8872 10.818278 13.571758
 8873 10.814655 13.568135
 8874 10.811032 13.564512
 8875 10.807409 13.560889
 8876 10.803786 13.560889
 8877 10.800163 13.557266
 8878 10.796540 13.557266
 8879 10.792917 13.553643
 8880 10.789294 13.553643
 8881 10.785671 13.550020
 8882 10.782048 13.550020
 8883 10.778425 13.546397
 8884 10.774802 13.546397
 8885 10.771179 13.542774
 8886 10.767556 13.542774
 8887 10.763933 13.539151
 8888 10.760310 13.535528
 8889 10.756687 13.531905
 8890 10.756687 13.528282
 8891 10.756687 13.524659
 8892 10.756687 13.521036
 8893 10.756687 13.517413
 8894 10.756687 13.513790
 8895 10.756687 13.510167
 8896 10.756687 13.506544
 8897 10.756687 13.502921
 8898 10.753064 13.499298
 8899 10.753064 13.495675
 8900 10.749441 13.492052
 8901 10.749441 13.488429
 8902 10.745818 13.484806
 8903 10.745818 13.481183
 8904 10.742195 13.477560
 8905 10.742195 13.473937
 8906 10.738572 13.470314
 8907 10.738572 13.466691
 8908 10.734949 13.463068
 8909 10.734949 13.459445
 8910 10.731326 13.455822
 8911 10.727703 13.452199
 8912 10.724080 13.452199
 8913 10.720457 13.448576
 8914 10.716834 13.444953
 8915 10.713211 13.444953
 8916 10.709588 13.441330
 8917 10.705965 13.441330
 8918 10.702342 13.437707
 8919 10.698719 13.437707
 8920 10.695096 13.434084
 8921 10.691473 13.434084
 8922 10.687850 13.430461
 8923 10.684227 13.430461
 8924 10.680604 13.426838
 8925 10.676981 13.426838
 8926 10.673358 13.423215
 8927 10.669735 13.423215
 8928 10.666112 13.423215
 8929 10.662489 13.423215
 8930 10.658866 13.423215
 8931 10.655243 13.423215
 8932 10.651620 13.423215
 8933 10.647997 13.423215
 8934 10.644374 13.419592
 8935 10.640751 13.419592
 8936 10.637128 13.419592
 8937 10.633505 13.419592
 8938 10.629882 13.419592
 8939 10.626259 13.415969
 8940 10.622636 13.415969
 8941 10.619013 13.415969
 8942 10.615390 13.415969
 8943 10.611767 13.415969
 8944 10.608144 13.415969
 8945 10.604521 13.415969
 8946 10.600898 13.415969
 8947 10.597275 13.415969
 8948 10.593652 13.415969
 8949 10.590029 13.415969
 8950 10.586406 13.415969
 8951 10.582783 13.415969
 8952 10.579160 13.415969
 8953 10.575537 13.415969
 8954 10.571914 13.415969
 8955 10.568291 13.415969
 8956 10.564668 13.415969
 8957 10.561045 13.415969
 8958 10.557422 13.415969
 8959 10.553799 13.415969
 8960 10.550176 13.415969
 8961 10.546553 13.415969
 8962 10.542930 13.415969
 8963 10.539307 13.419592
 8964 10.535684 13.419592
 8965 10.532061 13.423215
 8966 10.528438 13.423215
 8967 10.524815 13.426838
 8968 10.521192 13.426838
 8969 10.517569 13.430461
 8970 10.513946 13.430461
 8971 10.510323 13.434084
 8972 10.506700 13.434084
 8973 10.503077 13.437707
 8974 10.499454 13.437707
 8975 10.495831 13.441330
 8976 10.495831 13.444953
 8977 10.492208 13.448576
 8978 10.492208 13.452199
 8979 10.488585 13.455822
 8980 10.488585 13.459445
 8981 10.484962 13.463068
 8982 10.484962 13.466691
 8983 10.481339 13.470314
 8984 10.481339 13.473937
 8985 10.477716 13.473937
 8986 10.474093 13.477560
 8987 10.470470 13.477560
 8988 10.466847 13.481183
 8989 10.463224 13.481183
 8990 10.459601 13.484806
 8991 10.455978 13.484806
 8992 10.452355 13.488429
 8993 10.448732 13.488429
 8994 10.445109 13.492052
 8995 10.441486 13.492052
 8996 10.437863 13.495675
 8997 10.434240 13.499298
 8998 10.430617 13.502921
 8999 10.426994 13.506544
 9000 10.423371 13.510167
 9001 10.419748 13.513790
 9002 10.416125 13.513790
 9003 10.412502 13.513790
 9004 10.408879 13.517413
 9005 10.405256 13.517413
 9006 10.401633 13.521036
 9007 10.398010 13.521036
 9008 10.394387 13.524659
 9009 10.390764 13.524659
 9010 10.387141 13.528282
 9011 10.383518 13.528282
 9012 10.379895 13.531905
 9013 10.376272 13.531905
 9014 10.372649 13.535528
 9015 10.369026 13.535528
 9016 10.365403 13.535528
 9017 10.361780 13.535528
 9018 10.358157 13.539151
 9019 10.354534 13.539151
 9020 10.350911 13.542774
 9021 10.347288 13.542774
 9022 10.343665 13.546397
 9023 10.340042 13.546397
 9024 10.336419 13.546397
 9025 10.332796 13.546397
 9026 10.329173 13.546397
 9027 10.325550 13.546397
 9028 10.321927 13.546397
 9029 10.318304 13.546397
 9030 10.314681 13.546397
 9031 10.311058 13.546397
 9032 10.307435 13.546397
 9033 10.303812 13.546397
 9034 10.300189 13.546397
 9035 10.296566 13.550020
 9036 10.292943 13.550020
 9037 10.289320 13.553643
 9038 10.285697 13.553643
 9039 10.282074 13.557266
 9040 10.278451 13.557266
 9041 10.274828 13.560889
 9042 10.271205 13.560889
 9043 10.267582 13.564512
 9044 10.263959 13.564512
 9045 10.260336 13.568135
 9046 10.256713 13.568135
 9047 10.253090 13.571758
 9048 10.249467 13.571758
 9049 10.245844 13.575381
 9050 10.242221 13.579004
 9051 10.238598 13.579004
 9052 10.234975 13.579004
 9053 10.231352 13.579004
 9054 10.227729 13.579004
 9055 10.224106 13.579004
 9056 10.220483 13.575381
 9057 10.216860 13.571758
 9058 10.213237 13.571758
 9059 10.209614 13.568135
 9060 10.205991 13.568135
 9061 10.202368 13.564512
 9062 10.198745 13.564512
 9063 10.195122 13.560889
 9064 10.191499 13.560889
 9065 10.187876 13.557266
 9066 10.184253 13.553643
 9067 10.180630 13.550020
 9068 10.177007 13.550020
 9069 10.173384 13.546397
 9070 10.169761 13.546397
 9071 10.166138 13.542774
 9072 10.162515 13.542774
 9073 10.158892 13.539151
 9074 10.155269 13.539151
 9075 10.151646 13.535528
 9076 10.148023 13.535528
 9077 10.144400 13.531905
 9078 10.140777 13.531905
 9079 10.137154 13.528282
 9080 10.133531 13.528282
 9081 10.129908 13.528282
 9082 10.126285 13.528282
 9083 10.122662 13.528282
 9084 10.119039 13.524659
 9085 10.115416 13.524659
 9086 10.111793 13.521036
 9087 10.108170 13.521036
 9088 10.104547 13.517413
 9089 10.100924 13.517413
 9090 10.097301 13.513790
 9091 10.093678 13.513790
 9092 10.090055 13.510167
 9093 10.086432 13.510167
 9094 10.082809 13.510167
 9095 10.079186 13.510167
 9096 10.075563 13.510167
 9097 10.071940 13.510167
 9098 10.068317 13.510167
 9099 10.064694 13.510167
 9100 10.061071 13.510167
 9101 10.057448 13.510167
 9102 10.053825 13.506544
 9103 10.050202 13.506544
 9104 10.046579 13.502921
 9105 10.042956 13.502921
 9106 10.039333 13.499298
 9107 10.035710 13.499298
 9108 10.032087 13.495675
 9109 10.028464 13.495675
 9110 10.024841 13.495675
 9111 10.021218 13.495675
 9112 10.017595 13.495675
 9113 10.013972 13.495675
 9114 10.010349 13.495675
 9115 10.006726 13.495675
 9116 10.003103 13.495675
 9117 9.999480 13.495675
 9118 9.995857 13.495675
 9119 9.992234 13.495675
 9120 9.988611 13.495675
 9121 9.984988 13.495675
 9122 9.981365 13.495675
 9123 9.977742 13.495675
 9124 9.974119 13.495675
 9125 9.970496 13.495675
 9126 9.966873 13.495675
 9127 9.963250 13.495675
 9128 9.959627 13.495675
 9129 9.956004 13.495675
 9130 9.952381 13.495675
 9131 9.948758 13.495675
 9132 9.945135 13.499298
 9133 9.941512 13.499298
 9134 9.937889 13.502921
 9135 9.934266 13.502921
 9136 9.930643 13.506544
 9137 9.927020 13.506544
 9138 9.923397 13.510167
 9139 9.919774 13.510167
 9140 9.916151 13.513790
 9141 9.912528 13.513790
 9142 9.908905 13.517413
 9143 9.905282 13.517413
 9144 9.901659 13.521036
 9145 9.898036 13.524659
 9146 9.894413 13.528282
 9147 9.890790 13.531905
 9148 9.890790 13.535528
 9149 9.887167 13.539151
 9150 9.887167 13.542774
 9151 9.883544 13.546397
 9152 9.883544 13.550020
 9153 9.879921 13.553643
 9154 9.879921 13.557266
 9155 9.876298 13.560889
 9156 9.872675 13.564512
 9157 9.872675 13.568135
 9158 9.869052 13.571758
 9159 9.865429 13.575381
 9160 9.861806 13.575381
 9161 9.858183 13.575381
 9162 9.854560 13.571758
 9163 9.850937 13.568135
 9164 9.847314 13.564512
 9165 9.847314 13.560889
 9166 9.843691 13.557266
 9167 9.840068 13.553643
 9168 9.836445 13.550020
 9169 9.832822 13.546397
 9170 9.829199 13.542774
 9171 9.825576 13.539151
 9172 9.825576 13.535528
 9173 9.825576 13.531905
 9174 9.825576 13.528282
 9175 9.825576 13.524659
 9176 9.825576 13.521036
 9177 9.825576 13.517413
 9178 9.825576 13.513790
 9179 9.825576 13.510167
 9180 9.825576 13.506544
 9181 9.825576 13.502921
 9182 9.825576 13.499298
 9183 9.825576 13.495675
 9184 9.825576 13.492052
 9185 9.825576 13.488429
 9186 9.825576 13.484806
 9187 9.825576 13.481183
 9188 9.821953 13.477560
 9189 9.821953 13.473937
 9190 9.818330 13.470314
 9191 9.818330 13.466691
 9192 9.814707 13.463068
 9193 9.814707 13.459445
 9194 9.811084 13.455822
 9195 9.811084 13.452199
 9196 9.807461 13.448576
 9197 9.807461 13.444953
 9198 9.803838 13.441330
 9199 9.803838 13.437707
 9200 9.800215 13.434084
 9201 9.800215 13.430461
 9202 9.796592 13.426838
 9203 9.796592 13.423215
 9204 9.792969 13.419592
 9205 9.789346 13.415969
 9206 9.785723 13.412346
 9207 9.782100 13.408723
 9208 9.778477 13.405100
 9209 9.774854 13.405100
 9210 9.771231 13.401477
 9211 9.767608 13.401477
 9212 9.763985 13.397854
 9213 9.760362 13.397854
 9214 9.756739 13.394231
 9215 9.753116 13.394231
 9216 9.749493 13.390608
 9217 9.745870 13.390608
 9218 9.742247 13.386985
 9219 9.738624 13.386985
 9220 9.735001 13.383362
 9221 9.731378 13.383362
 9222 9.727755 13.383362
 9223 9.724132 13.383362
 9224 9.720509 13.383362
 9225 9.716886 13.383362
 9226 9.713263 13.383362
 9227 9.709640 13.383362
 9228 9.706017 13.383362
 9229 9.702394 13.383362
 9230 9.698771 13.383362
 9231 9.695148 13.383362
 9232 9.691525 13.383362
 9233 9.687902 13.383362
 9234 9.684279 13.383362
 9235 9.680656 13.383362
 9236 9.677033 13.383362
 9237 9.673410 13.383362
 9238 9.669787 13.383362
 9239 9.666164 13.383362
 9240 9.662541 13.383362
 9241 9.658918 13.383362
 9242 9.655295 13.383362
 9243 9.651672 13.383362
 9244 9.648049 13.386985
 9245 9.644426 13.386985
 9246 9.640803 13.390608
 9247 9.637180 13.390608
 9248 9.633557 13.394231
 9249 9.629934 13.394231
 9250 9.626311 13.397854
 9251 9.622688 13.397854
 9252 9.619065 13.401477
 9253 9.615442 13.401477
 9254 9.611819 13.405100
 9255 9.608196 13.405100
 9256 9.604573 13.408723
 9257 9.600950 13.412346
 9258 9.600950 13.415969
 9259 9.597327 13.419592
 9260 9.597327 13.423215
 9261 9.593704 13.426838
 9262 9.590081 13.430461
 9263 9.586458 13.434084
 9264 9.582835 13.437707
 9265 9.579212 13.441330
 9266 9.575589 13.444953
 9267 9.571966 13.448576
 9268 9.568343 13.452199
 9269 9.564720 13.455822
 9270 9.561097 13.455822
 9271 9.557474 13.455822
 9272 9.553851 13.455822
 9273 9.550228 13.455822
 9274 9.546605 13.455822
 9275 9.542982 13.459445
 9276 9.539359 13.459445
 9277 9.535736 13.463068
 9278 9.532113 13.463068
 9279 9.528490 13.466691
 9280 9.524867 13.466691
 9281 9.521244 13.470314
 9282 9.517621 13.470314
 9283 9.513998 13.473937
 9284 9.510375 13.473937
 9285 9.506752 13.477560
 9286 9.503129 13.477560
 9287 9.499506 13.481183
 9288 9.495883 13.484806
 9289 9.492260 13.488429
 9290 9.488637 13.488429
 9291 9.485014 13.488429
 9292 9.481391 13.488429
 9293 9.477768 13.492052
 9294 9.474145 13.492052
 9295 9.470522 13.492052
 9296 9.466899 13.492052
 9297 9.463276 13.495675
 9298 9.459653 13.495675
 9299 9.456030 13.495675
 9300 9.452407 13.495675
 9301 9.448784 13.495675
 9302 9.445161 13.495675
 9303 9.441538 13.495675
 9304 9.437915 13.495675
 9305 9.434292 13.495675
 9306 9.430669 13.495675
 9307 9.427046 13.495675
 9308 9.423423 13.495675
 9309 9.419800 13.495675
 9310 9.416177 13.495675
 9311 9.412554 13.495675
 9312 9.408931 13.495675
 9313 9.405308 13.495675
 9314 9.401685 13.495675
 9315 9.398062 13.495675
 9316 9.394439 13.495675
 9317 9.390816 13.495675
 9318 9.387193 13.495675
 9319 9.383570 13.495675
 9320 9.379947 13.495675
 9321 9.376324 13.495675
 9322 9.372701 13.495675
 9323 9.369078 13.495675
 9324 9.365455 13.495675
 9325 9.361832 13.495675
 9326 9.358209 13.499298
 9327 9.354586 13.499298
 9328 9.350963 13.502921
 9329 9.347340 13.502921
 9330 9.343717 13.506544
 9331 9.340094 13.506544
 9332 9.336471 13.510167
 9333 9.332848 13.510167
 9334 9.329225 13.513790
 9335 9.325602 13.513790
 9336 9.321979 13.517413
 9337 9.318356 13.517413
 9338 9.314733 13.517413
 9339 9.311110 13.517413
 9340 9.307487 13.517413
 9341 9.303864 13.513790
 9342 9.300241 13.510167
 9343 9.296618 13.506544
 9344 9.292995 13.502921
 9345 9.289372 13.499298
 9346 9.285749 13.495675
 9347 9.282126 13.492052
 9348 9.278503 13.488429
 9349 9.274880 13.484806
 9350 9.271257 13.481183
 9351 9.271257 13.477560
 9352 9.267634 13.473937
 9353 9.264011 13.470314
 9354 9.260388 13.466691
 9355 9.256765 13.463068
 9356 9.256765 13.459445
 9357 9.253142 13.455822
 9358 9.253142 13.452199
 9359 9.249519 13.448576
 9360 9.249519 13.444953
 9361 9.245896 13.441330
 9362 9.245896 13.437707
 9363 9.242273 13.434084
 9364 9.242273 13.430461
 9365 9.238650 13.426838
 9366 9.238650 13.423215
 9367 9.235027 13.419592
 9368 9.235027 13.415969
 9369 9.231404 13.412346
 9370 9.227781 13.408723
 9371 9.227781 13.405100
 9372 9.224158 13.401477
 9373 9.220535 13.397854
 9374 9.220535 13.394231
 9375 9.216912 13.390608
 9376 9.216912 13.386985
 9377 9.213289 13.383362
 9378 9.209666 13.379739
 9379 9.206043 13.376116
 9380 9.202420 13.372493
 9381 9.198797 13.368870
 9382 9.195174 13.365247
 9383 9.191551 13.365247
 9384 9.187928 13.361624
 9385 9.184305 13.358001
 9386 9.184305 13.354378
 9387 9.180682 13.350755
 9388 9.180682 13.347132
 9389 9.177059 13.343509
 9390 9.177059 13.339886
 9391 9.173436 13.336263
 9392 9.173436 13.332640
 9393 9.169813 13.329017
 9394 9.169813 13.325394
 9395 9.166190 13.321771
 9396 9.162567 13.318148
 9397 9.158944 13.318148
 9398 9.155321 13.314525
 9399 9.151698 13.314525
 9400 9.148075 13.310902
 9401 9.144452 13.310902
 9402 9.140829 13.307279
 9403 9.137206 13.307279
 9404 9.133583 13.303656
 9405 9.129960 13.303656
 9406 9.126337 13.300033
 9407 9.122714 13.300033
 9408 9.119091 13.296410
 9409 9.115468 13.296410
 9410 9.111845 13.296410
 9411 9.108222 13.296410
 9412 9.104599 13.296410
 9413 9.100976 13.296410
 9414 9.097353 13.296410
 9415 9.093730 13.296410
 9416 9.090107 13.296410
 9417 9.086484 13.296410
 9418 9.082861 13.296410
 9419 9.079238 13.292787
 9420 9.075615 13.289164
 9421 9.071992 13.285541
 9422 9.068369 13.281918
 9423 9.064746 13.278295
 9424 9.061123 13.278295
 9425 9.057500 13.274672
 9426 9.057500 13.271049
 9427 9.053877 13.267426
 9428 9.050254 13.263803
 9429 9.046631 13.260180
 9430 9.046631 13.256557
 9431 9.043008 13.252934
 9432 9.043008 13.249311
 9433 9.039385 13.245688
 9434 9.039385 13.242065
 9435 9.035762 13.238442
 9436 9.035762 13.234819
 9437 9.032139 13.231196
 9438 9.028516 13.227573
 9439 9.024893 13.227573
 9440 9.021270 13.223950
 9441 9.017647 13.223950
 9442 9.014024 13.220327
 9443 9.010401 13.220327
 9444 9.006778 13.216704
 9445 9.003155 13.216704
 9446 8.999532 13.213081
 9447 8.995909 13.213081
 9448 8.992286 13.209458
 9449 8.988663 13.209458
 9450 8.985040 13.205835
 9451 8.981417 13.205835
 9452 8.977794 13.205835
 9453 8.974171 13.205835
 9454 8.970548 13.205835
 9455 8.966925 13.205835
 9456 8.963302 13.205835
 9457 8.959679 13.205835
 9458 8.956056 13.205835
 9459 8.952433 13.205835
 9460 8.948810 13.205835
 9461 8.945187 13.205835
 9462 8.941564 13.205835
 9463 8.937941 13.205835
 9464 8.934318 13.205835
 9465 8.930695 13.205835
 9466 8.927072 13.205835
 9467 8.923449 13.205835
 9468 8.919826 13.205835
 9469 8.916203 13.205835
 9470 8.912580 13.205835
 9471 8.908957 13.205835
 9472 8.905334 13.205835
 9473 8.901711 13.209458
 9474 8.898088 13.209458
 9475 8.894465 13.213081
 9476 8.890842 13.213081
 9477 8.887219 13.216704
 9478 8.883596 13.216704
 9479 8.879973 13.220327
 9480 8.876350 13.220327
 9481 8.872727 13.223950
 9482 8.869104 13.223950
 9483 8.865481 13.227573
 9484 8.861858 13.227573
 9485 8.858235 13.227573
 9486 8.854612 13.227573
 9487 8.850989 13.227573
 9488 8.847366 13.227573
 9489 8.843743 13.227573
 9490 8.840120 13.227573
 9491 8.836497 13.227573
 9492 8.832874 13.227573
 9493 8.829251 13.223950
 9494 8.825628 13.223950
 9495 8.822005 13.223950
 9496 8.818382 13.220327
 9497 8.814759 13.220327
 9498 8.811136 13.220327
 9499 8.807513 13.216704
 9500 8.803890 13.216704
 9501 8.800267 13.216704
 9502 8.796644 13.216704
 9503 8.793021 13.216704
 9504 8.789398 13.216704
 9505 8.785775 13.216704
 9506 8.782152 13.216704
 9507 8.778529 13.216704
 9508 8.774906 13.216704
 9509 8.771283 13.216704
 9510 8.767660 13.216704
 9511 8.764037 13.216704
 9512 8.760414 13.216704
 9513 8.756791 13.216704
 9514 8.753168 13.216704
 9515 8.749545 13.216704
 9516 8.745922 13.216704
 9517 8.742299 13.216704
 9518 8.738676 13.216704
 9519 8.735053 13.216704
 9520 8.731430 13.216704
 9521 8.727807 13.216704
 9522 8.724184 13.216704
 9523 8.720561 13.220327
 9524 8.716938 13.220327
 9525 8.713315 13.223950
 9526 8.709692 13.223950
 9527 8.706069 13.227573
 9528 8.702446 13.227573
 9529 8.698823 13.231196
 9530 8.695200 13.231196
 9531 8.691577 13.234819
 9532 8.687954 13.234819
 9533 8.684331 13.238442
 9534 8.680708 13.238442
 9535 8.677085 13.242065
 9536 8.677085 13.245688
 9537 8.673462 13.249311
 9538 8.673462 13.252934
 9539 8.669839 13.256557
 9540 8.669839 13.260180
 9541 8.666216 13.263803
 9542 8.666216 13.267426
 9543 8.662593 13.271049
 9544 8.662593 13.274672
 9545 8.658970 13.278295
 9546 8.658970 13.281918
 9547 8.655347 13.285541
 9548 8.655347 13.289164
 9549 8.655347 13.292787
 9550 8.651724 13.296410
 9551 8.651724 13.300033
 9552 8.651724 13.303656
 9553 8.651724 13.307279
 9554 8.648101 13.310902
 9555 8.644478 13.314525
 9556 8.640855 13.318148
 9557 8.637232 13.318148
 9558 8.633609 13.321771
 9559 8.629986 13.325394
 9560 8.626363 13.329017
 9561 8.622740 13.329017
 9562 8.619117 13.332640
 9563 8.615494 13.336263
 9564 8.611871 13.336263
 9565 8.608248 13.339886
 9566 8.604625 13.343509
 9567 8.601002 13.347132
 9568 8.597379 13.350755
 9569 8.593756 13.350755
 9570 8.590133 13.354378
 9571 8.586510 13.354378
 9572 8.582887 13.354378
 9573 8.579264 13.354378
 9574 8.575641 13.354378
 9575 8.572018 13.354378
 9576 8.568395 13.354378
 9577 8.564772 13.354378
 9578 8.561149 13.354378
 9579 8.557526 13.358001
 9580 8.553903 13.358001
 9581 8.550280 13.361624
 9582 8.546657 13.361624
 9583 8.543034 13.365247
 9584 8.539411 13.365247
 9585 8.535788 13.368870
 9586 8.532165 13.368870
 9587 8.528542 13.372493
 9588 8.524919 13.372493
 9589 8.521296 13.376116
 9590 8.517673 13.376116
 9591 8.514050 13.379739
 9592 8.514050 13.383362
 9593 8.510427 13.386985
 9594 8.510427 13.390608
 9595 8.506804 13.394231
 9596 8.506804 13.397854
 9597 8.503181 13.401477
 9598 8.503181 13.405100
 9599 8.499558 13.408723
 9600 8.499558 13.412346
 9601 8.495935 13.415969
 9602 8.495935 13.419592
 9603 8.492312 13.423215
 9604 8.492312 13.426838
 9605 8.492312 13.430461
 9606 8.492312 13.434084
 9607 8.492312 13.437707
 9608 8.492312 13.441330
 9609 8.492312 13.444953
 9610 8.492312 13.448576
 9611 8.488689 13.452199
 9612 8.485066 13.455822
 9613 8.481443 13.459445
 9614 8.477820 13.459445
 9615 8.474197 13.463068
 9616 8.470574 13.463068
 9617 8.466951 13.466691
 9618 8.463328 13.466691
 9619 8.459705 13.470314
 9620 8.456082 13.470314
 9621 8.452459 13.470314
 9622 8.448836 13.470314
 9623 8.445213 13.473937
 9624 8.441590 13.473937
 9625 8.437967 13.477560
 9626 8.434344 13.477560
 9627 8.430721 13.481183
 9628 8.427098 13.481183
 9629 8.423475 13.484806
 9630 8.419852 13.484806
 9631 8.416229 13.488429
 9632 8.412606 13.488429
 9633 8.408983 13.492052
 9634 8.405360 13.492052
 9635 8.401737 13.495675
 9636 8.398114 13.499298
 9637 8.394491 13.502921
 9638 8.390868 13.506544
 9639 8.390868 13.510167
 9640 8.387245 13.513790
 9641 8.387245 13.517413
 9642 8.383622 13.521036
 9643 8.379999 13.524659
 9644 8.376376 13.528282
 9645 8.372753 13.531905
 9646 8.369130 13.535528
 9647 8.365507 13.539151
 9648 8.361884 13.542774
 9649 8.358261 13.546397
 9650 8.354638 13.550020
 9651 8.351015 13.550020
 9652 8.347392 13.550020
 9653 8.343769 13.550020
 9654 8.340146 13.550020
 9655 8.336523 13.550020
 9656 8.332900 13.550020
 9657 8.329277 13.550020
 9658 8.325654 13.550020
 9659 8.322031 13.550020
 9660 8.318408 13.550020
 9661 8.314785 13.550020
 9662 8.311162 13.550020
 9663 8.307539 13.550020
 9664 8.303916 13.550020
 9665 8.300293 13.550020
 9666 8.296670 13.550020
 9667 8.293047 13.550020
 9668 8.289424 13.550020
 9669 8.285801 13.550020
 9670 8.282178 13.550020
 9671 8.278555 13.550020
 9672 8.274932 13.550020
 9673 8.271309 13.550020
 9674 8.267686 13.550020
 9675 8.264063 13.550020
 9676 8.260440 13.550020
 9677 8.256817 13.550020
 9678 8.253194 13.550020
 9679 8.249571 13.550020
 9680 8.245948 13.550020
 9681 8.242325 13.550020
 9682 8.238702 13.550020
 9683 8.235079 13.550020
 9684 8.231456 13.550020
 9685 8.227833 13.550020
 9686 8.224210 13.553643
 9687 8.220587 13.553643
 9688 8.216964 13.553643
 9689 8.213341 13.553643
 9690 8.209718 13.553643
 9691 8.206095 13.553643
 9692 8.202472 13.553643
 9693 8.198849 13.553643
 9694 8.195226 13.553643
 9695 8.191603 13.553643
 9696 8.187980 13.553643
 9697 8.184357 13.553643
 9698 8.180734 13.553643
 9699 8.177111 13.553643
 9700 8.173488 13.553643
 9701 8.169865 13.557266
 9702 8.166242 13.557266
 9703 8.162619 13.560889
 9704 8.158996 13.560889
 9705 8.155373 13.564512
 9706 8.151750 13.564512
 9707 8.148127 13.568135
 9708 8.144504 13.568135
 9709 8.140881 13.571758
 9710 8.137258 13.571758
 9711 8.133635 13.575381
 9712 8.130012 13.575381
 9713 8.126389 13.579004
 9714 8.122766 13.582627
 9715 8.119143 13.579004
 9716 8.115520 13.575381
 9717 8.111897 13.575381
 9718 8.108274 13.571758
 9719 8.104651 13.571758
 9720 8.101028 13.568135
 9721 8.097405 13.568135
 9722 8.093782 13.564512
 9723 8.090159 13.564512
 9724 8.086536 13.560889
 9725 8.082913 13.560889
 9726 8.079290 13.557266
 9727 8.075667 13.557266
 9728 8.072044 13.553643
 9729 8.068421 13.553643
 9730 8.064798 13.553643
 9731 8.061175 13.553643
 9732 8.057552 13.553643
 9733 8.053929 13.553643
 9734 8.050306 13.553643
 9735 8.046683 13.553643
 9736 8.043060 13.553643
 9737 8.039437 13.553643
 9738 8.035814 13.553643
 9739 8.032191 13.553643
 9740 8.028568 13.553643
 9741 8.024945 13.553643
 9742 8.021322 13.553643
 9743 8.017699 13.553643
 9744 8.014076 13.553643
 9745 8.010453 13.553643
 9746 8.006830 13.553643
 9747 8.003207 13.553643
 9748 7.999584 13.553643
 9749 7.995961 13.553643
 9750 7.992338 13.553643
 9751 7.988715 13.553643
 9752 7.985092 13.557266
 9753 7.981469 13.557266
 9754 7.977846 13.560889
 9755 7.974223 13.560889
 9756 7.970600 13.564512
 9757 7.966977 13.564512
 9758 7.963354 13.568135
 9759 7.959731 13.568135
 9760 7.956108 13.571758
 9761 7.952485 13.571758
 9762 7.948862 13.575381
 9763 7.945239 13.575381
 9764 7.941616 13.579004
 9765 7.937993 13.579004
 9766 7.934370 13.582627
 9767 7.930747 13.582627
 9768 7.927124 13.582627
 9769 7.923501 13.582627
 9770 7.919878 13.582627
 9771 7.916255 13.586250
 9772 7.912632 13.586250
 9773 7.909009 13.586250
 9774 7.905386 13.586250
 9775 7.901763 13.586250
 9776 7.898140 13.586250
 9777 7.894517 13.586250
 9778 7.890894 13.586250
 9779 7.887271 13.586250
 9780 7.883648 13.586250
 9781 7.880025 13.586250
 9782 7.876402 13.586250
 9783 7.872779 13.586250
 9784 7.869156 13.586250
 9785 7.865533 13.586250
 9786 7.861910 13.586250
 9787 7.858287 13.586250
 9788 7.854664 13.586250
 9789 7.851041 13.586250
 9790 7.847418 13.586250
 9791 7.843795 13.586250
 9792 7.840172 13.586250
 9793 7.836549 13.586250
 9794 7.832926 13.586250
 9795 7.829303 13.586250
 9796 7.825680 13.586250
 9797 7.822057 13.586250
 9798 7.818434 13.586250
 9799 7.814811 13.589873
 9800 7.811188 13.589873
 9801 7.807565 13.589873
 9802 7.803942 13.593496
 9803 7.800319 13.593496
 9804 7.796696 13.593496
 9805 7.793073 13.593496
 9806 7.789450 13.593496
 9807 7.785827 13.593496
 9808 7.782204 13.593496
 9809 7.778581 13.593496
 9810 7.774958 13.593496
 9811 7.771335 13.593496
 9812 7.767712 13.593496
 9813 7.764089 13.593496
 9814 7.760466 13.593496
 9815 7.756843 13.593496
 9816 7.753220 13.593496
 9817 7.749597 13.593496
 9818 7.745974 13.593496
 9819 7.742351 13.593496
 9820 7.738728 13.593496
 9821 7.735105 13.593496
 9822 7.731482 13.593496
 9823 7.727859 13.593496
 9824 7.724236 13.593496
 9825 7.720613 13.593496
 9826 7.716990 13.593496
 9827 7.713367 13.593496
 9828 7.709744 13.593496
 9829 7.706121 13.597119
 9830 7.702498 13.597119
 9831 7.698875 13.600742
 9832 7.695252 13.600742
 9833 7.691629 13.600742
 9834 7.688006 13.600742
 9835 7.684383 13.600742
 9836 7.680760 13.600742
 9837 7.677137 13.600742
 9838 7.673514 13.600742
 9839 7.669891 13.600742
 9840 7.666268 13.600742
 9841 7.662645 13.600742
 9842 7.659022 13.600742
 9843 7.655399 13.600742
 9844 7.651776 13.600742
 9845 7.648153 13.600742
 9846 7.644530 13.600742
 9847 7.640907 13.600742
 9848 7.637284 13.600742
 9849 7.633661 13.600742
 9850 7.630038 13.600742
 9851 7.626415 13.600742
 9852 7.622792 13.600742
 9853 7.619169 13.604365
 9854 7.615546 13.604365
 9855 7.611923 13.607988
 9856 7.608300 13.607988
 9857 7.604677 13.611611
 9858 7.601054 13.611611
 9859 7.597431 13.615234
 9860 7.593808 13.615234
 9861 7.590185 13.618857
 9862 7.586562 13.618857
 9863 7.582939 13.622480
 9864 7.579316 13.622480
 9865 7.575693 13.622480
 9866 7.572070 13.622480
 9867 7.568447 13.622480
 9868 7.564824 13.622480
 9869 7.561201 13.622480
 9870 7.557578 13.622480
 9871 7.553955 13.622480
 9872 7.550332 13.626103
 9873 7.546709 13.626103
 9874 7.543086 13.626103
 9875 7.539463 13.626103
 9876 7.535840 13.629726
 9877 7.532217 13.629726
 9878 7.528594 13.633349
 9879 7.524971 13.633349
 9880 7.521348 13.633349
 9881 7.517725 13.633349
 9882 7.514102 13.633349
 9883 7.510479 13.633349
 9884 7.506856 13.633349
 9885 7.503233 13.633349
 9886 7.499610 13.633349
 9887 7.495987 13.633349
 9888 7.492364 13.633349
 9889 7.488741 13.633349
 9890 7.485118 13.633349
 9891 7.481495 13.633349
 9892 7.477872 13.633349
 9893 7.474249 13.633349
 9894 7.470626 13.633349
 9895 7.467003 13.633349
 9896 7.463380 13.633349
 9897 7.459757 13.633349
 9898 7.456134 13.633349
 9899 7.452511 13.633349
 9900 7.448888 13.633349
 9901 7.445265 13.633349
 9902 7.441642 13.633349
 9903 7.438019 13.633349
 9904 7.434396 13.633349
 9905 7.430773 13.633349
 9906 7.427150 13.633349
 9907 7.423527 13.633349
 9908 7.419904 13.633349
 9909 7.416281 13.633349
 9910 7.412658 13.633349
 9911 7.409035 13.636972
 9912 7.405412 13.636972
 9913 7.401789 13.640595
 9914 7.398166 13.640595
 9915 7.394543 13.644218
 9916 7.390920 13.644218
 9917 7.387297 13.647841
 9918 7.383674 13.647841
 9919 7.380051 13.651464
 9920 7.376428 13.651464
 9921 7.372805 13.655087
 9922 7.369182 13.655087
 9923 7.365559 13.655087
 9924 7.361936 13.655087
 9925 7.358313 13.655087
 9926 7.354690 13.658710
 9927 7.351067 13.658710
 9928 7.347444 13.658710
 9929 7.343821 13.658710
 9930 7.340198 13.662333
 9931 7.336575 13.662333
 9932 7.332952 13.662333
 9933 7.329329 13.665956
 9934 7.325706 13.665956
 9935 7.322083 13.665956
 9936 7.318460 13.665956
 9937 7.314837 13.665956
 9938 7.311214 13.665956
 9939 7.307591 13.662333
 9940 7.303968 13.662333
 9941 7.300345 13.662333
 9942 7.296722 13.662333
 9943 7.293099 13.662333
 9944 7.289476 13.662333
 9945 7.285853 13.662333
 9946 7.282230 13.662333
 9947 7.278607 13.662333
 9948 7.274984 13.662333
 9949 7.271361 13.662333
 9950 7.267738 13.662333
 9951 7.264115 13.662333
 9952 7.260492 13.662333
 9953 7.256869 13.662333
 9954 7.253246 13.662333
 9955 7.249623 13.662333
 9956 7.246000 13.662333
 9957 7.242377 13.662333
 9958 7.238754 13.662333
 9959 7.235131 13.662333
 9960 7.231508 13.662333
 9961 7.227885 13.662333
 9962 7.224262 13.662333
 9963 7.220639 13.662333
 9964 7.217016 13.662333
 9965 7.213393 13.662333
 9966 7.209770 13.662333
 9967 7.206147 13.662333
 9968 7.202524 13.662333
 9969 7.198901 13.662333
 9970 7.195278 13.662333
 9971 7.191655 13.662333
 9972 7.188032 13.662333
 9973 7.184409 13.665956
 9974 7.180786 13.665956
 9975 7.177163 13.669579
 9976 7.173540 13.669579
 9977 7.169917 13.673202
 9978 7.166294 13.673202
 9979 7.162671 13.673202
 9980 7.159048 13.676825
 9981 7.155425 13.676825
 9982 7.151802 13.676825
 9983 7.148179 13.676825
 9984 7.144556 13.676825
 9985 7.140933 13.680448
 9986 7.137310 13.680448
 9987 7.133687 13.680448
 9988 7.130064 13.680448
 9989 7.126441 13.684071
 9990 7.122818 13.680448
 9991 7.119195 13.680448
 9992 7.115572 13.676825
 9993 7.115572 13.673202
 9994 7.111949 13.669579
 9995 7.108326 13.665956
 9996 7.108326 13.662333
 9997 7.104703 13.658710
 9998 7.101080 13.655087
 9999 7.101080 13.651464
10000 7.097457 13.647841
10001 7.097457 13.644218
10002 7.093834 13.640595
10003 7.093834 13.636972
10004 7.090211 13.633349
10005 7.086588 13.629726
10006 7.082965 13.626103
10007 7.079342 13.622480
10008 7.075719 13.618857
10009 7.072096 13.618857
10010 7.068473 13.615234
10011 7.064850 13.611611
10012 7.061227 13.607988
10013 7.057604 13.604365
10014 7.057604 13.600742
10015 7.053981 13.597119
10016 7.053981 13.593496
10017 7.050358 13.589873
10018 7.050358 13.586250
10019 7.046735 13.582627
10020 7.046735 13.579004
10021 7.043112 13.575381
10022 7.043112 13.571758
10023 7.039489 13.568135
10024 7.039489 13.564512
10025 7.035866 13.560889
10026 7.032243 13.557266
10027 7.028620 13.553643
10028 7.024997 13.550020
10029 7.021374 13.550020
10030 7.017751 13.546397
10031 7.014128 13.546397
10032 7.010505 13.542774
10033 7.006882 13.542774
10034 7.003259 13.539151
10035 6.999636 13.535528
10036 6.996013 13.531905
10037 6.992390 13.528282
10038 6.988767 13.524659
10039 6.985144 13.524659
10040 6.981521 13.521036
10041 6.977898 13.521036
10042 6.974275 13.517413
10043 6.970652 13.517413
10044 6.967029 13.513790
10045 6.963406 13.513790
10046 6.959783 13.510167
10047 6.956160 13.510167
10048 6.952537 13.506544
10049 6.948914 13.506544
10050 6.945291 13.502921
10051 6.941668 13.502921
10052 6.938045 13.502921
10053 6.934422 13.502921
10054 6.930799 13.502921
10055 6.927176 13.502921
10056 6.923553 13.502921
10057 6.919930 13.502921
10058 6.916307 13.502921
10059 6.912684 13.502921
10060 6.909061 13.502921
10061 6.905438 13.502921
10062 6.901815 13.502921
10063 6.898192 13.502921
10064 6.894569 13.502921
10065 6.890946 13.502921
10066 6.887323 13.502921
10067 6.883700 13.502921
10068 6.880077 13.502921
10069 6.876454 13.502921
10070 6.872831 13.502921
10071 6.869208 13.502921
10072 6.865585 13.502921
10073 6.861962 13.502921
10074 6.858339 13.502921
10075 6.854716 13.502921
10076 6.851093 13.502921
10077 6.847470 13.502921
10078 6.843847 13.502921
10079 6.840224 13.502921
10080 6.836601 13.502921
10081 6.832978 13.502921
10082 6.829355 13.502921
10083 6.825732 13.502921
10084 6.822109 13.502921
10085 6.818486 13.502921
10086 6.814863 13.506544
10087 6.811240 13.506544
10088 6.807617 13.510167
10089 6.803994 13.510167
10090 6.800371 13.513790
10091 6.796748 13.513790
10092 6.793125 13.517413
10093 6.789502 13.517413
10094 6.785879 13.521036
10095 6.782256 13.521036
10096 6.778633 13.524659
10097 6.775010 13.524659
10098 6.771387 13.528282
10099 6.767764 13.531905
10100 6.764141 13.535528
10101 6.764141 13.539151
10102 6.760518 13.542774
10103 6.756895 13.542774
10104 6.753272 13.542774
10105 6.749649 13.542774
10106 6.746026 13.542774
10107 6.742403 13.542774
10108 6.738780 13.542774
10109 6.735157 13.542774
10110 6.731534 13.542774
10111 6.727911 13.542774
10112 6.724288 13.542774
10113 6.720665 13.542774
10114 6.717042 13.546397
10115 6.713419 13.546397
10116 6.709796 13.550020
10117 6.706173 13.550020
10118 6.702550 13.553643
10119 6.698927 13.553643
10120 6.695304 13.557266
10121 6.691681 13.557266
10122 6.688058 13.560889
10123 6.684435 13.560889
10124 6.680812 13.564512
10125 6.677189 13.564512
10126 6.673566 13.568135
10127 6.669943 13.571758
10128 6.666320 13.575381
10129 6.662697 13.579004
10130 6.659074 13.582627
10131 6.655451 13.586250
10132 6.651828 13.586250
10133 6.648205 13.586250
10134 6.644582 13.586250
10135 6.640959 13.586250
10136 6.637336 13.586250
10137 6.633713 13.586250
10138 6.630090 13.586250
10139 6.626467 13.586250
10140 6.622844 13.586250
10141 6.619221 13.586250
10142 6.615598 13.586250
10143 6.611975 13.586250
10144 6.608352 13.586250
10145 6.604729 13.586250
10146 6.601106 13.586250
10147 6.597483 13.586250
10148 6.593860 13.586250
10149 6.590237 13.586250
10150 6.586614 13.589873
10151 6.582991 13.589873
10152 6.579368 13.593496
10153 6.575745 13.593496
10154 6.572122 13.597119
10155 6.568499 13.597119
10156 6.564876 13.600742
10157 6.561253 13.600742
10158 6.557630 13.604365
10159 6.554007 13.604365
10160 6.550384 13.607988
10161 6.546761 13.607988
10162 6.543138 13.611611
10163 6.539515 13.615234
10164 6.539515 13.618857
10165 6.535892 13.622480
10166 6.535892 13.626103
10167 6.532269 13.629726
10168 6.528646 13.633349
10169 6.525023 13.633349
10170 6.521400 13.633349
10171 6.517777 13.633349
10172 6.514154 13.633349
10173 6.510531 13.633349
10174 6.506908 13.633349
10175 6.503285 13.636972
10176 6.499662 13.636972
10177 6.496039 13.640595
10178 6.492416 13.640595
10179 6.488793 13.644218
10180 6.485170 13.644218
10181 6.481547 13.647841
10182 6.477924 13.647841
10183 6.474301 13.651464
10184 6.470678 13.651464
10185 6.467055 13.655087
10186 6.463432 13.655087
10187 6.459809 13.658710
10188 6.456186 13.662333
10189 6.452563 13.665956
10190 6.448940 13.669579
10191 6.445317 13.673202
10192 6.441694 13.676825
10193 6.438071 13.680448
10194 6.434448 13.680448
10195 6.430825 13.680448
10196 6.427202 13.680448
10197 6.423579 13.684071
10198 6.419956 13.684071
10199 6.416333 13.684071
10200 6.412710 13.684071
10201 6.409087 13.684071
10202 6.405464 13.684071
10203 6.401841 13.684071
10204 6.398218 13.684071
10205 6.394595 13.684071
10206 6.390972 13.684071
10207 6.387349 13.684071
10208 6.383726 13.684071
10209 6.380103 13.684071
10210 6.376480 13.684071
10211 6.372857 13.684071
10212 6.369234 13.684071
10213 6.365611 13.684071
10214 6.361988 13.684071
10215 6.358365 13.684071
10216 6.354742 13.684071
10217 6.351119 13.684071
10218 6.347496 13.684071
10219 6.343873 13.684071
10220 6.340250 13.684071
10221 6.336627 13.684071
10222 6.333004 13.684071
10223 6.329381 13.684071
10224 6.325758 13.684071
10225 6.322135 13.684071
10226 6.318512 13.684071
10227 6.314889 13.684071
10228 6.311266 13.684071
10229 6.307643 13.687694
10230 6.304020 13.687694
10231 6.300397 13.691317
10232 6.296774 13.691317
10233 6.293151 13.694940
10234 6.289528 13.694940
10235 6.285905 13.694940
10236 6.282282 13.698563
10237 6.278659 13.698563
10238 6.275036 13.702186
10239 6.271413 13.702186
10240 6.267790 13.705809
10241 6.264167 13.705809
10242 6.260544 13.709432
10243 6.256921 13.709432
10244 6.253298 13.713055
10245 6.249675 13.713055
10246 6.246052 13.716678
10247 6.242429 13.716678
10248 6.238806 13.720301
10249 6.235183 13.723924
10250 6.231560 13.727547
10251 6.227937 13.731170
10252 6.224314 13.731170
10253 6.220691 13.731170
10254 6.217068 13.731170
10255 6.213445 13.731170
10256 6.209822 13.734793
10257 6.206199 13.734793
10258 6.202576 13.738416
10259 6.198953 13.738416
10260 6.195330 13.742039
10261 6.191707 13.742039
10262 6.188084 13.745662
10263 6.184461 13.745662
10264 6.180838 13.749285
10265 6.177215 13.749285
10266 6.173592 13.752908
10267 6.169969 13.752908
10268 6.166346 13.756531
10269 6.162723 13.760154
10270 6.159100 13.760154
10271 6.155477 13.763777
10272 6.151854 13.763777
10273 6.148231 13.767400
10274 6.144608 13.767400
10275 6.140985 13.767400
10276 6.137362 13.767400
10277 6.133739 13.767400
10278 6.130116 13.767400
10279 6.126493 13.767400
10280 6.122870 13.767400
10281 6.119247 13.767400
10282 6.115624 13.767400
10283 6.112001 13.767400
10284 6.108378 13.767400
10285 6.104755 13.767400
10286 6.101132 13.771023
10287 6.097509 13.771023
10288 6.093886 13.774646
10289 6.090263 13.774646
10290 6.086640 13.778269
10291 6.083017 13.778269
10292 6.079394 13.781892
10293 6.075771 13.781892
10294 6.072148 13.785515
10295 6.068525 13.785515
10296 6.064902 13.789138
10297 6.061279 13.789138
10298 6.057656 13.792761
10299 6.054033 13.792761
10300 6.050410 13.792761
10301 6.046787 13.792761
10302 6.043164 13.792761
10303 6.039541 13.792761
10304 6.035918 13.792761
10305 6.032295 13.792761
10306 6.028672 13.792761
10307 6.025049 13.792761
10308 6.021426 13.792761
10309 6.017803 13.792761
10310 6.014180 13.792761
10311 6.010557 13.792761
10312 6.006934 13.792761
10313 6.003311 13.792761
10314 5.999688 13.792761
10315 5.996065 13.792761
10316 5.992442 13.792761
10317 5.988819 13.792761
10318 5.985196 13.792761
10319 5.981573 13.792761
10320 5.977950 13.796384
10321 5.974327 13.796384
10322 5.970704 13.800007
10323 5.967081 13.800007
10324 5.963458 13.800007
10325 5.959835 13.800007
10326 5.956212 13.800007
10327 5.952589 13.800007
10328 5.948966 13.800007
10329 5.945343 13.796384
10330 5.941720 13.796384
10331 5.938097 13.796384
10332 5.934474 13.796384
10333 5.930851 13.796384
10334 5.927228 13.796384
10335 5.923605 13.796384
10336 5.919982 13.796384
10337 5.916359 13.796384
10338 5.912736 13.796384
10339 5.909113 13.796384
10340 5.905490 13.796384
10341 5.901867 13.796384
10342 5.898244 13.796384
10343 5.894621 13.796384
10344 5.890998 13.796384
10345 5.887375 13.796384
10346 5.883752 13.796384
10347 5.880129 13.796384
10348 5.876506 13.796384
10349 5.872883 13.796384
10350 5.869260 13.796384
10351 5.865637 13.796384
10352 5.862014 13.796384
10353 5.858391 13.800007
10354 5.854768 13.800007
10355 5.851145 13.800007
10356 5.847522 13.800007
10357 5.843899 13.800007
10358 5.840276 13.800007
10359 5.836653 13.800007
10360 5.833030 13.800007
10361 5.829407 13.800007
10362 5.825784 13.800007
10363 5.822161 13.800007
10364 5.818538 13.800007
10365 5.814915 13.800007
10366 5.811292 13.800007
10367 5.807669 13.800007
10368 5.804046 13.800007
10369 5.800423 13.800007
10370 5.796800 13.800007
10371 5.793177 13.803630
10372 5.789554 13.803630
10373 5.785931 13.807253
10374 5.782308 13.807253
10375 5.778685 13.807253
10376 5.775062 13.807253
10377 5.771439 13.807253
10378 5.767816 13.807253
10379 5.764193 13.807253
10380 5.760570 13.807253
10381 5.756947 13.807253
10382 5.753324 13.807253
10383 5.749701 13.807253
10384 5.746078 13.807253
10385 5.742455 13.810876
10386 5.738832 13.810876
10387 5.735209 13.814499
10388 5.731586 13.814499
10389 5.727963 13.818122
10390 5.724340 13.818122
10391 5.720717 13.821745
10392 5.717094 13.821745
10393 5.713471 13.825368
10394 5.709848 13.825368
10395 5.706225 13.828991
10396 5.702602 13.828991
10397 5.698979 13.832614
10398 5.695356 13.836237
10399 5.691733 13.839860
10400 5.688110 13.843483
10401 5.688110 13.847106
10402 5.684487 13.850729
10403 5.680864 13.854352
10404 5.677241 13.857975
10405 5.673618 13.857975
10406 5.669995 13.857975
10407 5.666372 13.857975
10408 5.662749 13.861598
10409 5.659126 13.861598
10410 5.655503 13.865221
10411 5.651880 13.865221
10412 5.648257 13.868844
10413 5.644634 13.868844
10414 5.641011 13.868844
10415 5.637388 13.868844
10416 5.633765 13.872467
10417 5.630142 13.872467
10418 5.626519 13.872467
10419 5.622896 13.876090
10420 5.619273 13.876090
10421 5.615650 13.879713
10422 5.612027 13.879713
10423 5.608404 13.883336
10424 5.604781 13.883336
10425 5.601158 13.883336
10426 5.597535 13.883336
10427 5.593912 13.883336
10428 5.590289 13.883336
10429 5.586666 13.883336
10430 5.583043 13.883336
10431 5.579420 13.883336
10432 5.575797 13.883336
10433 5.572174 13.883336
10434 5.568551 13.883336
10435 5.564928 13.883336
10436 5.561305 13.883336
10437 5.557682 13.883336
10438 5.554059 13.883336
10439 5.550436 13.883336
10440 5.546813 13.883336
10441 5.543190 13.883336
10442 5.539567 13.883336
10443 5.535944 13.883336
10444 5.532321 13.883336
10445 5.528698 13.883336
10446 5.525075 13.883336
10447 5.521452 13.883336
10448 5.517829 13.883336
10449 5.514206 13.883336
10450 5.510583 13.886959
10451 5.506960 13.886959
10452 5.503337 13.890582
10453 5.499714 13.890582
10454 5.496091 13.894205
10455 5.492468 13.894205
10456 5.488845 13.897828
10457 5.485222 13.897828
10458 5.481599 13.901451
10459 5.477976 13.901451
10460 5.474353 13.905074
10461 5.470730 13.905074
10462 5.467107 13.908697
10463 5.463484 13.908697
10464 5.459861 13.912320
10465 5.456238 13.912320
10466 5.452615 13.912320
10467 5.448992 13.912320
10468 5.445369 13.912320
10469 5.441746 13.915943
10470 5.438123 13.915943
10471 5.434500 13.915943
10472 5.430877 13.915943
10473 5.427254 13.915943
10474 5.423631 13.915943
10475 5.420008 13.919566
10476 5.416385 13.919566
10477 5.412762 13.919566
10478 5.409139 13.919566
10479 5.405516 13.923189
10480 5.401893 13.923189
10481 5.398270 13.923189
10482 5.394647 13.923189
10483 5.391024 13.923189
10484 5.387401 13.923189
10485 5.383778 13.923189
10486 5.380155 13.923189
10487 5.376532 13.923189
10488 5.372909 13.923189
10489 5.369286 13.923189
10490 5.365663 13.923189
10491 5.362040 13.923189
10492 5.358417 13.923189
10493 5.354794 13.923189
10494 5.351171 13.923189
10495 5.347548 13.923189
10496 5.343925 13.923189
10497 5.340302 13.923189
10498 5.336679 13.923189
10499 5.333056 13.923189
10500 5.329433 13.923189
10501 5.325810 13.923189
10502 5.322187 13.926812
10503 5.318564 13.926812
10504 5.314941 13.930435
10505 5.311318 13.930435
10506 5.307695 13.934058
10507 5.304072 13.934058
10508 5.300449 13.937681
10509 5.296826 13.937681
10510 5.293203 13.941304
10511 5.289580 13.941304
10512 5.285957 13.944927
10513 5.282334 13.944927
10514 5.278711 13.948550
10515 5.278711 13.952173
10516 5.275088 13.955796
10517 5.271465 13.959419
10518 5.267842 13.959419
10519 5.264219 13.963042
10520 5.260596 13.966665
10521 5.256973 13.970288
10522 5.253350 13.973911
10523 5.249727 13.977534
10524 5.246104 13.977534
10525 5.242481 13.981157
10526 5.238858 13.981157
10527 5.235235 13.981157
10528 5.231612 13.981157
10529 5.227989 13.981157
10530 5.224366 13.981157
10531 5.220743 13.981157
10532 5.217120 13.981157
10533 5.213497 13.981157
10534 5.209874 13.981157
10535 5.206251 13.981157
10536 5.202628 13.981157
10537 5.199005 13.981157
10538 5.195382 13.981157
10539 5.191759 13.981157
10540 5.188136 13.981157
10541 5.184513 13.981157
10542 5.180890 13.981157
10543 5.177267 13.981157
10544 5.173644 13.981157
10545 5.170021 13.981157
10546 5.166398 13.981157
10547 5.162775 13.981157
10548 5.159152 13.981157
10549 5.155529 13.981157
10550 5.151906 13.981157
10551 5.148283 13.981157
10552 5.144660 13.981157
10553 5.141037 13.981157
10554 5.137414 13.984780
10555 5.133791 13.984780
10556 5.130168 13.988403
10557 5.126545 13.988403
10558 5.122922 13.992026
10559 5.119299 13.992026
10560 5.115676 13.995649
10561 5.112053 13.995649
10562 5.108430 13.995649
10563 5.104807 13.995649
10564 5.101184 13.999272
10565 5.097561 13.999272
10566 5.093938 13.999272
10567 5.090315 13.999272
10568 5.086692 14.002895
10569 5.083069 14.002895
10570 5.079446 14.002895
10571 5.075823 14.006518
10572 5.072200 14.006518
10573 5.068577 14.010141
10574 5.064954 14.010141
10575 5.061331 14.013764
10576 5.057708 14.013764
10577 5.054085 14.017387
10578 5.050462 14.017387
10579 5.046839 14.013764
10580 5.043216 14.013764
10581 5.039593 14.013764
10582 5.035970 14.013764
10583 5.032347 14.013764
10584 5.028724 14.013764
10585 5.025101 14.013764
10586 5.021478 14.013764
10587 5.017855 14.013764
10588 5.014232 14.013764
10589 5.010609 14.013764
10590 5.006986 14.013764
10591 5.003363 14.013764
10592 4.999740 14.013764
10593 4.996117 14.013764
10594 4.992494 14.013764
10595 4.988871 14.013764
10596 4.985248 14.013764
10597 4.981625 14.013764
10598 4.978002 14.013764
10599 4.974379 14.013764
10600 4.970756 14.013764
10601 4.967133 14.013764
10602 4.963510 14.013764
10603 4.959887 14.013764
10604 4.956264 14.013764
10605 4.952641 14.013764
10606 4.949018 14.013764
10607 4.945395 14.013764
10608 4.941772 14.013764
10609 4.938149 14.013764
10610 4.934526 14.013764
10611 4.930903 14.013764
10612 4.927280 14.013764
10613 4.923657 14.017387
10614 4.920034 14.017387
10615 4.916411 14.021010
10616 4.912788 14.021010
10617 4.909165 14.024633
10618 4.905542 14.024633
10619 4.901919 14.028256
10620 4.898296 14.028256
10621 4.894673 14.031879
10622 4.891050 14.031879
10623 4.887427 14.035502
10624 4.883804 14.035502
10625 4.880181 14.039125
10626 4.876558 14.042748
10627 4.872935 14.046371
10628 4.869312 14.049994
10629 4.869312 14.053617
10630 4.865689 14.053617
10631 4.862066 14.053617
10632 4.858443 14.053617
10633 4.854820 14.053617
10634 4.851197 14.053617
10635 4.847574 14.053617
10636 4.843951 14.053617
10637 4.840328 14.053617
10638 4.836705 14.053617
10639 4.833082 14.053617
10640 4.829459 14.057240
10641 4.825836 14.057240
10642 4.822213 14.057240
10643 4.818590 14.057240
10644 4.814967 14.060863
10645 4.811344 14.060863
10646 4.807721 14.060863
10647 4.804098 14.060863
10648 4.800475 14.060863
10649 4.796852 14.060863
10650 4.793229 14.060863
10651 4.789606 14.060863
10652 4.785983 14.060863
10653 4.782360 14.060863
10654 4.778737 14.060863
10655 4.775114 14.060863
10656 4.771491 14.060863
10657 4.767868 14.064486
10658 4.764245 14.064486
10659 4.760622 14.068109
10660 4.756999 14.068109
10661 4.753376 14.071732
10662 4.749753 14.071732
10663 4.746130 14.075355
10664 4.742507 14.075355
10665 4.738884 14.078978
10666 4.735261 14.078978
10667 4.731638 14.082601
10668 4.728015 14.082601
10669 4.724392 14.086224
10670 4.720769 14.086224
10671 4.717146 14.086224
10672 4.713523 14.089847
10673 4.709900 14.089847
10674 4.706277 14.089847
10675 4.702654 14.089847
10676 4.699031 14.093470
10677 4.695408 14.093470
10678 4.691785 14.093470
10679 4.688162 14.093470
10680 4.684539 14.093470
10681 4.680916 14.093470
10682 4.677293 14.093470
10683 4.673670 14.093470
10684 4.670047 14.093470
10685 4.666424 14.093470
10686 4.662801 14.093470
10687 4.659178 14.093470
10688 4.655555 14.093470
10689 4.651932 14.093470
10690 4.648309 14.093470
10691 4.644686 14.093470
10692 4.641063 14.093470
10693 4.637440 14.093470
10694 4.633817 14.093470
10695 4.630194 14.093470
10696 4.626571 14.093470
10697 4.622948 14.093470
10698 4.619325 14.093470
10699 4.615702 14.093470
10700 4.612079 14.093470
10701 4.608456 14.093470
10702 4.604833 14.093470
10703 4.601210 14.093470
10704 4.597587 14.093470
10705 4.593964 14.093470
10706 4.590341 14.097093
10707 4.586718 14.097093
10708 4.583095 14.100716
10709 4.579472 14.100716
10710 4.575849 14.104339
10711 4.572226 14.104339
10712 4.568603 14.107962
10713 4.564980 14.107962
10714 4.561357 14.111585
10715 4.557734 14.111585
10716 4.554111 14.115208
10717 4.550488 14.115208
10718 4.546865 14.118831
10719 4.543242 14.118831
10720 4.539619 14.122454
10721 4.535996 14.122454
10722 4.532373 14.126077
10723 4.528750 14.129700
10724 4.525127 14.129700
10725 4.521504 14.133323
10726 4.517881 14.133323
10727 4.514258 14.133323
10728 4.510635 14.136946
10729 4.507012 14.136946
10730 4.503389 14.136946
10731 4.499766 14.136946
10732 4.496143 14.136946
10733 4.492520 14.136946
10734 4.488897 14.136946
10735 4.485274 14.136946
10736 4.481651 14.136946
10737 4.478028 14.136946
10738 4.474405 14.140569
10739 4.470782 14.140569
10740 4.467159 14.144192
10741 4.463536 14.144192
10742 4.459913 14.147815
10743 4.456290 14.147815
10744 4.452667 14.151438
10745 4.449044 14.151438
10746 4.445421 14.155061
10747 4.441798 14.155061
10748 4.438175 14.158684
10749 4.434552 14.158684
10750 4.430929 14.158684
10751 4.427306 14.158684
10752 4.423683 14.158684
10753 4.420060 14.158684
10754 4.416437 14.158684
10755 4.412814 14.158684
10756 4.409191 14.158684
10757 4.405568 14.158684
10758 4.401945 14.158684
10759 4.398322 14.158684
10760 4.394699 14.158684
10761 4.391076 14.158684
10762 4.387453 14.158684
10763 4.383830 14.158684
10764 4.380207 14.158684
10765 4.376584 14.158684
10766 4.372961 14.162307
10767 4.369338 14.162307
10768 4.365715 14.162307
10769 4.362092 14.165930
10770 4.358469 14.165930
10771 4.354846 14.169553
10772 4.351223 14.169553
10773 4.347600 14.173176
10774 4.343977 14.173176
10775 4.340354 14.176799
10776 4.336731 14.176799
10777 4.333108 14.176799
10778 4.329485 14.176799
10779 4.325862 14.176799
10780 4.322239 14.180422
10781 4.318616 14.180422
10782 4.314993 14.180422
10783 4.311370 14.180422
10784 4.307747 14.184045
10785 4.304124 14.184045
10786 4.300501 14.187668
10787 4.296878 14.187668
10788 4.293255 14.187668
10789 4.289632 14.187668
10790 4.286009 14.187668
10791 4.282386 14.187668
10792 4.278763 14.187668
10793 4.275140 14.187668
10794 4.271517 14.187668
10795 4.267894 14.187668
10796 4.264271 14.187668
10797 4.260648 14.187668
10798 4.257025 14.187668
10799 4.253402 14.187668
10800 4.249779 14.187668
10801 4.246156 14.187668
10802 4.242533 14.187668
10803 4.238910 14.187668
10804 4.235287 14.187668
10805 4.231664 14.187668
10806 4.228041 14.187668
10807 4.224418 14.187668
10808 4.220795 14.187668
10809 4.217172 14.187668
10810 4.213549 14.187668
10811 4.209926 14.187668
10812 4.206303 14.191291
10813 4.202680 14.191291
10814 4.199057 14.191291
10815 4.195434 14.191291
10816 4.191811 14.191291
10817 4.188188 14.194914
10818 4.184565 14.194914
10819 4.180942 14.194914
10820 4.177319 14.194914
10821 4.173696 14.194914
10822 4.170073 14.194914
10823 4.166450 14.194914
10824 4.162827 14.194914
10825 4.159204 14.194914
10826 4.155581 14.194914
10827 4.151958 14.194914
10828 4.148335 14.194914
10829 4.144712 14.194914
10830 4.141089 14.194914
10831 4.137466 14.194914
10832 4.133843 14.194914
10833 4.130220 14.194914
10834 4.126597 14.194914
10835 4.122974 14.194914
10836 4.119351 14.194914
10837 4.115728 14.194914
10838 4.112105 14.194914
10839 4.108482 14.194914
10840 4.104859 14.194914
10841 4.101236 14.194914
10842 4.097613 14.194914
10843 4.093990 14.194914
10844 4.090367 14.194914
10845 4.086744 14.194914
10846 4.083121 14.198537
10847 4.079498 14.198537
10848 4.075875 14.198537
10849 4.072252 14.198537
10850 4.068629 14.202160
10851 4.065006 14.202160
10852 4.061383 14.205783
10853 4.057760 14.205783
10854 4.054137 14.209406
10855 4.050514 14.209406
10856 4.046891 14.213029
10857 4.043268 14.213029
10858 4.039645 14.216652
10859 4.036022 14.216652
10860 4.032399 14.220275
10861 4.028776 14.220275
10862 4.025153 14.223898
10863 4.021530 14.223898
10864 4.017907 14.227521
10865 4.014284 14.227521
10866 4.010661 14.231144
10867 4.007038 14.231144
10868 4.003415 14.234767
10869 3.999792 14.234767
10870 3.996169 14.238390
10871 3.992546 14.238390
10872 3.988923 14.242013
10873 3.985300 14.242013
10874 3.981677 14.245636
10875 3.978054 14.245636
10876 3.974431 14.249259
10877 3.970808 14.249259
10878 3.967185 14.252882
10879 3.963562 14.256505
10880 3.959939 14.260128
10881 3.956316 14.263751
10882 3.952693 14.263751
10883 3.949070 14.267374
10884 3.945447 14.267374
10885 3.941824 14.270997
10886 3.938201 14.270997
10887 3.934578 14.274620
10888 3.930955 14.274620
10889 3.927332 14.278243
10890 3.923709 14.278243
10891 3.920086 14.281866
10892 3.916463 14.281866
10893 3.912840 14.281866
10894 3.909217 14.281866
10895 3.905594 14.281866
10896 3.901971 14.281866
10897 3.898348 14.285489
10898 3.894725 14.285489
10899 3.891102 14.285489
10900 3.887479 14.285489
10901 3.883856 14.281866
10902 3.880233 14.281866
10903 3.876610 14.281866
10904 3.872987 14.278243
10905 3.869364 14.278243
10906 3.865741 14.274620
10907 3.862118 14.274620
10908 3.858495 14.270997
10909 3.854872 14.270997
10910 3.851249 14.270997
10911 3.847626 14.270997
10912 3.844003 14.270997
10913 3.840380 14.270997
10914 3.836757 14.270997
10915 3.833134 14.270997
10916 3.829511 14.270997
10917 3.825888 14.270997
10918 3.822265 14.270997
10919 3.818642 14.270997
10920 3.815019 14.270997
10921 3.811396 14.270997
10922 3.807773 14.270997
10923 3.804150 14.270997
10924 3.800527 14.270997
10925 3.796904 14.270997
10926 3.793281 14.270997
10927 3.789658 14.270997
10928 3.786035 14.270997
10929 3.782412 14.270997
10930 3.778789 14.270997
10931 3.775166 14.274620
10932 3.771543 14.274620
10933 3.767920 14.278243
10934 3.764297 14.278243
10935 3.760674 14.281866
10936 3.757051 14.281866
10937 3.753428 14.285489
10938 3.749805 14.285489
10939 3.746182 14.289112
10940 3.742559 14.289112
10941 3.738936 14.292735
10942 3.735313 14.292735
10943 3.731690 14.296358
10944 3.731690 14.299981
10945 3.728067 14.303604
10946 3.728067 14.307227
10947 3.724444 14.307227
10948 3.720821 14.310850
10949 3.717198 14.314473
10950 3.713575 14.318096
10951 3.709952 14.318096
10952 3.706329 14.318096
10953 3.702706 14.321719
10954 3.699083 14.321719
10955 3.695460 14.321719
10956 3.691837 14.325342
10957 3.688214 14.325342
10958 3.684591 14.328965
10959 3.680968 14.328965
10960 3.677345 14.328965
10961 3.673722 14.328965
10962 3.670099 14.328965
10963 3.666476 14.328965
10964 3.662853 14.328965
10965 3.659230 14.325342
10966 3.655607 14.325342
10967 3.651984 14.325342
10968 3.648361 14.321719
10969 3.644738 14.321719
10970 3.641115 14.318096
10971 3.637492 14.318096
10972 3.633869 14.314473
10973 3.630246 14.314473
10974 3.626623 14.314473
10975 3.623000 14.310850
10976 3.619377 14.310850
10977 3.615754 14.310850
10978 3.612131 14.310850
10979 3.608508 14.310850
10980 3.604885 14.310850
10981 3.601262 14.310850
10982 3.597639 14.310850
10983 3.594016 14.310850
10984 3.590393 14.310850
10985 3.586770 14.310850
10986 3.583147 14.310850
10987 3.579524 14.310850
10988 3.575901 14.310850
10989 3.572278 14.310850
10990 3.568655 14.310850
10991 3.565032 14.310850
10992 3.561409 14.310850
10993 3.557786 14.310850
10994 3.554163 14.310850
10995 3.550540 14.310850
10996 3.546917 14.310850
10997 3.543294 14.310850
10998 3.539671 14.310850
10999 3.536048 14.310850
11000 3.532425 14.310850
11001 3.528802 14.310850
11002 3.525179 14.310850
11003 3.521556 14.310850
11004 3.517933 14.310850
11005 3.514310 14.310850
11006 3.510687 14.314473
11007 3.507064 14.314473
11008 3.503441 14.318096
11009 3.499818 14.318096
11010 3.496195 14.321719
11011 3.492572 14.321719
11012 3.488949 14.321719
11013 3.485326 14.321719
11014 3.481703 14.321719
11015 3.478080 14.321719
11016 3.474457 14.321719
11017 3.470834 14.325342
11018 3.467211 14.325342
11019 3.463588 14.325342
11020 3.459965 14.325342
11021 3.456342 14.325342
11022 3.452719 14.325342
11023 3.449096 14.325342
11024 3.445473 14.325342
11025 3.441850 14.328965
11026 3.438227 14.328965
11027 3.434604 14.332588
11028 3.430981 14.332588
11029 3.427358 14.336211
11030 3.423735 14.336211
11031 3.420112 14.339834
11032 3.416489 14.339834
11033 3.412866 14.343457
11034 3.409243 14.343457
11035 3.405620 14.347080
11036 3.401997 14.347080
11037 3.398374 14.350703
11038 3.394751 14.354326
11039 3.391128 14.357949
11040 3.387505 14.361572
11041 3.383882 14.365195
11042 3.380259 14.368818
11043 3.376636 14.372441
11044 3.373013 14.376064
11045 3.369390 14.379687
11046 3.365767 14.379687
11047 3.362144 14.383310
11048 3.358521 14.386933
11049 3.354898 14.390556
11050 3.351275 14.394179
11051 3.347652 14.397802
11052 3.344029 14.401425
11053 3.340406 14.405048
11054 3.336783 14.405048
11055 3.333160 14.408671
11056 3.329537 14.408671
11057 3.325914 14.412294
11058 3.322291 14.412294
11059 3.318668 14.415917
11060 3.315045 14.419540
11061 3.311422 14.419540
11062 3.307799 14.419540
11063 3.304176 14.419540
11064 3.300553 14.419540
11065 3.296930 14.419540
11066 3.293307 14.419540
11067 3.289684 14.419540
11068 3.286061 14.419540
11069 3.282438 14.423163
11070 3.278815 14.423163
11071 3.275192 14.423163
11072 3.271569 14.423163
11073 3.267946 14.426786
11074 3.264323 14.426786
11075 3.260700 14.430409
11076 3.257077 14.430409
11077 3.253454 14.430409
11078 3.249831 14.430409
11079 3.246208 14.430409
11080 3.242585 14.430409
11081 3.238962 14.430409
11082 3.235339 14.430409
11083 3.231716 14.430409
11084 3.228093 14.430409
11085 3.224470 14.430409
11086 3.220847 14.430409
11087 3.217224 14.430409
11088 3.213601 14.430409
11089 3.209978 14.430409
11090 3.206355 14.430409
11091 3.202732 14.430409
11092 3.199109 14.430409
11093 3.195486 14.430409
11094 3.191863 14.430409
11095 3.188240 14.430409
11096 3.184617 14.430409
11097 3.180994 14.430409
11098 3.177371 14.430409
11099 3.173748 14.434032
11100 3.170125 14.434032
11101 3.166502 14.434032
11102 3.162879 14.434032
11103 3.159256 14.437655
11104 3.155633 14.437655
11105 3.152010 14.441278
11106 3.148387 14.441278
11107 3.144764 14.444901
11108 3.141141 14.444901
11109 3.137518 14.448524
11110 3.133895 14.448524
11111 3.130272 14.452147
11112 3.126649 14.452147
11113 3.123026 14.455770
11114 3.119403 14.455770
11115 3.115780 14.459393
11116 3.112157 14.463016
11117 3.108534 14.466639
11118 3.104911 14.470262
11119 3.101288 14.473885
11120 3.097665 14.477508
11121 3.094042 14.481131
11122 3.090419 14.481131
11123 3.086796 14.484754
11124 3.083173 14.484754
11125 3.079550 14.484754
11126 3.075927 14.484754
11127 3.072304 14.484754
11128 3.068681 14.484754
11129 3.065058 14.484754
11130 3.061435 14.484754
11131 3.057812 14.484754
11132 3.054189 14.484754
11133 3.050566 14.484754
11134 3.046943 14.484754
11135 3.043320 14.484754
11136 3.039697 14.484754
11137 3.036074 14.484754
11138 3.032451 14.484754
11139 3.028828 14.488377
11140 3.025205 14.488377
11141 3.021582 14.492000
11142 3.017959 14.492000
11143 3.014336 14.495623
11144 3.010713 14.495623
11145 3.007090 14.499246
11146 3.003467 14.499246
11147 2.999844 14.502869
11148 2.996221 14.502869
11149 2.992598 14.506492
11150 2.988975 14.506492
11151 2.985352 14.506492
11152 2.981729 14.506492
11153 2.978106 14.510115
11154 2.974483 14.510115
11155 2.970860 14.513738
11156 2.967237 14.513738
11157 2.963614 14.517361
11158 2.959991 14.517361
11159 2.956368 14.520984
11160 2.952745 14.520984
11161 2.949122 14.524607
11162 2.945499 14.524607
11163 2.941876 14.528230
11164 2.938253 14.528230
11165 2.934630 14.531853
11166 2.931007 14.531853
11167 2.927384 14.531853
11168 2.923761 14.531853
11169 2.920138 14.531853
11170 2.916515 14.531853
11171 2.912892 14.531853
11172 2.909269 14.531853
11173 2.905646 14.531853
11174 2.902023 14.528230
11175 2.898400 14.524607
11176 2.894777 14.520984
11177 2.891154 14.517361
11178 2.887531 14.513738
11179 2.883908 14.510115
11180 2.883908 14.506492
11181 2.880285 14.502869
11182 2.880285 14.499246
11183 2.880285 14.495623
11184 2.880285 14.492000
11185 2.876662 14.488377
11186 2.876662 14.484754
11187 2.873039 14.481131
11188 2.873039 14.477508
11189 2.869416 14.473885
11190 2.869416 14.470262
11191 2.865793 14.466639
11192 2.865793 14.463016
11193 2.862170 14.459393
11194 2.862170 14.455770
11195 2.858547 14.452147
11196 2.858547 14.448524
11197 2.854924 14.444901
11198 2.851301 14.444901
11199 2.847678 14.441278
11200 2.844055 14.441278
11201 2.840432 14.437655
11202 2.836809 14.437655
11203 2.833186 14.434032
11204 2.829563 14.434032
11205 2.825940 14.430409
11206 2.822317 14.430409
11207 2.818694 14.426786
11208 2.818694 14.423163
11209 2.815071 14.419540
11210 2.815071 14.415917
11211 2.811448 14.412294
11212 2.811448 14.408671
11213 2.807825 14.405048
11214 2.807825 14.401425
11215 2.804202 14.397802
11216 2.804202 14.394179
11217 2.800579 14.390556
11218 2.796956 14.386933
11219 2.793333 14.383310
11220 2.789710 14.379687
11221 2.786087 14.376064
11222 2.782464 14.372441
11223 2.782464 14.368818
11224 2.782464 14.365195
11225 2.782464 14.361572
11226 2.782464 14.357949
11227 2.786087 14.354326
11228 2.786087 14.350703
11229 2.789710 14.347080
11230 2.789710 14.343457
11231 2.793333 14.339834
11232 2.793333 14.336211
11233 2.796956 14.332588
11234 2.796956 14.328965
11235 2.800579 14.325342
11236 2.800579 14.321719
11237 2.804202 14.318096
11238 2.804202 14.314473
11239 2.807825 14.310850
11240 2.807825 14.307227
11241 2.807825 14.303604
11242 2.807825 14.299981
11243 2.807825 14.296358
11244 2.807825 14.292735
11245 2.807825 14.289112
11246 2.807825 14.285489
11247 2.807825 14.281866
11248 2.807825 14.278243
11249 2.807825 14.274620
11250 2.807825 14.270997
11251 2.807825 14.267374
11252 2.807825 14.263751
11253 2.807825 14.260128
11254 2.807825 14.256505
11255 2.807825 14.252882
11256 2.807825 14.249259
11257 2.807825 14.245636
11258 2.807825 14.242013
11259 2.807825 14.238390
11260 2.807825 14.234767
11261 2.807825 14.231144
11262 2.807825 14.227521
11263 2.807825 14.223898
11264 2.804202 14.220275
11265 2.804202 14.216652
11266 2.800579 14.213029
11267 2.800579 14.209406
11268 2.796956 14.205783
11269 2.796956 14.202160
11270 2.793333 14.198537
11271 2.793333 14.194914
11272 2.789710 14.191291
11273 2.789710 14.187668
11274 2.786087 14.184045
11275 2.786087 14.180422
11276 2.782464 14.176799
11277 2.782464 14.173176
11278 2.778841 14.169553
11279 2.778841 14.165930
11280 2.775218 14.162307
11281 2.771595 14.158684
11282 2.767972 14.155061
11283 2.764349 14.151438
11284 2.760726 14.147815
11285 2.760726 14.144192
11286 2.757103 14.140569
11287 2.753480 14.136946
11288 2.749857 14.133323
11289 2.746234 14.133323
11290 2.742611 14.129700
11291 2.738988 14.129700
11292 2.735365 14.126077
11293 2.731742 14.126077
11294 2.728119 14.122454
11295 2.724496 14.122454
11296 2.720873 14.118831
11297 2.717250 14.118831
11298 2.713627 14.115208
11299 2.710004 14.115208
11300 2.706381 14.111585
11301 2.702758 14.111585
11302 2.699135 14.111585
11303 2.695512 14.111585
11304 2.691889 14.111585
11305 2.688266 14.111585
11306 2.684643 14.107962
11307 2.681020 14.107962
11308 2.677397 14.107962
11309 2.673774 14.104339
11310 2.670151 14.104339
11311 2.666528 14.104339
11312 2.662905 14.100716
11313 2.659282 14.100716
11314 2.655659 14.100716
11315 2.652036 14.100716
11316 2.648413 14.100716
11317 2.644790 14.100716
11318 2.641167 14.097093
11319 2.637544 14.097093
11320 2.637544 14.093470
11321 2.633921 14.089847
11322 2.630298 14.086224
11323 2.630298 14.082601
11324 2.626675 14.078978
11325 2.626675 14.075355
11326 2.623052 14.071732
11327 2.623052 14.068109
11328 2.619429 14.064486
11329 2.619429 14.060863
11330 2.615806 14.057240
11331 2.615806 14.053617
11332 2.612183 14.049994
11333 2.608560 14.046371
11334 2.604937 14.042748
11335 2.601314 14.039125
11336 2.601314 14.035502
11337 2.597691 14.031879
11338 2.597691 14.028256
11339 2.594068 14.024633
11340 2.594068 14.021010
11341 2.590445 14.017387
11342 2.586822 14.013764
11343 2.586822 14.010141
11344 2.583199 14.006518
11345 2.583199 14.002895
11346 2.579576 13.999272
11347 2.579576 13.995649
11348 2.575953 13.992026
11349 2.575953 13.988403
11350 2.572330 13.984780
11351 2.572330 13.981157
11352 2.568707 13.977534
11353 2.568707 13.973911
11354 2.565084 13.970288
11355 2.561461 13.966665
11356 2.557838 13.963042
11357 2.557838 13.959419
11358 2.554215 13.955796
11359 2.554215 13.952173
11360 2.550592 13.948550
11361 2.550592 13.944927
11362 2.550592 13.941304
11363 2.546969 13.937681
11364 2.546969 13.934058
11365 2.546969 13.930435
11366 2.546969 13.926812
11367 2.546969 13.923189
11368 2.546969 13.919566
11369 2.546969 13.915943
11370 2.550592 13.912320
11371 2.550592 13.908697
11372 2.550592 13.905074
11373 2.550592 13.901451
11374 2.550592 13.897828
11375 2.550592 13.894205
11376 2.550592 13.890582
11377 2.550592 13.886959
11378 2.550592 13.883336
11379 2.550592 13.879713
11380 2.550592 13.876090
11381 2.550592 13.872467
11382 2.550592 13.868844
11383 2.550592 13.865221
11384 2.550592 13.861598
11385 2.550592 13.857975
11386 2.550592 13.854352
11387 2.550592 13.850729
11388 2.550592 13.847106
11389 2.550592 13.843483
11390 2.550592 13.839860
11391 2.550592 13.836237
11392 2.550592 13.832614
11393 2.550592 13.828991
11394 2.550592 13.825368
11395 2.550592 13.821745
11396 2.550592 13.818122
11397 2.550592 13.814499
11398 2.550592 13.810876
11399 2.550592 13.807253
11400 2.550592 13.803630
11401 2.550592 13.800007
11402 2.550592 13.796384
11403 2.550592 13.792761
11404 2.546969 13.789138
11405 2.546969 13.785515
11406 2.546969 13.781892
11407 2.543346 13.778269
11408 2.543346 13.774646
11409 2.543346 13.771023
11410 2.543346 13.767400
11411 2.543346 13.763777
11412 2.543346 13.760154
11413 2.543346 13.756531
11414 2.543346 13.752908
11415 2.543346 13.749285
11416 2.543346 13.745662
11417 2.546969 13.742039
11418 2.546969 13.738416
11419 2.550592 13.734793
11420 2.554215 13.731170
11421 2.554215 13.727547
11422 2.557838 13.723924
11423 2.557838 13.720301
11424 2.561461 13.716678
11425 2.561461 13.713055
11426 2.565084 13.709432
11427 2.565084 13.705809
11428 2.568707 13.702186
11429 2.568707 13.698563
11430 2.572330 13.698563
11431 2.575953 13.694940
11432 2.579576 13.694940
11433 2.583199 13.691317
11434 2.586822 13.691317
11435 2.590445 13.687694
11436 2.594068 13.684071
11437 2.594068 13.680448
11438 2.597691 13.676825
11439 2.597691 13.673202
11440 2.601314 13.669579
11441 2.601314 13.665956
11442 2.604937 13.662333
11443 2.604937 13.658710
11444 2.608560 13.655087
11445 2.608560 13.651464
11446 2.612183 13.647841
11447 2.612183 13.644218
11448 2.615806 13.640595
11449 2.615806 13.636972
11450 2.615806 13.633349
11451 2.615806 13.629726
11452 2.615806 13.626103
11453 2.615806 13.622480
11454 2.615806 13.618857
11455 2.615806 13.615234
11456 2.615806 13.611611
11457 2.615806 13.607988
11458 2.615806 13.604365
11459 2.615806 13.600742
11460 2.615806 13.597119
11461 2.615806 13.593496
11462 2.615806 13.589873
11463 2.615806 13.586250
11464 2.615806 13.582627
11465 2.615806 13.579004
11466 2.615806 13.575381
11467 2.615806 13.571758
11468 2.615806 13.568135
11469 2.615806 13.564512
11470 2.615806 13.560889
11471 2.612183 13.557266
11472 2.612183 13.553643
11473 2.608560 13.550020
11474 2.608560 13.546397
11475 2.604937 13.542774
11476 2.604937 13.539151
11477 2.601314 13.535528
11478 2.601314 13.531905
11479 2.597691 13.528282
11480 2.597691 13.524659
11481 2.594068 13.521036
11482 2.594068 13.517413
11483 2.590445 13.513790
11484 2.586822 13.513790
11485 2.583199 13.510167
11486 2.579576 13.510167
11487 2.575953 13.506544
11488 2.572330 13.506544
11489 2.568707 13.502921
11490 2.565084 13.502921
11491 2.561461 13.499298
11492 2.557838 13.499298
11493 2.554215 13.495675
11494 2.550592 13.495675
11495 2.546969 13.492052
11496 2.543346 13.492052
11497 2.539723 13.492052
11498 2.536100 13.492052
11499 2.532477 13.492052
11500 2.528854 13.488429
11501 2.525231 13.488429
11502 2.521608 13.484806
11503 2.517985 13.481183
11504 2.514362 13.477560
11505 2.510739 13.473937
11506 2.507116 13.470314
11507 2.503493 13.466691
11508 2.499870 13.463068
11509 2.496247 13.459445
11510 2.492624 13.459445
11511 2.489001 13.455822
11512 2.485378 13.455822
11513 2.481755 13.452199
11514 2.478132 13.452199
11515 2.474509 13.448576
11516 2.470886 13.444953
11517 2.467263 13.441330
11518 2.463640 13.437707
11519 2.460017 13.434084
11520 2.456394 13.430461
11521 2.452771 13.430461
11522 2.449148 13.426838
11523 2.445525 13.426838
11524 2.441902 13.423215
11525 2.438279 13.423215
11526 2.434656 13.419592
11527 2.431033 13.419592
11528 2.427410 13.415969
11529 2.423787 13.415969
11530 2.420164 13.412346
11531 2.416541 13.412346
11532 2.412918 13.408723
11533 2.409295 13.405100
11534 2.405672 13.405100
11535 2.402049 13.401477
11536 2.398426 13.401477
11537 2.394803 13.397854
11538 2.391180 13.397854
11539 2.387557 13.394231
11540 2.383934 13.394231
11541 2.380311 13.390608
11542 2.376688 13.390608
11543 2.373065 13.386985
11544 2.369442 13.386985
11545 2.365819 13.383362
11546 2.362196 13.383362
11547 2.358573 13.383362
11548 2.354950 13.379739
11549 2.351327 13.379739
11550 2.347704 13.379739
11551 2.344081 13.376116
11552 2.340458 13.376116
11553 2.336835 13.376116
11554 2.333212 13.376116
11555 2.329589 13.376116
11556 2.325966 13.376116
11557 2.322343 13.376116
11558 2.318720 13.376116
11559 2.315097 13.376116
11560 2.311474 13.376116
11561 2.307851 13.376116
11562 2.304228 13.376116
11563 2.300605 13.376116
11564 2.296982 13.376116
11565 2.293359 13.376116
11566 2.289736 13.376116
11567 2.286113 13.376116
11568 2.282490 13.376116
11569 2.278867 13.376116
11570 2.275244 13.372493
11571 2.271621 13.372493
11572 2.267998 13.372493
11573 2.264375 13.372493
11574 2.260752 13.372493
11575 2.257129 13.372493
11576 2.253506 13.372493
11577 2.249883 13.372493
11578 2.246260 13.368870
11579 2.242637 13.368870
11580 2.239014 13.365247
11581 2.235391 13.361624
11582 2.231768 13.358001
11583 2.228145 13.354378
11584 2.224522 13.350755
11585 2.224522 13.347132
11586 2.220899 13.343509
11587 2.220899 13.339886
11588 2.217276 13.336263
11589 2.213653 13.332640
11590 2.210030 13.329017
11591 2.206407 13.325394
11592 2.202784 13.321771
11593 2.199161 13.318148
11594 2.195538 13.314525
11595 2.191915 13.314525
11596 2.188292 13.310902
11597 2.184669 13.310902
11598 2.181046 13.307279
11599 2.177423 13.307279
11600 2.173800 13.303656
11601 2.170177 13.303656
11602 2.166554 13.300033
11603 2.162931 13.300033
11604 2.159308 13.296410
11605 2.155685 13.292787
11606 2.155685 13.289164
11607 2.152062 13.285541
11608 2.148439 13.281918
11609 2.144816 13.278295
11610 2.141193 13.274672
11611 2.137570 13.271049
11612 2.133947 13.271049
11613 2.130324 13.267426
11614 2.126701 13.267426
11615 2.123078 13.263803
11616 2.119455 13.263803
11617 2.115832 13.260180
11618 2.112209 13.260180
11619 2.112209 13.256557
11620 2.108586 13.252934
11621 2.108586 13.249311
11622 2.104963 13.245688
11623 2.104963 13.242065
11624 2.101340 13.238442
11625 2.101340 13.234819
11626 2.097717 13.231196
11627 2.097717 13.227573
11628 2.094094 13.223950
11629 2.090471 13.220327
11630 2.086848 13.216704
11631 2.083225 13.213081
11632 2.079602 13.209458
11633 2.075979 13.209458
11634 2.072356 13.205835
11635 2.068733 13.205835
11636 2.065110 13.202212
11637 2.061487 13.202212
11638 2.057864 13.198589
11639 2.054241 13.198589
11640 2.050618 13.194966
11641 2.046995 13.194966
11642 2.043372 13.191343
11643 2.039749 13.191343
11644 2.036126 13.187720
11645 2.032503 13.187720
11646 2.028880 13.187720
11647 2.025257 13.187720
11648 2.021634 13.187720
11649 2.018011 13.187720
11650 2.014388 13.187720
11651 2.010765 13.187720
11652 2.007142 13.187720
11653 2.003519 13.184097
11654 1.999896 13.180474
11655 1.996273 13.176851
11656 1.996273 13.173228
11657 1.992650 13.169605
11658 1.992650 13.165982
11659 1.989027 13.162359
11660 1.989027 13.158736
11661 1.985404 13.155113
11662 1.981781 13.151490
11663 1.978158 13.147867
11664 1.974535 13.144244
11665 1.970912 13.140621
11666 1.967289 13.136998
11667 1.963666 13.133375
11668 1.960043 13.133375
11669 1.960043 13.129752
11670 1.956420 13.126129
11671 1.956420 13.122506
11672 1.956420 13.118883
11673 1.952797 13.115260
11674 1.952797 13.111637
11675 1.949174 13.108014
11676 1.949174 13.104391
11677 1.945551 13.100768
11678 1.945551 13.097145
11679 1.941928 13.093522
11680 1.941928 13.089899
11681 1.941928 13.086276
11682 1.941928 13.082653
11683 1.941928 13.079030
11684 1.945551 13.075407
11685 1.949174 13.071784
11686 1.952797 13.068161
11687 1.956420 13.068161
11688 1.960043 13.064538
11689 1.963666 13.060915
11690 1.967289 13.057292
11691 1.967289 13.053669
11692 1.970912 13.050046
11693 1.970912 13.046423
11694 1.974535 13.042800
11695 1.974535 13.039177
11696 1.978158 13.035554
11697 1.978158 13.031931
11698 1.981781 13.028308
11699 1.981781 13.024685
11700 1.985404 13.021062
11701 1.985404 13.017439
11702 1.989027 13.013816
11703 1.989027 13.010193
11704 1.992650 13.006570
11705 1.992650 13.002947
11706 1.992650 12.999324
11707 1.992650 12.995701
11708 1.996273 12.992078
11709 1.999896 12.988455
11710 2.003519 12.984832
11711 2.007142 12.981209
11712 2.010765 12.981209
11713 2.014388 12.977586
11714 2.014388 12.973963
11715 2.018011 12.970340
11716 2.018011 12.966717
11717 2.021634 12.963094
11718 2.021634 12.959471
11719 2.025257 12.955848
11720 2.025257 12.952225
11721 2.028880 12.948602
11722 2.028880 12.944979
11723 2.032503 12.941356
11724 2.032503 12.937733
11725 2.036126 12.934110
11726 2.036126 12.930487
11727 2.036126 12.926864
11728 2.036126 12.923241
11729 2.036126 12.919618
11730 2.036126 12.915995
11731 2.036126 12.912372
11732 2.036126 12.908749
11733 2.036126 12.905126
11734 2.036126 12.901503
11735 2.036126 12.897880
11736 2.036126 12.894257
11737 2.036126 12.890634
11738 2.036126 12.887011
11739 2.036126 12.883388
11740 2.036126 12.879765
11741 2.036126 12.876142
11742 2.036126 12.872519
11743 2.036126 12.868896
11744 2.036126 12.865273
11745 2.036126 12.861650
11746 2.036126 12.858027
11747 2.036126 12.854404
11748 2.032503 12.850781
11749 2.032503 12.847158
11750 2.028880 12.843535
11751 2.028880 12.839912
11752 2.025257 12.836289
11753 2.025257 12.832666
11754 2.021634 12.829043
11755 2.021634 12.825420
11756 2.018011 12.821797
11757 2.018011 12.818174
11758 2.014388 12.814551
11759 2.014388 12.810928
11760 2.010765 12.807305
11761 2.007142 12.807305
11762 2.003519 12.803682
11763 1.999896 12.803682
11764 1.996273 12.800059
11765 1.992650 12.800059
11766 1.989027 12.796436
11767 1.985404 12.796436
11768 1.981781 12.792813
11769 1.978158 12.792813
11770 1.974535 12.789190
11771 1.970912 12.789190
11772 1.967289 12.785567
11773 1.963666 12.785567
11774 1.960043 12.785567
11775 1.956420 12.785567
11776 1.952797 12.785567
11777 1.949174 12.785567
11778 1.945551 12.785567
11779 1.941928 12.785567
11780 1.938305 12.785567
11781 1.934682 12.785567
11782 1.931059 12.785567
11783 1.927436 12.785567
11784 1.923813 12.785567
11785 1.920190 12.785567
11786 1.916567 12.785567
11787 1.912944 12.785567
11788 1.909321 12.785567
11789 1.905698 12.785567
11790 1.902075 12.785567
11791 1.898452 12.785567
11792 1.894829 12.785567
11793 1.891206 12.785567
11794 1.887583 12.785567
11795 1.883960 12.785567
11796 1.880337 12.785567
11797 1.876714 12.785567
11798 1.873091 12.785567
11799 1.869468 12.785567
11800 1.865845 12.785567
11801 1.862222 12.785567
11802 1.858599 12.785567
11803 1.854976 12.785567
11804 1.851353 12.785567
11805 1.847730 12.785567
11806 1.844107 12.785567
11807 1.840484 12.785567
11808 1.836861 12.789190
11809 1.833238 12.789190
11810 1.829615 12.792813
11811 1.825992 12.792813
11812 1.822369 12.796436
11813 1.818746 12.796436
11814 1.815123 12.800059
11815 1.811500 12.800059
11816 1.807877 12.800059
11817 1.804254 12.800059
11818 1.800631 12.796436
11819 1.797008 12.792813
11820 1.793385 12.789190
11821 1.789762 12.785567
11822 1.786139 12.781944
11823 1.786139 12.778321
11824 1.786139 12.774698
11825 1.786139 12.771075
11826 1.782516 12.767452
11827 1.782516 12.763829
11828 1.782516 12.760206
11829 1.778893 12.756583
11830 1.778893 12.752960
11831 1.778893 12.749337
11832 1.778893 12.745714
11833 1.778893 12.742091
11834 1.778893 12.738468
11835 1.778893 12.734845
11836 1.778893 12.731222
11837 1.775270 12.727599
11838 1.775270 12.723976
11839 1.771647 12.720353
11840 1.771647 12.716730
11841 1.768024 12.713107
11842 1.768024 12.709484
11843 1.764401 12.705861
11844 1.764401 12.702238
11845 1.760778 12.698615
11846 1.760778 12.694992
11847 1.757155 12.691369
11848 1.757155 12.687746
11849 1.753532 12.684123
11850 1.749909 12.680500
11851 1.746286 12.676877
11852 1.742663 12.673254
11853 1.742663 12.669631
11854 1.739040 12.666008
11855 1.735417 12.662385
11856 1.735417 12.658762
11857 1.731794 12.655139
11858 1.731794 12.651516
11859 1.728171 12.647893
11860 1.728171 12.644270
11861 1.728171 12.640647
11862 1.728171 12.637024
11863 1.724548 12.633401
11864 1.724548 12.629778
11865 1.720925 12.626155
11866 1.720925 12.622532
11867 1.717302 12.618909
11868 1.717302 12.615286
11869 1.713679 12.611663
11870 1.713679 12.608040
11871 1.710056 12.604417
11872 1.710056 12.600794
11873 1.706433 12.597171
11874 1.706433 12.593548
11875 1.702810 12.589925
11876 1.699187 12.586302
11877 1.695564 12.582679
11878 1.695564 12.579056
11879 1.691941 12.575433
11880 1.691941 12.571810
11881 1.691941 12.568187
11882 1.691941 12.564564
11883 1.688318 12.560941
11884 1.688318 12.557318
11885 1.684695 12.553695
11886 1.684695 12.550072
11887 1.681072 12.546449
11888 1.681072 12.542826
11889 1.677449 12.539203
11890 1.677449 12.535580
11891 1.673826 12.531957
11892 1.673826 12.528334
11893 1.670203 12.524711
11894 1.670203 12.521088
11895 1.666580 12.517465
11896 1.666580 12.513842
11897 1.662957 12.510219
11898 1.662957 12.506596
11899 1.662957 12.502973
11900 1.662957 12.499350
11901 1.662957 12.495727
11902 1.662957 12.492104
11903 1.662957 12.488481
11904 1.662957 12.484858
11905 1.662957 12.481235
11906 1.659334 12.477612
11907 1.659334 12.473989
11908 1.659334 12.470366
11909 1.655711 12.466743
11910 1.655711 12.463120
11911 1.652088 12.459497
11912 1.652088 12.455874
11913 1.648465 12.452251
11914 1.648465 12.448628
11915 1.644842 12.445005
11916 1.644842 12.441382
11917 1.644842 12.437759
11918 1.644842 12.434136
11919 1.644842 12.430513
11920 1.644842 12.426890
11921 1.644842 12.423267
11922 1.641219 12.419644
11923 1.641219 12.416021
11924 1.637596 12.412398
11925 1.637596 12.408775
11926 1.633973 12.405152
11927 1.633973 12.401529
11928 1.630350 12.397906
11929 1.630350 12.394283
11930 1.626727 12.390660
11931 1.626727 12.387037
11932 1.626727 12.383414
11933 1.623104 12.379791
11934 1.623104 12.376168
11935 1.619481 12.372545
11936 1.619481 12.368922
11937 1.615858 12.365299
11938 1.615858 12.361676
11939 1.615858 12.358053
11940 1.615858 12.354430
11941 1.615858 12.350807
11942 1.615858 12.347184
11943 1.615858 12.343561
11944 1.615858 12.339938
11945 1.615858 12.336315
11946 1.615858 12.332692
11947 1.615858 12.329069
11948 1.615858 12.325446
11949 1.615858 12.321823
11950 1.615858 12.318200
11951 1.615858 12.314577
11952 1.615858 12.310954
11953 1.615858 12.307331
11954 1.615858 12.303708
11955 1.615858 12.300085
11956 1.615858 12.296462
11957 1.615858 12.292839
11958 1.615858 12.289216
11959 1.615858 12.285593
11960 1.615858 12.281970
11961 1.615858 12.278347
11962 1.615858 12.274724
11963 1.615858 12.271101
11964 1.615858 12.267478
11965 1.615858 12.263855
11966 1.615858 12.260232
11967 1.615858 12.256609
11968 1.615858 12.252986
11969 1.612235 12.249363
11970 1.612235 12.245740
11971 1.612235 12.242117
11972 1.608612 12.238494
11973 1.608612 12.234871
11974 1.608612 12.231248
11975 1.608612 12.227625
11976 1.604989 12.224002
11977 1.604989 12.220379
11978 1.604989 12.216756
11979 1.604989 12.213133
11980 1.604989 12.209510
11981 1.601366 12.205887
11982 1.601366 12.202264
11983 1.597743 12.198641
11984 1.597743 12.195018
11985 1.594120 12.191395
11986 1.594120 12.187772
11987 1.590497 12.184149
11988 1.590497 12.180526
11989 1.586874 12.176903
11990 1.586874 12.173280
11991 1.583251 12.169657
11992 1.583251 12.166034
11993 1.579628 12.162411
11994 1.576005 12.162411
11995 1.572382 12.158788
11996 1.568759 12.158788
11997 1.565136 12.155165
11998 1.561513 12.155165
11999 1.557890 12.151542
12000 1.554267 12.151542
12001 1.550644 12.147919
12002 1.547021 12.147919
12003 1.543398 12.144296
12004 1.539775 12.144296
12005 1.536152 12.140673
12006 1.532529 12.140673
12007 1.528906 12.140673
12008 1.525283 12.137050
12009 1.521660 12.137050
12010 1.518037 12.133427
12011 1.514414 12.129804
12012 1.510791 12.126181
12013 1.507168 12.122558
12014 1.503545 12.118935
12015 1.499922 12.115312
12016 1.496299 12.111689
12017 1.492676 12.108066
12018 1.489053 12.104443
12019 1.489053 12.100820
12020 1.485430 12.097197
12021 1.485430 12.093574
12022 1.481807 12.089951
12023 1.481807 12.086328
12024 1.478184 12.082705
12025 1.478184 12.079082
12026 1.474561 12.075459
12027 1.474561 12.071836
12028 1.470938 12.068213
12029 1.470938 12.064590
12030 1.470938 12.060967
12031 1.470938 12.057344
12032 1.467315 12.053721
12033 1.467315 12.050098
12034 1.467315 12.046475
12035 1.463692 12.042852
12036 1.463692 12.039229
12037 1.463692 12.035606
12038 1.460069 12.031983
12039 1.460069 12.028360
12040 1.460069 12.024737
12041 1.456446 12.021114
12042 1.456446 12.017491
12043 1.456446 12.013868
12044 1.452823 12.010245
12045 1.452823 12.006622
12046 1.452823 12.002999
12047 1.449200 11.999376
12048 1.449200 11.995753
12049 1.445577 11.992130
12050 1.445577 11.988507
12051 1.445577 11.984884
12052 1.445577 11.981261
12053 1.445577 11.977638
12054 1.445577 11.974015
12055 1.445577 11.970392
12056 1.445577 11.966769
12057 1.445577 11.963146
12058 1.445577 11.959523
12059 1.445577 11.955900
12060 1.445577 11.952277
12061 1.445577 11.948654
12062 1.445577 11.945031
12063 1.445577 11.941408
12064 1.445577 11.937785
12065 1.445577 11.934162
12066 1.445577 11.930539
12067 1.445577 11.926916
12068 1.445577 11.923293
12069 1.449200 11.919670
12070 1.449200 11.916047
12071 1.452823 11.912424
12072 1.452823 11.908801
12073 1.456446 11.905178
12074 1.456446 11.901555
12075 1.456446 11.897932
12076 1.456446 11.894309
12077 1.456446 11.890686
12078 1.456446 11.887063
12079 1.456446 11.883440
12080 1.456446 11.879817
12081 1.456446 11.876194
12082 1.456446 11.872571
12083 1.456446 11.868948
12084 1.456446 11.865325
12085 1.456446 11.861702
12086 1.456446 11.858079
12087 1.456446 11.854456
12088 1.456446 11.850833
12089 1.456446 11.847210
12090 1.456446 11.843587
12091 1.456446 11.839964
12092 1.456446 11.836341
12093 1.456446 11.832718
12094 1.456446 11.829095
12095 1.456446 11.825472
12096 1.452823 11.821849
12097 1.452823 11.818226
12098 1.449200 11.814603
12099 1.449200 11.810980
12100 1.445577 11.807357
12101 1.445577 11.803734
12102 1.441954 11.800111
12103 1.441954 11.796488
12104 1.438331 11.792865
12105 1.438331 11.789242
12106 1.434708 11.785619
12107 1.434708 11.781996
12108 1.431085 11.778373
12109 1.427462 11.774750
12110 1.423839 11.774750
12111 1.420216 11.771127
12112 1.416593 11.771127
12113 1.412970 11.767504
12114 1.409347 11.767504
12115 1.405724 11.763881
12116 1.402101 11.763881
12117 1.398478 11.760258
12118 1.394855 11.760258
12119 1.391232 11.756635
12120 1.387609 11.753012
12121 1.383986 11.749389
12122 1.380363 11.745766
12123 1.376740 11.742143
12124 1.373117 11.738520
12125 1.369494 11.734897
12126 1.365871 11.731274
12127 1.362248 11.727651
12128 1.358625 11.724028
12129 1.355002 11.720405
12130 1.355002 11.716782
12131 1.351379 11.713159
12132 1.347756 11.709536
12133 1.347756 11.705913
12134 1.347756 11.702290
12135 1.347756 11.698667
12136 1.347756 11.695044
12137 1.347756 11.691421
12138 1.347756 11.687798
12139 1.347756 11.684175
12140 1.347756 11.680552
12141 1.347756 11.676929
12142 1.347756 11.673306
12143 1.347756 11.669683
12144 1.347756 11.666060
12145 1.347756 11.662437
12146 1.347756 11.658814
12147 1.344133 11.655191
12148 1.344133 11.651568
12149 1.344133 11.647945
12150 1.344133 11.644322
12151 1.344133 11.640699
12152 1.344133 11.637076
12153 1.344133 11.633453
12154 1.344133 11.629830
12155 1.344133 11.626207
12156 1.344133 11.622584
12157 1.344133 11.618961
12158 1.344133 11.615338
12159 1.344133 11.611715
12160 1.344133 11.608092
12161 1.340510 11.604469
12162 1.340510 11.600846
12163 1.340510 11.597223
12164 1.336887 11.593600
12165 1.336887 11.589977
12166 1.333264 11.586354
12167 1.333264 11.582731
12168 1.333264 11.579108
12169 1.333264 11.575485
12170 1.333264 11.571862
12171 1.333264 11.568239
12172 1.333264 11.564616
12173 1.333264 11.560993
12174 1.333264 11.557370
12175 1.333264 11.553747
12176 1.333264 11.550124
12177 1.333264 11.546501
12178 1.333264 11.542878
12179 1.329641 11.539255
12180 1.329641 11.535632
12181 1.326018 11.532009
12182 1.326018 11.528386
12183 1.322395 11.524763
12184 1.322395 11.521140
12185 1.318772 11.517517
12186 1.318772 11.513894
12187 1.315149 11.510271
12188 1.315149 11.506648
12189 1.311526 11.503025
12190 1.311526 11.499402
12191 1.307903 11.495779
12192 1.304280 11.492156
12193 1.300657 11.488533
12194 1.297034 11.488533
12195 1.293411 11.484910
12196 1.289788 11.481287
12197 1.286165 11.477664
12198 1.286165 11.474041
12199 1.282542 11.470418
12200 1.282542 11.466795
12201 1.282542 11.463172
12202 1.282542 11.459549
12203 1.282542 11.455926
12204 1.282542 11.452303
12205 1.282542 11.448680
12206 1.282542 11.445057
12207 1.282542 11.441434
12208 1.282542 11.437811
12209 1.282542 11.434188
12210 1.282542 11.430565
12211 1.282542 11.426942
12212 1.282542 11.423319
12213 1.282542 11.419696
12214 1.282542 11.416073
12215 1.282542 11.412450
12216 1.282542 11.408827
12217 1.282542 11.405204
12218 1.282542 11.401581
12219 1.282542 11.397958
12220 1.282542 11.394335
12221 1.282542 11.390712
12222 1.282542 11.387089
12223 1.282542 11.383466
12224 1.282542 11.379843
12225 1.282542 11.376220
12226 1.282542 11.372597
12227 1.278919 11.368974
12228 1.278919 11.365351
12229 1.275296 11.361728
12230 1.275296 11.358105
12231 1.271673 11.354482
12232 1.271673 11.350859
12233 1.268050 11.347236
12234 1.268050 11.343613
12235 1.264427 11.339990
12236 1.264427 11.336367
12237 1.260804 11.332744
12238 1.260804 11.329121
12239 1.257181 11.325498
12240 1.253558 11.325498
12241 1.249935 11.321875
12242 1.246312 11.321875
12243 1.242689 11.318252
12244 1.239066 11.318252
12245 1.235443 11.314629
12246 1.231820 11.314629
12247 1.228197 11.311006
12248 1.224574 11.311006
12249 1.220951 11.307383
12250 1.217328 11.307383
12251 1.213705 11.303760
12252 1.210082 11.300137
12253 1.206459 11.300137
12254 1.202836 11.296514
12255 1.199213 11.292891
12256 1.195590 11.289268
12257 1.195590 11.285645
12258 1.195590 11.282022
12259 1.191967 11.278399
12260 1.191967 11.274776
12261 1.191967 11.271153
12262 1.191967 11.267530
12263 1.191967 11.263907
12264 1.191967 11.260284
12265 1.191967 11.256661
12266 1.191967 11.253038
12267 1.191967 11.249415
12268 1.191967 11.245792
12269 1.191967 11.242169
12270 1.188344 11.238546
12271 1.188344 11.234923
12272 1.188344 11.231300
12273 1.184721 11.227677
12274 1.184721 11.224054
12275 1.181098 11.220431
12276 1.181098 11.216808
12277 1.177475 11.213185
12278 1.177475 11.209562
12279 1.177475 11.205939
12280 1.177475 11.202316
12281 1.177475 11.198693
12282 1.177475 11.195070
