# Supplementary material for: Statistical Mapping of Maize Bundle Intensity at the Stem Scale Using Spatial Normalisation of Replicated Images
Source: PLoS One. 2014 Mar 12;9(3):e90673. doi: 10.1371/journal.pone.0090673 (PMC3951278; doi:10.1371/journal.pone.0090673)
Supplement: File S2 — Data files containing bundle positions and slice contours. (ZIP) [file pone.0090673.s002.zip › data/macro/tables/contoursMm/m14gCntMm.txt]

name   x   y
    1 0.735469 7.231508
    2 0.739092 7.227885
    3 0.742715 7.224262
    4 0.742715 7.220639
    5 0.746338 7.217016
    6 0.749961 7.213393
    7 0.753584 7.209770
    8 0.753584 7.206147
    9 0.757207 7.202524
   10 0.757207 7.198901
   11 0.760830 7.195278
   12 0.760830 7.191655
   13 0.764453 7.188032
   14 0.764453 7.184409
   15 0.768076 7.180786
   16 0.768076 7.177163
   17 0.771699 7.173540
   18 0.771699 7.169917
   19 0.775322 7.166294
   20 0.775322 7.162671
   21 0.775322 7.159048
   22 0.775322 7.155425
   23 0.775322 7.151802
   24 0.775322 7.148179
   25 0.775322 7.144556
   26 0.775322 7.140933
   27 0.775322 7.137310
   28 0.775322 7.133687
   29 0.775322 7.130064
   30 0.775322 7.126441
   31 0.775322 7.122818
   32 0.775322 7.119195
   33 0.775322 7.115572
   34 0.775322 7.111949
   35 0.775322 7.108326
   36 0.778945 7.104703
   37 0.778945 7.101080
   38 0.778945 7.097457
   39 0.782568 7.093834
   40 0.782568 7.090211
   41 0.786191 7.086588
   42 0.786191 7.082965
   43 0.789814 7.079342
   44 0.789814 7.075719
   45 0.793437 7.072096
   46 0.793437 7.068473
   47 0.797060 7.064850
   48 0.797060 7.061227
   49 0.797060 7.057604
   50 0.797060 7.053981
   51 0.797060 7.050358
   52 0.797060 7.046735
   53 0.797060 7.043112
   54 0.797060 7.039489
   55 0.797060 7.035866
   56 0.800683 7.032243
   57 0.800683 7.028620
   58 0.804306 7.024997
   59 0.804306 7.021374
   60 0.807929 7.017751
   61 0.807929 7.014128
   62 0.811552 7.010505
   63 0.811552 7.006882
   64 0.815175 7.003259
   65 0.815175 6.999636
   66 0.818798 6.996013
   67 0.818798 6.992390
   68 0.818798 6.988767
   69 0.818798 6.985144
   70 0.818798 6.981521
   71 0.818798 6.977898
   72 0.818798 6.974275
   73 0.818798 6.970652
   74 0.818798 6.967029
   75 0.822421 6.963406
   76 0.822421 6.959783
   77 0.826044 6.956160
   78 0.826044 6.952537
   79 0.829667 6.948914
   80 0.829667 6.945291
   81 0.833290 6.941668
   82 0.833290 6.938045
   83 0.833290 6.934422
   84 0.833290 6.930799
   85 0.833290 6.927176
   86 0.833290 6.923553
   87 0.833290 6.919930
   88 0.833290 6.916307
   89 0.833290 6.912684
   90 0.833290 6.909061
   91 0.833290 6.905438
   92 0.833290 6.901815
   93 0.833290 6.898192
   94 0.833290 6.894569
   95 0.833290 6.890946
   96 0.833290 6.887323
   97 0.836913 6.883700
   98 0.836913 6.880077
   99 0.840536 6.876454
  100 0.840536 6.872831
  101 0.844159 6.869208
  102 0.844159 6.865585
  103 0.847782 6.861962
  104 0.847782 6.858339
  105 0.851405 6.854716
  106 0.851405 6.851093
  107 0.855028 6.847470
  108 0.855028 6.843847
  109 0.858651 6.840224
  110 0.858651 6.836601
  111 0.858651 6.832978
  112 0.858651 6.829355
  113 0.862274 6.825732
  114 0.865897 6.822109
  115 0.869520 6.818486
  116 0.873143 6.814863
  117 0.876766 6.811240
  118 0.880389 6.811240
  119 0.884012 6.807617
  120 0.887635 6.807617
  121 0.891258 6.803994
  122 0.894881 6.803994
  123 0.898504 6.800371
  124 0.902127 6.800371
  125 0.905750 6.796748
  126 0.909373 6.796748
  127 0.912996 6.793125
  128 0.916619 6.789502
  129 0.920242 6.785879
  130 0.923865 6.782256
  131 0.927488 6.778633
  132 0.931111 6.775010
  133 0.934734 6.771387
  134 0.938357 6.767764
  135 0.938357 6.764141
  136 0.941980 6.760518
  137 0.941980 6.756895
  138 0.945603 6.753272
  139 0.945603 6.749649
  140 0.949226 6.746026
  141 0.949226 6.742403
  142 0.952849 6.738780
  143 0.952849 6.735157
  144 0.956472 6.731534
  145 0.956472 6.727911
  146 0.960095 6.724288
  147 0.960095 6.720665
  148 0.963718 6.717042
  149 0.963718 6.713419
  150 0.967341 6.709796
  151 0.970964 6.706173
  152 0.974587 6.702550
  153 0.978210 6.702550
  154 0.981833 6.698927
  155 0.985456 6.698927
  156 0.989079 6.695304
  157 0.992702 6.695304
  158 0.996325 6.691681
  159 0.999948 6.691681
  160 1.003571 6.688058
  161 1.007194 6.684435
  162 1.010817 6.680812
  163 1.014440 6.677189
  164 1.018063 6.673566
  165 1.021686 6.669943
  166 1.021686 6.666320
  167 1.025309 6.662697
  168 1.028932 6.659074
  169 1.028932 6.655451
  170 1.032555 6.651828
  171 1.036178 6.648205
  172 1.039801 6.644582
  173 1.043424 6.640959
  174 1.047047 6.637336
  175 1.050670 6.637336
  176 1.054293 6.633713
  177 1.057916 6.630090
  178 1.061539 6.626467
  179 1.065162 6.622844
  180 1.068785 6.619221
  181 1.072408 6.615598
  182 1.076031 6.611975
  183 1.076031 6.608352
  184 1.079654 6.604729
  185 1.079654 6.601106
  186 1.083277 6.597483
  187 1.083277 6.593860
  188 1.086900 6.590237
  189 1.086900 6.586614
  190 1.090523 6.582991
  191 1.090523 6.579368
  192 1.094146 6.575745
  193 1.094146 6.572122
  194 1.097769 6.568499
  195 1.097769 6.564876
  196 1.097769 6.561253
  197 1.097769 6.557630
  198 1.097769 6.554007
  199 1.101392 6.550384
  200 1.101392 6.546761
  201 1.105015 6.543138
  202 1.105015 6.539515
  203 1.108638 6.535892
  204 1.108638 6.532269
  205 1.112261 6.528646
  206 1.112261 6.525023
  207 1.112261 6.521400
  208 1.115884 6.517777
  209 1.115884 6.514154
  210 1.119507 6.510531
  211 1.119507 6.506908
  212 1.119507 6.503285
  213 1.119507 6.499662
  214 1.119507 6.496039
  215 1.119507 6.492416
  216 1.119507 6.488793
  217 1.119507 6.485170
  218 1.119507 6.481547
  219 1.119507 6.477924
  220 1.119507 6.474301
  221 1.119507 6.470678
  222 1.119507 6.467055
  223 1.119507 6.463432
  224 1.119507 6.459809
  225 1.119507 6.456186
  226 1.119507 6.452563
  227 1.119507 6.448940
  228 1.119507 6.445317
  229 1.119507 6.441694
  230 1.119507 6.438071
  231 1.119507 6.434448
  232 1.119507 6.430825
  233 1.119507 6.427202
  234 1.119507 6.423579
  235 1.115884 6.419956
  236 1.115884 6.416333
  237 1.112261 6.412710
  238 1.112261 6.409087
  239 1.108638 6.405464
  240 1.108638 6.401841
  241 1.105015 6.398218
  242 1.105015 6.394595
  243 1.101392 6.390972
  244 1.101392 6.387349
  245 1.097769 6.383726
  246 1.097769 6.380103
  247 1.094146 6.376480
  248 1.090523 6.372857
  249 1.086900 6.369234
  250 1.083277 6.365611
  251 1.079654 6.361988
  252 1.076031 6.358365
  253 1.072408 6.354742
  254 1.068785 6.351119
  255 1.065162 6.347496
  256 1.061539 6.343873
  257 1.057916 6.340250
  258 1.054293 6.336627
  259 1.050670 6.333004
  260 1.047047 6.329381
  261 1.043424 6.325758
  262 1.039801 6.322135
  263 1.036178 6.318512
  264 1.032555 6.314889
  265 1.028932 6.311266
  266 1.028932 6.307643
  267 1.028932 6.304020
  268 1.028932 6.300397
  269 1.028932 6.296774
  270 1.028932 6.293151
  271 1.028932 6.289528
  272 1.028932 6.285905
  273 1.028932 6.282282
  274 1.028932 6.278659
  275 1.028932 6.275036
  276 1.028932 6.271413
  277 1.028932 6.267790
  278 1.028932 6.264167
  279 1.028932 6.260544
  280 1.028932 6.256921
  281 1.028932 6.253298
  282 1.028932 6.249675
  283 1.028932 6.246052
  284 1.028932 6.242429
  285 1.028932 6.238806
  286 1.028932 6.235183
  287 1.028932 6.231560
  288 1.028932 6.227937
  289 1.028932 6.224314
  290 1.028932 6.220691
  291 1.028932 6.217068
  292 1.028932 6.213445
  293 1.028932 6.209822
  294 1.028932 6.206199
  295 1.028932 6.202576
  296 1.028932 6.198953
  297 1.028932 6.195330
  298 1.028932 6.191707
  299 1.028932 6.188084
  300 1.028932 6.184461
  301 1.028932 6.180838
  302 1.028932 6.177215
  303 1.028932 6.173592
  304 1.025309 6.169969
  305 1.025309 6.166346
  306 1.021686 6.162723
  307 1.021686 6.159100
  308 1.018063 6.155477
  309 1.018063 6.151854
  310 1.014440 6.148231
  311 1.014440 6.144608
  312 1.010817 6.140985
  313 1.010817 6.137362
  314 1.010817 6.133739
  315 1.010817 6.130116
  316 1.010817 6.126493
  317 1.010817 6.122870
  318 1.010817 6.119247
  319 1.010817 6.115624
  320 1.010817 6.112001
  321 1.010817 6.108378
  322 1.010817 6.104755
  323 1.010817 6.101132
  324 1.010817 6.097509
  325 1.010817 6.093886
  326 1.010817 6.090263
  327 1.010817 6.086640
  328 1.010817 6.083017
  329 1.010817 6.079394
  330 1.010817 6.075771
  331 1.014440 6.072148
  332 1.014440 6.068525
  333 1.018063 6.064902
  334 1.018063 6.061279
  335 1.021686 6.057656
  336 1.021686 6.054033
  337 1.025309 6.050410
  338 1.025309 6.046787
  339 1.028932 6.043164
  340 1.028932 6.039541
  341 1.028932 6.035918
  342 1.028932 6.032295
  343 1.028932 6.028672
  344 1.032555 6.025049
  345 1.036178 6.021426
  346 1.039801 6.017803
  347 1.043424 6.014180
  348 1.047047 6.010557
  349 1.050670 6.006934
  350 1.050670 6.003311
  351 1.054293 5.999688
  352 1.054293 5.996065
  353 1.057916 5.992442
  354 1.057916 5.988819
  355 1.061539 5.985196
  356 1.061539 5.981573
  357 1.065162 5.977950
  358 1.065162 5.974327
  359 1.068785 5.970704
  360 1.068785 5.967081
  361 1.072408 5.963458
  362 1.072408 5.959835
  363 1.072408 5.956212
  364 1.072408 5.952589
  365 1.072408 5.948966
  366 1.072408 5.945343
  367 1.072408 5.941720
  368 1.072408 5.938097
  369 1.072408 5.934474
  370 1.072408 5.930851
  371 1.072408 5.927228
  372 1.072408 5.923605
  373 1.072408 5.919982
  374 1.072408 5.916359
  375 1.072408 5.912736
  376 1.072408 5.909113
  377 1.072408 5.905490
  378 1.072408 5.901867
  379 1.072408 5.898244
  380 1.072408 5.894621
  381 1.072408 5.890998
  382 1.076031 5.887375
  383 1.079654 5.883752
  384 1.083277 5.880129
  385 1.086900 5.876506
  386 1.090523 5.872883
  387 1.094146 5.869260
  388 1.097769 5.865637
  389 1.101392 5.862014
  390 1.105015 5.858391
  391 1.108638 5.858391
  392 1.112261 5.854768
  393 1.115884 5.851145
  394 1.119507 5.847522
  395 1.123130 5.843899
  396 1.126753 5.840276
  397 1.130376 5.836653
  398 1.133999 5.833030
  399 1.137622 5.829407
  400 1.141245 5.825784
  401 1.141245 5.822161
  402 1.144868 5.818538
  403 1.144868 5.814915
  404 1.148491 5.811292
  405 1.148491 5.807669
  406 1.152114 5.804046
  407 1.152114 5.800423
  408 1.155737 5.796800
  409 1.155737 5.793177
  410 1.159360 5.789554
  411 1.159360 5.785931
  412 1.162983 5.782308
  413 1.162983 5.778685
  414 1.162983 5.775062
  415 1.162983 5.771439
  416 1.162983 5.767816
  417 1.162983 5.764193
  418 1.162983 5.760570
  419 1.162983 5.756947
  420 1.166606 5.753324
  421 1.170229 5.749701
  422 1.173852 5.746078
  423 1.177475 5.742455
  424 1.181098 5.738832
  425 1.184721 5.735209
  426 1.184721 5.731586
  427 1.188344 5.727963
  428 1.188344 5.724340
  429 1.191967 5.720717
  430 1.191967 5.717094
  431 1.195590 5.713471
  432 1.195590 5.709848
  433 1.199213 5.706225
  434 1.199213 5.702602
  435 1.202836 5.698979
  436 1.202836 5.695356
  437 1.206459 5.691733
  438 1.206459 5.688110
  439 1.206459 5.684487
  440 1.206459 5.680864
  441 1.206459 5.677241
  442 1.206459 5.673618
  443 1.206459 5.669995
  444 1.206459 5.666372
  445 1.206459 5.662749
  446 1.206459 5.659126
  447 1.206459 5.655503
  448 1.206459 5.651880
  449 1.206459 5.648257
  450 1.206459 5.644634
  451 1.206459 5.641011
  452 1.206459 5.637388
  453 1.206459 5.633765
  454 1.206459 5.630142
  455 1.206459 5.626519
  456 1.206459 5.622896
  457 1.206459 5.619273
  458 1.206459 5.615650
  459 1.206459 5.612027
  460 1.206459 5.608404
  461 1.206459 5.604781
  462 1.210082 5.601158
  463 1.210082 5.597535
  464 1.213705 5.593912
  465 1.213705 5.590289
  466 1.217328 5.586666
  467 1.217328 5.583043
  468 1.217328 5.579420
  469 1.217328 5.575797
  470 1.217328 5.572174
  471 1.217328 5.568551
  472 1.217328 5.564928
  473 1.217328 5.561305
  474 1.217328 5.557682
  475 1.217328 5.554059
  476 1.217328 5.550436
  477 1.217328 5.546813
  478 1.217328 5.543190
  479 1.217328 5.539567
  480 1.217328 5.535944
  481 1.217328 5.532321
  482 1.217328 5.528698
  483 1.217328 5.525075
  484 1.217328 5.521452
  485 1.217328 5.517829
  486 1.217328 5.514206
  487 1.217328 5.510583
  488 1.217328 5.506960
  489 1.217328 5.503337
  490 1.217328 5.499714
  491 1.217328 5.496091
  492 1.217328 5.492468
  493 1.217328 5.488845
  494 1.217328 5.485222
  495 1.217328 5.481599
  496 1.217328 5.477976
  497 1.217328 5.474353
  498 1.217328 5.470730
  499 1.217328 5.467107
  500 1.220951 5.463484
  501 1.224574 5.459861
  502 1.228197 5.456238
  503 1.231820 5.452615
  504 1.235443 5.448992
  505 1.239066 5.445369
  506 1.242689 5.441746
  507 1.246312 5.438123
  508 1.249935 5.434500
  509 1.253558 5.434500
  510 1.257181 5.434500
  511 1.260804 5.434500
  512 1.264427 5.434500
  513 1.268050 5.434500
  514 1.271673 5.434500
  515 1.275296 5.434500
  516 1.278919 5.434500
  517 1.282542 5.434500
  518 1.286165 5.430877
  519 1.289788 5.430877
  520 1.293411 5.427254
  521 1.297034 5.427254
  522 1.300657 5.423631
  523 1.304280 5.423631
  524 1.307903 5.420008
  525 1.311526 5.420008
  526 1.315149 5.416385
  527 1.318772 5.416385
  528 1.322395 5.412762
  529 1.326018 5.412762
  530 1.329641 5.409139
  531 1.333264 5.405516
  532 1.336887 5.401893
  533 1.340510 5.398270
  534 1.344133 5.394647
  535 1.347756 5.391024
  536 1.347756 5.387401
  537 1.351379 5.383778
  538 1.355002 5.380155
  539 1.358625 5.376532
  540 1.362248 5.372909
  541 1.362248 5.369286
  542 1.365871 5.365663
  543 1.365871 5.362040
  544 1.369494 5.358417
  545 1.369494 5.354794
  546 1.373117 5.351171
  547 1.373117 5.347548
  548 1.376740 5.343925
  549 1.376740 5.340302
  550 1.380363 5.336679
  551 1.380363 5.333056
  552 1.383986 5.329433
  553 1.383986 5.325810
  554 1.383986 5.322187
  555 1.387609 5.322187
  556 1.391232 5.318564
  557 1.394855 5.314941
  558 1.398478 5.311318
  559 1.402101 5.307695
  560 1.405724 5.304072
  561 1.405724 5.300449
  562 1.409347 5.296826
  563 1.409347 5.293203
  564 1.412970 5.289580
  565 1.412970 5.285957
  566 1.416593 5.282334
  567 1.416593 5.278711
  568 1.420216 5.275088
  569 1.420216 5.271465
  570 1.423839 5.267842
  571 1.423839 5.264219
  572 1.427462 5.260596
  573 1.427462 5.256973
  574 1.427462 5.253350
  575 1.427462 5.249727
  576 1.427462 5.246104
  577 1.427462 5.242481
  578 1.427462 5.238858
  579 1.427462 5.235235
  580 1.427462 5.231612
  581 1.427462 5.227989
  582 1.427462 5.224366
  583 1.427462 5.220743
  584 1.427462 5.217120
  585 1.431085 5.213497
  586 1.431085 5.209874
  587 1.434708 5.206251
  588 1.438331 5.206251
  589 1.441954 5.202628
  590 1.445577 5.199005
  591 1.449200 5.195382
  592 1.452823 5.191759
  593 1.456446 5.191759
  594 1.460069 5.191759
  595 1.463692 5.191759
  596 1.467315 5.188136
  597 1.470938 5.188136
  598 1.474561 5.184513
  599 1.478184 5.184513
  600 1.481807 5.180890
  601 1.485430 5.180890
  602 1.489053 5.177267
  603 1.492676 5.177267
  604 1.496299 5.173644
  605 1.499922 5.173644
  606 1.503545 5.170021
  607 1.507168 5.170021
  608 1.510791 5.166398
  609 1.514414 5.162775
  610 1.518037 5.159152
  611 1.518037 5.155529
  612 1.521660 5.151906
  613 1.521660 5.148283
  614 1.525283 5.144660
  615 1.525283 5.141037
  616 1.528906 5.137414
  617 1.528906 5.133791
  618 1.532529 5.130168
  619 1.532529 5.126545
  620 1.536152 5.122922
  621 1.536152 5.119299
  622 1.539775 5.115676
  623 1.539775 5.112053
  624 1.543398 5.108430
  625 1.543398 5.104807
  626 1.543398 5.101184
  627 1.543398 5.097561
  628 1.543398 5.093938
  629 1.543398 5.090315
  630 1.543398 5.086692
  631 1.543398 5.083069
  632 1.543398 5.079446
  633 1.543398 5.075823
  634 1.543398 5.072200
  635 1.543398 5.068577
  636 1.543398 5.064954
  637 1.543398 5.061331
  638 1.543398 5.057708
  639 1.543398 5.054085
  640 1.547021 5.050462
  641 1.547021 5.046839
  642 1.547021 5.043216
  643 1.550644 5.039593
  644 1.554267 5.035970
  645 1.557890 5.032347
  646 1.561513 5.028724
  647 1.565136 5.025101
  648 1.568759 5.025101
  649 1.572382 5.021478
  650 1.576005 5.021478
  651 1.579628 5.017855
  652 1.583251 5.017855
  653 1.586874 5.014232
  654 1.590497 5.010609
  655 1.594120 5.006986
  656 1.597743 5.003363
  657 1.601366 4.999740
  658 1.604989 4.996117
  659 1.604989 4.992494
  660 1.608612 4.988871
  661 1.608612 4.985248
  662 1.612235 4.981625
  663 1.612235 4.978002
  664 1.615858 4.974379
  665 1.615858 4.970756
  666 1.619481 4.967133
  667 1.623104 4.963510
  668 1.626727 4.959887
  669 1.630350 4.956264
  670 1.633973 4.952641
  671 1.633973 4.949018
  672 1.637596 4.945395
  673 1.637596 4.941772
  674 1.641219 4.938149
  675 1.641219 4.934526
  676 1.644842 4.930903
  677 1.644842 4.927280
  678 1.648465 4.923657
  679 1.648465 4.920034
  680 1.652088 4.916411
  681 1.652088 4.912788
  682 1.655711 4.909165
  683 1.655711 4.905542
  684 1.655711 4.901919
  685 1.659334 4.898296
  686 1.659334 4.894673
  687 1.659334 4.891050
  688 1.659334 4.887427
  689 1.659334 4.883804
  690 1.659334 4.880181
  691 1.659334 4.876558
  692 1.659334 4.872935
  693 1.659334 4.869312
  694 1.659334 4.865689
  695 1.659334 4.862066
  696 1.659334 4.858443
  697 1.659334 4.854820
  698 1.659334 4.851197
  699 1.659334 4.847574
  700 1.659334 4.843951
  701 1.659334 4.840328
  702 1.662957 4.836705
  703 1.662957 4.833082
  704 1.662957 4.829459
  705 1.666580 4.825836
  706 1.666580 4.822213
  707 1.670203 4.818590
  708 1.670203 4.814967
  709 1.673826 4.811344
  710 1.673826 4.807721
  711 1.677449 4.804098
  712 1.677449 4.800475
  713 1.681072 4.796852
  714 1.681072 4.793229
  715 1.684695 4.789606
  716 1.684695 4.785983
  717 1.688318 4.782360
  718 1.688318 4.778737
  719 1.691941 4.775114
  720 1.691941 4.771491
  721 1.695564 4.767868
  722 1.695564 4.764245
  723 1.695564 4.760622
  724 1.695564 4.756999
  725 1.699187 4.753376
  726 1.699187 4.749753
  727 1.702810 4.746130
  728 1.706433 4.742507
  729 1.710056 4.738884
  730 1.713679 4.735261
  731 1.717302 4.731638
  732 1.720925 4.728015
  733 1.720925 4.724392
  734 1.724548 4.720769
  735 1.724548 4.717146
  736 1.728171 4.713523
  737 1.728171 4.709900
  738 1.731794 4.706277
  739 1.731794 4.702654
  740 1.735417 4.699031
  741 1.735417 4.695408
  742 1.739040 4.691785
  743 1.739040 4.688162
  744 1.742663 4.684539
  745 1.742663 4.680916
  746 1.746286 4.677293
  747 1.749909 4.673670
  748 1.753532 4.670047
  749 1.757155 4.666424
  750 1.760778 4.662801
  751 1.764401 4.662801
  752 1.768024 4.659178
  753 1.771647 4.659178
  754 1.775270 4.655555
  755 1.778893 4.655555
  756 1.782516 4.651932
  757 1.786139 4.651932
  758 1.789762 4.648309
  759 1.793385 4.648309
  760 1.797008 4.644686
  761 1.800631 4.644686
  762 1.804254 4.641063
  763 1.807877 4.641063
  764 1.811500 4.637440
  765 1.811500 4.633817
  766 1.815123 4.630194
  767 1.815123 4.626571
  768 1.818746 4.622948
  769 1.818746 4.619325
  770 1.822369 4.615702
  771 1.822369 4.612079
  772 1.825992 4.608456
  773 1.825992 4.604833
  774 1.829615 4.601210
  775 1.829615 4.597587
  776 1.833238 4.593964
  777 1.833238 4.590341
  778 1.833238 4.586718
  779 1.833238 4.583095
  780 1.833238 4.579472
  781 1.836861 4.575849
  782 1.836861 4.572226
  783 1.840484 4.568603
  784 1.844107 4.564980
  785 1.844107 4.561357
  786 1.847730 4.557734
  787 1.847730 4.554111
  788 1.851353 4.550488
  789 1.854976 4.546865
  790 1.858599 4.546865
  791 1.862222 4.543242
  792 1.865845 4.543242
  793 1.869468 4.539619
  794 1.873091 4.539619
  795 1.876714 4.535996
  796 1.880337 4.535996
  797 1.883960 4.532373
  798 1.887583 4.532373
  799 1.891206 4.528750
  800 1.894829 4.525127
  801 1.894829 4.521504
  802 1.898452 4.517881
  803 1.898452 4.514258
  804 1.902075 4.510635
  805 1.902075 4.507012
  806 1.905698 4.503389
  807 1.905698 4.499766
  808 1.909321 4.496143
  809 1.909321 4.492520
  810 1.912944 4.488897
  811 1.912944 4.485274
  812 1.916567 4.481651
  813 1.916567 4.478028
  814 1.916567 4.474405
  815 1.916567 4.470782
  816 1.916567 4.467159
  817 1.916567 4.463536
  818 1.920190 4.459913
  819 1.923813 4.456290
  820 1.927436 4.452667
  821 1.931059 4.449044
  822 1.931059 4.445421
  823 1.934682 4.441798
  824 1.934682 4.438175
  825 1.938305 4.434552
  826 1.938305 4.430929
  827 1.941928 4.427306
  828 1.941928 4.423683
  829 1.945551 4.420060
  830 1.945551 4.416437
  831 1.949174 4.412814
  832 1.949174 4.409191
  833 1.952797 4.405568
  834 1.952797 4.401945
  835 1.952797 4.398322
  836 1.952797 4.394699
  837 1.952797 4.391076
  838 1.952797 4.387453
  839 1.956420 4.383830
  840 1.960043 4.383830
  841 1.963666 4.380207
  842 1.967289 4.376584
  843 1.970912 4.372961
  844 1.970912 4.369338
  845 1.974535 4.365715
  846 1.974535 4.362092
  847 1.978158 4.358469
  848 1.978158 4.354846
  849 1.981781 4.351223
  850 1.981781 4.347600
  851 1.985404 4.343977
  852 1.985404 4.340354
  853 1.989027 4.336731
  854 1.989027 4.333108
  855 1.992650 4.329485
  856 1.992650 4.325862
  857 1.996273 4.322239
  858 1.996273 4.318616
  859 1.999896 4.314993
  860 2.003519 4.311370
  861 2.007142 4.307747
  862 2.010765 4.304124
  863 2.014388 4.304124
  864 2.018011 4.304124
  865 2.021634 4.304124
  866 2.025257 4.304124
  867 2.028880 4.304124
  868 2.032503 4.304124
  869 2.036126 4.304124
  870 2.039749 4.304124
  871 2.043372 4.304124
  872 2.046995 4.300501
  873 2.050618 4.300501
  874 2.054241 4.296878
  875 2.057864 4.296878
  876 2.061487 4.293255
  877 2.065110 4.293255
  878 2.068733 4.289632
  879 2.072356 4.289632
  880 2.075979 4.286009
  881 2.079602 4.286009
  882 2.083225 4.282386
  883 2.086848 4.282386
  884 2.090471 4.278763
  885 2.090471 4.275140
  886 2.094094 4.271517
  887 2.094094 4.267894
  888 2.097717 4.264271
  889 2.097717 4.260648
  890 2.101340 4.257025
  891 2.101340 4.253402
  892 2.104963 4.249779
  893 2.104963 4.246156
  894 2.108586 4.242533
  895 2.108586 4.238910
  896 2.112209 4.235287
  897 2.112209 4.231664
  898 2.115832 4.228041
  899 2.115832 4.224418
  900 2.115832 4.220795
  901 2.115832 4.217172
  902 2.115832 4.213549
  903 2.115832 4.209926
  904 2.119455 4.206303
  905 2.123078 4.202680
  906 2.126701 4.199057
  907 2.130324 4.195434
  908 2.133947 4.195434
  909 2.137570 4.191811
  910 2.141193 4.188188
  911 2.144816 4.184565
  912 2.148439 4.180942
  913 2.152062 4.177319
  914 2.155685 4.173696
  915 2.155685 4.170073
  916 2.159308 4.166450
  917 2.159308 4.162827
  918 2.162931 4.159204
  919 2.162931 4.155581
  920 2.166554 4.151958
  921 2.166554 4.148335
  922 2.170177 4.144712
  923 2.173800 4.141089
  924 2.177423 4.137466
  925 2.181046 4.133843
  926 2.184669 4.130220
  927 2.188292 4.126597
  928 2.191915 4.122974
  929 2.195538 4.119351
  930 2.195538 4.115728
  931 2.199161 4.112105
  932 2.199161 4.108482
  933 2.202784 4.104859
  934 2.202784 4.101236
  935 2.206407 4.097613
  936 2.206407 4.093990
  937 2.210030 4.090367
  938 2.213653 4.086744
  939 2.217276 4.083121
  940 2.220899 4.079498
  941 2.224522 4.075875
  942 2.224522 4.072252
  943 2.228145 4.068629
  944 2.228145 4.065006
  945 2.231768 4.061383
  946 2.231768 4.057760
  947 2.235391 4.054137
  948 2.235391 4.050514
  949 2.239014 4.046891
  950 2.239014 4.043268
  951 2.242637 4.039645
  952 2.242637 4.036022
  953 2.246260 4.032399
  954 2.246260 4.028776
  955 2.249883 4.025153
  956 2.253506 4.021530
  957 2.257129 4.017907
  958 2.260752 4.017907
  959 2.264375 4.014284
  960 2.267998 4.014284
  961 2.271621 4.010661
  962 2.275244 4.010661
  963 2.278867 4.007038
  964 2.282490 4.007038
  965 2.286113 4.003415
  966 2.289736 3.999792
  967 2.293359 3.996169
  968 2.293359 3.992546
  969 2.296982 3.988923
  970 2.296982 3.985300
  971 2.300605 3.981677
  972 2.300605 3.978054
  973 2.304228 3.974431
  974 2.304228 3.970808
  975 2.307851 3.967185
  976 2.307851 3.963562
  977 2.311474 3.959939
  978 2.311474 3.956316
  979 2.315097 3.952693
  980 2.315097 3.949070
  981 2.315097 3.945447
  982 2.315097 3.941824
  983 2.315097 3.938201
  984 2.318720 3.934578
  985 2.322343 3.930955
  986 2.325966 3.927332
  987 2.329589 3.923709
  988 2.333212 3.920086
  989 2.336835 3.916463
  990 2.340458 3.912840
  991 2.344081 3.909217
  992 2.347704 3.905594
  993 2.351327 3.905594
  994 2.354950 3.905594
  995 2.358573 3.905594
  996 2.362196 3.905594
  997 2.365819 3.905594
  998 2.369442 3.905594
  999 2.373065 3.905594
 1000 2.376688 3.905594
 1001 2.380311 3.901971
 1002 2.383934 3.901971
 1003 2.387557 3.898348
 1004 2.391180 3.898348
 1005 2.394803 3.894725
 1006 2.398426 3.894725
 1007 2.402049 3.891102
 1008 2.405672 3.891102
 1009 2.409295 3.887479
 1010 2.412918 3.887479
 1011 2.416541 3.883856
 1012 2.420164 3.883856
 1013 2.423787 3.880233
 1014 2.423787 3.876610
 1015 2.427410 3.872987
 1016 2.427410 3.869364
 1017 2.431033 3.865741
 1018 2.431033 3.862118
 1019 2.434656 3.858495
 1020 2.434656 3.854872
 1021 2.438279 3.851249
 1022 2.438279 3.847626
 1023 2.441902 3.844003
 1024 2.441902 3.840380
 1025 2.445525 3.836757
 1026 2.445525 3.833134
 1027 2.445525 3.829511
 1028 2.445525 3.825888
 1029 2.445525 3.822265
 1030 2.445525 3.818642
 1031 2.445525 3.815019
 1032 2.445525 3.811396
 1033 2.445525 3.807773
 1034 2.445525 3.804150
 1035 2.445525 3.800527
 1036 2.445525 3.796904
 1037 2.445525 3.793281
 1038 2.445525 3.789658
 1039 2.445525 3.786035
 1040 2.445525 3.782412
 1041 2.445525 3.778789
 1042 2.445525 3.775166
 1043 2.445525 3.771543
 1044 2.445525 3.767920
 1045 2.445525 3.764297
 1046 2.445525 3.760674
 1047 2.445525 3.757051
 1048 2.441902 3.753428
 1049 2.441902 3.749805
 1050 2.438279 3.746182
 1051 2.438279 3.742559
 1052 2.434656 3.738936
 1053 2.434656 3.735313
 1054 2.434656 3.731690
 1055 2.438279 3.728067
 1056 2.438279 3.724444
 1057 2.441902 3.720821
 1058 2.441902 3.717198
 1059 2.445525 3.713575
 1060 2.445525 3.709952
 1061 2.449148 3.706329
 1062 2.449148 3.702706
 1063 2.449148 3.699083
 1064 2.449148 3.695460
 1065 2.449148 3.691837
 1066 2.449148 3.688214
 1067 2.449148 3.684591
 1068 2.449148 3.680968
 1069 2.449148 3.677345
 1070 2.449148 3.673722
 1071 2.449148 3.670099
 1072 2.449148 3.666476
 1073 2.449148 3.662853
 1074 2.449148 3.659230
 1075 2.449148 3.655607
 1076 2.449148 3.651984
 1077 2.449148 3.648361
 1078 2.449148 3.644738
 1079 2.449148 3.641115
 1080 2.449148 3.637492
 1081 2.449148 3.633869
 1082 2.449148 3.630246
 1083 2.449148 3.626623
 1084 2.452771 3.623000
 1085 2.452771 3.619377
 1086 2.456394 3.615754
 1087 2.456394 3.612131
 1088 2.456394 3.608508
 1089 2.460017 3.604885
 1090 2.460017 3.601262
 1091 2.460017 3.597639
 1092 2.463640 3.594016
 1093 2.463640 3.590393
 1094 2.463640 3.586770
 1095 2.463640 3.583147
 1096 2.463640 3.579524
 1097 2.463640 3.575901
 1098 2.463640 3.572278
 1099 2.463640 3.568655
 1100 2.463640 3.565032
 1101 2.463640 3.561409
 1102 2.463640 3.557786
 1103 2.463640 3.554163
 1104 2.463640 3.550540
 1105 2.463640 3.546917
 1106 2.463640 3.543294
 1107 2.463640 3.539671
 1108 2.463640 3.536048
 1109 2.463640 3.532425
 1110 2.463640 3.528802
 1111 2.463640 3.525179
 1112 2.463640 3.521556
 1113 2.463640 3.517933
 1114 2.463640 3.514310
 1115 2.463640 3.510687
 1116 2.463640 3.507064
 1117 2.463640 3.503441
 1118 2.463640 3.499818
 1119 2.463640 3.496195
 1120 2.463640 3.492572
 1121 2.463640 3.488949
 1122 2.467263 3.485326
 1123 2.467263 3.481703
 1124 2.470886 3.478080
 1125 2.470886 3.474457
 1126 2.474509 3.470834
 1127 2.474509 3.467211
 1128 2.478132 3.463588
 1129 2.478132 3.459965
 1130 2.481755 3.456342
 1131 2.481755 3.452719
 1132 2.485378 3.449096
 1133 2.485378 3.445473
 1134 2.485378 3.441850
 1135 2.485378 3.438227
 1136 2.485378 3.434604
 1137 2.485378 3.430981
 1138 2.485378 3.427358
 1139 2.485378 3.423735
 1140 2.485378 3.420112
 1141 2.485378 3.416489
 1142 2.485378 3.412866
 1143 2.485378 3.409243
 1144 2.485378 3.405620
 1145 2.485378 3.401997
 1146 2.485378 3.398374
 1147 2.485378 3.394751
 1148 2.485378 3.391128
 1149 2.489001 3.387505
 1150 2.489001 3.383882
 1151 2.492624 3.380259
 1152 2.496247 3.376636
 1153 2.496247 3.373013
 1154 2.499870 3.369390
 1155 2.499870 3.365767
 1156 2.503493 3.362144
 1157 2.503493 3.358521
 1158 2.507116 3.354898
 1159 2.510739 3.351275
 1160 2.514362 3.347652
 1161 2.517985 3.344029
 1162 2.521608 3.340406
 1163 2.525231 3.336783
 1164 2.528854 3.333160
 1165 2.532477 3.329537
 1166 2.532477 3.325914
 1167 2.536100 3.322291
 1168 2.539723 3.318668
 1169 2.539723 3.315045
 1170 2.543346 3.311422
 1171 2.546969 3.307799
 1172 2.550592 3.307799
 1173 2.554215 3.304176
 1174 2.557838 3.300553
 1175 2.561461 3.300553
 1176 2.565084 3.296930
 1177 2.568707 3.293307
 1178 2.572330 3.289684
 1179 2.575953 3.286061
 1180 2.579576 3.282438
 1181 2.583199 3.278815
 1182 2.586822 3.275192
 1183 2.590445 3.271569
 1184 2.590445 3.267946
 1185 2.594068 3.264323
 1186 2.597691 3.260700
 1187 2.597691 3.257077
 1188 2.601314 3.253454
 1189 2.604937 3.249831
 1190 2.608560 3.246208
 1191 2.612183 3.246208
 1192 2.615806 3.242585
 1193 2.619429 3.242585
 1194 2.623052 3.238962
 1195 2.626675 3.238962
 1196 2.630298 3.235339
 1197 2.633921 3.235339
 1198 2.637544 3.231716
 1199 2.641167 3.231716
 1200 2.644790 3.228093
 1201 2.648413 3.224470
 1202 2.652036 3.220847
 1203 2.655659 3.217224
 1204 2.659282 3.213601
 1205 2.662905 3.209978
 1206 2.666528 3.206355
 1207 2.666528 3.202732
 1208 2.670151 3.199109
 1209 2.673774 3.195486
 1210 2.677397 3.191863
 1211 2.681020 3.188240
 1212 2.684643 3.188240
 1213 2.688266 3.184617
 1214 2.691889 3.184617
 1215 2.695512 3.180994
 1216 2.699135 3.180994
 1217 2.702758 3.177371
 1218 2.706381 3.177371
 1219 2.710004 3.173748
 1220 2.713627 3.173748
 1221 2.717250 3.170125
 1222 2.720873 3.166502
 1223 2.724496 3.162879
 1224 2.728119 3.159256
 1225 2.731742 3.159256
 1226 2.735365 3.155633
 1227 2.738988 3.152010
 1228 2.742611 3.148387
 1229 2.746234 3.148387
 1230 2.749857 3.148387
 1231 2.753480 3.148387
 1232 2.757103 3.148387
 1233 2.760726 3.144764
 1234 2.764349 3.144764
 1235 2.767972 3.141141
 1236 2.771595 3.141141
 1237 2.775218 3.137518
 1238 2.778841 3.137518
 1239 2.782464 3.133895
 1240 2.786087 3.133895
 1241 2.789710 3.130272
 1242 2.793333 3.130272
 1243 2.796956 3.126649
 1244 2.800579 3.126649
 1245 2.804202 3.123026
 1246 2.807825 3.119403
 1247 2.811448 3.115780
 1248 2.815071 3.112157
 1249 2.818694 3.108534
 1250 2.822317 3.108534
 1251 2.825940 3.104911
 1252 2.829563 3.104911
 1253 2.833186 3.101288
 1254 2.836809 3.101288
 1255 2.840432 3.097665
 1256 2.844055 3.094042
 1257 2.847678 3.090419
 1258 2.851301 3.086796
 1259 2.854924 3.083173
 1260 2.858547 3.079550
 1261 2.862170 3.075927
 1262 2.865793 3.072304
 1263 2.865793 3.068681
 1264 2.869416 3.065058
 1265 2.869416 3.061435
 1266 2.873039 3.057812
 1267 2.873039 3.054189
 1268 2.876662 3.050566
 1269 2.876662 3.046943
 1270 2.880285 3.043320
 1271 2.880285 3.039697
 1272 2.883908 3.036074
 1273 2.883908 3.032451
 1274 2.887531 3.028828
 1275 2.887531 3.025205
 1276 2.887531 3.021582
 1277 2.887531 3.017959
 1278 2.887531 3.014336
 1279 2.887531 3.010713
 1280 2.887531 3.007090
 1281 2.887531 3.003467
 1282 2.887531 2.999844
 1283 2.887531 2.996221
 1284 2.887531 2.992598
 1285 2.887531 2.988975
 1286 2.887531 2.985352
 1287 2.887531 2.981729
 1288 2.887531 2.978106
 1289 2.887531 2.974483
 1290 2.887531 2.970860
 1291 2.887531 2.967237
 1292 2.887531 2.963614
 1293 2.887531 2.959991
 1294 2.887531 2.956368
 1295 2.887531 2.952745
 1296 2.887531 2.949122
 1297 2.887531 2.945499
 1298 2.887531 2.941876
 1299 2.887531 2.938253
 1300 2.887531 2.934630
 1301 2.887531 2.931007
 1302 2.887531 2.927384
 1303 2.887531 2.923761
 1304 2.887531 2.920138
 1305 2.887531 2.916515
 1306 2.887531 2.912892
 1307 2.887531 2.909269
 1308 2.887531 2.905646
 1309 2.887531 2.902023
 1310 2.887531 2.898400
 1311 2.887531 2.894777
 1312 2.891154 2.891154
 1313 2.894777 2.887531
 1314 2.898400 2.883908
 1315 2.902023 2.880285
 1316 2.905646 2.876662
 1317 2.909269 2.873039
 1318 2.912892 2.869416
 1319 2.916515 2.865793
 1320 2.920138 2.862170
 1321 2.920138 2.858547
 1322 2.923761 2.854924
 1323 2.927384 2.851301
 1324 2.931007 2.847678
 1325 2.934630 2.844055
 1326 2.938253 2.840432
 1327 2.941876 2.836809
 1328 2.941876 2.833186
 1329 2.945499 2.829563
 1330 2.945499 2.825940
 1331 2.949122 2.822317
 1332 2.949122 2.818694
 1333 2.952745 2.815071
 1334 2.956368 2.811448
 1335 2.959991 2.807825
 1336 2.963614 2.804202
 1337 2.967237 2.800579
 1338 2.970860 2.796956
 1339 2.974483 2.793333
 1340 2.974483 2.789710
 1341 2.978106 2.786087
 1342 2.978106 2.782464
 1343 2.981729 2.778841
 1344 2.981729 2.775218
 1345 2.985352 2.771595
 1346 2.985352 2.767972
 1347 2.988975 2.764349
 1348 2.988975 2.760726
 1349 2.992598 2.757103
 1350 2.992598 2.753480
 1351 2.996221 2.749857
 1352 2.996221 2.746234
 1353 2.996221 2.742611
 1354 2.996221 2.738988
 1355 2.996221 2.735365
 1356 2.996221 2.731742
 1357 2.996221 2.728119
 1358 2.996221 2.724496
 1359 2.996221 2.720873
 1360 2.996221 2.717250
 1361 2.996221 2.713627
 1362 2.996221 2.710004
 1363 2.996221 2.706381
 1364 2.996221 2.702758
 1365 2.996221 2.699135
 1366 2.996221 2.695512
 1367 2.999844 2.691889
 1368 2.999844 2.688266
 1369 3.003467 2.684643
 1370 3.003467 2.681020
 1371 3.007090 2.677397
 1372 3.007090 2.673774
 1373 3.010713 2.670151
 1374 3.010713 2.666528
 1375 3.010713 2.662905
 1376 3.010713 2.659282
 1377 3.010713 2.655659
 1378 3.014336 2.652036
 1379 3.017959 2.648413
 1380 3.021582 2.644790
 1381 3.025205 2.641167
 1382 3.028828 2.637544
 1383 3.032451 2.633921
 1384 3.036074 2.630298
 1385 3.039697 2.626675
 1386 3.043320 2.623052
 1387 3.046943 2.619429
 1388 3.050566 2.615806
 1389 3.054189 2.612183
 1390 3.057812 2.608560
 1391 3.061435 2.604937
 1392 3.065058 2.601314
 1393 3.065058 2.597691
 1394 3.068681 2.594068
 1395 3.068681 2.590445
 1396 3.072304 2.586822
 1397 3.072304 2.583199
 1398 3.075927 2.579576
 1399 3.075927 2.575953
 1400 3.079550 2.572330
 1401 3.079550 2.568707
 1402 3.083173 2.565084
 1403 3.083173 2.561461
 1404 3.086796 2.557838
 1405 3.086796 2.554215
 1406 3.086796 2.550592
 1407 3.090419 2.546969
 1408 3.090419 2.543346
 1409 3.094042 2.539723
 1410 3.097665 2.536100
 1411 3.101288 2.532477
 1412 3.101288 2.528854
 1413 3.104911 2.525231
 1414 3.108534 2.521608
 1415 3.108534 2.517985
 1416 3.112157 2.514362
 1417 3.115780 2.510739
 1418 3.115780 2.507116
 1419 3.119403 2.503493
 1420 3.123026 2.499870
 1421 3.126649 2.496247
 1422 3.130272 2.492624
 1423 3.133895 2.489001
 1424 3.137518 2.485378
 1425 3.141141 2.481755
 1426 3.144764 2.478132
 1427 3.148387 2.474509
 1428 3.152010 2.470886
 1429 3.155633 2.470886
 1430 3.159256 2.470886
 1431 3.162879 2.470886
 1432 3.166502 2.467263
 1433 3.170125 2.467263
 1434 3.173748 2.463640
 1435 3.177371 2.463640
 1436 3.180994 2.460017
 1437 3.184617 2.460017
 1438 3.188240 2.456394
 1439 3.191863 2.456394
 1440 3.195486 2.452771
 1441 3.199109 2.452771
 1442 3.202732 2.449148
 1443 3.206355 2.449148
 1444 3.209978 2.445525
 1445 3.209978 2.441902
 1446 3.213601 2.438279
 1447 3.213601 2.434656
 1448 3.217224 2.431033
 1449 3.217224 2.427410
 1450 3.220847 2.423787
 1451 3.220847 2.420164
 1452 3.224470 2.416541
 1453 3.224470 2.412918
 1454 3.228093 2.409295
 1455 3.228093 2.405672
 1456 3.231716 2.402049
 1457 3.231716 2.398426
 1458 3.231716 2.394803
 1459 3.231716 2.391180
 1460 3.231716 2.387557
 1461 3.235339 2.383934
 1462 3.238962 2.380311
 1463 3.242585 2.376688
 1464 3.246208 2.373065
 1465 3.249831 2.369442
 1466 3.253454 2.365819
 1467 3.257077 2.362196
 1468 3.257077 2.358573
 1469 3.260700 2.354950
 1470 3.260700 2.351327
 1471 3.264323 2.347704
 1472 3.264323 2.344081
 1473 3.267946 2.340458
 1474 3.267946 2.336835
 1475 3.271569 2.333212
 1476 3.271569 2.329589
 1477 3.275192 2.325966
 1478 3.275192 2.322343
 1479 3.278815 2.318720
 1480 3.278815 2.315097
 1481 3.278815 2.311474
 1482 3.278815 2.307851
 1483 3.278815 2.304228
 1484 3.278815 2.300605
 1485 3.278815 2.296982
 1486 3.278815 2.293359
 1487 3.278815 2.289736
 1488 3.278815 2.286113
 1489 3.278815 2.282490
 1490 3.282438 2.278867
 1491 3.286061 2.275244
 1492 3.289684 2.271621
 1493 3.293307 2.267998
 1494 3.296930 2.264375
 1495 3.300553 2.260752
 1496 3.304176 2.257129
 1497 3.307799 2.253506
 1498 3.311422 2.249883
 1499 3.315045 2.246260
 1500 3.318668 2.242637
 1501 3.322291 2.239014
 1502 3.325914 2.235391
 1503 3.329537 2.235391
 1504 3.333160 2.231768
 1505 3.336783 2.231768
 1506 3.340406 2.228145
 1507 3.344029 2.228145
 1508 3.347652 2.224522
 1509 3.351275 2.224522
 1510 3.354898 2.220899
 1511 3.358521 2.220899
 1512 3.362144 2.217276
 1513 3.365767 2.217276
 1514 3.369390 2.213653
 1515 3.373013 2.213653
 1516 3.376636 2.210030
 1517 3.380259 2.206407
 1518 3.383882 2.202784
 1519 3.387505 2.199161
 1520 3.387505 2.195538
 1521 3.391128 2.191915
 1522 3.391128 2.188292
 1523 3.394751 2.184669
 1524 3.394751 2.181046
 1525 3.398374 2.177423
 1526 3.398374 2.173800
 1527 3.401997 2.170177
 1528 3.401997 2.166554
 1529 3.405620 2.162931
 1530 3.405620 2.159308
 1531 3.409243 2.155685
 1532 3.409243 2.152062
 1533 3.412866 2.148439
 1534 3.416489 2.144816
 1535 3.420112 2.141193
 1536 3.423735 2.137570
 1537 3.427358 2.133947
 1538 3.430981 2.133947
 1539 3.434604 2.130324
 1540 3.438227 2.130324
 1541 3.441850 2.130324
 1542 3.445473 2.130324
 1543 3.449096 2.130324
 1544 3.452719 2.130324
 1545 3.456342 2.130324
 1546 3.459965 2.130324
 1547 3.463588 2.130324
 1548 3.467211 2.126701
 1549 3.470834 2.126701
 1550 3.474457 2.123078
 1551 3.478080 2.123078
 1552 3.481703 2.119455
 1553 3.485326 2.119455
 1554 3.488949 2.115832
 1555 3.492572 2.115832
 1556 3.496195 2.112209
 1557 3.499818 2.112209
 1558 3.503441 2.108586
 1559 3.507064 2.108586
 1560 3.510687 2.104963
 1561 3.514310 2.101340
 1562 3.517933 2.101340
 1563 3.521556 2.101340
 1564 3.525179 2.101340
 1565 3.528802 2.101340
 1566 3.532425 2.101340
 1567 3.536048 2.097717
 1568 3.539671 2.097717
 1569 3.543294 2.094094
 1570 3.546917 2.094094
 1571 3.550540 2.090471
 1572 3.554163 2.090471
 1573 3.557786 2.086848
 1574 3.561409 2.086848
 1575 3.565032 2.083225
 1576 3.568655 2.083225
 1577 3.572278 2.079602
 1578 3.575901 2.079602
 1579 3.579524 2.075979
 1580 3.583147 2.072356
 1581 3.586770 2.068733
 1582 3.586770 2.065110
 1583 3.590393 2.061487
 1584 3.594016 2.057864
 1585 3.597639 2.054241
 1586 3.601262 2.050618
 1587 3.604885 2.046995
 1588 3.608508 2.043372
 1589 3.612131 2.039749
 1590 3.612131 2.036126
 1591 3.615754 2.032503
 1592 3.615754 2.028880
 1593 3.619377 2.025257
 1594 3.619377 2.021634
 1595 3.623000 2.018011
 1596 3.623000 2.014388
 1597 3.626623 2.010765
 1598 3.626623 2.007142
 1599 3.630246 2.003519
 1600 3.630246 1.999896
 1601 3.633869 1.996273
 1602 3.633869 1.992650
 1603 3.633869 1.989027
 1604 3.637492 1.985404
 1605 3.641115 1.981781
 1606 3.644738 1.978158
 1607 3.644738 1.974535
 1608 3.648361 1.970912
 1609 3.648361 1.967289
 1610 3.651984 1.963666
 1611 3.651984 1.960043
 1612 3.655607 1.956420
 1613 3.655607 1.952797
 1614 3.659230 1.949174
 1615 3.659230 1.945551
 1616 3.662853 1.941928
 1617 3.662853 1.938305
 1618 3.666476 1.934682
 1619 3.666476 1.931059
 1620 3.666476 1.927436
 1621 3.670099 1.923813
 1622 3.670099 1.920190
 1623 3.670099 1.916567
 1624 3.673722 1.912944
 1625 3.673722 1.909321
 1626 3.677345 1.905698
 1627 3.677345 1.902075
 1628 3.680968 1.898452
 1629 3.684591 1.894829
 1630 3.688214 1.891206
 1631 3.691837 1.887583
 1632 3.695460 1.883960
 1633 3.699083 1.883960
 1634 3.702706 1.880337
 1635 3.706329 1.876714
 1636 3.709952 1.873091
 1637 3.713575 1.869468
 1638 3.717198 1.865845
 1639 3.720821 1.862222
 1640 3.724444 1.858599
 1641 3.724444 1.854976
 1642 3.728067 1.851353
 1643 3.731690 1.847730
 1644 3.731690 1.844107
 1645 3.735313 1.840484
 1646 3.738936 1.836861
 1647 3.742559 1.833238
 1648 3.746182 1.829615
 1649 3.749805 1.829615
 1650 3.753428 1.829615
 1651 3.757051 1.829615
 1652 3.760674 1.829615
 1653 3.764297 1.829615
 1654 3.767920 1.829615
 1655 3.771543 1.829615
 1656 3.775166 1.829615
 1657 3.778789 1.829615
 1658 3.782412 1.825992
 1659 3.786035 1.825992
 1660 3.789658 1.822369
 1661 3.793281 1.822369
 1662 3.796904 1.818746
 1663 3.800527 1.818746
 1664 3.804150 1.815123
 1665 3.807773 1.815123
 1666 3.811396 1.811500
 1667 3.815019 1.811500
 1668 3.818642 1.807877
 1669 3.822265 1.807877
 1670 3.825888 1.804254
 1671 3.829511 1.804254
 1672 3.833134 1.804254
 1673 3.836757 1.804254
 1674 3.840380 1.804254
 1675 3.844003 1.804254
 1676 3.847626 1.804254
 1677 3.851249 1.804254
 1678 3.854872 1.804254
 1679 3.858495 1.804254
 1680 3.862118 1.804254
 1681 3.865741 1.804254
 1682 3.869364 1.804254
 1683 3.872987 1.800631
 1684 3.876610 1.800631
 1685 3.880233 1.797008
 1686 3.883856 1.797008
 1687 3.887479 1.793385
 1688 3.891102 1.793385
 1689 3.894725 1.789762
 1690 3.898348 1.789762
 1691 3.901971 1.786139
 1692 3.905594 1.786139
 1693 3.909217 1.782516
 1694 3.912840 1.782516
 1695 3.916463 1.778893
 1696 3.920086 1.775270
 1697 3.920086 1.771647
 1698 3.923709 1.768024
 1699 3.923709 1.764401
 1700 3.927332 1.760778
 1701 3.927332 1.757155
 1702 3.930955 1.753532
 1703 3.930955 1.749909
 1704 3.934578 1.746286
 1705 3.934578 1.742663
 1706 3.938201 1.739040
 1707 3.941824 1.735417
 1708 3.945447 1.731794
 1709 3.949070 1.728171
 1710 3.952693 1.724548
 1711 3.956316 1.720925
 1712 3.959939 1.717302
 1713 3.963562 1.713679
 1714 3.967185 1.710056
 1715 3.970808 1.710056
 1716 3.974431 1.710056
 1717 3.978054 1.710056
 1718 3.981677 1.710056
 1719 3.985300 1.710056
 1720 3.988923 1.710056
 1721 3.992546 1.710056
 1722 3.996169 1.710056
 1723 3.999792 1.710056
 1724 4.003415 1.710056
 1725 4.007038 1.710056
 1726 4.010661 1.710056
 1727 4.014284 1.710056
 1728 4.017907 1.710056
 1729 4.021530 1.710056
 1730 4.025153 1.710056
 1731 4.028776 1.710056
 1732 4.032399 1.710056
 1733 4.036022 1.710056
 1734 4.039645 1.706433
 1735 4.043268 1.706433
 1736 4.046891 1.702810
 1737 4.050514 1.702810
 1738 4.054137 1.699187
 1739 4.057760 1.699187
 1740 4.061383 1.695564
 1741 4.065006 1.695564
 1742 4.068629 1.691941
 1743 4.072252 1.691941
 1744 4.075875 1.688318
 1745 4.079498 1.688318
 1746 4.083121 1.684695
 1747 4.086744 1.681072
 1748 4.090367 1.677449
 1749 4.093990 1.673826
 1750 4.097613 1.670203
 1751 4.101236 1.670203
 1752 4.104859 1.670203
 1753 4.108482 1.670203
 1754 4.112105 1.670203
 1755 4.115728 1.670203
 1756 4.119351 1.670203
 1757 4.122974 1.670203
 1758 4.126597 1.670203
 1759 4.130220 1.670203
 1760 4.133843 1.670203
 1761 4.137466 1.670203
 1762 4.141089 1.670203
 1763 4.144712 1.670203
 1764 4.148335 1.670203
 1765 4.151958 1.670203
 1766 4.155581 1.670203
 1767 4.159204 1.670203
 1768 4.162827 1.673826
 1769 4.166450 1.673826
 1770 4.170073 1.677449
 1771 4.173696 1.677449
 1772 4.177319 1.681072
 1773 4.180942 1.681072
 1774 4.184565 1.681072
 1775 4.188188 1.681072
 1776 4.191811 1.681072
 1777 4.195434 1.681072
 1778 4.199057 1.681072
 1779 4.202680 1.681072
 1780 4.206303 1.681072
 1781 4.209926 1.681072
 1782 4.213549 1.681072
 1783 4.217172 1.681072
 1784 4.220795 1.681072
 1785 4.224418 1.681072
 1786 4.228041 1.681072
 1787 4.231664 1.681072
 1788 4.235287 1.681072
 1789 4.238910 1.681072
 1790 4.242533 1.681072
 1791 4.246156 1.681072
 1792 4.249779 1.681072
 1793 4.253402 1.681072
 1794 4.257025 1.681072
 1795 4.260648 1.681072
 1796 4.264271 1.681072
 1797 4.267894 1.681072
 1798 4.271517 1.681072
 1799 4.275140 1.681072
 1800 4.278763 1.681072
 1801 4.282386 1.681072
 1802 4.286009 1.681072
 1803 4.289632 1.681072
 1804 4.293255 1.677449
 1805 4.296878 1.677449
 1806 4.300501 1.673826
 1807 4.304124 1.673826
 1808 4.307747 1.670203
 1809 4.311370 1.670203
 1810 4.314993 1.666580
 1811 4.318616 1.666580
 1812 4.322239 1.662957
 1813 4.325862 1.662957
 1814 4.329485 1.659334
 1815 4.333108 1.659334
 1816 4.336731 1.655711
 1817 4.340354 1.652088
 1818 4.343977 1.648465
 1819 4.343977 1.644842
 1820 4.347600 1.641219
 1821 4.347600 1.637596
 1822 4.351223 1.633973
 1823 4.351223 1.630350
 1824 4.354846 1.626727
 1825 4.354846 1.623104
 1826 4.358469 1.619481
 1827 4.362092 1.615858
 1828 4.365715 1.612235
 1829 4.369338 1.608612
 1830 4.372961 1.604989
 1831 4.376584 1.601366
 1832 4.380207 1.597743
 1833 4.383830 1.594120
 1834 4.387453 1.590497
 1835 4.391076 1.590497
 1836 4.394699 1.590497
 1837 4.398322 1.590497
 1838 4.401945 1.590497
 1839 4.405568 1.590497
 1840 4.409191 1.590497
 1841 4.412814 1.590497
 1842 4.416437 1.590497
 1843 4.420060 1.590497
 1844 4.423683 1.590497
 1845 4.427306 1.590497
 1846 4.430929 1.590497
 1847 4.434552 1.590497
 1848 4.438175 1.590497
 1849 4.441798 1.590497
 1850 4.445421 1.590497
 1851 4.449044 1.590497
 1852 4.452667 1.590497
 1853 4.456290 1.590497
 1854 4.459913 1.586874
 1855 4.463536 1.586874
 1856 4.467159 1.583251
 1857 4.470782 1.583251
 1858 4.474405 1.579628
 1859 4.478028 1.579628
 1860 4.481651 1.579628
 1861 4.485274 1.579628
 1862 4.488897 1.579628
 1863 4.492520 1.579628
 1864 4.496143 1.579628
 1865 4.499766 1.579628
 1866 4.503389 1.579628
 1867 4.507012 1.579628
 1868 4.510635 1.579628
 1869 4.514258 1.579628
 1870 4.517881 1.579628
 1871 4.521504 1.579628
 1872 4.525127 1.579628
 1873 4.528750 1.579628
 1874 4.532373 1.579628
 1875 4.535996 1.576005
 1876 4.539619 1.576005
 1877 4.543242 1.572382
 1878 4.546865 1.572382
 1879 4.550488 1.568759
 1880 4.554111 1.568759
 1881 4.557734 1.565136
 1882 4.561357 1.565136
 1883 4.564980 1.561513
 1884 4.568603 1.561513
 1885 4.572226 1.557890
 1886 4.575849 1.557890
 1887 4.579472 1.554267
 1888 4.583095 1.550644
 1889 4.586718 1.547021
 1890 4.590341 1.543398
 1891 4.593964 1.539775
 1892 4.597587 1.539775
 1893 4.601210 1.539775
 1894 4.604833 1.539775
 1895 4.608456 1.539775
 1896 4.612079 1.539775
 1897 4.615702 1.539775
 1898 4.619325 1.539775
 1899 4.622948 1.539775
 1900 4.626571 1.539775
 1901 4.630194 1.539775
 1902 4.633817 1.539775
 1903 4.637440 1.539775
 1904 4.641063 1.539775
 1905 4.644686 1.539775
 1906 4.648309 1.539775
 1907 4.651932 1.539775
 1908 4.655555 1.539775
 1909 4.659178 1.539775
 1910 4.662801 1.539775
 1911 4.666424 1.539775
 1912 4.670047 1.539775
 1913 4.673670 1.539775
 1914 4.677293 1.539775
 1915 4.680916 1.539775
 1916 4.684539 1.539775
 1917 4.688162 1.539775
 1918 4.691785 1.539775
 1919 4.695408 1.539775
 1920 4.699031 1.539775
 1921 4.702654 1.539775
 1922 4.706277 1.539775
 1923 4.709900 1.539775
 1924 4.713523 1.536152
 1925 4.717146 1.536152
 1926 4.720769 1.532529
 1927 4.724392 1.532529
 1928 4.728015 1.528906
 1929 4.731638 1.528906
 1930 4.735261 1.525283
 1931 4.738884 1.525283
 1932 4.742507 1.521660
 1933 4.746130 1.521660
 1934 4.749753 1.521660
 1935 4.753376 1.518037
 1936 4.756999 1.518037
 1937 4.760622 1.518037
 1938 4.764245 1.518037
 1939 4.767868 1.518037
 1940 4.771491 1.518037
 1941 4.775114 1.518037
 1942 4.778737 1.518037
 1943 4.782360 1.518037
 1944 4.785983 1.514414
 1945 4.789606 1.514414
 1946 4.793229 1.510791
 1947 4.796852 1.510791
 1948 4.800475 1.507168
 1949 4.804098 1.507168
 1950 4.807721 1.503545
 1951 4.811344 1.503545
 1952 4.814967 1.499922
 1953 4.818590 1.499922
 1954 4.822213 1.496299
 1955 4.825836 1.496299
 1956 4.829459 1.492676
 1957 4.833082 1.492676
 1958 4.836705 1.489053
 1959 4.840328 1.489053
 1960 4.843951 1.489053
 1961 4.847574 1.489053
 1962 4.851197 1.489053
 1963 4.854820 1.489053
 1964 4.858443 1.489053
 1965 4.862066 1.489053
 1966 4.865689 1.489053
 1967 4.869312 1.489053
 1968 4.872935 1.489053
 1969 4.876558 1.489053
 1970 4.880181 1.489053
 1971 4.883804 1.489053
 1972 4.887427 1.489053
 1973 4.891050 1.489053
 1974 4.894673 1.489053
 1975 4.898296 1.489053
 1976 4.901919 1.489053
 1977 4.905542 1.489053
 1978 4.909165 1.489053
 1979 4.912788 1.489053
 1980 4.916411 1.489053
 1981 4.920034 1.485430
 1982 4.923657 1.485430
 1983 4.927280 1.481807
 1984 4.930903 1.481807
 1985 4.934526 1.478184
 1986 4.938149 1.478184
 1987 4.941772 1.474561
 1988 4.945395 1.474561
 1989 4.949018 1.470938
 1990 4.952641 1.470938
 1991 4.956264 1.467315
 1992 4.959887 1.467315
 1993 4.963510 1.463692
 1994 4.967133 1.460069
 1995 4.970756 1.456446
 1996 4.974379 1.452823
 1997 4.978002 1.449200
 1998 4.981625 1.445577
 1999 4.985248 1.441954
 2000 4.988871 1.438331
 2001 4.992494 1.434708
 2002 4.996117 1.434708
 2003 4.999740 1.434708
 2004 5.003363 1.431085
 2005 5.006986 1.431085
 2006 5.010609 1.431085
 2007 5.014232 1.431085
 2008 5.017855 1.431085
 2009 5.021478 1.427462
 2010 5.025101 1.427462
 2011 5.028724 1.423839
 2012 5.032347 1.423839
 2013 5.035970 1.423839
 2014 5.039593 1.423839
 2015 5.043216 1.423839
 2016 5.046839 1.423839
 2017 5.050462 1.423839
 2018 5.054085 1.423839
 2019 5.057708 1.423839
 2020 5.061331 1.423839
 2021 5.064954 1.423839
 2022 5.068577 1.423839
 2023 5.072200 1.423839
 2024 5.075823 1.423839
 2025 5.079446 1.423839
 2026 5.083069 1.423839
 2027 5.086692 1.423839
 2028 5.090315 1.423839
 2029 5.093938 1.423839
 2030 5.097561 1.423839
 2031 5.101184 1.423839
 2032 5.104807 1.423839
 2033 5.108430 1.423839
 2034 5.112053 1.420216
 2035 5.115676 1.420216
 2036 5.119299 1.420216
 2037 5.122922 1.420216
 2038 5.126545 1.420216
 2039 5.130168 1.420216
 2040 5.133791 1.420216
 2041 5.137414 1.420216
 2042 5.141037 1.420216
 2043 5.144660 1.420216
 2044 5.148283 1.420216
 2045 5.151906 1.420216
 2046 5.155529 1.420216
 2047 5.159152 1.416593
 2048 5.162775 1.416593
 2049 5.166398 1.412970
 2050 5.170021 1.412970
 2051 5.173644 1.409347
 2052 5.177267 1.409347
 2053 5.180890 1.405724
 2054 5.184513 1.405724
 2055 5.188136 1.402101
 2056 5.191759 1.402101
 2057 5.195382 1.398478
 2058 5.199005 1.398478
 2059 5.202628 1.394855
 2060 5.206251 1.394855
 2061 5.209874 1.394855
 2062 5.213497 1.394855
 2063 5.217120 1.394855
 2064 5.220743 1.394855
 2065 5.224366 1.394855
 2066 5.227989 1.394855
 2067 5.231612 1.394855
 2068 5.235235 1.394855
 2069 5.238858 1.394855
 2070 5.242481 1.394855
 2071 5.246104 1.394855
 2072 5.249727 1.394855
 2073 5.253350 1.394855
 2074 5.256973 1.394855
 2075 5.260596 1.394855
 2076 5.264219 1.394855
 2077 5.267842 1.394855
 2078 5.271465 1.394855
 2079 5.275088 1.394855
 2080 5.278711 1.394855
 2081 5.282334 1.394855
 2082 5.285957 1.394855
 2083 5.289580 1.394855
 2084 5.293203 1.394855
 2085 5.296826 1.394855
 2086 5.300449 1.394855
 2087 5.304072 1.394855
 2088 5.307695 1.394855
 2089 5.311318 1.394855
 2090 5.314941 1.394855
 2091 5.318564 1.394855
 2092 5.322187 1.394855
 2093 5.325810 1.394855
 2094 5.329433 1.394855
 2095 5.333056 1.394855
 2096 5.336679 1.394855
 2097 5.340302 1.394855
 2098 5.343925 1.394855
 2099 5.347548 1.394855
 2100 5.351171 1.391232
 2101 5.354794 1.391232
 2102 5.358417 1.387609
 2103 5.362040 1.387609
 2104 5.365663 1.383986
 2105 5.369286 1.383986
 2106 5.372909 1.380363
 2107 5.376532 1.380363
 2108 5.380155 1.376740
 2109 5.383778 1.376740
 2110 5.387401 1.373117
 2111 5.391024 1.373117
 2112 5.394647 1.369494
 2113 5.398270 1.365871
 2114 5.401893 1.362248
 2115 5.405516 1.358625
 2116 5.409139 1.355002
 2117 5.412762 1.351379
 2118 5.416385 1.347756
 2119 5.420008 1.347756
 2120 5.423631 1.344133
 2121 5.427254 1.344133
 2122 5.430877 1.344133
 2123 5.434500 1.344133
 2124 5.438123 1.344133
 2125 5.441746 1.344133
 2126 5.445369 1.344133
 2127 5.448992 1.344133
 2128 5.452615 1.344133
 2129 5.456238 1.340510
 2130 5.459861 1.340510
 2131 5.463484 1.336887
 2132 5.467107 1.336887
 2133 5.470730 1.333264
 2134 5.474353 1.333264
 2135 5.477976 1.329641
 2136 5.481599 1.329641
 2137 5.485222 1.326018
 2138 5.488845 1.326018
 2139 5.492468 1.322395
 2140 5.496091 1.322395
 2141 5.499714 1.318772
 2142 5.503337 1.315149
 2143 5.506960 1.311526
 2144 5.510583 1.311526
 2145 5.514206 1.307903
 2146 5.517829 1.307903
 2147 5.521452 1.304280
 2148 5.525075 1.304280
 2149 5.528698 1.304280
 2150 5.532321 1.300657
 2151 5.535944 1.300657
 2152 5.539567 1.300657
 2153 5.543190 1.297034
 2154 5.546813 1.297034
 2155 5.550436 1.297034
 2156 5.554059 1.297034
 2157 5.557682 1.297034
 2158 5.561305 1.297034
 2159 5.564928 1.293411
 2160 5.568551 1.293411
 2161 5.572174 1.293411
 2162 5.575797 1.293411
 2163 5.579420 1.293411
 2164 5.583043 1.293411
 2165 5.586666 1.293411
 2166 5.590289 1.293411
 2167 5.593912 1.293411
 2168 5.597535 1.293411
 2169 5.601158 1.293411
 2170 5.604781 1.293411
 2171 5.608404 1.293411
 2172 5.612027 1.293411
 2173 5.615650 1.293411
 2174 5.619273 1.293411
 2175 5.622896 1.293411
 2176 5.626519 1.293411
 2177 5.630142 1.293411
 2178 5.633765 1.293411
 2179 5.637388 1.293411
 2180 5.641011 1.293411
 2181 5.644634 1.293411
 2182 5.648257 1.293411
 2183 5.651880 1.289788
 2184 5.655503 1.289788
 2185 5.659126 1.286165
 2186 5.662749 1.286165
 2187 5.666372 1.282542
 2188 5.669995 1.282542
 2189 5.673618 1.278919
 2190 5.677241 1.278919
 2191 5.680864 1.275296
 2192 5.684487 1.275296
 2193 5.688110 1.271673
 2194 5.691733 1.271673
 2195 5.695356 1.268050
 2196 5.698979 1.264427
 2197 5.702602 1.260804
 2198 5.702602 1.257181
 2199 5.706225 1.257181
 2200 5.709848 1.253558
 2201 5.713471 1.249935
 2202 5.717094 1.246312
 2203 5.720717 1.246312
 2204 5.724340 1.242689
 2205 5.727963 1.242689
 2206 5.731586 1.239066
 2207 5.735209 1.239066
 2208 5.738832 1.235443
 2209 5.742455 1.235443
 2210 5.746078 1.231820
 2211 5.749701 1.231820
 2212 5.753324 1.228197
 2213 5.756947 1.224574
 2214 5.760570 1.220951
 2215 5.764193 1.217328
 2216 5.767816 1.213705
 2217 5.771439 1.210082
 2218 5.775062 1.206459
 2219 5.778685 1.202836
 2220 5.782308 1.199213
 2221 5.785931 1.195590
 2222 5.789554 1.191967
 2223 5.793177 1.191967
 2224 5.796800 1.188344
 2225 5.800423 1.188344
 2226 5.804046 1.184721
 2227 5.807669 1.184721
 2228 5.811292 1.184721
 2229 5.814915 1.184721
 2230 5.818538 1.184721
 2231 5.822161 1.184721
 2232 5.825784 1.184721
 2233 5.829407 1.184721
 2234 5.833030 1.184721
 2235 5.836653 1.184721
 2236 5.840276 1.184721
 2237 5.843899 1.184721
 2238 5.847522 1.184721
 2239 5.851145 1.184721
 2240 5.854768 1.184721
 2241 5.858391 1.184721
 2242 5.862014 1.184721
 2243 5.865637 1.184721
 2244 5.869260 1.184721
 2245 5.872883 1.184721
 2246 5.876506 1.184721
 2247 5.880129 1.184721
 2248 5.883752 1.184721
 2249 5.887375 1.184721
 2250 5.890998 1.184721
 2251 5.894621 1.184721
 2252 5.898244 1.184721
 2253 5.901867 1.184721
 2254 5.905490 1.184721
 2255 5.909113 1.184721
 2256 5.912736 1.184721
 2257 5.916359 1.184721
 2258 5.919982 1.184721
 2259 5.923605 1.181098
 2260 5.927228 1.181098
 2261 5.930851 1.177475
 2262 5.934474 1.177475
 2263 5.938097 1.173852
 2264 5.941720 1.173852
 2265 5.945343 1.173852
 2266 5.948966 1.170229
 2267 5.952589 1.170229
 2268 5.956212 1.166606
 2269 5.959835 1.166606
 2270 5.963458 1.162983
 2271 5.967081 1.162983
 2272 5.970704 1.159360
 2273 5.974327 1.159360
 2274 5.977950 1.155737
 2275 5.981573 1.155737
 2276 5.985196 1.152114
 2277 5.988819 1.152114
 2278 5.992442 1.148491
 2279 5.996065 1.148491
 2280 5.999688 1.144868
 2281 6.003311 1.141245
 2282 6.006934 1.137622
 2283 6.010557 1.137622
 2284 6.014180 1.133999
 2285 6.017803 1.133999
 2286 6.021426 1.130376
 2287 6.025049 1.130376
 2288 6.028672 1.126753
 2289 6.032295 1.126753
 2290 6.035918 1.126753
 2291 6.039541 1.126753
 2292 6.043164 1.126753
 2293 6.046787 1.126753
 2294 6.050410 1.126753
 2295 6.054033 1.126753
 2296 6.057656 1.126753
 2297 6.061279 1.126753
 2298 6.064902 1.126753
 2299 6.068525 1.126753
 2300 6.072148 1.126753
 2301 6.075771 1.126753
 2302 6.079394 1.126753
 2303 6.083017 1.126753
 2304 6.086640 1.126753
 2305 6.090263 1.126753
 2306 6.093886 1.126753
 2307 6.097509 1.126753
 2308 6.101132 1.126753
 2309 6.104755 1.130376
 2310 6.108378 1.130376
 2311 6.112001 1.133999
 2312 6.115624 1.133999
 2313 6.119247 1.137622
 2314 6.122870 1.137622
 2315 6.126493 1.141245
 2316 6.130116 1.141245
 2317 6.133739 1.144868
 2318 6.137362 1.144868
 2319 6.140985 1.148491
 2320 6.144608 1.148491
 2321 6.148231 1.152114
 2322 6.151854 1.152114
 2323 6.155477 1.152114
 2324 6.159100 1.152114
 2325 6.162723 1.152114
 2326 6.166346 1.152114
 2327 6.169969 1.152114
 2328 6.173592 1.152114
 2329 6.177215 1.152114
 2330 6.180838 1.152114
 2331 6.184461 1.152114
 2332 6.188084 1.152114
 2333 6.191707 1.152114
 2334 6.195330 1.152114
 2335 6.198953 1.152114
 2336 6.202576 1.152114
 2337 6.206199 1.152114
 2338 6.209822 1.152114
 2339 6.213445 1.152114
 2340 6.217068 1.152114
 2341 6.220691 1.152114
 2342 6.224314 1.152114
 2343 6.227937 1.152114
 2344 6.231560 1.152114
 2345 6.235183 1.152114
 2346 6.238806 1.152114
 2347 6.242429 1.152114
 2348 6.246052 1.152114
 2349 6.249675 1.152114
 2350 6.253298 1.152114
 2351 6.256921 1.152114
 2352 6.260544 1.152114
 2353 6.264167 1.152114
 2354 6.267790 1.152114
 2355 6.271413 1.148491
 2356 6.275036 1.148491
 2357 6.278659 1.144868
 2358 6.282282 1.144868
 2359 6.285905 1.141245
 2360 6.289528 1.141245
 2361 6.293151 1.137622
 2362 6.296774 1.137622
 2363 6.300397 1.133999
 2364 6.304020 1.133999
 2365 6.307643 1.130376
 2366 6.311266 1.130376
 2367 6.314889 1.126753
 2368 6.318512 1.123130
 2369 6.318512 1.119507
 2370 6.322135 1.115884
 2371 6.322135 1.112261
 2372 6.325758 1.108638
 2373 6.325758 1.105015
 2374 6.329381 1.101392
 2375 6.333004 1.097769
 2376 6.336627 1.094146
 2377 6.340250 1.090523
 2378 6.343873 1.090523
 2379 6.347496 1.086900
 2380 6.351119 1.086900
 2381 6.354742 1.083277
 2382 6.358365 1.083277
 2383 6.361988 1.079654
 2384 6.365611 1.079654
 2385 6.369234 1.079654
 2386 6.372857 1.079654
 2387 6.376480 1.079654
 2388 6.380103 1.079654
 2389 6.383726 1.079654
 2390 6.387349 1.079654
 2391 6.390972 1.079654
 2392 6.394595 1.079654
 2393 6.398218 1.079654
 2394 6.401841 1.079654
 2395 6.405464 1.079654
 2396 6.409087 1.079654
 2397 6.412710 1.079654
 2398 6.416333 1.079654
 2399 6.419956 1.079654
 2400 6.423579 1.079654
 2401 6.427202 1.076031
 2402 6.430825 1.076031
 2403 6.434448 1.072408
 2404 6.438071 1.072408
 2405 6.441694 1.068785
 2406 6.445317 1.068785
 2407 6.448940 1.065162
 2408 6.452563 1.065162
 2409 6.456186 1.061539
 2410 6.459809 1.061539
 2411 6.463432 1.057916
 2412 6.467055 1.057916
 2413 6.470678 1.054293
 2414 6.474301 1.050670
 2415 6.477924 1.047047
 2416 6.477924 1.043424
 2417 6.481547 1.039801
 2418 6.481547 1.036178
 2419 6.485170 1.032555
 2420 6.485170 1.028932
 2421 6.488793 1.025309
 2422 6.492416 1.021686
 2423 6.496039 1.018063
 2424 6.499662 1.014440
 2425 6.503285 1.010817
 2426 6.506908 1.007194
 2427 6.510531 1.007194
 2428 6.514154 1.007194
 2429 6.517777 1.007194
 2430 6.521400 1.007194
 2431 6.525023 1.003571
 2432 6.528646 1.003571
 2433 6.532269 1.003571
 2434 6.535892 1.003571
 2435 6.539515 1.003571
 2436 6.543138 1.003571
 2437 6.546761 1.003571
 2438 6.550384 1.003571
 2439 6.554007 1.003571
 2440 6.557630 1.003571
 2441 6.561253 1.003571
 2442 6.564876 1.003571
 2443 6.568499 1.003571
 2444 6.572122 1.003571
 2445 6.575745 1.003571
 2446 6.579368 1.003571
 2447 6.582991 1.003571
 2448 6.586614 1.003571
 2449 6.590237 1.003571
 2450 6.593860 1.003571
 2451 6.597483 1.003571
 2452 6.601106 1.003571
 2453 6.604729 1.003571
 2454 6.608352 1.003571
 2455 6.611975 1.003571
 2456 6.615598 1.003571
 2457 6.619221 1.003571
 2458 6.622844 0.999948
 2459 6.626467 0.999948
 2460 6.630090 0.996325
 2461 6.633713 0.996325
 2462 6.637336 0.992702
 2463 6.640959 0.992702
 2464 6.644582 0.989079
 2465 6.648205 0.989079
 2466 6.651828 0.985456
 2467 6.655451 0.985456
 2468 6.659074 0.981833
 2469 6.662697 0.981833
 2470 6.666320 0.978210
 2471 6.669943 0.974587
 2472 6.673566 0.974587
 2473 6.677189 0.974587
 2474 6.680812 0.974587
 2475 6.684435 0.974587
 2476 6.688058 0.974587
 2477 6.691681 0.974587
 2478 6.695304 0.974587
 2479 6.698927 0.974587
 2480 6.702550 0.974587
 2481 6.706173 0.974587
 2482 6.709796 0.974587
 2483 6.713419 0.974587
 2484 6.717042 0.974587
 2485 6.720665 0.974587
 2486 6.724288 0.974587
 2487 6.727911 0.974587
 2488 6.731534 0.974587
 2489 6.735157 0.974587
 2490 6.738780 0.974587
 2491 6.742403 0.974587
 2492 6.746026 0.974587
 2493 6.749649 0.974587
 2494 6.753272 0.974587
 2495 6.756895 0.974587
 2496 6.760518 0.974587
 2497 6.764141 0.974587
 2498 6.767764 0.974587
 2499 6.771387 0.974587
 2500 6.775010 0.974587
 2501 6.778633 0.974587
 2502 6.782256 0.974587
 2503 6.785879 0.970964
 2504 6.789502 0.970964
 2505 6.793125 0.967341
 2506 6.796748 0.967341
 2507 6.800371 0.963718
 2508 6.803994 0.963718
 2509 6.807617 0.960095
 2510 6.811240 0.960095
 2511 6.814863 0.956472
 2512 6.818486 0.956472
 2513 6.822109 0.952849
 2514 6.825732 0.952849
 2515 6.829355 0.949226
 2516 6.832978 0.945603
 2517 6.836601 0.941980
 2518 6.840224 0.938357
 2519 6.843847 0.938357
 2520 6.847470 0.938357
 2521 6.851093 0.938357
 2522 6.854716 0.938357
 2523 6.858339 0.938357
 2524 6.861962 0.938357
 2525 6.865585 0.938357
 2526 6.869208 0.938357
 2527 6.872831 0.938357
 2528 6.876454 0.938357
 2529 6.880077 0.938357
 2530 6.883700 0.938357
 2531 6.887323 0.934734
 2532 6.890946 0.934734
 2533 6.894569 0.931111
 2534 6.898192 0.931111
 2535 6.901815 0.931111
 2536 6.905438 0.931111
 2537 6.909061 0.931111
 2538 6.912684 0.931111
 2539 6.916307 0.931111
 2540 6.919930 0.931111
 2541 6.923553 0.931111
 2542 6.927176 0.931111
 2543 6.930799 0.931111
 2544 6.934422 0.931111
 2545 6.938045 0.931111
 2546 6.941668 0.931111
 2547 6.945291 0.931111
 2548 6.948914 0.931111
 2549 6.952537 0.927488
 2550 6.956160 0.927488
 2551 6.959783 0.923865
 2552 6.963406 0.923865
 2553 6.967029 0.920242
 2554 6.970652 0.920242
 2555 6.974275 0.916619
 2556 6.977898 0.916619
 2557 6.981521 0.912996
 2558 6.985144 0.912996
 2559 6.988767 0.909373
 2560 6.992390 0.909373
 2561 6.996013 0.905750
 2562 6.999636 0.902127
 2563 7.003259 0.902127
 2564 7.006882 0.898504
 2565 7.010505 0.898504
 2566 7.014128 0.894881
 2567 7.017751 0.891258
 2568 7.021374 0.887635
 2569 7.024997 0.884012
 2570 7.028620 0.880389
 2571 7.032243 0.876766
 2572 7.035866 0.873143
 2573 7.039489 0.869520
 2574 7.043112 0.865897
 2575 7.046735 0.865897
 2576 7.050358 0.862274
 2577 7.053981 0.862274
 2578 7.057604 0.862274
 2579 7.061227 0.858651
 2580 7.064850 0.858651
 2581 7.068473 0.855028
 2582 7.072096 0.855028
 2583 7.075719 0.851405
 2584 7.079342 0.851405
 2585 7.082965 0.851405
 2586 7.086588 0.851405
 2587 7.090211 0.851405
 2588 7.093834 0.851405
 2589 7.097457 0.851405
 2590 7.101080 0.851405
 2591 7.104703 0.851405
 2592 7.108326 0.851405
 2593 7.111949 0.851405
 2594 7.115572 0.851405
 2595 7.119195 0.851405
 2596 7.122818 0.847782
 2597 7.126441 0.847782
 2598 7.130064 0.844159
 2599 7.133687 0.844159
 2600 7.137310 0.840536
 2601 7.140933 0.840536
 2602 7.144556 0.836913
 2603 7.148179 0.836913
 2604 7.151802 0.833290
 2605 7.155425 0.833290
 2606 7.159048 0.829667
 2607 7.162671 0.829667
 2608 7.166294 0.826044
 2609 7.169917 0.822421
 2610 7.173540 0.818798
 2611 7.177163 0.815175
 2612 7.177163 0.811552
 2613 7.180786 0.807929
 2614 7.184409 0.804306
 2615 7.188032 0.800683
 2616 7.191655 0.800683
 2617 7.195278 0.800683
 2618 7.198901 0.800683
 2619 7.202524 0.800683
 2620 7.206147 0.800683
 2621 7.209770 0.800683
 2622 7.213393 0.800683
 2623 7.217016 0.800683
 2624 7.220639 0.800683
 2625 7.224262 0.800683
 2626 7.227885 0.800683
 2627 7.231508 0.800683
 2628 7.235131 0.800683
 2629 7.238754 0.800683
 2630 7.242377 0.800683
 2631 7.246000 0.800683
 2632 7.249623 0.800683
 2633 7.253246 0.800683
 2634 7.256869 0.800683
 2635 7.260492 0.800683
 2636 7.264115 0.800683
 2637 7.267738 0.800683
 2638 7.271361 0.800683
 2639 7.274984 0.800683
 2640 7.278607 0.800683
 2641 7.282230 0.797060
 2642 7.285853 0.797060
 2643 7.289476 0.793437
 2644 7.293099 0.793437
 2645 7.296722 0.789814
 2646 7.300345 0.789814
 2647 7.303968 0.789814
 2648 7.307591 0.789814
 2649 7.311214 0.789814
 2650 7.314837 0.789814
 2651 7.318460 0.786191
 2652 7.322083 0.786191
 2653 7.325706 0.786191
 2654 7.329329 0.786191
 2655 7.332952 0.786191
 2656 7.336575 0.786191
 2657 7.340198 0.786191
 2658 7.343821 0.786191
 2659 7.347444 0.786191
 2660 7.351067 0.786191
 2661 7.354690 0.786191
 2662 7.358313 0.786191
 2663 7.361936 0.786191
 2664 7.365559 0.786191
 2665 7.369182 0.786191
 2666 7.372805 0.782568
 2667 7.376428 0.782568
 2668 7.380051 0.778945
 2669 7.383674 0.778945
 2670 7.387297 0.775322
 2671 7.390920 0.775322
 2672 7.394543 0.771699
 2673 7.398166 0.771699
 2674 7.401789 0.768076
 2675 7.405412 0.768076
 2676 7.409035 0.764453
 2677 7.412658 0.764453
 2678 7.416281 0.760830
 2679 7.419904 0.757207
 2680 7.423527 0.757207
 2681 7.427150 0.753584
 2682 7.430773 0.753584
 2683 7.434396 0.749961
 2684 7.438019 0.749961
 2685 7.441642 0.749961
 2686 7.445265 0.746338
 2687 7.448888 0.746338
 2688 7.452511 0.746338
 2689 7.456134 0.749961
 2690 7.459757 0.749961
 2691 7.463380 0.753584
 2692 7.467003 0.753584
 2693 7.470626 0.757207
 2694 7.474249 0.757207
 2695 7.477872 0.760830
 2696 7.477872 0.764453
 2697 7.481495 0.768076
 2698 7.485118 0.771699
 2699 7.485118 0.775322
 2700 7.488741 0.778945
 2701 7.492364 0.782568
 2702 7.495987 0.782568
 2703 7.499610 0.786191
 2704 7.503233 0.786191
 2705 7.506856 0.789814
 2706 7.510479 0.789814
 2707 7.514102 0.793437
 2708 7.517725 0.793437
 2709 7.521348 0.797060
 2710 7.524971 0.797060
 2711 7.528594 0.800683
 2712 7.532217 0.800683
 2713 7.535840 0.804306
 2714 7.539463 0.804306
 2715 7.543086 0.804306
 2716 7.546709 0.804306
 2717 7.550332 0.804306
 2718 7.553955 0.804306
 2719 7.557578 0.807929
 2720 7.561201 0.807929
 2721 7.564824 0.807929
 2722 7.568447 0.811552
 2723 7.572070 0.815175
 2724 7.575693 0.815175
 2725 7.579316 0.818798
 2726 7.582939 0.818798
 2727 7.586562 0.822421
 2728 7.590185 0.822421
 2729 7.593808 0.826044
 2730 7.597431 0.826044
 2731 7.601054 0.829667
 2732 7.604677 0.833290
 2733 7.608300 0.836913
 2734 7.608300 0.840536
 2735 7.611923 0.844159
 2736 7.615546 0.847782
 2737 7.619169 0.851405
 2738 7.622792 0.855028
 2739 7.626415 0.858651
 2740 7.630038 0.862274
 2741 7.633661 0.862274
 2742 7.637284 0.865897
 2743 7.640907 0.869520
 2744 7.644530 0.869520
 2745 7.648153 0.873143
 2746 7.651776 0.876766
 2747 7.655399 0.880389
 2748 7.659022 0.884012
 2749 7.662645 0.887635
 2750 7.666268 0.891258
 2751 7.669891 0.894881
 2752 7.673514 0.894881
 2753 7.677137 0.898504
 2754 7.680760 0.902127
 2755 7.684383 0.902127
 2756 7.688006 0.905750
 2757 7.691629 0.905750
 2758 7.695252 0.909373
 2759 7.698875 0.912996
 2760 7.702498 0.916619
 2761 7.706121 0.916619
 2762 7.709744 0.920242
 2763 7.713367 0.923865
 2764 7.716990 0.923865
 2765 7.720613 0.927488
 2766 7.724236 0.927488
 2767 7.727859 0.931111
 2768 7.731482 0.931111
 2769 7.735105 0.934734
 2770 7.738728 0.934734
 2771 7.742351 0.938357
 2772 7.745974 0.938357
 2773 7.749597 0.941980
 2774 7.753220 0.941980
 2775 7.756843 0.945603
 2776 7.760466 0.945603
 2777 7.764089 0.945603
 2778 7.767712 0.945603
 2779 7.771335 0.945603
 2780 7.774958 0.945603
 2781 7.778581 0.945603
 2782 7.782204 0.945603
 2783 7.785827 0.945603
 2784 7.789450 0.949226
 2785 7.793073 0.952849
 2786 7.796696 0.956472
 2787 7.796696 0.960095
 2788 7.800319 0.963718
 2789 7.803942 0.967341
 2790 7.803942 0.970964
 2791 7.807565 0.974587
 2792 7.811188 0.974587
 2793 7.814811 0.978210
 2794 7.818434 0.978210
 2795 7.822057 0.981833
 2796 7.825680 0.981833
 2797 7.829303 0.985456
 2798 7.832926 0.985456
 2799 7.836549 0.989079
 2800 7.840172 0.989079
 2801 7.843795 0.992702
 2802 7.847418 0.992702
 2803 7.851041 0.996325
 2804 7.854664 0.996325
 2805 7.858287 0.996325
 2806 7.861910 0.996325
 2807 7.865533 0.996325
 2808 7.869156 0.996325
 2809 7.872779 0.996325
 2810 7.876402 0.996325
 2811 7.880025 0.996325
 2812 7.883648 0.996325
 2813 7.887271 0.996325
 2814 7.890894 0.996325
 2815 7.894517 0.996325
 2816 7.898140 0.996325
 2817 7.901763 0.996325
 2818 7.905386 0.996325
 2819 7.909009 0.996325
 2820 7.912632 0.996325
 2821 7.916255 0.996325
 2822 7.919878 0.996325
 2823 7.923501 0.996325
 2824 7.927124 0.996325
 2825 7.930747 0.996325
 2826 7.934370 0.996325
 2827 7.937993 0.992702
 2828 7.941616 0.992702
 2829 7.945239 0.989079
 2830 7.948862 0.989079
 2831 7.952485 0.985456
 2832 7.956108 0.985456
 2833 7.959731 0.985456
 2834 7.963354 0.985456
 2835 7.966977 0.985456
 2836 7.970600 0.989079
 2837 7.974223 0.992702
 2838 7.977846 0.996325
 2839 7.981469 0.999948
 2840 7.985092 0.999948
 2841 7.988715 1.003571
 2842 7.992338 1.003571
 2843 7.995961 1.007194
 2844 7.999584 1.007194
 2845 8.003207 1.010817
 2846 8.006830 1.010817
 2847 8.010453 1.014440
 2848 8.014076 1.014440
 2849 8.017699 1.018063
 2850 8.021322 1.018063
 2851 8.024945 1.021686
 2852 8.028568 1.021686
 2853 8.032191 1.021686
 2854 8.035814 1.021686
 2855 8.039437 1.021686
 2856 8.043060 1.021686
 2857 8.046683 1.021686
 2858 8.050306 1.021686
 2859 8.053929 1.021686
 2860 8.057552 1.021686
 2861 8.061175 1.021686
 2862 8.064798 1.021686
 2863 8.068421 1.021686
 2864 8.072044 1.021686
 2865 8.075667 1.021686
 2866 8.079290 1.021686
 2867 8.082913 1.021686
 2868 8.086536 1.025309
 2869 8.090159 1.028932
 2870 8.093782 1.028932
 2871 8.097405 1.032555
 2872 8.101028 1.036178
 2873 8.104651 1.036178
 2874 8.108274 1.039801
 2875 8.111897 1.039801
 2876 8.115520 1.043424
 2877 8.119143 1.043424
 2878 8.122766 1.047047
 2879 8.126389 1.047047
 2880 8.130012 1.050670
 2881 8.133635 1.050670
 2882 8.137258 1.054293
 2883 8.140881 1.054293
 2884 8.144504 1.057916
 2885 8.148127 1.057916
 2886 8.151750 1.057916
 2887 8.155373 1.057916
 2888 8.158996 1.057916
 2889 8.162619 1.057916
 2890 8.166242 1.057916
 2891 8.169865 1.057916
 2892 8.173488 1.057916
 2893 8.177111 1.057916
 2894 8.180734 1.057916
 2895 8.184357 1.057916
 2896 8.187980 1.057916
 2897 8.191603 1.057916
 2898 8.195226 1.057916
 2899 8.198849 1.057916
 2900 8.202472 1.057916
 2901 8.206095 1.057916
 2902 8.209718 1.061539
 2903 8.213341 1.061539
 2904 8.216964 1.065162
 2905 8.220587 1.065162
 2906 8.224210 1.068785
 2907 8.227833 1.068785
 2908 8.231456 1.072408
 2909 8.235079 1.072408
 2910 8.238702 1.072408
 2911 8.242325 1.072408
 2912 8.245948 1.072408
 2913 8.249571 1.072408
 2914 8.253194 1.072408
 2915 8.256817 1.072408
 2916 8.260440 1.072408
 2917 8.264063 1.072408
 2918 8.267686 1.072408
 2919 8.271309 1.072408
 2920 8.274932 1.072408
 2921 8.278555 1.072408
 2922 8.282178 1.072408
 2923 8.285801 1.072408
 2924 8.289424 1.072408
 2925 8.293047 1.076031
 2926 8.296670 1.076031
 2927 8.300293 1.079654
 2928 8.303916 1.079654
 2929 8.307539 1.083277
 2930 8.311162 1.083277
 2931 8.314785 1.086900
 2932 8.318408 1.086900
 2933 8.322031 1.090523
 2934 8.325654 1.090523
 2935 8.329277 1.090523
 2936 8.332900 1.090523
 2937 8.336523 1.090523
 2938 8.340146 1.090523
 2939 8.343769 1.090523
 2940 8.347392 1.090523
 2941 8.351015 1.090523
 2942 8.354638 1.090523
 2943 8.358261 1.090523
 2944 8.361884 1.090523
 2945 8.365507 1.090523
 2946 8.369130 1.090523
 2947 8.372753 1.090523
 2948 8.376376 1.090523
 2949 8.379999 1.090523
 2950 8.383622 1.094146
 2951 8.387245 1.094146
 2952 8.390868 1.094146
 2953 8.394491 1.097769
 2954 8.398114 1.097769
 2955 8.401737 1.101392
 2956 8.405360 1.101392
 2957 8.408983 1.105015
 2958 8.412606 1.105015
 2959 8.416229 1.108638
 2960 8.419852 1.108638
 2961 8.423475 1.112261
 2962 8.427098 1.112261
 2963 8.430721 1.115884
 2964 8.434344 1.115884
 2965 8.437967 1.115884
 2966 8.441590 1.115884
 2967 8.445213 1.115884
 2968 8.448836 1.115884
 2969 8.452459 1.115884
 2970 8.456082 1.115884
 2971 8.459705 1.115884
 2972 8.463328 1.115884
 2973 8.466951 1.115884
 2974 8.470574 1.115884
 2975 8.474197 1.115884
 2976 8.477820 1.115884
 2977 8.481443 1.115884
 2978 8.485066 1.119507
 2979 8.488689 1.123130
 2980 8.492312 1.126753
 2981 8.495935 1.130376
 2982 8.499558 1.130376
 2983 8.503181 1.133999
 2984 8.506804 1.133999
 2985 8.510427 1.137622
 2986 8.514050 1.137622
 2987 8.517673 1.141245
 2988 8.521296 1.141245
 2989 8.524919 1.144868
 2990 8.528542 1.144868
 2991 8.532165 1.148491
 2992 8.535788 1.148491
 2993 8.539411 1.152114
 2994 8.543034 1.152114
 2995 8.546657 1.152114
 2996 8.550280 1.152114
 2997 8.553903 1.152114
 2998 8.557526 1.152114
 2999 8.561149 1.152114
 3000 8.564772 1.152114
 3001 8.568395 1.152114
 3002 8.572018 1.152114
 3003 8.575641 1.152114
 3004 8.579264 1.152114
 3005 8.582887 1.152114
 3006 8.586510 1.152114
 3007 8.590133 1.152114
 3008 8.593756 1.152114
 3009 8.597379 1.152114
 3010 8.601002 1.152114
 3011 8.604625 1.152114
 3012 8.608248 1.152114
 3013 8.611871 1.152114
 3014 8.615494 1.152114
 3015 8.619117 1.152114
 3016 8.622740 1.152114
 3017 8.626363 1.152114
 3018 8.629986 1.152114
 3019 8.633609 1.152114
 3020 8.637232 1.148491
 3021 8.640855 1.148491
 3022 8.644478 1.148491
 3023 8.648101 1.148491
 3024 8.651724 1.148491
 3025 8.655347 1.148491
 3026 8.658970 1.148491
 3027 8.662593 1.148491
 3028 8.666216 1.148491
 3029 8.669839 1.148491
 3030 8.673462 1.148491
 3031 8.677085 1.148491
 3032 8.680708 1.144868
 3033 8.684331 1.144868
 3034 8.687954 1.144868
 3035 8.691577 1.144868
 3036 8.695200 1.144868
 3037 8.698823 1.144868
 3038 8.702446 1.144868
 3039 8.706069 1.144868
 3040 8.709692 1.144868
 3041 8.713315 1.144868
 3042 8.716938 1.144868
 3043 8.720561 1.144868
 3044 8.724184 1.144868
 3045 8.727807 1.144868
 3046 8.731430 1.144868
 3047 8.735053 1.144868
 3048 8.738676 1.144868
 3049 8.742299 1.144868
 3050 8.745922 1.144868
 3051 8.749545 1.141245
 3052 8.753168 1.141245
 3053 8.756791 1.137622
 3054 8.760414 1.137622
 3055 8.764037 1.133999
 3056 8.767660 1.133999
 3057 8.771283 1.133999
 3058 8.774906 1.133999
 3059 8.778529 1.133999
 3060 8.782152 1.133999
 3061 8.785775 1.133999
 3062 8.789398 1.133999
 3063 8.793021 1.130376
 3064 8.796644 1.130376
 3065 8.800267 1.133999
 3066 8.803890 1.133999
 3067 8.807513 1.137622
 3068 8.811136 1.137622
 3069 8.814759 1.141245
 3070 8.818382 1.141245
 3071 8.822005 1.144868
 3072 8.825628 1.144868
 3073 8.829251 1.148491
 3074 8.832874 1.148491
 3075 8.836497 1.152114
 3076 8.840120 1.152114
 3077 8.843743 1.155737
 3078 8.847366 1.155737
 3079 8.850989 1.155737
 3080 8.854612 1.155737
 3081 8.858235 1.155737
 3082 8.861858 1.155737
 3083 8.865481 1.159360
 3084 8.869104 1.159360
 3085 8.872727 1.162983
 3086 8.876350 1.162983
 3087 8.879973 1.166606
 3088 8.883596 1.166606
 3089 8.887219 1.170229
 3090 8.890842 1.170229
 3091 8.894465 1.173852
 3092 8.898088 1.177475
 3093 8.901711 1.177475
 3094 8.905334 1.181098
 3095 8.908957 1.181098
 3096 8.912580 1.184721
 3097 8.916203 1.184721
 3098 8.919826 1.188344
 3099 8.923449 1.188344
 3100 8.927072 1.191967
 3101 8.930695 1.191967
 3102 8.934318 1.195590
 3103 8.937941 1.195590
 3104 8.941564 1.199213
 3105 8.945187 1.199213
 3106 8.948810 1.199213
 3107 8.952433 1.199213
 3108 8.956056 1.199213
 3109 8.959679 1.199213
 3110 8.963302 1.199213
 3111 8.966925 1.199213
 3112 8.970548 1.202836
 3113 8.974171 1.202836
 3114 8.977794 1.206459
 3115 8.981417 1.206459
 3116 8.985040 1.210082
 3117 8.988663 1.210082
 3118 8.992286 1.210082
 3119 8.995909 1.213705
 3120 8.999532 1.213705
 3121 9.003155 1.213705
 3122 9.006778 1.213705
 3123 9.010401 1.213705
 3124 9.014024 1.213705
 3125 9.017647 1.213705
 3126 9.021270 1.213705
 3127 9.024893 1.213705
 3128 9.028516 1.213705
 3129 9.032139 1.213705
 3130 9.035762 1.217328
 3131 9.039385 1.217328
 3132 9.043008 1.217328
 3133 9.046631 1.217328
 3134 9.050254 1.220951
 3135 9.053877 1.224574
 3136 9.053877 1.228197
 3137 9.057500 1.231820
 3138 9.061123 1.235443
 3139 9.061123 1.239066
 3140 9.064746 1.242689
 3141 9.064746 1.246312
 3142 9.068369 1.249935
 3143 9.068369 1.253558
 3144 9.071992 1.257181
 3145 9.071992 1.260804
 3146 9.075615 1.264427
 3147 9.079238 1.264427
 3148 9.082861 1.268050
 3149 9.086484 1.268050
 3150 9.090107 1.271673
 3151 9.093730 1.271673
 3152 9.097353 1.275296
 3153 9.100976 1.275296
 3154 9.104599 1.278919
 3155 9.108222 1.278919
 3156 9.111845 1.282542
 3157 9.115468 1.282542
 3158 9.119091 1.286165
 3159 9.122714 1.286165
 3160 9.126337 1.286165
 3161 9.129960 1.286165
 3162 9.133583 1.286165
 3163 9.137206 1.286165
 3164 9.140829 1.286165
 3165 9.144452 1.286165
 3166 9.148075 1.286165
 3167 9.151698 1.286165
 3168 9.155321 1.286165
 3169 9.158944 1.286165
 3170 9.162567 1.286165
 3171 9.166190 1.286165
 3172 9.169813 1.286165
 3173 9.173436 1.286165
 3174 9.177059 1.286165
 3175 9.180682 1.286165
 3176 9.184305 1.286165
 3177 9.187928 1.286165
 3178 9.191551 1.286165
 3179 9.195174 1.286165
 3180 9.198797 1.286165
 3181 9.202420 1.282542
 3182 9.206043 1.282542
 3183 9.209666 1.278919
 3184 9.213289 1.278919
 3185 9.216912 1.275296
 3186 9.220535 1.275296
 3187 9.224158 1.275296
 3188 9.227781 1.271673
 3189 9.231404 1.271673
 3190 9.235027 1.271673
 3191 9.238650 1.275296
 3192 9.242273 1.275296
 3193 9.245896 1.278919
 3194 9.249519 1.282542
 3195 9.253142 1.286165
 3196 9.256765 1.289788
 3197 9.260388 1.293411
 3198 9.264011 1.297034
 3199 9.267634 1.300657
 3200 9.271257 1.304280
 3201 9.274880 1.307903
 3202 9.278503 1.311526
 3203 9.282126 1.315149
 3204 9.285749 1.318772
 3205 9.289372 1.322395
 3206 9.292995 1.326018
 3207 9.296618 1.329641
 3208 9.300241 1.333264
 3209 9.303864 1.336887
 3210 9.307487 1.336887
 3211 9.307487 1.340510
 3212 9.311110 1.344133
 3213 9.314733 1.347756
 3214 9.314733 1.351379
 3215 9.318356 1.355002
 3216 9.321979 1.358625
 3217 9.325602 1.358625
 3218 9.329225 1.362248
 3219 9.332848 1.362248
 3220 9.336471 1.365871
 3221 9.340094 1.365871
 3222 9.343717 1.369494
 3223 9.347340 1.369494
 3224 9.350963 1.373117
 3225 9.354586 1.373117
 3226 9.358209 1.376740
 3227 9.361832 1.376740
 3228 9.365455 1.380363
 3229 9.369078 1.380363
 3230 9.372701 1.380363
 3231 9.376324 1.380363
 3232 9.379947 1.380363
 3233 9.383570 1.380363
 3234 9.387193 1.383986
 3235 9.390816 1.383986
 3236 9.394439 1.387609
 3237 9.394439 1.391232
 3238 9.398062 1.394855
 3239 9.398062 1.398478
 3240 9.401685 1.402101
 3241 9.401685 1.405724
 3242 9.405308 1.409347
 3243 9.405308 1.412970
 3244 9.408931 1.416593
 3245 9.408931 1.420216
 3246 9.412554 1.423839
 3247 9.416177 1.427462
 3248 9.416177 1.431085
 3249 9.419800 1.434708
 3250 9.423423 1.438331
 3251 9.427046 1.438331
 3252 9.430669 1.441954
 3253 9.434292 1.441954
 3254 9.437915 1.445577
 3255 9.441538 1.445577
 3256 9.445161 1.449200
 3257 9.448784 1.449200
 3258 9.452407 1.452823
 3259 9.456030 1.452823
 3260 9.459653 1.456446
 3261 9.463276 1.456446
 3262 9.466899 1.460069
 3263 9.470522 1.460069
 3264 9.474145 1.460069
 3265 9.477768 1.460069
 3266 9.481391 1.460069
 3267 9.485014 1.460069
 3268 9.488637 1.460069
 3269 9.492260 1.460069
 3270 9.495883 1.460069
 3271 9.499506 1.460069
 3272 9.503129 1.460069
 3273 9.506752 1.460069
 3274 9.510375 1.460069
 3275 9.513998 1.463692
 3276 9.517621 1.463692
 3277 9.521244 1.463692
 3278 9.524867 1.463692
 3279 9.528490 1.463692
 3280 9.532113 1.463692
 3281 9.535736 1.463692
 3282 9.539359 1.467315
 3283 9.542982 1.467315
 3284 9.546605 1.467315
 3285 9.546605 1.470938
 3286 9.546605 1.474561
 3287 9.546605 1.478184
 3288 9.546605 1.481807
 3289 9.546605 1.485430
 3290 9.546605 1.489053
 3291 9.550228 1.492676
 3292 9.550228 1.496299
 3293 9.553851 1.499922
 3294 9.553851 1.503545
 3295 9.557474 1.507168
 3296 9.557474 1.510791
 3297 9.561097 1.514414
 3298 9.561097 1.518037
 3299 9.564720 1.521660
 3300 9.564720 1.525283
 3301 9.568343 1.528906
 3302 9.568343 1.532529
 3303 9.571966 1.536152
 3304 9.575589 1.536152
 3305 9.579212 1.539775
 3306 9.582835 1.539775
 3307 9.586458 1.543398
 3308 9.590081 1.543398
 3309 9.593704 1.547021
 3310 9.597327 1.547021
 3311 9.600950 1.550644
 3312 9.604573 1.550644
 3313 9.608196 1.554267
 3314 9.611819 1.554267
 3315 9.615442 1.557890
 3316 9.619065 1.557890
 3317 9.622688 1.557890
 3318 9.626311 1.557890
 3319 9.629934 1.557890
 3320 9.633557 1.561513
 3321 9.637180 1.561513
 3322 9.640803 1.565136
 3323 9.644426 1.568759
 3324 9.648049 1.572382
 3325 9.648049 1.576005
 3326 9.651672 1.579628
 3327 9.651672 1.583251
 3328 9.655295 1.586874
 3329 9.655295 1.590497
 3330 9.658918 1.594120
 3331 9.662541 1.597743
 3332 9.662541 1.601366
 3333 9.666164 1.604989
 3334 9.669787 1.604989
 3335 9.673410 1.608612
 3336 9.677033 1.608612
 3337 9.680656 1.612235
 3338 9.684279 1.612235
 3339 9.687902 1.615858
 3340 9.691525 1.615858
 3341 9.695148 1.619481
 3342 9.698771 1.619481
 3343 9.702394 1.623104
 3344 9.706017 1.623104
 3345 9.709640 1.626727
 3346 9.713263 1.626727
 3347 9.716886 1.626727
 3348 9.720509 1.626727
 3349 9.724132 1.630350
 3350 9.727755 1.633973
 3351 9.731378 1.633973
 3352 9.735001 1.637596
 3353 9.738624 1.637596
 3354 9.742247 1.641219
 3355 9.745870 1.641219
 3356 9.749493 1.644842
 3357 9.753116 1.644842
 3358 9.756739 1.648465
 3359 9.760362 1.648465
 3360 9.763985 1.652088
 3361 9.767608 1.652088
 3362 9.771231 1.655711
 3363 9.774854 1.655711
 3364 9.778477 1.659334
 3365 9.782100 1.662957
 3366 9.785723 1.666580
 3367 9.789346 1.670203
 3368 9.792969 1.673826
 3369 9.796592 1.677449
 3370 9.800215 1.681072
 3371 9.803838 1.684695
 3372 9.807461 1.688318
 3373 9.811084 1.691941
 3374 9.814707 1.695564
 3375 9.818330 1.699187
 3376 9.821953 1.699187
 3377 9.825576 1.702810
 3378 9.829199 1.702810
 3379 9.832822 1.706433
 3380 9.836445 1.706433
 3381 9.840068 1.710056
 3382 9.843691 1.710056
 3383 9.847314 1.713679
 3384 9.850937 1.713679
 3385 9.854560 1.717302
 3386 9.858183 1.717302
 3387 9.861806 1.720925
 3388 9.865429 1.720925
 3389 9.869052 1.720925
 3390 9.872675 1.720925
 3391 9.876298 1.724548
 3392 9.879921 1.724548
 3393 9.883544 1.728171
 3394 9.887167 1.731794
 3395 9.890790 1.735417
 3396 9.894413 1.739040
 3397 9.898036 1.742663
 3398 9.901659 1.746286
 3399 9.905282 1.749909
 3400 9.908905 1.753532
 3401 9.912528 1.757155
 3402 9.916151 1.760778
 3403 9.919774 1.764401
 3404 9.923397 1.768024
 3405 9.927020 1.771647
 3406 9.930643 1.775270
 3407 9.934266 1.778893
 3408 9.937889 1.782516
 3409 9.941512 1.786139
 3410 9.945135 1.786139
 3411 9.948758 1.789762
 3412 9.952381 1.789762
 3413 9.956004 1.793385
 3414 9.959627 1.793385
 3415 9.963250 1.797008
 3416 9.966873 1.797008
 3417 9.970496 1.800631
 3418 9.974119 1.804254
 3419 9.977742 1.807877
 3420 9.981365 1.811500
 3421 9.984988 1.815123
 3422 9.988611 1.818746
 3423 9.992234 1.822369
 3424 9.995857 1.825992
 3425 9.999480 1.829615
 3426 10.003103 1.833238
 3427 10.006726 1.836861
 3428 10.010349 1.840484
 3429 10.013972 1.844107
 3430 10.017595 1.847730
 3431 10.021218 1.851353
 3432 10.024841 1.851353
 3433 10.028464 1.854976
 3434 10.032087 1.854976
 3435 10.035710 1.858599
 3436 10.039333 1.858599
 3437 10.042956 1.862222
 3438 10.046579 1.862222
 3439 10.050202 1.865845
 3440 10.053825 1.865845
 3441 10.057448 1.869468
 3442 10.061071 1.869468
 3443 10.064694 1.873091
 3444 10.068317 1.876714
 3445 10.071940 1.880337
 3446 10.075563 1.883960
 3447 10.079186 1.887583
 3448 10.082809 1.891206
 3449 10.086432 1.894829
 3450 10.090055 1.898452
 3451 10.093678 1.902075
 3452 10.097301 1.905698
 3453 10.100924 1.909321
 3454 10.104547 1.912944
 3455 10.108170 1.916567
 3456 10.111793 1.920190
 3457 10.115416 1.923813
 3458 10.119039 1.923813
 3459 10.122662 1.927436
 3460 10.126285 1.927436
 3461 10.129908 1.931059
 3462 10.133531 1.931059
 3463 10.137154 1.934682
 3464 10.140777 1.934682
 3465 10.144400 1.938305
 3466 10.148023 1.938305
 3467 10.151646 1.941928
 3468 10.155269 1.941928
 3469 10.158892 1.945551
 3470 10.162515 1.945551
 3471 10.166138 1.945551
 3472 10.169761 1.945551
 3473 10.173384 1.945551
 3474 10.177007 1.945551
 3475 10.180630 1.945551
 3476 10.184253 1.945551
 3477 10.187876 1.945551
 3478 10.191499 1.949174
 3479 10.195122 1.949174
 3480 10.198745 1.952797
 3481 10.202368 1.956420
 3482 10.205991 1.960043
 3483 10.209614 1.960043
 3484 10.213237 1.963666
 3485 10.216860 1.963666
 3486 10.220483 1.967289
 3487 10.224106 1.967289
 3488 10.227729 1.970912
 3489 10.231352 1.970912
 3490 10.234975 1.974535
 3491 10.238598 1.974535
 3492 10.242221 1.978158
 3493 10.245844 1.978158
 3494 10.249467 1.981781
 3495 10.253090 1.985404
 3496 10.256713 1.989027
 3497 10.260336 1.992650
 3498 10.263959 1.996273
 3499 10.267582 1.999896
 3500 10.271205 2.003519
 3501 10.274828 2.007142
 3502 10.278451 2.010765
 3503 10.282074 2.014388
 3504 10.285697 2.018011
 3505 10.285697 2.021634
 3506 10.289320 2.025257
 3507 10.292943 2.028880
 3508 10.292943 2.032503
 3509 10.292943 2.036126
 3510 10.292943 2.039749
 3511 10.292943 2.043372
 3512 10.292943 2.046995
 3513 10.292943 2.050618
 3514 10.292943 2.054241
 3515 10.292943 2.057864
 3516 10.292943 2.061487
 3517 10.292943 2.065110
 3518 10.292943 2.068733
 3519 10.292943 2.072356
 3520 10.292943 2.075979
 3521 10.292943 2.079602
 3522 10.292943 2.083225
 3523 10.292943 2.086848
 3524 10.292943 2.090471
 3525 10.292943 2.094094
 3526 10.296566 2.097717
 3527 10.296566 2.101340
 3528 10.300189 2.104963
 3529 10.300189 2.108586
 3530 10.303812 2.112209
 3531 10.303812 2.115832
 3532 10.307435 2.119455
 3533 10.307435 2.123078
 3534 10.311058 2.126701
 3535 10.311058 2.130324
 3536 10.314681 2.133947
 3537 10.314681 2.137570
 3538 10.318304 2.141193
 3539 10.321927 2.141193
 3540 10.325550 2.144816
 3541 10.329173 2.144816
 3542 10.332796 2.148439
 3543 10.336419 2.148439
 3544 10.340042 2.152062
 3545 10.343665 2.152062
 3546 10.347288 2.155685
 3547 10.350911 2.155685
 3548 10.354534 2.159308
 3549 10.358157 2.159308
 3550 10.361780 2.162931
 3551 10.365403 2.162931
 3552 10.369026 2.162931
 3553 10.372649 2.162931
 3554 10.376272 2.162931
 3555 10.379895 2.162931
 3556 10.383518 2.162931
 3557 10.387141 2.162931
 3558 10.390764 2.162931
 3559 10.394387 2.162931
 3560 10.398010 2.162931
 3561 10.401633 2.162931
 3562 10.405256 2.162931
 3563 10.408879 2.162931
 3564 10.412502 2.162931
 3565 10.416125 2.162931
 3566 10.419748 2.162931
 3567 10.423371 2.162931
 3568 10.426994 2.162931
 3569 10.430617 2.162931
 3570 10.434240 2.162931
 3571 10.437863 2.162931
 3572 10.441486 2.162931
 3573 10.445109 2.162931
 3574 10.448732 2.162931
 3575 10.452355 2.162931
 3576 10.455978 2.162931
 3577 10.459601 2.162931
 3578 10.463224 2.162931
 3579 10.466847 2.162931
 3580 10.470470 2.162931
 3581 10.474093 2.166554
 3582 10.477716 2.170177
 3583 10.481339 2.173800
 3584 10.484962 2.173800
 3585 10.488585 2.177423
 3586 10.492208 2.181046
 3587 10.495831 2.181046
 3588 10.499454 2.184669
 3589 10.503077 2.184669
 3590 10.506700 2.188292
 3591 10.510323 2.191915
 3592 10.513946 2.195538
 3593 10.517569 2.199161
 3594 10.521192 2.202784
 3595 10.524815 2.206407
 3596 10.528438 2.210030
 3597 10.532061 2.213653
 3598 10.535684 2.217276
 3599 10.539307 2.220899
 3600 10.542930 2.224522
 3601 10.546553 2.228145
 3602 10.550176 2.231768
 3603 10.553799 2.235391
 3604 10.557422 2.239014
 3605 10.561045 2.242637
 3606 10.564668 2.246260
 3607 10.564668 2.249883
 3608 10.568291 2.253506
 3609 10.568291 2.257129
 3610 10.571914 2.260752
 3611 10.571914 2.264375
 3612 10.575537 2.267998
 3613 10.575537 2.271621
 3614 10.579160 2.275244
 3615 10.579160 2.278867
 3616 10.582783 2.282490
 3617 10.582783 2.286113
 3618 10.586406 2.289736
 3619 10.586406 2.293359
 3620 10.590029 2.296982
 3621 10.590029 2.300605
 3622 10.593652 2.304228
 3623 10.597275 2.307851
 3624 10.597275 2.311474
 3625 10.597275 2.315097
 3626 10.597275 2.318720
 3627 10.597275 2.322343
 3628 10.597275 2.325966
 3629 10.597275 2.329589
 3630 10.597275 2.333212
 3631 10.597275 2.336835
 3632 10.597275 2.340458
 3633 10.600898 2.344081
 3634 10.600898 2.347704
 3635 10.604521 2.351327
 3636 10.604521 2.354950
 3637 10.608144 2.358573
 3638 10.608144 2.362196
 3639 10.611767 2.365819
 3640 10.611767 2.369442
 3641 10.615390 2.373065
 3642 10.615390 2.376688
 3643 10.619013 2.380311
 3644 10.619013 2.383934
 3645 10.622636 2.387557
 3646 10.626259 2.391180
 3647 10.629882 2.394803
 3648 10.633505 2.398426
 3649 10.637128 2.402049
 3650 10.640751 2.405672
 3651 10.644374 2.405672
 3652 10.647997 2.409295
 3653 10.651620 2.412918
 3654 10.655243 2.412918
 3655 10.658866 2.416541
 3656 10.662489 2.420164
 3657 10.666112 2.423787
 3658 10.669735 2.427410
 3659 10.673358 2.431033
 3660 10.676981 2.434656
 3661 10.680604 2.438279
 3662 10.684227 2.441902
 3663 10.687850 2.445525
 3664 10.691473 2.449148
 3665 10.691473 2.452771
 3666 10.691473 2.456394
 3667 10.695096 2.460017
 3668 10.695096 2.463640
 3669 10.698719 2.467263
 3670 10.698719 2.470886
 3671 10.702342 2.474509
 3672 10.702342 2.478132
 3673 10.705965 2.481755
 3674 10.705965 2.485378
 3675 10.709588 2.489001
 3676 10.709588 2.492624
 3677 10.713211 2.496247
 3678 10.713211 2.499870
 3679 10.716834 2.503493
 3680 10.720457 2.507116
 3681 10.724080 2.510739
 3682 10.727703 2.514362
 3683 10.731326 2.517985
 3684 10.734949 2.517985
 3685 10.738572 2.521608
 3686 10.742195 2.521608
 3687 10.745818 2.525231
 3688 10.749441 2.525231
 3689 10.753064 2.528854
 3690 10.756687 2.528854
 3691 10.760310 2.532477
 3692 10.763933 2.532477
 3693 10.767556 2.536100
 3694 10.771179 2.536100
 3695 10.774802 2.539723
 3696 10.778425 2.539723
 3697 10.782048 2.539723
 3698 10.785671 2.539723
 3699 10.789294 2.539723
 3700 10.792917 2.543346
 3701 10.796540 2.543346
 3702 10.800163 2.546969
 3703 10.803786 2.546969
 3704 10.807409 2.550592
 3705 10.811032 2.550592
 3706 10.814655 2.554215
 3707 10.818278 2.554215
 3708 10.821901 2.557838
 3709 10.825524 2.557838
 3710 10.829147 2.561461
 3711 10.832770 2.561461
 3712 10.836393 2.565084
 3713 10.840016 2.565084
 3714 10.843639 2.565084
 3715 10.847262 2.565084
 3716 10.850885 2.565084
 3717 10.854508 2.565084
 3718 10.858131 2.568707
 3719 10.861754 2.572330
 3720 10.865377 2.575953
 3721 10.869000 2.579576
 3722 10.869000 2.583199
 3723 10.872623 2.586822
 3724 10.876246 2.590445
 3725 10.879869 2.594068
 3726 10.883492 2.594068
 3727 10.887115 2.597691
 3728 10.890738 2.601314
 3729 10.894361 2.601314
 3730 10.897984 2.604937
 3731 10.901607 2.604937
 3732 10.905230 2.608560
 3733 10.908853 2.612183
 3734 10.908853 2.615806
 3735 10.912476 2.619429
 3736 10.912476 2.623052
 3737 10.912476 2.626675
 3738 10.912476 2.630298
 3739 10.916099 2.633921
 3740 10.916099 2.637544
 3741 10.919722 2.641167
 3742 10.919722 2.644790
 3743 10.923345 2.648413
 3744 10.923345 2.652036
 3745 10.926968 2.655659
 3746 10.926968 2.659282
 3747 10.930591 2.662905
 3748 10.930591 2.666528
 3749 10.934214 2.670151
 3750 10.934214 2.673774
 3751 10.937837 2.677397
 3752 10.941460 2.681020
 3753 10.945083 2.684643
 3754 10.945083 2.688266
 3755 10.948706 2.691889
 3756 10.948706 2.695512
 3757 10.952329 2.699135
 3758 10.955952 2.702758
 3759 10.955952 2.706381
 3760 10.959575 2.710004
 3761 10.963198 2.713627
 3762 10.966821 2.717250
 3763 10.970444 2.717250
 3764 10.974067 2.720873
 3765 10.977690 2.724496
 3766 10.981313 2.728119
 3767 10.984936 2.731742
 3768 10.984936 2.735365
 3769 10.988559 2.738988
 3770 10.992182 2.742611
 3771 10.995805 2.746234
 3772 10.999428 2.746234
 3773 11.003051 2.749857
 3774 11.006674 2.749857
 3775 11.010297 2.753480
 3776 11.013920 2.753480
 3777 11.017543 2.757103
 3778 11.021166 2.757103
 3779 11.024789 2.760726
 3780 11.028412 2.760726
 3781 11.032035 2.764349
 3782 11.035658 2.764349
 3783 11.039281 2.767972
 3784 11.042904 2.767972
 3785 11.046527 2.767972
 3786 11.050150 2.771595
 3787 11.053773 2.775218
 3788 11.057396 2.778841
 3789 11.061019 2.782464
 3790 11.064642 2.786087
 3791 11.068265 2.789710
 3792 11.071888 2.793333
 3793 11.075511 2.796956
 3794 11.079134 2.800579
 3795 11.079134 2.804202
 3796 11.082757 2.807825
 3797 11.082757 2.811448
 3798 11.086380 2.815071
 3799 11.086380 2.818694
 3800 11.090003 2.822317
 3801 11.093626 2.825940
 3802 11.093626 2.829563
 3803 11.097249 2.833186
 3804 11.100872 2.836809
 3805 11.104495 2.840432
 3806 11.108118 2.844055
 3807 11.111741 2.847678
 3808 11.115364 2.851301
 3809 11.118987 2.854924
 3810 11.122610 2.858547
 3811 11.126233 2.862170
 3812 11.129856 2.865793
 3813 11.133479 2.869416
 3814 11.137102 2.873039
 3815 11.137102 2.876662
 3816 11.137102 2.880285
 3817 11.137102 2.883908
 3818 11.137102 2.887531
 3819 11.137102 2.891154
 3820 11.140725 2.894777
 3821 11.140725 2.898400
 3822 11.144348 2.902023
 3823 11.144348 2.905646
 3824 11.147971 2.909269
 3825 11.147971 2.912892
 3826 11.151594 2.916515
 3827 11.151594 2.920138
 3828 11.155217 2.923761
 3829 11.155217 2.927384
 3830 11.158840 2.931007
 3831 11.158840 2.934630
 3832 11.162463 2.938253
 3833 11.166086 2.938253
 3834 11.169709 2.941876
 3835 11.173332 2.941876
 3836 11.176955 2.945499
 3837 11.180578 2.945499
 3838 11.184201 2.949122
 3839 11.187824 2.949122
 3840 11.191447 2.952745
 3841 11.195070 2.952745
 3842 11.198693 2.956368
 3843 11.202316 2.956368
 3844 11.205939 2.959991
 3845 11.209562 2.959991
 3846 11.213185 2.959991
 3847 11.216808 2.959991
 3848 11.220431 2.959991
 3849 11.224054 2.959991
 3850 11.227677 2.959991
 3851 11.231300 2.959991
 3852 11.234923 2.963614
 3853 11.238546 2.967237
 3854 11.242169 2.970860
 3855 11.245792 2.974483
 3856 11.249415 2.978106
 3857 11.253038 2.981729
 3858 11.256661 2.985352
 3859 11.260284 2.988975
 3860 11.263907 2.992598
 3861 11.267530 2.996221
 3862 11.271153 2.999844
 3863 11.271153 3.003467
 3864 11.271153 3.007090
 3865 11.271153 3.010713
 3866 11.271153 3.014336
 3867 11.274776 3.017959
 3868 11.274776 3.021582
 3869 11.278399 3.025205
 3870 11.278399 3.028828
 3871 11.282022 3.032451
 3872 11.282022 3.036074
 3873 11.285645 3.039697
 3874 11.285645 3.043320
 3875 11.289268 3.046943
 3876 11.289268 3.050566
 3877 11.292891 3.054189
 3878 11.292891 3.057812
 3879 11.296514 3.061435
 3880 11.300137 3.065058
 3881 11.303760 3.068681
 3882 11.307383 3.072304
 3883 11.311006 3.075927
 3884 11.314629 3.075927
 3885 11.318252 3.079550
 3886 11.321875 3.083173
 3887 11.325498 3.083173
 3888 11.329121 3.086796
 3889 11.332744 3.090419
 3890 11.336367 3.094042
 3891 11.339990 3.097665
 3892 11.343613 3.101288
 3893 11.347236 3.104911
 3894 11.350859 3.108534
 3895 11.354482 3.112157
 3896 11.358105 3.115780
 3897 11.361728 3.119403
 3898 11.365351 3.123026
 3899 11.368974 3.126649
 3900 11.372597 3.130272
 3901 11.376220 3.130272
 3902 11.379843 3.133895
 3903 11.383466 3.133895
 3904 11.387089 3.137518
 3905 11.390712 3.137518
 3906 11.394335 3.141141
 3907 11.397958 3.141141
 3908 11.401581 3.144764
 3909 11.405204 3.144764
 3910 11.408827 3.148387
 3911 11.412450 3.148387
 3912 11.416073 3.152010
 3913 11.419696 3.152010
 3914 11.423319 3.155633
 3915 11.426942 3.155633
 3916 11.430565 3.155633
 3917 11.434188 3.155633
 3918 11.437811 3.159256
 3919 11.441434 3.159256
 3920 11.445057 3.159256
 3921 11.448680 3.162879
 3922 11.452303 3.162879
 3923 11.455926 3.162879
 3924 11.459549 3.166502
 3925 11.463172 3.170125
 3926 11.466795 3.173748
 3927 11.470418 3.173748
 3928 11.474041 3.177371
 3929 11.477664 3.180994
 3930 11.481287 3.180994
 3931 11.484910 3.184617
 3932 11.488533 3.188240
 3933 11.492156 3.191863
 3934 11.495779 3.195486
 3935 11.499402 3.199109
 3936 11.503025 3.202732
 3937 11.506648 3.206355
 3938 11.510271 3.209978
 3939 11.513894 3.213601
 3940 11.513894 3.217224
 3941 11.517517 3.220847
 3942 11.517517 3.224470
 3943 11.521140 3.228093
 3944 11.521140 3.231716
 3945 11.524763 3.235339
 3946 11.528386 3.238962
 3947 11.528386 3.242585
 3948 11.532009 3.246208
 3949 11.535632 3.249831
 3950 11.539255 3.253454
 3951 11.542878 3.257077
 3952 11.546501 3.260700
 3953 11.550124 3.264323
 3954 11.550124 3.267946
 3955 11.550124 3.271569
 3956 11.550124 3.275192
 3957 11.550124 3.278815
 3958 11.550124 3.282438
 3959 11.550124 3.286061
 3960 11.550124 3.289684
 3961 11.550124 3.293307
 3962 11.550124 3.296930
 3963 11.550124 3.300553
 3964 11.550124 3.304176
 3965 11.550124 3.307799
 3966 11.550124 3.311422
 3967 11.550124 3.315045
 3968 11.550124 3.318668
 3969 11.550124 3.322291
 3970 11.550124 3.325914
 3971 11.553747 3.329537
 3972 11.553747 3.333160
 3973 11.553747 3.336783
 3974 11.553747 3.340406
 3975 11.553747 3.344029
 3976 11.553747 3.347652
 3977 11.553747 3.351275
 3978 11.557370 3.354898
 3979 11.557370 3.358521
 3980 11.560993 3.362144
 3981 11.560993 3.365767
 3982 11.564616 3.369390
 3983 11.564616 3.373013
 3984 11.568239 3.376636
 3985 11.568239 3.380259
 3986 11.571862 3.383882
 3987 11.571862 3.387505
 3988 11.575485 3.391128
 3989 11.575485 3.394751
 3990 11.579108 3.398374
 3991 11.582731 3.401997
 3992 11.586354 3.405620
 3993 11.589977 3.409243
 3994 11.593600 3.412866
 3995 11.597223 3.416489
 3996 11.600846 3.420112
 3997 11.604469 3.423735
 3998 11.608092 3.427358
 3999 11.608092 3.430981
 4000 11.611715 3.434604
 4001 11.611715 3.438227
 4002 11.615338 3.441850
 4003 11.618961 3.445473
 4004 11.618961 3.449096
 4005 11.622584 3.452719
 4006 11.626207 3.456342
 4007 11.629830 3.459965
 4008 11.633453 3.463588
 4009 11.637076 3.467211
 4010 11.640699 3.470834
 4011 11.644322 3.474457
 4012 11.647945 3.478080
 4013 11.647945 3.481703
 4014 11.651568 3.485326
 4015 11.651568 3.488949
 4016 11.655191 3.492572
 4017 11.655191 3.496195
 4018 11.658814 3.499818
 4019 11.658814 3.503441
 4020 11.662437 3.507064
 4021 11.662437 3.510687
 4022 11.666060 3.514310
 4023 11.666060 3.517933
 4024 11.669683 3.521556
 4025 11.673306 3.525179
 4026 11.676929 3.528802
 4027 11.680552 3.532425
 4028 11.684175 3.536048
 4029 11.687798 3.539671
 4030 11.691421 3.543294
 4031 11.695044 3.546917
 4032 11.698667 3.550540
 4033 11.702290 3.554163
 4034 11.705913 3.557786
 4035 11.709536 3.561409
 4036 11.713159 3.565032
 4037 11.716782 3.568655
 4038 11.720405 3.572278
 4039 11.724028 3.575901
 4040 11.727651 3.579524
 4041 11.731274 3.583147
 4042 11.734897 3.586770
 4043 11.738520 3.590393
 4044 11.742143 3.594016
 4045 11.742143 3.597639
 4046 11.742143 3.601262
 4047 11.742143 3.604885
 4048 11.742143 3.608508
 4049 11.742143 3.612131
 4050 11.742143 3.615754
 4051 11.742143 3.619377
 4052 11.742143 3.623000
 4053 11.742143 3.626623
 4054 11.742143 3.630246
 4055 11.742143 3.633869
 4056 11.742143 3.637492
 4057 11.742143 3.641115
 4058 11.742143 3.644738
 4059 11.742143 3.648361
 4060 11.742143 3.651984
 4061 11.742143 3.655607
 4062 11.745766 3.659230
 4063 11.745766 3.662853
 4064 11.745766 3.666476
 4065 11.745766 3.670099
 4066 11.749389 3.673722
 4067 11.749389 3.677345
 4068 11.753012 3.680968
 4069 11.753012 3.684591
 4070 11.756635 3.688214
 4071 11.756635 3.691837
 4072 11.756635 3.695460
 4073 11.756635 3.699083
 4074 11.756635 3.702706
 4075 11.760258 3.706329
 4076 11.760258 3.709952
 4077 11.763881 3.713575
 4078 11.763881 3.717198
 4079 11.767504 3.720821
 4080 11.767504 3.724444
 4081 11.771127 3.728067
 4082 11.771127 3.731690
 4083 11.774750 3.735313
 4084 11.774750 3.738936
 4085 11.778373 3.742559
 4086 11.778373 3.746182
 4087 11.781996 3.749805
 4088 11.785619 3.753428
 4089 11.789242 3.757051
 4090 11.792865 3.760674
 4091 11.796488 3.764297
 4092 11.800111 3.767920
 4093 11.803734 3.771543
 4094 11.803734 3.775166
 4095 11.803734 3.778789
 4096 11.803734 3.782412
 4097 11.803734 3.786035
 4098 11.803734 3.789658
 4099 11.803734 3.793281
 4100 11.803734 3.796904
 4101 11.803734 3.800527
 4102 11.803734 3.804150
 4103 11.803734 3.807773
 4104 11.803734 3.811396
 4105 11.803734 3.815019
 4106 11.803734 3.818642
 4107 11.803734 3.822265
 4108 11.803734 3.825888
 4109 11.803734 3.829511
 4110 11.807357 3.833134
 4111 11.807357 3.836757
 4112 11.810980 3.840380
 4113 11.810980 3.844003
 4114 11.814603 3.847626
 4115 11.814603 3.851249
 4116 11.814603 3.854872
 4117 11.814603 3.858495
 4118 11.814603 3.862118
 4119 11.814603 3.865741
 4120 11.814603 3.869364
 4121 11.818226 3.872987
 4122 11.818226 3.876610
 4123 11.821849 3.880233
 4124 11.821849 3.883856
 4125 11.825472 3.887479
 4126 11.825472 3.891102
 4127 11.829095 3.894725
 4128 11.829095 3.898348
 4129 11.832718 3.901971
 4130 11.832718 3.905594
 4131 11.836341 3.909217
 4132 11.836341 3.912840
 4133 11.839964 3.916463
 4134 11.839964 3.920086
 4135 11.843587 3.923709
 4136 11.843587 3.927332
 4137 11.847210 3.930955
 4138 11.850833 3.934578
 4139 11.850833 3.938201
 4140 11.854456 3.941824
 4141 11.854456 3.945447
 4142 11.858079 3.949070
 4143 11.858079 3.952693
 4144 11.861702 3.956316
 4145 11.861702 3.959939
 4146 11.865325 3.963562
 4147 11.865325 3.967185
 4148 11.868948 3.970808
 4149 11.868948 3.974431
 4150 11.872571 3.978054
 4151 11.876194 3.981677
 4152 11.879817 3.985300
 4153 11.883440 3.988923
 4154 11.887063 3.992546
 4155 11.890686 3.992546
 4156 11.894309 3.996169
 4157 11.897932 3.999792
 4158 11.901555 4.003415
 4159 11.901555 4.007038
 4160 11.905178 4.010661
 4161 11.905178 4.014284
 4162 11.905178 4.017907
 4163 11.905178 4.021530
 4164 11.905178 4.025153
 4165 11.905178 4.028776
 4166 11.905178 4.032399
 4167 11.905178 4.036022
 4168 11.905178 4.039645
 4169 11.905178 4.043268
 4170 11.908801 4.046891
 4171 11.908801 4.050514
 4172 11.912424 4.054137
 4173 11.912424 4.057760
 4174 11.916047 4.061383
 4175 11.916047 4.065006
 4176 11.919670 4.068629
 4177 11.919670 4.072252
 4178 11.923293 4.075875
 4179 11.923293 4.079498
 4180 11.926916 4.083121
 4181 11.926916 4.086744
 4182 11.930539 4.090367
 4183 11.930539 4.093990
 4184 11.934162 4.097613
 4185 11.934162 4.101236
 4186 11.937785 4.104859
 4187 11.941408 4.108482
 4188 11.941408 4.112105
 4189 11.945031 4.115728
 4190 11.948654 4.119351
 4191 11.952277 4.122974
 4192 11.955900 4.126597
 4193 11.959523 4.130220
 4194 11.963146 4.133843
 4195 11.966769 4.133843
 4196 11.970392 4.137466
 4197 11.974015 4.141089
 4198 11.977638 4.141089
 4199 11.981261 4.144712
 4200 11.984884 4.148335
 4201 11.988507 4.148335
 4202 11.992130 4.151958
 4203 11.995753 4.151958
 4204 11.999376 4.155581
 4205 12.002999 4.159204
 4206 12.006622 4.162827
 4207 12.010245 4.166450
 4208 12.013868 4.170073
 4209 12.017491 4.173696
 4210 12.021114 4.173696
 4211 12.024737 4.177319
 4212 12.028360 4.180942
 4213 12.031983 4.180942
 4214 12.035606 4.184565
 4215 12.039229 4.184565
 4216 12.042852 4.188188
 4217 12.046475 4.188188
 4218 12.046475 4.191811
 4219 12.050098 4.195434
 4220 12.053721 4.199057
 4221 12.053721 4.202680
 4222 12.057344 4.206303
 4223 12.060967 4.209926
 4224 12.064590 4.213549
 4225 12.068213 4.213549
 4226 12.071836 4.217172
 4227 12.075459 4.217172
 4228 12.079082 4.220795
 4229 12.082705 4.220795
 4230 12.086328 4.224418
 4231 12.089951 4.224418
 4232 12.093574 4.228041
 4233 12.097197 4.231664
 4234 12.100820 4.235287
 4235 12.104443 4.238910
 4236 12.104443 4.242533
 4237 12.108066 4.246156
 4238 12.108066 4.249779
 4239 12.111689 4.253402
 4240 12.111689 4.257025
 4241 12.115312 4.260648
 4242 12.115312 4.264271
 4243 12.118935 4.267894
 4244 12.118935 4.271517
 4245 12.122558 4.275140
 4246 12.122558 4.278763
 4247 12.126181 4.282386
 4248 12.126181 4.286009
 4249 12.129804 4.289632
 4250 12.129804 4.293255
 4251 12.133427 4.296878
 4252 12.137050 4.300501
 4253 12.140673 4.304124
 4254 12.144296 4.307747
 4255 12.147919 4.311370
 4256 12.151542 4.314993
 4257 12.151542 4.318616
 4258 12.151542 4.322239
 4259 12.155165 4.325862
 4260 12.155165 4.329485
 4261 12.158788 4.333108
 4262 12.158788 4.336731
 4263 12.162411 4.340354
 4264 12.162411 4.343977
 4265 12.166034 4.347600
 4266 12.166034 4.351223
 4267 12.169657 4.354846
 4268 12.169657 4.358469
 4269 12.173280 4.362092
 4270 12.173280 4.365715
 4271 12.176903 4.369338
 4272 12.176903 4.372961
 4273 12.176903 4.376584
 4274 12.180526 4.380207
 4275 12.180526 4.383830
 4276 12.180526 4.387453
 4277 12.180526 4.391076
 4278 12.180526 4.394699
 4279 12.180526 4.398322
 4280 12.180526 4.401945
 4281 12.184149 4.405568
 4282 12.184149 4.409191
 4283 12.184149 4.412814
 4284 12.187772 4.416437
 4285 12.187772 4.420060
 4286 12.191395 4.423683
 4287 12.191395 4.427306
 4288 12.195018 4.430929
 4289 12.195018 4.434552
 4290 12.198641 4.438175
 4291 12.198641 4.441798
 4292 12.202264 4.445421
 4293 12.202264 4.449044
 4294 12.202264 4.452667
 4295 12.202264 4.456290
 4296 12.202264 4.459913
 4297 12.205887 4.463536
 4298 12.205887 4.467159
 4299 12.209510 4.470782
 4300 12.209510 4.474405
 4301 12.213133 4.478028
 4302 12.213133 4.481651
 4303 12.216756 4.485274
 4304 12.216756 4.488897
 4305 12.220379 4.492520
 4306 12.220379 4.496143
 4307 12.224002 4.499766
 4308 12.224002 4.503389
 4309 12.227625 4.507012
 4310 12.227625 4.510635
 4311 12.231248 4.514258
 4312 12.234871 4.517881
 4313 12.238494 4.521504
 4314 12.238494 4.525127
 4315 12.242117 4.528750
 4316 12.242117 4.532373
 4317 12.245740 4.535996
 4318 12.245740 4.539619
 4319 12.249363 4.543242
 4320 12.252986 4.546865
 4321 12.252986 4.550488
 4322 12.256609 4.554111
 4323 12.260232 4.557734
 4324 12.263855 4.561357
 4325 12.267478 4.564980
 4326 12.271101 4.568603
 4327 12.271101 4.572226
 4328 12.271101 4.575849
 4329 12.271101 4.579472
 4330 12.271101 4.583095
 4331 12.274724 4.586718
 4332 12.274724 4.590341
 4333 12.274724 4.593964
 4334 12.274724 4.597587
 4335 12.278347 4.601210
 4336 12.278347 4.604833
 4337 12.281970 4.608456
 4338 12.281970 4.612079
 4339 12.285593 4.615702
 4340 12.285593 4.619325
 4341 12.289216 4.622948
 4342 12.289216 4.626571
 4343 12.292839 4.630194
 4344 12.292839 4.633817
 4345 12.292839 4.637440
 4346 12.292839 4.641063
 4347 12.292839 4.644686
 4348 12.292839 4.648309
 4349 12.292839 4.651932
 4350 12.292839 4.655555
 4351 12.292839 4.659178
 4352 12.292839 4.662801
 4353 12.292839 4.666424
 4354 12.292839 4.670047
 4355 12.292839 4.673670
 4356 12.292839 4.677293
 4357 12.292839 4.680916
 4358 12.292839 4.684539
 4359 12.292839 4.688162
 4360 12.292839 4.691785
 4361 12.292839 4.695408
 4362 12.296462 4.699031
 4363 12.296462 4.702654
 4364 12.300085 4.706277
 4365 12.300085 4.709900
 4366 12.303708 4.713523
 4367 12.303708 4.717146
 4368 12.307331 4.720769
 4369 12.307331 4.724392
 4370 12.310954 4.728015
 4371 12.310954 4.731638
 4372 12.314577 4.735261
 4373 12.314577 4.738884
 4374 12.318200 4.742507
 4375 12.321823 4.746130
 4376 12.321823 4.749753
 4377 12.321823 4.753376
 4378 12.321823 4.756999
 4379 12.321823 4.760622
 4380 12.321823 4.764245
 4381 12.321823 4.767868
 4382 12.321823 4.771491
 4383 12.321823 4.775114
 4384 12.321823 4.778737
 4385 12.321823 4.782360
 4386 12.321823 4.785983
 4387 12.321823 4.789606
 4388 12.321823 4.793229
 4389 12.321823 4.796852
 4390 12.321823 4.800475
 4391 12.321823 4.804098
 4392 12.321823 4.807721
 4393 12.321823 4.811344
 4394 12.321823 4.814967
 4395 12.321823 4.818590
 4396 12.321823 4.822213
 4397 12.321823 4.825836
 4398 12.321823 4.829459
 4399 12.321823 4.833082
 4400 12.325446 4.836705
 4401 12.325446 4.840328
 4402 12.325446 4.843951
 4403 12.325446 4.847574
 4404 12.329069 4.851197
 4405 12.329069 4.854820
 4406 12.329069 4.858443
 4407 12.332692 4.862066
 4408 12.332692 4.865689
 4409 12.336315 4.869312
 4410 12.336315 4.872935
 4411 12.339938 4.876558
 4412 12.339938 4.880181
 4413 12.343561 4.883804
 4414 12.343561 4.887427
 4415 12.347184 4.891050
 4416 12.347184 4.894673
 4417 12.350807 4.898296
 4418 12.350807 4.901919
 4419 12.354430 4.905542
 4420 12.358053 4.909165
 4421 12.361676 4.912788
 4422 12.365299 4.912788
 4423 12.368922 4.916411
 4424 12.372545 4.916411
 4425 12.376168 4.920034
 4426 12.379791 4.920034
 4427 12.383414 4.923657
 4428 12.387037 4.923657
 4429 12.390660 4.927280
 4430 12.394283 4.927280
 4431 12.397906 4.930903
 4432 12.401529 4.930903
 4433 12.405152 4.934526
 4434 12.408775 4.934526
 4435 12.412398 4.938149
 4436 12.416021 4.938149
 4437 12.416021 4.941772
 4438 12.419644 4.945395
 4439 12.419644 4.949018
 4440 12.423267 4.952641
 4441 12.423267 4.956264
 4442 12.426890 4.959887
 4443 12.426890 4.963510
 4444 12.426890 4.967133
 4445 12.426890 4.970756
 4446 12.426890 4.974379
 4447 12.426890 4.978002
 4448 12.426890 4.981625
 4449 12.426890 4.985248
 4450 12.426890 4.988871
 4451 12.426890 4.992494
 4452 12.426890 4.996117
 4453 12.426890 4.999740
 4454 12.426890 5.003363
 4455 12.426890 5.006986
 4456 12.426890 5.010609
 4457 12.426890 5.014232
 4458 12.426890 5.017855
 4459 12.426890 5.021478
 4460 12.426890 5.025101
 4461 12.426890 5.028724
 4462 12.430513 5.032347
 4463 12.430513 5.035970
 4464 12.434136 5.039593
 4465 12.434136 5.043216
 4466 12.437759 5.046839
 4467 12.437759 5.050462
 4468 12.437759 5.054085
 4469 12.441382 5.057708
 4470 12.441382 5.061331
 4471 12.445005 5.064954
 4472 12.445005 5.068577
 4473 12.448628 5.072200
 4474 12.448628 5.075823
 4475 12.452251 5.079446
 4476 12.452251 5.083069
 4477 12.455874 5.086692
 4478 12.455874 5.090315
 4479 12.459497 5.093938
 4480 12.459497 5.097561
 4481 12.463120 5.101184
 4482 12.466743 5.104807
 4483 12.470366 5.108430
 4484 12.473989 5.112053
 4485 12.477612 5.112053
 4486 12.481235 5.115676
 4487 12.484858 5.119299
 4488 12.488481 5.122922
 4489 12.488481 5.126545
 4490 12.492104 5.130168
 4491 12.492104 5.133791
 4492 12.492104 5.137414
 4493 12.495727 5.141037
 4494 12.495727 5.144660
 4495 12.495727 5.148283
 4496 12.495727 5.151906
 4497 12.495727 5.155529
 4498 12.495727 5.159152
 4499 12.495727 5.162775
 4500 12.495727 5.166398
 4501 12.495727 5.170021
 4502 12.499350 5.173644
 4503 12.499350 5.177267
 4504 12.499350 5.180890
 4505 12.499350 5.184513
 4506 12.499350 5.188136
 4507 12.499350 5.191759
 4508 12.499350 5.195382
 4509 12.499350 5.199005
 4510 12.499350 5.202628
 4511 12.499350 5.206251
 4512 12.499350 5.209874
 4513 12.499350 5.213497
 4514 12.499350 5.217120
 4515 12.499350 5.220743
 4516 12.499350 5.224366
 4517 12.499350 5.227989
 4518 12.499350 5.231612
 4519 12.499350 5.235235
 4520 12.502973 5.238858
 4521 12.502973 5.242481
 4522 12.506596 5.246104
 4523 12.506596 5.249727
 4524 12.506596 5.253350
 4525 12.506596 5.256973
 4526 12.506596 5.260596
 4527 12.506596 5.264219
 4528 12.506596 5.267842
 4529 12.506596 5.271465
 4530 12.506596 5.275088
 4531 12.506596 5.278711
 4532 12.506596 5.282334
 4533 12.506596 5.285957
 4534 12.506596 5.289580
 4535 12.506596 5.293203
 4536 12.506596 5.296826
 4537 12.506596 5.300449
 4538 12.506596 5.304072
 4539 12.506596 5.307695
 4540 12.506596 5.311318
 4541 12.506596 5.314941
 4542 12.510219 5.318564
 4543 12.510219 5.322187
 4544 12.510219 5.325810
 4545 12.510219 5.329433
 4546 12.510219 5.333056
 4547 12.510219 5.336679
 4548 12.510219 5.340302
 4549 12.510219 5.343925
 4550 12.510219 5.347548
 4551 12.510219 5.351171
 4552 12.510219 5.354794
 4553 12.510219 5.358417
 4554 12.510219 5.362040
 4555 12.510219 5.365663
 4556 12.510219 5.369286
 4557 12.510219 5.372909
 4558 12.510219 5.376532
 4559 12.510219 5.380155
 4560 12.510219 5.383778
 4561 12.510219 5.387401
 4562 12.510219 5.391024
 4563 12.510219 5.394647
 4564 12.510219 5.398270
 4565 12.510219 5.401893
 4566 12.510219 5.405516
 4567 12.510219 5.409139
 4568 12.513842 5.412762
 4569 12.513842 5.416385
 4570 12.517465 5.420008
 4571 12.517465 5.423631
 4572 12.521088 5.427254
 4573 12.521088 5.430877
 4574 12.524711 5.434500
 4575 12.524711 5.438123
 4576 12.528334 5.441746
 4577 12.528334 5.445369
 4578 12.531957 5.448992
 4579 12.531957 5.452615
 4580 12.535580 5.456238
 4581 12.535580 5.459861
 4582 12.539203 5.463484
 4583 12.539203 5.467107
 4584 12.542826 5.470730
 4585 12.542826 5.474353
 4586 12.546449 5.477976
 4587 12.550072 5.481599
 4588 12.553695 5.485222
 4589 12.557318 5.488845
 4590 12.560941 5.492468
 4591 12.564564 5.496091
 4592 12.564564 5.499714
 4593 12.564564 5.503337
 4594 12.564564 5.506960
 4595 12.560941 5.510583
 4596 12.560941 5.514206
 4597 12.560941 5.517829
 4598 12.560941 5.521452
 4599 12.560941 5.525075
 4600 12.560941 5.528698
 4601 12.557318 5.532321
 4602 12.557318 5.535944
 4603 12.557318 5.539567
 4604 12.557318 5.543190
 4605 12.557318 5.546813
 4606 12.557318 5.550436
 4607 12.557318 5.554059
 4608 12.557318 5.557682
 4609 12.557318 5.561305
 4610 12.557318 5.564928
 4611 12.557318 5.568551
 4612 12.557318 5.572174
 4613 12.557318 5.575797
 4614 12.557318 5.579420
 4615 12.557318 5.583043
 4616 12.557318 5.586666
 4617 12.557318 5.590289
 4618 12.557318 5.593912
 4619 12.557318 5.597535
 4620 12.557318 5.601158
 4621 12.557318 5.604781
 4622 12.557318 5.608404
 4623 12.557318 5.612027
 4624 12.553695 5.615650
 4625 12.553695 5.619273
 4626 12.550072 5.622896
 4627 12.550072 5.626519
 4628 12.550072 5.630142
 4629 12.550072 5.633765
 4630 12.550072 5.637388
 4631 12.550072 5.641011
 4632 12.550072 5.644634
 4633 12.550072 5.648257
 4634 12.550072 5.651880
 4635 12.550072 5.655503
 4636 12.550072 5.659126
 4637 12.550072 5.662749
 4638 12.550072 5.666372
 4639 12.550072 5.669995
 4640 12.550072 5.673618
 4641 12.550072 5.677241
 4642 12.550072 5.680864
 4643 12.550072 5.684487
 4644 12.550072 5.688110
 4645 12.550072 5.691733
 4646 12.550072 5.695356
 4647 12.550072 5.698979
 4648 12.550072 5.702602
 4649 12.553695 5.706225
 4650 12.553695 5.709848
 4651 12.557318 5.713471
 4652 12.557318 5.717094
 4653 12.560941 5.720717
 4654 12.560941 5.724340
 4655 12.564564 5.727963
 4656 12.564564 5.731586
 4657 12.568187 5.735209
 4658 12.568187 5.738832
 4659 12.571810 5.742455
 4660 12.571810 5.746078
 4661 12.575433 5.749701
 4662 12.579056 5.749701
 4663 12.582679 5.753324
 4664 12.586302 5.753324
 4665 12.589925 5.756947
 4666 12.593548 5.756947
 4667 12.597171 5.760570
 4668 12.600794 5.760570
 4669 12.600794 5.764193
 4670 12.600794 5.767816
 4671 12.604417 5.771439
 4672 12.604417 5.775062
 4673 12.608040 5.778685
 4674 12.608040 5.782308
 4675 12.611663 5.785931
 4676 12.611663 5.789554
 4677 12.615286 5.793177
 4678 12.615286 5.796800
 4679 12.618909 5.800423
 4680 12.618909 5.804046
 4681 12.622532 5.807669
 4682 12.622532 5.811292
 4683 12.626155 5.814915
 4684 12.629778 5.818538
 4685 12.633401 5.822161
 4686 12.637024 5.825784
 4687 12.640647 5.825784
 4688 12.644270 5.829407
 4689 12.647893 5.833030
 4690 12.647893 5.836653
 4691 12.651516 5.840276
 4692 12.651516 5.843899
 4693 12.651516 5.847522
 4694 12.655139 5.851145
 4695 12.655139 5.854768
 4696 12.655139 5.858391
 4697 12.651516 5.862014
 4698 12.651516 5.865637
 4699 12.647893 5.869260
 4700 12.647893 5.872883
 4701 12.644270 5.876506
 4702 12.644270 5.880129
 4703 12.644270 5.883752
 4704 12.640647 5.887375
 4705 12.640647 5.890998
 4706 12.637024 5.894621
 4707 12.637024 5.898244
 4708 12.633401 5.901867
 4709 12.633401 5.905490
 4710 12.633401 5.909113
 4711 12.633401 5.912736
 4712 12.633401 5.916359
 4713 12.633401 5.919982
 4714 12.633401 5.923605
 4715 12.633401 5.927228
 4716 12.633401 5.930851
 4717 12.633401 5.934474
 4718 12.633401 5.938097
 4719 12.633401 5.941720
 4720 12.633401 5.945343
 4721 12.633401 5.948966
 4722 12.633401 5.952589
 4723 12.633401 5.956212
 4724 12.633401 5.959835
 4725 12.633401 5.963458
 4726 12.633401 5.967081
 4727 12.633401 5.970704
 4728 12.633401 5.974327
 4729 12.633401 5.977950
 4730 12.633401 5.981573
 4731 12.637024 5.985196
 4732 12.637024 5.988819
 4733 12.640647 5.992442
 4734 12.640647 5.996065
 4735 12.644270 5.999688
 4736 12.644270 6.003311
 4737 12.647893 6.006934
 4738 12.647893 6.010557
 4739 12.651516 6.014180
 4740 12.651516 6.017803
 4741 12.655139 6.021426
 4742 12.655139 6.025049
 4743 12.658762 6.028672
 4744 12.662385 6.032295
 4745 12.666008 6.035918
 4746 12.669631 6.039541
 4747 12.673254 6.043164
 4748 12.676877 6.046787
 4749 12.680500 6.050410
 4750 12.684123 6.054033
 4751 12.687746 6.057656
 4752 12.687746 6.061279
 4753 12.687746 6.064902
 4754 12.687746 6.068525
 4755 12.687746 6.072148
 4756 12.687746 6.075771
 4757 12.687746 6.079394
 4758 12.687746 6.083017
 4759 12.687746 6.086640
 4760 12.687746 6.090263
 4761 12.687746 6.093886
 4762 12.687746 6.097509
 4763 12.687746 6.101132
 4764 12.687746 6.104755
 4765 12.687746 6.108378
 4766 12.687746 6.112001
 4767 12.687746 6.115624
 4768 12.687746 6.119247
 4769 12.687746 6.122870
 4770 12.687746 6.126493
 4771 12.687746 6.130116
 4772 12.687746 6.133739
 4773 12.687746 6.137362
 4774 12.687746 6.140985
 4775 12.687746 6.144608
 4776 12.687746 6.148231
 4777 12.687746 6.151854
 4778 12.687746 6.155477
 4779 12.687746 6.159100
 4780 12.687746 6.162723
 4781 12.687746 6.166346
 4782 12.687746 6.169969
 4783 12.687746 6.173592
 4784 12.687746 6.177215
 4785 12.687746 6.180838
 4786 12.687746 6.184461
 4787 12.687746 6.188084
 4788 12.691369 6.191707
 4789 12.691369 6.195330
 4790 12.691369 6.198953
 4791 12.691369 6.202576
 4792 12.694992 6.206199
 4793 12.694992 6.209822
 4794 12.698615 6.213445
 4795 12.698615 6.217068
 4796 12.698615 6.220691
 4797 12.698615 6.224314
 4798 12.702238 6.227937
 4799 12.702238 6.231560
 4800 12.702238 6.235183
 4801 12.705861 6.238806
 4802 12.705861 6.242429
 4803 12.709484 6.246052
 4804 12.709484 6.249675
 4805 12.713107 6.253298
 4806 12.713107 6.256921
 4807 12.716730 6.260544
 4808 12.716730 6.264167
 4809 12.720353 6.267790
 4810 12.720353 6.271413
 4811 12.723976 6.275036
 4812 12.723976 6.278659
 4813 12.727599 6.282282
 4814 12.727599 6.285905
 4815 12.731222 6.289528
 4816 12.734845 6.293151
 4817 12.734845 6.296774
 4818 12.738468 6.300397
 4819 12.738468 6.304020
 4820 12.742091 6.307643
 4821 12.742091 6.311266
 4822 12.745714 6.314889
 4823 12.749337 6.318512
 4824 12.749337 6.322135
 4825 12.752960 6.325758
 4826 12.752960 6.329381
 4827 12.756583 6.333004
 4828 12.756583 6.336627
 4829 12.756583 6.340250
 4830 12.756583 6.343873
 4831 12.760206 6.347496
 4832 12.760206 6.351119
 4833 12.760206 6.354742
 4834 12.760206 6.358365
 4835 12.760206 6.361988
 4836 12.760206 6.365611
 4837 12.756583 6.369234
 4838 12.756583 6.372857
 4839 12.752960 6.376480
 4840 12.752960 6.380103
 4841 12.752960 6.383726
 4842 12.752960 6.387349
 4843 12.752960 6.390972
 4844 12.752960 6.394595
 4845 12.752960 6.398218
 4846 12.752960 6.401841
 4847 12.752960 6.405464
 4848 12.752960 6.409087
 4849 12.752960 6.412710
 4850 12.752960 6.416333
 4851 12.752960 6.419956
 4852 12.752960 6.423579
 4853 12.752960 6.427202
 4854 12.752960 6.430825
 4855 12.752960 6.434448
 4856 12.752960 6.438071
 4857 12.752960 6.441694
 4858 12.752960 6.445317
 4859 12.752960 6.448940
 4860 12.752960 6.452563
 4861 12.752960 6.456186
 4862 12.752960 6.459809
 4863 12.756583 6.463432
 4864 12.756583 6.467055
 4865 12.760206 6.470678
 4866 12.760206 6.474301
 4867 12.763829 6.477924
 4868 12.763829 6.481547
 4869 12.767452 6.485170
 4870 12.767452 6.488793
 4871 12.771075 6.492416
 4872 12.771075 6.496039
 4873 12.774698 6.499662
 4874 12.774698 6.503285
 4875 12.778321 6.506908
 4876 12.781944 6.506908
 4877 12.785567 6.510531
 4878 12.789190 6.514154
 4879 12.792813 6.514154
 4880 12.796436 6.517777
 4881 12.800059 6.521400
 4882 12.803682 6.525023
 4883 12.807305 6.525023
 4884 12.807305 6.528646
 4885 12.807305 6.532269
 4886 12.807305 6.535892
 4887 12.807305 6.539515
 4888 12.807305 6.543138
 4889 12.807305 6.546761
 4890 12.807305 6.550384
 4891 12.807305 6.554007
 4892 12.807305 6.557630
 4893 12.807305 6.561253
 4894 12.807305 6.564876
 4895 12.807305 6.568499
 4896 12.807305 6.572122
 4897 12.807305 6.575745
 4898 12.807305 6.579368
 4899 12.807305 6.582991
 4900 12.807305 6.586614
 4901 12.807305 6.590237
 4902 12.810928 6.593860
 4903 12.810928 6.597483
 4904 12.814551 6.601106
 4905 12.814551 6.604729
 4906 12.818174 6.608352
 4907 12.818174 6.611975
 4908 12.821797 6.615598
 4909 12.821797 6.619221
 4910 12.825420 6.622844
 4911 12.825420 6.626467
 4912 12.829043 6.630090
 4913 12.829043 6.633713
 4914 12.832666 6.637336
 4915 12.836289 6.640959
 4916 12.836289 6.644582
 4917 12.836289 6.648205
 4918 12.839912 6.651828
 4919 12.839912 6.655451
 4920 12.839912 6.659074
 4921 12.839912 6.662697
 4922 12.839912 6.666320
 4923 12.839912 6.669943
 4924 12.839912 6.673566
 4925 12.839912 6.677189
 4926 12.839912 6.680812
 4927 12.839912 6.684435
 4928 12.839912 6.688058
 4929 12.839912 6.691681
 4930 12.839912 6.695304
 4931 12.839912 6.698927
 4932 12.843535 6.702550
 4933 12.843535 6.706173
 4934 12.847158 6.709796
 4935 12.847158 6.713419
 4936 12.850781 6.717042
 4937 12.850781 6.720665
 4938 12.854404 6.724288
 4939 12.854404 6.727911
 4940 12.858027 6.731534
 4941 12.858027 6.735157
 4942 12.861650 6.738780
 4943 12.861650 6.742403
 4944 12.865273 6.746026
 4945 12.868896 6.749649
 4946 12.872519 6.749649
 4947 12.876142 6.753272
 4948 12.879765 6.756895
 4949 12.883388 6.760518
 4950 12.887011 6.764141
 4951 12.887011 6.767764
 4952 12.887011 6.771387
 4953 12.887011 6.775010
 4954 12.887011 6.778633
 4955 12.887011 6.782256
 4956 12.887011 6.785879
 4957 12.887011 6.789502
 4958 12.887011 6.793125
 4959 12.887011 6.796748
 4960 12.887011 6.800371
 4961 12.887011 6.803994
 4962 12.887011 6.807617
 4963 12.887011 6.811240
 4964 12.887011 6.814863
 4965 12.890634 6.818486
 4966 12.890634 6.822109
 4967 12.894257 6.825732
 4968 12.894257 6.829355
 4969 12.897880 6.832978
 4970 12.897880 6.836601
 4971 12.901503 6.840224
 4972 12.901503 6.843847
 4973 12.905126 6.847470
 4974 12.905126 6.851093
 4975 12.908749 6.854716
 4976 12.908749 6.858339
 4977 12.912372 6.861962
 4978 12.915995 6.865585
 4979 12.919618 6.865585
 4980 12.923241 6.869208
 4981 12.926864 6.872831
 4982 12.930487 6.872831
 4983 12.934110 6.876454
 4984 12.934110 6.880077
 4985 12.934110 6.883700
 4986 12.934110 6.887323
 4987 12.937733 6.890946
 4988 12.937733 6.894569
 4989 12.937733 6.898192
 4990 12.941356 6.901815
 4991 12.941356 6.905438
 4992 12.941356 6.909061
 4993 12.944979 6.912684
 4994 12.944979 6.916307
 4995 12.944979 6.919930
 4996 12.944979 6.923553
 4997 12.944979 6.927176
 4998 12.944979 6.930799
 4999 12.944979 6.934422
 5000 12.944979 6.938045
 5001 12.944979 6.941668
 5002 12.944979 6.945291
 5003 12.944979 6.948914
 5004 12.944979 6.952537
 5005 12.944979 6.956160
 5006 12.944979 6.959783
 5007 12.944979 6.963406
 5008 12.944979 6.967029
 5009 12.944979 6.970652
 5010 12.944979 6.974275
 5011 12.944979 6.977898
 5012 12.948602 6.981521
 5013 12.948602 6.985144
 5014 12.952225 6.988767
 5015 12.952225 6.992390
 5016 12.955848 6.996013
 5017 12.955848 6.999636
 5018 12.959471 7.003259
 5019 12.959471 7.006882
 5020 12.963094 7.010505
 5021 12.963094 7.014128
 5022 12.966717 7.017751
 5023 12.966717 7.021374
 5024 12.970340 7.024997
 5025 12.973963 7.024997
 5026 12.977586 7.028620
 5027 12.981209 7.028620
 5028 12.984832 7.032243
 5029 12.984832 7.035866
 5030 12.988455 7.039489
 5031 12.988455 7.043112
 5032 12.988455 7.046735
 5033 12.988455 7.050358
 5034 12.988455 7.053981
 5035 12.988455 7.057604
 5036 12.988455 7.061227
 5037 12.988455 7.064850
 5038 12.988455 7.068473
 5039 12.988455 7.072096
 5040 12.988455 7.075719
 5041 12.988455 7.079342
 5042 12.988455 7.082965
 5043 12.988455 7.086588
 5044 12.988455 7.090211
 5045 12.988455 7.093834
 5046 12.988455 7.097457
 5047 12.988455 7.101080
 5048 12.988455 7.104703
 5049 12.988455 7.108326
 5050 12.988455 7.111949
 5051 12.988455 7.115572
 5052 12.988455 7.119195
 5053 12.988455 7.122818
 5054 12.988455 7.126441
 5055 12.988455 7.130064
 5056 12.992078 7.133687
 5057 12.992078 7.137310
 5058 12.995701 7.140933
 5059 12.995701 7.144556
 5060 12.999324 7.148179
 5061 12.999324 7.151802
 5062 12.999324 7.155425
 5063 12.999324 7.159048
 5064 12.999324 7.162671
 5065 12.999324 7.166294
 5066 12.999324 7.169917
 5067 13.002947 7.173540
 5068 13.002947 7.177163
 5069 13.006570 7.180786
 5070 13.006570 7.184409
 5071 13.010193 7.188032
 5072 13.010193 7.191655
 5073 13.013816 7.195278
 5074 13.013816 7.198901
 5075 13.017439 7.202524
 5076 13.017439 7.206147
 5077 13.021062 7.209770
 5078 13.021062 7.213393
 5079 13.024685 7.217016
 5080 13.028308 7.220639
 5081 13.031931 7.220639
 5082 13.031931 7.224262
 5083 13.031931 7.227885
 5084 13.031931 7.231508
 5085 13.031931 7.235131
 5086 13.031931 7.238754
 5087 13.031931 7.242377
 5088 13.031931 7.246000
 5089 13.031931 7.249623
 5090 13.035554 7.253246
 5091 13.035554 7.256869
 5092 13.035554 7.260492
 5093 13.039177 7.264115
 5094 13.039177 7.267738
 5095 13.042800 7.271361
 5096 13.042800 7.274984
 5097 13.046423 7.278607
 5098 13.046423 7.282230
 5099 13.050046 7.285853
 5100 13.050046 7.289476
 5101 13.053669 7.293099
 5102 13.053669 7.296722
 5103 13.053669 7.300345
 5104 13.053669 7.303968
 5105 13.053669 7.307591
 5106 13.053669 7.311214
 5107 13.053669 7.314837
 5108 13.053669 7.318460
 5109 13.053669 7.322083
 5110 13.053669 7.325706
 5111 13.053669 7.329329
 5112 13.053669 7.332952
 5113 13.053669 7.336575
 5114 13.053669 7.340198
 5115 13.053669 7.343821
 5116 13.053669 7.347444
 5117 13.053669 7.351067
 5118 13.053669 7.354690
 5119 13.057292 7.358313
 5120 13.057292 7.361936
 5121 13.060915 7.365559
 5122 13.060915 7.369182
 5123 13.064538 7.372805
 5124 13.064538 7.376428
 5125 13.068161 7.380051
 5126 13.068161 7.383674
 5127 13.071784 7.387297
 5128 13.071784 7.390920
 5129 13.075407 7.394543
 5130 13.075407 7.398166
 5131 13.079030 7.401789
 5132 13.082653 7.401789
 5133 13.086276 7.405412
 5134 13.089899 7.409035
 5135 13.093522 7.412658
 5136 13.097145 7.416281
 5137 13.097145 7.419904
 5138 13.097145 7.423527
 5139 13.097145 7.427150
 5140 13.097145 7.430773
 5141 13.097145 7.434396
 5142 13.097145 7.438019
 5143 13.100768 7.441642
 5144 13.100768 7.445265
 5145 13.104391 7.448888
 5146 13.104391 7.452511
 5147 13.108014 7.456134
 5148 13.108014 7.459757
 5149 13.111637 7.463380
 5150 13.111637 7.467003
 5151 13.115260 7.470626
 5152 13.115260 7.474249
 5153 13.118883 7.477872
 5154 13.118883 7.481495
 5155 13.122506 7.485118
 5156 13.126129 7.488741
 5157 13.129752 7.492364
 5158 13.133375 7.495987
 5159 13.136998 7.499610
 5160 13.140621 7.503233
 5161 13.144244 7.503233
 5162 13.144244 7.506856
 5163 13.147867 7.510479
 5164 13.147867 7.514102
 5165 13.151490 7.517725
 5166 13.155113 7.521348
 5167 13.155113 7.524971
 5168 13.158736 7.528594
 5169 13.162359 7.532217
 5170 13.162359 7.535840
 5171 13.165982 7.539463
 5172 13.165982 7.543086
 5173 13.165982 7.546709
 5174 13.169605 7.550332
 5175 13.169605 7.553955
 5176 13.169605 7.557578
 5177 13.173228 7.561201
 5178 13.173228 7.564824
 5179 13.173228 7.568447
 5180 13.173228 7.572070
 5181 13.173228 7.575693
 5182 13.173228 7.579316
 5183 13.173228 7.582939
 5184 13.173228 7.586562
 5185 13.173228 7.590185
 5186 13.173228 7.593808
 5187 13.173228 7.597431
 5188 13.173228 7.601054
 5189 13.173228 7.604677
 5190 13.173228 7.608300
 5191 13.173228 7.611923
 5192 13.173228 7.615546
 5193 13.173228 7.619169
 5194 13.173228 7.622792
 5195 13.173228 7.626415
 5196 13.173228 7.630038
 5197 13.173228 7.633661
 5198 13.173228 7.637284
 5199 13.173228 7.640907
 5200 13.173228 7.644530
 5201 13.173228 7.648153
 5202 13.173228 7.651776
 5203 13.176851 7.655399
 5204 13.176851 7.659022
 5205 13.180474 7.662645
 5206 13.180474 7.666268
 5207 13.184097 7.669891
 5208 13.184097 7.673514
 5209 13.187720 7.677137
 5210 13.187720 7.680760
 5211 13.191343 7.684383
 5212 13.191343 7.688006
 5213 13.194966 7.691629
 5214 13.194966 7.695252
 5215 13.198589 7.698875
 5216 13.202212 7.702498
 5217 13.202212 7.706121
 5218 13.202212 7.709744
 5219 13.202212 7.713367
 5220 13.202212 7.716990
 5221 13.205835 7.720613
 5222 13.205835 7.724236
 5223 13.205835 7.727859
 5224 13.209458 7.731482
 5225 13.209458 7.735105
 5226 13.213081 7.738728
 5227 13.213081 7.742351
 5228 13.216704 7.745974
 5229 13.216704 7.749597
 5230 13.220327 7.753220
 5231 13.220327 7.756843
 5232 13.223950 7.760466
 5233 13.223950 7.764089
 5234 13.223950 7.767712
 5235 13.220327 7.771335
 5236 13.220327 7.774958
 5237 13.220327 7.778581
 5238 13.216704 7.782204
 5239 13.216704 7.785827
 5240 13.213081 7.789450
 5241 13.213081 7.793073
 5242 13.209458 7.796696
 5243 13.209458 7.800319
 5244 13.209458 7.803942
 5245 13.209458 7.807565
 5246 13.205835 7.811188
 5247 13.205835 7.814811
 5248 13.205835 7.818434
 5249 13.205835 7.822057
 5250 13.202212 7.825680
 5251 13.198589 7.829303
 5252 13.194966 7.832926
 5253 13.191343 7.836549
 5254 13.187720 7.836549
 5255 13.184097 7.840172
 5256 13.180474 7.840172
 5257 13.176851 7.843795
 5258 13.173228 7.847418
 5259 13.169605 7.851041
 5260 13.165982 7.854664
 5261 13.162359 7.858287
 5262 13.158736 7.861910
 5263 13.158736 7.865533
 5264 13.155113 7.869156
 5265 13.155113 7.872779
 5266 13.151490 7.876402
 5267 13.151490 7.880025
 5268 13.147867 7.883648
 5269 13.147867 7.887271
 5270 13.144244 7.890894
 5271 13.144244 7.894517
 5272 13.140621 7.898140
 5273 13.140621 7.901763
 5274 13.136998 7.905386
 5275 13.136998 7.909009
 5276 13.136998 7.912632
 5277 13.136998 7.916255
 5278 13.136998 7.919878
 5279 13.136998 7.923501
 5280 13.136998 7.927124
 5281 13.136998 7.930747
 5282 13.136998 7.934370
 5283 13.136998 7.937993
 5284 13.136998 7.941616
 5285 13.136998 7.945239
 5286 13.136998 7.948862
 5287 13.136998 7.952485
 5288 13.136998 7.956108
 5289 13.136998 7.959731
 5290 13.136998 7.963354
 5291 13.136998 7.966977
 5292 13.136998 7.970600
 5293 13.136998 7.974223
 5294 13.136998 7.977846
 5295 13.136998 7.981469
 5296 13.136998 7.985092
 5297 13.136998 7.988715
 5298 13.136998 7.992338
 5299 13.136998 7.995961
 5300 13.136998 7.999584
 5301 13.140621 8.003207
 5302 13.140621 8.006830
 5303 13.144244 8.010453
 5304 13.144244 8.014076
 5305 13.147867 8.017699
 5306 13.147867 8.021322
 5307 13.151490 8.024945
 5308 13.151490 8.028568
 5309 13.155113 8.032191
 5310 13.155113 8.035814
 5311 13.158736 8.039437
 5312 13.158736 8.043060
 5313 13.162359 8.046683
 5314 13.165982 8.050306
 5315 13.169605 8.053929
 5316 13.173228 8.057552
 5317 13.173228 8.061175
 5318 13.176851 8.064798
 5319 13.180474 8.068421
 5320 13.184097 8.072044
 5321 13.187720 8.075667
 5322 13.191343 8.079290
 5323 13.191343 8.082913
 5324 13.191343 8.086536
 5325 13.191343 8.090159
 5326 13.194966 8.093782
 5327 13.191343 8.097405
 5328 13.191343 8.101028
 5329 13.191343 8.104651
 5330 13.191343 8.108274
 5331 13.191343 8.111897
 5332 13.187720 8.115520
 5333 13.184097 8.119143
 5334 13.184097 8.122766
 5335 13.180474 8.126389
 5336 13.176851 8.126389
 5337 13.173228 8.130012
 5338 13.169605 8.130012
 5339 13.165982 8.133635
 5340 13.162359 8.137258
 5341 13.158736 8.140881
 5342 13.155113 8.140881
 5343 13.151490 8.144504
 5344 13.147867 8.144504
 5345 13.144244 8.148127
 5346 13.140621 8.151750
 5347 13.136998 8.155373
 5348 13.133375 8.158996
 5349 13.129752 8.162619
 5350 13.126129 8.166242
 5351 13.126129 8.169865
 5352 13.122506 8.173488
 5353 13.122506 8.177111
 5354 13.118883 8.180734
 5355 13.118883 8.184357
 5356 13.115260 8.187980
 5357 13.115260 8.191603
 5358 13.111637 8.195226
 5359 13.111637 8.198849
 5360 13.108014 8.202472
 5361 13.108014 8.206095
 5362 13.104391 8.209718
 5363 13.104391 8.213341
 5364 13.100768 8.216964
 5365 13.100768 8.220587
 5366 13.097145 8.224210
 5367 13.097145 8.227833
 5368 13.093522 8.231456
 5369 13.093522 8.235079
 5370 13.089899 8.238702
 5371 13.089899 8.242325
 5372 13.089899 8.245948
 5373 13.089899 8.249571
 5374 13.089899 8.253194
 5375 13.089899 8.256817
 5376 13.089899 8.260440
 5377 13.089899 8.264063
 5378 13.089899 8.267686
 5379 13.089899 8.271309
 5380 13.089899 8.274932
 5381 13.089899 8.278555
 5382 13.089899 8.282178
 5383 13.089899 8.285801
 5384 13.089899 8.289424
 5385 13.089899 8.293047
 5386 13.089899 8.296670
 5387 13.089899 8.300293
 5388 13.089899 8.303916
 5389 13.089899 8.307539
 5390 13.089899 8.311162
 5391 13.089899 8.314785
 5392 13.089899 8.318408
 5393 13.093522 8.322031
 5394 13.093522 8.325654
 5395 13.097145 8.329277
 5396 13.097145 8.332900
 5397 13.100768 8.336523
 5398 13.100768 8.340146
 5399 13.104391 8.343769
 5400 13.104391 8.347392
 5401 13.108014 8.351015
 5402 13.108014 8.354638
 5403 13.111637 8.358261
 5404 13.111637 8.361884
 5405 13.115260 8.365507
 5406 13.118883 8.365507
 5407 13.122506 8.369130
 5408 13.126129 8.372753
 5409 13.129752 8.372753
 5410 13.129752 8.376376
 5411 13.133375 8.379999
 5412 13.136998 8.383622
 5413 13.136998 8.387245
 5414 13.140621 8.390868
 5415 13.144244 8.394491
 5416 13.144244 8.398114
 5417 13.147867 8.401737
 5418 13.151490 8.405360
 5419 13.151490 8.408983
 5420 13.151490 8.412606
 5421 13.155113 8.416229
 5422 13.155113 8.419852
 5423 13.158736 8.423475
 5424 13.158736 8.427098
 5425 13.162359 8.430721
 5426 13.162359 8.434344
 5427 13.165982 8.437967
 5428 13.165982 8.441590
 5429 13.165982 8.445213
 5430 13.165982 8.448836
 5431 13.162359 8.452459
 5432 13.162359 8.456082
 5433 13.162359 8.459705
 5434 13.162359 8.463328
 5435 13.158736 8.466951
 5436 13.158736 8.470574
 5437 13.155113 8.474197
 5438 13.155113 8.477820
 5439 13.151490 8.481443
 5440 13.151490 8.485066
 5441 13.147867 8.488689
 5442 13.147867 8.492312
 5443 13.144244 8.495935
 5444 13.144244 8.499558
 5445 13.140621 8.503181
 5446 13.140621 8.506804
 5447 13.136998 8.510427
 5448 13.136998 8.514050
 5449 13.133375 8.517673
 5450 13.133375 8.521296
 5451 13.133375 8.524919
 5452 13.133375 8.528542
 5453 13.133375 8.532165
 5454 13.133375 8.535788
 5455 13.133375 8.539411
 5456 13.133375 8.543034
 5457 13.133375 8.546657
 5458 13.133375 8.550280
 5459 13.133375 8.553903
 5460 13.133375 8.557526
 5461 13.133375 8.561149
 5462 13.133375 8.564772
 5463 13.133375 8.568395
 5464 13.133375 8.572018
 5465 13.133375 8.575641
 5466 13.133375 8.579264
 5467 13.133375 8.582887
 5468 13.133375 8.586510
 5469 13.133375 8.590133
 5470 13.133375 8.593756
 5471 13.133375 8.597379
 5472 13.133375 8.601002
 5473 13.133375 8.604625
 5474 13.136998 8.608248
 5475 13.136998 8.611871
 5476 13.140621 8.615494
 5477 13.140621 8.619117
 5478 13.144244 8.622740
 5479 13.144244 8.626363
 5480 13.144244 8.629986
 5481 13.147867 8.633609
 5482 13.144244 8.637232
 5483 13.144244 8.640855
 5484 13.144244 8.644478
 5485 13.140621 8.648101
 5486 13.140621 8.651724
 5487 13.140621 8.655347
 5488 13.140621 8.658970
 5489 13.136998 8.662593
 5490 13.136998 8.666216
 5491 13.136998 8.669839
 5492 13.136998 8.673462
 5493 13.136998 8.677085
 5494 13.136998 8.680708
 5495 13.136998 8.684331
 5496 13.136998 8.687954
 5497 13.136998 8.691577
 5498 13.136998 8.695200
 5499 13.136998 8.698823
 5500 13.136998 8.702446
 5501 13.136998 8.706069
 5502 13.136998 8.709692
 5503 13.136998 8.713315
 5504 13.136998 8.716938
 5505 13.136998 8.720561
 5506 13.136998 8.724184
 5507 13.136998 8.727807
 5508 13.136998 8.731430
 5509 13.136998 8.735053
 5510 13.136998 8.738676
 5511 13.136998 8.742299
 5512 13.136998 8.745922
 5513 13.136998 8.749545
 5514 13.140621 8.753168
 5515 13.140621 8.756791
 5516 13.144244 8.760414
 5517 13.144244 8.764037
 5518 13.147867 8.767660
 5519 13.147867 8.771283
 5520 13.151490 8.774906
 5521 13.151490 8.778529
 5522 13.155113 8.782152
 5523 13.155113 8.785775
 5524 13.158736 8.789398
 5525 13.158736 8.793021
 5526 13.162359 8.796644
 5527 13.162359 8.800267
 5528 13.165982 8.803890
 5529 13.165982 8.807513
 5530 13.169605 8.811136
 5531 13.169605 8.814759
 5532 13.169605 8.818382
 5533 13.169605 8.822005
 5534 13.169605 8.825628
 5535 13.169605 8.829251
 5536 13.165982 8.832874
 5537 13.165982 8.836497
 5538 13.165982 8.840120
 5539 13.165982 8.843743
 5540 13.165982 8.847366
 5541 13.162359 8.850989
 5542 13.162359 8.854612
 5543 13.162359 8.858235
 5544 13.158736 8.861858
 5545 13.158736 8.865481
 5546 13.158736 8.869104
 5547 13.155113 8.872727
 5548 13.155113 8.876350
 5549 13.155113 8.879973
 5550 13.155113 8.883596
 5551 13.155113 8.887219
 5552 13.155113 8.890842
 5553 13.155113 8.894465
 5554 13.155113 8.898088
 5555 13.155113 8.901711
 5556 13.155113 8.905334
 5557 13.155113 8.908957
 5558 13.155113 8.912580
 5559 13.155113 8.916203
 5560 13.155113 8.919826
 5561 13.155113 8.923449
 5562 13.155113 8.927072
 5563 13.155113 8.930695
 5564 13.155113 8.934318
 5565 13.155113 8.937941
 5566 13.155113 8.941564
 5567 13.155113 8.945187
 5568 13.155113 8.948810
 5569 13.155113 8.952433
 5570 13.155113 8.956056
 5571 13.155113 8.959679
 5572 13.155113 8.963302
 5573 13.158736 8.966925
 5574 13.158736 8.970548
 5575 13.158736 8.974171
 5576 13.158736 8.977794
 5577 13.155113 8.981417
 5578 13.155113 8.985040
 5579 13.155113 8.988663
 5580 13.155113 8.992286
 5581 13.151490 8.995909
 5582 13.151490 8.999532
 5583 13.151490 9.003155
 5584 13.151490 9.006778
 5585 13.151490 9.010401
 5586 13.151490 9.014024
 5587 13.151490 9.017647
 5588 13.151490 9.021270
 5589 13.151490 9.024893
 5590 13.151490 9.028516
 5591 13.151490 9.032139
 5592 13.151490 9.035762
 5593 13.151490 9.039385
 5594 13.151490 9.043008
 5595 13.151490 9.046631
 5596 13.151490 9.050254
 5597 13.151490 9.053877
 5598 13.151490 9.057500
 5599 13.151490 9.061123
 5600 13.151490 9.064746
 5601 13.151490 9.068369
 5602 13.151490 9.071992
 5603 13.151490 9.075615
 5604 13.151490 9.079238
 5605 13.151490 9.082861
 5606 13.151490 9.086484
 5607 13.151490 9.090107
 5608 13.151490 9.093730
 5609 13.151490 9.097353
 5610 13.155113 9.100976
 5611 13.155113 9.104599
 5612 13.155113 9.108222
 5613 13.158736 9.111845
 5614 13.158736 9.115468
 5615 13.162359 9.119091
 5616 13.162359 9.122714
 5617 13.165982 9.126337
 5618 13.165982 9.129960
 5619 13.169605 9.133583
 5620 13.169605 9.137206
 5621 13.169605 9.140829
 5622 13.169605 9.144452
 5623 13.169605 9.148075
 5624 13.169605 9.151698
 5625 13.169605 9.155321
 5626 13.169605 9.158944
 5627 13.169605 9.162567
 5628 13.169605 9.166190
 5629 13.169605 9.169813
 5630 13.169605 9.173436
 5631 13.169605 9.177059
 5632 13.169605 9.180682
 5633 13.169605 9.184305
 5634 13.169605 9.187928
 5635 13.169605 9.191551
 5636 13.169605 9.195174
 5637 13.169605 9.198797
 5638 13.169605 9.202420
 5639 13.169605 9.206043
 5640 13.169605 9.209666
 5641 13.169605 9.213289
 5642 13.169605 9.216912
 5643 13.169605 9.220535
 5644 13.169605 9.224158
 5645 13.169605 9.227781
 5646 13.165982 9.231404
 5647 13.165982 9.235027
 5648 13.162359 9.238650
 5649 13.162359 9.242273
 5650 13.158736 9.245896
 5651 13.158736 9.249519
 5652 13.155113 9.253142
 5653 13.155113 9.256765
 5654 13.155113 9.260388
 5655 13.151490 9.264011
 5656 13.151490 9.267634
 5657 13.151490 9.271257
 5658 13.151490 9.274880
 5659 13.151490 9.278503
 5660 13.151490 9.282126
 5661 13.147867 9.285749
 5662 13.147867 9.289372
 5663 13.147867 9.292995
 5664 13.147867 9.296618
 5665 13.144244 9.300241
 5666 13.144244 9.303864
 5667 13.144244 9.307487
 5668 13.144244 9.311110
 5669 13.144244 9.314733
 5670 13.144244 9.318356
 5671 13.140621 9.321979
 5672 13.140621 9.325602
 5673 13.140621 9.329225
 5674 13.140621 9.332848
 5675 13.140621 9.336471
 5676 13.140621 9.340094
 5677 13.140621 9.343717
 5678 13.140621 9.347340
 5679 13.140621 9.350963
 5680 13.140621 9.354586
 5681 13.140621 9.358209
 5682 13.140621 9.361832
 5683 13.140621 9.365455
 5684 13.140621 9.369078
 5685 13.140621 9.372701
 5686 13.140621 9.376324
 5687 13.140621 9.379947
 5688 13.140621 9.383570
 5689 13.140621 9.387193
 5690 13.140621 9.390816
 5691 13.140621 9.394439
 5692 13.140621 9.398062
 5693 13.140621 9.401685
 5694 13.140621 9.405308
 5695 13.144244 9.408931
 5696 13.144244 9.412554
 5697 13.147867 9.416177
 5698 13.147867 9.419800
 5699 13.144244 9.423423
 5700 13.144244 9.427046
 5701 13.140621 9.430669
 5702 13.140621 9.434292
 5703 13.140621 9.437915
 5704 13.140621 9.441538
 5705 13.140621 9.445161
 5706 13.140621 9.448784
 5707 13.140621 9.452407
 5708 13.140621 9.456030
 5709 13.140621 9.459653
 5710 13.140621 9.463276
 5711 13.140621 9.466899
 5712 13.140621 9.470522
 5713 13.140621 9.474145
 5714 13.140621 9.477768
 5715 13.140621 9.481391
 5716 13.140621 9.485014
 5717 13.140621 9.488637
 5718 13.140621 9.492260
 5719 13.140621 9.495883
 5720 13.140621 9.499506
 5721 13.140621 9.503129
 5722 13.140621 9.506752
 5723 13.140621 9.510375
 5724 13.140621 9.513998
 5725 13.144244 9.517621
 5726 13.144244 9.521244
 5727 13.147867 9.524867
 5728 13.147867 9.528490
 5729 13.151490 9.532113
 5730 13.151490 9.535736
 5731 13.151490 9.539359
 5732 13.151490 9.542982
 5733 13.151490 9.546605
 5734 13.151490 9.550228
 5735 13.151490 9.553851
 5736 13.151490 9.557474
 5737 13.151490 9.561097
 5738 13.151490 9.564720
 5739 13.151490 9.568343
 5740 13.151490 9.571966
 5741 13.151490 9.575589
 5742 13.151490 9.579212
 5743 13.151490 9.582835
 5744 13.151490 9.586458
 5745 13.155113 9.590081
 5746 13.155113 9.593704
 5747 13.158736 9.597327
 5748 13.158736 9.600950
 5749 13.162359 9.604573
 5750 13.162359 9.608196
 5751 13.165982 9.611819
 5752 13.165982 9.615442
 5753 13.169605 9.619065
 5754 13.169605 9.622688
 5755 13.173228 9.626311
 5756 13.173228 9.629934
 5757 13.176851 9.633557
 5758 13.180474 9.637180
 5759 13.184097 9.637180
 5760 13.187720 9.640803
 5761 13.191343 9.640803
 5762 13.194966 9.644426
 5763 13.198589 9.644426
 5764 13.202212 9.648049
 5765 13.205835 9.648049
 5766 13.209458 9.651672
 5767 13.213081 9.651672
 5768 13.216704 9.655295
 5769 13.220327 9.655295
 5770 13.223950 9.658918
 5771 13.227573 9.662541
 5772 13.231196 9.666164
 5773 13.231196 9.669787
 5774 13.231196 9.673410
 5775 13.231196 9.677033
 5776 13.231196 9.680656
 5777 13.231196 9.684279
 5778 13.231196 9.687902
 5779 13.234819 9.691525
 5780 13.234819 9.695148
 5781 13.234819 9.698771
 5782 13.231196 9.702394
 5783 13.231196 9.706017
 5784 13.227573 9.709640
 5785 13.227573 9.713263
 5786 13.223950 9.716886
 5787 13.223950 9.720509
 5788 13.220327 9.724132
 5789 13.220327 9.727755
 5790 13.220327 9.731378
 5791 13.220327 9.735001
 5792 13.216704 9.738624
 5793 13.216704 9.742247
 5794 13.216704 9.745870
 5795 13.216704 9.749493
 5796 13.216704 9.753116
 5797 13.216704 9.756739
 5798 13.213081 9.760362
 5799 13.213081 9.763985
 5800 13.209458 9.767608
 5801 13.209458 9.771231
 5802 13.209458 9.774854
 5803 13.209458 9.778477
 5804 13.209458 9.782100
 5805 13.209458 9.785723
 5806 13.209458 9.789346
 5807 13.209458 9.792969
 5808 13.209458 9.796592
 5809 13.209458 9.800215
 5810 13.209458 9.803838
 5811 13.209458 9.807461
 5812 13.209458 9.811084
 5813 13.209458 9.814707
 5814 13.209458 9.818330
 5815 13.209458 9.821953
 5816 13.209458 9.825576
 5817 13.209458 9.829199
 5818 13.209458 9.832822
 5819 13.209458 9.836445
 5820 13.209458 9.840068
 5821 13.209458 9.843691
 5822 13.209458 9.847314
 5823 13.209458 9.850937
 5824 13.209458 9.854560
 5825 13.209458 9.858183
 5826 13.209458 9.861806
 5827 13.209458 9.865429
 5828 13.213081 9.869052
 5829 13.213081 9.872675
 5830 13.213081 9.876298
 5831 13.213081 9.879921
 5832 13.213081 9.883544
 5833 13.213081 9.887167
 5834 13.213081 9.890790
 5835 13.213081 9.894413
 5836 13.213081 9.898036
 5837 13.213081 9.901659
 5838 13.213081 9.905282
 5839 13.213081 9.908905
 5840 13.213081 9.912528
 5841 13.213081 9.916151
 5842 13.213081 9.919774
 5843 13.213081 9.923397
 5844 13.216704 9.927020
 5845 13.216704 9.930643
 5846 13.220327 9.934266
 5847 13.220327 9.937889
 5848 13.223950 9.941512
 5849 13.223950 9.945135
 5850 13.227573 9.948758
 5851 13.227573 9.952381
 5852 13.227573 9.956004
 5853 13.227573 9.959627
 5854 13.227573 9.963250
 5855 13.227573 9.966873
 5856 13.227573 9.970496
 5857 13.227573 9.974119
 5858 13.227573 9.977742
 5859 13.227573 9.981365
 5860 13.227573 9.984988
 5861 13.231196 9.988611
 5862 13.231196 9.992234
 5863 13.231196 9.995857
 5864 13.231196 9.999480
 5865 13.234819 10.003103
 5866 13.234819 10.006726
 5867 13.231196 10.010349
 5868 13.231196 10.013972
 5869 13.227573 10.017595
 5870 13.227573 10.021218
 5871 13.227573 10.024841
 5872 13.223950 10.028464
 5873 13.223950 10.032087
 5874 13.223950 10.035710
 5875 13.220327 10.039333
 5876 13.220327 10.042956
 5877 13.216704 10.046579
 5878 13.216704 10.050202
 5879 13.213081 10.053825
 5880 13.213081 10.057448
 5881 13.209458 10.061071
 5882 13.209458 10.064694
 5883 13.209458 10.068317
 5884 13.209458 10.071940
 5885 13.205835 10.075563
 5886 13.205835 10.079186
 5887 13.205835 10.082809
 5888 13.205835 10.086432
 5889 13.205835 10.090055
 5890 13.205835 10.093678
 5891 13.205835 10.097301
 5892 13.205835 10.100924
 5893 13.205835 10.104547
 5894 13.205835 10.108170
 5895 13.205835 10.111793
 5896 13.205835 10.115416
 5897 13.202212 10.119039
 5898 13.202212 10.122662
 5899 13.202212 10.126285
 5900 13.202212 10.129908
 5901 13.202212 10.133531
 5902 13.202212 10.137154
 5903 13.202212 10.140777
 5904 13.202212 10.144400
 5905 13.202212 10.148023
 5906 13.202212 10.151646
 5907 13.202212 10.155269
 5908 13.202212 10.158892
 5909 13.202212 10.162515
 5910 13.202212 10.166138
 5911 13.202212 10.169761
 5912 13.202212 10.173384
 5913 13.202212 10.177007
 5914 13.202212 10.180630
 5915 13.202212 10.184253
 5916 13.202212 10.187876
 5917 13.202212 10.191499
 5918 13.202212 10.195122
 5919 13.202212 10.198745
 5920 13.202212 10.202368
 5921 13.202212 10.205991
 5922 13.205835 10.209614
 5923 13.205835 10.213237
 5924 13.209458 10.216860
 5925 13.209458 10.220483
 5926 13.213081 10.224106
 5927 13.213081 10.227729
 5928 13.216704 10.231352
 5929 13.216704 10.234975
 5930 13.220327 10.238598
 5931 13.220327 10.242221
 5932 13.223950 10.245844
 5933 13.223950 10.249467
 5934 13.227573 10.253090
 5935 13.231196 10.253090
 5936 13.234819 10.256713
 5937 13.238442 10.256713
 5938 13.242065 10.260336
 5939 13.245688 10.260336
 5940 13.249311 10.263959
 5941 13.252934 10.263959
 5942 13.256557 10.267582
 5943 13.260180 10.267582
 5944 13.263803 10.271205
 5945 13.267426 10.271205
 5946 13.271049 10.274828
 5947 13.274672 10.274828
 5948 13.278295 10.274828
 5949 13.281918 10.274828
 5950 13.285541 10.278451
 5951 13.289164 10.282074
 5952 13.292787 10.285697
 5953 13.296410 10.289320
 5954 13.300033 10.292943
 5955 13.303656 10.296566
 5956 13.307279 10.300189
 5957 13.307279 10.303812
 5958 13.307279 10.307435
 5959 13.307279 10.311058
 5960 13.307279 10.314681
 5961 13.307279 10.318304
 5962 13.303656 10.321927
 5963 13.303656 10.325550
 5964 13.300033 10.325550
 5965 13.296410 10.329173
 5966 13.292787 10.329173
 5967 13.289164 10.332796
 5968 13.285541 10.336419
 5969 13.285541 10.340042
 5970 13.281918 10.343665
 5971 13.281918 10.347288
 5972 13.278295 10.350911
 5973 13.278295 10.354534
 5974 13.274672 10.358157
 5975 13.274672 10.361780
 5976 13.271049 10.365403
 5977 13.271049 10.369026
 5978 13.267426 10.372649
 5979 13.267426 10.376272
 5980 13.263803 10.379895
 5981 13.263803 10.383518
 5982 13.263803 10.387141
 5983 13.263803 10.390764
 5984 13.263803 10.394387
 5985 13.263803 10.398010
 5986 13.263803 10.401633
 5987 13.263803 10.405256
 5988 13.263803 10.408879
 5989 13.263803 10.412502
 5990 13.263803 10.416125
 5991 13.263803 10.419748
 5992 13.263803 10.423371
 5993 13.263803 10.426994
 5994 13.263803 10.430617
 5995 13.263803 10.434240
 5996 13.263803 10.437863
 5997 13.263803 10.441486
 5998 13.263803 10.445109
 5999 13.263803 10.448732
 6000 13.260180 10.452355
 6001 13.260180 10.455978
 6002 13.260180 10.459601
 6003 13.260180 10.463224
 6004 13.256557 10.466847
 6005 13.256557 10.470470
 6006 13.252934 10.474093
 6007 13.252934 10.477716
 6008 13.252934 10.481339
 6009 13.252934 10.484962
 6010 13.252934 10.488585
 6011 13.252934 10.492208
 6012 13.252934 10.495831
 6013 13.252934 10.499454
 6014 13.252934 10.503077
 6015 13.252934 10.506700
 6016 13.252934 10.510323
 6017 13.252934 10.513946
 6018 13.252934 10.517569
 6019 13.252934 10.521192
 6020 13.252934 10.524815
 6021 13.252934 10.528438
 6022 13.252934 10.532061
 6023 13.252934 10.535684
 6024 13.252934 10.539307
 6025 13.252934 10.542930
 6026 13.252934 10.546553
 6027 13.252934 10.550176
 6028 13.252934 10.553799
 6029 13.256557 10.557422
 6030 13.256557 10.561045
 6031 13.260180 10.564668
 6032 13.260180 10.568291
 6033 13.260180 10.571914
 6034 13.260180 10.575537
 6035 13.260180 10.579160
 6036 13.260180 10.582783
 6037 13.260180 10.586406
 6038 13.260180 10.590029
 6039 13.260180 10.593652
 6040 13.260180 10.597275
 6041 13.260180 10.600898
 6042 13.260180 10.604521
 6043 13.260180 10.608144
 6044 13.260180 10.611767
 6045 13.260180 10.615390
 6046 13.260180 10.619013
 6047 13.263803 10.622636
 6048 13.263803 10.626259
 6049 13.263803 10.629882
 6050 13.267426 10.633505
 6051 13.267426 10.637128
 6052 13.267426 10.640751
 6053 13.267426 10.644374
 6054 13.267426 10.647997
 6055 13.267426 10.651620
 6056 13.267426 10.655243
 6057 13.267426 10.658866
 6058 13.267426 10.662489
 6059 13.267426 10.666112
 6060 13.267426 10.669735
 6061 13.267426 10.673358
 6062 13.267426 10.676981
 6063 13.267426 10.680604
 6064 13.267426 10.684227
 6065 13.267426 10.687850
 6066 13.267426 10.691473
 6067 13.267426 10.695096
 6068 13.267426 10.698719
 6069 13.267426 10.702342
 6070 13.267426 10.705965
 6071 13.267426 10.709588
 6072 13.267426 10.713211
 6073 13.267426 10.716834
 6074 13.271049 10.720457
 6075 13.271049 10.724080
 6076 13.274672 10.727703
 6077 13.274672 10.731326
 6078 13.278295 10.734949
 6079 13.278295 10.738572
 6080 13.281918 10.742195
 6081 13.281918 10.745818
 6082 13.285541 10.749441
 6083 13.285541 10.753064
 6084 13.289164 10.756687
 6085 13.289164 10.760310
 6086 13.292787 10.763933
 6087 13.296410 10.767556
 6088 13.300033 10.771179
 6089 13.300033 10.774802
 6090 13.303656 10.778425
 6091 13.303656 10.782048
 6092 13.303656 10.785671
 6093 13.303656 10.789294
 6094 13.303656 10.792917
 6095 13.303656 10.796540
 6096 13.303656 10.800163
 6097 13.303656 10.803786
 6098 13.303656 10.807409
 6099 13.303656 10.811032
 6100 13.303656 10.814655
 6101 13.303656 10.818278
 6102 13.303656 10.821901
 6103 13.303656 10.825524
 6104 13.303656 10.829147
 6105 13.303656 10.832770
 6106 13.303656 10.836393
 6107 13.303656 10.840016
 6108 13.303656 10.843639
 6109 13.303656 10.847262
 6110 13.303656 10.850885
 6111 13.303656 10.854508
 6112 13.303656 10.858131
 6113 13.303656 10.861754
 6114 13.303656 10.865377
 6115 13.303656 10.869000
 6116 13.303656 10.872623
 6117 13.303656 10.876246
 6118 13.303656 10.879869
 6119 13.303656 10.883492
 6120 13.303656 10.887115
 6121 13.307279 10.890738
 6122 13.307279 10.894361
 6123 13.310902 10.897984
 6124 13.310902 10.901607
 6125 13.314525 10.905230
 6126 13.314525 10.908853
 6127 13.318148 10.912476
 6128 13.318148 10.916099
 6129 13.321771 10.919722
 6130 13.321771 10.923345
 6131 13.325394 10.926968
 6132 13.325394 10.930591
 6133 13.329017 10.934214
 6134 13.332640 10.937837
 6135 13.336263 10.941460
 6136 13.339886 10.945083
 6137 13.343509 10.948706
 6138 13.343509 10.952329
 6139 13.343509 10.955952
 6140 13.343509 10.959575
 6141 13.343509 10.963198
 6142 13.343509 10.966821
 6143 13.343509 10.970444
 6144 13.343509 10.974067
 6145 13.343509 10.977690
 6146 13.343509 10.981313
 6147 13.343509 10.984936
 6148 13.343509 10.988559
 6149 13.343509 10.992182
 6150 13.343509 10.995805
 6151 13.343509 10.999428
 6152 13.343509 11.003051
 6153 13.343509 11.006674
 6154 13.343509 11.010297
 6155 13.343509 11.013920
 6156 13.339886 11.017543
 6157 13.339886 11.021166
 6158 13.339886 11.024789
 6159 13.339886 11.028412
 6160 13.339886 11.032035
 6161 13.339886 11.035658
 6162 13.339886 11.039281
 6163 13.339886 11.042904
 6164 13.339886 11.046527
 6165 13.339886 11.050150
 6166 13.339886 11.053773
 6167 13.339886 11.057396
 6168 13.339886 11.061019
 6169 13.339886 11.064642
 6170 13.339886 11.068265
 6171 13.339886 11.071888
 6172 13.339886 11.075511
 6173 13.339886 11.079134
 6174 13.339886 11.082757
 6175 13.339886 11.086380
 6176 13.339886 11.090003
 6177 13.339886 11.093626
 6178 13.339886 11.097249
 6179 13.339886 11.100872
 6180 13.339886 11.104495
 6181 13.339886 11.108118
 6182 13.339886 11.111741
 6183 13.339886 11.115364
 6184 13.339886 11.118987
 6185 13.339886 11.122610
 6186 13.339886 11.126233
 6187 13.339886 11.129856
 6188 13.339886 11.133479
 6189 13.336263 11.137102
 6190 13.332640 11.140725
 6191 13.329017 11.144348
 6192 13.325394 11.147971
 6193 13.321771 11.151594
 6194 13.318148 11.155217
 6195 13.314525 11.158840
 6196 13.310902 11.162463
 6197 13.307279 11.166086
 6198 13.303656 11.166086
 6199 13.300033 11.169709
 6200 13.296410 11.169709
 6201 13.292787 11.173332
 6202 13.289164 11.176955
 6203 13.285541 11.180578
 6204 13.281918 11.184201
 6205 13.278295 11.187824
 6206 13.278295 11.191447
 6207 13.274672 11.195070
 6208 13.274672 11.198693
 6209 13.271049 11.202316
 6210 13.271049 11.205939
 6211 13.267426 11.209562
 6212 13.267426 11.213185
 6213 13.263803 11.216808
 6214 13.263803 11.220431
 6215 13.260180 11.224054
 6216 13.260180 11.227677
 6217 13.256557 11.231300
 6218 13.256557 11.234923
 6219 13.256557 11.238546
 6220 13.256557 11.242169
 6221 13.256557 11.245792
 6222 13.252934 11.249415
 6223 13.249311 11.253038
 6224 13.249311 11.256661
 6225 13.245688 11.260284
 6226 13.245688 11.263907
 6227 13.242065 11.267530
 6228 13.242065 11.271153
 6229 13.238442 11.274776
 6230 13.238442 11.278399
 6231 13.234819 11.282022
 6232 13.234819 11.285645
 6233 13.231196 11.289268
 6234 13.231196 11.292891
 6235 13.227573 11.296514
 6236 13.227573 11.300137
 6237 13.227573 11.303760
 6238 13.227573 11.307383
 6239 13.227573 11.311006
 6240 13.223950 11.314629
 6241 13.223950 11.318252
 6242 13.220327 11.321875
 6243 13.220327 11.325498
 6244 13.216704 11.329121
 6245 13.216704 11.332744
 6246 13.213081 11.336367
 6247 13.213081 11.339990
 6248 13.209458 11.343613
 6249 13.209458 11.347236
 6250 13.205835 11.350859
 6251 13.205835 11.354482
 6252 13.202212 11.358105
 6253 13.202212 11.361728
 6254 13.202212 11.365351
 6255 13.202212 11.368974
 6256 13.198589 11.372597
 6257 13.198589 11.376220
 6258 13.198589 11.379843
 6259 13.198589 11.383466
 6260 13.198589 11.387089
 6261 13.198589 11.390712
 6262 13.194966 11.394335
 6263 13.194966 11.397958
 6264 13.191343 11.397958
 6265 13.187720 11.401581
 6266 13.184097 11.405204
 6267 13.180474 11.408827
 6268 13.176851 11.412450
 6269 13.173228 11.416073
 6270 13.173228 11.419696
 6271 13.169605 11.423319
 6272 13.169605 11.426942
 6273 13.165982 11.430565
 6274 13.165982 11.434188
 6275 13.162359 11.437811
 6276 13.162359 11.441434
 6277 13.158736 11.445057
 6278 13.158736 11.448680
 6279 13.155113 11.452303
 6280 13.155113 11.455926
 6281 13.151490 11.459549
 6282 13.151490 11.463172
 6283 13.147867 11.466795
 6284 13.147867 11.470418
 6285 13.144244 11.474041
 6286 13.144244 11.477664
 6287 13.144244 11.481287
 6288 13.144244 11.484910
 6289 13.144244 11.488533
 6290 13.144244 11.492156
 6291 13.144244 11.495779
 6292 13.144244 11.499402
 6293 13.144244 11.503025
 6294 13.144244 11.506648
 6295 13.144244 11.510271
 6296 13.144244 11.513894
 6297 13.144244 11.517517
 6298 13.144244 11.521140
 6299 13.144244 11.524763
 6300 13.144244 11.528386
 6301 13.144244 11.532009
 6302 13.144244 11.535632
 6303 13.144244 11.539255
 6304 13.144244 11.542878
 6305 13.144244 11.546501
 6306 13.144244 11.550124
 6307 13.144244 11.553747
 6308 13.147867 11.557370
 6309 13.147867 11.560993
 6310 13.147867 11.564616
 6311 13.144244 11.568239
 6312 13.144244 11.571862
 6313 13.144244 11.575485
 6314 13.140621 11.579108
 6315 13.140621 11.582731
 6316 13.140621 11.586354
 6317 13.140621 11.589977
 6318 13.136998 11.593600
 6319 13.136998 11.597223
 6320 13.136998 11.600846
 6321 13.136998 11.604469
 6322 13.136998 11.608092
 6323 13.136998 11.611715
 6324 13.136998 11.615338
 6325 13.136998 11.618961
 6326 13.136998 11.622584
 6327 13.136998 11.626207
 6328 13.136998 11.629830
 6329 13.136998 11.633453
 6330 13.136998 11.637076
 6331 13.136998 11.640699
 6332 13.136998 11.644322
 6333 13.136998 11.647945
 6334 13.136998 11.651568
 6335 13.133375 11.655191
 6336 13.133375 11.658814
 6337 13.129752 11.662437
 6338 13.126129 11.666060
 6339 13.122506 11.669683
 6340 13.122506 11.673306
 6341 13.118883 11.676929
 6342 13.118883 11.680552
 6343 13.115260 11.684175
 6344 13.115260 11.687798
 6345 13.111637 11.691421
 6346 13.111637 11.695044
 6347 13.108014 11.698667
 6348 13.108014 11.702290
 6349 13.104391 11.705913
 6350 13.104391 11.709536
 6351 13.100768 11.713159
 6352 13.100768 11.716782
 6353 13.100768 11.720405
 6354 13.100768 11.724028
 6355 13.100768 11.727651
 6356 13.100768 11.731274
 6357 13.100768 11.734897
 6358 13.100768 11.738520
 6359 13.100768 11.742143
 6360 13.100768 11.745766
 6361 13.097145 11.749389
 6362 13.097145 11.753012
 6363 13.093522 11.756635
 6364 13.089899 11.756635
 6365 13.086276 11.760258
 6366 13.082653 11.763881
 6367 13.079030 11.767504
 6368 13.075407 11.767504
 6369 13.071784 11.771127
 6370 13.068161 11.771127
 6371 13.064538 11.774750
 6372 13.060915 11.774750
 6373 13.057292 11.778373
 6374 13.053669 11.781996
 6375 13.050046 11.785619
 6376 13.046423 11.789242
 6377 13.042800 11.792865
 6378 13.042800 11.796488
 6379 13.039177 11.800111
 6380 13.039177 11.803734
 6381 13.035554 11.807357
 6382 13.035554 11.810980
 6383 13.031931 11.814603
 6384 13.031931 11.818226
 6385 13.028308 11.821849
 6386 13.028308 11.825472
 6387 13.024685 11.829095
 6388 13.024685 11.832718
 6389 13.021062 11.836341
 6390 13.021062 11.839964
 6391 13.021062 11.843587
 6392 13.021062 11.847210
 6393 13.021062 11.850833
 6394 13.021062 11.854456
 6395 13.021062 11.858079
 6396 13.021062 11.861702
 6397 13.021062 11.865325
 6398 13.021062 11.868948
 6399 13.021062 11.872571
 6400 13.021062 11.876194
 6401 13.021062 11.879817
 6402 13.021062 11.883440
 6403 13.021062 11.887063
 6404 13.021062 11.890686
 6405 13.021062 11.894309
 6406 13.021062 11.897932
 6407 13.021062 11.901555
 6408 13.017439 11.905178
 6409 13.017439 11.908801
 6410 13.013816 11.912424
 6411 13.013816 11.916047
 6412 13.010193 11.919670
 6413 13.010193 11.923293
 6414 13.006570 11.926916
 6415 13.006570 11.930539
 6416 13.006570 11.934162
 6417 13.006570 11.937785
 6418 13.002947 11.941408
 6419 13.002947 11.945031
 6420 13.002947 11.948654
 6421 13.002947 11.952277
 6422 13.002947 11.955900
 6423 12.999324 11.959523
 6424 12.999324 11.963146
 6425 12.995701 11.966769
 6426 12.995701 11.970392
 6427 12.992078 11.974015
 6428 12.992078 11.977638
 6429 12.988455 11.981261
 6430 12.988455 11.984884
 6431 12.988455 11.988507
 6432 12.984832 11.992130
 6433 12.984832 11.995753
 6434 12.984832 11.999376
 6435 12.984832 12.002999
 6436 12.984832 12.006622
 6437 12.984832 12.010245
 6438 12.984832 12.013868
 6439 12.984832 12.017491
 6440 12.984832 12.021114
 6441 12.984832 12.024737
 6442 12.984832 12.028360
 6443 12.984832 12.031983
 6444 12.984832 12.035606
 6445 12.981209 12.039229
 6446 12.981209 12.042852
 6447 12.977586 12.046475
 6448 12.977586 12.050098
 6449 12.973963 12.053721
 6450 12.973963 12.057344
 6451 12.970340 12.060967
 6452 12.970340 12.064590
 6453 12.970340 12.068213
 6454 12.970340 12.071836
 6455 12.966717 12.075459
 6456 12.966717 12.079082
 6457 12.966717 12.082705
 6458 12.963094 12.086328
 6459 12.963094 12.089951
 6460 12.963094 12.093574
 6461 12.959471 12.097197
 6462 12.959471 12.100820
 6463 12.959471 12.104443
 6464 12.955848 12.108066
 6465 12.952225 12.111689
 6466 12.948602 12.115312
 6467 12.944979 12.118935
 6468 12.941356 12.122558
 6469 12.937733 12.126181
 6470 12.934110 12.129804
 6471 12.930487 12.133427
 6472 12.926864 12.137050
 6473 12.923241 12.137050
 6474 12.919618 12.140673
 6475 12.915995 12.140673
 6476 12.912372 12.140673
 6477 12.908749 12.140673
 6478 12.905126 12.140673
 6479 12.901503 12.140673
 6480 12.897880 12.140673
 6481 12.894257 12.140673
 6482 12.890634 12.140673
 6483 12.887011 12.144296
 6484 12.883388 12.144296
 6485 12.879765 12.144296
 6486 12.876142 12.144296
 6487 12.872519 12.147919
 6488 12.868896 12.147919
 6489 12.865273 12.151542
 6490 12.861650 12.151542
 6491 12.858027 12.155165
 6492 12.854404 12.155165
 6493 12.850781 12.158788
 6494 12.847158 12.158788
 6495 12.843535 12.162411
 6496 12.839912 12.162411
 6497 12.836289 12.166034
 6498 12.832666 12.166034
 6499 12.829043 12.169657
 6500 12.829043 12.173280
 6501 12.825420 12.176903
 6502 12.825420 12.180526
 6503 12.821797 12.184149
 6504 12.821797 12.187772
 6505 12.818174 12.191395
 6506 12.818174 12.195018
 6507 12.814551 12.198641
 6508 12.814551 12.202264
 6509 12.810928 12.205887
 6510 12.810928 12.209510
 6511 12.807305 12.213133
 6512 12.807305 12.216756
 6513 12.807305 12.220379
 6514 12.807305 12.224002
 6515 12.807305 12.227625
 6516 12.807305 12.231248
 6517 12.807305 12.234871
 6518 12.807305 12.238494
 6519 12.807305 12.242117
 6520 12.807305 12.245740
 6521 12.807305 12.249363
 6522 12.807305 12.252986
 6523 12.807305 12.256609
 6524 12.807305 12.260232
 6525 12.807305 12.263855
 6526 12.807305 12.267478
 6527 12.807305 12.271101
 6528 12.807305 12.274724
 6529 12.807305 12.278347
 6530 12.807305 12.281970
 6531 12.807305 12.285593
 6532 12.807305 12.289216
 6533 12.807305 12.292839
 6534 12.807305 12.296462
 6535 12.803682 12.300085
 6536 12.803682 12.303708
 6537 12.800059 12.307331
 6538 12.796436 12.310954
 6539 12.796436 12.314577
 6540 12.792813 12.318200
 6541 12.792813 12.321823
 6542 12.789190 12.325446
 6543 12.789190 12.329069
 6544 12.785567 12.332692
 6545 12.785567 12.336315
 6546 12.781944 12.339938
 6547 12.781944 12.343561
 6548 12.778321 12.347184
 6549 12.778321 12.350807
 6550 12.774698 12.354430
 6551 12.774698 12.358053
 6552 12.774698 12.361676
 6553 12.774698 12.365299
 6554 12.771075 12.368922
 6555 12.771075 12.372545
 6556 12.767452 12.376168
 6557 12.767452 12.379791
 6558 12.767452 12.383414
 6559 12.767452 12.387037
 6560 12.767452 12.390660
 6561 12.767452 12.394283
 6562 12.767452 12.397906
 6563 12.767452 12.401529
 6564 12.767452 12.405152
 6565 12.767452 12.408775
 6566 12.767452 12.412398
 6567 12.767452 12.416021
 6568 12.767452 12.419644
 6569 12.767452 12.423267
 6570 12.767452 12.426890
 6571 12.767452 12.430513
 6572 12.767452 12.434136
 6573 12.767452 12.437759
 6574 12.767452 12.441382
 6575 12.767452 12.445005
 6576 12.767452 12.448628
 6577 12.767452 12.452251
 6578 12.767452 12.455874
 6579 12.763829 12.459497
 6580 12.763829 12.463120
 6581 12.763829 12.466743
 6582 12.760206 12.470366
 6583 12.760206 12.473989
 6584 12.756583 12.477612
 6585 12.752960 12.481235
 6586 12.749337 12.481235
 6587 12.745714 12.484858
 6588 12.742091 12.488481
 6589 12.738468 12.492104
 6590 12.734845 12.495727
 6591 12.731222 12.499350
 6592 12.731222 12.502973
 6593 12.727599 12.506596
 6594 12.727599 12.510219
 6595 12.723976 12.513842
 6596 12.723976 12.517465
 6597 12.720353 12.521088
 6598 12.720353 12.524711
 6599 12.716730 12.528334
 6600 12.716730 12.531957
 6601 12.713107 12.535580
 6602 12.709484 12.535580
 6603 12.705861 12.539203
 6604 12.702238 12.542826
 6605 12.698615 12.542826
 6606 12.694992 12.546449
 6607 12.691369 12.550072
 6608 12.687746 12.553695
 6609 12.684123 12.557318
 6610 12.684123 12.560941
 6611 12.680500 12.564564
 6612 12.680500 12.568187
 6613 12.676877 12.571810
 6614 12.676877 12.575433
 6615 12.673254 12.579056
 6616 12.673254 12.582679
 6617 12.669631 12.586302
 6618 12.669631 12.589925
 6619 12.666008 12.593548
 6620 12.666008 12.597171
 6621 12.662385 12.600794
 6622 12.662385 12.604417
 6623 12.662385 12.608040
 6624 12.662385 12.611663
 6625 12.662385 12.615286
 6626 12.662385 12.618909
 6627 12.662385 12.622532
 6628 12.662385 12.626155
 6629 12.662385 12.629778
 6630 12.662385 12.633401
 6631 12.662385 12.637024
 6632 12.662385 12.640647
 6633 12.662385 12.644270
 6634 12.662385 12.647893
 6635 12.662385 12.651516
 6636 12.662385 12.655139
 6637 12.662385 12.658762
 6638 12.662385 12.662385
 6639 12.662385 12.666008
 6640 12.662385 12.669631
 6641 12.662385 12.673254
 6642 12.662385 12.676877
 6643 12.662385 12.680500
 6644 12.666008 12.684123
 6645 12.666008 12.687746
 6646 12.666008 12.691369
 6647 12.666008 12.694992
 6648 12.666008 12.698615
 6649 12.669631 12.702238
 6650 12.666008 12.705861
 6651 12.666008 12.709484
 6652 12.666008 12.713107
 6653 12.666008 12.716730
 6654 12.666008 12.720353
 6655 12.666008 12.723976
 6656 12.662385 12.727599
 6657 12.662385 12.731222
 6658 12.658762 12.734845
 6659 12.655139 12.738468
 6660 12.651516 12.742091
 6661 12.647893 12.745714
 6662 12.644270 12.749337
 6663 12.640647 12.752960
 6664 12.637024 12.756583
 6665 12.633401 12.760206
 6666 12.629778 12.763829
 6667 12.629778 12.767452
 6668 12.626155 12.771075
 6669 12.622532 12.774698
 6670 12.618909 12.778321
 6671 12.615286 12.781944
 6672 12.611663 12.785567
 6673 12.608040 12.789190
 6674 12.608040 12.792813
 6675 12.604417 12.796436
 6676 12.604417 12.800059
 6677 12.600794 12.803682
 6678 12.600794 12.807305
 6679 12.597171 12.810928
 6680 12.597171 12.814551
 6681 12.593548 12.818174
 6682 12.593548 12.821797
 6683 12.589925 12.825420
 6684 12.589925 12.829043
 6685 12.586302 12.832666
 6686 12.586302 12.836289
 6687 12.586302 12.839912
 6688 12.586302 12.843535
 6689 12.586302 12.847158
 6690 12.586302 12.850781
 6691 12.582679 12.854404
 6692 12.579056 12.858027
 6693 12.575433 12.861650
 6694 12.571810 12.865273
 6695 12.568187 12.865273
 6696 12.564564 12.868896
 6697 12.560941 12.872519
 6698 12.557318 12.876142
 6699 12.553695 12.879765
 6700 12.550072 12.883388
 6701 12.550072 12.887011
 6702 12.546449 12.890634
 6703 12.546449 12.894257
 6704 12.542826 12.897880
 6705 12.542826 12.901503
 6706 12.539203 12.905126
 6707 12.539203 12.908749
 6708 12.535580 12.912372
 6709 12.535580 12.915995
 6710 12.531957 12.919618
 6711 12.531957 12.923241
 6712 12.528334 12.926864
 6713 12.528334 12.930487
 6714 12.528334 12.934110
 6715 12.524711 12.937733
 6716 12.521088 12.941356
 6717 12.517465 12.944979
 6718 12.513842 12.948602
 6719 12.510219 12.952225
 6720 12.506596 12.955848
 6721 12.502973 12.959471
 6722 12.499350 12.963094
 6723 12.495727 12.966717
 6724 12.495727 12.970340
 6725 12.492104 12.973963
 6726 12.492104 12.977586
 6727 12.488481 12.981209
 6728 12.488481 12.984832
 6729 12.484858 12.988455
 6730 12.484858 12.992078
 6731 12.481235 12.995701
 6732 12.481235 12.999324
 6733 12.477612 13.002947
 6734 12.477612 13.006570
 6735 12.473989 13.010193
 6736 12.473989 13.013816
 6737 12.473989 13.017439
 6738 12.473989 13.021062
 6739 12.473989 13.024685
 6740 12.473989 13.028308
 6741 12.473989 13.031931
 6742 12.473989 13.035554
 6743 12.473989 13.039177
 6744 12.473989 13.042800
 6745 12.473989 13.046423
 6746 12.473989 13.050046
 6747 12.473989 13.053669
 6748 12.473989 13.057292
 6749 12.473989 13.060915
 6750 12.473989 13.064538
 6751 12.473989 13.068161
 6752 12.473989 13.071784
 6753 12.473989 13.075407
 6754 12.473989 13.079030
 6755 12.473989 13.082653
 6756 12.473989 13.086276
 6757 12.473989 13.089899
 6758 12.473989 13.093522
 6759 12.473989 13.097145
 6760 12.473989 13.100768
 6761 12.473989 13.104391
 6762 12.473989 13.108014
 6763 12.473989 13.111637
 6764 12.473989 13.115260
 6765 12.473989 13.118883
 6766 12.473989 13.122506
 6767 12.473989 13.126129
 6768 12.473989 13.129752
 6769 12.473989 13.133375
 6770 12.470366 13.136998
 6771 12.466743 13.140621
 6772 12.463120 13.144244
 6773 12.459497 13.147867
 6774 12.455874 13.151490
 6775 12.452251 13.155113
 6776 12.448628 13.158736
 6777 12.445005 13.162359
 6778 12.441382 13.165982
 6779 12.437759 13.169605
 6780 12.437759 13.173228
 6781 12.434136 13.176851
 6782 12.434136 13.180474
 6783 12.430513 13.184097
 6784 12.430513 13.187720
 6785 12.426890 13.191343
 6786 12.426890 13.194966
 6787 12.423267 13.198589
 6788 12.423267 13.202212
 6789 12.419644 13.205835
 6790 12.419644 13.209458
 6791 12.416021 13.213081
 6792 12.416021 13.216704
 6793 12.416021 13.220327
 6794 12.416021 13.223950
 6795 12.416021 13.227573
 6796 12.416021 13.231196
 6797 12.416021 13.234819
 6798 12.416021 13.238442
 6799 12.416021 13.242065
 6800 12.416021 13.245688
 6801 12.416021 13.249311
 6802 12.416021 13.252934
 6803 12.416021 13.256557
 6804 12.416021 13.260180
 6805 12.416021 13.263803
 6806 12.416021 13.267426
 6807 12.416021 13.271049
 6808 12.416021 13.274672
 6809 12.416021 13.278295
 6810 12.416021 13.281918
 6811 12.416021 13.285541
 6812 12.416021 13.289164
 6813 12.416021 13.292787
 6814 12.416021 13.296410
 6815 12.416021 13.300033
 6816 12.416021 13.303656
 6817 12.416021 13.307279
 6818 12.416021 13.310902
 6819 12.416021 13.314525
 6820 12.416021 13.318148
 6821 12.416021 13.321771
 6822 12.416021 13.325394
 6823 12.416021 13.329017
 6824 12.416021 13.332640
 6825 12.412398 13.336263
 6826 12.412398 13.339886
 6827 12.408775 13.343509
 6828 12.405152 13.347132
 6829 12.401529 13.350755
 6830 12.397906 13.354378
 6831 12.394283 13.358001
 6832 12.390660 13.361624
 6833 12.387037 13.365247
 6834 12.383414 13.368870
 6835 12.379791 13.372493
 6836 12.376168 13.376116
 6837 12.372545 13.379739
 6838 12.368922 13.383362
 6839 12.365299 13.386985
 6840 12.361676 13.390608
 6841 12.358053 13.394231
 6842 12.354430 13.397854
 6843 12.350807 13.401477
 6844 12.347184 13.405100
 6845 12.343561 13.408723
 6846 12.339938 13.412346
 6847 12.336315 13.415969
 6848 12.332692 13.419592
 6849 12.329069 13.423215
 6850 12.325446 13.426838
 6851 12.321823 13.430461
 6852 12.318200 13.434084
 6853 12.314577 13.437707
 6854 12.310954 13.441330
 6855 12.307331 13.444953
 6856 12.303708 13.448576
 6857 12.300085 13.452199
 6858 12.296462 13.452199
 6859 12.292839 13.455822
 6860 12.289216 13.455822
 6861 12.285593 13.459445
 6862 12.285593 13.463068
 6863 12.281970 13.466691
 6864 12.281970 13.470314
 6865 12.278347 13.473937
 6866 12.278347 13.477560
 6867 12.274724 13.481183
 6868 12.274724 13.484806
 6869 12.271101 13.488429
 6870 12.271101 13.492052
 6871 12.267478 13.495675
 6872 12.267478 13.499298
 6873 12.263855 13.502921
 6874 12.263855 13.506544
 6875 12.263855 13.510167
 6876 12.263855 13.513790
 6877 12.263855 13.517413
 6878 12.263855 13.521036
 6879 12.263855 13.524659
 6880 12.263855 13.528282
 6881 12.263855 13.531905
 6882 12.263855 13.535528
 6883 12.263855 13.539151
 6884 12.263855 13.542774
 6885 12.263855 13.546397
 6886 12.263855 13.550020
 6887 12.263855 13.553643
 6888 12.263855 13.557266
 6889 12.263855 13.560889
 6890 12.263855 13.564512
 6891 12.263855 13.568135
 6892 12.263855 13.571758
 6893 12.263855 13.575381
 6894 12.263855 13.579004
 6895 12.263855 13.582627
 6896 12.267478 13.586250
 6897 12.267478 13.589873
 6898 12.271101 13.593496
 6899 12.271101 13.597119
 6900 12.274724 13.600742
 6901 12.274724 13.604365
 6902 12.274724 13.607988
 6903 12.274724 13.611611
 6904 12.274724 13.615234
 6905 12.274724 13.618857
 6906 12.274724 13.622480
 6907 12.274724 13.626103
 6908 12.274724 13.629726
 6909 12.274724 13.633349
 6910 12.274724 13.636972
 6911 12.274724 13.640595
 6912 12.274724 13.644218
 6913 12.274724 13.647841
 6914 12.274724 13.651464
 6915 12.274724 13.655087
 6916 12.274724 13.658710
 6917 12.271101 13.662333
 6918 12.271101 13.665956
 6919 12.271101 13.669579
 6920 12.271101 13.673202
 6921 12.271101 13.676825
 6922 12.271101 13.680448
 6923 12.267478 13.684071
 6924 12.267478 13.687694
 6925 12.267478 13.691317
 6926 12.267478 13.694940
 6927 12.267478 13.698563
 6928 12.263855 13.702186
 6929 12.263855 13.705809
 6930 12.263855 13.709432
 6931 12.260232 13.713055
 6932 12.260232 13.716678
 6933 12.256609 13.720301
 6934 12.256609 13.723924
 6935 12.252986 13.727547
 6936 12.252986 13.731170
 6937 12.249363 13.734793
 6938 12.249363 13.738416
 6939 12.245740 13.742039
 6940 12.245740 13.745662
 6941 12.242117 13.749285
 6942 12.242117 13.752908
 6943 12.238494 13.756531
 6944 12.238494 13.760154
 6945 12.238494 13.763777
 6946 12.238494 13.767400
 6947 12.238494 13.771023
 6948 12.234871 13.774646
 6949 12.234871 13.778269
 6950 12.234871 13.781892
 6951 12.234871 13.785515
 6952 12.234871 13.789138
 6953 12.234871 13.792761
 6954 12.234871 13.796384
 6955 12.234871 13.800007
 6956 12.234871 13.803630
 6957 12.231248 13.807253
 6958 12.227625 13.810876
 6959 12.224002 13.814499
 6960 12.220379 13.818122
 6961 12.216756 13.821745
 6962 12.213133 13.825368
 6963 12.209510 13.828991
 6964 12.205887 13.832614
 6965 12.202264 13.836237
 6966 12.198641 13.839860
 6967 12.195018 13.839860
 6968 12.191395 13.843483
 6969 12.187772 13.847106
 6970 12.184149 13.850729
 6971 12.180526 13.854352
 6972 12.176903 13.857975
 6973 12.173280 13.861598
 6974 12.169657 13.865221
 6975 12.166034 13.868844
 6976 12.162411 13.872467
 6977 12.162411 13.876090
 6978 12.158788 13.879713
 6979 12.158788 13.883336
 6980 12.155165 13.886959
 6981 12.155165 13.890582
 6982 12.151542 13.894205
 6983 12.151542 13.897828
 6984 12.147919 13.901451
 6985 12.147919 13.905074
 6986 12.144296 13.908697
 6987 12.144296 13.912320
 6988 12.140673 13.915943
 6989 12.137050 13.919566
 6990 12.133427 13.923189
 6991 12.133427 13.926812
 6992 12.129804 13.930435
 6993 12.129804 13.934058
 6994 12.126181 13.937681
 6995 12.126181 13.941304
 6996 12.122558 13.944927
 6997 12.122558 13.948550
 6998 12.118935 13.952173
 6999 12.118935 13.955796
 7000 12.115312 13.959419
 7001 12.115312 13.963042
 7002 12.111689 13.966665
 7003 12.111689 13.970288
 7004 12.108066 13.973911
 7005 12.108066 13.977534
 7006 12.108066 13.981157
 7007 12.108066 13.984780
 7008 12.108066 13.988403
 7009 12.108066 13.992026
 7010 12.108066 13.995649
 7011 12.108066 13.999272
 7012 12.104443 14.002895
 7013 12.104443 14.006518
 7014 12.100820 14.010141
 7015 12.100820 14.013764
 7016 12.097197 14.017387
 7017 12.097197 14.021010
 7018 12.093574 14.024633
 7019 12.093574 14.028256
 7020 12.089951 14.031879
 7021 12.089951 14.035502
 7022 12.086328 14.039125
 7023 12.086328 14.042748
 7024 12.082705 14.046371
 7025 12.082705 14.049994
 7026 12.079082 14.053617
 7027 12.079082 14.057240
 7028 12.079082 14.060863
 7029 12.079082 14.064486
 7030 12.079082 14.068109
 7031 12.079082 14.071732
 7032 12.079082 14.075355
 7033 12.079082 14.078978
 7034 12.079082 14.082601
 7035 12.079082 14.086224
 7036 12.079082 14.089847
 7037 12.079082 14.093470
 7038 12.079082 14.097093
 7039 12.075459 14.100716
 7040 12.075459 14.104339
 7041 12.071836 14.107962
 7042 12.071836 14.111585
 7043 12.068213 14.115208
 7044 12.068213 14.118831
 7045 12.064590 14.122454
 7046 12.064590 14.126077
 7047 12.060967 14.129700
 7048 12.060967 14.133323
 7049 12.057344 14.136946
 7050 12.057344 14.140569
 7051 12.053721 14.144192
 7052 12.053721 14.147815
 7053 12.050098 14.151438
 7054 12.050098 14.155061
 7055 12.050098 14.158684
 7056 12.050098 14.162307
 7057 12.050098 14.165930
 7058 12.050098 14.169553
 7059 12.050098 14.173176
 7060 12.050098 14.176799
 7061 12.046475 14.180422
 7062 12.046475 14.184045
 7063 12.042852 14.187668
 7064 12.042852 14.191291
 7065 12.039229 14.194914
 7066 12.039229 14.198537
 7067 12.035606 14.202160
 7068 12.035606 14.205783
 7069 12.031983 14.209406
 7070 12.031983 14.213029
 7071 12.028360 14.216652
 7072 12.028360 14.220275
 7073 12.028360 14.223898
 7074 12.028360 14.227521
 7075 12.024737 14.231144
 7076 12.024737 14.234767
 7077 12.024737 14.238390
 7078 12.024737 14.242013
 7079 12.024737 14.245636
 7080 12.024737 14.249259
 7081 12.021114 14.252882
 7082 12.021114 14.256505
 7083 12.021114 14.260128
 7084 12.021114 14.263751
 7085 12.017491 14.267374
 7086 12.017491 14.270997
 7087 12.017491 14.274620
 7088 12.017491 14.278243
 7089 12.017491 14.281866
 7090 12.017491 14.285489
 7091 12.013868 14.289112
 7092 12.010245 14.292735
 7093 12.006622 14.296358
 7094 12.006622 14.299981
 7095 12.002999 14.303604
 7096 12.002999 14.307227
 7097 11.999376 14.310850
 7098 11.999376 14.314473
 7099 11.995753 14.318096
 7100 11.995753 14.321719
 7101 11.992130 14.325342
 7102 11.992130 14.328965
 7103 11.988507 14.332588
 7104 11.988507 14.336211
 7105 11.984884 14.339834
 7106 11.984884 14.343457
 7107 11.984884 14.347080
 7108 11.984884 14.350703
 7109 11.984884 14.354326
 7110 11.984884 14.357949
 7111 11.984884 14.361572
 7112 11.984884 14.365195
 7113 11.984884 14.368818
 7114 11.984884 14.372441
 7115 11.981261 14.376064
 7116 11.977638 14.379687
 7117 11.974015 14.383310
 7118 11.970392 14.386933
 7119 11.966769 14.390556
 7120 11.963146 14.394179
 7121 11.959523 14.397802
 7122 11.955900 14.401425
 7123 11.952277 14.405048
 7124 11.948654 14.408671
 7125 11.948654 14.412294
 7126 11.945031 14.415917
 7127 11.945031 14.419540
 7128 11.941408 14.423163
 7129 11.941408 14.426786
 7130 11.937785 14.430409
 7131 11.937785 14.434032
 7132 11.934162 14.437655
 7133 11.934162 14.441278
 7134 11.930539 14.444901
 7135 11.930539 14.448524
 7136 11.926916 14.452147
 7137 11.926916 14.455770
 7138 11.923293 14.459393
 7139 11.923293 14.463016
 7140 11.919670 14.466639
 7141 11.919670 14.470262
 7142 11.916047 14.473885
 7143 11.916047 14.477508
 7144 11.912424 14.481131
 7145 11.912424 14.484754
 7146 11.908801 14.488377
 7147 11.908801 14.492000
 7148 11.908801 14.495623
 7149 11.908801 14.499246
 7150 11.908801 14.502869
 7151 11.908801 14.506492
 7152 11.908801 14.510115
 7153 11.908801 14.513738
 7154 11.908801 14.517361
 7155 11.908801 14.520984
 7156 11.908801 14.524607
 7157 11.908801 14.528230
 7158 11.908801 14.531853
 7159 11.908801 14.535476
 7160 11.908801 14.539099
 7161 11.908801 14.542722
 7162 11.908801 14.546345
 7163 11.908801 14.549968
 7164 11.908801 14.553591
 7165 11.908801 14.557214
 7166 11.908801 14.560837
 7167 11.908801 14.564460
 7168 11.908801 14.568083
 7169 11.908801 14.571706
 7170 11.908801 14.575329
 7171 11.908801 14.578952
 7172 11.912424 14.582575
 7173 11.912424 14.586198
 7174 11.912424 14.589821
 7175 11.912424 14.593444
 7176 11.912424 14.597067
 7177 11.912424 14.600690
 7178 11.908801 14.604313
 7179 11.908801 14.607936
 7180 11.908801 14.611559
 7181 11.905178 14.615182
 7182 11.905178 14.618805
 7183 11.901555 14.622428
 7184 11.901555 14.626051
 7185 11.901555 14.629674
 7186 11.901555 14.633297
 7187 11.897932 14.636920
 7188 11.897932 14.640543
 7189 11.897932 14.644166
 7190 11.897932 14.647789
 7191 11.897932 14.651412
 7192 11.897932 14.655035
 7193 11.897932 14.658658
 7194 11.897932 14.662281
 7195 11.897932 14.665904
 7196 11.894309 14.669527
 7197 11.894309 14.673150
 7198 11.890686 14.676773
 7199 11.887063 14.680396
 7200 11.887063 14.684019
 7201 11.883440 14.687642
 7202 11.883440 14.691265
 7203 11.879817 14.694888
 7204 11.879817 14.698511
 7205 11.876194 14.702134
 7206 11.876194 14.705757
 7207 11.872571 14.709380
 7208 11.872571 14.713003
 7209 11.868948 14.716626
 7210 11.868948 14.720249
 7211 11.865325 14.723872
 7212 11.865325 14.727495
 7213 11.861702 14.731118
 7214 11.861702 14.734741
 7215 11.858079 14.738364
 7216 11.854456 14.741987
 7217 11.850833 14.745610
 7218 11.847210 14.745610
 7219 11.843587 14.749233
 7220 11.839964 14.749233
 7221 11.836341 14.752856
 7222 11.832718 14.752856
 7223 11.829095 14.756479
 7224 11.825472 14.756479
 7225 11.821849 14.760102
 7226 11.818226 14.763725
 7227 11.814603 14.767348
 7228 11.810980 14.770971
 7229 11.810980 14.774594
 7230 11.807357 14.778217
 7231 11.807357 14.781840
 7232 11.803734 14.785463
 7233 11.803734 14.789086
 7234 11.800111 14.792709
 7235 11.800111 14.796332
 7236 11.796488 14.799955
 7237 11.796488 14.803578
 7238 11.792865 14.807201
 7239 11.792865 14.810824
 7240 11.789242 14.814447
 7241 11.789242 14.818070
 7242 11.789242 14.821693
 7243 11.789242 14.825316
 7244 11.789242 14.828939
 7245 11.785619 14.832562
 7246 11.785619 14.836185
 7247 11.785619 14.839808
 7248 11.785619 14.843431
 7249 11.785619 14.847054
 7250 11.785619 14.850677
 7251 11.785619 14.854300
 7252 11.785619 14.857923
 7253 11.785619 14.861546
 7254 11.785619 14.865169
 7255 11.785619 14.868792
 7256 11.785619 14.872415
 7257 11.785619 14.876038
 7258 11.785619 14.879661
 7259 11.781996 14.883284
 7260 11.781996 14.886907
 7261 11.778373 14.890530
 7262 11.778373 14.894153
 7263 11.778373 14.897776
 7264 11.778373 14.901399
 7265 11.774750 14.905022
 7266 11.774750 14.908645
 7267 11.774750 14.912268
 7268 11.774750 14.915891
 7269 11.774750 14.919514
 7270 11.774750 14.923137
 7271 11.774750 14.926760
 7272 11.771127 14.930383
 7273 11.771127 14.934006
 7274 11.771127 14.937629
 7275 11.771127 14.941252
 7276 11.771127 14.944875
 7277 11.771127 14.948498
 7278 11.771127 14.952121
 7279 11.771127 14.955744
 7280 11.771127 14.959367
 7281 11.771127 14.962990
 7282 11.771127 14.966613
 7283 11.771127 14.970236
 7284 11.771127 14.973859
 7285 11.771127 14.977482
 7286 11.771127 14.981105
 7287 11.771127 14.984728
 7288 11.771127 14.988351
 7289 11.771127 14.991974
 7290 11.771127 14.995597
 7291 11.771127 14.999220
 7292 11.771127 15.002843
 7293 11.771127 15.006466
 7294 11.771127 15.010089
 7295 11.767504 15.013712
 7296 11.763881 15.017335
 7297 11.760258 15.020958
 7298 11.756635 15.024581
 7299 11.753012 15.028204
 7300 11.749389 15.031827
 7301 11.745766 15.035450
 7302 11.742143 15.039073
 7303 11.738520 15.042696
 7304 11.734897 15.046319
 7305 11.731274 15.049942
 7306 11.727651 15.053565
 7307 11.724028 15.057188
 7308 11.724028 15.060811
 7309 11.720405 15.064434
 7310 11.720405 15.068057
 7311 11.716782 15.071680
 7312 11.716782 15.075303
 7313 11.713159 15.078926
 7314 11.713159 15.082549
 7315 11.709536 15.086172
 7316 11.709536 15.089795
 7317 11.705913 15.093418
 7318 11.705913 15.097041
 7319 11.702290 15.100664
 7320 11.702290 15.104287
 7321 11.702290 15.107910
 7322 11.702290 15.111533
 7323 11.702290 15.115156
 7324 11.702290 15.118779
 7325 11.702290 15.122402
 7326 11.702290 15.126025
 7327 11.702290 15.129648
 7328 11.702290 15.133271
 7329 11.702290 15.136894
 7330 11.702290 15.140517
 7331 11.698667 15.144140
 7332 11.695044 15.147763
 7333 11.691421 15.151386
 7334 11.687798 15.155009
 7335 11.684175 15.158632
 7336 11.680552 15.162255
 7337 11.676929 15.165878
 7338 11.676929 15.169501
 7339 11.673306 15.173124
 7340 11.673306 15.176747
 7341 11.669683 15.180370
 7342 11.666060 15.183993
 7343 11.662437 15.187616
 7344 11.658814 15.191239
 7345 11.655191 15.194862
 7346 11.651568 15.198485
 7347 11.647945 15.202108
 7348 11.644322 15.205731
 7349 11.640699 15.205731
 7350 11.637076 15.205731
 7351 11.633453 15.205731
 7352 11.629830 15.205731
 7353 11.626207 15.205731
 7354 11.622584 15.205731
 7355 11.618961 15.205731
 7356 11.615338 15.205731
 7357 11.611715 15.205731
 7358 11.608092 15.205731
 7359 11.604469 15.205731
 7360 11.600846 15.205731
 7361 11.597223 15.205731
 7362 11.593600 15.205731
 7363 11.589977 15.205731
 7364 11.586354 15.205731
 7365 11.582731 15.209354
 7366 11.579108 15.209354
 7367 11.575485 15.212977
 7368 11.571862 15.212977
 7369 11.568239 15.216600
 7370 11.564616 15.216600
 7371 11.560993 15.220223
 7372 11.557370 15.220223
 7373 11.553747 15.223846
 7374 11.550124 15.223846
 7375 11.546501 15.227469
 7376 11.542878 15.227469
 7377 11.539255 15.231092
 7378 11.535632 15.234715
 7379 11.532009 15.234715
 7380 11.528386 15.238338
 7381 11.524763 15.238338
 7382 11.521140 15.241961
 7383 11.517517 15.241961
 7384 11.513894 15.245584
 7385 11.510271 15.249207
 7386 11.506648 15.252830
 7387 11.506648 15.256453
 7388 11.503025 15.260076
 7389 11.503025 15.263699
 7390 11.499402 15.267322
 7391 11.499402 15.270945
 7392 11.495779 15.274568
 7393 11.495779 15.278191
 7394 11.492156 15.281814
 7395 11.492156 15.285437
 7396 11.488533 15.289060
 7397 11.488533 15.292683
 7398 11.484910 15.296306
 7399 11.484910 15.299929
 7400 11.484910 15.303552
 7401 11.484910 15.307175
 7402 11.484910 15.310798
 7403 11.484910 15.314421
 7404 11.484910 15.318044
 7405 11.484910 15.321667
 7406 11.484910 15.325290
 7407 11.484910 15.328913
 7408 11.481287 15.332536
 7409 11.477664 15.336159
 7410 11.477664 15.339782
 7411 11.474041 15.343405
 7412 11.470418 15.347028
 7413 11.466795 15.350651
 7414 11.463172 15.354274
 7415 11.459549 15.357897
 7416 11.455926 15.361520
 7417 11.452303 15.365143
 7418 11.448680 15.368766
 7419 11.448680 15.372389
 7420 11.445057 15.376012
 7421 11.445057 15.379635
 7422 11.441434 15.383258
 7423 11.441434 15.386881
 7424 11.437811 15.390504
 7425 11.437811 15.394127
 7426 11.434188 15.397750
 7427 11.434188 15.401373
 7428 11.430565 15.404996
 7429 11.430565 15.408619
 7430 11.426942 15.412242
 7431 11.426942 15.415865
 7432 11.426942 15.419488
 7433 11.426942 15.423111
 7434 11.426942 15.426734
 7435 11.426942 15.430357
 7436 11.426942 15.433980
 7437 11.426942 15.437603
 7438 11.426942 15.441226
 7439 11.423319 15.444849
 7440 11.419696 15.448472
 7441 11.416073 15.452095
 7442 11.412450 15.455718
 7443 11.408827 15.459341
 7444 11.405204 15.462964
 7445 11.401581 15.466587
 7446 11.397958 15.470210
 7447 11.394335 15.473833
 7448 11.390712 15.473833
 7449 11.387089 15.477456
 7450 11.383466 15.477456
 7451 11.379843 15.477456
 7452 11.376220 15.481079
 7453 11.372597 15.481079
 7454 11.368974 15.484702
 7455 11.365351 15.484702
 7456 11.361728 15.488325
 7457 11.358105 15.488325
 7458 11.354482 15.491948
 7459 11.350859 15.491948
 7460 11.347236 15.495571
 7461 11.343613 15.495571
 7462 11.339990 15.499194
 7463 11.336367 15.499194
 7464 11.332744 15.502817
 7465 11.329121 15.502817
 7466 11.325498 15.506440
 7467 11.321875 15.510063
 7468 11.318252 15.513686
 7469 11.314629 15.517309
 7470 11.311006 15.520932
 7471 11.307383 15.524555
 7472 11.303760 15.528178
 7473 11.300137 15.531801
 7474 11.296514 15.535424
 7475 11.292891 15.539047
 7476 11.289268 15.542670
 7477 11.285645 15.542670
 7478 11.282022 15.542670
 7479 11.278399 15.542670
 7480 11.274776 15.542670
 7481 11.271153 15.542670
 7482 11.267530 15.542670
 7483 11.263907 15.542670
 7484 11.260284 15.542670
 7485 11.256661 15.542670
 7486 11.253038 15.542670
 7487 11.249415 15.542670
 7488 11.245792 15.542670
 7489 11.242169 15.542670
 7490 11.238546 15.542670
 7491 11.234923 15.542670
 7492 11.231300 15.542670
 7493 11.227677 15.542670
 7494 11.224054 15.542670
 7495 11.220431 15.542670
 7496 11.216808 15.542670
 7497 11.213185 15.539047
 7498 11.209562 15.539047
 7499 11.205939 15.539047
 7500 11.202316 15.539047
 7501 11.198693 15.539047
 7502 11.195070 15.539047
 7503 11.191447 15.539047
 7504 11.187824 15.539047
 7505 11.184201 15.539047
 7506 11.180578 15.539047
 7507 11.176955 15.539047
 7508 11.173332 15.539047
 7509 11.169709 15.539047
 7510 11.166086 15.539047
 7511 11.162463 15.539047
 7512 11.158840 15.539047
 7513 11.155217 15.539047
 7514 11.151594 15.539047
 7515 11.147971 15.539047
 7516 11.144348 15.539047
 7517 11.140725 15.539047
 7518 11.137102 15.539047
 7519 11.133479 15.539047
 7520 11.129856 15.539047
 7521 11.126233 15.539047
 7522 11.122610 15.539047
 7523 11.118987 15.539047
 7524 11.115364 15.539047
 7525 11.111741 15.539047
 7526 11.108118 15.539047
 7527 11.104495 15.539047
 7528 11.100872 15.539047
 7529 11.097249 15.539047
 7530 11.093626 15.539047
 7531 11.090003 15.539047
 7532 11.086380 15.539047
 7533 11.082757 15.542670
 7534 11.079134 15.542670
 7535 11.075511 15.539047
 7536 11.071888 15.539047
 7537 11.068265 15.535424
 7538 11.064642 15.531801
 7539 11.061019 15.528178
 7540 11.057396 15.524555
 7541 11.053773 15.520932
 7542 11.053773 15.517309
 7543 11.050150 15.513686
 7544 11.046527 15.510063
 7545 11.042904 15.506440
 7546 11.039281 15.502817
 7547 11.035658 15.502817
 7548 11.032035 15.499194
 7549 11.028412 15.499194
 7550 11.024789 15.495571
 7551 11.021166 15.495571
 7552 11.017543 15.491948
 7553 11.013920 15.491948
 7554 11.010297 15.488325
 7555 11.006674 15.488325
 7556 11.003051 15.484702
 7557 10.999428 15.484702
 7558 10.995805 15.481079
 7559 10.992182 15.481079
 7560 10.988559 15.481079
 7561 10.984936 15.481079
 7562 10.981313 15.481079
 7563 10.977690 15.477456
 7564 10.974067 15.477456
 7565 10.970444 15.473833
 7566 10.966821 15.473833
 7567 10.963198 15.470210
 7568 10.959575 15.466587
 7569 10.955952 15.462964
 7570 10.952329 15.459341
 7571 10.948706 15.455718
 7572 10.945083 15.452095
 7573 10.941460 15.452095
 7574 10.937837 15.448472
 7575 10.934214 15.448472
 7576 10.930591 15.444849
 7577 10.926968 15.444849
 7578 10.923345 15.441226
 7579 10.919722 15.441226
 7580 10.916099 15.437603
 7581 10.912476 15.437603
 7582 10.908853 15.433980
 7583 10.905230 15.433980
 7584 10.901607 15.430357
 7585 10.901607 15.426734
 7586 10.897984 15.423111
 7587 10.894361 15.419488
 7588 10.890738 15.415865
 7589 10.887115 15.412242
 7590 10.883492 15.408619
 7591 10.879869 15.408619
 7592 10.876246 15.404996
 7593 10.872623 15.404996
 7594 10.869000 15.401373
 7595 10.865377 15.401373
 7596 10.861754 15.397750
 7597 10.858131 15.397750
 7598 10.854508 15.394127
 7599 10.850885 15.394127
 7600 10.847262 15.390504
 7601 10.843639 15.390504
 7602 10.840016 15.386881
 7603 10.836393 15.386881
 7604 10.832770 15.386881
 7605 10.832770 15.383258
 7606 10.829147 15.379635
 7607 10.829147 15.376012
 7608 10.825524 15.372389
 7609 10.825524 15.368766
 7610 10.821901 15.365143
 7611 10.821901 15.361520
 7612 10.818278 15.357897
 7613 10.818278 15.354274
 7614 10.814655 15.350651
 7615 10.811032 15.347028
 7616 10.807409 15.343405
 7617 10.803786 15.343405
 7618 10.800163 15.339782
 7619 10.796540 15.339782
 7620 10.792917 15.336159
 7621 10.789294 15.336159
 7622 10.785671 15.332536
 7623 10.782048 15.332536
 7624 10.778425 15.328913
 7625 10.774802 15.328913
 7626 10.771179 15.325290
 7627 10.767556 15.325290
 7628 10.763933 15.321667
 7629 10.763933 15.318044
 7630 10.760310 15.314421
 7631 10.760310 15.310798
 7632 10.756687 15.307175
 7633 10.753064 15.303552
 7634 10.749441 15.299929
 7635 10.745818 15.299929
 7636 10.742195 15.296306
 7637 10.738572 15.296306
 7638 10.734949 15.292683
 7639 10.731326 15.292683
 7640 10.727703 15.289060
 7641 10.724080 15.289060
 7642 10.720457 15.285437
 7643 10.716834 15.285437
 7644 10.713211 15.281814
 7645 10.709588 15.281814
 7646 10.705965 15.278191
 7647 10.702342 15.278191
 7648 10.698719 15.278191
 7649 10.695096 15.278191
 7650 10.691473 15.278191
 7651 10.687850 15.278191
 7652 10.684227 15.278191
 7653 10.680604 15.278191
 7654 10.676981 15.278191
 7655 10.673358 15.278191
 7656 10.669735 15.278191
 7657 10.666112 15.278191
 7658 10.662489 15.278191
 7659 10.658866 15.278191
 7660 10.655243 15.278191
 7661 10.651620 15.278191
 7662 10.647997 15.278191
 7663 10.644374 15.278191
 7664 10.640751 15.278191
 7665 10.637128 15.278191
 7666 10.633505 15.278191
 7667 10.629882 15.278191
 7668 10.626259 15.278191
 7669 10.622636 15.278191
 7670 10.619013 15.278191
 7671 10.615390 15.278191
 7672 10.611767 15.278191
 7673 10.608144 15.281814
 7674 10.604521 15.281814
 7675 10.600898 15.285437
 7676 10.597275 15.285437
 7677 10.593652 15.285437
 7678 10.590029 15.285437
 7679 10.586406 15.285437
 7680 10.582783 15.289060
 7681 10.579160 15.289060
 7682 10.575537 15.289060
 7683 10.571914 15.289060
 7684 10.568291 15.289060
 7685 10.564668 15.289060
 7686 10.561045 15.289060
 7687 10.557422 15.289060
 7688 10.553799 15.289060
 7689 10.550176 15.289060
 7690 10.546553 15.289060
 7691 10.542930 15.289060
 7692 10.539307 15.289060
 7693 10.535684 15.289060
 7694 10.532061 15.289060
 7695 10.528438 15.289060
 7696 10.524815 15.289060
 7697 10.521192 15.289060
 7698 10.517569 15.289060
 7699 10.513946 15.289060
 7700 10.510323 15.289060
 7701 10.506700 15.289060
 7702 10.503077 15.289060
 7703 10.499454 15.289060
 7704 10.495831 15.289060
 7705 10.492208 15.289060
 7706 10.488585 15.289060
 7707 10.484962 15.289060
 7708 10.481339 15.289060
 7709 10.477716 15.285437
 7710 10.474093 15.285437
 7711 10.470470 15.285437
 7712 10.466847 15.281814
 7713 10.463224 15.281814
 7714 10.459601 15.281814
 7715 10.455978 15.278191
 7716 10.452355 15.278191
 7717 10.448732 15.278191
 7718 10.445109 15.278191
 7719 10.441486 15.278191
 7720 10.437863 15.278191
 7721 10.434240 15.278191
 7722 10.430617 15.278191
 7723 10.426994 15.278191
 7724 10.423371 15.274568
 7725 10.419748 15.274568
 7726 10.416125 15.274568
 7727 10.412502 15.274568
 7728 10.408879 15.274568
 7729 10.405256 15.274568
 7730 10.401633 15.274568
 7731 10.398010 15.274568
 7732 10.394387 15.274568
 7733 10.390764 15.274568
 7734 10.387141 15.274568
 7735 10.383518 15.274568
 7736 10.379895 15.274568
 7737 10.376272 15.274568
 7738 10.372649 15.274568
 7739 10.369026 15.274568
 7740 10.365403 15.270945
 7741 10.361780 15.270945
 7742 10.358157 15.270945
 7743 10.354534 15.267322
 7744 10.350911 15.267322
 7745 10.347288 15.263699
 7746 10.343665 15.263699
 7747 10.340042 15.260076
 7748 10.336419 15.260076
 7749 10.332796 15.260076
 7750 10.329173 15.260076
 7751 10.325550 15.260076
 7752 10.321927 15.260076
 7753 10.318304 15.260076
 7754 10.314681 15.260076
 7755 10.311058 15.260076
 7756 10.307435 15.260076
 7757 10.303812 15.260076
 7758 10.300189 15.260076
 7759 10.296566 15.260076
 7760 10.292943 15.260076
 7761 10.289320 15.260076
 7762 10.285697 15.260076
 7763 10.282074 15.260076
 7764 10.278451 15.260076
 7765 10.274828 15.260076
 7766 10.271205 15.260076
 7767 10.267582 15.260076
 7768 10.263959 15.260076
 7769 10.260336 15.260076
 7770 10.256713 15.263699
 7771 10.253090 15.263699
 7772 10.249467 15.267322
 7773 10.245844 15.267322
 7774 10.242221 15.270945
 7775 10.238598 15.270945
 7776 10.234975 15.274568
 7777 10.231352 15.274568
 7778 10.227729 15.278191
 7779 10.224106 15.278191
 7780 10.220483 15.278191
 7781 10.216860 15.278191
 7782 10.213237 15.278191
 7783 10.209614 15.274568
 7784 10.205991 15.274568
 7785 10.202368 15.274568
 7786 10.198745 15.274568
 7787 10.195122 15.270945
 7788 10.191499 15.267322
 7789 10.187876 15.267322
 7790 10.184253 15.263699
 7791 10.180630 15.263699
 7792 10.177007 15.260076
 7793 10.173384 15.260076
 7794 10.169761 15.256453
 7795 10.166138 15.256453
 7796 10.162515 15.252830
 7797 10.158892 15.252830
 7798 10.155269 15.249207
 7799 10.151646 15.249207
 7800 10.148023 15.245584
 7801 10.144400 15.245584
 7802 10.140777 15.241961
 7803 10.137154 15.238338
 7804 10.133531 15.234715
 7805 10.129908 15.231092
 7806 10.126285 15.227469
 7807 10.122662 15.223846
 7808 10.119039 15.220223
 7809 10.115416 15.220223
 7810 10.111793 15.216600
 7811 10.108170 15.216600
 7812 10.104547 15.212977
 7813 10.100924 15.212977
 7814 10.097301 15.209354
 7815 10.093678 15.209354
 7816 10.090055 15.205731
 7817 10.086432 15.205731
 7818 10.082809 15.202108
 7819 10.079186 15.202108
 7820 10.075563 15.198485
 7821 10.071940 15.198485
 7822 10.068317 15.198485
 7823 10.064694 15.194862
 7824 10.061071 15.194862
 7825 10.057448 15.194862
 7826 10.053825 15.194862
 7827 10.050202 15.194862
 7828 10.046579 15.194862
 7829 10.042956 15.194862
 7830 10.039333 15.194862
 7831 10.035710 15.194862
 7832 10.032087 15.194862
 7833 10.028464 15.194862
 7834 10.024841 15.194862
 7835 10.021218 15.194862
 7836 10.017595 15.194862
 7837 10.013972 15.194862
 7838 10.010349 15.194862
 7839 10.006726 15.194862
 7840 10.003103 15.194862
 7841 9.999480 15.194862
 7842 9.995857 15.194862
 7843 9.992234 15.194862
 7844 9.988611 15.194862
 7845 9.984988 15.194862
 7846 9.981365 15.194862
 7847 9.977742 15.194862
 7848 9.974119 15.194862
 7849 9.970496 15.194862
 7850 9.966873 15.194862
 7851 9.963250 15.194862
 7852 9.959627 15.194862
 7853 9.956004 15.194862
 7854 9.952381 15.194862
 7855 9.948758 15.194862
 7856 9.945135 15.194862
 7857 9.941512 15.194862
 7858 9.937889 15.194862
 7859 9.934266 15.198485
 7860 9.930643 15.198485
 7861 9.927020 15.198485
 7862 9.923397 15.198485
 7863 9.919774 15.198485
 7864 9.916151 15.202108
 7865 9.912528 15.202108
 7866 9.908905 15.202108
 7867 9.905282 15.202108
 7868 9.901659 15.202108
 7869 9.898036 15.202108
 7870 9.894413 15.202108
 7871 9.890790 15.202108
 7872 9.887167 15.202108
 7873 9.883544 15.202108
 7874 9.879921 15.202108
 7875 9.876298 15.202108
 7876 9.872675 15.202108
 7877 9.869052 15.198485
 7878 9.865429 15.198485
 7879 9.861806 15.194862
 7880 9.858183 15.194862
 7881 9.854560 15.191239
 7882 9.850937 15.191239
 7883 9.847314 15.187616
 7884 9.843691 15.187616
 7885 9.840068 15.183993
 7886 9.836445 15.183993
 7887 9.832822 15.183993
 7888 9.829199 15.183993
 7889 9.825576 15.183993
 7890 9.821953 15.183993
 7891 9.818330 15.183993
 7892 9.814707 15.183993
 7893 9.811084 15.183993
 7894 9.807461 15.183993
 7895 9.803838 15.183993
 7896 9.800215 15.183993
 7897 9.796592 15.183993
 7898 9.792969 15.183993
 7899 9.789346 15.183993
 7900 9.785723 15.183993
 7901 9.782100 15.183993
 7902 9.778477 15.183993
 7903 9.774854 15.183993
 7904 9.771231 15.183993
 7905 9.767608 15.183993
 7906 9.763985 15.183993
 7907 9.760362 15.183993
 7908 9.756739 15.183993
 7909 9.753116 15.183993
 7910 9.753116 15.180370
 7911 9.749493 15.176747
 7912 9.745870 15.176747
 7913 9.742247 15.173124
 7914 9.738624 15.173124
 7915 9.735001 15.169501
 7916 9.731378 15.169501
 7917 9.727755 15.165878
 7918 9.724132 15.165878
 7919 9.720509 15.162255
 7920 9.716886 15.162255
 7921 9.713263 15.158632
 7922 9.709640 15.158632
 7923 9.706017 15.155009
 7924 9.702394 15.155009
 7925 9.698771 15.155009
 7926 9.695148 15.155009
 7927 9.691525 15.155009
 7928 9.687902 15.155009
 7929 9.684279 15.155009
 7930 9.680656 15.155009
 7931 9.677033 15.155009
 7932 9.673410 15.155009
 7933 9.669787 15.155009
 7934 9.666164 15.155009
 7935 9.662541 15.155009
 7936 9.658918 15.155009
 7937 9.655295 15.155009
 7938 9.651672 15.155009
 7939 9.648049 15.155009
 7940 9.644426 15.155009
 7941 9.640803 15.155009
 7942 9.637180 15.155009
 7943 9.633557 15.155009
 7944 9.629934 15.155009
 7945 9.626311 15.155009
 7946 9.622688 15.155009
 7947 9.619065 15.155009
 7948 9.615442 15.155009
 7949 9.611819 15.151386
 7950 9.608196 15.151386
 7951 9.604573 15.147763
 7952 9.600950 15.147763
 7953 9.597327 15.144140
 7954 9.593704 15.144140
 7955 9.590081 15.140517
 7956 9.586458 15.140517
 7957 9.582835 15.136894
 7958 9.579212 15.136894
 7959 9.575589 15.133271
 7960 9.571966 15.133271
 7961 9.568343 15.129648
 7962 9.564720 15.129648
 7963 9.561097 15.126025
 7964 9.557474 15.126025
 7965 9.553851 15.126025
 7966 9.550228 15.126025
 7967 9.546605 15.126025
 7968 9.542982 15.126025
 7969 9.539359 15.126025
 7970 9.535736 15.126025
 7971 9.532113 15.126025
 7972 9.528490 15.126025
 7973 9.524867 15.126025
 7974 9.521244 15.126025
 7975 9.517621 15.126025
 7976 9.513998 15.126025
 7977 9.510375 15.126025
 7978 9.506752 15.126025
 7979 9.503129 15.126025
 7980 9.499506 15.126025
 7981 9.495883 15.126025
 7982 9.492260 15.126025
 7983 9.488637 15.126025
 7984 9.485014 15.126025
 7985 9.481391 15.126025
 7986 9.477768 15.126025
 7987 9.474145 15.126025
 7988 9.470522 15.129648
 7989 9.466899 15.129648
 7990 9.463276 15.129648
 7991 9.459653 15.129648
 7992 9.456030 15.129648
 7993 9.452407 15.129648
 7994 9.448784 15.126025
 7995 9.445161 15.126025
 7996 9.441538 15.122402
 7997 9.437915 15.122402
 7998 9.434292 15.118779
 7999 9.430669 15.118779
 8000 9.427046 15.115156
 8001 9.423423 15.115156
 8002 9.419800 15.111533
 8003 9.416177 15.111533
 8004 9.412554 15.107910
 8005 9.408931 15.107910
 8006 9.405308 15.104287
 8007 9.401685 15.104287
 8008 9.398062 15.100664
 8009 9.394439 15.100664
 8010 9.390816 15.097041
 8011 9.387193 15.097041
 8012 9.383570 15.093418
 8013 9.379947 15.093418
 8014 9.376324 15.093418
 8015 9.372701 15.093418
 8016 9.369078 15.093418
 8017 9.365455 15.093418
 8018 9.361832 15.093418
 8019 9.358209 15.093418
 8020 9.354586 15.093418
 8021 9.350963 15.093418
 8022 9.347340 15.093418
 8023 9.343717 15.093418
 8024 9.340094 15.093418
 8025 9.336471 15.093418
 8026 9.332848 15.093418
 8027 9.329225 15.093418
 8028 9.325602 15.093418
 8029 9.321979 15.093418
 8030 9.318356 15.093418
 8031 9.314733 15.093418
 8032 9.311110 15.093418
 8033 9.307487 15.093418
 8034 9.303864 15.093418
 8035 9.300241 15.097041
 8036 9.296618 15.097041
 8037 9.292995 15.100664
 8038 9.289372 15.100664
 8039 9.285749 15.104287
 8040 9.282126 15.104287
 8041 9.278503 15.107910
 8042 9.274880 15.107910
 8043 9.271257 15.111533
 8044 9.267634 15.111533
 8045 9.264011 15.115156
 8046 9.260388 15.115156
 8047 9.256765 15.115156
 8048 9.253142 15.115156
 8049 9.249519 15.115156
 8050 9.245896 15.115156
 8051 9.242273 15.111533
 8052 9.238650 15.111533
 8053 9.235027 15.111533
 8054 9.231404 15.111533
 8055 9.227781 15.111533
 8056 9.224158 15.111533
 8057 9.220535 15.111533
 8058 9.216912 15.111533
 8059 9.213289 15.111533
 8060 9.209666 15.111533
 8061 9.206043 15.111533
 8062 9.202420 15.111533
 8063 9.198797 15.111533
 8064 9.195174 15.111533
 8065 9.191551 15.111533
 8066 9.187928 15.111533
 8067 9.184305 15.111533
 8068 9.180682 15.111533
 8069 9.177059 15.111533
 8070 9.173436 15.111533
 8071 9.169813 15.111533
 8072 9.166190 15.111533
 8073 9.162567 15.111533
 8074 9.158944 15.115156
 8075 9.155321 15.115156
 8076 9.151698 15.118779
 8077 9.148075 15.118779
 8078 9.144452 15.122402
 8079 9.140829 15.122402
 8080 9.137206 15.126025
 8081 9.133583 15.126025
 8082 9.129960 15.126025
 8083 9.126337 15.126025
 8084 9.122714 15.126025
 8085 9.119091 15.126025
 8086 9.115468 15.126025
 8087 9.111845 15.126025
 8088 9.108222 15.126025
 8089 9.104599 15.126025
 8090 9.100976 15.126025
 8091 9.097353 15.126025
 8092 9.093730 15.126025
 8093 9.090107 15.126025
 8094 9.086484 15.126025
 8095 9.082861 15.126025
 8096 9.079238 15.126025
 8097 9.075615 15.126025
 8098 9.071992 15.129648
 8099 9.068369 15.129648
 8100 9.064746 15.133271
 8101 9.061123 15.133271
 8102 9.057500 15.133271
 8103 9.053877 15.133271
 8104 9.050254 15.133271
 8105 9.046631 15.133271
 8106 9.043008 15.133271
 8107 9.039385 15.133271
 8108 9.035762 15.133271
 8109 9.032139 15.133271
 8110 9.028516 15.129648
 8111 9.024893 15.129648
 8112 9.021270 15.129648
 8113 9.017647 15.126025
 8114 9.014024 15.126025
 8115 9.010401 15.126025
 8116 9.006778 15.126025
 8117 9.003155 15.126025
 8118 8.999532 15.126025
 8119 8.995909 15.126025
 8120 8.992286 15.126025
 8121 8.988663 15.126025
 8122 8.985040 15.126025
 8123 8.981417 15.126025
 8124 8.977794 15.126025
 8125 8.974171 15.126025
 8126 8.970548 15.126025
 8127 8.966925 15.126025
 8128 8.963302 15.126025
 8129 8.959679 15.122402
 8130 8.956056 15.122402
 8131 8.952433 15.122402
 8132 8.948810 15.122402
 8133 8.945187 15.122402
 8134 8.941564 15.122402
 8135 8.937941 15.122402
 8136 8.934318 15.122402
 8137 8.930695 15.122402
 8138 8.927072 15.122402
 8139 8.923449 15.122402
 8140 8.919826 15.122402
 8141 8.916203 15.122402
 8142 8.912580 15.122402
 8143 8.908957 15.122402
 8144 8.905334 15.122402
 8145 8.901711 15.122402
 8146 8.898088 15.122402
 8147 8.894465 15.122402
 8148 8.890842 15.122402
 8149 8.887219 15.122402
 8150 8.883596 15.122402
 8151 8.879973 15.118779
 8152 8.876350 15.118779
 8153 8.872727 15.118779
 8154 8.869104 15.115156
 8155 8.865481 15.115156
 8156 8.861858 15.111533
 8157 8.858235 15.107910
 8158 8.854612 15.107910
 8159 8.850989 15.104287
 8160 8.847366 15.100664
 8161 8.843743 15.097041
 8162 8.840120 15.093418
 8163 8.836497 15.093418
 8164 8.832874 15.089795
 8165 8.829251 15.089795
 8166 8.825628 15.086172
 8167 8.822005 15.086172
 8168 8.818382 15.082549
 8169 8.814759 15.082549
 8170 8.814759 15.078926
 8171 8.811136 15.075303
 8172 8.807513 15.071680
 8173 8.803890 15.068057
 8174 8.800267 15.064434
 8175 8.796644 15.060811
 8176 8.793021 15.057188
 8177 8.789398 15.057188
 8178 8.785775 15.053565
 8179 8.782152 15.053565
 8180 8.778529 15.049942
 8181 8.774906 15.049942
 8182 8.771283 15.046319
 8183 8.767660 15.046319
 8184 8.764037 15.042696
 8185 8.760414 15.042696
 8186 8.756791 15.039073
 8187 8.753168 15.039073
 8188 8.749545 15.035450
 8189 8.745922 15.035450
 8190 8.742299 15.035450
 8191 8.738676 15.035450
 8192 8.735053 15.035450
 8193 8.731430 15.035450
 8194 8.727807 15.035450
 8195 8.724184 15.035450
 8196 8.720561 15.035450
 8197 8.716938 15.035450
 8198 8.713315 15.035450
 8199 8.709692 15.035450
 8200 8.706069 15.035450
 8201 8.702446 15.035450
 8202 8.698823 15.035450
 8203 8.695200 15.035450
 8204 8.691577 15.035450
 8205 8.687954 15.035450
 8206 8.684331 15.035450
 8207 8.680708 15.035450
 8208 8.677085 15.035450
 8209 8.673462 15.035450
 8210 8.669839 15.035450
 8211 8.666216 15.039073
 8212 8.662593 15.039073
 8213 8.658970 15.042696
 8214 8.655347 15.042696
 8215 8.651724 15.046319
 8216 8.648101 15.046319
 8217 8.644478 15.049942
 8218 8.640855 15.049942
 8219 8.637232 15.053565
 8220 8.633609 15.053565
 8221 8.629986 15.057188
 8222 8.626363 15.057188
 8223 8.622740 15.060811
 8224 8.622740 15.064434
 8225 8.619117 15.068057
 8226 8.619117 15.071680
 8227 8.615494 15.075303
 8228 8.615494 15.078926
 8229 8.611871 15.082549
 8230 8.611871 15.086172
 8231 8.608248 15.089795
 8232 8.608248 15.093418
 8233 8.604625 15.097041
 8234 8.604625 15.100664
 8235 8.601002 15.104287
 8236 8.601002 15.107910
 8237 8.597379 15.111533
 8238 8.597379 15.115156
 8239 8.597379 15.118779
 8240 8.597379 15.122402
 8241 8.593756 15.126025
 8242 8.593756 15.129648
 8243 8.593756 15.133271
 8244 8.593756 15.136894
 8245 8.593756 15.140517
 8246 8.593756 15.144140
 8247 8.593756 15.147763
 8248 8.593756 15.151386
 8249 8.593756 15.155009
 8250 8.593756 15.158632
 8251 8.593756 15.162255
 8252 8.593756 15.165878
 8253 8.593756 15.169501
 8254 8.590133 15.173124
 8255 8.586510 15.176747
 8256 8.582887 15.180370
 8257 8.579264 15.183993
 8258 8.575641 15.187616
 8259 8.572018 15.191239
 8260 8.568395 15.194862
 8261 8.564772 15.198485
 8262 8.561149 15.202108
 8263 8.557526 15.202108
 8264 8.553903 15.202108
 8265 8.550280 15.202108
 8266 8.546657 15.202108
 8267 8.543034 15.202108
 8268 8.539411 15.202108
 8269 8.535788 15.202108
 8270 8.532165 15.202108
 8271 8.528542 15.202108
 8272 8.524919 15.202108
 8273 8.521296 15.202108
 8274 8.517673 15.202108
 8275 8.514050 15.202108
 8276 8.510427 15.202108
 8277 8.506804 15.202108
 8278 8.503181 15.202108
 8279 8.499558 15.202108
 8280 8.495935 15.202108
 8281 8.492312 15.202108
 8282 8.488689 15.202108
 8283 8.485066 15.202108
 8284 8.481443 15.202108
 8285 8.477820 15.202108
 8286 8.474197 15.202108
 8287 8.470574 15.202108
 8288 8.466951 15.202108
 8289 8.463328 15.202108
 8290 8.459705 15.202108
 8291 8.456082 15.202108
 8292 8.452459 15.202108
 8293 8.448836 15.202108
 8294 8.445213 15.202108
 8295 8.441590 15.202108
 8296 8.437967 15.202108
 8297 8.434344 15.202108
 8298 8.430721 15.202108
 8299 8.427098 15.198485
 8300 8.423475 15.194862
 8301 8.419852 15.191239
 8302 8.416229 15.187616
 8303 8.412606 15.183993
 8304 8.408983 15.180370
 8305 8.405360 15.176747
 8306 8.401737 15.173124
 8307 8.398114 15.169501
 8308 8.398114 15.165878
 8309 8.394491 15.162255
 8310 8.394491 15.158632
 8311 8.390868 15.155009
 8312 8.390868 15.151386
 8313 8.387245 15.147763
 8314 8.383622 15.144140
 8315 8.379999 15.140517
 8316 8.376376 15.136894
 8317 8.372753 15.133271
 8318 8.372753 15.129648
 8319 8.369130 15.126025
 8320 8.369130 15.122402
 8321 8.365507 15.118779
 8322 8.361884 15.115156
 8323 8.358261 15.111533
 8324 8.354638 15.107910
 8325 8.351015 15.104287
 8326 8.347392 15.104287
 8327 8.343769 15.100664
 8328 8.340146 15.100664
 8329 8.336523 15.097041
 8330 8.332900 15.097041
 8331 8.329277 15.093418
 8332 8.325654 15.093418
 8333 8.322031 15.089795
 8334 8.318408 15.089795
 8335 8.314785 15.086172
 8336 8.311162 15.086172
 8337 8.307539 15.082549
 8338 8.303916 15.082549
 8339 8.300293 15.082549
 8340 8.296670 15.078926
 8341 8.293047 15.078926
 8342 8.289424 15.075303
 8343 8.285801 15.075303
 8344 8.282178 15.071680
 8345 8.278555 15.071680
 8346 8.274932 15.071680
 8347 8.271309 15.068057
 8348 8.267686 15.068057
 8349 8.264063 15.068057
 8350 8.260440 15.068057
 8351 8.256817 15.068057
 8352 8.253194 15.068057
 8353 8.249571 15.068057
 8354 8.245948 15.068057
 8355 8.242325 15.064434
 8356 8.238702 15.064434
 8357 8.235079 15.060811
 8358 8.231456 15.060811
 8359 8.227833 15.057188
 8360 8.224210 15.057188
 8361 8.220587 15.053565
 8362 8.216964 15.053565
 8363 8.213341 15.049942
 8364 8.209718 15.049942
 8365 8.206095 15.046319
 8366 8.202472 15.046319
 8367 8.198849 15.042696
 8368 8.195226 15.042696
 8369 8.191603 15.039073
 8370 8.187980 15.039073
 8371 8.184357 15.035450
 8372 8.180734 15.035450
 8373 8.177111 15.031827
 8374 8.173488 15.031827
 8375 8.169865 15.031827
 8376 8.166242 15.031827
 8377 8.162619 15.031827
 8378 8.158996 15.028204
 8379 8.155373 15.028204
 8380 8.151750 15.024581
 8381 8.148127 15.024581
 8382 8.144504 15.020958
 8383 8.140881 15.017335
 8384 8.137258 15.013712
 8385 8.133635 15.013712
 8386 8.130012 15.010089
 8387 8.126389 15.010089
 8388 8.122766 15.006466
 8389 8.119143 15.006466
 8390 8.115520 15.002843
 8391 8.111897 15.002843
 8392 8.108274 14.999220
 8393 8.104651 14.999220
 8394 8.101028 14.995597
 8395 8.097405 14.995597
 8396 8.093782 14.991974
 8397 8.090159 14.991974
 8398 8.086536 14.988351
 8399 8.082913 14.984728
 8400 8.079290 14.984728
 8401 8.075667 14.981105
 8402 8.072044 14.981105
 8403 8.068421 14.977482
 8404 8.064798 14.977482
 8405 8.061175 14.973859
 8406 8.057552 14.973859
 8407 8.053929 14.970236
 8408 8.050306 14.970236
 8409 8.046683 14.966613
 8410 8.043060 14.966613
 8411 8.039437 14.962990
 8412 8.035814 14.962990
 8413 8.032191 14.962990
 8414 8.028568 14.962990
 8415 8.024945 14.962990
 8416 8.021322 14.962990
 8417 8.017699 14.962990
 8418 8.014076 14.962990
 8419 8.010453 14.962990
 8420 8.006830 14.962990
 8421 8.003207 14.962990
 8422 7.999584 14.962990
 8423 7.995961 14.962990
 8424 7.992338 14.962990
 8425 7.988715 14.962990
 8426 7.985092 14.962990
 8427 7.981469 14.962990
 8428 7.977846 14.962990
 8429 7.974223 14.962990
 8430 7.970600 14.962990
 8431 7.966977 14.962990
 8432 7.963354 14.962990
 8433 7.959731 14.962990
 8434 7.956108 14.962990
 8435 7.952485 14.962990
 8436 7.948862 14.962990
 8437 7.945239 14.962990
 8438 7.941616 14.962990
 8439 7.937993 14.966613
 8440 7.934370 14.966613
 8441 7.930747 14.970236
 8442 7.927124 14.970236
 8443 7.923501 14.973859
 8444 7.919878 14.973859
 8445 7.916255 14.973859
 8446 7.912632 14.973859
 8447 7.909009 14.977482
 8448 7.905386 14.977482
 8449 7.901763 14.977482
 8450 7.898140 14.981105
 8451 7.894517 14.981105
 8452 7.890894 14.981105
 8453 7.887271 14.981105
 8454 7.883648 14.977482
 8455 7.880025 14.977482
 8456 7.876402 14.973859
 8457 7.872779 14.973859
 8458 7.869156 14.970236
 8459 7.865533 14.970236
 8460 7.861910 14.970236
 8461 7.858287 14.966613
 8462 7.854664 14.966613
 8463 7.851041 14.962990
 8464 7.847418 14.962990
 8465 7.843795 14.959367
 8466 7.840172 14.959367
 8467 7.836549 14.959367
 8468 7.832926 14.955744
 8469 7.829303 14.955744
 8470 7.825680 14.955744
 8471 7.822057 14.955744
 8472 7.818434 14.955744
 8473 7.814811 14.955744
 8474 7.811188 14.955744
 8475 7.807565 14.955744
 8476 7.803942 14.955744
 8477 7.800319 14.955744
 8478 7.796696 14.955744
 8479 7.793073 14.955744
 8480 7.789450 14.955744
 8481 7.785827 14.955744
 8482 7.782204 14.955744
 8483 7.778581 14.955744
 8484 7.774958 14.955744
 8485 7.771335 14.955744
 8486 7.767712 14.955744
 8487 7.764089 14.955744
 8488 7.760466 14.955744
 8489 7.756843 14.955744
 8490 7.753220 14.955744
 8491 7.749597 14.955744
 8492 7.745974 14.955744
 8493 7.742351 14.955744
 8494 7.738728 14.955744
 8495 7.735105 14.955744
 8496 7.731482 14.955744
 8497 7.727859 14.955744
 8498 7.724236 14.952121
 8499 7.720613 14.952121
 8500 7.716990 14.948498
 8501 7.713367 14.948498
 8502 7.709744 14.944875
 8503 7.706121 14.944875
 8504 7.702498 14.941252
 8505 7.698875 14.941252
 8506 7.695252 14.937629
 8507 7.691629 14.937629
 8508 7.688006 14.937629
 8509 7.684383 14.937629
 8510 7.680760 14.937629
 8511 7.677137 14.937629
 8512 7.673514 14.937629
 8513 7.669891 14.937629
 8514 7.666268 14.937629
 8515 7.662645 14.937629
 8516 7.659022 14.937629
 8517 7.655399 14.937629
 8518 7.651776 14.937629
 8519 7.648153 14.934006
 8520 7.644530 14.934006
 8521 7.640907 14.934006
 8522 7.637284 14.930383
 8523 7.633661 14.930383
 8524 7.630038 14.930383
 8525 7.626415 14.930383
 8526 7.622792 14.930383
 8527 7.619169 14.930383
 8528 7.615546 14.930383
 8529 7.611923 14.930383
 8530 7.608300 14.930383
 8531 7.604677 14.926760
 8532 7.601054 14.926760
 8533 7.597431 14.923137
 8534 7.593808 14.923137
 8535 7.590185 14.919514
 8536 7.586562 14.919514
 8537 7.582939 14.915891
 8538 7.579316 14.915891
 8539 7.575693 14.915891
 8540 7.572070 14.915891
 8541 7.568447 14.915891
 8542 7.564824 14.915891
 8543 7.561201 14.915891
 8544 7.557578 14.915891
 8545 7.553955 14.915891
 8546 7.550332 14.915891
 8547 7.546709 14.915891
 8548 7.543086 14.915891
 8549 7.539463 14.915891
 8550 7.535840 14.915891
 8551 7.532217 14.915891
 8552 7.528594 14.915891
 8553 7.524971 14.915891
 8554 7.521348 14.915891
 8555 7.517725 14.915891
 8556 7.514102 14.915891
 8557 7.510479 14.915891
 8558 7.506856 14.915891
 8559 7.503233 14.915891
 8560 7.499610 14.915891
 8561 7.495987 14.915891
 8562 7.492364 14.915891
 8563 7.488741 14.915891
 8564 7.485118 14.919514
 8565 7.481495 14.919514
 8566 7.477872 14.919514
 8567 7.474249 14.919514
 8568 7.470626 14.923137
 8569 7.467003 14.923137
 8570 7.463380 14.926760
 8571 7.459757 14.926760
 8572 7.456134 14.926760
 8573 7.452511 14.926760
 8574 7.448888 14.930383
 8575 7.445265 14.930383
 8576 7.441642 14.930383
 8577 7.438019 14.930383
 8578 7.434396 14.934006
 8579 7.430773 14.934006
 8580 7.427150 14.934006
 8581 7.423527 14.934006
 8582 7.419904 14.934006
 8583 7.416281 14.934006
 8584 7.412658 14.934006
 8585 7.409035 14.934006
 8586 7.405412 14.934006
 8587 7.401789 14.934006
 8588 7.398166 14.934006
 8589 7.394543 14.934006
 8590 7.390920 14.934006
 8591 7.387297 14.934006
 8592 7.383674 14.934006
 8593 7.380051 14.934006
 8594 7.376428 14.937629
 8595 7.372805 14.937629
 8596 7.369182 14.941252
 8597 7.365559 14.941252
 8598 7.361936 14.944875
 8599 7.358313 14.944875
 8600 7.354690 14.948498
 8601 7.351067 14.948498
 8602 7.347444 14.952121
 8603 7.343821 14.952121
 8604 7.340198 14.952121
 8605 7.336575 14.952121
 8606 7.332952 14.955744
 8607 7.329329 14.955744
 8608 7.325706 14.955744
 8609 7.322083 14.955744
 8610 7.318460 14.955744
 8611 7.314837 14.955744
 8612 7.311214 14.955744
 8613 7.307591 14.955744
 8614 7.303968 14.959367
 8615 7.300345 14.959367
 8616 7.296722 14.959367
 8617 7.293099 14.962990
 8618 7.289476 14.962990
 8619 7.285853 14.966613
 8620 7.282230 14.966613
 8621 7.278607 14.970236
 8622 7.274984 14.970236
 8623 7.271361 14.973859
 8624 7.267738 14.973859
 8625 7.264115 14.973859
 8626 7.260492 14.977482
 8627 7.256869 14.977482
 8628 7.253246 14.977482
 8629 7.249623 14.977482
 8630 7.246000 14.977482
 8631 7.242377 14.977482
 8632 7.238754 14.973859
 8633 7.235131 14.973859
 8634 7.231508 14.970236
 8635 7.227885 14.970236
 8636 7.224262 14.970236
 8637 7.220639 14.966613
 8638 7.217016 14.966613
 8639 7.213393 14.962990
 8640 7.209770 14.962990
 8641 7.206147 14.959367
 8642 7.202524 14.959367
 8643 7.198901 14.959367
 8644 7.195278 14.959367
 8645 7.191655 14.959367
 8646 7.188032 14.959367
 8647 7.184409 14.959367
 8648 7.180786 14.959367
 8649 7.177163 14.959367
 8650 7.173540 14.959367
 8651 7.169917 14.959367
 8652 7.166294 14.959367
 8653 7.162671 14.959367
 8654 7.159048 14.959367
 8655 7.155425 14.959367
 8656 7.151802 14.959367
 8657 7.148179 14.959367
 8658 7.144556 14.959367
 8659 7.140933 14.959367
 8660 7.137310 14.959367
 8661 7.133687 14.959367
 8662 7.130064 14.959367
 8663 7.126441 14.959367
 8664 7.122818 14.959367
 8665 7.119195 14.959367
 8666 7.115572 14.959367
 8667 7.111949 14.959367
 8668 7.108326 14.959367
 8669 7.104703 14.959367
 8670 7.101080 14.959367
 8671 7.097457 14.959367
 8672 7.093834 14.959367
 8673 7.090211 14.959367
 8674 7.086588 14.959367
 8675 7.082965 14.959367
 8676 7.079342 14.959367
 8677 7.075719 14.959367
 8678 7.072096 14.959367
 8679 7.068473 14.959367
 8680 7.064850 14.959367
 8681 7.061227 14.959367
 8682 7.057604 14.959367
 8683 7.053981 14.959367
 8684 7.050358 14.959367
 8685 7.046735 14.959367
 8686 7.043112 14.959367
 8687 7.039489 14.962990
 8688 7.035866 14.962990
 8689 7.032243 14.966613
 8690 7.028620 14.966613
 8691 7.024997 14.970236
 8692 7.021374 14.970236
 8693 7.017751 14.973859
 8694 7.014128 14.973859
 8695 7.010505 14.973859
 8696 7.006882 14.973859
 8697 7.003259 14.973859
 8698 6.999636 14.973859
 8699 6.996013 14.973859
 8700 6.992390 14.973859
 8701 6.988767 14.973859
 8702 6.985144 14.973859
 8703 6.981521 14.973859
 8704 6.977898 14.973859
 8705 6.974275 14.977482
 8706 6.970652 14.977482
 8707 6.967029 14.977482
 8708 6.963406 14.977482
 8709 6.959783 14.977482
 8710 6.956160 14.977482
 8711 6.952537 14.977482
 8712 6.948914 14.977482
 8713 6.945291 14.977482
 8714 6.941668 14.977482
 8715 6.938045 14.977482
 8716 6.934422 14.977482
 8717 6.930799 14.977482
 8718 6.927176 14.977482
 8719 6.923553 14.977482
 8720 6.919930 14.977482
 8721 6.916307 14.977482
 8722 6.912684 14.977482
 8723 6.909061 14.977482
 8724 6.905438 14.977482
 8725 6.901815 14.977482
 8726 6.898192 14.977482
 8727 6.894569 14.977482
 8728 6.890946 14.977482
 8729 6.887323 14.977482
 8730 6.883700 14.981105
 8731 6.880077 14.981105
 8732 6.876454 14.984728
 8733 6.872831 14.984728
 8734 6.869208 14.988351
 8735 6.865585 14.988351
 8736 6.861962 14.988351
 8737 6.858339 14.988351
 8738 6.854716 14.988351
 8739 6.851093 14.988351
 8740 6.847470 14.988351
 8741 6.843847 14.988351
 8742 6.840224 14.988351
 8743 6.836601 14.988351
 8744 6.832978 14.988351
 8745 6.829355 14.988351
 8746 6.825732 14.988351
 8747 6.822109 14.988351
 8748 6.818486 14.988351
 8749 6.814863 14.988351
 8750 6.811240 14.988351
 8751 6.807617 14.988351
 8752 6.803994 14.988351
 8753 6.800371 14.988351
 8754 6.796748 14.988351
 8755 6.793125 14.988351
 8756 6.789502 14.988351
 8757 6.785879 14.988351
 8758 6.782256 14.988351
 8759 6.778633 14.988351
 8760 6.775010 14.988351
 8761 6.771387 14.988351
 8762 6.767764 14.988351
 8763 6.764141 14.988351
 8764 6.760518 14.988351
 8765 6.756895 14.988351
 8766 6.753272 14.988351
 8767 6.749649 14.988351
 8768 6.746026 14.991974
 8769 6.742403 14.991974
 8770 6.738780 14.995597
 8771 6.735157 14.995597
 8772 6.731534 14.999220
 8773 6.727911 14.999220
 8774 6.724288 15.002843
 8775 6.720665 15.002843
 8776 6.717042 15.002843
 8777 6.713419 15.002843
 8778 6.709796 15.002843
 8779 6.706173 15.002843
 8780 6.702550 15.002843
 8781 6.698927 15.002843
 8782 6.695304 15.002843
 8783 6.691681 15.002843
 8784 6.688058 15.002843
 8785 6.684435 15.002843
 8786 6.680812 15.002843
 8787 6.677189 15.002843
 8788 6.673566 15.002843
 8789 6.669943 15.006466
 8790 6.666320 15.006466
 8791 6.662697 15.006466
 8792 6.659074 15.006466
 8793 6.655451 15.010089
 8794 6.651828 15.010089
 8795 6.648205 15.010089
 8796 6.644582 15.010089
 8797 6.640959 15.013712
 8798 6.637336 15.013712
 8799 6.633713 15.017335
 8800 6.630090 15.017335
 8801 6.626467 15.020958
 8802 6.622844 15.020958
 8803 6.619221 15.024581
 8804 6.615598 15.024581
 8805 6.611975 15.028204
 8806 6.608352 15.028204
 8807 6.604729 15.031827
 8808 6.601106 15.031827
 8809 6.597483 15.035450
 8810 6.593860 15.039073
 8811 6.590237 15.042696
 8812 6.586614 15.046319
 8813 6.582991 15.049942
 8814 6.579368 15.049942
 8815 6.575745 15.049942
 8816 6.572122 15.049942
 8817 6.568499 15.049942
 8818 6.564876 15.049942
 8819 6.561253 15.049942
 8820 6.557630 15.049942
 8821 6.554007 15.049942
 8822 6.550384 15.049942
 8823 6.546761 15.049942
 8824 6.543138 15.049942
 8825 6.539515 15.049942
 8826 6.535892 15.049942
 8827 6.532269 15.049942
 8828 6.528646 15.049942
 8829 6.525023 15.049942
 8830 6.521400 15.049942
 8831 6.517777 15.049942
 8832 6.514154 15.049942
 8833 6.510531 15.049942
 8834 6.506908 15.053565
 8835 6.503285 15.053565
 8836 6.499662 15.057188
 8837 6.496039 15.057188
 8838 6.492416 15.057188
 8839 6.488793 15.057188
 8840 6.485170 15.057188
 8841 6.481547 15.057188
 8842 6.477924 15.057188
 8843 6.474301 15.057188
 8844 6.470678 15.057188
 8845 6.467055 15.057188
 8846 6.463432 15.057188
 8847 6.459809 15.057188
 8848 6.456186 15.057188
 8849 6.452563 15.057188
 8850 6.448940 15.057188
 8851 6.445317 15.057188
 8852 6.441694 15.057188
 8853 6.438071 15.057188
 8854 6.434448 15.057188
 8855 6.430825 15.057188
 8856 6.427202 15.057188
 8857 6.423579 15.057188
 8858 6.419956 15.057188
 8859 6.416333 15.057188
 8860 6.412710 15.057188
 8861 6.409087 15.057188
 8862 6.405464 15.057188
 8863 6.401841 15.057188
 8864 6.398218 15.057188
 8865 6.394595 15.053565
 8866 6.390972 15.053565
 8867 6.387349 15.053565
 8868 6.383726 15.053565
 8869 6.380103 15.053565
 8870 6.376480 15.053565
 8871 6.372857 15.053565
 8872 6.369234 15.053565
 8873 6.365611 15.053565
 8874 6.361988 15.053565
 8875 6.358365 15.053565
 8876 6.354742 15.053565
 8877 6.351119 15.053565
 8878 6.347496 15.053565
 8879 6.343873 15.053565
 8880 6.340250 15.053565
 8881 6.336627 15.053565
 8882 6.333004 15.053565
 8883 6.329381 15.053565
 8884 6.325758 15.053565
 8885 6.322135 15.053565
 8886 6.318512 15.053565
 8887 6.314889 15.053565
 8888 6.311266 15.053565
 8889 6.307643 15.053565
 8890 6.304020 15.053565
 8891 6.300397 15.053565
 8892 6.296774 15.053565
 8893 6.293151 15.053565
 8894 6.289528 15.053565
 8895 6.285905 15.053565
 8896 6.282282 15.053565
 8897 6.278659 15.053565
 8898 6.275036 15.057188
 8899 6.271413 15.057188
 8900 6.267790 15.060811
 8901 6.264167 15.060811
 8902 6.260544 15.064434
 8903 6.256921 15.064434
 8904 6.253298 15.068057
 8905 6.249675 15.068057
 8906 6.246052 15.071680
 8907 6.242429 15.071680
 8908 6.238806 15.075303
 8909 6.235183 15.075303
 8910 6.231560 15.078926
 8911 6.227937 15.082549
 8912 6.224314 15.086172
 8913 6.220691 15.089795
 8914 6.217068 15.093418
 8915 6.213445 15.097041
 8916 6.209822 15.097041
 8917 6.206199 15.097041
 8918 6.202576 15.097041
 8919 6.198953 15.097041
 8920 6.195330 15.097041
 8921 6.191707 15.097041
 8922 6.188084 15.097041
 8923 6.184461 15.097041
 8924 6.180838 15.097041
 8925 6.177215 15.097041
 8926 6.173592 15.097041
 8927 6.169969 15.097041
 8928 6.166346 15.097041
 8929 6.162723 15.100664
 8930 6.159100 15.100664
 8931 6.155477 15.100664
 8932 6.151854 15.100664
 8933 6.148231 15.104287
 8934 6.144608 15.104287
 8935 6.140985 15.104287
 8936 6.137362 15.104287
 8937 6.133739 15.104287
 8938 6.130116 15.104287
 8939 6.126493 15.104287
 8940 6.122870 15.104287
 8941 6.119247 15.104287
 8942 6.115624 15.104287
 8943 6.112001 15.107910
 8944 6.108378 15.107910
 8945 6.104755 15.107910
 8946 6.101132 15.107910
 8947 6.097509 15.111533
 8948 6.093886 15.111533
 8949 6.090263 15.111533
 8950 6.086640 15.111533
 8951 6.083017 15.111533
 8952 6.079394 15.111533
 8953 6.075771 15.111533
 8954 6.072148 15.111533
 8955 6.068525 15.111533
 8956 6.064902 15.111533
 8957 6.061279 15.115156
 8958 6.057656 15.115156
 8959 6.054033 15.115156
 8960 6.050410 15.115156
 8961 6.046787 15.118779
 8962 6.043164 15.118779
 8963 6.039541 15.118779
 8964 6.035918 15.118779
 8965 6.032295 15.118779
 8966 6.028672 15.118779
 8967 6.025049 15.118779
 8968 6.021426 15.118779
 8969 6.017803 15.118779
 8970 6.014180 15.118779
 8971 6.010557 15.118779
 8972 6.006934 15.118779
 8973 6.003311 15.118779
 8974 5.999688 15.122402
 8975 5.996065 15.122402
 8976 5.992442 15.126025
 8977 5.988819 15.126025
 8978 5.985196 15.129648
 8979 5.981573 15.129648
 8980 5.977950 15.133271
 8981 5.974327 15.133271
 8982 5.970704 15.136894
 8983 5.967081 15.136894
 8984 5.963458 15.140517
 8985 5.959835 15.140517
 8986 5.956212 15.144140
 8987 5.952589 15.147763
 8988 5.948966 15.151386
 8989 5.945343 15.155009
 8990 5.941720 15.158632
 8991 5.938097 15.162255
 8992 5.934474 15.162255
 8993 5.930851 15.162255
 8994 5.927228 15.165878
 8995 5.923605 15.165878
 8996 5.919982 15.165878
 8997 5.916359 15.165878
 8998 5.912736 15.165878
 8999 5.909113 15.165878
 9000 5.905490 15.165878
 9001 5.901867 15.165878
 9002 5.898244 15.165878
 9003 5.894621 15.165878
 9004 5.890998 15.165878
 9005 5.887375 15.165878
 9006 5.883752 15.165878
 9007 5.880129 15.165878
 9008 5.876506 15.165878
 9009 5.872883 15.165878
 9010 5.869260 15.165878
 9011 5.865637 15.165878
 9012 5.862014 15.165878
 9013 5.858391 15.165878
 9014 5.854768 15.165878
 9015 5.851145 15.165878
 9016 5.847522 15.165878
 9017 5.843899 15.162255
 9018 5.840276 15.162255
 9019 5.836653 15.162255
 9020 5.833030 15.162255
 9021 5.829407 15.158632
 9022 5.825784 15.155009
 9023 5.822161 15.151386
 9024 5.818538 15.147763
 9025 5.814915 15.144140
 9026 5.811292 15.140517
 9027 5.807669 15.136894
 9028 5.804046 15.133271
 9029 5.800423 15.129648
 9030 5.796800 15.126025
 9031 5.793177 15.122402
 9032 5.789554 15.118779
 9033 5.789554 15.115156
 9034 5.785931 15.111533
 9035 5.785931 15.107910
 9036 5.782308 15.104287
 9037 5.782308 15.100664
 9038 5.778685 15.097041
 9039 5.778685 15.093418
 9040 5.775062 15.089795
 9041 5.771439 15.086172
 9042 5.767816 15.086172
 9043 5.764193 15.082549
 9044 5.760570 15.082549
 9045 5.756947 15.078926
 9046 5.753324 15.078926
 9047 5.749701 15.075303
 9048 5.746078 15.075303
 9049 5.742455 15.071680
 9050 5.738832 15.071680
 9051 5.735209 15.068057
 9052 5.731586 15.068057
 9053 5.727963 15.064434
 9054 5.724340 15.064434
 9055 5.720717 15.064434
 9056 5.717094 15.060811
 9057 5.713471 15.057188
 9058 5.709848 15.053565
 9059 5.709848 15.049942
 9060 5.706225 15.046319
 9061 5.702602 15.042696
 9062 5.698979 15.039073
 9063 5.695356 15.035450
 9064 5.691733 15.031827
 9065 5.688110 15.028204
 9066 5.684487 15.028204
 9067 5.680864 15.024581
 9068 5.677241 15.020958
 9069 5.673618 15.020958
 9070 5.669995 15.017335
 9071 5.666372 15.013712
 9072 5.662749 15.010089
 9073 5.659126 15.006466
 9074 5.655503 15.002843
 9075 5.651880 14.999220
 9076 5.648257 14.995597
 9077 5.644634 14.995597
 9078 5.641011 14.991974
 9079 5.637388 14.991974
 9080 5.633765 14.988351
 9081 5.630142 14.988351
 9082 5.626519 14.984728
 9083 5.622896 14.984728
 9084 5.619273 14.981105
 9085 5.615650 14.981105
 9086 5.612027 14.977482
 9087 5.608404 14.977482
 9088 5.604781 14.973859
 9089 5.601158 14.970236
 9090 5.597535 14.966613
 9091 5.593912 14.962990
 9092 5.590289 14.959367
 9093 5.586666 14.955744
 9094 5.583043 14.955744
 9095 5.579420 14.952121
 9096 5.575797 14.948498
 9097 5.572174 14.948498
 9098 5.568551 14.944875
 9099 5.564928 14.941252
 9100 5.561305 14.937629
 9101 5.557682 14.934006
 9102 5.554059 14.930383
 9103 5.550436 14.926760
 9104 5.546813 14.923137
 9105 5.543190 14.919514
 9106 5.539567 14.915891
 9107 5.535944 14.912268
 9108 5.532321 14.912268
 9109 5.528698 14.908645
 9110 5.525075 14.908645
 9111 5.521452 14.905022
 9112 5.517829 14.905022
 9113 5.514206 14.901399
 9114 5.510583 14.901399
 9115 5.506960 14.897776
 9116 5.503337 14.894153
 9117 5.499714 14.890530
 9118 5.496091 14.886907
 9119 5.492468 14.886907
 9120 5.488845 14.883284
 9121 5.485222 14.883284
 9122 5.481599 14.879661
 9123 5.477976 14.879661
 9124 5.474353 14.876038
 9125 5.470730 14.876038
 9126 5.467107 14.872415
 9127 5.463484 14.872415
 9128 5.459861 14.868792
 9129 5.456238 14.868792
 9130 5.452615 14.865169
 9131 5.448992 14.865169
 9132 5.445369 14.865169
 9133 5.441746 14.865169
 9134 5.438123 14.865169
 9135 5.434500 14.865169
 9136 5.430877 14.865169
 9137 5.427254 14.865169
 9138 5.423631 14.865169
 9139 5.420008 14.865169
 9140 5.416385 14.865169
 9141 5.412762 14.865169
 9142 5.409139 14.865169
 9143 5.405516 14.865169
 9144 5.401893 14.865169
 9145 5.398270 14.865169
 9146 5.394647 14.865169
 9147 5.391024 14.861546
 9148 5.387401 14.857923
 9149 5.383778 14.857923
 9150 5.383778 14.854300
 9151 5.380155 14.850677
 9152 5.380155 14.847054
 9153 5.376532 14.843431
 9154 5.376532 14.839808
 9155 5.372909 14.836185
 9156 5.369286 14.832562
 9157 5.365663 14.832562
 9158 5.362040 14.828939
 9159 5.358417 14.828939
 9160 5.354794 14.825316
 9161 5.351171 14.825316
 9162 5.347548 14.821693
 9163 5.343925 14.821693
 9164 5.340302 14.818070
 9165 5.336679 14.818070
 9166 5.333056 14.814447
 9167 5.329433 14.814447
 9168 5.325810 14.810824
 9169 5.322187 14.810824
 9170 5.318564 14.810824
 9171 5.314941 14.810824
 9172 5.311318 14.810824
 9173 5.307695 14.810824
 9174 5.304072 14.810824
 9175 5.300449 14.810824
 9176 5.296826 14.810824
 9177 5.293203 14.810824
 9178 5.289580 14.810824
 9179 5.285957 14.810824
 9180 5.282334 14.810824
 9181 5.278711 14.810824
 9182 5.275088 14.810824
 9183 5.271465 14.810824
 9184 5.267842 14.810824
 9185 5.264219 14.810824
 9186 5.260596 14.810824
 9187 5.256973 14.810824
 9188 5.253350 14.810824
 9189 5.249727 14.810824
 9190 5.246104 14.810824
 9191 5.242481 14.814447
 9192 5.238858 14.814447
 9193 5.235235 14.814447
 9194 5.231612 14.818070
 9195 5.227989 14.818070
 9196 5.224366 14.818070
 9197 5.220743 14.818070
 9198 5.217120 14.818070
 9199 5.213497 14.818070
 9200 5.209874 14.818070
 9201 5.206251 14.818070
 9202 5.202628 14.818070
 9203 5.199005 14.818070
 9204 5.195382 14.818070
 9205 5.191759 14.818070
 9206 5.188136 14.818070
 9207 5.184513 14.818070
 9208 5.180890 14.818070
 9209 5.177267 14.818070
 9210 5.173644 14.818070
 9211 5.170021 14.818070
 9212 5.166398 14.818070
 9213 5.162775 14.818070
 9214 5.159152 14.818070
 9215 5.155529 14.818070
 9216 5.151906 14.818070
 9217 5.148283 14.818070
 9218 5.144660 14.818070
 9219 5.141037 14.818070
 9220 5.137414 14.818070
 9221 5.133791 14.818070
 9222 5.130168 14.818070
 9223 5.126545 14.821693
 9224 5.122922 14.821693
 9225 5.119299 14.825316
 9226 5.115676 14.825316
 9227 5.112053 14.828939
 9228 5.108430 14.828939
 9229 5.104807 14.832562
 9230 5.101184 14.832562
 9231 5.097561 14.836185
 9232 5.093938 14.836185
 9233 5.090315 14.836185
 9234 5.086692 14.836185
 9235 5.083069 14.836185
 9236 5.079446 14.836185
 9237 5.075823 14.836185
 9238 5.072200 14.836185
 9239 5.068577 14.836185
 9240 5.064954 14.836185
 9241 5.061331 14.836185
 9242 5.057708 14.836185
 9243 5.054085 14.836185
 9244 5.050462 14.836185
 9245 5.046839 14.836185
 9246 5.043216 14.836185
 9247 5.039593 14.836185
 9248 5.035970 14.836185
 9249 5.032347 14.836185
 9250 5.028724 14.836185
 9251 5.025101 14.836185
 9252 5.021478 14.836185
 9253 5.017855 14.836185
 9254 5.014232 14.836185
 9255 5.010609 14.836185
 9256 5.006986 14.836185
 9257 5.003363 14.836185
 9258 4.999740 14.836185
 9259 4.996117 14.836185
 9260 4.992494 14.836185
 9261 4.988871 14.839808
 9262 4.985248 14.839808
 9263 4.981625 14.843431
 9264 4.978002 14.843431
 9265 4.974379 14.843431
 9266 4.970756 14.843431
 9267 4.967133 14.843431
 9268 4.963510 14.843431
 9269 4.959887 14.843431
 9270 4.956264 14.843431
 9271 4.952641 14.843431
 9272 4.949018 14.843431
 9273 4.945395 14.843431
 9274 4.941772 14.843431
 9275 4.938149 14.843431
 9276 4.934526 14.847054
 9277 4.930903 14.847054
 9278 4.927280 14.850677
 9279 4.923657 14.850677
 9280 4.920034 14.854300
 9281 4.916411 14.854300
 9282 4.912788 14.857923
 9283 4.909165 14.857923
 9284 4.905542 14.861546
 9285 4.901919 14.861546
 9286 4.898296 14.865169
 9287 4.894673 14.865169
 9288 4.891050 14.868792
 9289 4.887427 14.868792
 9290 4.883804 14.872415
 9291 4.880181 14.876038
 9292 4.876558 14.879661
 9293 4.872935 14.883284
 9294 4.869312 14.886907
 9295 4.865689 14.886907
 9296 4.862066 14.890530
 9297 4.858443 14.890530
 9298 4.854820 14.894153
 9299 4.851197 14.894153
 9300 4.847574 14.897776
 9301 4.843951 14.901399
 9302 4.840328 14.905022
 9303 4.836705 14.908645
 9304 4.833082 14.912268
 9305 4.829459 14.915891
 9306 4.825836 14.919514
 9307 4.822213 14.923137
 9308 4.818590 14.926760
 9309 4.814967 14.930383
 9310 4.811344 14.930383
 9311 4.807721 14.930383
 9312 4.804098 14.930383
 9313 4.800475 14.930383
 9314 4.796852 14.930383
 9315 4.793229 14.930383
 9316 4.789606 14.930383
 9317 4.785983 14.934006
 9318 4.782360 14.934006
 9319 4.778737 14.934006
 9320 4.775114 14.934006
 9321 4.771491 14.937629
 9322 4.767868 14.937629
 9323 4.764245 14.937629
 9324 4.760622 14.937629
 9325 4.756999 14.941252
 9326 4.753376 14.941252
 9327 4.749753 14.941252
 9328 4.746130 14.941252
 9329 4.742507 14.944875
 9330 4.738884 14.944875
 9331 4.735261 14.948498
 9332 4.731638 14.948498
 9333 4.728015 14.948498
 9334 4.724392 14.948498
 9335 4.720769 14.948498
 9336 4.717146 14.948498
 9337 4.713523 14.948498
 9338 4.709900 14.948498
 9339 4.706277 14.948498
 9340 4.702654 14.948498
 9341 4.699031 14.948498
 9342 4.695408 14.948498
 9343 4.691785 14.948498
 9344 4.688162 14.948498
 9345 4.684539 14.948498
 9346 4.680916 14.948498
 9347 4.677293 14.948498
 9348 4.673670 14.948498
 9349 4.670047 14.948498
 9350 4.666424 14.948498
 9351 4.662801 14.948498
 9352 4.659178 14.948498
 9353 4.655555 14.948498
 9354 4.651932 14.948498
 9355 4.648309 14.948498
 9356 4.644686 14.948498
 9357 4.641063 14.948498
 9358 4.637440 14.948498
 9359 4.633817 14.948498
 9360 4.630194 14.948498
 9361 4.626571 14.948498
 9362 4.622948 14.948498
 9363 4.619325 14.948498
 9364 4.615702 14.948498
 9365 4.612079 14.948498
 9366 4.608456 14.948498
 9367 4.604833 14.948498
 9368 4.601210 14.948498
 9369 4.597587 14.948498
 9370 4.593964 14.948498
 9371 4.590341 14.948498
 9372 4.586718 14.948498
 9373 4.583095 14.948498
 9374 4.579472 14.948498
 9375 4.575849 14.948498
 9376 4.572226 14.948498
 9377 4.568603 14.948498
 9378 4.564980 14.948498
 9379 4.561357 14.948498
 9380 4.557734 14.948498
 9381 4.554111 14.948498
 9382 4.550488 14.948498
 9383 4.546865 14.948498
 9384 4.543242 14.948498
 9385 4.539619 14.952121
 9386 4.535996 14.952121
 9387 4.532373 14.955744
 9388 4.528750 14.955744
 9389 4.525127 14.959367
 9390 4.521504 14.959367
 9391 4.517881 14.962990
 9392 4.514258 14.962990
 9393 4.510635 14.966613
 9394 4.507012 14.966613
 9395 4.503389 14.970236
 9396 4.499766 14.970236
 9397 4.496143 14.970236
 9398 4.492520 14.970236
 9399 4.488897 14.970236
 9400 4.485274 14.970236
 9401 4.481651 14.973859
 9402 4.478028 14.973859
 9403 4.474405 14.977482
 9404 4.470782 14.977482
 9405 4.467159 14.981105
 9406 4.463536 14.981105
 9407 4.459913 14.984728
 9408 4.456290 14.984728
 9409 4.452667 14.988351
 9410 4.449044 14.988351
 9411 4.445421 14.991974
 9412 4.441798 14.991974
 9413 4.438175 14.995597
 9414 4.434552 14.999220
 9415 4.430929 15.002843
 9416 4.427306 15.006466
 9417 4.427306 15.010089
 9418 4.423683 15.010089
 9419 4.420060 15.010089
 9420 4.416437 15.013712
 9421 4.412814 15.013712
 9422 4.409191 15.013712
 9423 4.405568 15.013712
 9424 4.401945 15.013712
 9425 4.398322 15.013712
 9426 4.394699 15.013712
 9427 4.391076 15.013712
 9428 4.387453 15.010089
 9429 4.383830 15.010089
 9430 4.380207 15.010089
 9431 4.376584 15.010089
 9432 4.372961 15.010089
 9433 4.369338 15.010089
 9434 4.365715 15.010089
 9435 4.362092 15.010089
 9436 4.358469 15.010089
 9437 4.354846 15.010089
 9438 4.351223 15.010089
 9439 4.347600 15.010089
 9440 4.343977 15.010089
 9441 4.340354 15.010089
 9442 4.336731 15.010089
 9443 4.333108 15.010089
 9444 4.329485 15.010089
 9445 4.325862 15.010089
 9446 4.322239 15.010089
 9447 4.318616 15.010089
 9448 4.314993 15.010089
 9449 4.311370 15.010089
 9450 4.307747 15.010089
 9451 4.304124 15.010089
 9452 4.300501 15.010089
 9453 4.296878 15.013712
 9454 4.293255 15.013712
 9455 4.289632 15.017335
 9456 4.286009 15.017335
 9457 4.282386 15.020958
 9458 4.278763 15.020958
 9459 4.275140 15.024581
 9460 4.271517 15.024581
 9461 4.267894 15.028204
 9462 4.264271 15.028204
 9463 4.260648 15.031827
 9464 4.257025 15.031827
 9465 4.253402 15.035450
 9466 4.249779 15.035450
 9467 4.246156 15.035450
 9468 4.242533 15.035450
 9469 4.238910 15.039073
 9470 4.235287 15.039073
 9471 4.231664 15.042696
 9472 4.228041 15.042696
 9473 4.224418 15.046319
 9474 4.220795 15.046319
 9475 4.217172 15.049942
 9476 4.213549 15.049942
 9477 4.209926 15.053565
 9478 4.206303 15.053565
 9479 4.202680 15.057188
 9480 4.199057 15.057188
 9481 4.195434 15.060811
 9482 4.191811 15.064434
 9483 4.188188 15.068057
 9484 4.184565 15.071680
 9485 4.180942 15.071680
 9486 4.177319 15.075303
 9487 4.173696 15.075303
 9488 4.170073 15.078926
 9489 4.166450 15.078926
 9490 4.162827 15.078926
 9491 4.159204 15.078926
 9492 4.155581 15.078926
 9493 4.151958 15.078926
 9494 4.148335 15.078926
 9495 4.144712 15.082549
 9496 4.141089 15.082549
 9497 4.137466 15.086172
 9498 4.133843 15.086172
 9499 4.130220 15.089795
 9500 4.126597 15.089795
 9501 4.122974 15.093418
 9502 4.119351 15.093418
 9503 4.115728 15.097041
 9504 4.112105 15.097041
 9505 4.108482 15.100664
 9506 4.104859 15.100664
 9507 4.101236 15.104287
 9508 4.097613 15.104287
 9509 4.093990 15.104287
 9510 4.090367 15.104287
 9511 4.086744 15.104287
 9512 4.083121 15.104287
 9513 4.079498 15.104287
 9514 4.075875 15.104287
 9515 4.072252 15.104287
 9516 4.068629 15.104287
 9517 4.065006 15.104287
 9518 4.061383 15.104287
 9519 4.057760 15.107910
 9520 4.054137 15.107910
 9521 4.050514 15.107910
 9522 4.046891 15.107910
 9523 4.043268 15.111533
 9524 4.039645 15.111533
 9525 4.036022 15.111533
 9526 4.032399 15.111533
 9527 4.028776 15.111533
 9528 4.025153 15.111533
 9529 4.021530 15.111533
 9530 4.017907 15.111533
 9531 4.014284 15.111533
 9532 4.010661 15.111533
 9533 4.007038 15.111533
 9534 4.003415 15.111533
 9535 3.999792 15.111533
 9536 3.996169 15.111533
 9537 3.992546 15.111533
 9538 3.988923 15.111533
 9539 3.985300 15.111533
 9540 3.981677 15.115156
 9541 3.978054 15.115156
 9542 3.974431 15.115156
 9543 3.970808 15.118779
 9544 3.967185 15.118779
 9545 3.963562 15.122402
 9546 3.959939 15.122402
 9547 3.956316 15.126025
 9548 3.952693 15.126025
 9549 3.949070 15.129648
 9550 3.945447 15.129648
 9551 3.941824 15.129648
 9552 3.938201 15.129648
 9553 3.934578 15.129648
 9554 3.930955 15.129648
 9555 3.927332 15.129648
 9556 3.923709 15.129648
 9557 3.920086 15.129648
 9558 3.916463 15.129648
 9559 3.912840 15.129648
 9560 3.909217 15.129648
 9561 3.905594 15.129648
 9562 3.901971 15.129648
 9563 3.898348 15.129648
 9564 3.894725 15.129648
 9565 3.891102 15.129648
 9566 3.887479 15.129648
 9567 3.883856 15.129648
 9568 3.880233 15.129648
 9569 3.876610 15.129648
 9570 3.872987 15.129648
 9571 3.869364 15.129648
 9572 3.865741 15.133271
 9573 3.862118 15.133271
 9574 3.858495 15.136894
 9575 3.854872 15.136894
 9576 3.851249 15.140517
 9577 3.847626 15.140517
 9578 3.844003 15.144140
 9579 3.840380 15.144140
 9580 3.836757 15.147763
 9581 3.833134 15.147763
 9582 3.829511 15.151386
 9583 3.825888 15.151386
 9584 3.822265 15.155009
 9585 3.818642 15.155009
 9586 3.815019 15.158632
 9587 3.811396 15.162255
 9588 3.807773 15.165878
 9589 3.804150 15.169501
 9590 3.800527 15.173124
 9591 3.796904 15.176747
 9592 3.793281 15.180370
 9593 3.789658 15.183993
 9594 3.789658 15.187616
 9595 3.786035 15.191239
 9596 3.782412 15.194862
 9597 3.778789 15.198485
 9598 3.775166 15.202108
 9599 3.771543 15.205731
 9600 3.767920 15.209354
 9601 3.764297 15.212977
 9602 3.760674 15.216600
 9603 3.757051 15.220223
 9604 3.753428 15.223846
 9605 3.749805 15.227469
 9606 3.746182 15.231092
 9607 3.742559 15.231092
 9608 3.738936 15.231092
 9609 3.735313 15.231092
 9610 3.731690 15.231092
 9611 3.728067 15.231092
 9612 3.724444 15.231092
 9613 3.720821 15.231092
 9614 3.717198 15.231092
 9615 3.713575 15.231092
 9616 3.709952 15.231092
 9617 3.706329 15.231092
 9618 3.702706 15.231092
 9619 3.699083 15.231092
 9620 3.695460 15.231092
 9621 3.691837 15.231092
 9622 3.688214 15.231092
 9623 3.684591 15.231092
 9624 3.680968 15.227469
 9625 3.677345 15.227469
 9626 3.673722 15.223846
 9627 3.670099 15.223846
 9628 3.666476 15.223846
 9629 3.662853 15.223846
 9630 3.659230 15.223846
 9631 3.655607 15.223846
 9632 3.651984 15.223846
 9633 3.648361 15.223846
 9634 3.644738 15.223846
 9635 3.641115 15.223846
 9636 3.637492 15.223846
 9637 3.633869 15.223846
 9638 3.630246 15.223846
 9639 3.626623 15.223846
 9640 3.623000 15.223846
 9641 3.619377 15.223846
 9642 3.615754 15.223846
 9643 3.612131 15.223846
 9644 3.608508 15.223846
 9645 3.604885 15.223846
 9646 3.601262 15.223846
 9647 3.597639 15.223846
 9648 3.594016 15.223846
 9649 3.590393 15.223846
 9650 3.586770 15.223846
 9651 3.583147 15.227469
 9652 3.579524 15.227469
 9653 3.575901 15.231092
 9654 3.572278 15.231092
 9655 3.568655 15.234715
 9656 3.565032 15.234715
 9657 3.561409 15.238338
 9658 3.557786 15.238338
 9659 3.554163 15.241961
 9660 3.550540 15.241961
 9661 3.546917 15.245584
 9662 3.543294 15.245584
 9663 3.539671 15.249207
 9664 3.539671 15.252830
 9665 3.536048 15.256453
 9666 3.532425 15.260076
 9667 3.528802 15.263699
 9668 3.525179 15.267322
 9669 3.521556 15.270945
 9670 3.517933 15.274568
 9671 3.514310 15.278191
 9672 3.510687 15.281814
 9673 3.507064 15.285437
 9674 3.503441 15.289060
 9675 3.499818 15.292683
 9676 3.496195 15.296306
 9677 3.492572 15.296306
 9678 3.488949 15.296306
 9679 3.485326 15.296306
 9680 3.481703 15.296306
 9681 3.478080 15.296306
 9682 3.474457 15.299929
 9683 3.470834 15.299929
 9684 3.467211 15.299929
 9685 3.463588 15.299929
 9686 3.459965 15.303552
 9687 3.456342 15.303552
 9688 3.452719 15.307175
 9689 3.449096 15.307175
 9690 3.445473 15.307175
 9691 3.441850 15.307175
 9692 3.438227 15.310798
 9693 3.434604 15.310798
 9694 3.430981 15.310798
 9695 3.427358 15.310798
 9696 3.423735 15.314421
 9697 3.420112 15.314421
 9698 3.416489 15.318044
 9699 3.412866 15.318044
 9700 3.409243 15.318044
 9701 3.405620 15.318044
 9702 3.401997 15.318044
 9703 3.398374 15.318044
 9704 3.394751 15.318044
 9705 3.391128 15.318044
 9706 3.387505 15.318044
 9707 3.383882 15.318044
 9708 3.380259 15.318044
 9709 3.376636 15.318044
 9710 3.373013 15.318044
 9711 3.369390 15.318044
 9712 3.365767 15.318044
 9713 3.362144 15.318044
 9714 3.358521 15.318044
 9715 3.354898 15.318044
 9716 3.351275 15.318044
 9717 3.347652 15.318044
 9718 3.344029 15.318044
 9719 3.340406 15.318044
 9720 3.336783 15.314421
 9721 3.333160 15.310798
 9722 3.329537 15.307175
 9723 3.325914 15.303552
 9724 3.322291 15.299929
 9725 3.318668 15.296306
 9726 3.315045 15.292683
 9727 3.311422 15.289060
 9728 3.307799 15.285437
 9729 3.304176 15.281814
 9730 3.300553 15.278191
 9731 3.296930 15.274568
 9732 3.293307 15.270945
 9733 3.293307 15.267322
 9734 3.289684 15.263699
 9735 3.289684 15.260076
 9736 3.289684 15.256453
 9737 3.286061 15.252830
 9738 3.286061 15.249207
 9739 3.286061 15.245584
 9740 3.286061 15.241961
 9741 3.282438 15.238338
 9742 3.282438 15.234715
 9743 3.282438 15.231092
 9744 3.282438 15.227469
 9745 3.282438 15.223846
 9746 3.282438 15.220223
 9747 3.282438 15.216600
 9748 3.282438 15.212977
 9749 3.282438 15.209354
 9750 3.282438 15.205731
 9751 3.282438 15.202108
 9752 3.282438 15.198485
 9753 3.282438 15.194862
 9754 3.282438 15.191239
 9755 3.282438 15.187616
 9756 3.282438 15.183993
 9757 3.282438 15.180370
 9758 3.282438 15.176747
 9759 3.282438 15.173124
 9760 3.282438 15.169501
 9761 3.278815 15.165878
 9762 3.278815 15.162255
 9763 3.275192 15.158632
 9764 3.275192 15.155009
 9765 3.271569 15.151386
 9766 3.271569 15.147763
 9767 3.267946 15.144140
 9768 3.267946 15.140517
 9769 3.264323 15.136894
 9770 3.264323 15.133271
 9771 3.260700 15.129648
 9772 3.260700 15.126025
 9773 3.257077 15.122402
 9774 3.253454 15.118779
 9775 3.249831 15.118779
 9776 3.246208 15.115156
 9777 3.242585 15.115156
 9778 3.238962 15.111533
 9779 3.235339 15.111533
 9780 3.231716 15.107910
 9781 3.228093 15.107910
 9782 3.224470 15.104287
 9783 3.220847 15.104287
 9784 3.217224 15.100664
 9785 3.213601 15.100664
 9786 3.209978 15.097041
 9787 3.206355 15.097041
 9788 3.202732 15.093418
 9789 3.199109 15.093418
 9790 3.195486 15.089795
 9791 3.191863 15.089795
 9792 3.188240 15.086172
 9793 3.184617 15.086172
 9794 3.180994 15.082549
 9795 3.177371 15.082549
 9796 3.173748 15.078926
 9797 3.170125 15.078926
 9798 3.166502 15.078926
 9799 3.162879 15.078926
 9800 3.159256 15.078926
 9801 3.155633 15.078926
 9802 3.152010 15.075303
 9803 3.148387 15.071680
 9804 3.144764 15.068057
 9805 3.141141 15.064434
 9806 3.137518 15.060811
 9807 3.133895 15.057188
 9808 3.133895 15.053565
 9809 3.133895 15.049942
 9810 3.133895 15.046319
 9811 3.133895 15.042696
 9812 3.133895 15.039073
 9813 3.133895 15.035450
 9814 3.133895 15.031827
 9815 3.133895 15.028204
 9816 3.133895 15.024581
 9817 3.133895 15.020958
 9818 3.130272 15.017335
 9819 3.130272 15.013712
 9820 3.126649 15.010089
 9821 3.126649 15.006466
 9822 3.123026 15.002843
 9823 3.123026 14.999220
 9824 3.119403 14.995597
 9825 3.119403 14.991974
 9826 3.115780 14.988351
 9827 3.115780 14.984728
 9828 3.112157 14.981105
 9829 3.112157 14.977482
 9830 3.108534 14.973859
 9831 3.104911 14.970236
 9832 3.101288 14.970236
 9833 3.097665 14.966613
 9834 3.094042 14.966613
 9835 3.090419 14.962990
 9836 3.086796 14.962990
 9837 3.083173 14.959367
 9838 3.079550 14.959367
 9839 3.075927 14.955744
 9840 3.072304 14.955744
 9841 3.068681 14.952121
 9842 3.065058 14.952121
 9843 3.061435 14.948498
 9844 3.057812 14.948498
 9845 3.054189 14.948498
 9846 3.050566 14.948498
 9847 3.046943 14.948498
 9848 3.043320 14.944875
 9849 3.039697 14.944875
 9850 3.036074 14.944875
 9851 3.032451 14.941252
 9852 3.028828 14.941252
 9853 3.025205 14.937629
 9854 3.025205 14.934006
 9855 3.025205 14.930383
 9856 3.025205 14.926760
 9857 3.025205 14.923137
 9858 3.021582 14.919514
 9859 3.021582 14.915891
 9860 3.017959 14.912268
 9861 3.017959 14.908645
 9862 3.014336 14.905022
 9863 3.014336 14.901399
 9864 3.010713 14.897776
 9865 3.010713 14.894153
 9866 3.007090 14.890530
 9867 3.007090 14.886907
 9868 3.003467 14.883284
 9869 3.003467 14.879661
 9870 2.999844 14.876038
 9871 2.999844 14.872415
 9872 2.996221 14.868792
 9873 2.996221 14.865169
 9874 2.996221 14.861546
 9875 2.996221 14.857923
 9876 2.996221 14.854300
 9877 2.996221 14.850677
 9878 2.996221 14.847054
 9879 2.996221 14.843431
 9880 2.996221 14.839808
 9881 2.996221 14.836185
 9882 2.996221 14.832562
 9883 2.996221 14.828939
 9884 2.996221 14.825316
 9885 2.996221 14.821693
 9886 2.996221 14.818070
 9887 2.996221 14.814447
 9888 2.996221 14.810824
 9889 2.996221 14.807201
 9890 2.996221 14.803578
 9891 2.992598 14.799955
 9892 2.992598 14.796332
 9893 2.992598 14.792709
 9894 2.988975 14.789086
 9895 2.988975 14.785463
 9896 2.985352 14.781840
 9897 2.985352 14.778217
 9898 2.981729 14.774594
 9899 2.981729 14.770971
 9900 2.981729 14.767348
 9901 2.981729 14.763725
 9902 2.978106 14.760102
 9903 2.978106 14.756479
 9904 2.974483 14.752856
 9905 2.974483 14.749233
 9906 2.970860 14.745610
 9907 2.970860 14.741987
 9908 2.967237 14.738364
 9909 2.967237 14.734741
 9910 2.963614 14.731118
 9911 2.963614 14.727495
 9912 2.959991 14.723872
 9913 2.959991 14.720249
 9914 2.956368 14.716626
 9915 2.952745 14.716626
 9916 2.949122 14.713003
 9917 2.945499 14.713003
 9918 2.941876 14.709380
 9919 2.938253 14.709380
 9920 2.934630 14.705757
 9921 2.931007 14.705757
 9922 2.927384 14.702134
 9923 2.923761 14.702134
 9924 2.920138 14.698511
 9925 2.916515 14.698511
 9926 2.912892 14.694888
 9927 2.909269 14.694888
 9928 2.905646 14.694888
 9929 2.902023 14.694888
 9930 2.898400 14.694888
 9931 2.894777 14.694888
 9932 2.891154 14.694888
 9933 2.887531 14.694888
 9934 2.883908 14.694888
 9935 2.880285 14.694888
 9936 2.876662 14.694888
 9937 2.873039 14.694888
 9938 2.869416 14.694888
 9939 2.865793 14.694888
 9940 2.862170 14.691265
 9941 2.858547 14.687642
 9942 2.854924 14.684019
 9943 2.851301 14.680396
 9944 2.847678 14.676773
 9945 2.844055 14.673150
 9946 2.840432 14.669527
 9947 2.836809 14.665904
 9948 2.833186 14.662281
 9949 2.829563 14.658658
 9950 2.829563 14.655035
 9951 2.825940 14.651412
 9952 2.825940 14.647789
 9953 2.822317 14.644166
 9954 2.822317 14.640543
 9955 2.818694 14.636920
 9956 2.815071 14.636920
 9957 2.811448 14.633297
 9958 2.807825 14.633297
 9959 2.804202 14.629674
 9960 2.800579 14.629674
 9961 2.796956 14.626051
 9962 2.793333 14.626051
 9963 2.789710 14.622428
 9964 2.786087 14.622428
 9965 2.782464 14.618805
 9966 2.778841 14.618805
 9967 2.775218 14.615182
 9968 2.771595 14.615182
 9969 2.767972 14.615182
 9970 2.764349 14.615182
 9971 2.760726 14.615182
 9972 2.757103 14.615182
 9973 2.753480 14.615182
 9974 2.749857 14.615182
 9975 2.746234 14.615182
 9976 2.742611 14.615182
 9977 2.738988 14.615182
 9978 2.735365 14.615182
 9979 2.731742 14.615182
 9980 2.728119 14.615182
 9981 2.724496 14.615182
 9982 2.720873 14.615182
 9983 2.717250 14.615182
 9984 2.713627 14.615182
 9985 2.710004 14.615182
 9986 2.706381 14.615182
 9987 2.702758 14.615182
 9988 2.699135 14.615182
 9989 2.695512 14.615182
 9990 2.691889 14.615182
 9991 2.688266 14.618805
 9992 2.684643 14.618805
 9993 2.681020 14.622428
 9994 2.677397 14.622428
 9995 2.673774 14.626051
 9996 2.670151 14.626051
 9997 2.666528 14.629674
 9998 2.662905 14.629674
 9999 2.659282 14.633297
10000 2.655659 14.633297
10001 2.652036 14.636920
10002 2.648413 14.636920
10003 2.644790 14.640543
10004 2.644790 14.644166
10005 2.641167 14.647789
10006 2.637544 14.651412
10007 2.633921 14.651412
10008 2.630298 14.655035
10009 2.626675 14.655035
10010 2.623052 14.655035
10011 2.619429 14.655035
10012 2.615806 14.658658
10013 2.612183 14.658658
10014 2.608560 14.658658
10015 2.604937 14.658658
10016 2.601314 14.655035
10017 2.597691 14.655035
10018 2.594068 14.655035
10019 2.594068 14.651412
10020 2.590445 14.647789
10021 2.586822 14.644166
10022 2.586822 14.640543
10023 2.583199 14.636920
10024 2.583199 14.633297
10025 2.579576 14.629674
10026 2.579576 14.626051
10027 2.575953 14.622428
10028 2.572330 14.618805
10029 2.568707 14.615182
10030 2.565084 14.611559
10031 2.561461 14.607936
10032 2.557838 14.604313
10033 2.554215 14.604313
10034 2.550592 14.600690
10035 2.546969 14.597067
10036 2.543346 14.597067
10037 2.539723 14.593444
10038 2.536100 14.589821
10039 2.532477 14.586198
10040 2.528854 14.582575
10041 2.525231 14.578952
10042 2.521608 14.575329
10043 2.517985 14.571706
10044 2.517985 14.568083
10045 2.514362 14.564460
10046 2.514362 14.560837
10047 2.514362 14.557214
10048 2.514362 14.553591
10049 2.514362 14.549968
10050 2.514362 14.546345
10051 2.510739 14.542722
10052 2.510739 14.539099
10053 2.507116 14.535476
10054 2.507116 14.531853
10055 2.503493 14.528230
10056 2.503493 14.524607
10057 2.499870 14.520984
10058 2.499870 14.517361
10059 2.496247 14.513738
10060 2.496247 14.510115
10061 2.492624 14.506492
10062 2.492624 14.502869
10063 2.489001 14.499246
10064 2.485378 14.495623
10065 2.485378 14.492000
10066 2.481755 14.488377
10067 2.481755 14.484754
10068 2.478132 14.481131
10069 2.474509 14.477508
10070 2.470886 14.473885
10071 2.467263 14.470262
10072 2.463640 14.466639
10073 2.460017 14.466639
10074 2.456394 14.463016
10075 2.452771 14.463016
10076 2.449148 14.459393
10077 2.445525 14.459393
10078 2.441902 14.455770
10079 2.438279 14.455770
10080 2.434656 14.452147
10081 2.431033 14.452147
10082 2.427410 14.448524
10083 2.423787 14.448524
10084 2.420164 14.444901
10085 2.416541 14.444901
10086 2.412918 14.444901
10087 2.409295 14.444901
10088 2.405672 14.444901
10089 2.402049 14.444901
10090 2.398426 14.444901
10091 2.394803 14.444901
10092 2.391180 14.441278
10093 2.387557 14.441278
10094 2.383934 14.437655
10095 2.380311 14.434032
10096 2.376688 14.430409
10097 2.376688 14.426786
10098 2.373065 14.423163
10099 2.369442 14.419540
10100 2.369442 14.415917
10101 2.369442 14.412294
10102 2.369442 14.408671
10103 2.369442 14.405048
10104 2.369442 14.401425
10105 2.369442 14.397802
10106 2.369442 14.394179
10107 2.369442 14.390556
10108 2.369442 14.386933
10109 2.369442 14.383310
10110 2.369442 14.379687
10111 2.365819 14.376064
10112 2.365819 14.372441
10113 2.362196 14.368818
10114 2.362196 14.365195
10115 2.358573 14.361572
10116 2.358573 14.357949
10117 2.354950 14.354326
10118 2.354950 14.350703
10119 2.351327 14.347080
10120 2.351327 14.343457
10121 2.347704 14.339834
10122 2.347704 14.336211
10123 2.344081 14.332588
10124 2.344081 14.328965
10125 2.340458 14.325342
10126 2.336835 14.321719
10127 2.333212 14.318096
10128 2.329589 14.314473
10129 2.325966 14.310850
10130 2.322343 14.310850
10131 2.318720 14.307227
10132 2.315097 14.307227
10133 2.311474 14.303604
10134 2.307851 14.303604
10135 2.304228 14.299981
10136 2.300605 14.296358
10137 2.296982 14.296358
10138 2.293359 14.292735
10139 2.289736 14.289112
10140 2.289736 14.285489
10141 2.286113 14.281866
10142 2.282490 14.278243
10143 2.282490 14.274620
10144 2.278867 14.270997
10145 2.275244 14.267374
10146 2.275244 14.263751
10147 2.271621 14.260128
10148 2.271621 14.256505
10149 2.267998 14.252882
10150 2.267998 14.249259
10151 2.264375 14.245636
10152 2.264375 14.242013
10153 2.260752 14.238390
10154 2.257129 14.234767
10155 2.253506 14.231144
10156 2.249883 14.227521
10157 2.246260 14.227521
10158 2.242637 14.223898
10159 2.239014 14.220275
10160 2.235391 14.220275
10161 2.231768 14.216652
10162 2.228145 14.213029
10163 2.224522 14.209406
10164 2.220899 14.205783
10165 2.220899 14.202160
10166 2.217276 14.198537
10167 2.217276 14.194914
10168 2.213653 14.191291
10169 2.213653 14.187668
10170 2.210030 14.184045
10171 2.210030 14.180422
10172 2.206407 14.176799
10173 2.206407 14.173176
10174 2.202784 14.169553
10175 2.199161 14.165930
10176 2.195538 14.162307
10177 2.191915 14.158684
10178 2.188292 14.158684
10179 2.184669 14.155061
10180 2.181046 14.155061
10181 2.177423 14.151438
10182 2.173800 14.151438
10183 2.170177 14.147815
10184 2.166554 14.144192
10185 2.162931 14.140569
10186 2.162931 14.136946
10187 2.159308 14.133323
10188 2.159308 14.129700
10189 2.155685 14.126077
10190 2.152062 14.122454
10191 2.148439 14.118831
10192 2.148439 14.115208
10193 2.144816 14.111585
10194 2.144816 14.107962
10195 2.141193 14.104339
10196 2.141193 14.100716
10197 2.137570 14.097093
10198 2.137570 14.093470
10199 2.133947 14.089847
10200 2.133947 14.086224
10201 2.130324 14.082601
10202 2.130324 14.078978
10203 2.126701 14.075355
10204 2.126701 14.071732
10205 2.126701 14.068109
10206 2.126701 14.064486
10207 2.126701 14.060863
10208 2.126701 14.057240
10209 2.130324 14.053617
10210 2.130324 14.049994
10211 2.133947 14.046371
10212 2.133947 14.042748
10213 2.133947 14.039125
10214 2.133947 14.035502
10215 2.133947 14.031879
10216 2.133947 14.028256
10217 2.133947 14.024633
10218 2.133947 14.021010
10219 2.133947 14.017387
10220 2.133947 14.013764
10221 2.133947 14.010141
10222 2.133947 14.006518
10223 2.133947 14.002895
10224 2.133947 13.999272
10225 2.133947 13.995649
10226 2.133947 13.992026
10227 2.133947 13.988403
10228 2.133947 13.984780
10229 2.133947 13.981157
10230 2.133947 13.977534
10231 2.133947 13.973911
10232 2.133947 13.970288
10233 2.133947 13.966665
10234 2.137570 13.963042
10235 2.137570 13.959419
10236 2.137570 13.955796
10237 2.141193 13.952173
10238 2.141193 13.948550
10239 2.141193 13.944927
10240 2.141193 13.941304
10241 2.141193 13.937681
10242 2.141193 13.934058
10243 2.141193 13.930435
10244 2.141193 13.926812
10245 2.141193 13.923189
10246 2.141193 13.919566
10247 2.141193 13.915943
10248 2.141193 13.912320
10249 2.141193 13.908697
10250 2.141193 13.905074
10251 2.141193 13.901451
10252 2.141193 13.897828
10253 2.141193 13.894205
10254 2.141193 13.890582
10255 2.141193 13.886959
10256 2.141193 13.883336
10257 2.141193 13.879713
10258 2.141193 13.876090
10259 2.141193 13.872467
10260 2.137570 13.868844
10261 2.137570 13.865221
10262 2.133947 13.861598
10263 2.133947 13.857975
10264 2.133947 13.854352
10265 2.133947 13.850729
10266 2.133947 13.847106
10267 2.133947 13.843483
10268 2.137570 13.839860
10269 2.137570 13.836237
10270 2.137570 13.832614
10271 2.137570 13.828991
10272 2.137570 13.825368
10273 2.137570 13.821745
10274 2.137570 13.818122
10275 2.137570 13.814499
10276 2.137570 13.810876
10277 2.137570 13.807253
10278 2.137570 13.803630
10279 2.137570 13.800007
10280 2.137570 13.796384
10281 2.137570 13.792761
10282 2.137570 13.789138
10283 2.137570 13.785515
10284 2.137570 13.781892
10285 2.137570 13.778269
10286 2.137570 13.774646
10287 2.137570 13.771023
10288 2.137570 13.767400
10289 2.137570 13.763777
10290 2.137570 13.760154
10291 2.133947 13.756531
10292 2.133947 13.752908
10293 2.130324 13.749285
10294 2.130324 13.745662
10295 2.126701 13.742039
10296 2.126701 13.738416
10297 2.123078 13.734793
10298 2.123078 13.731170
10299 2.119455 13.727547
10300 2.119455 13.723924
10301 2.115832 13.720301
10302 2.115832 13.716678
10303 2.112209 13.713055
10304 2.108586 13.713055
10305 2.104963 13.709432
10306 2.101340 13.709432
10307 2.097717 13.705809
10308 2.094094 13.705809
10309 2.090471 13.702186
10310 2.086848 13.702186
10311 2.083225 13.698563
10312 2.079602 13.698563
10313 2.075979 13.694940
10314 2.072356 13.694940
10315 2.068733 13.691317
10316 2.065110 13.691317
10317 2.061487 13.691317
10318 2.057864 13.691317
10319 2.054241 13.691317
10320 2.050618 13.691317
10321 2.046995 13.691317
10322 2.043372 13.691317
10323 2.039749 13.691317
10324 2.036126 13.691317
10325 2.032503 13.691317
10326 2.028880 13.691317
10327 2.025257 13.691317
10328 2.021634 13.691317
10329 2.018011 13.691317
10330 2.014388 13.691317
10331 2.010765 13.691317
10332 2.007142 13.691317
10333 2.003519 13.691317
10334 1.999896 13.691317
10335 1.996273 13.691317
10336 1.992650 13.691317
10337 1.989027 13.691317
10338 1.985404 13.691317
10339 1.981781 13.691317
10340 1.978158 13.691317
10341 1.974535 13.691317
10342 1.970912 13.691317
10343 1.967289 13.691317
10344 1.963666 13.691317
10345 1.960043 13.691317
10346 1.956420 13.691317
10347 1.952797 13.691317
10348 1.949174 13.691317
10349 1.945551 13.691317
10350 1.941928 13.691317
10351 1.938305 13.694940
10352 1.934682 13.694940
10353 1.931059 13.698563
10354 1.927436 13.698563
10355 1.923813 13.702186
10356 1.920190 13.702186
10357 1.916567 13.705809
10358 1.912944 13.705809
10359 1.909321 13.709432
10360 1.905698 13.709432
10361 1.902075 13.713055
10362 1.898452 13.713055
10363 1.894829 13.716678
10364 1.891206 13.716678
10365 1.887583 13.716678
10366 1.883960 13.716678
10367 1.880337 13.716678
10368 1.876714 13.716678
10369 1.873091 13.716678
10370 1.869468 13.716678
10371 1.865845 13.716678
10372 1.862222 13.716678
10373 1.858599 13.716678
10374 1.854976 13.716678
10375 1.851353 13.716678
10376 1.847730 13.716678
10377 1.844107 13.716678
10378 1.840484 13.716678
10379 1.836861 13.716678
10380 1.833238 13.713055
10381 1.829615 13.713055
10382 1.825992 13.713055
10383 1.822369 13.713055
10384 1.818746 13.713055
10385 1.815123 13.713055
10386 1.811500 13.713055
10387 1.807877 13.709432
10388 1.804254 13.705809
10389 1.800631 13.705809
10390 1.797008 13.702186
10391 1.793385 13.698563
10392 1.789762 13.694940
10393 1.786139 13.691317
10394 1.782516 13.687694
10395 1.778893 13.684071
10396 1.775270 13.680448
10397 1.771647 13.676825
10398 1.768024 13.673202
10399 1.764401 13.669579
10400 1.760778 13.665956
10401 1.757155 13.662333
10402 1.753532 13.658710
10403 1.749909 13.655087
10404 1.746286 13.651464
10405 1.742663 13.647841
10406 1.739040 13.644218
10407 1.735417 13.640595
10408 1.731794 13.636972
10409 1.728171 13.633349
10410 1.724548 13.629726
10411 1.720925 13.629726
10412 1.717302 13.626103
10413 1.713679 13.622480
10414 1.710056 13.618857
10415 1.706433 13.618857
10416 1.702810 13.615234
10417 1.699187 13.615234
10418 1.695564 13.611611
10419 1.691941 13.611611
10420 1.688318 13.607988
10421 1.684695 13.607988
10422 1.681072 13.604365
10423 1.677449 13.600742
10424 1.673826 13.597119
10425 1.670203 13.593496
10426 1.666580 13.589873
10427 1.662957 13.586250
10428 1.659334 13.582627
10429 1.655711 13.579004
10430 1.652088 13.575381
10431 1.652088 13.571758
10432 1.652088 13.568135
10433 1.652088 13.564512
10434 1.652088 13.560889
10435 1.652088 13.557266
10436 1.652088 13.553643
10437 1.652088 13.550020
10438 1.652088 13.546397
10439 1.652088 13.542774
10440 1.648465 13.539151
10441 1.648465 13.535528
10442 1.644842 13.531905
10443 1.644842 13.528282
10444 1.641219 13.524659
10445 1.641219 13.521036
10446 1.637596 13.517413
10447 1.637596 13.513790
10448 1.633973 13.510167
10449 1.633973 13.506544
10450 1.633973 13.502921
10451 1.630350 13.499298
10452 1.630350 13.495675
10453 1.630350 13.492052
10454 1.626727 13.488429
10455 1.626727 13.484806
10456 1.623104 13.481183
10457 1.623104 13.477560
10458 1.619481 13.473937
10459 1.619481 13.470314
10460 1.615858 13.466691
10461 1.615858 13.463068
10462 1.615858 13.459445
10463 1.612235 13.455822
10464 1.612235 13.452199
10465 1.612235 13.448576
10466 1.612235 13.444953
10467 1.612235 13.441330
10468 1.612235 13.437707
10469 1.612235 13.434084
10470 1.615858 13.430461
10471 1.615858 13.426838
10472 1.615858 13.423215
10473 1.615858 13.419592
10474 1.615858 13.415969
10475 1.615858 13.412346
10476 1.615858 13.408723
10477 1.615858 13.405100
10478 1.615858 13.401477
10479 1.615858 13.397854
10480 1.615858 13.394231
10481 1.615858 13.390608
10482 1.615858 13.386985
10483 1.615858 13.383362
10484 1.615858 13.379739
10485 1.615858 13.376116
10486 1.615858 13.372493
10487 1.615858 13.368870
10488 1.615858 13.365247
10489 1.615858 13.361624
10490 1.615858 13.358001
10491 1.615858 13.354378
10492 1.615858 13.350755
10493 1.615858 13.347132
10494 1.615858 13.343509
10495 1.615858 13.339886
10496 1.615858 13.336263
10497 1.615858 13.332640
10498 1.615858 13.329017
10499 1.615858 13.325394
10500 1.615858 13.321771
10501 1.615858 13.318148
10502 1.615858 13.314525
10503 1.615858 13.310902
10504 1.615858 13.307279
10505 1.615858 13.303656
10506 1.615858 13.300033
10507 1.615858 13.296410
10508 1.615858 13.292787
10509 1.615858 13.289164
10510 1.615858 13.285541
10511 1.615858 13.281918
10512 1.615858 13.278295
10513 1.615858 13.274672
10514 1.615858 13.271049
10515 1.615858 13.267426
10516 1.615858 13.263803
10517 1.615858 13.260180
10518 1.612235 13.256557
10519 1.612235 13.252934
10520 1.608612 13.249311
10521 1.608612 13.245688
10522 1.604989 13.242065
10523 1.604989 13.238442
10524 1.601366 13.234819
10525 1.601366 13.231196
10526 1.597743 13.227573
10527 1.597743 13.223950
10528 1.597743 13.220327
10529 1.597743 13.216704
10530 1.597743 13.213081
10531 1.597743 13.209458
10532 1.597743 13.205835
10533 1.597743 13.202212
10534 1.597743 13.198589
10535 1.597743 13.194966
10536 1.597743 13.191343
10537 1.597743 13.187720
10538 1.597743 13.184097
10539 1.597743 13.180474
10540 1.597743 13.176851
10541 1.597743 13.173228
10542 1.597743 13.169605
10543 1.597743 13.165982
10544 1.594120 13.162359
10545 1.594120 13.158736
10546 1.590497 13.155113
10547 1.590497 13.151490
10548 1.586874 13.147867
10549 1.586874 13.144244
10550 1.583251 13.140621
10551 1.583251 13.136998
10552 1.579628 13.133375
10553 1.579628 13.129752
10554 1.576005 13.126129
10555 1.576005 13.122506
10556 1.572382 13.118883
10557 1.572382 13.115260
10558 1.568759 13.111637
10559 1.568759 13.108014
10560 1.568759 13.104391
10561 1.568759 13.100768
10562 1.568759 13.097145
10563 1.568759 13.093522
10564 1.568759 13.089899
10565 1.568759 13.086276
10566 1.568759 13.082653
10567 1.568759 13.079030
10568 1.568759 13.075407
10569 1.568759 13.071784
10570 1.568759 13.068161
10571 1.568759 13.064538
10572 1.568759 13.060915
10573 1.568759 13.057292
10574 1.568759 13.053669
10575 1.568759 13.050046
10576 1.568759 13.046423
10577 1.572382 13.042800
10578 1.572382 13.039177
10579 1.572382 13.035554
10580 1.572382 13.031931
10581 1.572382 13.028308
10582 1.572382 13.024685
10583 1.572382 13.021062
10584 1.572382 13.017439
10585 1.572382 13.013816
10586 1.572382 13.010193
10587 1.572382 13.006570
10588 1.572382 13.002947
10589 1.572382 12.999324
10590 1.572382 12.995701
10591 1.572382 12.992078
10592 1.572382 12.988455
10593 1.572382 12.984832
10594 1.572382 12.981209
10595 1.572382 12.977586
10596 1.572382 12.973963
10597 1.572382 12.970340
10598 1.572382 12.966717
10599 1.572382 12.963094
10600 1.572382 12.959471
10601 1.572382 12.955848
10602 1.572382 12.952225
10603 1.568759 12.948602
10604 1.568759 12.944979
10605 1.565136 12.941356
10606 1.565136 12.937733
10607 1.561513 12.934110
10608 1.561513 12.930487
10609 1.557890 12.926864
10610 1.557890 12.923241
10611 1.554267 12.919618
10612 1.554267 12.915995
10613 1.550644 12.912372
10614 1.550644 12.908749
10615 1.547021 12.905126
10616 1.543398 12.901503
10617 1.539775 12.897880
10618 1.536152 12.894257
10619 1.532529 12.894257
10620 1.528906 12.890634
10621 1.525283 12.890634
10622 1.521660 12.887011
10623 1.518037 12.887011
10624 1.514414 12.883388
10625 1.510791 12.883388
10626 1.507168 12.879765
10627 1.503545 12.879765
10628 1.499922 12.876142
10629 1.496299 12.876142
10630 1.492676 12.872519
10631 1.489053 12.868896
10632 1.485430 12.865273
10633 1.481807 12.861650
10634 1.478184 12.858027
10635 1.474561 12.858027
10636 1.470938 12.854404
10637 1.467315 12.854404
10638 1.463692 12.850781
10639 1.460069 12.850781
10640 1.456446 12.847158
10641 1.452823 12.847158
10642 1.449200 12.843535
10643 1.445577 12.843535
10644 1.441954 12.839912
10645 1.438331 12.839912
10646 1.434708 12.836289
10647 1.431085 12.836289
10648 1.427462 12.836289
10649 1.423839 12.836289
10650 1.420216 12.836289
10651 1.416593 12.836289
10652 1.412970 12.836289
10653 1.409347 12.836289
10654 1.405724 12.836289
10655 1.402101 12.836289
10656 1.398478 12.836289
10657 1.394855 12.836289
10658 1.391232 12.836289
10659 1.387609 12.836289
10660 1.383986 12.836289
10661 1.380363 12.836289
10662 1.376740 12.836289
10663 1.373117 12.836289
10664 1.369494 12.836289
10665 1.365871 12.836289
10666 1.362248 12.836289
10667 1.358625 12.836289
10668 1.355002 12.836289
10669 1.351379 12.836289
10670 1.347756 12.836289
10671 1.344133 12.836289
10672 1.340510 12.836289
10673 1.336887 12.836289
10674 1.333264 12.836289
10675 1.329641 12.836289
10676 1.326018 12.836289
10677 1.322395 12.832666
10678 1.318772 12.829043
10679 1.315149 12.825420
10680 1.311526 12.821797
10681 1.307903 12.818174
10682 1.304280 12.814551
10683 1.300657 12.810928
10684 1.297034 12.807305
10685 1.293411 12.803682
10686 1.293411 12.800059
10687 1.289788 12.796436
10688 1.289788 12.792813
10689 1.286165 12.789190
10690 1.286165 12.785567
10691 1.282542 12.781944
10692 1.282542 12.778321
10693 1.278919 12.774698
10694 1.278919 12.771075
10695 1.275296 12.767452
10696 1.275296 12.763829
10697 1.271673 12.760206
10698 1.271673 12.756583
10699 1.268050 12.752960
10700 1.264427 12.749337
10701 1.260804 12.745714
10702 1.260804 12.742091
10703 1.260804 12.738468
10704 1.260804 12.734845
10705 1.260804 12.731222
10706 1.260804 12.727599
10707 1.260804 12.723976
10708 1.260804 12.720353
10709 1.257181 12.716730
10710 1.257181 12.713107
10711 1.257181 12.709484
10712 1.253558 12.705861
10713 1.253558 12.702238
10714 1.249935 12.698615
10715 1.249935 12.694992
10716 1.246312 12.691369
10717 1.246312 12.687746
10718 1.242689 12.684123
10719 1.242689 12.680500
10720 1.242689 12.676877
10721 1.239066 12.673254
10722 1.239066 12.669631
10723 1.235443 12.666008
10724 1.235443 12.662385
10725 1.231820 12.658762
10726 1.231820 12.655139
10727 1.228197 12.651516
10728 1.228197 12.647893
10729 1.224574 12.644270
10730 1.224574 12.640647
10731 1.220951 12.637024
10732 1.220951 12.633401
10733 1.217328 12.629778
10734 1.217328 12.626155
10735 1.213705 12.622532
10736 1.213705 12.618909
10737 1.213705 12.615286
10738 1.213705 12.611663
10739 1.213705 12.608040
10740 1.213705 12.604417
10741 1.213705 12.600794
10742 1.213705 12.597171
10743 1.213705 12.593548
10744 1.213705 12.589925
10745 1.213705 12.586302
10746 1.213705 12.582679
10747 1.213705 12.579056
10748 1.213705 12.575433
10749 1.213705 12.571810
10750 1.213705 12.568187
10751 1.213705 12.564564
10752 1.213705 12.560941
10753 1.217328 12.557318
10754 1.217328 12.553695
10755 1.220951 12.550072
10756 1.224574 12.546449
10757 1.228197 12.542826
10758 1.231820 12.539203
10759 1.235443 12.535580
10760 1.235443 12.531957
10761 1.239066 12.528334
10762 1.239066 12.524711
10763 1.242689 12.521088
10764 1.242689 12.517465
10765 1.246312 12.513842
10766 1.246312 12.510219
10767 1.249935 12.506596
10768 1.249935 12.502973
10769 1.253558 12.499350
10770 1.253558 12.495727
10771 1.257181 12.492104
10772 1.257181 12.488481
10773 1.257181 12.484858
10774 1.257181 12.481235
10775 1.257181 12.477612
10776 1.257181 12.473989
10777 1.257181 12.470366
10778 1.257181 12.466743
10779 1.260804 12.463120
10780 1.260804 12.459497
10781 1.260804 12.455874
10782 1.264427 12.452251
10783 1.264427 12.448628
10784 1.268050 12.445005
10785 1.268050 12.441382
10786 1.268050 12.437759
10787 1.268050 12.434136
10788 1.268050 12.430513
10789 1.268050 12.426890
10790 1.268050 12.423267
10791 1.268050 12.419644
10792 1.268050 12.416021
10793 1.268050 12.412398
10794 1.268050 12.408775
10795 1.268050 12.405152
10796 1.268050 12.401529
10797 1.268050 12.397906
10798 1.268050 12.394283
10799 1.268050 12.390660
10800 1.268050 12.387037
10801 1.268050 12.383414
10802 1.268050 12.379791
10803 1.268050 12.376168
10804 1.268050 12.372545
10805 1.268050 12.368922
10806 1.268050 12.365299
10807 1.268050 12.361676
10808 1.268050 12.358053
10809 1.268050 12.354430
10810 1.268050 12.350807
10811 1.264427 12.347184
10812 1.264427 12.343561
10813 1.260804 12.339938
10814 1.260804 12.336315
10815 1.257181 12.332692
10816 1.257181 12.329069
10817 1.257181 12.325446
10818 1.253558 12.321823
10819 1.253558 12.318200
10820 1.249935 12.314577
10821 1.249935 12.310954
10822 1.249935 12.307331
10823 1.249935 12.303708
10824 1.249935 12.300085
10825 1.249935 12.296462
10826 1.253558 12.292839
10827 1.253558 12.289216
10828 1.253558 12.285593
10829 1.253558 12.281970
10830 1.253558 12.278347
10831 1.253558 12.274724
10832 1.253558 12.271101
10833 1.253558 12.267478
10834 1.253558 12.263855
10835 1.253558 12.260232
10836 1.257181 12.256609
10837 1.260804 12.252986
10838 1.264427 12.249363
10839 1.268050 12.245740
10840 1.268050 12.242117
10841 1.271673 12.238494
10842 1.275296 12.234871
10843 1.275296 12.231248
10844 1.278919 12.227625
10845 1.282542 12.224002
10846 1.286165 12.220379
10847 1.289788 12.216756
10848 1.293411 12.213133
10849 1.297034 12.209510
10850 1.300657 12.209510
10851 1.304280 12.205887
10852 1.307903 12.202264
10853 1.311526 12.198641
10854 1.315149 12.195018
10855 1.315149 12.191395
10856 1.318772 12.187772
10857 1.318772 12.184149
10858 1.322395 12.180526
10859 1.322395 12.176903
10860 1.326018 12.173280
10861 1.326018 12.169657
10862 1.329641 12.166034
10863 1.329641 12.162411
10864 1.333264 12.158788
10865 1.333264 12.155165
10866 1.336887 12.151542
10867 1.336887 12.147919
10868 1.336887 12.144296
10869 1.340510 12.140673
10870 1.340510 12.137050
10871 1.344133 12.133427
10872 1.344133 12.129804
10873 1.347756 12.126181
10874 1.347756 12.122558
10875 1.351379 12.118935
10876 1.351379 12.115312
10877 1.351379 12.111689
10878 1.351379 12.108066
10879 1.355002 12.104443
10880 1.355002 12.100820
10881 1.358625 12.097197
10882 1.358625 12.093574
10883 1.362248 12.089951
10884 1.362248 12.086328
10885 1.365871 12.082705
10886 1.365871 12.079082
10887 1.369494 12.075459
10888 1.369494 12.071836
10889 1.369494 12.068213
10890 1.369494 12.064590
10891 1.369494 12.060967
10892 1.373117 12.057344
10893 1.373117 12.053721
10894 1.376740 12.050098
10895 1.376740 12.046475
10896 1.380363 12.042852
10897 1.380363 12.039229
10898 1.383986 12.035606
10899 1.383986 12.031983
10900 1.383986 12.028360
10901 1.383986 12.024737
10902 1.383986 12.021114
10903 1.383986 12.017491
10904 1.383986 12.013868
10905 1.383986 12.010245
10906 1.383986 12.006622
10907 1.383986 12.002999
10908 1.383986 11.999376
10909 1.383986 11.995753
10910 1.383986 11.992130
10911 1.383986 11.988507
10912 1.383986 11.984884
10913 1.383986 11.981261
10914 1.383986 11.977638
10915 1.383986 11.974015
10916 1.383986 11.970392
10917 1.383986 11.966769
10918 1.383986 11.963146
10919 1.383986 11.959523
10920 1.383986 11.955900
10921 1.383986 11.952277
10922 1.383986 11.948654
10923 1.380363 11.945031
10924 1.380363 11.941408
10925 1.376740 11.937785
10926 1.376740 11.934162
10927 1.373117 11.930539
10928 1.373117 11.926916
10929 1.369494 11.923293
10930 1.369494 11.919670
10931 1.365871 11.916047
10932 1.365871 11.912424
10933 1.362248 11.908801
10934 1.362248 11.905178
10935 1.358625 11.901555
10936 1.355002 11.897932
10937 1.351379 11.897932
10938 1.347756 11.894309
10939 1.344133 11.894309
10940 1.340510 11.890686
10941 1.336887 11.890686
10942 1.333264 11.887063
10943 1.329641 11.887063
10944 1.326018 11.883440
10945 1.322395 11.879817
10946 1.318772 11.876194
10947 1.315149 11.872571
10948 1.315149 11.868948
10949 1.311526 11.865325
10950 1.311526 11.861702
10951 1.311526 11.858079
10952 1.311526 11.854456
10953 1.315149 11.850833
10954 1.315149 11.847210
10955 1.318772 11.843587
10956 1.318772 11.839964
10957 1.322395 11.836341
10958 1.322395 11.832718
10959 1.322395 11.829095
10960 1.322395 11.825472
10961 1.322395 11.821849
10962 1.322395 11.818226
10963 1.322395 11.814603
10964 1.322395 11.810980
10965 1.322395 11.807357
10966 1.322395 11.803734
10967 1.322395 11.800111
10968 1.322395 11.796488
10969 1.322395 11.792865
10970 1.322395 11.789242
10971 1.322395 11.785619
10972 1.322395 11.781996
10973 1.322395 11.778373
10974 1.322395 11.774750
10975 1.322395 11.771127
10976 1.322395 11.767504
10977 1.322395 11.763881
10978 1.322395 11.760258
10979 1.322395 11.756635
10980 1.322395 11.753012
10981 1.318772 11.749389
10982 1.318772 11.745766
10983 1.315149 11.742143
10984 1.315149 11.738520
10985 1.311526 11.734897
10986 1.311526 11.731274
10987 1.307903 11.727651
10988 1.307903 11.724028
10989 1.304280 11.720405
10990 1.304280 11.716782
10991 1.300657 11.713159
10992 1.300657 11.709536
10993 1.300657 11.705913
10994 1.300657 11.702290
10995 1.300657 11.698667
10996 1.300657 11.695044
10997 1.300657 11.691421
10998 1.300657 11.687798
10999 1.300657 11.684175
11000 1.300657 11.680552
11001 1.300657 11.676929
11002 1.300657 11.673306
11003 1.300657 11.669683
11004 1.300657 11.666060
11005 1.300657 11.662437
11006 1.300657 11.658814
11007 1.300657 11.655191
11008 1.304280 11.651568
11009 1.304280 11.647945
11010 1.307903 11.644322
11011 1.307903 11.640699
11012 1.307903 11.637076
11013 1.307903 11.633453
11014 1.307903 11.629830
11015 1.307903 11.626207
11016 1.307903 11.622584
11017 1.307903 11.618961
11018 1.307903 11.615338
11019 1.307903 11.611715
11020 1.307903 11.608092
11021 1.307903 11.604469
11022 1.307903 11.600846
11023 1.307903 11.597223
11024 1.307903 11.593600
11025 1.307903 11.589977
11026 1.307903 11.586354
11027 1.307903 11.582731
11028 1.307903 11.579108
11029 1.307903 11.575485
11030 1.307903 11.571862
11031 1.307903 11.568239
11032 1.307903 11.564616
11033 1.307903 11.560993
11034 1.307903 11.557370
11035 1.304280 11.553747
11036 1.304280 11.550124
11037 1.300657 11.546501
11038 1.300657 11.542878
11039 1.300657 11.539255
11040 1.300657 11.535632
11041 1.300657 11.532009
11042 1.300657 11.528386
11043 1.300657 11.524763
11044 1.300657 11.521140
11045 1.300657 11.517517
11046 1.300657 11.513894
11047 1.300657 11.510271
11048 1.300657 11.506648
11049 1.300657 11.503025
11050 1.300657 11.499402
11051 1.300657 11.495779
11052 1.300657 11.492156
11053 1.300657 11.488533
11054 1.304280 11.484910
11055 1.304280 11.481287
11056 1.307903 11.477664
11057 1.307903 11.474041
11058 1.311526 11.470418
11059 1.311526 11.466795
11060 1.311526 11.463172
11061 1.311526 11.459549
11062 1.311526 11.455926
11063 1.311526 11.452303
11064 1.311526 11.448680
11065 1.311526 11.445057
11066 1.311526 11.441434
11067 1.311526 11.437811
11068 1.311526 11.434188
11069 1.311526 11.430565
11070 1.311526 11.426942
11071 1.311526 11.423319
11072 1.311526 11.419696
11073 1.311526 11.416073
11074 1.311526 11.412450
11075 1.311526 11.408827
11076 1.311526 11.405204
11077 1.311526 11.401581
11078 1.311526 11.397958
11079 1.311526 11.394335
11080 1.311526 11.390712
11081 1.315149 11.387089
11082 1.315149 11.383466
11083 1.318772 11.379843
11084 1.318772 11.376220
11085 1.322395 11.372597
11086 1.322395 11.368974
11087 1.326018 11.365351
11088 1.326018 11.361728
11089 1.329641 11.358105
11090 1.329641 11.354482
11091 1.333264 11.350859
11092 1.333264 11.347236
11093 1.333264 11.343613
11094 1.333264 11.339990
11095 1.333264 11.336367
11096 1.333264 11.332744
11097 1.333264 11.329121
11098 1.333264 11.325498
11099 1.333264 11.321875
11100 1.333264 11.318252
11101 1.333264 11.314629
11102 1.333264 11.311006
11103 1.333264 11.307383
11104 1.333264 11.303760
11105 1.333264 11.300137
11106 1.333264 11.296514
11107 1.333264 11.292891
11108 1.333264 11.289268
11109 1.336887 11.285645
11110 1.336887 11.282022
11111 1.336887 11.278399
11112 1.340510 11.274776
11113 1.340510 11.271153
11114 1.340510 11.267530
11115 1.344133 11.263907
11116 1.347756 11.260284
11117 1.347756 11.256661
11118 1.351379 11.253038
11119 1.355002 11.249415
11120 1.358625 11.245792
11121 1.358625 11.242169
11122 1.362248 11.238546
11123 1.365871 11.234923
11124 1.369494 11.231300
11125 1.373117 11.227677
11126 1.376740 11.224054
11127 1.380363 11.224054
11128 1.383986 11.224054
11129 1.387609 11.224054
11130 1.391232 11.224054
11131 1.394855 11.224054
11132 1.398478 11.224054
11133 1.402101 11.224054
11134 1.405724 11.224054
11135 1.409347 11.224054
11136 1.412970 11.224054
11137 1.416593 11.224054
11138 1.420216 11.224054
11139 1.423839 11.224054
11140 1.427462 11.224054
11141 1.431085 11.224054
11142 1.434708 11.220431
11143 1.438331 11.220431
11144 1.441954 11.216808
11145 1.445577 11.216808
11146 1.449200 11.213185
11147 1.452823 11.213185
11148 1.456446 11.209562
11149 1.460069 11.209562
11150 1.463692 11.205939
11151 1.467315 11.205939
11152 1.470938 11.202316
11153 1.474561 11.202316
11154 1.478184 11.198693
11155 1.481807 11.195070
11156 1.485430 11.191447
11157 1.489053 11.187824
11158 1.492676 11.184201
11159 1.496299 11.180578
11160 1.499922 11.176955
11161 1.499922 11.173332
11162 1.503545 11.169709
11163 1.507168 11.166086
11164 1.510791 11.162463
11165 1.514414 11.158840
11166 1.518037 11.155217
11167 1.521660 11.151594
11168 1.525283 11.147971
11169 1.528906 11.151594
11170 1.532529 11.151594
11171 1.536152 11.155217
11172 1.539775 11.155217
11173 1.543398 11.158840
11174 1.547021 11.158840
11175 1.550644 11.162463
11176 1.554267 11.162463
11177 1.557890 11.162463
11178 1.561513 11.162463
11179 1.565136 11.162463
11180 1.568759 11.162463
11181 1.572382 11.162463
11182 1.576005 11.162463
11183 1.579628 11.162463
11184 1.583251 11.162463
11185 1.586874 11.162463
11186 1.590497 11.162463
11187 1.594120 11.162463
11188 1.597743 11.162463
11189 1.601366 11.162463
11190 1.604989 11.162463
11191 1.608612 11.162463
11192 1.612235 11.162463
11193 1.615858 11.162463
11194 1.619481 11.162463
11195 1.623104 11.162463
11196 1.626727 11.162463
11197 1.630350 11.162463
11198 1.633973 11.158840
11199 1.637596 11.158840
11200 1.641219 11.158840
11201 1.644842 11.158840
11202 1.648465 11.158840
11203 1.652088 11.158840
11204 1.655711 11.158840
11205 1.659334 11.158840
11206 1.662957 11.158840
11207 1.666580 11.158840
11208 1.670203 11.158840
11209 1.673826 11.158840
11210 1.677449 11.158840
11211 1.681072 11.158840
11212 1.684695 11.158840
11213 1.688318 11.158840
11214 1.691941 11.158840
11215 1.695564 11.158840
11216 1.699187 11.158840
11217 1.702810 11.158840
11218 1.706433 11.158840
11219 1.710056 11.158840
11220 1.713679 11.158840
11221 1.717302 11.158840
11222 1.720925 11.158840
11223 1.724548 11.158840
11224 1.728171 11.155217
11225 1.731794 11.155217
11226 1.735417 11.151594
11227 1.739040 11.151594
11228 1.742663 11.147971
11229 1.746286 11.147971
11230 1.749909 11.144348
11231 1.753532 11.144348
11232 1.757155 11.140725
11233 1.760778 11.140725
11234 1.764401 11.137102
11235 1.768024 11.137102
11236 1.771647 11.133479
11237 1.771647 11.129856
11238 1.775270 11.126233
11239 1.775270 11.122610
11240 1.778893 11.118987
11241 1.778893 11.115364
11242 1.782516 11.111741
11243 1.782516 11.108118
11244 1.786139 11.104495
11245 1.786139 11.100872
11246 1.789762 11.097249
11247 1.789762 11.093626
11248 1.793385 11.090003
11249 1.793385 11.086380
11250 1.793385 11.082757
11251 1.793385 11.079134
11252 1.793385 11.075511
11253 1.793385 11.071888
11254 1.793385 11.068265
11255 1.793385 11.064642
11256 1.793385 11.061019
11257 1.793385 11.057396
11258 1.793385 11.053773
11259 1.793385 11.050150
11260 1.793385 11.046527
11261 1.793385 11.042904
11262 1.793385 11.039281
11263 1.793385 11.035658
11264 1.793385 11.032035
11265 1.793385 11.028412
11266 1.793385 11.024789
11267 1.793385 11.021166
11268 1.793385 11.017543
11269 1.793385 11.013920
11270 1.793385 11.010297
11271 1.789762 11.006674
11272 1.789762 11.003051
11273 1.786139 10.999428
11274 1.786139 10.995805
11275 1.782516 10.992182
11276 1.782516 10.988559
11277 1.778893 10.984936
11278 1.778893 10.981313
11279 1.775270 10.977690
11280 1.775270 10.974067
11281 1.771647 10.970444
11282 1.771647 10.966821
11283 1.771647 10.963198
11284 1.771647 10.959575
11285 1.771647 10.955952
11286 1.768024 10.952329
11287 1.768024 10.948706
11288 1.768024 10.945083
11289 1.768024 10.941460
11290 1.768024 10.937837
11291 1.768024 10.934214
11292 1.768024 10.930591
11293 1.764401 10.926968
11294 1.764401 10.923345
11295 1.764401 10.919722
11296 1.764401 10.916099
11297 1.764401 10.912476
11298 1.764401 10.908853
11299 1.760778 10.905230
11300 1.760778 10.901607
11301 1.760778 10.897984
11302 1.760778 10.894361
11303 1.760778 10.890738
11304 1.764401 10.887115
11305 1.768024 10.883492
11306 1.771647 10.883492
11307 1.775270 10.879869
11308 1.778893 10.879869
11309 1.782516 10.876246
11310 1.786139 10.876246
11311 1.789762 10.872623
11312 1.793385 10.872623
11313 1.797008 10.869000
11314 1.800631 10.869000
11315 1.804254 10.865377
11316 1.807877 10.861754
11317 1.807877 10.858131
11318 1.811500 10.854508
11319 1.811500 10.850885
11320 1.815123 10.847262
11321 1.815123 10.843639
11322 1.818746 10.840016
11323 1.818746 10.836393
11324 1.822369 10.832770
11325 1.822369 10.829147
11326 1.825992 10.825524
11327 1.825992 10.821901
11328 1.829615 10.818278
11329 1.829615 10.814655
11330 1.829615 10.811032
11331 1.829615 10.807409
11332 1.829615 10.803786
11333 1.829615 10.800163
11334 1.829615 10.796540
11335 1.829615 10.792917
11336 1.829615 10.789294
11337 1.829615 10.785671
11338 1.829615 10.782048
11339 1.829615 10.778425
11340 1.829615 10.774802
11341 1.829615 10.771179
11342 1.829615 10.767556
11343 1.829615 10.763933
11344 1.829615 10.760310
11345 1.829615 10.756687
11346 1.829615 10.753064
11347 1.829615 10.749441
11348 1.829615 10.745818
11349 1.829615 10.742195
11350 1.829615 10.738572
11351 1.829615 10.734949
11352 1.825992 10.731326
11353 1.825992 10.727703
11354 1.822369 10.724080
11355 1.822369 10.720457
11356 1.818746 10.716834
11357 1.818746 10.713211
11358 1.818746 10.709588
11359 1.818746 10.705965
11360 1.818746 10.702342
11361 1.815123 10.698719
11362 1.815123 10.695096
11363 1.815123 10.691473
11364 1.815123 10.687850
11365 1.815123 10.684227
11366 1.815123 10.680604
11367 1.818746 10.676981
11368 1.822369 10.673358
11369 1.825992 10.669735
11370 1.829615 10.666112
11371 1.833238 10.666112
11372 1.836861 10.662489
11373 1.840484 10.662489
11374 1.844107 10.658866
11375 1.847730 10.658866
11376 1.851353 10.655243
11377 1.854976 10.655243
11378 1.858599 10.651620
11379 1.862222 10.647997
11380 1.865845 10.644374
11381 1.869468 10.640751
11382 1.873091 10.637128
11383 1.876714 10.633505
11384 1.880337 10.633505
11385 1.883960 10.629882
11386 1.887583 10.629882
11387 1.891206 10.626259
11388 1.894829 10.626259
11389 1.898452 10.622636
11390 1.902075 10.622636
11391 1.905698 10.619013
11392 1.909321 10.619013
11393 1.912944 10.615390
11394 1.916567 10.615390
11395 1.920190 10.611767
11396 1.920190 10.608144
11397 1.923813 10.604521
11398 1.923813 10.600898
11399 1.927436 10.597275
11400 1.927436 10.593652
11401 1.931059 10.590029
11402 1.931059 10.586406
11403 1.934682 10.582783
11404 1.934682 10.579160
11405 1.938305 10.575537
11406 1.938305 10.571914
11407 1.941928 10.568291
11408 1.941928 10.564668
11409 1.941928 10.561045
11410 1.941928 10.557422
11411 1.941928 10.553799
11412 1.941928 10.550176
11413 1.941928 10.546553
11414 1.941928 10.542930
11415 1.941928 10.539307
11416 1.941928 10.535684
11417 1.941928 10.532061
11418 1.941928 10.528438
11419 1.941928 10.524815
11420 1.941928 10.521192
11421 1.941928 10.517569
11422 1.941928 10.513946
11423 1.941928 10.510323
11424 1.941928 10.506700
11425 1.941928 10.503077
11426 1.941928 10.499454
11427 1.941928 10.495831
11428 1.941928 10.492208
11429 1.941928 10.488585
11430 1.938305 10.484962
11431 1.938305 10.481339
11432 1.934682 10.477716
11433 1.934682 10.474093
11434 1.931059 10.470470
11435 1.931059 10.466847
11436 1.927436 10.463224
11437 1.927436 10.459601
11438 1.923813 10.455978
11439 1.923813 10.452355
11440 1.920190 10.448732
11441 1.920190 10.445109
11442 1.916567 10.441486
11443 1.912944 10.437863
11444 1.909321 10.434240
11445 1.905698 10.430617
11446 1.902075 10.426994
11447 1.898452 10.426994
11448 1.894829 10.423371
11449 1.891206 10.419748
11450 1.887583 10.419748
11451 1.883960 10.416125
11452 1.880337 10.412502
11453 1.876714 10.408879
11454 1.873091 10.405256
11455 1.869468 10.401633
11456 1.865845 10.398010
11457 1.862222 10.394387
11458 1.858599 10.390764
11459 1.854976 10.387141
11460 1.854976 10.383518
11461 1.854976 10.379895
11462 1.854976 10.376272
11463 1.854976 10.372649
11464 1.854976 10.369026
11465 1.854976 10.365403
11466 1.854976 10.361780
11467 1.854976 10.358157
11468 1.854976 10.354534
11469 1.854976 10.350911
11470 1.854976 10.347288
11471 1.854976 10.343665
11472 1.851353 10.340042
11473 1.851353 10.336419
11474 1.847730 10.332796
11475 1.847730 10.329173
11476 1.844107 10.325550
11477 1.844107 10.321927
11478 1.840484 10.318304
11479 1.840484 10.314681
11480 1.836861 10.311058
11481 1.836861 10.307435
11482 1.833238 10.303812
11483 1.833238 10.300189
11484 1.829615 10.296566
11485 1.825992 10.296566
11486 1.822369 10.292943
11487 1.818746 10.292943
11488 1.815123 10.289320
11489 1.811500 10.289320
11490 1.807877 10.285697
11491 1.804254 10.285697
11492 1.800631 10.282074
11493 1.797008 10.282074
11494 1.793385 10.278451
11495 1.789762 10.278451
11496 1.786139 10.274828
11497 1.782516 10.274828
11498 1.778893 10.271205
11499 1.775270 10.271205
11500 1.771647 10.271205
11501 1.768024 10.271205
11502 1.764401 10.267582
11503 1.760778 10.267582
11504 1.757155 10.267582
11505 1.753532 10.267582
11506 1.749909 10.263959
11507 1.746286 10.263959
11508 1.742663 10.263959
11509 1.739040 10.263959
11510 1.735417 10.260336
11511 1.731794 10.260336
11512 1.728171 10.260336
11513 1.724548 10.256713
11514 1.720925 10.256713
11515 1.717302 10.256713
11516 1.713679 10.253090
11517 1.710056 10.253090
11518 1.706433 10.253090
11519 1.702810 10.253090
11520 1.699187 10.253090
11521 1.695564 10.253090
11522 1.691941 10.253090
11523 1.688318 10.253090
11524 1.684695 10.253090
11525 1.681072 10.253090
11526 1.677449 10.253090
11527 1.673826 10.253090
11528 1.670203 10.253090
11529 1.666580 10.249467
11530 1.662957 10.249467
11531 1.659334 10.245844
11532 1.655711 10.245844
11533 1.652088 10.242221
11534 1.648465 10.242221
11535 1.644842 10.238598
11536 1.641219 10.234975
11537 1.637596 10.231352
11538 1.633973 10.231352
11539 1.630350 10.227729
11540 1.626727 10.227729
11541 1.623104 10.224106
11542 1.619481 10.224106
11543 1.615858 10.220483
11544 1.612235 10.220483
11545 1.608612 10.216860
11546 1.604989 10.216860
11547 1.601366 10.213237
11548 1.597743 10.209614
11549 1.594120 10.205991
11550 1.590497 10.202368
11551 1.586874 10.198745
11552 1.583251 10.195122
11553 1.579628 10.191499
11554 1.576005 10.187876
11555 1.572382 10.184253
11556 1.568759 10.184253
11557 1.565136 10.180630
11558 1.561513 10.180630
11559 1.557890 10.177007
11560 1.554267 10.177007
11561 1.550644 10.173384
11562 1.547021 10.173384
11563 1.543398 10.169761
11564 1.539775 10.169761
11565 1.536152 10.166138
11566 1.532529 10.162515
11567 1.528906 10.158892
11568 1.525283 10.155269
11569 1.521660 10.151646
11570 1.518037 10.148023
11571 1.514414 10.144400
11572 1.510791 10.140777
11573 1.507168 10.137154
11574 1.507168 10.133531
11575 1.507168 10.129908
11576 1.507168 10.126285
11577 1.507168 10.122662
11578 1.507168 10.119039
11579 1.507168 10.115416
11580 1.507168 10.111793
11581 1.507168 10.108170
11582 1.507168 10.104547
11583 1.507168 10.100924
11584 1.507168 10.097301
11585 1.507168 10.093678
11586 1.507168 10.090055
11587 1.507168 10.086432
11588 1.507168 10.082809
11589 1.507168 10.079186
11590 1.507168 10.075563
11591 1.507168 10.071940
11592 1.507168 10.068317
11593 1.507168 10.064694
11594 1.510791 10.061071
11595 1.510791 10.057448
11596 1.514414 10.053825
11597 1.514414 10.050202
11598 1.518037 10.046579
11599 1.518037 10.042956
11600 1.521660 10.039333
11601 1.521660 10.035710
11602 1.521660 10.032087
11603 1.521660 10.028464
11604 1.521660 10.024841
11605 1.521660 10.021218
11606 1.521660 10.017595
11607 1.521660 10.013972
11608 1.521660 10.010349
11609 1.521660 10.006726
11610 1.521660 10.003103
11611 1.521660 9.999480
11612 1.521660 9.995857
11613 1.521660 9.992234
11614 1.521660 9.988611
11615 1.521660 9.984988
11616 1.521660 9.981365
11617 1.521660 9.977742
11618 1.521660 9.974119
11619 1.521660 9.970496
11620 1.521660 9.966873
11621 1.521660 9.963250
11622 1.521660 9.959627
11623 1.518037 9.956004
11624 1.518037 9.952381
11625 1.514414 9.948758
11626 1.514414 9.945135
11627 1.510791 9.941512
11628 1.510791 9.937889
11629 1.507168 9.934266
11630 1.507168 9.930643
11631 1.503545 9.927020
11632 1.503545 9.923397
11633 1.499922 9.919774
11634 1.499922 9.916151
11635 1.496299 9.912528
11636 1.492676 9.908905
11637 1.489053 9.905282
11638 1.485430 9.901659
11639 1.481807 9.898036
11640 1.478184 9.894413
11641 1.474561 9.890790
11642 1.474561 9.887167
11643 1.470938 9.883544
11644 1.467315 9.879921
11645 1.467315 9.876298
11646 1.463692 9.872675
11647 1.463692 9.869052
11648 1.463692 9.865429
11649 1.467315 9.861806
11650 1.467315 9.858183
11651 1.470938 9.854560
11652 1.470938 9.850937
11653 1.474561 9.847314
11654 1.474561 9.843691
11655 1.478184 9.840068
11656 1.478184 9.836445
11657 1.478184 9.832822
11658 1.481807 9.829199
11659 1.481807 9.825576
11660 1.481807 9.821953
11661 1.485430 9.818330
11662 1.485430 9.814707
11663 1.489053 9.811084
11664 1.489053 9.807461
11665 1.492676 9.803838
11666 1.492676 9.800215
11667 1.496299 9.796592
11668 1.496299 9.792969
11669 1.499922 9.789346
11670 1.499922 9.785723
11671 1.503545 9.782100
11672 1.503545 9.778477
11673 1.507168 9.774854
11674 1.507168 9.771231
11675 1.507168 9.767608
11676 1.507168 9.763985
11677 1.507168 9.760362
11678 1.507168 9.756739
11679 1.507168 9.753116
11680 1.507168 9.749493
11681 1.507168 9.745870
11682 1.507168 9.742247
11683 1.507168 9.738624
11684 1.507168 9.735001
11685 1.507168 9.731378
11686 1.507168 9.727755
11687 1.507168 9.724132
11688 1.507168 9.720509
11689 1.507168 9.716886
11690 1.507168 9.713263
11691 1.507168 9.709640
11692 1.507168 9.706017
11693 1.507168 9.702394
11694 1.507168 9.698771
11695 1.507168 9.695148
11696 1.507168 9.691525
11697 1.507168 9.687902
11698 1.503545 9.684279
11699 1.503545 9.680656
11700 1.499922 9.677033
11701 1.499922 9.673410
11702 1.496299 9.669787
11703 1.496299 9.666164
11704 1.492676 9.662541
11705 1.492676 9.658918
11706 1.489053 9.655295
11707 1.489053 9.651672
11708 1.485430 9.648049
11709 1.485430 9.644426
11710 1.481807 9.640803
11711 1.481807 9.637180
11712 1.478184 9.633557
11713 1.478184 9.629934
11714 1.478184 9.626311
11715 1.474561 9.622688
11716 1.474561 9.619065
11717 1.474561 9.615442
11718 1.474561 9.611819
11719 1.470938 9.608196
11720 1.470938 9.604573
11721 1.470938 9.600950
11722 1.470938 9.597327
11723 1.474561 9.593704
11724 1.474561 9.590081
11725 1.478184 9.586458
11726 1.478184 9.582835
11727 1.481807 9.579212
11728 1.481807 9.575589
11729 1.481807 9.571966
11730 1.481807 9.568343
11731 1.481807 9.564720
11732 1.481807 9.561097
11733 1.481807 9.557474
11734 1.481807 9.553851
11735 1.481807 9.550228
11736 1.481807 9.546605
11737 1.481807 9.542982
11738 1.481807 9.539359
11739 1.481807 9.535736
11740 1.481807 9.532113
11741 1.481807 9.528490
11742 1.481807 9.524867
11743 1.481807 9.521244
11744 1.481807 9.517621
11745 1.481807 9.513998
11746 1.481807 9.510375
11747 1.481807 9.506752
11748 1.481807 9.503129
11749 1.481807 9.499506
11750 1.481807 9.495883
11751 1.478184 9.492260
11752 1.478184 9.488637
11753 1.474561 9.485014
11754 1.474561 9.481391
11755 1.470938 9.477768
11756 1.470938 9.474145
11757 1.467315 9.470522
11758 1.467315 9.466899
11759 1.463692 9.463276
11760 1.463692 9.459653
11761 1.460069 9.456030
11762 1.460069 9.452407
11763 1.456446 9.448784
11764 1.452823 9.448784
11765 1.449200 9.445161
11766 1.445577 9.441538
11767 1.441954 9.437915
11768 1.441954 9.434292
11769 1.438331 9.430669
11770 1.438331 9.427046
11771 1.434708 9.423423
11772 1.431085 9.419800
11773 1.427462 9.416177
11774 1.427462 9.412554
11775 1.423839 9.408931
11776 1.420216 9.405308
11777 1.420216 9.401685
11778 1.420216 9.398062
11779 1.420216 9.394439
11780 1.420216 9.390816
11781 1.420216 9.387193
11782 1.420216 9.383570
11783 1.420216 9.379947
11784 1.420216 9.376324
11785 1.420216 9.372701
11786 1.420216 9.369078
11787 1.420216 9.365455
11788 1.420216 9.361832
11789 1.420216 9.358209
11790 1.420216 9.354586
11791 1.420216 9.350963
11792 1.420216 9.347340
11793 1.420216 9.343717
11794 1.420216 9.340094
11795 1.420216 9.336471
11796 1.420216 9.332848
11797 1.416593 9.329225
11798 1.416593 9.325602
11799 1.412970 9.321979
11800 1.412970 9.318356
11801 1.409347 9.314733
11802 1.409347 9.311110
11803 1.405724 9.307487
11804 1.405724 9.303864
11805 1.402101 9.300241
11806 1.402101 9.296618
11807 1.398478 9.292995
11808 1.398478 9.289372
11809 1.394855 9.285749
11810 1.391232 9.282126
11811 1.387609 9.278503
11812 1.383986 9.274880
11813 1.383986 9.271257
11814 1.380363 9.267634
11815 1.380363 9.264011
11816 1.380363 9.260388
11817 1.380363 9.256765
11818 1.380363 9.253142
11819 1.380363 9.249519
11820 1.380363 9.245896
11821 1.380363 9.242273
11822 1.380363 9.238650
11823 1.380363 9.235027
11824 1.380363 9.231404
11825 1.380363 9.227781
11826 1.380363 9.224158
11827 1.380363 9.220535
11828 1.376740 9.216912
11829 1.376740 9.213289
11830 1.373117 9.209666
11831 1.373117 9.206043
11832 1.369494 9.202420
11833 1.369494 9.198797
11834 1.365871 9.195174
11835 1.365871 9.191551
11836 1.362248 9.187928
11837 1.362248 9.184305
11838 1.358625 9.180682
11839 1.358625 9.177059
11840 1.355002 9.173436
11841 1.351379 9.169813
11842 1.347756 9.166190
11843 1.344133 9.162567
11844 1.340510 9.158944
11845 1.336887 9.155321
11846 1.336887 9.151698
11847 1.340510 9.148075
11848 1.344133 9.144452
11849 1.344133 9.140829
11850 1.347756 9.137206
11851 1.347756 9.133583
11852 1.351379 9.129960
11853 1.351379 9.126337
11854 1.355002 9.122714
11855 1.355002 9.119091
11856 1.358625 9.115468
11857 1.358625 9.111845
11858 1.362248 9.108222
11859 1.362248 9.104599
11860 1.365871 9.100976
11861 1.365871 9.097353
11862 1.365871 9.093730
11863 1.365871 9.090107
11864 1.365871 9.086484
11865 1.365871 9.082861
11866 1.365871 9.079238
11867 1.365871 9.075615
11868 1.365871 9.071992
11869 1.365871 9.068369
11870 1.365871 9.064746
11871 1.365871 9.061123
11872 1.369494 9.057500
11873 1.373117 9.053877
11874 1.376740 9.050254
11875 1.380363 9.046631
11876 1.383986 9.043008
11877 1.387609 9.039385
11878 1.391232 9.035762
11879 1.394855 9.032139
11880 1.398478 9.028516
11881 1.402101 9.024893
11882 1.405724 9.024893
11883 1.409347 9.024893
11884 1.412970 9.024893
11885 1.416593 9.024893
11886 1.420216 9.021270
11887 1.423839 9.021270
11888 1.427462 9.017647
11889 1.431085 9.017647
11890 1.434708 9.014024
11891 1.438331 9.014024
11892 1.441954 9.010401
11893 1.445577 9.010401
11894 1.449200 9.006778
11895 1.452823 9.006778
11896 1.456446 9.003155
11897 1.460069 9.003155
11898 1.463692 8.999532
11899 1.463692 8.995909
11900 1.467315 8.992286
11901 1.467315 8.988663
11902 1.470938 8.985040
11903 1.470938 8.981417
11904 1.474561 8.977794
11905 1.474561 8.974171
11906 1.478184 8.970548
11907 1.478184 8.966925
11908 1.481807 8.963302
11909 1.481807 8.959679
11910 1.485430 8.956056
11911 1.485430 8.952433
11912 1.485430 8.948810
11913 1.485430 8.945187
11914 1.485430 8.941564
11915 1.485430 8.937941
11916 1.485430 8.934318
11917 1.485430 8.930695
11918 1.485430 8.927072
11919 1.485430 8.923449
11920 1.485430 8.919826
11921 1.485430 8.916203
11922 1.485430 8.912580
11923 1.485430 8.908957
11924 1.485430 8.905334
11925 1.485430 8.901711
11926 1.485430 8.898088
11927 1.485430 8.894465
11928 1.485430 8.890842
11929 1.485430 8.887219
11930 1.485430 8.883596
11931 1.485430 8.879973
11932 1.485430 8.876350
11933 1.485430 8.872727
11934 1.485430 8.869104
11935 1.489053 8.865481
11936 1.489053 8.861858
11937 1.489053 8.858235
11938 1.492676 8.854612
11939 1.492676 8.850989
11940 1.496299 8.847366
11941 1.496299 8.843743
11942 1.496299 8.840120
11943 1.496299 8.836497
11944 1.496299 8.832874
11945 1.496299 8.829251
11946 1.496299 8.825628
11947 1.496299 8.822005
11948 1.496299 8.818382
11949 1.496299 8.814759
11950 1.496299 8.811136
11951 1.496299 8.807513
11952 1.496299 8.803890
11953 1.496299 8.800267
11954 1.496299 8.796644
11955 1.496299 8.793021
11956 1.496299 8.789398
11957 1.496299 8.785775
11958 1.496299 8.782152
11959 1.496299 8.778529
11960 1.496299 8.774906
11961 1.496299 8.771283
11962 1.496299 8.767660
11963 1.496299 8.764037
11964 1.496299 8.760414
11965 1.492676 8.756791
11966 1.492676 8.753168
11967 1.489053 8.749545
11968 1.489053 8.745922
11969 1.485430 8.742299
11970 1.485430 8.738676
11971 1.481807 8.735053
11972 1.481807 8.731430
11973 1.478184 8.727807
11974 1.478184 8.724184
11975 1.474561 8.720561
11976 1.474561 8.716938
11977 1.470938 8.713315
11978 1.470938 8.709692
11979 1.470938 8.706069
11980 1.474561 8.702446
11981 1.474561 8.698823
11982 1.474561 8.695200
11983 1.478184 8.691577
11984 1.478184 8.687954
11985 1.481807 8.684331
11986 1.481807 8.680708
11987 1.485430 8.677085
11988 1.489053 8.673462
11989 1.492676 8.669839
11990 1.496299 8.666216
11991 1.499922 8.662593
11992 1.503545 8.658970
11993 1.507168 8.655347
11994 1.510791 8.651724
11995 1.514414 8.648101
11996 1.518037 8.644478
11997 1.521660 8.640855
11998 1.525283 8.637232
11999 1.528906 8.633609
12000 1.532529 8.629986
12001 1.536152 8.629986
12002 1.539775 8.626363
12003 1.543398 8.626363
12004 1.547021 8.622740
12005 1.550644 8.622740
12006 1.554267 8.619117
12007 1.557890 8.619117
12008 1.561513 8.615494
12009 1.565136 8.615494
12010 1.568759 8.611871
12011 1.572382 8.611871
12012 1.576005 8.608248
12013 1.579628 8.604625
12014 1.583251 8.601002
12015 1.586874 8.597379
12016 1.590497 8.597379
12017 1.594120 8.593756
12018 1.597743 8.590133
12019 1.597743 8.586510
12020 1.601366 8.582887
12021 1.601366 8.579264
12022 1.604989 8.575641
12023 1.604989 8.572018
12024 1.608612 8.568395
12025 1.608612 8.564772
12026 1.612235 8.561149
12027 1.612235 8.557526
12028 1.615858 8.553903
12029 1.615858 8.550280
12030 1.619481 8.546657
12031 1.619481 8.543034
12032 1.619481 8.539411
12033 1.619481 8.535788
12034 1.619481 8.532165
12035 1.619481 8.528542
12036 1.619481 8.524919
12037 1.619481 8.521296
12038 1.619481 8.517673
12039 1.619481 8.514050
12040 1.619481 8.510427
12041 1.619481 8.506804
12042 1.619481 8.503181
12043 1.619481 8.499558
12044 1.619481 8.495935
12045 1.619481 8.492312
12046 1.619481 8.488689
12047 1.619481 8.485066
12048 1.619481 8.481443
12049 1.619481 8.477820
12050 1.619481 8.474197
12051 1.619481 8.470574
12052 1.619481 8.466951
12053 1.615858 8.463328
12054 1.615858 8.459705
12055 1.612235 8.456082
12056 1.612235 8.452459
12057 1.608612 8.448836
12058 1.608612 8.445213
12059 1.604989 8.441590
12060 1.604989 8.437967
12061 1.601366 8.434344
12062 1.601366 8.430721
12063 1.597743 8.427098
12064 1.597743 8.423475
12065 1.594120 8.419852
12066 1.590497 8.416229
12067 1.586874 8.412606
12068 1.583251 8.408983
12069 1.579628 8.405360
12070 1.576005 8.401737
12071 1.572382 8.401737
12072 1.568759 8.398114
12073 1.565136 8.394491
12074 1.561513 8.394491
12075 1.557890 8.390868
12076 1.554267 8.387245
12077 1.550644 8.383622
12078 1.547021 8.379999
12079 1.547021 8.376376
12080 1.543398 8.372753
12081 1.539775 8.369130
12082 1.536152 8.365507
12083 1.536152 8.361884
12084 1.532529 8.358261
12085 1.532529 8.354638
12086 1.528906 8.351015
12087 1.525283 8.347392
12088 1.521660 8.343769
12089 1.518037 8.340146
12090 1.514414 8.336523
12091 1.510791 8.332900
12092 1.507168 8.332900
12093 1.503545 8.329277
12094 1.499922 8.325654
12095 1.496299 8.325654
12096 1.492676 8.322031
12097 1.489053 8.322031
12098 1.485430 8.318408
12099 1.481807 8.318408
12100 1.478184 8.314785
12101 1.474561 8.314785
12102 1.470938 8.311162
12103 1.467315 8.311162
12104 1.463692 8.307539
12105 1.460069 8.307539
12106 1.456446 8.303916
12107 1.452823 8.303916
12108 1.449200 8.300293
12109 1.445577 8.300293
12110 1.441954 8.300293
12111 1.438331 8.296670
12112 1.434708 8.293047
12113 1.431085 8.289424
12114 1.427462 8.285801
12115 1.427462 8.282178
12116 1.423839 8.278555
12117 1.423839 8.274932
12118 1.420216 8.271309
12119 1.420216 8.267686
12120 1.416593 8.264063
12121 1.412970 8.260440
12122 1.409347 8.256817
12123 1.405724 8.253194
12124 1.402101 8.249571
12125 1.398478 8.249571
12126 1.394855 8.245948
12127 1.391232 8.245948
12128 1.387609 8.242325
12129 1.383986 8.242325
12130 1.380363 8.238702
12131 1.376740 8.238702
12132 1.373117 8.235079
12133 1.369494 8.235079
12134 1.365871 8.231456
12135 1.362248 8.227833
12136 1.358625 8.224210
12137 1.355002 8.220587
12138 1.351379 8.216964
12139 1.347756 8.213341
12140 1.347756 8.209718
12141 1.344133 8.206095
12142 1.344133 8.202472
12143 1.340510 8.198849
12144 1.336887 8.195226
12145 1.336887 8.191603
12146 1.336887 8.187980
12147 1.336887 8.184357
12148 1.336887 8.180734
12149 1.336887 8.177111
12150 1.336887 8.173488
12151 1.336887 8.169865
12152 1.336887 8.166242
12153 1.336887 8.162619
12154 1.336887 8.158996
12155 1.336887 8.155373
12156 1.336887 8.151750
12157 1.336887 8.148127
12158 1.336887 8.144504
12159 1.336887 8.140881
12160 1.336887 8.137258
12161 1.336887 8.133635
12162 1.336887 8.130012
12163 1.336887 8.126389
12164 1.336887 8.122766
12165 1.336887 8.119143
12166 1.336887 8.115520
12167 1.336887 8.111897
12168 1.336887 8.108274
12169 1.336887 8.104651
12170 1.336887 8.101028
12171 1.336887 8.097405
12172 1.336887 8.093782
12173 1.336887 8.090159
12174 1.336887 8.086536
12175 1.333264 8.082913
12176 1.333264 8.079290
12177 1.329641 8.075667
12178 1.329641 8.072044
12179 1.326018 8.068421
12180 1.326018 8.064798
12181 1.322395 8.061175
12182 1.322395 8.057552
12183 1.318772 8.053929
12184 1.318772 8.050306
12185 1.315149 8.046683
12186 1.315149 8.043060
12187 1.311526 8.039437
12188 1.307903 8.035814
12189 1.304280 8.035814
12190 1.300657 8.032191
12191 1.297034 8.032191
12192 1.293411 8.028568
12193 1.289788 8.028568
12194 1.286165 8.024945
12195 1.282542 8.021322
12196 1.282542 8.017699
12197 1.278919 8.014076
12198 1.278919 8.010453
12199 1.275296 8.006830
12200 1.275296 8.003207
12201 1.271673 7.999584
12202 1.271673 7.995961
12203 1.268050 7.992338
12204 1.268050 7.988715
12205 1.264427 7.985092
12206 1.260804 7.981469
12207 1.257181 7.981469
12208 1.253558 7.977846
12209 1.249935 7.977846
12210 1.246312 7.974223
12211 1.242689 7.974223
12212 1.239066 7.970600
12213 1.235443 7.970600
12214 1.231820 7.966977
12215 1.228197 7.966977
12216 1.224574 7.963354
12217 1.220951 7.963354
12218 1.217328 7.959731
12219 1.213705 7.959731
12220 1.210082 7.959731
12221 1.206459 7.959731
12222 1.202836 7.959731
12223 1.199213 7.959731
12224 1.195590 7.959731
12225 1.191967 7.959731
12226 1.188344 7.959731
12227 1.184721 7.959731
12228 1.181098 7.959731
12229 1.177475 7.959731
12230 1.173852 7.959731
12231 1.170229 7.956108
12232 1.166606 7.956108
12233 1.162983 7.952485
12234 1.159360 7.952485
12235 1.155737 7.948862
12236 1.152114 7.948862
12237 1.148491 7.948862
12238 1.148491 7.945239
12239 1.144868 7.941616
12240 1.144868 7.937993
12241 1.141245 7.934370
12242 1.141245 7.930747
12243 1.137622 7.927124
12244 1.137622 7.923501
12245 1.133999 7.919878
12246 1.133999 7.916255
12247 1.130376 7.912632
12248 1.126753 7.909009
12249 1.123130 7.905386
12250 1.119507 7.901763
12251 1.115884 7.898140
12252 1.112261 7.894517
12253 1.112261 7.890894
12254 1.112261 7.887271
12255 1.112261 7.883648
12256 1.112261 7.880025
12257 1.112261 7.876402
12258 1.112261 7.872779
12259 1.112261 7.869156
12260 1.112261 7.865533
12261 1.112261 7.861910
12262 1.112261 7.858287
12263 1.112261 7.854664
12264 1.112261 7.851041
12265 1.112261 7.847418
12266 1.112261 7.843795
12267 1.112261 7.840172
12268 1.112261 7.836549
12269 1.112261 7.832926
12270 1.112261 7.829303
12271 1.112261 7.825680
12272 1.108638 7.822057
12273 1.108638 7.818434
12274 1.105015 7.814811
12275 1.105015 7.811188
12276 1.101392 7.807565
12277 1.101392 7.803942
12278 1.097769 7.800319
12279 1.097769 7.796696
12280 1.097769 7.793073
12281 1.097769 7.789450
12282 1.097769 7.785827
12283 1.097769 7.782204
12284 1.097769 7.778581
12285 1.097769 7.774958
12286 1.097769 7.771335
12287 1.097769 7.767712
12288 1.097769 7.764089
12289 1.094146 7.760466
12290 1.094146 7.756843
12291 1.090523 7.753220
12292 1.090523 7.749597
12293 1.086900 7.745974
12294 1.086900 7.742351
12295 1.083277 7.738728
12296 1.083277 7.735105
12297 1.079654 7.731482
12298 1.079654 7.727859
12299 1.076031 7.724236
12300 1.076031 7.720613
12301 1.072408 7.716990
12302 1.068785 7.716990
12303 1.065162 7.713367
12304 1.061539 7.713367
12305 1.057916 7.709744
12306 1.054293 7.709744
12307 1.050670 7.706121
12308 1.047047 7.706121
12309 1.043424 7.702498
12310 1.039801 7.702498
12311 1.036178 7.698875
12312 1.032555 7.698875
12313 1.028932 7.695252
12314 1.025309 7.695252
12315 1.021686 7.695252
12316 1.018063 7.695252
12317 1.014440 7.691629
12318 1.010817 7.688006
12319 1.007194 7.684383
12320 1.003571 7.680760
12321 0.999948 7.677137
12322 0.996325 7.673514
12323 0.992702 7.673514
12324 0.992702 7.669891
12325 0.992702 7.666268
12326 0.989079 7.662645
12327 0.989079 7.659022
12328 0.989079 7.655399
12329 0.989079 7.651776
12330 0.985456 7.648153
12331 0.985456 7.644530
12332 0.985456 7.640907
12333 0.985456 7.637284
12334 0.985456 7.633661
12335 0.985456 7.630038
12336 0.985456 7.626415
12337 0.985456 7.622792
12338 0.981833 7.619169
12339 0.981833 7.615546
12340 0.978210 7.611923
12341 0.978210 7.608300
12342 0.974587 7.604677
12343 0.974587 7.601054
12344 0.970964 7.597431
12345 0.970964 7.593808
12346 0.967341 7.590185
12347 0.967341 7.586562
12348 0.963718 7.582939
12349 0.963718 7.579316
12350 0.960095 7.575693
12351 0.960095 7.572070
12352 0.956472 7.568447
12353 0.952849 7.564824
12354 0.952849 7.561201
12355 0.952849 7.557578
12356 0.952849 7.553955
12357 0.952849 7.550332
12358 0.952849 7.546709
12359 0.952849 7.543086
12360 0.952849 7.539463
12361 0.952849 7.535840
12362 0.949226 7.532217
12363 0.949226 7.528594
12364 0.949226 7.524971
12365 0.945603 7.521348
12366 0.945603 7.517725
12367 0.941980 7.514102
12368 0.941980 7.510479
12369 0.941980 7.506856
12370 0.941980 7.503233
12371 0.941980 7.499610
12372 0.941980 7.495987
12373 0.941980 7.492364
12374 0.941980 7.488741
12375 0.941980 7.485118
12376 0.938357 7.481495
12377 0.938357 7.477872
12378 0.934734 7.474249
12379 0.934734 7.470626
12380 0.931111 7.467003
12381 0.931111 7.463380
12382 0.927488 7.459757
12383 0.927488 7.456134
12384 0.923865 7.452511
12385 0.923865 7.448888
12386 0.920242 7.445265
12387 0.920242 7.441642
12388 0.916619 7.438019
12389 0.912996 7.434396
12390 0.909373 7.430773
12391 0.905750 7.427150
12392 0.902127 7.423527
12393 0.898504 7.423527
12394 0.894881 7.419904
12395 0.891258 7.416281
12396 0.887635 7.412658
12397 0.884012 7.409035
12398 0.880389 7.405412
12399 0.876766 7.401789
12400 0.873143 7.398166
12401 0.869520 7.394543
12402 0.869520 7.390920
12403 0.869520 7.387297
12404 0.869520 7.383674
12405 0.869520 7.380051
12406 0.869520 7.376428
12407 0.869520 7.372805
12408 0.869520 7.369182
12409 0.865897 7.365559
12410 0.865897 7.361936
12411 0.862274 7.358313
12412 0.862274 7.354690
12413 0.858651 7.351067
12414 0.858651 7.347444
12415 0.855028 7.343821
12416 0.855028 7.340198
12417 0.851405 7.336575
12418 0.851405 7.332952
12419 0.847782 7.329329
12420 0.847782 7.325706
12421 0.844159 7.322083
12422 0.840536 7.322083
12423 0.836913 7.318460
12424 0.833290 7.318460
12425 0.829667 7.314837
12426 0.826044 7.314837
12427 0.822421 7.311214
12428 0.818798 7.311214
12429 0.815175 7.307591
12430 0.811552 7.307591
12431 0.807929 7.303968
12432 0.804306 7.303968
12433 0.800683 7.300345
12434 0.797060 7.300345
12435 0.793437 7.300345
12436 0.789814 7.300345
12437 0.786191 7.300345
12438 0.782568 7.300345
12439 0.778945 7.300345
12440 0.775322 7.300345
12441 0.771699 7.300345
12442 0.768076 7.300345
12443 0.764453 7.300345
12444 0.760830 7.300345
12445 0.757207 7.300345
12446 0.753584 7.300345
12447 0.749961 7.300345
12448 0.749961 7.296722
12449 0.746338 7.293099
12450 0.746338 7.289476
12451 0.746338 7.285853
12452 0.742715 7.282230
12453 0.742715 7.278607
12454 0.742715 7.274984
12455 0.739092 7.271361
12456 0.739092 7.267738
12457 0.739092 7.264115
12458 0.739092 7.260492
12459 0.739092 7.256869
12460 0.739092 7.253246
12461 0.735469 7.249623
12462 0.735469 7.246000
12463 0.735469 7.242377
12464 0.735469 7.238754
12465 0.735469 7.235131
12466 0.735469 7.231508
