# Supplementary material for: Statistical Mapping of Maize Bundle Intensity at the Stem Scale Using Spatial Normalisation of Replicated Images
Source: PLoS One. 2014 Mar 12;9(3):e90673. doi: 10.1371/journal.pone.0090673 (PMC3951278; doi:10.1371/journal.pone.0090673)
Supplement: File S2 — Data files containing bundle positions and slice contours. (ZIP) [file pone.0090673.s002.zip › data/macro/tables/contoursMm/s02aCntMm.txt]

name   x   y
   1  0.764453 5.028724
   2  0.768076 5.025101
   3  0.768076 5.021478
   4  0.768076 5.017855
   5  0.768076 5.014232
   6  0.768076 5.010609
   7  0.768076 5.006986
   8  0.768076 5.003363
   9  0.771699 4.999740
  10  0.771699 4.996117
  11  0.771699 4.992494
  12  0.775322 4.988871
  13  0.775322 4.985248
  14  0.775322 4.981625
  15  0.775322 4.978002
  16  0.775322 4.974379
  17  0.775322 4.970756
  18  0.775322 4.967133
  19  0.775322 4.963510
  20  0.775322 4.959887
  21  0.775322 4.956264
  22  0.778945 4.952641
  23  0.778945 4.949018
  24  0.778945 4.945395
  25  0.782568 4.941772
  26  0.782568 4.938149
  27  0.786191 4.934526
  28  0.789814 4.930903
  29  0.789814 4.927280
  30  0.793437 4.927280
  31  0.797060 4.923657
  32  0.800683 4.923657
  33  0.804306 4.920034
  34  0.807929 4.916411
  35  0.811552 4.912788
  36  0.815175 4.909165
  37  0.815175 4.905542
  38  0.818798 4.901919
  39  0.818798 4.898296
  40  0.822421 4.894673
  41  0.822421 4.891050
  42  0.826044 4.887427
  43  0.826044 4.883804
  44  0.829667 4.880181
  45  0.829667 4.876558
  46  0.833290 4.872935
  47  0.833290 4.869312
  48  0.836913 4.865689
  49  0.836913 4.862066
  50  0.836913 4.858443
  51  0.836913 4.854820
  52  0.836913 4.851197
  53  0.840536 4.847574
  54  0.844159 4.843951
  55  0.847782 4.840328
  56  0.851405 4.836705
  57  0.855028 4.833082
  58  0.855028 4.829459
  59  0.858651 4.825836
  60  0.858651 4.822213
  61  0.862274 4.818590
  62  0.862274 4.814967
  63  0.865897 4.811344
  64  0.865897 4.807721
  65  0.869520 4.804098
  66  0.869520 4.800475
  67  0.873143 4.796852
  68  0.873143 4.793229
  69  0.876766 4.789606
  70  0.876766 4.785983
  71  0.880389 4.782360
  72  0.884012 4.782360
  73  0.887635 4.778737
  74  0.891258 4.775114
  75  0.894881 4.771491
  76  0.898504 4.767868
  77  0.902127 4.764245
  78  0.905750 4.760622
  79  0.909373 4.756999
  80  0.909373 4.753376
  81  0.912996 4.749753
  82  0.912996 4.746130
  83  0.916619 4.742507
  84  0.916619 4.738884
  85  0.920242 4.735261
  86  0.920242 4.731638
  87  0.923865 4.728015
  88  0.923865 4.724392
  89  0.927488 4.720769
  90  0.931111 4.717146
  91  0.931111 4.713523
  92  0.934734 4.713523
  93  0.938357 4.709900
  94  0.941980 4.709900
  95  0.945603 4.706277
  96  0.949226 4.706277
  97  0.952849 4.702654
  98  0.956472 4.702654
  99  0.960095 4.699031
 100  0.963718 4.695408
 101  0.967341 4.691785
 102  0.967341 4.688162
 103  0.970964 4.684539
 104  0.970964 4.680916
 105  0.974587 4.677293
 106  0.974587 4.673670
 107  0.978210 4.670047
 108  0.978210 4.666424
 109  0.981833 4.662801
 110  0.981833 4.659178
 111  0.985456 4.655555
 112  0.985456 4.651932
 113  0.989079 4.648309
 114  0.989079 4.644686
 115  0.989079 4.641063
 116  0.989079 4.637440
 117  0.989079 4.633817
 118  0.992702 4.630194
 119  0.992702 4.626571
 120  0.996325 4.622948
 121  0.996325 4.619325
 122  0.996325 4.615702
 123  0.999948 4.612079
 124  0.999948 4.608456
 125  0.999948 4.604833
 126  0.999948 4.601210
 127  0.999948 4.597587
 128  1.003571 4.593964
 129  1.007194 4.590341
 130  1.010817 4.590341
 131  1.014440 4.586718
 132  1.018063 4.583095
 133  1.021686 4.579472
 134  1.021686 4.575849
 135  1.025309 4.572226
 136  1.025309 4.568603
 137  1.028932 4.564980
 138  1.028932 4.561357
 139  1.032555 4.557734
 140  1.032555 4.554111
 141  1.036178 4.550488
 142  1.036178 4.546865
 143  1.039801 4.543242
 144  1.039801 4.539619
 145  1.043424 4.535996
 146  1.043424 4.532373
 147  1.043424 4.528750
 148  1.043424 4.525127
 149  1.043424 4.521504
 150  1.043424 4.517881
 151  1.043424 4.514258
 152  1.043424 4.510635
 153  1.047047 4.507012
 154  1.050670 4.503389
 155  1.050670 4.499766
 156  1.054293 4.496143
 157  1.054293 4.492520
 158  1.057916 4.488897
 159  1.057916 4.485274
 160  1.061539 4.481651
 161  1.061539 4.478028
 162  1.065162 4.474405
 163  1.065162 4.470782
 164  1.068785 4.467159
 165  1.068785 4.463536
 166  1.072408 4.459913
 167  1.072408 4.456290
 168  1.072408 4.452667
 169  1.072408 4.449044
 170  1.076031 4.449044
 171  1.079654 4.445421
 172  1.083277 4.441798
 173  1.086900 4.438175
 174  1.090523 4.434552
 175  1.090523 4.430929
 176  1.094146 4.427306
 177  1.094146 4.423683
 178  1.097769 4.420060
 179  1.097769 4.416437
 180  1.101392 4.412814
 181  1.101392 4.409191
 182  1.105015 4.405568
 183  1.105015 4.401945
 184  1.108638 4.398322
 185  1.108638 4.394699
 186  1.112261 4.391076
 187  1.112261 4.387453
 188  1.112261 4.383830
 189  1.112261 4.380207
 190  1.112261 4.376584
 191  1.112261 4.372961
 192  1.112261 4.369338
 193  1.112261 4.365715
 194  1.112261 4.362092
 195  1.112261 4.358469
 196  1.112261 4.354846
 197  1.115884 4.351223
 198  1.115884 4.347600
 199  1.115884 4.343977
 200  1.119507 4.340354
 201  1.119507 4.336731
 202  1.119507 4.333108
 203  1.119507 4.329485
 204  1.123130 4.325862
 205  1.123130 4.322239
 206  1.123130 4.318616
 207  1.126753 4.314993
 208  1.130376 4.311370
 209  1.130376 4.307747
 210  1.133999 4.304124
 211  1.133999 4.300501
 212  1.137622 4.296878
 213  1.141245 4.293255
 214  1.144868 4.289632
 215  1.148491 4.286009
 216  1.152114 4.282386
 217  1.155737 4.278763
 218  1.159360 4.275140
 219  1.162983 4.271517
 220  1.162983 4.267894
 221  1.166606 4.264271
 222  1.166606 4.260648
 223  1.170229 4.257025
 224  1.170229 4.253402
 225  1.173852 4.249779
 226  1.173852 4.246156
 227  1.177475 4.242533
 228  1.177475 4.238910
 229  1.181098 4.235287
 230  1.181098 4.231664
 231  1.184721 4.228041
 232  1.184721 4.224418
 233  1.184721 4.220795
 234  1.184721 4.217172
 235  1.184721 4.213549
 236  1.184721 4.209926
 237  1.184721 4.206303
 238  1.184721 4.202680
 239  1.184721 4.199057
 240  1.184721 4.195434
 241  1.184721 4.191811
 242  1.184721 4.188188
 243  1.184721 4.184565
 244  1.184721 4.180942
 245  1.184721 4.177319
 246  1.184721 4.173696
 247  1.184721 4.170073
 248  1.184721 4.166450
 249  1.184721 4.162827
 250  1.184721 4.159204
 251  1.184721 4.155581
 252  1.184721 4.151958
 253  1.184721 4.148335
 254  1.188344 4.144712
 255  1.188344 4.141089
 256  1.191967 4.137466
 257  1.195590 4.133843
 258  1.199213 4.130220
 259  1.202836 4.126597
 260  1.206459 4.126597
 261  1.210082 4.122974
 262  1.213705 4.119351
 263  1.217328 4.115728
 264  1.220951 4.112105
 265  1.220951 4.108482
 266  1.224574 4.104859
 267  1.224574 4.101236
 268  1.228197 4.097613
 269  1.228197 4.093990
 270  1.231820 4.090367
 271  1.231820 4.086744
 272  1.235443 4.083121
 273  1.235443 4.079498
 274  1.239066 4.075875
 275  1.239066 4.072252
 276  1.242689 4.068629
 277  1.242689 4.065006
 278  1.242689 4.061383
 279  1.242689 4.057760
 280  1.246312 4.054137
 281  1.246312 4.050514
 282  1.246312 4.046891
 283  1.246312 4.043268
 284  1.249935 4.039645
 285  1.249935 4.036022
 286  1.253558 4.032399
 287  1.257181 4.028776
 288  1.260804 4.025153
 289  1.264427 4.021530
 290  1.268050 4.021530
 291  1.271673 4.017907
 292  1.275296 4.014284
 293  1.278919 4.010661
 294  1.282542 4.007038
 295  1.286165 4.003415
 296  1.289788 3.999792
 297  1.293411 3.996169
 298  1.293411 3.992546
 299  1.297034 3.988923
 300  1.297034 3.985300
 301  1.300657 3.981677
 302  1.300657 3.978054
 303  1.304280 3.974431
 304  1.304280 3.970808
 305  1.307903 3.967185
 306  1.307903 3.963562
 307  1.311526 3.959939
 308  1.311526 3.956316
 309  1.315149 3.952693
 310  1.315149 3.949070
 311  1.318772 3.945447
 312  1.318772 3.941824
 313  1.322395 3.938201
 314  1.322395 3.934578
 315  1.322395 3.930955
 316  1.322395 3.927332
 317  1.326018 3.923709
 318  1.329641 3.920086
 319  1.329641 3.916463
 320  1.333264 3.912840
 321  1.336887 3.912840
 322  1.340510 3.909217
 323  1.344133 3.905594
 324  1.344133 3.901971
 325  1.347756 3.898348
 326  1.347756 3.894725
 327  1.351379 3.891102
 328  1.351379 3.887479
 329  1.355002 3.883856
 330  1.355002 3.880233
 331  1.358625 3.876610
 332  1.358625 3.872987
 333  1.362248 3.869364
 334  1.362248 3.865741
 335  1.365871 3.862118
 336  1.365871 3.858495
 337  1.365871 3.854872
 338  1.365871 3.851249
 339  1.365871 3.847626
 340  1.365871 3.844003
 341  1.365871 3.840380
 342  1.365871 3.836757
 343  1.365871 3.833134
 344  1.365871 3.829511
 345  1.365871 3.825888
 346  1.365871 3.822265
 347  1.365871 3.818642
 348  1.365871 3.815019
 349  1.365871 3.811396
 350  1.365871 3.807773
 351  1.365871 3.804150
 352  1.365871 3.800527
 353  1.365871 3.796904
 354  1.365871 3.793281
 355  1.365871 3.789658
 356  1.365871 3.786035
 357  1.365871 3.782412
 358  1.365871 3.778789
 359  1.369494 3.775166
 360  1.369494 3.771543
 361  1.373117 3.767920
 362  1.373117 3.764297
 363  1.376740 3.760674
 364  1.376740 3.757051
 365  1.380363 3.753428
 366  1.380363 3.749805
 367  1.383986 3.746182
 368  1.383986 3.742559
 369  1.387609 3.738936
 370  1.391232 3.735313
 371  1.391232 3.731690
 372  1.394855 3.728067
 373  1.398478 3.728067
 374  1.402101 3.724444
 375  1.405724 3.720821
 376  1.409347 3.717198
 377  1.409347 3.713575
 378  1.412970 3.709952
 379  1.412970 3.706329
 380  1.416593 3.702706
 381  1.416593 3.699083
 382  1.420216 3.695460
 383  1.420216 3.691837
 384  1.423839 3.688214
 385  1.423839 3.684591
 386  1.427462 3.680968
 387  1.427462 3.677345
 388  1.431085 3.673722
 389  1.431085 3.670099
 390  1.431085 3.666476
 391  1.434708 3.662853
 392  1.434708 3.659230
 393  1.434708 3.655607
 394  1.438331 3.651984
 395  1.438331 3.648361
 396  1.438331 3.644738
 397  1.441954 3.641115
 398  1.441954 3.637492
 399  1.445577 3.633869
 400  1.445577 3.630246
 401  1.449200 3.626623
 402  1.452823 3.623000
 403  1.452823 3.619377
 404  1.456446 3.619377
 405  1.460069 3.615754
 406  1.463692 3.612131
 407  1.467315 3.608508
 408  1.470938 3.604885
 409  1.470938 3.601262
 410  1.474561 3.597639
 411  1.474561 3.594016
 412  1.478184 3.590393
 413  1.478184 3.586770
 414  1.481807 3.583147
 415  1.481807 3.579524
 416  1.485430 3.575901
 417  1.485430 3.572278
 418  1.489053 3.568655
 419  1.489053 3.565032
 420  1.492676 3.561409
 421  1.492676 3.557786
 422  1.492676 3.554163
 423  1.492676 3.550540
 424  1.492676 3.546917
 425  1.492676 3.543294
 426  1.492676 3.539671
 427  1.492676 3.536048
 428  1.496299 3.532425
 429  1.496299 3.528802
 430  1.496299 3.525179
 431  1.499922 3.521556
 432  1.499922 3.517933
 433  1.503545 3.514310
 434  1.503545 3.510687
 435  1.507168 3.507064
 436  1.507168 3.503441
 437  1.510791 3.499818
 438  1.510791 3.496195
 439  1.514414 3.492572
 440  1.518037 3.488949
 441  1.521660 3.485326
 442  1.525283 3.481703
 443  1.528906 3.478080
 444  1.532529 3.474457
 445  1.536152 3.470834
 446  1.539775 3.467211
 447  1.543398 3.463588
 448  1.543398 3.459965
 449  1.547021 3.456342
 450  1.547021 3.452719
 451  1.550644 3.449096
 452  1.550644 3.445473
 453  1.554267 3.441850
 454  1.554267 3.438227
 455  1.557890 3.434604
 456  1.557890 3.430981
 457  1.561513 3.427358
 458  1.561513 3.423735
 459  1.565136 3.420112
 460  1.565136 3.416489
 461  1.568759 3.412866
 462  1.568759 3.409243
 463  1.568759 3.405620
 464  1.568759 3.401997
 465  1.568759 3.398374
 466  1.568759 3.394751
 467  1.568759 3.391128
 468  1.568759 3.387505
 469  1.568759 3.383882
 470  1.568759 3.380259
 471  1.568759 3.376636
 472  1.568759 3.373013
 473  1.568759 3.369390
 474  1.568759 3.365767
 475  1.568759 3.362144
 476  1.568759 3.358521
 477  1.568759 3.354898
 478  1.568759 3.351275
 479  1.568759 3.347652
 480  1.568759 3.344029
 481  1.568759 3.340406
 482  1.568759 3.336783
 483  1.568759 3.333160
 484  1.568759 3.329537
 485  1.568759 3.325914
 486  1.568759 3.322291
 487  1.568759 3.318668
 488  1.568759 3.315045
 489  1.568759 3.311422
 490  1.568759 3.307799
 491  1.568759 3.304176
 492  1.568759 3.300553
 493  1.568759 3.296930
 494  1.568759 3.293307
 495  1.572382 3.289684
 496  1.576005 3.286061
 497  1.579628 3.282438
 498  1.583251 3.278815
 499  1.586874 3.278815
 500  1.590497 3.275192
 501  1.594120 3.271569
 502  1.597743 3.267946
 503  1.601366 3.264323
 504  1.604989 3.260700
 505  1.608612 3.257077
 506  1.612235 3.253454
 507  1.612235 3.249831
 508  1.615858 3.249831
 509  1.619481 3.246208
 510  1.623104 3.242585
 511  1.626727 3.238962
 512  1.630350 3.235339
 513  1.630350 3.231716
 514  1.633973 3.228093
 515  1.633973 3.224470
 516  1.637596 3.220847
 517  1.637596 3.217224
 518  1.641219 3.213601
 519  1.641219 3.209978
 520  1.644842 3.206355
 521  1.644842 3.202732
 522  1.648465 3.199109
 523  1.648465 3.195486
 524  1.652088 3.191863
 525  1.652088 3.188240
 526  1.652088 3.184617
 527  1.652088 3.180994
 528  1.652088 3.177371
 529  1.652088 3.173748
 530  1.652088 3.170125
 531  1.655711 3.166502
 532  1.659334 3.162879
 533  1.662957 3.159256
 534  1.662957 3.155633
 535  1.666580 3.152010
 536  1.666580 3.148387
 537  1.670203 3.144764
 538  1.670203 3.141141
 539  1.673826 3.137518
 540  1.673826 3.133895
 541  1.677449 3.130272
 542  1.677449 3.126649
 543  1.681072 3.123026
 544  1.681072 3.119403
 545  1.684695 3.115780
 546  1.684695 3.112157
 547  1.684695 3.108534
 548  1.684695 3.104911
 549  1.684695 3.101288
 550  1.688318 3.097665
 551  1.688318 3.094042
 552  1.688318 3.090419
 553  1.691941 3.086796
 554  1.691941 3.083173
 555  1.691941 3.079550
 556  1.691941 3.075927
 557  1.691941 3.072304
 558  1.691941 3.068681
 559  1.691941 3.065058
 560  1.691941 3.061435
 561  1.691941 3.057812
 562  1.691941 3.054189
 563  1.691941 3.050566
 564  1.691941 3.046943
 565  1.695564 3.043320
 566  1.695564 3.039697
 567  1.695564 3.036074
 568  1.695564 3.032451
 569  1.695564 3.028828
 570  1.695564 3.025205
 571  1.695564 3.021582
 572  1.695564 3.017959
 573  1.695564 3.014336
 574  1.695564 3.010713
 575  1.695564 3.007090
 576  1.695564 3.003467
 577  1.695564 2.999844
 578  1.695564 2.996221
 579  1.695564 2.992598
 580  1.695564 2.988975
 581  1.695564 2.985352
 582  1.695564 2.981729
 583  1.695564 2.978106
 584  1.699187 2.974483
 585  1.702810 2.970860
 586  1.706433 2.967237
 587  1.710056 2.963614
 588  1.713679 2.963614
 589  1.717302 2.959991
 590  1.720925 2.959991
 591  1.724548 2.956368
 592  1.728171 2.956368
 593  1.731794 2.952745
 594  1.735417 2.952745
 595  1.739040 2.949122
 596  1.742663 2.949122
 597  1.746286 2.945499
 598  1.749909 2.945499
 599  1.753532 2.945499
 600  1.757155 2.945499
 601  1.760778 2.945499
 602  1.764401 2.945499
 603  1.768024 2.945499
 604  1.771647 2.945499
 605  1.775270 2.945499
 606  1.778893 2.945499
 607  1.782516 2.945499
 608  1.786139 2.945499
 609  1.789762 2.945499
 610  1.793385 2.945499
 611  1.797008 2.945499
 612  1.800631 2.945499
 613  1.804254 2.945499
 614  1.807877 2.945499
 615  1.811500 2.945499
 616  1.815123 2.945499
 617  1.818746 2.945499
 618  1.822369 2.945499
 619  1.825992 2.945499
 620  1.829615 2.945499
 621  1.833238 2.945499
 622  1.836861 2.945499
 623  1.840484 2.945499
 624  1.844107 2.945499
 625  1.847730 2.941876
 626  1.851353 2.941876
 627  1.854976 2.941876
 628  1.858599 2.941876
 629  1.862222 2.941876
 630  1.865845 2.941876
 631  1.869468 2.941876
 632  1.873091 2.941876
 633  1.876714 2.938253
 634  1.880337 2.938253
 635  1.883960 2.938253
 636  1.887583 2.934630
 637  1.891206 2.934630
 638  1.894829 2.931007
 639  1.898452 2.931007
 640  1.902075 2.927384
 641  1.905698 2.927384
 642  1.909321 2.923761
 643  1.912944 2.923761
 644  1.916567 2.920138
 645  1.920190 2.920138
 646  1.923813 2.916515
 647  1.927436 2.916515
 648  1.931059 2.912892
 649  1.934682 2.909269
 650  1.938305 2.905646
 651  1.941928 2.902023
 652  1.945551 2.898400
 653  1.949174 2.894777
 654  1.952797 2.891154
 655  1.956420 2.887531
 656  1.960043 2.887531
 657  1.963666 2.883908
 658  1.967289 2.883908
 659  1.970912 2.880285
 660  1.974535 2.880285
 661  1.978158 2.876662
 662  1.981781 2.873039
 663  1.985404 2.869416
 664  1.989027 2.865793
 665  1.992650 2.862170
 666  1.996273 2.858547
 667  1.999896 2.854924
 668  2.003519 2.851301
 669  2.007142 2.847678
 670  2.010765 2.844055
 671  2.014388 2.840432
 672  2.018011 2.836809
 673  2.021634 2.836809
 674  2.025257 2.833186
 675  2.028880 2.833186
 676  2.032503 2.829563
 677  2.036126 2.829563
 678  2.039749 2.825940
 679  2.043372 2.822317
 680  2.046995 2.818694
 681  2.050618 2.815071
 682  2.054241 2.811448
 683  2.054241 2.807825
 684  2.057864 2.804202
 685  2.057864 2.800579
 686  2.061487 2.796956
 687  2.061487 2.793333
 688  2.065110 2.789710
 689  2.065110 2.786087
 690  2.068733 2.782464
 691  2.068733 2.778841
 692  2.072356 2.775218
 693  2.072356 2.771595
 694  2.075979 2.767972
 695  2.075979 2.764349
 696  2.079602 2.760726
 697  2.083225 2.757103
 698  2.086848 2.753480
 699  2.090471 2.749857
 700  2.094094 2.746234
 701  2.097717 2.746234
 702  2.101340 2.746234
 703  2.104963 2.746234
 704  2.108586 2.746234
 705  2.112209 2.746234
 706  2.115832 2.746234
 707  2.119455 2.746234
 708  2.123078 2.746234
 709  2.126701 2.746234
 710  2.130324 2.746234
 711  2.133947 2.746234
 712  2.137570 2.746234
 713  2.141193 2.746234
 714  2.144816 2.746234
 715  2.148439 2.746234
 716  2.152062 2.746234
 717  2.155685 2.746234
 718  2.159308 2.746234
 719  2.162931 2.746234
 720  2.166554 2.746234
 721  2.170177 2.742611
 722  2.173800 2.742611
 723  2.177423 2.738988
 724  2.181046 2.738988
 725  2.184669 2.735365
 726  2.188292 2.735365
 727  2.191915 2.731742
 728  2.195538 2.731742
 729  2.199161 2.728119
 730  2.202784 2.728119
 731  2.206407 2.724496
 732  2.210030 2.724496
 733  2.213653 2.720873
 734  2.217276 2.717250
 735  2.220899 2.717250
 736  2.224522 2.713627
 737  2.228145 2.713627
 738  2.231768 2.710004
 739  2.235391 2.710004
 740  2.239014 2.706381
 741  2.242637 2.706381
 742  2.246260 2.702758
 743  2.249883 2.702758
 744  2.253506 2.699135
 745  2.257129 2.699135
 746  2.260752 2.695512
 747  2.264375 2.695512
 748  2.267998 2.691889
 749  2.271621 2.691889
 750  2.275244 2.688266
 751  2.278867 2.684643
 752  2.282490 2.681020
 753  2.286113 2.677397
 754  2.289736 2.673774
 755  2.293359 2.670151
 756  2.296982 2.666528
 757  2.300605 2.666528
 758  2.304228 2.662905
 759  2.307851 2.662905
 760  2.311474 2.659282
 761  2.315097 2.659282
 762  2.318720 2.655659
 763  2.322343 2.655659
 764  2.325966 2.652036
 765  2.329589 2.652036
 766  2.333212 2.648413
 767  2.336835 2.648413
 768  2.340458 2.644790
 769  2.344081 2.644790
 770  2.347704 2.641167
 771  2.351327 2.641167
 772  2.354950 2.637544
 773  2.358573 2.633921
 774  2.362196 2.630298
 775  2.365819 2.626675
 776  2.369442 2.623052
 777  2.373065 2.623052
 778  2.376688 2.619429
 779  2.380311 2.619429
 780  2.383934 2.615806
 781  2.387557 2.615806
 782  2.391180 2.612183
 783  2.394803 2.612183
 784  2.398426 2.608560
 785  2.402049 2.608560
 786  2.405672 2.604937
 787  2.409295 2.604937
 788  2.412918 2.601314
 789  2.416541 2.601314
 790  2.420164 2.597691
 791  2.423787 2.594068
 792  2.427410 2.590445
 793  2.431033 2.586822
 794  2.434656 2.583199
 795  2.438279 2.583199
 796  2.441902 2.579576
 797  2.445525 2.579576
 798  2.449148 2.575953
 799  2.452771 2.575953
 800  2.456394 2.572330
 801  2.460017 2.568707
 802  2.463640 2.568707
 803  2.467263 2.565084
 804  2.470886 2.565084
 805  2.474509 2.565084
 806  2.478132 2.565084
 807  2.481755 2.561461
 808  2.485378 2.561461
 809  2.489001 2.561461
 810  2.492624 2.561461
 811  2.496247 2.557838
 812  2.499870 2.557838
 813  2.503493 2.554215
 814  2.507116 2.554215
 815  2.510739 2.550592
 816  2.514362 2.550592
 817  2.517985 2.546969
 818  2.521608 2.546969
 819  2.525231 2.543346
 820  2.528854 2.543346
 821  2.532477 2.539723
 822  2.536100 2.539723
 823  2.539723 2.536100
 824  2.543346 2.532477
 825  2.546969 2.528854
 826  2.550592 2.525231
 827  2.554215 2.521608
 828  2.557838 2.517985
 829  2.561461 2.514362
 830  2.565084 2.510739
 831  2.568707 2.507116
 832  2.572330 2.503493
 833  2.575953 2.499870
 834  2.579576 2.496247
 835  2.583199 2.492624
 836  2.586822 2.489001
 837  2.590445 2.485378
 838  2.594068 2.481755
 839  2.597691 2.478132
 840  2.601314 2.474509
 841  2.604937 2.470886
 842  2.608560 2.467263
 843  2.612183 2.463640
 844  2.615806 2.460017
 845  2.619429 2.460017
 846  2.623052 2.460017
 847  2.626675 2.456394
 848  2.630298 2.456394
 849  2.633921 2.456394
 850  2.637544 2.456394
 851  2.641167 2.452771
 852  2.644790 2.452771
 853  2.648413 2.452771
 854  2.652036 2.449148
 855  2.655659 2.449148
 856  2.659282 2.445525
 857  2.662905 2.445525
 858  2.666528 2.441902
 859  2.670151 2.441902
 860  2.673774 2.438279
 861  2.677397 2.438279
 862  2.681020 2.434656
 863  2.684643 2.434656
 864  2.688266 2.431033
 865  2.691889 2.431033
 866  2.695512 2.427410
 867  2.699135 2.427410
 868  2.702758 2.423787
 869  2.706381 2.420164
 870  2.710004 2.416541
 871  2.713627 2.412918
 872  2.713627 2.409295
 873  2.717250 2.405672
 874  2.717250 2.402049
 875  2.720873 2.398426
 876  2.720873 2.394803
 877  2.724496 2.391180
 878  2.728119 2.387557
 879  2.731742 2.387557
 880  2.735365 2.383934
 881  2.738988 2.383934
 882  2.742611 2.383934
 883  2.746234 2.383934
 884  2.749857 2.380311
 885  2.753480 2.380311
 886  2.757103 2.380311
 887  2.760726 2.383934
 888  2.764349 2.383934
 889  2.767972 2.383934
 890  2.771595 2.383934
 891  2.775218 2.383934
 892  2.778841 2.383934
 893  2.782464 2.383934
 894  2.786087 2.383934
 895  2.789710 2.383934
 896  2.793333 2.383934
 897  2.796956 2.383934
 898  2.800579 2.383934
 899  2.804202 2.383934
 900  2.807825 2.383934
 901  2.811448 2.383934
 902  2.815071 2.383934
 903  2.818694 2.383934
 904  2.822317 2.383934
 905  2.825940 2.383934
 906  2.829563 2.383934
 907  2.833186 2.383934
 908  2.836809 2.383934
 909  2.840432 2.383934
 910  2.844055 2.383934
 911  2.847678 2.383934
 912  2.851301 2.380311
 913  2.854924 2.380311
 914  2.858547 2.376688
 915  2.862170 2.376688
 916  2.865793 2.373065
 917  2.869416 2.373065
 918  2.873039 2.369442
 919  2.876662 2.369442
 920  2.880285 2.365819
 921  2.883908 2.365819
 922  2.887531 2.362196
 923  2.891154 2.362196
 924  2.894777 2.358573
 925  2.898400 2.354950
 926  2.898400 2.351327
 927  2.902023 2.347704
 928  2.902023 2.344081
 929  2.905646 2.340458
 930  2.905646 2.336835
 931  2.909269 2.333212
 932  2.909269 2.329589
 933  2.912892 2.325966
 934  2.912892 2.322343
 935  2.916515 2.318720
 936  2.920138 2.318720
 937  2.923761 2.315097
 938  2.927384 2.315097
 939  2.931007 2.311474
 940  2.934630 2.311474
 941  2.938253 2.307851
 942  2.941876 2.307851
 943  2.945499 2.304228
 944  2.949122 2.300605
 945  2.952745 2.296982
 946  2.956368 2.293359
 947  2.959991 2.289736
 948  2.963614 2.286113
 949  2.963614 2.282490
 950  2.967237 2.278867
 951  2.967237 2.275244
 952  2.970860 2.271621
 953  2.970860 2.267998
 954  2.974483 2.264375
 955  2.974483 2.260752
 956  2.978106 2.257129
 957  2.981729 2.253506
 958  2.985352 2.253506
 959  2.988975 2.249883
 960  2.992598 2.249883
 961  2.996221 2.246260
 962  2.999844 2.246260
 963  3.003467 2.242637
 964  3.007090 2.239014
 965  3.010713 2.235391
 966  3.014336 2.231768
 967  3.017959 2.228145
 968  3.021582 2.224522
 969  3.025205 2.220899
 970  3.028828 2.217276
 971  3.032451 2.213653
 972  3.032451 2.210030
 973  3.036074 2.206407
 974  3.039697 2.202784
 975  3.043320 2.199161
 976  3.046943 2.195538
 977  3.050566 2.191915
 978  3.054189 2.191915
 979  3.057812 2.191915
 980  3.061435 2.188292
 981  3.065058 2.188292
 982  3.068681 2.188292
 983  3.072304 2.188292
 984  3.075927 2.184669
 985  3.079550 2.184669
 986  3.083173 2.184669
 987  3.086796 2.184669
 988  3.090419 2.181046
 989  3.094042 2.181046
 990  3.097665 2.181046
 991  3.101288 2.181046
 992  3.104911 2.181046
 993  3.108534 2.181046
 994  3.112157 2.181046
 995  3.115780 2.181046
 996  3.119403 2.181046
 997  3.123026 2.181046
 998  3.126649 2.181046
 999  3.130272 2.181046
1000  3.133895 2.181046
1001  3.137518 2.181046
1002  3.141141 2.181046
1003  3.144764 2.181046
1004  3.148387 2.181046
1005  3.152010 2.181046
1006  3.155633 2.177423
1007  3.159256 2.177423
1008  3.162879 2.173800
1009  3.166502 2.173800
1010  3.170125 2.170177
1011  3.173748 2.170177
1012  3.177371 2.166554
1013  3.180994 2.166554
1014  3.184617 2.162931
1015  3.188240 2.162931
1016  3.191863 2.159308
1017  3.195486 2.159308
1018  3.199109 2.155685
1019  3.199109 2.152062
1020  3.202732 2.148439
1021  3.202732 2.144816
1022  3.206355 2.141193
1023  3.206355 2.137570
1024  3.209978 2.133947
1025  3.213601 2.133947
1026  3.217224 2.130324
1027  3.220847 2.130324
1028  3.224470 2.126701
1029  3.228093 2.126701
1030  3.231716 2.123078
1031  3.235339 2.119455
1032  3.238962 2.115832
1033  3.242585 2.112209
1034  3.246208 2.108586
1035  3.249831 2.104963
1036  3.253454 2.101340
1037  3.257077 2.097717
1038  3.257077 2.094094
1039  3.260700 2.090471
1040  3.264323 2.086848
1041  3.267946 2.086848
1042  3.271569 2.083225
1043  3.275192 2.083225
1044  3.278815 2.079602
1045  3.282438 2.075979
1046  3.286061 2.072356
1047  3.289684 2.068733
1048  3.293307 2.065110
1049  3.296930 2.061487
1050  3.300553 2.057864
1051  3.304176 2.054241
1052  3.307799 2.050618
1053  3.311422 2.046995
1054  3.315045 2.043372
1055  3.318668 2.039749
1056  3.322291 2.036126
1057  3.322291 2.032503
1058  3.325914 2.028880
1059  3.329537 2.025257
1060  3.329537 2.021634
1061  3.333160 2.018011
1062  3.333160 2.014388
1063  3.336783 2.010765
1064  3.340406 2.007142
1065  3.344029 2.003519
1066  3.347652 1.999896
1067  3.351275 1.999896
1068  3.354898 1.999896
1069  3.358521 1.999896
1070  3.362144 1.996273
1071  3.365767 1.996273
1072  3.369390 1.992650
1073  3.373013 1.992650
1074  3.376636 1.989027
1075  3.380259 1.989027
1076  3.383882 1.985404
1077  3.387505 1.985404
1078  3.391128 1.981781
1079  3.394751 1.981781
1080  3.398374 1.978158
1081  3.401997 1.978158
1082  3.405620 1.974535
1083  3.409243 1.974535
1084  3.412866 1.970912
1085  3.416489 1.967289
1086  3.420112 1.963666
1087  3.423735 1.960043
1088  3.423735 1.956420
1089  3.427358 1.952797
1090  3.430981 1.949174
1091  3.434604 1.945551
1092  3.438227 1.945551
1093  3.441850 1.941928
1094  3.445473 1.941928
1095  3.449096 1.938305
1096  3.452719 1.938305
1097  3.456342 1.934682
1098  3.459965 1.934682
1099  3.463588 1.931059
1100  3.467211 1.931059
1101  3.470834 1.927436
1102  3.474457 1.923813
1103  3.478080 1.920190
1104  3.481703 1.916567
1105  3.485326 1.912944
1106  3.488949 1.909321
1107  3.488949 1.905698
1108  3.492572 1.905698
1109  3.496195 1.902075
1110  3.499818 1.898452
1111  3.503441 1.898452
1112  3.507064 1.894829
1113  3.510687 1.894829
1114  3.514310 1.891206
1115  3.517933 1.891206
1116  3.521556 1.887583
1117  3.525179 1.887583
1118  3.528802 1.883960
1119  3.532425 1.883960
1120  3.536048 1.880337
1121  3.539671 1.876714
1122  3.543294 1.873091
1123  3.546917 1.869468
1124  3.550540 1.865845
1125  3.554163 1.865845
1126  3.557786 1.862222
1127  3.561409 1.862222
1128  3.565032 1.858599
1129  3.568655 1.858599
1130  3.572278 1.854976
1131  3.575901 1.854976
1132  3.579524 1.851353
1133  3.583147 1.851353
1134  3.586770 1.847730
1135  3.590393 1.847730
1136  3.594016 1.844107
1137  3.597639 1.844107
1138  3.601262 1.840484
1139  3.604885 1.836861
1140  3.608508 1.833238
1141  3.612131 1.829615
1142  3.615754 1.825992
1143  3.619377 1.822369
1144  3.623000 1.822369
1145  3.626623 1.818746
1146  3.630246 1.818746
1147  3.633869 1.815123
1148  3.637492 1.811500
1149  3.641115 1.807877
1150  3.644738 1.804254
1151  3.648361 1.800631
1152  3.651984 1.800631
1153  3.655607 1.797008
1154  3.659230 1.797008
1155  3.662853 1.793385
1156  3.666476 1.793385
1157  3.670099 1.789762
1158  3.673722 1.789762
1159  3.677345 1.786139
1160  3.680968 1.782516
1161  3.684591 1.778893
1162  3.688214 1.778893
1163  3.691837 1.775270
1164  3.695460 1.775270
1165  3.699083 1.775270
1166  3.702706 1.771647
1167  3.706329 1.771647
1168  3.709952 1.768024
1169  3.713575 1.768024
1170  3.717198 1.764401
1171  3.720821 1.764401
1172  3.724444 1.760778
1173  3.728067 1.760778
1174  3.731690 1.757155
1175  3.735313 1.757155
1176  3.738936 1.753532
1177  3.742559 1.753532
1178  3.746182 1.749909
1179  3.749805 1.749909
1180  3.753428 1.746286
1181  3.757051 1.746286
1182  3.760674 1.742663
1183  3.764297 1.742663
1184  3.767920 1.739040
1185  3.771543 1.739040
1186  3.775166 1.735417
1187  3.778789 1.735417
1188  3.782412 1.731794
1189  3.786035 1.731794
1190  3.789658 1.728171
1191  3.793281 1.724548
1192  3.796904 1.720925
1193  3.800527 1.717302
1194  3.800527 1.713679
1195  3.804150 1.710056
1196  3.807773 1.706433
1197  3.811396 1.702810
1198  3.815019 1.699187
1199  3.818642 1.695564
1200  3.822265 1.691941
1201  3.825888 1.688318
1202  3.829511 1.684695
1203  3.829511 1.681072
1204  3.833134 1.677449
1205  3.836757 1.673826
1206  3.836757 1.670203
1207  3.840380 1.666580
1208  3.844003 1.662957
1209  3.847626 1.662957
1210  3.851249 1.662957
1211  3.854872 1.659334
1212  3.858495 1.659334
1213  3.862118 1.655711
1214  3.865741 1.655711
1215  3.869364 1.652088
1216  3.872987 1.652088
1217  3.876610 1.648465
1218  3.880233 1.648465
1219  3.883856 1.644842
1220  3.887479 1.644842
1221  3.891102 1.641219
1222  3.894725 1.641219
1223  3.898348 1.637596
1224  3.901971 1.637596
1225  3.905594 1.633973
1226  3.909217 1.630350
1227  3.912840 1.626727
1228  3.916463 1.623104
1229  3.920086 1.619481
1230  3.920086 1.615858
1231  3.923709 1.615858
1232  3.927332 1.612235
1233  3.930955 1.612235
1234  3.934578 1.608612
1235  3.938201 1.608612
1236  3.941824 1.608612
1237  3.945447 1.608612
1238  3.949070 1.608612
1239  3.952693 1.608612
1240  3.956316 1.608612
1241  3.959939 1.608612
1242  3.963562 1.608612
1243  3.967185 1.608612
1244  3.970808 1.608612
1245  3.974431 1.608612
1246  3.978054 1.608612
1247  3.981677 1.608612
1248  3.985300 1.608612
1249  3.988923 1.604989
1250  3.992546 1.604989
1251  3.996169 1.601366
1252  3.999792 1.601366
1253  4.003415 1.597743
1254  4.007038 1.597743
1255  4.010661 1.594120
1256  4.014284 1.594120
1257  4.017907 1.590497
1258  4.021530 1.590497
1259  4.025153 1.586874
1260  4.028776 1.586874
1261  4.032399 1.583251
1262  4.036022 1.579628
1263  4.036022 1.576005
1264  4.039645 1.572382
1265  4.039645 1.568759
1266  4.043268 1.565136
1267  4.043268 1.561513
1268  4.046891 1.557890
1269  4.046891 1.554267
1270  4.050514 1.550644
1271  4.050514 1.547021
1272  4.054137 1.543398
1273  4.054137 1.539775
1274  4.057760 1.539775
1275  4.061383 1.536152
1276  4.065006 1.536152
1277  4.068629 1.532529
1278  4.072252 1.528906
1279  4.075875 1.528906
1280  4.079498 1.525283
1281  4.083121 1.525283
1282  4.086744 1.521660
1283  4.090367 1.518037
1284  4.093990 1.514414
1285  4.097613 1.514414
1286  4.101236 1.514414
1287  4.104859 1.514414
1288  4.108482 1.514414
1289  4.112105 1.514414
1290  4.115728 1.510791
1291  4.119351 1.510791
1292  4.122974 1.507168
1293  4.126597 1.507168
1294  4.130220 1.503545
1295  4.133843 1.503545
1296  4.137466 1.499922
1297  4.141089 1.499922
1298  4.144712 1.496299
1299  4.148335 1.496299
1300  4.151958 1.492676
1301  4.155581 1.492676
1302  4.159204 1.489053
1303  4.162827 1.485430
1304  4.166450 1.485430
1305  4.170073 1.481807
1306  4.173696 1.481807
1307  4.177319 1.478184
1308  4.180942 1.478184
1309  4.184565 1.474561
1310  4.188188 1.470938
1311  4.191811 1.467315
1312  4.195434 1.463692
1313  4.199057 1.460069
1314  4.199057 1.456446
1315  4.202680 1.452823
1316  4.202680 1.449200
1317  4.206303 1.445577
1318  4.206303 1.441954
1319  4.209926 1.438331
1320  4.209926 1.434708
1321  4.213549 1.431085
1322  4.213549 1.427462
1323  4.217172 1.427462
1324  4.220795 1.423839
1325  4.224418 1.423839
1326  4.228041 1.420216
1327  4.231664 1.420216
1328  4.235287 1.416593
1329  4.238910 1.412970
1330  4.242533 1.409347
1331  4.246156 1.409347
1332  4.249779 1.409347
1333  4.253402 1.409347
1334  4.257025 1.409347
1335  4.260648 1.409347
1336  4.264271 1.409347
1337  4.267894 1.405724
1338  4.271517 1.405724
1339  4.275140 1.402101
1340  4.278763 1.402101
1341  4.282386 1.398478
1342  4.286009 1.398478
1343  4.289632 1.394855
1344  4.293255 1.394855
1345  4.296878 1.391232
1346  4.300501 1.391232
1347  4.304124 1.387609
1348  4.307747 1.387609
1349  4.311370 1.383986
1350  4.311370 1.380363
1351  4.314993 1.376740
1352  4.314993 1.373117
1353  4.318616 1.369494
1354  4.318616 1.365871
1355  4.322239 1.362248
1356  4.322239 1.358625
1357  4.325862 1.355002
1358  4.325862 1.351379
1359  4.329485 1.347756
1360  4.329485 1.344133
1361  4.333108 1.340510
1362  4.333108 1.336887
1363  4.333108 1.333264
1364  4.333108 1.329641
1365  4.333108 1.326018
1366  4.333108 1.322395
1367  4.336731 1.318772
1368  4.336731 1.315149
1369  4.340354 1.311526
1370  4.343977 1.307903
1371  4.347600 1.304280
1372  4.351223 1.304280
1373  4.354846 1.304280
1374  4.358469 1.304280
1375  4.362092 1.304280
1376  4.365715 1.304280
1377  4.369338 1.304280
1378  4.372961 1.304280
1379  4.376584 1.304280
1380  4.380207 1.304280
1381  4.383830 1.304280
1382  4.387453 1.300657
1383  4.391076 1.300657
1384  4.394699 1.297034
1385  4.398322 1.297034
1386  4.401945 1.293411
1387  4.405568 1.293411
1388  4.409191 1.289788
1389  4.412814 1.289788
1390  4.416437 1.286165
1391  4.420060 1.286165
1392  4.423683 1.282542
1393  4.427306 1.282542
1394  4.430929 1.278919
1395  4.434552 1.275296
1396  4.438175 1.271673
1397  4.441798 1.268050
1398  4.445421 1.268050
1399  4.449044 1.264427
1400  4.452667 1.260804
1401  4.456290 1.257181
1402  4.459913 1.253558
1403  4.463536 1.249935
1404  4.467159 1.246312
1405  4.470782 1.242689
1406  4.474405 1.239066
1407  4.478028 1.235443
1408  4.481651 1.231820
1409  4.485274 1.228197
1410  4.488897 1.224574
1411  4.488897 1.220951
1412  4.492520 1.217328
1413  4.496143 1.213705
1414  4.499766 1.213705
1415  4.503389 1.210082
1416  4.507012 1.210082
1417  4.510635 1.206459
1418  4.514258 1.206459
1419  4.517881 1.202836
1420  4.521504 1.199213
1421  4.525127 1.195590
1422  4.528750 1.191967
1423  4.532373 1.188344
1424  4.535996 1.184721
1425  4.539619 1.181098
1426  4.543242 1.177475
1427  4.546865 1.177475
1428  4.550488 1.173852
1429  4.554111 1.170229
1430  4.557734 1.166606
1431  4.561357 1.162983
1432  4.564980 1.159360
1433  4.568603 1.155737
1434  4.572226 1.152114
1435  4.575849 1.148491
1436  4.579472 1.144868
1437  4.583095 1.141245
1438  4.586718 1.137622
1439  4.590341 1.137622
1440  4.593964 1.137622
1441  4.597587 1.137622
1442  4.601210 1.137622
1443  4.604833 1.137622
1444  4.608456 1.137622
1445  4.612079 1.137622
1446  4.615702 1.137622
1447  4.619325 1.137622
1448  4.622948 1.137622
1449  4.626571 1.133999
1450  4.630194 1.133999
1451  4.633817 1.130376
1452  4.637440 1.130376
1453  4.641063 1.126753
1454  4.644686 1.126753
1455  4.648309 1.123130
1456  4.651932 1.123130
1457  4.655555 1.119507
1458  4.659178 1.119507
1459  4.662801 1.115884
1460  4.666424 1.115884
1461  4.670047 1.112261
1462  4.673670 1.108638
1463  4.677293 1.105015
1464  4.677293 1.101392
1465  4.680916 1.097769
1466  4.680916 1.094146
1467  4.684539 1.090523
1468  4.684539 1.086900
1469  4.688162 1.086900
1470  4.691785 1.083277
1471  4.695408 1.083277
1472  4.699031 1.079654
1473  4.702654 1.079654
1474  4.706277 1.076031
1475  4.709900 1.076031
1476  4.713523 1.072408
1477  4.717146 1.072408
1478  4.720769 1.068785
1479  4.724392 1.068785
1480  4.728015 1.065162
1481  4.731638 1.065162
1482  4.735261 1.061539
1483  4.735261 1.057916
1484  4.738884 1.054293
1485  4.738884 1.050670
1486  4.742507 1.047047
1487  4.742507 1.043424
1488  4.746130 1.039801
1489  4.746130 1.036178
1490  4.749753 1.032555
1491  4.749753 1.028932
1492  4.753376 1.025309
1493  4.753376 1.021686
1494  4.756999 1.018063
1495  4.756999 1.014440
1496  4.756999 1.010817
1497  4.756999 1.007194
1498  4.756999 1.003571
1499  4.756999 0.999948
1500  4.756999 0.996325
1501  4.760622 0.992702
1502  4.760622 0.989079
1503  4.764245 0.985456
1504  4.764245 0.981833
1505  4.767868 0.978210
1506  4.771491 0.974587
1507  4.771491 0.970964
1508  4.775114 0.970964
1509  4.778737 0.967341
1510  4.782360 0.967341
1511  4.785983 0.963718
1512  4.789606 0.960095
1513  4.793229 0.960095
1514  4.796852 0.960095
1515  4.800475 0.956472
1516  4.804098 0.956472
1517  4.807721 0.956472
1518  4.811344 0.952849
1519  4.814967 0.952849
1520  4.818590 0.949226
1521  4.822213 0.949226
1522  4.825836 0.945603
1523  4.829459 0.945603
1524  4.833082 0.941980
1525  4.836705 0.941980
1526  4.840328 0.938357
1527  4.843951 0.938357
1528  4.847574 0.934734
1529  4.851197 0.934734
1530  4.854820 0.931111
1531  4.858443 0.927488
1532  4.862066 0.927488
1533  4.865689 0.927488
1534  4.869312 0.927488
1535  4.872935 0.927488
1536  4.876558 0.927488
1537  4.880181 0.927488
1538  4.883804 0.923865
1539  4.887427 0.923865
1540  4.891050 0.920242
1541  4.894673 0.920242
1542  4.898296 0.916619
1543  4.901919 0.916619
1544  4.905542 0.912996
1545  4.909165 0.912996
1546  4.912788 0.909373
1547  4.916411 0.909373
1548  4.920034 0.905750
1549  4.923657 0.909373
1550  4.927280 0.909373
1551  4.930903 0.912996
1552  4.934526 0.912996
1553  4.938149 0.912996
1554  4.941772 0.916619
1555  4.945395 0.916619
1556  4.949018 0.916619
1557  4.952641 0.920242
1558  4.956264 0.920242
1559  4.959887 0.923865
1560  4.963510 0.923865
1561  4.967133 0.923865
1562  4.970756 0.923865
1563  4.974379 0.923865
1564  4.978002 0.923865
1565  4.981625 0.923865
1566  4.985248 0.923865
1567  4.988871 0.923865
1568  4.992494 0.923865
1569  4.996117 0.923865
1570  4.999740 0.923865
1571  5.003363 0.923865
1572  5.006986 0.923865
1573  5.010609 0.923865
1574  5.014232 0.923865
1575  5.017855 0.923865
1576  5.021478 0.923865
1577  5.025101 0.923865
1578  5.028724 0.923865
1579  5.032347 0.923865
1580  5.035970 0.923865
1581  5.039593 0.923865
1582  5.043216 0.923865
1583  5.046839 0.923865
1584  5.050462 0.920242
1585  5.054085 0.920242
1586  5.057708 0.916619
1587  5.061331 0.916619
1588  5.064954 0.912996
1589  5.068577 0.912996
1590  5.072200 0.909373
1591  5.075823 0.909373
1592  5.079446 0.909373
1593  5.083069 0.912996
1594  5.086692 0.912996
1595  5.090315 0.916619
1596  5.093938 0.916619
1597  5.097561 0.916619
1598  5.101184 0.916619
1599  5.104807 0.916619
1600  5.108430 0.916619
1601  5.112053 0.916619
1602  5.115676 0.916619
1603  5.119299 0.916619
1604  5.122922 0.916619
1605  5.126545 0.916619
1606  5.130168 0.916619
1607  5.133791 0.916619
1608  5.137414 0.916619
1609  5.141037 0.916619
1610  5.144660 0.916619
1611  5.148283 0.916619
1612  5.151906 0.916619
1613  5.155529 0.916619
1614  5.159152 0.916619
1615  5.162775 0.916619
1616  5.166398 0.916619
1617  5.170021 0.916619
1618  5.173644 0.916619
1619  5.177267 0.916619
1620  5.180890 0.916619
1621  5.184513 0.912996
1622  5.188136 0.912996
1623  5.191759 0.909373
1624  5.195382 0.909373
1625  5.199005 0.909373
1626  5.202628 0.909373
1627  5.206251 0.909373
1628  5.209874 0.905750
1629  5.213497 0.905750
1630  5.217120 0.902127
1631  5.220743 0.902127
1632  5.224366 0.902127
1633  5.227989 0.902127
1634  5.231612 0.902127
1635  5.235235 0.902127
1636  5.238858 0.902127
1637  5.242481 0.902127
1638  5.246104 0.902127
1639  5.249727 0.902127
1640  5.253350 0.902127
1641  5.256973 0.902127
1642  5.260596 0.902127
1643  5.264219 0.902127
1644  5.267842 0.902127
1645  5.271465 0.902127
1646  5.275088 0.902127
1647  5.278711 0.902127
1648  5.282334 0.902127
1649  5.285957 0.902127
1650  5.289580 0.902127
1651  5.293203 0.902127
1652  5.296826 0.902127
1653  5.300449 0.902127
1654  5.304072 0.902127
1655  5.307695 0.902127
1656  5.311318 0.902127
1657  5.314941 0.902127
1658  5.318564 0.902127
1659  5.322187 0.902127
1660  5.325810 0.902127
1661  5.329433 0.898504
1662  5.333056 0.898504
1663  5.336679 0.894881
1664  5.340302 0.894881
1665  5.343925 0.891258
1666  5.347548 0.891258
1667  5.351171 0.891258
1668  5.354794 0.887635
1669  5.358417 0.887635
1670  5.362040 0.887635
1671  5.365663 0.884012
1672  5.369286 0.884012
1673  5.372909 0.884012
1674  5.376532 0.884012
1675  5.380155 0.884012
1676  5.383778 0.884012
1677  5.387401 0.884012
1678  5.391024 0.884012
1679  5.394647 0.884012
1680  5.398270 0.884012
1681  5.401893 0.884012
1682  5.405516 0.884012
1683  5.409139 0.884012
1684  5.412762 0.884012
1685  5.416385 0.884012
1686  5.420008 0.884012
1687  5.423631 0.884012
1688  5.427254 0.887635
1689  5.430877 0.887635
1690  5.434500 0.891258
1691  5.438123 0.891258
1692  5.441746 0.894881
1693  5.445369 0.894881
1694  5.448992 0.898504
1695  5.452615 0.898504
1696  5.456238 0.898504
1697  5.459861 0.898504
1698  5.463484 0.898504
1699  5.467107 0.898504
1700  5.470730 0.898504
1701  5.474353 0.898504
1702  5.477976 0.898504
1703  5.481599 0.898504
1704  5.485222 0.898504
1705  5.488845 0.898504
1706  5.492468 0.898504
1707  5.496091 0.898504
1708  5.499714 0.898504
1709  5.503337 0.898504
1710  5.506960 0.898504
1711  5.510583 0.898504
1712  5.514206 0.898504
1713  5.517829 0.898504
1714  5.521452 0.898504
1715  5.525075 0.898504
1716  5.528698 0.898504
1717  5.532321 0.898504
1718  5.535944 0.898504
1719  5.539567 0.898504
1720  5.543190 0.898504
1721  5.546813 0.898504
1722  5.550436 0.898504
1723  5.554059 0.898504
1724  5.557682 0.894881
1725  5.561305 0.894881
1726  5.564928 0.891258
1727  5.568551 0.891258
1728  5.572174 0.887635
1729  5.575797 0.887635
1730  5.579420 0.887635
1731  5.583043 0.887635
1732  5.586666 0.887635
1733  5.590289 0.887635
1734  5.593912 0.887635
1735  5.597535 0.887635
1736  5.601158 0.887635
1737  5.604781 0.887635
1738  5.608404 0.887635
1739  5.612027 0.884012
1740  5.615650 0.884012
1741  5.619273 0.880389
1742  5.622896 0.880389
1743  5.626519 0.876766
1744  5.630142 0.876766
1745  5.633765 0.876766
1746  5.637388 0.876766
1747  5.641011 0.876766
1748  5.644634 0.876766
1749  5.648257 0.876766
1750  5.651880 0.873143
1751  5.655503 0.873143
1752  5.659126 0.873143
1753  5.662749 0.873143
1754  5.666372 0.873143
1755  5.669995 0.873143
1756  5.673618 0.873143
1757  5.677241 0.873143
1758  5.680864 0.873143
1759  5.684487 0.873143
1760  5.688110 0.869520
1761  5.691733 0.869520
1762  5.695356 0.865897
1763  5.698979 0.865897
1764  5.702602 0.862274
1765  5.706225 0.862274
1766  5.709848 0.858651
1767  5.713471 0.858651
1768  5.717094 0.855028
1769  5.720717 0.855028
1770  5.724340 0.851405
1771  5.727963 0.851405
1772  5.731586 0.847782
1773  5.735209 0.844159
1774  5.738832 0.840536
1775  5.742455 0.836913
1776  5.746078 0.833290
1777  5.749701 0.833290
1778  5.753324 0.833290
1779  5.756947 0.833290
1780  5.760570 0.833290
1781  5.764193 0.833290
1782  5.767816 0.833290
1783  5.771439 0.833290
1784  5.775062 0.833290
1785  5.778685 0.833290
1786  5.782308 0.833290
1787  5.785931 0.833290
1788  5.789554 0.833290
1789  5.793177 0.833290
1790  5.796800 0.833290
1791  5.800423 0.833290
1792  5.804046 0.829667
1793  5.807669 0.829667
1794  5.811292 0.826044
1795  5.814915 0.826044
1796  5.818538 0.826044
1797  5.822161 0.826044
1798  5.825784 0.826044
1799  5.829407 0.826044
1800  5.833030 0.826044
1801  5.836653 0.826044
1802  5.840276 0.826044
1803  5.843899 0.826044
1804  5.847522 0.826044
1805  5.851145 0.826044
1806  5.854768 0.826044
1807  5.858391 0.826044
1808  5.862014 0.826044
1809  5.865637 0.826044
1810  5.869260 0.826044
1811  5.872883 0.826044
1812  5.876506 0.826044
1813  5.880129 0.826044
1814  5.883752 0.826044
1815  5.887375 0.826044
1816  5.890998 0.826044
1817  5.894621 0.826044
1818  5.898244 0.826044
1819  5.901867 0.826044
1820  5.905490 0.826044
1821  5.909113 0.826044
1822  5.912736 0.826044
1823  5.916359 0.826044
1824  5.919982 0.826044
1825  5.923605 0.826044
1826  5.927228 0.826044
1827  5.930851 0.826044
1828  5.934474 0.826044
1829  5.938097 0.826044
1830  5.941720 0.826044
1831  5.945343 0.826044
1832  5.948966 0.826044
1833  5.952589 0.826044
1834  5.956212 0.826044
1835  5.959835 0.826044
1836  5.963458 0.826044
1837  5.967081 0.822421
1838  5.970704 0.822421
1839  5.974327 0.822421
1840  5.977950 0.822421
1841  5.981573 0.818798
1842  5.985196 0.822421
1843  5.988819 0.822421
1844  5.992442 0.826044
1845  5.996065 0.829667
1846  5.999688 0.829667
1847  6.003311 0.833290
1848  6.006934 0.833290
1849  6.010557 0.836913
1850  6.014180 0.836913
1851  6.017803 0.840536
1852  6.021426 0.840536
1853  6.025049 0.844159
1854  6.028672 0.844159
1855  6.032295 0.847782
1856  6.035918 0.847782
1857  6.039541 0.851405
1858  6.043164 0.851405
1859  6.046787 0.851405
1860  6.050410 0.851405
1861  6.054033 0.851405
1862  6.057656 0.851405
1863  6.061279 0.851405
1864  6.064902 0.851405
1865  6.068525 0.851405
1866  6.072148 0.851405
1867  6.075771 0.851405
1868  6.079394 0.851405
1869  6.083017 0.851405
1870  6.086640 0.851405
1871  6.090263 0.851405
1872  6.093886 0.851405
1873  6.097509 0.851405
1874  6.101132 0.851405
1875  6.104755 0.851405
1876  6.108378 0.851405
1877  6.112001 0.851405
1878  6.115624 0.851405
1879  6.119247 0.851405
1880  6.122870 0.847782
1881  6.126493 0.847782
1882  6.130116 0.844159
1883  6.133739 0.844159
1884  6.137362 0.840536
1885  6.140985 0.840536
1886  6.144608 0.836913
1887  6.148231 0.836913
1888  6.151854 0.833290
1889  6.155477 0.833290
1890  6.159100 0.829667
1891  6.162723 0.829667
1892  6.166346 0.826044
1893  6.169969 0.822421
1894  6.169969 0.818798
1895  6.173592 0.815175
1896  6.173592 0.811552
1897  6.177215 0.807929
1898  6.177215 0.804306
1899  6.180838 0.800683
1900  6.180838 0.797060
1901  6.184461 0.793437
1902  6.188084 0.789814
1903  6.191707 0.789814
1904  6.195330 0.786191
1905  6.198953 0.786191
1906  6.202576 0.782568
1907  6.206199 0.778945
1908  6.209822 0.778945
1909  6.213445 0.778945
1910  6.217068 0.778945
1911  6.220691 0.778945
1912  6.224314 0.778945
1913  6.227937 0.778945
1914  6.231560 0.778945
1915  6.235183 0.778945
1916  6.238806 0.778945
1917  6.242429 0.778945
1918  6.246052 0.778945
1919  6.249675 0.778945
1920  6.253298 0.778945
1921  6.256921 0.778945
1922  6.260544 0.778945
1923  6.264167 0.778945
1924  6.267790 0.778945
1925  6.271413 0.778945
1926  6.275036 0.778945
1927  6.278659 0.778945
1928  6.282282 0.778945
1929  6.285905 0.778945
1930  6.289528 0.778945
1931  6.293151 0.778945
1932  6.296774 0.778945
1933  6.300397 0.778945
1934  6.304020 0.778945
1935  6.307643 0.778945
1936  6.311266 0.778945
1937  6.314889 0.778945
1938  6.318512 0.778945
1939  6.322135 0.778945
1940  6.325758 0.778945
1941  6.329381 0.778945
1942  6.333004 0.778945
1943  6.336627 0.778945
1944  6.340250 0.778945
1945  6.343873 0.778945
1946  6.347496 0.778945
1947  6.351119 0.778945
1948  6.354742 0.778945
1949  6.358365 0.778945
1950  6.361988 0.778945
1951  6.365611 0.778945
1952  6.369234 0.778945
1953  6.372857 0.778945
1954  6.376480 0.775322
1955  6.380103 0.775322
1956  6.383726 0.775322
1957  6.387349 0.775322
1958  6.390972 0.775322
1959  6.394595 0.775322
1960  6.398218 0.775322
1961  6.401841 0.775322
1962  6.405464 0.775322
1963  6.409087 0.778945
1964  6.412710 0.778945
1965  6.416333 0.782568
1966  6.419956 0.786191
1967  6.423579 0.786191
1968  6.423579 0.789814
1969  6.427202 0.793437
1970  6.430825 0.793437
1971  6.434448 0.797060
1972  6.438071 0.797060
1973  6.441694 0.800683
1974  6.445317 0.800683
1975  6.448940 0.804306
1976  6.452563 0.804306
1977  6.456186 0.807929
1978  6.459809 0.807929
1979  6.463432 0.811552
1980  6.467055 0.811552
1981  6.470678 0.815175
1982  6.474301 0.815175
1983  6.477924 0.815175
1984  6.481547 0.815175
1985  6.485170 0.815175
1986  6.488793 0.815175
1987  6.492416 0.815175
1988  6.496039 0.815175
1989  6.499662 0.815175
1990  6.503285 0.815175
1991  6.506908 0.815175
1992  6.510531 0.815175
1993  6.514154 0.818798
1994  6.517777 0.818798
1995  6.521400 0.818798
1996  6.525023 0.818798
1997  6.528646 0.818798
1998  6.532269 0.818798
1999  6.535892 0.818798
2000  6.539515 0.818798
2001  6.543138 0.818798
2002  6.546761 0.818798
2003  6.550384 0.818798
2004  6.554007 0.818798
2005  6.557630 0.818798
2006  6.561253 0.818798
2007  6.564876 0.818798
2008  6.568499 0.818798
2009  6.572122 0.818798
2010  6.575745 0.822421
2011  6.579368 0.826044
2012  6.582991 0.826044
2013  6.586614 0.829667
2014  6.586614 0.833290
2015  6.590237 0.836913
2016  6.593860 0.840536
2017  6.597483 0.840536
2018  6.601106 0.844159
2019  6.604729 0.844159
2020  6.608352 0.847782
2021  6.611975 0.847782
2022  6.615598 0.851405
2023  6.619221 0.851405
2024  6.622844 0.855028
2025  6.626467 0.855028
2026  6.630090 0.858651
2027  6.633713 0.858651
2028  6.637336 0.862274
2029  6.640959 0.862274
2030  6.644582 0.862274
2031  6.648205 0.862274
2032  6.651828 0.865897
2033  6.655451 0.865897
2034  6.659074 0.869520
2035  6.662697 0.869520
2036  6.666320 0.873143
2037  6.669943 0.873143
2038  6.673566 0.876766
2039  6.677189 0.876766
2040  6.680812 0.880389
2041  6.684435 0.880389
2042  6.688058 0.884012
2043  6.691681 0.884012
2044  6.695304 0.884012
2045  6.698927 0.884012
2046  6.702550 0.884012
2047  6.706173 0.884012
2048  6.709796 0.884012
2049  6.713419 0.884012
2050  6.717042 0.884012
2051  6.720665 0.884012
2052  6.724288 0.884012
2053  6.724288 0.887635
2054  6.727911 0.891258
2055  6.731534 0.894881
2056  6.735157 0.898504
2057  6.738780 0.898504
2058  6.742403 0.902127
2059  6.746026 0.902127
2060  6.749649 0.905750
2061  6.753272 0.905750
2062  6.756895 0.909373
2063  6.760518 0.909373
2064  6.764141 0.912996
2065  6.767764 0.912996
2066  6.771387 0.916619
2067  6.775010 0.916619
2068  6.778633 0.920242
2069  6.782256 0.920242
2070  6.785879 0.923865
2071  6.789502 0.923865
2072  6.793125 0.923865
2073  6.796748 0.923865
2074  6.800371 0.923865
2075  6.803994 0.923865
2076  6.807617 0.923865
2077  6.811240 0.923865
2078  6.814863 0.923865
2079  6.818486 0.923865
2080  6.822109 0.927488
2081  6.825732 0.927488
2082  6.829355 0.931111
2083  6.832978 0.931111
2084  6.836601 0.934734
2085  6.840224 0.934734
2086  6.843847 0.938357
2087  6.847470 0.938357
2088  6.851093 0.941980
2089  6.854716 0.941980
2090  6.858339 0.945603
2091  6.861962 0.945603
2092  6.865585 0.945603
2093  6.869208 0.945603
2094  6.872831 0.945603
2095  6.876454 0.945603
2096  6.880077 0.945603
2097  6.883700 0.945603
2098  6.887323 0.945603
2099  6.890946 0.945603
2100  6.894569 0.945603
2101  6.898192 0.945603
2102  6.901815 0.945603
2103  6.905438 0.945603
2104  6.909061 0.945603
2105  6.912684 0.945603
2106  6.916307 0.945603
2107  6.919930 0.945603
2108  6.923553 0.945603
2109  6.927176 0.945603
2110  6.930799 0.945603
2111  6.934422 0.945603
2112  6.938045 0.945603
2113  6.941668 0.941980
2114  6.945291 0.941980
2115  6.948914 0.938357
2116  6.952537 0.938357
2117  6.956160 0.934734
2118  6.959783 0.934734
2119  6.963406 0.934734
2120  6.967029 0.934734
2121  6.970652 0.934734
2122  6.974275 0.934734
2123  6.977898 0.938357
2124  6.981521 0.938357
2125  6.985144 0.941980
2126  6.988767 0.941980
2127  6.992390 0.945603
2128  6.996013 0.945603
2129  6.999636 0.945603
2130  7.003259 0.949226
2131  7.006882 0.952849
2132  7.010505 0.952849
2133  7.014128 0.956472
2134  7.017751 0.956472
2135  7.021374 0.960095
2136  7.024997 0.960095
2137  7.028620 0.963718
2138  7.032243 0.963718
2139  7.035866 0.967341
2140  7.039489 0.967341
2141  7.043112 0.970964
2142  7.046735 0.970964
2143  7.050358 0.974587
2144  7.053981 0.974587
2145  7.057604 0.974587
2146  7.061227 0.974587
2147  7.064850 0.974587
2148  7.068473 0.974587
2149  7.072096 0.974587
2150  7.075719 0.978210
2151  7.079342 0.981833
2152  7.082965 0.985456
2153  7.086588 0.989079
2154  7.090211 0.989079
2155  7.093834 0.992702
2156  7.097457 0.992702
2157  7.101080 0.996325
2158  7.104703 0.996325
2159  7.108326 0.999948
2160  7.111949 0.999948
2161  7.115572 1.003571
2162  7.119195 1.003571
2163  7.122818 1.007194
2164  7.126441 1.007194
2165  7.130064 1.010817
2166  7.133687 1.010817
2167  7.137310 1.014440
2168  7.140933 1.014440
2169  7.144556 1.014440
2170  7.148179 1.014440
2171  7.151802 1.014440
2172  7.155425 1.014440
2173  7.159048 1.014440
2174  7.162671 1.014440
2175  7.166294 1.014440
2176  7.169917 1.014440
2177  7.173540 1.014440
2178  7.177163 1.014440
2179  7.180786 1.014440
2180  7.184409 1.014440
2181  7.188032 1.014440
2182  7.191655 1.014440
2183  7.195278 1.014440
2184  7.198901 1.014440
2185  7.202524 1.014440
2186  7.206147 1.014440
2187  7.209770 1.014440
2188  7.213393 1.014440
2189  7.217016 1.014440
2190  7.220639 1.014440
2191  7.224262 1.014440
2192  7.227885 1.014440
2193  7.231508 1.010817
2194  7.235131 1.010817
2195  7.238754 1.010817
2196  7.242377 1.007194
2197  7.246000 1.007194
2198  7.249623 1.010817
2199  7.253246 1.010817
2200  7.256869 1.010817
2201  7.260492 1.010817
2202  7.264115 1.014440
2203  7.267738 1.014440
2204  7.271361 1.014440
2205  7.274984 1.018063
2206  7.278607 1.018063
2207  7.282230 1.018063
2208  7.285853 1.018063
2209  7.289476 1.018063
2210  7.293099 1.018063
2211  7.296722 1.018063
2212  7.300345 1.018063
2213  7.303968 1.018063
2214  7.307591 1.018063
2215  7.311214 1.018063
2216  7.314837 1.021686
2217  7.318460 1.021686
2218  7.322083 1.021686
2219  7.325706 1.021686
2220  7.329329 1.021686
2221  7.332952 1.025309
2222  7.336575 1.025309
2223  7.340198 1.028932
2224  7.343821 1.028932
2225  7.347444 1.032555
2226  7.351067 1.032555
2227  7.354690 1.036178
2228  7.358313 1.036178
2229  7.361936 1.039801
2230  7.365559 1.039801
2231  7.369182 1.043424
2232  7.372805 1.043424
2233  7.376428 1.043424
2234  7.380051 1.043424
2235  7.383674 1.043424
2236  7.387297 1.043424
2237  7.390920 1.043424
2238  7.394543 1.043424
2239  7.398166 1.043424
2240  7.401789 1.043424
2241  7.405412 1.043424
2242  7.409035 1.047047
2243  7.412658 1.047047
2244  7.416281 1.047047
2245  7.419904 1.050670
2246  7.423527 1.050670
2247  7.427150 1.054293
2248  7.430773 1.054293
2249  7.434396 1.057916
2250  7.438019 1.057916
2251  7.441642 1.061539
2252  7.445265 1.061539
2253  7.448888 1.061539
2254  7.452511 1.061539
2255  7.456134 1.061539
2256  7.459757 1.061539
2257  7.463380 1.061539
2258  7.467003 1.061539
2259  7.470626 1.061539
2260  7.474249 1.061539
2261  7.477872 1.061539
2262  7.481495 1.061539
2263  7.485118 1.061539
2264  7.488741 1.061539
2265  7.492364 1.061539
2266  7.495987 1.061539
2267  7.499610 1.061539
2268  7.503233 1.061539
2269  7.506856 1.061539
2270  7.510479 1.061539
2271  7.514102 1.061539
2272  7.517725 1.061539
2273  7.521348 1.061539
2274  7.524971 1.057916
2275  7.528594 1.057916
2276  7.532217 1.054293
2277  7.535840 1.054293
2278  7.539463 1.054293
2279  7.543086 1.054293
2280  7.546709 1.057916
2281  7.550332 1.057916
2282  7.553955 1.061539
2283  7.557578 1.061539
2284  7.561201 1.065162
2285  7.564824 1.065162
2286  7.568447 1.068785
2287  7.572070 1.068785
2288  7.575693 1.072408
2289  7.579316 1.072408
2290  7.582939 1.076031
2291  7.586562 1.076031
2292  7.590185 1.079654
2293  7.593808 1.079654
2294  7.597431 1.083277
2295  7.601054 1.083277
2296  7.604677 1.083277
2297  7.608300 1.083277
2298  7.611923 1.083277
2299  7.615546 1.083277
2300  7.619169 1.083277
2301  7.622792 1.083277
2302  7.626415 1.083277
2303  7.630038 1.083277
2304  7.633661 1.083277
2305  7.637284 1.083277
2306  7.640907 1.083277
2307  7.644530 1.086900
2308  7.648153 1.086900
2309  7.651776 1.086900
2310  7.655399 1.090523
2311  7.659022 1.090523
2312  7.662645 1.090523
2313  7.666268 1.090523
2314  7.669891 1.094146
2315  7.673514 1.094146
2316  7.677137 1.097769
2317  7.680760 1.097769
2318  7.684383 1.101392
2319  7.688006 1.101392
2320  7.691629 1.105015
2321  7.695252 1.105015
2322  7.698875 1.108638
2323  7.702498 1.108638
2324  7.706121 1.112261
2325  7.709744 1.112261
2326  7.713367 1.112261
2327  7.716990 1.112261
2328  7.720613 1.112261
2329  7.724236 1.112261
2330  7.727859 1.112261
2331  7.731482 1.112261
2332  7.735105 1.112261
2333  7.738728 1.112261
2334  7.742351 1.112261
2335  7.745974 1.112261
2336  7.749597 1.112261
2337  7.753220 1.112261
2338  7.756843 1.112261
2339  7.760466 1.112261
2340  7.764089 1.112261
2341  7.767712 1.112261
2342  7.771335 1.112261
2343  7.774958 1.112261
2344  7.778581 1.112261
2345  7.782204 1.112261
2346  7.785827 1.112261
2347  7.789450 1.112261
2348  7.793073 1.112261
2349  7.796696 1.112261
2350  7.800319 1.112261
2351  7.803942 1.112261
2352  7.807565 1.112261
2353  7.811188 1.112261
2354  7.814811 1.112261
2355  7.818434 1.112261
2356  7.822057 1.112261
2357  7.825680 1.112261
2358  7.829303 1.112261
2359  7.832926 1.112261
2360  7.836549 1.112261
2361  7.840172 1.112261
2362  7.843795 1.112261
2363  7.847418 1.112261
2364  7.851041 1.112261
2365  7.854664 1.112261
2366  7.858287 1.112261
2367  7.861910 1.112261
2368  7.865533 1.112261
2369  7.869156 1.112261
2370  7.872779 1.112261
2371  7.876402 1.112261
2372  7.880025 1.112261
2373  7.883648 1.112261
2374  7.887271 1.112261
2375  7.890894 1.112261
2376  7.894517 1.112261
2377  7.898140 1.112261
2378  7.901763 1.112261
2379  7.905386 1.112261
2380  7.909009 1.112261
2381  7.912632 1.115884
2382  7.916255 1.115884
2383  7.919878 1.115884
2384  7.923501 1.115884
2385  7.927124 1.119507
2386  7.930747 1.123130
2387  7.934370 1.126753
2388  7.937993 1.130376
2389  7.941616 1.130376
2390  7.945239 1.133999
2391  7.948862 1.133999
2392  7.952485 1.137622
2393  7.956108 1.137622
2394  7.959731 1.141245
2395  7.963354 1.141245
2396  7.966977 1.144868
2397  7.970600 1.144868
2398  7.974223 1.148491
2399  7.977846 1.148491
2400  7.981469 1.152114
2401  7.985092 1.152114
2402  7.988715 1.152114
2403  7.992338 1.152114
2404  7.995961 1.152114
2405  7.999584 1.152114
2406  8.003207 1.152114
2407  8.006830 1.152114
2408  8.010453 1.152114
2409  8.014076 1.152114
2410  8.017699 1.155737
2411  8.021322 1.159360
2412  8.024945 1.162983
2413  8.028568 1.162983
2414  8.032191 1.166606
2415  8.035814 1.166606
2416  8.039437 1.170229
2417  8.043060 1.170229
2418  8.046683 1.173852
2419  8.050306 1.173852
2420  8.053929 1.177475
2421  8.057552 1.177475
2422  8.061175 1.181098
2423  8.064798 1.181098
2424  8.068421 1.184721
2425  8.072044 1.184721
2426  8.075667 1.184721
2427  8.079290 1.184721
2428  8.082913 1.184721
2429  8.086536 1.184721
2430  8.090159 1.184721
2431  8.093782 1.184721
2432  8.097405 1.188344
2433  8.101028 1.188344
2434  8.104651 1.188344
2435  8.108274 1.191967
2436  8.111897 1.191967
2437  8.115520 1.191967
2438  8.119143 1.195590
2439  8.122766 1.195590
2440  8.126389 1.199213
2441  8.130012 1.199213
2442  8.133635 1.202836
2443  8.137258 1.202836
2444  8.140881 1.206459
2445  8.144504 1.206459
2446  8.148127 1.210082
2447  8.151750 1.210082
2448  8.155373 1.213705
2449  8.158996 1.213705
2450  8.162619 1.217328
2451  8.166242 1.217328
2452  8.169865 1.220951
2453  8.173488 1.220951
2454  8.177111 1.224574
2455  8.180734 1.224574
2456  8.184357 1.228197
2457  8.187980 1.228197
2458  8.191603 1.231820
2459  8.195226 1.231820
2460  8.198849 1.235443
2461  8.202472 1.235443
2462  8.206095 1.239066
2463  8.209718 1.239066
2464  8.213341 1.239066
2465  8.216964 1.239066
2466  8.220587 1.239066
2467  8.224210 1.239066
2468  8.227833 1.239066
2469  8.231456 1.239066
2470  8.235079 1.239066
2471  8.238702 1.239066
2472  8.242325 1.239066
2473  8.245948 1.239066
2474  8.249571 1.239066
2475  8.253194 1.239066
2476  8.256817 1.239066
2477  8.260440 1.239066
2478  8.264063 1.239066
2479  8.267686 1.239066
2480  8.271309 1.239066
2481  8.274932 1.239066
2482  8.278555 1.239066
2483  8.282178 1.239066
2484  8.285801 1.239066
2485  8.289424 1.239066
2486  8.293047 1.239066
2487  8.296670 1.239066
2488  8.300293 1.235443
2489  8.303916 1.235443
2490  8.307539 1.231820
2491  8.311162 1.231820
2492  8.314785 1.228197
2493  8.318408 1.228197
2494  8.322031 1.224574
2495  8.325654 1.224574
2496  8.329277 1.220951
2497  8.332900 1.220951
2498  8.336523 1.217328
2499  8.340146 1.217328
2500  8.343769 1.217328
2501  8.347392 1.217328
2502  8.351015 1.217328
2503  8.354638 1.217328
2504  8.358261 1.217328
2505  8.361884 1.217328
2506  8.365507 1.217328
2507  8.369130 1.217328
2508  8.372753 1.217328
2509  8.376376 1.217328
2510  8.379999 1.217328
2511  8.383622 1.217328
2512  8.387245 1.217328
2513  8.390868 1.217328
2514  8.394491 1.217328
2515  8.398114 1.217328
2516  8.401737 1.217328
2517  8.405360 1.217328
2518  8.408983 1.217328
2519  8.412606 1.217328
2520  8.416229 1.217328
2521  8.419852 1.217328
2522  8.423475 1.217328
2523  8.427098 1.220951
2524  8.430721 1.224574
2525  8.434344 1.228197
2526  8.437967 1.231820
2527  8.441590 1.235443
2528  8.445213 1.239066
2529  8.448836 1.242689
2530  8.452459 1.246312
2531  8.456082 1.249935
2532  8.459705 1.253558
2533  8.459705 1.257181
2534  8.459705 1.260804
2535  8.463328 1.264427
2536  8.463328 1.268050
2537  8.466951 1.271673
2538  8.466951 1.275296
2539  8.470574 1.278919
2540  8.470574 1.282542
2541  8.474197 1.286165
2542  8.474197 1.289788
2543  8.477820 1.293411
2544  8.477820 1.297034
2545  8.481443 1.300657
2546  8.481443 1.304280
2547  8.485066 1.307903
2548  8.485066 1.311526
2549  8.488689 1.315149
2550  8.488689 1.318772
2551  8.488689 1.322395
2552  8.492312 1.326018
2553  8.492312 1.329641
2554  8.495935 1.333264
2555  8.495935 1.336887
2556  8.495935 1.340510
2557  8.499558 1.344133
2558  8.499558 1.347756
2559  8.499558 1.351379
2560  8.503181 1.355002
2561  8.503181 1.358625
2562  8.503181 1.362248
2563  8.503181 1.365871
2564  8.506804 1.369494
2565  8.506804 1.373117
2566  8.510427 1.376740
2567  8.510427 1.380363
2568  8.514050 1.383986
2569  8.514050 1.387609
2570  8.517673 1.391232
2571  8.517673 1.394855
2572  8.521296 1.398478
2573  8.521296 1.402101
2574  8.524919 1.405724
2575  8.524919 1.409347
2576  8.528542 1.412970
2577  8.532165 1.416593
2578  8.535788 1.420216
2579  8.539411 1.423839
2580  8.543034 1.427462
2581  8.546657 1.431085
2582  8.550280 1.434708
2583  8.550280 1.438331
2584  8.550280 1.441954
2585  8.550280 1.445577
2586  8.550280 1.449200
2587  8.550280 1.452823
2588  8.550280 1.456446
2589  8.550280 1.460069
2590  8.550280 1.463692
2591  8.553903 1.467315
2592  8.553903 1.470938
2593  8.553903 1.474561
2594  8.557526 1.478184
2595  8.557526 1.481807
2596  8.561149 1.485430
2597  8.561149 1.489053
2598  8.564772 1.492676
2599  8.564772 1.496299
2600  8.568395 1.499922
2601  8.568395 1.503545
2602  8.568395 1.507168
2603  8.568395 1.510791
2604  8.568395 1.514414
2605  8.568395 1.518037
2606  8.568395 1.521660
2607  8.568395 1.525283
2608  8.568395 1.528906
2609  8.568395 1.532529
2610  8.568395 1.536152
2611  8.568395 1.539775
2612  8.568395 1.543398
2613  8.572018 1.547021
2614  8.572018 1.550644
2615  8.575641 1.554267
2616  8.575641 1.557890
2617  8.579264 1.561513
2618  8.579264 1.565136
2619  8.582887 1.568759
2620  8.582887 1.572382
2621  8.586510 1.576005
2622  8.586510 1.579628
2623  8.590133 1.583251
2624  8.590133 1.586874
2625  8.593756 1.590497
2626  8.593756 1.594120
2627  8.593756 1.597743
2628  8.597379 1.601366
2629  8.597379 1.604989
2630  8.597379 1.608612
2631  8.601002 1.612235
2632  8.601002 1.615858
2633  8.601002 1.619481
2634  8.601002 1.623104
2635  8.601002 1.626727
2636  8.601002 1.630350
2637  8.601002 1.633973
2638  8.601002 1.637596
2639  8.601002 1.641219
2640  8.601002 1.644842
2641  8.601002 1.648465
2642  8.604625 1.652088
2643  8.604625 1.655711
2644  8.608248 1.659334
2645  8.608248 1.662957
2646  8.611871 1.666580
2647  8.611871 1.670203
2648  8.615494 1.673826
2649  8.615494 1.677449
2650  8.619117 1.681072
2651  8.619117 1.684695
2652  8.622740 1.688318
2653  8.622740 1.691941
2654  8.626363 1.695564
2655  8.629986 1.699187
2656  8.633609 1.702810
2657  8.637232 1.702810
2658  8.640855 1.706433
2659  8.644478 1.710056
2660  8.648101 1.710056
2661  8.651724 1.713679
2662  8.655347 1.717302
2663  8.658970 1.720925
2664  8.658970 1.724548
2665  8.662593 1.728171
2666  8.662593 1.731794
2667  8.666216 1.735417
2668  8.669839 1.739040
2669  8.669839 1.742663
2670  8.673462 1.746286
2671  8.677085 1.749909
2672  8.680708 1.753532
2673  8.684331 1.757155
2674  8.687954 1.760778
2675  8.691577 1.760778
2676  8.695200 1.764401
2677  8.695200 1.768024
2678  8.698823 1.771647
2679  8.698823 1.775270
2680  8.698823 1.778893
2681  8.698823 1.782516
2682  8.698823 1.786139
2683  8.698823 1.789762
2684  8.698823 1.793385
2685  8.698823 1.797008
2686  8.698823 1.800631
2687  8.698823 1.804254
2688  8.698823 1.807877
2689  8.698823 1.811500
2690  8.698823 1.815123
2691  8.698823 1.818746
2692  8.698823 1.822369
2693  8.698823 1.825992
2694  8.698823 1.829615
2695  8.698823 1.833238
2696  8.698823 1.836861
2697  8.698823 1.840484
2698  8.702446 1.844107
2699  8.702446 1.847730
2700  8.706069 1.851353
2701  8.706069 1.854976
2702  8.709692 1.858599
2703  8.709692 1.862222
2704  8.713315 1.865845
2705  8.713315 1.869468
2706  8.713315 1.873091
2707  8.716938 1.876714
2708  8.716938 1.880337
2709  8.720561 1.883960
2710  8.720561 1.887583
2711  8.724184 1.891206
2712  8.724184 1.894829
2713  8.727807 1.898452
2714  8.727807 1.902075
2715  8.731430 1.905698
2716  8.731430 1.909321
2717  8.735053 1.912944
2718  8.735053 1.916567
2719  8.738676 1.920190
2720  8.742299 1.923813
2721  8.745922 1.923813
2722  8.749545 1.927436
2723  8.753168 1.931059
2724  8.756791 1.934682
2725  8.760414 1.938305
2726  8.764037 1.941928
2727  8.764037 1.945551
2728  8.764037 1.949174
2729  8.767660 1.952797
2730  8.767660 1.956420
2731  8.767660 1.960043
2732  8.767660 1.963666
2733  8.767660 1.967289
2734  8.767660 1.970912
2735  8.767660 1.974535
2736  8.767660 1.978158
2737  8.767660 1.981781
2738  8.767660 1.985404
2739  8.767660 1.989027
2740  8.767660 1.992650
2741  8.767660 1.996273
2742  8.767660 1.999896
2743  8.767660 2.003519
2744  8.767660 2.007142
2745  8.767660 2.010765
2746  8.767660 2.014388
2747  8.767660 2.018011
2748  8.767660 2.021634
2749  8.767660 2.025257
2750  8.771283 2.028880
2751  8.771283 2.032503
2752  8.774906 2.036126
2753  8.774906 2.039749
2754  8.778529 2.043372
2755  8.778529 2.046995
2756  8.782152 2.050618
2757  8.782152 2.054241
2758  8.785775 2.057864
2759  8.785775 2.061487
2760  8.789398 2.065110
2761  8.789398 2.068733
2762  8.793021 2.072356
2763  8.796644 2.075979
2764  8.800267 2.075979
2765  8.803890 2.079602
2766  8.807513 2.079602
2767  8.811136 2.083225
2768  8.814759 2.083225
2769  8.818382 2.086848
2770  8.822005 2.086848
2771  8.825628 2.090471
2772  8.829251 2.090471
2773  8.832874 2.094094
2774  8.836497 2.094094
2775  8.840120 2.097717
2776  8.843743 2.101340
2777  8.847366 2.104963
2778  8.850989 2.108586
2779  8.854612 2.112209
2780  8.858235 2.115832
2781  8.858235 2.119455
2782  8.861858 2.123078
2783  8.865481 2.126701
2784  8.865481 2.130324
2785  8.865481 2.133947
2786  8.865481 2.137570
2787  8.865481 2.141193
2788  8.869104 2.144816
2789  8.869104 2.148439
2790  8.869104 2.152062
2791  8.872727 2.155685
2792  8.872727 2.159308
2793  8.876350 2.162931
2794  8.876350 2.166554
2795  8.879973 2.170177
2796  8.879973 2.173800
2797  8.883596 2.177423
2798  8.883596 2.181046
2799  8.887219 2.184669
2800  8.887219 2.188292
2801  8.890842 2.191915
2802  8.890842 2.195538
2803  8.894465 2.199161
2804  8.894465 2.202784
2805  8.898088 2.206407
2806  8.898088 2.210030
2807  8.901711 2.213653
2808  8.901711 2.217276
2809  8.905334 2.220899
2810  8.905334 2.224522
2811  8.908957 2.228145
2812  8.908957 2.231768
2813  8.912580 2.235391
2814  8.912580 2.239014
2815  8.916203 2.242637
2816  8.916203 2.246260
2817  8.919826 2.249883
2818  8.919826 2.253506
2819  8.923449 2.257129
2820  8.923449 2.260752
2821  8.927072 2.264375
2822  8.927072 2.267998
2823  8.930695 2.271621
2824  8.930695 2.275244
2825  8.930695 2.278867
2826  8.934318 2.282490
2827  8.934318 2.286113
2828  8.937941 2.289736
2829  8.937941 2.293359
2830  8.941564 2.296982
2831  8.941564 2.300605
2832  8.945187 2.304228
2833  8.945187 2.307851
2834  8.948810 2.311474
2835  8.948810 2.315097
2836  8.952433 2.318720
2837  8.952433 2.322343
2838  8.956056 2.325966
2839  8.959679 2.329589
2840  8.963302 2.333212
2841  8.966925 2.336835
2842  8.970548 2.336835
2843  8.974171 2.340458
2844  8.974171 2.344081
2845  8.977794 2.347704
2846  8.977794 2.351327
2847  8.977794 2.354950
2848  8.977794 2.358573
2849  8.977794 2.362196
2850  8.977794 2.365819
2851  8.977794 2.369442
2852  8.977794 2.373065
2853  8.977794 2.376688
2854  8.977794 2.380311
2855  8.977794 2.383934
2856  8.977794 2.387557
2857  8.977794 2.391180
2858  8.977794 2.394803
2859  8.977794 2.398426
2860  8.977794 2.402049
2861  8.977794 2.405672
2862  8.981417 2.409295
2863  8.981417 2.412918
2864  8.985040 2.416541
2865  8.985040 2.420164
2866  8.988663 2.423787
2867  8.988663 2.427410
2868  8.992286 2.431033
2869  8.992286 2.434656
2870  8.995909 2.438279
2871  8.995909 2.441902
2872  8.995909 2.445525
2873  8.995909 2.449148
2874  8.995909 2.452771
2875  8.999532 2.456394
2876  8.999532 2.460017
2877  9.003155 2.463640
2878  9.003155 2.467263
2879  9.006778 2.470886
2880  9.006778 2.474509
2881  9.010401 2.478132
2882  9.010401 2.481755
2883  9.014024 2.485378
2884  9.014024 2.489001
2885  9.017647 2.492624
2886  9.017647 2.496247
2887  9.021270 2.499870
2888  9.024893 2.503493
2889  9.028516 2.507116
2890  9.032139 2.510739
2891  9.035762 2.514362
2892  9.039385 2.517985
2893  9.043008 2.521608
2894  9.043008 2.525231
2895  9.043008 2.528854
2896  9.043008 2.532477
2897  9.043008 2.536100
2898  9.046631 2.539723
2899  9.046631 2.543346
2900  9.050254 2.546969
2901  9.050254 2.550592
2902  9.053877 2.554215
2903  9.053877 2.557838
2904  9.057500 2.561461
2905  9.057500 2.565084
2906  9.061123 2.568707
2907  9.061123 2.572330
2908  9.064746 2.575953
2909  9.064746 2.579576
2910  9.068369 2.583199
2911  9.071992 2.586822
2912  9.075615 2.586822
2913  9.079238 2.590445
2914  9.082861 2.590445
2915  9.086484 2.594068
2916  9.090107 2.594068
2917  9.093730 2.597691
2918  9.097353 2.597691
2919  9.100976 2.601314
2920  9.104599 2.601314
2921  9.108222 2.604937
2922  9.111845 2.604937
2923  9.115468 2.608560
2924  9.115468 2.612183
2925  9.119091 2.615806
2926  9.119091 2.619429
2927  9.122714 2.623052
2928  9.122714 2.626675
2929  9.126337 2.630298
2930  9.126337 2.633921
2931  9.129960 2.637544
2932  9.129960 2.641167
2933  9.133583 2.644790
2934  9.133583 2.648413
2935  9.133583 2.652036
2936  9.133583 2.655659
2937  9.133583 2.659282
2938  9.133583 2.662905
2939  9.133583 2.666528
2940  9.133583 2.670151
2941  9.133583 2.673774
2942  9.133583 2.677397
2943  9.133583 2.681020
2944  9.133583 2.684643
2945  9.137206 2.688266
2946  9.137206 2.691889
2947  9.140829 2.695512
2948  9.140829 2.699135
2949  9.144452 2.702758
2950  9.144452 2.706381
2951  9.148075 2.710004
2952  9.148075 2.713627
2953  9.151698 2.717250
2954  9.151698 2.720873
2955  9.155321 2.724496
2956  9.155321 2.728119
2957  9.158944 2.731742
2958  9.158944 2.735365
2959  9.162567 2.738988
2960  9.162567 2.742611
2961  9.166190 2.746234
2962  9.166190 2.749857
2963  9.169813 2.753480
2964  9.173436 2.757103
2965  9.177059 2.757103
2966  9.180682 2.760726
2967  9.184305 2.764349
2968  9.187928 2.764349
2969  9.191551 2.767972
2970  9.195174 2.767972
2971  9.195174 2.771595
2972  9.198797 2.775218
2973  9.202420 2.778841
2974  9.206043 2.782464
2975  9.209666 2.786087
2976  9.213289 2.789710
2977  9.216912 2.793333
2978  9.220535 2.793333
2979  9.224158 2.796956
2980  9.227781 2.800579
2981  9.231404 2.800579
2982  9.235027 2.804202
2983  9.238650 2.804202
2984  9.242273 2.807825
2985  9.245896 2.811448
2986  9.245896 2.815071
2987  9.249519 2.818694
2988  9.249519 2.822317
2989  9.249519 2.825940
2990  9.253142 2.829563
2991  9.253142 2.833186
2992  9.253142 2.836809
2993  9.253142 2.840432
2994  9.256765 2.844055
2995  9.256765 2.847678
2996  9.256765 2.851301
2997  9.256765 2.854924
2998  9.260388 2.858547
2999  9.260388 2.862170
3000  9.260388 2.865793
3001  9.260388 2.869416
3002  9.260388 2.873039
3003  9.264011 2.876662
3004  9.264011 2.880285
3005  9.267634 2.883908
3006  9.267634 2.887531
3007  9.271257 2.891154
3008  9.271257 2.894777
3009  9.274880 2.898400
3010  9.274880 2.902023
3011  9.278503 2.905646
3012  9.278503 2.909269
3013  9.282126 2.912892
3014  9.282126 2.916515
3015  9.285749 2.920138
3016  9.285749 2.923761
3017  9.289372 2.927384
3018  9.292995 2.931007
3019  9.296618 2.934630
3020  9.300241 2.938253
3021  9.303864 2.941876
3022  9.303864 2.945499
3023  9.307487 2.949122
3024  9.307487 2.952745
3025  9.311110 2.956368
3026  9.311110 2.959991
3027  9.311110 2.963614
3028  9.314733 2.967237
3029  9.314733 2.970860
3030  9.314733 2.974483
3031  9.314733 2.978106
3032  9.314733 2.981729
3033  9.314733 2.985352
3034  9.314733 2.988975
3035  9.314733 2.992598
3036  9.314733 2.996221
3037  9.314733 2.999844
3038  9.314733 3.003467
3039  9.314733 3.007090
3040  9.318356 3.010713
3041  9.318356 3.014336
3042  9.321979 3.017959
3043  9.321979 3.021582
3044  9.325602 3.025205
3045  9.325602 3.028828
3046  9.329225 3.032451
3047  9.329225 3.036074
3048  9.332848 3.039697
3049  9.332848 3.043320
3050  9.336471 3.046943
3051  9.336471 3.050566
3052  9.340094 3.054189
3053  9.343717 3.057812
3054  9.347340 3.057812
3055  9.350963 3.061435
3056  9.354586 3.065058
3057  9.358209 3.068681
3058  9.361832 3.072304
3059  9.365455 3.075927
3060  9.369078 3.079550
3061  9.372701 3.083173
3062  9.376324 3.086796
3063  9.379947 3.090419
3064  9.383570 3.094042
3065  9.387193 3.097665
3066  9.390816 3.101288
3067  9.394439 3.104911
3068  9.398062 3.108534
3069  9.401685 3.112157
3070  9.401685 3.115780
3071  9.405308 3.119403
3072  9.408931 3.123026
3073  9.412554 3.126649
3074  9.416177 3.130272
3075  9.416177 3.133895
3076  9.416177 3.137518
3077  9.416177 3.141141
3078  9.416177 3.144764
3079  9.419800 3.148387
3080  9.419800 3.152010
3081  9.419800 3.155633
3082  9.423423 3.159256
3083  9.423423 3.162879
3084  9.427046 3.166502
3085  9.427046 3.170125
3086  9.430669 3.173748
3087  9.430669 3.177371
3088  9.434292 3.180994
3089  9.434292 3.184617
3090  9.437915 3.188240
3091  9.437915 3.191863
3092  9.437915 3.195486
3093  9.437915 3.199109
3094  9.437915 3.202732
3095  9.437915 3.206355
3096  9.441538 3.209978
3097  9.441538 3.213601
3098  9.441538 3.217224
3099  9.441538 3.220847
3100  9.445161 3.224470
3101  9.445161 3.228093
3102  9.448784 3.231716
3103  9.448784 3.235339
3104  9.452407 3.238962
3105  9.452407 3.242585
3106  9.452407 3.246208
3107  9.452407 3.249831
3108  9.452407 3.253454
3109  9.452407 3.257077
3110  9.452407 3.260700
3111  9.452407 3.264323
3112  9.452407 3.267946
3113  9.452407 3.271569
3114  9.452407 3.275192
3115  9.452407 3.278815
3116  9.452407 3.282438
3117  9.452407 3.286061
3118  9.452407 3.289684
3119  9.452407 3.293307
3120  9.456030 3.296930
3121  9.456030 3.300553
3122  9.459653 3.304176
3123  9.459653 3.307799
3124  9.463276 3.311422
3125  9.463276 3.315045
3126  9.466899 3.318668
3127  9.466899 3.322291
3128  9.470522 3.325914
3129  9.470522 3.329537
3130  9.474145 3.333160
3131  9.474145 3.336783
3132  9.477768 3.340406
3133  9.481391 3.340406
3134  9.485014 3.344029
3135  9.488637 3.344029
3136  9.492260 3.347652
3137  9.495883 3.347652
3138  9.499506 3.351275
3139  9.503129 3.351275
3140  9.506752 3.354898
3141  9.510375 3.354898
3142  9.513998 3.358521
3143  9.517621 3.358521
3144  9.521244 3.362144
3145  9.524867 3.362144
3146  9.528490 3.362144
3147  9.532113 3.362144
3148  9.535736 3.362144
3149  9.539359 3.362144
3150  9.542982 3.365767
3151  9.546605 3.369390
3152  9.550228 3.369390
3153  9.553851 3.373013
3154  9.557474 3.373013
3155  9.561097 3.376636
3156  9.564720 3.380259
3157  9.568343 3.383882
3158  9.571966 3.387505
3159  9.571966 3.391128
3160  9.575589 3.394751
3161  9.575589 3.398374
3162  9.575589 3.401997
3163  9.575589 3.405620
3164  9.575589 3.409243
3165  9.575589 3.412866
3166  9.575589 3.416489
3167  9.575589 3.420112
3168  9.575589 3.423735
3169  9.579212 3.427358
3170  9.579212 3.430981
3171  9.582835 3.434604
3172  9.582835 3.438227
3173  9.586458 3.441850
3174  9.586458 3.445473
3175  9.590081 3.449096
3176  9.590081 3.452719
3177  9.593704 3.456342
3178  9.593704 3.459965
3179  9.597327 3.463588
3180  9.597327 3.467211
3181  9.600950 3.470834
3182  9.600950 3.474457
3183  9.604573 3.478080
3184  9.608196 3.481703
3185  9.611819 3.485326
3186  9.611819 3.488949
3187  9.615442 3.492572
3188  9.615442 3.496195
3189  9.619065 3.499818
3190  9.619065 3.503441
3191  9.622688 3.507064
3192  9.622688 3.510687
3193  9.622688 3.514310
3194  9.622688 3.517933
3195  9.622688 3.521556
3196  9.622688 3.525179
3197  9.622688 3.528802
3198  9.622688 3.532425
3199  9.622688 3.536048
3200  9.622688 3.539671
3201  9.626311 3.543294
3202  9.626311 3.546917
3203  9.629934 3.550540
3204  9.629934 3.554163
3205  9.633557 3.557786
3206  9.633557 3.561409
3207  9.637180 3.565032
3208  9.637180 3.568655
3209  9.640803 3.572278
3210  9.640803 3.575901
3211  9.644426 3.579524
3212  9.644426 3.583147
3213  9.648049 3.586770
3214  9.651672 3.590393
3215  9.655295 3.594016
3216  9.658918 3.597639
3217  9.662541 3.597639
3218  9.666164 3.601262
3219  9.669787 3.604885
3220  9.669787 3.608508
3221  9.673410 3.612131
3222  9.677033 3.615754
3223  9.680656 3.619377
3224  9.684279 3.623000
3225  9.687902 3.626623
3226  9.691525 3.630246
3227  9.691525 3.633869
3228  9.695148 3.637492
3229  9.695148 3.641115
3230  9.698771 3.644738
3231  9.698771 3.648361
3232  9.702394 3.651984
3233  9.706017 3.655607
3234  9.706017 3.659230
3235  9.709640 3.662853
3236  9.713263 3.666476
3237  9.716886 3.670099
3238  9.720509 3.673722
3239  9.724132 3.677345
3240  9.727755 3.677345
3241  9.731378 3.680968
3242  9.735001 3.684591
3243  9.738624 3.688214
3244  9.738624 3.691837
3245  9.742247 3.695460
3246  9.742247 3.699083
3247  9.745870 3.702706
3248  9.745870 3.706329
3249  9.745870 3.709952
3250  9.749493 3.713575
3251  9.749493 3.717198
3252  9.749493 3.720821
3253  9.749493 3.724444
3254  9.749493 3.728067
3255  9.749493 3.731690
3256  9.749493 3.735313
3257  9.753116 3.738936
3258  9.753116 3.742559
3259  9.753116 3.746182
3260  9.756739 3.749805
3261  9.756739 3.753428
3262  9.760362 3.757051
3263  9.760362 3.760674
3264  9.763985 3.764297
3265  9.763985 3.767920
3266  9.767608 3.771543
3267  9.767608 3.775166
3268  9.771231 3.778789
3269  9.771231 3.782412
3270  9.771231 3.786035
3271  9.774854 3.789658
3272  9.774854 3.793281
3273  9.778477 3.796904
3274  9.778477 3.800527
3275  9.782100 3.804150
3276  9.782100 3.807773
3277  9.785723 3.811396
3278  9.785723 3.815019
3279  9.789346 3.818642
3280  9.789346 3.822265
3281  9.792969 3.825888
3282  9.792969 3.829511
3283  9.796592 3.833134
3284  9.800215 3.836757
3285  9.803838 3.840380
3286  9.807461 3.844003
3287  9.807461 3.847626
3288  9.807461 3.851249
3289  9.811084 3.854872
3290  9.811084 3.858495
3291  9.814707 3.862118
3292  9.814707 3.865741
3293  9.818330 3.869364
3294  9.818330 3.872987
3295  9.821953 3.876610
3296  9.821953 3.880233
3297  9.825576 3.883856
3298  9.825576 3.887479
3299  9.829199 3.891102
3300  9.829199 3.894725
3301  9.832822 3.898348
3302  9.836445 3.901971
3303  9.840068 3.905594
3304  9.840068 3.909217
3305  9.843691 3.912840
3306  9.843691 3.916463
3307  9.847314 3.920086
3308  9.847314 3.923709
3309  9.850937 3.927332
3310  9.850937 3.930955
3311  9.854560 3.934578
3312  9.854560 3.938201
3313  9.858183 3.941824
3314  9.858183 3.945447
3315  9.861806 3.949070
3316  9.861806 3.952693
3317  9.865429 3.956316
3318  9.869052 3.959939
3319  9.872675 3.963562
3320  9.872675 3.967185
3321  9.872675 3.970808
3322  9.872675 3.974431
3323  9.872675 3.978054
3324  9.872675 3.981677
3325  9.876298 3.985300
3326  9.876298 3.988923
3327  9.876298 3.992546
3328  9.879921 3.996169
3329  9.879921 3.999792
3330  9.883544 4.003415
3331  9.883544 4.007038
3332  9.887167 4.010661
3333  9.887167 4.014284
3334  9.890790 4.017907
3335  9.890790 4.021530
3336  9.894413 4.025153
3337  9.894413 4.028776
3338  9.894413 4.032399
3339  9.894413 4.036022
3340  9.898036 4.039645
3341  9.898036 4.043268
3342  9.901659 4.046891
3343  9.901659 4.050514
3344  9.905282 4.054137
3345  9.905282 4.057760
3346  9.908905 4.061383
3347  9.908905 4.065006
3348  9.912528 4.068629
3349  9.912528 4.072252
3350  9.916151 4.075875
3351  9.916151 4.079498
3352  9.919774 4.083121
3353  9.923397 4.083121
3354  9.927020 4.086744
3355  9.930643 4.086744
3356  9.934266 4.090367
3357  9.937889 4.090367
3358  9.941512 4.093990
3359  9.945135 4.093990
3360  9.948758 4.097613
3361  9.952381 4.097613
3362  9.956004 4.101236
3363  9.959627 4.101236
3364  9.963250 4.104859
3365  9.966873 4.104859
3366  9.970496 4.104859
3367  9.974119 4.104859
3368  9.977742 4.108482
3369  9.981365 4.112105
3370  9.984988 4.115728
3371  9.988611 4.119351
3372  9.992234 4.122974
3373  9.995857 4.126597
3374  9.995857 4.130220
3375  9.999480 4.133843
3376  9.999480 4.137466
3377  10.003103 4.141089
3378  10.003103 4.144712
3379  10.006726 4.148335
3380  10.006726 4.151958
3381  10.010349 4.155581
3382  10.010349 4.159204
3383  10.013972 4.162827
3384  10.013972 4.166450
3385  10.017595 4.170073
3386  10.017595 4.173696
3387  10.021218 4.177319
3388  10.024841 4.180942
3389  10.028464 4.184565
3390  10.032087 4.188188
3391  10.032087 4.191811
3392  10.035710 4.195434
3393  10.035710 4.199057
3394  10.039333 4.202680
3395  10.039333 4.206303
3396  10.042956 4.209926
3397  10.042956 4.213549
3398  10.046579 4.217172
3399  10.046579 4.220795
3400  10.050202 4.224418
3401  10.050202 4.228041
3402  10.053825 4.231664
3403  10.057448 4.235287
3404  10.061071 4.238910
3405  10.064694 4.242533
3406  10.068317 4.246156
3407  10.071940 4.249779
3408  10.071940 4.253402
3409  10.075563 4.257025
3410  10.079186 4.260648
3411  10.079186 4.264271
3412  10.079186 4.267894
3413  10.082809 4.271517
3414  10.082809 4.275140
3415  10.082809 4.278763
3416  10.082809 4.282386
3417  10.082809 4.286009
3418  10.082809 4.289632
3419  10.082809 4.293255
3420  10.082809 4.296878
3421  10.086432 4.300501
3422  10.086432 4.304124
3423  10.086432 4.307747
3424  10.086432 4.311370
3425  10.090055 4.314993
3426  10.090055 4.318616
3427  10.090055 4.322239
3428  10.093678 4.325862
3429  10.093678 4.329485
3430  10.097301 4.333108
3431  10.097301 4.336731
3432  10.100924 4.340354
3433  10.100924 4.343977
3434  10.104547 4.347600
3435  10.104547 4.351223
3436  10.104547 4.354846
3437  10.104547 4.358469
3438  10.108170 4.362092
3439  10.108170 4.365715
3440  10.111793 4.369338
3441  10.111793 4.372961
3442  10.115416 4.376584
3443  10.115416 4.380207
3444  10.119039 4.383830
3445  10.119039 4.387453
3446  10.122662 4.391076
3447  10.122662 4.394699
3448  10.126285 4.398322
3449  10.126285 4.401945
3450  10.129908 4.405568
3451  10.133531 4.409191
3452  10.137154 4.409191
3453  10.140777 4.412814
3454  10.144400 4.412814
3455  10.148023 4.416437
3456  10.151646 4.416437
3457  10.155269 4.420060
3458  10.158892 4.420060
3459  10.162515 4.423683
3460  10.166138 4.423683
3461  10.169761 4.427306
3462  10.173384 4.427306
3463  10.173384 4.430929
3464  10.177007 4.434552
3465  10.180630 4.438175
3466  10.184253 4.441798
3467  10.187876 4.445421
3468  10.191499 4.449044
3469  10.195122 4.452667
3470  10.198745 4.452667
3471  10.202368 4.456290
3472  10.205991 4.459913
3473  10.209614 4.459913
3474  10.213237 4.463536
3475  10.216860 4.467159
3476  10.220483 4.470782
3477  10.224106 4.474405
3478  10.224106 4.478028
3479  10.227729 4.481651
3480  10.227729 4.485274
3481  10.231352 4.488897
3482  10.231352 4.492520
3483  10.234975 4.496143
3484  10.234975 4.499766
3485  10.238598 4.503389
3486  10.238598 4.507012
3487  10.242221 4.510635
3488  10.245844 4.514258
3489  10.245844 4.517881
3490  10.249467 4.521504
3491  10.253090 4.525127
3492  10.256713 4.528750
3493  10.260336 4.532373
3494  10.260336 4.535996
3495  10.263959 4.539619
3496  10.267582 4.543242
3497  10.267582 4.546865
3498  10.271205 4.550488
3499  10.271205 4.554111
3500  10.274828 4.557734
3501  10.274828 4.561357
3502  10.278451 4.564980
3503  10.278451 4.568603
3504  10.282074 4.572226
3505  10.285697 4.575849
3506  10.285697 4.579472
3507  10.289320 4.583095
3508  10.292943 4.586718
3509  10.296566 4.590341
3510  10.300189 4.593964
3511  10.303812 4.597587
3512  10.307435 4.601210
3513  10.311058 4.604833
3514  10.314681 4.608456
3515  10.318304 4.612079
3516  10.321927 4.615702
3517  10.325550 4.619325
3518  10.329173 4.622948
3519  10.332796 4.626571
3520  10.336419 4.630194
3521  10.340042 4.633817
3522  10.343665 4.637440
3523  10.347288 4.641063
3524  10.350911 4.644686
3525  10.350911 4.648309
3526  10.354534 4.651932
3527  10.354534 4.655555
3528  10.358157 4.659178
3529  10.358157 4.662801
3530  10.361780 4.666424
3531  10.361780 4.670047
3532  10.365403 4.673670
3533  10.365403 4.677293
3534  10.369026 4.680916
3535  10.372649 4.684539
3536  10.372649 4.688162
3537  10.376272 4.691785
3538  10.376272 4.695408
3539  10.379895 4.699031
3540  10.379895 4.702654
3541  10.383518 4.706277
3542  10.383518 4.709900
3543  10.387141 4.713523
3544  10.390764 4.717146
3545  10.390764 4.720769
3546  10.394387 4.724392
3547  10.398010 4.728015
3548  10.398010 4.731638
3549  10.401633 4.735261
3550  10.405256 4.738884
3551  10.405256 4.742507
3552  10.408879 4.746130
3553  10.412502 4.749753
3554  10.412502 4.753376
3555  10.416125 4.756999
3556  10.419748 4.760622
3557  10.423371 4.764245
3558  10.423371 4.767868
3559  10.426994 4.771491
3560  10.426994 4.775114
3561  10.430617 4.778737
3562  10.430617 4.782360
3563  10.434240 4.785983
3564  10.434240 4.789606
3565  10.437863 4.793229
3566  10.437863 4.796852
3567  10.441486 4.800475
3568  10.441486 4.804098
3569  10.445109 4.807721
3570  10.448732 4.811344
3571  10.448732 4.814967
3572  10.452355 4.818590
3573  10.455978 4.822213
3574  10.459601 4.825836
3575  10.459601 4.829459
3576  10.463224 4.833082
3577  10.466847 4.836705
3578  10.466847 4.840328
3579  10.470470 4.843951
3580  10.474093 4.847574
3581  10.477716 4.851197
3582  10.481339 4.854820
3583  10.484962 4.858443
3584  10.488585 4.858443
3585  10.492208 4.862066
3586  10.495831 4.865689
3587  10.499454 4.865689
3588  10.503077 4.869312
3589  10.506700 4.872935
3590  10.510323 4.876558
3591  10.513946 4.880181
3592  10.517569 4.883804
3593  10.517569 4.887427
3594  10.517569 4.891050
3595  10.517569 4.894673
3596  10.521192 4.898296
3597  10.521192 4.901919
3598  10.524815 4.905542
3599  10.524815 4.909165
3600  10.528438 4.912788
3601  10.528438 4.916411
3602  10.532061 4.920034
3603  10.532061 4.923657
3604  10.535684 4.927280
3605  10.535684 4.930903
3606  10.539307 4.934526
3607  10.539307 4.938149
3608  10.539307 4.941772
3609  10.539307 4.945395
3610  10.539307 4.949018
3611  10.535684 4.952641
3612  10.532061 4.952641
3613  10.528438 4.956264
3614  10.524815 4.956264
3615  10.521192 4.959887
3616  10.521192 4.963510
3617  10.517569 4.967133
3618  10.517569 4.970756
3619  10.513946 4.974379
3620  10.513946 4.978002
3621  10.510323 4.981625
3622  10.510323 4.985248
3623  10.506700 4.988871
3624  10.506700 4.992494
3625  10.503077 4.996117
3626  10.503077 4.999740
3627  10.499454 5.003363
3628  10.499454 5.006986
3629  10.499454 5.010609
3630  10.499454 5.014232
3631  10.499454 5.017855
3632  10.499454 5.021478
3633  10.499454 5.025101
3634  10.499454 5.028724
3635  10.499454 5.032347
3636  10.499454 5.035970
3637  10.499454 5.039593
3638  10.499454 5.043216
3639  10.499454 5.046839
3640  10.499454 5.050462
3641  10.499454 5.054085
3642  10.499454 5.057708
3643  10.499454 5.061331
3644  10.499454 5.064954
3645  10.495831 5.068577
3646  10.495831 5.072200
3647  10.492208 5.075823
3648  10.492208 5.079446
3649  10.492208 5.083069
3650  10.492208 5.086692
3651  10.492208 5.090315
3652  10.492208 5.093938
3653  10.492208 5.097561
3654  10.492208 5.101184
3655  10.492208 5.104807
3656  10.492208 5.108430
3657  10.492208 5.112053
3658  10.492208 5.115676
3659  10.492208 5.119299
3660  10.492208 5.122922
3661  10.492208 5.126545
3662  10.488585 5.130168
3663  10.488585 5.133791
3664  10.484962 5.137414
3665  10.484962 5.141037
3666  10.481339 5.144660
3667  10.481339 5.148283
3668  10.477716 5.151906
3669  10.477716 5.155529
3670  10.477716 5.159152
3671  10.477716 5.162775
3672  10.477716 5.166398
3673  10.477716 5.170021
3674  10.477716 5.173644
3675  10.477716 5.177267
3676  10.477716 5.180890
3677  10.477716 5.184513
3678  10.477716 5.188136
3679  10.477716 5.191759
3680  10.477716 5.195382
3681  10.477716 5.199005
3682  10.477716 5.202628
3683  10.477716 5.206251
3684  10.477716 5.209874
3685  10.477716 5.213497
3686  10.477716 5.217120
3687  10.477716 5.220743
3688  10.477716 5.224366
3689  10.477716 5.227989
3690  10.477716 5.231612
3691  10.477716 5.235235
3692  10.477716 5.238858
3693  10.477716 5.242481
3694  10.477716 5.246104
3695  10.477716 5.249727
3696  10.477716 5.253350
3697  10.477716 5.256973
3698  10.477716 5.260596
3699  10.477716 5.264219
3700  10.477716 5.267842
3701  10.477716 5.271465
3702  10.477716 5.275088
3703  10.477716 5.278711
3704  10.477716 5.282334
3705  10.477716 5.285957
3706  10.477716 5.289580
3707  10.477716 5.293203
3708  10.481339 5.296826
3709  10.481339 5.300449
3710  10.481339 5.304072
3711  10.481339 5.307695
3712  10.481339 5.311318
3713  10.481339 5.314941
3714  10.481339 5.318564
3715  10.481339 5.322187
3716  10.481339 5.325810
3717  10.481339 5.329433
3718  10.481339 5.333056
3719  10.481339 5.336679
3720  10.481339 5.340302
3721  10.481339 5.343925
3722  10.481339 5.347548
3723  10.481339 5.351171
3724  10.481339 5.354794
3725  10.481339 5.358417
3726  10.481339 5.362040
3727  10.481339 5.365663
3728  10.481339 5.369286
3729  10.481339 5.372909
3730  10.481339 5.376532
3731  10.481339 5.380155
3732  10.481339 5.383778
3733  10.481339 5.387401
3734  10.481339 5.391024
3735  10.481339 5.394647
3736  10.481339 5.398270
3737  10.481339 5.401893
3738  10.481339 5.405516
3739  10.481339 5.409139
3740  10.481339 5.412762
3741  10.481339 5.416385
3742  10.481339 5.420008
3743  10.484962 5.423631
3744  10.484962 5.427254
3745  10.484962 5.430877
3746  10.484962 5.434500
3747  10.484962 5.438123
3748  10.484962 5.441746
3749  10.481339 5.445369
3750  10.481339 5.448992
3751  10.481339 5.452615
3752  10.481339 5.456238
3753  10.481339 5.459861
3754  10.477716 5.463484
3755  10.477716 5.467107
3756  10.477716 5.470730
3757  10.477716 5.474353
3758  10.477716 5.477976
3759  10.477716 5.481599
3760  10.477716 5.485222
3761  10.477716 5.488845
3762  10.477716 5.492468
3763  10.477716 5.496091
3764  10.477716 5.499714
3765  10.477716 5.503337
3766  10.477716 5.506960
3767  10.477716 5.510583
3768  10.477716 5.514206
3769  10.477716 5.517829
3770  10.477716 5.521452
3771  10.477716 5.525075
3772  10.477716 5.528698
3773  10.477716 5.532321
3774  10.477716 5.535944
3775  10.477716 5.539567
3776  10.477716 5.543190
3777  10.477716 5.546813
3778  10.477716 5.550436
3779  10.477716 5.554059
3780  10.477716 5.557682
3781  10.477716 5.561305
3782  10.477716 5.564928
3783  10.477716 5.568551
3784  10.477716 5.572174
3785  10.477716 5.575797
3786  10.477716 5.579420
3787  10.477716 5.583043
3788  10.477716 5.586666
3789  10.477716 5.590289
3790  10.477716 5.593912
3791  10.477716 5.597535
3792  10.477716 5.601158
3793  10.474093 5.604781
3794  10.474093 5.608404
3795  10.474093 5.612027
3796  10.474093 5.615650
3797  10.474093 5.619273
3798  10.474093 5.622896
3799  10.474093 5.626519
3800  10.474093 5.630142
3801  10.474093 5.633765
3802  10.474093 5.637388
3803  10.474093 5.641011
3804  10.474093 5.644634
3805  10.474093 5.648257
3806  10.474093 5.651880
3807  10.474093 5.655503
3808  10.474093 5.659126
3809  10.474093 5.662749
3810  10.474093 5.666372
3811  10.474093 5.669995
3812  10.474093 5.673618
3813  10.474093 5.677241
3814  10.474093 5.680864
3815  10.470470 5.684487
3816  10.470470 5.688110
3817  10.470470 5.691733
3818  10.466847 5.695356
3819  10.466847 5.698979
3820  10.463224 5.702602
3821  10.463224 5.706225
3822  10.459601 5.709848
3823  10.459601 5.713471
3824  10.459601 5.717094
3825  10.459601 5.720717
3826  10.459601 5.724340
3827  10.459601 5.727963
3828  10.459601 5.731586
3829  10.459601 5.735209
3830  10.459601 5.738832
3831  10.459601 5.742455
3832  10.459601 5.746078
3833  10.459601 5.749701
3834  10.459601 5.753324
3835  10.459601 5.756947
3836  10.459601 5.760570
3837  10.459601 5.764193
3838  10.459601 5.767816
3839  10.459601 5.771439
3840  10.459601 5.775062
3841  10.459601 5.778685
3842  10.459601 5.782308
3843  10.459601 5.785931
3844  10.459601 5.789554
3845  10.463224 5.793177
3846  10.463224 5.796800
3847  10.463224 5.800423
3848  10.463224 5.804046
3849  10.463224 5.807669
3850  10.463224 5.811292
3851  10.463224 5.814915
3852  10.463224 5.818538
3853  10.463224 5.822161
3854  10.463224 5.825784
3855  10.463224 5.829407
3856  10.466847 5.833030
3857  10.466847 5.836653
3858  10.466847 5.840276
3859  10.466847 5.843899
3860  10.470470 5.847522
3861  10.470470 5.851145
3862  10.474093 5.854768
3863  10.474093 5.858391
3864  10.477716 5.862014
3865  10.477716 5.865637
3866  10.477716 5.869260
3867  10.477716 5.872883
3868  10.477716 5.876506
3869  10.477716 5.880129
3870  10.477716 5.883752
3871  10.477716 5.887375
3872  10.474093 5.890998
3873  10.474093 5.894621
3874  10.470470 5.898244
3875  10.470470 5.901867
3876  10.466847 5.905490
3877  10.466847 5.909113
3878  10.463224 5.912736
3879  10.463224 5.916359
3880  10.463224 5.919982
3881  10.459601 5.923605
3882  10.459601 5.927228
3883  10.459601 5.930851
3884  10.459601 5.934474
3885  10.459601 5.938097
3886  10.459601 5.941720
3887  10.459601 5.945343
3888  10.459601 5.948966
3889  10.459601 5.952589
3890  10.459601 5.956212
3891  10.459601 5.959835
3892  10.459601 5.963458
3893  10.455978 5.967081
3894  10.452355 5.970704
3895  10.452355 5.974327
3896  10.448732 5.977950
3897  10.448732 5.981573
3898  10.445109 5.985196
3899  10.441486 5.988819
3900  10.441486 5.992442
3901  10.437863 5.996065
3902  10.434240 5.999688
3903  10.434240 6.003311
3904  10.430617 6.006934
3905  10.430617 6.010557
3906  10.426994 6.014180
3907  10.426994 6.017803
3908  10.423371 6.021426
3909  10.423371 6.025049
3910  10.419748 6.028672
3911  10.419748 6.032295
3912  10.416125 6.035918
3913  10.416125 6.039541
3914  10.412502 6.043164
3915  10.412502 6.046787
3916  10.412502 6.050410
3917  10.412502 6.054033
3918  10.412502 6.057656
3919  10.412502 6.061279
3920  10.412502 6.064902
3921  10.412502 6.068525
3922  10.412502 6.072148
3923  10.412502 6.075771
3924  10.412502 6.079394
3925  10.412502 6.083017
3926  10.412502 6.086640
3927  10.412502 6.090263
3928  10.412502 6.093886
3929  10.412502 6.097509
3930  10.412502 6.101132
3931  10.412502 6.104755
3932  10.412502 6.108378
3933  10.412502 6.112001
3934  10.412502 6.115624
3935  10.412502 6.119247
3936  10.412502 6.122870
3937  10.412502 6.126493
3938  10.412502 6.130116
3939  10.412502 6.133739
3940  10.412502 6.137362
3941  10.416125 6.140985
3942  10.416125 6.144608
3943  10.419748 6.148231
3944  10.419748 6.151854
3945  10.423371 6.155477
3946  10.423371 6.159100
3947  10.426994 6.162723
3948  10.426994 6.166346
3949  10.430617 6.169969
3950  10.430617 6.173592
3951  10.430617 6.177215
3952  10.430617 6.180838
3953  10.430617 6.184461
3954  10.430617 6.188084
3955  10.430617 6.191707
3956  10.430617 6.195330
3957  10.434240 6.198953
3958  10.434240 6.202576
3959  10.437863 6.206199
3960  10.437863 6.209822
3961  10.441486 6.213445
3962  10.441486 6.217068
3963  10.445109 6.220691
3964  10.445109 6.224314
3965  10.448732 6.227937
3966  10.448732 6.231560
3967  10.452355 6.235183
3968  10.452355 6.238806
3969  10.455978 6.242429
3970  10.459601 6.246052
3971  10.463224 6.249675
3972  10.463224 6.253298
3973  10.466847 6.256921
3974  10.466847 6.260544
3975  10.466847 6.264167
3976  10.466847 6.267790
3977  10.466847 6.271413
3978  10.466847 6.275036
3979  10.463224 6.278659
3980  10.463224 6.282282
3981  10.463224 6.285905
3982  10.459601 6.289528
3983  10.459601 6.293151
3984  10.455978 6.296774
3985  10.455978 6.300397
3986  10.452355 6.304020
3987  10.452355 6.307643
3988  10.448732 6.311266
3989  10.448732 6.314889
3990  10.445109 6.318512
3991  10.445109 6.322135
3992  10.441486 6.325758
3993  10.441486 6.329381
3994  10.437863 6.333004
3995  10.437863 6.336627
3996  10.437863 6.340250
3997  10.437863 6.343873
3998  10.437863 6.347496
3999  10.437863 6.351119
4000  10.434240 6.354742
4001  10.434240 6.358365
4002  10.430617 6.361988
4003  10.430617 6.365611
4004  10.426994 6.369234
4005  10.426994 6.372857
4006  10.423371 6.376480
4007  10.423371 6.380103
4008  10.423371 6.383726
4009  10.423371 6.387349
4010  10.423371 6.390972
4011  10.423371 6.394595
4012  10.423371 6.398218
4013  10.423371 6.401841
4014  10.423371 6.405464
4015  10.423371 6.409087
4016  10.423371 6.412710
4017  10.423371 6.416333
4018  10.419748 6.419956
4019  10.419748 6.423579
4020  10.416125 6.427202
4021  10.416125 6.430825
4022  10.412502 6.434448
4023  10.412502 6.438071
4024  10.408879 6.441694
4025  10.408879 6.445317
4026  10.408879 6.448940
4027  10.408879 6.452563
4028  10.408879 6.456186
4029  10.408879 6.459809
4030  10.408879 6.463432
4031  10.408879 6.467055
4032  10.408879 6.470678
4033  10.408879 6.474301
4034  10.408879 6.477924
4035  10.408879 6.481547
4036  10.408879 6.485170
4037  10.408879 6.488793
4038  10.408879 6.492416
4039  10.408879 6.496039
4040  10.408879 6.499662
4041  10.408879 6.503285
4042  10.408879 6.506908
4043  10.408879 6.510531
4044  10.408879 6.514154
4045  10.408879 6.517777
4046  10.408879 6.521400
4047  10.408879 6.525023
4048  10.408879 6.528646
4049  10.408879 6.532269
4050  10.412502 6.535892
4051  10.412502 6.539515
4052  10.416125 6.543138
4053  10.416125 6.546761
4054  10.416125 6.550384
4055  10.416125 6.554007
4056  10.416125 6.557630
4057  10.416125 6.561253
4058  10.416125 6.564876
4059  10.416125 6.568499
4060  10.416125 6.572122
4061  10.416125 6.575745
4062  10.416125 6.579368
4063  10.416125 6.582991
4064  10.416125 6.586614
4065  10.416125 6.590237
4066  10.416125 6.593860
4067  10.419748 6.597483
4068  10.419748 6.601106
4069  10.423371 6.604729
4070  10.423371 6.608352
4071  10.426994 6.611975
4072  10.426994 6.615598
4073  10.430617 6.619221
4074  10.430617 6.622844
4075  10.430617 6.626467
4076  10.434240 6.630090
4077  10.434240 6.633713
4078  10.434240 6.637336
4079  10.434240 6.640959
4080  10.434240 6.644582
4081  10.434240 6.648205
4082  10.434240 6.651828
4083  10.434240 6.655451
4084  10.434240 6.659074
4085  10.430617 6.662697
4086  10.430617 6.666320
4087  10.426994 6.669943
4088  10.426994 6.673566
4089  10.423371 6.677189
4090  10.423371 6.680812
4091  10.419748 6.684435
4092  10.419748 6.688058
4093  10.416125 6.691681
4094  10.416125 6.695304
4095  10.412502 6.698927
4096  10.412502 6.702550
4097  10.412502 6.706173
4098  10.412502 6.709796
4099  10.412502 6.713419
4100  10.412502 6.717042
4101  10.412502 6.720665
4102  10.412502 6.724288
4103  10.412502 6.727911
4104  10.412502 6.731534
4105  10.412502 6.735157
4106  10.412502 6.738780
4107  10.412502 6.742403
4108  10.412502 6.746026
4109  10.412502 6.749649
4110  10.412502 6.753272
4111  10.412502 6.756895
4112  10.412502 6.760518
4113  10.412502 6.764141
4114  10.412502 6.767764
4115  10.412502 6.771387
4116  10.412502 6.775010
4117  10.412502 6.778633
4118  10.412502 6.782256
4119  10.412502 6.785879
4120  10.412502 6.789502
4121  10.412502 6.793125
4122  10.412502 6.796748
4123  10.416125 6.800371
4124  10.416125 6.803994
4125  10.419748 6.807617
4126  10.419748 6.811240
4127  10.423371 6.814863
4128  10.423371 6.818486
4129  10.426994 6.822109
4130  10.426994 6.825732
4131  10.430617 6.829355
4132  10.430617 6.832978
4133  10.434240 6.836601
4134  10.434240 6.840224
4135  10.434240 6.843847
4136  10.434240 6.847470
4137  10.434240 6.851093
4138  10.434240 6.854716
4139  10.434240 6.858339
4140  10.434240 6.861962
4141  10.434240 6.865585
4142  10.434240 6.869208
4143  10.434240 6.872831
4144  10.434240 6.876454
4145  10.434240 6.880077
4146  10.434240 6.883700
4147  10.434240 6.887323
4148  10.434240 6.890946
4149  10.434240 6.894569
4150  10.434240 6.898192
4151  10.434240 6.901815
4152  10.434240 6.905438
4153  10.434240 6.909061
4154  10.434240 6.912684
4155  10.434240 6.916307
4156  10.437863 6.919930
4157  10.437863 6.923553
4158  10.441486 6.927176
4159  10.441486 6.930799
4160  10.445109 6.934422
4161  10.445109 6.938045
4162  10.445109 6.941668
4163  10.445109 6.945291
4164  10.445109 6.948914
4165  10.445109 6.952537
4166  10.445109 6.956160
4167  10.441486 6.959783
4168  10.441486 6.963406
4169  10.437863 6.967029
4170  10.437863 6.970652
4171  10.434240 6.974275
4172  10.434240 6.977898
4173  10.430617 6.981521
4174  10.430617 6.985144
4175  10.426994 6.988767
4176  10.426994 6.992390
4177  10.426994 6.996013
4178  10.426994 6.999636
4179  10.426994 7.003259
4180  10.426994 7.006882
4181  10.426994 7.010505
4182  10.426994 7.014128
4183  10.426994 7.017751
4184  10.426994 7.021374
4185  10.426994 7.024997
4186  10.426994 7.028620
4187  10.426994 7.032243
4188  10.426994 7.035866
4189  10.426994 7.039489
4190  10.426994 7.043112
4191  10.426994 7.046735
4192  10.426994 7.050358
4193  10.426994 7.053981
4194  10.426994 7.057604
4195  10.426994 7.061227
4196  10.426994 7.064850
4197  10.426994 7.068473
4198  10.426994 7.072096
4199  10.426994 7.075719
4200  10.426994 7.079342
4201  10.426994 7.082965
4202  10.426994 7.086588
4203  10.426994 7.090211
4204  10.430617 7.093834
4205  10.430617 7.097457
4206  10.430617 7.101080
4207  10.430617 7.104703
4208  10.430617 7.108326
4209  10.426994 7.111949
4210  10.426994 7.115572
4211  10.423371 7.119195
4212  10.423371 7.122818
4213  10.419748 7.126441
4214  10.419748 7.130064
4215  10.419748 7.133687
4216  10.419748 7.137310
4217  10.416125 7.140933
4218  10.416125 7.144556
4219  10.416125 7.148179
4220  10.416125 7.151802
4221  10.416125 7.155425
4222  10.416125 7.159048
4223  10.412502 7.162671
4224  10.412502 7.166294
4225  10.408879 7.169917
4226  10.408879 7.173540
4227  10.408879 7.177163
4228  10.408879 7.180786
4229  10.405256 7.184409
4230  10.405256 7.188032
4231  10.405256 7.191655
4232  10.405256 7.195278
4233  10.401633 7.198901
4234  10.401633 7.202524
4235  10.401633 7.206147
4236  10.401633 7.209770
4237  10.401633 7.213393
4238  10.401633 7.217016
4239  10.401633 7.220639
4240  10.401633 7.224262
4241  10.401633 7.227885
4242  10.401633 7.231508
4243  10.401633 7.235131
4244  10.401633 7.238754
4245  10.401633 7.242377
4246  10.401633 7.246000
4247  10.401633 7.249623
4248  10.401633 7.253246
4249  10.401633 7.256869
4250  10.401633 7.260492
4251  10.401633 7.264115
4252  10.401633 7.267738
4253  10.401633 7.271361
4254  10.401633 7.274984
4255  10.401633 7.278607
4256  10.405256 7.282230
4257  10.405256 7.285853
4258  10.408879 7.289476
4259  10.408879 7.293099
4260  10.412502 7.296722
4261  10.412502 7.300345
4262  10.416125 7.303968
4263  10.416125 7.307591
4264  10.419748 7.311214
4265  10.419748 7.314837
4266  10.419748 7.318460
4267  10.419748 7.322083
4268  10.419748 7.325706
4269  10.419748 7.329329
4270  10.419748 7.332952
4271  10.419748 7.336575
4272  10.419748 7.340198
4273  10.419748 7.343821
4274  10.419748 7.347444
4275  10.419748 7.351067
4276  10.419748 7.354690
4277  10.419748 7.358313
4278  10.419748 7.361936
4279  10.419748 7.365559
4280  10.419748 7.369182
4281  10.419748 7.372805
4282  10.419748 7.376428
4283  10.419748 7.380051
4284  10.423371 7.383674
4285  10.423371 7.387297
4286  10.423371 7.390920
4287  10.426994 7.394543
4288  10.426994 7.398166
4289  10.426994 7.401789
4290  10.423371 7.405412
4291  10.423371 7.409035
4292  10.419748 7.412658
4293  10.419748 7.416281
4294  10.419748 7.419904
4295  10.419748 7.423527
4296  10.419748 7.427150
4297  10.419748 7.430773
4298  10.419748 7.434396
4299  10.419748 7.438019
4300  10.419748 7.441642
4301  10.419748 7.445265
4302  10.419748 7.448888
4303  10.419748 7.452511
4304  10.419748 7.456134
4305  10.419748 7.459757
4306  10.419748 7.463380
4307  10.419748 7.467003
4308  10.419748 7.470626
4309  10.419748 7.474249
4310  10.419748 7.477872
4311  10.419748 7.481495
4312  10.419748 7.485118
4313  10.419748 7.488741
4314  10.419748 7.492364
4315  10.419748 7.495987
4316  10.419748 7.499610
4317  10.419748 7.503233
4318  10.419748 7.506856
4319  10.419748 7.510479
4320  10.419748 7.514102
4321  10.419748 7.517725
4322  10.419748 7.521348
4323  10.419748 7.524971
4324  10.419748 7.528594
4325  10.419748 7.532217
4326  10.419748 7.535840
4327  10.423371 7.539463
4328  10.423371 7.543086
4329  10.426994 7.546709
4330  10.426994 7.550332
4331  10.430617 7.553955
4332  10.430617 7.557578
4333  10.430617 7.561201
4334  10.430617 7.564824
4335  10.430617 7.568447
4336  10.430617 7.572070
4337  10.426994 7.575693
4338  10.426994 7.579316
4339  10.426994 7.582939
4340  10.426994 7.586562
4341  10.426994 7.590185
4342  10.426994 7.593808
4343  10.426994 7.597431
4344  10.426994 7.601054
4345  10.426994 7.604677
4346  10.426994 7.608300
4347  10.426994 7.611923
4348  10.426994 7.615546
4349  10.426994 7.619169
4350  10.426994 7.622792
4351  10.426994 7.626415
4352  10.426994 7.630038
4353  10.426994 7.633661
4354  10.426994 7.637284
4355  10.426994 7.640907
4356  10.426994 7.644530
4357  10.426994 7.648153
4358  10.426994 7.651776
4359  10.426994 7.655399
4360  10.430617 7.659022
4361  10.430617 7.662645
4362  10.434240 7.666268
4363  10.434240 7.669891
4364  10.430617 7.673514
4365  10.430617 7.677137
4366  10.430617 7.680760
4367  10.426994 7.684383
4368  10.426994 7.688006
4369  10.423371 7.691629
4370  10.423371 7.695252
4371  10.419748 7.698875
4372  10.419748 7.702498
4373  10.416125 7.706121
4374  10.416125 7.709744
4375  10.412502 7.713367
4376  10.412502 7.716990
4377  10.412502 7.720613
4378  10.412502 7.724236
4379  10.412502 7.727859
4380  10.412502 7.731482
4381  10.412502 7.735105
4382  10.412502 7.738728
4383  10.412502 7.742351
4384  10.412502 7.745974
4385  10.412502 7.749597
4386  10.412502 7.753220
4387  10.412502 7.756843
4388  10.412502 7.760466
4389  10.412502 7.764089
4390  10.412502 7.767712
4391  10.412502 7.771335
4392  10.412502 7.774958
4393  10.412502 7.778581
4394  10.412502 7.782204
4395  10.412502 7.785827
4396  10.412502 7.789450
4397  10.412502 7.793073
4398  10.412502 7.796696
4399  10.412502 7.800319
4400  10.416125 7.803942
4401  10.416125 7.807565
4402  10.416125 7.811188
4403  10.416125 7.814811
4404  10.416125 7.818434
4405  10.416125 7.822057
4406  10.416125 7.825680
4407  10.416125 7.829303
4408  10.416125 7.832926
4409  10.416125 7.836549
4410  10.416125 7.840172
4411  10.416125 7.843795
4412  10.416125 7.847418
4413  10.416125 7.851041
4414  10.416125 7.854664
4415  10.416125 7.858287
4416  10.416125 7.861910
4417  10.416125 7.865533
4418  10.416125 7.869156
4419  10.416125 7.872779
4420  10.416125 7.876402
4421  10.419748 7.880025
4422  10.419748 7.883648
4423  10.423371 7.887271
4424  10.423371 7.890894
4425  10.426994 7.894517
4426  10.426994 7.898140
4427  10.430617 7.901763
4428  10.430617 7.905386
4429  10.434240 7.909009
4430  10.434240 7.912632
4431  10.437863 7.916255
4432  10.437863 7.919878
4433  10.441486 7.923501
4434  10.441486 7.927124
4435  10.441486 7.930747
4436  10.441486 7.934370
4437  10.445109 7.937993
4438  10.445109 7.941616
4439  10.445109 7.945239
4440  10.445109 7.948862
4441  10.445109 7.952485
4442  10.445109 7.956108
4443  10.445109 7.959731
4444  10.445109 7.963354
4445  10.445109 7.966977
4446  10.445109 7.970600
4447  10.445109 7.974223
4448  10.445109 7.977846
4449  10.445109 7.981469
4450  10.445109 7.985092
4451  10.445109 7.988715
4452  10.445109 7.992338
4453  10.445109 7.995961
4454  10.445109 7.999584
4455  10.445109 8.003207
4456  10.445109 8.006830
4457  10.445109 8.010453
4458  10.448732 8.014076
4459  10.448732 8.017699
4460  10.448732 8.021322
4461  10.445109 8.024945
4462  10.445109 8.028568
4463  10.445109 8.032191
4464  10.445109 8.035814
4465  10.445109 8.039437
4466  10.445109 8.043060
4467  10.445109 8.046683
4468  10.445109 8.050306
4469  10.445109 8.053929
4470  10.445109 8.057552
4471  10.445109 8.061175
4472  10.445109 8.064798
4473  10.445109 8.068421
4474  10.445109 8.072044
4475  10.445109 8.075667
4476  10.445109 8.079290
4477  10.445109 8.082913
4478  10.445109 8.086536
4479  10.445109 8.090159
4480  10.445109 8.093782
4481  10.445109 8.097405
4482  10.445109 8.101028
4483  10.445109 8.104651
4484  10.445109 8.108274
4485  10.448732 8.111897
4486  10.448732 8.115520
4487  10.452355 8.119143
4488  10.452355 8.122766
4489  10.455978 8.126389
4490  10.455978 8.130012
4491  10.459601 8.133635
4492  10.459601 8.137258
4493  10.459601 8.140881
4494  10.459601 8.144504
4495  10.459601 8.148127
4496  10.459601 8.151750
4497  10.459601 8.155373
4498  10.459601 8.158996
4499  10.459601 8.162619
4500  10.459601 8.166242
4501  10.459601 8.169865
4502  10.459601 8.173488
4503  10.459601 8.177111
4504  10.459601 8.180734
4505  10.459601 8.184357
4506  10.459601 8.187980
4507  10.459601 8.191603
4508  10.459601 8.195226
4509  10.459601 8.198849
4510  10.459601 8.202472
4511  10.459601 8.206095
4512  10.459601 8.209718
4513  10.459601 8.213341
4514  10.459601 8.216964
4515  10.459601 8.220587
4516  10.459601 8.224210
4517  10.459601 8.227833
4518  10.459601 8.231456
4519  10.459601 8.235079
4520  10.459601 8.238702
4521  10.459601 8.242325
4522  10.459601 8.245948
4523  10.459601 8.249571
4524  10.459601 8.253194
4525  10.459601 8.256817
4526  10.459601 8.260440
4527  10.459601 8.264063
4528  10.459601 8.267686
4529  10.459601 8.271309
4530  10.455978 8.274932
4531  10.455978 8.278555
4532  10.455978 8.282178
4533  10.452355 8.285801
4534  10.452355 8.289424
4535  10.452355 8.293047
4536  10.448732 8.296670
4537  10.448732 8.300293
4538  10.445109 8.303916
4539  10.445109 8.307539
4540  10.445109 8.311162
4541  10.445109 8.314785
4542  10.445109 8.318408
4543  10.445109 8.322031
4544  10.445109 8.325654
4545  10.445109 8.329277
4546  10.445109 8.332900
4547  10.445109 8.336523
4548  10.445109 8.340146
4549  10.445109 8.343769
4550  10.445109 8.347392
4551  10.445109 8.351015
4552  10.445109 8.354638
4553  10.445109 8.358261
4554  10.445109 8.361884
4555  10.445109 8.365507
4556  10.445109 8.369130
4557  10.445109 8.372753
4558  10.445109 8.376376
4559  10.445109 8.379999
4560  10.445109 8.383622
4561  10.445109 8.387245
4562  10.445109 8.390868
4563  10.448732 8.394491
4564  10.448732 8.398114
4565  10.452355 8.401737
4566  10.452355 8.405360
4567  10.452355 8.408983
4568  10.452355 8.412606
4569  10.452355 8.416229
4570  10.452355 8.419852
4571  10.448732 8.423475
4572  10.448732 8.427098
4573  10.445109 8.430721
4574  10.445109 8.434344
4575  10.441486 8.437967
4576  10.441486 8.441590
4577  10.437863 8.445213
4578  10.437863 8.448836
4579  10.434240 8.452459
4580  10.434240 8.456082
4581  10.430617 8.459705
4582  10.430617 8.463328
4583  10.426994 8.466951
4584  10.426994 8.470574
4585  10.423371 8.474197
4586  10.423371 8.477820
4587  10.423371 8.481443
4588  10.423371 8.485066
4589  10.423371 8.488689
4590  10.419748 8.492312
4591  10.419748 8.495935
4592  10.416125 8.499558
4593  10.416125 8.503181
4594  10.412502 8.506804
4595  10.412502 8.510427
4596  10.408879 8.514050
4597  10.408879 8.517673
4598  10.405256 8.521296
4599  10.405256 8.524919
4600  10.405256 8.528542
4601  10.405256 8.532165
4602  10.405256 8.535788
4603  10.405256 8.539411
4604  10.405256 8.543034
4605  10.405256 8.546657
4606  10.405256 8.550280
4607  10.405256 8.553903
4608  10.405256 8.557526
4609  10.405256 8.561149
4610  10.405256 8.564772
4611  10.405256 8.568395
4612  10.405256 8.572018
4613  10.405256 8.575641
4614  10.405256 8.579264
4615  10.405256 8.582887
4616  10.405256 8.586510
4617  10.405256 8.590133
4618  10.405256 8.593756
4619  10.405256 8.597379
4620  10.405256 8.601002
4621  10.405256 8.604625
4622  10.405256 8.608248
4623  10.405256 8.611871
4624  10.408879 8.615494
4625  10.408879 8.619117
4626  10.412502 8.622740
4627  10.412502 8.626363
4628  10.416125 8.629986
4629  10.416125 8.633609
4630  10.416125 8.637232
4631  10.416125 8.640855
4632  10.416125 8.644478
4633  10.416125 8.648101
4634  10.416125 8.651724
4635  10.416125 8.655347
4636  10.416125 8.658970
4637  10.416125 8.662593
4638  10.416125 8.666216
4639  10.416125 8.669839
4640  10.416125 8.673462
4641  10.416125 8.677085
4642  10.416125 8.680708
4643  10.416125 8.684331
4644  10.416125 8.687954
4645  10.416125 8.691577
4646  10.419748 8.695200
4647  10.419748 8.698823
4648  10.423371 8.702446
4649  10.423371 8.706069
4650  10.426994 8.709692
4651  10.426994 8.713315
4652  10.430617 8.716938
4653  10.430617 8.720561
4654  10.434240 8.724184
4655  10.434240 8.727807
4656  10.437863 8.731430
4657  10.437863 8.735053
4658  10.441486 8.738676
4659  10.445109 8.742299
4660  10.448732 8.742299
4661  10.452355 8.745922
4662  10.455978 8.749545
4663  10.455978 8.753168
4664  10.459601 8.756791
4665  10.459601 8.760414
4666  10.459601 8.764037
4667  10.463224 8.767660
4668  10.463224 8.771283
4669  10.463224 8.774906
4670  10.466847 8.778529
4671  10.466847 8.782152
4672  10.466847 8.785775
4673  10.466847 8.789398
4674  10.466847 8.793021
4675  10.466847 8.796644
4676  10.466847 8.800267
4677  10.466847 8.803890
4678  10.466847 8.807513
4679  10.466847 8.811136
4680  10.466847 8.814759
4681  10.466847 8.818382
4682  10.466847 8.822005
4683  10.466847 8.825628
4684  10.466847 8.829251
4685  10.466847 8.832874
4686  10.466847 8.836497
4687  10.466847 8.840120
4688  10.466847 8.843743
4689  10.466847 8.847366
4690  10.466847 8.850989
4691  10.466847 8.854612
4692  10.466847 8.858235
4693  10.466847 8.861858
4694  10.466847 8.865481
4695  10.466847 8.869104
4696  10.466847 8.872727
4697  10.466847 8.876350
4698  10.466847 8.879973
4699  10.466847 8.883596
4700  10.466847 8.887219
4701  10.466847 8.890842
4702  10.466847 8.894465
4703  10.466847 8.898088
4704  10.466847 8.901711
4705  10.466847 8.905334
4706  10.466847 8.908957
4707  10.470470 8.912580
4708  10.470470 8.916203
4709  10.466847 8.919826
4710  10.466847 8.923449
4711  10.466847 8.927072
4712  10.463224 8.930695
4713  10.463224 8.934318
4714  10.459601 8.937941
4715  10.459601 8.941564
4716  10.455978 8.945187
4717  10.455978 8.948810
4718  10.452355 8.952433
4719  10.452355 8.956056
4720  10.448732 8.959679
4721  10.448732 8.963302
4722  10.448732 8.966925
4723  10.448732 8.970548
4724  10.448732 8.974171
4725  10.448732 8.977794
4726  10.448732 8.981417
4727  10.448732 8.985040
4728  10.448732 8.988663
4729  10.448732 8.992286
4730  10.448732 8.995909
4731  10.448732 8.999532
4732  10.448732 9.003155
4733  10.448732 9.006778
4734  10.448732 9.010401
4735  10.448732 9.014024
4736  10.448732 9.017647
4737  10.448732 9.021270
4738  10.448732 9.024893
4739  10.448732 9.028516
4740  10.448732 9.032139
4741  10.448732 9.035762
4742  10.448732 9.039385
4743  10.448732 9.043008
4744  10.448732 9.046631
4745  10.448732 9.050254
4746  10.452355 9.053877
4747  10.452355 9.057500
4748  10.455978 9.061123
4749  10.455978 9.064746
4750  10.459601 9.068369
4751  10.459601 9.071992
4752  10.463224 9.075615
4753  10.463224 9.079238
4754  10.466847 9.082861
4755  10.466847 9.086484
4756  10.470470 9.090107
4757  10.470470 9.093730
4758  10.474093 9.097353
4759  10.477716 9.100976
4760  10.481339 9.104599
4761  10.481339 9.108222
4762  10.481339 9.111845
4763  10.481339 9.115468
4764  10.484962 9.119091
4765  10.484962 9.122714
4766  10.484962 9.126337
4767  10.484962 9.129960
4768  10.488585 9.133583
4769  10.488585 9.137206
4770  10.492208 9.140829
4771  10.492208 9.144452
4772  10.495831 9.148075
4773  10.495831 9.151698
4774  10.495831 9.155321
4775  10.495831 9.158944
4776  10.495831 9.162567
4777  10.495831 9.166190
4778  10.495831 9.169813
4779  10.495831 9.173436
4780  10.495831 9.177059
4781  10.495831 9.180682
4782  10.495831 9.184305
4783  10.495831 9.187928
4784  10.495831 9.191551
4785  10.495831 9.195174
4786  10.495831 9.198797
4787  10.495831 9.202420
4788  10.495831 9.206043
4789  10.495831 9.209666
4790  10.495831 9.213289
4791  10.495831 9.216912
4792  10.495831 9.220535
4793  10.495831 9.224158
4794  10.495831 9.227781
4795  10.495831 9.231404
4796  10.495831 9.235027
4797  10.495831 9.238650
4798  10.495831 9.242273
4799  10.495831 9.245896
4800  10.495831 9.249519
4801  10.495831 9.253142
4802  10.495831 9.256765
4803  10.495831 9.260388
4804  10.495831 9.264011
4805  10.495831 9.267634
4806  10.495831 9.271257
4807  10.495831 9.274880
4808  10.495831 9.278503
4809  10.495831 9.282126
4810  10.495831 9.285749
4811  10.495831 9.289372
4812  10.495831 9.292995
4813  10.495831 9.296618
4814  10.495831 9.300241
4815  10.495831 9.303864
4816  10.495831 9.307487
4817  10.495831 9.311110
4818  10.495831 9.314733
4819  10.495831 9.318356
4820  10.495831 9.321979
4821  10.499454 9.325602
4822  10.499454 9.329225
4823  10.503077 9.332848
4824  10.503077 9.336471
4825  10.506700 9.340094
4826  10.506700 9.343717
4827  10.510323 9.347340
4828  10.510323 9.350963
4829  10.510323 9.354586
4830  10.510323 9.358209
4831  10.506700 9.361832
4832  10.506700 9.365455
4833  10.503077 9.369078
4834  10.499454 9.372701
4835  10.495831 9.376324
4836  10.492208 9.379947
4837  10.492208 9.383570
4838  10.488585 9.387193
4839  10.488585 9.390816
4840  10.484962 9.394439
4841  10.484962 9.398062
4842  10.481339 9.401685
4843  10.481339 9.405308
4844  10.477716 9.408931
4845  10.477716 9.412554
4846  10.474093 9.416177
4847  10.470470 9.419800
4848  10.466847 9.423423
4849  10.463224 9.427046
4850  10.459601 9.427046
4851  10.455978 9.430669
4852  10.452355 9.430669
4853  10.448732 9.434292
4854  10.445109 9.437915
4855  10.441486 9.441538
4856  10.437863 9.445161
4857  10.434240 9.448784
4858  10.430617 9.452407
4859  10.426994 9.456030
4860  10.423371 9.459653
4861  10.419748 9.463276
4862  10.419748 9.466899
4863  10.416125 9.470522
4864  10.412502 9.474145
4865  10.408879 9.477768
4866  10.405256 9.481391
4867  10.401633 9.481391
4868  10.398010 9.485014
4869  10.394387 9.485014
4870  10.390764 9.488637
4871  10.387141 9.488637
4872  10.383518 9.492260
4873  10.379895 9.492260
4874  10.376272 9.495883
4875  10.372649 9.495883
4876  10.369026 9.499506
4877  10.365403 9.503129
4878  10.361780 9.506752
4879  10.361780 9.510375
4880  10.358157 9.513998
4881  10.358157 9.517621
4882  10.354534 9.521244
4883  10.354534 9.524867
4884  10.350911 9.528490
4885  10.350911 9.532113
4886  10.347288 9.535736
4887  10.347288 9.539359
4888  10.343665 9.542982
4889  10.343665 9.546605
4890  10.340042 9.550228
4891  10.340042 9.553851
4892  10.340042 9.557474
4893  10.340042 9.561097
4894  10.340042 9.564720
4895  10.340042 9.568343
4896  10.340042 9.571966
4897  10.340042 9.575589
4898  10.340042 9.579212
4899  10.336419 9.582835
4900  10.336419 9.586458
4901  10.336419 9.590081
4902  10.332796 9.593704
4903  10.329173 9.593704
4904  10.325550 9.597327
4905  10.321927 9.597327
4906  10.318304 9.600950
4907  10.314681 9.600950
4908  10.311058 9.604573
4909  10.307435 9.604573
4910  10.303812 9.608196
4911  10.300189 9.608196
4912  10.296566 9.611819
4913  10.292943 9.611819
4914  10.289320 9.615442
4915  10.285697 9.615442
4916  10.282074 9.619065
4917  10.278451 9.619065
4918  10.274828 9.622688
4919  10.271205 9.622688
4920  10.267582 9.626311
4921  10.263959 9.629934
4922  10.260336 9.629934
4923  10.256713 9.633557
4924  10.253090 9.633557
4925  10.249467 9.637180
4926  10.245844 9.637180
4927  10.242221 9.640803
4928  10.238598 9.644426
4929  10.238598 9.648049
4930  10.234975 9.651672
4931  10.234975 9.655295
4932  10.231352 9.658918
4933  10.231352 9.662541
4934  10.227729 9.666164
4935  10.227729 9.669787
4936  10.224106 9.673410
4937  10.224106 9.677033
4938  10.220483 9.680656
4939  10.220483 9.684279
4940  10.216860 9.687902
4941  10.216860 9.691525
4942  10.216860 9.695148
4943  10.216860 9.698771
4944  10.216860 9.702394
4945  10.216860 9.706017
4946  10.216860 9.709640
4947  10.216860 9.713263
4948  10.216860 9.716886
4949  10.216860 9.720509
4950  10.216860 9.724132
4951  10.216860 9.727755
4952  10.216860 9.731378
4953  10.216860 9.735001
4954  10.216860 9.738624
4955  10.216860 9.742247
4956  10.216860 9.745870
4957  10.216860 9.749493
4958  10.216860 9.753116
4959  10.216860 9.756739
4960  10.216860 9.760362
4961  10.213237 9.763985
4962  10.213237 9.767608
4963  10.213237 9.771231
4964  10.209614 9.774854
4965  10.209614 9.778477
4966  10.205991 9.782100
4967  10.205991 9.785723
4968  10.205991 9.789346
4969  10.202368 9.792969
4970  10.198745 9.796592
4971  10.198745 9.800215
4972  10.195122 9.803838
4973  10.191499 9.803838
4974  10.187876 9.807461
4975  10.184253 9.807461
4976  10.180630 9.811084
4977  10.177007 9.811084
4978  10.173384 9.814707
4979  10.169761 9.818330
4980  10.166138 9.821953
4981  10.162515 9.825576
4982  10.158892 9.829199
4983  10.155269 9.832822
4984  10.151646 9.836445
4985  10.151646 9.840068
4986  10.148023 9.843691
4987  10.144400 9.847314
4988  10.140777 9.847314
4989  10.137154 9.850937
4990  10.133531 9.854560
4991  10.129908 9.858183
4992  10.126285 9.861806
4993  10.126285 9.865429
4994  10.122662 9.869052
4995  10.122662 9.872675
4996  10.119039 9.876298
4997  10.119039 9.879921
4998  10.115416 9.883544
4999  10.115416 9.887167
5000  10.111793 9.890790
5001  10.111793 9.894413
5002  10.108170 9.898036
5003  10.108170 9.901659
5004  10.104547 9.905282
5005  10.104547 9.908905
5006  10.104547 9.912528
5007  10.104547 9.916151
5008  10.104547 9.919774
5009  10.104547 9.923397
5010  10.104547 9.927020
5011  10.104547 9.930643
5012  10.104547 9.934266
5013  10.104547 9.937889
5014  10.104547 9.941512
5015  10.104547 9.945135
5016  10.100924 9.948758
5017  10.100924 9.952381
5018  10.100924 9.956004
5019  10.097301 9.959627
5020  10.093678 9.963250
5021  10.093678 9.966873
5022  10.090055 9.966873
5023  10.086432 9.970496
5024  10.082809 9.974119
5025  10.079186 9.977742
5026  10.075563 9.981365
5027  10.071940 9.984988
5028  10.068317 9.988611
5029  10.064694 9.992234
5030  10.061071 9.995857
5031  10.057448 9.999480
5032  10.057448 10.003103
5033  10.053825 10.006726
5034  10.053825 10.010349
5035  10.050202 10.013972
5036  10.046579 10.017595
5037  10.042956 10.021218
5038  10.039333 10.024841
5039  10.035710 10.028464
5040  10.032087 10.032087
5041  10.028464 10.035710
5042  10.028464 10.039333
5043  10.024841 10.042956
5044  10.024841 10.046579
5045  10.021218 10.050202
5046  10.021218 10.053825
5047  10.017595 10.057448
5048  10.017595 10.061071
5049  10.013972 10.064694
5050  10.013972 10.068317
5051  10.010349 10.071940
5052  10.010349 10.075563
5053  10.006726 10.079186
5054  10.006726 10.082809
5055  10.006726 10.086432
5056  10.006726 10.090055
5057  10.006726 10.093678
5058  10.003103 10.097301
5059  10.003103 10.100924
5060  9.999480 10.104547
5061  9.999480 10.108170
5062  9.995857 10.111793
5063  9.995857 10.115416
5064  9.992234 10.119039
5065  9.992234 10.122662
5066  9.988611 10.126285
5067  9.988611 10.129908
5068  9.984988 10.133531
5069  9.984988 10.137154
5070  9.981365 10.140777
5071  9.981365 10.144400
5072  9.981365 10.148023
5073  9.981365 10.151646
5074  9.981365 10.155269
5075  9.981365 10.158892
5076  9.981365 10.162515
5077  9.981365 10.166138
5078  9.981365 10.169761
5079  9.981365 10.173384
5080  9.981365 10.177007
5081  9.981365 10.180630
5082  9.981365 10.184253
5083  9.977742 10.187876
5084  9.974119 10.191499
5085  9.974119 10.195122
5086  9.970496 10.198745
5087  9.970496 10.202368
5088  9.966873 10.205991
5089  9.966873 10.209614
5090  9.963250 10.213237
5091  9.963250 10.216860
5092  9.959627 10.220483
5093  9.959627 10.224106
5094  9.956004 10.227729
5095  9.952381 10.231352
5096  9.948758 10.234975
5097  9.945135 10.238598
5098  9.941512 10.238598
5099  9.937889 10.242221
5100  9.934266 10.242221
5101  9.930643 10.245844
5102  9.927020 10.249467
5103  9.923397 10.253090
5104  9.919774 10.256713
5105  9.916151 10.260336
5106  9.912528 10.263959
5107  9.908905 10.267582
5108  9.905282 10.271205
5109  9.901659 10.274828
5110  9.898036 10.278451
5111  9.894413 10.278451
5112  9.890790 10.282074
5113  9.890790 10.285697
5114  9.887167 10.289320
5115  9.887167 10.292943
5116  9.883544 10.296566
5117  9.883544 10.300189
5118  9.879921 10.303812
5119  9.879921 10.307435
5120  9.876298 10.311058
5121  9.876298 10.314681
5122  9.872675 10.318304
5123  9.872675 10.321927
5124  9.869052 10.325550
5125  9.869052 10.329173
5126  9.869052 10.332796
5127  9.869052 10.336419
5128  9.869052 10.340042
5129  9.869052 10.343665
5130  9.869052 10.347288
5131  9.869052 10.350911
5132  9.869052 10.354534
5133  9.869052 10.358157
5134  9.869052 10.361780
5135  9.869052 10.365403
5136  9.869052 10.369026
5137  9.869052 10.372649
5138  9.869052 10.376272
5139  9.865429 10.379895
5140  9.865429 10.383518
5141  9.861806 10.387141
5142  9.858183 10.390764
5143  9.854560 10.394387
5144  9.854560 10.398010
5145  9.850937 10.401633
5146  9.850937 10.405256
5147  9.847314 10.408879
5148  9.847314 10.412502
5149  9.843691 10.416125
5150  9.843691 10.419748
5151  9.840068 10.423371
5152  9.840068 10.426994
5153  9.836445 10.430617
5154  9.836445 10.434240
5155  9.832822 10.437863
5156  9.832822 10.441486
5157  9.832822 10.445109
5158  9.832822 10.448732
5159  9.832822 10.452355
5160  9.832822 10.455978
5161  9.832822 10.459601
5162  9.832822 10.463224
5163  9.832822 10.466847
5164  9.832822 10.470470
5165  9.832822 10.474093
5166  9.829199 10.477716
5167  9.825576 10.481339
5168  9.821953 10.484962
5169  9.818330 10.488585
5170  9.814707 10.492208
5171  9.811084 10.495831
5172  9.807461 10.499454
5173  9.803838 10.503077
5174  9.800215 10.506700
5175  9.796592 10.506700
5176  9.792969 10.510323
5177  9.789346 10.513946
5178  9.785723 10.517569
5179  9.782100 10.521192
5180  9.778477 10.524815
5181  9.774854 10.528438
5182  9.771231 10.532061
5183  9.771231 10.535684
5184  9.767608 10.539307
5185  9.767608 10.542930
5186  9.763985 10.546553
5187  9.763985 10.550176
5188  9.760362 10.553799
5189  9.756739 10.557422
5190  9.756739 10.561045
5191  9.753116 10.564668
5192  9.753116 10.568291
5193  9.749493 10.571914
5194  9.749493 10.575537
5195  9.745870 10.579160
5196  9.745870 10.582783
5197  9.742247 10.586406
5198  9.742247 10.590029
5199  9.738624 10.593652
5200  9.735001 10.597275
5201  9.735001 10.600898
5202  9.731378 10.604521
5203  9.727755 10.608144
5204  9.724132 10.611767
5205  9.720509 10.611767
5206  9.716886 10.615390
5207  9.713263 10.619013
5208  9.709640 10.622636
5209  9.706017 10.626259
5210  9.702394 10.629882
5211  9.698771 10.633505
5212  9.695148 10.637128
5213  9.695148 10.640751
5214  9.691525 10.644374
5215  9.691525 10.647997
5216  9.687902 10.651620
5217  9.684279 10.655243
5218  9.680656 10.655243
5219  9.677033 10.658866
5220  9.673410 10.658866
5221  9.669787 10.662489
5222  9.666164 10.662489
5223  9.662541 10.666112
5224  9.658918 10.666112
5225  9.655295 10.669735
5226  9.651672 10.673358
5227  9.651672 10.676981
5228  9.648049 10.680604
5229  9.648049 10.684227
5230  9.644426 10.687850
5231  9.644426 10.691473
5232  9.640803 10.695096
5233  9.640803 10.698719
5234  9.637180 10.702342
5235  9.637180 10.705965
5236  9.633557 10.709588
5237  9.633557 10.713211
5238  9.629934 10.716834
5239  9.629934 10.720457
5240  9.629934 10.724080
5241  9.629934 10.727703
5242  9.629934 10.731326
5243  9.629934 10.734949
5244  9.629934 10.738572
5245  9.629934 10.742195
5246  9.629934 10.745818
5247  9.629934 10.749441
5248  9.629934 10.753064
5249  9.629934 10.756687
5250  9.629934 10.760310
5251  9.626311 10.763933
5252  9.626311 10.767556
5253  9.622688 10.771179
5254  9.619065 10.774802
5255  9.619065 10.778425
5256  9.615442 10.782048
5257  9.615442 10.785671
5258  9.611819 10.789294
5259  9.608196 10.792917
5260  9.608196 10.796540
5261  9.604573 10.800163
5262  9.600950 10.800163
5263  9.597327 10.803786
5264  9.593704 10.803786
5265  9.590081 10.807409
5266  9.586458 10.807409
5267  9.582835 10.811032
5268  9.579212 10.811032
5269  9.575589 10.814655
5270  9.571966 10.814655
5271  9.568343 10.818278
5272  9.564720 10.821901
5273  9.564720 10.825524
5274  9.561097 10.829147
5275  9.561097 10.832770
5276  9.557474 10.836393
5277  9.557474 10.840016
5278  9.553851 10.843639
5279  9.553851 10.847262
5280  9.550228 10.850885
5281  9.550228 10.854508
5282  9.546605 10.858131
5283  9.546605 10.861754
5284  9.542982 10.865377
5285  9.542982 10.869000
5286  9.542982 10.872623
5287  9.542982 10.876246
5288  9.542982 10.879869
5289  9.542982 10.883492
5290  9.542982 10.887115
5291  9.542982 10.890738
5292  9.542982 10.894361
5293  9.542982 10.897984
5294  9.542982 10.901607
5295  9.542982 10.905230
5296  9.539359 10.908853
5297  9.535736 10.912476
5298  9.532113 10.916099
5299  9.528490 10.919722
5300  9.524867 10.923345
5301  9.521244 10.926968
5302  9.521244 10.930591
5303  9.517621 10.934214
5304  9.517621 10.937837
5305  9.513998 10.941460
5306  9.513998 10.945083
5307  9.510375 10.948706
5308  9.510375 10.952329
5309  9.506752 10.955952
5310  9.506752 10.959575
5311  9.503129 10.963198
5312  9.503129 10.966821
5313  9.499506 10.970444
5314  9.499506 10.974067
5315  9.499506 10.977690
5316  9.499506 10.981313
5317  9.499506 10.984936
5318  9.499506 10.988559
5319  9.499506 10.992182
5320  9.495883 10.995805
5321  9.492260 10.999428
5322  9.488637 11.003051
5323  9.485014 11.006674
5324  9.481391 11.010297
5325  9.477768 11.013920
5326  9.474145 11.017543
5327  9.470522 11.021166
5328  9.466899 11.024789
5329  9.466899 11.028412
5330  9.463276 11.032035
5331  9.459653 11.032035
5332  9.456030 11.035658
5333  9.452407 11.039281
5334  9.452407 11.042904
5335  9.448784 11.046527
5336  9.448784 11.050150
5337  9.445161 11.053773
5338  9.445161 11.057396
5339  9.441538 11.061019
5340  9.441538 11.064642
5341  9.437915 11.068265
5342  9.437915 11.071888
5343  9.434292 11.075511
5344  9.434292 11.079134
5345  9.430669 11.082757
5346  9.430669 11.086380
5347  9.430669 11.090003
5348  9.430669 11.093626
5349  9.430669 11.097249
5350  9.430669 11.100872
5351  9.430669 11.104495
5352  9.430669 11.108118
5353  9.430669 11.111741
5354  9.430669 11.115364
5355  9.430669 11.118987
5356  9.430669 11.122610
5357  9.430669 11.126233
5358  9.430669 11.129856
5359  9.430669 11.133479
5360  9.430669 11.137102
5361  9.427046 11.140725
5362  9.427046 11.144348
5363  9.423423 11.147971
5364  9.423423 11.151594
5365  9.419800 11.155217
5366  9.419800 11.158840
5367  9.416177 11.162463
5368  9.412554 11.166086
5369  9.408931 11.169709
5370  9.405308 11.173332
5371  9.401685 11.176955
5372  9.398062 11.180578
5373  9.394439 11.184201
5374  9.394439 11.187824
5375  9.390816 11.191447
5376  9.390816 11.195070
5377  9.387193 11.198693
5378  9.387193 11.202316
5379  9.383570 11.205939
5380  9.383570 11.209562
5381  9.379947 11.213185
5382  9.379947 11.216808
5383  9.376324 11.220431
5384  9.376324 11.224054
5385  9.372701 11.227677
5386  9.372701 11.231300
5387  9.372701 11.234923
5388  9.372701 11.238546
5389  9.372701 11.242169
5390  9.372701 11.245792
5391  9.372701 11.249415
5392  9.372701 11.253038
5393  9.372701 11.256661
5394  9.372701 11.260284
5395  9.372701 11.263907
5396  9.369078 11.267530
5397  9.369078 11.271153
5398  9.369078 11.274776
5399  9.365455 11.278399
5400  9.365455 11.282022
5401  9.361832 11.285645
5402  9.358209 11.289268
5403  9.354586 11.292891
5404  9.350963 11.292891
5405  9.347340 11.296514
5406  9.343717 11.300137
5407  9.340094 11.303760
5408  9.336471 11.307383
5409  9.336471 11.311006
5410  9.332848 11.314629
5411  9.332848 11.318252
5412  9.329225 11.321875
5413  9.329225 11.325498
5414  9.325602 11.329121
5415  9.325602 11.332744
5416  9.321979 11.336367
5417  9.321979 11.339990
5418  9.318356 11.343613
5419  9.318356 11.347236
5420  9.314733 11.350859
5421  9.314733 11.354482
5422  9.314733 11.358105
5423  9.314733 11.361728
5424  9.314733 11.365351
5425  9.314733 11.368974
5426  9.314733 11.372597
5427  9.311110 11.372597
5428  9.307487 11.376220
5429  9.303864 11.379843
5430  9.300241 11.383466
5431  9.296618 11.387089
5432  9.292995 11.390712
5433  9.289372 11.394335
5434  9.289372 11.397958
5435  9.285749 11.401581
5436  9.285749 11.405204
5437  9.282126 11.408827
5438  9.282126 11.412450
5439  9.278503 11.416073
5440  9.278503 11.419696
5441  9.274880 11.423319
5442  9.274880 11.426942
5443  9.271257 11.430565
5444  9.271257 11.434188
5445  9.267634 11.437811
5446  9.264011 11.441434
5447  9.264011 11.445057
5448  9.260388 11.448680
5449  9.260388 11.452303
5450  9.256765 11.455926
5451  9.256765 11.459549
5452  9.253142 11.463172
5453  9.253142 11.466795
5454  9.249519 11.470418
5455  9.249519 11.474041
5456  9.245896 11.477664
5457  9.245896 11.481287
5458  9.242273 11.484910
5459  9.242273 11.488533
5460  9.242273 11.492156
5461  9.242273 11.495779
5462  9.242273 11.499402
5463  9.242273 11.503025
5464  9.242273 11.506648
5465  9.242273 11.510271
5466  9.242273 11.513894
5467  9.242273 11.517517
5468  9.242273 11.521140
5469  9.242273 11.524763
5470  9.238650 11.528386
5471  9.235027 11.532009
5472  9.231404 11.535632
5473  9.227781 11.539255
5474  9.227781 11.542878
5475  9.224158 11.546501
5476  9.224158 11.550124
5477  9.220535 11.550124
5478  9.216912 11.550124
5479  9.213289 11.550124
5480  9.209666 11.550124
5481  9.206043 11.550124
5482  9.202420 11.553747
5483  9.198797 11.553747
5484  9.195174 11.557370
5485  9.191551 11.557370
5486  9.187928 11.560993
5487  9.184305 11.560993
5488  9.180682 11.564616
5489  9.177059 11.564616
5490  9.173436 11.568239
5491  9.169813 11.568239
5492  9.166190 11.571862
5493  9.162567 11.571862
5494  9.158944 11.575485
5495  9.155321 11.579108
5496  9.151698 11.582731
5497  9.148075 11.586354
5498  9.148075 11.589977
5499  9.144452 11.593600
5500  9.144452 11.597223
5501  9.140829 11.600846
5502  9.140829 11.604469
5503  9.137206 11.608092
5504  9.137206 11.611715
5505  9.133583 11.615338
5506  9.133583 11.618961
5507  9.129960 11.622584
5508  9.129960 11.626207
5509  9.126337 11.629830
5510  9.126337 11.633453
5511  9.126337 11.637076
5512  9.126337 11.640699
5513  9.126337 11.644322
5514  9.126337 11.647945
5515  9.126337 11.651568
5516  9.126337 11.655191
5517  9.126337 11.658814
5518  9.126337 11.662437
5519  9.126337 11.666060
5520  9.126337 11.669683
5521  9.126337 11.673306
5522  9.126337 11.676929
5523  9.126337 11.680552
5524  9.126337 11.684175
5525  9.126337 11.687798
5526  9.126337 11.691421
5527  9.126337 11.695044
5528  9.126337 11.698667
5529  9.126337 11.702290
5530  9.126337 11.705913
5531  9.126337 11.709536
5532  9.126337 11.713159
5533  9.126337 11.716782
5534  9.126337 11.720405
5535  9.126337 11.724028
5536  9.126337 11.727651
5537  9.126337 11.731274
5538  9.126337 11.734897
5539  9.129960 11.738520
5540  9.129960 11.742143
5541  9.129960 11.745766
5542  9.126337 11.749389
5543  9.126337 11.753012
5544  9.122714 11.756635
5545  9.119091 11.760258
5546  9.115468 11.763881
5547  9.111845 11.767504
5548  9.108222 11.771127
5549  9.104599 11.774750
5550  9.100976 11.778373
5551  9.097353 11.781996
5552  9.093730 11.785619
5553  9.093730 11.789242
5554  9.090107 11.792865
5555  9.090107 11.796488
5556  9.086484 11.800111
5557  9.086484 11.803734
5558  9.082861 11.807357
5559  9.082861 11.810980
5560  9.079238 11.814603
5561  9.075615 11.818226
5562  9.071992 11.818226
5563  9.068369 11.821849
5564  9.064746 11.825472
5565  9.061123 11.829095
5566  9.057500 11.832718
5567  9.057500 11.836341
5568  9.053877 11.839964
5569  9.053877 11.843587
5570  9.050254 11.847210
5571  9.050254 11.850833
5572  9.046631 11.854456
5573  9.046631 11.858079
5574  9.043008 11.861702
5575  9.043008 11.865325
5576  9.039385 11.868948
5577  9.039385 11.872571
5578  9.035762 11.876194
5579  9.035762 11.879817
5580  9.035762 11.883440
5581  9.035762 11.887063
5582  9.035762 11.890686
5583  9.032139 11.894309
5584  9.028516 11.897932
5585  9.024893 11.901555
5586  9.024893 11.905178
5587  9.021270 11.908801
5588  9.021270 11.912424
5589  9.017647 11.916047
5590  9.017647 11.919670
5591  9.014024 11.923293
5592  9.014024 11.926916
5593  9.010401 11.930539
5594  9.010401 11.934162
5595  9.006778 11.937785
5596  9.006778 11.941408
5597  9.003155 11.945031
5598  9.003155 11.948654
5599  9.003155 11.952277
5600  9.003155 11.955900
5601  9.003155 11.959523
5602  8.999532 11.963146
5603  8.995909 11.966769
5604  8.992286 11.970392
5605  8.988663 11.974015
5606  8.985040 11.974015
5607  8.981417 11.974015
5608  8.977794 11.970392
5609  8.974171 11.970392
5610  8.970548 11.970392
5611  8.966925 11.966769
5612  8.963302 11.966769
5613  8.959679 11.966769
5614  8.956056 11.966769
5615  8.952433 11.966769
5616  8.948810 11.966769
5617  8.945187 11.963146
5618  8.941564 11.963146
5619  8.937941 11.963146
5620  8.934318 11.963146
5621  8.930695 11.963146
5622  8.927072 11.963146
5623  8.923449 11.963146
5624  8.919826 11.963146
5625  8.916203 11.963146
5626  8.912580 11.963146
5627  8.908957 11.963146
5628  8.905334 11.963146
5629  8.901711 11.963146
5630  8.898088 11.963146
5631  8.894465 11.963146
5632  8.890842 11.963146
5633  8.887219 11.963146
5634  8.883596 11.963146
5635  8.879973 11.963146
5636  8.876350 11.963146
5637  8.872727 11.963146
5638  8.869104 11.963146
5639  8.865481 11.963146
5640  8.861858 11.963146
5641  8.858235 11.963146
5642  8.854612 11.966769
5643  8.850989 11.966769
5644  8.847366 11.966769
5645  8.843743 11.966769
5646  8.840120 11.966769
5647  8.836497 11.966769
5648  8.832874 11.970392
5649  8.829251 11.970392
5650  8.825628 11.966769
5651  8.822005 11.966769
5652  8.818382 11.963146
5653  8.814759 11.963146
5654  8.811136 11.959523
5655  8.807513 11.959523
5656  8.803890 11.955900
5657  8.800267 11.955900
5658  8.796644 11.952277
5659  8.793021 11.952277
5660  8.789398 11.948654
5661  8.785775 11.948654
5662  8.782152 11.945031
5663  8.778529 11.945031
5664  8.774906 11.945031
5665  8.771283 11.945031
5666  8.767660 11.945031
5667  8.764037 11.945031
5668  8.760414 11.945031
5669  8.756791 11.945031
5670  8.753168 11.945031
5671  8.749545 11.945031
5672  8.745922 11.945031
5673  8.742299 11.945031
5674  8.738676 11.945031
5675  8.735053 11.945031
5676  8.731430 11.945031
5677  8.727807 11.945031
5678  8.724184 11.945031
5679  8.720561 11.945031
5680  8.716938 11.945031
5681  8.713315 11.945031
5682  8.709692 11.945031
5683  8.706069 11.945031
5684  8.702446 11.945031
5685  8.698823 11.945031
5686  8.695200 11.945031
5687  8.691577 11.948654
5688  8.687954 11.948654
5689  8.684331 11.952277
5690  8.680708 11.952277
5691  8.677085 11.955900
5692  8.673462 11.955900
5693  8.669839 11.959523
5694  8.666216 11.959523
5695  8.662593 11.963146
5696  8.658970 11.963146
5697  8.655347 11.966769
5698  8.651724 11.966769
5699  8.648101 11.966769
5700  8.644478 11.966769
5701  8.640855 11.966769
5702  8.637232 11.970392
5703  8.633609 11.970392
5704  8.629986 11.970392
5705  8.626363 11.970392
5706  8.622740 11.974015
5707  8.619117 11.974015
5708  8.615494 11.977638
5709  8.611871 11.977638
5710  8.608248 11.981261
5711  8.604625 11.981261
5712  8.601002 11.984884
5713  8.597379 11.984884
5714  8.593756 11.981261
5715  8.590133 11.981261
5716  8.586510 11.977638
5717  8.582887 11.974015
5718  8.579264 11.970392
5719  8.575641 11.966769
5720  8.575641 11.963146
5721  8.572018 11.959523
5722  8.572018 11.955900
5723  8.568395 11.952277
5724  8.568395 11.948654
5725  8.564772 11.945031
5726  8.564772 11.941408
5727  8.561149 11.937785
5728  8.561149 11.934162
5729  8.557526 11.930539
5730  8.557526 11.926916
5731  8.553903 11.923293
5732  8.553903 11.919670
5733  8.550280 11.916047
5734  8.546657 11.912424
5735  8.543034 11.912424
5736  8.539411 11.908801
5737  8.535788 11.908801
5738  8.532165 11.905178
5739  8.528542 11.905178
5740  8.524919 11.901555
5741  8.521296 11.901555
5742  8.517673 11.897932
5743  8.514050 11.897932
5744  8.510427 11.894309
5745  8.506804 11.890686
5746  8.506804 11.887063
5747  8.503181 11.883440
5748  8.499558 11.879817
5749  8.495935 11.876194
5750  8.492312 11.876194
5751  8.488689 11.872571
5752  8.485066 11.872571
5753  8.481443 11.868948
5754  8.477820 11.868948
5755  8.474197 11.865325
5756  8.470574 11.865325
5757  8.466951 11.861702
5758  8.463328 11.861702
5759  8.459705 11.858079
5760  8.456082 11.858079
5761  8.452459 11.854456
5762  8.448836 11.854456
5763  8.445213 11.854456
5764  8.441590 11.854456
5765  8.437967 11.854456
5766  8.434344 11.854456
5767  8.430721 11.850833
5768  8.427098 11.850833
5769  8.423475 11.847210
5770  8.419852 11.847210
5771  8.416229 11.847210
5772  8.412606 11.847210
5773  8.408983 11.847210
5774  8.405360 11.847210
5775  8.401737 11.847210
5776  8.398114 11.847210
5777  8.394491 11.847210
5778  8.390868 11.847210
5779  8.387245 11.847210
5780  8.383622 11.847210
5781  8.379999 11.847210
5782  8.376376 11.847210
5783  8.372753 11.847210
5784  8.369130 11.847210
5785  8.365507 11.847210
5786  8.361884 11.847210
5787  8.358261 11.847210
5788  8.354638 11.847210
5789  8.351015 11.847210
5790  8.347392 11.847210
5791  8.343769 11.847210
5792  8.340146 11.847210
5793  8.336523 11.847210
5794  8.332900 11.843587
5795  8.329277 11.843587
5796  8.325654 11.839964
5797  8.322031 11.839964
5798  8.318408 11.836341
5799  8.314785 11.832718
5800  8.314785 11.829095
5801  8.311162 11.825472
5802  8.311162 11.821849
5803  8.307539 11.818226
5804  8.303916 11.814603
5805  8.300293 11.810980
5806  8.296670 11.807357
5807  8.293047 11.807357
5808  8.289424 11.803734
5809  8.285801 11.803734
5810  8.282178 11.800111
5811  8.278555 11.800111
5812  8.274932 11.796488
5813  8.271309 11.796488
5814  8.267686 11.792865
5815  8.264063 11.792865
5816  8.260440 11.789242
5817  8.256817 11.789242
5818  8.253194 11.785619
5819  8.249571 11.785619
5820  8.245948 11.781996
5821  8.242325 11.781996
5822  8.238702 11.778373
5823  8.235079 11.778373
5824  8.231456 11.774750
5825  8.227833 11.774750
5826  8.224210 11.774750
5827  8.220587 11.774750
5828  8.216964 11.774750
5829  8.213341 11.774750
5830  8.209718 11.774750
5831  8.206095 11.774750
5832  8.202472 11.774750
5833  8.198849 11.774750
5834  8.195226 11.774750
5835  8.191603 11.774750
5836  8.187980 11.774750
5837  8.184357 11.774750
5838  8.180734 11.774750
5839  8.177111 11.774750
5840  8.173488 11.774750
5841  8.169865 11.774750
5842  8.166242 11.774750
5843  8.162619 11.774750
5844  8.158996 11.774750
5845  8.155373 11.774750
5846  8.151750 11.771127
5847  8.148127 11.771127
5848  8.144504 11.767504
5849  8.140881 11.767504
5850  8.137258 11.763881
5851  8.133635 11.763881
5852  8.130012 11.760258
5853  8.126389 11.760258
5854  8.122766 11.756635
5855  8.119143 11.756635
5856  8.115520 11.753012
5857  8.111897 11.753012
5858  8.108274 11.753012
5859  8.104651 11.753012
5860  8.101028 11.753012
5861  8.097405 11.753012
5862  8.093782 11.753012
5863  8.090159 11.753012
5864  8.086536 11.753012
5865  8.082913 11.753012
5866  8.079290 11.753012
5867  8.075667 11.753012
5868  8.072044 11.753012
5869  8.068421 11.753012
5870  8.064798 11.753012
5871  8.061175 11.753012
5872  8.057552 11.753012
5873  8.053929 11.753012
5874  8.050306 11.753012
5875  8.046683 11.753012
5876  8.043060 11.753012
5877  8.039437 11.753012
5878  8.035814 11.753012
5879  8.032191 11.753012
5880  8.028568 11.753012
5881  8.024945 11.753012
5882  8.021322 11.756635
5883  8.017699 11.756635
5884  8.014076 11.760258
5885  8.010453 11.760258
5886  8.006830 11.763881
5887  8.003207 11.763881
5888  7.999584 11.763881
5889  7.995961 11.763881
5890  7.992338 11.763881
5891  7.988715 11.763881
5892  7.985092 11.763881
5893  7.981469 11.763881
5894  7.977846 11.763881
5895  7.974223 11.763881
5896  7.970600 11.763881
5897  7.966977 11.763881
5898  7.963354 11.763881
5899  7.959731 11.763881
5900  7.956108 11.763881
5901  7.952485 11.763881
5902  7.948862 11.763881
5903  7.945239 11.763881
5904  7.941616 11.763881
5905  7.937993 11.763881
5906  7.934370 11.763881
5907  7.930747 11.763881
5908  7.927124 11.763881
5909  7.923501 11.763881
5910  7.919878 11.760258
5911  7.916255 11.760258
5912  7.912632 11.760258
5913  7.909009 11.760258
5914  7.905386 11.760258
5915  7.901763 11.756635
5916  7.898140 11.753012
5917  7.894517 11.749389
5918  7.890894 11.749389
5919  7.887271 11.745766
5920  7.883648 11.745766
5921  7.880025 11.742143
5922  7.876402 11.742143
5923  7.872779 11.738520
5924  7.869156 11.738520
5925  7.865533 11.734897
5926  7.861910 11.734897
5927  7.858287 11.731274
5928  7.854664 11.731274
5929  7.851041 11.727651
5930  7.847418 11.727651
5931  7.843795 11.727651
5932  7.840172 11.727651
5933  7.836549 11.727651
5934  7.832926 11.727651
5935  7.829303 11.727651
5936  7.825680 11.727651
5937  7.822057 11.727651
5938  7.818434 11.727651
5939  7.814811 11.727651
5940  7.811188 11.727651
5941  7.807565 11.727651
5942  7.803942 11.727651
5943  7.800319 11.727651
5944  7.796696 11.727651
5945  7.793073 11.727651
5946  7.789450 11.727651
5947  7.785827 11.727651
5948  7.782204 11.727651
5949  7.778581 11.727651
5950  7.774958 11.727651
5951  7.771335 11.727651
5952  7.767712 11.727651
5953  7.764089 11.727651
5954  7.760466 11.727651
5955  7.756843 11.727651
5956  7.753220 11.727651
5957  7.749597 11.727651
5958  7.745974 11.727651
5959  7.742351 11.727651
5960  7.738728 11.727651
5961  7.735105 11.727651
5962  7.731482 11.727651
5963  7.727859 11.731274
5964  7.724236 11.731274
5965  7.720613 11.731274
5966  7.716990 11.731274
5967  7.713367 11.734897
5968  7.709744 11.734897
5969  7.706121 11.734897
5970  7.702498 11.734897
5971  7.698875 11.734897
5972  7.695252 11.734897
5973  7.691629 11.734897
5974  7.688006 11.734897
5975  7.684383 11.734897
5976  7.680760 11.734897
5977  7.677137 11.734897
5978  7.673514 11.734897
5979  7.669891 11.734897
5980  7.666268 11.734897
5981  7.662645 11.734897
5982  7.659022 11.734897
5983  7.655399 11.734897
5984  7.651776 11.734897
5985  7.648153 11.734897
5986  7.644530 11.734897
5987  7.640907 11.731274
5988  7.637284 11.731274
5989  7.633661 11.731274
5990  7.630038 11.727651
5991  7.626415 11.727651
5992  7.622792 11.727651
5993  7.619169 11.727651
5994  7.615546 11.727651
5995  7.611923 11.727651
5996  7.608300 11.727651
5997  7.604677 11.727651
5998  7.601054 11.727651
5999  7.597431 11.724028
6000  7.593808 11.724028
6001  7.590185 11.720405
6002  7.586562 11.720405
6003  7.582939 11.716782
6004  7.579316 11.716782
6005  7.575693 11.713159
6006  7.572070 11.713159
6007  7.568447 11.709536
6008  7.564824 11.709536
6009  7.561201 11.705913
6010  7.557578 11.705913
6011  7.553955 11.705913
6012  7.550332 11.705913
6013  7.546709 11.705913
6014  7.543086 11.705913
6015  7.539463 11.705913
6016  7.535840 11.705913
6017  7.532217 11.705913
6018  7.528594 11.705913
6019  7.524971 11.705913
6020  7.521348 11.705913
6021  7.517725 11.705913
6022  7.514102 11.705913
6023  7.510479 11.705913
6024  7.506856 11.705913
6025  7.503233 11.705913
6026  7.499610 11.705913
6027  7.495987 11.705913
6028  7.492364 11.705913
6029  7.488741 11.705913
6030  7.485118 11.705913
6031  7.481495 11.705913
6032  7.477872 11.709536
6033  7.474249 11.709536
6034  7.470626 11.713159
6035  7.467003 11.713159
6036  7.463380 11.716782
6037  7.459757 11.716782
6038  7.456134 11.720405
6039  7.452511 11.720405
6040  7.448888 11.724028
6041  7.445265 11.724028
6042  7.441642 11.727651
6043  7.438019 11.727651
6044  7.434396 11.731274
6045  7.430773 11.734897
6046  7.427150 11.738520
6047  7.423527 11.738520
6048  7.419904 11.742143
6049  7.416281 11.742143
6050  7.412658 11.742143
6051  7.409035 11.742143
6052  7.405412 11.738520
6053  7.405412 11.734897
6054  7.401789 11.731274
6055  7.398166 11.727651
6056  7.398166 11.724028
6057  7.398166 11.720405
6058  7.398166 11.716782
6059  7.398166 11.713159
6060  7.398166 11.709536
6061  7.398166 11.705913
6062  7.394543 11.702290
6063  7.394543 11.698667
6064  7.390920 11.695044
6065  7.390920 11.691421
6066  7.387297 11.687798
6067  7.387297 11.684175
6068  7.383674 11.680552
6069  7.383674 11.676929
6070  7.380051 11.673306
6071  7.380051 11.669683
6072  7.376428 11.666060
6073  7.376428 11.662437
6074  7.372805 11.658814
6075  7.369182 11.658814
6076  7.365559 11.655191
6077  7.361936 11.655191
6078  7.358313 11.651568
6079  7.354690 11.651568
6080  7.351067 11.647945
6081  7.347444 11.647945
6082  7.343821 11.644322
6083  7.340198 11.644322
6084  7.336575 11.640699
6085  7.332952 11.640699
6086  7.329329 11.637076
6087  7.325706 11.637076
6088  7.322083 11.637076
6089  7.318460 11.637076
6090  7.314837 11.637076
6091  7.311214 11.637076
6092  7.307591 11.637076
6093  7.303968 11.637076
6094  7.300345 11.637076
6095  7.296722 11.637076
6096  7.293099 11.633453
6097  7.289476 11.633453
6098  7.285853 11.633453
6099  7.282230 11.633453
6100  7.278607 11.629830
6101  7.274984 11.629830
6102  7.271361 11.629830
6103  7.267738 11.629830
6104  7.264115 11.626207
6105  7.260492 11.622584
6106  7.256869 11.622584
6107  7.253246 11.618961
6108  7.249623 11.618961
6109  7.246000 11.615338
6110  7.242377 11.615338
6111  7.238754 11.611715
6112  7.235131 11.611715
6113  7.231508 11.608092
6114  7.227885 11.608092
6115  7.224262 11.604469
6116  7.220639 11.604469
6117  7.217016 11.600846
6118  7.213393 11.600846
6119  7.209770 11.600846
6120  7.206147 11.600846
6121  7.202524 11.600846
6122  7.198901 11.600846
6123  7.195278 11.597223
6124  7.191655 11.597223
6125  7.188032 11.593600
6126  7.184409 11.593600
6127  7.180786 11.593600
6128  7.177163 11.589977
6129  7.173540 11.589977
6130  7.169917 11.586354
6131  7.166294 11.586354
6132  7.162671 11.586354
6133  7.159048 11.586354
6134  7.155425 11.586354
6135  7.151802 11.586354
6136  7.148179 11.586354
6137  7.144556 11.586354
6138  7.140933 11.586354
6139  7.137310 11.586354
6140  7.133687 11.586354
6141  7.130064 11.586354
6142  7.126441 11.586354
6143  7.122818 11.586354
6144  7.119195 11.586354
6145  7.115572 11.586354
6146  7.111949 11.586354
6147  7.108326 11.586354
6148  7.104703 11.586354
6149  7.101080 11.586354
6150  7.097457 11.586354
6151  7.093834 11.586354
6152  7.090211 11.586354
6153  7.086588 11.586354
6154  7.082965 11.586354
6155  7.079342 11.586354
6156  7.075719 11.586354
6157  7.072096 11.586354
6158  7.068473 11.586354
6159  7.064850 11.586354
6160  7.061227 11.586354
6161  7.057604 11.586354
6162  7.053981 11.586354
6163  7.050358 11.586354
6164  7.046735 11.589977
6165  7.043112 11.589977
6166  7.039489 11.589977
6167  7.035866 11.589977
6168  7.032243 11.593600
6169  7.028620 11.593600
6170  7.024997 11.597223
6171  7.021374 11.597223
6172  7.017751 11.600846
6173  7.014128 11.600846
6174  7.010505 11.600846
6175  7.006882 11.600846
6176  7.003259 11.604469
6177  6.999636 11.604469
6178  6.996013 11.608092
6179  6.992390 11.608092
6180  6.988767 11.611715
6181  6.985144 11.611715
6182  6.981521 11.615338
6183  6.977898 11.615338
6184  6.974275 11.615338
6185  6.970652 11.615338
6186  6.967029 11.611715
6187  6.963406 11.611715
6188  6.959783 11.611715
6189  6.956160 11.611715
6190  6.952537 11.611715
6191  6.948914 11.611715
6192  6.945291 11.611715
6193  6.941668 11.611715
6194  6.938045 11.611715
6195  6.934422 11.611715
6196  6.930799 11.611715
6197  6.927176 11.611715
6198  6.923553 11.611715
6199  6.919930 11.611715
6200  6.916307 11.611715
6201  6.912684 11.611715
6202  6.909061 11.611715
6203  6.905438 11.611715
6204  6.901815 11.611715
6205  6.898192 11.611715
6206  6.894569 11.611715
6207  6.890946 11.611715
6208  6.887323 11.611715
6209  6.883700 11.611715
6210  6.880077 11.611715
6211  6.876454 11.611715
6212  6.872831 11.611715
6213  6.869208 11.611715
6214  6.865585 11.611715
6215  6.861962 11.611715
6216  6.858339 11.611715
6217  6.854716 11.611715
6218  6.851093 11.611715
6219  6.847470 11.611715
6220  6.843847 11.611715
6221  6.840224 11.611715
6222  6.836601 11.611715
6223  6.832978 11.611715
6224  6.829355 11.611715
6225  6.825732 11.611715
6226  6.822109 11.611715
6227  6.818486 11.611715
6228  6.814863 11.611715
6229  6.811240 11.611715
6230  6.807617 11.611715
6231  6.803994 11.608092
6232  6.800371 11.608092
6233  6.796748 11.608092
6234  6.793125 11.604469
6235  6.789502 11.604469
6236  6.785879 11.604469
6237  6.782256 11.600846
6238  6.778633 11.600846
6239  6.775010 11.600846
6240  6.771387 11.600846
6241  6.767764 11.600846
6242  6.764141 11.600846
6243  6.760518 11.600846
6244  6.756895 11.600846
6245  6.753272 11.600846
6246  6.749649 11.600846
6247  6.746026 11.600846
6248  6.742403 11.600846
6249  6.738780 11.600846
6250  6.735157 11.600846
6251  6.731534 11.600846
6252  6.727911 11.600846
6253  6.724288 11.600846
6254  6.720665 11.600846
6255  6.717042 11.597223
6256  6.713419 11.593600
6257  6.709796 11.593600
6258  6.706173 11.589977
6259  6.702550 11.589977
6260  6.698927 11.586354
6261  6.695304 11.586354
6262  6.691681 11.582731
6263  6.688058 11.582731
6264  6.684435 11.579108
6265  6.680812 11.579108
6266  6.677189 11.575485
6267  6.673566 11.575485
6268  6.669943 11.571862
6269  6.666320 11.571862
6270  6.662697 11.571862
6271  6.659074 11.571862
6272  6.655451 11.571862
6273  6.651828 11.571862
6274  6.648205 11.571862
6275  6.644582 11.571862
6276  6.640959 11.571862
6277  6.637336 11.571862
6278  6.633713 11.571862
6279  6.630090 11.571862
6280  6.626467 11.571862
6281  6.622844 11.571862
6282  6.619221 11.571862
6283  6.615598 11.571862
6284  6.611975 11.571862
6285  6.608352 11.571862
6286  6.604729 11.571862
6287  6.601106 11.571862
6288  6.597483 11.571862
6289  6.593860 11.571862
6290  6.590237 11.568239
6291  6.586614 11.568239
6292  6.582991 11.564616
6293  6.579368 11.564616
6294  6.575745 11.560993
6295  6.572122 11.560993
6296  6.568499 11.557370
6297  6.564876 11.557370
6298  6.561253 11.553747
6299  6.557630 11.553747
6300  6.554007 11.550124
6301  6.550384 11.550124
6302  6.546761 11.546501
6303  6.543138 11.546501
6304  6.539515 11.542878
6305  6.535892 11.542878
6306  6.532269 11.539255
6307  6.528646 11.539255
6308  6.525023 11.539255
6309  6.521400 11.539255
6310  6.517777 11.535632
6311  6.514154 11.535632
6312  6.510531 11.535632
6313  6.506908 11.532009
6314  6.503285 11.532009
6315  6.499662 11.528386
6316  6.496039 11.528386
6317  6.492416 11.524763
6318  6.488793 11.524763
6319  6.485170 11.521140
6320  6.481547 11.521140
6321  6.477924 11.521140
6322  6.474301 11.517517
6323  6.470678 11.517517
6324  6.467055 11.517517
6325  6.463432 11.517517
6326  6.459809 11.517517
6327  6.456186 11.513894
6328  6.452563 11.513894
6329  6.448940 11.510271
6330  6.445317 11.510271
6331  6.441694 11.506648
6332  6.438071 11.506648
6333  6.434448 11.503025
6334  6.430825 11.503025
6335  6.427202 11.499402
6336  6.423579 11.499402
6337  6.419956 11.495779
6338  6.416333 11.495779
6339  6.412710 11.495779
6340  6.409087 11.495779
6341  6.405464 11.495779
6342  6.401841 11.495779
6343  6.398218 11.495779
6344  6.394595 11.495779
6345  6.390972 11.495779
6346  6.387349 11.495779
6347  6.383726 11.495779
6348  6.380103 11.495779
6349  6.376480 11.495779
6350  6.372857 11.495779
6351  6.369234 11.495779
6352  6.365611 11.495779
6353  6.361988 11.495779
6354  6.358365 11.495779
6355  6.354742 11.495779
6356  6.351119 11.495779
6357  6.347496 11.495779
6358  6.343873 11.495779
6359  6.340250 11.495779
6360  6.336627 11.495779
6361  6.333004 11.499402
6362  6.329381 11.499402
6363  6.325758 11.503025
6364  6.322135 11.503025
6365  6.318512 11.506648
6366  6.314889 11.506648
6367  6.311266 11.510271
6368  6.307643 11.510271
6369  6.304020 11.513894
6370  6.300397 11.513894
6371  6.296774 11.517517
6372  6.293151 11.517517
6373  6.289528 11.521140
6374  6.285905 11.524763
6375  6.282282 11.528386
6376  6.278659 11.528386
6377  6.275036 11.528386
6378  6.271413 11.528386
6379  6.267790 11.528386
6380  6.264167 11.528386
6381  6.260544 11.528386
6382  6.256921 11.528386
6383  6.253298 11.528386
6384  6.249675 11.528386
6385  6.246052 11.528386
6386  6.242429 11.528386
6387  6.238806 11.528386
6388  6.235183 11.528386
6389  6.231560 11.528386
6390  6.227937 11.528386
6391  6.224314 11.528386
6392  6.220691 11.528386
6393  6.217068 11.528386
6394  6.213445 11.528386
6395  6.209822 11.528386
6396  6.206199 11.528386
6397  6.202576 11.528386
6398  6.198953 11.528386
6399  6.195330 11.528386
6400  6.191707 11.532009
6401  6.188084 11.532009
6402  6.184461 11.535632
6403  6.180838 11.535632
6404  6.177215 11.539255
6405  6.173592 11.539255
6406  6.169969 11.542878
6407  6.166346 11.542878
6408  6.162723 11.546501
6409  6.159100 11.546501
6410  6.155477 11.550124
6411  6.151854 11.550124
6412  6.148231 11.546501
6413  6.144608 11.546501
6414  6.140985 11.542878
6415  6.137362 11.542878
6416  6.133739 11.539255
6417  6.130116 11.539255
6418  6.126493 11.539255
6419  6.122870 11.535632
6420  6.119247 11.535632
6421  6.115624 11.535632
6422  6.112001 11.532009
6423  6.108378 11.532009
6424  6.104755 11.528386
6425  6.101132 11.528386
6426  6.097509 11.524763
6427  6.093886 11.524763
6428  6.090263 11.521140
6429  6.086640 11.521140
6430  6.083017 11.521140
6431  6.079394 11.521140
6432  6.075771 11.521140
6433  6.072148 11.521140
6434  6.068525 11.521140
6435  6.064902 11.521140
6436  6.061279 11.521140
6437  6.057656 11.521140
6438  6.054033 11.521140
6439  6.050410 11.521140
6440  6.046787 11.521140
6441  6.043164 11.521140
6442  6.039541 11.521140
6443  6.035918 11.521140
6444  6.032295 11.521140
6445  6.028672 11.521140
6446  6.025049 11.521140
6447  6.021426 11.521140
6448  6.017803 11.521140
6449  6.014180 11.521140
6450  6.010557 11.521140
6451  6.006934 11.524763
6452  6.003311 11.524763
6453  5.999688 11.528386
6454  5.996065 11.528386
6455  5.992442 11.532009
6456  5.988819 11.532009
6457  5.985196 11.535632
6458  5.981573 11.535632
6459  5.977950 11.539255
6460  5.974327 11.539255
6461  5.970704 11.542878
6462  5.967081 11.542878
6463  5.963458 11.546501
6464  5.959835 11.550124
6465  5.956212 11.553747
6466  5.952589 11.557370
6467  5.948966 11.557370
6468  5.945343 11.557370
6469  5.941720 11.557370
6470  5.938097 11.560993
6471  5.934474 11.560993
6472  5.930851 11.560993
6473  5.927228 11.557370
6474  5.923605 11.557370
6475  5.919982 11.557370
6476  5.916359 11.557370
6477  5.912736 11.553747
6478  5.909113 11.553747
6479  5.905490 11.550124
6480  5.901867 11.550124
6481  5.898244 11.546501
6482  5.894621 11.546501
6483  5.890998 11.542878
6484  5.887375 11.542878
6485  5.883752 11.542878
6486  5.880129 11.542878
6487  5.876506 11.542878
6488  5.872883 11.542878
6489  5.869260 11.542878
6490  5.865637 11.542878
6491  5.862014 11.542878
6492  5.858391 11.542878
6493  5.854768 11.542878
6494  5.851145 11.542878
6495  5.847522 11.542878
6496  5.843899 11.542878
6497  5.840276 11.542878
6498  5.836653 11.542878
6499  5.833030 11.542878
6500  5.829407 11.542878
6501  5.825784 11.542878
6502  5.822161 11.542878
6503  5.818538 11.539255
6504  5.814915 11.539255
6505  5.811292 11.539255
6506  5.807669 11.535632
6507  5.804046 11.535632
6508  5.800423 11.532009
6509  5.796800 11.532009
6510  5.793177 11.532009
6511  5.789554 11.528386
6512  5.785931 11.528386
6513  5.782308 11.524763
6514  5.778685 11.524763
6515  5.775062 11.521140
6516  5.771439 11.521140
6517  5.767816 11.521140
6518  5.764193 11.521140
6519  5.760570 11.521140
6520  5.756947 11.521140
6521  5.753324 11.521140
6522  5.749701 11.521140
6523  5.746078 11.521140
6524  5.742455 11.521140
6525  5.738832 11.521140
6526  5.735209 11.521140
6527  5.731586 11.521140
6528  5.727963 11.521140
6529  5.724340 11.521140
6530  5.720717 11.521140
6531  5.717094 11.521140
6532  5.713471 11.521140
6533  5.709848 11.521140
6534  5.706225 11.521140
6535  5.702602 11.521140
6536  5.698979 11.521140
6537  5.695356 11.521140
6538  5.691733 11.524763
6539  5.688110 11.524763
6540  5.684487 11.521140
6541  5.680864 11.521140
6542  5.677241 11.517517
6543  5.673618 11.517517
6544  5.669995 11.517517
6545  5.666372 11.513894
6546  5.662749 11.513894
6547  5.659126 11.513894
6548  5.655503 11.510271
6549  5.651880 11.510271
6550  5.648257 11.510271
6551  5.644634 11.510271
6552  5.641011 11.510271
6553  5.637388 11.510271
6554  5.633765 11.510271
6555  5.630142 11.510271
6556  5.626519 11.510271
6557  5.622896 11.510271
6558  5.619273 11.510271
6559  5.615650 11.510271
6560  5.612027 11.510271
6561  5.608404 11.510271
6562  5.604781 11.510271
6563  5.601158 11.510271
6564  5.597535 11.510271
6565  5.593912 11.510271
6566  5.590289 11.510271
6567  5.586666 11.510271
6568  5.583043 11.510271
6569  5.579420 11.510271
6570  5.575797 11.510271
6571  5.572174 11.510271
6572  5.568551 11.510271
6573  5.564928 11.510271
6574  5.561305 11.510271
6575  5.557682 11.510271
6576  5.554059 11.510271
6577  5.550436 11.513894
6578  5.546813 11.513894
6579  5.543190 11.517517
6580  5.539567 11.517517
6581  5.535944 11.521140
6582  5.532321 11.521140
6583  5.528698 11.524763
6584  5.525075 11.524763
6585  5.521452 11.528386
6586  5.517829 11.528386
6587  5.514206 11.532009
6588  5.510583 11.532009
6589  5.506960 11.532009
6590  5.503337 11.532009
6591  5.499714 11.532009
6592  5.496091 11.532009
6593  5.492468 11.532009
6594  5.488845 11.532009
6595  5.485222 11.532009
6596  5.481599 11.532009
6597  5.477976 11.532009
6598  5.474353 11.532009
6599  5.470730 11.532009
6600  5.467107 11.532009
6601  5.463484 11.532009
6602  5.459861 11.532009
6603  5.456238 11.532009
6604  5.452615 11.532009
6605  5.448992 11.532009
6606  5.445369 11.532009
6607  5.441746 11.532009
6608  5.438123 11.532009
6609  5.434500 11.532009
6610  5.430877 11.532009
6611  5.427254 11.532009
6612  5.423631 11.532009
6613  5.420008 11.532009
6614  5.416385 11.532009
6615  5.412762 11.532009
6616  5.409139 11.532009
6617  5.405516 11.532009
6618  5.401893 11.532009
6619  5.398270 11.532009
6620  5.394647 11.532009
6621  5.391024 11.532009
6622  5.387401 11.532009
6623  5.383778 11.532009
6624  5.380155 11.532009
6625  5.376532 11.532009
6626  5.372909 11.532009
6627  5.369286 11.532009
6628  5.365663 11.528386
6629  5.362040 11.528386
6630  5.358417 11.524763
6631  5.354794 11.524763
6632  5.351171 11.521140
6633  5.347548 11.521140
6634  5.343925 11.517517
6635  5.340302 11.517517
6636  5.336679 11.513894
6637  5.333056 11.513894
6638  5.329433 11.510271
6639  5.325810 11.510271
6640  5.322187 11.510271
6641  5.318564 11.510271
6642  5.314941 11.510271
6643  5.311318 11.510271
6644  5.307695 11.510271
6645  5.304072 11.510271
6646  5.300449 11.510271
6647  5.296826 11.510271
6648  5.293203 11.510271
6649  5.289580 11.510271
6650  5.285957 11.510271
6651  5.282334 11.510271
6652  5.278711 11.510271
6653  5.275088 11.510271
6654  5.271465 11.510271
6655  5.267842 11.510271
6656  5.264219 11.510271
6657  5.260596 11.510271
6658  5.256973 11.510271
6659  5.253350 11.510271
6660  5.249727 11.510271
6661  5.246104 11.510271
6662  5.242481 11.513894
6663  5.238858 11.513894
6664  5.235235 11.517517
6665  5.231612 11.517517
6666  5.227989 11.517517
6667  5.224366 11.521140
6668  5.220743 11.521140
6669  5.217120 11.521140
6670  5.213497 11.521140
6671  5.209874 11.521140
6672  5.206251 11.521140
6673  5.202628 11.521140
6674  5.199005 11.524763
6675  5.195382 11.524763
6676  5.191759 11.524763
6677  5.188136 11.524763
6678  5.184513 11.528386
6679  5.180890 11.524763
6680  5.177267 11.524763
6681  5.173644 11.521140
6682  5.170021 11.521140
6683  5.166398 11.517517
6684  5.162775 11.517517
6685  5.159152 11.513894
6686  5.155529 11.513894
6687  5.151906 11.513894
6688  5.148283 11.510271
6689  5.144660 11.510271
6690  5.141037 11.510271
6691  5.137414 11.510271
6692  5.133791 11.510271
6693  5.130168 11.510271
6694  5.126545 11.510271
6695  5.122922 11.510271
6696  5.119299 11.510271
6697  5.115676 11.510271
6698  5.112053 11.510271
6699  5.108430 11.510271
6700  5.104807 11.510271
6701  5.101184 11.510271
6702  5.097561 11.510271
6703  5.093938 11.510271
6704  5.090315 11.510271
6705  5.086692 11.510271
6706  5.083069 11.510271
6707  5.079446 11.510271
6708  5.075823 11.510271
6709  5.072200 11.510271
6710  5.068577 11.510271
6711  5.064954 11.510271
6712  5.061331 11.510271
6713  5.057708 11.510271
6714  5.054085 11.510271
6715  5.050462 11.510271
6716  5.046839 11.513894
6717  5.043216 11.513894
6718  5.039593 11.517517
6719  5.035970 11.517517
6720  5.032347 11.521140
6721  5.028724 11.521140
6722  5.025101 11.521140
6723  5.021478 11.524763
6724  5.017855 11.524763
6725  5.014232 11.524763
6726  5.010609 11.524763
6727  5.006986 11.528386
6728  5.003363 11.528386
6729  4.999740 11.532009
6730  4.996117 11.528386
6731  4.992494 11.528386
6732  4.988871 11.524763
6733  4.985248 11.524763
6734  4.981625 11.521140
6735  4.978002 11.521140
6736  4.974379 11.517517
6737  4.970756 11.517517
6738  4.967133 11.513894
6739  4.963510 11.513894
6740  4.959887 11.510271
6741  4.956264 11.510271
6742  4.952641 11.506648
6743  4.949018 11.506648
6744  4.945395 11.503025
6745  4.941772 11.503025
6746  4.938149 11.503025
6747  4.934526 11.503025
6748  4.930903 11.503025
6749  4.927280 11.503025
6750  4.923657 11.503025
6751  4.920034 11.503025
6752  4.916411 11.503025
6753  4.912788 11.503025
6754  4.909165 11.503025
6755  4.905542 11.503025
6756  4.901919 11.503025
6757  4.898296 11.503025
6758  4.894673 11.503025
6759  4.891050 11.503025
6760  4.887427 11.503025
6761  4.883804 11.503025
6762  4.880181 11.503025
6763  4.876558 11.503025
6764  4.872935 11.503025
6765  4.869312 11.503025
6766  4.865689 11.503025
6767  4.862066 11.503025
6768  4.858443 11.503025
6769  4.854820 11.503025
6770  4.851197 11.499402
6771  4.847574 11.495779
6772  4.847574 11.492156
6773  4.843951 11.488533
6774  4.843951 11.484910
6775  4.840328 11.481287
6776  4.836705 11.477664
6777  4.833082 11.474041
6778  4.829459 11.474041
6779  4.825836 11.470418
6780  4.822213 11.470418
6781  4.818590 11.466795
6782  4.814967 11.466795
6783  4.811344 11.463172
6784  4.807721 11.463172
6785  4.804098 11.459549
6786  4.800475 11.459549
6787  4.796852 11.455926
6788  4.793229 11.455926
6789  4.789606 11.452303
6790  4.785983 11.452303
6791  4.782360 11.452303
6792  4.778737 11.452303
6793  4.775114 11.452303
6794  4.771491 11.448680
6795  4.767868 11.448680
6796  4.764245 11.448680
6797  4.760622 11.448680
6798  4.756999 11.448680
6799  4.753376 11.448680
6800  4.749753 11.448680
6801  4.746130 11.448680
6802  4.742507 11.448680
6803  4.738884 11.448680
6804  4.735261 11.448680
6805  4.731638 11.448680
6806  4.728015 11.448680
6807  4.724392 11.445057
6808  4.720769 11.445057
6809  4.717146 11.445057
6810  4.713523 11.445057
6811  4.709900 11.445057
6812  4.706277 11.445057
6813  4.702654 11.445057
6814  4.699031 11.445057
6815  4.695408 11.445057
6816  4.691785 11.445057
6817  4.688162 11.445057
6818  4.684539 11.445057
6819  4.680916 11.445057
6820  4.677293 11.445057
6821  4.673670 11.445057
6822  4.670047 11.445057
6823  4.666424 11.445057
6824  4.662801 11.445057
6825  4.659178 11.445057
6826  4.655555 11.445057
6827  4.651932 11.445057
6828  4.648309 11.445057
6829  4.644686 11.445057
6830  4.641063 11.445057
6831  4.637440 11.445057
6832  4.633817 11.448680
6833  4.630194 11.448680
6834  4.626571 11.452303
6835  4.622948 11.452303
6836  4.619325 11.452303
6837  4.615702 11.455926
6838  4.612079 11.455926
6839  4.608456 11.455926
6840  4.604833 11.455926
6841  4.601210 11.459549
6842  4.597587 11.459549
6843  4.593964 11.459549
6844  4.590341 11.459549
6845  4.586718 11.459549
6846  4.583095 11.459549
6847  4.579472 11.459549
6848  4.575849 11.459549
6849  4.572226 11.459549
6850  4.568603 11.459549
6851  4.564980 11.459549
6852  4.561357 11.459549
6853  4.557734 11.459549
6854  4.554111 11.459549
6855  4.550488 11.459549
6856  4.546865 11.459549
6857  4.543242 11.459549
6858  4.539619 11.459549
6859  4.535996 11.459549
6860  4.532373 11.459549
6861  4.528750 11.459549
6862  4.525127 11.459549
6863  4.521504 11.459549
6864  4.517881 11.463172
6865  4.514258 11.463172
6866  4.510635 11.466795
6867  4.507012 11.466795
6868  4.503389 11.470418
6869  4.499766 11.470418
6870  4.496143 11.474041
6871  4.492520 11.474041
6872  4.488897 11.477664
6873  4.485274 11.477664
6874  4.481651 11.481287
6875  4.478028 11.481287
6876  4.474405 11.481287
6877  4.470782 11.481287
6878  4.467159 11.481287
6879  4.463536 11.481287
6880  4.459913 11.484910
6881  4.456290 11.484910
6882  4.452667 11.484910
6883  4.449044 11.484910
6884  4.445421 11.484910
6885  4.441798 11.484910
6886  4.438175 11.484910
6887  4.434552 11.484910
6888  4.430929 11.484910
6889  4.427306 11.484910
6890  4.423683 11.484910
6891  4.420060 11.484910
6892  4.416437 11.484910
6893  4.412814 11.484910
6894  4.409191 11.484910
6895  4.405568 11.488533
6896  4.401945 11.488533
6897  4.398322 11.492156
6898  4.394699 11.492156
6899  4.391076 11.495779
6900  4.387453 11.495779
6901  4.383830 11.499402
6902  4.380207 11.499402
6903  4.376584 11.503025
6904  4.372961 11.503025
6905  4.369338 11.506648
6906  4.365715 11.506648
6907  4.362092 11.510271
6908  4.358469 11.513894
6909  4.354846 11.513894
6910  4.351223 11.513894
6911  4.347600 11.513894
6912  4.343977 11.513894
6913  4.340354 11.513894
6914  4.336731 11.513894
6915  4.333108 11.510271
6916  4.329485 11.510271
6917  4.325862 11.510271
6918  4.322239 11.510271
6919  4.318616 11.506648
6920  4.314993 11.506648
6921  4.311370 11.503025
6922  4.307747 11.499402
6923  4.304124 11.495779
6924  4.300501 11.492156
6925  4.296878 11.488533
6926  4.293255 11.488533
6927  4.289632 11.484910
6928  4.286009 11.484910
6929  4.282386 11.481287
6930  4.278763 11.481287
6931  4.275140 11.477664
6932  4.271517 11.477664
6933  4.267894 11.474041
6934  4.264271 11.474041
6935  4.260648 11.470418
6936  4.257025 11.470418
6937  4.253402 11.466795
6938  4.249779 11.466795
6939  4.246156 11.466795
6940  4.242533 11.466795
6941  4.238910 11.463172
6942  4.235287 11.463172
6943  4.231664 11.459549
6944  4.228041 11.459549
6945  4.224418 11.455926
6946  4.220795 11.455926
6947  4.217172 11.455926
6948  4.213549 11.452303
6949  4.209926 11.452303
6950  4.206303 11.452303
6951  4.202680 11.448680
6952  4.199057 11.448680
6953  4.195434 11.448680
6954  4.191811 11.445057
6955  4.188188 11.441434
6956  4.184565 11.437811
6957  4.180942 11.437811
6958  4.177319 11.434188
6959  4.173696 11.434188
6960  4.170073 11.430565
6961  4.166450 11.430565
6962  4.162827 11.426942
6963  4.159204 11.426942
6964  4.155581 11.423319
6965  4.151958 11.423319
6966  4.148335 11.419696
6967  4.144712 11.419696
6968  4.141089 11.416073
6969  4.137466 11.416073
6970  4.133843 11.416073
6971  4.130220 11.416073
6972  4.126597 11.416073
6973  4.122974 11.416073
6974  4.119351 11.416073
6975  4.115728 11.416073
6976  4.112105 11.416073
6977  4.108482 11.416073
6978  4.104859 11.416073
6979  4.101236 11.416073
6980  4.097613 11.416073
6981  4.093990 11.416073
6982  4.090367 11.416073
6983  4.086744 11.416073
6984  4.083121 11.416073
6985  4.079498 11.416073
6986  4.075875 11.416073
6987  4.072252 11.416073
6988  4.068629 11.416073
6989  4.065006 11.416073
6990  4.061383 11.416073
6991  4.057760 11.419696
6992  4.054137 11.419696
6993  4.050514 11.423319
6994  4.046891 11.423319
6995  4.043268 11.426942
6996  4.039645 11.426942
6997  4.036022 11.430565
6998  4.032399 11.430565
6999  4.028776 11.434188
7000  4.025153 11.434188
7001  4.021530 11.437811
7002  4.017907 11.437811
7003  4.014284 11.441434
7004  4.010661 11.445057
7005  4.007038 11.448680
7006  4.003415 11.452303
7007  4.003415 11.455926
7008  3.999792 11.459549
7009  3.999792 11.463172
7010  3.996169 11.466795
7011  3.992546 11.470418
7012  3.988923 11.474041
7013  3.985300 11.477664
7014  3.981677 11.477664
7015  3.978054 11.477664
7016  3.974431 11.474041
7017  3.970808 11.474041
7018  3.967185 11.470418
7019  3.963562 11.466795
7020  3.959939 11.466795
7021  3.956316 11.463172
7022  3.952693 11.459549
7023  3.949070 11.459549
7024  3.945447 11.455926
7025  3.941824 11.455926
7026  3.938201 11.452303
7027  3.934578 11.452303
7028  3.930955 11.448680
7029  3.927332 11.448680
7030  3.923709 11.445057
7031  3.920086 11.445057
7032  3.916463 11.441434
7033  3.912840 11.441434
7034  3.909217 11.437811
7035  3.905594 11.437811
7036  3.901971 11.434188
7037  3.898348 11.434188
7038  3.894725 11.434188
7039  3.891102 11.434188
7040  3.887479 11.434188
7041  3.883856 11.434188
7042  3.880233 11.434188
7043  3.876610 11.434188
7044  3.872987 11.434188
7045  3.869364 11.434188
7046  3.865741 11.434188
7047  3.862118 11.434188
7048  3.858495 11.434188
7049  3.854872 11.434188
7050  3.851249 11.434188
7051  3.847626 11.434188
7052  3.844003 11.434188
7053  3.840380 11.434188
7054  3.836757 11.434188
7055  3.833134 11.434188
7056  3.829511 11.434188
7057  3.825888 11.434188
7058  3.822265 11.434188
7059  3.818642 11.434188
7060  3.815019 11.434188
7061  3.811396 11.434188
7062  3.807773 11.434188
7063  3.804150 11.434188
7064  3.800527 11.437811
7065  3.796904 11.437811
7066  3.793281 11.437811
7067  3.789658 11.437811
7068  3.786035 11.441434
7069  3.782412 11.441434
7070  3.778789 11.445057
7071  3.775166 11.445057
7072  3.771543 11.448680
7073  3.767920 11.448680
7074  3.764297 11.448680
7075  3.760674 11.448680
7076  3.757051 11.448680
7077  3.753428 11.448680
7078  3.749805 11.448680
7079  3.746182 11.448680
7080  3.742559 11.452303
7081  3.738936 11.452303
7082  3.735313 11.455926
7083  3.731690 11.455926
7084  3.728067 11.459549
7085  3.724444 11.459549
7086  3.720821 11.463172
7087  3.717198 11.463172
7088  3.713575 11.466795
7089  3.709952 11.466795
7090  3.706329 11.470418
7091  3.702706 11.470418
7092  3.699083 11.474041
7093  3.695460 11.477664
7094  3.691837 11.481287
7095  3.688214 11.484910
7096  3.684591 11.488533
7097  3.680968 11.492156
7098  3.677345 11.495779
7099  3.673722 11.499402
7100  3.670099 11.503025
7101  3.666476 11.506648
7102  3.662853 11.510271
7103  3.659230 11.510271
7104  3.655607 11.510271
7105  3.651984 11.510271
7106  3.648361 11.510271
7107  3.644738 11.510271
7108  3.641115 11.510271
7109  3.637492 11.513894
7110  3.633869 11.513894
7111  3.630246 11.517517
7112  3.626623 11.517517
7113  3.623000 11.521140
7114  3.619377 11.521140
7115  3.615754 11.524763
7116  3.612131 11.524763
7117  3.608508 11.528386
7118  3.604885 11.528386
7119  3.601262 11.532009
7120  3.597639 11.532009
7121  3.594016 11.535632
7122  3.594016 11.539255
7123  3.590393 11.542878
7124  3.590393 11.546501
7125  3.586770 11.550124
7126  3.586770 11.553747
7127  3.583147 11.557370
7128  3.583147 11.560993
7129  3.579524 11.564616
7130  3.579524 11.568239
7131  3.575901 11.571862
7132  3.575901 11.575485
7133  3.572278 11.579108
7134  3.572278 11.582731
7135  3.572278 11.586354
7136  3.572278 11.589977
7137  3.572278 11.593600
7138  3.572278 11.597223
7139  3.572278 11.600846
7140  3.572278 11.604469
7141  3.572278 11.608092
7142  3.572278 11.611715
7143  3.568655 11.615338
7144  3.565032 11.618961
7145  3.561409 11.622584
7146  3.557786 11.626207
7147  3.554163 11.626207
7148  3.550540 11.626207
7149  3.546917 11.626207
7150  3.543294 11.626207
7151  3.539671 11.626207
7152  3.536048 11.626207
7153  3.532425 11.626207
7154  3.528802 11.626207
7155  3.525179 11.626207
7156  3.521556 11.626207
7157  3.517933 11.629830
7158  3.514310 11.629830
7159  3.510687 11.633453
7160  3.507064 11.633453
7161  3.503441 11.637076
7162  3.499818 11.637076
7163  3.496195 11.640699
7164  3.492572 11.640699
7165  3.488949 11.644322
7166  3.485326 11.644322
7167  3.481703 11.647945
7168  3.478080 11.647945
7169  3.474457 11.651568
7170  3.470834 11.655191
7171  3.467211 11.658814
7172  3.463588 11.662437
7173  3.459965 11.666060
7174  3.456342 11.669683
7175  3.452719 11.673306
7176  3.449096 11.676929
7177  3.449096 11.680552
7178  3.445473 11.684175
7179  3.445473 11.687798
7180  3.441850 11.691421
7181  3.438227 11.695044
7182  3.434604 11.698667
7183  3.430981 11.698667
7184  3.427358 11.702290
7185  3.423735 11.702290
7186  3.420112 11.702290
7187  3.416489 11.705913
7188  3.412866 11.705913
7189  3.409243 11.705913
7190  3.405620 11.705913
7191  3.401997 11.709536
7192  3.398374 11.709536
7193  3.394751 11.709536
7194  3.391128 11.709536
7195  3.387505 11.709536
7196  3.383882 11.713159
7197  3.380259 11.713159
7198  3.376636 11.709536
7199  3.373013 11.709536
7200  3.369390 11.709536
7201  3.365767 11.709536
7202  3.362144 11.709536
7203  3.358521 11.709536
7204  3.354898 11.709536
7205  3.351275 11.709536
7206  3.347652 11.709536
7207  3.344029 11.709536
7208  3.340406 11.709536
7209  3.336783 11.709536
7210  3.333160 11.709536
7211  3.329537 11.709536
7212  3.325914 11.709536
7213  3.322291 11.709536
7214  3.318668 11.709536
7215  3.315045 11.709536
7216  3.311422 11.709536
7217  3.307799 11.709536
7218  3.304176 11.709536
7219  3.300553 11.709536
7220  3.296930 11.709536
7221  3.293307 11.709536
7222  3.289684 11.709536
7223  3.286061 11.713159
7224  3.282438 11.713159
7225  3.278815 11.716782
7226  3.275192 11.716782
7227  3.271569 11.720405
7228  3.267946 11.720405
7229  3.264323 11.724028
7230  3.260700 11.724028
7231  3.257077 11.727651
7232  3.253454 11.727651
7233  3.249831 11.731274
7234  3.246208 11.731274
7235  3.242585 11.734897
7236  3.242585 11.738520
7237  3.238962 11.738520
7238  3.235339 11.738520
7239  3.231716 11.742143
7240  3.228093 11.742143
7241  3.224470 11.745766
7242  3.220847 11.745766
7243  3.217224 11.749389
7244  3.213601 11.749389
7245  3.209978 11.753012
7246  3.206355 11.753012
7247  3.202732 11.756635
7248  3.199109 11.756635
7249  3.195486 11.760258
7250  3.191863 11.760258
7251  3.188240 11.763881
7252  3.184617 11.763881
7253  3.180994 11.767504
7254  3.177371 11.771127
7255  3.173748 11.774750
7256  3.170125 11.778373
7257  3.166502 11.778373
7258  3.162879 11.781996
7259  3.159256 11.785619
7260  3.155633 11.789242
7261  3.152010 11.789242
7262  3.148387 11.792865
7263  3.144764 11.792865
7264  3.141141 11.792865
7265  3.137518 11.796488
7266  3.133895 11.796488
7267  3.130272 11.800111
7268  3.126649 11.800111
7269  3.123026 11.800111
7270  3.119403 11.800111
7271  3.115780 11.800111
7272  3.112157 11.800111
7273  3.108534 11.800111
7274  3.104911 11.800111
7275  3.101288 11.800111
7276  3.097665 11.800111
7277  3.094042 11.800111
7278  3.090419 11.800111
7279  3.086796 11.803734
7280  3.083173 11.803734
7281  3.079550 11.807357
7282  3.075927 11.807357
7283  3.072304 11.810980
7284  3.068681 11.810980
7285  3.065058 11.814603
7286  3.061435 11.814603
7287  3.057812 11.818226
7288  3.054189 11.818226
7289  3.050566 11.821849
7290  3.046943 11.821849
7291  3.043320 11.825472
7292  3.039697 11.829095
7293  3.036074 11.832718
7294  3.036074 11.836341
7295  3.032451 11.839964
7296  3.032451 11.843587
7297  3.028828 11.847210
7298  3.028828 11.850833
7299  3.025205 11.854456
7300  3.025205 11.858079
7301  3.021582 11.861702
7302  3.021582 11.865325
7303  3.017959 11.868948
7304  3.017959 11.872571
7305  3.014336 11.876194
7306  3.014336 11.879817
7307  3.014336 11.883440
7308  3.010713 11.883440
7309  3.007090 11.887063
7310  3.003467 11.887063
7311  2.999844 11.890686
7312  2.996221 11.890686
7313  2.992598 11.894309
7314  2.988975 11.894309
7315  2.985352 11.897932
7316  2.981729 11.897932
7317  2.978106 11.901555
7318  2.974483 11.901555
7319  2.970860 11.905178
7320  2.967237 11.905178
7321  2.963614 11.908801
7322  2.959991 11.912424
7323  2.956368 11.916047
7324  2.952745 11.919670
7325  2.949122 11.923293
7326  2.949122 11.926916
7327  2.945499 11.930539
7328  2.945499 11.934162
7329  2.941876 11.934162
7330  2.938253 11.937785
7331  2.934630 11.937785
7332  2.931007 11.937785
7333  2.927384 11.941408
7334  2.923761 11.941408
7335  2.920138 11.941408
7336  2.916515 11.941408
7337  2.912892 11.941408
7338  2.909269 11.941408
7339  2.905646 11.945031
7340  2.902023 11.945031
7341  2.898400 11.948654
7342  2.894777 11.948654
7343  2.891154 11.952277
7344  2.887531 11.952277
7345  2.883908 11.955900
7346  2.880285 11.955900
7347  2.876662 11.959523
7348  2.873039 11.959523
7349  2.869416 11.963146
7350  2.865793 11.963146
7351  2.862170 11.966769
7352  2.858547 11.970392
7353  2.854924 11.970392
7354  2.851301 11.970392
7355  2.847678 11.970392
7356  2.844055 11.970392
7357  2.840432 11.970392
7358  2.836809 11.970392
7359  2.833186 11.974015
7360  2.829563 11.974015
7361  2.825940 11.974015
7362  2.822317 11.974015
7363  2.818694 11.977638
7364  2.815071 11.977638
7365  2.811448 11.981261
7366  2.807825 11.981261
7367  2.804202 11.984884
7368  2.800579 11.984884
7369  2.796956 11.984884
7370  2.793333 11.984884
7371  2.789710 11.984884
7372  2.786087 11.984884
7373  2.782464 11.984884
7374  2.778841 11.984884
7375  2.775218 11.984884
7376  2.771595 11.984884
7377  2.767972 11.984884
7378  2.764349 11.984884
7379  2.760726 11.988507
7380  2.757103 11.988507
7381  2.753480 11.992130
7382  2.749857 11.992130
7383  2.746234 11.995753
7384  2.742611 11.995753
7385  2.738988 11.999376
7386  2.735365 11.999376
7387  2.731742 12.002999
7388  2.728119 12.002999
7389  2.724496 12.006622
7390  2.720873 12.006622
7391  2.717250 12.010245
7392  2.713627 12.013868
7393  2.713627 12.017491
7394  2.710004 12.021114
7395  2.710004 12.024737
7396  2.706381 12.024737
7397  2.702758 12.028360
7398  2.699135 12.028360
7399  2.695512 12.031983
7400  2.691889 12.031983
7401  2.688266 12.035606
7402  2.684643 12.039229
7403  2.681020 12.042852
7404  2.677397 12.046475
7405  2.677397 12.050098
7406  2.673774 12.053721
7407  2.673774 12.057344
7408  2.670151 12.060967
7409  2.670151 12.064590
7410  2.666528 12.068213
7411  2.666528 12.071836
7412  2.662905 12.075459
7413  2.662905 12.079082
7414  2.659282 12.082705
7415  2.659282 12.086328
7416  2.655659 12.089951
7417  2.655659 12.093574
7418  2.655659 12.097197
7419  2.655659 12.100820
7420  2.652036 12.104443
7421  2.648413 12.108066
7422  2.644790 12.111689
7423  2.641167 12.115312
7424  2.637544 12.115312
7425  2.633921 12.118935
7426  2.630298 12.118935
7427  2.626675 12.122558
7428  2.623052 12.122558
7429  2.619429 12.122558
7430  2.615806 12.122558
7431  2.612183 12.122558
7432  2.608560 12.122558
7433  2.604937 12.122558
7434  2.601314 12.122558
7435  2.597691 12.126181
7436  2.594068 12.126181
7437  2.590445 12.129804
7438  2.586822 12.129804
7439  2.583199 12.133427
7440  2.579576 12.133427
7441  2.575953 12.137050
7442  2.572330 12.137050
7443  2.568707 12.140673
7444  2.565084 12.140673
7445  2.561461 12.144296
7446  2.557838 12.144296
7447  2.554215 12.144296
7448  2.550592 12.144296
7449  2.546969 12.144296
7450  2.543346 12.147919
7451  2.539723 12.147919
7452  2.536100 12.151542
7453  2.532477 12.151542
7454  2.528854 12.155165
7455  2.525231 12.155165
7456  2.521608 12.158788
7457  2.517985 12.158788
7458  2.514362 12.162411
7459  2.510739 12.162411
7460  2.507116 12.166034
7461  2.503493 12.166034
7462  2.499870 12.169657
7463  2.496247 12.173280
7464  2.492624 12.176903
7465  2.489001 12.176903
7466  2.485378 12.180526
7467  2.481755 12.180526
7468  2.478132 12.184149
7469  2.474509 12.184149
7470  2.470886 12.187772
7471  2.467263 12.187772
7472  2.463640 12.191395
7473  2.460017 12.191395
7474  2.456394 12.195018
7475  2.452771 12.198641
7476  2.449148 12.198641
7477  2.445525 12.198641
7478  2.441902 12.198641
7479  2.438279 12.198641
7480  2.434656 12.198641
7481  2.431033 12.198641
7482  2.427410 12.198641
7483  2.423787 12.202264
7484  2.420164 12.202264
7485  2.416541 12.205887
7486  2.412918 12.205887
7487  2.409295 12.209510
7488  2.405672 12.209510
7489  2.402049 12.213133
7490  2.398426 12.213133
7491  2.394803 12.216756
7492  2.391180 12.216756
7493  2.387557 12.220379
7494  2.383934 12.220379
7495  2.380311 12.224002
7496  2.376688 12.224002
7497  2.373065 12.227625
7498  2.369442 12.231248
7499  2.365819 12.234871
7500  2.362196 12.238494
7501  2.358573 12.242117
7502  2.354950 12.245740
7503  2.351327 12.249363
7504  2.351327 12.252986
7505  2.347704 12.256609
7506  2.347704 12.260232
7507  2.344081 12.263855
7508  2.344081 12.267478
7509  2.340458 12.271101
7510  2.340458 12.274724
7511  2.336835 12.278347
7512  2.336835 12.281970
7513  2.333212 12.285593
7514  2.333212 12.289216
7515  2.329589 12.292839
7516  2.329589 12.296462
7517  2.329589 12.300085
7518  2.325966 12.303708
7519  2.325966 12.307331
7520  2.322343 12.310954
7521  2.322343 12.314577
7522  2.318720 12.318200
7523  2.318720 12.321823
7524  2.315097 12.325446
7525  2.315097 12.329069
7526  2.315097 12.332692
7527  2.315097 12.336315
7528  2.315097 12.339938
7529  2.315097 12.343561
7530  2.315097 12.347184
7531  2.315097 12.350807
7532  2.315097 12.354430
7533  2.315097 12.358053
7534  2.315097 12.361676
7535  2.315097 12.365299
7536  2.311474 12.365299
7537  2.307851 12.365299
7538  2.304228 12.365299
7539  2.300605 12.365299
7540  2.296982 12.365299
7541  2.293359 12.365299
7542  2.289736 12.365299
7543  2.286113 12.365299
7544  2.282490 12.365299
7545  2.278867 12.365299
7546  2.275244 12.365299
7547  2.271621 12.365299
7548  2.267998 12.365299
7549  2.264375 12.365299
7550  2.260752 12.365299
7551  2.257129 12.365299
7552  2.253506 12.365299
7553  2.249883 12.365299
7554  2.246260 12.365299
7555  2.242637 12.365299
7556  2.239014 12.365299
7557  2.235391 12.365299
7558  2.231768 12.365299
7559  2.228145 12.365299
7560  2.224522 12.365299
7561  2.220899 12.365299
7562  2.217276 12.365299
7563  2.213653 12.365299
7564  2.210030 12.365299
7565  2.206407 12.365299
7566  2.202784 12.365299
7567  2.199161 12.365299
7568  2.195538 12.365299
7569  2.191915 12.365299
7570  2.188292 12.365299
7571  2.184669 12.365299
7572  2.181046 12.365299
7573  2.177423 12.365299
7574  2.173800 12.365299
7575  2.170177 12.365299
7576  2.166554 12.365299
7577  2.162931 12.365299
7578  2.159308 12.365299
7579  2.155685 12.365299
7580  2.152062 12.365299
7581  2.148439 12.365299
7582  2.144816 12.365299
7583  2.141193 12.365299
7584  2.137570 12.365299
7585  2.133947 12.365299
7586  2.130324 12.365299
7587  2.126701 12.365299
7588  2.123078 12.365299
7589  2.119455 12.365299
7590  2.115832 12.365299
7591  2.112209 12.365299
7592  2.108586 12.365299
7593  2.104963 12.365299
7594  2.101340 12.365299
7595  2.097717 12.365299
7596  2.094094 12.365299
7597  2.090471 12.365299
7598  2.086848 12.365299
7599  2.083225 12.365299
7600  2.079602 12.365299
7601  2.075979 12.365299
7602  2.072356 12.365299
7603  2.068733 12.365299
7604  2.065110 12.365299
7605  2.061487 12.365299
7606  2.057864 12.365299
7607  2.054241 12.365299
7608  2.050618 12.365299
7609  2.046995 12.365299
7610  2.043372 12.365299
7611  2.039749 12.365299
7612  2.036126 12.365299
7613  2.032503 12.365299
7614  2.028880 12.365299
7615  2.025257 12.365299
7616  2.021634 12.365299
7617  2.018011 12.365299
7618  2.014388 12.365299
7619  2.010765 12.365299
7620  2.007142 12.365299
7621  2.003519 12.365299
7622  1.999896 12.365299
7623  1.996273 12.365299
7624  1.992650 12.365299
7625  1.989027 12.365299
7626  1.985404 12.365299
7627  1.981781 12.365299
7628  1.978158 12.365299
7629  1.974535 12.365299
7630  1.970912 12.365299
7631  1.967289 12.365299
7632  1.963666 12.365299
7633  1.960043 12.365299
7634  1.956420 12.365299
7635  1.952797 12.365299
7636  1.949174 12.365299
7637  1.945551 12.365299
7638  1.941928 12.365299
7639  1.938305 12.365299
7640  1.934682 12.365299
7641  1.931059 12.365299
7642  1.927436 12.365299
7643  1.923813 12.365299
7644  1.920190 12.365299
7645  1.916567 12.365299
7646  1.912944 12.365299
7647  1.909321 12.365299
7648  1.909321 12.361676
7649  1.909321 12.358053
7650  1.909321 12.354430
7651  1.909321 12.350807
7652  1.909321 12.347184
7653  1.909321 12.343561
7654  1.909321 12.339938
7655  1.909321 12.336315
7656  1.909321 12.332692
7657  1.909321 12.329069
7658  1.909321 12.325446
7659  1.909321 12.321823
7660  1.909321 12.318200
7661  1.912944 12.314577
7662  1.912944 12.310954
7663  1.912944 12.307331
7664  1.912944 12.303708
7665  1.912944 12.300085
7666  1.912944 12.296462
7667  1.912944 12.292839
7668  1.912944 12.289216
7669  1.912944 12.285593
7670  1.912944 12.281970
7671  1.912944 12.278347
7672  1.912944 12.274724
7673  1.912944 12.271101
7674  1.912944 12.267478
7675  1.912944 12.263855
7676  1.912944 12.260232
7677  1.912944 12.256609
7678  1.912944 12.252986
7679  1.912944 12.249363
7680  1.912944 12.245740
7681  1.916567 12.242117
7682  1.916567 12.238494
7683  1.916567 12.234871
7684  1.920190 12.231248
7685  1.920190 12.227625
7686  1.923813 12.224002
7687  1.923813 12.220379
7688  1.923813 12.216756
7689  1.923813 12.213133
7690  1.923813 12.209510
7691  1.923813 12.205887
7692  1.923813 12.202264
7693  1.923813 12.198641
7694  1.923813 12.195018
7695  1.923813 12.191395
7696  1.923813 12.187772
7697  1.923813 12.184149
7698  1.923813 12.180526
7699  1.923813 12.176903
7700  1.923813 12.173280
7701  1.923813 12.169657
7702  1.923813 12.166034
7703  1.923813 12.162411
7704  1.923813 12.158788
7705  1.923813 12.155165
7706  1.923813 12.151542
7707  1.923813 12.147919
7708  1.923813 12.144296
7709  1.923813 12.140673
7710  1.920190 12.137050
7711  1.920190 12.133427
7712  1.916567 12.129804
7713  1.916567 12.126181
7714  1.912944 12.122558
7715  1.912944 12.118935
7716  1.909321 12.115312
7717  1.909321 12.111689
7718  1.905698 12.108066
7719  1.905698 12.104443
7720  1.902075 12.100820
7721  1.902075 12.097197
7722  1.898452 12.093574
7723  1.894829 12.089951
7724  1.891206 12.086328
7725  1.887583 12.082705
7726  1.883960 12.079082
7727  1.880337 12.075459
7728  1.876714 12.071836
7729  1.873091 12.068213
7730  1.869468 12.064590
7731  1.865845 12.060967
7732  1.862222 12.057344
7733  1.858599 12.053721
7734  1.854976 12.053721
7735  1.851353 12.050098
7736  1.847730 12.050098
7737  1.844107 12.046475
7738  1.840484 12.046475
7739  1.836861 12.042852
7740  1.833238 12.042852
7741  1.829615 12.039229
7742  1.825992 12.039229
7743  1.822369 12.035606
7744  1.818746 12.035606
7745  1.815123 12.031983
7746  1.811500 12.031983
7747  1.807877 12.031983
7748  1.804254 12.031983
7749  1.800631 12.031983
7750  1.797008 12.031983
7751  1.793385 12.031983
7752  1.789762 12.031983
7753  1.786139 12.031983
7754  1.782516 12.031983
7755  1.778893 12.031983
7756  1.775270 12.031983
7757  1.771647 12.031983
7758  1.768024 12.028360
7759  1.764401 12.028360
7760  1.760778 12.024737
7761  1.757155 12.021114
7762  1.753532 12.021114
7763  1.749909 12.017491
7764  1.746286 12.017491
7765  1.742663 12.013868
7766  1.739040 12.013868
7767  1.739040 12.010245
7768  1.735417 12.006622
7769  1.735417 12.002999
7770  1.731794 11.999376
7771  1.731794 11.995753
7772  1.728171 11.992130
7773  1.724548 11.988507
7774  1.720925 11.984884
7775  1.717302 11.981261
7776  1.713679 11.977638
7777  1.710056 11.974015
7778  1.706433 11.974015
7779  1.702810 11.970392
7780  1.699187 11.966769
7781  1.695564 11.966769
7782  1.691941 11.963146
7783  1.688318 11.959523
7784  1.684695 11.955900
7785  1.681072 11.955900
7786  1.677449 11.952277
7787  1.673826 11.952277
7788  1.670203 11.948654
7789  1.666580 11.948654
7790  1.662957 11.945031
7791  1.659334 11.945031
7792  1.655711 11.941408
7793  1.652088 11.937785
7794  1.648465 11.934162
7795  1.644842 11.930539
7796  1.641219 11.926916
7797  1.637596 11.923293
7798  1.633973 11.919670
7799  1.630350 11.916047
7800  1.626727 11.912424
7801  1.623104 11.908801
7802  1.619481 11.905178
7803  1.619481 11.901555
7804  1.619481 11.897932
7805  1.619481 11.894309
7806  1.619481 11.890686
7807  1.615858 11.887063
7808  1.615858 11.883440
7809  1.615858 11.879817
7810  1.612235 11.876194
7811  1.612235 11.872571
7812  1.608612 11.868948
7813  1.608612 11.865325
7814  1.608612 11.861702
7815  1.608612 11.858079
7816  1.608612 11.854456
7817  1.608612 11.850833
7818  1.608612 11.847210
7819  1.608612 11.843587
7820  1.608612 11.839964
7821  1.608612 11.836341
7822  1.608612 11.832718
7823  1.608612 11.829095
7824  1.608612 11.825472
7825  1.608612 11.821849
7826  1.608612 11.818226
7827  1.608612 11.814603
7828  1.608612 11.810980
7829  1.608612 11.807357
7830  1.608612 11.803734
7831  1.608612 11.800111
7832  1.608612 11.796488
7833  1.608612 11.792865
7834  1.608612 11.789242
7835  1.608612 11.785619
7836  1.604989 11.781996
7837  1.604989 11.778373
7838  1.601366 11.774750
7839  1.601366 11.771127
7840  1.597743 11.767504
7841  1.597743 11.763881
7842  1.594120 11.760258
7843  1.594120 11.756635
7844  1.590497 11.753012
7845  1.590497 11.749389
7846  1.586874 11.745766
7847  1.586874 11.742143
7848  1.583251 11.738520
7849  1.579628 11.738520
7850  1.576005 11.734897
7851  1.572382 11.734897
7852  1.568759 11.731274
7853  1.565136 11.731274
7854  1.561513 11.727651
7855  1.557890 11.727651
7856  1.554267 11.724028
7857  1.550644 11.724028
7858  1.547021 11.720405
7859  1.543398 11.720405
7860  1.539775 11.716782
7861  1.536152 11.716782
7862  1.532529 11.716782
7863  1.528906 11.716782
7864  1.525283 11.716782
7865  1.521660 11.716782
7866  1.518037 11.716782
7867  1.514414 11.716782
7868  1.510791 11.716782
7869  1.507168 11.716782
7870  1.503545 11.716782
7871  1.499922 11.716782
7872  1.496299 11.716782
7873  1.492676 11.716782
7874  1.489053 11.716782
7875  1.485430 11.716782
7876  1.481807 11.713159
7877  1.478184 11.709536
7878  1.474561 11.705913
7879  1.470938 11.702290
7880  1.467315 11.698667
7881  1.463692 11.695044
7882  1.460069 11.695044
7883  1.456446 11.691421
7884  1.452823 11.687798
7885  1.449200 11.687798
7886  1.445577 11.684175
7887  1.441954 11.680552
7888  1.438331 11.676929
7889  1.434708 11.673306
7890  1.431085 11.669683
7891  1.427462 11.666060
7892  1.423839 11.662437
7893  1.420216 11.658814
7894  1.416593 11.655191
7895  1.412970 11.651568
7896  1.409347 11.647945
7897  1.405724 11.644322
7898  1.402101 11.640699
7899  1.398478 11.637076
7900  1.394855 11.633453
7901  1.391232 11.629830
7902  1.387609 11.626207
7903  1.383986 11.622584
7904  1.380363 11.618961
7905  1.380363 11.615338
7906  1.380363 11.611715
7907  1.380363 11.608092
7908  1.380363 11.604469
7909  1.380363 11.600846
7910  1.380363 11.597223
7911  1.376740 11.593600
7912  1.376740 11.589977
7913  1.373117 11.586354
7914  1.373117 11.582731
7915  1.369494 11.579108
7916  1.369494 11.575485
7917  1.365871 11.571862
7918  1.365871 11.568239
7919  1.362248 11.564616
7920  1.362248 11.560993
7921  1.358625 11.557370
7922  1.358625 11.553747
7923  1.358625 11.550124
7924  1.358625 11.546501
7925  1.358625 11.542878
7926  1.358625 11.539255
7927  1.358625 11.535632
7928  1.358625 11.532009
7929  1.358625 11.528386
7930  1.358625 11.524763
7931  1.358625 11.521140
7932  1.358625 11.517517
7933  1.358625 11.513894
7934  1.358625 11.510271
7935  1.358625 11.506648
7936  1.358625 11.503025
7937  1.358625 11.499402
7938  1.358625 11.495779
7939  1.358625 11.492156
7940  1.358625 11.488533
7941  1.358625 11.484910
7942  1.358625 11.481287
7943  1.358625 11.477664
7944  1.358625 11.474041
7945  1.358625 11.470418
7946  1.358625 11.466795
7947  1.358625 11.463172
7948  1.358625 11.459549
7949  1.358625 11.455926
7950  1.358625 11.452303
7951  1.358625 11.448680
7952  1.358625 11.445057
7953  1.358625 11.441434
7954  1.358625 11.437811
7955  1.358625 11.434188
7956  1.358625 11.430565
7957  1.358625 11.426942
7958  1.355002 11.423319
7959  1.355002 11.419696
7960  1.351379 11.416073
7961  1.351379 11.412450
7962  1.347756 11.408827
7963  1.347756 11.405204
7964  1.344133 11.401581
7965  1.344133 11.397958
7966  1.340510 11.394335
7967  1.340510 11.390712
7968  1.336887 11.387089
7969  1.336887 11.383466
7970  1.333264 11.379843
7971  1.329641 11.376220
7972  1.326018 11.376220
7973  1.322395 11.372597
7974  1.318772 11.368974
7975  1.315149 11.368974
7976  1.311526 11.365351
7977  1.307903 11.361728
7978  1.304280 11.358105
7979  1.300657 11.354482
7980  1.297034 11.350859
7981  1.293411 11.347236
7982  1.289788 11.347236
7983  1.286165 11.343613
7984  1.282542 11.339990
7985  1.278919 11.336367
7986  1.275296 11.332744
7987  1.271673 11.329121
7988  1.271673 11.325498
7989  1.271673 11.321875
7990  1.271673 11.318252
7991  1.271673 11.314629
7992  1.271673 11.311006
7993  1.271673 11.307383
7994  1.268050 11.303760
7995  1.268050 11.300137
7996  1.268050 11.296514
7997  1.264427 11.292891
7998  1.264427 11.289268
7999  1.260804 11.285645
8000  1.260804 11.282022
8001  1.260804 11.278399
8002  1.260804 11.274776
8003  1.257181 11.271153
8004  1.257181 11.267530
8005  1.257181 11.263907
8006  1.253558 11.260284
8007  1.253558 11.256661
8008  1.249935 11.253038
8009  1.249935 11.249415
8010  1.246312 11.245792
8011  1.246312 11.242169
8012  1.242689 11.238546
8013  1.242689 11.234923
8014  1.239066 11.231300
8015  1.239066 11.227677
8016  1.239066 11.224054
8017  1.239066 11.220431
8018  1.235443 11.216808
8019  1.235443 11.213185
8020  1.235443 11.209562
8021  1.231820 11.205939
8022  1.231820 11.202316
8023  1.228197 11.198693
8024  1.228197 11.195070
8025  1.224574 11.191447
8026  1.224574 11.187824
8027  1.224574 11.184201
8028  1.224574 11.180578
8029  1.224574 11.176955
8030  1.224574 11.173332
8031  1.220951 11.169709
8032  1.220951 11.166086
8033  1.220951 11.162463
8034  1.217328 11.158840
8035  1.217328 11.155217
8036  1.213705 11.151594
8037  1.213705 11.147971
8038  1.210082 11.144348
8039  1.210082 11.140725
8040  1.210082 11.137102
8041  1.206459 11.133479
8042  1.206459 11.129856
8043  1.206459 11.126233
8044  1.206459 11.122610
8045  1.206459 11.118987
8046  1.210082 11.115364
8047  1.210082 11.111741
8048  1.213705 11.111741
8049  1.217328 11.108118
8050  1.220951 11.108118
8051  1.224574 11.104495
8052  1.228197 11.100872
8053  1.231820 11.097249
8054  1.235443 11.093626
8055  1.235443 11.090003
8056  1.239066 11.086380
8057  1.239066 11.082757
8058  1.242689 11.079134
8059  1.242689 11.075511
8060  1.246312 11.071888
8061  1.246312 11.068265
8062  1.249935 11.064642
8063  1.249935 11.061019
8064  1.253558 11.057396
8065  1.253558 11.053773
8066  1.257181 11.050150
8067  1.257181 11.046527
8068  1.257181 11.042904
8069  1.257181 11.039281
8070  1.257181 11.035658
8071  1.257181 11.032035
8072  1.257181 11.028412
8073  1.257181 11.024789
8074  1.257181 11.021166
8075  1.257181 11.017543
8076  1.257181 11.013920
8077  1.257181 11.010297
8078  1.257181 11.006674
8079  1.257181 11.003051
8080  1.257181 10.999428
8081  1.257181 10.995805
8082  1.257181 10.992182
8083  1.257181 10.988559
8084  1.257181 10.984936
8085  1.257181 10.981313
8086  1.257181 10.977690
8087  1.257181 10.974067
8088  1.257181 10.970444
8089  1.257181 10.966821
8090  1.257181 10.963198
8091  1.253558 10.959575
8092  1.253558 10.955952
8093  1.249935 10.952329
8094  1.249935 10.948706
8095  1.246312 10.945083
8096  1.246312 10.941460
8097  1.242689 10.937837
8098  1.242689 10.934214
8099  1.242689 10.930591
8100  1.242689 10.926968
8101  1.242689 10.923345
8102  1.242689 10.919722
8103  1.242689 10.916099
8104  1.242689 10.912476
8105  1.242689 10.908853
8106  1.242689 10.905230
8107  1.242689 10.901607
8108  1.242689 10.897984
8109  1.242689 10.894361
8110  1.242689 10.890738
8111  1.242689 10.887115
8112  1.242689 10.883492
8113  1.242689 10.879869
8114  1.242689 10.876246
8115  1.239066 10.872623
8116  1.239066 10.869000
8117  1.239066 10.865377
8118  1.235443 10.861754
8119  1.235443 10.858131
8120  1.231820 10.854508
8121  1.231820 10.850885
8122  1.231820 10.847262
8123  1.231820 10.843639
8124  1.231820 10.840016
8125  1.235443 10.836393
8126  1.235443 10.832770
8127  1.239066 10.829147
8128  1.239066 10.825524
8129  1.242689 10.821901
8130  1.242689 10.818278
8131  1.246312 10.814655
8132  1.246312 10.811032
8133  1.249935 10.807409
8134  1.249935 10.803786
8135  1.253558 10.800163
8136  1.253558 10.796540
8137  1.253558 10.792917
8138  1.253558 10.789294
8139  1.253558 10.785671
8140  1.253558 10.782048
8141  1.253558 10.778425
8142  1.253558 10.774802
8143  1.253558 10.771179
8144  1.253558 10.767556
8145  1.253558 10.763933
8146  1.253558 10.760310
8147  1.253558 10.756687
8148  1.253558 10.753064
8149  1.253558 10.749441
8150  1.253558 10.745818
8151  1.253558 10.742195
8152  1.253558 10.738572
8153  1.253558 10.734949
8154  1.253558 10.731326
8155  1.253558 10.727703
8156  1.253558 10.724080
8157  1.253558 10.720457
8158  1.253558 10.716834
8159  1.253558 10.713211
8160  1.253558 10.709588
8161  1.253558 10.705965
8162  1.253558 10.702342
8163  1.253558 10.698719
8164  1.253558 10.695096
8165  1.253558 10.691473
8166  1.253558 10.687850
8167  1.253558 10.684227
8168  1.249935 10.680604
8169  1.249935 10.676981
8170  1.246312 10.673358
8171  1.246312 10.669735
8172  1.242689 10.666112
8173  1.242689 10.662489
8174  1.242689 10.658866
8175  1.242689 10.655243
8176  1.242689 10.651620
8177  1.242689 10.647997
8178  1.242689 10.644374
8179  1.242689 10.640751
8180  1.246312 10.637128
8181  1.249935 10.633505
8182  1.249935 10.629882
8183  1.253558 10.626259
8184  1.253558 10.622636
8185  1.257181 10.619013
8186  1.257181 10.615390
8187  1.260804 10.611767
8188  1.260804 10.608144
8189  1.264427 10.604521
8190  1.264427 10.600898
8191  1.268050 10.597275
8192  1.268050 10.593652
8193  1.271673 10.590029
8194  1.271673 10.586406
8195  1.271673 10.582783
8196  1.271673 10.579160
8197  1.275296 10.575537
8198  1.275296 10.571914
8199  1.278919 10.568291
8200  1.278919 10.564668
8201  1.282542 10.561045
8202  1.282542 10.557422
8203  1.282542 10.553799
8204  1.282542 10.550176
8205  1.282542 10.546553
8206  1.282542 10.542930
8207  1.282542 10.539307
8208  1.282542 10.535684
8209  1.282542 10.532061
8210  1.282542 10.528438
8211  1.282542 10.524815
8212  1.282542 10.521192
8213  1.282542 10.517569
8214  1.282542 10.513946
8215  1.282542 10.510323
8216  1.282542 10.506700
8217  1.282542 10.503077
8218  1.282542 10.499454
8219  1.282542 10.495831
8220  1.282542 10.492208
8221  1.282542 10.488585
8222  1.282542 10.484962
8223  1.282542 10.481339
8224  1.282542 10.477716
8225  1.282542 10.474093
8226  1.278919 10.470470
8227  1.278919 10.466847
8228  1.278919 10.463224
8229  1.278919 10.459601
8230  1.278919 10.455978
8231  1.278919 10.452355
8232  1.278919 10.448732
8233  1.275296 10.445109
8234  1.275296 10.441486
8235  1.271673 10.437863
8236  1.271673 10.434240
8237  1.268050 10.430617
8238  1.268050 10.426994
8239  1.264427 10.423371
8240  1.264427 10.419748
8241  1.260804 10.416125
8242  1.260804 10.412502
8243  1.257181 10.408879
8244  1.257181 10.405256
8245  1.253558 10.401633
8246  1.249935 10.398010
8247  1.246312 10.394387
8248  1.242689 10.394387
8249  1.239066 10.390764
8250  1.235443 10.387141
8251  1.235443 10.383518
8252  1.231820 10.379895
8253  1.231820 10.376272
8254  1.235443 10.372649
8255  1.235443 10.369026
8256  1.239066 10.365403
8257  1.239066 10.361780
8258  1.242689 10.358157
8259  1.242689 10.354534
8260  1.242689 10.350911
8261  1.242689 10.347288
8262  1.242689 10.343665
8263  1.242689 10.340042
8264  1.242689 10.336419
8265  1.242689 10.332796
8266  1.242689 10.329173
8267  1.242689 10.325550
8268  1.242689 10.321927
8269  1.242689 10.318304
8270  1.242689 10.314681
8271  1.242689 10.311058
8272  1.242689 10.307435
8273  1.242689 10.303812
8274  1.242689 10.300189
8275  1.242689 10.296566
8276  1.242689 10.292943
8277  1.242689 10.289320
8278  1.242689 10.285697
8279  1.242689 10.282074
8280  1.242689 10.278451
8281  1.242689 10.274828
8282  1.242689 10.271205
8283  1.239066 10.267582
8284  1.239066 10.263959
8285  1.235443 10.260336
8286  1.235443 10.256713
8287  1.239066 10.253090
8288  1.239066 10.249467
8289  1.239066 10.245844
8290  1.242689 10.242221
8291  1.242689 10.238598
8292  1.242689 10.234975
8293  1.246312 10.231352
8294  1.246312 10.227729
8295  1.249935 10.224106
8296  1.249935 10.220483
8297  1.253558 10.216860
8298  1.253558 10.213237
8299  1.257181 10.209614
8300  1.257181 10.205991
8301  1.260804 10.202368
8302  1.260804 10.198745
8303  1.260804 10.195122
8304  1.260804 10.191499
8305  1.260804 10.187876
8306  1.260804 10.184253
8307  1.260804 10.180630
8308  1.260804 10.177007
8309  1.260804 10.173384
8310  1.260804 10.169761
8311  1.260804 10.166138
8312  1.260804 10.162515
8313  1.260804 10.158892
8314  1.260804 10.155269
8315  1.260804 10.151646
8316  1.260804 10.148023
8317  1.260804 10.144400
8318  1.260804 10.140777
8319  1.260804 10.137154
8320  1.260804 10.133531
8321  1.260804 10.129908
8322  1.260804 10.126285
8323  1.260804 10.122662
8324  1.257181 10.119039
8325  1.257181 10.115416
8326  1.253558 10.111793
8327  1.253558 10.108170
8328  1.249935 10.104547
8329  1.249935 10.100924
8330  1.246312 10.097301
8331  1.246312 10.093678
8332  1.242689 10.090055
8333  1.242689 10.086432
8334  1.239066 10.082809
8335  1.239066 10.079186
8336  1.235443 10.075563
8337  1.235443 10.071940
8338  1.231820 10.068317
8339  1.231820 10.064694
8340  1.231820 10.061071
8341  1.235443 10.057448
8342  1.235443 10.053825
8343  1.235443 10.050202
8344  1.235443 10.046579
8345  1.235443 10.042956
8346  1.235443 10.039333
8347  1.235443 10.035710
8348  1.235443 10.032087
8349  1.235443 10.028464
8350  1.235443 10.024841
8351  1.235443 10.021218
8352  1.235443 10.017595
8353  1.235443 10.013972
8354  1.235443 10.010349
8355  1.235443 10.006726
8356  1.235443 10.003103
8357  1.235443 9.999480
8358  1.235443 9.995857
8359  1.235443 9.992234
8360  1.235443 9.988611
8361  1.235443 9.984988
8362  1.235443 9.981365
8363  1.235443 9.977742
8364  1.235443 9.974119
8365  1.235443 9.970496
8366  1.231820 9.966873
8367  1.231820 9.963250
8368  1.228197 9.959627
8369  1.228197 9.956004
8370  1.224574 9.952381
8371  1.224574 9.948758
8372  1.220951 9.945135
8373  1.220951 9.941512
8374  1.217328 9.937889
8375  1.217328 9.934266
8376  1.213705 9.930643
8377  1.213705 9.927020
8378  1.210082 9.923397
8379  1.210082 9.919774
8380  1.206459 9.916151
8381  1.202836 9.912528
8382  1.202836 9.908905
8383  1.202836 9.905282
8384  1.202836 9.901659
8385  1.202836 9.898036
8386  1.202836 9.894413
8387  1.206459 9.890790
8388  1.210082 9.887167
8389  1.213705 9.883544
8390  1.217328 9.879921
8391  1.220951 9.876298
8392  1.224574 9.872675
8393  1.228197 9.869052
8394  1.231820 9.865429
8395  1.235443 9.861806
8396  1.239066 9.858183
8397  1.242689 9.854560
8398  1.246312 9.850937
8399  1.246312 9.847314
8400  1.249935 9.843691
8401  1.249935 9.840068
8402  1.253558 9.836445
8403  1.253558 9.832822
8404  1.257181 9.829199
8405  1.257181 9.825576
8406  1.260804 9.821953
8407  1.260804 9.818330
8408  1.264427 9.814707
8409  1.264427 9.811084
8410  1.268050 9.807461
8411  1.268050 9.803838
8412  1.268050 9.800215
8413  1.268050 9.796592
8414  1.268050 9.792969
8415  1.268050 9.789346
8416  1.268050 9.785723
8417  1.268050 9.782100
8418  1.268050 9.778477
8419  1.268050 9.774854
8420  1.268050 9.771231
8421  1.268050 9.767608
8422  1.268050 9.763985
8423  1.268050 9.760362
8424  1.268050 9.756739
8425  1.271673 9.753116
8426  1.271673 9.749493
8427  1.271673 9.745870
8428  1.275296 9.742247
8429  1.278919 9.738624
8430  1.282542 9.735001
8431  1.286165 9.735001
8432  1.289788 9.731378
8433  1.293411 9.731378
8434  1.297034 9.727755
8435  1.300657 9.727755
8436  1.304280 9.724132
8437  1.307903 9.724132
8438  1.311526 9.720509
8439  1.315149 9.720509
8440  1.318772 9.716886
8441  1.322395 9.713263
8442  1.326018 9.709640
8443  1.329641 9.706017
8444  1.333264 9.702394
8445  1.336887 9.698771
8446  1.340510 9.695148
8447  1.344133 9.691525
8448  1.347756 9.691525
8449  1.351379 9.687902
8450  1.355002 9.687902
8451  1.358625 9.684279
8452  1.362248 9.684279
8453  1.365871 9.680656
8454  1.369494 9.677033
8455  1.373117 9.673410
8456  1.373117 9.669787
8457  1.376740 9.666164
8458  1.376740 9.662541
8459  1.380363 9.658918
8460  1.380363 9.655295
8461  1.383986 9.651672
8462  1.383986 9.648049
8463  1.387609 9.644426
8464  1.387609 9.640803
8465  1.391232 9.637180
8466  1.391232 9.633557
8467  1.394855 9.629934
8468  1.394855 9.626311
8469  1.394855 9.622688
8470  1.394855 9.619065
8471  1.394855 9.615442
8472  1.394855 9.611819
8473  1.394855 9.608196
8474  1.394855 9.604573
8475  1.394855 9.600950
8476  1.394855 9.597327
8477  1.394855 9.593704
8478  1.394855 9.590081
8479  1.394855 9.586458
8480  1.394855 9.582835
8481  1.394855 9.579212
8482  1.394855 9.575589
8483  1.394855 9.571966
8484  1.394855 9.568343
8485  1.394855 9.564720
8486  1.394855 9.561097
8487  1.394855 9.557474
8488  1.394855 9.553851
8489  1.394855 9.550228
8490  1.391232 9.546605
8491  1.391232 9.542982
8492  1.387609 9.539359
8493  1.387609 9.535736
8494  1.383986 9.532113
8495  1.383986 9.528490
8496  1.380363 9.524867
8497  1.380363 9.521244
8498  1.376740 9.517621
8499  1.376740 9.513998
8500  1.373117 9.510375
8501  1.373117 9.506752
8502  1.369494 9.503129
8503  1.365871 9.499506
8504  1.365871 9.495883
8505  1.362248 9.492260
8506  1.362248 9.488637
8507  1.358625 9.485014
8508  1.355002 9.485014
8509  1.351379 9.481391
8510  1.347756 9.481391
8511  1.344133 9.477768
8512  1.340510 9.477768
8513  1.336887 9.474145
8514  1.333264 9.474145
8515  1.329641 9.470522
8516  1.326018 9.470522
8517  1.322395 9.466899
8518  1.318772 9.466899
8519  1.315149 9.463276
8520  1.311526 9.463276
8521  1.307903 9.463276
8522  1.304280 9.463276
8523  1.300657 9.463276
8524  1.297034 9.463276
8525  1.293411 9.463276
8526  1.289788 9.463276
8527  1.286165 9.463276
8528  1.282542 9.463276
8529  1.278919 9.463276
8530  1.275296 9.463276
8531  1.271673 9.463276
8532  1.268050 9.463276
8533  1.264427 9.463276
8534  1.260804 9.463276
8535  1.257181 9.463276
8536  1.253558 9.463276
8537  1.249935 9.463276
8538  1.246312 9.463276
8539  1.242689 9.463276
8540  1.239066 9.463276
8541  1.235443 9.459653
8542  1.231820 9.456030
8543  1.228197 9.452407
8544  1.224574 9.448784
8545  1.224574 9.445161
8546  1.220951 9.441538
8547  1.220951 9.437915
8548  1.217328 9.434292
8549  1.213705 9.430669
8550  1.210082 9.427046
8551  1.206459 9.423423
8552  1.206459 9.419800
8553  1.206459 9.416177
8554  1.202836 9.412554
8555  1.202836 9.408931
8556  1.202836 9.405308
8557  1.199213 9.401685
8558  1.199213 9.398062
8559  1.195590 9.394439
8560  1.195590 9.390816
8561  1.191967 9.387193
8562  1.191967 9.383570
8563  1.188344 9.379947
8564  1.188344 9.376324
8565  1.188344 9.372701
8566  1.188344 9.369078
8567  1.188344 9.365455
8568  1.188344 9.361832
8569  1.188344 9.358209
8570  1.188344 9.354586
8571  1.188344 9.350963
8572  1.188344 9.347340
8573  1.188344 9.343717
8574  1.188344 9.340094
8575  1.188344 9.336471
8576  1.188344 9.332848
8577  1.188344 9.329225
8578  1.188344 9.325602
8579  1.188344 9.321979
8580  1.188344 9.318356
8581  1.188344 9.314733
8582  1.188344 9.311110
8583  1.188344 9.307487
8584  1.184721 9.303864
8585  1.184721 9.300241
8586  1.181098 9.296618
8587  1.181098 9.292995
8588  1.177475 9.289372
8589  1.177475 9.285749
8590  1.173852 9.282126
8591  1.173852 9.278503
8592  1.170229 9.274880
8593  1.170229 9.271257
8594  1.170229 9.267634
8595  1.170229 9.264011
8596  1.173852 9.260388
8597  1.173852 9.256765
8598  1.173852 9.253142
8599  1.177475 9.249519
8600  1.177475 9.245896
8601  1.177475 9.242273
8602  1.177475 9.238650
8603  1.177475 9.235027
8604  1.177475 9.231404
8605  1.181098 9.227781
8606  1.181098 9.224158
8607  1.181098 9.220535
8608  1.181098 9.216912
8609  1.181098 9.213289
8610  1.181098 9.209666
8611  1.181098 9.206043
8612  1.181098 9.202420
8613  1.181098 9.198797
8614  1.181098 9.195174
8615  1.181098 9.191551
8616  1.181098 9.187928
8617  1.181098 9.184305
8618  1.181098 9.180682
8619  1.181098 9.177059
8620  1.181098 9.173436
8621  1.181098 9.169813
8622  1.181098 9.166190
8623  1.181098 9.162567
8624  1.181098 9.158944
8625  1.181098 9.155321
8626  1.181098 9.151698
8627  1.181098 9.148075
8628  1.181098 9.144452
8629  1.181098 9.140829
8630  1.177475 9.137206
8631  1.177475 9.133583
8632  1.177475 9.129960
8633  1.173852 9.126337
8634  1.173852 9.122714
8635  1.173852 9.119091
8636  1.173852 9.115468
8637  1.173852 9.111845
8638  1.173852 9.108222
8639  1.173852 9.104599
8640  1.173852 9.100976
8641  1.173852 9.097353
8642  1.173852 9.093730
8643  1.173852 9.090107
8644  1.173852 9.086484
8645  1.177475 9.082861
8646  1.181098 9.079238
8647  1.181098 9.075615
8648  1.184721 9.071992
8649  1.188344 9.068369
8650  1.191967 9.064746
8651  1.195590 9.061123
8652  1.195590 9.057500
8653  1.199213 9.053877
8654  1.199213 9.050254
8655  1.202836 9.046631
8656  1.202836 9.043008
8657  1.206459 9.039385
8658  1.206459 9.035762
8659  1.210082 9.032139
8660  1.210082 9.028516
8661  1.213705 9.024893
8662  1.213705 9.021270
8663  1.217328 9.017647
8664  1.217328 9.014024
8665  1.217328 9.010401
8666  1.217328 9.006778
8667  1.217328 9.003155
8668  1.217328 8.999532
8669  1.217328 8.995909
8670  1.217328 8.992286
8671  1.217328 8.988663
8672  1.217328 8.985040
8673  1.217328 8.981417
8674  1.217328 8.977794
8675  1.217328 8.974171
8676  1.217328 8.970548
8677  1.217328 8.966925
8678  1.217328 8.963302
8679  1.217328 8.959679
8680  1.217328 8.956056
8681  1.217328 8.952433
8682  1.217328 8.948810
8683  1.217328 8.945187
8684  1.217328 8.941564
8685  1.217328 8.937941
8686  1.213705 8.934318
8687  1.213705 8.930695
8688  1.210082 8.927072
8689  1.210082 8.923449
8690  1.206459 8.919826
8691  1.206459 8.916203
8692  1.202836 8.912580
8693  1.202836 8.908957
8694  1.199213 8.905334
8695  1.199213 8.901711
8696  1.195590 8.898088
8697  1.195590 8.894465
8698  1.191967 8.890842
8699  1.191967 8.887219
8700  1.188344 8.883596
8701  1.188344 8.879973
8702  1.191967 8.876350
8703  1.191967 8.872727
8704  1.195590 8.869104
8705  1.195590 8.865481
8706  1.199213 8.861858
8707  1.199213 8.858235
8708  1.202836 8.854612
8709  1.202836 8.850989
8710  1.202836 8.847366
8711  1.202836 8.843743
8712  1.202836 8.840120
8713  1.202836 8.836497
8714  1.202836 8.832874
8715  1.202836 8.829251
8716  1.202836 8.825628
8717  1.202836 8.822005
8718  1.202836 8.818382
8719  1.202836 8.814759
8720  1.202836 8.811136
8721  1.202836 8.807513
8722  1.202836 8.803890
8723  1.202836 8.800267
8724  1.202836 8.796644
8725  1.202836 8.793021
8726  1.202836 8.789398
8727  1.202836 8.785775
8728  1.202836 8.782152
8729  1.202836 8.778529
8730  1.202836 8.774906
8731  1.202836 8.771283
8732  1.202836 8.767660
8733  1.202836 8.764037
8734  1.202836 8.760414
8735  1.202836 8.756791
8736  1.202836 8.753168
8737  1.202836 8.749545
8738  1.199213 8.745922
8739  1.199213 8.742299
8740  1.195590 8.738676
8741  1.195590 8.735053
8742  1.191967 8.731430
8743  1.191967 8.727807
8744  1.188344 8.724184
8745  1.188344 8.720561
8746  1.184721 8.716938
8747  1.184721 8.713315
8748  1.181098 8.709692
8749  1.181098 8.706069
8750  1.177475 8.702446
8751  1.173852 8.698823
8752  1.170229 8.695200
8753  1.170229 8.691577
8754  1.170229 8.687954
8755  1.170229 8.684331
8756  1.170229 8.680708
8757  1.170229 8.677085
8758  1.170229 8.673462
8759  1.170229 8.669839
8760  1.170229 8.666216
8761  1.170229 8.662593
8762  1.170229 8.658970
8763  1.170229 8.655347
8764  1.170229 8.651724
8765  1.166606 8.648101
8766  1.166606 8.644478
8767  1.166606 8.640855
8768  1.162983 8.637232
8769  1.162983 8.633609
8770  1.162983 8.629986
8771  1.162983 8.626363
8772  1.162983 8.622740
8773  1.162983 8.619117
8774  1.162983 8.615494
8775  1.162983 8.611871
8776  1.162983 8.608248
8777  1.162983 8.604625
8778  1.162983 8.601002
8779  1.162983 8.597379
8780  1.162983 8.593756
8781  1.162983 8.590133
8782  1.162983 8.586510
8783  1.162983 8.582887
8784  1.162983 8.579264
8785  1.162983 8.575641
8786  1.159360 8.572018
8787  1.159360 8.568395
8788  1.155737 8.564772
8789  1.155737 8.561149
8790  1.152114 8.557526
8791  1.152114 8.553903
8792  1.148491 8.550280
8793  1.148491 8.546657
8794  1.144868 8.543034
8795  1.144868 8.539411
8796  1.141245 8.535788
8797  1.141245 8.532165
8798  1.137622 8.528542
8799  1.137622 8.524919
8800  1.133999 8.521296
8801  1.133999 8.517673
8802  1.130376 8.514050
8803  1.126753 8.510427
8804  1.123130 8.506804
8805  1.119507 8.503181
8806  1.115884 8.499558
8807  1.112261 8.499558
8808  1.108638 8.495935
8809  1.105015 8.492312
8810  1.101392 8.492312
8811  1.097769 8.488689
8812  1.097769 8.485066
8813  1.097769 8.481443
8814  1.097769 8.477820
8815  1.097769 8.474197
8816  1.097769 8.470574
8817  1.101392 8.466951
8818  1.101392 8.463328
8819  1.101392 8.459705
8820  1.105015 8.456082
8821  1.105015 8.452459
8822  1.105015 8.448836
8823  1.105015 8.445213
8824  1.105015 8.441590
8825  1.105015 8.437967
8826  1.105015 8.434344
8827  1.105015 8.430721
8828  1.105015 8.427098
8829  1.105015 8.423475
8830  1.105015 8.419852
8831  1.105015 8.416229
8832  1.105015 8.412606
8833  1.105015 8.408983
8834  1.105015 8.405360
8835  1.105015 8.401737
8836  1.105015 8.398114
8837  1.105015 8.394491
8838  1.105015 8.390868
8839  1.105015 8.387245
8840  1.105015 8.383622
8841  1.105015 8.379999
8842  1.105015 8.376376
8843  1.105015 8.372753
8844  1.105015 8.369130
8845  1.101392 8.365507
8846  1.101392 8.361884
8847  1.101392 8.358261
8848  1.101392 8.354638
8849  1.105015 8.351015
8850  1.105015 8.347392
8851  1.105015 8.343769
8852  1.105015 8.340146
8853  1.105015 8.336523
8854  1.105015 8.332900
8855  1.105015 8.329277
8856  1.105015 8.325654
8857  1.105015 8.322031
8858  1.105015 8.318408
8859  1.105015 8.314785
8860  1.105015 8.311162
8861  1.105015 8.307539
8862  1.105015 8.303916
8863  1.105015 8.300293
8864  1.105015 8.296670
8865  1.105015 8.293047
8866  1.105015 8.289424
8867  1.105015 8.285801
8868  1.105015 8.282178
8869  1.105015 8.278555
8870  1.105015 8.274932
8871  1.105015 8.271309
8872  1.101392 8.267686
8873  1.101392 8.264063
8874  1.101392 8.260440
8875  1.101392 8.256817
8876  1.101392 8.253194
8877  1.101392 8.249571
8878  1.101392 8.245948
8879  1.101392 8.242325
8880  1.101392 8.238702
8881  1.101392 8.235079
8882  1.097769 8.231456
8883  1.097769 8.227833
8884  1.097769 8.224210
8885  1.097769 8.220587
8886  1.097769 8.216964
8887  1.097769 8.213341
8888  1.097769 8.209718
8889  1.101392 8.206095
8890  1.101392 8.202472
8891  1.105015 8.198849
8892  1.105015 8.195226
8893  1.108638 8.191603
8894  1.108638 8.187980
8895  1.108638 8.184357
8896  1.108638 8.180734
8897  1.108638 8.177111
8898  1.108638 8.173488
8899  1.108638 8.169865
8900  1.108638 8.166242
8901  1.108638 8.162619
8902  1.108638 8.158996
8903  1.108638 8.155373
8904  1.108638 8.151750
8905  1.108638 8.148127
8906  1.108638 8.144504
8907  1.108638 8.140881
8908  1.108638 8.137258
8909  1.108638 8.133635
8910  1.108638 8.130012
8911  1.108638 8.126389
8912  1.108638 8.122766
8913  1.108638 8.119143
8914  1.108638 8.115520
8915  1.108638 8.111897
8916  1.108638 8.108274
8917  1.108638 8.104651
8918  1.105015 8.101028
8919  1.105015 8.097405
8920  1.101392 8.093782
8921  1.101392 8.090159
8922  1.097769 8.086536
8923  1.097769 8.082913
8924  1.094146 8.079290
8925  1.094146 8.075667
8926  1.090523 8.072044
8927  1.090523 8.068421
8928  1.086900 8.064798
8929  1.086900 8.061175
8930  1.083277 8.057552
8931  1.079654 8.053929
8932  1.076031 8.050306
8933  1.079654 8.046683
8934  1.079654 8.043060
8935  1.079654 8.039437
8936  1.079654 8.035814
8937  1.079654 8.032191
8938  1.079654 8.028568
8939  1.079654 8.024945
8940  1.079654 8.021322
8941  1.079654 8.017699
8942  1.083277 8.014076
8943  1.083277 8.010453
8944  1.083277 8.006830
8945  1.083277 8.003207
8946  1.086900 7.999584
8947  1.086900 7.995961
8948  1.090523 7.992338
8949  1.090523 7.988715
8950  1.094146 7.985092
8951  1.094146 7.981469
8952  1.097769 7.977846
8953  1.097769 7.974223
8954  1.097769 7.970600
8955  1.097769 7.966977
8956  1.097769 7.963354
8957  1.097769 7.959731
8958  1.097769 7.956108
8959  1.097769 7.952485
8960  1.097769 7.948862
8961  1.097769 7.945239
8962  1.097769 7.941616
8963  1.097769 7.937993
8964  1.097769 7.934370
8965  1.097769 7.930747
8966  1.097769 7.927124
8967  1.097769 7.923501
8968  1.097769 7.919878
8969  1.097769 7.916255
8970  1.097769 7.912632
8971  1.097769 7.909009
8972  1.097769 7.905386
8973  1.097769 7.901763
8974  1.097769 7.898140
8975  1.097769 7.894517
8976  1.097769 7.890894
8977  1.097769 7.887271
8978  1.094146 7.883648
8979  1.094146 7.880025
8980  1.090523 7.876402
8981  1.090523 7.872779
8982  1.086900 7.869156
8983  1.086900 7.865533
8984  1.083277 7.861910
8985  1.083277 7.858287
8986  1.083277 7.854664
8987  1.083277 7.851041
8988  1.083277 7.847418
8989  1.083277 7.843795
8990  1.083277 7.840172
8991  1.083277 7.836549
8992  1.083277 7.832926
8993  1.083277 7.829303
8994  1.086900 7.825680
8995  1.086900 7.822057
8996  1.090523 7.818434
8997  1.090523 7.814811
8998  1.094146 7.811188
8999  1.094146 7.807565
9000  1.094146 7.803942
9001  1.094146 7.800319
9002  1.094146 7.796696
9003  1.094146 7.793073
9004  1.094146 7.789450
9005  1.094146 7.785827
9006  1.094146 7.782204
9007  1.094146 7.778581
9008  1.094146 7.774958
9009  1.094146 7.771335
9010  1.094146 7.767712
9011  1.094146 7.764089
9012  1.094146 7.760466
9013  1.094146 7.756843
9014  1.094146 7.753220
9015  1.094146 7.749597
9016  1.094146 7.745974
9017  1.094146 7.742351
9018  1.094146 7.738728
9019  1.094146 7.735105
9020  1.094146 7.731482
9021  1.094146 7.727859
9022  1.090523 7.724236
9023  1.090523 7.720613
9024  1.086900 7.716990
9025  1.086900 7.713367
9026  1.086900 7.709744
9027  1.083277 7.706121
9028  1.083277 7.702498
9029  1.083277 7.698875
9030  1.083277 7.695252
9031  1.079654 7.691629
9032  1.079654 7.688006
9033  1.079654 7.684383
9034  1.079654 7.680760
9035  1.079654 7.677137
9036  1.079654 7.673514
9037  1.079654 7.669891
9038  1.083277 7.666268
9039  1.083277 7.662645
9040  1.083277 7.659022
9041  1.083277 7.655399
9042  1.083277 7.651776
9043  1.083277 7.648153
9044  1.083277 7.644530
9045  1.083277 7.640907
9046  1.083277 7.637284
9047  1.083277 7.633661
9048  1.083277 7.630038
9049  1.083277 7.626415
9050  1.083277 7.622792
9051  1.083277 7.619169
9052  1.083277 7.615546
9053  1.083277 7.611923
9054  1.083277 7.608300
9055  1.083277 7.604677
9056  1.083277 7.601054
9057  1.083277 7.597431
9058  1.083277 7.593808
9059  1.083277 7.590185
9060  1.083277 7.586562
9061  1.083277 7.582939
9062  1.083277 7.579316
9063  1.083277 7.575693
9064  1.083277 7.572070
9065  1.079654 7.568447
9066  1.079654 7.564824
9067  1.079654 7.561201
9068  1.079654 7.557578
9069  1.079654 7.553955
9070  1.079654 7.550332
9071  1.083277 7.546709
9072  1.083277 7.543086
9073  1.083277 7.539463
9074  1.086900 7.535840
9075  1.086900 7.532217
9076  1.086900 7.528594
9077  1.086900 7.524971
9078  1.090523 7.521348
9079  1.094146 7.521348
9080  1.097769 7.521348
9081  1.101392 7.521348
9082  1.105015 7.521348
9083  1.108638 7.521348
9084  1.112261 7.521348
9085  1.115884 7.517725
9086  1.119507 7.517725
9087  1.123130 7.514102
9088  1.126753 7.514102
9089  1.130376 7.510479
9090  1.133999 7.510479
9091  1.137622 7.506856
9092  1.141245 7.506856
9093  1.144868 7.503233
9094  1.148491 7.503233
9095  1.152114 7.499610
9096  1.155737 7.499610
9097  1.159360 7.495987
9098  1.159360 7.492364
9099  1.162983 7.488741
9100  1.162983 7.485118
9101  1.166606 7.481495
9102  1.166606 7.477872
9103  1.170229 7.474249
9104  1.170229 7.470626
9105  1.173852 7.467003
9106  1.173852 7.463380
9107  1.177475 7.459757
9108  1.177475 7.456134
9109  1.181098 7.452511
9110  1.181098 7.448888
9111  1.181098 7.445265
9112  1.181098 7.441642
9113  1.181098 7.438019
9114  1.181098 7.434396
9115  1.181098 7.430773
9116  1.181098 7.427150
9117  1.181098 7.423527
9118  1.181098 7.419904
9119  1.181098 7.416281
9120  1.181098 7.412658
9121  1.181098 7.409035
9122  1.181098 7.405412
9123  1.181098 7.401789
9124  1.181098 7.398166
9125  1.181098 7.394543
9126  1.181098 7.390920
9127  1.181098 7.387297
9128  1.181098 7.383674
9129  1.181098 7.380051
9130  1.181098 7.376428
9131  1.181098 7.372805
9132  1.177475 7.369182
9133  1.177475 7.365559
9134  1.173852 7.361936
9135  1.173852 7.358313
9136  1.170229 7.354690
9137  1.170229 7.351067
9138  1.166606 7.347444
9139  1.166606 7.343821
9140  1.162983 7.340198
9141  1.162983 7.336575
9142  1.159360 7.332952
9143  1.159360 7.329329
9144  1.155737 7.325706
9145  1.152114 7.322083
9146  1.148491 7.318460
9147  1.144868 7.314837
9148  1.141245 7.314837
9149  1.137622 7.311214
9150  1.133999 7.307591
9151  1.130376 7.307591
9152  1.126753 7.303968
9153  1.123130 7.303968
9154  1.119507 7.300345
9155  1.115884 7.300345
9156  1.112261 7.296722
9157  1.108638 7.296722
9158  1.105015 7.293099
9159  1.101392 7.289476
9160  1.097769 7.285853
9161  1.094146 7.285853
9162  1.090523 7.282230
9163  1.086900 7.282230
9164  1.083277 7.278607
9165  1.079654 7.278607
9166  1.076031 7.274984
9167  1.072408 7.271361
9168  1.068785 7.267738
9169  1.065162 7.264115
9170  1.061539 7.260492
9171  1.057916 7.256869
9172  1.054293 7.256869
9173  1.050670 7.253246
9174  1.047047 7.249623
9175  1.043424 7.246000
9176  1.039801 7.242377
9177  1.036178 7.238754
9178  1.036178 7.235131
9179  1.032555 7.231508
9180  1.032555 7.227885
9181  1.028932 7.224262
9182  1.028932 7.220639
9183  1.025309 7.217016
9184  1.025309 7.213393
9185  1.021686 7.209770
9186  1.021686 7.206147
9187  1.018063 7.202524
9188  1.018063 7.198901
9189  1.014440 7.195278
9190  1.014440 7.191655
9191  1.014440 7.188032
9192  1.018063 7.184409
9193  1.018063 7.180786
9194  1.018063 7.177163
9195  1.018063 7.173540
9196  1.018063 7.169917
9197  1.018063 7.166294
9198  1.018063 7.162671
9199  1.018063 7.159048
9200  1.018063 7.155425
9201  1.018063 7.151802
9202  1.018063 7.148179
9203  1.018063 7.144556
9204  1.018063 7.140933
9205  1.018063 7.137310
9206  1.018063 7.133687
9207  1.018063 7.130064
9208  1.018063 7.126441
9209  1.018063 7.122818
9210  1.018063 7.119195
9211  1.018063 7.115572
9212  1.018063 7.111949
9213  1.018063 7.108326
9214  1.018063 7.104703
9215  1.018063 7.101080
9216  1.014440 7.097457
9217  1.014440 7.093834
9218  1.010817 7.090211
9219  1.010817 7.086588
9220  1.007194 7.082965
9221  1.007194 7.079342
9222  1.003571 7.075719
9223  1.003571 7.072096
9224  0.999948 7.068473
9225  0.999948 7.064850
9226  0.996325 7.061227
9227  0.996325 7.057604
9228  0.992702 7.053981
9229  0.992702 7.050358
9230  0.992702 7.046735
9231  0.992702 7.043112
9232  0.992702 7.039489
9233  0.992702 7.035866
9234  0.989079 7.032243
9235  0.989079 7.028620
9236  0.989079 7.024997
9237  0.989079 7.021374
9238  0.989079 7.017751
9239  0.989079 7.014128
9240  0.992702 7.010505
9241  0.992702 7.006882
9242  0.992702 7.003259
9243  0.992702 6.999636
9244  0.992702 6.996013
9245  0.992702 6.992390
9246  0.992702 6.988767
9247  0.992702 6.985144
9248  0.992702 6.981521
9249  0.992702 6.977898
9250  0.992702 6.974275
9251  0.992702 6.970652
9252  0.992702 6.967029
9253  0.992702 6.963406
9254  0.992702 6.959783
9255  0.992702 6.956160
9256  0.996325 6.952537
9257  0.996325 6.948914
9258  0.996325 6.945291
9259  0.996325 6.941668
9260  0.996325 6.938045
9261  0.996325 6.934422
9262  0.996325 6.930799
9263  0.996325 6.927176
9264  0.996325 6.923553
9265  0.996325 6.919930
9266  0.996325 6.916307
9267  0.996325 6.912684
9268  0.996325 6.909061
9269  0.996325 6.905438
9270  0.996325 6.901815
9271  0.996325 6.898192
9272  0.996325 6.894569
9273  0.996325 6.890946
9274  0.996325 6.887323
9275  0.996325 6.883700
9276  0.996325 6.880077
9277  0.996325 6.876454
9278  0.996325 6.872831
9279  0.996325 6.869208
9280  0.996325 6.865585
9281  0.996325 6.861962
9282  0.992702 6.858339
9283  0.992702 6.854716
9284  0.989079 6.851093
9285  0.989079 6.847470
9286  0.985456 6.843847
9287  0.985456 6.840224
9288  0.981833 6.836601
9289  0.981833 6.832978
9290  0.978210 6.829355
9291  0.978210 6.825732
9292  0.974587 6.822109
9293  0.974587 6.818486
9294  0.970964 6.814863
9295  0.967341 6.811240
9296  0.963718 6.811240
9297  0.963718 6.807617
9298  0.960095 6.803994
9299  0.960095 6.800371
9300  0.956472 6.796748
9301  0.956472 6.793125
9302  0.956472 6.789502
9303  0.956472 6.785879
9304  0.960095 6.782256
9305  0.960095 6.778633
9306  0.960095 6.775010
9307  0.960095 6.771387
9308  0.960095 6.767764
9309  0.963718 6.764141
9310  0.963718 6.760518
9311  0.963718 6.756895
9312  0.967341 6.753272
9313  0.967341 6.749649
9314  0.970964 6.746026
9315  0.970964 6.742403
9316  0.974587 6.738780
9317  0.978210 6.735157
9318  0.978210 6.731534
9319  0.981833 6.727911
9320  0.981833 6.724288
9321  0.985456 6.720665
9322  0.985456 6.717042
9323  0.989079 6.713419
9324  0.989079 6.709796
9325  0.992702 6.706173
9326  0.992702 6.702550
9327  0.996325 6.698927
9328  0.996325 6.695304
9329  0.999948 6.691681
9330  0.999948 6.688058
9331  0.999948 6.684435
9332  0.999948 6.680812
9333  0.999948 6.677189
9334  0.999948 6.673566
9335  0.999948 6.669943
9336  0.999948 6.666320
9337  0.999948 6.662697
9338  0.999948 6.659074
9339  0.999948 6.655451
9340  0.999948 6.651828
9341  0.999948 6.648205
9342  0.999948 6.644582
9343  0.999948 6.640959
9344  0.999948 6.637336
9345  0.999948 6.633713
9346  0.999948 6.630090
9347  0.999948 6.626467
9348  0.999948 6.622844
9349  0.999948 6.619221
9350  0.999948 6.615598
9351  0.999948 6.611975
9352  0.999948 6.608352
9353  0.999948 6.604729
9354  0.999948 6.601106
9355  0.999948 6.597483
9356  0.999948 6.593860
9357  0.996325 6.590237
9358  0.996325 6.586614
9359  0.992702 6.582991
9360  0.992702 6.579368
9361  0.989079 6.575745
9362  0.989079 6.572122
9363  0.985456 6.568499
9364  0.985456 6.564876
9365  0.981833 6.561253
9366  0.981833 6.557630
9367  0.978210 6.554007
9368  0.978210 6.550384
9369  0.974587 6.546761
9370  0.970964 6.546761
9371  0.967341 6.543138
9372  0.963718 6.543138
9373  0.960095 6.539515
9374  0.956472 6.539515
9375  0.952849 6.535892
9376  0.949226 6.532269
9377  0.945603 6.528646
9378  0.941980 6.525023
9379  0.941980 6.521400
9380  0.941980 6.517777
9381  0.941980 6.514154
9382  0.941980 6.510531
9383  0.941980 6.506908
9384  0.941980 6.503285
9385  0.945603 6.499662
9386  0.945603 6.496039
9387  0.949226 6.492416
9388  0.949226 6.488793
9389  0.952849 6.485170
9390  0.952849 6.481547
9391  0.952849 6.477924
9392  0.952849 6.474301
9393  0.952849 6.470678
9394  0.952849 6.467055
9395  0.952849 6.463432
9396  0.952849 6.459809
9397  0.952849 6.456186
9398  0.952849 6.452563
9399  0.952849 6.448940
9400  0.952849 6.445317
9401  0.952849 6.441694
9402  0.952849 6.438071
9403  0.952849 6.434448
9404  0.952849 6.430825
9405  0.952849 6.427202
9406  0.952849 6.423579
9407  0.952849 6.419956
9408  0.952849 6.416333
9409  0.952849 6.412710
9410  0.952849 6.409087
9411  0.952849 6.405464
9412  0.952849 6.401841
9413  0.952849 6.398218
9414  0.952849 6.394595
9415  0.949226 6.390972
9416  0.949226 6.387349
9417  0.949226 6.383726
9418  0.949226 6.380103
9419  0.949226 6.376480
9420  0.949226 6.372857
9421  0.949226 6.369234
9422  0.949226 6.365611
9423  0.949226 6.361988
9424  0.949226 6.358365
9425  0.949226 6.354742
9426  0.949226 6.351119
9427  0.949226 6.347496
9428  0.949226 6.343873
9429  0.949226 6.340250
9430  0.949226 6.336627
9431  0.945603 6.333004
9432  0.945603 6.329381
9433  0.945603 6.325758
9434  0.941980 6.322135
9435  0.941980 6.318512
9436  0.941980 6.314889
9437  0.941980 6.311266
9438  0.941980 6.307643
9439  0.941980 6.304020
9440  0.941980 6.300397
9441  0.941980 6.296774
9442  0.941980 6.293151
9443  0.941980 6.289528
9444  0.941980 6.285905
9445  0.941980 6.282282
9446  0.941980 6.278659
9447  0.941980 6.275036
9448  0.941980 6.271413
9449  0.941980 6.267790
9450  0.941980 6.264167
9451  0.941980 6.260544
9452  0.941980 6.256921
9453  0.941980 6.253298
9454  0.941980 6.249675
9455  0.941980 6.246052
9456  0.941980 6.242429
9457  0.941980 6.238806
9458  0.941980 6.235183
9459  0.941980 6.231560
9460  0.941980 6.227937
9461  0.941980 6.224314
9462  0.941980 6.220691
9463  0.941980 6.217068
9464  0.938357 6.213445
9465  0.938357 6.209822
9466  0.938357 6.206199
9467  0.934734 6.202576
9468  0.934734 6.198953
9469  0.931111 6.195330
9470  0.931111 6.191707
9471  0.927488 6.188084
9472  0.927488 6.184461
9473  0.927488 6.180838
9474  0.927488 6.177215
9475  0.927488 6.173592
9476  0.927488 6.169969
9477  0.927488 6.166346
9478  0.927488 6.162723
9479  0.927488 6.159100
9480  0.927488 6.155477
9481  0.927488 6.151854
9482  0.927488 6.148231
9483  0.927488 6.144608
9484  0.927488 6.140985
9485  0.927488 6.137362
9486  0.927488 6.133739
9487  0.927488 6.130116
9488  0.927488 6.126493
9489  0.927488 6.122870
9490  0.927488 6.119247
9491  0.927488 6.115624
9492  0.927488 6.112001
9493  0.927488 6.108378
9494  0.923865 6.104755
9495  0.923865 6.101132
9496  0.920242 6.097509
9497  0.920242 6.093886
9498  0.916619 6.090263
9499  0.916619 6.086640
9500  0.912996 6.083017
9501  0.912996 6.079394
9502  0.909373 6.075771
9503  0.909373 6.072148
9504  0.905750 6.068525
9505  0.905750 6.064902
9506  0.905750 6.061279
9507  0.905750 6.057656
9508  0.909373 6.054033
9509  0.909373 6.050410
9510  0.909373 6.046787
9511  0.909373 6.043164
9512  0.909373 6.039541
9513  0.909373 6.035918
9514  0.909373 6.032295
9515  0.909373 6.028672
9516  0.909373 6.025049
9517  0.909373 6.021426
9518  0.909373 6.017803
9519  0.909373 6.014180
9520  0.909373 6.010557
9521  0.909373 6.006934
9522  0.909373 6.003311
9523  0.909373 5.999688
9524  0.909373 5.996065
9525  0.909373 5.992442
9526  0.909373 5.988819
9527  0.909373 5.985196
9528  0.909373 5.981573
9529  0.909373 5.977950
9530  0.909373 5.974327
9531  0.909373 5.970704
9532  0.909373 5.967081
9533  0.909373 5.963458
9534  0.909373 5.959835
9535  0.909373 5.956212
9536  0.909373 5.952589
9537  0.909373 5.948966
9538  0.909373 5.945343
9539  0.909373 5.941720
9540  0.909373 5.938097
9541  0.909373 5.934474
9542  0.909373 5.930851
9543  0.909373 5.927228
9544  0.909373 5.923605
9545  0.909373 5.919982
9546  0.909373 5.916359
9547  0.909373 5.912736
9548  0.909373 5.909113
9549  0.905750 5.905490
9550  0.905750 5.901867
9551  0.905750 5.898244
9552  0.902127 5.894621
9553  0.902127 5.890998
9554  0.898504 5.887375
9555  0.898504 5.883752
9556  0.894881 5.880129
9557  0.894881 5.876506
9558  0.894881 5.872883
9559  0.894881 5.869260
9560  0.894881 5.865637
9561  0.894881 5.862014
9562  0.894881 5.858391
9563  0.894881 5.854768
9564  0.898504 5.851145
9565  0.898504 5.847522
9566  0.902127 5.843899
9567  0.902127 5.840276
9568  0.905750 5.836653
9569  0.905750 5.833030
9570  0.905750 5.829407
9571  0.905750 5.825784
9572  0.905750 5.822161
9573  0.905750 5.818538
9574  0.905750 5.814915
9575  0.905750 5.811292
9576  0.905750 5.807669
9577  0.905750 5.804046
9578  0.905750 5.800423
9579  0.905750 5.796800
9580  0.905750 5.793177
9581  0.905750 5.789554
9582  0.905750 5.785931
9583  0.905750 5.782308
9584  0.905750 5.778685
9585  0.905750 5.775062
9586  0.905750 5.771439
9587  0.905750 5.767816
9588  0.905750 5.764193
9589  0.905750 5.760570
9590  0.905750 5.756947
9591  0.905750 5.753324
9592  0.902127 5.749701
9593  0.902127 5.746078
9594  0.898504 5.742455
9595  0.898504 5.738832
9596  0.894881 5.735209
9597  0.894881 5.731586
9598  0.891258 5.727963
9599  0.891258 5.724340
9600  0.887635 5.720717
9601  0.887635 5.717094
9602  0.884012 5.713471
9603  0.884012 5.709848
9604  0.880389 5.706225
9605  0.876766 5.702602
9606  0.873143 5.698979
9607  0.869520 5.695356
9608  0.865897 5.691733
9609  0.862274 5.688110
9610  0.858651 5.684487
9611  0.855028 5.680864
9612  0.851405 5.677241
9613  0.847782 5.673618
9614  0.844159 5.669995
9615  0.844159 5.666372
9616  0.840536 5.662749
9617  0.840536 5.659126
9618  0.840536 5.655503
9619  0.840536 5.651880
9620  0.840536 5.648257
9621  0.840536 5.644634
9622  0.840536 5.641011
9623  0.840536 5.637388
9624  0.840536 5.633765
9625  0.840536 5.630142
9626  0.840536 5.626519
9627  0.840536 5.622896
9628  0.840536 5.619273
9629  0.840536 5.615650
9630  0.840536 5.612027
9631  0.840536 5.608404
9632  0.840536 5.604781
9633  0.840536 5.601158
9634  0.840536 5.597535
9635  0.840536 5.593912
9636  0.840536 5.590289
9637  0.840536 5.586666
9638  0.840536 5.583043
9639  0.840536 5.579420
9640  0.840536 5.575797
9641  0.840536 5.572174
9642  0.840536 5.568551
9643  0.840536 5.564928
9644  0.844159 5.561305
9645  0.844159 5.557682
9646  0.847782 5.554059
9647  0.847782 5.550436
9648  0.851405 5.546813
9649  0.851405 5.543190
9650  0.855028 5.539567
9651  0.855028 5.535944
9652  0.858651 5.532321
9653  0.858651 5.528698
9654  0.862274 5.525075
9655  0.862274 5.521452
9656  0.862274 5.517829
9657  0.862274 5.514206
9658  0.862274 5.510583
9659  0.862274 5.506960
9660  0.862274 5.503337
9661  0.862274 5.499714
9662  0.862274 5.496091
9663  0.862274 5.492468
9664  0.862274 5.488845
9665  0.862274 5.485222
9666  0.862274 5.481599
9667  0.862274 5.477976
9668  0.862274 5.474353
9669  0.862274 5.470730
9670  0.862274 5.467107
9671  0.862274 5.463484
9672  0.862274 5.459861
9673  0.862274 5.456238
9674  0.862274 5.452615
9675  0.862274 5.448992
9676  0.862274 5.445369
9677  0.862274 5.441746
9678  0.862274 5.438123
9679  0.862274 5.434500
9680  0.858651 5.430877
9681  0.858651 5.427254
9682  0.855028 5.423631
9683  0.855028 5.420008
9684  0.855028 5.416385
9685  0.855028 5.412762
9686  0.855028 5.409139
9687  0.855028 5.405516
9688  0.855028 5.401893
9689  0.855028 5.398270
9690  0.855028 5.394647
9691  0.855028 5.391024
9692  0.855028 5.387401
9693  0.855028 5.383778
9694  0.855028 5.380155
9695  0.855028 5.376532
9696  0.855028 5.372909
9697  0.855028 5.369286
9698  0.855028 5.365663
9699  0.855028 5.362040
9700  0.855028 5.358417
9701  0.855028 5.354794
9702  0.855028 5.351171
9703  0.855028 5.347548
9704  0.855028 5.343925
9705  0.855028 5.340302
9706  0.855028 5.336679
9707  0.855028 5.333056
9708  0.855028 5.329433
9709  0.855028 5.325810
9710  0.855028 5.322187
9711  0.855028 5.318564
9712  0.855028 5.314941
9713  0.855028 5.311318
9714  0.855028 5.307695
9715  0.855028 5.304072
9716  0.855028 5.300449
9717  0.855028 5.296826
9718  0.855028 5.293203
9719  0.855028 5.289580
9720  0.855028 5.285957
9721  0.855028 5.282334
9722  0.855028 5.278711
9723  0.855028 5.275088
9724  0.855028 5.271465
9725  0.855028 5.267842
9726  0.851405 5.264219
9727  0.851405 5.260596
9728  0.847782 5.256973
9729  0.847782 5.253350
9730  0.844159 5.249727
9731  0.844159 5.246104
9732  0.840536 5.242481
9733  0.840536 5.238858
9734  0.836913 5.235235
9735  0.836913 5.231612
9736  0.833290 5.227989
9737  0.833290 5.224366
9738  0.829667 5.220743
9739  0.826044 5.217120
9740  0.826044 5.213497
9741  0.826044 5.209874
9742  0.822421 5.206251
9743  0.822421 5.202628
9744  0.818798 5.199005
9745  0.818798 5.195382
9746  0.815175 5.191759
9747  0.815175 5.188136
9748  0.815175 5.184513
9749  0.815175 5.180890
9750  0.815175 5.177267
9751  0.815175 5.173644
9752  0.815175 5.170021
9753  0.815175 5.166398
9754  0.815175 5.162775
9755  0.815175 5.159152
9756  0.815175 5.155529
9757  0.815175 5.151906
9758  0.815175 5.148283
9759  0.815175 5.144660
9760  0.815175 5.141037
9761  0.815175 5.137414
9762  0.815175 5.133791
9763  0.815175 5.130168
9764  0.815175 5.126545
9765  0.815175 5.122922
9766  0.815175 5.119299
9767  0.811552 5.115676
9768  0.811552 5.112053
9769  0.811552 5.108430
9770  0.807929 5.104807
9771  0.807929 5.101184
9772  0.807929 5.097561
9773  0.807929 5.093938
9774  0.804306 5.090315
9775  0.804306 5.086692
9776  0.800683 5.083069
9777  0.800683 5.079446
9778  0.797060 5.075823
9779  0.797060 5.072200
9780  0.793437 5.068577
9781  0.793437 5.064954
9782  0.789814 5.061331
9783  0.789814 5.057708
9784  0.786191 5.054085
9785  0.786191 5.050462
9786  0.782568 5.046839
9787  0.778945 5.043216
9788  0.775322 5.039593
9789  0.771699 5.035970
9790  0.768076 5.032347
9791  0.764453 5.028724
