# Supplementary material for: Statistical Mapping of Maize Bundle Intensity at the Stem Scale Using Spatial Normalisation of Replicated Images
Source: PLoS One. 2014 Mar 12;9(3):e90673. doi: 10.1371/journal.pone.0090673 (PMC3951278; doi:10.1371/journal.pone.0090673)
Supplement: File S2 — Data files containing bundle positions and slice contours. (ZIP) [file pone.0090673.s002.zip › data/macro/tables/contoursMm/s02dCntMm.txt]

name   x   y
   1  1.539775 6.231560
   2  1.543398 6.227937
   3  1.543398 6.224314
   4  1.547021 6.220691
   5  1.547021 6.217068
   6  1.550644 6.213445
   7  1.550644 6.209822
   8  1.554267 6.206199
   9  1.557890 6.206199
  10  1.561513 6.202576
  11  1.565136 6.202576
  12  1.568759 6.198953
  13  1.572382 6.198953
  14  1.576005 6.195330
  15  1.579628 6.195330
  16  1.583251 6.191707
  17  1.586874 6.191707
  18  1.590497 6.188084
  19  1.594120 6.188084
  20  1.597743 6.184461
  21  1.601366 6.184461
  22  1.604989 6.180838
  23  1.608612 6.177215
  24  1.612235 6.173592
  25  1.615858 6.169969
  26  1.619481 6.166346
  27  1.623104 6.162723
  28  1.626727 6.159100
  29  1.626727 6.155477
  30  1.630350 6.155477
  31  1.633973 6.151854
  32  1.637596 6.151854
  33  1.641219 6.151854
  34  1.644842 6.151854
  35  1.648465 6.151854
  36  1.652088 6.151854
  37  1.655711 6.151854
  38  1.659334 6.148231
  39  1.662957 6.148231
  40  1.666580 6.144608
  41  1.670203 6.144608
  42  1.673826 6.140985
  43  1.677449 6.140985
  44  1.681072 6.137362
  45  1.684695 6.137362
  46  1.688318 6.133739
  47  1.691941 6.133739
  48  1.695564 6.130116
  49  1.699187 6.130116
  50  1.702810 6.126493
  51  1.706433 6.122870
  52  1.710056 6.119247
  53  1.710056 6.115624
  54  1.713679 6.112001
  55  1.713679 6.108378
  56  1.717302 6.104755
  57  1.717302 6.101132
  58  1.720925 6.097509
  59  1.720925 6.093886
  60  1.724548 6.090263
  61  1.724548 6.086640
  62  1.728171 6.083017
  63  1.731794 6.079394
  64  1.731794 6.075771
  65  1.735417 6.072148
  66  1.739040 6.068525
  67  1.739040 6.064902
  68  1.742663 6.061279
  69  1.746286 6.061279
  70  1.749909 6.057656
  71  1.753532 6.057656
  72  1.757155 6.054033
  73  1.760778 6.050410
  74  1.764401 6.046787
  75  1.768024 6.043164
  76  1.771647 6.039541
  77  1.775270 6.035918
  78  1.775270 6.032295
  79  1.778893 6.028672
  80  1.782516 6.025049
  81  1.786139 6.021426
  82  1.789762 6.017803
  83  1.793385 6.014180
  84  1.793385 6.010557
  85  1.797008 6.006934
  86  1.797008 6.003311
  87  1.800631 5.999688
  88  1.800631 5.996065
  89  1.804254 5.992442
  90  1.807877 5.988819
  91  1.807877 5.985196
  92  1.811500 5.981573
  93  1.811500 5.977950
  94  1.815123 5.974327
  95  1.815123 5.970704
  96  1.818746 5.967081
  97  1.818746 5.963458
  98  1.822369 5.959835
  99  1.822369 5.956212
 100  1.825992 5.952589
 101  1.825992 5.948966
 102  1.829615 5.945343
 103  1.829615 5.941720
 104  1.829615 5.938097
 105  1.829615 5.934474
 106  1.829615 5.930851
 107  1.829615 5.927228
 108  1.829615 5.923605
 109  1.829615 5.919982
 110  1.829615 5.916359
 111  1.829615 5.912736
 112  1.829615 5.909113
 113  1.829615 5.905490
 114  1.829615 5.901867
 115  1.829615 5.898244
 116  1.829615 5.894621
 117  1.829615 5.890998
 118  1.829615 5.887375
 119  1.829615 5.883752
 120  1.829615 5.880129
 121  1.829615 5.876506
 122  1.829615 5.872883
 123  1.829615 5.869260
 124  1.829615 5.865637
 125  1.825992 5.862014
 126  1.825992 5.858391
 127  1.822369 5.854768
 128  1.822369 5.851145
 129  1.818746 5.847522
 130  1.818746 5.843899
 131  1.815123 5.840276
 132  1.815123 5.836653
 133  1.811500 5.833030
 134  1.811500 5.829407
 135  1.807877 5.825784
 136  1.807877 5.822161
 137  1.804254 5.818538
 138  1.800631 5.814915
 139  1.797008 5.811292
 140  1.793385 5.807669
 141  1.789762 5.804046
 142  1.786139 5.800423
 143  1.782516 5.796800
 144  1.778893 5.793177
 145  1.775270 5.789554
 146  1.771647 5.789554
 147  1.768024 5.785931
 148  1.764401 5.785931
 149  1.760778 5.782308
 150  1.757155 5.782308
 151  1.753532 5.778685
 152  1.749909 5.778685
 153  1.746286 5.775062
 154  1.742663 5.775062
 155  1.742663 5.771439
 156  1.742663 5.767816
 157  1.742663 5.764193
 158  1.742663 5.760570
 159  1.742663 5.756947
 160  1.742663 5.753324
 161  1.742663 5.749701
 162  1.742663 5.746078
 163  1.742663 5.742455
 164  1.742663 5.738832
 165  1.742663 5.735209
 166  1.742663 5.731586
 167  1.742663 5.727963
 168  1.742663 5.724340
 169  1.742663 5.720717
 170  1.739040 5.717094
 171  1.739040 5.713471
 172  1.739040 5.709848
 173  1.735417 5.706225
 174  1.735417 5.702602
 175  1.735417 5.698979
 176  1.731794 5.695356
 177  1.731794 5.691733
 178  1.731794 5.688110
 179  1.731794 5.684487
 180  1.728171 5.680864
 181  1.728171 5.677241
 182  1.728171 5.673618
 183  1.724548 5.669995
 184  1.724548 5.666372
 185  1.720925 5.662749
 186  1.720925 5.659126
 187  1.717302 5.655503
 188  1.717302 5.651880
 189  1.713679 5.648257
 190  1.713679 5.644634
 191  1.710056 5.641011
 192  1.710056 5.637388
 193  1.706433 5.633765
 194  1.706433 5.630142
 195  1.702810 5.626519
 196  1.699187 5.622896
 197  1.699187 5.619273
 198  1.695564 5.615650
 199  1.691941 5.612027
 200  1.688318 5.608404
 201  1.684695 5.604781
 202  1.681072 5.601158
 203  1.677449 5.597535
 204  1.673826 5.593912
 205  1.670203 5.593912
 206  1.666580 5.590289
 207  1.662957 5.590289
 208  1.659334 5.586666
 209  1.655711 5.586666
 210  1.652088 5.583043
 211  1.648465 5.579420
 212  1.644842 5.575797
 213  1.641219 5.572174
 214  1.637596 5.568551
 215  1.637596 5.564928
 216  1.633973 5.561305
 217  1.633973 5.557682
 218  1.630350 5.554059
 219  1.630350 5.550436
 220  1.630350 5.546813
 221  1.630350 5.543190
 222  1.630350 5.539567
 223  1.630350 5.535944
 224  1.626727 5.532321
 225  1.626727 5.528698
 226  1.623104 5.525075
 227  1.623104 5.521452
 228  1.619481 5.517829
 229  1.619481 5.514206
 230  1.615858 5.510583
 231  1.615858 5.506960
 232  1.612235 5.503337
 233  1.612235 5.499714
 234  1.608612 5.496091
 235  1.608612 5.492468
 236  1.604989 5.488845
 237  1.604989 5.485222
 238  1.604989 5.481599
 239  1.604989 5.477976
 240  1.604989 5.474353
 241  1.601366 5.470730
 242  1.601366 5.467107
 243  1.601366 5.463484
 244  1.601366 5.459861
 245  1.597743 5.456238
 246  1.597743 5.452615
 247  1.601366 5.448992
 248  1.604989 5.445369
 249  1.608612 5.441746
 250  1.612235 5.438123
 251  1.615858 5.434500
 252  1.619481 5.430877
 253  1.623104 5.427254
 254  1.626727 5.423631
 255  1.626727 5.420008
 256  1.630350 5.416385
 257  1.630350 5.412762
 258  1.633973 5.409139
 259  1.633973 5.405516
 260  1.637596 5.401893
 261  1.637596 5.398270
 262  1.641219 5.394647
 263  1.641219 5.391024
 264  1.644842 5.387401
 265  1.644842 5.383778
 266  1.648465 5.380155
 267  1.648465 5.376532
 268  1.648465 5.372909
 269  1.648465 5.369286
 270  1.648465 5.365663
 271  1.648465 5.362040
 272  1.648465 5.358417
 273  1.648465 5.354794
 274  1.648465 5.351171
 275  1.648465 5.347548
 276  1.648465 5.343925
 277  1.648465 5.340302
 278  1.648465 5.336679
 279  1.648465 5.333056
 280  1.648465 5.329433
 281  1.648465 5.325810
 282  1.648465 5.322187
 283  1.648465 5.318564
 284  1.648465 5.314941
 285  1.648465 5.311318
 286  1.648465 5.307695
 287  1.648465 5.304072
 288  1.648465 5.300449
 289  1.644842 5.296826
 290  1.644842 5.293203
 291  1.644842 5.289580
 292  1.644842 5.285957
 293  1.644842 5.282334
 294  1.644842 5.278711
 295  1.644842 5.275088
 296  1.644842 5.271465
 297  1.644842 5.267842
 298  1.644842 5.264219
 299  1.641219 5.260596
 300  1.641219 5.256973
 301  1.637596 5.253350
 302  1.637596 5.249727
 303  1.633973 5.246104
 304  1.633973 5.242481
 305  1.630350 5.238858
 306  1.630350 5.235235
 307  1.626727 5.231612
 308  1.626727 5.227989
 309  1.623104 5.224366
 310  1.623104 5.220743
 311  1.619481 5.217120
 312  1.619481 5.213497
 313  1.615858 5.209874
 314  1.615858 5.206251
 315  1.612235 5.202628
 316  1.612235 5.199005
 317  1.608612 5.195382
 318  1.608612 5.191759
 319  1.604989 5.188136
 320  1.604989 5.184513
 321  1.604989 5.180890
 322  1.604989 5.177267
 323  1.604989 5.173644
 324  1.604989 5.170021
 325  1.604989 5.166398
 326  1.604989 5.162775
 327  1.604989 5.159152
 328  1.604989 5.155529
 329  1.604989 5.151906
 330  1.604989 5.148283
 331  1.604989 5.144660
 332  1.604989 5.141037
 333  1.604989 5.137414
 334  1.604989 5.133791
 335  1.604989 5.130168
 336  1.604989 5.126545
 337  1.604989 5.122922
 338  1.601366 5.119299
 339  1.601366 5.115676
 340  1.597743 5.112053
 341  1.597743 5.108430
 342  1.594120 5.104807
 343  1.594120 5.101184
 344  1.590497 5.097561
 345  1.590497 5.093938
 346  1.586874 5.090315
 347  1.586874 5.086692
 348  1.586874 5.083069
 349  1.586874 5.079446
 350  1.586874 5.075823
 351  1.586874 5.072200
 352  1.586874 5.068577
 353  1.586874 5.064954
 354  1.586874 5.061331
 355  1.586874 5.057708
 356  1.586874 5.054085
 357  1.586874 5.050462
 358  1.586874 5.046839
 359  1.586874 5.043216
 360  1.586874 5.039593
 361  1.586874 5.035970
 362  1.586874 5.032347
 363  1.586874 5.028724
 364  1.586874 5.025101
 365  1.583251 5.021478
 366  1.583251 5.017855
 367  1.583251 5.014232
 368  1.579628 5.010609
 369  1.579628 5.006986
 370  1.576005 5.003363
 371  1.576005 4.999740
 372  1.576005 4.996117
 373  1.576005 4.992494
 374  1.576005 4.988871
 375  1.576005 4.985248
 376  1.576005 4.981625
 377  1.576005 4.978002
 378  1.576005 4.974379
 379  1.576005 4.970756
 380  1.576005 4.967133
 381  1.576005 4.963510
 382  1.576005 4.959887
 383  1.576005 4.956264
 384  1.576005 4.952641
 385  1.576005 4.949018
 386  1.576005 4.945395
 387  1.576005 4.941772
 388  1.579628 4.938149
 389  1.583251 4.934526
 390  1.586874 4.930903
 391  1.590497 4.927280
 392  1.594120 4.923657
 393  1.597743 4.920034
 394  1.601366 4.916411
 395  1.604989 4.912788
 396  1.608612 4.909165
 397  1.612235 4.909165
 398  1.615858 4.909165
 399  1.619481 4.909165
 400  1.623104 4.909165
 401  1.626727 4.909165
 402  1.630350 4.909165
 403  1.633973 4.909165
 404  1.637596 4.909165
 405  1.641219 4.909165
 406  1.644842 4.909165
 407  1.648465 4.909165
 408  1.652088 4.909165
 409  1.655711 4.905542
 410  1.659334 4.905542
 411  1.662957 4.901919
 412  1.666580 4.901919
 413  1.670203 4.898296
 414  1.673826 4.898296
 415  1.677449 4.894673
 416  1.681072 4.894673
 417  1.684695 4.891050
 418  1.688318 4.891050
 419  1.691941 4.887427
 420  1.695564 4.887427
 421  1.699187 4.883804
 422  1.702810 4.880181
 423  1.706433 4.876558
 424  1.710056 4.872935
 425  1.713679 4.872935
 426  1.717302 4.872935
 427  1.720925 4.872935
 428  1.724548 4.872935
 429  1.728171 4.872935
 430  1.731794 4.872935
 431  1.735417 4.872935
 432  1.739040 4.872935
 433  1.742663 4.872935
 434  1.746286 4.872935
 435  1.749909 4.872935
 436  1.753532 4.872935
 437  1.757155 4.872935
 438  1.760778 4.872935
 439  1.764401 4.872935
 440  1.768024 4.872935
 441  1.771647 4.872935
 442  1.775270 4.872935
 443  1.778893 4.872935
 444  1.782516 4.872935
 445  1.786139 4.876558
 446  1.789762 4.876558
 447  1.793385 4.880181
 448  1.797008 4.880181
 449  1.800631 4.883804
 450  1.804254 4.883804
 451  1.807877 4.887427
 452  1.811500 4.887427
 453  1.815123 4.891050
 454  1.818746 4.891050
 455  1.822369 4.894673
 456  1.825992 4.894673
 457  1.829615 4.898296
 458  1.833238 4.898296
 459  1.836861 4.901919
 460  1.840484 4.901919
 461  1.844107 4.901919
 462  1.847730 4.905542
 463  1.851353 4.905542
 464  1.854976 4.905542
 465  1.858599 4.905542
 466  1.862222 4.905542
 467  1.865845 4.905542
 468  1.869468 4.905542
 469  1.873091 4.905542
 470  1.876714 4.905542
 471  1.880337 4.905542
 472  1.883960 4.905542
 473  1.887583 4.905542
 474  1.891206 4.905542
 475  1.894829 4.905542
 476  1.898452 4.905542
 477  1.902075 4.905542
 478  1.905698 4.905542
 479  1.909321 4.905542
 480  1.912944 4.905542
 481  1.916567 4.905542
 482  1.920190 4.905542
 483  1.923813 4.905542
 484  1.927436 4.905542
 485  1.931059 4.905542
 486  1.934682 4.905542
 487  1.938305 4.905542
 488  1.941928 4.905542
 489  1.945551 4.905542
 490  1.949174 4.905542
 491  1.952797 4.905542
 492  1.956420 4.905542
 493  1.960043 4.901919
 494  1.963666 4.901919
 495  1.967289 4.898296
 496  1.970912 4.898296
 497  1.974535 4.894673
 498  1.978158 4.894673
 499  1.981781 4.891050
 500  1.985404 4.891050
 501  1.989027 4.887427
 502  1.992650 4.887427
 503  1.996273 4.883804
 504  1.999896 4.883804
 505  2.003519 4.880181
 506  2.003519 4.876558
 507  2.007142 4.872935
 508  2.007142 4.869312
 509  2.010765 4.865689
 510  2.010765 4.862066
 511  2.014388 4.858443
 512  2.014388 4.854820
 513  2.018011 4.851197
 514  2.018011 4.847574
 515  2.021634 4.843951
 516  2.021634 4.840328
 517  2.025257 4.836705
 518  2.025257 4.833082
 519  2.025257 4.829459
 520  2.025257 4.825836
 521  2.025257 4.822213
 522  2.025257 4.818590
 523  2.025257 4.814967
 524  2.025257 4.811344
 525  2.025257 4.807721
 526  2.025257 4.804098
 527  2.025257 4.800475
 528  2.025257 4.796852
 529  2.025257 4.793229
 530  2.025257 4.789606
 531  2.025257 4.785983
 532  2.025257 4.782360
 533  2.025257 4.778737
 534  2.025257 4.775114
 535  2.025257 4.771491
 536  2.025257 4.767868
 537  2.025257 4.764245
 538  2.025257 4.760622
 539  2.025257 4.756999
 540  2.021634 4.753376
 541  2.021634 4.749753
 542  2.018011 4.746130
 543  2.018011 4.742507
 544  2.014388 4.738884
 545  2.014388 4.735261
 546  2.010765 4.731638
 547  2.010765 4.728015
 548  2.007142 4.724392
 549  2.007142 4.720769
 550  2.003519 4.717146
 551  2.003519 4.713523
 552  1.999896 4.709900
 553  1.999896 4.706277
 554  1.999896 4.702654
 555  1.996273 4.699031
 556  1.996273 4.695408
 557  1.996273 4.691785
 558  1.992650 4.688162
 559  1.992650 4.684539
 560  1.989027 4.680916
 561  1.989027 4.677293
 562  1.989027 4.673670
 563  1.985404 4.670047
 564  1.985404 4.666424
 565  1.981781 4.662801
 566  1.981781 4.659178
 567  1.978158 4.655555
 568  1.978158 4.651932
 569  1.974535 4.648309
 570  1.974535 4.644686
 571  1.970912 4.641063
 572  1.970912 4.637440
 573  1.967289 4.633817
 574  1.967289 4.630194
 575  1.963666 4.626571
 576  1.960043 4.622948
 577  1.956420 4.619325
 578  1.952797 4.615702
 579  1.949174 4.615702
 580  1.945551 4.612079
 581  1.941928 4.612079
 582  1.938305 4.608456
 583  1.934682 4.608456
 584  1.931059 4.604833
 585  1.927436 4.604833
 586  1.923813 4.601210
 587  1.920190 4.601210
 588  1.916567 4.597587
 589  1.912944 4.597587
 590  1.909321 4.593964
 591  1.905698 4.593964
 592  1.902075 4.593964
 593  1.898452 4.593964
 594  1.894829 4.590341
 595  1.891206 4.586718
 596  1.887583 4.583095
 597  1.883960 4.579472
 598  1.880337 4.575849
 599  1.880337 4.572226
 600  1.876714 4.568603
 601  1.876714 4.564980
 602  1.873091 4.561357
 603  1.873091 4.557734
 604  1.873091 4.554111
 605  1.873091 4.550488
 606  1.873091 4.546865
 607  1.873091 4.543242
 608  1.873091 4.539619
 609  1.873091 4.535996
 610  1.873091 4.532373
 611  1.869468 4.528750
 612  1.869468 4.525127
 613  1.865845 4.521504
 614  1.865845 4.517881
 615  1.862222 4.514258
 616  1.862222 4.510635
 617  1.858599 4.507012
 618  1.858599 4.503389
 619  1.854976 4.499766
 620  1.854976 4.496143
 621  1.851353 4.492520
 622  1.851353 4.488897
 623  1.847730 4.485274
 624  1.844107 4.481651
 625  1.840484 4.481651
 626  1.836861 4.478028
 627  1.833238 4.478028
 628  1.829615 4.474405
 629  1.825992 4.474405
 630  1.822369 4.470782
 631  1.818746 4.470782
 632  1.815123 4.467159
 633  1.811500 4.467159
 634  1.807877 4.463536
 635  1.804254 4.459913
 636  1.800631 4.456290
 637  1.797008 4.452667
 638  1.793385 4.452667
 639  1.789762 4.449044
 640  1.786139 4.449044
 641  1.782516 4.445421
 642  1.778893 4.445421
 643  1.775270 4.441798
 644  1.771647 4.441798
 645  1.768024 4.438175
 646  1.764401 4.438175
 647  1.760778 4.434552
 648  1.757155 4.434552
 649  1.753532 4.430929
 650  1.749909 4.430929
 651  1.746286 4.430929
 652  1.742663 4.430929
 653  1.739040 4.430929
 654  1.735417 4.427306
 655  1.731794 4.427306
 656  1.728171 4.427306
 657  1.724548 4.423683
 658  1.720925 4.420060
 659  1.717302 4.420060
 660  1.717302 4.416437
 661  1.713679 4.412814
 662  1.713679 4.409191
 663  1.713679 4.405568
 664  1.713679 4.401945
 665  1.713679 4.398322
 666  1.713679 4.394699
 667  1.713679 4.391076
 668  1.713679 4.387453
 669  1.713679 4.383830
 670  1.713679 4.380207
 671  1.713679 4.376584
 672  1.713679 4.372961
 673  1.713679 4.369338
 674  1.713679 4.365715
 675  1.713679 4.362092
 676  1.717302 4.358469
 677  1.717302 4.354846
 678  1.717302 4.351223
 679  1.720925 4.347600
 680  1.720925 4.343977
 681  1.724548 4.340354
 682  1.724548 4.336731
 683  1.728171 4.333108
 684  1.728171 4.329485
 685  1.728171 4.325862
 686  1.728171 4.322239
 687  1.728171 4.318616
 688  1.728171 4.314993
 689  1.728171 4.311370
 690  1.728171 4.307747
 691  1.728171 4.304124
 692  1.728171 4.300501
 693  1.728171 4.296878
 694  1.728171 4.293255
 695  1.728171 4.289632
 696  1.728171 4.286009
 697  1.728171 4.282386
 698  1.728171 4.278763
 699  1.728171 4.275140
 700  1.728171 4.271517
 701  1.728171 4.267894
 702  1.728171 4.264271
 703  1.728171 4.260648
 704  1.728171 4.257025
 705  1.728171 4.253402
 706  1.728171 4.249779
 707  1.728171 4.246156
 708  1.728171 4.242533
 709  1.728171 4.238910
 710  1.728171 4.235287
 711  1.728171 4.231664
 712  1.728171 4.228041
 713  1.731794 4.224418
 714  1.735417 4.220795
 715  1.739040 4.217172
 716  1.739040 4.213549
 717  1.742663 4.209926
 718  1.742663 4.206303
 719  1.746286 4.202680
 720  1.746286 4.199057
 721  1.749909 4.195434
 722  1.749909 4.191811
 723  1.753532 4.188188
 724  1.753532 4.184565
 725  1.757155 4.180942
 726  1.757155 4.177319
 727  1.760778 4.173696
 728  1.760778 4.170073
 729  1.760778 4.166450
 730  1.760778 4.162827
 731  1.760778 4.159204
 732  1.760778 4.155581
 733  1.760778 4.151958
 734  1.760778 4.148335
 735  1.760778 4.144712
 736  1.760778 4.141089
 737  1.760778 4.137466
 738  1.760778 4.133843
 739  1.760778 4.130220
 740  1.760778 4.126597
 741  1.760778 4.122974
 742  1.760778 4.119351
 743  1.760778 4.115728
 744  1.760778 4.112105
 745  1.760778 4.108482
 746  1.760778 4.104859
 747  1.760778 4.101236
 748  1.760778 4.097613
 749  1.760778 4.093990
 750  1.760778 4.090367
 751  1.760778 4.086744
 752  1.760778 4.083121
 753  1.760778 4.079498
 754  1.760778 4.075875
 755  1.760778 4.072252
 756  1.760778 4.068629
 757  1.760778 4.065006
 758  1.760778 4.061383
 759  1.760778 4.057760
 760  1.760778 4.054137
 761  1.764401 4.050514
 762  1.764401 4.046891
 763  1.764401 4.043268
 764  1.768024 4.039645
 765  1.771647 4.036022
 766  1.775270 4.032399
 767  1.778893 4.028776
 768  1.782516 4.025153
 769  1.786139 4.021530
 770  1.789762 4.017907
 771  1.793385 4.014284
 772  1.797008 4.014284
 773  1.800631 4.010661
 774  1.804254 4.010661
 775  1.807877 4.007038
 776  1.811500 4.003415
 777  1.815123 3.999792
 778  1.818746 3.996169
 779  1.822369 3.992546
 780  1.825992 3.988923
 781  1.829615 3.985300
 782  1.829615 3.981677
 783  1.833238 3.978054
 784  1.836861 3.974431
 785  1.836861 3.970808
 786  1.840484 3.967185
 787  1.844107 3.963562
 788  1.847730 3.959939
 789  1.851353 3.959939
 790  1.854976 3.956316
 791  1.858599 3.956316
 792  1.862222 3.952693
 793  1.865845 3.952693
 794  1.869468 3.949070
 795  1.873091 3.945447
 796  1.876714 3.941824
 797  1.880337 3.938201
 798  1.883960 3.934578
 799  1.887583 3.930955
 800  1.891206 3.927332
 801  1.894829 3.923709
 802  1.898452 3.923709
 803  1.902075 3.920086
 804  1.905698 3.920086
 805  1.909321 3.916463
 806  1.912944 3.916463
 807  1.916567 3.912840
 808  1.920190 3.912840
 809  1.923813 3.909217
 810  1.927436 3.909217
 811  1.931059 3.905594
 812  1.934682 3.905594
 813  1.938305 3.901971
 814  1.938305 3.898348
 815  1.941928 3.894725
 816  1.941928 3.891102
 817  1.945551 3.887479
 818  1.945551 3.883856
 819  1.949174 3.880233
 820  1.949174 3.876610
 821  1.952797 3.872987
 822  1.952797 3.869364
 823  1.956420 3.865741
 824  1.956420 3.862118
 825  1.960043 3.858495
 826  1.960043 3.854872
 827  1.960043 3.851249
 828  1.960043 3.847626
 829  1.960043 3.844003
 830  1.960043 3.840380
 831  1.960043 3.836757
 832  1.960043 3.833134
 833  1.960043 3.829511
 834  1.960043 3.825888
 835  1.960043 3.822265
 836  1.960043 3.818642
 837  1.960043 3.815019
 838  1.960043 3.811396
 839  1.960043 3.807773
 840  1.960043 3.804150
 841  1.960043 3.800527
 842  1.960043 3.796904
 843  1.960043 3.793281
 844  1.960043 3.789658
 845  1.960043 3.786035
 846  1.960043 3.782412
 847  1.960043 3.778789
 848  1.960043 3.775166
 849  1.960043 3.771543
 850  1.960043 3.767920
 851  1.960043 3.764297
 852  1.960043 3.760674
 853  1.960043 3.757051
 854  1.960043 3.753428
 855  1.956420 3.749805
 856  1.956420 3.746182
 857  1.952797 3.742559
 858  1.952797 3.738936
 859  1.949174 3.735313
 860  1.949174 3.731690
 861  1.945551 3.728067
 862  1.945551 3.724444
 863  1.941928 3.720821
 864  1.941928 3.717198
 865  1.938305 3.713575
 866  1.938305 3.709952
 867  1.934682 3.706329
 868  1.931059 3.702706
 869  1.927436 3.699083
 870  1.923813 3.695460
 871  1.920190 3.691837
 872  1.916567 3.688214
 873  1.912944 3.684591
 874  1.909321 3.680968
 875  1.905698 3.677345
 876  1.902075 3.677345
 877  1.898452 3.673722
 878  1.898452 3.670099
 879  1.894829 3.666476
 880  1.894829 3.662853
 881  1.891206 3.659230
 882  1.891206 3.655607
 883  1.887583 3.651984
 884  1.887583 3.648361
 885  1.887583 3.644738
 886  1.887583 3.641115
 887  1.887583 3.637492
 888  1.887583 3.633869
 889  1.887583 3.630246
 890  1.887583 3.626623
 891  1.887583 3.623000
 892  1.887583 3.619377
 893  1.887583 3.615754
 894  1.887583 3.612131
 895  1.883960 3.608508
 896  1.883960 3.604885
 897  1.880337 3.601262
 898  1.880337 3.597639
 899  1.876714 3.594016
 900  1.876714 3.590393
 901  1.873091 3.586770
 902  1.873091 3.583147
 903  1.869468 3.579524
 904  1.869468 3.575901
 905  1.865845 3.572278
 906  1.865845 3.568655
 907  1.862222 3.565032
 908  1.858599 3.561409
 909  1.858599 3.557786
 910  1.858599 3.554163
 911  1.854976 3.550540
 912  1.854976 3.546917
 913  1.854976 3.543294
 914  1.854976 3.539671
 915  1.854976 3.536048
 916  1.854976 3.532425
 917  1.854976 3.528802
 918  1.858599 3.525179
 919  1.858599 3.521556
 920  1.858599 3.517933
 921  1.858599 3.514310
 922  1.858599 3.510687
 923  1.862222 3.507064
 924  1.865845 3.503441
 925  1.869468 3.499818
 926  1.873091 3.496195
 927  1.876714 3.496195
 928  1.880337 3.492572
 929  1.883960 3.492572
 930  1.887583 3.488949
 931  1.891206 3.488949
 932  1.894829 3.485326
 933  1.898452 3.481703
 934  1.902075 3.478080
 935  1.905698 3.474457
 936  1.905698 3.470834
 937  1.909321 3.467211
 938  1.909321 3.463588
 939  1.912944 3.459965
 940  1.912944 3.456342
 941  1.916567 3.452719
 942  1.916567 3.449096
 943  1.920190 3.445473
 944  1.920190 3.441850
 945  1.923813 3.438227
 946  1.923813 3.434604
 947  1.927436 3.430981
 948  1.927436 3.427358
 949  1.927436 3.423735
 950  1.927436 3.420112
 951  1.927436 3.416489
 952  1.927436 3.412866
 953  1.927436 3.409243
 954  1.927436 3.405620
 955  1.927436 3.401997
 956  1.927436 3.398374
 957  1.927436 3.394751
 958  1.927436 3.391128
 959  1.931059 3.387505
 960  1.934682 3.383882
 961  1.938305 3.380259
 962  1.941928 3.376636
 963  1.945551 3.373013
 964  1.945551 3.369390
 965  1.949174 3.365767
 966  1.949174 3.362144
 967  1.952797 3.358521
 968  1.952797 3.354898
 969  1.956420 3.351275
 970  1.956420 3.347652
 971  1.960043 3.344029
 972  1.960043 3.340406
 973  1.963666 3.336783
 974  1.963666 3.333160
 975  1.967289 3.329537
 976  1.970912 3.325914
 977  1.974535 3.322291
 978  1.978158 3.318668
 979  1.981781 3.318668
 980  1.985404 3.315045
 981  1.989027 3.315045
 982  1.992650 3.311422
 983  1.996273 3.311422
 984  1.999896 3.307799
 985  2.003519 3.307799
 986  2.007142 3.304176
 987  2.010765 3.304176
 988  2.014388 3.300553
 989  2.018011 3.300553
 990  2.021634 3.296930
 991  2.025257 3.293307
 992  2.028880 3.289684
 993  2.032503 3.286061
 994  2.036126 3.282438
 995  2.039749 3.278815
 996  2.039749 3.275192
 997  2.043372 3.271569
 998  2.046995 3.267946
 999  2.046995 3.264323
1000  2.050618 3.260700
1001  2.050618 3.257077
1002  2.054241 3.253454
1003  2.054241 3.249831
1004  2.057864 3.246208
1005  2.057864 3.242585
1006  2.061487 3.238962
1007  2.061487 3.235339
1008  2.065110 3.231716
1009  2.065110 3.228093
1010  2.068733 3.224470
1011  2.068733 3.220847
1012  2.072356 3.217224
1013  2.072356 3.213601
1014  2.072356 3.209978
1015  2.075979 3.206355
1016  2.075979 3.202732
1017  2.079602 3.199109
1018  2.079602 3.195486
1019  2.083225 3.191863
1020  2.083225 3.188240
1021  2.086848 3.184617
1022  2.086848 3.180994
1023  2.090471 3.177371
1024  2.090471 3.173748
1025  2.094094 3.170125
1026  2.094094 3.166502
1027  2.097717 3.162879
1028  2.097717 3.159256
1029  2.101340 3.155633
1030  2.101340 3.152010
1031  2.104963 3.148387
1032  2.104963 3.144764
1033  2.104963 3.141141
1034  2.108586 3.137518
1035  2.112209 3.133895
1036  2.115832 3.130272
1037  2.119455 3.126649
1038  2.119455 3.123026
1039  2.123078 3.119403
1040  2.126701 3.115780
1041  2.130324 3.112157
1042  2.133947 3.108534
1043  2.133947 3.104911
1044  2.137570 3.104911
1045  2.141193 3.101288
1046  2.144816 3.101288
1047  2.148439 3.097665
1048  2.152062 3.097665
1049  2.155685 3.094042
1050  2.159308 3.094042
1051  2.162931 3.090419
1052  2.166554 3.090419
1053  2.170177 3.086796
1054  2.173800 3.086796
1055  2.177423 3.083173
1056  2.181046 3.079550
1057  2.184669 3.075927
1058  2.188292 3.072304
1059  2.191915 3.068681
1060  2.195538 3.065058
1061  2.199161 3.061435
1062  2.202784 3.057812
1063  2.206407 3.054189
1064  2.210030 3.050566
1065  2.213653 3.046943
1066  2.217276 3.046943
1067  2.220899 3.043320
1068  2.224522 3.043320
1069  2.228145 3.039697
1070  2.231768 3.039697
1071  2.235391 3.039697
1072  2.239014 3.036074
1073  2.242637 3.036074
1074  2.246260 3.036074
1075  2.249883 3.036074
1076  2.253506 3.036074
1077  2.257129 3.036074
1078  2.260752 3.036074
1079  2.264375 3.036074
1080  2.267998 3.036074
1081  2.271621 3.036074
1082  2.275244 3.032451
1083  2.278867 3.032451
1084  2.282490 3.028828
1085  2.286113 3.028828
1086  2.289736 3.025205
1087  2.293359 3.025205
1088  2.296982 3.021582
1089  2.300605 3.021582
1090  2.304228 3.017959
1091  2.307851 3.017959
1092  2.311474 3.014336
1093  2.315097 3.014336
1094  2.318720 3.010713
1095  2.322343 3.010713
1096  2.325966 3.007090
1097  2.329589 3.003467
1098  2.333212 2.999844
1099  2.336835 2.996221
1100  2.340458 2.992598
1101  2.344081 2.988975
1102  2.347704 2.985352
1103  2.351327 2.981729
1104  2.354950 2.978106
1105  2.358573 2.974483
1106  2.362196 2.970860
1107  2.362196 2.967237
1108  2.365819 2.963614
1109  2.365819 2.959991
1110  2.369442 2.956368
1111  2.369442 2.952745
1112  2.373065 2.949122
1113  2.373065 2.945499
1114  2.376688 2.941876
1115  2.376688 2.938253
1116  2.380311 2.934630
1117  2.380311 2.931007
1118  2.383934 2.927384
1119  2.383934 2.923761
1120  2.383934 2.920138
1121  2.383934 2.916515
1122  2.383934 2.912892
1123  2.383934 2.909269
1124  2.383934 2.905646
1125  2.383934 2.902023
1126  2.383934 2.898400
1127  2.383934 2.894777
1128  2.383934 2.891154
1129  2.383934 2.887531
1130  2.383934 2.883908
1131  2.383934 2.880285
1132  2.383934 2.876662
1133  2.383934 2.873039
1134  2.383934 2.869416
1135  2.383934 2.865793
1136  2.383934 2.862170
1137  2.383934 2.858547
1138  2.383934 2.854924
1139  2.383934 2.851301
1140  2.383934 2.847678
1141  2.383934 2.844055
1142  2.383934 2.840432
1143  2.383934 2.836809
1144  2.383934 2.833186
1145  2.383934 2.829563
1146  2.383934 2.825940
1147  2.383934 2.822317
1148  2.383934 2.818694
1149  2.383934 2.815071
1150  2.387557 2.811448
1151  2.387557 2.807825
1152  2.387557 2.804202
1153  2.387557 2.800579
1154  2.387557 2.796956
1155  2.387557 2.793333
1156  2.387557 2.789710
1157  2.387557 2.786087
1158  2.387557 2.782464
1159  2.387557 2.778841
1160  2.387557 2.775218
1161  2.387557 2.771595
1162  2.387557 2.767972
1163  2.387557 2.764349
1164  2.387557 2.760726
1165  2.387557 2.757103
1166  2.387557 2.753480
1167  2.387557 2.749857
1168  2.387557 2.746234
1169  2.387557 2.742611
1170  2.391180 2.738988
1171  2.391180 2.735365
1172  2.391180 2.731742
1173  2.394803 2.728119
1174  2.398426 2.724496
1175  2.398426 2.720873
1176  2.402049 2.717250
1177  2.405672 2.717250
1178  2.409295 2.713627
1179  2.412918 2.713627
1180  2.416541 2.710004
1181  2.420164 2.710004
1182  2.423787 2.706381
1183  2.427410 2.706381
1184  2.431033 2.702758
1185  2.434656 2.699135
1186  2.438279 2.695512
1187  2.441902 2.691889
1188  2.445525 2.688266
1189  2.449148 2.684643
1190  2.452771 2.681020
1191  2.456394 2.677397
1192  2.456394 2.673774
1193  2.460017 2.670151
1194  2.463640 2.666528
1195  2.467263 2.666528
1196  2.470886 2.662905
1197  2.474509 2.662905
1198  2.478132 2.659282
1199  2.481755 2.659282
1200  2.485378 2.655659
1201  2.489001 2.652036
1202  2.492624 2.648413
1203  2.492624 2.644790
1204  2.496247 2.641167
1205  2.496247 2.637544
1206  2.499870 2.633921
1207  2.499870 2.630298
1208  2.503493 2.626675
1209  2.503493 2.623052
1210  2.507116 2.619429
1211  2.507116 2.615806
1212  2.510739 2.612183
1213  2.510739 2.608560
1214  2.514362 2.604937
1215  2.514362 2.601314
1216  2.514362 2.597691
1217  2.514362 2.594068
1218  2.514362 2.590445
1219  2.514362 2.586822
1220  2.514362 2.583199
1221  2.514362 2.579576
1222  2.514362 2.575953
1223  2.514362 2.572330
1224  2.514362 2.568707
1225  2.514362 2.565084
1226  2.514362 2.561461
1227  2.517985 2.557838
1228  2.517985 2.554215
1229  2.517985 2.550592
1230  2.521608 2.546969
1231  2.521608 2.543346
1232  2.525231 2.539723
1233  2.525231 2.536100
1234  2.528854 2.532477
1235  2.528854 2.528854
1236  2.528854 2.525231
1237  2.528854 2.521608
1238  2.528854 2.517985
1239  2.528854 2.514362
1240  2.528854 2.510739
1241  2.528854 2.507116
1242  2.528854 2.503493
1243  2.528854 2.499870
1244  2.528854 2.496247
1245  2.528854 2.492624
1246  2.528854 2.489001
1247  2.528854 2.485378
1248  2.528854 2.481755
1249  2.528854 2.478132
1250  2.528854 2.474509
1251  2.528854 2.470886
1252  2.528854 2.467263
1253  2.528854 2.463640
1254  2.528854 2.460017
1255  2.528854 2.456394
1256  2.528854 2.452771
1257  2.528854 2.449148
1258  2.528854 2.445525
1259  2.528854 2.441902
1260  2.532477 2.438279
1261  2.532477 2.434656
1262  2.536100 2.431033
1263  2.536100 2.427410
1264  2.539723 2.423787
1265  2.539723 2.420164
1266  2.539723 2.416541
1267  2.539723 2.412918
1268  2.539723 2.409295
1269  2.539723 2.405672
1270  2.539723 2.402049
1271  2.539723 2.398426
1272  2.539723 2.394803
1273  2.539723 2.391180
1274  2.539723 2.387557
1275  2.543346 2.383934
1276  2.543346 2.380311
1277  2.543346 2.376688
1278  2.546969 2.373065
1279  2.546969 2.369442
1280  2.546969 2.365819
1281  2.546969 2.362196
1282  2.546969 2.358573
1283  2.546969 2.354950
1284  2.546969 2.351327
1285  2.546969 2.347704
1286  2.546969 2.344081
1287  2.546969 2.340458
1288  2.546969 2.336835
1289  2.546969 2.333212
1290  2.546969 2.329589
1291  2.546969 2.325966
1292  2.546969 2.322343
1293  2.546969 2.318720
1294  2.546969 2.315097
1295  2.546969 2.311474
1296  2.550592 2.307851
1297  2.550592 2.304228
1298  2.550592 2.300605
1299  2.550592 2.296982
1300  2.550592 2.293359
1301  2.550592 2.289736
1302  2.550592 2.286113
1303  2.550592 2.282490
1304  2.550592 2.278867
1305  2.550592 2.275244
1306  2.550592 2.271621
1307  2.550592 2.267998
1308  2.550592 2.264375
1309  2.550592 2.260752
1310  2.550592 2.257129
1311  2.554215 2.253506
1312  2.557838 2.249883
1313  2.561461 2.246260
1314  2.565084 2.242637
1315  2.568707 2.239014
1316  2.572330 2.239014
1317  2.575953 2.235391
1318  2.579576 2.235391
1319  2.583199 2.235391
1320  2.586822 2.235391
1321  2.590445 2.235391
1322  2.594068 2.235391
1323  2.597691 2.235391
1324  2.601314 2.235391
1325  2.604937 2.235391
1326  2.608560 2.235391
1327  2.612183 2.235391
1328  2.615806 2.235391
1329  2.619429 2.235391
1330  2.623052 2.235391
1331  2.626675 2.235391
1332  2.630298 2.235391
1333  2.633921 2.235391
1334  2.637544 2.235391
1335  2.641167 2.235391
1336  2.644790 2.235391
1337  2.648413 2.235391
1338  2.652036 2.235391
1339  2.655659 2.235391
1340  2.659282 2.235391
1341  2.662905 2.231768
1342  2.666528 2.231768
1343  2.670151 2.228145
1344  2.673774 2.228145
1345  2.677397 2.224522
1346  2.681020 2.224522
1347  2.684643 2.220899
1348  2.688266 2.220899
1349  2.691889 2.217276
1350  2.695512 2.217276
1351  2.699135 2.213653
1352  2.702758 2.213653
1353  2.706381 2.210030
1354  2.710004 2.206407
1355  2.713627 2.202784
1356  2.713627 2.199161
1357  2.717250 2.195538
1358  2.717250 2.191915
1359  2.720873 2.188292
1360  2.720873 2.184669
1361  2.724496 2.181046
1362  2.724496 2.177423
1363  2.728119 2.173800
1364  2.728119 2.170177
1365  2.731742 2.166554
1366  2.731742 2.162931
1367  2.735365 2.159308
1368  2.735365 2.155685
1369  2.738988 2.152062
1370  2.738988 2.148439
1371  2.738988 2.144816
1372  2.742611 2.144816
1373  2.746234 2.144816
1374  2.749857 2.144816
1375  2.753480 2.144816
1376  2.757103 2.144816
1377  2.760726 2.144816
1378  2.764349 2.144816
1379  2.767972 2.141193
1380  2.771595 2.141193
1381  2.775218 2.137570
1382  2.778841 2.137570
1383  2.782464 2.133947
1384  2.786087 2.133947
1385  2.789710 2.130324
1386  2.793333 2.130324
1387  2.796956 2.126701
1388  2.800579 2.126701
1389  2.804202 2.123078
1390  2.807825 2.123078
1391  2.811448 2.119455
1392  2.815071 2.115832
1393  2.818694 2.112209
1394  2.822317 2.108586
1395  2.825940 2.104963
1396  2.825940 2.101340
1397  2.829563 2.097717
1398  2.833186 2.094094
1399  2.836809 2.094094
1400  2.840432 2.090471
1401  2.844055 2.090471
1402  2.847678 2.086848
1403  2.851301 2.086848
1404  2.854924 2.083225
1405  2.858547 2.083225
1406  2.862170 2.079602
1407  2.865793 2.079602
1408  2.869416 2.075979
1409  2.873039 2.072356
1410  2.876662 2.068733
1411  2.880285 2.065110
1412  2.880285 2.061487
1413  2.883908 2.057864
1414  2.883908 2.054241
1415  2.887531 2.050618
1416  2.887531 2.046995
1417  2.891154 2.043372
1418  2.891154 2.039749
1419  2.894777 2.036126
1420  2.894777 2.032503
1421  2.898400 2.032503
1422  2.902023 2.028880
1423  2.905646 2.025257
1424  2.909269 2.025257
1425  2.912892 2.021634
1426  2.916515 2.018011
1427  2.920138 2.014388
1428  2.923761 2.010765
1429  2.927384 2.010765
1430  2.931007 2.010765
1431  2.934630 2.010765
1432  2.938253 2.010765
1433  2.941876 2.010765
1434  2.945499 2.010765
1435  2.949122 2.010765
1436  2.952745 2.010765
1437  2.956368 2.010765
1438  2.959991 2.010765
1439  2.963614 2.007142
1440  2.967237 2.007142
1441  2.970860 2.003519
1442  2.974483 2.003519
1443  2.978106 1.999896
1444  2.981729 1.999896
1445  2.985352 1.996273
1446  2.988975 1.996273
1447  2.992598 1.992650
1448  2.996221 1.992650
1449  2.999844 1.989027
1450  3.003467 1.989027
1451  3.007090 1.985404
1452  3.007090 1.981781
1453  3.010713 1.978158
1454  3.010713 1.974535
1455  3.014336 1.970912
1456  3.014336 1.967289
1457  3.017959 1.963666
1458  3.017959 1.960043
1459  3.021582 1.956420
1460  3.021582 1.952797
1461  3.025205 1.949174
1462  3.025205 1.945551
1463  3.028828 1.941928
1464  3.028828 1.938305
1465  3.028828 1.934682
1466  3.032451 1.931059
1467  3.036074 1.931059
1468  3.039697 1.927436
1469  3.043320 1.927436
1470  3.046943 1.923813
1471  3.050566 1.923813
1472  3.054189 1.920190
1473  3.057812 1.920190
1474  3.061435 1.916567
1475  3.065058 1.916567
1476  3.068681 1.912944
1477  3.072304 1.909321
1478  3.075927 1.905698
1479  3.079550 1.902075
1480  3.083173 1.898452
1481  3.086796 1.894829
1482  3.090419 1.891206
1483  3.094042 1.887583
1484  3.097665 1.883960
1485  3.101288 1.880337
1486  3.104911 1.876714
1487  3.108534 1.873091
1488  3.112157 1.873091
1489  3.115780 1.869468
1490  3.119403 1.869468
1491  3.123026 1.865845
1492  3.126649 1.865845
1493  3.130272 1.862222
1494  3.133895 1.862222
1495  3.137518 1.858599
1496  3.141141 1.858599
1497  3.144764 1.854976
1498  3.148387 1.854976
1499  3.152010 1.851353
1500  3.155633 1.847730
1501  3.159256 1.844107
1502  3.162879 1.840484
1503  3.166502 1.836861
1504  3.170125 1.833238
1505  3.173748 1.829615
1506  3.177371 1.825992
1507  3.180994 1.825992
1508  3.184617 1.822369
1509  3.188240 1.822369
1510  3.191863 1.818746
1511  3.195486 1.818746
1512  3.199109 1.815123
1513  3.202732 1.815123
1514  3.206355 1.811500
1515  3.209978 1.811500
1516  3.213601 1.807877
1517  3.217224 1.804254
1518  3.220847 1.800631
1519  3.220847 1.797008
1520  3.224470 1.793385
1521  3.224470 1.789762
1522  3.228093 1.786139
1523  3.228093 1.782516
1524  3.231716 1.778893
1525  3.231716 1.775270
1526  3.235339 1.771647
1527  3.235339 1.768024
1528  3.238962 1.764401
1529  3.238962 1.760778
1530  3.242585 1.757155
1531  3.242585 1.753532
1532  3.242585 1.749909
1533  3.246208 1.746286
1534  3.246208 1.742663
1535  3.249831 1.739040
1536  3.253454 1.735417
1537  3.257077 1.731794
1538  3.257077 1.728171
1539  3.260700 1.724548
1540  3.264323 1.720925
1541  3.267946 1.717302
1542  3.271569 1.713679
1543  3.275192 1.710056
1544  3.278815 1.706433
1545  3.282438 1.702810
1546  3.286061 1.699187
1547  3.289684 1.695564
1548  3.293307 1.691941
1549  3.296930 1.688318
1550  3.296930 1.684695
1551  3.300553 1.681072
1552  3.304176 1.677449
1553  3.304176 1.673826
1554  3.307799 1.670203
1555  3.311422 1.666580
1556  3.311422 1.662957
1557  3.315045 1.659334
1558  3.315045 1.655711
1559  3.318668 1.652088
1560  3.322291 1.648465
1561  3.325914 1.644842
1562  3.325914 1.641219
1563  3.329537 1.637596
1564  3.329537 1.633973
1565  3.333160 1.630350
1566  3.333160 1.626727
1567  3.336783 1.623104
1568  3.336783 1.619481
1569  3.340406 1.615858
1570  3.340406 1.612235
1571  3.344029 1.608612
1572  3.344029 1.604989
1573  3.347652 1.601366
1574  3.347652 1.597743
1575  3.351275 1.594120
1576  3.351275 1.590497
1577  3.351275 1.586874
1578  3.354898 1.583251
1579  3.354898 1.579628
1580  3.358521 1.576005
1581  3.362144 1.572382
1582  3.365767 1.568759
1583  3.369390 1.565136
1584  3.373013 1.561513
1585  3.376636 1.557890
1586  3.380259 1.554267
1587  3.383882 1.550644
1588  3.387505 1.547021
1589  3.387505 1.543398
1590  3.391128 1.539775
1591  3.394751 1.536152
1592  3.394751 1.532529
1593  3.398374 1.528906
1594  3.401997 1.528906
1595  3.405620 1.525283
1596  3.409243 1.525283
1597  3.412866 1.521660
1598  3.416489 1.521660
1599  3.420112 1.518037
1600  3.423735 1.518037
1601  3.427358 1.514414
1602  3.430981 1.514414
1603  3.434604 1.510791
1604  3.438227 1.510791
1605  3.441850 1.507168
1606  3.445473 1.507168
1607  3.449096 1.503545
1608  3.452719 1.499922
1609  3.456342 1.496299
1610  3.459965 1.496299
1611  3.463588 1.496299
1612  3.467211 1.496299
1613  3.470834 1.496299
1614  3.474457 1.496299
1615  3.478080 1.496299
1616  3.481703 1.496299
1617  3.485326 1.496299
1618  3.488949 1.496299
1619  3.492572 1.496299
1620  3.496195 1.496299
1621  3.499818 1.496299
1622  3.503441 1.496299
1623  3.507064 1.496299
1624  3.510687 1.496299
1625  3.514310 1.492676
1626  3.517933 1.492676
1627  3.521556 1.489053
1628  3.525179 1.489053
1629  3.528802 1.485430
1630  3.532425 1.485430
1631  3.536048 1.481807
1632  3.539671 1.481807
1633  3.543294 1.478184
1634  3.546917 1.478184
1635  3.550540 1.474561
1636  3.554163 1.474561
1637  3.557786 1.470938
1638  3.561409 1.467315
1639  3.561409 1.463692
1640  3.565032 1.460069
1641  3.568655 1.456446
1642  3.572278 1.452823
1643  3.575901 1.449200
1644  3.579524 1.449200
1645  3.583147 1.445577
1646  3.586770 1.445577
1647  3.590393 1.441954
1648  3.594016 1.441954
1649  3.597639 1.438331
1650  3.601262 1.438331
1651  3.604885 1.434708
1652  3.608508 1.431085
1653  3.612131 1.427462
1654  3.615754 1.423839
1655  3.619377 1.420216
1656  3.619377 1.416593
1657  3.623000 1.412970
1658  3.623000 1.409347
1659  3.626623 1.405724
1660  3.626623 1.402101
1661  3.630246 1.398478
1662  3.630246 1.394855
1663  3.633869 1.391232
1664  3.633869 1.387609
1665  3.637492 1.383986
1666  3.637492 1.380363
1667  3.641115 1.376740
1668  3.641115 1.373117
1669  3.641115 1.369494
1670  3.641115 1.365871
1671  3.641115 1.362248
1672  3.641115 1.358625
1673  3.641115 1.355002
1674  3.641115 1.351379
1675  3.641115 1.347756
1676  3.641115 1.344133
1677  3.641115 1.340510
1678  3.641115 1.336887
1679  3.641115 1.333264
1680  3.644738 1.329641
1681  3.648361 1.326018
1682  3.651984 1.326018
1683  3.655607 1.322395
1684  3.659230 1.322395
1685  3.662853 1.318772
1686  3.666476 1.318772
1687  3.670099 1.315149
1688  3.673722 1.315149
1689  3.677345 1.311526
1690  3.680968 1.307903
1691  3.684591 1.304280
1692  3.688214 1.300657
1693  3.691837 1.297034
1694  3.695460 1.293411
1695  3.699083 1.289788
1696  3.699083 1.286165
1697  3.702706 1.282542
1698  3.706329 1.278919
1699  3.709952 1.275296
1700  3.713575 1.275296
1701  3.717198 1.271673
1702  3.720821 1.271673
1703  3.724444 1.268050
1704  3.728067 1.264427
1705  3.731690 1.260804
1706  3.735313 1.257181
1707  3.738936 1.253558
1708  3.742559 1.253558
1709  3.746182 1.249935
1710  3.749805 1.249935
1711  3.753428 1.246312
1712  3.757051 1.246312
1713  3.760674 1.242689
1714  3.764297 1.239066
1715  3.767920 1.235443
1716  3.771543 1.231820
1717  3.775166 1.228197
1718  3.778789 1.224574
1719  3.782412 1.220951
1720  3.786035 1.220951
1721  3.789658 1.217328
1722  3.793281 1.217328
1723  3.796904 1.217328
1724  3.800527 1.213705
1725  3.804150 1.213705
1726  3.807773 1.210082
1727  3.811396 1.210082
1728  3.815019 1.206459
1729  3.818642 1.206459
1730  3.822265 1.202836
1731  3.825888 1.202836
1732  3.829511 1.199213
1733  3.833134 1.199213
1734  3.836757 1.195590
1735  3.840380 1.195590
1736  3.844003 1.191967
1737  3.844003 1.188344
1738  3.847626 1.184721
1739  3.847626 1.181098
1740  3.851249 1.177475
1741  3.851249 1.173852
1742  3.854872 1.170229
1743  3.854872 1.166606
1744  3.858495 1.162983
1745  3.858495 1.159360
1746  3.862118 1.155737
1747  3.862118 1.152114
1748  3.865741 1.148491
1749  3.865741 1.144868
1750  3.869364 1.141245
1751  3.869364 1.137622
1752  3.869364 1.133999
1753  3.869364 1.130376
1754  3.869364 1.126753
1755  3.872987 1.123130
1756  3.872987 1.119507
1757  3.876610 1.115884
1758  3.880233 1.112261
1759  3.883856 1.108638
1760  3.887479 1.105015
1761  3.891102 1.101392
1762  3.894725 1.101392
1763  3.898348 1.101392
1764  3.901971 1.097769
1765  3.905594 1.097769
1766  3.909217 1.097769
1767  3.912840 1.094146
1768  3.916463 1.094146
1769  3.920086 1.090523
1770  3.923709 1.090523
1771  3.927332 1.086900
1772  3.930955 1.086900
1773  3.934578 1.083277
1774  3.938201 1.083277
1775  3.941824 1.079654
1776  3.945447 1.079654
1777  3.949070 1.076031
1778  3.952693 1.076031
1779  3.956316 1.072408
1780  3.959939 1.068785
1781  3.963562 1.065162
1782  3.967185 1.061539
1783  3.970808 1.057916
1784  3.974431 1.054293
1785  3.978054 1.050670
1786  3.981677 1.050670
1787  3.985300 1.050670
1788  3.988923 1.050670
1789  3.992546 1.050670
1790  3.996169 1.050670
1791  3.999792 1.050670
1792  4.003415 1.047047
1793  4.007038 1.047047
1794  4.010661 1.043424
1795  4.014284 1.043424
1796  4.017907 1.039801
1797  4.021530 1.039801
1798  4.025153 1.036178
1799  4.028776 1.036178
1800  4.032399 1.032555
1801  4.036022 1.032555
1802  4.039645 1.028932
1803  4.043268 1.028932
1804  4.046891 1.025309
1805  4.050514 1.021686
1806  4.054137 1.018063
1807  4.054137 1.014440
1808  4.057760 1.010817
1809  4.057760 1.007194
1810  4.061383 1.003571
1811  4.061383 0.999948
1812  4.065006 0.996325
1813  4.065006 0.992702
1814  4.068629 0.989079
1815  4.068629 0.985456
1816  4.072252 0.981833
1817  4.072252 0.978210
1818  4.075875 0.974587
1819  4.079498 0.974587
1820  4.083121 0.970964
1821  4.086744 0.970964
1822  4.090367 0.967341
1823  4.093990 0.963718
1824  4.097613 0.963718
1825  4.101236 0.960095
1826  4.104859 0.956472
1827  4.108482 0.952849
1828  4.112105 0.949226
1829  4.115728 0.945603
1830  4.119351 0.941980
1831  4.119351 0.938357
1832  4.122974 0.934734
1833  4.126597 0.931111
1834  4.126597 0.927488
1835  4.130220 0.923865
1836  4.130220 0.920242
1837  4.133843 0.916619
1838  4.133843 0.912996
1839  4.137466 0.909373
1840  4.141089 0.905750
1841  4.144712 0.902127
1842  4.144712 0.898504
1843  4.148335 0.894881
1844  4.151958 0.891258
1845  4.155581 0.887635
1846  4.159204 0.884012
1847  4.162827 0.884012
1848  4.166450 0.880389
1849  4.170073 0.876766
1850  4.173696 0.876766
1851  4.177319 0.876766
1852  4.180942 0.873143
1853  4.184565 0.873143
1854  4.188188 0.873143
1855  4.191811 0.873143
1856  4.195434 0.873143
1857  4.199057 0.869520
1858  4.202680 0.869520
1859  4.206303 0.869520
1860  4.209926 0.865897
1861  4.213549 0.865897
1862  4.217172 0.862274
1863  4.220795 0.862274
1864  4.224418 0.858651
1865  4.228041 0.858651
1866  4.231664 0.855028
1867  4.235287 0.855028
1868  4.238910 0.851405
1869  4.242533 0.851405
1870  4.246156 0.847782
1871  4.249779 0.847782
1872  4.253402 0.844159
1873  4.257025 0.840536
1874  4.260648 0.836913
1875  4.264271 0.833290
1876  4.267894 0.829667
1877  4.271517 0.829667
1878  4.275140 0.826044
1879  4.278763 0.822421
1880  4.282386 0.818798
1881  4.286009 0.815175
1882  4.289632 0.815175
1883  4.293255 0.811552
1884  4.296878 0.807929
1885  4.300501 0.804306
1886  4.304124 0.800683
1887  4.307747 0.800683
1888  4.311370 0.797060
1889  4.314993 0.797060
1890  4.318616 0.793437
1891  4.322239 0.793437
1892  4.325862 0.789814
1893  4.329485 0.789814
1894  4.333108 0.786191
1895  4.336731 0.786191
1896  4.340354 0.782568
1897  4.343977 0.782568
1898  4.347600 0.778945
1899  4.351223 0.778945
1900  4.354846 0.775322
1901  4.358469 0.771699
1902  4.362092 0.768076
1903  4.365715 0.764453
1904  4.369338 0.760830
1905  4.372961 0.757207
1906  4.376584 0.753584
1907  4.380207 0.749961
1908  4.383830 0.749961
1909  4.387453 0.746338
1910  4.391076 0.742715
1911  4.394699 0.739092
1912  4.398322 0.735469
1913  4.401945 0.731846
1914  4.405568 0.728223
1915  4.409191 0.724600
1916  4.409191 0.720977
1917  4.412814 0.717354
1918  4.412814 0.713731
1919  4.416437 0.710108
1920  4.416437 0.706485
1921  4.420060 0.702862
1922  4.420060 0.699239
1923  4.423683 0.695616
1924  4.423683 0.691993
1925  4.427306 0.688370
1926  4.427306 0.684747
1927  4.430929 0.681124
1928  4.434552 0.677501
1929  4.438175 0.673878
1930  4.441798 0.670255
1931  4.441798 0.666632
1932  4.445421 0.663009
1933  4.445421 0.659386
1934  4.449044 0.655763
1935  4.449044 0.652140
1936  4.452667 0.648517
1937  4.452667 0.644894
1938  4.456290 0.641271
1939  4.456290 0.637648
1940  4.459913 0.634025
1941  4.459913 0.630402
1942  4.463536 0.626779
1943  4.463536 0.623156
1944  4.467159 0.619533
1945  4.470782 0.615910
1946  4.474405 0.612287
1947  4.478028 0.608664
1948  4.481651 0.605041
1949  4.485274 0.601418
1950  4.488897 0.601418
1951  4.492520 0.597795
1952  4.496143 0.597795
1953  4.499766 0.594172
1954  4.503389 0.594172
1955  4.507012 0.590549
1956  4.510635 0.590549
1957  4.514258 0.590549
1958  4.517881 0.590549
1959  4.521504 0.590549
1960  4.525127 0.590549
1961  4.528750 0.590549
1962  4.532373 0.590549
1963  4.535996 0.590549
1964  4.539619 0.590549
1965  4.543242 0.590549
1966  4.546865 0.586926
1967  4.550488 0.586926
1968  4.554111 0.583303
1969  4.557734 0.583303
1970  4.561357 0.579680
1971  4.564980 0.579680
1972  4.568603 0.576057
1973  4.572226 0.576057
1974  4.575849 0.572434
1975  4.579472 0.572434
1976  4.583095 0.568811
1977  4.586718 0.568811
1978  4.590341 0.565188
1979  4.593964 0.561565
1980  4.597587 0.557942
1981  4.597587 0.554319
1982  4.601210 0.550696
1983  4.601210 0.547073
1984  4.604833 0.543450
1985  4.604833 0.539827
1986  4.608456 0.536204
1987  4.608456 0.532581
1988  4.612079 0.528958
1989  4.612079 0.525335
1990  4.615702 0.521712
1991  4.619325 0.518089
1992  4.622948 0.514466
1993  4.626571 0.510843
1994  4.630194 0.510843
1995  4.633817 0.507220
1996  4.637440 0.503597
1997  4.641063 0.499974
1998  4.644686 0.499974
1999  4.648309 0.496351
2000  4.651932 0.492728
2001  4.655555 0.489105
2002  4.659178 0.485482
2003  4.662801 0.481859
2004  4.666424 0.478236
2005  4.666424 0.474613
2006  4.670047 0.470990
2007  4.670047 0.467367
2008  4.673670 0.463744
2009  4.673670 0.460121
2010  4.677293 0.456498
2011  4.677293 0.452875
2012  4.680916 0.449252
2013  4.684539 0.445629
2014  4.684539 0.442006
2015  4.688162 0.438383
2016  4.691785 0.434760
2017  4.695408 0.431137
2018  4.699031 0.427514
2019  4.702654 0.427514
2020  4.706277 0.423891
2021  4.709900 0.423891
2022  4.713523 0.420268
2023  4.717146 0.420268
2024  4.720769 0.420268
2025  4.724392 0.420268
2026  4.728015 0.420268
2027  4.731638 0.420268
2028  4.735261 0.420268
2029  4.738884 0.420268
2030  4.742507 0.420268
2031  4.746130 0.420268
2032  4.749753 0.420268
2033  4.753376 0.420268
2034  4.756999 0.416645
2035  4.760622 0.416645
2036  4.764245 0.413022
2037  4.767868 0.413022
2038  4.771491 0.409399
2039  4.775114 0.409399
2040  4.778737 0.405776
2041  4.782360 0.405776
2042  4.785983 0.402153
2043  4.789606 0.402153
2044  4.793229 0.398530
2045  4.796852 0.398530
2046  4.800475 0.394907
2047  4.804098 0.391284
2048  4.807721 0.387661
2049  4.811344 0.384038
2050  4.811344 0.380415
2051  4.814967 0.376792
2052  4.814967 0.373169
2053  4.818590 0.369546
2054  4.818590 0.365923
2055  4.822213 0.362300
2056  4.825836 0.358677
2057  4.829459 0.355054
2058  4.833082 0.351431
2059  4.836705 0.351431
2060  4.840328 0.351431
2061  4.843951 0.351431
2062  4.847574 0.355054
2063  4.851197 0.355054
2064  4.854820 0.358677
2065  4.858443 0.358677
2066  4.862066 0.358677
2067  4.865689 0.358677
2068  4.869312 0.358677
2069  4.872935 0.358677
2070  4.876558 0.358677
2071  4.880181 0.358677
2072  4.883804 0.358677
2073  4.887427 0.358677
2074  4.891050 0.358677
2075  4.894673 0.358677
2076  4.898296 0.358677
2077  4.901919 0.358677
2078  4.905542 0.358677
2079  4.909165 0.358677
2080  4.912788 0.358677
2081  4.916411 0.358677
2082  4.920034 0.358677
2083  4.923657 0.358677
2084  4.927280 0.358677
2085  4.930903 0.358677
2086  4.934526 0.358677
2087  4.938149 0.358677
2088  4.941772 0.358677
2089  4.945395 0.358677
2090  4.949018 0.358677
2091  4.952641 0.358677
2092  4.956264 0.358677
2093  4.959887 0.362300
2094  4.963510 0.365923
2095  4.967133 0.369546
2096  4.970756 0.373169
2097  4.974379 0.373169
2098  4.978002 0.376792
2099  4.981625 0.376792
2100  4.985248 0.380415
2101  4.988871 0.380415
2102  4.992494 0.384038
2103  4.996117 0.384038
2104  4.999740 0.387661
2105  5.003363 0.387661
2106  5.006986 0.391284
2107  5.010609 0.391284
2108  5.014232 0.394907
2109  5.017855 0.394907
2110  5.021478 0.394907
2111  5.025101 0.394907
2112  5.028724 0.394907
2113  5.032347 0.394907
2114  5.035970 0.394907
2115  5.039593 0.394907
2116  5.043216 0.394907
2117  5.046839 0.394907
2118  5.050462 0.394907
2119  5.054085 0.394907
2120  5.057708 0.394907
2121  5.061331 0.394907
2122  5.064954 0.394907
2123  5.068577 0.394907
2124  5.072200 0.394907
2125  5.075823 0.394907
2126  5.079446 0.394907
2127  5.083069 0.394907
2128  5.086692 0.394907
2129  5.090315 0.394907
2130  5.093938 0.394907
2131  5.097561 0.394907
2132  5.101184 0.394907
2133  5.104807 0.394907
2134  5.108430 0.394907
2135  5.112053 0.394907
2136  5.115676 0.394907
2137  5.119299 0.394907
2138  5.122922 0.394907
2139  5.126545 0.394907
2140  5.130168 0.394907
2141  5.133791 0.391284
2142  5.137414 0.391284
2143  5.141037 0.387661
2144  5.144660 0.387661
2145  5.148283 0.384038
2146  5.151906 0.384038
2147  5.155529 0.380415
2148  5.159152 0.380415
2149  5.162775 0.380415
2150  5.166398 0.380415
2151  5.170021 0.376792
2152  5.173644 0.376792
2153  5.177267 0.376792
2154  5.180890 0.376792
2155  5.184513 0.376792
2156  5.188136 0.376792
2157  5.191759 0.376792
2158  5.195382 0.376792
2159  5.199005 0.373169
2160  5.202628 0.373169
2161  5.206251 0.369546
2162  5.209874 0.369546
2163  5.213497 0.365923
2164  5.217120 0.365923
2165  5.220743 0.362300
2166  5.224366 0.362300
2167  5.227989 0.358677
2168  5.231612 0.358677
2169  5.235235 0.358677
2170  5.238858 0.358677
2171  5.242481 0.358677
2172  5.246104 0.358677
2173  5.249727 0.358677
2174  5.253350 0.358677
2175  5.256973 0.358677
2176  5.260596 0.358677
2177  5.264219 0.358677
2178  5.267842 0.358677
2179  5.271465 0.358677
2180  5.275088 0.358677
2181  5.278711 0.358677
2182  5.282334 0.358677
2183  5.285957 0.358677
2184  5.289580 0.358677
2185  5.293203 0.358677
2186  5.296826 0.358677
2187  5.300449 0.358677
2188  5.304072 0.358677
2189  5.307695 0.358677
2190  5.311318 0.358677
2191  5.314941 0.358677
2192  5.318564 0.358677
2193  5.322187 0.358677
2194  5.325810 0.358677
2195  5.329433 0.358677
2196  5.333056 0.358677
2197  5.336679 0.358677
2198  5.340302 0.358677
2199  5.343925 0.358677
2200  5.347548 0.358677
2201  5.351171 0.358677
2202  5.354794 0.358677
2203  5.358417 0.358677
2204  5.362040 0.358677
2205  5.365663 0.358677
2206  5.369286 0.358677
2207  5.372909 0.358677
2208  5.376532 0.358677
2209  5.380155 0.358677
2210  5.383778 0.358677
2211  5.387401 0.358677
2212  5.391024 0.358677
2213  5.394647 0.358677
2214  5.398270 0.358677
2215  5.401893 0.358677
2216  5.405516 0.358677
2217  5.409139 0.358677
2218  5.412762 0.358677
2219  5.416385 0.358677
2220  5.420008 0.358677
2221  5.423631 0.358677
2222  5.427254 0.358677
2223  5.430877 0.358677
2224  5.434500 0.358677
2225  5.438123 0.355054
2226  5.441746 0.355054
2227  5.445369 0.351431
2228  5.448992 0.351431
2229  5.452615 0.351431
2230  5.456238 0.347808
2231  5.459861 0.347808
2232  5.463484 0.347808
2233  5.467107 0.347808
2234  5.470730 0.347808
2235  5.474353 0.347808
2236  5.477976 0.347808
2237  5.481599 0.347808
2238  5.485222 0.347808
2239  5.488845 0.347808
2240  5.492468 0.347808
2241  5.496091 0.347808
2242  5.499714 0.347808
2243  5.503337 0.347808
2244  5.506960 0.347808
2245  5.510583 0.347808
2246  5.514206 0.347808
2247  5.517829 0.351431
2248  5.521452 0.351431
2249  5.525075 0.355054
2250  5.528698 0.355054
2251  5.532321 0.355054
2252  5.535944 0.355054
2253  5.539567 0.355054
2254  5.543190 0.355054
2255  5.546813 0.355054
2256  5.550436 0.355054
2257  5.554059 0.355054
2258  5.557682 0.355054
2259  5.561305 0.355054
2260  5.564928 0.355054
2261  5.568551 0.355054
2262  5.572174 0.355054
2263  5.575797 0.355054
2264  5.579420 0.355054
2265  5.583043 0.355054
2266  5.586666 0.355054
2267  5.590289 0.355054
2268  5.593912 0.355054
2269  5.597535 0.355054
2270  5.601158 0.355054
2271  5.604781 0.358677
2272  5.608404 0.358677
2273  5.612027 0.358677
2274  5.615650 0.358677
2275  5.619273 0.362300
2276  5.622896 0.362300
2277  5.626519 0.365923
2278  5.630142 0.365923
2279  5.633765 0.369546
2280  5.637388 0.369546
2281  5.641011 0.369546
2282  5.644634 0.369546
2283  5.648257 0.369546
2284  5.651880 0.369546
2285  5.655503 0.369546
2286  5.659126 0.369546
2287  5.662749 0.369546
2288  5.666372 0.369546
2289  5.669995 0.369546
2290  5.673618 0.369546
2291  5.677241 0.369546
2292  5.680864 0.369546
2293  5.684487 0.369546
2294  5.688110 0.369546
2295  5.691733 0.369546
2296  5.695356 0.369546
2297  5.698979 0.369546
2298  5.702602 0.369546
2299  5.706225 0.369546
2300  5.709848 0.369546
2301  5.713471 0.369546
2302  5.717094 0.369546
2303  5.720717 0.369546
2304  5.724340 0.369546
2305  5.727963 0.369546
2306  5.731586 0.369546
2307  5.735209 0.369546
2308  5.738832 0.369546
2309  5.742455 0.369546
2310  5.746078 0.369546
2311  5.749701 0.369546
2312  5.753324 0.369546
2313  5.756947 0.369546
2314  5.760570 0.369546
2315  5.764193 0.369546
2316  5.767816 0.369546
2317  5.771439 0.369546
2318  5.775062 0.369546
2319  5.778685 0.365923
2320  5.782308 0.365923
2321  5.785931 0.362300
2322  5.789554 0.362300
2323  5.793177 0.358677
2324  5.796800 0.358677
2325  5.800423 0.355054
2326  5.804046 0.355054
2327  5.807669 0.351431
2328  5.811292 0.351431
2329  5.814915 0.347808
2330  5.818538 0.347808
2331  5.822161 0.344185
2332  5.825784 0.340562
2333  5.829407 0.336939
2334  5.833030 0.336939
2335  5.836653 0.333316
2336  5.840276 0.333316
2337  5.843899 0.329693
2338  5.847522 0.329693
2339  5.851145 0.329693
2340  5.854768 0.326070
2341  5.858391 0.326070
2342  5.862014 0.326070
2343  5.865637 0.326070
2344  5.869260 0.326070
2345  5.872883 0.326070
2346  5.876506 0.326070
2347  5.880129 0.326070
2348  5.883752 0.326070
2349  5.887375 0.326070
2350  5.890998 0.322447
2351  5.894621 0.322447
2352  5.898244 0.318824
2353  5.901867 0.318824
2354  5.905490 0.315201
2355  5.909113 0.315201
2356  5.912736 0.311578
2357  5.916359 0.311578
2358  5.919982 0.307955
2359  5.923605 0.307955
2360  5.927228 0.304332
2361  5.930851 0.304332
2362  5.934474 0.300709
2363  5.938097 0.300709
2364  5.941720 0.297086
2365  5.945343 0.297086
2366  5.948966 0.297086
2367  5.952589 0.297086
2368  5.956212 0.300709
2369  5.959835 0.300709
2370  5.963458 0.300709
2371  5.967081 0.304332
2372  5.970704 0.304332
2373  5.974327 0.304332
2374  5.977950 0.304332
2375  5.981573 0.307955
2376  5.985196 0.307955
2377  5.988819 0.311578
2378  5.992442 0.311578
2379  5.996065 0.315201
2380  5.999688 0.315201
2381  6.003311 0.318824
2382  6.006934 0.318824
2383  6.010557 0.322447
2384  6.014180 0.322447
2385  6.017803 0.326070
2386  6.021426 0.326070
2387  6.025049 0.326070
2388  6.028672 0.326070
2389  6.032295 0.326070
2390  6.035918 0.326070
2391  6.039541 0.326070
2392  6.043164 0.326070
2393  6.046787 0.326070
2394  6.050410 0.326070
2395  6.054033 0.326070
2396  6.057656 0.326070
2397  6.061279 0.326070
2398  6.064902 0.326070
2399  6.068525 0.326070
2400  6.072148 0.326070
2401  6.075771 0.326070
2402  6.079394 0.326070
2403  6.083017 0.326070
2404  6.086640 0.326070
2405  6.090263 0.326070
2406  6.093886 0.326070
2407  6.097509 0.326070
2408  6.101132 0.326070
2409  6.104755 0.326070
2410  6.108378 0.326070
2411  6.112001 0.326070
2412  6.115624 0.326070
2413  6.119247 0.329693
2414  6.122870 0.329693
2415  6.126493 0.329693
2416  6.130116 0.329693
2417  6.133739 0.329693
2418  6.137362 0.329693
2419  6.140985 0.329693
2420  6.144608 0.329693
2421  6.148231 0.329693
2422  6.151854 0.329693
2423  6.155477 0.329693
2424  6.159100 0.329693
2425  6.162723 0.329693
2426  6.166346 0.329693
2427  6.169969 0.329693
2428  6.173592 0.329693
2429  6.177215 0.329693
2430  6.180838 0.329693
2431  6.184461 0.329693
2432  6.188084 0.329693
2433  6.191707 0.329693
2434  6.195330 0.329693
2435  6.198953 0.329693
2436  6.202576 0.329693
2437  6.206199 0.329693
2438  6.209822 0.329693
2439  6.213445 0.329693
2440  6.217068 0.329693
2441  6.220691 0.329693
2442  6.224314 0.329693
2443  6.227937 0.329693
2444  6.231560 0.329693
2445  6.235183 0.329693
2446  6.238806 0.329693
2447  6.242429 0.329693
2448  6.246052 0.329693
2449  6.249675 0.329693
2450  6.253298 0.329693
2451  6.256921 0.329693
2452  6.260544 0.329693
2453  6.264167 0.329693
2454  6.267790 0.329693
2455  6.271413 0.329693
2456  6.275036 0.326070
2457  6.278659 0.326070
2458  6.282282 0.326070
2459  6.285905 0.326070
2460  6.289528 0.326070
2461  6.293151 0.326070
2462  6.296774 0.326070
2463  6.300397 0.326070
2464  6.304020 0.326070
2465  6.307643 0.326070
2466  6.311266 0.326070
2467  6.314889 0.326070
2468  6.318512 0.326070
2469  6.322135 0.326070
2470  6.325758 0.326070
2471  6.329381 0.326070
2472  6.333004 0.326070
2473  6.336627 0.326070
2474  6.340250 0.326070
2475  6.343873 0.326070
2476  6.347496 0.326070
2477  6.351119 0.326070
2478  6.354742 0.326070
2479  6.358365 0.326070
2480  6.361988 0.326070
2481  6.365611 0.326070
2482  6.369234 0.326070
2483  6.372857 0.326070
2484  6.376480 0.326070
2485  6.380103 0.322447
2486  6.383726 0.322447
2487  6.387349 0.318824
2488  6.390972 0.318824
2489  6.394595 0.315201
2490  6.398218 0.315201
2491  6.401841 0.311578
2492  6.405464 0.311578
2493  6.409087 0.307955
2494  6.412710 0.307955
2495  6.416333 0.307955
2496  6.419956 0.307955
2497  6.423579 0.307955
2498  6.427202 0.307955
2499  6.430825 0.307955
2500  6.434448 0.307955
2501  6.438071 0.307955
2502  6.441694 0.307955
2503  6.445317 0.307955
2504  6.448940 0.307955
2505  6.452563 0.307955
2506  6.456186 0.307955
2507  6.459809 0.307955
2508  6.463432 0.307955
2509  6.467055 0.307955
2510  6.470678 0.307955
2511  6.474301 0.307955
2512  6.477924 0.307955
2513  6.481547 0.304332
2514  6.485170 0.304332
2515  6.488793 0.300709
2516  6.492416 0.300709
2517  6.496039 0.300709
2518  6.499662 0.297086
2519  6.503285 0.297086
2520  6.506908 0.297086
2521  6.510531 0.297086
2522  6.514154 0.297086
2523  6.517777 0.297086
2524  6.521400 0.297086
2525  6.525023 0.297086
2526  6.528646 0.300709
2527  6.532269 0.300709
2528  6.535892 0.300709
2529  6.539515 0.304332
2530  6.543138 0.304332
2531  6.546761 0.304332
2532  6.550384 0.304332
2533  6.554007 0.304332
2534  6.557630 0.304332
2535  6.561253 0.304332
2536  6.564876 0.304332
2537  6.568499 0.304332
2538  6.572122 0.304332
2539  6.575745 0.304332
2540  6.579368 0.304332
2541  6.582991 0.304332
2542  6.586614 0.304332
2543  6.590237 0.304332
2544  6.593860 0.304332
2545  6.597483 0.304332
2546  6.601106 0.304332
2547  6.604729 0.304332
2548  6.608352 0.304332
2549  6.611975 0.304332
2550  6.615598 0.304332
2551  6.619221 0.304332
2552  6.622844 0.304332
2553  6.626467 0.304332
2554  6.630090 0.304332
2555  6.633713 0.304332
2556  6.637336 0.304332
2557  6.640959 0.304332
2558  6.644582 0.304332
2559  6.648205 0.304332
2560  6.651828 0.304332
2561  6.655451 0.304332
2562  6.659074 0.304332
2563  6.662697 0.304332
2564  6.666320 0.304332
2565  6.669943 0.304332
2566  6.673566 0.304332
2567  6.677189 0.304332
2568  6.680812 0.300709
2569  6.684435 0.300709
2570  6.688058 0.300709
2571  6.691681 0.297086
2572  6.695304 0.297086
2573  6.698927 0.297086
2574  6.702550 0.297086
2575  6.706173 0.297086
2576  6.709796 0.297086
2577  6.713419 0.297086
2578  6.717042 0.297086
2579  6.720665 0.297086
2580  6.724288 0.297086
2581  6.727911 0.293463
2582  6.731534 0.293463
2583  6.735157 0.289840
2584  6.738780 0.289840
2585  6.742403 0.286217
2586  6.746026 0.286217
2587  6.749649 0.282594
2588  6.753272 0.282594
2589  6.756895 0.278971
2590  6.760518 0.278971
2591  6.764141 0.275348
2592  6.767764 0.275348
2593  6.771387 0.271725
2594  6.775010 0.271725
2595  6.778633 0.268102
2596  6.782256 0.268102
2597  6.785879 0.264479
2598  6.789502 0.264479
2599  6.793125 0.264479
2600  6.796748 0.264479
2601  6.800371 0.264479
2602  6.803994 0.264479
2603  6.807617 0.264479
2604  6.811240 0.264479
2605  6.814863 0.264479
2606  6.818486 0.264479
2607  6.822109 0.264479
2608  6.825732 0.264479
2609  6.829355 0.264479
2610  6.832978 0.264479
2611  6.836601 0.264479
2612  6.840224 0.264479
2613  6.843847 0.264479
2614  6.847470 0.264479
2615  6.851093 0.264479
2616  6.854716 0.264479
2617  6.858339 0.264479
2618  6.861962 0.260856
2619  6.865585 0.260856
2620  6.869208 0.257233
2621  6.872831 0.257233
2622  6.876454 0.253610
2623  6.880077 0.253610
2624  6.883700 0.249987
2625  6.887323 0.249987
2626  6.890946 0.246364
2627  6.894569 0.246364
2628  6.898192 0.242741
2629  6.901815 0.242741
2630  6.905438 0.239118
2631  6.909061 0.239118
2632  6.912684 0.239118
2633  6.916307 0.239118
2634  6.919930 0.239118
2635  6.923553 0.239118
2636  6.927176 0.239118
2637  6.930799 0.239118
2638  6.934422 0.239118
2639  6.938045 0.239118
2640  6.941668 0.239118
2641  6.945291 0.239118
2642  6.948914 0.239118
2643  6.952537 0.242741
2644  6.956160 0.246364
2645  6.959783 0.249987
2646  6.963406 0.253610
2647  6.967029 0.253610
2648  6.970652 0.257233
2649  6.974275 0.257233
2650  6.977898 0.260856
2651  6.981521 0.260856
2652  6.985144 0.264479
2653  6.988767 0.264479
2654  6.992390 0.268102
2655  6.996013 0.268102
2656  6.999636 0.271725
2657  7.003259 0.271725
2658  7.006882 0.275348
2659  7.010505 0.275348
2660  7.014128 0.275348
2661  7.017751 0.275348
2662  7.021374 0.275348
2663  7.024997 0.275348
2664  7.028620 0.275348
2665  7.032243 0.275348
2666  7.035866 0.275348
2667  7.039489 0.275348
2668  7.043112 0.275348
2669  7.046735 0.275348
2670  7.050358 0.275348
2671  7.053981 0.275348
2672  7.057604 0.275348
2673  7.061227 0.275348
2674  7.064850 0.275348
2675  7.068473 0.275348
2676  7.072096 0.275348
2677  7.075719 0.275348
2678  7.079342 0.275348
2679  7.082965 0.275348
2680  7.086588 0.275348
2681  7.090211 0.275348
2682  7.093834 0.275348
2683  7.097457 0.275348
2684  7.101080 0.275348
2685  7.104703 0.275348
2686  7.108326 0.271725
2687  7.111949 0.271725
2688  7.115572 0.268102
2689  7.119195 0.268102
2690  7.122818 0.264479
2691  7.126441 0.264479
2692  7.130064 0.260856
2693  7.133687 0.260856
2694  7.137310 0.257233
2695  7.140933 0.257233
2696  7.144556 0.253610
2697  7.148179 0.253610
2698  7.151802 0.249987
2699  7.155425 0.246364
2700  7.159048 0.242741
2701  7.162671 0.239118
2702  7.166294 0.235495
2703  7.169917 0.231872
2704  7.173540 0.231872
2705  7.177163 0.231872
2706  7.180786 0.231872
2707  7.184409 0.231872
2708  7.188032 0.231872
2709  7.191655 0.231872
2710  7.195278 0.231872
2711  7.198901 0.231872
2712  7.202524 0.228249
2713  7.206147 0.228249
2714  7.209770 0.228249
2715  7.213393 0.228249
2716  7.217016 0.228249
2717  7.220639 0.228249
2718  7.224262 0.228249
2719  7.227885 0.228249
2720  7.231508 0.228249
2721  7.235131 0.228249
2722  7.238754 0.228249
2723  7.242377 0.228249
2724  7.246000 0.224626
2725  7.249623 0.224626
2726  7.253246 0.221003
2727  7.256869 0.221003
2728  7.260492 0.217380
2729  7.264115 0.217380
2730  7.267738 0.213757
2731  7.271361 0.213757
2732  7.274984 0.210134
2733  7.278607 0.210134
2734  7.282230 0.206511
2735  7.285853 0.206511
2736  7.289476 0.206511
2737  7.293099 0.206511
2738  7.296722 0.210134
2739  7.300345 0.210134
2740  7.303968 0.210134
2741  7.307591 0.213757
2742  7.311214 0.213757
2743  7.314837 0.217380
2744  7.318460 0.221003
2745  7.322083 0.221003
2746  7.325706 0.224626
2747  7.329329 0.228249
2748  7.332952 0.231872
2749  7.332952 0.235495
2750  7.336575 0.239118
2751  7.340198 0.242741
2752  7.340198 0.246364
2753  7.343821 0.249987
2754  7.347444 0.249987
2755  7.351067 0.253610
2756  7.354690 0.253610
2757  7.358313 0.257233
2758  7.361936 0.257233
2759  7.365559 0.260856
2760  7.369182 0.260856
2761  7.372805 0.264479
2762  7.376428 0.264479
2763  7.380051 0.268102
2764  7.383674 0.268102
2765  7.387297 0.271725
2766  7.390920 0.271725
2767  7.394543 0.275348
2768  7.398166 0.278971
2769  7.401789 0.282594
2770  7.401789 0.286217
2771  7.405412 0.289840
2772  7.409035 0.293463
2773  7.409035 0.297086
2774  7.412658 0.300709
2775  7.416281 0.304332
2776  7.416281 0.307955
2777  7.416281 0.311578
2778  7.416281 0.315201
2779  7.416281 0.318824
2780  7.416281 0.322447
2781  7.419904 0.326070
2782  7.419904 0.329693
2783  7.423527 0.333316
2784  7.423527 0.336939
2785  7.427150 0.340562
2786  7.427150 0.344185
2787  7.430773 0.347808
2788  7.430773 0.351431
2789  7.434396 0.355054
2790  7.434396 0.358677
2791  7.438019 0.362300
2792  7.438019 0.365923
2793  7.441642 0.369546
2794  7.445265 0.373169
2795  7.448888 0.376792
2796  7.448888 0.380415
2797  7.452511 0.384038
2798  7.452511 0.387661
2799  7.456134 0.391284
2800  7.456134 0.394907
2801  7.459757 0.398530
2802  7.459757 0.402153
2803  7.463380 0.405776
2804  7.463380 0.409399
2805  7.467003 0.413022
2806  7.470626 0.416645
2807  7.474249 0.416645
2808  7.477872 0.420268
2809  7.481495 0.420268
2810  7.485118 0.423891
2811  7.488741 0.423891
2812  7.492364 0.427514
2813  7.495987 0.427514
2814  7.499610 0.431137
2815  7.503233 0.431137
2816  7.506856 0.434760
2817  7.510479 0.434760
2818  7.514102 0.438383
2819  7.517725 0.438383
2820  7.521348 0.438383
2821  7.524971 0.438383
2822  7.528594 0.438383
2823  7.532217 0.438383
2824  7.535840 0.438383
2825  7.539463 0.438383
2826  7.543086 0.438383
2827  7.546709 0.438383
2828  7.550332 0.438383
2829  7.553955 0.438383
2830  7.557578 0.438383
2831  7.561201 0.438383
2832  7.564824 0.438383
2833  7.568447 0.442006
2834  7.572070 0.442006
2835  7.575693 0.442006
2836  7.579316 0.445629
2837  7.582939 0.445629
2838  7.586562 0.449252
2839  7.590185 0.449252
2840  7.593808 0.452875
2841  7.597431 0.456498
2842  7.601054 0.460121
2843  7.604677 0.463744
2844  7.608300 0.467367
2845  7.608300 0.470990
2846  7.611923 0.474613
2847  7.611923 0.478236
2848  7.611923 0.481859
2849  7.615546 0.485482
2850  7.615546 0.489105
2851  7.615546 0.492728
2852  7.615546 0.496351
2853  7.615546 0.499974
2854  7.615546 0.503597
2855  7.615546 0.507220
2856  7.615546 0.510843
2857  7.615546 0.514466
2858  7.615546 0.518089
2859  7.615546 0.521712
2860  7.615546 0.525335
2861  7.619169 0.528958
2862  7.619169 0.532581
2863  7.622792 0.536204
2864  7.622792 0.539827
2865  7.626415 0.543450
2866  7.626415 0.547073
2867  7.630038 0.550696
2868  7.630038 0.554319
2869  7.633661 0.557942
2870  7.633661 0.561565
2871  7.637284 0.565188
2872  7.637284 0.568811
2873  7.640907 0.572434
2874  7.644530 0.576057
2875  7.648153 0.579680
2876  7.651776 0.579680
2877  7.655399 0.583303
2878  7.659022 0.586926
2879  7.659022 0.590549
2880  7.662645 0.594172
2881  7.662645 0.597795
2882  7.666268 0.601418
2883  7.669891 0.605041
2884  7.673514 0.605041
2885  7.677137 0.608664
2886  7.680760 0.608664
2887  7.684383 0.612287
2888  7.688006 0.612287
2889  7.691629 0.615910
2890  7.695252 0.615910
2891  7.698875 0.619533
2892  7.702498 0.619533
2893  7.706121 0.623156
2894  7.709744 0.623156
2895  7.713367 0.626779
2896  7.716990 0.626779
2897  7.720613 0.626779
2898  7.724236 0.626779
2899  7.727859 0.626779
2900  7.731482 0.626779
2901  7.735105 0.626779
2902  7.738728 0.626779
2903  7.742351 0.626779
2904  7.745974 0.626779
2905  7.749597 0.626779
2906  7.753220 0.626779
2907  7.756843 0.626779
2908  7.760466 0.626779
2909  7.764089 0.626779
2910  7.767712 0.630402
2911  7.771335 0.630402
2912  7.774958 0.630402
2913  7.778581 0.634025
2914  7.782204 0.634025
2915  7.785827 0.634025
2916  7.789450 0.637648
2917  7.793073 0.637648
2918  7.796696 0.641271
2919  7.800319 0.644894
2920  7.800319 0.648517
2921  7.803942 0.652140
2922  7.803942 0.655763
2923  7.807565 0.659386
2924  7.807565 0.663009
2925  7.811188 0.666632
2926  7.814811 0.670255
2927  7.814811 0.673878
2928  7.818434 0.677501
2929  7.818434 0.681124
2930  7.822057 0.684747
2931  7.825680 0.688370
2932  7.825680 0.691993
2933  7.829303 0.695616
2934  7.832926 0.699239
2935  7.836549 0.702862
2936  7.840172 0.706485
2937  7.843795 0.706485
2938  7.847418 0.710108
2939  7.851041 0.710108
2940  7.854664 0.713731
2941  7.858287 0.713731
2942  7.861910 0.717354
2943  7.865533 0.717354
2944  7.869156 0.720977
2945  7.872779 0.720977
2946  7.876402 0.724600
2947  7.880025 0.724600
2948  7.883648 0.728223
2949  7.887271 0.728223
2950  7.890894 0.728223
2951  7.894517 0.728223
2952  7.898140 0.731846
2953  7.901763 0.731846
2954  7.905386 0.731846
2955  7.909009 0.731846
2956  7.912632 0.731846
2957  7.916255 0.731846
2958  7.919878 0.735469
2959  7.923501 0.735469
2960  7.927124 0.739092
2961  7.930747 0.739092
2962  7.934370 0.739092
2963  7.937993 0.742715
2964  7.941616 0.742715
2965  7.945239 0.746338
2966  7.948862 0.749961
2967  7.952485 0.753584
2968  7.956108 0.757207
2969  7.956108 0.760830
2970  7.956108 0.764453
2971  7.956108 0.768076
2972  7.956108 0.771699
2973  7.956108 0.775322
2974  7.956108 0.778945
2975  7.956108 0.782568
2976  7.956108 0.786191
2977  7.956108 0.789814
2978  7.956108 0.793437
2979  7.956108 0.797060
2980  7.956108 0.800683
2981  7.956108 0.804306
2982  7.956108 0.807929
2983  7.959731 0.811552
2984  7.959731 0.815175
2985  7.963354 0.818798
2986  7.963354 0.822421
2987  7.966977 0.826044
2988  7.966977 0.829667
2989  7.970600 0.833290
2990  7.970600 0.836913
2991  7.974223 0.840536
2992  7.974223 0.844159
2993  7.977846 0.847782
2994  7.977846 0.851405
2995  7.981469 0.855028
2996  7.985092 0.858651
2997  7.988715 0.858651
2998  7.992338 0.862274
2999  7.995961 0.862274
3000  7.999584 0.865897
3001  8.003207 0.865897
3002  8.006830 0.869520
3003  8.010453 0.869520
3004  8.014076 0.873143
3005  8.017699 0.873143
3006  8.021322 0.876766
3007  8.024945 0.876766
3008  8.028568 0.880389
3009  8.032191 0.884012
3010  8.035814 0.884012
3011  8.039437 0.887635
3012  8.043060 0.887635
3013  8.046683 0.891258
3014  8.050306 0.891258
3015  8.053929 0.894881
3016  8.057552 0.894881
3017  8.061175 0.898504
3018  8.064798 0.898504
3019  8.068421 0.902127
3020  8.072044 0.902127
3021  8.075667 0.905750
3022  8.079290 0.905750
3023  8.082913 0.905750
3024  8.086536 0.905750
3025  8.090159 0.905750
3026  8.093782 0.905750
3027  8.097405 0.909373
3028  8.101028 0.909373
3029  8.104651 0.912996
3030  8.108274 0.912996
3031  8.111897 0.916619
3032  8.115520 0.916619
3033  8.119143 0.920242
3034  8.122766 0.920242
3035  8.126389 0.920242
3036  8.130012 0.923865
3037  8.133635 0.927488
3038  8.137258 0.931111
3039  8.140881 0.934734
3040  8.140881 0.938357
3041  8.144504 0.941980
3042  8.144504 0.945603
3043  8.148127 0.949226
3044  8.148127 0.952849
3045  8.151750 0.956472
3046  8.151750 0.960095
3047  8.155373 0.963718
3048  8.155373 0.967341
3049  8.158996 0.970964
3050  8.158996 0.974587
3051  8.162619 0.978210
3052  8.162619 0.981833
3053  8.166242 0.985456
3054  8.169865 0.989079
3055  8.173488 0.989079
3056  8.177111 0.992702
3057  8.180734 0.996325
3058  8.184357 0.996325
3059  8.187980 0.999948
3060  8.191603 1.003571
3061  8.195226 1.007194
3062  8.198849 1.010817
3063  8.202472 1.014440
3064  8.202472 1.018063
3065  8.206095 1.021686
3066  8.209718 1.025309
3067  8.213341 1.028932
3068  8.216964 1.032555
3069  8.220587 1.036178
3070  8.224210 1.036178
3071  8.227833 1.039801
3072  8.231456 1.039801
3073  8.235079 1.043424
3074  8.238702 1.043424
3075  8.242325 1.047047
3076  8.245948 1.047047
3077  8.249571 1.050670
3078  8.253194 1.050670
3079  8.256817 1.054293
3080  8.260440 1.057916
3081  8.264063 1.061539
3082  8.264063 1.065162
3083  8.267686 1.068785
3084  8.267686 1.072408
3085  8.271309 1.076031
3086  8.271309 1.079654
3087  8.274932 1.083277
3088  8.274932 1.086900
3089  8.278555 1.090523
3090  8.278555 1.094146
3091  8.282178 1.097769
3092  8.285801 1.101392
3093  8.285801 1.105015
3094  8.289424 1.108638
3095  8.293047 1.108638
3096  8.296670 1.112261
3097  8.300293 1.112261
3098  8.303916 1.115884
3099  8.307539 1.115884
3100  8.311162 1.119507
3101  8.314785 1.119507
3102  8.318408 1.123130
3103  8.322031 1.123130
3104  8.325654 1.126753
3105  8.329277 1.126753
3106  8.332900 1.130376
3107  8.336523 1.130376
3108  8.340146 1.133999
3109  8.343769 1.133999
3110  8.347392 1.137622
3111  8.351015 1.137622
3112  8.354638 1.141245
3113  8.358261 1.144868
3114  8.358261 1.148491
3115  8.361884 1.152114
3116  8.365507 1.155737
3117  8.369130 1.159360
3118  8.372753 1.162983
3119  8.376376 1.166606
3120  8.379999 1.170229
3121  8.383622 1.173852
3122  8.387245 1.177475
3123  8.390868 1.181098
3124  8.394491 1.184721
3125  8.398114 1.188344
3126  8.401737 1.191967
3127  8.405360 1.195590
3128  8.408983 1.199213
3129  8.408983 1.202836
3130  8.412606 1.206459
3131  8.416229 1.210082
3132  8.419852 1.213705
3133  8.419852 1.217328
3134  8.423475 1.220951
3135  8.427098 1.224574
3136  8.427098 1.228197
3137  8.430721 1.231820
3138  8.434344 1.235443
3139  8.434344 1.239066
3140  8.437967 1.242689
3141  8.441590 1.246312
3142  8.445213 1.249935
3143  8.448836 1.253558
3144  8.452459 1.257181
3145  8.456082 1.257181
3146  8.459705 1.260804
3147  8.463328 1.264427
3148  8.466951 1.268050
3149  8.470574 1.271673
3150  8.474197 1.275296
3151  8.477820 1.278919
3152  8.481443 1.282542
3153  8.485066 1.286165
3154  8.488689 1.289788
3155  8.492312 1.293411
3156  8.495935 1.297034
3157  8.499558 1.297034
3158  8.503181 1.300657
3159  8.506804 1.300657
3160  8.510427 1.304280
3161  8.514050 1.304280
3162  8.517673 1.307903
3163  8.521296 1.307903
3164  8.524919 1.311526
3165  8.528542 1.311526
3166  8.532165 1.315149
3167  8.535788 1.315149
3168  8.539411 1.318772
3169  8.543034 1.318772
3170  8.546657 1.318772
3171  8.550280 1.318772
3172  8.553903 1.318772
3173  8.557526 1.318772
3174  8.561149 1.318772
3175  8.564772 1.318772
3176  8.568395 1.322395
3177  8.572018 1.322395
3178  8.575641 1.326018
3179  8.579264 1.329641
3180  8.582887 1.333264
3181  8.586510 1.336887
3182  8.590133 1.340510
3183  8.593756 1.344133
3184  8.597379 1.347756
3185  8.601002 1.347756
3186  8.604625 1.351379
3187  8.608248 1.355002
3188  8.611871 1.355002
3189  8.615494 1.358625
3190  8.619117 1.358625
3191  8.622740 1.362248
3192  8.626363 1.362248
3193  8.629986 1.365871
3194  8.633609 1.369494
3195  8.637232 1.373117
3196  8.640855 1.376740
3197  8.644478 1.380363
3198  8.644478 1.383986
3199  8.648101 1.387609
3200  8.651724 1.391232
3201  8.655347 1.394855
3202  8.658970 1.398478
3203  8.658970 1.402101
3204  8.658970 1.405724
3205  8.658970 1.409347
3206  8.658970 1.412970
3207  8.658970 1.416593
3208  8.662593 1.420216
3209  8.662593 1.423839
3210  8.666216 1.427462
3211  8.666216 1.431085
3212  8.669839 1.434708
3213  8.669839 1.438331
3214  8.673462 1.441954
3215  8.673462 1.445577
3216  8.677085 1.449200
3217  8.677085 1.452823
3218  8.680708 1.456446
3219  8.680708 1.460069
3220  8.684331 1.463692
3221  8.687954 1.463692
3222  8.691577 1.467315
3223  8.695200 1.467315
3224  8.698823 1.470938
3225  8.702446 1.470938
3226  8.706069 1.474561
3227  8.709692 1.474561
3228  8.713315 1.478184
3229  8.716938 1.478184
3230  8.720561 1.481807
3231  8.724184 1.481807
3232  8.727807 1.485430
3233  8.731430 1.485430
3234  8.735053 1.485430
3235  8.738676 1.485430
3236  8.742299 1.485430
3237  8.745922 1.485430
3238  8.749545 1.485430
3239  8.753168 1.485430
3240  8.756791 1.485430
3241  8.760414 1.485430
3242  8.764037 1.485430
3243  8.767660 1.485430
3244  8.771283 1.489053
3245  8.774906 1.492676
3246  8.774906 1.496299
3247  8.778529 1.499922
3248  8.782152 1.503545
3249  8.782152 1.507168
3250  8.785775 1.510791
3251  8.789398 1.514414
3252  8.793021 1.518037
3253  8.793021 1.521660
3254  8.796644 1.525283
3255  8.800267 1.528906
3256  8.803890 1.532529
3257  8.803890 1.536152
3258  8.803890 1.539775
3259  8.803890 1.543398
3260  8.803890 1.547021
3261  8.803890 1.550644
3262  8.803890 1.554267
3263  8.803890 1.557890
3264  8.803890 1.561513
3265  8.803890 1.565136
3266  8.803890 1.568759
3267  8.803890 1.572382
3268  8.807513 1.576005
3269  8.807513 1.579628
3270  8.811136 1.583251
3271  8.811136 1.586874
3272  8.814759 1.590497
3273  8.814759 1.594120
3274  8.818382 1.597743
3275  8.818382 1.601366
3276  8.822005 1.604989
3277  8.822005 1.608612
3278  8.825628 1.612235
3279  8.825628 1.615858
3280  8.829251 1.619481
3281  8.832874 1.623104
3282  8.836497 1.623104
3283  8.840120 1.626727
3284  8.843743 1.626727
3285  8.847366 1.630350
3286  8.850989 1.630350
3287  8.854612 1.633973
3288  8.858235 1.633973
3289  8.861858 1.637596
3290  8.865481 1.637596
3291  8.869104 1.641219
3292  8.872727 1.641219
3293  8.876350 1.644842
3294  8.879973 1.648465
3295  8.879973 1.652088
3296  8.883596 1.655711
3297  8.887219 1.659334
3298  8.890842 1.662957
3299  8.894465 1.662957
3300  8.898088 1.666580
3301  8.901711 1.666580
3302  8.905334 1.670203
3303  8.908957 1.670203
3304  8.912580 1.673826
3305  8.916203 1.673826
3306  8.919826 1.677449
3307  8.923449 1.677449
3308  8.927072 1.681072
3309  8.930695 1.681072
3310  8.934318 1.684695
3311  8.937941 1.684695
3312  8.941564 1.684695
3313  8.945187 1.684695
3314  8.948810 1.684695
3315  8.952433 1.684695
3316  8.956056 1.684695
3317  8.959679 1.684695
3318  8.963302 1.688318
3319  8.966925 1.691941
3320  8.970548 1.691941
3321  8.974171 1.695564
3322  8.977794 1.695564
3323  8.981417 1.699187
3324  8.985040 1.699187
3325  8.988663 1.702810
3326  8.992286 1.702810
3327  8.995909 1.706433
3328  8.999532 1.706433
3329  9.003155 1.710056
3330  9.006778 1.710056
3331  9.010401 1.713679
3332  9.014024 1.713679
3333  9.017647 1.713679
3334  9.021270 1.713679
3335  9.024893 1.713679
3336  9.028516 1.713679
3337  9.032139 1.717302
3338  9.035762 1.720925
3339  9.039385 1.724548
3340  9.043008 1.724548
3341  9.046631 1.728171
3342  9.050254 1.731794
3343  9.053877 1.731794
3344  9.057500 1.735417
3345  9.061123 1.739040
3346  9.064746 1.739040
3347  9.068369 1.742663
3348  9.071992 1.742663
3349  9.075615 1.746286
3350  9.079238 1.746286
3351  9.082861 1.749909
3352  9.086484 1.753532
3353  9.090107 1.753532
3354  9.093730 1.757155
3355  9.097353 1.760778
3356  9.100976 1.760778
3357  9.104599 1.764401
3358  9.108222 1.764401
3359  9.111845 1.768024
3360  9.115468 1.768024
3361  9.119091 1.771647
3362  9.122714 1.775270
3363  9.126337 1.778893
3364  9.129960 1.782516
3365  9.129960 1.786139
3366  9.129960 1.789762
3367  9.129960 1.793385
3368  9.129960 1.797008
3369  9.133583 1.800631
3370  9.133583 1.804254
3371  9.137206 1.807877
3372  9.137206 1.811500
3373  9.140829 1.815123
3374  9.140829 1.818746
3375  9.144452 1.822369
3376  9.144452 1.825992
3377  9.148075 1.829615
3378  9.148075 1.833238
3379  9.151698 1.836861
3380  9.151698 1.840484
3381  9.155321 1.844107
3382  9.158944 1.844107
3383  9.162567 1.847730
3384  9.166190 1.847730
3385  9.169813 1.851353
3386  9.173436 1.851353
3387  9.177059 1.854976
3388  9.180682 1.854976
3389  9.184305 1.858599
3390  9.187928 1.858599
3391  9.191551 1.862222
3392  9.195174 1.862222
3393  9.198797 1.865845
3394  9.202420 1.865845
3395  9.206043 1.865845
3396  9.209666 1.865845
3397  9.213289 1.865845
3398  9.216912 1.865845
3399  9.220535 1.865845
3400  9.224158 1.865845
3401  9.227781 1.865845
3402  9.231404 1.869468
3403  9.235027 1.869468
3404  9.238650 1.869468
3405  9.242273 1.873091
3406  9.245896 1.873091
3407  9.249519 1.876714
3408  9.253142 1.876714
3409  9.256765 1.880337
3410  9.260388 1.883960
3411  9.264011 1.887583
3412  9.267634 1.891206
3413  9.267634 1.894829
3414  9.271257 1.898452
3415  9.271257 1.902075
3416  9.274880 1.905698
3417  9.274880 1.909321
3418  9.278503 1.912944
3419  9.278503 1.916567
3420  9.282126 1.920190
3421  9.282126 1.923813
3422  9.285749 1.927436
3423  9.285749 1.931059
3424  9.289372 1.934682
3425  9.289372 1.938305
3426  9.292995 1.941928
3427  9.296618 1.945551
3428  9.300241 1.949174
3429  9.303864 1.952797
3430  9.307487 1.952797
3431  9.311110 1.956420
3432  9.314733 1.960043
3433  9.318356 1.960043
3434  9.321979 1.963666
3435  9.325602 1.967289
3436  9.325602 1.970912
3437  9.329225 1.974535
3438  9.329225 1.978158
3439  9.329225 1.981781
3440  9.329225 1.985404
3441  9.332848 1.989027
3442  9.332848 1.992650
3443  9.336471 1.996273
3444  9.336471 1.999896
3445  9.340094 2.003519
3446  9.340094 2.007142
3447  9.343717 2.010765
3448  9.343717 2.014388
3449  9.347340 2.018011
3450  9.347340 2.021634
3451  9.350963 2.025257
3452  9.350963 2.028880
3453  9.354586 2.032503
3454  9.358209 2.036126
3455  9.361832 2.039749
3456  9.365455 2.039749
3457  9.369078 2.043372
3458  9.372701 2.043372
3459  9.376324 2.046995
3460  9.379947 2.046995
3461  9.383570 2.050618
3462  9.387193 2.050618
3463  9.390816 2.054241
3464  9.394439 2.054241
3465  9.398062 2.057864
3466  9.401685 2.057864
3467  9.405308 2.061487
3468  9.408931 2.065110
3469  9.408931 2.068733
3470  9.412554 2.072356
3471  9.412554 2.075979
3472  9.416177 2.079602
3473  9.416177 2.083225
3474  9.419800 2.086848
3475  9.419800 2.090471
3476  9.423423 2.094094
3477  9.427046 2.097717
3478  9.427046 2.101340
3479  9.430669 2.104963
3480  9.434292 2.108586
3481  9.437915 2.108586
3482  9.441538 2.112209
3483  9.445161 2.112209
3484  9.448784 2.115832
3485  9.452407 2.115832
3486  9.456030 2.119455
3487  9.459653 2.119455
3488  9.463276 2.123078
3489  9.466899 2.123078
3490  9.470522 2.126701
3491  9.474145 2.126701
3492  9.477768 2.130324
3493  9.481391 2.130324
3494  9.485014 2.130324
3495  9.488637 2.130324
3496  9.492260 2.130324
3497  9.495883 2.130324
3498  9.499506 2.130324
3499  9.503129 2.130324
3500  9.506752 2.130324
3501  9.510375 2.130324
3502  9.513998 2.130324
3503  9.517621 2.130324
3504  9.521244 2.130324
3505  9.524867 2.130324
3506  9.528490 2.130324
3507  9.532113 2.130324
3508  9.535736 2.130324
3509  9.539359 2.130324
3510  9.542982 2.130324
3511  9.546605 2.130324
3512  9.550228 2.130324
3513  9.553851 2.130324
3514  9.557474 2.133947
3515  9.561097 2.133947
3516  9.564720 2.137570
3517  9.568343 2.141193
3518  9.571966 2.144816
3519  9.575589 2.148439
3520  9.579212 2.152062
3521  9.582835 2.155685
3522  9.586458 2.159308
3523  9.590081 2.162931
3524  9.593704 2.166554
3525  9.597327 2.170177
3526  9.600950 2.173800
3527  9.604573 2.177423
3528  9.608196 2.181046
3529  9.611819 2.184669
3530  9.615442 2.188292
3531  9.619065 2.188292
3532  9.622688 2.191915
3533  9.626311 2.191915
3534  9.629934 2.195538
3535  9.633557 2.195538
3536  9.637180 2.199161
3537  9.640803 2.199161
3538  9.644426 2.202784
3539  9.648049 2.202784
3540  9.651672 2.206407
3541  9.655295 2.206407
3542  9.658918 2.210030
3543  9.662541 2.210030
3544  9.666164 2.210030
3545  9.669787 2.210030
3546  9.673410 2.210030
3547  9.677033 2.210030
3548  9.680656 2.210030
3549  9.684279 2.210030
3550  9.687902 2.210030
3551  9.691525 2.210030
3552  9.695148 2.213653
3553  9.698771 2.213653
3554  9.702394 2.217276
3555  9.706017 2.220899
3556  9.709640 2.220899
3557  9.713263 2.224522
3558  9.716886 2.228145
3559  9.720509 2.231768
3560  9.724132 2.235391
3561  9.727755 2.239014
3562  9.731378 2.242637
3563  9.735001 2.246260
3564  9.738624 2.249883
3565  9.742247 2.253506
3566  9.745870 2.257129
3567  9.749493 2.260752
3568  9.753116 2.264375
3569  9.756739 2.267998
3570  9.760362 2.271621
3571  9.763985 2.275244
3572  9.767608 2.278867
3573  9.771231 2.282490
3574  9.774854 2.282490
3575  9.778477 2.286113
3576  9.782100 2.289736
3577  9.785723 2.289736
3578  9.789346 2.293359
3579  9.792969 2.296982
3580  9.796592 2.296982
3581  9.800215 2.300605
3582  9.803838 2.304228
3583  9.807461 2.307851
3584  9.811084 2.311474
3585  9.814707 2.315097
3586  9.818330 2.318720
3587  9.821953 2.322343
3588  9.825576 2.325966
3589  9.829199 2.329589
3590  9.832822 2.333212
3591  9.836445 2.336835
3592  9.840068 2.340458
3593  9.843691 2.344081
3594  9.847314 2.347704
3595  9.850937 2.351327
3596  9.854560 2.354950
3597  9.858183 2.358573
3598  9.861806 2.362196
3599  9.865429 2.365819
3600  9.869052 2.365819
3601  9.872675 2.369442
3602  9.876298 2.373065
3603  9.879921 2.373065
3604  9.883544 2.376688
3605  9.887167 2.380311
3606  9.890790 2.383934
3607  9.894413 2.387557
3608  9.898036 2.391180
3609  9.901659 2.394803
3610  9.905282 2.398426
3611  9.908905 2.402049
3612  9.912528 2.405672
3613  9.912528 2.409295
3614  9.912528 2.412918
3615  9.916151 2.416541
3616  9.916151 2.420164
3617  9.919774 2.423787
3618  9.919774 2.427410
3619  9.923397 2.431033
3620  9.923397 2.434656
3621  9.927020 2.438279
3622  9.927020 2.441902
3623  9.930643 2.445525
3624  9.930643 2.449148
3625  9.934266 2.452771
3626  9.934266 2.456394
3627  9.937889 2.460017
3628  9.941512 2.463640
3629  9.945135 2.467263
3630  9.945135 2.470886
3631  9.948758 2.474509
3632  9.948758 2.478132
3633  9.952381 2.481755
3634  9.952381 2.485378
3635  9.956004 2.489001
3636  9.956004 2.492624
3637  9.959627 2.496247
3638  9.963250 2.499870
3639  9.963250 2.503493
3640  9.966873 2.507116
3641  9.970496 2.510739
3642  9.974119 2.514362
3643  9.974119 2.517985
3644  9.977742 2.521608
3645  9.981365 2.525231
3646  9.981365 2.528854
3647  9.984988 2.532477
3648  9.984988 2.536100
3649  9.984988 2.539723
3650  9.984988 2.543346
3651  9.984988 2.546969
3652  9.984988 2.550592
3653  9.984988 2.554215
3654  9.984988 2.557838
3655  9.984988 2.561461
3656  9.984988 2.565084
3657  9.984988 2.568707
3658  9.984988 2.572330
3659  9.984988 2.575953
3660  9.984988 2.579576
3661  9.984988 2.583199
3662  9.984988 2.586822
3663  9.984988 2.590445
3664  9.984988 2.594068
3665  9.984988 2.597691
3666  9.984988 2.601314
3667  9.984988 2.604937
3668  9.984988 2.608560
3669  9.984988 2.612183
3670  9.984988 2.615806
3671  9.984988 2.619429
3672  9.988611 2.623052
3673  9.988611 2.626675
3674  9.992234 2.630298
3675  9.992234 2.633921
3676  9.995857 2.637544
3677  9.995857 2.641167
3678  9.999480 2.644790
3679  9.999480 2.648413
3680  10.003103 2.652036
3681  10.003103 2.655659
3682  10.006726 2.659282
3683  10.006726 2.662905
3684  10.010349 2.666528
3685  10.010349 2.670151
3686  10.010349 2.673774
3687  10.010349 2.677397
3688  10.010349 2.681020
3689  10.010349 2.684643
3690  10.010349 2.688266
3691  10.010349 2.691889
3692  10.010349 2.695512
3693  10.010349 2.699135
3694  10.010349 2.702758
3695  10.010349 2.706381
3696  10.010349 2.710004
3697  10.010349 2.713627
3698  10.010349 2.717250
3699  10.013972 2.720873
3700  10.013972 2.724496
3701  10.017595 2.728119
3702  10.017595 2.731742
3703  10.021218 2.735365
3704  10.021218 2.738988
3705  10.024841 2.742611
3706  10.024841 2.746234
3707  10.028464 2.749857
3708  10.028464 2.753480
3709  10.032087 2.757103
3710  10.032087 2.760726
3711  10.035710 2.764349
3712  10.039333 2.767972
3713  10.042956 2.767972
3714  10.046579 2.771595
3715  10.050202 2.771595
3716  10.053825 2.775218
3717  10.057448 2.775218
3718  10.061071 2.778841
3719  10.064694 2.778841
3720  10.068317 2.782464
3721  10.071940 2.782464
3722  10.075563 2.786087
3723  10.079186 2.789710
3724  10.082809 2.793333
3725  10.086432 2.796956
3726  10.090055 2.800579
3727  10.093678 2.804202
3728  10.097301 2.807825
3729  10.100924 2.811448
3730  10.104547 2.811448
3731  10.108170 2.815071
3732  10.111793 2.818694
3733  10.115416 2.818694
3734  10.119039 2.822317
3735  10.122662 2.822317
3736  10.126285 2.825940
3737  10.129908 2.829563
3738  10.133531 2.833186
3739  10.133531 2.836809
3740  10.137154 2.840432
3741  10.137154 2.844055
3742  10.140777 2.847678
3743  10.140777 2.851301
3744  10.144400 2.854924
3745  10.144400 2.858547
3746  10.144400 2.862170
3747  10.144400 2.865793
3748  10.144400 2.869416
3749  10.144400 2.873039
3750  10.144400 2.876662
3751  10.144400 2.880285
3752  10.144400 2.883908
3753  10.144400 2.887531
3754  10.144400 2.891154
3755  10.144400 2.894777
3756  10.144400 2.898400
3757  10.144400 2.902023
3758  10.144400 2.905646
3759  10.144400 2.909269
3760  10.148023 2.912892
3761  10.148023 2.916515
3762  10.151646 2.920138
3763  10.151646 2.923761
3764  10.155269 2.927384
3765  10.155269 2.931007
3766  10.158892 2.934630
3767  10.158892 2.938253
3768  10.162515 2.941876
3769  10.162515 2.945499
3770  10.166138 2.949122
3771  10.166138 2.952745
3772  10.169761 2.956368
3773  10.173384 2.959991
3774  10.177007 2.959991
3775  10.180630 2.963614
3776  10.184253 2.963614
3777  10.187876 2.967237
3778  10.191499 2.967237
3779  10.195122 2.970860
3780  10.198745 2.970860
3781  10.202368 2.974483
3782  10.205991 2.974483
3783  10.209614 2.978106
3784  10.213237 2.978106
3785  10.216860 2.981729
3786  10.220483 2.981729
3787  10.220483 2.985352
3788  10.224106 2.988975
3789  10.224106 2.992598
3790  10.227729 2.996221
3791  10.227729 2.999844
3792  10.231352 3.003467
3793  10.231352 3.007090
3794  10.234975 3.010713
3795  10.234975 3.014336
3796  10.238598 3.017959
3797  10.238598 3.021582
3798  10.242221 3.025205
3799  10.242221 3.028828
3800  10.242221 3.032451
3801  10.245844 3.036074
3802  10.245844 3.039697
3803  10.249467 3.043320
3804  10.249467 3.046943
3805  10.253090 3.050566
3806  10.253090 3.054189
3807  10.256713 3.057812
3808  10.256713 3.061435
3809  10.260336 3.065058
3810  10.260336 3.068681
3811  10.263959 3.072304
3812  10.263959 3.075927
3813  10.267582 3.079550
3814  10.267582 3.083173
3815  10.271205 3.086796
3816  10.274828 3.090419
3817  10.278451 3.094042
3818  10.282074 3.097665
3819  10.285697 3.101288
3820  10.289320 3.104911
3821  10.292943 3.108534
3822  10.296566 3.112157
3823  10.300189 3.115780
3824  10.303812 3.119403
3825  10.307435 3.123026
3826  10.311058 3.126649
3827  10.314681 3.130272
3828  10.318304 3.133895
3829  10.321927 3.137518
3830  10.325550 3.141141
3831  10.325550 3.144764
3832  10.325550 3.148387
3833  10.325550 3.152010
3834  10.325550 3.155633
3835  10.325550 3.159256
3836  10.325550 3.162879
3837  10.329173 3.166502
3838  10.329173 3.170125
3839  10.329173 3.173748
3840  10.329173 3.177371
3841  10.332796 3.180994
3842  10.332796 3.184617
3843  10.336419 3.188240
3844  10.336419 3.191863
3845  10.340042 3.195486
3846  10.340042 3.199109
3847  10.340042 3.202732
3848  10.340042 3.206355
3849  10.340042 3.209978
3850  10.340042 3.213601
3851  10.343665 3.217224
3852  10.343665 3.220847
3853  10.347288 3.224470
3854  10.347288 3.228093
3855  10.350911 3.231716
3856  10.350911 3.235339
3857  10.354534 3.238962
3858  10.354534 3.242585
3859  10.358157 3.246208
3860  10.358157 3.249831
3861  10.361780 3.253454
3862  10.361780 3.257077
3863  10.365403 3.260700
3864  10.369026 3.264323
3865  10.372649 3.264323
3866  10.376272 3.267946
3867  10.379895 3.271569
3868  10.383518 3.275192
3869  10.387141 3.275192
3870  10.390764 3.278815
3871  10.394387 3.282438
3872  10.398010 3.282438
3873  10.401633 3.286061
3874  10.405256 3.286061
3875  10.408879 3.289684
3876  10.412502 3.293307
3877  10.416125 3.296930
3878  10.419748 3.300553
3879  10.419748 3.304176
3880  10.423371 3.307799
3881  10.423371 3.311422
3882  10.426994 3.315045
3883  10.426994 3.318668
3884  10.430617 3.322291
3885  10.434240 3.325914
3886  10.434240 3.329537
3887  10.437863 3.333160
3888  10.441486 3.336783
3889  10.445109 3.340406
3890  10.448732 3.340406
3891  10.452355 3.344029
3892  10.455978 3.347652
3893  10.459601 3.351275
3894  10.463224 3.354898
3895  10.466847 3.358521
3896  10.466847 3.362144
3897  10.466847 3.365767
3898  10.466847 3.369390
3899  10.470470 3.373013
3900  10.470470 3.376636
3901  10.470470 3.380259
3902  10.474093 3.383882
3903  10.474093 3.387505
3904  10.477716 3.391128
3905  10.477716 3.394751
3906  10.481339 3.398374
3907  10.481339 3.401997
3908  10.484962 3.405620
3909  10.484962 3.409243
3910  10.488585 3.412866
3911  10.488585 3.416489
3912  10.492208 3.420112
3913  10.492208 3.423735
3914  10.495831 3.427358
3915  10.495831 3.430981
3916  10.499454 3.434604
3917  10.499454 3.438227
3918  10.503077 3.441850
3919  10.503077 3.445473
3920  10.506700 3.449096
3921  10.510323 3.452719
3922  10.513946 3.456342
3923  10.517569 3.456342
3924  10.521192 3.459965
3925  10.524815 3.463588
3926  10.528438 3.463588
3927  10.532061 3.467211
3928  10.535684 3.470834
3929  10.539307 3.474457
3930  10.539307 3.478080
3931  10.542930 3.481703
3932  10.546553 3.485326
3933  10.546553 3.488949
3934  10.550176 3.492572
3935  10.550176 3.496195
3936  10.553799 3.499818
3937  10.553799 3.503441
3938  10.553799 3.507064
3939  10.553799 3.510687
3940  10.553799 3.514310
3941  10.553799 3.517933
3942  10.550176 3.521556
3943  10.550176 3.525179
3944  10.546553 3.528802
3945  10.542930 3.532425
3946  10.539307 3.536048
3947  10.535684 3.539671
3948  10.532061 3.543294
3949  10.528438 3.546917
3950  10.524815 3.550540
3951  10.521192 3.554163
3952  10.517569 3.557786
3953  10.517569 3.561409
3954  10.513946 3.565032
3955  10.513946 3.568655
3956  10.510323 3.572278
3957  10.510323 3.575901
3958  10.506700 3.579524
3959  10.506700 3.583147
3960  10.503077 3.586770
3961  10.503077 3.590393
3962  10.499454 3.594016
3963  10.499454 3.597639
3964  10.495831 3.601262
3965  10.495831 3.604885
3966  10.492208 3.608508
3967  10.492208 3.612131
3968  10.488585 3.615754
3969  10.488585 3.619377
3970  10.488585 3.623000
3971  10.488585 3.626623
3972  10.488585 3.630246
3973  10.488585 3.633869
3974  10.488585 3.637492
3975  10.488585 3.641115
3976  10.488585 3.644738
3977  10.488585 3.648361
3978  10.488585 3.651984
3979  10.488585 3.655607
3980  10.488585 3.659230
3981  10.488585 3.662853
3982  10.488585 3.666476
3983  10.488585 3.670099
3984  10.488585 3.673722
3985  10.484962 3.677345
3986  10.484962 3.680968
3987  10.481339 3.684591
3988  10.481339 3.688214
3989  10.477716 3.691837
3990  10.477716 3.695460
3991  10.477716 3.699083
3992  10.477716 3.702706
3993  10.477716 3.706329
3994  10.477716 3.709952
3995  10.477716 3.713575
3996  10.477716 3.717198
3997  10.477716 3.720821
3998  10.477716 3.724444
3999  10.477716 3.728067
4000  10.477716 3.731690
4001  10.477716 3.735313
4002  10.477716 3.738936
4003  10.477716 3.742559
4004  10.477716 3.746182
4005  10.477716 3.749805
4006  10.477716 3.753428
4007  10.477716 3.757051
4008  10.477716 3.760674
4009  10.477716 3.764297
4010  10.477716 3.767920
4011  10.477716 3.771543
4012  10.477716 3.775166
4013  10.481339 3.778789
4014  10.481339 3.782412
4015  10.484962 3.786035
4016  10.484962 3.789658
4017  10.484962 3.793281
4018  10.488585 3.796904
4019  10.488585 3.800527
4020  10.492208 3.804150
4021  10.492208 3.807773
4022  10.495831 3.811396
4023  10.495831 3.815019
4024  10.499454 3.818642
4025  10.499454 3.822265
4026  10.503077 3.825888
4027  10.503077 3.829511
4028  10.506700 3.833134
4029  10.506700 3.836757
4030  10.510323 3.840380
4031  10.513946 3.844003
4032  10.517569 3.844003
4033  10.521192 3.847626
4034  10.524815 3.851249
4035  10.528438 3.851249
4036  10.532061 3.854872
4037  10.535684 3.858495
4038  10.535684 3.862118
4039  10.539307 3.865741
4040  10.539307 3.869364
4041  10.539307 3.872987
4042  10.539307 3.876610
4043  10.539307 3.880233
4044  10.535684 3.883856
4045  10.535684 3.887479
4046  10.532061 3.891102
4047  10.532061 3.894725
4048  10.532061 3.898348
4049  10.532061 3.901971
4050  10.532061 3.905594
4051  10.532061 3.909217
4052  10.532061 3.912840
4053  10.532061 3.916463
4054  10.532061 3.920086
4055  10.532061 3.923709
4056  10.532061 3.927332
4057  10.532061 3.930955
4058  10.532061 3.934578
4059  10.532061 3.938201
4060  10.532061 3.941824
4061  10.532061 3.945447
4062  10.532061 3.949070
4063  10.532061 3.952693
4064  10.532061 3.956316
4065  10.532061 3.959939
4066  10.532061 3.963562
4067  10.532061 3.967185
4068  10.532061 3.970808
4069  10.535684 3.974431
4070  10.535684 3.978054
4071  10.539307 3.981677
4072  10.539307 3.985300
4073  10.542930 3.988923
4074  10.542930 3.992546
4075  10.546553 3.996169
4076  10.546553 3.999792
4077  10.550176 4.003415
4078  10.550176 4.007038
4079  10.553799 4.010661
4080  10.553799 4.014284
4081  10.553799 4.017907
4082  10.553799 4.021530
4083  10.553799 4.025153
4084  10.553799 4.028776
4085  10.553799 4.032399
4086  10.553799 4.036022
4087  10.553799 4.039645
4088  10.553799 4.043268
4089  10.553799 4.046891
4090  10.553799 4.050514
4091  10.553799 4.054137
4092  10.553799 4.057760
4093  10.553799 4.061383
4094  10.553799 4.065006
4095  10.553799 4.068629
4096  10.553799 4.072252
4097  10.553799 4.075875
4098  10.557422 4.079498
4099  10.557422 4.083121
4100  10.561045 4.086744
4101  10.561045 4.090367
4102  10.564668 4.093990
4103  10.564668 4.097613
4104  10.564668 4.101236
4105  10.564668 4.104859
4106  10.564668 4.108482
4107  10.564668 4.112105
4108  10.564668 4.115728
4109  10.561045 4.119351
4110  10.561045 4.122974
4111  10.561045 4.126597
4112  10.561045 4.130220
4113  10.561045 4.133843
4114  10.561045 4.137466
4115  10.561045 4.141089
4116  10.561045 4.144712
4117  10.561045 4.148335
4118  10.561045 4.151958
4119  10.561045 4.155581
4120  10.561045 4.159204
4121  10.561045 4.162827
4122  10.561045 4.166450
4123  10.561045 4.170073
4124  10.561045 4.173696
4125  10.561045 4.177319
4126  10.561045 4.180942
4127  10.561045 4.184565
4128  10.561045 4.188188
4129  10.561045 4.191811
4130  10.561045 4.195434
4131  10.561045 4.199057
4132  10.561045 4.202680
4133  10.561045 4.206303
4134  10.561045 4.209926
4135  10.564668 4.213549
4136  10.561045 4.217172
4137  10.561045 4.220795
4138  10.557422 4.224418
4139  10.557422 4.228041
4140  10.553799 4.231664
4141  10.553799 4.235287
4142  10.550176 4.238910
4143  10.550176 4.242533
4144  10.550176 4.246156
4145  10.550176 4.249779
4146  10.550176 4.253402
4147  10.550176 4.257025
4148  10.550176 4.260648
4149  10.550176 4.264271
4150  10.550176 4.267894
4151  10.550176 4.271517
4152  10.550176 4.275140
4153  10.550176 4.278763
4154  10.550176 4.282386
4155  10.550176 4.286009
4156  10.546553 4.289632
4157  10.546553 4.293255
4158  10.542930 4.296878
4159  10.542930 4.300501
4160  10.542930 4.304124
4161  10.542930 4.307747
4162  10.542930 4.311370
4163  10.542930 4.314993
4164  10.542930 4.318616
4165  10.542930 4.322239
4166  10.542930 4.325862
4167  10.542930 4.329485
4168  10.542930 4.333108
4169  10.542930 4.336731
4170  10.542930 4.340354
4171  10.542930 4.343977
4172  10.542930 4.347600
4173  10.542930 4.351223
4174  10.542930 4.354846
4175  10.542930 4.358469
4176  10.542930 4.362092
4177  10.542930 4.365715
4178  10.542930 4.369338
4179  10.542930 4.372961
4180  10.542930 4.376584
4181  10.542930 4.380207
4182  10.542930 4.383830
4183  10.542930 4.387453
4184  10.542930 4.391076
4185  10.542930 4.394699
4186  10.542930 4.398322
4187  10.542930 4.401945
4188  10.542930 4.405568
4189  10.542930 4.409191
4190  10.542930 4.412814
4191  10.542930 4.416437
4192  10.542930 4.420060
4193  10.542930 4.423683
4194  10.542930 4.427306
4195  10.542930 4.430929
4196  10.542930 4.434552
4197  10.542930 4.438175
4198  10.542930 4.441798
4199  10.542930 4.445421
4200  10.542930 4.449044
4201  10.542930 4.452667
4202  10.542930 4.456290
4203  10.542930 4.459913
4204  10.542930 4.463536
4205  10.542930 4.467159
4206  10.542930 4.470782
4207  10.542930 4.474405
4208  10.546553 4.478028
4209  10.546553 4.481651
4210  10.550176 4.485274
4211  10.550176 4.488897
4212  10.553799 4.492520
4213  10.553799 4.496143
4214  10.557422 4.499766
4215  10.557422 4.503389
4216  10.561045 4.507012
4217  10.561045 4.510635
4218  10.564668 4.514258
4219  10.564668 4.517881
4220  10.568291 4.521504
4221  10.568291 4.525127
4222  10.568291 4.528750
4223  10.568291 4.532373
4224  10.571914 4.535996
4225  10.571914 4.539619
4226  10.571914 4.543242
4227  10.571914 4.546865
4228  10.575537 4.550488
4229  10.575537 4.554111
4230  10.575537 4.557734
4231  10.579160 4.561357
4232  10.579160 4.564980
4233  10.582783 4.568603
4234  10.582783 4.572226
4235  10.586406 4.575849
4236  10.586406 4.579472
4237  10.586406 4.583095
4238  10.586406 4.586718
4239  10.586406 4.590341
4240  10.586406 4.593964
4241  10.586406 4.597587
4242  10.586406 4.601210
4243  10.586406 4.604833
4244  10.586406 4.608456
4245  10.586406 4.612079
4246  10.586406 4.615702
4247  10.586406 4.619325
4248  10.586406 4.622948
4249  10.586406 4.626571
4250  10.586406 4.630194
4251  10.586406 4.633817
4252  10.586406 4.637440
4253  10.586406 4.641063
4254  10.586406 4.644686
4255  10.586406 4.648309
4256  10.586406 4.651932
4257  10.586406 4.655555
4258  10.586406 4.659178
4259  10.586406 4.662801
4260  10.590029 4.666424
4261  10.590029 4.670047
4262  10.593652 4.673670
4263  10.593652 4.677293
4264  10.597275 4.680916
4265  10.597275 4.684539
4266  10.597275 4.688162
4267  10.597275 4.691785
4268  10.597275 4.695408
4269  10.597275 4.699031
4270  10.597275 4.702654
4271  10.597275 4.706277
4272  10.597275 4.709900
4273  10.597275 4.713523
4274  10.597275 4.717146
4275  10.597275 4.720769
4276  10.597275 4.724392
4277  10.597275 4.728015
4278  10.597275 4.731638
4279  10.597275 4.735261
4280  10.600898 4.738884
4281  10.600898 4.742507
4282  10.600898 4.746130
4283  10.604521 4.749753
4284  10.604521 4.753376
4285  10.608144 4.756999
4286  10.608144 4.760622
4287  10.608144 4.764245
4288  10.608144 4.767868
4289  10.608144 4.771491
4290  10.608144 4.775114
4291  10.604521 4.778737
4292  10.604521 4.782360
4293  10.604521 4.785983
4294  10.604521 4.789606
4295  10.604521 4.793229
4296  10.604521 4.796852
4297  10.604521 4.800475
4298  10.604521 4.804098
4299  10.604521 4.807721
4300  10.604521 4.811344
4301  10.604521 4.814967
4302  10.604521 4.818590
4303  10.604521 4.822213
4304  10.604521 4.825836
4305  10.604521 4.829459
4306  10.604521 4.833082
4307  10.604521 4.836705
4308  10.604521 4.840328
4309  10.604521 4.843951
4310  10.600898 4.847574
4311  10.600898 4.851197
4312  10.597275 4.854820
4313  10.597275 4.858443
4314  10.597275 4.862066
4315  10.597275 4.865689
4316  10.597275 4.869312
4317  10.597275 4.872935
4318  10.597275 4.876558
4319  10.597275 4.880181
4320  10.597275 4.883804
4321  10.597275 4.887427
4322  10.597275 4.891050
4323  10.597275 4.894673
4324  10.597275 4.898296
4325  10.597275 4.901919
4326  10.597275 4.905542
4327  10.597275 4.909165
4328  10.597275 4.912788
4329  10.597275 4.916411
4330  10.597275 4.920034
4331  10.597275 4.923657
4332  10.597275 4.927280
4333  10.597275 4.930903
4334  10.597275 4.934526
4335  10.597275 4.938149
4336  10.597275 4.941772
4337  10.597275 4.945395
4338  10.600898 4.949018
4339  10.600898 4.952641
4340  10.604521 4.956264
4341  10.604521 4.959887
4342  10.608144 4.963510
4343  10.608144 4.967133
4344  10.608144 4.970756
4345  10.608144 4.974379
4346  10.611767 4.978002
4347  10.611767 4.981625
4348  10.615390 4.985248
4349  10.615390 4.988871
4350  10.619013 4.992494
4351  10.619013 4.996117
4352  10.622636 4.999740
4353  10.622636 5.003363
4354  10.626259 5.006986
4355  10.626259 5.010609
4356  10.629882 5.014232
4357  10.629882 5.017855
4358  10.629882 5.021478
4359  10.629882 5.025101
4360  10.629882 5.028724
4361  10.629882 5.032347
4362  10.629882 5.035970
4363  10.629882 5.039593
4364  10.629882 5.043216
4365  10.629882 5.046839
4366  10.629882 5.050462
4367  10.629882 5.054085
4368  10.629882 5.057708
4369  10.629882 5.061331
4370  10.629882 5.064954
4371  10.629882 5.068577
4372  10.629882 5.072200
4373  10.629882 5.075823
4374  10.629882 5.079446
4375  10.629882 5.083069
4376  10.629882 5.086692
4377  10.629882 5.090315
4378  10.629882 5.093938
4379  10.629882 5.097561
4380  10.629882 5.101184
4381  10.629882 5.104807
4382  10.629882 5.108430
4383  10.629882 5.112053
4384  10.629882 5.115676
4385  10.629882 5.119299
4386  10.629882 5.122922
4387  10.629882 5.126545
4388  10.629882 5.130168
4389  10.633505 5.133791
4390  10.633505 5.137414
4391  10.633505 5.141037
4392  10.633505 5.144660
4393  10.633505 5.148283
4394  10.633505 5.151906
4395  10.633505 5.155529
4396  10.633505 5.159152
4397  10.637128 5.162775
4398  10.637128 5.166398
4399  10.637128 5.170021
4400  10.637128 5.173644
4401  10.640751 5.177267
4402  10.640751 5.180890
4403  10.644374 5.184513
4404  10.644374 5.188136
4405  10.647997 5.191759
4406  10.647997 5.195382
4407  10.647997 5.199005
4408  10.647997 5.202628
4409  10.647997 5.206251
4410  10.647997 5.209874
4411  10.647997 5.213497
4412  10.651620 5.217120
4413  10.651620 5.220743
4414  10.655243 5.224366
4415  10.655243 5.227989
4416  10.658866 5.231612
4417  10.658866 5.235235
4418  10.662489 5.238858
4419  10.662489 5.242481
4420  10.666112 5.246104
4421  10.666112 5.249727
4422  10.669735 5.253350
4423  10.669735 5.256973
4424  10.673358 5.260596
4425  10.673358 5.264219
4426  10.676981 5.267842
4427  10.676981 5.271465
4428  10.676981 5.275088
4429  10.676981 5.278711
4430  10.676981 5.282334
4431  10.680604 5.285957
4432  10.680604 5.289580
4433  10.680604 5.293203
4434  10.684227 5.296826
4435  10.684227 5.300449
4436  10.687850 5.304072
4437  10.687850 5.307695
4438  10.691473 5.311318
4439  10.691473 5.314941
4440  10.695096 5.318564
4441  10.695096 5.322187
4442  10.698719 5.325810
4443  10.698719 5.329433
4444  10.698719 5.333056
4445  10.698719 5.336679
4446  10.695096 5.340302
4447  10.695096 5.343925
4448  10.695096 5.347548
4449  10.691473 5.351171
4450  10.691473 5.354794
4451  10.691473 5.358417
4452  10.691473 5.362040
4453  10.691473 5.365663
4454  10.691473 5.369286
4455  10.691473 5.372909
4456  10.691473 5.376532
4457  10.691473 5.380155
4458  10.691473 5.383778
4459  10.691473 5.387401
4460  10.691473 5.391024
4461  10.691473 5.394647
4462  10.691473 5.398270
4463  10.691473 5.401893
4464  10.691473 5.405516
4465  10.691473 5.409139
4466  10.691473 5.412762
4467  10.691473 5.416385
4468  10.691473 5.420008
4469  10.691473 5.423631
4470  10.691473 5.427254
4471  10.691473 5.430877
4472  10.691473 5.434500
4473  10.691473 5.438123
4474  10.691473 5.441746
4475  10.691473 5.445369
4476  10.691473 5.448992
4477  10.691473 5.452615
4478  10.691473 5.456238
4479  10.691473 5.459861
4480  10.691473 5.463484
4481  10.691473 5.467107
4482  10.691473 5.470730
4483  10.691473 5.474353
4484  10.691473 5.477976
4485  10.691473 5.481599
4486  10.691473 5.485222
4487  10.695096 5.488845
4488  10.695096 5.492468
4489  10.698719 5.496091
4490  10.698719 5.499714
4491  10.702342 5.503337
4492  10.702342 5.506960
4493  10.705965 5.510583
4494  10.705965 5.514206
4495  10.709588 5.517829
4496  10.709588 5.521452
4497  10.709588 5.525075
4498  10.709588 5.528698
4499  10.709588 5.532321
4500  10.709588 5.535944
4501  10.709588 5.539567
4502  10.709588 5.543190
4503  10.709588 5.546813
4504  10.705965 5.550436
4505  10.705965 5.554059
4506  10.702342 5.557682
4507  10.702342 5.561305
4508  10.698719 5.564928
4509  10.698719 5.568551
4510  10.695096 5.572174
4511  10.695096 5.575797
4512  10.691473 5.579420
4513  10.691473 5.583043
4514  10.687850 5.586666
4515  10.687850 5.590289
4516  10.684227 5.593912
4517  10.684227 5.597535
4518  10.684227 5.601158
4519  10.684227 5.604781
4520  10.684227 5.608404
4521  10.684227 5.612027
4522  10.684227 5.615650
4523  10.684227 5.619273
4524  10.684227 5.622896
4525  10.684227 5.626519
4526  10.684227 5.630142
4527  10.684227 5.633765
4528  10.684227 5.637388
4529  10.684227 5.641011
4530  10.684227 5.644634
4531  10.684227 5.648257
4532  10.684227 5.651880
4533  10.684227 5.655503
4534  10.684227 5.659126
4535  10.684227 5.662749
4536  10.684227 5.666372
4537  10.684227 5.669995
4538  10.684227 5.673618
4539  10.687850 5.677241
4540  10.687850 5.680864
4541  10.687850 5.684487
4542  10.687850 5.688110
4543  10.687850 5.691733
4544  10.687850 5.695356
4545  10.687850 5.698979
4546  10.687850 5.702602
4547  10.687850 5.706225
4548  10.687850 5.709848
4549  10.687850 5.713471
4550  10.687850 5.717094
4551  10.687850 5.720717
4552  10.687850 5.724340
4553  10.687850 5.727963
4554  10.687850 5.731586
4555  10.687850 5.735209
4556  10.687850 5.738832
4557  10.687850 5.742455
4558  10.687850 5.746078
4559  10.691473 5.749701
4560  10.691473 5.753324
4561  10.695096 5.756947
4562  10.695096 5.760570
4563  10.698719 5.764193
4564  10.698719 5.767816
4565  10.702342 5.771439
4566  10.702342 5.775062
4567  10.705965 5.778685
4568  10.705965 5.782308
4569  10.709588 5.785931
4570  10.709588 5.789554
4571  10.713211 5.793177
4572  10.713211 5.796800
4573  10.713211 5.800423
4574  10.713211 5.804046
4575  10.713211 5.807669
4576  10.713211 5.811292
4577  10.713211 5.814915
4578  10.713211 5.818538
4579  10.713211 5.822161
4580  10.713211 5.825784
4581  10.713211 5.829407
4582  10.713211 5.833030
4583  10.713211 5.836653
4584  10.713211 5.840276
4585  10.713211 5.843899
4586  10.713211 5.847522
4587  10.713211 5.851145
4588  10.713211 5.854768
4589  10.713211 5.858391
4590  10.716834 5.862014
4591  10.713211 5.865637
4592  10.713211 5.869260
4593  10.709588 5.872883
4594  10.709588 5.876506
4595  10.705965 5.880129
4596  10.705965 5.883752
4597  10.705965 5.887375
4598  10.705965 5.890998
4599  10.705965 5.894621
4600  10.705965 5.898244
4601  10.705965 5.901867
4602  10.705965 5.905490
4603  10.705965 5.909113
4604  10.705965 5.912736
4605  10.705965 5.916359
4606  10.705965 5.919982
4607  10.705965 5.923605
4608  10.705965 5.927228
4609  10.705965 5.930851
4610  10.705965 5.934474
4611  10.705965 5.938097
4612  10.705965 5.941720
4613  10.705965 5.945343
4614  10.705965 5.948966
4615  10.705965 5.952589
4616  10.705965 5.956212
4617  10.705965 5.959835
4618  10.705965 5.963458
4619  10.709588 5.967081
4620  10.709588 5.970704
4621  10.713211 5.974327
4622  10.713211 5.977950
4623  10.716834 5.981573
4624  10.716834 5.985196
4625  10.720457 5.988819
4626  10.720457 5.992442
4627  10.724080 5.996065
4628  10.724080 5.999688
4629  10.727703 6.003311
4630  10.727703 6.006934
4631  10.731326 6.010557
4632  10.734949 6.014180
4633  10.738572 6.014180
4634  10.738572 6.017803
4635  10.738572 6.021426
4636  10.738572 6.025049
4637  10.738572 6.028672
4638  10.738572 6.032295
4639  10.738572 6.035918
4640  10.738572 6.039541
4641  10.738572 6.043164
4642  10.738572 6.046787
4643  10.738572 6.050410
4644  10.738572 6.054033
4645  10.738572 6.057656
4646  10.738572 6.061279
4647  10.738572 6.064902
4648  10.738572 6.068525
4649  10.738572 6.072148
4650  10.738572 6.075771
4651  10.738572 6.079394
4652  10.738572 6.083017
4653  10.738572 6.086640
4654  10.738572 6.090263
4655  10.742195 6.093886
4656  10.738572 6.097509
4657  10.738572 6.101132
4658  10.734949 6.104755
4659  10.734949 6.108378
4660  10.731326 6.112001
4661  10.731326 6.115624
4662  10.727703 6.119247
4663  10.727703 6.122870
4664  10.727703 6.126493
4665  10.727703 6.130116
4666  10.727703 6.133739
4667  10.727703 6.137362
4668  10.727703 6.140985
4669  10.727703 6.144608
4670  10.727703 6.148231
4671  10.727703 6.151854
4672  10.727703 6.155477
4673  10.727703 6.159100
4674  10.727703 6.162723
4675  10.727703 6.166346
4676  10.727703 6.169969
4677  10.727703 6.173592
4678  10.727703 6.177215
4679  10.727703 6.180838
4680  10.727703 6.184461
4681  10.727703 6.188084
4682  10.727703 6.191707
4683  10.727703 6.195330
4684  10.727703 6.198953
4685  10.731326 6.202576
4686  10.731326 6.206199
4687  10.734949 6.209822
4688  10.734949 6.213445
4689  10.738572 6.217068
4690  10.738572 6.220691
4691  10.742195 6.224314
4692  10.742195 6.227937
4693  10.745818 6.231560
4694  10.745818 6.235183
4695  10.745818 6.238806
4696  10.745818 6.242429
4697  10.745818 6.246052
4698  10.745818 6.249675
4699  10.749441 6.253298
4700  10.749441 6.256921
4701  10.749441 6.260544
4702  10.749441 6.264167
4703  10.753064 6.267790
4704  10.753064 6.271413
4705  10.756687 6.275036
4706  10.756687 6.278659
4707  10.760310 6.282282
4708  10.760310 6.285905
4709  10.763933 6.289528
4710  10.763933 6.293151
4711  10.767556 6.296774
4712  10.767556 6.300397
4713  10.771179 6.304020
4714  10.771179 6.307643
4715  10.774802 6.311266
4716  10.778425 6.314889
4717  10.782048 6.318512
4718  10.785671 6.322135
4719  10.785671 6.325758
4720  10.789294 6.329381
4721  10.789294 6.333004
4722  10.792917 6.336627
4723  10.792917 6.340250
4724  10.796540 6.343873
4725  10.800163 6.343873
4726  10.803786 6.347496
4727  10.807409 6.347496
4728  10.811032 6.351119
4729  10.814655 6.351119
4730  10.818278 6.354742
4731  10.821901 6.354742
4732  10.825524 6.358365
4733  10.829147 6.358365
4734  10.832770 6.361988
4735  10.836393 6.361988
4736  10.840016 6.365611
4737  10.843639 6.365611
4738  10.847262 6.365611
4739  10.850885 6.365611
4740  10.854508 6.365611
4741  10.858131 6.365611
4742  10.861754 6.365611
4743  10.865377 6.365611
4744  10.869000 6.365611
4745  10.872623 6.365611
4746  10.876246 6.365611
4747  10.879869 6.365611
4748  10.879869 6.369234
4749  10.879869 6.372857
4750  10.879869 6.376480
4751  10.879869 6.380103
4752  10.879869 6.383726
4753  10.879869 6.387349
4754  10.879869 6.390972
4755  10.879869 6.394595
4756  10.879869 6.398218
4757  10.879869 6.401841
4758  10.879869 6.405464
4759  10.879869 6.409087
4760  10.879869 6.412710
4761  10.879869 6.416333
4762  10.879869 6.419956
4763  10.879869 6.423579
4764  10.879869 6.427202
4765  10.879869 6.430825
4766  10.879869 6.434448
4767  10.879869 6.438071
4768  10.879869 6.441694
4769  10.879869 6.445317
4770  10.879869 6.448940
4771  10.879869 6.452563
4772  10.879869 6.456186
4773  10.879869 6.459809
4774  10.879869 6.463432
4775  10.879869 6.467055
4776  10.879869 6.470678
4777  10.879869 6.474301
4778  10.879869 6.477924
4779  10.879869 6.481547
4780  10.879869 6.485170
4781  10.879869 6.488793
4782  10.879869 6.492416
4783  10.879869 6.496039
4784  10.879869 6.499662
4785  10.879869 6.503285
4786  10.879869 6.506908
4787  10.879869 6.510531
4788  10.879869 6.514154
4789  10.879869 6.517777
4790  10.879869 6.521400
4791  10.879869 6.525023
4792  10.879869 6.528646
4793  10.879869 6.532269
4794  10.879869 6.535892
4795  10.879869 6.539515
4796  10.879869 6.543138
4797  10.879869 6.546761
4798  10.879869 6.550384
4799  10.879869 6.554007
4800  10.879869 6.557630
4801  10.879869 6.561253
4802  10.879869 6.564876
4803  10.879869 6.568499
4804  10.879869 6.572122
4805  10.879869 6.575745
4806  10.879869 6.579368
4807  10.879869 6.582991
4808  10.879869 6.586614
4809  10.879869 6.590237
4810  10.879869 6.593860
4811  10.879869 6.597483
4812  10.879869 6.601106
4813  10.879869 6.604729
4814  10.879869 6.608352
4815  10.879869 6.611975
4816  10.879869 6.615598
4817  10.879869 6.619221
4818  10.879869 6.622844
4819  10.879869 6.626467
4820  10.879869 6.630090
4821  10.879869 6.633713
4822  10.879869 6.637336
4823  10.879869 6.640959
4824  10.879869 6.644582
4825  10.879869 6.648205
4826  10.879869 6.651828
4827  10.879869 6.655451
4828  10.879869 6.659074
4829  10.879869 6.662697
4830  10.879869 6.666320
4831  10.879869 6.669943
4832  10.879869 6.673566
4833  10.879869 6.677189
4834  10.879869 6.680812
4835  10.879869 6.684435
4836  10.879869 6.688058
4837  10.879869 6.691681
4838  10.879869 6.695304
4839  10.879869 6.698927
4840  10.879869 6.702550
4841  10.879869 6.706173
4842  10.879869 6.709796
4843  10.879869 6.713419
4844  10.879869 6.717042
4845  10.879869 6.720665
4846  10.879869 6.724288
4847  10.879869 6.727911
4848  10.879869 6.731534
4849  10.879869 6.735157
4850  10.879869 6.738780
4851  10.879869 6.742403
4852  10.879869 6.746026
4853  10.879869 6.749649
4854  10.879869 6.753272
4855  10.879869 6.756895
4856  10.879869 6.760518
4857  10.879869 6.764141
4858  10.879869 6.767764
4859  10.879869 6.771387
4860  10.879869 6.775010
4861  10.879869 6.778633
4862  10.879869 6.782256
4863  10.879869 6.785879
4864  10.879869 6.789502
4865  10.879869 6.793125
4866  10.879869 6.796748
4867  10.879869 6.800371
4868  10.879869 6.803994
4869  10.879869 6.807617
4870  10.879869 6.811240
4871  10.879869 6.814863
4872  10.879869 6.818486
4873  10.879869 6.822109
4874  10.879869 6.825732
4875  10.879869 6.829355
4876  10.879869 6.832978
4877  10.879869 6.836601
4878  10.879869 6.840224
4879  10.879869 6.843847
4880  10.879869 6.847470
4881  10.879869 6.851093
4882  10.879869 6.854716
4883  10.879869 6.858339
4884  10.879869 6.861962
4885  10.879869 6.865585
4886  10.879869 6.869208
4887  10.879869 6.872831
4888  10.879869 6.876454
4889  10.879869 6.880077
4890  10.879869 6.883700
4891  10.879869 6.887323
4892  10.879869 6.890946
4893  10.879869 6.894569
4894  10.879869 6.898192
4895  10.879869 6.901815
4896  10.879869 6.905438
4897  10.879869 6.909061
4898  10.879869 6.912684
4899  10.879869 6.916307
4900  10.879869 6.919930
4901  10.879869 6.923553
4902  10.879869 6.927176
4903  10.879869 6.930799
4904  10.879869 6.934422
4905  10.879869 6.938045
4906  10.879869 6.941668
4907  10.879869 6.945291
4908  10.879869 6.948914
4909  10.879869 6.952537
4910  10.879869 6.956160
4911  10.879869 6.959783
4912  10.879869 6.963406
4913  10.879869 6.967029
4914  10.879869 6.970652
4915  10.879869 6.974275
4916  10.879869 6.977898
4917  10.879869 6.981521
4918  10.879869 6.985144
4919  10.879869 6.988767
4920  10.879869 6.992390
4921  10.879869 6.996013
4922  10.879869 6.999636
4923  10.879869 7.003259
4924  10.879869 7.006882
4925  10.879869 7.010505
4926  10.879869 7.014128
4927  10.879869 7.017751
4928  10.879869 7.021374
4929  10.879869 7.024997
4930  10.879869 7.028620
4931  10.879869 7.032243
4932  10.879869 7.035866
4933  10.879869 7.039489
4934  10.879869 7.043112
4935  10.879869 7.046735
4936  10.879869 7.050358
4937  10.879869 7.053981
4938  10.879869 7.057604
4939  10.879869 7.061227
4940  10.879869 7.064850
4941  10.879869 7.068473
4942  10.879869 7.072096
4943  10.879869 7.075719
4944  10.879869 7.079342
4945  10.879869 7.082965
4946  10.879869 7.086588
4947  10.879869 7.090211
4948  10.879869 7.093834
4949  10.879869 7.097457
4950  10.879869 7.101080
4951  10.879869 7.104703
4952  10.879869 7.108326
4953  10.879869 7.111949
4954  10.879869 7.115572
4955  10.879869 7.119195
4956  10.879869 7.122818
4957  10.879869 7.126441
4958  10.879869 7.130064
4959  10.879869 7.133687
4960  10.879869 7.137310
4961  10.879869 7.140933
4962  10.879869 7.144556
4963  10.879869 7.148179
4964  10.879869 7.151802
4965  10.879869 7.155425
4966  10.879869 7.159048
4967  10.879869 7.162671
4968  10.879869 7.166294
4969  10.879869 7.169917
4970  10.879869 7.173540
4971  10.879869 7.177163
4972  10.879869 7.180786
4973  10.879869 7.184409
4974  10.879869 7.188032
4975  10.879869 7.191655
4976  10.879869 7.195278
4977  10.879869 7.198901
4978  10.879869 7.202524
4979  10.879869 7.206147
4980  10.879869 7.209770
4981  10.879869 7.213393
4982  10.879869 7.217016
4983  10.879869 7.220639
4984  10.879869 7.224262
4985  10.879869 7.227885
4986  10.879869 7.231508
4987  10.879869 7.235131
4988  10.879869 7.238754
4989  10.879869 7.242377
4990  10.879869 7.246000
4991  10.879869 7.249623
4992  10.879869 7.253246
4993  10.879869 7.256869
4994  10.879869 7.260492
4995  10.879869 7.264115
4996  10.879869 7.267738
4997  10.879869 7.271361
4998  10.879869 7.274984
4999  10.879869 7.278607
5000  10.879869 7.282230
5001  10.879869 7.285853
5002  10.879869 7.289476
5003  10.879869 7.293099
5004  10.879869 7.296722
5005  10.879869 7.300345
5006  10.879869 7.303968
5007  10.879869 7.307591
5008  10.879869 7.311214
5009  10.879869 7.314837
5010  10.879869 7.318460
5011  10.879869 7.322083
5012  10.879869 7.325706
5013  10.879869 7.329329
5014  10.879869 7.332952
5015  10.879869 7.336575
5016  10.879869 7.340198
5017  10.879869 7.343821
5018  10.879869 7.347444
5019  10.879869 7.351067
5020  10.879869 7.354690
5021  10.879869 7.358313
5022  10.879869 7.361936
5023  10.879869 7.365559
5024  10.879869 7.369182
5025  10.879869 7.372805
5026  10.879869 7.376428
5027  10.879869 7.380051
5028  10.879869 7.383674
5029  10.879869 7.387297
5030  10.879869 7.390920
5031  10.879869 7.394543
5032  10.879869 7.398166
5033  10.879869 7.401789
5034  10.879869 7.405412
5035  10.879869 7.409035
5036  10.879869 7.412658
5037  10.879869 7.416281
5038  10.879869 7.419904
5039  10.879869 7.423527
5040  10.879869 7.427150
5041  10.879869 7.430773
5042  10.879869 7.434396
5043  10.879869 7.438019
5044  10.879869 7.441642
5045  10.879869 7.445265
5046  10.879869 7.448888
5047  10.879869 7.452511
5048  10.879869 7.456134
5049  10.879869 7.459757
5050  10.879869 7.463380
5051  10.879869 7.467003
5052  10.879869 7.470626
5053  10.879869 7.474249
5054  10.879869 7.477872
5055  10.879869 7.481495
5056  10.879869 7.485118
5057  10.879869 7.488741
5058  10.879869 7.492364
5059  10.879869 7.495987
5060  10.879869 7.499610
5061  10.879869 7.503233
5062  10.879869 7.506856
5063  10.879869 7.510479
5064  10.879869 7.514102
5065  10.879869 7.517725
5066  10.879869 7.521348
5067  10.879869 7.524971
5068  10.879869 7.528594
5069  10.879869 7.532217
5070  10.879869 7.535840
5071  10.879869 7.539463
5072  10.879869 7.543086
5073  10.879869 7.546709
5074  10.879869 7.550332
5075  10.879869 7.553955
5076  10.879869 7.557578
5077  10.879869 7.561201
5078  10.879869 7.564824
5079  10.879869 7.568447
5080  10.879869 7.572070
5081  10.879869 7.575693
5082  10.879869 7.579316
5083  10.879869 7.582939
5084  10.879869 7.586562
5085  10.879869 7.590185
5086  10.879869 7.593808
5087  10.879869 7.597431
5088  10.879869 7.601054
5089  10.879869 7.604677
5090  10.879869 7.608300
5091  10.879869 7.611923
5092  10.879869 7.615546
5093  10.879869 7.619169
5094  10.879869 7.622792
5095  10.879869 7.626415
5096  10.879869 7.630038
5097  10.879869 7.633661
5098  10.879869 7.637284
5099  10.879869 7.640907
5100  10.879869 7.644530
5101  10.879869 7.648153
5102  10.879869 7.651776
5103  10.879869 7.655399
5104  10.879869 7.659022
5105  10.879869 7.662645
5106  10.879869 7.666268
5107  10.879869 7.669891
5108  10.879869 7.673514
5109  10.879869 7.677137
5110  10.879869 7.680760
5111  10.879869 7.684383
5112  10.879869 7.688006
5113  10.879869 7.691629
5114  10.879869 7.695252
5115  10.879869 7.698875
5116  10.879869 7.702498
5117  10.879869 7.706121
5118  10.879869 7.709744
5119  10.879869 7.713367
5120  10.879869 7.716990
5121  10.879869 7.720613
5122  10.879869 7.724236
5123  10.879869 7.727859
5124  10.879869 7.731482
5125  10.879869 7.735105
5126  10.879869 7.738728
5127  10.879869 7.742351
5128  10.879869 7.745974
5129  10.879869 7.749597
5130  10.879869 7.753220
5131  10.879869 7.756843
5132  10.879869 7.760466
5133  10.879869 7.764089
5134  10.879869 7.767712
5135  10.879869 7.771335
5136  10.879869 7.774958
5137  10.879869 7.778581
5138  10.879869 7.782204
5139  10.879869 7.785827
5140  10.879869 7.789450
5141  10.879869 7.793073
5142  10.879869 7.796696
5143  10.879869 7.800319
5144  10.879869 7.803942
5145  10.879869 7.807565
5146  10.879869 7.811188
5147  10.879869 7.814811
5148  10.879869 7.818434
5149  10.879869 7.822057
5150  10.879869 7.825680
5151  10.879869 7.829303
5152  10.879869 7.832926
5153  10.879869 7.836549
5154  10.879869 7.840172
5155  10.879869 7.843795
5156  10.879869 7.847418
5157  10.879869 7.851041
5158  10.879869 7.854664
5159  10.879869 7.858287
5160  10.879869 7.861910
5161  10.879869 7.865533
5162  10.879869 7.869156
5163  10.879869 7.872779
5164  10.879869 7.876402
5165  10.879869 7.880025
5166  10.879869 7.883648
5167  10.879869 7.887271
5168  10.879869 7.890894
5169  10.879869 7.894517
5170  10.879869 7.898140
5171  10.879869 7.901763
5172  10.879869 7.905386
5173  10.879869 7.909009
5174  10.879869 7.912632
5175  10.879869 7.916255
5176  10.879869 7.919878
5177  10.879869 7.923501
5178  10.879869 7.927124
5179  10.879869 7.930747
5180  10.879869 7.934370
5181  10.879869 7.937993
5182  10.879869 7.941616
5183  10.879869 7.945239
5184  10.879869 7.948862
5185  10.879869 7.952485
5186  10.879869 7.956108
5187  10.879869 7.959731
5188  10.879869 7.963354
5189  10.879869 7.966977
5190  10.879869 7.970600
5191  10.879869 7.974223
5192  10.879869 7.977846
5193  10.879869 7.981469
5194  10.879869 7.985092
5195  10.879869 7.988715
5196  10.879869 7.992338
5197  10.879869 7.995961
5198  10.879869 7.999584
5199  10.879869 8.003207
5200  10.879869 8.006830
5201  10.879869 8.010453
5202  10.879869 8.014076
5203  10.879869 8.017699
5204  10.879869 8.021322
5205  10.879869 8.024945
5206  10.879869 8.028568
5207  10.879869 8.032191
5208  10.879869 8.035814
5209  10.879869 8.039437
5210  10.879869 8.043060
5211  10.879869 8.046683
5212  10.879869 8.050306
5213  10.879869 8.053929
5214  10.879869 8.057552
5215  10.879869 8.061175
5216  10.879869 8.064798
5217  10.879869 8.068421
5218  10.879869 8.072044
5219  10.879869 8.075667
5220  10.879869 8.079290
5221  10.879869 8.082913
5222  10.879869 8.086536
5223  10.879869 8.090159
5224  10.879869 8.093782
5225  10.879869 8.097405
5226  10.879869 8.101028
5227  10.879869 8.104651
5228  10.879869 8.108274
5229  10.879869 8.111897
5230  10.879869 8.115520
5231  10.879869 8.119143
5232  10.879869 8.122766
5233  10.879869 8.126389
5234  10.879869 8.130012
5235  10.879869 8.133635
5236  10.879869 8.137258
5237  10.879869 8.140881
5238  10.879869 8.144504
5239  10.879869 8.148127
5240  10.879869 8.151750
5241  10.879869 8.155373
5242  10.879869 8.158996
5243  10.879869 8.162619
5244  10.879869 8.166242
5245  10.879869 8.169865
5246  10.879869 8.173488
5247  10.879869 8.177111
5248  10.879869 8.180734
5249  10.879869 8.184357
5250  10.879869 8.187980
5251  10.879869 8.191603
5252  10.879869 8.195226
5253  10.879869 8.198849
5254  10.879869 8.202472
5255  10.879869 8.206095
5256  10.879869 8.209718
5257  10.879869 8.213341
5258  10.879869 8.216964
5259  10.879869 8.220587
5260  10.879869 8.224210
5261  10.879869 8.227833
5262  10.879869 8.231456
5263  10.879869 8.235079
5264  10.879869 8.238702
5265  10.879869 8.242325
5266  10.879869 8.245948
5267  10.879869 8.249571
5268  10.879869 8.253194
5269  10.879869 8.256817
5270  10.879869 8.260440
5271  10.879869 8.264063
5272  10.879869 8.267686
5273  10.879869 8.271309
5274  10.879869 8.274932
5275  10.879869 8.278555
5276  10.879869 8.282178
5277  10.879869 8.285801
5278  10.879869 8.289424
5279  10.879869 8.293047
5280  10.879869 8.296670
5281  10.879869 8.300293
5282  10.879869 8.303916
5283  10.879869 8.307539
5284  10.879869 8.311162
5285  10.879869 8.314785
5286  10.879869 8.318408
5287  10.879869 8.322031
5288  10.879869 8.325654
5289  10.876246 8.325654
5290  10.872623 8.325654
5291  10.869000 8.325654
5292  10.865377 8.325654
5293  10.861754 8.325654
5294  10.858131 8.325654
5295  10.854508 8.325654
5296  10.850885 8.325654
5297  10.847262 8.325654
5298  10.843639 8.325654
5299  10.840016 8.325654
5300  10.836393 8.325654
5301  10.832770 8.329277
5302  10.829147 8.329277
5303  10.825524 8.332900
5304  10.821901 8.332900
5305  10.818278 8.336523
5306  10.814655 8.336523
5307  10.811032 8.340146
5308  10.807409 8.340146
5309  10.803786 8.340146
5310  10.800163 8.340146
5311  10.796540 8.343769
5312  10.792917 8.343769
5313  10.789294 8.347392
5314  10.785671 8.347392
5315  10.782048 8.351015
5316  10.778425 8.351015
5317  10.774802 8.354638
5318  10.771179 8.354638
5319  10.767556 8.358261
5320  10.763933 8.358261
5321  10.760310 8.361884
5322  10.756687 8.361884
5323  10.753064 8.365507
5324  10.749441 8.365507
5325  10.745818 8.369130
5326  10.742195 8.369130
5327  10.738572 8.372753
5328  10.734949 8.372753
5329  10.731326 8.376376
5330  10.727703 8.379999
5331  10.724080 8.383622
5332  10.724080 8.387245
5333  10.720457 8.390868
5334  10.720457 8.394491
5335  10.716834 8.398114
5336  10.716834 8.401737
5337  10.713211 8.405360
5338  10.713211 8.408983
5339  10.709588 8.412606
5340  10.709588 8.416229
5341  10.705965 8.419852
5342  10.705965 8.423475
5343  10.702342 8.427098
5344  10.702342 8.430721
5345  10.698719 8.434344
5346  10.698719 8.437967
5347  10.695096 8.441590
5348  10.695096 8.445213
5349  10.691473 8.448836
5350  10.691473 8.452459
5351  10.687850 8.456082
5352  10.684227 8.459705
5353  10.680604 8.459705
5354  10.676981 8.463328
5355  10.673358 8.463328
5356  10.669735 8.466951
5357  10.666112 8.466951
5358  10.662489 8.470574
5359  10.658866 8.474197
5360  10.655243 8.477820
5361  10.651620 8.481443
5362  10.647997 8.485066
5363  10.644374 8.488689
5364  10.640751 8.492312
5365  10.640751 8.495935
5366  10.637128 8.499558
5367  10.633505 8.503181
5368  10.633505 8.506804
5369  10.629882 8.510427
5370  10.629882 8.514050
5371  10.626259 8.517673
5372  10.626259 8.521296
5373  10.622636 8.524919
5374  10.622636 8.528542
5375  10.619013 8.532165
5376  10.619013 8.535788
5377  10.615390 8.539411
5378  10.615390 8.543034
5379  10.611767 8.546657
5380  10.611767 8.550280
5381  10.611767 8.553903
5382  10.611767 8.557526
5383  10.611767 8.561149
5384  10.611767 8.564772
5385  10.611767 8.568395
5386  10.611767 8.572018
5387  10.611767 8.575641
5388  10.611767 8.579264
5389  10.611767 8.582887
5390  10.611767 8.586510
5391  10.611767 8.590133
5392  10.611767 8.593756
5393  10.611767 8.597379
5394  10.611767 8.601002
5395  10.611767 8.604625
5396  10.608144 8.608248
5397  10.608144 8.611871
5398  10.608144 8.615494
5399  10.608144 8.619117
5400  10.608144 8.622740
5401  10.604521 8.626363
5402  10.604521 8.629986
5403  10.604521 8.633609
5404  10.600898 8.637232
5405  10.597275 8.640855
5406  10.593652 8.644478
5407  10.590029 8.648101
5408  10.586406 8.651724
5409  10.582783 8.655347
5410  10.579160 8.658970
5411  10.575537 8.662593
5412  10.571914 8.666216
5413  10.568291 8.669839
5414  10.564668 8.673462
5415  10.561045 8.673462
5416  10.557422 8.677085
5417  10.553799 8.680708
5418  10.550176 8.684331
5419  10.546553 8.687954
5420  10.542930 8.691577
5421  10.539307 8.695200
5422  10.539307 8.698823
5423  10.535684 8.702446
5424  10.535684 8.706069
5425  10.532061 8.709692
5426  10.532061 8.713315
5427  10.528438 8.716938
5428  10.528438 8.720561
5429  10.524815 8.724184
5430  10.524815 8.727807
5431  10.521192 8.731430
5432  10.521192 8.735053
5433  10.517569 8.738676
5434  10.517569 8.742299
5435  10.517569 8.745922
5436  10.517569 8.749545
5437  10.517569 8.753168
5438  10.517569 8.756791
5439  10.517569 8.760414
5440  10.517569 8.764037
5441  10.517569 8.767660
5442  10.517569 8.771283
5443  10.517569 8.774906
5444  10.517569 8.778529
5445  10.517569 8.782152
5446  10.517569 8.785775
5447  10.517569 8.789398
5448  10.517569 8.793021
5449  10.517569 8.796644
5450  10.517569 8.800267
5451  10.517569 8.803890
5452  10.517569 8.807513
5453  10.517569 8.811136
5454  10.517569 8.814759
5455  10.517569 8.818382
5456  10.517569 8.822005
5457  10.513946 8.825628
5458  10.513946 8.829251
5459  10.513946 8.832874
5460  10.510323 8.836497
5461  10.506700 8.840120
5462  10.503077 8.843743
5463  10.499454 8.847366
5464  10.495831 8.850989
5465  10.492208 8.850989
5466  10.488585 8.854612
5467  10.484962 8.854612
5468  10.481339 8.858235
5469  10.477716 8.858235
5470  10.474093 8.861858
5471  10.470470 8.861858
5472  10.466847 8.865481
5473  10.466847 8.869104
5474  10.463224 8.872727
5475  10.463224 8.876350
5476  10.459601 8.879973
5477  10.459601 8.883596
5478  10.455978 8.887219
5479  10.455978 8.890842
5480  10.452355 8.894465
5481  10.452355 8.898088
5482  10.448732 8.901711
5483  10.448732 8.905334
5484  10.445109 8.908957
5485  10.445109 8.912580
5486  10.445109 8.916203
5487  10.445109 8.919826
5488  10.445109 8.923449
5489  10.445109 8.927072
5490  10.445109 8.930695
5491  10.445109 8.934318
5492  10.445109 8.937941
5493  10.445109 8.941564
5494  10.445109 8.945187
5495  10.445109 8.948810
5496  10.445109 8.952433
5497  10.445109 8.956056
5498  10.445109 8.959679
5499  10.445109 8.963302
5500  10.445109 8.966925
5501  10.445109 8.970548
5502  10.445109 8.974171
5503  10.445109 8.977794
5504  10.445109 8.981417
5505  10.445109 8.985040
5506  10.445109 8.988663
5507  10.445109 8.992286
5508  10.445109 8.995909
5509  10.445109 8.999532
5510  10.441486 9.003155
5511  10.441486 9.006778
5512  10.441486 9.010401
5513  10.437863 9.014024
5514  10.434240 9.017647
5515  10.434240 9.021270
5516  10.430617 9.024893
5517  10.426994 9.028516
5518  10.426994 9.032139
5519  10.423371 9.035762
5520  10.419748 9.039385
5521  10.416125 9.043008
5522  10.412502 9.046631
5523  10.408879 9.050254
5524  10.405256 9.053877
5525  10.401633 9.057500
5526  10.398010 9.061123
5527  10.394387 9.064746
5528  10.390764 9.068369
5529  10.390764 9.071992
5530  10.387141 9.075615
5531  10.387141 9.079238
5532  10.383518 9.082861
5533  10.383518 9.086484
5534  10.379895 9.090107
5535  10.379895 9.093730
5536  10.376272 9.097353
5537  10.376272 9.100976
5538  10.372649 9.104599
5539  10.369026 9.108222
5540  10.365403 9.111845
5541  10.361780 9.115468
5542  10.358157 9.119091
5543  10.354534 9.122714
5544  10.350911 9.126337
5545  10.347288 9.129960
5546  10.343665 9.133583
5547  10.343665 9.137206
5548  10.340042 9.140829
5549  10.336419 9.144452
5550  10.332796 9.148075
5551  10.329173 9.151698
5552  10.325550 9.155321
5553  10.321927 9.158944
5554  10.318304 9.162567
5555  10.314681 9.162567
5556  10.311058 9.166190
5557  10.307435 9.166190
5558  10.303812 9.169813
5559  10.300189 9.169813
5560  10.296566 9.173436
5561  10.292943 9.173436
5562  10.289320 9.177059
5563  10.285697 9.177059
5564  10.282074 9.180682
5565  10.278451 9.180682
5566  10.274828 9.184305
5567  10.271205 9.187928
5568  10.271205 9.191551
5569  10.267582 9.195174
5570  10.267582 9.198797
5571  10.263959 9.202420
5572  10.263959 9.206043
5573  10.260336 9.209666
5574  10.260336 9.213289
5575  10.256713 9.216912
5576  10.256713 9.220535
5577  10.253090 9.224158
5578  10.253090 9.227781
5579  10.249467 9.231404
5580  10.249467 9.235027
5581  10.249467 9.238650
5582  10.249467 9.242273
5583  10.249467 9.245896
5584  10.249467 9.249519
5585  10.249467 9.253142
5586  10.249467 9.256765
5587  10.245844 9.260388
5588  10.242221 9.264011
5589  10.238598 9.267634
5590  10.234975 9.271257
5591  10.231352 9.274880
5592  10.227729 9.278503
5593  10.224106 9.282126
5594  10.224106 9.285749
5595  10.220483 9.289372
5596  10.216860 9.292995
5597  10.213237 9.296618
5598  10.209614 9.300241
5599  10.205991 9.303864
5600  10.202368 9.307487
5601  10.198745 9.311110
5602  10.195122 9.314733
5603  10.195122 9.318356
5604  10.191499 9.321979
5605  10.191499 9.325602
5606  10.187876 9.329225
5607  10.187876 9.332848
5608  10.184253 9.336471
5609  10.184253 9.340094
5610  10.180630 9.343717
5611  10.180630 9.347340
5612  10.177007 9.350963
5613  10.177007 9.354586
5614  10.173384 9.358209
5615  10.173384 9.361832
5616  10.169761 9.365455
5617  10.169761 9.369078
5618  10.166138 9.372701
5619  10.162515 9.376324
5620  10.158892 9.379947
5621  10.155269 9.383570
5622  10.155269 9.387193
5623  10.151646 9.390816
5624  10.151646 9.394439
5625  10.148023 9.398062
5626  10.148023 9.401685
5627  10.144400 9.405308
5628  10.144400 9.408931
5629  10.140777 9.412554
5630  10.140777 9.416177
5631  10.137154 9.419800
5632  10.137154 9.423423
5633  10.133531 9.427046
5634  10.133531 9.430669
5635  10.129908 9.434292
5636  10.129908 9.437915
5637  10.126285 9.441538
5638  10.126285 9.445161
5639  10.126285 9.448784
5640  10.126285 9.452407
5641  10.126285 9.456030
5642  10.126285 9.459653
5643  10.122662 9.463276
5644  10.122662 9.466899
5645  10.122662 9.470522
5646  10.119039 9.474145
5647  10.119039 9.477768
5648  10.115416 9.481391
5649  10.115416 9.485014
5650  10.115416 9.488637
5651  10.115416 9.492260
5652  10.111793 9.495883
5653  10.111793 9.499506
5654  10.111793 9.503129
5655  10.111793 9.506752
5656  10.111793 9.510375
5657  10.111793 9.513998
5658  10.111793 9.517621
5659  10.111793 9.521244
5660  10.111793 9.524867
5661  10.111793 9.528490
5662  10.111793 9.532113
5663  10.111793 9.535736
5664  10.111793 9.539359
5665  10.111793 9.542982
5666  10.108170 9.546605
5667  10.108170 9.550228
5668  10.104547 9.553851
5669  10.104547 9.557474
5670  10.100924 9.561097
5671  10.100924 9.564720
5672  10.097301 9.568343
5673  10.093678 9.571966
5674  10.090055 9.575589
5675  10.086432 9.579212
5676  10.082809 9.582835
5677  10.079186 9.586458
5678  10.075563 9.586458
5679  10.071940 9.590081
5680  10.068317 9.590081
5681  10.064694 9.593704
5682  10.061071 9.597327
5683  10.057448 9.600950
5684  10.053825 9.604573
5685  10.050202 9.608196
5686  10.050202 9.611819
5687  10.046579 9.615442
5688  10.046579 9.619065
5689  10.042956 9.622688
5690  10.042956 9.626311
5691  10.039333 9.629934
5692  10.039333 9.633557
5693  10.035710 9.637180
5694  10.035710 9.640803
5695  10.032087 9.644426
5696  10.032087 9.648049
5697  10.028464 9.651672
5698  10.028464 9.655295
5699  10.028464 9.658918
5700  10.028464 9.662541
5701  10.024841 9.666164
5702  10.021218 9.669787
5703  10.017595 9.673410
5704  10.013972 9.677033
5705  10.013972 9.680656
5706  10.010349 9.684279
5707  10.010349 9.687902
5708  10.006726 9.691525
5709  10.006726 9.695148
5710  10.003103 9.698771
5711  10.003103 9.702394
5712  9.999480 9.706017
5713  9.999480 9.709640
5714  9.995857 9.713263
5715  9.995857 9.716886
5716  9.992234 9.720509
5717  9.992234 9.724132
5718  9.992234 9.727755
5719  9.992234 9.731378
5720  9.992234 9.735001
5721  9.992234 9.738624
5722  9.992234 9.742247
5723  9.992234 9.745870
5724  9.992234 9.749493
5725  9.992234 9.753116
5726  9.992234 9.756739
5727  9.992234 9.760362
5728  9.988611 9.763985
5729  9.988611 9.767608
5730  9.984988 9.771231
5731  9.984988 9.774854
5732  9.984988 9.778477
5733  9.984988 9.782100
5734  9.984988 9.785723
5735  9.984988 9.789346
5736  9.984988 9.792969
5737  9.984988 9.796592
5738  9.984988 9.800215
5739  9.984988 9.803838
5740  9.984988 9.807461
5741  9.984988 9.811084
5742  9.984988 9.814707
5743  9.984988 9.818330
5744  9.984988 9.821953
5745  9.984988 9.825576
5746  9.984988 9.829199
5747  9.984988 9.832822
5748  9.981365 9.836445
5749  9.977742 9.840068
5750  9.974119 9.840068
5751  9.970496 9.843691
5752  9.966873 9.843691
5753  9.963250 9.847314
5754  9.959627 9.847314
5755  9.956004 9.850937
5756  9.952381 9.850937
5757  9.948758 9.854560
5758  9.945135 9.854560
5759  9.941512 9.858183
5760  9.937889 9.861806
5761  9.934266 9.865429
5762  9.934266 9.869052
5763  9.930643 9.872675
5764  9.930643 9.876298
5765  9.927020 9.879921
5766  9.927020 9.883544
5767  9.923397 9.887167
5768  9.923397 9.890790
5769  9.919774 9.894413
5770  9.919774 9.898036
5771  9.916151 9.901659
5772  9.916151 9.905282
5773  9.912528 9.908905
5774  9.912528 9.912528
5775  9.908905 9.916151
5776  9.908905 9.919774
5777  9.905282 9.923397
5778  9.905282 9.927020
5779  9.901659 9.930643
5780  9.901659 9.934266
5781  9.898036 9.937889
5782  9.894413 9.941512
5783  9.890790 9.941512
5784  9.887167 9.945135
5785  9.883544 9.945135
5786  9.879921 9.948758
5787  9.876298 9.948758
5788  9.872675 9.952381
5789  9.869052 9.952381
5790  9.865429 9.956004
5791  9.861806 9.956004
5792  9.858183 9.959627
5793  9.854560 9.959627
5794  9.850937 9.963250
5795  9.847314 9.963250
5796  9.843691 9.966873
5797  9.840068 9.970496
5798  9.836445 9.974119
5799  9.832822 9.977742
5800  9.829199 9.981365
5801  9.825576 9.984988
5802  9.821953 9.988611
5803  9.818330 9.988611
5804  9.814707 9.992234
5805  9.811084 9.992234
5806  9.807461 9.995857
5807  9.803838 9.999480
5808  9.800215 10.003103
5809  9.796592 10.006726
5810  9.792969 10.010349
5811  9.792969 10.013972
5812  9.789346 10.017595
5813  9.789346 10.021218
5814  9.785723 10.024841
5815  9.785723 10.028464
5816  9.782100 10.032087
5817  9.782100 10.035710
5818  9.778477 10.039333
5819  9.778477 10.042956
5820  9.774854 10.046579
5821  9.774854 10.050202
5822  9.771231 10.053825
5823  9.771231 10.057448
5824  9.771231 10.061071
5825  9.771231 10.064694
5826  9.767608 10.068317
5827  9.763985 10.071940
5828  9.763985 10.075563
5829  9.760362 10.079186
5830  9.760362 10.082809
5831  9.756739 10.086432
5832  9.756739 10.090055
5833  9.753116 10.093678
5834  9.753116 10.097301
5835  9.749493 10.100924
5836  9.749493 10.104547
5837  9.745870 10.108170
5838  9.745870 10.111793
5839  9.742247 10.115416
5840  9.742247 10.119039
5841  9.742247 10.122662
5842  9.742247 10.126285
5843  9.742247 10.129908
5844  9.742247 10.133531
5845  9.742247 10.137154
5846  9.742247 10.140777
5847  9.742247 10.144400
5848  9.742247 10.148023
5849  9.742247 10.151646
5850  9.738624 10.155269
5851  9.738624 10.158892
5852  9.735001 10.162515
5853  9.735001 10.166138
5854  9.731378 10.169761
5855  9.731378 10.173384
5856  9.727755 10.177007
5857  9.727755 10.180630
5858  9.724132 10.184253
5859  9.724132 10.187876
5860  9.720509 10.191499
5861  9.720509 10.195122
5862  9.716886 10.198745
5863  9.716886 10.202368
5864  9.716886 10.205991
5865  9.716886 10.209614
5866  9.716886 10.213237
5867  9.716886 10.216860
5868  9.716886 10.220483
5869  9.713263 10.224106
5870  9.713263 10.227729
5871  9.709640 10.231352
5872  9.706017 10.234975
5873  9.702394 10.234975
5874  9.698771 10.238598
5875  9.695148 10.242221
5876  9.691525 10.242221
5877  9.687902 10.245844
5878  9.684279 10.249467
5879  9.680656 10.253090
5880  9.677033 10.256713
5881  9.677033 10.260336
5882  9.673410 10.263959
5883  9.673410 10.267582
5884  9.669787 10.271205
5885  9.669787 10.274828
5886  9.666164 10.278451
5887  9.666164 10.282074
5888  9.662541 10.285697
5889  9.662541 10.289320
5890  9.658918 10.292943
5891  9.658918 10.296566
5892  9.655295 10.300189
5893  9.655295 10.303812
5894  9.655295 10.307435
5895  9.655295 10.311058
5896  9.655295 10.314681
5897  9.655295 10.318304
5898  9.655295 10.321927
5899  9.655295 10.325550
5900  9.655295 10.329173
5901  9.655295 10.332796
5902  9.655295 10.336419
5903  9.655295 10.340042
5904  9.651672 10.343665
5905  9.651672 10.347288
5906  9.648049 10.350911
5907  9.648049 10.354534
5908  9.644426 10.358157
5909  9.640803 10.361780
5910  9.640803 10.365403
5911  9.637180 10.365403
5912  9.633557 10.369026
5913  9.629934 10.372649
5914  9.626311 10.376272
5915  9.622688 10.379895
5916  9.619065 10.383518
5917  9.615442 10.387141
5918  9.611819 10.390764
5919  9.608196 10.394387
5920  9.608196 10.398010
5921  9.604573 10.401633
5922  9.604573 10.405256
5923  9.600950 10.408879
5924  9.600950 10.412502
5925  9.597327 10.416125
5926  9.597327 10.419748
5927  9.593704 10.423371
5928  9.593704 10.426994
5929  9.590081 10.430617
5930  9.590081 10.434240
5931  9.586458 10.437863
5932  9.582835 10.441486
5933  9.579212 10.445109
5934  9.575589 10.448732
5935  9.571966 10.452355
5936  9.568343 10.452355
5937  9.564720 10.455978
5938  9.561097 10.455978
5939  9.557474 10.459601
5940  9.553851 10.459601
5941  9.550228 10.463224
5942  9.546605 10.463224
5943  9.542982 10.466847
5944  9.539359 10.466847
5945  9.535736 10.470470
5946  9.532113 10.470470
5947  9.528490 10.474093
5948  9.524867 10.474093
5949  9.521244 10.477716
5950  9.517621 10.481339
5951  9.513998 10.484962
5952  9.510375 10.488585
5953  9.506752 10.492208
5954  9.503129 10.495831
5955  9.503129 10.499454
5956  9.499506 10.503077
5957  9.495883 10.506700
5958  9.492260 10.510323
5959  9.488637 10.513946
5960  9.485014 10.513946
5961  9.481391 10.517569
5962  9.477768 10.521192
5963  9.474145 10.524815
5964  9.474145 10.528438
5965  9.470522 10.532061
5966  9.470522 10.535684
5967  9.466899 10.539307
5968  9.466899 10.542930
5969  9.463276 10.546553
5970  9.463276 10.550176
5971  9.459653 10.553799
5972  9.459653 10.557422
5973  9.456030 10.561045
5974  9.456030 10.564668
5975  9.452407 10.568291
5976  9.452407 10.571914
5977  9.452407 10.575537
5978  9.452407 10.579160
5979  9.452407 10.582783
5980  9.452407 10.586406
5981  9.452407 10.590029
5982  9.452407 10.593652
5983  9.452407 10.597275
5984  9.452407 10.600898
5985  9.452407 10.604521
5986  9.452407 10.608144
5987  9.452407 10.611767
5988  9.452407 10.615390
5989  9.452407 10.619013
5990  9.452407 10.622636
5991  9.448784 10.626259
5992  9.448784 10.629882
5993  9.445161 10.633505
5994  9.445161 10.637128
5995  9.441538 10.640751
5996  9.441538 10.644374
5997  9.437915 10.647997
5998  9.437915 10.651620
5999  9.434292 10.655243
6000  9.434292 10.658866
6001  9.430669 10.662489
6002  9.430669 10.666112
6003  9.427046 10.669735
6004  9.427046 10.673358
6005  9.423423 10.676981
6006  9.423423 10.680604
6007  9.419800 10.684227
6008  9.419800 10.687850
6009  9.416177 10.691473
6010  9.416177 10.695096
6011  9.416177 10.698719
6012  9.416177 10.702342
6013  9.416177 10.705965
6014  9.416177 10.709588
6015  9.416177 10.713211
6016  9.416177 10.716834
6017  9.416177 10.720457
6018  9.412554 10.724080
6019  9.412554 10.727703
6020  9.408931 10.731326
6021  9.408931 10.734949
6022  9.405308 10.738572
6023  9.405308 10.742195
6024  9.401685 10.745818
6025  9.401685 10.749441
6026  9.398062 10.753064
6027  9.398062 10.756687
6028  9.398062 10.760310
6029  9.398062 10.763933
6030  9.394439 10.767556
6031  9.394439 10.771179
6032  9.390816 10.774802
6033  9.390816 10.778425
6034  9.387193 10.782048
6035  9.387193 10.785671
6036  9.383570 10.789294
6037  9.383570 10.792917
6038  9.383570 10.796540
6039  9.383570 10.800163
6040  9.383570 10.803786
6041  9.383570 10.807409
6042  9.383570 10.811032
6043  9.383570 10.814655
6044  9.383570 10.818278
6045  9.383570 10.821901
6046  9.383570 10.825524
6047  9.383570 10.829147
6048  9.383570 10.832770
6049  9.383570 10.836393
6050  9.383570 10.840016
6051  9.383570 10.843639
6052  9.383570 10.847262
6053  9.383570 10.850885
6054  9.383570 10.854508
6055  9.383570 10.858131
6056  9.383570 10.861754
6057  9.383570 10.865377
6058  9.383570 10.869000
6059  9.383570 10.872623
6060  9.387193 10.876246
6061  9.387193 10.879869
6062  9.390816 10.883492
6063  9.390816 10.887115
6064  9.394439 10.890738
6065  9.394439 10.894361
6066  9.398062 10.897984
6067  9.398062 10.901607
6068  9.394439 10.905230
6069  9.394439 10.908853
6070  9.390816 10.912476
6071  9.390816 10.916099
6072  9.387193 10.919722
6073  9.387193 10.923345
6074  9.383570 10.926968
6075  9.383570 10.930591
6076  9.379947 10.934214
6077  9.379947 10.937837
6078  9.376324 10.941460
6079  9.376324 10.945083
6080  9.376324 10.948706
6081  9.376324 10.952329
6082  9.376324 10.955952
6083  9.376324 10.959575
6084  9.376324 10.963198
6085  9.376324 10.966821
6086  9.372701 10.970444
6087  9.369078 10.974067
6088  9.365455 10.977690
6089  9.361832 10.981313
6090  9.358209 10.981313
6091  9.354586 10.981313
6092  9.350963 10.981313
6093  9.347340 10.984936
6094  9.343717 10.984936
6095  9.340094 10.988559
6096  9.336471 10.988559
6097  9.332848 10.992182
6098  9.329225 10.992182
6099  9.325602 10.995805
6100  9.321979 10.995805
6101  9.318356 10.999428
6102  9.314733 10.999428
6103  9.311110 11.003051
6104  9.307487 11.003051
6105  9.303864 11.006674
6106  9.303864 11.010297
6107  9.300241 11.013920
6108  9.300241 11.017543
6109  9.296618 11.021166
6110  9.296618 11.024789
6111  9.292995 11.028412
6112  9.292995 11.032035
6113  9.289372 11.035658
6114  9.289372 11.039281
6115  9.285749 11.042904
6116  9.285749 11.046527
6117  9.282126 11.050150
6118  9.282126 11.053773
6119  9.282126 11.057396
6120  9.282126 11.061019
6121  9.282126 11.064642
6122  9.278503 11.068265
6123  9.278503 11.071888
6124  9.274880 11.075511
6125  9.274880 11.079134
6126  9.271257 11.082757
6127  9.267634 11.086380
6128  9.264011 11.090003
6129  9.260388 11.093626
6130  9.256765 11.093626
6131  9.253142 11.097249
6132  9.249519 11.097249
6133  9.245896 11.097249
6134  9.242273 11.100872
6135  9.238650 11.100872
6136  9.235027 11.100872
6137  9.231404 11.100872
6138  9.227781 11.100872
6139  9.224158 11.100872
6140  9.220535 11.100872
6141  9.216912 11.100872
6142  9.213289 11.100872
6143  9.209666 11.100872
6144  9.206043 11.100872
6145  9.202420 11.100872
6146  9.198797 11.100872
6147  9.195174 11.104495
6148  9.191551 11.100872
6149  9.187928 11.100872
6150  9.184305 11.097249
6151  9.180682 11.097249
6152  9.177059 11.093626
6153  9.173436 11.093626
6154  9.169813 11.093626
6155  9.166190 11.093626
6156  9.162567 11.093626
6157  9.158944 11.093626
6158  9.155321 11.093626
6159  9.151698 11.093626
6160  9.148075 11.093626
6161  9.144452 11.093626
6162  9.140829 11.093626
6163  9.137206 11.093626
6164  9.133583 11.093626
6165  9.129960 11.093626
6166  9.126337 11.093626
6167  9.122714 11.093626
6168  9.119091 11.093626
6169  9.115468 11.093626
6170  9.111845 11.093626
6171  9.108222 11.093626
6172  9.104599 11.093626
6173  9.100976 11.093626
6174  9.097353 11.093626
6175  9.093730 11.093626
6176  9.090107 11.093626
6177  9.086484 11.093626
6178  9.082861 11.097249
6179  9.079238 11.097249
6180  9.075615 11.100872
6181  9.071992 11.100872
6182  9.068369 11.104495
6183  9.064746 11.104495
6184  9.061123 11.108118
6185  9.057500 11.108118
6186  9.053877 11.111741
6187  9.050254 11.111741
6188  9.046631 11.115364
6189  9.043008 11.115364
6190  9.039385 11.115364
6191  9.035762 11.115364
6192  9.032139 11.118987
6193  9.028516 11.118987
6194  9.024893 11.118987
6195  9.021270 11.118987
6196  9.017647 11.118987
6197  9.014024 11.115364
6198  9.010401 11.115364
6199  9.006778 11.115364
6200  9.003155 11.111741
6201  8.999532 11.111741
6202  8.995909 11.108118
6203  8.992286 11.104495
6204  8.988663 11.100872
6205  8.985040 11.097249
6206  8.981417 11.093626
6207  8.977794 11.093626
6208  8.974171 11.090003
6209  8.970548 11.090003
6210  8.966925 11.086380
6211  8.963302 11.086380
6212  8.959679 11.082757
6213  8.956056 11.082757
6214  8.952433 11.079134
6215  8.948810 11.079134
6216  8.945187 11.075511
6217  8.941564 11.075511
6218  8.937941 11.071888
6219  8.934318 11.071888
6220  8.930695 11.071888
6221  8.927072 11.071888
6222  8.923449 11.071888
6223  8.919826 11.071888
6224  8.916203 11.071888
6225  8.912580 11.071888
6226  8.908957 11.071888
6227  8.905334 11.068265
6228  8.901711 11.068265
6229  8.898088 11.068265
6230  8.894465 11.068265
6231  8.890842 11.064642
6232  8.887219 11.064642
6233  8.883596 11.061019
6234  8.879973 11.061019
6235  8.876350 11.061019
6236  8.872727 11.061019
6237  8.869104 11.061019
6238  8.865481 11.061019
6239  8.861858 11.061019
6240  8.858235 11.061019
6241  8.854612 11.061019
6242  8.850989 11.061019
6243  8.847366 11.061019
6244  8.843743 11.061019
6245  8.840120 11.061019
6246  8.836497 11.061019
6247  8.832874 11.061019
6248  8.829251 11.061019
6249  8.825628 11.061019
6250  8.822005 11.061019
6251  8.818382 11.061019
6252  8.814759 11.061019
6253  8.811136 11.061019
6254  8.807513 11.057396
6255  8.803890 11.057396
6256  8.800267 11.053773
6257  8.796644 11.053773
6258  8.793021 11.050150
6259  8.789398 11.050150
6260  8.785775 11.046527
6261  8.782152 11.046527
6262  8.778529 11.046527
6263  8.774906 11.046527
6264  8.771283 11.046527
6265  8.767660 11.046527
6266  8.764037 11.046527
6267  8.760414 11.046527
6268  8.756791 11.046527
6269  8.753168 11.046527
6270  8.749545 11.046527
6271  8.745922 11.046527
6272  8.742299 11.046527
6273  8.738676 11.046527
6274  8.735053 11.046527
6275  8.731430 11.046527
6276  8.727807 11.046527
6277  8.724184 11.046527
6278  8.720561 11.046527
6279  8.716938 11.046527
6280  8.713315 11.046527
6281  8.709692 11.046527
6282  8.706069 11.046527
6283  8.702446 11.046527
6284  8.698823 11.046527
6285  8.695200 11.046527
6286  8.691577 11.046527
6287  8.687954 11.050150
6288  8.684331 11.050150
6289  8.680708 11.050150
6290  8.677085 11.053773
6291  8.673462 11.053773
6292  8.669839 11.053773
6293  8.666216 11.053773
6294  8.662593 11.053773
6295  8.658970 11.057396
6296  8.655347 11.057396
6297  8.651724 11.057396
6298  8.648101 11.057396
6299  8.644478 11.061019
6300  8.640855 11.061019
6301  8.637232 11.064642
6302  8.633609 11.064642
6303  8.629986 11.064642
6304  8.626363 11.061019
6305  8.622740 11.061019
6306  8.619117 11.061019
6307  8.615494 11.057396
6308  8.611871 11.057396
6309  8.608248 11.057396
6310  8.604625 11.053773
6311  8.601002 11.053773
6312  8.597379 11.050150
6313  8.593756 11.050150
6314  8.590133 11.050150
6315  8.586510 11.050150
6316  8.582887 11.050150
6317  8.579264 11.050150
6318  8.575641 11.050150
6319  8.572018 11.050150
6320  8.568395 11.050150
6321  8.564772 11.050150
6322  8.561149 11.050150
6323  8.557526 11.050150
6324  8.553903 11.050150
6325  8.550280 11.050150
6326  8.546657 11.050150
6327  8.543034 11.050150
6328  8.539411 11.050150
6329  8.535788 11.050150
6330  8.532165 11.050150
6331  8.528542 11.050150
6332  8.524919 11.050150
6333  8.521296 11.050150
6334  8.517673 11.050150
6335  8.514050 11.050150
6336  8.510427 11.050150
6337  8.506804 11.053773
6338  8.503181 11.053773
6339  8.499558 11.053773
6340  8.495935 11.053773
6341  8.492312 11.053773
6342  8.488689 11.053773
6343  8.485066 11.053773
6344  8.481443 11.050150
6345  8.477820 11.050150
6346  8.474197 11.046527
6347  8.470574 11.046527
6348  8.466951 11.042904
6349  8.463328 11.042904
6350  8.459705 11.039281
6351  8.456082 11.039281
6352  8.452459 11.035658
6353  8.448836 11.035658
6354  8.445213 11.032035
6355  8.441590 11.032035
6356  8.437967 11.028412
6357  8.434344 11.028412
6358  8.430721 11.028412
6359  8.427098 11.028412
6360  8.423475 11.028412
6361  8.419852 11.028412
6362  8.416229 11.028412
6363  8.412606 11.028412
6364  8.408983 11.028412
6365  8.405360 11.028412
6366  8.401737 11.028412
6367  8.398114 11.028412
6368  8.394491 11.028412
6369  8.390868 11.028412
6370  8.387245 11.028412
6371  8.383622 11.028412
6372  8.379999 11.028412
6373  8.376376 11.028412
6374  8.372753 11.028412
6375  8.369130 11.028412
6376  8.365507 11.028412
6377  8.361884 11.028412
6378  8.358261 11.028412
6379  8.354638 11.028412
6380  8.351015 11.028412
6381  8.347392 11.028412
6382  8.343769 11.032035
6383  8.340146 11.032035
6384  8.336523 11.035658
6385  8.332900 11.035658
6386  8.329277 11.035658
6387  8.325654 11.035658
6388  8.322031 11.039281
6389  8.318408 11.039281
6390  8.314785 11.039281
6391  8.311162 11.039281
6392  8.307539 11.039281
6393  8.303916 11.039281
6394  8.300293 11.039281
6395  8.296670 11.039281
6396  8.293047 11.039281
6397  8.289424 11.035658
6398  8.285801 11.035658
6399  8.282178 11.035658
6400  8.278555 11.032035
6401  8.274932 11.032035
6402  8.271309 11.032035
6403  8.267686 11.028412
6404  8.264063 11.028412
6405  8.260440 11.028412
6406  8.256817 11.024789
6407  8.253194 11.024789
6408  8.249571 11.024789
6409  8.245948 11.024789
6410  8.242325 11.024789
6411  8.238702 11.024789
6412  8.235079 11.024789
6413  8.231456 11.024789
6414  8.227833 11.021166
6415  8.224210 11.021166
6416  8.220587 11.021166
6417  8.216964 11.017543
6418  8.213341 11.017543
6419  8.209718 11.017543
6420  8.206095 11.017543
6421  8.202472 11.013920
6422  8.198849 11.013920
6423  8.195226 11.013920
6424  8.191603 11.010297
6425  8.187980 11.010297
6426  8.184357 11.006674
6427  8.180734 11.006674
6428  8.177111 11.003051
6429  8.173488 11.003051
6430  8.169865 10.999428
6431  8.166242 10.999428
6432  8.162619 10.995805
6433  8.158996 10.995805
6434  8.155373 10.992182
6435  8.151750 10.992182
6436  8.148127 10.988559
6437  8.144504 10.988559
6438  8.140881 10.984936
6439  8.137258 10.984936
6440  8.133635 10.984936
6441  8.130012 10.984936
6442  8.126389 10.984936
6443  8.122766 10.984936
6444  8.119143 10.984936
6445  8.115520 10.984936
6446  8.111897 10.984936
6447  8.108274 10.981313
6448  8.104651 10.981313
6449  8.101028 10.977690
6450  8.097405 10.977690
6451  8.093782 10.977690
6452  8.090159 10.977690
6453  8.086536 10.977690
6454  8.082913 10.977690
6455  8.079290 10.977690
6456  8.075667 10.977690
6457  8.072044 10.977690
6458  8.068421 10.977690
6459  8.064798 10.977690
6460  8.061175 10.977690
6461  8.057552 10.977690
6462  8.053929 10.977690
6463  8.050306 10.977690
6464  8.046683 10.977690
6465  8.043060 10.977690
6466  8.039437 10.977690
6467  8.035814 10.977690
6468  8.032191 10.977690
6469  8.028568 10.977690
6470  8.024945 10.977690
6471  8.021322 10.977690
6472  8.017699 10.977690
6473  8.014076 10.977690
6474  8.010453 10.974067
6475  8.006830 10.974067
6476  8.003207 10.974067
6477  7.999584 10.974067
6478  7.995961 10.974067
6479  7.992338 10.974067
6480  7.988715 10.974067
6481  7.985092 10.974067
6482  7.981469 10.974067
6483  7.977846 10.974067
6484  7.974223 10.974067
6485  7.970600 10.974067
6486  7.966977 10.974067
6487  7.963354 10.974067
6488  7.959731 10.974067
6489  7.956108 10.974067
6490  7.952485 10.974067
6491  7.948862 10.974067
6492  7.945239 10.974067
6493  7.941616 10.974067
6494  7.937993 10.974067
6495  7.934370 10.974067
6496  7.930747 10.974067
6497  7.927124 10.974067
6498  7.923501 10.974067
6499  7.919878 10.974067
6500  7.916255 10.974067
6501  7.912632 10.974067
6502  7.909009 10.974067
6503  7.905386 10.974067
6504  7.901763 10.974067
6505  7.898140 10.974067
6506  7.894517 10.974067
6507  7.890894 10.974067
6508  7.887271 10.974067
6509  7.883648 10.974067
6510  7.880025 10.974067
6511  7.876402 10.974067
6512  7.872779 10.974067
6513  7.869156 10.974067
6514  7.865533 10.974067
6515  7.861910 10.974067
6516  7.858287 10.974067
6517  7.854664 10.974067
6518  7.851041 10.974067
6519  7.847418 10.974067
6520  7.843795 10.974067
6521  7.840172 10.974067
6522  7.836549 10.974067
6523  7.832926 10.974067
6524  7.829303 10.974067
6525  7.825680 10.974067
6526  7.822057 10.977690
6527  7.818434 10.977690
6528  7.814811 10.981313
6529  7.811188 10.981313
6530  7.807565 10.984936
6531  7.803942 10.984936
6532  7.800319 10.984936
6533  7.796696 10.984936
6534  7.793073 10.984936
6535  7.789450 10.984936
6536  7.785827 10.984936
6537  7.782204 10.984936
6538  7.778581 10.984936
6539  7.774958 10.984936
6540  7.771335 10.984936
6541  7.767712 10.984936
6542  7.764089 10.984936
6543  7.760466 10.984936
6544  7.756843 10.984936
6545  7.753220 10.984936
6546  7.749597 10.984936
6547  7.745974 10.984936
6548  7.742351 10.984936
6549  7.738728 10.984936
6550  7.735105 10.984936
6551  7.731482 10.984936
6552  7.727859 10.984936
6553  7.724236 10.984936
6554  7.720613 10.984936
6555  7.716990 10.988559
6556  7.713367 10.988559
6557  7.709744 10.992182
6558  7.706121 10.992182
6559  7.702498 10.992182
6560  7.698875 10.988559
6561  7.698875 10.984936
6562  7.695252 10.981313
6563  7.695252 10.977690
6564  7.691629 10.974067
6565  7.688006 10.970444
6566  7.684383 10.966821
6567  7.680760 10.963198
6568  7.677137 10.959575
6569  7.673514 10.955952
6570  7.669891 10.952329
6571  7.666268 10.952329
6572  7.662645 10.948706
6573  7.659022 10.948706
6574  7.655399 10.945083
6575  7.651776 10.945083
6576  7.648153 10.941460
6577  7.644530 10.941460
6578  7.640907 10.937837
6579  7.637284 10.937837
6580  7.633661 10.934214
6581  7.630038 10.934214
6582  7.626415 10.930591
6583  7.622792 10.930591
6584  7.619169 10.926968
6585  7.615546 10.926968
6586  7.611923 10.926968
6587  7.608300 10.923345
6588  7.604677 10.923345
6589  7.601054 10.919722
6590  7.597431 10.919722
6591  7.593808 10.916099
6592  7.590185 10.916099
6593  7.586562 10.916099
6594  7.582939 10.912476
6595  7.579316 10.912476
6596  7.575693 10.908853
6597  7.572070 10.908853
6598  7.568447 10.905230
6599  7.564824 10.905230
6600  7.561201 10.901607
6601  7.557578 10.901607
6602  7.553955 10.897984
6603  7.550332 10.897984
6604  7.546709 10.897984
6605  7.543086 10.894361
6606  7.539463 10.894361
6607  7.535840 10.894361
6608  7.532217 10.894361
6609  7.528594 10.894361
6610  7.524971 10.894361
6611  7.521348 10.894361
6612  7.517725 10.894361
6613  7.514102 10.894361
6614  7.510479 10.894361
6615  7.506856 10.894361
6616  7.503233 10.894361
6617  7.499610 10.890738
6618  7.495987 10.890738
6619  7.492364 10.890738
6620  7.488741 10.887115
6621  7.485118 10.887115
6622  7.481495 10.887115
6623  7.477872 10.887115
6624  7.474249 10.887115
6625  7.470626 10.887115
6626  7.467003 10.887115
6627  7.463380 10.887115
6628  7.459757 10.887115
6629  7.456134 10.887115
6630  7.452511 10.887115
6631  7.448888 10.887115
6632  7.445265 10.887115
6633  7.441642 10.887115
6634  7.438019 10.887115
6635  7.434396 10.887115
6636  7.430773 10.887115
6637  7.427150 10.887115
6638  7.423527 10.887115
6639  7.419904 10.887115
6640  7.416281 10.887115
6641  7.412658 10.887115
6642  7.409035 10.887115
6643  7.405412 10.890738
6644  7.401789 10.890738
6645  7.398166 10.894361
6646  7.394543 10.894361
6647  7.390920 10.897984
6648  7.387297 10.897984
6649  7.383674 10.901607
6650  7.380051 10.901607
6651  7.376428 10.905230
6652  7.372805 10.905230
6653  7.369182 10.908853
6654  7.365559 10.908853
6655  7.361936 10.912476
6656  7.358313 10.912476
6657  7.354690 10.912476
6658  7.351067 10.916099
6659  7.347444 10.916099
6660  7.343821 10.912476
6661  7.340198 10.912476
6662  7.336575 10.912476
6663  7.332952 10.912476
6664  7.329329 10.908853
6665  7.325706 10.908853
6666  7.322083 10.908853
6667  7.318460 10.908853
6668  7.314837 10.908853
6669  7.311214 10.905230
6670  7.307591 10.905230
6671  7.303968 10.905230
6672  7.300345 10.901607
6673  7.296722 10.901607
6674  7.293099 10.897984
6675  7.289476 10.897984
6676  7.285853 10.894361
6677  7.282230 10.894361
6678  7.278607 10.890738
6679  7.274984 10.890738
6680  7.271361 10.887115
6681  7.267738 10.887115
6682  7.264115 10.883492
6683  7.260492 10.883492
6684  7.256869 10.883492
6685  7.253246 10.883492
6686  7.249623 10.883492
6687  7.246000 10.883492
6688  7.242377 10.883492
6689  7.238754 10.883492
6690  7.235131 10.883492
6691  7.231508 10.883492
6692  7.227885 10.883492
6693  7.224262 10.883492
6694  7.220639 10.883492
6695  7.217016 10.883492
6696  7.213393 10.883492
6697  7.209770 10.883492
6698  7.206147 10.883492
6699  7.202524 10.883492
6700  7.198901 10.883492
6701  7.195278 10.883492
6702  7.191655 10.883492
6703  7.188032 10.883492
6704  7.184409 10.883492
6705  7.180786 10.883492
6706  7.177163 10.887115
6707  7.173540 10.887115
6708  7.169917 10.890738
6709  7.166294 10.890738
6710  7.162671 10.890738
6711  7.159048 10.890738
6712  7.155425 10.890738
6713  7.151802 10.890738
6714  7.148179 10.890738
6715  7.144556 10.890738
6716  7.140933 10.890738
6717  7.137310 10.890738
6718  7.133687 10.890738
6719  7.130064 10.890738
6720  7.126441 10.890738
6721  7.122818 10.890738
6722  7.119195 10.890738
6723  7.115572 10.890738
6724  7.111949 10.890738
6725  7.108326 10.890738
6726  7.104703 10.890738
6727  7.101080 10.887115
6728  7.097457 10.883492
6729  7.093834 10.879869
6730  7.090211 10.876246
6731  7.086588 10.872623
6732  7.082965 10.869000
6733  7.079342 10.869000
6734  7.075719 10.865377
6735  7.072096 10.865377
6736  7.068473 10.861754
6737  7.064850 10.861754
6738  7.061227 10.858131
6739  7.057604 10.858131
6740  7.053981 10.854508
6741  7.050358 10.854508
6742  7.046735 10.850885
6743  7.043112 10.850885
6744  7.039489 10.847262
6745  7.035866 10.847262
6746  7.032243 10.847262
6747  7.028620 10.847262
6748  7.024997 10.847262
6749  7.021374 10.847262
6750  7.017751 10.847262
6751  7.014128 10.847262
6752  7.010505 10.847262
6753  7.006882 10.847262
6754  7.003259 10.847262
6755  6.999636 10.847262
6756  6.996013 10.847262
6757  6.992390 10.847262
6758  6.988767 10.847262
6759  6.985144 10.847262
6760  6.981521 10.847262
6761  6.977898 10.847262
6762  6.974275 10.847262
6763  6.970652 10.847262
6764  6.967029 10.847262
6765  6.963406 10.847262
6766  6.959783 10.847262
6767  6.956160 10.847262
6768  6.952537 10.847262
6769  6.948914 10.850885
6770  6.945291 10.850885
6771  6.941668 10.850885
6772  6.938045 10.850885
6773  6.934422 10.850885
6774  6.930799 10.850885
6775  6.927176 10.850885
6776  6.923553 10.847262
6777  6.919930 10.847262
6778  6.916307 10.847262
6779  6.912684 10.847262
6780  6.909061 10.843639
6781  6.905438 10.843639
6782  6.901815 10.840016
6783  6.898192 10.840016
6784  6.894569 10.836393
6785  6.890946 10.836393
6786  6.887323 10.832770
6787  6.883700 10.832770
6788  6.880077 10.829147
6789  6.876454 10.829147
6790  6.872831 10.825524
6791  6.869208 10.825524
6792  6.865585 10.821901
6793  6.861962 10.821901
6794  6.858339 10.821901
6795  6.854716 10.821901
6796  6.851093 10.821901
6797  6.847470 10.821901
6798  6.843847 10.821901
6799  6.840224 10.821901
6800  6.836601 10.821901
6801  6.832978 10.818278
6802  6.829355 10.818278
6803  6.825732 10.818278
6804  6.822109 10.814655
6805  6.818486 10.814655
6806  6.814863 10.811032
6807  6.811240 10.811032
6808  6.807617 10.807409
6809  6.803994 10.807409
6810  6.800371 10.807409
6811  6.796748 10.807409
6812  6.793125 10.807409
6813  6.789502 10.807409
6814  6.785879 10.807409
6815  6.782256 10.807409
6816  6.778633 10.807409
6817  6.775010 10.807409
6818  6.771387 10.807409
6819  6.767764 10.807409
6820  6.764141 10.807409
6821  6.760518 10.807409
6822  6.756895 10.807409
6823  6.753272 10.807409
6824  6.749649 10.807409
6825  6.746026 10.807409
6826  6.742403 10.807409
6827  6.738780 10.807409
6828  6.735157 10.807409
6829  6.731534 10.807409
6830  6.727911 10.807409
6831  6.724288 10.807409
6832  6.720665 10.807409
6833  6.717042 10.811032
6834  6.713419 10.811032
6835  6.709796 10.814655
6836  6.706173 10.814655
6837  6.702550 10.818278
6838  6.698927 10.818278
6839  6.695304 10.821901
6840  6.691681 10.821901
6841  6.688058 10.825524
6842  6.684435 10.825524
6843  6.680812 10.829147
6844  6.677189 10.829147
6845  6.673566 10.829147
6846  6.669943 10.829147
6847  6.666320 10.829147
6848  6.662697 10.829147
6849  6.659074 10.829147
6850  6.655451 10.829147
6851  6.651828 10.829147
6852  6.648205 10.829147
6853  6.644582 10.829147
6854  6.640959 10.829147
6855  6.637336 10.829147
6856  6.633713 10.829147
6857  6.630090 10.825524
6858  6.626467 10.825524
6859  6.622844 10.825524
6860  6.619221 10.825524
6861  6.615598 10.825524
6862  6.611975 10.821901
6863  6.608352 10.821901
6864  6.604729 10.818278
6865  6.601106 10.818278
6866  6.597483 10.814655
6867  6.593860 10.814655
6868  6.590237 10.811032
6869  6.586614 10.811032
6870  6.582991 10.807409
6871  6.579368 10.807409
6872  6.575745 10.807409
6873  6.572122 10.807409
6874  6.568499 10.807409
6875  6.564876 10.807409
6876  6.561253 10.807409
6877  6.557630 10.807409
6878  6.554007 10.807409
6879  6.550384 10.807409
6880  6.546761 10.807409
6881  6.543138 10.807409
6882  6.539515 10.807409
6883  6.535892 10.807409
6884  6.532269 10.807409
6885  6.528646 10.807409
6886  6.525023 10.807409
6887  6.521400 10.807409
6888  6.517777 10.807409
6889  6.514154 10.807409
6890  6.510531 10.807409
6891  6.506908 10.807409
6892  6.503285 10.807409
6893  6.499662 10.811032
6894  6.496039 10.811032
6895  6.492416 10.811032
6896  6.488793 10.811032
6897  6.485170 10.811032
6898  6.481547 10.811032
6899  6.477924 10.811032
6900  6.474301 10.811032
6901  6.470678 10.811032
6902  6.467055 10.811032
6903  6.463432 10.811032
6904  6.459809 10.811032
6905  6.456186 10.811032
6906  6.452563 10.811032
6907  6.448940 10.811032
6908  6.445317 10.811032
6909  6.441694 10.811032
6910  6.438071 10.807409
6911  6.434448 10.807409
6912  6.430825 10.803786
6913  6.427202 10.803786
6914  6.423579 10.800163
6915  6.419956 10.800163
6916  6.416333 10.796540
6917  6.412710 10.796540
6918  6.409087 10.792917
6919  6.405464 10.792917
6920  6.401841 10.792917
6921  6.398218 10.789294
6922  6.394595 10.789294
6923  6.390972 10.789294
6924  6.387349 10.789294
6925  6.383726 10.789294
6926  6.380103 10.789294
6927  6.376480 10.789294
6928  6.372857 10.789294
6929  6.369234 10.789294
6930  6.365611 10.789294
6931  6.361988 10.789294
6932  6.358365 10.789294
6933  6.354742 10.789294
6934  6.351119 10.789294
6935  6.347496 10.789294
6936  6.343873 10.789294
6937  6.340250 10.789294
6938  6.336627 10.789294
6939  6.333004 10.789294
6940  6.329381 10.789294
6941  6.325758 10.789294
6942  6.322135 10.789294
6943  6.318512 10.789294
6944  6.314889 10.789294
6945  6.311266 10.789294
6946  6.307643 10.789294
6947  6.304020 10.789294
6948  6.300397 10.789294
6949  6.296774 10.789294
6950  6.293151 10.789294
6951  6.289528 10.789294
6952  6.285905 10.789294
6953  6.282282 10.789294
6954  6.278659 10.789294
6955  6.275036 10.789294
6956  6.271413 10.789294
6957  6.267790 10.785671
6958  6.264167 10.785671
6959  6.260544 10.785671
6960  6.256921 10.782048
6961  6.253298 10.782048
6962  6.249675 10.782048
6963  6.246052 10.782048
6964  6.242429 10.778425
6965  6.238806 10.778425
6966  6.235183 10.774802
6967  6.231560 10.774802
6968  6.227937 10.771179
6969  6.224314 10.771179
6970  6.220691 10.767556
6971  6.217068 10.767556
6972  6.213445 10.763933
6973  6.209822 10.763933
6974  6.206199 10.763933
6975  6.202576 10.763933
6976  6.198953 10.763933
6977  6.195330 10.763933
6978  6.191707 10.763933
6979  6.188084 10.763933
6980  6.184461 10.763933
6981  6.180838 10.763933
6982  6.177215 10.763933
6983  6.173592 10.763933
6984  6.169969 10.763933
6985  6.166346 10.763933
6986  6.162723 10.763933
6987  6.159100 10.763933
6988  6.155477 10.763933
6989  6.151854 10.763933
6990  6.148231 10.763933
6991  6.144608 10.763933
6992  6.140985 10.763933
6993  6.137362 10.763933
6994  6.133739 10.763933
6995  6.130116 10.763933
6996  6.126493 10.763933
6997  6.122870 10.763933
6998  6.119247 10.767556
6999  6.115624 10.767556
7000  6.112001 10.767556
7001  6.108378 10.767556
7002  6.104755 10.767556
7003  6.101132 10.771179
7004  6.097509 10.771179
7005  6.093886 10.771179
7006  6.090263 10.771179
7007  6.086640 10.774802
7008  6.083017 10.774802
7009  6.079394 10.778425
7010  6.075771 10.778425
7011  6.072148 10.782048
7012  6.068525 10.782048
7013  6.064902 10.782048
7014  6.061279 10.785671
7015  6.057656 10.785671
7016  6.054033 10.785671
7017  6.050410 10.789294
7018  6.046787 10.789294
7019  6.043164 10.792917
7020  6.039541 10.792917
7021  6.035918 10.796540
7022  6.032295 10.796540
7023  6.028672 10.800163
7024  6.025049 10.800163
7025  6.021426 10.803786
7026  6.017803 10.803786
7027  6.014180 10.807409
7028  6.010557 10.807409
7029  6.006934 10.811032
7030  6.003311 10.814655
7031  5.999688 10.818278
7032  5.996065 10.821901
7033  5.992442 10.821901
7034  5.988819 10.825524
7035  5.985196 10.825524
7036  5.981573 10.829147
7037  5.977950 10.829147
7038  5.974327 10.829147
7039  5.970704 10.829147
7040  5.967081 10.829147
7041  5.963458 10.829147
7042  5.959835 10.825524
7043  5.956212 10.825524
7044  5.952589 10.825524
7045  5.948966 10.821901
7046  5.945343 10.821901
7047  5.941720 10.818278
7048  5.938097 10.818278
7049  5.938097 10.814655
7050  5.934474 10.811032
7051  5.934474 10.807409
7052  5.930851 10.803786
7053  5.930851 10.800163
7054  5.927228 10.796540
7055  5.923605 10.792917
7056  5.919982 10.789294
7057  5.916359 10.785671
7058  5.912736 10.782048
7059  5.909113 10.782048
7060  5.905490 10.778425
7061  5.901867 10.774802
7062  5.898244 10.774802
7063  5.894621 10.771179
7064  5.890998 10.767556
7065  5.887375 10.767556
7066  5.883752 10.763933
7067  5.880129 10.760310
7068  5.876506 10.756687
7069  5.872883 10.753064
7070  5.869260 10.753064
7071  5.865637 10.749441
7072  5.862014 10.749441
7073  5.858391 10.745818
7074  5.854768 10.745818
7075  5.851145 10.742195
7076  5.847522 10.742195
7077  5.843899 10.738572
7078  5.840276 10.738572
7079  5.836653 10.734949
7080  5.833030 10.734949
7081  5.829407 10.731326
7082  5.825784 10.731326
7083  5.822161 10.731326
7084  5.818538 10.731326
7085  5.814915 10.731326
7086  5.811292 10.731326
7087  5.807669 10.731326
7088  5.804046 10.731326
7089  5.800423 10.731326
7090  5.796800 10.731326
7091  5.793177 10.731326
7092  5.789554 10.731326
7093  5.785931 10.731326
7094  5.782308 10.731326
7095  5.778685 10.731326
7096  5.775062 10.731326
7097  5.771439 10.731326
7098  5.767816 10.731326
7099  5.764193 10.731326
7100  5.760570 10.731326
7101  5.756947 10.731326
7102  5.753324 10.731326
7103  5.749701 10.731326
7104  5.746078 10.731326
7105  5.742455 10.734949
7106  5.738832 10.734949
7107  5.735209 10.738572
7108  5.731586 10.738572
7109  5.727963 10.742195
7110  5.724340 10.742195
7111  5.720717 10.745818
7112  5.717094 10.745818
7113  5.713471 10.749441
7114  5.709848 10.749441
7115  5.706225 10.753064
7116  5.702602 10.753064
7117  5.698979 10.756687
7118  5.695356 10.760310
7119  5.691733 10.763933
7120  5.688110 10.767556
7121  5.684487 10.771179
7122  5.684487 10.774802
7123  5.680864 10.778425
7124  5.677241 10.782048
7125  5.673618 10.785671
7126  5.669995 10.785671
7127  5.666372 10.789294
7128  5.662749 10.789294
7129  5.659126 10.789294
7130  5.655503 10.789294
7131  5.651880 10.789294
7132  5.648257 10.785671
7133  5.644634 10.785671
7134  5.641011 10.785671
7135  5.637388 10.785671
7136  5.633765 10.785671
7137  5.630142 10.785671
7138  5.626519 10.785671
7139  5.622896 10.785671
7140  5.619273 10.785671
7141  5.615650 10.785671
7142  5.612027 10.785671
7143  5.608404 10.785671
7144  5.604781 10.785671
7145  5.601158 10.785671
7146  5.597535 10.785671
7147  5.593912 10.785671
7148  5.590289 10.785671
7149  5.586666 10.785671
7150  5.583043 10.785671
7151  5.579420 10.785671
7152  5.575797 10.785671
7153  5.572174 10.785671
7154  5.568551 10.785671
7155  5.564928 10.785671
7156  5.561305 10.782048
7157  5.557682 10.778425
7158  5.554059 10.774802
7159  5.550436 10.771179
7160  5.546813 10.767556
7161  5.543190 10.767556
7162  5.539567 10.763933
7163  5.535944 10.760310
7164  5.532321 10.760310
7165  5.528698 10.756687
7166  5.528698 10.753064
7167  5.525075 10.749441
7168  5.525075 10.745818
7169  5.521452 10.742195
7170  5.521452 10.738572
7171  5.517829 10.734949
7172  5.514206 10.731326
7173  5.510583 10.727703
7174  5.506960 10.724080
7175  5.503337 10.724080
7176  5.499714 10.720457
7177  5.496091 10.720457
7178  5.492468 10.716834
7179  5.488845 10.716834
7180  5.485222 10.713211
7181  5.481599 10.713211
7182  5.477976 10.709588
7183  5.474353 10.709588
7184  5.470730 10.705965
7185  5.467107 10.705965
7186  5.463484 10.702342
7187  5.459861 10.702342
7188  5.456238 10.702342
7189  5.452615 10.702342
7190  5.452615 10.698719
7191  5.448992 10.695096
7192  5.448992 10.691473
7193  5.445369 10.687850
7194  5.441746 10.684227
7195  5.438123 10.684227
7196  5.434500 10.680604
7197  5.430877 10.680604
7198  5.427254 10.676981
7199  5.423631 10.676981
7200  5.420008 10.673358
7201  5.416385 10.673358
7202  5.412762 10.669735
7203  5.409139 10.669735
7204  5.405516 10.666112
7205  5.401893 10.666112
7206  5.398270 10.662489
7207  5.394647 10.662489
7208  5.391024 10.662489
7209  5.387401 10.662489
7210  5.383778 10.662489
7211  5.380155 10.662489
7212  5.376532 10.662489
7213  5.372909 10.662489
7214  5.369286 10.662489
7215  5.365663 10.662489
7216  5.362040 10.662489
7217  5.358417 10.662489
7218  5.354794 10.662489
7219  5.351171 10.662489
7220  5.347548 10.662489
7221  5.343925 10.662489
7222  5.340302 10.662489
7223  5.336679 10.662489
7224  5.333056 10.662489
7225  5.329433 10.662489
7226  5.325810 10.662489
7227  5.322187 10.662489
7228  5.318564 10.662489
7229  5.314941 10.662489
7230  5.311318 10.662489
7231  5.307695 10.662489
7232  5.304072 10.662489
7233  5.300449 10.662489
7234  5.296826 10.662489
7235  5.293203 10.662489
7236  5.289580 10.662489
7237  5.285957 10.662489
7238  5.282334 10.662489
7239  5.278711 10.662489
7240  5.275088 10.662489
7241  5.271465 10.662489
7242  5.267842 10.662489
7243  5.264219 10.662489
7244  5.260596 10.662489
7245  5.256973 10.662489
7246  5.253350 10.662489
7247  5.249727 10.662489
7248  5.246104 10.662489
7249  5.242481 10.666112
7250  5.238858 10.662489
7251  5.235235 10.662489
7252  5.231612 10.662489
7253  5.227989 10.662489
7254  5.224366 10.662489
7255  5.220743 10.662489
7256  5.217120 10.662489
7257  5.213497 10.662489
7258  5.209874 10.662489
7259  5.206251 10.662489
7260  5.202628 10.662489
7261  5.199005 10.662489
7262  5.195382 10.662489
7263  5.191759 10.662489
7264  5.188136 10.662489
7265  5.184513 10.662489
7266  5.180890 10.662489
7267  5.177267 10.662489
7268  5.173644 10.662489
7269  5.170021 10.662489
7270  5.166398 10.662489
7271  5.162775 10.662489
7272  5.159152 10.662489
7273  5.155529 10.662489
7274  5.151906 10.662489
7275  5.148283 10.666112
7276  5.144660 10.666112
7277  5.141037 10.669735
7278  5.137414 10.669735
7279  5.133791 10.673358
7280  5.130168 10.673358
7281  5.126545 10.676981
7282  5.122922 10.676981
7283  5.119299 10.680604
7284  5.115676 10.680604
7285  5.112053 10.684227
7286  5.108430 10.684227
7287  5.104807 10.687850
7288  5.101184 10.687850
7289  5.097561 10.687850
7290  5.093938 10.687850
7291  5.090315 10.687850
7292  5.086692 10.687850
7293  5.083069 10.687850
7294  5.079446 10.687850
7295  5.075823 10.687850
7296  5.072200 10.687850
7297  5.068577 10.687850
7298  5.064954 10.687850
7299  5.061331 10.687850
7300  5.057708 10.687850
7301  5.054085 10.687850
7302  5.050462 10.691473
7303  5.046839 10.691473
7304  5.043216 10.691473
7305  5.039593 10.691473
7306  5.035970 10.691473
7307  5.032347 10.687850
7308  5.028724 10.687850
7309  5.025101 10.684227
7310  5.021478 10.684227
7311  5.017855 10.680604
7312  5.014232 10.680604
7313  5.010609 10.676981
7314  5.006986 10.676981
7315  5.003363 10.676981
7316  4.999740 10.673358
7317  4.996117 10.673358
7318  4.992494 10.673358
7319  4.988871 10.673358
7320  4.985248 10.673358
7321  4.981625 10.669735
7322  4.978002 10.669735
7323  4.974379 10.669735
7324  4.970756 10.666112
7325  4.967133 10.666112
7326  4.963510 10.666112
7327  4.959887 10.662489
7328  4.956264 10.662489
7329  4.952641 10.662489
7330  4.949018 10.658866
7331  4.945395 10.658866
7332  4.941772 10.658866
7333  4.938149 10.658866
7334  4.934526 10.658866
7335  4.930903 10.655243
7336  4.927280 10.655243
7337  4.923657 10.651620
7338  4.920034 10.651620
7339  4.916411 10.647997
7340  4.912788 10.647997
7341  4.909165 10.647997
7342  4.905542 10.644374
7343  4.901919 10.644374
7344  4.898296 10.644374
7345  4.894673 10.644374
7346  4.891050 10.644374
7347  4.887427 10.644374
7348  4.883804 10.644374
7349  4.880181 10.644374
7350  4.876558 10.644374
7351  4.872935 10.644374
7352  4.869312 10.640751
7353  4.865689 10.640751
7354  4.862066 10.637128
7355  4.858443 10.637128
7356  4.854820 10.633505
7357  4.851197 10.633505
7358  4.847574 10.629882
7359  4.843951 10.629882
7360  4.840328 10.626259
7361  4.836705 10.626259
7362  4.833082 10.622636
7363  4.829459 10.622636
7364  4.825836 10.619013
7365  4.822213 10.619013
7366  4.818590 10.619013
7367  4.814967 10.619013
7368  4.811344 10.619013
7369  4.807721 10.619013
7370  4.804098 10.615390
7371  4.800475 10.615390
7372  4.796852 10.615390
7373  4.793229 10.611767
7374  4.789606 10.611767
7375  4.785983 10.608144
7376  4.782360 10.608144
7377  4.778737 10.604521
7378  4.775114 10.604521
7379  4.771491 10.600898
7380  4.767868 10.600898
7381  4.764245 10.597275
7382  4.760622 10.597275
7383  4.756999 10.593652
7384  4.753376 10.593652
7385  4.749753 10.590029
7386  4.746130 10.590029
7387  4.742507 10.590029
7388  4.738884 10.590029
7389  4.735261 10.590029
7390  4.731638 10.590029
7391  4.728015 10.590029
7392  4.724392 10.590029
7393  4.720769 10.590029
7394  4.717146 10.590029
7395  4.713523 10.590029
7396  4.709900 10.590029
7397  4.706277 10.590029
7398  4.702654 10.590029
7399  4.699031 10.590029
7400  4.695408 10.590029
7401  4.691785 10.590029
7402  4.688162 10.590029
7403  4.684539 10.590029
7404  4.680916 10.590029
7405  4.677293 10.590029
7406  4.673670 10.590029
7407  4.670047 10.590029
7408  4.666424 10.590029
7409  4.662801 10.593652
7410  4.659178 10.593652
7411  4.655555 10.593652
7412  4.651932 10.593652
7413  4.648309 10.593652
7414  4.644686 10.593652
7415  4.641063 10.593652
7416  4.637440 10.593652
7417  4.633817 10.593652
7418  4.630194 10.593652
7419  4.626571 10.593652
7420  4.622948 10.593652
7421  4.619325 10.593652
7422  4.615702 10.593652
7423  4.612079 10.593652
7424  4.608456 10.593652
7425  4.604833 10.593652
7426  4.601210 10.593652
7427  4.597587 10.590029
7428  4.593964 10.590029
7429  4.590341 10.586406
7430  4.586718 10.586406
7431  4.583095 10.582783
7432  4.579472 10.582783
7433  4.575849 10.579160
7434  4.572226 10.579160
7435  4.568603 10.575537
7436  4.564980 10.575537
7437  4.561357 10.571914
7438  4.557734 10.571914
7439  4.554111 10.568291
7440  4.550488 10.568291
7441  4.546865 10.568291
7442  4.543242 10.568291
7443  4.539619 10.568291
7444  4.535996 10.568291
7445  4.532373 10.568291
7446  4.528750 10.568291
7447  4.525127 10.568291
7448  4.521504 10.568291
7449  4.517881 10.568291
7450  4.514258 10.568291
7451  4.510635 10.568291
7452  4.507012 10.568291
7453  4.503389 10.568291
7454  4.499766 10.568291
7455  4.496143 10.568291
7456  4.492520 10.568291
7457  4.488897 10.568291
7458  4.485274 10.568291
7459  4.481651 10.568291
7460  4.478028 10.568291
7461  4.474405 10.568291
7462  4.470782 10.568291
7463  4.467159 10.568291
7464  4.463536 10.568291
7465  4.459913 10.568291
7466  4.456290 10.568291
7467  4.452667 10.568291
7468  4.449044 10.568291
7469  4.445421 10.568291
7470  4.441798 10.568291
7471  4.438175 10.568291
7472  4.434552 10.568291
7473  4.430929 10.568291
7474  4.427306 10.568291
7475  4.423683 10.568291
7476  4.420060 10.571914
7477  4.416437 10.571914
7478  4.412814 10.575537
7479  4.409191 10.575537
7480  4.405568 10.579160
7481  4.401945 10.579160
7482  4.398322 10.582783
7483  4.394699 10.582783
7484  4.391076 10.586406
7485  4.387453 10.586406
7486  4.383830 10.586406
7487  4.380207 10.586406
7488  4.376584 10.582783
7489  4.372961 10.582783
7490  4.369338 10.582783
7491  4.365715 10.582783
7492  4.362092 10.582783
7493  4.358469 10.582783
7494  4.354846 10.579160
7495  4.351223 10.579160
7496  4.347600 10.579160
7497  4.343977 10.575537
7498  4.340354 10.571914
7499  4.336731 10.571914
7500  4.333108 10.568291
7501  4.333108 10.564668
7502  4.329485 10.561045
7503  4.325862 10.557422
7504  4.322239 10.553799
7505  4.318616 10.550176
7506  4.314993 10.550176
7507  4.311370 10.546553
7508  4.307747 10.546553
7509  4.304124 10.542930
7510  4.300501 10.542930
7511  4.296878 10.539307
7512  4.293255 10.539307
7513  4.289632 10.535684
7514  4.286009 10.535684
7515  4.282386 10.532061
7516  4.278763 10.532061
7517  4.275140 10.528438
7518  4.271517 10.528438
7519  4.267894 10.528438
7520  4.264271 10.528438
7521  4.260648 10.524815
7522  4.257025 10.524815
7523  4.253402 10.524815
7524  4.249779 10.524815
7525  4.246156 10.524815
7526  4.242533 10.524815
7527  4.238910 10.524815
7528  4.235287 10.524815
7529  4.231664 10.524815
7530  4.228041 10.524815
7531  4.224418 10.524815
7532  4.220795 10.524815
7533  4.217172 10.524815
7534  4.213549 10.524815
7535  4.209926 10.524815
7536  4.206303 10.524815
7537  4.202680 10.524815
7538  4.199057 10.524815
7539  4.195434 10.524815
7540  4.191811 10.524815
7541  4.188188 10.524815
7542  4.184565 10.524815
7543  4.180942 10.524815
7544  4.177319 10.524815
7545  4.173696 10.528438
7546  4.170073 10.528438
7547  4.166450 10.532061
7548  4.162827 10.532061
7549  4.159204 10.532061
7550  4.155581 10.532061
7551  4.151958 10.532061
7552  4.148335 10.532061
7553  4.144712 10.528438
7554  4.141089 10.528438
7555  4.137466 10.528438
7556  4.133843 10.524815
7557  4.130220 10.524815
7558  4.126597 10.524815
7559  4.122974 10.524815
7560  4.119351 10.524815
7561  4.115728 10.524815
7562  4.112105 10.524815
7563  4.108482 10.524815
7564  4.104859 10.524815
7565  4.101236 10.524815
7566  4.097613 10.524815
7567  4.093990 10.521192
7568  4.090367 10.521192
7569  4.086744 10.517569
7570  4.083121 10.517569
7571  4.079498 10.513946
7572  4.075875 10.513946
7573  4.072252 10.510323
7574  4.068629 10.510323
7575  4.065006 10.506700
7576  4.061383 10.506700
7577  4.057760 10.503077
7578  4.054137 10.503077
7579  4.050514 10.499454
7580  4.046891 10.499454
7581  4.043268 10.499454
7582  4.039645 10.499454
7583  4.036022 10.499454
7584  4.032399 10.499454
7585  4.028776 10.499454
7586  4.025153 10.499454
7587  4.021530 10.499454
7588  4.017907 10.499454
7589  4.014284 10.499454
7590  4.010661 10.499454
7591  4.007038 10.499454
7592  4.003415 10.499454
7593  3.999792 10.499454
7594  3.996169 10.499454
7595  3.992546 10.499454
7596  3.988923 10.499454
7597  3.985300 10.499454
7598  3.981677 10.499454
7599  3.978054 10.499454
7600  3.974431 10.499454
7601  3.970808 10.499454
7602  3.967185 10.499454
7603  3.963562 10.499454
7604  3.959939 10.499454
7605  3.956316 10.499454
7606  3.952693 10.499454
7607  3.949070 10.499454
7608  3.945447 10.499454
7609  3.941824 10.499454
7610  3.938201 10.499454
7611  3.934578 10.503077
7612  3.930955 10.503077
7613  3.927332 10.506700
7614  3.923709 10.506700
7615  3.920086 10.510323
7616  3.916463 10.510323
7617  3.912840 10.513946
7618  3.909217 10.513946
7619  3.905594 10.513946
7620  3.901971 10.513946
7621  3.898348 10.513946
7622  3.894725 10.513946
7623  3.891102 10.510323
7624  3.887479 10.510323
7625  3.883856 10.510323
7626  3.880233 10.506700
7627  3.876610 10.506700
7628  3.872987 10.506700
7629  3.869364 10.503077
7630  3.865741 10.503077
7631  3.862118 10.499454
7632  3.858495 10.499454
7633  3.854872 10.495831
7634  3.851249 10.495831
7635  3.847626 10.492208
7636  3.844003 10.492208
7637  3.840380 10.488585
7638  3.836757 10.488585
7639  3.833134 10.484962
7640  3.829511 10.484962
7641  3.825888 10.481339
7642  3.822265 10.481339
7643  3.818642 10.481339
7644  3.815019 10.481339
7645  3.811396 10.481339
7646  3.807773 10.481339
7647  3.804150 10.481339
7648  3.800527 10.481339
7649  3.796904 10.481339
7650  3.793281 10.481339
7651  3.789658 10.481339
7652  3.786035 10.481339
7653  3.782412 10.481339
7654  3.778789 10.481339
7655  3.775166 10.481339
7656  3.771543 10.481339
7657  3.767920 10.481339
7658  3.764297 10.481339
7659  3.760674 10.481339
7660  3.757051 10.481339
7661  3.753428 10.481339
7662  3.749805 10.481339
7663  3.746182 10.481339
7664  3.742559 10.481339
7665  3.738936 10.481339
7666  3.735313 10.484962
7667  3.731690 10.484962
7668  3.728067 10.484962
7669  3.724444 10.488585
7670  3.720821 10.488585
7671  3.717198 10.488585
7672  3.713575 10.488585
7673  3.709952 10.488585
7674  3.706329 10.484962
7675  3.702706 10.484962
7676  3.699083 10.484962
7677  3.695460 10.481339
7678  3.691837 10.481339
7679  3.688214 10.477716
7680  3.684591 10.474093
7681  3.680968 10.474093
7682  3.677345 10.470470
7683  3.673722 10.470470
7684  3.670099 10.466847
7685  3.666476 10.466847
7686  3.662853 10.463224
7687  3.659230 10.463224
7688  3.655607 10.459601
7689  3.651984 10.459601
7690  3.648361 10.455978
7691  3.644738 10.455978
7692  3.641115 10.452355
7693  3.637492 10.452355
7694  3.633869 10.448732
7695  3.630246 10.448732
7696  3.626623 10.448732
7697  3.623000 10.448732
7698  3.619377 10.448732
7699  3.615754 10.448732
7700  3.612131 10.448732
7701  3.608508 10.448732
7702  3.604885 10.445109
7703  3.601262 10.445109
7704  3.597639 10.441486
7705  3.594016 10.441486
7706  3.590393 10.441486
7707  3.586770 10.441486
7708  3.583147 10.441486
7709  3.579524 10.441486
7710  3.575901 10.441486
7711  3.572278 10.441486
7712  3.568655 10.441486
7713  3.565032 10.441486
7714  3.561409 10.441486
7715  3.557786 10.441486
7716  3.554163 10.441486
7717  3.550540 10.441486
7718  3.546917 10.441486
7719  3.543294 10.441486
7720  3.539671 10.441486
7721  3.536048 10.441486
7722  3.532425 10.441486
7723  3.528802 10.441486
7724  3.525179 10.441486
7725  3.521556 10.441486
7726  3.517933 10.441486
7727  3.514310 10.441486
7728  3.510687 10.441486
7729  3.507064 10.445109
7730  3.503441 10.445109
7731  3.499818 10.448732
7732  3.496195 10.448732
7733  3.492572 10.452355
7734  3.488949 10.452355
7735  3.485326 10.455978
7736  3.481703 10.455978
7737  3.478080 10.459601
7738  3.474457 10.459601
7739  3.470834 10.463224
7740  3.467211 10.463224
7741  3.463588 10.463224
7742  3.459965 10.463224
7743  3.456342 10.463224
7744  3.452719 10.459601
7745  3.449096 10.459601
7746  3.445473 10.459601
7747  3.441850 10.459601
7748  3.438227 10.459601
7749  3.434604 10.459601
7750  3.430981 10.459601
7751  3.427358 10.459601
7752  3.423735 10.459601
7753  3.420112 10.459601
7754  3.416489 10.459601
7755  3.412866 10.459601
7756  3.409243 10.459601
7757  3.405620 10.459601
7758  3.401997 10.459601
7759  3.398374 10.459601
7760  3.394751 10.459601
7761  3.391128 10.459601
7762  3.387505 10.459601
7763  3.383882 10.459601
7764  3.380259 10.459601
7765  3.376636 10.459601
7766  3.373013 10.459601
7767  3.369390 10.459601
7768  3.365767 10.459601
7769  3.362144 10.459601
7770  3.358521 10.459601
7771  3.354898 10.459601
7772  3.351275 10.455978
7773  3.347652 10.455978
7774  3.344029 10.452355
7775  3.340406 10.452355
7776  3.336783 10.448732
7777  3.333160 10.448732
7778  3.329537 10.445109
7779  3.325914 10.445109
7780  3.322291 10.441486
7781  3.318668 10.441486
7782  3.315045 10.441486
7783  3.311422 10.441486
7784  3.307799 10.441486
7785  3.304176 10.441486
7786  3.300553 10.441486
7787  3.296930 10.441486
7788  3.293307 10.441486
7789  3.289684 10.441486
7790  3.286061 10.441486
7791  3.282438 10.441486
7792  3.278815 10.441486
7793  3.275192 10.441486
7794  3.271569 10.441486
7795  3.267946 10.441486
7796  3.264323 10.441486
7797  3.260700 10.441486
7798  3.257077 10.441486
7799  3.253454 10.441486
7800  3.249831 10.441486
7801  3.246208 10.441486
7802  3.242585 10.441486
7803  3.238962 10.441486
7804  3.235339 10.441486
7805  3.231716 10.445109
7806  3.228093 10.445109
7807  3.224470 10.448732
7808  3.220847 10.448732
7809  3.217224 10.452355
7810  3.213601 10.452355
7811  3.209978 10.455978
7812  3.206355 10.455978
7813  3.202732 10.459601
7814  3.199109 10.459601
7815  3.195486 10.459601
7816  3.191863 10.459601
7817  3.188240 10.459601
7818  3.184617 10.455978
7819  3.180994 10.455978
7820  3.177371 10.452355
7821  3.173748 10.452355
7822  3.170125 10.452355
7823  3.166502 10.448732
7824  3.162879 10.445109
7825  3.159256 10.441486
7826  3.155633 10.437863
7827  3.152010 10.434240
7828  3.148387 10.430617
7829  3.144764 10.430617
7830  3.141141 10.426994
7831  3.137518 10.426994
7832  3.133895 10.423371
7833  3.130272 10.423371
7834  3.126649 10.419748
7835  3.123026 10.419748
7836  3.119403 10.416125
7837  3.115780 10.416125
7838  3.112157 10.412502
7839  3.108534 10.412502
7840  3.104911 10.408879
7841  3.101288 10.408879
7842  3.097665 10.408879
7843  3.094042 10.408879
7844  3.090419 10.408879
7845  3.086796 10.408879
7846  3.083173 10.408879
7847  3.079550 10.408879
7848  3.075927 10.408879
7849  3.072304 10.408879
7850  3.068681 10.408879
7851  3.065058 10.408879
7852  3.061435 10.408879
7853  3.057812 10.408879
7854  3.054189 10.408879
7855  3.050566 10.408879
7856  3.046943 10.408879
7857  3.043320 10.408879
7858  3.039697 10.408879
7859  3.036074 10.408879
7860  3.032451 10.408879
7861  3.028828 10.408879
7862  3.025205 10.408879
7863  3.021582 10.408879
7864  3.017959 10.408879
7865  3.014336 10.408879
7866  3.010713 10.408879
7867  3.007090 10.408879
7868  3.003467 10.408879
7869  2.999844 10.408879
7870  2.996221 10.408879
7871  2.992598 10.408879
7872  2.988975 10.408879
7873  2.985352 10.408879
7874  2.981729 10.408879
7875  2.978106 10.408879
7876  2.974483 10.408879
7877  2.970860 10.408879
7878  2.967237 10.408879
7879  2.963614 10.408879
7880  2.959991 10.408879
7881  2.956368 10.408879
7882  2.952745 10.408879
7883  2.949122 10.408879
7884  2.945499 10.408879
7885  2.941876 10.408879
7886  2.938253 10.408879
7887  2.934630 10.408879
7888  2.931007 10.408879
7889  2.927384 10.412502
7890  2.923761 10.412502
7891  2.920138 10.416125
7892  2.916515 10.416125
7893  2.912892 10.419748
7894  2.909269 10.419748
7895  2.905646 10.423371
7896  2.902023 10.423371
7897  2.898400 10.423371
7898  2.894777 10.423371
7899  2.891154 10.423371
7900  2.887531 10.423371
7901  2.883908 10.423371
7902  2.880285 10.423371
7903  2.876662 10.423371
7904  2.873039 10.423371
7905  2.869416 10.423371
7906  2.865793 10.423371
7907  2.862170 10.426994
7908  2.858547 10.426994
7909  2.854924 10.426994
7910  2.851301 10.426994
7911  2.847678 10.430617
7912  2.844055 10.430617
7913  2.840432 10.434240
7914  2.836809 10.434240
7915  2.833186 10.437863
7916  2.829563 10.437863
7917  2.825940 10.437863
7918  2.822317 10.437863
7919  2.818694 10.434240
7920  2.815071 10.434240
7921  2.811448 10.434240
7922  2.807825 10.430617
7923  2.804202 10.430617
7924  2.800579 10.430617
7925  2.796956 10.426994
7926  2.793333 10.426994
7927  2.789710 10.426994
7928  2.786087 10.426994
7929  2.782464 10.426994
7930  2.778841 10.426994
7931  2.775218 10.426994
7932  2.771595 10.426994
7933  2.767972 10.426994
7934  2.764349 10.423371
7935  2.760726 10.423371
7936  2.757103 10.423371
7937  2.753480 10.419748
7938  2.749857 10.419748
7939  2.746234 10.419748
7940  2.742611 10.419748
7941  2.738988 10.419748
7942  2.735365 10.416125
7943  2.731742 10.416125
7944  2.728119 10.412502
7945  2.724496 10.408879
7946  2.720873 10.405256
7947  2.717250 10.401633
7948  2.713627 10.398010
7949  2.713627 10.394387
7950  2.710004 10.390764
7951  2.706381 10.387141
7952  2.702758 10.383518
7953  2.699135 10.379895
7954  2.695512 10.376272
7955  2.691889 10.372649
7956  2.688266 10.372649
7957  2.684643 10.369026
7958  2.681020 10.369026
7959  2.677397 10.365403
7960  2.673774 10.365403
7961  2.670151 10.361780
7962  2.666528 10.358157
7963  2.662905 10.354534
7964  2.659282 10.350911
7965  2.655659 10.347288
7966  2.652036 10.343665
7967  2.652036 10.340042
7968  2.648413 10.336419
7969  2.648413 10.332796
7970  2.648413 10.329173
7971  2.648413 10.325550
7972  2.648413 10.321927
7973  2.644790 10.318304
7974  2.644790 10.314681
7975  2.644790 10.311058
7976  2.644790 10.307435
7977  2.644790 10.303812
7978  2.644790 10.300189
7979  2.644790 10.296566
7980  2.644790 10.292943
7981  2.644790 10.289320
7982  2.644790 10.285697
7983  2.644790 10.282074
7984  2.644790 10.278451
7985  2.644790 10.274828
7986  2.644790 10.271205
7987  2.644790 10.267582
7988  2.644790 10.263959
7989  2.644790 10.260336
7990  2.644790 10.256713
7991  2.644790 10.253090
7992  2.644790 10.249467
7993  2.644790 10.245844
7994  2.644790 10.242221
7995  2.644790 10.238598
7996  2.641167 10.234975
7997  2.641167 10.231352
7998  2.637544 10.227729
7999  2.637544 10.224106
8000  2.633921 10.220483
8001  2.633921 10.216860
8002  2.630298 10.213237
8003  2.630298 10.209614
8004  2.626675 10.205991
8005  2.626675 10.202368
8006  2.623052 10.198745
8007  2.623052 10.195122
8008  2.619429 10.191499
8009  2.615806 10.187876
8010  2.612183 10.187876
8011  2.608560 10.184253
8012  2.604937 10.184253
8013  2.601314 10.180630
8014  2.597691 10.180630
8015  2.594068 10.177007
8016  2.594068 10.173384
8017  2.594068 10.169761
8018  2.590445 10.166138
8019  2.590445 10.162515
8020  2.590445 10.158892
8021  2.590445 10.155269
8022  2.586822 10.151646
8023  2.586822 10.148023
8024  2.586822 10.144400
8025  2.586822 10.140777
8026  2.586822 10.137154
8027  2.586822 10.133531
8028  2.586822 10.129908
8029  2.586822 10.126285
8030  2.586822 10.122662
8031  2.586822 10.119039
8032  2.586822 10.115416
8033  2.586822 10.111793
8034  2.586822 10.108170
8035  2.586822 10.104547
8036  2.586822 10.100924
8037  2.586822 10.097301
8038  2.586822 10.093678
8039  2.586822 10.090055
8040  2.586822 10.086432
8041  2.586822 10.082809
8042  2.583199 10.079186
8043  2.583199 10.075563
8044  2.579576 10.071940
8045  2.579576 10.068317
8046  2.575953 10.064694
8047  2.575953 10.061071
8048  2.572330 10.057448
8049  2.572330 10.053825
8050  2.568707 10.050202
8051  2.568707 10.046579
8052  2.565084 10.042956
8053  2.565084 10.039333
8054  2.561461 10.035710
8055  2.557838 10.032087
8056  2.554215 10.032087
8057  2.550592 10.028464
8058  2.550592 10.024841
8059  2.546969 10.021218
8060  2.543346 10.017595
8061  2.539723 10.013972
8062  2.539723 10.010349
8063  2.536100 10.006726
8064  2.536100 10.003103
8065  2.536100 9.999480
8066  2.532477 9.995857
8067  2.532477 9.992234
8068  2.528854 9.988611
8069  2.528854 9.984988
8070  2.528854 9.981365
8071  2.528854 9.977742
8072  2.528854 9.974119
8073  2.528854 9.970496
8074  2.528854 9.966873
8075  2.528854 9.963250
8076  2.528854 9.959627
8077  2.528854 9.956004
8078  2.525231 9.952381
8079  2.525231 9.948758
8080  2.521608 9.945135
8081  2.521608 9.941512
8082  2.517985 9.937889
8083  2.517985 9.934266
8084  2.514362 9.930643
8085  2.514362 9.927020
8086  2.510739 9.923397
8087  2.510739 9.919774
8088  2.507116 9.916151
8089  2.507116 9.912528
8090  2.503493 9.908905
8091  2.499870 9.905282
8092  2.496247 9.905282
8093  2.492624 9.901659
8094  2.489001 9.901659
8095  2.485378 9.898036
8096  2.481755 9.898036
8097  2.478132 9.894413
8098  2.474509 9.894413
8099  2.470886 9.890790
8100  2.467263 9.887167
8101  2.467263 9.883544
8102  2.463640 9.879921
8103  2.460017 9.876298
8104  2.456394 9.872675
8105  2.452771 9.869052
8106  2.449148 9.865429
8107  2.449148 9.861806
8108  2.452771 9.858183
8109  2.452771 9.854560
8110  2.452771 9.850937
8111  2.452771 9.847314
8112  2.456394 9.843691
8113  2.456394 9.840068
8114  2.460017 9.836445
8115  2.460017 9.832822
8116  2.460017 9.829199
8117  2.463640 9.825576
8118  2.463640 9.821953
8119  2.467263 9.818330
8120  2.467263 9.814707
8121  2.470886 9.811084
8122  2.470886 9.807461
8123  2.474509 9.803838
8124  2.474509 9.800215
8125  2.478132 9.796592
8126  2.478132 9.792969
8127  2.478132 9.789346
8128  2.478132 9.785723
8129  2.478132 9.782100
8130  2.478132 9.778477
8131  2.478132 9.774854
8132  2.478132 9.771231
8133  2.478132 9.767608
8134  2.478132 9.763985
8135  2.478132 9.760362
8136  2.478132 9.756739
8137  2.478132 9.753116
8138  2.478132 9.749493
8139  2.478132 9.745870
8140  2.478132 9.742247
8141  2.478132 9.738624
8142  2.478132 9.735001
8143  2.478132 9.731378
8144  2.478132 9.727755
8145  2.478132 9.724132
8146  2.478132 9.720509
8147  2.478132 9.716886
8148  2.474509 9.713263
8149  2.474509 9.709640
8150  2.470886 9.706017
8151  2.470886 9.702394
8152  2.467263 9.698771
8153  2.467263 9.695148
8154  2.463640 9.691525
8155  2.463640 9.687902
8156  2.460017 9.684279
8157  2.460017 9.680656
8158  2.460017 9.677033
8159  2.460017 9.673410
8160  2.456394 9.669787
8161  2.456394 9.666164
8162  2.456394 9.662541
8163  2.456394 9.658918
8164  2.456394 9.655295
8165  2.456394 9.651672
8166  2.456394 9.648049
8167  2.456394 9.644426
8168  2.456394 9.640803
8169  2.456394 9.637180
8170  2.456394 9.633557
8171  2.456394 9.629934
8172  2.456394 9.626311
8173  2.456394 9.622688
8174  2.456394 9.619065
8175  2.452771 9.615442
8176  2.452771 9.611819
8177  2.452771 9.608196
8178  2.449148 9.604573
8179  2.449148 9.600950
8180  2.445525 9.597327
8181  2.445525 9.593704
8182  2.441902 9.590081
8183  2.441902 9.586458
8184  2.438279 9.582835
8185  2.438279 9.579212
8186  2.438279 9.575589
8187  2.438279 9.571966
8188  2.434656 9.568343
8189  2.434656 9.564720
8190  2.434656 9.561097
8191  2.434656 9.557474
8192  2.431033 9.553851
8193  2.431033 9.550228
8194  2.427410 9.546605
8195  2.427410 9.542982
8196  2.423787 9.539359
8197  2.423787 9.535736
8198  2.420164 9.532113
8199  2.420164 9.528490
8200  2.416541 9.524867
8201  2.416541 9.521244
8202  2.412918 9.517621
8203  2.412918 9.513998
8204  2.409295 9.510375
8205  2.409295 9.506752
8206  2.405672 9.503129
8207  2.402049 9.499506
8208  2.402049 9.495883
8209  2.402049 9.492260
8210  2.402049 9.488637
8211  2.402049 9.485014
8212  2.402049 9.481391
8213  2.402049 9.477768
8214  2.402049 9.474145
8215  2.402049 9.470522
8216  2.402049 9.466899
8217  2.402049 9.463276
8218  2.402049 9.459653
8219  2.402049 9.456030
8220  2.402049 9.452407
8221  2.402049 9.448784
8222  2.402049 9.445161
8223  2.402049 9.441538
8224  2.402049 9.437915
8225  2.402049 9.434292
8226  2.402049 9.430669
8227  2.402049 9.427046
8228  2.402049 9.423423
8229  2.402049 9.419800
8230  2.402049 9.416177
8231  2.402049 9.412554
8232  2.402049 9.408931
8233  2.402049 9.405308
8234  2.402049 9.401685
8235  2.402049 9.398062
8236  2.402049 9.394439
8237  2.402049 9.390816
8238  2.402049 9.387193
8239  2.402049 9.383570
8240  2.402049 9.379947
8241  2.405672 9.376324
8242  2.405672 9.372701
8243  2.409295 9.369078
8244  2.409295 9.365455
8245  2.412918 9.361832
8246  2.412918 9.358209
8247  2.416541 9.354586
8248  2.416541 9.350963
8249  2.416541 9.347340
8250  2.416541 9.343717
8251  2.416541 9.340094
8252  2.416541 9.336471
8253  2.416541 9.332848
8254  2.416541 9.329225
8255  2.416541 9.325602
8256  2.416541 9.321979
8257  2.416541 9.318356
8258  2.420164 9.314733
8259  2.420164 9.311110
8260  2.420164 9.307487
8261  2.423787 9.303864
8262  2.423787 9.300241
8263  2.423787 9.296618
8264  2.423787 9.292995
8265  2.423787 9.289372
8266  2.423787 9.285749
8267  2.423787 9.282126
8268  2.423787 9.278503
8269  2.423787 9.274880
8270  2.423787 9.271257
8271  2.423787 9.267634
8272  2.423787 9.264011
8273  2.423787 9.260388
8274  2.423787 9.256765
8275  2.423787 9.253142
8276  2.423787 9.249519
8277  2.423787 9.245896
8278  2.423787 9.242273
8279  2.423787 9.238650
8280  2.423787 9.235027
8281  2.423787 9.231404
8282  2.423787 9.227781
8283  2.423787 9.224158
8284  2.423787 9.220535
8285  2.423787 9.216912
8286  2.423787 9.213289
8287  2.423787 9.209666
8288  2.423787 9.206043
8289  2.423787 9.202420
8290  2.423787 9.198797
8291  2.423787 9.195174
8292  2.423787 9.191551
8293  2.423787 9.187928
8294  2.423787 9.184305
8295  2.423787 9.180682
8296  2.423787 9.177059
8297  2.423787 9.173436
8298  2.423787 9.169813
8299  2.423787 9.166190
8300  2.423787 9.162567
8301  2.423787 9.158944
8302  2.427410 9.155321
8303  2.427410 9.151698
8304  2.431033 9.148075
8305  2.431033 9.144452
8306  2.434656 9.140829
8307  2.434656 9.137206
8308  2.438279 9.133583
8309  2.438279 9.129960
8310  2.441902 9.126337
8311  2.441902 9.122714
8312  2.441902 9.119091
8313  2.441902 9.115468
8314  2.441902 9.111845
8315  2.441902 9.108222
8316  2.441902 9.104599
8317  2.441902 9.100976
8318  2.441902 9.097353
8319  2.441902 9.093730
8320  2.441902 9.090107
8321  2.441902 9.086484
8322  2.441902 9.082861
8323  2.441902 9.079238
8324  2.445525 9.075615
8325  2.445525 9.071992
8326  2.449148 9.068369
8327  2.449148 9.064746
8328  2.452771 9.061123
8329  2.452771 9.057500
8330  2.456394 9.053877
8331  2.456394 9.050254
8332  2.456394 9.046631
8333  2.456394 9.043008
8334  2.456394 9.039385
8335  2.456394 9.035762
8336  2.456394 9.032139
8337  2.456394 9.028516
8338  2.456394 9.024893
8339  2.456394 9.021270
8340  2.456394 9.017647
8341  2.456394 9.014024
8342  2.456394 9.010401
8343  2.456394 9.006778
8344  2.456394 9.003155
8345  2.456394 8.999532
8346  2.456394 8.995909
8347  2.456394 8.992286
8348  2.456394 8.988663
8349  2.456394 8.985040
8350  2.456394 8.981417
8351  2.456394 8.977794
8352  2.456394 8.974171
8353  2.452771 8.970548
8354  2.452771 8.966925
8355  2.449148 8.963302
8356  2.449148 8.959679
8357  2.445525 8.956056
8358  2.445525 8.952433
8359  2.441902 8.948810
8360  2.441902 8.945187
8361  2.438279 8.941564
8362  2.438279 8.937941
8363  2.438279 8.934318
8364  2.438279 8.930695
8365  2.438279 8.927072
8366  2.434656 8.923449
8367  2.434656 8.919826
8368  2.434656 8.916203
8369  2.434656 8.912580
8370  2.434656 8.908957
8371  2.438279 8.905334
8372  2.438279 8.901711
8373  2.441902 8.898088
8374  2.441902 8.894465
8375  2.445525 8.890842
8376  2.445525 8.887219
8377  2.449148 8.883596
8378  2.449148 8.879973
8379  2.449148 8.876350
8380  2.449148 8.872727
8381  2.449148 8.869104
8382  2.449148 8.865481
8383  2.449148 8.861858
8384  2.449148 8.858235
8385  2.449148 8.854612
8386  2.449148 8.850989
8387  2.449148 8.847366
8388  2.449148 8.843743
8389  2.449148 8.840120
8390  2.449148 8.836497
8391  2.449148 8.832874
8392  2.449148 8.829251
8393  2.449148 8.825628
8394  2.449148 8.822005
8395  2.449148 8.818382
8396  2.449148 8.814759
8397  2.449148 8.811136
8398  2.449148 8.807513
8399  2.449148 8.803890
8400  2.449148 8.800267
8401  2.449148 8.796644
8402  2.449148 8.793021
8403  2.449148 8.789398
8404  2.449148 8.785775
8405  2.449148 8.782152
8406  2.449148 8.778529
8407  2.449148 8.774906
8408  2.449148 8.771283
8409  2.445525 8.767660
8410  2.445525 8.764037
8411  2.441902 8.760414
8412  2.441902 8.756791
8413  2.438279 8.753168
8414  2.438279 8.749545
8415  2.434656 8.745922
8416  2.434656 8.742299
8417  2.431033 8.738676
8418  2.431033 8.735053
8419  2.427410 8.731430
8420  2.427410 8.727807
8421  2.423787 8.724184
8422  2.420164 8.724184
8423  2.416541 8.720561
8424  2.412918 8.720561
8425  2.409295 8.716938
8426  2.405672 8.716938
8427  2.402049 8.713315
8428  2.398426 8.713315
8429  2.394803 8.709692
8430  2.391180 8.709692
8431  2.387557 8.706069
8432  2.383934 8.706069
8433  2.380311 8.702446
8434  2.376688 8.702446
8435  2.373065 8.702446
8436  2.369442 8.702446
8437  2.365819 8.702446
8438  2.362196 8.702446
8439  2.358573 8.702446
8440  2.354950 8.702446
8441  2.351327 8.702446
8442  2.347704 8.702446
8443  2.344081 8.702446
8444  2.340458 8.702446
8445  2.336835 8.698823
8446  2.333212 8.698823
8447  2.329589 8.698823
8448  2.325966 8.698823
8449  2.322343 8.695200
8450  2.318720 8.695200
8451  2.315097 8.695200
8452  2.311474 8.691577
8453  2.307851 8.687954
8454  2.304228 8.684331
8455  2.300605 8.680708
8456  2.296982 8.680708
8457  2.293359 8.677085
8458  2.293359 8.673462
8459  2.289736 8.669839
8460  2.289736 8.666216
8461  2.289736 8.662593
8462  2.289736 8.658970
8463  2.286113 8.655347
8464  2.286113 8.651724
8465  2.286113 8.648101
8466  2.282490 8.644478
8467  2.282490 8.640855
8468  2.278867 8.637232
8469  2.278867 8.633609
8470  2.275244 8.629986
8471  2.275244 8.626363
8472  2.271621 8.622740
8473  2.271621 8.619117
8474  2.267998 8.615494
8475  2.267998 8.611871
8476  2.264375 8.608248
8477  2.264375 8.604625
8478  2.260752 8.601002
8479  2.260752 8.597379
8480  2.257129 8.593756
8481  2.257129 8.590133
8482  2.253506 8.586510
8483  2.253506 8.582887
8484  2.249883 8.579264
8485  2.249883 8.575641
8486  2.246260 8.572018
8487  2.246260 8.568395
8488  2.242637 8.564772
8489  2.242637 8.561149
8490  2.242637 8.557526
8491  2.239014 8.553903
8492  2.239014 8.550280
8493  2.239014 8.546657
8494  2.239014 8.543034
8495  2.239014 8.539411
8496  2.239014 8.535788
8497  2.239014 8.532165
8498  2.239014 8.528542
8499  2.239014 8.524919
8500  2.235391 8.521296
8501  2.235391 8.517673
8502  2.231768 8.514050
8503  2.231768 8.510427
8504  2.228145 8.506804
8505  2.228145 8.503181
8506  2.224522 8.499558
8507  2.224522 8.495935
8508  2.220899 8.492312
8509  2.220899 8.488689
8510  2.217276 8.485066
8511  2.217276 8.481443
8512  2.213653 8.477820
8513  2.213653 8.474197
8514  2.210030 8.470574
8515  2.210030 8.466951
8516  2.210030 8.463328
8517  2.210030 8.459705
8518  2.210030 8.456082
8519  2.210030 8.452459
8520  2.210030 8.448836
8521  2.210030 8.445213
8522  2.210030 8.441590
8523  2.210030 8.437967
8524  2.210030 8.434344
8525  2.210030 8.430721
8526  2.210030 8.427098
8527  2.210030 8.423475
8528  2.210030 8.419852
8529  2.210030 8.416229
8530  2.210030 8.412606
8531  2.206407 8.408983
8532  2.206407 8.405360
8533  2.202784 8.401737
8534  2.202784 8.398114
8535  2.199161 8.394491
8536  2.199161 8.390868
8537  2.195538 8.387245
8538  2.195538 8.383622
8539  2.191915 8.379999
8540  2.191915 8.376376
8541  2.188292 8.372753
8542  2.188292 8.369130
8543  2.184669 8.365507
8544  2.184669 8.361884
8545  2.181046 8.358261
8546  2.181046 8.354638
8547  2.181046 8.351015
8548  2.177423 8.347392
8549  2.177423 8.343769
8550  2.177423 8.340146
8551  2.173800 8.336523
8552  2.173800 8.332900
8553  2.173800 8.329277
8554  2.173800 8.325654
8555  2.173800 8.322031
8556  2.173800 8.318408
8557  2.173800 8.314785
8558  2.173800 8.311162
8559  2.173800 8.307539
8560  2.173800 8.303916
8561  2.173800 8.300293
8562  2.170177 8.296670
8563  2.170177 8.293047
8564  2.166554 8.289424
8565  2.166554 8.285801
8566  2.162931 8.282178
8567  2.162931 8.278555
8568  2.159308 8.274932
8569  2.159308 8.271309
8570  2.155685 8.267686
8571  2.155685 8.264063
8572  2.152062 8.260440
8573  2.152062 8.256817
8574  2.148439 8.253194
8575  2.144816 8.249571
8576  2.144816 8.245948
8577  2.141193 8.242325
8578  2.141193 8.238702
8579  2.137570 8.235079
8580  2.137570 8.231456
8581  2.133947 8.227833
8582  2.133947 8.224210
8583  2.130324 8.220587
8584  2.126701 8.216964
8585  2.126701 8.213341
8586  2.123078 8.209718
8587  2.119455 8.206095
8588  2.115832 8.202472
8589  2.112209 8.198849
8590  2.112209 8.195226
8591  2.112209 8.191603
8592  2.112209 8.187980
8593  2.112209 8.184357
8594  2.112209 8.180734
8595  2.112209 8.177111
8596  2.112209 8.173488
8597  2.112209 8.169865
8598  2.112209 8.166242
8599  2.112209 8.162619
8600  2.112209 8.158996
8601  2.112209 8.155373
8602  2.112209 8.151750
8603  2.112209 8.148127
8604  2.112209 8.144504
8605  2.112209 8.140881
8606  2.112209 8.137258
8607  2.112209 8.133635
8608  2.112209 8.130012
8609  2.112209 8.126389
8610  2.112209 8.122766
8611  2.115832 8.119143
8612  2.115832 8.115520
8613  2.119455 8.111897
8614  2.119455 8.108274
8615  2.123078 8.104651
8616  2.123078 8.101028
8617  2.126701 8.097405
8618  2.126701 8.093782
8619  2.130324 8.090159
8620  2.130324 8.086536
8621  2.130324 8.082913
8622  2.130324 8.079290
8623  2.130324 8.075667
8624  2.130324 8.072044
8625  2.130324 8.068421
8626  2.130324 8.064798
8627  2.130324 8.061175
8628  2.130324 8.057552
8629  2.130324 8.053929
8630  2.130324 8.050306
8631  2.130324 8.046683
8632  2.130324 8.043060
8633  2.130324 8.039437
8634  2.130324 8.035814
8635  2.130324 8.032191
8636  2.130324 8.028568
8637  2.130324 8.024945
8638  2.130324 8.021322
8639  2.130324 8.017699
8640  2.130324 8.014076
8641  2.130324 8.010453
8642  2.126701 8.006830
8643  2.126701 8.003207
8644  2.123078 7.999584
8645  2.123078 7.995961
8646  2.119455 7.992338
8647  2.119455 7.988715
8648  2.115832 7.985092
8649  2.115832 7.981469
8650  2.112209 7.977846
8651  2.112209 7.974223
8652  2.108586 7.970600
8653  2.108586 7.966977
8654  2.104963 7.963354
8655  2.101340 7.959731
8656  2.097717 7.956108
8657  2.094094 7.956108
8658  2.090471 7.952485
8659  2.086848 7.948862
8660  2.083225 7.948862
8661  2.079602 7.945239
8662  2.075979 7.941616
8663  2.072356 7.937993
8664  2.068733 7.937993
8665  2.065110 7.934370
8666  2.065110 7.930747
8667  2.061487 7.927124
8668  2.057864 7.923501
8669  2.057864 7.919878
8670  2.057864 7.916255
8671  2.057864 7.912632
8672  2.054241 7.909009
8673  2.054241 7.905386
8674  2.054241 7.901763
8675  2.054241 7.898140
8676  2.054241 7.894517
8677  2.050618 7.890894
8678  2.050618 7.887271
8679  2.050618 7.883648
8680  2.050618 7.880025
8681  2.050618 7.876402
8682  2.046995 7.872779
8683  2.046995 7.869156
8684  2.046995 7.865533
8685  2.046995 7.861910
8686  2.046995 7.858287
8687  2.046995 7.854664
8688  2.046995 7.851041
8689  2.046995 7.847418
8690  2.046995 7.843795
8691  2.046995 7.840172
8692  2.046995 7.836549
8693  2.046995 7.832926
8694  2.046995 7.829303
8695  2.046995 7.825680
8696  2.046995 7.822057
8697  2.046995 7.818434
8698  2.046995 7.814811
8699  2.046995 7.811188
8700  2.046995 7.807565
8701  2.046995 7.803942
8702  2.043372 7.800319
8703  2.043372 7.796696
8704  2.039749 7.793073
8705  2.039749 7.789450
8706  2.036126 7.785827
8707  2.036126 7.782204
8708  2.032503 7.778581
8709  2.032503 7.774958
8710  2.028880 7.771335
8711  2.028880 7.767712
8712  2.025257 7.764089
8713  2.025257 7.760466
8714  2.021634 7.756843
8715  2.018011 7.753220
8716  2.014388 7.749597
8717  2.010765 7.745974
8718  2.007142 7.742351
8719  2.007142 7.738728
8720  2.003519 7.735105
8721  2.003519 7.731482
8722  1.999896 7.727859
8723  1.999896 7.724236
8724  1.996273 7.720613
8725  1.996273 7.716990
8726  1.996273 7.713367
8727  1.992650 7.709744
8728  1.992650 7.706121
8729  1.992650 7.702498
8730  1.989027 7.698875
8731  1.989027 7.695252
8732  1.989027 7.691629
8733  1.989027 7.688006
8734  1.989027 7.684383
8735  1.989027 7.680760
8736  1.989027 7.677137
8737  1.992650 7.673514
8738  1.992650 7.669891
8739  1.992650 7.666268
8740  1.996273 7.662645
8741  1.996273 7.659022
8742  1.996273 7.655399
8743  1.996273 7.651776
8744  1.996273 7.648153
8745  1.996273 7.644530
8746  1.996273 7.640907
8747  1.996273 7.637284
8748  1.996273 7.633661
8749  1.996273 7.630038
8750  1.996273 7.626415
8751  1.996273 7.622792
8752  1.996273 7.619169
8753  1.996273 7.615546
8754  1.996273 7.611923
8755  1.996273 7.608300
8756  1.996273 7.604677
8757  1.996273 7.601054
8758  1.996273 7.597431
8759  1.996273 7.593808
8760  1.996273 7.590185
8761  1.996273 7.586562
8762  1.996273 7.582939
8763  1.992650 7.579316
8764  1.992650 7.575693
8765  1.989027 7.572070
8766  1.989027 7.568447
8767  1.989027 7.564824
8768  1.989027 7.561201
8769  1.989027 7.557578
8770  1.989027 7.553955
8771  1.989027 7.550332
8772  1.989027 7.546709
8773  1.989027 7.543086
8774  1.989027 7.539463
8775  1.989027 7.535840
8776  1.985404 7.532217
8777  1.985404 7.528594
8778  1.981781 7.524971
8779  1.981781 7.521348
8780  1.978158 7.517725
8781  1.978158 7.514102
8782  1.974535 7.510479
8783  1.974535 7.506856
8784  1.970912 7.503233
8785  1.970912 7.499610
8786  1.967289 7.495987
8787  1.967289 7.492364
8788  1.963666 7.488741
8789  1.960043 7.485118
8790  1.956420 7.485118
8791  1.952797 7.481495
8792  1.949174 7.481495
8793  1.945551 7.477872
8794  1.941928 7.477872
8795  1.938305 7.474249
8796  1.934682 7.474249
8797  1.931059 7.470626
8798  1.931059 7.467003
8799  1.931059 7.463380
8800  1.931059 7.459757
8801  1.931059 7.456134
8802  1.931059 7.452511
8803  1.931059 7.448888
8804  1.931059 7.445265
8805  1.927436 7.441642
8806  1.927436 7.438019
8807  1.927436 7.434396
8808  1.923813 7.430773
8809  1.923813 7.427150
8810  1.920190 7.423527
8811  1.920190 7.419904
8812  1.916567 7.416281
8813  1.916567 7.412658
8814  1.912944 7.409035
8815  1.912944 7.405412
8816  1.912944 7.401789
8817  1.912944 7.398166
8818  1.912944 7.394543
8819  1.909321 7.390920
8820  1.909321 7.387297
8821  1.909321 7.383674
8822  1.905698 7.380051
8823  1.905698 7.376428
8824  1.902075 7.372805
8825  1.902075 7.369182
8826  1.898452 7.365559
8827  1.898452 7.361936
8828  1.898452 7.358313
8829  1.898452 7.354690
8830  1.898452 7.351067
8831  1.894829 7.347444
8832  1.894829 7.343821
8833  1.894829 7.340198
8834  1.894829 7.336575
8835  1.891206 7.332952
8836  1.891206 7.329329
8837  1.887583 7.325706
8838  1.887583 7.322083
8839  1.883960 7.318460
8840  1.883960 7.314837
8841  1.880337 7.311214
8842  1.880337 7.307591
8843  1.876714 7.303968
8844  1.876714 7.300345
8845  1.873091 7.296722
8846  1.873091 7.293099
8847  1.869468 7.289476
8848  1.865845 7.285853
8849  1.865845 7.282230
8850  1.865845 7.278607
8851  1.865845 7.274984
8852  1.862222 7.271361
8853  1.862222 7.267738
8854  1.862222 7.264115
8855  1.862222 7.260492
8856  1.862222 7.256869
8857  1.862222 7.253246
8858  1.862222 7.249623
8859  1.862222 7.246000
8860  1.862222 7.242377
8861  1.862222 7.238754
8862  1.862222 7.235131
8863  1.862222 7.231508
8864  1.862222 7.227885
8865  1.862222 7.224262
8866  1.862222 7.220639
8867  1.862222 7.217016
8868  1.858599 7.213393
8869  1.858599 7.209770
8870  1.854976 7.206147
8871  1.854976 7.202524
8872  1.851353 7.198901
8873  1.851353 7.195278
8874  1.847730 7.191655
8875  1.847730 7.188032
8876  1.844107 7.184409
8877  1.844107 7.180786
8878  1.840484 7.177163
8879  1.840484 7.173540
8880  1.840484 7.169917
8881  1.836861 7.166294
8882  1.836861 7.162671
8883  1.836861 7.159048
8884  1.836861 7.155425
8885  1.836861 7.151802
8886  1.836861 7.148179
8887  1.836861 7.144556
8888  1.836861 7.140933
8889  1.836861 7.137310
8890  1.836861 7.133687
8891  1.836861 7.130064
8892  1.836861 7.126441
8893  1.836861 7.122818
8894  1.836861 7.119195
8895  1.836861 7.115572
8896  1.836861 7.111949
8897  1.836861 7.108326
8898  1.836861 7.104703
8899  1.836861 7.101080
8900  1.833238 7.097457
8901  1.833238 7.093834
8902  1.829615 7.090211
8903  1.829615 7.086588
8904  1.829615 7.082965
8905  1.829615 7.079342
8906  1.829615 7.075719
8907  1.825992 7.072096
8908  1.825992 7.068473
8909  1.822369 7.064850
8910  1.822369 7.061227
8911  1.818746 7.057604
8912  1.818746 7.053981
8913  1.815123 7.050358
8914  1.815123 7.046735
8915  1.811500 7.043112
8916  1.811500 7.039489
8917  1.811500 7.035866
8918  1.807877 7.032243
8919  1.807877 7.028620
8920  1.807877 7.024997
8921  1.807877 7.021374
8922  1.807877 7.017751
8923  1.807877 7.014128
8924  1.804254 7.010505
8925  1.804254 7.006882
8926  1.804254 7.003259
8927  1.800631 6.999636
8928  1.800631 6.996013
8929  1.800631 6.992390
8930  1.800631 6.988767
8931  1.800631 6.985144
8932  1.797008 6.981521
8933  1.797008 6.977898
8934  1.793385 6.974275
8935  1.793385 6.970652
8936  1.789762 6.967029
8937  1.789762 6.963406
8938  1.786139 6.959783
8939  1.786139 6.956160
8940  1.782516 6.952537
8941  1.782516 6.948914
8942  1.778893 6.945291
8943  1.778893 6.941668
8944  1.775270 6.938045
8945  1.771647 6.934422
8946  1.768024 6.934422
8947  1.764401 6.930799
8948  1.760778 6.927176
8949  1.757155 6.927176
8950  1.753532 6.923553
8951  1.749909 6.919930
8952  1.746286 6.916307
8953  1.742663 6.912684
8954  1.742663 6.909061
8955  1.739040 6.905438
8956  1.739040 6.901815
8957  1.739040 6.898192
8958  1.739040 6.894569
8959  1.739040 6.890946
8960  1.739040 6.887323
8961  1.739040 6.883700
8962  1.739040 6.880077
8963  1.739040 6.876454
8964  1.739040 6.872831
8965  1.739040 6.869208
8966  1.739040 6.865585
8967  1.739040 6.861962
8968  1.739040 6.858339
8969  1.739040 6.854716
8970  1.739040 6.851093
8971  1.739040 6.847470
8972  1.739040 6.843847
8973  1.739040 6.840224
8974  1.739040 6.836601
8975  1.739040 6.832978
8976  1.739040 6.829355
8977  1.739040 6.825732
8978  1.739040 6.822109
8979  1.739040 6.818486
8980  1.739040 6.814863
8981  1.739040 6.811240
8982  1.735417 6.807617
8983  1.735417 6.803994
8984  1.731794 6.800371
8985  1.731794 6.796748
8986  1.728171 6.793125
8987  1.728171 6.789502
8988  1.724548 6.785879
8989  1.724548 6.782256
8990  1.720925 6.778633
8991  1.720925 6.775010
8992  1.717302 6.771387
8993  1.717302 6.767764
8994  1.717302 6.764141
8995  1.717302 6.760518
8996  1.717302 6.756895
8997  1.717302 6.753272
8998  1.717302 6.749649
8999  1.717302 6.746026
9000  1.717302 6.742403
9001  1.717302 6.738780
9002  1.717302 6.735157
9003  1.717302 6.731534
9004  1.717302 6.727911
9005  1.713679 6.724288
9006  1.713679 6.720665
9007  1.710056 6.717042
9008  1.710056 6.713419
9009  1.706433 6.709796
9010  1.706433 6.706173
9011  1.702810 6.702550
9012  1.702810 6.698927
9013  1.699187 6.695304
9014  1.699187 6.691681
9015  1.695564 6.688058
9016  1.695564 6.684435
9017  1.691941 6.680812
9018  1.688318 6.677189
9019  1.688318 6.673566
9020  1.684695 6.669943
9021  1.684695 6.666320
9022  1.684695 6.662697
9023  1.684695 6.659074
9024  1.681072 6.655451
9025  1.681072 6.651828
9026  1.681072 6.648205
9027  1.677449 6.644582
9028  1.677449 6.640959
9029  1.677449 6.637336
9030  1.677449 6.633713
9031  1.673826 6.630090
9032  1.673826 6.626467
9033  1.673826 6.622844
9034  1.670203 6.619221
9035  1.670203 6.615598
9036  1.670203 6.611975
9037  1.670203 6.608352
9038  1.670203 6.604729
9039  1.670203 6.601106
9040  1.670203 6.597483
9041  1.670203 6.593860
9042  1.670203 6.590237
9043  1.670203 6.586614
9044  1.670203 6.582991
9045  1.670203 6.579368
9046  1.670203 6.575745
9047  1.670203 6.572122
9048  1.670203 6.568499
9049  1.670203 6.564876
9050  1.670203 6.561253
9051  1.670203 6.557630
9052  1.670203 6.554007
9053  1.670203 6.550384
9054  1.666580 6.546761
9055  1.666580 6.543138
9056  1.662957 6.539515
9057  1.662957 6.535892
9058  1.659334 6.532269
9059  1.659334 6.528646
9060  1.655711 6.525023
9061  1.655711 6.521400
9062  1.652088 6.517777
9063  1.652088 6.514154
9064  1.648465 6.510531
9065  1.648465 6.506908
9066  1.644842 6.503285
9067  1.641219 6.499662
9068  1.641219 6.496039
9069  1.641219 6.492416
9070  1.637596 6.488793
9071  1.637596 6.485170
9072  1.637596 6.481547
9073  1.637596 6.477924
9074  1.637596 6.474301
9075  1.637596 6.470678
9076  1.637596 6.467055
9077  1.633973 6.463432
9078  1.633973 6.459809
9079  1.630350 6.456186
9080  1.630350 6.452563
9081  1.626727 6.448940
9082  1.626727 6.445317
9083  1.623104 6.441694
9084  1.623104 6.438071
9085  1.619481 6.434448
9086  1.619481 6.430825
9087  1.615858 6.427202
9088  1.615858 6.423579
9089  1.612235 6.419956
9090  1.608612 6.416333
9091  1.604989 6.412710
9092  1.601366 6.409087
9093  1.597743 6.405464
9094  1.597743 6.401841
9095  1.594120 6.398218
9096  1.594120 6.394595
9097  1.590497 6.390972
9098  1.586874 6.387349
9099  1.583251 6.383726
9100  1.579628 6.380103
9101  1.576005 6.376480
9102  1.572382 6.372857
9103  1.568759 6.369234
9104  1.565136 6.365611
9105  1.561513 6.361988
9106  1.557890 6.358365
9107  1.557890 6.354742
9108  1.554267 6.351119
9109  1.554267 6.347496
9110  1.550644 6.343873
9111  1.550644 6.340250
9112  1.547021 6.336627
9113  1.547021 6.333004
9114  1.547021 6.329381
9115  1.543398 6.325758
9116  1.543398 6.322135
9117  1.543398 6.318512
9118  1.543398 6.314889
9119  1.543398 6.311266
9120  1.543398 6.307643
9121  1.543398 6.304020
9122  1.543398 6.300397
9123  1.543398 6.296774
9124  1.543398 6.293151
9125  1.543398 6.289528
9126  1.543398 6.285905
9127  1.543398 6.282282
9128  1.543398 6.278659
9129  1.543398 6.275036
9130  1.543398 6.271413
9131  1.543398 6.267790
9132  1.543398 6.264167
9133  1.543398 6.260544
9134  1.543398 6.256921
9135  1.539775 6.253298
9136  1.539775 6.249675
9137  1.539775 6.246052
9138  1.539775 6.242429
9139  1.539775 6.238806
9140  1.539775 6.235183
9141  1.539775 6.231560
