# Supplementary material for: Statistical Mapping of Maize Bundle Intensity at the Stem Scale Using Spatial Normalisation of Replicated Images
Source: PLoS One. 2014 Mar 12;9(3):e90673. doi: 10.1371/journal.pone.0090673 (PMC3951278; doi:10.1371/journal.pone.0090673)
Supplement: File S2 — Data files containing bundle positions and slice contours. (ZIP) [file pone.0090673.s002.zip › data/macro/tables/contoursMm/s02gCntMm.txt]

name   x   y
   1  1.217328 5.481599
   2  1.220951 5.477976
   3  1.220951 5.474353
   4  1.224574 5.470730
   5  1.224574 5.467107
   6  1.228197 5.463484
   7  1.228197 5.459861
   8  1.231820 5.456238
   9  1.231820 5.452615
  10  1.231820 5.448992
  11  1.231820 5.445369
  12  1.231820 5.441746
  13  1.231820 5.438123
  14  1.231820 5.434500
  15  1.231820 5.430877
  16  1.231820 5.427254
  17  1.231820 5.423631
  18  1.231820 5.420008
  19  1.231820 5.416385
  20  1.231820 5.412762
  21  1.231820 5.409139
  22  1.231820 5.405516
  23  1.231820 5.401893
  24  1.231820 5.398270
  25  1.231820 5.394647
  26  1.231820 5.391024
  27  1.231820 5.387401
  28  1.235443 5.383778
  29  1.239066 5.380155
  30  1.242689 5.376532
  31  1.242689 5.372909
  32  1.246312 5.369286
  33  1.246312 5.365663
  34  1.249935 5.362040
  35  1.249935 5.358417
  36  1.253558 5.354794
  37  1.253558 5.351171
  38  1.257181 5.347548
  39  1.257181 5.343925
  40  1.260804 5.340302
  41  1.260804 5.336679
  42  1.264427 5.333056
  43  1.264427 5.329433
  44  1.264427 5.325810
  45  1.264427 5.322187
  46  1.264427 5.318564
  47  1.264427 5.314941
  48  1.264427 5.311318
  49  1.264427 5.307695
  50  1.264427 5.304072
  51  1.264427 5.300449
  52  1.264427 5.296826
  53  1.264427 5.293203
  54  1.268050 5.289580
  55  1.268050 5.285957
  56  1.268050 5.282334
  57  1.271673 5.278711
  58  1.275296 5.275088
  59  1.278919 5.271465
  60  1.282542 5.267842
  61  1.286165 5.264219
  62  1.289788 5.260596
  63  1.293411 5.256973
  64  1.297034 5.253350
  65  1.300657 5.249727
  66  1.304280 5.249727
  67  1.307903 5.246104
  68  1.311526 5.246104
  69  1.315149 5.242481
  70  1.318772 5.242481
  71  1.322395 5.238858
  72  1.326018 5.235235
  73  1.329641 5.231612
  74  1.333264 5.227989
  75  1.336887 5.224366
  76  1.336887 5.220743
  77  1.340510 5.217120
  78  1.340510 5.213497
  79  1.344133 5.209874
  80  1.344133 5.206251
  81  1.347756 5.202628
  82  1.347756 5.199005
  83  1.351379 5.195382
  84  1.351379 5.191759
  85  1.355002 5.188136
  86  1.355002 5.184513
  87  1.358625 5.180890
  88  1.358625 5.177267
  89  1.362248 5.173644
  90  1.362248 5.170021
  91  1.365871 5.166398
  92  1.365871 5.162775
  93  1.369494 5.159152
  94  1.369494 5.155529
  95  1.373117 5.151906
  96  1.373117 5.148283
  97  1.376740 5.144660
  98  1.376740 5.141037
  99  1.380363 5.137414
 100  1.380363 5.133791
 101  1.380363 5.130168
 102  1.380363 5.126545
 103  1.383986 5.122922
 104  1.383986 5.119299
 105  1.387609 5.115676
 106  1.391232 5.112053
 107  1.394855 5.108430
 108  1.398478 5.104807
 109  1.402101 5.104807
 110  1.405724 5.101184
 111  1.409347 5.097561
 112  1.412970 5.097561
 113  1.416593 5.097561
 114  1.420216 5.097561
 115  1.423839 5.093938
 116  1.427462 5.093938
 117  1.431085 5.090315
 118  1.434708 5.090315
 119  1.438331 5.086692
 120  1.441954 5.086692
 121  1.445577 5.083069
 122  1.449200 5.083069
 123  1.452823 5.079446
 124  1.456446 5.079446
 125  1.460069 5.075823
 126  1.463692 5.075823
 127  1.467315 5.072200
 128  1.467315 5.068577
 129  1.470938 5.064954
 130  1.470938 5.061331
 131  1.474561 5.057708
 132  1.474561 5.054085
 133  1.478184 5.050462
 134  1.478184 5.046839
 135  1.481807 5.043216
 136  1.481807 5.039593
 137  1.485430 5.035970
 138  1.485430 5.032347
 139  1.489053 5.028724
 140  1.489053 5.025101
 141  1.489053 5.021478
 142  1.489053 5.017855
 143  1.489053 5.014232
 144  1.489053 5.010609
 145  1.492676 5.006986
 146  1.492676 5.003363
 147  1.492676 4.999740
 148  1.496299 4.996117
 149  1.499922 4.992494
 150  1.503545 4.988871
 151  1.503545 4.985248
 152  1.507168 4.981625
 153  1.507168 4.978002
 154  1.510791 4.974379
 155  1.510791 4.970756
 156  1.514414 4.967133
 157  1.514414 4.963510
 158  1.518037 4.959887
 159  1.518037 4.956264
 160  1.521660 4.952641
 161  1.521660 4.949018
 162  1.525283 4.945395
 163  1.525283 4.941772
 164  1.525283 4.938149
 165  1.525283 4.934526
 166  1.525283 4.930903
 167  1.525283 4.927280
 168  1.525283 4.923657
 169  1.525283 4.920034
 170  1.525283 4.916411
 171  1.525283 4.912788
 172  1.528906 4.909165
 173  1.528906 4.905542
 174  1.528906 4.901919
 175  1.532529 4.898296
 176  1.532529 4.894673
 177  1.536152 4.891050
 178  1.536152 4.887427
 179  1.539775 4.883804
 180  1.539775 4.880181
 181  1.543398 4.880181
 182  1.547021 4.876558
 183  1.550644 4.876558
 184  1.554267 4.876558
 185  1.557890 4.876558
 186  1.561513 4.876558
 187  1.565136 4.876558
 188  1.568759 4.876558
 189  1.572382 4.876558
 190  1.576005 4.876558
 191  1.579628 4.876558
 192  1.583251 4.876558
 193  1.586874 4.876558
 194  1.590497 4.876558
 195  1.594120 4.872935
 196  1.597743 4.872935
 197  1.601366 4.869312
 198  1.604989 4.869312
 199  1.608612 4.865689
 200  1.612235 4.865689
 201  1.615858 4.862066
 202  1.619481 4.862066
 203  1.623104 4.858443
 204  1.626727 4.858443
 205  1.630350 4.854820
 206  1.633973 4.854820
 207  1.637596 4.851197
 208  1.637596 4.847574
 209  1.641219 4.843951
 210  1.641219 4.840328
 211  1.644842 4.836705
 212  1.644842 4.833082
 213  1.648465 4.829459
 214  1.648465 4.825836
 215  1.652088 4.822213
 216  1.652088 4.818590
 217  1.655711 4.814967
 218  1.655711 4.811344
 219  1.659334 4.807721
 220  1.659334 4.804098
 221  1.659334 4.800475
 222  1.662957 4.796852
 223  1.662957 4.793229
 224  1.666580 4.789606
 225  1.666580 4.785983
 226  1.670203 4.782360
 227  1.670203 4.778737
 228  1.673826 4.775114
 229  1.673826 4.771491
 230  1.677449 4.767868
 231  1.677449 4.764245
 232  1.681072 4.760622
 233  1.681072 4.756999
 234  1.681072 4.753376
 235  1.681072 4.749753
 236  1.681072 4.746130
 237  1.681072 4.742507
 238  1.681072 4.738884
 239  1.681072 4.735261
 240  1.681072 4.731638
 241  1.681072 4.728015
 242  1.681072 4.724392
 243  1.681072 4.720769
 244  1.681072 4.717146
 245  1.681072 4.713523
 246  1.681072 4.709900
 247  1.681072 4.706277
 248  1.681072 4.702654
 249  1.681072 4.699031
 250  1.681072 4.695408
 251  1.681072 4.691785
 252  1.684695 4.688162
 253  1.688318 4.684539
 254  1.688318 4.680916
 255  1.691941 4.677293
 256  1.695564 4.673670
 257  1.699187 4.670047
 258  1.702810 4.666424
 259  1.706433 4.662801
 260  1.710056 4.659178
 261  1.713679 4.655555
 262  1.713679 4.651932
 263  1.717302 4.648309
 264  1.717302 4.644686
 265  1.720925 4.641063
 266  1.720925 4.637440
 267  1.724548 4.633817
 268  1.724548 4.630194
 269  1.728171 4.626571
 270  1.728171 4.622948
 271  1.731794 4.619325
 272  1.731794 4.615702
 273  1.735417 4.612079
 274  1.735417 4.608456
 275  1.735417 4.604833
 276  1.735417 4.601210
 277  1.735417 4.597587
 278  1.735417 4.593964
 279  1.735417 4.590341
 280  1.735417 4.586718
 281  1.735417 4.583095
 282  1.735417 4.579472
 283  1.735417 4.575849
 284  1.735417 4.572226
 285  1.735417 4.568603
 286  1.735417 4.564980
 287  1.739040 4.561357
 288  1.742663 4.557734
 289  1.746286 4.554111
 290  1.749909 4.550488
 291  1.753532 4.546865
 292  1.757155 4.543242
 293  1.760778 4.539619
 294  1.764401 4.535996
 295  1.768024 4.532373
 296  1.771647 4.528750
 297  1.775270 4.525127
 298  1.778893 4.521504
 299  1.782516 4.517881
 300  1.786139 4.514258
 301  1.789762 4.514258
 302  1.793385 4.510635
 303  1.797008 4.510635
 304  1.800631 4.507012
 305  1.804254 4.507012
 306  1.807877 4.503389
 307  1.811500 4.499766
 308  1.815123 4.496143
 309  1.818746 4.492520
 310  1.818746 4.488897
 311  1.822369 4.485274
 312  1.822369 4.481651
 313  1.825992 4.478028
 314  1.825992 4.474405
 315  1.829615 4.470782
 316  1.829615 4.467159
 317  1.833238 4.463536
 318  1.833238 4.459913
 319  1.836861 4.456290
 320  1.836861 4.452667
 321  1.840484 4.449044
 322  1.840484 4.445421
 323  1.840484 4.441798
 324  1.840484 4.438175
 325  1.840484 4.434552
 326  1.840484 4.430929
 327  1.840484 4.427306
 328  1.840484 4.423683
 329  1.840484 4.420060
 330  1.840484 4.416437
 331  1.844107 4.412814
 332  1.844107 4.409191
 333  1.844107 4.405568
 334  1.847730 4.401945
 335  1.847730 4.398322
 336  1.851353 4.394699
 337  1.854976 4.391076
 338  1.858599 4.387453
 339  1.862222 4.383830
 340  1.865845 4.380207
 341  1.869468 4.376584
 342  1.873091 4.372961
 343  1.876714 4.372961
 344  1.880337 4.369338
 345  1.883960 4.365715
 346  1.887583 4.362092
 347  1.891206 4.358469
 348  1.894829 4.354846
 349  1.898452 4.351223
 350  1.898452 4.347600
 351  1.902075 4.343977
 352  1.902075 4.340354
 353  1.905698 4.336731
 354  1.905698 4.333108
 355  1.909321 4.329485
 356  1.909321 4.325862
 357  1.912944 4.322239
 358  1.912944 4.318616
 359  1.916567 4.314993
 360  1.916567 4.311370
 361  1.920190 4.307747
 362  1.920190 4.304124
 363  1.923813 4.300501
 364  1.927436 4.296878
 365  1.931059 4.293255
 366  1.934682 4.289632
 367  1.938305 4.286009
 368  1.941928 4.286009
 369  1.945551 4.282386
 370  1.949174 4.282386
 371  1.952797 4.278763
 372  1.956420 4.278763
 373  1.960043 4.275140
 374  1.963666 4.275140
 375  1.967289 4.271517
 376  1.970912 4.271517
 377  1.974535 4.267894
 378  1.978158 4.264271
 379  1.981781 4.260648
 380  1.985404 4.257025
 381  1.989027 4.253402
 382  1.989027 4.249779
 383  1.992650 4.246156
 384  1.992650 4.242533
 385  1.996273 4.238910
 386  1.996273 4.235287
 387  1.999896 4.231664
 388  1.999896 4.228041
 389  2.003519 4.224418
 390  2.003519 4.220795
 391  2.007142 4.217172
 392  2.010765 4.213549
 393  2.014388 4.213549
 394  2.018011 4.209926
 395  2.021634 4.209926
 396  2.025257 4.206303
 397  2.028880 4.206303
 398  2.032503 4.202680
 399  2.036126 4.199057
 400  2.039749 4.195434
 401  2.039749 4.191811
 402  2.043372 4.188188
 403  2.043372 4.184565
 404  2.046995 4.180942
 405  2.046995 4.177319
 406  2.050618 4.173696
 407  2.050618 4.170073
 408  2.054241 4.166450
 409  2.054241 4.162827
 410  2.057864 4.159204
 411  2.057864 4.155581
 412  2.061487 4.151958
 413  2.061487 4.148335
 414  2.061487 4.144712
 415  2.061487 4.141089
 416  2.061487 4.137466
 417  2.061487 4.133843
 418  2.061487 4.130220
 419  2.061487 4.126597
 420  2.061487 4.122974
 421  2.061487 4.119351
 422  2.061487 4.115728
 423  2.061487 4.112105
 424  2.061487 4.108482
 425  2.061487 4.104859
 426  2.061487 4.101236
 427  2.061487 4.097613
 428  2.061487 4.093990
 429  2.061487 4.090367
 430  2.061487 4.086744
 431  2.061487 4.083121
 432  2.061487 4.079498
 433  2.065110 4.075875
 434  2.065110 4.072252
 435  2.068733 4.068629
 436  2.068733 4.065006
 437  2.072356 4.061383
 438  2.072356 4.057760
 439  2.075979 4.054137
 440  2.075979 4.050514
 441  2.079602 4.046891
 442  2.079602 4.043268
 443  2.083225 4.039645
 444  2.083225 4.036022
 445  2.083225 4.032399
 446  2.086848 4.028776
 447  2.086848 4.025153
 448  2.086848 4.021530
 449  2.090471 4.017907
 450  2.094094 4.014284
 451  2.097717 4.010661
 452  2.101340 4.007038
 453  2.104963 4.003415
 454  2.108586 3.999792
 455  2.112209 3.996169
 456  2.115832 3.992546
 457  2.119455 3.988923
 458  2.123078 3.985300
 459  2.126701 3.981677
 460  2.130324 3.978054
 461  2.133947 3.974431
 462  2.137570 3.970808
 463  2.141193 3.967185
 464  2.144816 3.963562
 465  2.148439 3.959939
 466  2.152062 3.956316
 467  2.155685 3.956316
 468  2.159308 3.952693
 469  2.162931 3.952693
 470  2.166554 3.949070
 471  2.170177 3.945447
 472  2.173800 3.941824
 473  2.173800 3.938201
 474  2.177423 3.934578
 475  2.177423 3.930955
 476  2.181046 3.927332
 477  2.181046 3.923709
 478  2.184669 3.920086
 479  2.184669 3.916463
 480  2.188292 3.912840
 481  2.188292 3.909217
 482  2.191915 3.905594
 483  2.191915 3.901971
 484  2.195538 3.898348
 485  2.195538 3.894725
 486  2.195538 3.891102
 487  2.195538 3.887479
 488  2.195538 3.883856
 489  2.195538 3.880233
 490  2.195538 3.876610
 491  2.195538 3.872987
 492  2.195538 3.869364
 493  2.195538 3.865741
 494  2.195538 3.862118
 495  2.195538 3.858495
 496  2.199161 3.854872
 497  2.199161 3.851249
 498  2.199161 3.847626
 499  2.202784 3.844003
 500  2.206407 3.840380
 501  2.206407 3.836757
 502  2.210030 3.833134
 503  2.213653 3.829511
 504  2.217276 3.825888
 505  2.220899 3.822265
 506  2.224522 3.818642
 507  2.228145 3.818642
 508  2.231768 3.815019
 509  2.235391 3.815019
 510  2.239014 3.811396
 511  2.242637 3.807773
 512  2.242637 3.804150
 513  2.246260 3.800527
 514  2.246260 3.796904
 515  2.249883 3.793281
 516  2.249883 3.789658
 517  2.253506 3.786035
 518  2.253506 3.782412
 519  2.257129 3.778789
 520  2.257129 3.775166
 521  2.260752 3.771543
 522  2.260752 3.767920
 523  2.264375 3.764297
 524  2.264375 3.760674
 525  2.264375 3.757051
 526  2.264375 3.753428
 527  2.264375 3.749805
 528  2.264375 3.746182
 529  2.264375 3.742559
 530  2.264375 3.738936
 531  2.264375 3.735313
 532  2.264375 3.731690
 533  2.264375 3.728067
 534  2.264375 3.724444
 535  2.264375 3.720821
 536  2.264375 3.717198
 537  2.264375 3.713575
 538  2.264375 3.709952
 539  2.264375 3.706329
 540  2.264375 3.702706
 541  2.264375 3.699083
 542  2.264375 3.695460
 543  2.267998 3.691837
 544  2.267998 3.688214
 545  2.267998 3.684591
 546  2.267998 3.680968
 547  2.267998 3.677345
 548  2.271621 3.673722
 549  2.275244 3.670099
 550  2.278867 3.666476
 551  2.282490 3.662853
 552  2.286113 3.662853
 553  2.289736 3.659230
 554  2.293359 3.659230
 555  2.296982 3.655607
 556  2.300605 3.655607
 557  2.304228 3.651984
 558  2.307851 3.648361
 559  2.311474 3.644738
 560  2.315097 3.641115
 561  2.318720 3.637492
 562  2.322343 3.633869
 563  2.325966 3.630246
 564  2.329589 3.626623
 565  2.333212 3.623000
 566  2.333212 3.619377
 567  2.336835 3.615754
 568  2.340458 3.615754
 569  2.344081 3.615754
 570  2.347704 3.612131
 571  2.351327 3.612131
 572  2.354950 3.608508
 573  2.358573 3.608508
 574  2.362196 3.604885
 575  2.365819 3.604885
 576  2.369442 3.601262
 577  2.373065 3.601262
 578  2.376688 3.597639
 579  2.380311 3.597639
 580  2.383934 3.594016
 581  2.387557 3.594016
 582  2.391180 3.590393
 583  2.394803 3.586770
 584  2.394803 3.583147
 585  2.398426 3.579524
 586  2.398426 3.575901
 587  2.402049 3.572278
 588  2.402049 3.568655
 589  2.405672 3.565032
 590  2.405672 3.561409
 591  2.409295 3.557786
 592  2.409295 3.554163
 593  2.412918 3.550540
 594  2.412918 3.546917
 595  2.416541 3.543294
 596  2.416541 3.539671
 597  2.416541 3.536048
 598  2.416541 3.532425
 599  2.416541 3.528802
 600  2.416541 3.525179
 601  2.416541 3.521556
 602  2.416541 3.517933
 603  2.420164 3.517933
 604  2.423787 3.514310
 605  2.427410 3.514310
 606  2.431033 3.510687
 607  2.434656 3.510687
 608  2.438279 3.507064
 609  2.441902 3.507064
 610  2.445525 3.503441
 611  2.449148 3.499818
 612  2.449148 3.496195
 613  2.452771 3.492572
 614  2.452771 3.488949
 615  2.456394 3.485326
 616  2.456394 3.481703
 617  2.460017 3.478080
 618  2.460017 3.474457
 619  2.463640 3.470834
 620  2.463640 3.467211
 621  2.467263 3.463588
 622  2.467263 3.459965
 623  2.470886 3.456342
 624  2.470886 3.452719
 625  2.470886 3.449096
 626  2.470886 3.445473
 627  2.470886 3.441850
 628  2.470886 3.438227
 629  2.470886 3.434604
 630  2.470886 3.430981
 631  2.470886 3.427358
 632  2.470886 3.423735
 633  2.470886 3.420112
 634  2.470886 3.416489
 635  2.470886 3.412866
 636  2.470886 3.409243
 637  2.474509 3.405620
 638  2.474509 3.401997
 639  2.478132 3.398374
 640  2.478132 3.394751
 641  2.481755 3.391128
 642  2.485378 3.387505
 643  2.489001 3.383882
 644  2.492624 3.380259
 645  2.496247 3.376636
 646  2.499870 3.373013
 647  2.503493 3.369390
 648  2.507116 3.369390
 649  2.510739 3.365767
 650  2.514362 3.365767
 651  2.517985 3.362144
 652  2.521608 3.362144
 653  2.525231 3.358521
 654  2.528854 3.354898
 655  2.532477 3.351275
 656  2.536100 3.347652
 657  2.539723 3.344029
 658  2.543346 3.340406
 659  2.546969 3.336783
 660  2.550592 3.333160
 661  2.550592 3.329537
 662  2.554215 3.325914
 663  2.554215 3.322291
 664  2.557838 3.318668
 665  2.557838 3.315045
 666  2.561461 3.311422
 667  2.565084 3.307799
 668  2.568707 3.304176
 669  2.572330 3.300553
 670  2.575953 3.296930
 671  2.575953 3.293307
 672  2.579576 3.289684
 673  2.579576 3.286061
 674  2.583199 3.282438
 675  2.583199 3.278815
 676  2.586822 3.275192
 677  2.586822 3.271569
 678  2.590445 3.267946
 679  2.590445 3.264323
 680  2.594068 3.260700
 681  2.594068 3.257077
 682  2.597691 3.253454
 683  2.597691 3.249831
 684  2.597691 3.246208
 685  2.597691 3.242585
 686  2.601314 3.238962
 687  2.604937 3.235339
 688  2.604937 3.231716
 689  2.608560 3.228093
 690  2.608560 3.224470
 691  2.612183 3.220847
 692  2.615806 3.217224
 693  2.615806 3.213601
 694  2.619429 3.209978
 695  2.623052 3.206355
 696  2.626675 3.202732
 697  2.630298 3.199109
 698  2.633921 3.195486
 699  2.637544 3.191863
 700  2.641167 3.188240
 701  2.644790 3.188240
 702  2.648413 3.188240
 703  2.652036 3.184617
 704  2.655659 3.184617
 705  2.659282 3.180994
 706  2.662905 3.180994
 707  2.666528 3.177371
 708  2.670151 3.177371
 709  2.673774 3.173748
 710  2.677397 3.173748
 711  2.681020 3.170125
 712  2.684643 3.170125
 713  2.688266 3.166502
 714  2.691889 3.166502
 715  2.695512 3.162879
 716  2.695512 3.159256
 717  2.699135 3.155633
 718  2.699135 3.152010
 719  2.702758 3.148387
 720  2.702758 3.144764
 721  2.706381 3.141141
 722  2.706381 3.137518
 723  2.710004 3.133895
 724  2.710004 3.130272
 725  2.713627 3.126649
 726  2.713627 3.123026
 727  2.717250 3.119403
 728  2.717250 3.115780
 729  2.717250 3.112157
 730  2.717250 3.108534
 731  2.717250 3.104911
 732  2.717250 3.101288
 733  2.717250 3.097665
 734  2.717250 3.094042
 735  2.717250 3.090419
 736  2.717250 3.086796
 737  2.717250 3.083173
 738  2.717250 3.079550
 739  2.717250 3.075927
 740  2.717250 3.072304
 741  2.717250 3.068681
 742  2.717250 3.065058
 743  2.717250 3.061435
 744  2.717250 3.057812
 745  2.717250 3.054189
 746  2.717250 3.050566
 747  2.717250 3.046943
 748  2.717250 3.043320
 749  2.717250 3.039697
 750  2.717250 3.036074
 751  2.717250 3.032451
 752  2.717250 3.028828
 753  2.717250 3.025205
 754  2.717250 3.021582
 755  2.717250 3.017959
 756  2.717250 3.014336
 757  2.717250 3.010713
 758  2.717250 3.007090
 759  2.717250 3.003467
 760  2.717250 2.999844
 761  2.717250 2.996221
 762  2.717250 2.992598
 763  2.717250 2.988975
 764  2.717250 2.985352
 765  2.713627 2.981729
 766  2.713627 2.978106
 767  2.713627 2.974483
 768  2.713627 2.970860
 769  2.717250 2.967237
 770  2.717250 2.963614
 771  2.720873 2.959991
 772  2.724496 2.956368
 773  2.728119 2.952745
 774  2.731742 2.949122
 775  2.735365 2.945499
 776  2.738988 2.941876
 777  2.742611 2.941876
 778  2.746234 2.938253
 779  2.749857 2.938253
 780  2.753480 2.934630
 781  2.757103 2.934630
 782  2.760726 2.931007
 783  2.764349 2.931007
 784  2.767972 2.927384
 785  2.771595 2.927384
 786  2.775218 2.923761
 787  2.778841 2.923761
 788  2.782464 2.920138
 789  2.786087 2.920138
 790  2.789710 2.916515
 791  2.793333 2.912892
 792  2.796956 2.909269
 793  2.800579 2.905646
 794  2.804202 2.905646
 795  2.807825 2.902023
 796  2.811448 2.902023
 797  2.815071 2.898400
 798  2.818694 2.894777
 799  2.822317 2.891154
 800  2.825940 2.887531
 801  2.829563 2.883908
 802  2.833186 2.880285
 803  2.836809 2.876662
 804  2.836809 2.873039
 805  2.840432 2.869416
 806  2.840432 2.865793
 807  2.844055 2.862170
 808  2.844055 2.858547
 809  2.847678 2.854924
 810  2.847678 2.851301
 811  2.851301 2.847678
 812  2.851301 2.844055
 813  2.854924 2.840432
 814  2.854924 2.836809
 815  2.858547 2.833186
 816  2.858547 2.829563
 817  2.862170 2.825940
 818  2.862170 2.822317
 819  2.862170 2.818694
 820  2.862170 2.815071
 821  2.862170 2.811448
 822  2.862170 2.807825
 823  2.862170 2.804202
 824  2.862170 2.800579
 825  2.862170 2.796956
 826  2.862170 2.793333
 827  2.862170 2.789710
 828  2.862170 2.786087
 829  2.862170 2.782464
 830  2.862170 2.778841
 831  2.862170 2.775218
 832  2.862170 2.771595
 833  2.862170 2.767972
 834  2.862170 2.764349
 835  2.862170 2.760726
 836  2.862170 2.757103
 837  2.862170 2.753480
 838  2.862170 2.749857
 839  2.862170 2.746234
 840  2.865793 2.746234
 841  2.869416 2.742611
 842  2.873039 2.738988
 843  2.876662 2.735365
 844  2.880285 2.731742
 845  2.883908 2.728119
 846  2.887531 2.724496
 847  2.891154 2.720873
 848  2.894777 2.717250
 849  2.894777 2.713627
 850  2.898400 2.710004
 851  2.902023 2.706381
 852  2.902023 2.702758
 853  2.905646 2.699135
 854  2.905646 2.695512
 855  2.909269 2.691889
 856  2.909269 2.688266
 857  2.912892 2.684643
 858  2.916515 2.681020
 859  2.920138 2.681020
 860  2.923761 2.677397
 861  2.927384 2.677397
 862  2.931007 2.673774
 863  2.934630 2.673774
 864  2.938253 2.670151
 865  2.941876 2.670151
 866  2.945499 2.666528
 867  2.949122 2.662905
 868  2.952745 2.659282
 869  2.956368 2.655659
 870  2.959991 2.652036
 871  2.963614 2.648413
 872  2.967237 2.644790
 873  2.967237 2.641167
 874  2.970860 2.637544
 875  2.974483 2.633921
 876  2.974483 2.630298
 877  2.978106 2.626675
 878  2.978106 2.623052
 879  2.981729 2.619429
 880  2.985352 2.615806
 881  2.988975 2.612183
 882  2.992598 2.608560
 883  2.992598 2.604937
 884  2.996221 2.604937
 885  2.999844 2.601314
 886  3.003467 2.601314
 887  3.007090 2.597691
 888  3.010713 2.594068
 889  3.010713 2.590445
 890  3.014336 2.586822
 891  3.014336 2.583199
 892  3.017959 2.579576
 893  3.017959 2.575953
 894  3.021582 2.572330
 895  3.021582 2.568707
 896  3.025205 2.565084
 897  3.025205 2.561461
 898  3.028828 2.557838
 899  3.028828 2.554215
 900  3.032451 2.550592
 901  3.032451 2.546969
 902  3.032451 2.543346
 903  3.032451 2.539723
 904  3.032451 2.536100
 905  3.032451 2.532477
 906  3.032451 2.528854
 907  3.032451 2.525231
 908  3.032451 2.521608
 909  3.032451 2.517985
 910  3.032451 2.514362
 911  3.032451 2.510739
 912  3.032451 2.507116
 913  3.032451 2.503493
 914  3.032451 2.499870
 915  3.032451 2.496247
 916  3.032451 2.492624
 917  3.032451 2.489001
 918  3.032451 2.485378
 919  3.032451 2.481755
 920  3.032451 2.478132
 921  3.032451 2.474509
 922  3.032451 2.470886
 923  3.032451 2.467263
 924  3.032451 2.463640
 925  3.032451 2.460017
 926  3.032451 2.456394
 927  3.032451 2.452771
 928  3.036074 2.449148
 929  3.036074 2.445525
 930  3.039697 2.441902
 931  3.039697 2.438279
 932  3.043320 2.434656
 933  3.043320 2.431033
 934  3.046943 2.427410
 935  3.050566 2.423787
 936  3.054189 2.423787
 937  3.057812 2.420164
 938  3.061435 2.420164
 939  3.065058 2.416541
 940  3.068681 2.416541
 941  3.072304 2.412918
 942  3.075927 2.412918
 943  3.079550 2.409295
 944  3.083173 2.405672
 945  3.086796 2.402049
 946  3.086796 2.398426
 947  3.090419 2.394803
 948  3.090419 2.391180
 949  3.094042 2.387557
 950  3.094042 2.383934
 951  3.097665 2.380311
 952  3.097665 2.376688
 953  3.101288 2.373065
 954  3.101288 2.369442
 955  3.104911 2.365819
 956  3.104911 2.362196
 957  3.108534 2.358573
 958  3.108534 2.354950
 959  3.108534 2.351327
 960  3.108534 2.347704
 961  3.108534 2.344081
 962  3.108534 2.340458
 963  3.108534 2.336835
 964  3.108534 2.333212
 965  3.108534 2.329589
 966  3.108534 2.325966
 967  3.108534 2.322343
 968  3.108534 2.318720
 969  3.108534 2.315097
 970  3.108534 2.311474
 971  3.108534 2.307851
 972  3.112157 2.304228
 973  3.112157 2.300605
 974  3.112157 2.296982
 975  3.112157 2.293359
 976  3.112157 2.289736
 977  3.112157 2.286113
 978  3.115780 2.282490
 979  3.115780 2.278867
 980  3.119403 2.275244
 981  3.119403 2.271621
 982  3.123026 2.267998
 983  3.123026 2.264375
 984  3.123026 2.260752
 985  3.123026 2.257129
 986  3.123026 2.253506
 987  3.123026 2.249883
 988  3.123026 2.246260
 989  3.123026 2.242637
 990  3.123026 2.239014
 991  3.123026 2.235391
 992  3.123026 2.231768
 993  3.123026 2.228145
 994  3.123026 2.224522
 995  3.123026 2.220899
 996  3.123026 2.217276
 997  3.123026 2.213653
 998  3.123026 2.210030
 999  3.123026 2.206407
1000  3.123026 2.202784
1001  3.123026 2.199161
1002  3.123026 2.195538
1003  3.123026 2.191915
1004  3.123026 2.188292
1005  3.123026 2.184669
1006  3.119403 2.181046
1007  3.119403 2.177423
1008  3.115780 2.173800
1009  3.115780 2.170177
1010  3.112157 2.166554
1011  3.112157 2.162931
1012  3.108534 2.159308
1013  3.108534 2.155685
1014  3.104911 2.152062
1015  3.104911 2.148439
1016  3.101288 2.144816
1017  3.101288 2.141193
1018  3.097665 2.137570
1019  3.094042 2.133947
1020  3.090419 2.130324
1021  3.090419 2.126701
1022  3.086796 2.123078
1023  3.086796 2.119455
1024  3.086796 2.115832
1025  3.083173 2.112209
1026  3.083173 2.108586
1027  3.083173 2.104963
1028  3.083173 2.101340
1029  3.083173 2.097717
1030  3.086796 2.094094
1031  3.086796 2.090471
1032  3.090419 2.086848
1033  3.094042 2.083225
1034  3.097665 2.083225
1035  3.101288 2.083225
1036  3.104911 2.079602
1037  3.108534 2.079602
1038  3.112157 2.079602
1039  3.115780 2.079602
1040  3.119403 2.075979
1041  3.123026 2.075979
1042  3.126649 2.075979
1043  3.130272 2.075979
1044  3.133895 2.075979
1045  3.137518 2.075979
1046  3.141141 2.075979
1047  3.144764 2.075979
1048  3.148387 2.075979
1049  3.152010 2.075979
1050  3.155633 2.075979
1051  3.159256 2.075979
1052  3.162879 2.075979
1053  3.166502 2.075979
1054  3.170125 2.075979
1055  3.173748 2.075979
1056  3.177371 2.075979
1057  3.180994 2.075979
1058  3.184617 2.075979
1059  3.188240 2.075979
1060  3.191863 2.075979
1061  3.195486 2.075979
1062  3.199109 2.075979
1063  3.202732 2.075979
1064  3.206355 2.072356
1065  3.209978 2.072356
1066  3.213601 2.068733
1067  3.217224 2.068733
1068  3.220847 2.065110
1069  3.224470 2.065110
1070  3.228093 2.061487
1071  3.231716 2.061487
1072  3.235339 2.057864
1073  3.238962 2.057864
1074  3.242585 2.054241
1075  3.246208 2.054241
1076  3.249831 2.050618
1077  3.249831 2.046995
1078  3.253454 2.043372
1079  3.253454 2.039749
1080  3.257077 2.036126
1081  3.257077 2.032503
1082  3.260700 2.028880
1083  3.260700 2.025257
1084  3.264323 2.021634
1085  3.264323 2.018011
1086  3.267946 2.014388
1087  3.267946 2.010765
1088  3.271569 2.007142
1089  3.271569 2.003519
1090  3.275192 1.999896
1091  3.275192 1.996273
1092  3.278815 1.992650
1093  3.278815 1.989027
1094  3.282438 1.985404
1095  3.282438 1.981781
1096  3.286061 1.978158
1097  3.286061 1.974535
1098  3.289684 1.970912
1099  3.289684 1.967289
1100  3.293307 1.963666
1101  3.293307 1.960043
1102  3.296930 1.956420
1103  3.296930 1.952797
1104  3.296930 1.949174
1105  3.300553 1.945551
1106  3.300553 1.941928
1107  3.300553 1.938305
1108  3.300553 1.934682
1109  3.300553 1.931059
1110  3.300553 1.927436
1111  3.300553 1.923813
1112  3.300553 1.920190
1113  3.300553 1.916567
1114  3.300553 1.912944
1115  3.300553 1.909321
1116  3.300553 1.905698
1117  3.300553 1.902075
1118  3.304176 1.898452
1119  3.304176 1.894829
1120  3.307799 1.891206
1121  3.307799 1.887583
1122  3.311422 1.883960
1123  3.311422 1.880337
1124  3.315045 1.876714
1125  3.315045 1.873091
1126  3.318668 1.869468
1127  3.318668 1.865845
1128  3.322291 1.862222
1129  3.322291 1.858599
1130  3.325914 1.854976
1131  3.325914 1.851353
1132  3.329537 1.847730
1133  3.329537 1.844107
1134  3.333160 1.840484
1135  3.333160 1.836861
1136  3.336783 1.833238
1137  3.336783 1.829615
1138  3.340406 1.825992
1139  3.340406 1.822369
1140  3.344029 1.818746
1141  3.344029 1.815123
1142  3.347652 1.811500
1143  3.347652 1.807877
1144  3.347652 1.804254
1145  3.347652 1.800631
1146  3.347652 1.797008
1147  3.347652 1.793385
1148  3.347652 1.789762
1149  3.347652 1.786139
1150  3.351275 1.782516
1151  3.351275 1.778893
1152  3.351275 1.775270
1153  3.354898 1.771647
1154  3.354898 1.768024
1155  3.358521 1.764401
1156  3.362144 1.760778
1157  3.365767 1.757155
1158  3.369390 1.753532
1159  3.373013 1.749909
1160  3.376636 1.746286
1161  3.380259 1.746286
1162  3.383882 1.742663
1163  3.387505 1.742663
1164  3.391128 1.739040
1165  3.394751 1.735417
1166  3.398374 1.731794
1167  3.401997 1.728171
1168  3.405620 1.724548
1169  3.405620 1.720925
1170  3.409243 1.717302
1171  3.409243 1.713679
1172  3.412866 1.710056
1173  3.412866 1.706433
1174  3.416489 1.702810
1175  3.416489 1.699187
1176  3.420112 1.695564
1177  3.420112 1.691941
1178  3.423735 1.688318
1179  3.423735 1.684695
1180  3.427358 1.681072
1181  3.427358 1.677449
1182  3.427358 1.673826
1183  3.427358 1.670203
1184  3.427358 1.666580
1185  3.430981 1.662957
1186  3.430981 1.659334
1187  3.434604 1.655711
1188  3.438227 1.652088
1189  3.441850 1.648465
1190  3.445473 1.644842
1191  3.449096 1.641219
1192  3.452719 1.637596
1193  3.456342 1.637596
1194  3.459965 1.633973
1195  3.463588 1.633973
1196  3.467211 1.630350
1197  3.470834 1.630350
1198  3.474457 1.626727
1199  3.478080 1.623104
1200  3.481703 1.619481
1201  3.485326 1.615858
1202  3.488949 1.612235
1203  3.492572 1.608612
1204  3.496195 1.604989
1205  3.499818 1.601366
1206  3.499818 1.597743
1207  3.503441 1.594120
1208  3.507064 1.594120
1209  3.510687 1.590497
1210  3.514310 1.590497
1211  3.517933 1.586874
1212  3.521556 1.586874
1213  3.525179 1.586874
1214  3.528802 1.586874
1215  3.532425 1.583251
1216  3.536048 1.583251
1217  3.539671 1.583251
1218  3.543294 1.583251
1219  3.546917 1.583251
1220  3.550540 1.583251
1221  3.554163 1.583251
1222  3.557786 1.583251
1223  3.561409 1.583251
1224  3.565032 1.583251
1225  3.568655 1.583251
1226  3.572278 1.583251
1227  3.575901 1.583251
1228  3.579524 1.583251
1229  3.583147 1.583251
1230  3.586770 1.583251
1231  3.590393 1.583251
1232  3.594016 1.583251
1233  3.597639 1.583251
1234  3.601262 1.583251
1235  3.604885 1.583251
1236  3.608508 1.579628
1237  3.612131 1.579628
1238  3.615754 1.576005
1239  3.619377 1.576005
1240  3.623000 1.572382
1241  3.626623 1.572382
1242  3.630246 1.568759
1243  3.633869 1.568759
1244  3.637492 1.565136
1245  3.641115 1.565136
1246  3.644738 1.565136
1247  3.648361 1.561513
1248  3.651984 1.561513
1249  3.655607 1.561513
1250  3.659230 1.561513
1251  3.662853 1.561513
1252  3.666476 1.561513
1253  3.670099 1.561513
1254  3.673722 1.561513
1255  3.677345 1.565136
1256  3.680968 1.565136
1257  3.684591 1.568759
1258  3.688214 1.568759
1259  3.691837 1.572382
1260  3.695460 1.572382
1261  3.699083 1.576005
1262  3.702706 1.576005
1263  3.706329 1.576005
1264  3.709952 1.576005
1265  3.713575 1.576005
1266  3.717198 1.576005
1267  3.720821 1.576005
1268  3.724444 1.576005
1269  3.728067 1.576005
1270  3.731690 1.576005
1271  3.735313 1.576005
1272  3.738936 1.576005
1273  3.742559 1.576005
1274  3.746182 1.576005
1275  3.749805 1.576005
1276  3.753428 1.576005
1277  3.757051 1.576005
1278  3.760674 1.576005
1279  3.764297 1.576005
1280  3.767920 1.576005
1281  3.771543 1.576005
1282  3.775166 1.576005
1283  3.778789 1.576005
1284  3.782412 1.576005
1285  3.786035 1.572382
1286  3.789658 1.572382
1287  3.793281 1.568759
1288  3.796904 1.568759
1289  3.800527 1.565136
1290  3.804150 1.565136
1291  3.807773 1.561513
1292  3.811396 1.561513
1293  3.815019 1.557890
1294  3.818642 1.557890
1295  3.822265 1.554267
1296  3.825888 1.554267
1297  3.829511 1.550644
1298  3.833134 1.547021
1299  3.833134 1.543398
1300  3.836757 1.539775
1301  3.836757 1.536152
1302  3.840380 1.532529
1303  3.844003 1.528906
1304  3.847626 1.525283
1305  3.851249 1.521660
1306  3.854872 1.518037
1307  3.858495 1.518037
1308  3.862118 1.514414
1309  3.865741 1.514414
1310  3.869364 1.514414
1311  3.872987 1.510791
1312  3.876610 1.510791
1313  3.880233 1.510791
1314  3.883856 1.507168
1315  3.887479 1.507168
1316  3.891102 1.507168
1317  3.894725 1.507168
1318  3.898348 1.507168
1319  3.901971 1.507168
1320  3.905594 1.507168
1321  3.909217 1.507168
1322  3.912840 1.507168
1323  3.916463 1.507168
1324  3.920086 1.507168
1325  3.923709 1.510791
1326  3.927332 1.510791
1327  3.930955 1.510791
1328  3.934578 1.510791
1329  3.938201 1.510791
1330  3.941824 1.510791
1331  3.945447 1.510791
1332  3.949070 1.510791
1333  3.952693 1.510791
1334  3.956316 1.510791
1335  3.959939 1.510791
1336  3.963562 1.510791
1337  3.967185 1.510791
1338  3.970808 1.510791
1339  3.974431 1.510791
1340  3.978054 1.510791
1341  3.981677 1.510791
1342  3.985300 1.510791
1343  3.988923 1.510791
1344  3.992546 1.510791
1345  3.996169 1.510791
1346  3.999792 1.510791
1347  4.003415 1.510791
1348  4.007038 1.510791
1349  4.010661 1.507168
1350  4.014284 1.507168
1351  4.017907 1.503545
1352  4.021530 1.503545
1353  4.025153 1.499922
1354  4.028776 1.499922
1355  4.032399 1.496299
1356  4.036022 1.496299
1357  4.039645 1.492676
1358  4.043268 1.492676
1359  4.046891 1.489053
1360  4.050514 1.489053
1361  4.054137 1.485430
1362  4.057760 1.485430
1363  4.061383 1.485430
1364  4.065006 1.485430
1365  4.068629 1.485430
1366  4.072252 1.485430
1367  4.075875 1.485430
1368  4.079498 1.485430
1369  4.083121 1.485430
1370  4.086744 1.485430
1371  4.090367 1.489053
1372  4.093990 1.489053
1373  4.097613 1.492676
1374  4.101236 1.492676
1375  4.104859 1.496299
1376  4.108482 1.496299
1377  4.112105 1.499922
1378  4.115728 1.499922
1379  4.119351 1.499922
1380  4.122974 1.499922
1381  4.126597 1.499922
1382  4.130220 1.499922
1383  4.133843 1.499922
1384  4.137466 1.499922
1385  4.141089 1.499922
1386  4.144712 1.499922
1387  4.148335 1.499922
1388  4.151958 1.499922
1389  4.155581 1.499922
1390  4.159204 1.499922
1391  4.162827 1.499922
1392  4.166450 1.499922
1393  4.170073 1.499922
1394  4.173696 1.499922
1395  4.177319 1.499922
1396  4.180942 1.499922
1397  4.184565 1.499922
1398  4.188188 1.499922
1399  4.191811 1.499922
1400  4.195434 1.499922
1401  4.199057 1.496299
1402  4.202680 1.496299
1403  4.206303 1.492676
1404  4.209926 1.492676
1405  4.213549 1.492676
1406  4.217172 1.492676
1407  4.220795 1.492676
1408  4.224418 1.492676
1409  4.228041 1.492676
1410  4.231664 1.492676
1411  4.235287 1.492676
1412  4.238910 1.492676
1413  4.242533 1.492676
1414  4.246156 1.492676
1415  4.249779 1.492676
1416  4.253402 1.489053
1417  4.257025 1.489053
1418  4.260648 1.485430
1419  4.264271 1.485430
1420  4.267894 1.481807
1421  4.271517 1.481807
1422  4.275140 1.478184
1423  4.278763 1.478184
1424  4.282386 1.474561
1425  4.286009 1.474561
1426  4.289632 1.470938
1427  4.293255 1.470938
1428  4.296878 1.467315
1429  4.300501 1.463692
1430  4.304124 1.460069
1431  4.307747 1.456446
1432  4.311370 1.452823
1433  4.314993 1.452823
1434  4.318616 1.452823
1435  4.322239 1.449200
1436  4.325862 1.449200
1437  4.329485 1.449200
1438  4.333108 1.449200
1439  4.336731 1.445577
1440  4.340354 1.445577
1441  4.343977 1.445577
1442  4.347600 1.445577
1443  4.351223 1.445577
1444  4.354846 1.445577
1445  4.358469 1.449200
1446  4.362092 1.449200
1447  4.365715 1.449200
1448  4.369338 1.449200
1449  4.372961 1.449200
1450  4.376584 1.449200
1451  4.380207 1.449200
1452  4.383830 1.449200
1453  4.387453 1.449200
1454  4.391076 1.449200
1455  4.394699 1.449200
1456  4.398322 1.449200
1457  4.401945 1.449200
1458  4.405568 1.449200
1459  4.409191 1.449200
1460  4.412814 1.449200
1461  4.416437 1.449200
1462  4.420060 1.449200
1463  4.423683 1.449200
1464  4.427306 1.449200
1465  4.430929 1.449200
1466  4.434552 1.449200
1467  4.438175 1.449200
1468  4.441798 1.449200
1469  4.445421 1.445577
1470  4.449044 1.445577
1471  4.452667 1.441954
1472  4.456290 1.441954
1473  4.459913 1.438331
1474  4.463536 1.438331
1475  4.467159 1.434708
1476  4.470782 1.434708
1477  4.474405 1.431085
1478  4.478028 1.431085
1479  4.481651 1.427462
1480  4.485274 1.427462
1481  4.488897 1.427462
1482  4.492520 1.431085
1483  4.496143 1.431085
1484  4.499766 1.431085
1485  4.503389 1.431085
1486  4.507012 1.431085
1487  4.510635 1.431085
1488  4.514258 1.431085
1489  4.517881 1.431085
1490  4.521504 1.431085
1491  4.525127 1.431085
1492  4.528750 1.431085
1493  4.532373 1.431085
1494  4.535996 1.431085
1495  4.539619 1.431085
1496  4.543242 1.431085
1497  4.546865 1.431085
1498  4.550488 1.431085
1499  4.554111 1.431085
1500  4.557734 1.431085
1501  4.561357 1.431085
1502  4.564980 1.431085
1503  4.568603 1.431085
1504  4.572226 1.431085
1505  4.575849 1.431085
1506  4.579472 1.431085
1507  4.583095 1.431085
1508  4.586718 1.431085
1509  4.590341 1.431085
1510  4.593964 1.431085
1511  4.597587 1.431085
1512  4.601210 1.431085
1513  4.604833 1.431085
1514  4.608456 1.431085
1515  4.612079 1.431085
1516  4.615702 1.427462
1517  4.619325 1.427462
1518  4.622948 1.423839
1519  4.626571 1.423839
1520  4.630194 1.420216
1521  4.633817 1.420216
1522  4.637440 1.416593
1523  4.641063 1.416593
1524  4.644686 1.412970
1525  4.648309 1.412970
1526  4.651932 1.409347
1527  4.655555 1.409347
1528  4.659178 1.405724
1529  4.662801 1.402101
1530  4.666424 1.398478
1531  4.670047 1.394855
1532  4.673670 1.391232
1533  4.673670 1.387609
1534  4.677293 1.383986
1535  4.680916 1.380363
1536  4.684539 1.376740
1537  4.688162 1.373117
1538  4.691785 1.369494
1539  4.695408 1.369494
1540  4.699031 1.365871
1541  4.702654 1.365871
1542  4.706277 1.365871
1543  4.709900 1.365871
1544  4.713523 1.365871
1545  4.717146 1.365871
1546  4.720769 1.365871
1547  4.724392 1.365871
1548  4.728015 1.365871
1549  4.731638 1.365871
1550  4.735261 1.365871
1551  4.738884 1.365871
1552  4.742507 1.365871
1553  4.746130 1.365871
1554  4.749753 1.365871
1555  4.753376 1.365871
1556  4.756999 1.365871
1557  4.760622 1.365871
1558  4.764245 1.365871
1559  4.767868 1.365871
1560  4.771491 1.365871
1561  4.775114 1.362248
1562  4.778737 1.362248
1563  4.782360 1.358625
1564  4.785983 1.358625
1565  4.789606 1.358625
1566  4.793229 1.355002
1567  4.796852 1.355002
1568  4.800475 1.355002
1569  4.804098 1.355002
1570  4.807721 1.355002
1571  4.811344 1.355002
1572  4.814967 1.355002
1573  4.818590 1.355002
1574  4.822213 1.355002
1575  4.825836 1.355002
1576  4.829459 1.355002
1577  4.833082 1.351379
1578  4.836705 1.351379
1579  4.840328 1.347756
1580  4.843951 1.347756
1581  4.847574 1.344133
1582  4.851197 1.344133
1583  4.854820 1.340510
1584  4.858443 1.340510
1585  4.862066 1.336887
1586  4.865689 1.336887
1587  4.869312 1.333264
1588  4.872935 1.333264
1589  4.876558 1.329641
1590  4.880181 1.329641
1591  4.883804 1.326018
1592  4.887427 1.326018
1593  4.891050 1.322395
1594  4.894673 1.322395
1595  4.898296 1.318772
1596  4.901919 1.318772
1597  4.905542 1.315149
1598  4.909165 1.315149
1599  4.912788 1.311526
1600  4.916411 1.307903
1601  4.920034 1.304280
1602  4.923657 1.300657
1603  4.927280 1.297034
1604  4.930903 1.293411
1605  4.934526 1.289788
1606  4.938149 1.286165
1607  4.941772 1.282542
1608  4.945395 1.282542
1609  4.949018 1.282542
1610  4.952641 1.282542
1611  4.956264 1.282542
1612  4.959887 1.282542
1613  4.963510 1.282542
1614  4.967133 1.282542
1615  4.970756 1.282542
1616  4.974379 1.282542
1617  4.978002 1.282542
1618  4.981625 1.282542
1619  4.985248 1.282542
1620  4.988871 1.282542
1621  4.992494 1.282542
1622  4.996117 1.282542
1623  4.999740 1.282542
1624  5.003363 1.282542
1625  5.006986 1.282542
1626  5.010609 1.282542
1627  5.014232 1.278919
1628  5.017855 1.278919
1629  5.021478 1.275296
1630  5.025101 1.275296
1631  5.028724 1.271673
1632  5.032347 1.271673
1633  5.035970 1.268050
1634  5.039593 1.268050
1635  5.043216 1.264427
1636  5.046839 1.264427
1637  5.050462 1.260804
1638  5.054085 1.260804
1639  5.057708 1.257181
1640  5.061331 1.257181
1641  5.064954 1.253558
1642  5.068577 1.253558
1643  5.072200 1.249935
1644  5.075823 1.249935
1645  5.079446 1.246312
1646  5.083069 1.246312
1647  5.086692 1.242689
1648  5.090315 1.242689
1649  5.093938 1.242689
1650  5.097561 1.242689
1651  5.101184 1.242689
1652  5.104807 1.242689
1653  5.108430 1.239066
1654  5.112053 1.239066
1655  5.115676 1.239066
1656  5.119299 1.239066
1657  5.122922 1.239066
1658  5.126545 1.239066
1659  5.130168 1.235443
1660  5.133791 1.235443
1661  5.137414 1.235443
1662  5.141037 1.231820
1663  5.144660 1.231820
1664  5.148283 1.228197
1665  5.151906 1.228197
1666  5.155529 1.228197
1667  5.159152 1.228197
1668  5.162775 1.228197
1669  5.166398 1.228197
1670  5.170021 1.228197
1671  5.173644 1.228197
1672  5.177267 1.228197
1673  5.180890 1.224574
1674  5.184513 1.224574
1675  5.188136 1.220951
1676  5.191759 1.220951
1677  5.195382 1.217328
1678  5.199005 1.217328
1679  5.202628 1.213705
1680  5.206251 1.213705
1681  5.209874 1.210082
1682  5.213497 1.210082
1683  5.217120 1.206459
1684  5.220743 1.206459
1685  5.224366 1.202836
1686  5.227989 1.199213
1687  5.231612 1.195590
1688  5.231612 1.191967
1689  5.235235 1.188344
1690  5.235235 1.184721
1691  5.238858 1.181098
1692  5.238858 1.177475
1693  5.242481 1.173852
1694  5.246104 1.170229
1695  5.249727 1.166606
1696  5.253350 1.166606
1697  5.256973 1.166606
1698  5.260596 1.162983
1699  5.264219 1.162983
1700  5.267842 1.162983
1701  5.271465 1.162983
1702  5.275088 1.162983
1703  5.278711 1.166606
1704  5.282334 1.166606
1705  5.285957 1.166606
1706  5.289580 1.166606
1707  5.293203 1.166606
1708  5.296826 1.166606
1709  5.300449 1.166606
1710  5.304072 1.166606
1711  5.307695 1.166606
1712  5.311318 1.166606
1713  5.314941 1.166606
1714  5.318564 1.166606
1715  5.322187 1.166606
1716  5.325810 1.166606
1717  5.329433 1.166606
1718  5.333056 1.166606
1719  5.336679 1.166606
1720  5.340302 1.166606
1721  5.343925 1.166606
1722  5.347548 1.166606
1723  5.351171 1.166606
1724  5.354794 1.166606
1725  5.358417 1.166606
1726  5.362040 1.166606
1727  5.365663 1.166606
1728  5.369286 1.166606
1729  5.372909 1.166606
1730  5.376532 1.166606
1731  5.380155 1.166606
1732  5.383778 1.166606
1733  5.387401 1.166606
1734  5.391024 1.166606
1735  5.394647 1.166606
1736  5.398270 1.166606
1737  5.401893 1.166606
1738  5.405516 1.166606
1739  5.409139 1.166606
1740  5.412762 1.166606
1741  5.416385 1.166606
1742  5.420008 1.166606
1743  5.423631 1.166606
1744  5.427254 1.162983
1745  5.430877 1.162983
1746  5.434500 1.159360
1747  5.438123 1.159360
1748  5.441746 1.155737
1749  5.445369 1.155737
1750  5.448992 1.152114
1751  5.452615 1.152114
1752  5.456238 1.148491
1753  5.459861 1.148491
1754  5.463484 1.144868
1755  5.467107 1.144868
1756  5.470730 1.144868
1757  5.474353 1.144868
1758  5.477976 1.141245
1759  5.481599 1.141245
1760  5.485222 1.141245
1761  5.488845 1.141245
1762  5.492468 1.141245
1763  5.496091 1.141245
1764  5.499714 1.141245
1765  5.503337 1.141245
1766  5.506960 1.141245
1767  5.510583 1.141245
1768  5.514206 1.141245
1769  5.517829 1.141245
1770  5.521452 1.141245
1771  5.525075 1.141245
1772  5.528698 1.141245
1773  5.532321 1.141245
1774  5.535944 1.141245
1775  5.539567 1.141245
1776  5.543190 1.141245
1777  5.546813 1.141245
1778  5.550436 1.141245
1779  5.554059 1.141245
1780  5.557682 1.141245
1781  5.561305 1.141245
1782  5.564928 1.141245
1783  5.568551 1.141245
1784  5.572174 1.141245
1785  5.575797 1.141245
1786  5.579420 1.141245
1787  5.583043 1.137622
1788  5.586666 1.137622
1789  5.590289 1.133999
1790  5.593912 1.133999
1791  5.597535 1.130376
1792  5.601158 1.130376
1793  5.604781 1.126753
1794  5.608404 1.126753
1795  5.612027 1.123130
1796  5.615650 1.123130
1797  5.619273 1.119507
1798  5.622896 1.119507
1799  5.626519 1.115884
1800  5.630142 1.112261
1801  5.633765 1.112261
1802  5.637388 1.108638
1803  5.641011 1.108638
1804  5.644634 1.105015
1805  5.648257 1.105015
1806  5.651880 1.101392
1807  5.655503 1.097769
1808  5.659126 1.094146
1809  5.662749 1.090523
1810  5.666372 1.086900
1811  5.669995 1.083277
1812  5.669995 1.079654
1813  5.673618 1.076031
1814  5.677241 1.072408
1815  5.680864 1.068785
1816  5.684487 1.065162
1817  5.688110 1.065162
1818  5.691733 1.061539
1819  5.695356 1.061539
1820  5.698979 1.061539
1821  5.702602 1.061539
1822  5.706225 1.061539
1823  5.709848 1.061539
1824  5.713471 1.061539
1825  5.717094 1.061539
1826  5.720717 1.061539
1827  5.724340 1.061539
1828  5.727963 1.061539
1829  5.731586 1.061539
1830  5.735209 1.061539
1831  5.738832 1.061539
1832  5.742455 1.061539
1833  5.746078 1.061539
1834  5.749701 1.061539
1835  5.753324 1.061539
1836  5.756947 1.057916
1837  5.760570 1.057916
1838  5.764193 1.054293
1839  5.767816 1.054293
1840  5.771439 1.054293
1841  5.775062 1.054293
1842  5.778685 1.054293
1843  5.782308 1.054293
1844  5.785931 1.054293
1845  5.789554 1.054293
1846  5.793177 1.054293
1847  5.796800 1.054293
1848  5.800423 1.054293
1849  5.804046 1.054293
1850  5.807669 1.050670
1851  5.811292 1.050670
1852  5.814915 1.047047
1853  5.818538 1.047047
1854  5.822161 1.043424
1855  5.825784 1.043424
1856  5.829407 1.043424
1857  5.833030 1.043424
1858  5.836653 1.043424
1859  5.840276 1.043424
1860  5.843899 1.043424
1861  5.847522 1.039801
1862  5.851145 1.039801
1863  5.854768 1.039801
1864  5.858391 1.036178
1865  5.862014 1.036178
1866  5.865637 1.036178
1867  5.869260 1.036178
1868  5.872883 1.032555
1869  5.876506 1.032555
1870  5.880129 1.028932
1871  5.883752 1.028932
1872  5.887375 1.025309
1873  5.890998 1.025309
1874  5.894621 1.021686
1875  5.898244 1.021686
1876  5.901867 1.018063
1877  5.905490 1.018063
1878  5.909113 1.014440
1879  5.912736 1.014440
1880  5.916359 1.014440
1881  5.919982 1.014440
1882  5.923605 1.014440
1883  5.927228 1.014440
1884  5.930851 1.014440
1885  5.934474 1.014440
1886  5.938097 1.014440
1887  5.941720 1.014440
1888  5.945343 1.014440
1889  5.948966 1.014440
1890  5.952589 1.010817
1891  5.956212 1.010817
1892  5.959835 1.007194
1893  5.963458 1.007194
1894  5.967081 1.003571
1895  5.970704 1.003571
1896  5.974327 0.999948
1897  5.977950 0.999948
1898  5.981573 0.996325
1899  5.985196 0.996325
1900  5.988819 0.992702
1901  5.992442 0.992702
1902  5.996065 0.989079
1903  5.999688 0.985456
1904  6.003311 0.981833
1905  6.003311 0.978210
1906  6.006934 0.974587
1907  6.010557 0.970964
1908  6.014180 0.967341
1909  6.017803 0.963718
1910  6.021426 0.963718
1911  6.025049 0.963718
1912  6.028672 0.963718
1913  6.032295 0.963718
1914  6.035918 0.963718
1915  6.039541 0.960095
1916  6.043164 0.960095
1917  6.046787 0.956472
1918  6.050410 0.956472
1919  6.054033 0.952849
1920  6.057656 0.952849
1921  6.061279 0.952849
1922  6.064902 0.949226
1923  6.068525 0.949226
1924  6.072148 0.949226
1925  6.075771 0.949226
1926  6.079394 0.949226
1927  6.083017 0.949226
1928  6.086640 0.949226
1929  6.090263 0.949226
1930  6.093886 0.949226
1931  6.097509 0.949226
1932  6.101132 0.949226
1933  6.104755 0.949226
1934  6.108378 0.949226
1935  6.112001 0.949226
1936  6.115624 0.945603
1937  6.119247 0.945603
1938  6.122870 0.941980
1939  6.126493 0.941980
1940  6.130116 0.941980
1941  6.133739 0.941980
1942  6.137362 0.941980
1943  6.140985 0.941980
1944  6.144608 0.941980
1945  6.148231 0.941980
1946  6.151854 0.941980
1947  6.155477 0.941980
1948  6.159100 0.941980
1949  6.162723 0.941980
1950  6.166346 0.941980
1951  6.169969 0.941980
1952  6.173592 0.941980
1953  6.177215 0.941980
1954  6.180838 0.941980
1955  6.184461 0.941980
1956  6.188084 0.941980
1957  6.191707 0.938357
1958  6.195330 0.938357
1959  6.198953 0.934734
1960  6.202576 0.934734
1961  6.206199 0.931111
1962  6.209822 0.931111
1963  6.213445 0.927488
1964  6.217068 0.927488
1965  6.220691 0.923865
1966  6.224314 0.923865
1967  6.227937 0.923865
1968  6.231560 0.923865
1969  6.235183 0.923865
1970  6.238806 0.923865
1971  6.242429 0.923865
1972  6.246052 0.923865
1973  6.249675 0.923865
1974  6.253298 0.923865
1975  6.256921 0.923865
1976  6.260544 0.923865
1977  6.264167 0.923865
1978  6.267790 0.923865
1979  6.271413 0.923865
1980  6.275036 0.923865
1981  6.278659 0.923865
1982  6.282282 0.920242
1983  6.285905 0.920242
1984  6.289528 0.916619
1985  6.293151 0.916619
1986  6.296774 0.912996
1987  6.300397 0.912996
1988  6.304020 0.909373
1989  6.307643 0.909373
1990  6.311266 0.905750
1991  6.314889 0.905750
1992  6.318512 0.902127
1993  6.322135 0.902127
1994  6.325758 0.898504
1995  6.329381 0.894881
1996  6.333004 0.894881
1997  6.336627 0.894881
1998  6.340250 0.894881
1999  6.343873 0.894881
2000  6.347496 0.894881
2001  6.351119 0.894881
2002  6.354742 0.894881
2003  6.358365 0.894881
2004  6.361988 0.894881
2005  6.365611 0.894881
2006  6.369234 0.894881
2007  6.372857 0.894881
2008  6.376480 0.894881
2009  6.380103 0.894881
2010  6.383726 0.894881
2011  6.387349 0.894881
2012  6.390972 0.894881
2013  6.394595 0.894881
2014  6.398218 0.891258
2015  6.401841 0.891258
2016  6.405464 0.887635
2017  6.409087 0.887635
2018  6.412710 0.884012
2019  6.416333 0.884012
2020  6.419956 0.880389
2021  6.423579 0.880389
2022  6.427202 0.876766
2023  6.430825 0.876766
2024  6.434448 0.873143
2025  6.438071 0.873143
2026  6.441694 0.873143
2027  6.445317 0.873143
2028  6.448940 0.873143
2029  6.452563 0.873143
2030  6.456186 0.873143
2031  6.459809 0.873143
2032  6.463432 0.873143
2033  6.467055 0.873143
2034  6.470678 0.873143
2035  6.474301 0.876766
2036  6.477924 0.880389
2037  6.481547 0.884012
2038  6.485170 0.887635
2039  6.488793 0.891258
2040  6.488793 0.894881
2041  6.492416 0.898504
2042  6.492416 0.902127
2043  6.496039 0.905750
2044  6.496039 0.909373
2045  6.499662 0.912996
2046  6.499662 0.916619
2047  6.503285 0.920242
2048  6.503285 0.923865
2049  6.506908 0.927488
2050  6.506908 0.931111
2051  6.510531 0.934734
2052  6.514154 0.938357
2053  6.517777 0.938357
2054  6.521400 0.941980
2055  6.525023 0.941980
2056  6.528646 0.945603
2057  6.532269 0.945603
2058  6.535892 0.949226
2059  6.539515 0.949226
2060  6.543138 0.952849
2061  6.546761 0.952849
2062  6.550384 0.956472
2063  6.554007 0.956472
2064  6.557630 0.960095
2065  6.561253 0.960095
2066  6.564876 0.960095
2067  6.568499 0.963718
2068  6.572122 0.963718
2069  6.575745 0.963718
2070  6.579368 0.963718
2071  6.582991 0.967341
2072  6.586614 0.967341
2073  6.590237 0.967341
2074  6.593860 0.967341
2075  6.593860 0.970964
2076  6.597483 0.974587
2077  6.601106 0.978210
2078  6.601106 0.981833
2079  6.604729 0.985456
2080  6.608352 0.985456
2081  6.611975 0.989079
2082  6.615598 0.989079
2083  6.619221 0.992702
2084  6.622844 0.992702
2085  6.626467 0.996325
2086  6.630090 0.996325
2087  6.633713 0.999948
2088  6.637336 0.999948
2089  6.640959 1.003571
2090  6.644582 1.003571
2091  6.648205 1.007194
2092  6.651828 1.007194
2093  6.655451 1.010817
2094  6.659074 1.010817
2095  6.662697 1.014440
2096  6.666320 1.018063
2097  6.669943 1.018063
2098  6.673566 1.021686
2099  6.677189 1.021686
2100  6.680812 1.025309
2101  6.684435 1.025309
2102  6.688058 1.028932
2103  6.691681 1.028932
2104  6.695304 1.032555
2105  6.698927 1.032555
2106  6.702550 1.036178
2107  6.706173 1.036178
2108  6.709796 1.039801
2109  6.713419 1.039801
2110  6.717042 1.043424
2111  6.720665 1.047047
2112  6.724288 1.050670
2113  6.727911 1.054293
2114  6.731534 1.057916
2115  6.731534 1.061539
2116  6.735157 1.065162
2117  6.735157 1.068785
2118  6.738780 1.072408
2119  6.738780 1.076031
2120  6.742403 1.079654
2121  6.742403 1.083277
2122  6.746026 1.086900
2123  6.746026 1.090523
2124  6.749649 1.094146
2125  6.749649 1.097769
2126  6.753272 1.101392
2127  6.756895 1.105015
2128  6.760518 1.105015
2129  6.764141 1.108638
2130  6.767764 1.108638
2131  6.771387 1.112261
2132  6.775010 1.112261
2133  6.778633 1.115884
2134  6.782256 1.115884
2135  6.785879 1.119507
2136  6.789502 1.119507
2137  6.793125 1.123130
2138  6.796748 1.123130
2139  6.800371 1.126753
2140  6.803994 1.126753
2141  6.807617 1.126753
2142  6.811240 1.130376
2143  6.814863 1.133999
2144  6.818486 1.137622
2145  6.822109 1.141245
2146  6.825732 1.144868
2147  6.829355 1.148491
2148  6.829355 1.152114
2149  6.832978 1.155737
2150  6.832978 1.159360
2151  6.836601 1.162983
2152  6.840224 1.166606
2153  6.840224 1.170229
2154  6.843847 1.173852
2155  6.847470 1.177475
2156  6.851093 1.181098
2157  6.854716 1.184721
2158  6.858339 1.188344
2159  6.861962 1.191967
2160  6.865585 1.191967
2161  6.869208 1.195590
2162  6.872831 1.195590
2163  6.876454 1.199213
2164  6.880077 1.199213
2165  6.883700 1.202836
2166  6.887323 1.202836
2167  6.890946 1.206459
2168  6.894569 1.206459
2169  6.898192 1.210082
2170  6.901815 1.210082
2171  6.905438 1.213705
2172  6.909061 1.213705
2173  6.912684 1.213705
2174  6.916307 1.213705
2175  6.919930 1.213705
2176  6.923553 1.213705
2177  6.927176 1.213705
2178  6.930799 1.217328
2179  6.934422 1.220951
2180  6.938045 1.220951
2181  6.941668 1.224574
2182  6.945291 1.228197
2183  6.945291 1.231820
2184  6.948914 1.235443
2185  6.952537 1.239066
2186  6.952537 1.242689
2187  6.956160 1.246312
2188  6.959783 1.249935
2189  6.963406 1.253558
2190  6.967029 1.253558
2191  6.970652 1.257181
2192  6.974275 1.257181
2193  6.977898 1.260804
2194  6.981521 1.260804
2195  6.985144 1.264427
2196  6.988767 1.264427
2197  6.992390 1.268050
2198  6.996013 1.268050
2199  6.999636 1.271673
2200  7.003259 1.275296
2201  7.006882 1.278919
2202  7.010505 1.282542
2203  7.014128 1.286165
2204  7.017751 1.286165
2205  7.021374 1.289788
2206  7.024997 1.289788
2207  7.028620 1.293411
2208  7.032243 1.293411
2209  7.035866 1.297034
2210  7.039489 1.297034
2211  7.043112 1.300657
2212  7.046735 1.300657
2213  7.050358 1.304280
2214  7.053981 1.304280
2215  7.057604 1.307903
2216  7.061227 1.307903
2217  7.064850 1.307903
2218  7.068473 1.307903
2219  7.072096 1.307903
2220  7.075719 1.307903
2221  7.079342 1.311526
2222  7.082965 1.311526
2223  7.086588 1.315149
2224  7.090211 1.315149
2225  7.093834 1.318772
2226  7.097457 1.318772
2227  7.101080 1.322395
2228  7.104703 1.322395
2229  7.108326 1.326018
2230  7.111949 1.326018
2231  7.115572 1.329641
2232  7.119195 1.329641
2233  7.122818 1.333264
2234  7.126441 1.333264
2235  7.130064 1.333264
2236  7.133687 1.333264
2237  7.137310 1.333264
2238  7.140933 1.333264
2239  7.144556 1.333264
2240  7.148179 1.336887
2241  7.151802 1.336887
2242  7.155425 1.336887
2243  7.159048 1.336887
2244  7.162671 1.340510
2245  7.166294 1.340510
2246  7.169917 1.344133
2247  7.173540 1.344133
2248  7.177163 1.347756
2249  7.180786 1.347756
2250  7.184409 1.351379
2251  7.188032 1.355002
2252  7.191655 1.358625
2253  7.191655 1.362248
2254  7.195278 1.365871
2255  7.195278 1.369494
2256  7.198901 1.373117
2257  7.198901 1.376740
2258  7.202524 1.380363
2259  7.202524 1.383986
2260  7.206147 1.387609
2261  7.206147 1.391232
2262  7.209770 1.394855
2263  7.209770 1.398478
2264  7.213393 1.402101
2265  7.217016 1.402101
2266  7.220639 1.405724
2267  7.224262 1.405724
2268  7.227885 1.409347
2269  7.231508 1.409347
2270  7.235131 1.412970
2271  7.238754 1.412970
2272  7.242377 1.416593
2273  7.246000 1.416593
2274  7.249623 1.420216
2275  7.253246 1.420216
2276  7.256869 1.423839
2277  7.260492 1.423839
2278  7.264115 1.423839
2279  7.267738 1.423839
2280  7.271361 1.423839
2281  7.274984 1.427462
2282  7.278607 1.431085
2283  7.282230 1.434708
2284  7.285853 1.438331
2285  7.289476 1.441954
2286  7.289476 1.445577
2287  7.293099 1.449200
2288  7.293099 1.452823
2289  7.296722 1.456446
2290  7.296722 1.460069
2291  7.300345 1.463692
2292  7.300345 1.467315
2293  7.303968 1.470938
2294  7.307591 1.474561
2295  7.311214 1.474561
2296  7.314837 1.478184
2297  7.318460 1.478184
2298  7.322083 1.481807
2299  7.325706 1.481807
2300  7.329329 1.485430
2301  7.332952 1.485430
2302  7.336575 1.489053
2303  7.340198 1.489053
2304  7.343821 1.492676
2305  7.347444 1.492676
2306  7.351067 1.496299
2307  7.354690 1.496299
2308  7.358313 1.496299
2309  7.361936 1.496299
2310  7.365559 1.496299
2311  7.369182 1.496299
2312  7.372805 1.496299
2313  7.376428 1.496299
2314  7.380051 1.496299
2315  7.383674 1.496299
2316  7.387297 1.496299
2317  7.390920 1.496299
2318  7.394543 1.496299
2319  7.398166 1.496299
2320  7.401789 1.496299
2321  7.405412 1.496299
2322  7.409035 1.496299
2323  7.412658 1.496299
2324  7.416281 1.496299
2325  7.419904 1.496299
2326  7.423527 1.496299
2327  7.427150 1.496299
2328  7.430773 1.496299
2329  7.434396 1.496299
2330  7.438019 1.492676
2331  7.441642 1.492676
2332  7.445265 1.492676
2333  7.448888 1.492676
2334  7.452511 1.492676
2335  7.456134 1.492676
2336  7.459757 1.492676
2337  7.463380 1.492676
2338  7.467003 1.492676
2339  7.470626 1.496299
2340  7.474249 1.496299
2341  7.477872 1.496299
2342  7.481495 1.496299
2343  7.485118 1.499922
2344  7.488741 1.499922
2345  7.492364 1.503545
2346  7.495987 1.507168
2347  7.499610 1.510791
2348  7.503233 1.514414
2349  7.506856 1.518037
2350  7.510479 1.521660
2351  7.514102 1.525283
2352  7.517725 1.528906
2353  7.521348 1.532529
2354  7.524971 1.532529
2355  7.528594 1.536152
2356  7.532217 1.539775
2357  7.535840 1.539775
2358  7.539463 1.543398
2359  7.543086 1.543398
2360  7.546709 1.547021
2361  7.550332 1.547021
2362  7.553955 1.550644
2363  7.557578 1.550644
2364  7.561201 1.554267
2365  7.564824 1.554267
2366  7.568447 1.557890
2367  7.572070 1.561513
2368  7.575693 1.565136
2369  7.579316 1.568759
2370  7.582939 1.572382
2371  7.586562 1.576005
2372  7.590185 1.576005
2373  7.593808 1.579628
2374  7.597431 1.579628
2375  7.601054 1.583251
2376  7.604677 1.583251
2377  7.608300 1.586874
2378  7.611923 1.586874
2379  7.615546 1.590497
2380  7.619169 1.594120
2381  7.622792 1.597743
2382  7.622792 1.601366
2383  7.622792 1.604989
2384  7.622792 1.608612
2385  7.622792 1.612235
2386  7.622792 1.615858
2387  7.622792 1.619481
2388  7.622792 1.623104
2389  7.622792 1.626727
2390  7.622792 1.630350
2391  7.622792 1.633973
2392  7.626415 1.637596
2393  7.626415 1.641219
2394  7.630038 1.644842
2395  7.630038 1.648465
2396  7.633661 1.652088
2397  7.633661 1.655711
2398  7.637284 1.659334
2399  7.637284 1.662957
2400  7.640907 1.666580
2401  7.640907 1.670203
2402  7.644530 1.673826
2403  7.644530 1.677449
2404  7.648153 1.681072
2405  7.651776 1.684695
2406  7.655399 1.684695
2407  7.659022 1.688318
2408  7.662645 1.688318
2409  7.666268 1.691941
2410  7.669891 1.691941
2411  7.673514 1.695564
2412  7.677137 1.695564
2413  7.680760 1.699187
2414  7.684383 1.699187
2415  7.688006 1.702810
2416  7.691629 1.702810
2417  7.695252 1.706433
2418  7.698875 1.710056
2419  7.702498 1.713679
2420  7.706121 1.717302
2421  7.709744 1.720925
2422  7.713367 1.724548
2423  7.716990 1.724548
2424  7.720613 1.728171
2425  7.724236 1.728171
2426  7.727859 1.731794
2427  7.731482 1.731794
2428  7.735105 1.735417
2429  7.738728 1.735417
2430  7.742351 1.739040
2431  7.745974 1.739040
2432  7.749597 1.742663
2433  7.753220 1.742663
2434  7.756843 1.746286
2435  7.760466 1.746286
2436  7.764089 1.746286
2437  7.767712 1.746286
2438  7.771335 1.746286
2439  7.774958 1.746286
2440  7.778581 1.746286
2441  7.782204 1.746286
2442  7.785827 1.746286
2443  7.789450 1.746286
2444  7.793073 1.746286
2445  7.796696 1.746286
2446  7.800319 1.746286
2447  7.803942 1.746286
2448  7.807565 1.746286
2449  7.811188 1.746286
2450  7.814811 1.746286
2451  7.818434 1.746286
2452  7.822057 1.746286
2453  7.825680 1.749909
2454  7.829303 1.749909
2455  7.832926 1.749909
2456  7.836549 1.749909
2457  7.840172 1.749909
2458  7.843795 1.749909
2459  7.847418 1.749909
2460  7.851041 1.749909
2461  7.854664 1.753532
2462  7.858287 1.753532
2463  7.861910 1.757155
2464  7.865533 1.760778
2465  7.869156 1.760778
2466  7.869156 1.764401
2467  7.872779 1.768024
2468  7.872779 1.771647
2469  7.876402 1.775270
2470  7.876402 1.778893
2471  7.880025 1.782516
2472  7.880025 1.786139
2473  7.883648 1.789762
2474  7.883648 1.793385
2475  7.887271 1.797008
2476  7.887271 1.800631
2477  7.890894 1.804254
2478  7.894517 1.807877
2479  7.898140 1.811500
2480  7.901763 1.811500
2481  7.905386 1.815123
2482  7.909009 1.815123
2483  7.912632 1.818746
2484  7.916255 1.818746
2485  7.919878 1.822369
2486  7.923501 1.822369
2487  7.927124 1.825992
2488  7.930747 1.825992
2489  7.934370 1.829615
2490  7.937993 1.829615
2491  7.941616 1.833238
2492  7.945239 1.833238
2493  7.948862 1.833238
2494  7.952485 1.833238
2495  7.956108 1.836861
2496  7.959731 1.836861
2497  7.963354 1.840484
2498  7.966977 1.840484
2499  7.970600 1.844107
2500  7.974223 1.844107
2501  7.977846 1.847730
2502  7.981469 1.847730
2503  7.985092 1.851353
2504  7.988715 1.851353
2505  7.992338 1.854976
2506  7.995961 1.854976
2507  7.999584 1.854976
2508  8.003207 1.854976
2509  8.006830 1.854976
2510  8.010453 1.854976
2511  8.014076 1.854976
2512  8.017699 1.854976
2513  8.021322 1.854976
2514  8.024945 1.854976
2515  8.028568 1.854976
2516  8.032191 1.854976
2517  8.035814 1.858599
2518  8.039437 1.858599
2519  8.043060 1.862222
2520  8.046683 1.862222
2521  8.050306 1.865845
2522  8.053929 1.869468
2523  8.053929 1.873091
2524  8.057552 1.876714
2525  8.057552 1.880337
2526  8.061175 1.883960
2527  8.061175 1.887583
2528  8.064798 1.891206
2529  8.064798 1.894829
2530  8.068421 1.898452
2531  8.072044 1.898452
2532  8.075667 1.902075
2533  8.079290 1.902075
2534  8.082913 1.905698
2535  8.086536 1.905698
2536  8.090159 1.909321
2537  8.093782 1.909321
2538  8.097405 1.912944
2539  8.101028 1.912944
2540  8.104651 1.916567
2541  8.108274 1.916567
2542  8.111897 1.920190
2543  8.115520 1.920190
2544  8.119143 1.920190
2545  8.122766 1.920190
2546  8.126389 1.920190
2547  8.130012 1.920190
2548  8.133635 1.920190
2549  8.137258 1.920190
2550  8.140881 1.920190
2551  8.144504 1.920190
2552  8.148127 1.920190
2553  8.151750 1.920190
2554  8.155373 1.920190
2555  8.158996 1.920190
2556  8.162619 1.920190
2557  8.166242 1.920190
2558  8.169865 1.920190
2559  8.173488 1.920190
2560  8.177111 1.920190
2561  8.180734 1.920190
2562  8.184357 1.920190
2563  8.187980 1.920190
2564  8.191603 1.920190
2565  8.195226 1.920190
2566  8.198849 1.920190
2567  8.202472 1.916567
2568  8.206095 1.916567
2569  8.209718 1.916567
2570  8.213341 1.920190
2571  8.216964 1.920190
2572  8.220587 1.920190
2573  8.224210 1.923813
2574  8.227833 1.927436
2575  8.231456 1.927436
2576  8.235079 1.931059
2577  8.238702 1.934682
2578  8.242325 1.938305
2579  8.245948 1.941928
2580  8.245948 1.945551
2581  8.249571 1.949174
2582  8.253194 1.952797
2583  8.256817 1.952797
2584  8.260440 1.956420
2585  8.264063 1.956420
2586  8.267686 1.960043
2587  8.271309 1.960043
2588  8.274932 1.963666
2589  8.278555 1.963666
2590  8.282178 1.967289
2591  8.285801 1.967289
2592  8.289424 1.970912
2593  8.293047 1.970912
2594  8.296670 1.974535
2595  8.300293 1.974535
2596  8.303916 1.978158
2597  8.307539 1.981781
2598  8.311162 1.985404
2599  8.314785 1.985404
2600  8.318408 1.989027
2601  8.322031 1.992650
2602  8.322031 1.996273
2603  8.325654 1.999896
2604  8.329277 2.003519
2605  8.332900 2.007142
2606  8.336523 2.010765
2607  8.340146 2.014388
2608  8.343769 2.018011
2609  8.347392 2.018011
2610  8.351015 2.021634
2611  8.354638 2.025257
2612  8.358261 2.025257
2613  8.361884 2.028880
2614  8.365507 2.028880
2615  8.369130 2.032503
2616  8.372753 2.032503
2617  8.376376 2.036126
2618  8.379999 2.036126
2619  8.383622 2.039749
2620  8.387245 2.043372
2621  8.387245 2.046995
2622  8.390868 2.050618
2623  8.394491 2.054241
2624  8.394491 2.057864
2625  8.398114 2.061487
2626  8.401737 2.065110
2627  8.405360 2.065110
2628  8.408983 2.068733
2629  8.412606 2.068733
2630  8.416229 2.072356
2631  8.419852 2.072356
2632  8.423475 2.075979
2633  8.427098 2.075979
2634  8.430721 2.079602
2635  8.434344 2.079602
2636  8.437967 2.083225
2637  8.441590 2.083225
2638  8.445213 2.086848
2639  8.448836 2.086848
2640  8.452459 2.086848
2641  8.456082 2.086848
2642  8.459705 2.086848
2643  8.463328 2.086848
2644  8.466951 2.090471
2645  8.470574 2.090471
2646  8.474197 2.094094
2647  8.477820 2.094094
2648  8.481443 2.097717
2649  8.485066 2.097717
2650  8.488689 2.101340
2651  8.492312 2.101340
2652  8.495935 2.101340
2653  8.499558 2.101340
2654  8.503181 2.101340
2655  8.506804 2.101340
2656  8.510427 2.101340
2657  8.514050 2.101340
2658  8.517673 2.101340
2659  8.521296 2.101340
2660  8.524919 2.101340
2661  8.528542 2.101340
2662  8.532165 2.101340
2663  8.535788 2.101340
2664  8.539411 2.101340
2665  8.543034 2.104963
2666  8.546657 2.104963
2667  8.550280 2.108586
2668  8.553903 2.108586
2669  8.557526 2.112209
2670  8.561149 2.112209
2671  8.564772 2.115832
2672  8.568395 2.115832
2673  8.572018 2.119455
2674  8.575641 2.119455
2675  8.575641 2.123078
2676  8.579264 2.126701
2677  8.579264 2.130324
2678  8.582887 2.133947
2679  8.586510 2.137570
2680  8.586510 2.141193
2681  8.590133 2.144816
2682  8.593756 2.148439
2683  8.597379 2.152062
2684  8.601002 2.152062
2685  8.604625 2.155685
2686  8.608248 2.159308
2687  8.611871 2.159308
2688  8.615494 2.162931
2689  8.619117 2.162931
2690  8.622740 2.166554
2691  8.626363 2.170177
2692  8.629986 2.173800
2693  8.633609 2.177423
2694  8.637232 2.181046
2695  8.640855 2.184669
2696  8.644478 2.188292
2697  8.644478 2.191915
2698  8.644478 2.195538
2699  8.644478 2.199161
2700  8.644478 2.202784
2701  8.644478 2.206407
2702  8.644478 2.210030
2703  8.644478 2.213653
2704  8.644478 2.217276
2705  8.648101 2.220899
2706  8.648101 2.224522
2707  8.651724 2.228145
2708  8.651724 2.231768
2709  8.655347 2.235391
2710  8.655347 2.239014
2711  8.658970 2.242637
2712  8.658970 2.246260
2713  8.662593 2.249883
2714  8.662593 2.253506
2715  8.666216 2.257129
2716  8.666216 2.260752
2717  8.669839 2.264375
2718  8.673462 2.264375
2719  8.677085 2.267998
2720  8.680708 2.267998
2721  8.684331 2.271621
2722  8.687954 2.271621
2723  8.691577 2.275244
2724  8.695200 2.275244
2725  8.698823 2.278867
2726  8.702446 2.278867
2727  8.706069 2.282490
2728  8.709692 2.282490
2729  8.713315 2.286113
2730  8.716938 2.286113
2731  8.720561 2.286113
2732  8.724184 2.286113
2733  8.727807 2.286113
2734  8.731430 2.286113
2735  8.735053 2.286113
2736  8.738676 2.286113
2737  8.742299 2.286113
2738  8.745922 2.286113
2739  8.749545 2.286113
2740  8.753168 2.286113
2741  8.756791 2.286113
2742  8.760414 2.286113
2743  8.764037 2.286113
2744  8.767660 2.286113
2745  8.771283 2.286113
2746  8.774906 2.286113
2747  8.778529 2.286113
2748  8.782152 2.286113
2749  8.785775 2.286113
2750  8.789398 2.286113
2751  8.793021 2.286113
2752  8.796644 2.286113
2753  8.800267 2.286113
2754  8.803890 2.286113
2755  8.807513 2.286113
2756  8.811136 2.286113
2757  8.814759 2.286113
2758  8.818382 2.286113
2759  8.822005 2.286113
2760  8.825628 2.286113
2761  8.829251 2.289736
2762  8.832874 2.293359
2763  8.836497 2.296982
2764  8.840120 2.300605
2765  8.843743 2.304228
2766  8.847366 2.307851
2767  8.850989 2.311474
2768  8.854612 2.315097
2769  8.858235 2.318720
2770  8.858235 2.322343
2771  8.858235 2.325966
2772  8.858235 2.329589
2773  8.858235 2.333212
2774  8.858235 2.336835
2775  8.858235 2.340458
2776  8.858235 2.344081
2777  8.858235 2.347704
2778  8.858235 2.351327
2779  8.858235 2.354950
2780  8.858235 2.358573
2781  8.858235 2.362196
2782  8.858235 2.365819
2783  8.858235 2.369442
2784  8.858235 2.373065
2785  8.858235 2.376688
2786  8.858235 2.380311
2787  8.858235 2.383934
2788  8.858235 2.387557
2789  8.858235 2.391180
2790  8.858235 2.394803
2791  8.858235 2.398426
2792  8.858235 2.402049
2793  8.858235 2.405672
2794  8.858235 2.409295
2795  8.858235 2.412918
2796  8.858235 2.416541
2797  8.858235 2.420164
2798  8.858235 2.423787
2799  8.858235 2.427410
2800  8.861858 2.431033
2801  8.861858 2.434656
2802  8.865481 2.438279
2803  8.865481 2.441902
2804  8.869104 2.445525
2805  8.869104 2.449148
2806  8.872727 2.452771
2807  8.872727 2.456394
2808  8.876350 2.460017
2809  8.876350 2.463640
2810  8.879973 2.467263
2811  8.879973 2.470886
2812  8.883596 2.474509
2813  8.887219 2.478132
2814  8.890842 2.481755
2815  8.894465 2.485378
2816  8.894465 2.489001
2817  8.898088 2.492624
2818  8.898088 2.496247
2819  8.901711 2.499870
2820  8.901711 2.503493
2821  8.905334 2.507116
2822  8.905334 2.510739
2823  8.908957 2.514362
2824  8.908957 2.517985
2825  8.912580 2.521608
2826  8.916203 2.525231
2827  8.916203 2.528854
2828  8.916203 2.532477
2829  8.916203 2.536100
2830  8.916203 2.539723
2831  8.916203 2.543346
2832  8.916203 2.546969
2833  8.912580 2.550592
2834  8.908957 2.554215
2835  8.905334 2.557838
2836  8.905334 2.561461
2837  8.901711 2.565084
2838  8.901711 2.568707
2839  8.898088 2.572330
2840  8.898088 2.575953
2841  8.894465 2.579576
2842  8.894465 2.583199
2843  8.890842 2.586822
2844  8.890842 2.590445
2845  8.887219 2.594068
2846  8.887219 2.597691
2847  8.883596 2.601314
2848  8.883596 2.604937
2849  8.883596 2.608560
2850  8.883596 2.612183
2851  8.883596 2.615806
2852  8.883596 2.619429
2853  8.883596 2.623052
2854  8.883596 2.626675
2855  8.883596 2.630298
2856  8.883596 2.633921
2857  8.883596 2.637544
2858  8.883596 2.641167
2859  8.883596 2.644790
2860  8.883596 2.648413
2861  8.883596 2.652036
2862  8.883596 2.655659
2863  8.883596 2.659282
2864  8.883596 2.662905
2865  8.883596 2.666528
2866  8.883596 2.670151
2867  8.883596 2.673774
2868  8.883596 2.677397
2869  8.883596 2.681020
2870  8.887219 2.684643
2871  8.887219 2.688266
2872  8.890842 2.691889
2873  8.890842 2.695512
2874  8.894465 2.699135
2875  8.894465 2.702758
2876  8.898088 2.706381
2877  8.898088 2.710004
2878  8.901711 2.713627
2879  8.901711 2.717250
2880  8.905334 2.720873
2881  8.905334 2.724496
2882  8.908957 2.728119
2883  8.912580 2.731742
2884  8.916203 2.731742
2885  8.919826 2.735365
2886  8.923449 2.735365
2887  8.927072 2.738988
2888  8.930695 2.738988
2889  8.934318 2.742611
2890  8.937941 2.742611
2891  8.941564 2.746234
2892  8.945187 2.746234
2893  8.945187 2.749857
2894  8.948810 2.753480
2895  8.948810 2.757103
2896  8.952433 2.760726
2897  8.952433 2.764349
2898  8.956056 2.767972
2899  8.956056 2.771595
2900  8.959679 2.775218
2901  8.959679 2.778841
2902  8.963302 2.782464
2903  8.963302 2.786087
2904  8.959679 2.789710
2905  8.959679 2.793333
2906  8.959679 2.796956
2907  8.959679 2.800579
2908  8.959679 2.804202
2909  8.959679 2.807825
2910  8.959679 2.811448
2911  8.959679 2.815071
2912  8.959679 2.818694
2913  8.959679 2.822317
2914  8.959679 2.825940
2915  8.959679 2.829563
2916  8.959679 2.833186
2917  8.959679 2.836809
2918  8.959679 2.840432
2919  8.959679 2.844055
2920  8.959679 2.847678
2921  8.959679 2.851301
2922  8.959679 2.854924
2923  8.959679 2.858547
2924  8.959679 2.862170
2925  8.959679 2.865793
2926  8.959679 2.869416
2927  8.959679 2.873039
2928  8.959679 2.876662
2929  8.959679 2.880285
2930  8.959679 2.883908
2931  8.963302 2.887531
2932  8.963302 2.891154
2933  8.966925 2.894777
2934  8.966925 2.898400
2935  8.970548 2.902023
2936  8.970548 2.905646
2937  8.974171 2.909269
2938  8.974171 2.912892
2939  8.977794 2.916515
2940  8.977794 2.920138
2941  8.981417 2.923761
2942  8.981417 2.927384
2943  8.985040 2.931007
2944  8.985040 2.934630
2945  8.988663 2.938253
2946  8.988663 2.941876
2947  8.992286 2.945499
2948  8.992286 2.949122
2949  8.995909 2.952745
2950  8.995909 2.956368
2951  8.999532 2.959991
2952  8.999532 2.963614
2953  9.003155 2.967237
2954  9.003155 2.970860
2955  9.006778 2.974483
2956  9.010401 2.978106
2957  9.014024 2.981729
2958  9.017647 2.981729
2959  9.021270 2.985352
2960  9.024893 2.988975
2961  9.028516 2.988975
2962  9.032139 2.992598
2963  9.035762 2.996221
2964  9.039385 2.999844
2965  9.039385 3.003467
2966  9.039385 3.007090
2967  9.039385 3.010713
2968  9.039385 3.014336
2969  9.039385 3.017959
2970  9.039385 3.021582
2971  9.043008 3.025205
2972  9.043008 3.028828
2973  9.043008 3.032451
2974  9.043008 3.036074
2975  9.043008 3.039697
2976  9.046631 3.043320
2977  9.046631 3.046943
2978  9.050254 3.050566
2979  9.050254 3.054189
2980  9.053877 3.057812
2981  9.053877 3.061435
2982  9.057500 3.065058
2983  9.057500 3.068681
2984  9.061123 3.072304
2985  9.061123 3.075927
2986  9.064746 3.079550
2987  9.064746 3.083173
2988  9.068369 3.086796
2989  9.071992 3.090419
2990  9.075615 3.094042
2991  9.079238 3.094042
2992  9.082861 3.097665
2993  9.082861 3.101288
2994  9.086484 3.104911
2995  9.086484 3.108534
2996  9.086484 3.112157
2997  9.090107 3.115780
2998  9.090107 3.119403
2999  9.090107 3.123026
3000  9.090107 3.126649
3001  9.090107 3.130272
3002  9.093730 3.133895
3003  9.093730 3.137518
3004  9.093730 3.141141
3005  9.093730 3.144764
3006  9.097353 3.148387
3007  9.097353 3.152010
3008  9.097353 3.155633
3009  9.097353 3.159256
3010  9.097353 3.162879
3011  9.100976 3.166502
3012  9.100976 3.170125
3013  9.100976 3.173748
3014  9.100976 3.177371
3015  9.100976 3.180994
3016  9.097353 3.184617
3017  9.097353 3.188240
3018  9.093730 3.191863
3019  9.093730 3.195486
3020  9.090107 3.199109
3021  9.090107 3.202732
3022  9.090107 3.206355
3023  9.090107 3.209978
3024  9.090107 3.213601
3025  9.090107 3.217224
3026  9.090107 3.220847
3027  9.090107 3.224470
3028  9.090107 3.228093
3029  9.090107 3.231716
3030  9.090107 3.235339
3031  9.090107 3.238962
3032  9.090107 3.242585
3033  9.090107 3.246208
3034  9.090107 3.249831
3035  9.090107 3.253454
3036  9.090107 3.257077
3037  9.090107 3.260700
3038  9.090107 3.264323
3039  9.090107 3.267946
3040  9.090107 3.271569
3041  9.090107 3.275192
3042  9.090107 3.278815
3043  9.090107 3.282438
3044  9.093730 3.286061
3045  9.093730 3.289684
3046  9.097353 3.293307
3047  9.097353 3.296930
3048  9.100976 3.300553
3049  9.100976 3.304176
3050  9.104599 3.307799
3051  9.104599 3.311422
3052  9.108222 3.315045
3053  9.108222 3.318668
3054  9.111845 3.322291
3055  9.111845 3.325914
3056  9.115468 3.329537
3057  9.119091 3.329537
3058  9.122714 3.333160
3059  9.126337 3.333160
3060  9.129960 3.336783
3061  9.133583 3.336783
3062  9.137206 3.340406
3063  9.140829 3.340406
3064  9.144452 3.344029
3065  9.144452 3.347652
3066  9.144452 3.351275
3067  9.148075 3.354898
3068  9.148075 3.358521
3069  9.148075 3.362144
3070  9.148075 3.365767
3071  9.148075 3.369390
3072  9.148075 3.373013
3073  9.148075 3.376636
3074  9.144452 3.380259
3075  9.144452 3.383882
3076  9.144452 3.387505
3077  9.140829 3.391128
3078  9.140829 3.394751
3079  9.137206 3.398374
3080  9.137206 3.401997
3081  9.133583 3.405620
3082  9.133583 3.409243
3083  9.133583 3.412866
3084  9.133583 3.416489
3085  9.133583 3.420112
3086  9.133583 3.423735
3087  9.133583 3.427358
3088  9.133583 3.430981
3089  9.133583 3.434604
3090  9.133583 3.438227
3091  9.133583 3.441850
3092  9.133583 3.445473
3093  9.133583 3.449096
3094  9.133583 3.452719
3095  9.133583 3.456342
3096  9.133583 3.459965
3097  9.133583 3.463588
3098  9.133583 3.467211
3099  9.133583 3.470834
3100  9.133583 3.474457
3101  9.133583 3.478080
3102  9.133583 3.481703
3103  9.133583 3.485326
3104  9.133583 3.488949
3105  9.133583 3.492572
3106  9.137206 3.496195
3107  9.137206 3.499818
3108  9.140829 3.503441
3109  9.140829 3.507064
3110  9.144452 3.510687
3111  9.144452 3.514310
3112  9.148075 3.517933
3113  9.148075 3.521556
3114  9.151698 3.525179
3115  9.151698 3.528802
3116  9.155321 3.532425
3117  9.155321 3.536048
3118  9.158944 3.539671
3119  9.162567 3.539671
3120  9.166190 3.543294
3121  9.169813 3.546917
3122  9.173436 3.546917
3123  9.177059 3.550540
3124  9.180682 3.554163
3125  9.184305 3.557786
3126  9.187928 3.561409
3127  9.187928 3.565032
3128  9.187928 3.568655
3129  9.191551 3.572278
3130  9.191551 3.575901
3131  9.191551 3.579524
3132  9.191551 3.583147
3133  9.191551 3.586770
3134  9.195174 3.590393
3135  9.195174 3.594016
3136  9.195174 3.597639
3137  9.198797 3.601262
3138  9.198797 3.604885
3139  9.202420 3.608508
3140  9.202420 3.612131
3141  9.206043 3.615754
3142  9.206043 3.619377
3143  9.209666 3.623000
3144  9.209666 3.626623
3145  9.213289 3.630246
3146  9.213289 3.633869
3147  9.216912 3.637492
3148  9.216912 3.641115
3149  9.220535 3.644738
3150  9.224158 3.648361
3151  9.227781 3.651984
3152  9.231404 3.651984
3153  9.235027 3.655607
3154  9.238650 3.659230
3155  9.242273 3.659230
3156  9.245896 3.662853
3157  9.249519 3.662853
3158  9.249519 3.666476
3159  9.253142 3.670099
3160  9.253142 3.673722
3161  9.253142 3.677345
3162  9.256765 3.680968
3163  9.256765 3.684591
3164  9.256765 3.688214
3165  9.260388 3.691837
3166  9.260388 3.695460
3167  9.264011 3.699083
3168  9.264011 3.702706
3169  9.267634 3.706329
3170  9.267634 3.709952
3171  9.271257 3.713575
3172  9.271257 3.717198
3173  9.274880 3.720821
3174  9.274880 3.724444
3175  9.278503 3.728067
3176  9.278503 3.731690
3177  9.282126 3.735313
3178  9.285749 3.738936
3179  9.289372 3.738936
3180  9.292995 3.742559
3181  9.296618 3.746182
3182  9.300241 3.746182
3183  9.300241 3.749805
3184  9.303864 3.753428
3185  9.303864 3.757051
3186  9.303864 3.760674
3187  9.307487 3.764297
3188  9.307487 3.767920
3189  9.307487 3.771543
3190  9.307487 3.775166
3191  9.307487 3.778789
3192  9.307487 3.782412
3193  9.307487 3.786035
3194  9.307487 3.789658
3195  9.307487 3.793281
3196  9.311110 3.796904
3197  9.311110 3.800527
3198  9.311110 3.804150
3199  9.311110 3.807773
3200  9.314733 3.811396
3201  9.314733 3.815019
3202  9.318356 3.818642
3203  9.318356 3.822265
3204  9.318356 3.825888
3205  9.321979 3.829511
3206  9.321979 3.833134
3207  9.321979 3.836757
3208  9.321979 3.840380
3209  9.321979 3.844003
3210  9.321979 3.847626
3211  9.321979 3.851249
3212  9.321979 3.854872
3213  9.325602 3.858495
3214  9.325602 3.862118
3215  9.325602 3.865741
3216  9.325602 3.869364
3217  9.329225 3.872987
3218  9.329225 3.876610
3219  9.332848 3.880233
3220  9.332848 3.883856
3221  9.332848 3.887479
3222  9.332848 3.891102
3223  9.336471 3.894725
3224  9.336471 3.898348
3225  9.340094 3.901971
3226  9.340094 3.905594
3227  9.343717 3.909217
3228  9.343717 3.912840
3229  9.347340 3.916463
3230  9.347340 3.920086
3231  9.350963 3.923709
3232  9.350963 3.927332
3233  9.354586 3.930955
3234  9.354586 3.934578
3235  9.358209 3.938201
3236  9.358209 3.941824
3237  9.361832 3.945447
3238  9.361832 3.949070
3239  9.365455 3.952693
3240  9.365455 3.956316
3241  9.365455 3.959939
3242  9.365455 3.963562
3243  9.365455 3.967185
3244  9.365455 3.970808
3245  9.365455 3.974431
3246  9.365455 3.978054
3247  9.369078 3.981677
3248  9.369078 3.985300
3249  9.369078 3.988923
3250  9.369078 3.992546
3251  9.369078 3.996169
3252  9.369078 3.999792
3253  9.369078 4.003415
3254  9.369078 4.007038
3255  9.369078 4.010661
3256  9.369078 4.014284
3257  9.369078 4.017907
3258  9.369078 4.021530
3259  9.369078 4.025153
3260  9.369078 4.028776
3261  9.372701 4.032399
3262  9.372701 4.036022
3263  9.376324 4.039645
3264  9.376324 4.043268
3265  9.376324 4.046891
3266  9.376324 4.050514
3267  9.376324 4.054137
3268  9.376324 4.057760
3269  9.376324 4.061383
3270  9.376324 4.065006
3271  9.376324 4.068629
3272  9.376324 4.072252
3273  9.376324 4.075875
3274  9.376324 4.079498
3275  9.376324 4.083121
3276  9.376324 4.086744
3277  9.376324 4.090367
3278  9.376324 4.093990
3279  9.376324 4.097613
3280  9.376324 4.101236
3281  9.376324 4.104859
3282  9.379947 4.108482
3283  9.379947 4.112105
3284  9.383570 4.115728
3285  9.383570 4.119351
3286  9.387193 4.122974
3287  9.387193 4.126597
3288  9.390816 4.130220
3289  9.390816 4.133843
3290  9.394439 4.137466
3291  9.394439 4.141089
3292  9.398062 4.144712
3293  9.398062 4.148335
3294  9.401685 4.151958
3295  9.405308 4.151958
3296  9.408931 4.155581
3297  9.408931 4.159204
3298  9.408931 4.162827
3299  9.408931 4.166450
3300  9.408931 4.170073
3301  9.408931 4.173696
3302  9.408931 4.177319
3303  9.408931 4.180942
3304  9.408931 4.184565
3305  9.408931 4.188188
3306  9.408931 4.191811
3307  9.408931 4.195434
3308  9.408931 4.199057
3309  9.408931 4.202680
3310  9.408931 4.206303
3311  9.408931 4.209926
3312  9.408931 4.213549
3313  9.408931 4.217172
3314  9.408931 4.220795
3315  9.408931 4.224418
3316  9.408931 4.228041
3317  9.408931 4.231664
3318  9.408931 4.235287
3319  9.408931 4.238910
3320  9.412554 4.242533
3321  9.412554 4.246156
3322  9.416177 4.249779
3323  9.416177 4.253402
3324  9.419800 4.257025
3325  9.419800 4.260648
3326  9.423423 4.264271
3327  9.423423 4.267894
3328  9.427046 4.271517
3329  9.427046 4.275140
3330  9.430669 4.278763
3331  9.430669 4.282386
3332  9.434292 4.286009
3333  9.437915 4.289632
3334  9.441538 4.293255
3335  9.445161 4.296878
3336  9.448784 4.300501
3337  9.452407 4.304124
3338  9.452407 4.307747
3339  9.452407 4.311370
3340  9.452407 4.314993
3341  9.452407 4.318616
3342  9.452407 4.322239
3343  9.452407 4.325862
3344  9.452407 4.329485
3345  9.452407 4.333108
3346  9.452407 4.336731
3347  9.452407 4.340354
3348  9.456030 4.343977
3349  9.456030 4.347600
3350  9.459653 4.351223
3351  9.459653 4.354846
3352  9.463276 4.358469
3353  9.463276 4.362092
3354  9.466899 4.365715
3355  9.466899 4.369338
3356  9.470522 4.372961
3357  9.470522 4.376584
3358  9.474145 4.380207
3359  9.474145 4.383830
3360  9.477768 4.387453
3361  9.481391 4.391076
3362  9.485014 4.394699
3363  9.488637 4.398322
3364  9.492260 4.401945
3365  9.495883 4.405568
3366  9.499506 4.409191
3367  9.503129 4.412814
3368  9.506752 4.412814
3369  9.506752 4.416437
3370  9.506752 4.420060
3371  9.506752 4.423683
3372  9.506752 4.427306
3373  9.506752 4.430929
3374  9.506752 4.434552
3375  9.506752 4.438175
3376  9.506752 4.441798
3377  9.506752 4.445421
3378  9.506752 4.449044
3379  9.506752 4.452667
3380  9.506752 4.456290
3381  9.506752 4.459913
3382  9.506752 4.463536
3383  9.506752 4.467159
3384  9.506752 4.470782
3385  9.506752 4.474405
3386  9.510375 4.478028
3387  9.510375 4.481651
3388  9.513998 4.485274
3389  9.513998 4.488897
3390  9.517621 4.492520
3391  9.517621 4.496143
3392  9.521244 4.499766
3393  9.521244 4.503389
3394  9.524867 4.507012
3395  9.524867 4.510635
3396  9.528490 4.514258
3397  9.528490 4.517881
3398  9.532113 4.521504
3399  9.535736 4.521504
3400  9.539359 4.525127
3401  9.542982 4.528750
3402  9.546605 4.528750
3403  9.550228 4.532373
3404  9.553851 4.535996
3405  9.557474 4.539619
3406  9.557474 4.543242
3407  9.557474 4.546865
3408  9.557474 4.550488
3409  9.557474 4.554111
3410  9.561097 4.557734
3411  9.561097 4.561357
3412  9.561097 4.564980
3413  9.561097 4.568603
3414  9.561097 4.572226
3415  9.561097 4.575849
3416  9.564720 4.579472
3417  9.564720 4.583095
3418  9.568343 4.586718
3419  9.568343 4.590341
3420  9.571966 4.593964
3421  9.571966 4.597587
3422  9.575589 4.601210
3423  9.575589 4.604833
3424  9.579212 4.608456
3425  9.579212 4.612079
3426  9.582835 4.615702
3427  9.582835 4.619325
3428  9.586458 4.622948
3429  9.590081 4.626571
3430  9.593704 4.626571
3431  9.597327 4.630194
3432  9.600950 4.633817
3433  9.604573 4.633817
3434  9.608196 4.637440
3435  9.608196 4.641063
3436  9.611819 4.644686
3437  9.611819 4.648309
3438  9.611819 4.651932
3439  9.611819 4.655555
3440  9.611819 4.659178
3441  9.611819 4.662801
3442  9.611819 4.666424
3443  9.611819 4.670047
3444  9.611819 4.673670
3445  9.611819 4.677293
3446  9.615442 4.680916
3447  9.615442 4.684539
3448  9.615442 4.688162
3449  9.615442 4.691785
3450  9.619065 4.695408
3451  9.619065 4.699031
3452  9.622688 4.702654
3453  9.622688 4.706277
3454  9.626311 4.709900
3455  9.626311 4.713523
3456  9.629934 4.717146
3457  9.629934 4.720769
3458  9.633557 4.724392
3459  9.633557 4.728015
3460  9.633557 4.731638
3461  9.629934 4.735261
3462  9.629934 4.738884
3463  9.629934 4.742507
3464  9.629934 4.746130
3465  9.629934 4.749753
3466  9.629934 4.753376
3467  9.629934 4.756999
3468  9.629934 4.760622
3469  9.629934 4.764245
3470  9.629934 4.767868
3471  9.629934 4.771491
3472  9.629934 4.775114
3473  9.629934 4.778737
3474  9.629934 4.782360
3475  9.629934 4.785983
3476  9.629934 4.789606
3477  9.629934 4.793229
3478  9.629934 4.796852
3479  9.629934 4.800475
3480  9.629934 4.804098
3481  9.629934 4.807721
3482  9.629934 4.811344
3483  9.629934 4.814967
3484  9.629934 4.818590
3485  9.629934 4.822213
3486  9.629934 4.825836
3487  9.629934 4.829459
3488  9.629934 4.833082
3489  9.629934 4.836705
3490  9.629934 4.840328
3491  9.629934 4.843951
3492  9.629934 4.847574
3493  9.629934 4.851197
3494  9.629934 4.854820
3495  9.629934 4.858443
3496  9.629934 4.862066
3497  9.629934 4.865689
3498  9.629934 4.869312
3499  9.629934 4.872935
3500  9.629934 4.876558
3501  9.633557 4.880181
3502  9.633557 4.883804
3503  9.637180 4.887427
3504  9.637180 4.891050
3505  9.640803 4.894673
3506  9.640803 4.898296
3507  9.644426 4.901919
3508  9.644426 4.905542
3509  9.648049 4.909165
3510  9.648049 4.912788
3511  9.651672 4.916411
3512  9.651672 4.920034
3513  9.651672 4.923657
3514  9.651672 4.927280
3515  9.651672 4.930903
3516  9.655295 4.934526
3517  9.655295 4.938149
3518  9.658918 4.941772
3519  9.658918 4.945395
3520  9.662541 4.949018
3521  9.662541 4.952641
3522  9.666164 4.956264
3523  9.666164 4.959887
3524  9.669787 4.963510
3525  9.669787 4.967133
3526  9.673410 4.970756
3527  9.673410 4.974379
3528  9.677033 4.978002
3529  9.680656 4.981625
3530  9.684279 4.985248
3531  9.687902 4.985248
3532  9.691525 4.988871
3533  9.695148 4.992494
3534  9.698771 4.992494
3535  9.702394 4.996117
3536  9.706017 4.999740
3537  9.709640 5.003363
3538  9.713263 5.003363
3539  9.716886 5.006986
3540  9.716886 5.010609
3541  9.716886 5.014232
3542  9.716886 5.017855
3543  9.716886 5.021478
3544  9.716886 5.025101
3545  9.716886 5.028724
3546  9.720509 5.032347
3547  9.720509 5.035970
3548  9.724132 5.039593
3549  9.724132 5.043216
3550  9.727755 5.046839
3551  9.727755 5.050462
3552  9.731378 5.054085
3553  9.731378 5.057708
3554  9.735001 5.061331
3555  9.735001 5.064954
3556  9.738624 5.068577
3557  9.738624 5.072200
3558  9.742247 5.075823
3559  9.745870 5.079446
3560  9.749493 5.083069
3561  9.753116 5.086692
3562  9.756739 5.090315
3563  9.756739 5.093938
3564  9.760362 5.097561
3565  9.763985 5.101184
3566  9.763985 5.104807
3567  9.763985 5.108430
3568  9.763985 5.112053
3569  9.763985 5.115676
3570  9.763985 5.119299
3571  9.763985 5.122922
3572  9.763985 5.126545
3573  9.763985 5.130168
3574  9.763985 5.133791
3575  9.763985 5.137414
3576  9.763985 5.141037
3577  9.763985 5.144660
3578  9.763985 5.148283
3579  9.763985 5.151906
3580  9.763985 5.155529
3581  9.763985 5.159152
3582  9.763985 5.162775
3583  9.763985 5.166398
3584  9.763985 5.170021
3585  9.763985 5.173644
3586  9.763985 5.177267
3587  9.763985 5.180890
3588  9.767608 5.184513
3589  9.767608 5.188136
3590  9.771231 5.191759
3591  9.771231 5.195382
3592  9.774854 5.199005
3593  9.774854 5.202628
3594  9.778477 5.206251
3595  9.778477 5.209874
3596  9.782100 5.213497
3597  9.782100 5.217120
3598  9.785723 5.220743
3599  9.785723 5.224366
3600  9.785723 5.227989
3601  9.785723 5.231612
3602  9.785723 5.235235
3603  9.785723 5.238858
3604  9.785723 5.242481
3605  9.785723 5.246104
3606  9.785723 5.249727
3607  9.785723 5.253350
3608  9.785723 5.256973
3609  9.785723 5.260596
3610  9.785723 5.264219
3611  9.785723 5.267842
3612  9.785723 5.271465
3613  9.785723 5.275088
3614  9.785723 5.278711
3615  9.785723 5.282334
3616  9.785723 5.285957
3617  9.789346 5.289580
3618  9.789346 5.293203
3619  9.792969 5.296826
3620  9.792969 5.300449
3621  9.796592 5.304072
3622  9.796592 5.307695
3623  9.800215 5.311318
3624  9.800215 5.314941
3625  9.803838 5.318564
3626  9.803838 5.322187
3627  9.807461 5.325810
3628  9.807461 5.329433
3629  9.807461 5.333056
3630  9.807461 5.336679
3631  9.807461 5.340302
3632  9.807461 5.343925
3633  9.807461 5.347548
3634  9.803838 5.351171
3635  9.803838 5.354794
3636  9.800215 5.358417
3637  9.800215 5.362040
3638  9.800215 5.365663
3639  9.800215 5.369286
3640  9.800215 5.372909
3641  9.800215 5.376532
3642  9.800215 5.380155
3643  9.800215 5.383778
3644  9.800215 5.387401
3645  9.800215 5.391024
3646  9.800215 5.394647
3647  9.800215 5.398270
3648  9.800215 5.401893
3649  9.800215 5.405516
3650  9.800215 5.409139
3651  9.800215 5.412762
3652  9.800215 5.416385
3653  9.800215 5.420008
3654  9.800215 5.423631
3655  9.800215 5.427254
3656  9.800215 5.430877
3657  9.800215 5.434500
3658  9.800215 5.438123
3659  9.800215 5.441746
3660  9.800215 5.445369
3661  9.803838 5.448992
3662  9.803838 5.452615
3663  9.807461 5.456238
3664  9.807461 5.459861
3665  9.811084 5.463484
3666  9.811084 5.467107
3667  9.814707 5.470730
3668  9.814707 5.474353
3669  9.818330 5.477976
3670  9.818330 5.481599
3671  9.821953 5.485222
3672  9.821953 5.488845
3673  9.825576 5.492468
3674  9.829199 5.492468
3675  9.832822 5.496091
3676  9.836445 5.496091
3677  9.840068 5.499714
3678  9.843691 5.499714
3679  9.847314 5.503337
3680  9.850937 5.503337
3681  9.850937 5.506960
3682  9.854560 5.510583
3683  9.854560 5.514206
3684  9.858183 5.517829
3685  9.861806 5.521452
3686  9.861806 5.525075
3687  9.865429 5.528698
3688  9.869052 5.532321
3689  9.872675 5.535944
3690  9.876298 5.539567
3691  9.879921 5.543190
3692  9.879921 5.546813
3693  9.883544 5.550436
3694  9.883544 5.554059
3695  9.887167 5.557682
3696  9.890790 5.561305
3697  9.890790 5.564928
3698  9.894413 5.568551
3699  9.898036 5.572174
3700  9.901659 5.575797
3701  9.905282 5.579420
3702  9.908905 5.583043
3703  9.912528 5.583043
3704  9.916151 5.586666
3705  9.919774 5.590289
3706  9.923397 5.590289
3707  9.927020 5.593912
3708  9.930643 5.597535
3709  9.934266 5.601158
3710  9.937889 5.604781
3711  9.941512 5.608404
3712  9.945135 5.612027
3713  9.948758 5.615650
3714  9.952381 5.619273
3715  9.956004 5.622896
3716  9.959627 5.626519
3717  9.963250 5.630142
3718  9.966873 5.633765
3719  9.970496 5.637388
3720  9.970496 5.641011
3721  9.974119 5.644634
3722  9.974119 5.648257
3723  9.977742 5.651880
3724  9.977742 5.655503
3725  9.977742 5.659126
3726  9.977742 5.662749
3727  9.981365 5.666372
3728  9.981365 5.669995
3729  9.981365 5.673618
3730  9.981365 5.677241
3731  9.981365 5.680864
3732  9.981365 5.684487
3733  9.981365 5.688110
3734  9.981365 5.691733
3735  9.981365 5.695356
3736  9.981365 5.698979
3737  9.981365 5.702602
3738  9.981365 5.706225
3739  9.981365 5.709848
3740  9.981365 5.713471
3741  9.981365 5.717094
3742  9.981365 5.720717
3743  9.981365 5.724340
3744  9.981365 5.727963
3745  9.981365 5.731586
3746  9.981365 5.735209
3747  9.981365 5.738832
3748  9.981365 5.742455
3749  9.981365 5.746078
3750  9.981365 5.749701
3751  9.981365 5.753324
3752  9.981365 5.756947
3753  9.981365 5.760570
3754  9.984988 5.764193
3755  9.984988 5.767816
3756  9.984988 5.771439
3757  9.984988 5.775062
3758  9.984988 5.778685
3759  9.984988 5.782308
3760  9.984988 5.785931
3761  9.984988 5.789554
3762  9.984988 5.793177
3763  9.984988 5.796800
3764  9.984988 5.800423
3765  9.988611 5.804046
3766  9.988611 5.807669
3767  9.992234 5.811292
3768  9.992234 5.814915
3769  9.995857 5.818538
3770  9.995857 5.822161
3771  9.999480 5.825784
3772  9.999480 5.829407
3773  10.003103 5.833030
3774  10.003103 5.836653
3775  10.006726 5.840276
3776  10.006726 5.843899
3777  10.010349 5.847522
3778  10.010349 5.851145
3779  10.010349 5.854768
3780  10.010349 5.858391
3781  10.010349 5.862014
3782  10.010349 5.865637
3783  10.010349 5.869260
3784  10.013972 5.872883
3785  10.013972 5.876506
3786  10.017595 5.880129
3787  10.017595 5.883752
3788  10.021218 5.887375
3789  10.021218 5.890998
3790  10.024841 5.894621
3791  10.024841 5.898244
3792  10.028464 5.901867
3793  10.028464 5.905490
3794  10.032087 5.909113
3795  10.032087 5.912736
3796  10.035710 5.916359
3797  10.039333 5.919982
3798  10.042956 5.923605
3799  10.046579 5.927228
3800  10.050202 5.930851
3801  10.050202 5.934474
3802  10.050202 5.938097
3803  10.053825 5.941720
3804  10.053825 5.945343
3805  10.053825 5.948966
3806  10.053825 5.952589
3807  10.053825 5.956212
3808  10.053825 5.959835
3809  10.057448 5.963458
3810  10.057448 5.967081
3811  10.061071 5.970704
3812  10.061071 5.974327
3813  10.064694 5.977950
3814  10.064694 5.981573
3815  10.068317 5.985196
3816  10.068317 5.988819
3817  10.071940 5.992442
3818  10.071940 5.996065
3819  10.075563 5.999688
3820  10.075563 6.003311
3821  10.079186 6.006934
3822  10.082809 6.006934
3823  10.086432 6.010557
3824  10.090055 6.010557
3825  10.093678 6.014180
3826  10.097301 6.014180
3827  10.100924 6.017803
3828  10.104547 6.017803
3829  10.108170 6.021426
3830  10.111793 6.021426
3831  10.115416 6.025049
3832  10.119039 6.025049
3833  10.122662 6.028672
3834  10.126285 6.032295
3835  10.129908 6.035918
3836  10.133531 6.039541
3837  10.133531 6.043164
3838  10.137154 6.046787
3839  10.137154 6.050410
3840  10.137154 6.054033
3841  10.137154 6.057656
3842  10.137154 6.061279
3843  10.137154 6.064902
3844  10.137154 6.068525
3845  10.137154 6.072148
3846  10.137154 6.075771
3847  10.137154 6.079394
3848  10.137154 6.083017
3849  10.137154 6.086640
3850  10.137154 6.090263
3851  10.137154 6.093886
3852  10.137154 6.097509
3853  10.137154 6.101132
3854  10.137154 6.104755
3855  10.137154 6.108378
3856  10.140777 6.112001
3857  10.140777 6.115624
3858  10.144400 6.119247
3859  10.144400 6.122870
3860  10.148023 6.126493
3861  10.148023 6.130116
3862  10.151646 6.133739
3863  10.151646 6.137362
3864  10.155269 6.140985
3865  10.155269 6.144608
3866  10.158892 6.148231
3867  10.158892 6.151854
3868  10.162515 6.155477
3869  10.166138 6.159100
3870  10.166138 6.162723
3871  10.166138 6.166346
3872  10.166138 6.169969
3873  10.166138 6.173592
3874  10.169761 6.177215
3875  10.169761 6.180838
3876  10.173384 6.184461
3877  10.173384 6.188084
3878  10.177007 6.191707
3879  10.177007 6.195330
3880  10.180630 6.198953
3881  10.180630 6.202576
3882  10.184253 6.206199
3883  10.184253 6.209822
3884  10.187876 6.213445
3885  10.187876 6.217068
3886  10.191499 6.220691
3887  10.191499 6.224314
3888  10.195122 6.227937
3889  10.195122 6.231560
3890  10.198745 6.235183
3891  10.198745 6.238806
3892  10.202368 6.242429
3893  10.202368 6.246052
3894  10.205991 6.249675
3895  10.205991 6.253298
3896  10.209614 6.256921
3897  10.213237 6.260544
3898  10.216860 6.264167
3899  10.220483 6.267790
3900  10.224106 6.271413
3901  10.224106 6.275036
3902  10.227729 6.278659
3903  10.227729 6.282282
3904  10.231352 6.285905
3905  10.231352 6.289528
3906  10.234975 6.293151
3907  10.238598 6.296774
3908  10.238598 6.300397
3909  10.242221 6.304020
3910  10.245844 6.307643
3911  10.249467 6.311266
3912  10.253090 6.311266
3913  10.256713 6.314889
3914  10.260336 6.318512
3915  10.263959 6.318512
3916  10.267582 6.322135
3917  10.271205 6.325758
3918  10.274828 6.329381
3919  10.274828 6.333004
3920  10.274828 6.336627
3921  10.274828 6.340250
3922  10.274828 6.343873
3923  10.274828 6.347496
3924  10.274828 6.351119
3925  10.274828 6.354742
3926  10.278451 6.358365
3927  10.278451 6.361988
3928  10.282074 6.365611
3929  10.282074 6.369234
3930  10.285697 6.372857
3931  10.285697 6.376480
3932  10.289320 6.380103
3933  10.289320 6.383726
3934  10.292943 6.387349
3935  10.292943 6.390972
3936  10.296566 6.394595
3937  10.296566 6.398218
3938  10.300189 6.401841
3939  10.303812 6.405464
3940  10.307435 6.409087
3941  10.311058 6.412710
3942  10.314681 6.416333
3943  10.318304 6.419956
3944  10.321927 6.423579
3945  10.321927 6.427202
3946  10.321927 6.430825
3947  10.321927 6.434448
3948  10.321927 6.438071
3949  10.321927 6.441694
3950  10.321927 6.445317
3951  10.321927 6.448940
3952  10.321927 6.452563
3953  10.321927 6.456186
3954  10.321927 6.459809
3955  10.321927 6.463432
3956  10.321927 6.467055
3957  10.321927 6.470678
3958  10.321927 6.474301
3959  10.321927 6.477924
3960  10.321927 6.481547
3961  10.321927 6.485170
3962  10.325550 6.488793
3963  10.325550 6.492416
3964  10.325550 6.496039
3965  10.321927 6.499662
3966  10.318304 6.503285
3967  10.314681 6.506908
3968  10.311058 6.506908
3969  10.307435 6.510531
3970  10.303812 6.510531
3971  10.300189 6.514154
3972  10.296566 6.517777
3973  10.296566 6.521400
3974  10.292943 6.525023
3975  10.292943 6.528646
3976  10.289320 6.532269
3977  10.289320 6.535892
3978  10.285697 6.539515
3979  10.285697 6.543138
3980  10.282074 6.546761
3981  10.282074 6.550384
3982  10.278451 6.554007
3983  10.278451 6.557630
3984  10.274828 6.561253
3985  10.274828 6.564876
3986  10.274828 6.568499
3987  10.274828 6.572122
3988  10.274828 6.575745
3989  10.274828 6.579368
3990  10.274828 6.582991
3991  10.274828 6.586614
3992  10.274828 6.590237
3993  10.274828 6.593860
3994  10.274828 6.597483
3995  10.274828 6.601106
3996  10.274828 6.604729
3997  10.274828 6.608352
3998  10.274828 6.611975
3999  10.274828 6.615598
4000  10.274828 6.619221
4001  10.274828 6.622844
4002  10.274828 6.626467
4003  10.274828 6.630090
4004  10.274828 6.633713
4005  10.274828 6.637336
4006  10.274828 6.640959
4007  10.278451 6.644582
4008  10.278451 6.648205
4009  10.282074 6.651828
4010  10.282074 6.655451
4011  10.285697 6.659074
4012  10.285697 6.662697
4013  10.289320 6.666320
4014  10.289320 6.669943
4015  10.292943 6.673566
4016  10.292943 6.677189
4017  10.296566 6.680812
4018  10.296566 6.684435
4019  10.300189 6.688058
4020  10.303812 6.688058
4021  10.307435 6.691681
4022  10.311058 6.691681
4023  10.311058 6.695304
4024  10.314681 6.698927
4025  10.318304 6.702550
4026  10.318304 6.706173
4027  10.321927 6.709796
4028  10.325550 6.713419
4029  10.329173 6.717042
4030  10.329173 6.720665
4031  10.329173 6.724288
4032  10.332796 6.727911
4033  10.332796 6.731534
4034  10.332796 6.735157
4035  10.336419 6.738780
4036  10.332796 6.742403
4037  10.329173 6.746026
4038  10.325550 6.749649
4039  10.321927 6.753272
4040  10.318304 6.756895
4041  10.314681 6.760518
4042  10.311058 6.764141
4043  10.311058 6.767764
4044  10.307435 6.771387
4045  10.307435 6.775010
4046  10.303812 6.778633
4047  10.303812 6.782256
4048  10.300189 6.785879
4049  10.300189 6.789502
4050  10.296566 6.793125
4051  10.296566 6.796748
4052  10.292943 6.800371
4053  10.292943 6.803994
4054  10.289320 6.807617
4055  10.289320 6.811240
4056  10.289320 6.814863
4057  10.289320 6.818486
4058  10.289320 6.822109
4059  10.289320 6.825732
4060  10.289320 6.829355
4061  10.289320 6.832978
4062  10.289320 6.836601
4063  10.289320 6.840224
4064  10.289320 6.843847
4065  10.289320 6.847470
4066  10.289320 6.851093
4067  10.289320 6.854716
4068  10.289320 6.858339
4069  10.289320 6.861962
4070  10.289320 6.865585
4071  10.289320 6.869208
4072  10.289320 6.872831
4073  10.289320 6.876454
4074  10.289320 6.880077
4075  10.289320 6.883700
4076  10.289320 6.887323
4077  10.292943 6.890946
4078  10.292943 6.894569
4079  10.296566 6.898192
4080  10.296566 6.901815
4081  10.300189 6.905438
4082  10.300189 6.909061
4083  10.303812 6.912684
4084  10.303812 6.916307
4085  10.303812 6.919930
4086  10.303812 6.923553
4087  10.307435 6.927176
4088  10.307435 6.930799
4089  10.307435 6.934422
4090  10.307435 6.938045
4091  10.307435 6.941668
4092  10.303812 6.945291
4093  10.303812 6.948914
4094  10.300189 6.952537
4095  10.300189 6.956160
4096  10.300189 6.959783
4097  10.300189 6.963406
4098  10.300189 6.967029
4099  10.300189 6.970652
4100  10.300189 6.974275
4101  10.300189 6.977898
4102  10.300189 6.981521
4103  10.300189 6.985144
4104  10.300189 6.988767
4105  10.300189 6.992390
4106  10.300189 6.996013
4107  10.300189 6.999636
4108  10.300189 7.003259
4109  10.300189 7.006882
4110  10.300189 7.010505
4111  10.300189 7.014128
4112  10.300189 7.017751
4113  10.300189 7.021374
4114  10.300189 7.024997
4115  10.300189 7.028620
4116  10.300189 7.032243
4117  10.300189 7.035866
4118  10.300189 7.039489
4119  10.296566 7.043112
4120  10.296566 7.046735
4121  10.292943 7.050358
4122  10.292943 7.053981
4123  10.289320 7.057604
4124  10.289320 7.061227
4125  10.285697 7.064850
4126  10.285697 7.068473
4127  10.285697 7.072096
4128  10.285697 7.075719
4129  10.285697 7.079342
4130  10.285697 7.082965
4131  10.285697 7.086588
4132  10.285697 7.090211
4133  10.285697 7.093834
4134  10.285697 7.097457
4135  10.285697 7.101080
4136  10.285697 7.104703
4137  10.285697 7.108326
4138  10.285697 7.111949
4139  10.285697 7.115572
4140  10.285697 7.119195
4141  10.285697 7.122818
4142  10.285697 7.126441
4143  10.285697 7.130064
4144  10.285697 7.133687
4145  10.285697 7.137310
4146  10.285697 7.140933
4147  10.285697 7.144556
4148  10.289320 7.148179
4149  10.289320 7.151802
4150  10.292943 7.155425
4151  10.292943 7.159048
4152  10.296566 7.162671
4153  10.296566 7.166294
4154  10.296566 7.169917
4155  10.296566 7.173540
4156  10.300189 7.177163
4157  10.300189 7.180786
4158  10.300189 7.184409
4159  10.300189 7.188032
4160  10.300189 7.191655
4161  10.300189 7.195278
4162  10.300189 7.198901
4163  10.300189 7.202524
4164  10.300189 7.206147
4165  10.296566 7.209770
4166  10.296566 7.213393
4167  10.296566 7.217016
4168  10.296566 7.220639
4169  10.296566 7.224262
4170  10.296566 7.227885
4171  10.296566 7.231508
4172  10.296566 7.235131
4173  10.296566 7.238754
4174  10.296566 7.242377
4175  10.296566 7.246000
4176  10.292943 7.249623
4177  10.289320 7.249623
4178  10.285697 7.253246
4179  10.282074 7.253246
4180  10.278451 7.256869
4181  10.274828 7.260492
4182  10.274828 7.264115
4183  10.271205 7.267738
4184  10.271205 7.271361
4185  10.267582 7.274984
4186  10.267582 7.278607
4187  10.263959 7.282230
4188  10.263959 7.285853
4189  10.260336 7.289476
4190  10.260336 7.293099
4191  10.256713 7.296722
4192  10.256713 7.300345
4193  10.253090 7.303968
4194  10.253090 7.307591
4195  10.253090 7.311214
4196  10.253090 7.314837
4197  10.253090 7.318460
4198  10.253090 7.322083
4199  10.253090 7.325706
4200  10.253090 7.329329
4201  10.253090 7.332952
4202  10.253090 7.336575
4203  10.253090 7.340198
4204  10.253090 7.343821
4205  10.253090 7.347444
4206  10.253090 7.351067
4207  10.253090 7.354690
4208  10.253090 7.358313
4209  10.253090 7.361936
4210  10.253090 7.365559
4211  10.253090 7.369182
4212  10.253090 7.372805
4213  10.253090 7.376428
4214  10.253090 7.380051
4215  10.253090 7.383674
4216  10.253090 7.387297
4217  10.253090 7.390920
4218  10.256713 7.394543
4219  10.256713 7.398166
4220  10.260336 7.401789
4221  10.260336 7.405412
4222  10.263959 7.409035
4223  10.263959 7.412658
4224  10.267582 7.416281
4225  10.267582 7.419904
4226  10.271205 7.423527
4227  10.271205 7.427150
4228  10.274828 7.430773
4229  10.274828 7.434396
4230  10.278451 7.438019
4231  10.278451 7.441642
4232  10.282074 7.445265
4233  10.285697 7.448888
4234  10.289320 7.448888
4235  10.292943 7.452511
4236  10.296566 7.456134
4237  10.300189 7.456134
4238  10.303812 7.459757
4239  10.307435 7.463380
4240  10.311058 7.467003
4241  10.311058 7.470626
4242  10.314681 7.474249
4243  10.314681 7.477872
4244  10.314681 7.481495
4245  10.314681 7.485118
4246  10.314681 7.488741
4247  10.314681 7.492364
4248  10.314681 7.495987
4249  10.314681 7.499610
4250  10.314681 7.503233
4251  10.314681 7.506856
4252  10.314681 7.510479
4253  10.314681 7.514102
4254  10.314681 7.517725
4255  10.314681 7.521348
4256  10.314681 7.524971
4257  10.314681 7.528594
4258  10.314681 7.532217
4259  10.311058 7.535840
4260  10.307435 7.539463
4261  10.303812 7.543086
4262  10.300189 7.546709
4263  10.300189 7.550332
4264  10.296566 7.550332
4265  10.292943 7.553955
4266  10.292943 7.557578
4267  10.289320 7.561201
4268  10.289320 7.564824
4269  10.285697 7.568447
4270  10.285697 7.572070
4271  10.282074 7.575693
4272  10.282074 7.579316
4273  10.278451 7.582939
4274  10.278451 7.586562
4275  10.274828 7.590185
4276  10.274828 7.593808
4277  10.271205 7.597431
4278  10.271205 7.601054
4279  10.271205 7.604677
4280  10.271205 7.608300
4281  10.271205 7.611923
4282  10.271205 7.615546
4283  10.271205 7.619169
4284  10.271205 7.622792
4285  10.271205 7.626415
4286  10.271205 7.630038
4287  10.271205 7.633661
4288  10.271205 7.637284
4289  10.271205 7.640907
4290  10.271205 7.644530
4291  10.271205 7.648153
4292  10.271205 7.651776
4293  10.271205 7.655399
4294  10.271205 7.659022
4295  10.271205 7.662645
4296  10.271205 7.666268
4297  10.271205 7.669891
4298  10.271205 7.673514
4299  10.271205 7.677137
4300  10.271205 7.680760
4301  10.274828 7.684383
4302  10.274828 7.688006
4303  10.278451 7.691629
4304  10.278451 7.695252
4305  10.282074 7.698875
4306  10.282074 7.702498
4307  10.285697 7.706121
4308  10.285697 7.709744
4309  10.289320 7.713367
4310  10.289320 7.716990
4311  10.289320 7.720613
4312  10.289320 7.724236
4313  10.289320 7.727859
4314  10.289320 7.731482
4315  10.289320 7.735105
4316  10.289320 7.738728
4317  10.289320 7.742351
4318  10.289320 7.745974
4319  10.289320 7.749597
4320  10.292943 7.753220
4321  10.292943 7.756843
4322  10.289320 7.760466
4323  10.289320 7.764089
4324  10.285697 7.767712
4325  10.285697 7.771335
4326  10.282074 7.774958
4327  10.282074 7.778581
4328  10.278451 7.782204
4329  10.278451 7.785827
4330  10.274828 7.789450
4331  10.274828 7.793073
4332  10.271205 7.796696
4333  10.271205 7.800319
4334  10.271205 7.803942
4335  10.271205 7.807565
4336  10.271205 7.811188
4337  10.271205 7.814811
4338  10.271205 7.818434
4339  10.271205 7.822057
4340  10.271205 7.825680
4341  10.271205 7.829303
4342  10.271205 7.832926
4343  10.271205 7.836549
4344  10.271205 7.840172
4345  10.271205 7.843795
4346  10.271205 7.847418
4347  10.271205 7.851041
4348  10.271205 7.854664
4349  10.271205 7.858287
4350  10.271205 7.861910
4351  10.271205 7.865533
4352  10.271205 7.869156
4353  10.271205 7.872779
4354  10.271205 7.876402
4355  10.271205 7.880025
4356  10.274828 7.883648
4357  10.274828 7.887271
4358  10.278451 7.890894
4359  10.278451 7.894517
4360  10.282074 7.898140
4361  10.282074 7.901763
4362  10.285697 7.905386
4363  10.285697 7.909009
4364  10.289320 7.912632
4365  10.289320 7.916255
4366  10.292943 7.919878
4367  10.292943 7.923501
4368  10.296566 7.927124
4369  10.296566 7.930747
4370  10.296566 7.934370
4371  10.296566 7.937993
4372  10.300189 7.941616
4373  10.300189 7.945239
4374  10.300189 7.948862
4375  10.300189 7.952485
4376  10.300189 7.956108
4377  10.296566 7.959731
4378  10.296566 7.963354
4379  10.296566 7.966977
4380  10.296566 7.970600
4381  10.296566 7.974223
4382  10.296566 7.977846
4383  10.292943 7.981469
4384  10.292943 7.985092
4385  10.292943 7.988715
4386  10.289320 7.992338
4387  10.289320 7.995961
4388  10.285697 7.999584
4389  10.285697 8.003207
4390  10.282074 8.006830
4391  10.282074 8.010453
4392  10.278451 8.014076
4393  10.278451 8.017699
4394  10.274828 8.021322
4395  10.274828 8.024945
4396  10.271205 8.028568
4397  10.271205 8.032191
4398  10.271205 8.035814
4399  10.271205 8.039437
4400  10.271205 8.043060
4401  10.271205 8.046683
4402  10.271205 8.050306
4403  10.271205 8.053929
4404  10.271205 8.057552
4405  10.271205 8.061175
4406  10.271205 8.064798
4407  10.271205 8.068421
4408  10.271205 8.072044
4409  10.271205 8.075667
4410  10.271205 8.079290
4411  10.271205 8.082913
4412  10.271205 8.086536
4413  10.271205 8.090159
4414  10.271205 8.093782
4415  10.271205 8.097405
4416  10.271205 8.101028
4417  10.271205 8.104651
4418  10.271205 8.108274
4419  10.271205 8.111897
4420  10.274828 8.115520
4421  10.274828 8.119143
4422  10.278451 8.122766
4423  10.278451 8.126389
4424  10.282074 8.130012
4425  10.282074 8.133635
4426  10.285697 8.137258
4427  10.285697 8.140881
4428  10.289320 8.144504
4429  10.289320 8.148127
4430  10.292943 8.151750
4431  10.292943 8.155373
4432  10.296566 8.158996
4433  10.300189 8.162619
4434  10.303812 8.166242
4435  10.307435 8.169865
4436  10.307435 8.173488
4437  10.311058 8.177111
4438  10.311058 8.180734
4439  10.311058 8.184357
4440  10.311058 8.187980
4441  10.311058 8.191603
4442  10.311058 8.195226
4443  10.311058 8.198849
4444  10.314681 8.202472
4445  10.314681 8.206095
4446  10.314681 8.209718
4447  10.314681 8.213341
4448  10.314681 8.216964
4449  10.314681 8.220587
4450  10.314681 8.224210
4451  10.314681 8.227833
4452  10.314681 8.231456
4453  10.314681 8.235079
4454  10.311058 8.238702
4455  10.311058 8.242325
4456  10.307435 8.245948
4457  10.307435 8.249571
4458  10.303812 8.253194
4459  10.303812 8.256817
4460  10.300189 8.260440
4461  10.300189 8.264063
4462  10.300189 8.267686
4463  10.300189 8.271309
4464  10.300189 8.274932
4465  10.300189 8.278555
4466  10.300189 8.282178
4467  10.300189 8.285801
4468  10.300189 8.289424
4469  10.300189 8.293047
4470  10.300189 8.296670
4471  10.300189 8.300293
4472  10.300189 8.303916
4473  10.300189 8.307539
4474  10.300189 8.311162
4475  10.300189 8.314785
4476  10.300189 8.318408
4477  10.300189 8.322031
4478  10.300189 8.325654
4479  10.300189 8.329277
4480  10.300189 8.332900
4481  10.300189 8.336523
4482  10.300189 8.340146
4483  10.300189 8.343769
4484  10.300189 8.347392
4485  10.300189 8.351015
4486  10.300189 8.354638
4487  10.300189 8.358261
4488  10.300189 8.361884
4489  10.300189 8.365507
4490  10.300189 8.369130
4491  10.303812 8.372753
4492  10.303812 8.376376
4493  10.307435 8.379999
4494  10.307435 8.383622
4495  10.311058 8.387245
4496  10.311058 8.390868
4497  10.314681 8.394491
4498  10.314681 8.398114
4499  10.318304 8.401737
4500  10.318304 8.405360
4501  10.321927 8.408983
4502  10.321927 8.412606
4503  10.325550 8.416229
4504  10.329173 8.419852
4505  10.329173 8.423475
4506  10.329173 8.427098
4507  10.329173 8.430721
4508  10.329173 8.434344
4509  10.329173 8.437967
4510  10.329173 8.441590
4511  10.329173 8.445213
4512  10.329173 8.448836
4513  10.329173 8.452459
4514  10.329173 8.456082
4515  10.329173 8.459705
4516  10.329173 8.463328
4517  10.329173 8.466951
4518  10.329173 8.470574
4519  10.329173 8.474197
4520  10.329173 8.477820
4521  10.329173 8.481443
4522  10.329173 8.485066
4523  10.329173 8.488689
4524  10.329173 8.492312
4525  10.329173 8.495935
4526  10.329173 8.499558
4527  10.332796 8.503181
4528  10.332796 8.506804
4529  10.332796 8.510427
4530  10.332796 8.514050
4531  10.336419 8.517673
4532  10.336419 8.521296
4533  10.336419 8.524919
4534  10.336419 8.528542
4535  10.336419 8.532165
4536  10.336419 8.535788
4537  10.336419 8.539411
4538  10.336419 8.543034
4539  10.336419 8.546657
4540  10.336419 8.550280
4541  10.336419 8.553903
4542  10.336419 8.557526
4543  10.336419 8.561149
4544  10.336419 8.564772
4545  10.336419 8.568395
4546  10.336419 8.572018
4547  10.336419 8.575641
4548  10.336419 8.579264
4549  10.336419 8.582887
4550  10.336419 8.586510
4551  10.336419 8.590133
4552  10.336419 8.593756
4553  10.336419 8.597379
4554  10.336419 8.601002
4555  10.336419 8.604625
4556  10.336419 8.608248
4557  10.336419 8.611871
4558  10.336419 8.615494
4559  10.336419 8.619117
4560  10.336419 8.622740
4561  10.336419 8.626363
4562  10.336419 8.629986
4563  10.336419 8.633609
4564  10.336419 8.637232
4565  10.336419 8.640855
4566  10.336419 8.644478
4567  10.336419 8.648101
4568  10.336419 8.651724
4569  10.336419 8.655347
4570  10.336419 8.658970
4571  10.336419 8.662593
4572  10.336419 8.666216
4573  10.332796 8.669839
4574  10.329173 8.673462
4575  10.325550 8.677085
4576  10.325550 8.680708
4577  10.321927 8.684331
4578  10.321927 8.687954
4579  10.318304 8.691577
4580  10.314681 8.695200
4581  10.311058 8.698823
4582  10.307435 8.702446
4583  10.307435 8.706069
4584  10.303812 8.709692
4585  10.303812 8.713315
4586  10.300189 8.716938
4587  10.300189 8.720561
4588  10.296566 8.724184
4589  10.296566 8.727807
4590  10.292943 8.731430
4591  10.292943 8.735053
4592  10.289320 8.738676
4593  10.289320 8.742299
4594  10.285697 8.745922
4595  10.285697 8.749545
4596  10.285697 8.753168
4597  10.285697 8.756791
4598  10.285697 8.760414
4599  10.285697 8.764037
4600  10.285697 8.767660
4601  10.285697 8.771283
4602  10.285697 8.774906
4603  10.285697 8.778529
4604  10.285697 8.782152
4605  10.285697 8.785775
4606  10.285697 8.789398
4607  10.285697 8.793021
4608  10.285697 8.796644
4609  10.285697 8.800267
4610  10.285697 8.803890
4611  10.285697 8.807513
4612  10.285697 8.811136
4613  10.285697 8.814759
4614  10.285697 8.818382
4615  10.285697 8.822005
4616  10.285697 8.825628
4617  10.285697 8.829251
4618  10.285697 8.832874
4619  10.289320 8.836497
4620  10.289320 8.840120
4621  10.292943 8.843743
4622  10.292943 8.847366
4623  10.296566 8.850989
4624  10.296566 8.854612
4625  10.300189 8.858235
4626  10.300189 8.861858
4627  10.303812 8.865481
4628  10.303812 8.869104
4629  10.303812 8.872727
4630  10.303812 8.876350
4631  10.303812 8.879973
4632  10.303812 8.883596
4633  10.300189 8.887219
4634  10.300189 8.890842
4635  10.296566 8.894465
4636  10.296566 8.898088
4637  10.296566 8.901711
4638  10.296566 8.905334
4639  10.296566 8.908957
4640  10.296566 8.912580
4641  10.296566 8.916203
4642  10.296566 8.919826
4643  10.296566 8.923449
4644  10.296566 8.927072
4645  10.296566 8.930695
4646  10.296566 8.934318
4647  10.296566 8.937941
4648  10.296566 8.941564
4649  10.296566 8.945187
4650  10.296566 8.948810
4651  10.296566 8.952433
4652  10.296566 8.956056
4653  10.296566 8.959679
4654  10.296566 8.963302
4655  10.296566 8.966925
4656  10.296566 8.970548
4657  10.296566 8.974171
4658  10.296566 8.977794
4659  10.296566 8.981417
4660  10.300189 8.985040
4661  10.300189 8.988663
4662  10.303812 8.992286
4663  10.300189 8.995909
4664  10.296566 8.999532
4665  10.292943 9.003155
4666  10.289320 9.006778
4667  10.285697 9.010401
4668  10.282074 9.014024
4669  10.278451 9.017647
4670  10.274828 9.021270
4671  10.271205 9.024893
4672  10.271205 9.028516
4673  10.267582 9.032139
4674  10.267582 9.035762
4675  10.263959 9.039385
4676  10.263959 9.043008
4677  10.260336 9.046631
4678  10.260336 9.050254
4679  10.256713 9.053877
4680  10.256713 9.057500
4681  10.253090 9.061123
4682  10.253090 9.064746
4683  10.249467 9.068369
4684  10.249467 9.071992
4685  10.249467 9.075615
4686  10.249467 9.079238
4687  10.249467 9.082861
4688  10.249467 9.086484
4689  10.249467 9.090107
4690  10.249467 9.093730
4691  10.249467 9.097353
4692  10.245844 9.100976
4693  10.245844 9.104599
4694  10.242221 9.108222
4695  10.242221 9.111845
4696  10.238598 9.115468
4697  10.238598 9.119091
4698  10.234975 9.122714
4699  10.234975 9.126337
4700  10.231352 9.129960
4701  10.231352 9.133583
4702  10.231352 9.137206
4703  10.231352 9.140829
4704  10.231352 9.144452
4705  10.231352 9.148075
4706  10.231352 9.151698
4707  10.231352 9.155321
4708  10.231352 9.158944
4709  10.231352 9.162567
4710  10.231352 9.166190
4711  10.231352 9.169813
4712  10.231352 9.173436
4713  10.231352 9.177059
4714  10.231352 9.180682
4715  10.231352 9.184305
4716  10.231352 9.187928
4717  10.231352 9.191551
4718  10.231352 9.195174
4719  10.231352 9.198797
4720  10.231352 9.202420
4721  10.231352 9.206043
4722  10.231352 9.209666
4723  10.231352 9.213289
4724  10.234975 9.216912
4725  10.234975 9.220535
4726  10.238598 9.224158
4727  10.238598 9.227781
4728  10.242221 9.231404
4729  10.242221 9.235027
4730  10.245844 9.238650
4731  10.245844 9.242273
4732  10.249467 9.245896
4733  10.249467 9.249519
4734  10.253090 9.253142
4735  10.253090 9.256765
4736  10.256713 9.260388
4737  10.260336 9.264011
4738  10.263959 9.264011
4739  10.267582 9.267634
4740  10.271205 9.267634
4741  10.274828 9.271257
4742  10.278451 9.271257
4743  10.282074 9.274880
4744  10.285697 9.274880
4745  10.289320 9.278503
4746  10.292943 9.278503
4747  10.296566 9.282126
4748  10.296566 9.285749
4749  10.300189 9.289372
4750  10.300189 9.292995
4751  10.303812 9.296618
4752  10.303812 9.300241
4753  10.307435 9.303864
4754  10.311058 9.307487
4755  10.311058 9.311110
4756  10.311058 9.314733
4757  10.314681 9.318356
4758  10.314681 9.321979
4759  10.314681 9.325602
4760  10.314681 9.329225
4761  10.314681 9.332848
4762  10.314681 9.336471
4763  10.314681 9.340094
4764  10.314681 9.343717
4765  10.314681 9.347340
4766  10.314681 9.350963
4767  10.314681 9.354586
4768  10.314681 9.358209
4769  10.314681 9.361832
4770  10.314681 9.365455
4771  10.314681 9.369078
4772  10.314681 9.372701
4773  10.314681 9.376324
4774  10.314681 9.379947
4775  10.314681 9.383570
4776  10.314681 9.387193
4777  10.314681 9.390816
4778  10.314681 9.394439
4779  10.318304 9.398062
4780  10.318304 9.401685
4781  10.321927 9.405308
4782  10.321927 9.408931
4783  10.325550 9.412554
4784  10.325550 9.416177
4785  10.329173 9.419800
4786  10.329173 9.423423
4787  10.332796 9.427046
4788  10.332796 9.430669
4789  10.332796 9.434292
4790  10.332796 9.437915
4791  10.329173 9.441538
4792  10.329173 9.445161
4793  10.329173 9.448784
4794  10.329173 9.452407
4795  10.329173 9.456030
4796  10.329173 9.459653
4797  10.329173 9.463276
4798  10.329173 9.466899
4799  10.329173 9.470522
4800  10.329173 9.474145
4801  10.329173 9.477768
4802  10.329173 9.481391
4803  10.325550 9.485014
4804  10.321927 9.488637
4805  10.318304 9.488637
4806  10.314681 9.492260
4807  10.311058 9.495883
4808  10.307435 9.499506
4809  10.307435 9.503129
4810  10.303812 9.506752
4811  10.303812 9.510375
4812  10.300189 9.513998
4813  10.300189 9.517621
4814  10.296566 9.521244
4815  10.296566 9.524867
4816  10.292943 9.528490
4817  10.292943 9.532113
4818  10.289320 9.535736
4819  10.289320 9.539359
4820  10.285697 9.542982
4821  10.285697 9.546605
4822  10.285697 9.550228
4823  10.285697 9.553851
4824  10.285697 9.557474
4825  10.285697 9.561097
4826  10.285697 9.564720
4827  10.285697 9.568343
4828  10.285697 9.571966
4829  10.285697 9.575589
4830  10.285697 9.579212
4831  10.285697 9.582835
4832  10.285697 9.586458
4833  10.285697 9.590081
4834  10.285697 9.593704
4835  10.282074 9.597327
4836  10.282074 9.600950
4837  10.278451 9.604573
4838  10.278451 9.608196
4839  10.274828 9.611819
4840  10.274828 9.615442
4841  10.271205 9.619065
4842  10.271205 9.622688
4843  10.271205 9.626311
4844  10.271205 9.629934
4845  10.271205 9.633557
4846  10.271205 9.637180
4847  10.271205 9.640803
4848  10.271205 9.644426
4849  10.271205 9.648049
4850  10.271205 9.651672
4851  10.271205 9.655295
4852  10.271205 9.658918
4853  10.271205 9.662541
4854  10.271205 9.666164
4855  10.271205 9.669787
4856  10.271205 9.673410
4857  10.271205 9.677033
4858  10.271205 9.680656
4859  10.271205 9.684279
4860  10.271205 9.687902
4861  10.271205 9.691525
4862  10.271205 9.695148
4863  10.271205 9.698771
4864  10.271205 9.702394
4865  10.274828 9.706017
4866  10.274828 9.709640
4867  10.278451 9.713263
4868  10.278451 9.716886
4869  10.282074 9.720509
4870  10.282074 9.724132
4871  10.285697 9.727755
4872  10.285697 9.731378
4873  10.289320 9.735001
4874  10.289320 9.738624
4875  10.292943 9.742247
4876  10.292943 9.745870
4877  10.296566 9.749493
4878  10.300189 9.749493
4879  10.303812 9.753116
4880  10.307435 9.753116
4881  10.311058 9.756739
4882  10.314681 9.756739
4883  10.318304 9.760362
4884  10.321927 9.760362
4885  10.325550 9.763985
4886  10.329173 9.763985
4887  10.332796 9.767608
4888  10.336419 9.767608
4889  10.340042 9.771231
4890  10.343665 9.774854
4891  10.347288 9.778477
4892  10.350911 9.782100
4893  10.350911 9.785723
4894  10.350911 9.789346
4895  10.350911 9.792969
4896  10.350911 9.796592
4897  10.350911 9.800215
4898  10.350911 9.803838
4899  10.350911 9.807461
4900  10.350911 9.811084
4901  10.350911 9.814707
4902  10.354534 9.818330
4903  10.354534 9.821953
4904  10.354534 9.825576
4905  10.354534 9.829199
4906  10.358157 9.832822
4907  10.358157 9.836445
4908  10.361780 9.840068
4909  10.361780 9.843691
4910  10.361780 9.847314
4911  10.361780 9.850937
4912  10.358157 9.854560
4913  10.358157 9.858183
4914  10.358157 9.861806
4915  10.354534 9.865429
4916  10.354534 9.869052
4917  10.350911 9.872675
4918  10.347288 9.876298
4919  10.347288 9.879921
4920  10.343665 9.883544
4921  10.343665 9.887167
4922  10.340042 9.890790
4923  10.340042 9.894413
4924  10.336419 9.898036
4925  10.336419 9.901659
4926  10.332796 9.905282
4927  10.332796 9.908905
4928  10.329173 9.912528
4929  10.329173 9.916151
4930  10.325550 9.919774
4931  10.325550 9.923397
4932  10.325550 9.927020
4933  10.321927 9.930643
4934  10.321927 9.934266
4935  10.321927 9.937889
4936  10.321927 9.941512
4937  10.321927 9.945135
4938  10.321927 9.948758
4939  10.321927 9.952381
4940  10.321927 9.956004
4941  10.321927 9.959627
4942  10.321927 9.963250
4943  10.321927 9.966873
4944  10.321927 9.970496
4945  10.321927 9.974119
4946  10.321927 9.977742
4947  10.321927 9.981365
4948  10.321927 9.984988
4949  10.321927 9.988611
4950  10.321927 9.992234
4951  10.321927 9.995857
4952  10.321927 9.999480
4953  10.321927 10.003103
4954  10.321927 10.006726
4955  10.321927 10.010349
4956  10.321927 10.013972
4957  10.325550 10.017595
4958  10.325550 10.021218
4959  10.325550 10.024841
4960  10.325550 10.028464
4961  10.325550 10.032087
4962  10.325550 10.035710
4963  10.325550 10.039333
4964  10.325550 10.042956
4965  10.325550 10.046579
4966  10.325550 10.050202
4967  10.325550 10.053825
4968  10.325550 10.057448
4969  10.325550 10.061071
4970  10.325550 10.064694
4971  10.325550 10.068317
4972  10.329173 10.071940
4973  10.329173 10.075563
4974  10.329173 10.079186
4975  10.325550 10.082809
4976  10.325550 10.086432
4977  10.321927 10.090055
4978  10.321927 10.093678
4979  10.321927 10.097301
4980  10.321927 10.100924
4981  10.321927 10.104547
4982  10.321927 10.108170
4983  10.321927 10.111793
4984  10.321927 10.115416
4985  10.321927 10.119039
4986  10.321927 10.122662
4987  10.321927 10.126285
4988  10.321927 10.129908
4989  10.321927 10.133531
4990  10.321927 10.137154
4991  10.321927 10.140777
4992  10.321927 10.144400
4993  10.321927 10.148023
4994  10.321927 10.151646
4995  10.321927 10.155269
4996  10.321927 10.158892
4997  10.321927 10.162515
4998  10.321927 10.166138
4999  10.321927 10.169761
5000  10.321927 10.173384
5001  10.321927 10.177007
5002  10.325550 10.180630
5003  10.325550 10.184253
5004  10.329173 10.187876
5005  10.329173 10.191499
5006  10.332796 10.195122
5007  10.332796 10.198745
5008  10.332796 10.202368
5009  10.332796 10.205991
5010  10.332796 10.209614
5011  10.332796 10.213237
5012  10.332796 10.216860
5013  10.332796 10.220483
5014  10.332796 10.224106
5015  10.332796 10.227729
5016  10.332796 10.231352
5017  10.332796 10.234975
5018  10.332796 10.238598
5019  10.332796 10.242221
5020  10.332796 10.245844
5021  10.332796 10.249467
5022  10.332796 10.253090
5023  10.332796 10.256713
5024  10.332796 10.260336
5025  10.332796 10.263959
5026  10.332796 10.267582
5027  10.332796 10.271205
5028  10.332796 10.274828
5029  10.332796 10.278451
5030  10.332796 10.282074
5031  10.336419 10.285697
5032  10.336419 10.289320
5033  10.340042 10.292943
5034  10.340042 10.296566
5035  10.343665 10.300189
5036  10.343665 10.303812
5037  10.347288 10.307435
5038  10.347288 10.311058
5039  10.347288 10.314681
5040  10.347288 10.318304
5041  10.347288 10.321927
5042  10.347288 10.325550
5043  10.347288 10.329173
5044  10.347288 10.332796
5045  10.347288 10.336419
5046  10.347288 10.340042
5047  10.347288 10.343665
5048  10.347288 10.347288
5049  10.347288 10.350911
5050  10.350911 10.354534
5051  10.350911 10.358157
5052  10.350911 10.361780
5053  10.350911 10.365403
5054  10.354534 10.369026
5055  10.354534 10.372649
5056  10.354534 10.376272
5057  10.354534 10.379895
5058  10.354534 10.383518
5059  10.354534 10.387141
5060  10.354534 10.390764
5061  10.358157 10.394387
5062  10.354534 10.398010
5063  10.354534 10.401633
5064  10.354534 10.405256
5065  10.350911 10.408879
5066  10.347288 10.412502
5067  10.347288 10.416125
5068  10.343665 10.419748
5069  10.343665 10.423371
5070  10.340042 10.426994
5071  10.340042 10.430617
5072  10.336419 10.434240
5073  10.336419 10.437863
5074  10.332796 10.441486
5075  10.332796 10.445109
5076  10.329173 10.448732
5077  10.329173 10.452355
5078  10.325550 10.455978
5079  10.325550 10.459601
5080  10.321927 10.463224
5081  10.321927 10.466847
5082  10.321927 10.470470
5083  10.321927 10.474093
5084  10.321927 10.477716
5085  10.318304 10.481339
5086  10.318304 10.484962
5087  10.318304 10.488585
5088  10.318304 10.492208
5089  10.314681 10.495831
5090  10.314681 10.499454
5091  10.311058 10.503077
5092  10.311058 10.506700
5093  10.307435 10.510323
5094  10.307435 10.513946
5095  10.303812 10.517569
5096  10.300189 10.521192
5097  10.296566 10.524815
5098  10.292943 10.528438
5099  10.292943 10.532061
5100  10.289320 10.535684
5101  10.289320 10.539307
5102  10.285697 10.542930
5103  10.285697 10.546553
5104  10.282074 10.550176
5105  10.282074 10.553799
5106  10.278451 10.557422
5107  10.278451 10.561045
5108  10.274828 10.564668
5109  10.274828 10.568291
5110  10.271205 10.571914
5111  10.271205 10.575537
5112  10.271205 10.579160
5113  10.271205 10.582783
5114  10.271205 10.586406
5115  10.271205 10.590029
5116  10.271205 10.593652
5117  10.271205 10.597275
5118  10.271205 10.600898
5119  10.271205 10.604521
5120  10.271205 10.608144
5121  10.271205 10.611767
5122  10.267582 10.611767
5123  10.263959 10.615390
5124  10.263959 10.619013
5125  10.260336 10.622636
5126  10.260336 10.626259
5127  10.256713 10.629882
5128  10.256713 10.633505
5129  10.253090 10.637128
5130  10.253090 10.640751
5131  10.249467 10.644374
5132  10.249467 10.647997
5133  10.245844 10.651620
5134  10.245844 10.655243
5135  10.242221 10.658866
5136  10.242221 10.662489
5137  10.242221 10.666112
5138  10.242221 10.669735
5139  10.242221 10.673358
5140  10.242221 10.676981
5141  10.242221 10.680604
5142  10.242221 10.684227
5143  10.242221 10.687850
5144  10.242221 10.691473
5145  10.242221 10.695096
5146  10.242221 10.698719
5147  10.242221 10.702342
5148  10.242221 10.705965
5149  10.242221 10.709588
5150  10.242221 10.713211
5151  10.242221 10.716834
5152  10.242221 10.720457
5153  10.242221 10.724080
5154  10.242221 10.727703
5155  10.242221 10.731326
5156  10.242221 10.734949
5157  10.242221 10.738572
5158  10.242221 10.742195
5159  10.242221 10.745818
5160  10.242221 10.749441
5161  10.242221 10.753064
5162  10.242221 10.756687
5163  10.242221 10.760310
5164  10.238598 10.763933
5165  10.238598 10.767556
5166  10.238598 10.771179
5167  10.234975 10.774802
5168  10.234975 10.778425
5169  10.234975 10.782048
5170  10.234975 10.785671
5171  10.231352 10.789294
5172  10.231352 10.792917
5173  10.231352 10.796540
5174  10.227729 10.800163
5175  10.227729 10.803786
5176  10.224106 10.803786
5177  10.220483 10.807409
5178  10.216860 10.807409
5179  10.213237 10.811032
5180  10.209614 10.814655
5181  10.205991 10.818278
5182  10.202368 10.821901
5183  10.198745 10.825524
5184  10.195122 10.829147
5185  10.195122 10.832770
5186  10.191499 10.836393
5187  10.191499 10.840016
5188  10.187876 10.843639
5189  10.187876 10.847262
5190  10.184253 10.850885
5191  10.184253 10.854508
5192  10.180630 10.858131
5193  10.180630 10.861754
5194  10.177007 10.865377
5195  10.177007 10.869000
5196  10.173384 10.872623
5197  10.169761 10.876246
5198  10.166138 10.879869
5199  10.162515 10.883492
5200  10.162515 10.887115
5201  10.158892 10.890738
5202  10.155269 10.894361
5203  10.151646 10.897984
5204  10.148023 10.901607
5205  10.144400 10.905230
5206  10.140777 10.908853
5207  10.137154 10.908853
5208  10.133531 10.912476
5209  10.129908 10.912476
5210  10.126285 10.916099
5211  10.122662 10.916099
5212  10.119039 10.919722
5213  10.115416 10.919722
5214  10.111793 10.923345
5215  10.108170 10.923345
5216  10.104547 10.926968
5217  10.100924 10.930591
5218  10.100924 10.934214
5219  10.097301 10.937837
5220  10.097301 10.941460
5221  10.093678 10.945083
5222  10.093678 10.948706
5223  10.090055 10.952329
5224  10.090055 10.955952
5225  10.086432 10.959575
5226  10.086432 10.963198
5227  10.082809 10.966821
5228  10.082809 10.970444
5229  10.079186 10.974067
5230  10.079186 10.977690
5231  10.079186 10.981313
5232  10.079186 10.984936
5233  10.079186 10.988559
5234  10.079186 10.992182
5235  10.079186 10.995805
5236  10.079186 10.999428
5237  10.079186 11.003051
5238  10.079186 11.006674
5239  10.079186 11.010297
5240  10.079186 11.013920
5241  10.079186 11.017543
5242  10.079186 11.021166
5243  10.075563 11.024789
5244  10.071940 11.028412
5245  10.068317 11.032035
5246  10.068317 11.035658
5247  10.064694 11.039281
5248  10.064694 11.042904
5249  10.061071 11.046527
5250  10.061071 11.050150
5251  10.057448 11.053773
5252  10.057448 11.057396
5253  10.053825 11.061019
5254  10.053825 11.064642
5255  10.050202 11.068265
5256  10.050202 11.071888
5257  10.046579 11.075511
5258  10.046579 11.079134
5259  10.046579 11.082757
5260  10.046579 11.086380
5261  10.046579 11.090003
5262  10.046579 11.093626
5263  10.046579 11.097249
5264  10.046579 11.100872
5265  10.046579 11.104495
5266  10.046579 11.108118
5267  10.046579 11.111741
5268  10.046579 11.115364
5269  10.046579 11.118987
5270  10.046579 11.122610
5271  10.046579 11.126233
5272  10.046579 11.129856
5273  10.046579 11.133479
5274  10.046579 11.137102
5275  10.046579 11.140725
5276  10.046579 11.144348
5277  10.046579 11.147971
5278  10.046579 11.151594
5279  10.046579 11.155217
5280  10.046579 11.158840
5281  10.046579 11.162463
5282  10.046579 11.166086
5283  10.042956 11.169709
5284  10.042956 11.173332
5285  10.042956 11.176955
5286  10.039333 11.180578
5287  10.035710 11.184201
5288  10.032087 11.187824
5289  10.028464 11.191447
5290  10.024841 11.195070
5291  10.021218 11.198693
5292  10.017595 11.202316
5293  10.017595 11.205939
5294  10.013972 11.209562
5295  10.013972 11.213185
5296  10.010349 11.216808
5297  10.010349 11.220431
5298  10.006726 11.224054
5299  10.006726 11.227677
5300  10.003103 11.231300
5301  10.003103 11.234923
5302  9.999480 11.238546
5303  9.999480 11.242169
5304  9.995857 11.245792
5305  9.995857 11.249415
5306  9.995857 11.253038
5307  9.995857 11.256661
5308  9.995857 11.260284
5309  9.995857 11.263907
5310  9.992234 11.267530
5311  9.992234 11.271153
5312  9.988611 11.274776
5313  9.988611 11.278399
5314  9.984988 11.282022
5315  9.984988 11.285645
5316  9.981365 11.289268
5317  9.981365 11.292891
5318  9.977742 11.296514
5319  9.977742 11.300137
5320  9.974119 11.303760
5321  9.974119 11.307383
5322  9.974119 11.311006
5323  9.974119 11.314629
5324  9.974119 11.318252
5325  9.974119 11.321875
5326  9.974119 11.325498
5327  9.974119 11.329121
5328  9.974119 11.332744
5329  9.974119 11.336367
5330  9.974119 11.339990
5331  9.974119 11.343613
5332  9.974119 11.347236
5333  9.974119 11.350859
5334  9.974119 11.354482
5335  9.974119 11.358105
5336  9.970496 11.361728
5337  9.970496 11.365351
5338  9.966873 11.368974
5339  9.966873 11.372597
5340  9.963250 11.376220
5341  9.963250 11.379843
5342  9.959627 11.383466
5343  9.956004 11.387089
5344  9.956004 11.390712
5345  9.952381 11.394335
5346  9.948758 11.397958
5347  9.945135 11.401581
5348  9.945135 11.405204
5349  9.941512 11.408827
5350  9.937889 11.412450
5351  9.934266 11.412450
5352  9.930643 11.416073
5353  9.927020 11.416073
5354  9.923397 11.419696
5355  9.919774 11.419696
5356  9.916151 11.419696
5357  9.912528 11.423319
5358  9.908905 11.423319
5359  9.905282 11.426942
5360  9.901659 11.426942
5361  9.898036 11.430565
5362  9.894413 11.430565
5363  9.890790 11.434188
5364  9.887167 11.434188
5365  9.883544 11.437811
5366  9.879921 11.437811
5367  9.876298 11.441434
5368  9.872675 11.441434
5369  9.869052 11.445057
5370  9.869052 11.448680
5371  9.865429 11.452303
5372  9.865429 11.455926
5373  9.861806 11.459549
5374  9.861806 11.463172
5375  9.858183 11.466795
5376  9.858183 11.470418
5377  9.854560 11.474041
5378  9.854560 11.477664
5379  9.850937 11.481287
5380  9.850937 11.484910
5381  9.847314 11.488533
5382  9.847314 11.492156
5383  9.847314 11.495779
5384  9.847314 11.499402
5385  9.847314 11.503025
5386  9.847314 11.506648
5387  9.847314 11.510271
5388  9.847314 11.513894
5389  9.847314 11.517517
5390  9.847314 11.521140
5391  9.847314 11.524763
5392  9.847314 11.528386
5393  9.847314 11.532009
5394  9.847314 11.535632
5395  9.847314 11.539255
5396  9.847314 11.542878
5397  9.847314 11.546501
5398  9.847314 11.550124
5399  9.847314 11.553747
5400  9.843691 11.557370
5401  9.843691 11.560993
5402  9.840068 11.564616
5403  9.840068 11.568239
5404  9.836445 11.571862
5405  9.832822 11.575485
5406  9.829199 11.579108
5407  9.825576 11.582731
5408  9.825576 11.586354
5409  9.821953 11.589977
5410  9.821953 11.593600
5411  9.818330 11.597223
5412  9.818330 11.600846
5413  9.814707 11.604469
5414  9.814707 11.608092
5415  9.811084 11.611715
5416  9.811084 11.615338
5417  9.807461 11.618961
5418  9.807461 11.622584
5419  9.803838 11.626207
5420  9.803838 11.629830
5421  9.803838 11.633453
5422  9.803838 11.637076
5423  9.803838 11.640699
5424  9.803838 11.644322
5425  9.803838 11.647945
5426  9.803838 11.651568
5427  9.803838 11.655191
5428  9.803838 11.658814
5429  9.800215 11.662437
5430  9.800215 11.666060
5431  9.800215 11.669683
5432  9.800215 11.673306
5433  9.796592 11.676929
5434  9.796592 11.680552
5435  9.792969 11.684175
5436  9.792969 11.687798
5437  9.789346 11.691421
5438  9.789346 11.695044
5439  9.785723 11.698667
5440  9.785723 11.702290
5441  9.785723 11.705913
5442  9.785723 11.709536
5443  9.782100 11.713159
5444  9.782100 11.716782
5445  9.782100 11.720405
5446  9.782100 11.724028
5447  9.782100 11.727651
5448  9.782100 11.731274
5449  9.782100 11.734897
5450  9.778477 11.738520
5451  9.778477 11.742143
5452  9.774854 11.745766
5453  9.774854 11.749389
5454  9.771231 11.753012
5455  9.767608 11.756635
5456  9.763985 11.760258
5457  9.760362 11.763881
5458  9.756739 11.767504
5459  9.753116 11.771127
5460  9.749493 11.774750
5461  9.745870 11.778373
5462  9.742247 11.781996
5463  9.738624 11.785619
5464  9.738624 11.789242
5465  9.735001 11.792865
5466  9.735001 11.796488
5467  9.731378 11.800111
5468  9.731378 11.803734
5469  9.727755 11.807357
5470  9.727755 11.810980
5471  9.724132 11.814603
5472  9.724132 11.818226
5473  9.720509 11.821849
5474  9.720509 11.825472
5475  9.716886 11.829095
5476  9.716886 11.832718
5477  9.716886 11.836341
5478  9.713263 11.839964
5479  9.713263 11.843587
5480  9.713263 11.847210
5481  9.713263 11.850833
5482  9.713263 11.854456
5483  9.713263 11.858079
5484  9.713263 11.861702
5485  9.713263 11.865325
5486  9.713263 11.868948
5487  9.713263 11.872571
5488  9.713263 11.876194
5489  9.713263 11.879817
5490  9.713263 11.883440
5491  9.713263 11.887063
5492  9.709640 11.890686
5493  9.709640 11.894309
5494  9.706017 11.897932
5495  9.706017 11.901555
5496  9.702394 11.905178
5497  9.702394 11.908801
5498  9.698771 11.912424
5499  9.698771 11.916047
5500  9.695148 11.919670
5501  9.695148 11.923293
5502  9.695148 11.926916
5503  9.695148 11.930539
5504  9.691525 11.934162
5505  9.691525 11.937785
5506  9.687902 11.941408
5507  9.687902 11.945031
5508  9.684279 11.948654
5509  9.680656 11.952277
5510  9.677033 11.955900
5511  9.673410 11.959523
5512  9.669787 11.963146
5513  9.666164 11.966769
5514  9.662541 11.970392
5515  9.658918 11.974015
5516  9.658918 11.977638
5517  9.655295 11.981261
5518  9.655295 11.984884
5519  9.651672 11.988507
5520  9.651672 11.992130
5521  9.648049 11.995753
5522  9.648049 11.999376
5523  9.644426 12.002999
5524  9.644426 12.006622
5525  9.640803 12.010245
5526  9.640803 12.013868
5527  9.637180 12.017491
5528  9.637180 12.021114
5529  9.637180 12.024737
5530  9.637180 12.028360
5531  9.637180 12.031983
5532  9.637180 12.035606
5533  9.637180 12.039229
5534  9.637180 12.042852
5535  9.637180 12.046475
5536  9.637180 12.050098
5537  9.637180 12.053721
5538  9.633557 12.057344
5539  9.633557 12.060967
5540  9.629934 12.064590
5541  9.629934 12.068213
5542  9.626311 12.071836
5543  9.626311 12.075459
5544  9.622688 12.079082
5545  9.622688 12.082705
5546  9.619065 12.086328
5547  9.619065 12.089951
5548  9.619065 12.093574
5549  9.615442 12.097197
5550  9.615442 12.100820
5551  9.615442 12.104443
5552  9.615442 12.108066
5553  9.615442 12.111689
5554  9.615442 12.115312
5555  9.615442 12.118935
5556  9.611819 12.122558
5557  9.611819 12.126181
5558  9.608196 12.129804
5559  9.608196 12.133427
5560  9.604573 12.137050
5561  9.604573 12.140673
5562  9.600950 12.144296
5563  9.600950 12.147919
5564  9.597327 12.151542
5565  9.597327 12.155165
5566  9.593704 12.158788
5567  9.593704 12.162411
5568  9.590081 12.166034
5569  9.590081 12.169657
5570  9.590081 12.173280
5571  9.590081 12.176903
5572  9.590081 12.180526
5573  9.590081 12.184149
5574  9.590081 12.187772
5575  9.590081 12.191395
5576  9.590081 12.195018
5577  9.590081 12.198641
5578  9.590081 12.202264
5579  9.586458 12.205887
5580  9.582835 12.209510
5581  9.579212 12.213133
5582  9.575589 12.213133
5583  9.571966 12.216756
5584  9.568343 12.220379
5585  9.564720 12.224002
5586  9.561097 12.227625
5587  9.557474 12.231248
5588  9.553851 12.234871
5589  9.550228 12.238494
5590  9.546605 12.242117
5591  9.542982 12.245740
5592  9.539359 12.245740
5593  9.535736 12.245740
5594  9.532113 12.245740
5595  9.528490 12.245740
5596  9.524867 12.245740
5597  9.521244 12.245740
5598  9.517621 12.245740
5599  9.513998 12.245740
5600  9.510375 12.245740
5601  9.506752 12.245740
5602  9.503129 12.245740
5603  9.499506 12.245740
5604  9.495883 12.249363
5605  9.492260 12.249363
5606  9.488637 12.252986
5607  9.485014 12.252986
5608  9.481391 12.256609
5609  9.477768 12.256609
5610  9.474145 12.260232
5611  9.470522 12.260232
5612  9.466899 12.263855
5613  9.463276 12.263855
5614  9.459653 12.267478
5615  9.456030 12.267478
5616  9.452407 12.271101
5617  9.448784 12.274724
5618  9.445161 12.278347
5619  9.445161 12.281970
5620  9.441538 12.285593
5621  9.441538 12.289216
5622  9.437915 12.292839
5623  9.437915 12.296462
5624  9.434292 12.300085
5625  9.434292 12.303708
5626  9.430669 12.307331
5627  9.430669 12.310954
5628  9.427046 12.314577
5629  9.427046 12.318200
5630  9.423423 12.321823
5631  9.423423 12.325446
5632  9.419800 12.329069
5633  9.419800 12.332692
5634  9.419800 12.336315
5635  9.419800 12.339938
5636  9.419800 12.343561
5637  9.419800 12.347184
5638  9.419800 12.350807
5639  9.419800 12.354430
5640  9.419800 12.358053
5641  9.419800 12.361676
5642  9.419800 12.365299
5643  9.419800 12.368922
5644  9.419800 12.372545
5645  9.416177 12.372545
5646  9.412554 12.372545
5647  9.408931 12.372545
5648  9.405308 12.372545
5649  9.401685 12.372545
5650  9.398062 12.372545
5651  9.394439 12.372545
5652  9.390816 12.372545
5653  9.387193 12.372545
5654  9.383570 12.372545
5655  9.379947 12.372545
5656  9.376324 12.372545
5657  9.372701 12.372545
5658  9.369078 12.372545
5659  9.365455 12.372545
5660  9.361832 12.372545
5661  9.358209 12.372545
5662  9.354586 12.372545
5663  9.350963 12.372545
5664  9.347340 12.372545
5665  9.343717 12.372545
5666  9.340094 12.372545
5667  9.336471 12.372545
5668  9.332848 12.372545
5669  9.329225 12.372545
5670  9.325602 12.372545
5671  9.321979 12.372545
5672  9.318356 12.372545
5673  9.314733 12.372545
5674  9.311110 12.372545
5675  9.307487 12.372545
5676  9.303864 12.372545
5677  9.300241 12.372545
5678  9.296618 12.372545
5679  9.292995 12.372545
5680  9.289372 12.372545
5681  9.285749 12.372545
5682  9.282126 12.372545
5683  9.278503 12.372545
5684  9.274880 12.372545
5685  9.271257 12.372545
5686  9.267634 12.372545
5687  9.264011 12.372545
5688  9.260388 12.372545
5689  9.256765 12.372545
5690  9.253142 12.372545
5691  9.249519 12.372545
5692  9.245896 12.372545
5693  9.242273 12.372545
5694  9.238650 12.372545
5695  9.235027 12.372545
5696  9.231404 12.372545
5697  9.227781 12.372545
5698  9.224158 12.372545
5699  9.220535 12.372545
5700  9.216912 12.372545
5701  9.213289 12.372545
5702  9.209666 12.372545
5703  9.206043 12.372545
5704  9.202420 12.372545
5705  9.198797 12.372545
5706  9.195174 12.372545
5707  9.191551 12.372545
5708  9.187928 12.372545
5709  9.184305 12.372545
5710  9.180682 12.372545
5711  9.177059 12.372545
5712  9.173436 12.372545
5713  9.169813 12.372545
5714  9.166190 12.372545
5715  9.162567 12.372545
5716  9.158944 12.372545
5717  9.155321 12.372545
5718  9.151698 12.372545
5719  9.148075 12.372545
5720  9.144452 12.372545
5721  9.140829 12.372545
5722  9.137206 12.372545
5723  9.133583 12.372545
5724  9.129960 12.372545
5725  9.126337 12.372545
5726  9.122714 12.372545
5727  9.119091 12.372545
5728  9.115468 12.372545
5729  9.111845 12.372545
5730  9.108222 12.372545
5731  9.104599 12.372545
5732  9.100976 12.372545
5733  9.097353 12.372545
5734  9.093730 12.372545
5735  9.090107 12.372545
5736  9.086484 12.372545
5737  9.082861 12.372545
5738  9.079238 12.372545
5739  9.075615 12.372545
5740  9.071992 12.372545
5741  9.068369 12.372545
5742  9.064746 12.372545
5743  9.061123 12.372545
5744  9.057500 12.372545
5745  9.053877 12.372545
5746  9.050254 12.372545
5747  9.046631 12.372545
5748  9.043008 12.372545
5749  9.039385 12.372545
5750  9.035762 12.372545
5751  9.032139 12.372545
5752  9.028516 12.372545
5753  9.024893 12.372545
5754  9.021270 12.372545
5755  9.017647 12.372545
5756  9.014024 12.372545
5757  9.010401 12.372545
5758  9.006778 12.372545
5759  9.003155 12.372545
5760  8.999532 12.372545
5761  8.995909 12.372545
5762  8.992286 12.372545
5763  8.988663 12.372545
5764  8.985040 12.372545
5765  8.981417 12.372545
5766  8.977794 12.372545
5767  8.974171 12.372545
5768  8.970548 12.372545
5769  8.966925 12.372545
5770  8.963302 12.372545
5771  8.959679 12.372545
5772  8.956056 12.372545
5773  8.952433 12.372545
5774  8.948810 12.372545
5775  8.945187 12.372545
5776  8.941564 12.372545
5777  8.937941 12.372545
5778  8.934318 12.372545
5779  8.930695 12.372545
5780  8.927072 12.372545
5781  8.923449 12.372545
5782  8.919826 12.372545
5783  8.916203 12.372545
5784  8.912580 12.372545
5785  8.908957 12.372545
5786  8.905334 12.372545
5787  8.901711 12.372545
5788  8.898088 12.372545
5789  8.894465 12.372545
5790  8.890842 12.372545
5791  8.887219 12.372545
5792  8.883596 12.372545
5793  8.879973 12.372545
5794  8.876350 12.372545
5795  8.872727 12.372545
5796  8.869104 12.372545
5797  8.865481 12.372545
5798  8.861858 12.372545
5799  8.858235 12.372545
5800  8.854612 12.372545
5801  8.850989 12.372545
5802  8.847366 12.372545
5803  8.843743 12.372545
5804  8.840120 12.372545
5805  8.836497 12.372545
5806  8.832874 12.372545
5807  8.829251 12.372545
5808  8.825628 12.372545
5809  8.822005 12.372545
5810  8.818382 12.372545
5811  8.814759 12.372545
5812  8.811136 12.372545
5813  8.807513 12.372545
5814  8.803890 12.372545
5815  8.800267 12.372545
5816  8.796644 12.372545
5817  8.793021 12.372545
5818  8.789398 12.372545
5819  8.785775 12.372545
5820  8.782152 12.372545
5821  8.778529 12.372545
5822  8.774906 12.372545
5823  8.771283 12.372545
5824  8.767660 12.372545
5825  8.764037 12.372545
5826  8.760414 12.372545
5827  8.756791 12.372545
5828  8.753168 12.372545
5829  8.749545 12.372545
5830  8.745922 12.372545
5831  8.742299 12.372545
5832  8.738676 12.372545
5833  8.735053 12.372545
5834  8.731430 12.372545
5835  8.727807 12.372545
5836  8.724184 12.372545
5837  8.720561 12.372545
5838  8.716938 12.372545
5839  8.713315 12.372545
5840  8.709692 12.372545
5841  8.706069 12.372545
5842  8.702446 12.372545
5843  8.698823 12.372545
5844  8.695200 12.372545
5845  8.691577 12.372545
5846  8.687954 12.372545
5847  8.684331 12.372545
5848  8.680708 12.372545
5849  8.677085 12.372545
5850  8.673462 12.372545
5851  8.669839 12.372545
5852  8.666216 12.372545
5853  8.662593 12.372545
5854  8.658970 12.372545
5855  8.655347 12.372545
5856  8.651724 12.372545
5857  8.648101 12.372545
5858  8.644478 12.372545
5859  8.640855 12.372545
5860  8.637232 12.372545
5861  8.633609 12.372545
5862  8.629986 12.372545
5863  8.626363 12.372545
5864  8.622740 12.372545
5865  8.619117 12.372545
5866  8.615494 12.372545
5867  8.611871 12.372545
5868  8.608248 12.372545
5869  8.604625 12.372545
5870  8.601002 12.372545
5871  8.597379 12.372545
5872  8.593756 12.372545
5873  8.590133 12.372545
5874  8.586510 12.372545
5875  8.582887 12.372545
5876  8.579264 12.372545
5877  8.575641 12.372545
5878  8.572018 12.372545
5879  8.568395 12.372545
5880  8.564772 12.372545
5881  8.561149 12.372545
5882  8.557526 12.372545
5883  8.553903 12.372545
5884  8.550280 12.372545
5885  8.546657 12.372545
5886  8.543034 12.372545
5887  8.539411 12.372545
5888  8.535788 12.372545
5889  8.532165 12.372545
5890  8.528542 12.372545
5891  8.524919 12.372545
5892  8.521296 12.372545
5893  8.517673 12.372545
5894  8.514050 12.372545
5895  8.510427 12.372545
5896  8.506804 12.372545
5897  8.503181 12.372545
5898  8.499558 12.372545
5899  8.495935 12.372545
5900  8.492312 12.372545
5901  8.488689 12.372545
5902  8.485066 12.372545
5903  8.481443 12.372545
5904  8.477820 12.372545
5905  8.474197 12.372545
5906  8.470574 12.372545
5907  8.466951 12.372545
5908  8.463328 12.372545
5909  8.459705 12.372545
5910  8.456082 12.372545
5911  8.452459 12.372545
5912  8.448836 12.372545
5913  8.445213 12.372545
5914  8.441590 12.372545
5915  8.437967 12.372545
5916  8.434344 12.372545
5917  8.430721 12.372545
5918  8.427098 12.372545
5919  8.423475 12.372545
5920  8.419852 12.372545
5921  8.416229 12.372545
5922  8.412606 12.372545
5923  8.408983 12.372545
5924  8.405360 12.372545
5925  8.401737 12.372545
5926  8.398114 12.372545
5927  8.394491 12.372545
5928  8.390868 12.372545
5929  8.387245 12.372545
5930  8.383622 12.372545
5931  8.379999 12.372545
5932  8.376376 12.372545
5933  8.372753 12.372545
5934  8.369130 12.372545
5935  8.365507 12.372545
5936  8.361884 12.372545
5937  8.358261 12.372545
5938  8.354638 12.372545
5939  8.351015 12.372545
5940  8.347392 12.372545
5941  8.343769 12.372545
5942  8.340146 12.372545
5943  8.336523 12.372545
5944  8.332900 12.372545
5945  8.329277 12.372545
5946  8.325654 12.372545
5947  8.322031 12.372545
5948  8.318408 12.372545
5949  8.314785 12.372545
5950  8.311162 12.372545
5951  8.307539 12.372545
5952  8.303916 12.372545
5953  8.300293 12.372545
5954  8.296670 12.372545
5955  8.293047 12.372545
5956  8.289424 12.372545
5957  8.285801 12.372545
5958  8.282178 12.372545
5959  8.278555 12.372545
5960  8.274932 12.372545
5961  8.271309 12.372545
5962  8.267686 12.372545
5963  8.264063 12.372545
5964  8.260440 12.372545
5965  8.256817 12.372545
5966  8.253194 12.372545
5967  8.249571 12.372545
5968  8.245948 12.372545
5969  8.242325 12.372545
5970  8.238702 12.372545
5971  8.235079 12.372545
5972  8.231456 12.372545
5973  8.227833 12.372545
5974  8.224210 12.372545
5975  8.220587 12.372545
5976  8.216964 12.372545
5977  8.213341 12.372545
5978  8.209718 12.372545
5979  8.206095 12.372545
5980  8.202472 12.372545
5981  8.198849 12.372545
5982  8.195226 12.372545
5983  8.191603 12.372545
5984  8.187980 12.372545
5985  8.184357 12.372545
5986  8.180734 12.372545
5987  8.177111 12.372545
5988  8.173488 12.372545
5989  8.169865 12.372545
5990  8.166242 12.372545
5991  8.162619 12.372545
5992  8.158996 12.372545
5993  8.155373 12.372545
5994  8.151750 12.372545
5995  8.148127 12.372545
5996  8.144504 12.372545
5997  8.140881 12.372545
5998  8.137258 12.372545
5999  8.133635 12.372545
6000  8.130012 12.372545
6001  8.126389 12.372545
6002  8.122766 12.372545
6003  8.119143 12.372545
6004  8.115520 12.372545
6005  8.111897 12.372545
6006  8.108274 12.372545
6007  8.104651 12.372545
6008  8.101028 12.372545
6009  8.097405 12.372545
6010  8.093782 12.372545
6011  8.090159 12.372545
6012  8.086536 12.372545
6013  8.082913 12.372545
6014  8.079290 12.372545
6015  8.075667 12.372545
6016  8.072044 12.372545
6017  8.068421 12.372545
6018  8.064798 12.372545
6019  8.061175 12.372545
6020  8.057552 12.372545
6021  8.053929 12.372545
6022  8.050306 12.372545
6023  8.046683 12.372545
6024  8.043060 12.372545
6025  8.039437 12.372545
6026  8.035814 12.372545
6027  8.032191 12.372545
6028  8.028568 12.372545
6029  8.024945 12.372545
6030  8.021322 12.372545
6031  8.017699 12.372545
6032  8.014076 12.372545
6033  8.010453 12.372545
6034  8.006830 12.372545
6035  8.003207 12.372545
6036  7.999584 12.372545
6037  7.995961 12.372545
6038  7.992338 12.372545
6039  7.988715 12.372545
6040  7.985092 12.372545
6041  7.981469 12.372545
6042  7.977846 12.372545
6043  7.974223 12.372545
6044  7.970600 12.372545
6045  7.966977 12.372545
6046  7.963354 12.372545
6047  7.959731 12.372545
6048  7.956108 12.372545
6049  7.952485 12.372545
6050  7.948862 12.372545
6051  7.945239 12.372545
6052  7.941616 12.372545
6053  7.937993 12.372545
6054  7.934370 12.372545
6055  7.930747 12.372545
6056  7.927124 12.372545
6057  7.923501 12.372545
6058  7.919878 12.372545
6059  7.916255 12.372545
6060  7.912632 12.372545
6061  7.909009 12.372545
6062  7.905386 12.372545
6063  7.901763 12.372545
6064  7.898140 12.372545
6065  7.894517 12.372545
6066  7.890894 12.372545
6067  7.887271 12.372545
6068  7.883648 12.372545
6069  7.880025 12.372545
6070  7.876402 12.372545
6071  7.872779 12.372545
6072  7.869156 12.372545
6073  7.865533 12.372545
6074  7.861910 12.372545
6075  7.858287 12.372545
6076  7.854664 12.372545
6077  7.851041 12.372545
6078  7.847418 12.372545
6079  7.843795 12.372545
6080  7.840172 12.372545
6081  7.836549 12.372545
6082  7.832926 12.372545
6083  7.829303 12.372545
6084  7.825680 12.372545
6085  7.822057 12.372545
6086  7.818434 12.372545
6087  7.814811 12.372545
6088  7.811188 12.372545
6089  7.807565 12.372545
6090  7.803942 12.372545
6091  7.800319 12.372545
6092  7.796696 12.372545
6093  7.793073 12.372545
6094  7.789450 12.372545
6095  7.785827 12.372545
6096  7.782204 12.372545
6097  7.778581 12.372545
6098  7.774958 12.372545
6099  7.771335 12.372545
6100  7.767712 12.372545
6101  7.764089 12.372545
6102  7.760466 12.372545
6103  7.756843 12.372545
6104  7.753220 12.372545
6105  7.749597 12.372545
6106  7.745974 12.372545
6107  7.742351 12.372545
6108  7.738728 12.372545
6109  7.735105 12.372545
6110  7.731482 12.372545
6111  7.727859 12.372545
6112  7.724236 12.372545
6113  7.720613 12.372545
6114  7.716990 12.372545
6115  7.713367 12.372545
6116  7.709744 12.372545
6117  7.706121 12.372545
6118  7.702498 12.372545
6119  7.698875 12.372545
6120  7.695252 12.372545
6121  7.691629 12.372545
6122  7.688006 12.372545
6123  7.684383 12.372545
6124  7.680760 12.372545
6125  7.677137 12.372545
6126  7.673514 12.372545
6127  7.669891 12.372545
6128  7.666268 12.372545
6129  7.662645 12.372545
6130  7.659022 12.372545
6131  7.655399 12.372545
6132  7.651776 12.372545
6133  7.648153 12.372545
6134  7.644530 12.372545
6135  7.640907 12.372545
6136  7.637284 12.372545
6137  7.633661 12.372545
6138  7.630038 12.372545
6139  7.626415 12.372545
6140  7.622792 12.372545
6141  7.619169 12.372545
6142  7.615546 12.372545
6143  7.611923 12.372545
6144  7.608300 12.372545
6145  7.604677 12.372545
6146  7.601054 12.372545
6147  7.597431 12.372545
6148  7.593808 12.372545
6149  7.590185 12.372545
6150  7.586562 12.372545
6151  7.582939 12.372545
6152  7.579316 12.372545
6153  7.575693 12.372545
6154  7.572070 12.372545
6155  7.568447 12.372545
6156  7.564824 12.372545
6157  7.561201 12.372545
6158  7.557578 12.372545
6159  7.553955 12.372545
6160  7.550332 12.372545
6161  7.546709 12.372545
6162  7.543086 12.372545
6163  7.539463 12.372545
6164  7.535840 12.372545
6165  7.532217 12.372545
6166  7.528594 12.372545
6167  7.524971 12.372545
6168  7.521348 12.372545
6169  7.517725 12.372545
6170  7.514102 12.372545
6171  7.510479 12.372545
6172  7.506856 12.372545
6173  7.503233 12.372545
6174  7.499610 12.372545
6175  7.495987 12.372545
6176  7.492364 12.372545
6177  7.488741 12.372545
6178  7.485118 12.372545
6179  7.481495 12.372545
6180  7.477872 12.372545
6181  7.474249 12.372545
6182  7.470626 12.372545
6183  7.467003 12.372545
6184  7.463380 12.372545
6185  7.459757 12.372545
6186  7.456134 12.372545
6187  7.452511 12.372545
6188  7.448888 12.372545
6189  7.445265 12.372545
6190  7.441642 12.372545
6191  7.438019 12.372545
6192  7.434396 12.372545
6193  7.430773 12.372545
6194  7.427150 12.372545
6195  7.423527 12.372545
6196  7.419904 12.372545
6197  7.416281 12.372545
6198  7.412658 12.372545
6199  7.409035 12.372545
6200  7.405412 12.372545
6201  7.401789 12.372545
6202  7.398166 12.372545
6203  7.394543 12.372545
6204  7.390920 12.372545
6205  7.387297 12.372545
6206  7.383674 12.372545
6207  7.380051 12.372545
6208  7.376428 12.372545
6209  7.372805 12.372545
6210  7.369182 12.372545
6211  7.365559 12.372545
6212  7.361936 12.372545
6213  7.358313 12.372545
6214  7.354690 12.372545
6215  7.351067 12.372545
6216  7.347444 12.372545
6217  7.343821 12.372545
6218  7.340198 12.372545
6219  7.336575 12.372545
6220  7.332952 12.372545
6221  7.329329 12.372545
6222  7.325706 12.372545
6223  7.322083 12.372545
6224  7.318460 12.372545
6225  7.314837 12.372545
6226  7.311214 12.372545
6227  7.307591 12.372545
6228  7.303968 12.372545
6229  7.300345 12.372545
6230  7.296722 12.372545
6231  7.293099 12.372545
6232  7.289476 12.372545
6233  7.285853 12.372545
6234  7.282230 12.372545
6235  7.278607 12.372545
6236  7.274984 12.372545
6237  7.271361 12.372545
6238  7.267738 12.372545
6239  7.264115 12.372545
6240  7.260492 12.372545
6241  7.256869 12.372545
6242  7.253246 12.372545
6243  7.249623 12.372545
6244  7.246000 12.372545
6245  7.242377 12.372545
6246  7.238754 12.372545
6247  7.235131 12.372545
6248  7.231508 12.372545
6249  7.227885 12.372545
6250  7.224262 12.372545
6251  7.220639 12.372545
6252  7.217016 12.372545
6253  7.213393 12.372545
6254  7.209770 12.372545
6255  7.206147 12.372545
6256  7.202524 12.372545
6257  7.198901 12.372545
6258  7.195278 12.372545
6259  7.191655 12.372545
6260  7.188032 12.372545
6261  7.184409 12.372545
6262  7.180786 12.372545
6263  7.177163 12.372545
6264  7.173540 12.372545
6265  7.169917 12.372545
6266  7.166294 12.372545
6267  7.162671 12.372545
6268  7.159048 12.372545
6269  7.155425 12.372545
6270  7.151802 12.372545
6271  7.148179 12.372545
6272  7.144556 12.372545
6273  7.140933 12.372545
6274  7.137310 12.372545
6275  7.133687 12.372545
6276  7.130064 12.372545
6277  7.126441 12.372545
6278  7.122818 12.372545
6279  7.119195 12.372545
6280  7.115572 12.372545
6281  7.111949 12.372545
6282  7.108326 12.372545
6283  7.104703 12.372545
6284  7.101080 12.372545
6285  7.097457 12.372545
6286  7.093834 12.372545
6287  7.090211 12.372545
6288  7.086588 12.372545
6289  7.082965 12.372545
6290  7.079342 12.372545
6291  7.075719 12.372545
6292  7.072096 12.372545
6293  7.068473 12.372545
6294  7.064850 12.372545
6295  7.061227 12.372545
6296  7.057604 12.372545
6297  7.053981 12.372545
6298  7.050358 12.372545
6299  7.046735 12.372545
6300  7.043112 12.372545
6301  7.039489 12.372545
6302  7.035866 12.372545
6303  7.032243 12.372545
6304  7.028620 12.372545
6305  7.024997 12.372545
6306  7.021374 12.372545
6307  7.017751 12.372545
6308  7.014128 12.372545
6309  7.010505 12.372545
6310  7.006882 12.372545
6311  7.003259 12.372545
6312  6.999636 12.372545
6313  6.996013 12.372545
6314  6.992390 12.372545
6315  6.988767 12.372545
6316  6.985144 12.372545
6317  6.981521 12.372545
6318  6.977898 12.372545
6319  6.974275 12.372545
6320  6.970652 12.372545
6321  6.967029 12.372545
6322  6.963406 12.372545
6323  6.959783 12.372545
6324  6.956160 12.372545
6325  6.952537 12.372545
6326  6.948914 12.372545
6327  6.945291 12.372545
6328  6.941668 12.372545
6329  6.938045 12.372545
6330  6.934422 12.372545
6331  6.930799 12.372545
6332  6.927176 12.372545
6333  6.923553 12.372545
6334  6.919930 12.372545
6335  6.916307 12.372545
6336  6.912684 12.372545
6337  6.909061 12.372545
6338  6.905438 12.372545
6339  6.901815 12.372545
6340  6.898192 12.372545
6341  6.894569 12.372545
6342  6.890946 12.372545
6343  6.887323 12.372545
6344  6.883700 12.372545
6345  6.880077 12.372545
6346  6.876454 12.372545
6347  6.872831 12.372545
6348  6.869208 12.372545
6349  6.865585 12.372545
6350  6.861962 12.372545
6351  6.858339 12.372545
6352  6.854716 12.372545
6353  6.851093 12.372545
6354  6.847470 12.372545
6355  6.843847 12.372545
6356  6.840224 12.372545
6357  6.836601 12.372545
6358  6.832978 12.372545
6359  6.829355 12.372545
6360  6.825732 12.372545
6361  6.822109 12.372545
6362  6.818486 12.372545
6363  6.814863 12.372545
6364  6.811240 12.372545
6365  6.807617 12.372545
6366  6.803994 12.372545
6367  6.800371 12.372545
6368  6.796748 12.372545
6369  6.793125 12.372545
6370  6.789502 12.372545
6371  6.785879 12.372545
6372  6.782256 12.372545
6373  6.778633 12.372545
6374  6.775010 12.372545
6375  6.771387 12.372545
6376  6.767764 12.372545
6377  6.764141 12.372545
6378  6.760518 12.372545
6379  6.756895 12.372545
6380  6.753272 12.372545
6381  6.749649 12.372545
6382  6.746026 12.372545
6383  6.742403 12.372545
6384  6.738780 12.372545
6385  6.735157 12.372545
6386  6.731534 12.372545
6387  6.727911 12.372545
6388  6.724288 12.372545
6389  6.720665 12.372545
6390  6.717042 12.372545
6391  6.713419 12.372545
6392  6.709796 12.372545
6393  6.706173 12.372545
6394  6.702550 12.372545
6395  6.698927 12.372545
6396  6.695304 12.372545
6397  6.691681 12.372545
6398  6.688058 12.372545
6399  6.684435 12.372545
6400  6.680812 12.372545
6401  6.677189 12.372545
6402  6.673566 12.372545
6403  6.669943 12.372545
6404  6.666320 12.372545
6405  6.662697 12.372545
6406  6.659074 12.372545
6407  6.655451 12.372545
6408  6.651828 12.372545
6409  6.648205 12.372545
6410  6.644582 12.372545
6411  6.640959 12.372545
6412  6.637336 12.372545
6413  6.633713 12.372545
6414  6.630090 12.372545
6415  6.626467 12.372545
6416  6.622844 12.372545
6417  6.619221 12.372545
6418  6.615598 12.372545
6419  6.611975 12.372545
6420  6.608352 12.372545
6421  6.604729 12.372545
6422  6.601106 12.372545
6423  6.597483 12.372545
6424  6.593860 12.372545
6425  6.590237 12.372545
6426  6.586614 12.372545
6427  6.582991 12.372545
6428  6.579368 12.372545
6429  6.575745 12.372545
6430  6.572122 12.372545
6431  6.568499 12.372545
6432  6.564876 12.372545
6433  6.561253 12.372545
6434  6.557630 12.372545
6435  6.554007 12.372545
6436  6.550384 12.372545
6437  6.546761 12.372545
6438  6.543138 12.372545
6439  6.539515 12.372545
6440  6.535892 12.372545
6441  6.532269 12.372545
6442  6.528646 12.372545
6443  6.525023 12.372545
6444  6.521400 12.372545
6445  6.517777 12.372545
6446  6.514154 12.372545
6447  6.510531 12.372545
6448  6.506908 12.372545
6449  6.503285 12.372545
6450  6.499662 12.372545
6451  6.496039 12.372545
6452  6.492416 12.372545
6453  6.488793 12.372545
6454  6.485170 12.372545
6455  6.481547 12.372545
6456  6.477924 12.372545
6457  6.474301 12.372545
6458  6.470678 12.372545
6459  6.467055 12.372545
6460  6.463432 12.372545
6461  6.459809 12.372545
6462  6.456186 12.372545
6463  6.452563 12.372545
6464  6.448940 12.372545
6465  6.445317 12.372545
6466  6.441694 12.372545
6467  6.438071 12.372545
6468  6.434448 12.372545
6469  6.430825 12.372545
6470  6.427202 12.372545
6471  6.423579 12.372545
6472  6.419956 12.372545
6473  6.416333 12.372545
6474  6.412710 12.372545
6475  6.409087 12.372545
6476  6.405464 12.372545
6477  6.401841 12.372545
6478  6.398218 12.372545
6479  6.394595 12.372545
6480  6.390972 12.372545
6481  6.387349 12.372545
6482  6.383726 12.372545
6483  6.380103 12.372545
6484  6.376480 12.372545
6485  6.372857 12.372545
6486  6.369234 12.372545
6487  6.365611 12.372545
6488  6.361988 12.372545
6489  6.358365 12.372545
6490  6.354742 12.372545
6491  6.351119 12.372545
6492  6.347496 12.372545
6493  6.343873 12.372545
6494  6.340250 12.372545
6495  6.336627 12.372545
6496  6.333004 12.372545
6497  6.329381 12.372545
6498  6.325758 12.372545
6499  6.322135 12.372545
6500  6.318512 12.372545
6501  6.314889 12.372545
6502  6.311266 12.372545
6503  6.307643 12.372545
6504  6.304020 12.372545
6505  6.300397 12.372545
6506  6.296774 12.372545
6507  6.293151 12.372545
6508  6.289528 12.372545
6509  6.285905 12.372545
6510  6.282282 12.372545
6511  6.278659 12.372545
6512  6.275036 12.372545
6513  6.271413 12.372545
6514  6.267790 12.372545
6515  6.264167 12.372545
6516  6.260544 12.372545
6517  6.256921 12.372545
6518  6.253298 12.372545
6519  6.249675 12.372545
6520  6.246052 12.372545
6521  6.242429 12.372545
6522  6.238806 12.372545
6523  6.235183 12.372545
6524  6.231560 12.372545
6525  6.227937 12.372545
6526  6.224314 12.372545
6527  6.220691 12.372545
6528  6.217068 12.372545
6529  6.213445 12.372545
6530  6.209822 12.372545
6531  6.206199 12.372545
6532  6.202576 12.372545
6533  6.198953 12.372545
6534  6.195330 12.372545
6535  6.191707 12.372545
6536  6.188084 12.372545
6537  6.184461 12.372545
6538  6.180838 12.372545
6539  6.177215 12.372545
6540  6.173592 12.372545
6541  6.169969 12.372545
6542  6.166346 12.372545
6543  6.162723 12.372545
6544  6.159100 12.372545
6545  6.155477 12.372545
6546  6.151854 12.372545
6547  6.148231 12.372545
6548  6.144608 12.372545
6549  6.140985 12.372545
6550  6.137362 12.372545
6551  6.133739 12.372545
6552  6.130116 12.372545
6553  6.126493 12.372545
6554  6.122870 12.372545
6555  6.119247 12.372545
6556  6.115624 12.372545
6557  6.112001 12.372545
6558  6.108378 12.372545
6559  6.104755 12.372545
6560  6.101132 12.372545
6561  6.097509 12.372545
6562  6.093886 12.372545
6563  6.090263 12.372545
6564  6.086640 12.372545
6565  6.083017 12.372545
6566  6.079394 12.372545
6567  6.075771 12.372545
6568  6.072148 12.372545
6569  6.068525 12.372545
6570  6.064902 12.372545
6571  6.061279 12.372545
6572  6.057656 12.372545
6573  6.054033 12.372545
6574  6.050410 12.372545
6575  6.046787 12.372545
6576  6.043164 12.372545
6577  6.039541 12.372545
6578  6.035918 12.372545
6579  6.032295 12.372545
6580  6.028672 12.372545
6581  6.025049 12.372545
6582  6.021426 12.372545
6583  6.017803 12.372545
6584  6.014180 12.372545
6585  6.010557 12.372545
6586  6.006934 12.372545
6587  6.003311 12.372545
6588  5.999688 12.372545
6589  5.996065 12.372545
6590  5.992442 12.372545
6591  5.988819 12.372545
6592  5.985196 12.372545
6593  5.981573 12.372545
6594  5.977950 12.372545
6595  5.974327 12.372545
6596  5.970704 12.372545
6597  5.967081 12.372545
6598  5.963458 12.372545
6599  5.959835 12.372545
6600  5.956212 12.372545
6601  5.952589 12.372545
6602  5.948966 12.372545
6603  5.945343 12.372545
6604  5.941720 12.372545
6605  5.938097 12.372545
6606  5.934474 12.372545
6607  5.930851 12.372545
6608  5.927228 12.372545
6609  5.923605 12.372545
6610  5.919982 12.372545
6611  5.916359 12.372545
6612  5.912736 12.372545
6613  5.909113 12.372545
6614  5.905490 12.372545
6615  5.901867 12.372545
6616  5.898244 12.372545
6617  5.894621 12.372545
6618  5.890998 12.372545
6619  5.887375 12.372545
6620  5.883752 12.372545
6621  5.880129 12.372545
6622  5.876506 12.372545
6623  5.872883 12.372545
6624  5.869260 12.372545
6625  5.865637 12.372545
6626  5.862014 12.372545
6627  5.858391 12.372545
6628  5.854768 12.372545
6629  5.851145 12.372545
6630  5.847522 12.372545
6631  5.843899 12.372545
6632  5.840276 12.372545
6633  5.836653 12.372545
6634  5.833030 12.372545
6635  5.829407 12.372545
6636  5.825784 12.372545
6637  5.822161 12.372545
6638  5.818538 12.372545
6639  5.814915 12.372545
6640  5.811292 12.372545
6641  5.807669 12.372545
6642  5.804046 12.372545
6643  5.800423 12.372545
6644  5.796800 12.372545
6645  5.793177 12.372545
6646  5.789554 12.372545
6647  5.785931 12.372545
6648  5.782308 12.372545
6649  5.778685 12.372545
6650  5.775062 12.372545
6651  5.771439 12.372545
6652  5.767816 12.372545
6653  5.764193 12.372545
6654  5.760570 12.372545
6655  5.756947 12.372545
6656  5.753324 12.372545
6657  5.749701 12.372545
6658  5.746078 12.372545
6659  5.742455 12.372545
6660  5.738832 12.372545
6661  5.735209 12.372545
6662  5.731586 12.372545
6663  5.727963 12.372545
6664  5.724340 12.372545
6665  5.720717 12.372545
6666  5.717094 12.372545
6667  5.713471 12.372545
6668  5.709848 12.372545
6669  5.706225 12.372545
6670  5.702602 12.372545
6671  5.698979 12.372545
6672  5.695356 12.372545
6673  5.691733 12.372545
6674  5.688110 12.372545
6675  5.684487 12.372545
6676  5.680864 12.372545
6677  5.677241 12.372545
6678  5.673618 12.372545
6679  5.669995 12.372545
6680  5.666372 12.372545
6681  5.662749 12.372545
6682  5.659126 12.372545
6683  5.655503 12.372545
6684  5.651880 12.372545
6685  5.648257 12.372545
6686  5.644634 12.372545
6687  5.641011 12.372545
6688  5.637388 12.372545
6689  5.633765 12.372545
6690  5.630142 12.372545
6691  5.626519 12.372545
6692  5.622896 12.372545
6693  5.619273 12.372545
6694  5.615650 12.372545
6695  5.612027 12.372545
6696  5.608404 12.372545
6697  5.604781 12.372545
6698  5.601158 12.372545
6699  5.597535 12.372545
6700  5.593912 12.372545
6701  5.590289 12.372545
6702  5.586666 12.372545
6703  5.583043 12.372545
6704  5.579420 12.372545
6705  5.575797 12.372545
6706  5.572174 12.372545
6707  5.568551 12.372545
6708  5.564928 12.372545
6709  5.561305 12.372545
6710  5.557682 12.372545
6711  5.554059 12.372545
6712  5.550436 12.372545
6713  5.546813 12.372545
6714  5.543190 12.372545
6715  5.539567 12.372545
6716  5.535944 12.372545
6717  5.532321 12.372545
6718  5.528698 12.372545
6719  5.525075 12.372545
6720  5.521452 12.372545
6721  5.517829 12.372545
6722  5.514206 12.372545
6723  5.510583 12.372545
6724  5.506960 12.372545
6725  5.503337 12.372545
6726  5.499714 12.372545
6727  5.496091 12.372545
6728  5.492468 12.372545
6729  5.488845 12.372545
6730  5.485222 12.372545
6731  5.481599 12.372545
6732  5.477976 12.372545
6733  5.474353 12.372545
6734  5.470730 12.372545
6735  5.467107 12.372545
6736  5.463484 12.372545
6737  5.459861 12.372545
6738  5.456238 12.372545
6739  5.452615 12.372545
6740  5.448992 12.372545
6741  5.445369 12.372545
6742  5.441746 12.372545
6743  5.438123 12.372545
6744  5.434500 12.372545
6745  5.430877 12.372545
6746  5.427254 12.372545
6747  5.423631 12.372545
6748  5.420008 12.372545
6749  5.416385 12.372545
6750  5.412762 12.372545
6751  5.409139 12.372545
6752  5.405516 12.372545
6753  5.401893 12.372545
6754  5.398270 12.372545
6755  5.394647 12.372545
6756  5.391024 12.372545
6757  5.387401 12.372545
6758  5.383778 12.372545
6759  5.380155 12.372545
6760  5.376532 12.372545
6761  5.372909 12.372545
6762  5.369286 12.372545
6763  5.365663 12.372545
6764  5.362040 12.372545
6765  5.358417 12.372545
6766  5.354794 12.372545
6767  5.351171 12.372545
6768  5.347548 12.372545
6769  5.343925 12.372545
6770  5.340302 12.372545
6771  5.336679 12.372545
6772  5.333056 12.372545
6773  5.329433 12.372545
6774  5.325810 12.372545
6775  5.322187 12.372545
6776  5.318564 12.372545
6777  5.314941 12.372545
6778  5.311318 12.372545
6779  5.307695 12.372545
6780  5.304072 12.372545
6781  5.300449 12.372545
6782  5.296826 12.372545
6783  5.293203 12.372545
6784  5.289580 12.372545
6785  5.285957 12.372545
6786  5.282334 12.372545
6787  5.278711 12.372545
6788  5.275088 12.372545
6789  5.271465 12.372545
6790  5.267842 12.372545
6791  5.264219 12.372545
6792  5.260596 12.372545
6793  5.256973 12.372545
6794  5.253350 12.372545
6795  5.249727 12.372545
6796  5.246104 12.372545
6797  5.242481 12.372545
6798  5.238858 12.372545
6799  5.235235 12.372545
6800  5.231612 12.372545
6801  5.227989 12.372545
6802  5.224366 12.372545
6803  5.220743 12.372545
6804  5.217120 12.372545
6805  5.213497 12.372545
6806  5.209874 12.372545
6807  5.206251 12.372545
6808  5.202628 12.372545
6809  5.199005 12.372545
6810  5.195382 12.372545
6811  5.191759 12.372545
6812  5.188136 12.372545
6813  5.184513 12.372545
6814  5.180890 12.372545
6815  5.177267 12.372545
6816  5.173644 12.372545
6817  5.170021 12.372545
6818  5.166398 12.372545
6819  5.162775 12.372545
6820  5.159152 12.372545
6821  5.155529 12.372545
6822  5.151906 12.372545
6823  5.148283 12.372545
6824  5.144660 12.372545
6825  5.141037 12.372545
6826  5.137414 12.372545
6827  5.133791 12.372545
6828  5.130168 12.372545
6829  5.126545 12.372545
6830  5.122922 12.372545
6831  5.119299 12.372545
6832  5.115676 12.372545
6833  5.112053 12.372545
6834  5.108430 12.372545
6835  5.104807 12.372545
6836  5.101184 12.372545
6837  5.097561 12.372545
6838  5.093938 12.372545
6839  5.090315 12.372545
6840  5.086692 12.372545
6841  5.083069 12.372545
6842  5.079446 12.372545
6843  5.075823 12.372545
6844  5.072200 12.372545
6845  5.068577 12.372545
6846  5.064954 12.372545
6847  5.061331 12.372545
6848  5.057708 12.372545
6849  5.054085 12.372545
6850  5.050462 12.372545
6851  5.046839 12.372545
6852  5.043216 12.372545
6853  5.039593 12.372545
6854  5.035970 12.372545
6855  5.032347 12.372545
6856  5.028724 12.372545
6857  5.025101 12.372545
6858  5.021478 12.372545
6859  5.017855 12.372545
6860  5.014232 12.372545
6861  5.010609 12.372545
6862  5.006986 12.372545
6863  5.003363 12.372545
6864  4.999740 12.372545
6865  4.996117 12.372545
6866  4.992494 12.372545
6867  4.988871 12.372545
6868  4.985248 12.372545
6869  4.981625 12.372545
6870  4.978002 12.372545
6871  4.974379 12.372545
6872  4.970756 12.372545
6873  4.967133 12.372545
6874  4.963510 12.372545
6875  4.959887 12.372545
6876  4.956264 12.372545
6877  4.952641 12.372545
6878  4.949018 12.372545
6879  4.945395 12.372545
6880  4.941772 12.372545
6881  4.938149 12.372545
6882  4.934526 12.372545
6883  4.930903 12.372545
6884  4.927280 12.372545
6885  4.923657 12.372545
6886  4.920034 12.372545
6887  4.916411 12.372545
6888  4.912788 12.372545
6889  4.909165 12.372545
6890  4.905542 12.372545
6891  4.901919 12.372545
6892  4.898296 12.372545
6893  4.894673 12.372545
6894  4.891050 12.372545
6895  4.887427 12.372545
6896  4.883804 12.372545
6897  4.880181 12.372545
6898  4.876558 12.372545
6899  4.872935 12.372545
6900  4.869312 12.372545
6901  4.865689 12.372545
6902  4.862066 12.372545
6903  4.858443 12.372545
6904  4.854820 12.372545
6905  4.851197 12.372545
6906  4.847574 12.372545
6907  4.843951 12.372545
6908  4.840328 12.372545
6909  4.836705 12.372545
6910  4.833082 12.372545
6911  4.829459 12.372545
6912  4.825836 12.372545
6913  4.822213 12.372545
6914  4.818590 12.372545
6915  4.814967 12.372545
6916  4.811344 12.372545
6917  4.807721 12.372545
6918  4.804098 12.372545
6919  4.800475 12.372545
6920  4.796852 12.372545
6921  4.793229 12.372545
6922  4.789606 12.372545
6923  4.785983 12.372545
6924  4.782360 12.372545
6925  4.778737 12.372545
6926  4.775114 12.372545
6927  4.771491 12.372545
6928  4.767868 12.372545
6929  4.764245 12.372545
6930  4.760622 12.372545
6931  4.756999 12.372545
6932  4.753376 12.372545
6933  4.749753 12.372545
6934  4.746130 12.372545
6935  4.742507 12.372545
6936  4.738884 12.372545
6937  4.735261 12.372545
6938  4.731638 12.372545
6939  4.728015 12.372545
6940  4.724392 12.372545
6941  4.720769 12.372545
6942  4.717146 12.372545
6943  4.713523 12.372545
6944  4.709900 12.372545
6945  4.706277 12.372545
6946  4.702654 12.372545
6947  4.699031 12.372545
6948  4.695408 12.372545
6949  4.691785 12.372545
6950  4.688162 12.372545
6951  4.684539 12.372545
6952  4.680916 12.372545
6953  4.677293 12.372545
6954  4.673670 12.372545
6955  4.670047 12.372545
6956  4.666424 12.372545
6957  4.662801 12.372545
6958  4.659178 12.372545
6959  4.655555 12.372545
6960  4.651932 12.372545
6961  4.648309 12.372545
6962  4.644686 12.372545
6963  4.641063 12.372545
6964  4.637440 12.372545
6965  4.633817 12.372545
6966  4.630194 12.372545
6967  4.626571 12.372545
6968  4.622948 12.372545
6969  4.619325 12.372545
6970  4.615702 12.372545
6971  4.612079 12.372545
6972  4.608456 12.372545
6973  4.604833 12.372545
6974  4.601210 12.372545
6975  4.597587 12.372545
6976  4.593964 12.372545
6977  4.590341 12.372545
6978  4.586718 12.372545
6979  4.583095 12.372545
6980  4.579472 12.372545
6981  4.575849 12.372545
6982  4.572226 12.372545
6983  4.568603 12.372545
6984  4.564980 12.372545
6985  4.561357 12.372545
6986  4.557734 12.372545
6987  4.554111 12.372545
6988  4.550488 12.372545
6989  4.546865 12.372545
6990  4.543242 12.372545
6991  4.539619 12.372545
6992  4.535996 12.372545
6993  4.532373 12.372545
6994  4.528750 12.372545
6995  4.525127 12.372545
6996  4.521504 12.372545
6997  4.517881 12.372545
6998  4.514258 12.372545
6999  4.510635 12.372545
7000  4.507012 12.372545
7001  4.503389 12.372545
7002  4.499766 12.372545
7003  4.496143 12.372545
7004  4.492520 12.372545
7005  4.488897 12.372545
7006  4.485274 12.372545
7007  4.481651 12.372545
7008  4.478028 12.372545
7009  4.474405 12.372545
7010  4.470782 12.372545
7011  4.467159 12.372545
7012  4.463536 12.372545
7013  4.459913 12.372545
7014  4.456290 12.372545
7015  4.452667 12.372545
7016  4.449044 12.372545
7017  4.445421 12.372545
7018  4.441798 12.372545
7019  4.438175 12.372545
7020  4.434552 12.372545
7021  4.430929 12.372545
7022  4.427306 12.372545
7023  4.423683 12.372545
7024  4.420060 12.372545
7025  4.416437 12.372545
7026  4.412814 12.372545
7027  4.409191 12.372545
7028  4.405568 12.372545
7029  4.401945 12.372545
7030  4.398322 12.372545
7031  4.394699 12.372545
7032  4.391076 12.372545
7033  4.387453 12.372545
7034  4.383830 12.372545
7035  4.380207 12.372545
7036  4.376584 12.372545
7037  4.372961 12.372545
7038  4.369338 12.372545
7039  4.365715 12.372545
7040  4.362092 12.372545
7041  4.358469 12.372545
7042  4.354846 12.372545
7043  4.351223 12.372545
7044  4.347600 12.372545
7045  4.343977 12.372545
7046  4.340354 12.372545
7047  4.336731 12.372545
7048  4.333108 12.372545
7049  4.329485 12.372545
7050  4.325862 12.372545
7051  4.322239 12.372545
7052  4.318616 12.372545
7053  4.314993 12.372545
7054  4.311370 12.372545
7055  4.307747 12.372545
7056  4.304124 12.372545
7057  4.300501 12.372545
7058  4.296878 12.372545
7059  4.293255 12.372545
7060  4.289632 12.372545
7061  4.286009 12.372545
7062  4.282386 12.372545
7063  4.278763 12.372545
7064  4.275140 12.372545
7065  4.271517 12.372545
7066  4.267894 12.372545
7067  4.264271 12.372545
7068  4.260648 12.372545
7069  4.257025 12.372545
7070  4.253402 12.372545
7071  4.249779 12.372545
7072  4.246156 12.372545
7073  4.242533 12.372545
7074  4.238910 12.372545
7075  4.235287 12.372545
7076  4.231664 12.372545
7077  4.228041 12.372545
7078  4.224418 12.372545
7079  4.220795 12.372545
7080  4.217172 12.372545
7081  4.213549 12.372545
7082  4.209926 12.372545
7083  4.206303 12.372545
7084  4.202680 12.372545
7085  4.199057 12.372545
7086  4.195434 12.372545
7087  4.191811 12.372545
7088  4.188188 12.372545
7089  4.184565 12.372545
7090  4.180942 12.372545
7091  4.177319 12.372545
7092  4.173696 12.372545
7093  4.170073 12.372545
7094  4.166450 12.372545
7095  4.162827 12.372545
7096  4.159204 12.372545
7097  4.155581 12.372545
7098  4.151958 12.372545
7099  4.148335 12.372545
7100  4.144712 12.372545
7101  4.141089 12.372545
7102  4.137466 12.372545
7103  4.133843 12.372545
7104  4.130220 12.372545
7105  4.126597 12.372545
7106  4.122974 12.372545
7107  4.119351 12.372545
7108  4.115728 12.372545
7109  4.112105 12.372545
7110  4.108482 12.372545
7111  4.104859 12.372545
7112  4.101236 12.372545
7113  4.097613 12.372545
7114  4.093990 12.372545
7115  4.090367 12.372545
7116  4.086744 12.372545
7117  4.083121 12.372545
7118  4.079498 12.372545
7119  4.075875 12.372545
7120  4.072252 12.372545
7121  4.068629 12.372545
7122  4.065006 12.372545
7123  4.061383 12.372545
7124  4.057760 12.372545
7125  4.054137 12.372545
7126  4.050514 12.372545
7127  4.046891 12.372545
7128  4.043268 12.372545
7129  4.039645 12.372545
7130  4.036022 12.372545
7131  4.032399 12.372545
7132  4.028776 12.372545
7133  4.025153 12.372545
7134  4.021530 12.372545
7135  4.017907 12.372545
7136  4.014284 12.372545
7137  4.010661 12.372545
7138  4.007038 12.372545
7139  4.003415 12.372545
7140  3.999792 12.372545
7141  3.996169 12.372545
7142  3.992546 12.372545
7143  3.988923 12.372545
7144  3.985300 12.372545
7145  3.981677 12.372545
7146  3.978054 12.372545
7147  3.974431 12.372545
7148  3.970808 12.372545
7149  3.967185 12.372545
7150  3.963562 12.372545
7151  3.959939 12.372545
7152  3.956316 12.372545
7153  3.952693 12.372545
7154  3.949070 12.372545
7155  3.945447 12.372545
7156  3.941824 12.372545
7157  3.938201 12.372545
7158  3.934578 12.372545
7159  3.930955 12.372545
7160  3.927332 12.372545
7161  3.923709 12.372545
7162  3.920086 12.372545
7163  3.916463 12.372545
7164  3.912840 12.372545
7165  3.909217 12.372545
7166  3.905594 12.372545
7167  3.901971 12.372545
7168  3.898348 12.372545
7169  3.894725 12.372545
7170  3.891102 12.372545
7171  3.887479 12.372545
7172  3.883856 12.372545
7173  3.880233 12.372545
7174  3.876610 12.372545
7175  3.872987 12.372545
7176  3.869364 12.372545
7177  3.865741 12.372545
7178  3.862118 12.372545
7179  3.858495 12.372545
7180  3.854872 12.372545
7181  3.851249 12.372545
7182  3.847626 12.372545
7183  3.844003 12.372545
7184  3.840380 12.372545
7185  3.836757 12.372545
7186  3.833134 12.372545
7187  3.829511 12.372545
7188  3.825888 12.372545
7189  3.822265 12.372545
7190  3.818642 12.372545
7191  3.815019 12.372545
7192  3.811396 12.372545
7193  3.807773 12.372545
7194  3.804150 12.372545
7195  3.800527 12.372545
7196  3.796904 12.372545
7197  3.793281 12.372545
7198  3.789658 12.372545
7199  3.786035 12.372545
7200  3.782412 12.372545
7201  3.778789 12.372545
7202  3.775166 12.372545
7203  3.771543 12.372545
7204  3.767920 12.372545
7205  3.764297 12.372545
7206  3.760674 12.372545
7207  3.757051 12.372545
7208  3.753428 12.372545
7209  3.749805 12.372545
7210  3.746182 12.372545
7211  3.742559 12.372545
7212  3.738936 12.372545
7213  3.735313 12.372545
7214  3.731690 12.372545
7215  3.728067 12.372545
7216  3.724444 12.372545
7217  3.720821 12.372545
7218  3.717198 12.372545
7219  3.713575 12.372545
7220  3.709952 12.372545
7221  3.706329 12.372545
7222  3.702706 12.372545
7223  3.699083 12.372545
7224  3.695460 12.372545
7225  3.691837 12.372545
7226  3.688214 12.372545
7227  3.684591 12.372545
7228  3.680968 12.372545
7229  3.677345 12.372545
7230  3.673722 12.372545
7231  3.670099 12.372545
7232  3.666476 12.372545
7233  3.662853 12.372545
7234  3.659230 12.372545
7235  3.655607 12.372545
7236  3.651984 12.372545
7237  3.648361 12.372545
7238  3.644738 12.372545
7239  3.641115 12.372545
7240  3.637492 12.372545
7241  3.633869 12.372545
7242  3.630246 12.372545
7243  3.626623 12.372545
7244  3.623000 12.372545
7245  3.619377 12.372545
7246  3.615754 12.372545
7247  3.612131 12.372545
7248  3.608508 12.372545
7249  3.604885 12.372545
7250  3.601262 12.372545
7251  3.597639 12.372545
7252  3.597639 12.368922
7253  3.597639 12.365299
7254  3.597639 12.361676
7255  3.597639 12.358053
7256  3.597639 12.354430
7257  3.597639 12.350807
7258  3.597639 12.347184
7259  3.597639 12.343561
7260  3.597639 12.339938
7261  3.597639 12.336315
7262  3.597639 12.332692
7263  3.597639 12.329069
7264  3.597639 12.325446
7265  3.597639 12.321823
7266  3.597639 12.318200
7267  3.597639 12.314577
7268  3.597639 12.310954
7269  3.597639 12.307331
7270  3.597639 12.303708
7271  3.597639 12.300085
7272  3.597639 12.296462
7273  3.597639 12.292839
7274  3.597639 12.289216
7275  3.594016 12.285593
7276  3.594016 12.281970
7277  3.590393 12.278347
7278  3.590393 12.274724
7279  3.586770 12.271101
7280  3.586770 12.267478
7281  3.583147 12.263855
7282  3.583147 12.260232
7283  3.579524 12.256609
7284  3.579524 12.252986
7285  3.575901 12.249363
7286  3.575901 12.245740
7287  3.572278 12.242117
7288  3.568655 12.242117
7289  3.565032 12.238494
7290  3.561409 12.238494
7291  3.557786 12.234871
7292  3.554163 12.234871
7293  3.550540 12.231248
7294  3.546917 12.231248
7295  3.543294 12.227625
7296  3.539671 12.227625
7297  3.536048 12.224002
7298  3.532425 12.224002
7299  3.528802 12.220379
7300  3.525179 12.220379
7301  3.521556 12.220379
7302  3.517933 12.220379
7303  3.514310 12.220379
7304  3.510687 12.220379
7305  3.507064 12.220379
7306  3.503441 12.220379
7307  3.499818 12.220379
7308  3.496195 12.216756
7309  3.492572 12.213133
7310  3.488949 12.209510
7311  3.485326 12.205887
7312  3.481703 12.202264
7313  3.478080 12.202264
7314  3.474457 12.198641
7315  3.470834 12.198641
7316  3.467211 12.195018
7317  3.463588 12.195018
7318  3.459965 12.191395
7319  3.456342 12.191395
7320  3.452719 12.187772
7321  3.449096 12.187772
7322  3.445473 12.184149
7323  3.441850 12.184149
7324  3.438227 12.180526
7325  3.434604 12.180526
7326  3.430981 12.180526
7327  3.427358 12.180526
7328  3.423735 12.180526
7329  3.420112 12.176903
7330  3.416489 12.176903
7331  3.412866 12.176903
7332  3.409243 12.176903
7333  3.405620 12.173280
7334  3.401997 12.169657
7335  3.398374 12.166034
7336  3.398374 12.162411
7337  3.398374 12.158788
7338  3.398374 12.155165
7339  3.398374 12.151542
7340  3.398374 12.147919
7341  3.398374 12.144296
7342  3.398374 12.140673
7343  3.398374 12.137050
7344  3.394751 12.133427
7345  3.394751 12.129804
7346  3.391128 12.126181
7347  3.391128 12.122558
7348  3.387505 12.118935
7349  3.387505 12.115312
7350  3.383882 12.111689
7351  3.383882 12.108066
7352  3.380259 12.104443
7353  3.380259 12.100820
7354  3.376636 12.097197
7355  3.376636 12.093574
7356  3.373013 12.089951
7357  3.369390 12.086328
7358  3.365767 12.086328
7359  3.362144 12.082705
7360  3.358521 12.079082
7361  3.358521 12.075459
7362  3.358521 12.071836
7363  3.354898 12.068213
7364  3.354898 12.064590
7365  3.354898 12.060967
7366  3.351275 12.057344
7367  3.351275 12.053721
7368  3.351275 12.050098
7369  3.347652 12.046475
7370  3.347652 12.042852
7371  3.344029 12.039229
7372  3.344029 12.035606
7373  3.340406 12.031983
7374  3.340406 12.028360
7375  3.336783 12.024737
7376  3.336783 12.021114
7377  3.333160 12.017491
7378  3.333160 12.013868
7379  3.329537 12.010245
7380  3.329537 12.006622
7381  3.325914 12.002999
7382  3.325914 11.999376
7383  3.322291 11.995753
7384  3.322291 11.992130
7385  3.318668 11.988507
7386  3.315045 11.984884
7387  3.311422 11.984884
7388  3.307799 11.981261
7389  3.304176 11.981261
7390  3.300553 11.977638
7391  3.296930 11.977638
7392  3.293307 11.974015
7393  3.289684 11.974015
7394  3.286061 11.970392
7395  3.282438 11.970392
7396  3.278815 11.966769
7397  3.275192 11.966769
7398  3.271569 11.963146
7399  3.267946 11.963146
7400  3.267946 11.959523
7401  3.267946 11.955900
7402  3.267946 11.952277
7403  3.267946 11.948654
7404  3.267946 11.945031
7405  3.264323 11.941408
7406  3.264323 11.937785
7407  3.260700 11.934162
7408  3.260700 11.930539
7409  3.257077 11.926916
7410  3.257077 11.923293
7411  3.253454 11.919670
7412  3.253454 11.916047
7413  3.249831 11.912424
7414  3.249831 11.908801
7415  3.246208 11.905178
7416  3.246208 11.901555
7417  3.242585 11.897932
7418  3.238962 11.894309
7419  3.235339 11.890686
7420  3.231716 11.887063
7421  3.231716 11.883440
7422  3.228093 11.879817
7423  3.228093 11.876194
7424  3.224470 11.872571
7425  3.224470 11.868948
7426  3.220847 11.865325
7427  3.220847 11.861702
7428  3.217224 11.858079
7429  3.213601 11.854456
7430  3.209978 11.850833
7431  3.206355 11.847210
7432  3.202732 11.847210
7433  3.199109 11.843587
7434  3.195486 11.843587
7435  3.191863 11.839964
7436  3.188240 11.839964
7437  3.184617 11.836341
7438  3.180994 11.836341
7439  3.177371 11.832718
7440  3.173748 11.832718
7441  3.170125 11.829095
7442  3.166502 11.829095
7443  3.162879 11.825472
7444  3.159256 11.825472
7445  3.155633 11.821849
7446  3.152010 11.818226
7447  3.148387 11.814603
7448  3.144764 11.810980
7449  3.141141 11.807357
7450  3.137518 11.803734
7451  3.137518 11.800111
7452  3.133895 11.796488
7453  3.133895 11.792865
7454  3.133895 11.789242
7455  3.130272 11.785619
7456  3.130272 11.781996
7457  3.133895 11.778373
7458  3.133895 11.774750
7459  3.137518 11.771127
7460  3.137518 11.767504
7461  3.137518 11.763881
7462  3.137518 11.760258
7463  3.137518 11.756635
7464  3.137518 11.753012
7465  3.137518 11.749389
7466  3.137518 11.745766
7467  3.137518 11.742143
7468  3.137518 11.738520
7469  3.137518 11.734897
7470  3.137518 11.731274
7471  3.137518 11.727651
7472  3.137518 11.724028
7473  3.137518 11.720405
7474  3.137518 11.716782
7475  3.137518 11.713159
7476  3.137518 11.709536
7477  3.137518 11.705913
7478  3.137518 11.702290
7479  3.137518 11.698667
7480  3.137518 11.695044
7481  3.137518 11.691421
7482  3.133895 11.687798
7483  3.133895 11.684175
7484  3.130272 11.680552
7485  3.130272 11.676929
7486  3.126649 11.673306
7487  3.126649 11.669683
7488  3.123026 11.666060
7489  3.123026 11.662437
7490  3.119403 11.658814
7491  3.119403 11.655191
7492  3.115780 11.651568
7493  3.115780 11.647945
7494  3.112157 11.644322
7495  3.108534 11.644322
7496  3.108534 11.640699
7497  3.108534 11.637076
7498  3.108534 11.633453
7499  3.108534 11.629830
7500  3.108534 11.626207
7501  3.104911 11.622584
7502  3.104911 11.618961
7503  3.104911 11.615338
7504  3.101288 11.611715
7505  3.101288 11.608092
7506  3.097665 11.604469
7507  3.097665 11.600846
7508  3.094042 11.597223
7509  3.094042 11.593600
7510  3.090419 11.589977
7511  3.090419 11.586354
7512  3.086796 11.582731
7513  3.086796 11.579108
7514  3.083173 11.575485
7515  3.083173 11.571862
7516  3.079550 11.568239
7517  3.075927 11.568239
7518  3.072304 11.564616
7519  3.068681 11.564616
7520  3.065058 11.560993
7521  3.061435 11.560993
7522  3.057812 11.557370
7523  3.054189 11.557370
7524  3.050566 11.553747
7525  3.046943 11.553747
7526  3.043320 11.550124
7527  3.039697 11.550124
7528  3.036074 11.546501
7529  3.032451 11.546501
7530  3.028828 11.546501
7531  3.025205 11.546501
7532  3.021582 11.546501
7533  3.017959 11.546501
7534  3.014336 11.546501
7535  3.010713 11.546501
7536  3.007090 11.546501
7537  3.003467 11.546501
7538  2.999844 11.546501
7539  2.996221 11.546501
7540  2.992598 11.546501
7541  2.988975 11.542878
7542  2.985352 11.542878
7543  2.981729 11.539255
7544  2.978106 11.535632
7545  2.974483 11.532009
7546  2.970860 11.528386
7547  2.967237 11.524763
7548  2.963614 11.521140
7549  2.959991 11.517517
7550  2.956368 11.513894
7551  2.952745 11.513894
7552  2.949122 11.510271
7553  2.945499 11.510271
7554  2.941876 11.506648
7555  2.938253 11.506648
7556  2.934630 11.503025
7557  2.931007 11.503025
7558  2.927384 11.499402
7559  2.923761 11.499402
7560  2.920138 11.495779
7561  2.916515 11.495779
7562  2.912892 11.492156
7563  2.909269 11.488533
7564  2.905646 11.484910
7565  2.902023 11.481287
7566  2.902023 11.477664
7567  2.898400 11.474041
7568  2.898400 11.470418
7569  2.894777 11.466795
7570  2.891154 11.463172
7571  2.887531 11.459549
7572  2.883908 11.455926
7573  2.883908 11.452303
7574  2.880285 11.448680
7575  2.876662 11.445057
7576  2.873039 11.441434
7577  2.869416 11.441434
7578  2.865793 11.437811
7579  2.862170 11.437811
7580  2.858547 11.434188
7581  2.854924 11.434188
7582  2.851301 11.430565
7583  2.847678 11.430565
7584  2.844055 11.426942
7585  2.840432 11.426942
7586  2.836809 11.423319
7587  2.833186 11.423319
7588  2.829563 11.419696
7589  2.825940 11.419696
7590  2.822317 11.416073
7591  2.818694 11.416073
7592  2.815071 11.412450
7593  2.811448 11.408827
7594  2.807825 11.405204
7595  2.804202 11.401581
7596  2.800579 11.397958
7597  2.796956 11.394335
7598  2.796956 11.390712
7599  2.793333 11.387089
7600  2.789710 11.383466
7601  2.789710 11.379843
7602  2.786087 11.376220
7603  2.786087 11.372597
7604  2.786087 11.368974
7605  2.786087 11.365351
7606  2.786087 11.361728
7607  2.786087 11.358105
7608  2.786087 11.354482
7609  2.786087 11.350859
7610  2.786087 11.347236
7611  2.786087 11.343613
7612  2.786087 11.339990
7613  2.786087 11.336367
7614  2.786087 11.332744
7615  2.786087 11.329121
7616  2.786087 11.325498
7617  2.786087 11.321875
7618  2.786087 11.318252
7619  2.786087 11.314629
7620  2.786087 11.311006
7621  2.782464 11.307383
7622  2.782464 11.303760
7623  2.778841 11.300137
7624  2.778841 11.296514
7625  2.775218 11.292891
7626  2.775218 11.289268
7627  2.771595 11.285645
7628  2.771595 11.282022
7629  2.767972 11.278399
7630  2.767972 11.274776
7631  2.764349 11.271153
7632  2.764349 11.267530
7633  2.760726 11.263907
7634  2.757103 11.260284
7635  2.757103 11.256661
7636  2.753480 11.253038
7637  2.753480 11.249415
7638  2.753480 11.245792
7639  2.749857 11.242169
7640  2.749857 11.238546
7641  2.749857 11.234923
7642  2.746234 11.231300
7643  2.746234 11.227677
7644  2.746234 11.224054
7645  2.746234 11.220431
7646  2.746234 11.216808
7647  2.746234 11.213185
7648  2.742611 11.209562
7649  2.742611 11.205939
7650  2.738988 11.202316
7651  2.738988 11.198693
7652  2.735365 11.195070
7653  2.735365 11.191447
7654  2.731742 11.187824
7655  2.731742 11.184201
7656  2.728119 11.180578
7657  2.728119 11.176955
7658  2.724496 11.173332
7659  2.724496 11.169709
7660  2.720873 11.166086
7661  2.717250 11.166086
7662  2.713627 11.162463
7663  2.710004 11.162463
7664  2.706381 11.158840
7665  2.702758 11.158840
7666  2.699135 11.155217
7667  2.695512 11.155217
7668  2.691889 11.151594
7669  2.688266 11.151594
7670  2.684643 11.147971
7671  2.681020 11.144348
7672  2.677397 11.140725
7673  2.673774 11.137102
7674  2.670151 11.133479
7675  2.670151 11.129856
7676  2.670151 11.126233
7677  2.666528 11.122610
7678  2.666528 11.118987
7679  2.666528 11.115364
7680  2.666528 11.111741
7681  2.662905 11.108118
7682  2.662905 11.104495
7683  2.659282 11.100872
7684  2.659282 11.097249
7685  2.655659 11.093626
7686  2.655659 11.090003
7687  2.652036 11.086380
7688  2.652036 11.082757
7689  2.648413 11.079134
7690  2.648413 11.075511
7691  2.644790 11.071888
7692  2.644790 11.068265
7693  2.641167 11.064642
7694  2.637544 11.064642
7695  2.633921 11.061019
7696  2.630298 11.061019
7697  2.626675 11.057396
7698  2.623052 11.057396
7699  2.619429 11.053773
7700  2.615806 11.053773
7701  2.612183 11.050150
7702  2.608560 11.050150
7703  2.604937 11.046527
7704  2.601314 11.046527
7705  2.597691 11.042904
7706  2.594068 11.042904
7707  2.590445 11.042904
7708  2.586822 11.042904
7709  2.583199 11.042904
7710  2.579576 11.042904
7711  2.575953 11.042904
7712  2.572330 11.042904
7713  2.568707 11.039281
7714  2.565084 11.035658
7715  2.561461 11.032035
7716  2.557838 11.028412
7717  2.554215 11.024789
7718  2.550592 11.021166
7719  2.546969 11.017543
7720  2.543346 11.013920
7721  2.539723 11.010297
7722  2.539723 11.006674
7723  2.536100 11.003051
7724  2.532477 10.999428
7725  2.532477 10.995805
7726  2.528854 10.992182
7727  2.528854 10.988559
7728  2.525231 10.984936
7729  2.525231 10.981313
7730  2.521608 10.977690
7731  2.521608 10.974067
7732  2.517985 10.970444
7733  2.514362 10.966821
7734  2.510739 10.963198
7735  2.507116 10.959575
7736  2.503493 10.955952
7737  2.499870 10.952329
7738  2.496247 10.952329
7739  2.492624 10.948706
7740  2.489001 10.945083
7741  2.485378 10.945083
7742  2.481755 10.941460
7743  2.478132 10.937837
7744  2.474509 10.934214
7745  2.470886 10.930591
7746  2.467263 10.926968
7747  2.463640 10.923345
7748  2.460017 10.923345
7749  2.456394 10.919722
7750  2.452771 10.919722
7751  2.449148 10.916099
7752  2.445525 10.916099
7753  2.441902 10.912476
7754  2.438279 10.912476
7755  2.434656 10.908853
7756  2.431033 10.908853
7757  2.427410 10.905230
7758  2.423787 10.901607
7759  2.420164 10.901607
7760  2.416541 10.897984
7761  2.416541 10.894361
7762  2.412918 10.890738
7763  2.409295 10.887115
7764  2.409295 10.883492
7765  2.405672 10.879869
7766  2.405672 10.876246
7767  2.405672 10.872623
7768  2.405672 10.869000
7769  2.405672 10.865377
7770  2.405672 10.861754
7771  2.402049 10.858131
7772  2.402049 10.854508
7773  2.398426 10.850885
7774  2.398426 10.847262
7775  2.394803 10.843639
7776  2.394803 10.840016
7777  2.391180 10.836393
7778  2.391180 10.832770
7779  2.387557 10.829147
7780  2.387557 10.825524
7781  2.383934 10.821901
7782  2.383934 10.818278
7783  2.380311 10.814655
7784  2.376688 10.811032
7785  2.373065 10.807409
7786  2.369442 10.807409
7787  2.365819 10.803786
7788  2.365819 10.800163
7789  2.362196 10.796540
7790  2.362196 10.792917
7791  2.358573 10.789294
7792  2.358573 10.785671
7793  2.354950 10.782048
7794  2.354950 10.778425
7795  2.351327 10.774802
7796  2.351327 10.771179
7797  2.347704 10.767556
7798  2.347704 10.763933
7799  2.344081 10.760310
7800  2.344081 10.756687
7801  2.340458 10.753064
7802  2.340458 10.749441
7803  2.336835 10.745818
7804  2.333212 10.742195
7805  2.329589 10.738572
7806  2.325966 10.734949
7807  2.322343 10.731326
7808  2.322343 10.727703
7809  2.318720 10.724080
7810  2.315097 10.720457
7811  2.315097 10.716834
7812  2.311474 10.713211
7813  2.311474 10.709588
7814  2.307851 10.705965
7815  2.307851 10.702342
7816  2.304228 10.698719
7817  2.304228 10.695096
7818  2.300605 10.691473
7819  2.300605 10.687850
7820  2.296982 10.684227
7821  2.293359 10.680604
7822  2.289736 10.676981
7823  2.286113 10.673358
7824  2.282490 10.673358
7825  2.278867 10.669735
7826  2.275244 10.666112
7827  2.271621 10.666112
7828  2.267998 10.662489
7829  2.264375 10.658866
7830  2.264375 10.655243
7831  2.260752 10.651620
7832  2.260752 10.647997
7833  2.260752 10.644374
7834  2.260752 10.640751
7835  2.260752 10.637128
7836  2.260752 10.633505
7837  2.260752 10.629882
7838  2.260752 10.626259
7839  2.260752 10.622636
7840  2.260752 10.619013
7841  2.260752 10.615390
7842  2.260752 10.611767
7843  2.260752 10.608144
7844  2.260752 10.604521
7845  2.260752 10.600898
7846  2.257129 10.597275
7847  2.257129 10.593652
7848  2.253506 10.590029
7849  2.253506 10.586406
7850  2.249883 10.582783
7851  2.249883 10.579160
7852  2.246260 10.575537
7853  2.246260 10.571914
7854  2.242637 10.568291
7855  2.242637 10.564668
7856  2.239014 10.561045
7857  2.239014 10.557422
7858  2.235391 10.553799
7859  2.231768 10.550176
7860  2.228145 10.550176
7861  2.224522 10.546553
7862  2.220899 10.546553
7863  2.217276 10.542930
7864  2.213653 10.542930
7865  2.210030 10.539307
7866  2.206407 10.539307
7867  2.202784 10.535684
7868  2.199161 10.535684
7869  2.195538 10.532061
7870  2.191915 10.532061
7871  2.188292 10.528438
7872  2.184669 10.528438
7873  2.181046 10.524815
7874  2.177423 10.524815
7875  2.173800 10.521192
7876  2.170177 10.521192
7877  2.166554 10.517569
7878  2.162931 10.517569
7879  2.159308 10.513946
7880  2.155685 10.513946
7881  2.152062 10.513946
7882  2.148439 10.510323
7883  2.144816 10.510323
7884  2.141193 10.510323
7885  2.137570 10.510323
7886  2.133947 10.510323
7887  2.130324 10.510323
7888  2.126701 10.506700
7889  2.123078 10.506700
7890  2.119455 10.506700
7891  2.115832 10.503077
7892  2.112209 10.499454
7893  2.108586 10.499454
7894  2.104963 10.495831
7895  2.101340 10.492208
7896  2.101340 10.488585
7897  2.097717 10.484962
7898  2.097717 10.481339
7899  2.094094 10.477716
7900  2.094094 10.474093
7901  2.094094 10.470470
7902  2.094094 10.466847
7903  2.094094 10.463224
7904  2.090471 10.459601
7905  2.090471 10.455978
7906  2.090471 10.452355
7907  2.090471 10.448732
7908  2.090471 10.445109
7909  2.090471 10.441486
7910  2.090471 10.437863
7911  2.090471 10.434240
7912  2.090471 10.430617
7913  2.090471 10.426994
7914  2.090471 10.423371
7915  2.090471 10.419748
7916  2.090471 10.416125
7917  2.090471 10.412502
7918  2.090471 10.408879
7919  2.090471 10.405256
7920  2.090471 10.401633
7921  2.090471 10.398010
7922  2.086848 10.394387
7923  2.086848 10.390764
7924  2.083225 10.387141
7925  2.083225 10.383518
7926  2.079602 10.379895
7927  2.079602 10.376272
7928  2.075979 10.372649
7929  2.075979 10.369026
7930  2.072356 10.365403
7931  2.072356 10.361780
7932  2.068733 10.358157
7933  2.068733 10.354534
7934  2.065110 10.350911
7935  2.061487 10.347288
7936  2.057864 10.347288
7937  2.054241 10.343665
7938  2.050618 10.343665
7939  2.046995 10.340042
7940  2.043372 10.340042
7941  2.039749 10.336419
7942  2.036126 10.332796
7943  2.032503 10.329173
7944  2.028880 10.325550
7945  2.028880 10.321927
7946  2.025257 10.318304
7947  2.025257 10.314681
7948  2.021634 10.311058
7949  2.018011 10.307435
7950  2.018011 10.303812
7951  2.014388 10.300189
7952  2.010765 10.296566
7953  2.007142 10.292943
7954  2.003519 10.289320
7955  1.999896 10.285697
7956  1.996273 10.285697
7957  1.992650 10.282074
7958  1.989027 10.278451
7959  1.985404 10.278451
7960  1.981781 10.274828
7961  1.978158 10.271205
7962  1.974535 10.271205
7963  1.970912 10.267582
7964  1.967289 10.267582
7965  1.963666 10.263959
7966  1.960043 10.263959
7967  1.956420 10.260336
7968  1.952797 10.256713
7969  1.952797 10.253090
7970  1.949174 10.249467
7971  1.949174 10.245844
7972  1.945551 10.242221
7973  1.945551 10.238598
7974  1.941928 10.234975
7975  1.938305 10.231352
7976  1.934682 10.227729
7977  1.931059 10.224106
7978  1.927436 10.220483
7979  1.923813 10.220483
7980  1.920190 10.216860
7981  1.916567 10.213237
7982  1.912944 10.213237
7983  1.909321 10.209614
7984  1.905698 10.205991
7985  1.902075 10.205991
7986  1.898452 10.202368
7987  1.894829 10.198745
7988  1.891206 10.195122
7989  1.887583 10.191499
7990  1.887583 10.187876
7991  1.887583 10.184253
7992  1.883960 10.180630
7993  1.883960 10.177007
7994  1.883960 10.173384
7995  1.883960 10.169761
7996  1.883960 10.166138
7997  1.883960 10.162515
7998  1.880337 10.158892
7999  1.880337 10.155269
8000  1.880337 10.151646
8001  1.880337 10.148023
8002  1.883960 10.144400
8003  1.883960 10.140777
8004  1.883960 10.137154
8005  1.883960 10.133531
8006  1.883960 10.129908
8007  1.883960 10.126285
8008  1.883960 10.122662
8009  1.883960 10.119039
8010  1.883960 10.115416
8011  1.883960 10.111793
8012  1.883960 10.108170
8013  1.883960 10.104547
8014  1.883960 10.100924
8015  1.883960 10.097301
8016  1.883960 10.093678
8017  1.883960 10.090055
8018  1.883960 10.086432
8019  1.883960 10.082809
8020  1.883960 10.079186
8021  1.883960 10.075563
8022  1.883960 10.071940
8023  1.883960 10.068317
8024  1.883960 10.064694
8025  1.883960 10.061071
8026  1.880337 10.057448
8027  1.880337 10.053825
8028  1.876714 10.050202
8029  1.876714 10.046579
8030  1.873091 10.042956
8031  1.873091 10.039333
8032  1.869468 10.035710
8033  1.869468 10.032087
8034  1.865845 10.028464
8035  1.865845 10.024841
8036  1.862222 10.021218
8037  1.862222 10.017595
8038  1.858599 10.013972
8039  1.854976 10.013972
8040  1.851353 10.010349
8041  1.847730 10.010349
8042  1.844107 10.006726
8043  1.840484 10.006726
8044  1.836861 10.003103
8045  1.833238 10.003103
8046  1.829615 9.999480
8047  1.825992 9.999480
8048  1.822369 9.995857
8049  1.818746 9.995857
8050  1.815123 9.992234
8051  1.811500 9.992234
8052  1.807877 9.992234
8053  1.804254 9.992234
8054  1.800631 9.992234
8055  1.797008 9.992234
8056  1.793385 9.992234
8057  1.789762 9.988611
8058  1.786139 9.984988
8059  1.782516 9.981365
8060  1.778893 9.977742
8061  1.775270 9.974119
8062  1.771647 9.970496
8063  1.768024 9.966873
8064  1.764401 9.963250
8065  1.760778 9.959627
8066  1.757155 9.956004
8067  1.753532 9.952381
8068  1.749909 9.948758
8069  1.746286 9.945135
8070  1.742663 9.941512
8071  1.739040 9.937889
8072  1.735417 9.934266
8073  1.731794 9.930643
8074  1.728171 9.927020
8075  1.724548 9.923397
8076  1.720925 9.919774
8077  1.717302 9.916151
8078  1.713679 9.912528
8079  1.710056 9.908905
8080  1.706433 9.905282
8081  1.702810 9.901659
8082  1.702810 9.898036
8083  1.699187 9.894413
8084  1.699187 9.890790
8085  1.695564 9.887167
8086  1.691941 9.883544
8087  1.691941 9.879921
8088  1.691941 9.876298
8089  1.691941 9.872675
8090  1.691941 9.869052
8091  1.691941 9.865429
8092  1.691941 9.861806
8093  1.691941 9.858183
8094  1.691941 9.854560
8095  1.691941 9.850937
8096  1.688318 9.847314
8097  1.688318 9.843691
8098  1.684695 9.840068
8099  1.684695 9.836445
8100  1.681072 9.832822
8101  1.681072 9.829199
8102  1.677449 9.825576
8103  1.677449 9.821953
8104  1.673826 9.818330
8105  1.673826 9.814707
8106  1.670203 9.811084
8107  1.670203 9.807461
8108  1.666580 9.803838
8109  1.662957 9.800215
8110  1.662957 9.796592
8111  1.662957 9.792969
8112  1.662957 9.789346
8113  1.662957 9.785723
8114  1.662957 9.782100
8115  1.662957 9.778477
8116  1.662957 9.774854
8117  1.662957 9.771231
8118  1.662957 9.767608
8119  1.662957 9.763985
8120  1.662957 9.760362
8121  1.662957 9.756739
8122  1.662957 9.753116
8123  1.662957 9.749493
8124  1.662957 9.745870
8125  1.662957 9.742247
8126  1.662957 9.738624
8127  1.662957 9.735001
8128  1.662957 9.731378
8129  1.662957 9.727755
8130  1.662957 9.724132
8131  1.662957 9.720509
8132  1.662957 9.716886
8133  1.662957 9.713263
8134  1.662957 9.709640
8135  1.662957 9.706017
8136  1.662957 9.702394
8137  1.659334 9.698771
8138  1.659334 9.695148
8139  1.659334 9.691525
8140  1.655711 9.687902
8141  1.655711 9.684279
8142  1.652088 9.680656
8143  1.652088 9.677033
8144  1.648465 9.673410
8145  1.648465 9.669787
8146  1.648465 9.666164
8147  1.648465 9.662541
8148  1.648465 9.658918
8149  1.652088 9.655295
8150  1.652088 9.651672
8151  1.655711 9.648049
8152  1.655711 9.644426
8153  1.659334 9.640803
8154  1.659334 9.637180
8155  1.662957 9.633557
8156  1.662957 9.629934
8157  1.662957 9.626311
8158  1.662957 9.622688
8159  1.662957 9.619065
8160  1.662957 9.615442
8161  1.662957 9.611819
8162  1.662957 9.608196
8163  1.662957 9.604573
8164  1.662957 9.600950
8165  1.662957 9.597327
8166  1.662957 9.593704
8167  1.662957 9.590081
8168  1.662957 9.586458
8169  1.662957 9.582835
8170  1.662957 9.579212
8171  1.662957 9.575589
8172  1.662957 9.571966
8173  1.662957 9.568343
8174  1.662957 9.564720
8175  1.662957 9.561097
8176  1.662957 9.557474
8177  1.662957 9.553851
8178  1.662957 9.550228
8179  1.662957 9.546605
8180  1.662957 9.542982
8181  1.659334 9.539359
8182  1.659334 9.535736
8183  1.655711 9.532113
8184  1.655711 9.528490
8185  1.652088 9.524867
8186  1.652088 9.521244
8187  1.648465 9.517621
8188  1.648465 9.513998
8189  1.644842 9.510375
8190  1.644842 9.506752
8191  1.644842 9.503129
8192  1.644842 9.499506
8193  1.644842 9.495883
8194  1.644842 9.492260
8195  1.644842 9.488637
8196  1.644842 9.485014
8197  1.648465 9.485014
8198  1.652088 9.481391
8199  1.652088 9.477768
8200  1.655711 9.474145
8201  1.655711 9.470522
8202  1.659334 9.466899
8203  1.659334 9.463276
8204  1.662957 9.459653
8205  1.662957 9.456030
8206  1.666580 9.452407
8207  1.666580 9.448784
8208  1.670203 9.445161
8209  1.670203 9.441538
8210  1.673826 9.437915
8211  1.673826 9.434292
8212  1.673826 9.430669
8213  1.673826 9.427046
8214  1.673826 9.423423
8215  1.673826 9.419800
8216  1.673826 9.416177
8217  1.673826 9.412554
8218  1.673826 9.408931
8219  1.673826 9.405308
8220  1.673826 9.401685
8221  1.673826 9.398062
8222  1.673826 9.394439
8223  1.673826 9.390816
8224  1.673826 9.387193
8225  1.673826 9.383570
8226  1.673826 9.379947
8227  1.673826 9.376324
8228  1.673826 9.372701
8229  1.673826 9.369078
8230  1.673826 9.365455
8231  1.673826 9.361832
8232  1.673826 9.358209
8233  1.673826 9.354586
8234  1.673826 9.350963
8235  1.670203 9.347340
8236  1.670203 9.343717
8237  1.666580 9.340094
8238  1.666580 9.336471
8239  1.666580 9.332848
8240  1.666580 9.329225
8241  1.662957 9.325602
8242  1.662957 9.321979
8243  1.662957 9.318356
8244  1.659334 9.314733
8245  1.659334 9.311110
8246  1.655711 9.307487
8247  1.655711 9.303864
8248  1.655711 9.300241
8249  1.655711 9.296618
8250  1.655711 9.292995
8251  1.655711 9.289372
8252  1.655711 9.285749
8253  1.655711 9.282126
8254  1.655711 9.278503
8255  1.655711 9.274880
8256  1.655711 9.271257
8257  1.655711 9.267634
8258  1.655711 9.264011
8259  1.655711 9.260388
8260  1.655711 9.256765
8261  1.655711 9.253142
8262  1.655711 9.249519
8263  1.655711 9.245896
8264  1.652088 9.242273
8265  1.652088 9.238650
8266  1.652088 9.235027
8267  1.648465 9.231404
8268  1.648465 9.227781
8269  1.648465 9.224158
8270  1.648465 9.220535
8271  1.648465 9.216912
8272  1.648465 9.213289
8273  1.648465 9.209666
8274  1.648465 9.206043
8275  1.648465 9.202420
8276  1.648465 9.198797
8277  1.648465 9.195174
8278  1.648465 9.191551
8279  1.648465 9.187928
8280  1.648465 9.184305
8281  1.648465 9.180682
8282  1.648465 9.177059
8283  1.644842 9.173436
8284  1.644842 9.169813
8285  1.644842 9.166190
8286  1.641219 9.162567
8287  1.641219 9.158944
8288  1.637596 9.155321
8289  1.637596 9.151698
8290  1.637596 9.148075
8291  1.637596 9.144452
8292  1.637596 9.140829
8293  1.637596 9.137206
8294  1.637596 9.133583
8295  1.641219 9.129960
8296  1.641219 9.126337
8297  1.644842 9.122714
8298  1.644842 9.119091
8299  1.644842 9.115468
8300  1.648465 9.111845
8301  1.648465 9.108222
8302  1.652088 9.104599
8303  1.652088 9.100976
8304  1.655711 9.097353
8305  1.655711 9.093730
8306  1.655711 9.090107
8307  1.655711 9.086484
8308  1.655711 9.082861
8309  1.655711 9.079238
8310  1.655711 9.075615
8311  1.655711 9.071992
8312  1.655711 9.068369
8313  1.655711 9.064746
8314  1.655711 9.061123
8315  1.655711 9.057500
8316  1.655711 9.053877
8317  1.655711 9.050254
8318  1.655711 9.046631
8319  1.655711 9.043008
8320  1.655711 9.039385
8321  1.655711 9.035762
8322  1.655711 9.032139
8323  1.655711 9.028516
8324  1.655711 9.024893
8325  1.655711 9.021270
8326  1.655711 9.017647
8327  1.655711 9.014024
8328  1.655711 9.010401
8329  1.655711 9.006778
8330  1.655711 9.003155
8331  1.655711 8.999532
8332  1.655711 8.995909
8333  1.655711 8.992286
8334  1.655711 8.988663
8335  1.652088 8.985040
8336  1.652088 8.981417
8337  1.648465 8.977794
8338  1.648465 8.974171
8339  1.644842 8.970548
8340  1.644842 8.966925
8341  1.641219 8.963302
8342  1.641219 8.959679
8343  1.637596 8.956056
8344  1.637596 8.952433
8345  1.637596 8.948810
8346  1.633973 8.945187
8347  1.633973 8.941564
8348  1.633973 8.937941
8349  1.633973 8.934318
8350  1.633973 8.930695
8351  1.633973 8.927072
8352  1.633973 8.923449
8353  1.630350 8.919826
8354  1.630350 8.916203
8355  1.630350 8.912580
8356  1.630350 8.908957
8357  1.630350 8.905334
8358  1.630350 8.901711
8359  1.630350 8.898088
8360  1.630350 8.894465
8361  1.630350 8.890842
8362  1.630350 8.887219
8363  1.630350 8.883596
8364  1.630350 8.879973
8365  1.630350 8.876350
8366  1.630350 8.872727
8367  1.630350 8.869104
8368  1.630350 8.865481
8369  1.630350 8.861858
8370  1.633973 8.858235
8371  1.633973 8.854612
8372  1.633973 8.850989
8373  1.633973 8.847366
8374  1.633973 8.843743
8375  1.633973 8.840120
8376  1.633973 8.836497
8377  1.633973 8.832874
8378  1.633973 8.829251
8379  1.633973 8.825628
8380  1.633973 8.822005
8381  1.633973 8.818382
8382  1.633973 8.814759
8383  1.637596 8.811136
8384  1.637596 8.807513
8385  1.641219 8.803890
8386  1.641219 8.800267
8387  1.641219 8.796644
8388  1.641219 8.793021
8389  1.641219 8.789398
8390  1.641219 8.785775
8391  1.641219 8.782152
8392  1.641219 8.778529
8393  1.641219 8.774906
8394  1.641219 8.771283
8395  1.641219 8.767660
8396  1.641219 8.764037
8397  1.641219 8.760414
8398  1.641219 8.756791
8399  1.641219 8.753168
8400  1.641219 8.749545
8401  1.641219 8.745922
8402  1.641219 8.742299
8403  1.641219 8.738676
8404  1.641219 8.735053
8405  1.641219 8.731430
8406  1.641219 8.727807
8407  1.641219 8.724184
8408  1.641219 8.720561
8409  1.641219 8.716938
8410  1.641219 8.713315
8411  1.641219 8.709692
8412  1.641219 8.706069
8413  1.641219 8.702446
8414  1.641219 8.698823
8415  1.641219 8.695200
8416  1.641219 8.691577
8417  1.641219 8.687954
8418  1.641219 8.684331
8419  1.641219 8.680708
8420  1.641219 8.677085
8421  1.641219 8.673462
8422  1.641219 8.669839
8423  1.641219 8.666216
8424  1.641219 8.662593
8425  1.641219 8.658970
8426  1.641219 8.655347
8427  1.637596 8.651724
8428  1.637596 8.648101
8429  1.633973 8.644478
8430  1.633973 8.640855
8431  1.630350 8.637232
8432  1.630350 8.633609
8433  1.626727 8.629986
8434  1.626727 8.626363
8435  1.623104 8.622740
8436  1.623104 8.619117
8437  1.619481 8.615494
8438  1.619481 8.611871
8439  1.619481 8.608248
8440  1.619481 8.604625
8441  1.619481 8.601002
8442  1.619481 8.597379
8443  1.615858 8.593756
8444  1.615858 8.590133
8445  1.615858 8.586510
8446  1.615858 8.582887
8447  1.615858 8.579264
8448  1.615858 8.575641
8449  1.615858 8.572018
8450  1.615858 8.568395
8451  1.615858 8.564772
8452  1.615858 8.561149
8453  1.615858 8.557526
8454  1.615858 8.553903
8455  1.615858 8.550280
8456  1.615858 8.546657
8457  1.615858 8.543034
8458  1.612235 8.539411
8459  1.612235 8.535788
8460  1.612235 8.532165
8461  1.608612 8.528542
8462  1.608612 8.524919
8463  1.604989 8.521296
8464  1.604989 8.517673
8465  1.601366 8.514050
8466  1.601366 8.510427
8467  1.601366 8.506804
8468  1.597743 8.503181
8469  1.597743 8.499558
8470  1.597743 8.495935
8471  1.597743 8.492312
8472  1.597743 8.488689
8473  1.597743 8.485066
8474  1.597743 8.481443
8475  1.597743 8.477820
8476  1.597743 8.474197
8477  1.597743 8.470574
8478  1.597743 8.466951
8479  1.597743 8.463328
8480  1.597743 8.459705
8481  1.597743 8.456082
8482  1.597743 8.452459
8483  1.597743 8.448836
8484  1.597743 8.445213
8485  1.597743 8.441590
8486  1.597743 8.437967
8487  1.597743 8.434344
8488  1.597743 8.430721
8489  1.597743 8.427098
8490  1.601366 8.423475
8491  1.601366 8.419852
8492  1.604989 8.416229
8493  1.604989 8.412606
8494  1.604989 8.408983
8495  1.604989 8.405360
8496  1.604989 8.401737
8497  1.604989 8.398114
8498  1.604989 8.394491
8499  1.604989 8.390868
8500  1.604989 8.387245
8501  1.604989 8.383622
8502  1.604989 8.379999
8503  1.604989 8.376376
8504  1.604989 8.372753
8505  1.604989 8.369130
8506  1.604989 8.365507
8507  1.604989 8.361884
8508  1.604989 8.358261
8509  1.604989 8.354638
8510  1.604989 8.351015
8511  1.604989 8.347392
8512  1.604989 8.343769
8513  1.604989 8.340146
8514  1.604989 8.336523
8515  1.601366 8.332900
8516  1.601366 8.329277
8517  1.597743 8.325654
8518  1.597743 8.322031
8519  1.594120 8.318408
8520  1.594120 8.314785
8521  1.590497 8.311162
8522  1.590497 8.307539
8523  1.586874 8.303916
8524  1.586874 8.300293
8525  1.586874 8.296670
8526  1.583251 8.293047
8527  1.583251 8.289424
8528  1.583251 8.285801
8529  1.583251 8.282178
8530  1.586874 8.278555
8531  1.586874 8.274932
8532  1.586874 8.271309
8533  1.590497 8.267686
8534  1.590497 8.264063
8535  1.594120 8.260440
8536  1.594120 8.256817
8537  1.594120 8.253194
8538  1.594120 8.249571
8539  1.594120 8.245948
8540  1.594120 8.242325
8541  1.594120 8.238702
8542  1.594120 8.235079
8543  1.594120 8.231456
8544  1.594120 8.227833
8545  1.594120 8.224210
8546  1.594120 8.220587
8547  1.594120 8.216964
8548  1.594120 8.213341
8549  1.594120 8.209718
8550  1.594120 8.206095
8551  1.594120 8.202472
8552  1.594120 8.198849
8553  1.594120 8.195226
8554  1.594120 8.191603
8555  1.594120 8.187980
8556  1.594120 8.184357
8557  1.594120 8.180734
8558  1.590497 8.177111
8559  1.590497 8.173488
8560  1.586874 8.169865
8561  1.586874 8.166242
8562  1.583251 8.162619
8563  1.583251 8.158996
8564  1.579628 8.155373
8565  1.579628 8.151750
8566  1.576005 8.148127
8567  1.576005 8.144504
8568  1.572382 8.140881
8569  1.572382 8.137258
8570  1.568759 8.133635
8571  1.565136 8.130012
8572  1.565136 8.126389
8573  1.561513 8.122766
8574  1.561513 8.119143
8575  1.561513 8.115520
8576  1.561513 8.111897
8577  1.565136 8.108274
8578  1.565136 8.104651
8579  1.565136 8.101028
8580  1.565136 8.097405
8581  1.568759 8.093782
8582  1.568759 8.090159
8583  1.568759 8.086536
8584  1.568759 8.082913
8585  1.572382 8.079290
8586  1.572382 8.075667
8587  1.576005 8.072044
8588  1.576005 8.068421
8589  1.579628 8.064798
8590  1.579628 8.061175
8591  1.583251 8.057552
8592  1.583251 8.053929
8593  1.583251 8.050306
8594  1.583251 8.046683
8595  1.583251 8.043060
8596  1.583251 8.039437
8597  1.583251 8.035814
8598  1.583251 8.032191
8599  1.583251 8.028568
8600  1.583251 8.024945
8601  1.583251 8.021322
8602  1.583251 8.017699
8603  1.583251 8.014076
8604  1.583251 8.010453
8605  1.583251 8.006830
8606  1.583251 8.003207
8607  1.583251 7.999584
8608  1.583251 7.995961
8609  1.583251 7.992338
8610  1.583251 7.988715
8611  1.583251 7.985092
8612  1.583251 7.981469
8613  1.583251 7.977846
8614  1.583251 7.974223
8615  1.583251 7.970600
8616  1.579628 7.966977
8617  1.579628 7.963354
8618  1.579628 7.959731
8619  1.579628 7.956108
8620  1.579628 7.952485
8621  1.579628 7.948862
8622  1.579628 7.945239
8623  1.579628 7.941616
8624  1.579628 7.937993
8625  1.579628 7.934370
8626  1.579628 7.930747
8627  1.579628 7.927124
8628  1.579628 7.923501
8629  1.579628 7.919878
8630  1.579628 7.916255
8631  1.579628 7.912632
8632  1.579628 7.909009
8633  1.579628 7.905386
8634  1.579628 7.901763
8635  1.579628 7.898140
8636  1.576005 7.894517
8637  1.576005 7.890894
8638  1.576005 7.887271
8639  1.572382 7.883648
8640  1.572382 7.880025
8641  1.568759 7.876402
8642  1.568759 7.872779
8643  1.568759 7.869156
8644  1.572382 7.865533
8645  1.572382 7.861910
8646  1.572382 7.858287
8647  1.572382 7.854664
8648  1.572382 7.851041
8649  1.572382 7.847418
8650  1.572382 7.843795
8651  1.572382 7.840172
8652  1.572382 7.836549
8653  1.572382 7.832926
8654  1.572382 7.829303
8655  1.572382 7.825680
8656  1.572382 7.822057
8657  1.572382 7.818434
8658  1.572382 7.814811
8659  1.572382 7.811188
8660  1.572382 7.807565
8661  1.572382 7.803942
8662  1.572382 7.800319
8663  1.572382 7.796696
8664  1.572382 7.793073
8665  1.572382 7.789450
8666  1.572382 7.785827
8667  1.568759 7.782204
8668  1.568759 7.778581
8669  1.565136 7.774958
8670  1.565136 7.771335
8671  1.561513 7.767712
8672  1.561513 7.764089
8673  1.557890 7.760466
8674  1.557890 7.756843
8675  1.554267 7.753220
8676  1.554267 7.749597
8677  1.550644 7.745974
8678  1.550644 7.742351
8679  1.550644 7.738728
8680  1.547021 7.735105
8681  1.547021 7.731482
8682  1.547021 7.727859
8683  1.547021 7.724236
8684  1.547021 7.720613
8685  1.547021 7.716990
8686  1.547021 7.713367
8687  1.547021 7.709744
8688  1.547021 7.706121
8689  1.547021 7.702498
8690  1.547021 7.698875
8691  1.547021 7.695252
8692  1.547021 7.691629
8693  1.547021 7.688006
8694  1.547021 7.684383
8695  1.547021 7.680760
8696  1.547021 7.677137
8697  1.547021 7.673514
8698  1.547021 7.669891
8699  1.547021 7.666268
8700  1.547021 7.662645
8701  1.547021 7.659022
8702  1.547021 7.655399
8703  1.547021 7.651776
8704  1.547021 7.648153
8705  1.547021 7.644530
8706  1.547021 7.640907
8707  1.547021 7.637284
8708  1.547021 7.633661
8709  1.547021 7.630038
8710  1.550644 7.626415
8711  1.550644 7.622792
8712  1.554267 7.619169
8713  1.554267 7.615546
8714  1.557890 7.611923
8715  1.557890 7.608300
8716  1.557890 7.604677
8717  1.557890 7.601054
8718  1.557890 7.597431
8719  1.557890 7.593808
8720  1.557890 7.590185
8721  1.557890 7.586562
8722  1.557890 7.582939
8723  1.557890 7.579316
8724  1.557890 7.575693
8725  1.557890 7.572070
8726  1.557890 7.568447
8727  1.557890 7.564824
8728  1.557890 7.561201
8729  1.557890 7.557578
8730  1.557890 7.553955
8731  1.557890 7.550332
8732  1.557890 7.546709
8733  1.557890 7.543086
8734  1.557890 7.539463
8735  1.557890 7.535840
8736  1.557890 7.532217
8737  1.557890 7.528594
8738  1.554267 7.524971
8739  1.554267 7.521348
8740  1.554267 7.517725
8741  1.554267 7.514102
8742  1.554267 7.510479
8743  1.554267 7.506856
8744  1.554267 7.503233
8745  1.550644 7.499610
8746  1.550644 7.495987
8747  1.547021 7.492364
8748  1.547021 7.488741
8749  1.543398 7.485118
8750  1.543398 7.481495
8751  1.539775 7.477872
8752  1.539775 7.474249
8753  1.536152 7.470626
8754  1.536152 7.467003
8755  1.532529 7.463380
8756  1.532529 7.459757
8757  1.528906 7.456134
8758  1.528906 7.452511
8759  1.528906 7.448888
8760  1.528906 7.445265
8761  1.528906 7.441642
8762  1.528906 7.438019
8763  1.528906 7.434396
8764  1.528906 7.430773
8765  1.528906 7.427150
8766  1.528906 7.423527
8767  1.528906 7.419904
8768  1.528906 7.416281
8769  1.528906 7.412658
8770  1.528906 7.409035
8771  1.528906 7.405412
8772  1.528906 7.401789
8773  1.528906 7.398166
8774  1.528906 7.394543
8775  1.528906 7.390920
8776  1.528906 7.387297
8777  1.528906 7.383674
8778  1.528906 7.380051
8779  1.528906 7.376428
8780  1.528906 7.372805
8781  1.528906 7.369182
8782  1.528906 7.365559
8783  1.525283 7.361936
8784  1.525283 7.358313
8785  1.521660 7.354690
8786  1.521660 7.351067
8787  1.521660 7.347444
8788  1.521660 7.343821
8789  1.521660 7.340198
8790  1.521660 7.336575
8791  1.521660 7.332952
8792  1.521660 7.329329
8793  1.521660 7.325706
8794  1.521660 7.322083
8795  1.521660 7.318460
8796  1.521660 7.314837
8797  1.521660 7.311214
8798  1.521660 7.307591
8799  1.518037 7.303968
8800  1.518037 7.300345
8801  1.514414 7.296722
8802  1.514414 7.293099
8803  1.510791 7.289476
8804  1.510791 7.285853
8805  1.507168 7.282230
8806  1.507168 7.278607
8807  1.503545 7.274984
8808  1.503545 7.271361
8809  1.499922 7.267738
8810  1.499922 7.264115
8811  1.496299 7.260492
8812  1.496299 7.256869
8813  1.496299 7.253246
8814  1.492676 7.249623
8815  1.492676 7.246000
8816  1.489053 7.242377
8817  1.489053 7.238754
8818  1.489053 7.235131
8819  1.489053 7.231508
8820  1.489053 7.227885
8821  1.489053 7.224262
8822  1.489053 7.220639
8823  1.489053 7.217016
8824  1.489053 7.213393
8825  1.489053 7.209770
8826  1.489053 7.206147
8827  1.485430 7.202524
8828  1.485430 7.198901
8829  1.481807 7.195278
8830  1.481807 7.191655
8831  1.478184 7.188032
8832  1.478184 7.184409
8833  1.474561 7.180786
8834  1.474561 7.177163
8835  1.470938 7.173540
8836  1.470938 7.169917
8837  1.467315 7.166294
8838  1.467315 7.162671
8839  1.463692 7.159048
8840  1.463692 7.155425
8841  1.463692 7.151802
8842  1.463692 7.148179
8843  1.460069 7.144556
8844  1.460069 7.140933
8845  1.460069 7.137310
8846  1.460069 7.133687
8847  1.456446 7.130064
8848  1.456446 7.126441
8849  1.456446 7.122818
8850  1.460069 7.119195
8851  1.460069 7.115572
8852  1.463692 7.111949
8853  1.463692 7.108326
8854  1.463692 7.104703
8855  1.463692 7.101080
8856  1.463692 7.097457
8857  1.463692 7.093834
8858  1.463692 7.090211
8859  1.463692 7.086588
8860  1.463692 7.082965
8861  1.463692 7.079342
8862  1.463692 7.075719
8863  1.463692 7.072096
8864  1.463692 7.068473
8865  1.463692 7.064850
8866  1.463692 7.061227
8867  1.463692 7.057604
8868  1.463692 7.053981
8869  1.463692 7.050358
8870  1.463692 7.046735
8871  1.463692 7.043112
8872  1.463692 7.039489
8873  1.463692 7.035866
8874  1.463692 7.032243
8875  1.463692 7.028620
8876  1.463692 7.024997
8877  1.460069 7.021374
8878  1.460069 7.017751
8879  1.456446 7.014128
8880  1.456446 7.010505
8881  1.456446 7.006882
8882  1.456446 7.003259
8883  1.456446 6.999636
8884  1.452823 6.996013
8885  1.452823 6.992390
8886  1.452823 6.988767
8887  1.452823 6.985144
8888  1.452823 6.981521
8889  1.452823 6.977898
8890  1.449200 6.974275
8891  1.449200 6.970652
8892  1.445577 6.967029
8893  1.445577 6.963406
8894  1.441954 6.959783
8895  1.441954 6.956160
8896  1.438331 6.952537
8897  1.438331 6.948914
8898  1.434708 6.945291
8899  1.434708 6.941668
8900  1.431085 6.938045
8901  1.431085 6.934422
8902  1.427462 6.930799
8903  1.427462 6.927176
8904  1.423839 6.923553
8905  1.423839 6.919930
8906  1.420216 6.916307
8907  1.420216 6.912684
8908  1.416593 6.909061
8909  1.416593 6.905438
8910  1.412970 6.901815
8911  1.409347 6.898192
8912  1.405724 6.894569
8913  1.402101 6.894569
8914  1.398478 6.890946
8915  1.398478 6.887323
8916  1.394855 6.883700
8917  1.391232 6.880077
8918  1.391232 6.876454
8919  1.391232 6.872831
8920  1.391232 6.869208
8921  1.391232 6.865585
8922  1.391232 6.861962
8923  1.391232 6.858339
8924  1.391232 6.854716
8925  1.391232 6.851093
8926  1.391232 6.847470
8927  1.391232 6.843847
8928  1.394855 6.840224
8929  1.394855 6.836601
8930  1.398478 6.832978
8931  1.398478 6.829355
8932  1.402101 6.825732
8933  1.402101 6.822109
8934  1.405724 6.818486
8935  1.405724 6.814863
8936  1.405724 6.811240
8937  1.405724 6.807617
8938  1.405724 6.803994
8939  1.405724 6.800371
8940  1.405724 6.796748
8941  1.405724 6.793125
8942  1.405724 6.789502
8943  1.405724 6.785879
8944  1.405724 6.782256
8945  1.405724 6.778633
8946  1.405724 6.775010
8947  1.405724 6.771387
8948  1.405724 6.767764
8949  1.405724 6.764141
8950  1.405724 6.760518
8951  1.405724 6.756895
8952  1.405724 6.753272
8953  1.405724 6.749649
8954  1.405724 6.746026
8955  1.405724 6.742403
8956  1.405724 6.738780
8957  1.405724 6.735157
8958  1.405724 6.731534
8959  1.405724 6.727911
8960  1.402101 6.724288
8961  1.402101 6.720665
8962  1.402101 6.717042
8963  1.402101 6.713419
8964  1.402101 6.709796
8965  1.402101 6.706173
8966  1.402101 6.702550
8967  1.402101 6.698927
8968  1.402101 6.695304
8969  1.402101 6.691681
8970  1.402101 6.688058
8971  1.402101 6.684435
8972  1.402101 6.680812
8973  1.402101 6.677189
8974  1.402101 6.673566
8975  1.402101 6.669943
8976  1.402101 6.666320
8977  1.402101 6.662697
8978  1.402101 6.659074
8979  1.402101 6.655451
8980  1.402101 6.651828
8981  1.402101 6.648205
8982  1.402101 6.644582
8983  1.402101 6.640959
8984  1.402101 6.637336
8985  1.402101 6.633713
8986  1.402101 6.630090
8987  1.398478 6.626467
8988  1.398478 6.622844
8989  1.394855 6.619221
8990  1.394855 6.615598
8991  1.394855 6.611975
8992  1.394855 6.608352
8993  1.394855 6.604729
8994  1.394855 6.601106
8995  1.394855 6.597483
8996  1.394855 6.593860
8997  1.394855 6.590237
8998  1.394855 6.586614
8999  1.394855 6.582991
9000  1.394855 6.579368
9001  1.398478 6.575745
9002  1.398478 6.572122
9003  1.398478 6.568499
9004  1.398478 6.564876
9005  1.398478 6.561253
9006  1.398478 6.557630
9007  1.398478 6.554007
9008  1.398478 6.550384
9009  1.398478 6.546761
9010  1.398478 6.543138
9011  1.398478 6.539515
9012  1.398478 6.535892
9013  1.398478 6.532269
9014  1.398478 6.528646
9015  1.398478 6.525023
9016  1.398478 6.521400
9017  1.398478 6.517777
9018  1.398478 6.514154
9019  1.398478 6.510531
9020  1.398478 6.506908
9021  1.398478 6.503285
9022  1.398478 6.499662
9023  1.398478 6.496039
9024  1.394855 6.492416
9025  1.394855 6.488793
9026  1.391232 6.485170
9027  1.391232 6.481547
9028  1.387609 6.477924
9029  1.387609 6.474301
9030  1.383986 6.470678
9031  1.383986 6.467055
9032  1.380363 6.463432
9033  1.380363 6.459809
9034  1.376740 6.456186
9035  1.376740 6.452563
9036  1.373117 6.448940
9037  1.373117 6.445317
9038  1.373117 6.441694
9039  1.369494 6.438071
9040  1.369494 6.434448
9041  1.369494 6.430825
9042  1.369494 6.427202
9043  1.369494 6.423579
9044  1.369494 6.419956
9045  1.369494 6.416333
9046  1.369494 6.412710
9047  1.369494 6.409087
9048  1.369494 6.405464
9049  1.373117 6.401841
9050  1.373117 6.398218
9051  1.373117 6.394595
9052  1.373117 6.390972
9053  1.373117 6.387349
9054  1.373117 6.383726
9055  1.373117 6.380103
9056  1.373117 6.376480
9057  1.373117 6.372857
9058  1.373117 6.369234
9059  1.373117 6.365611
9060  1.373117 6.361988
9061  1.373117 6.358365
9062  1.373117 6.354742
9063  1.373117 6.351119
9064  1.373117 6.347496
9065  1.373117 6.343873
9066  1.373117 6.340250
9067  1.373117 6.336627
9068  1.373117 6.333004
9069  1.373117 6.329381
9070  1.373117 6.325758
9071  1.373117 6.322135
9072  1.373117 6.318512
9073  1.369494 6.314889
9074  1.369494 6.311266
9075  1.365871 6.307643
9076  1.365871 6.304020
9077  1.362248 6.300397
9078  1.362248 6.296774
9079  1.358625 6.293151
9080  1.358625 6.289528
9081  1.355002 6.285905
9082  1.355002 6.282282
9083  1.351379 6.278659
9084  1.351379 6.275036
9085  1.347756 6.271413
9086  1.344133 6.267790
9087  1.340510 6.264167
9088  1.340510 6.260544
9089  1.336887 6.256921
9090  1.336887 6.253298
9091  1.333264 6.249675
9092  1.333264 6.246052
9093  1.333264 6.242429
9094  1.333264 6.238806
9095  1.333264 6.235183
9096  1.333264 6.231560
9097  1.329641 6.227937
9098  1.329641 6.224314
9099  1.329641 6.220691
9100  1.326018 6.217068
9101  1.326018 6.213445
9102  1.322395 6.209822
9103  1.322395 6.206199
9104  1.318772 6.202576
9105  1.318772 6.198953
9106  1.318772 6.195330
9107  1.318772 6.191707
9108  1.318772 6.188084
9109  1.318772 6.184461
9110  1.318772 6.180838
9111  1.318772 6.177215
9112  1.318772 6.173592
9113  1.318772 6.169969
9114  1.318772 6.166346
9115  1.318772 6.162723
9116  1.318772 6.159100
9117  1.318772 6.155477
9118  1.318772 6.151854
9119  1.318772 6.148231
9120  1.318772 6.144608
9121  1.318772 6.140985
9122  1.318772 6.137362
9123  1.318772 6.133739
9124  1.318772 6.130116
9125  1.318772 6.126493
9126  1.318772 6.122870
9127  1.318772 6.119247
9128  1.318772 6.115624
9129  1.318772 6.112001
9130  1.318772 6.108378
9131  1.318772 6.104755
9132  1.318772 6.101132
9133  1.318772 6.097509
9134  1.318772 6.093886
9135  1.318772 6.090263
9136  1.315149 6.086640
9137  1.315149 6.083017
9138  1.311526 6.079394
9139  1.311526 6.075771
9140  1.307903 6.072148
9141  1.307903 6.068525
9142  1.307903 6.064902
9143  1.307903 6.061279
9144  1.307903 6.057656
9145  1.307903 6.054033
9146  1.307903 6.050410
9147  1.307903 6.046787
9148  1.307903 6.043164
9149  1.304280 6.039541
9150  1.304280 6.035918
9151  1.300657 6.032295
9152  1.300657 6.028672
9153  1.297034 6.025049
9154  1.297034 6.021426
9155  1.293411 6.017803
9156  1.293411 6.014180
9157  1.289788 6.010557
9158  1.289788 6.006934
9159  1.286165 6.003311
9160  1.286165 5.999688
9161  1.282542 5.996065
9162  1.278919 5.992442
9163  1.275296 5.988819
9164  1.275296 5.985196
9165  1.275296 5.981573
9166  1.271673 5.977950
9167  1.271673 5.974327
9168  1.271673 5.970704
9169  1.271673 5.967081
9170  1.271673 5.963458
9171  1.271673 5.959835
9172  1.275296 5.956212
9173  1.275296 5.952589
9174  1.278919 5.948966
9175  1.278919 5.945343
9176  1.282542 5.941720
9177  1.282542 5.938097
9178  1.286165 5.934474
9179  1.286165 5.930851
9180  1.289788 5.927228
9181  1.289788 5.923605
9182  1.289788 5.919982
9183  1.289788 5.916359
9184  1.289788 5.912736
9185  1.289788 5.909113
9186  1.289788 5.905490
9187  1.289788 5.901867
9188  1.289788 5.898244
9189  1.289788 5.894621
9190  1.289788 5.890998
9191  1.289788 5.887375
9192  1.289788 5.883752
9193  1.289788 5.880129
9194  1.289788 5.876506
9195  1.289788 5.872883
9196  1.289788 5.869260
9197  1.289788 5.865637
9198  1.289788 5.862014
9199  1.289788 5.858391
9200  1.289788 5.854768
9201  1.289788 5.851145
9202  1.289788 5.847522
9203  1.289788 5.843899
9204  1.289788 5.840276
9205  1.289788 5.836653
9206  1.289788 5.833030
9207  1.289788 5.829407
9208  1.289788 5.825784
9209  1.286165 5.822161
9210  1.286165 5.818538
9211  1.282542 5.814915
9212  1.282542 5.811292
9213  1.278919 5.807669
9214  1.278919 5.804046
9215  1.275296 5.800423
9216  1.275296 5.796800
9217  1.271673 5.793177
9218  1.271673 5.789554
9219  1.268050 5.785931
9220  1.268050 5.782308
9221  1.264427 5.778685
9222  1.260804 5.775062
9223  1.257181 5.771439
9224  1.253558 5.767816
9225  1.249935 5.764193
9226  1.246312 5.760570
9227  1.242689 5.756947
9228  1.239066 5.756947
9229  1.235443 5.753324
9230  1.231820 5.749701
9231  1.231820 5.746078
9232  1.228197 5.742455
9233  1.228197 5.738832
9234  1.228197 5.735209
9235  1.228197 5.731586
9236  1.228197 5.727963
9237  1.228197 5.724340
9238  1.228197 5.720717
9239  1.228197 5.717094
9240  1.228197 5.713471
9241  1.228197 5.709848
9242  1.228197 5.706225
9243  1.228197 5.702602
9244  1.228197 5.698979
9245  1.228197 5.695356
9246  1.228197 5.691733
9247  1.228197 5.688110
9248  1.228197 5.684487
9249  1.228197 5.680864
9250  1.228197 5.677241
9251  1.228197 5.673618
9252  1.228197 5.669995
9253  1.228197 5.666372
9254  1.228197 5.662749
9255  1.228197 5.659126
9256  1.228197 5.655503
9257  1.228197 5.651880
9258  1.228197 5.648257
9259  1.228197 5.644634
9260  1.228197 5.641011
9261  1.228197 5.637388
9262  1.228197 5.633765
9263  1.228197 5.630142
9264  1.228197 5.626519
9265  1.228197 5.622896
9266  1.228197 5.619273
9267  1.228197 5.615650
9268  1.228197 5.612027
9269  1.228197 5.608404
9270  1.228197 5.604781
9271  1.228197 5.601158
9272  1.228197 5.597535
9273  1.228197 5.593912
9274  1.224574 5.590289
9275  1.224574 5.586666
9276  1.224574 5.583043
9277  1.224574 5.579420
9278  1.224574 5.575797
9279  1.224574 5.572174
9280  1.224574 5.568551
9281  1.224574 5.564928
9282  1.224574 5.561305
9283  1.224574 5.557682
9284  1.224574 5.554059
9285  1.220951 5.550436
9286  1.220951 5.546813
9287  1.220951 5.543190
9288  1.217328 5.539567
9289  1.217328 5.535944
9290  1.217328 5.532321
9291  1.217328 5.528698
9292  1.217328 5.525075
9293  1.217328 5.521452
9294  1.217328 5.517829
9295  1.217328 5.514206
9296  1.217328 5.510583
9297  1.217328 5.506960
9298  1.217328 5.503337
9299  1.217328 5.499714
9300  1.217328 5.496091
9301  1.217328 5.492468
9302  1.217328 5.488845
9303  1.217328 5.485222
9304  1.217328 5.481599
