# Supplementary material for: Statistical Mapping of Maize Bundle Intensity at the Stem Scale Using Spatial Normalisation of Replicated Images
Source: PLoS One. 2014 Mar 12;9(3):e90673. doi: 10.1371/journal.pone.0090673 (PMC3951278; doi:10.1371/journal.pone.0090673)
Supplement: File S2 — Data files containing bundle positions and slice contours. (ZIP) [file pone.0090673.s002.zip › data/macro/tables/contoursMm/s03aCntMm.txt]

name   x   y
    1 0.003623 6.963406
    2 0.007246 6.963406
    3 0.010869 6.963406
    4 0.014492 6.963406
    5 0.018115 6.963406
    6 0.021738 6.963406
    7 0.025361 6.963406
    8 0.028984 6.963406
    9 0.032607 6.963406
   10 0.036230 6.963406
   11 0.039853 6.963406
   12 0.043476 6.963406
   13 0.047099 6.959783
   14 0.050722 6.959783
   15 0.054345 6.956160
   16 0.057968 6.956160
   17 0.061591 6.952537
   18 0.065214 6.952537
   19 0.068837 6.948914
   20 0.072460 6.948914
   21 0.076083 6.945291
   22 0.079706 6.945291
   23 0.083329 6.941668
   24 0.086952 6.941668
   25 0.090575 6.938045
   26 0.090575 6.934422
   27 0.094198 6.930799
   28 0.097821 6.927176
   29 0.097821 6.923553
   30 0.101444 6.919930
   31 0.105067 6.916307
   32 0.105067 6.912684
   33 0.108690 6.909061
   34 0.108690 6.905438
   35 0.112313 6.901815
   36 0.112313 6.898192
   37 0.115936 6.894569
   38 0.115936 6.890946
   39 0.119559 6.887323
   40 0.119559 6.883700
   41 0.123182 6.880077
   42 0.123182 6.876454
   43 0.126805 6.872831
   44 0.126805 6.869208
   45 0.130428 6.865585
   46 0.130428 6.861962
   47 0.130428 6.858339
   48 0.130428 6.854716
   49 0.130428 6.851093
   50 0.130428 6.847470
   51 0.130428 6.843847
   52 0.130428 6.840224
   53 0.130428 6.836601
   54 0.130428 6.832978
   55 0.130428 6.829355
   56 0.130428 6.825732
   57 0.130428 6.822109
   58 0.130428 6.818486
   59 0.130428 6.814863
   60 0.130428 6.811240
   61 0.134051 6.807617
   62 0.134051 6.803994
   63 0.134051 6.800371
   64 0.134051 6.796748
   65 0.134051 6.793125
   66 0.134051 6.789502
   67 0.134051 6.785879
   68 0.134051 6.782256
   69 0.137674 6.778633
   70 0.137674 6.775010
   71 0.141297 6.771387
   72 0.141297 6.767764
   73 0.144920 6.764141
   74 0.144920 6.760518
   75 0.148543 6.756895
   76 0.148543 6.753272
   77 0.152166 6.749649
   78 0.152166 6.746026
   79 0.155789 6.742403
   80 0.155789 6.738780
   81 0.159412 6.735157
   82 0.159412 6.731534
   83 0.159412 6.727911
   84 0.159412 6.724288
   85 0.159412 6.720665
   86 0.159412 6.717042
   87 0.159412 6.713419
   88 0.163035 6.709796
   89 0.163035 6.706173
   90 0.166658 6.702550
   91 0.166658 6.698927
   92 0.170281 6.695304
   93 0.170281 6.691681
   94 0.173904 6.688058
   95 0.173904 6.684435
   96 0.177527 6.680812
   97 0.177527 6.677189
   98 0.181150 6.673566
   99 0.181150 6.669943
  100 0.184773 6.666320
  101 0.184773 6.662697
  102 0.184773 6.659074
  103 0.184773 6.655451
  104 0.184773 6.651828
  105 0.184773 6.648205
  106 0.184773 6.644582
  107 0.184773 6.640959
  108 0.184773 6.637336
  109 0.184773 6.633713
  110 0.184773 6.630090
  111 0.184773 6.626467
  112 0.184773 6.622844
  113 0.184773 6.619221
  114 0.184773 6.615598
  115 0.184773 6.611975
  116 0.184773 6.608352
  117 0.184773 6.604729
  118 0.184773 6.601106
  119 0.184773 6.597483
  120 0.184773 6.593860
  121 0.184773 6.590237
  122 0.184773 6.586614
  123 0.184773 6.582991
  124 0.184773 6.579368
  125 0.181150 6.575745
  126 0.181150 6.572122
  127 0.181150 6.568499
  128 0.181150 6.564876
  129 0.181150 6.561253
  130 0.177527 6.557630
  131 0.177527 6.554007
  132 0.177527 6.550384
  133 0.173904 6.546761
  134 0.177527 6.543138
  135 0.177527 6.539515
  136 0.181150 6.535892
  137 0.181150 6.532269
  138 0.184773 6.528646
  139 0.184773 6.525023
  140 0.188396 6.521400
  141 0.188396 6.517777
  142 0.188396 6.514154
  143 0.188396 6.510531
  144 0.188396 6.506908
  145 0.188396 6.503285
  146 0.188396 6.499662
  147 0.188396 6.496039
  148 0.188396 6.492416
  149 0.188396 6.488793
  150 0.188396 6.485170
  151 0.188396 6.481547
  152 0.188396 6.477924
  153 0.188396 6.474301
  154 0.188396 6.470678
  155 0.188396 6.467055
  156 0.188396 6.463432
  157 0.188396 6.459809
  158 0.188396 6.456186
  159 0.188396 6.452563
  160 0.188396 6.448940
  161 0.188396 6.445317
  162 0.188396 6.441694
  163 0.188396 6.438071
  164 0.188396 6.434448
  165 0.192019 6.430825
  166 0.192019 6.427202
  167 0.195642 6.423579
  168 0.195642 6.419956
  169 0.199265 6.416333
  170 0.199265 6.412710
  171 0.202888 6.409087
  172 0.202888 6.405464
  173 0.202888 6.401841
  174 0.202888 6.398218
  175 0.202888 6.394595
  176 0.202888 6.390972
  177 0.202888 6.387349
  178 0.202888 6.383726
  179 0.202888 6.380103
  180 0.202888 6.376480
  181 0.202888 6.372857
  182 0.202888 6.369234
  183 0.202888 6.365611
  184 0.202888 6.361988
  185 0.202888 6.358365
  186 0.206511 6.354742
  187 0.206511 6.351119
  188 0.206511 6.347496
  189 0.206511 6.343873
  190 0.210134 6.340250
  191 0.210134 6.336627
  192 0.213757 6.333004
  193 0.213757 6.329381
  194 0.217380 6.325758
  195 0.217380 6.322135
  196 0.221003 6.318512
  197 0.221003 6.314889
  198 0.224626 6.311266
  199 0.224626 6.307643
  200 0.224626 6.304020
  201 0.224626 6.300397
  202 0.224626 6.296774
  203 0.224626 6.293151
  204 0.224626 6.289528
  205 0.224626 6.285905
  206 0.224626 6.282282
  207 0.224626 6.278659
  208 0.224626 6.275036
  209 0.224626 6.271413
  210 0.228249 6.267790
  211 0.228249 6.264167
  212 0.231872 6.260544
  213 0.231872 6.256921
  214 0.235495 6.253298
  215 0.235495 6.249675
  216 0.239118 6.246052
  217 0.239118 6.242429
  218 0.242741 6.238806
  219 0.242741 6.235183
  220 0.246364 6.231560
  221 0.246364 6.227937
  222 0.246364 6.224314
  223 0.246364 6.220691
  224 0.246364 6.217068
  225 0.246364 6.213445
  226 0.246364 6.209822
  227 0.246364 6.206199
  228 0.246364 6.202576
  229 0.246364 6.198953
  230 0.246364 6.195330
  231 0.246364 6.191707
  232 0.246364 6.188084
  233 0.246364 6.184461
  234 0.246364 6.180838
  235 0.246364 6.177215
  236 0.249987 6.173592
  237 0.249987 6.169969
  238 0.253610 6.166346
  239 0.253610 6.162723
  240 0.253610 6.159100
  241 0.253610 6.155477
  242 0.253610 6.151854
  243 0.253610 6.148231
  244 0.253610 6.144608
  245 0.253610 6.140985
  246 0.253610 6.137362
  247 0.253610 6.133739
  248 0.253610 6.130116
  249 0.253610 6.126493
  250 0.253610 6.122870
  251 0.253610 6.119247
  252 0.253610 6.115624
  253 0.253610 6.112001
  254 0.253610 6.108378
  255 0.253610 6.104755
  256 0.253610 6.101132
  257 0.253610 6.097509
  258 0.253610 6.093886
  259 0.253610 6.090263
  260 0.253610 6.086640
  261 0.253610 6.083017
  262 0.253610 6.079394
  263 0.253610 6.075771
  264 0.253610 6.072148
  265 0.253610 6.068525
  266 0.253610 6.064902
  267 0.253610 6.061279
  268 0.253610 6.057656
  269 0.253610 6.054033
  270 0.253610 6.050410
  271 0.253610 6.046787
  272 0.253610 6.043164
  273 0.253610 6.039541
  274 0.253610 6.035918
  275 0.249987 6.032295
  276 0.249987 6.028672
  277 0.246364 6.025049
  278 0.246364 6.021426
  279 0.242741 6.017803
  280 0.242741 6.014180
  281 0.239118 6.010557
  282 0.239118 6.006934
  283 0.235495 6.003311
  284 0.235495 5.999688
  285 0.239118 5.996065
  286 0.239118 5.992442
  287 0.242741 5.988819
  288 0.242741 5.985196
  289 0.246364 5.981573
  290 0.246364 5.977950
  291 0.249987 5.974327
  292 0.249987 5.970704
  293 0.253610 5.967081
  294 0.253610 5.963458
  295 0.257233 5.959835
  296 0.257233 5.956212
  297 0.257233 5.952589
  298 0.257233 5.948966
  299 0.257233 5.945343
  300 0.257233 5.941720
  301 0.260856 5.938097
  302 0.260856 5.934474
  303 0.264479 5.930851
  304 0.264479 5.927228
  305 0.268102 5.923605
  306 0.268102 5.919982
  307 0.268102 5.916359
  308 0.271725 5.912736
  309 0.271725 5.909113
  310 0.271725 5.905490
  311 0.271725 5.901867
  312 0.271725 5.898244
  313 0.271725 5.894621
  314 0.271725 5.890998
  315 0.271725 5.887375
  316 0.275348 5.883752
  317 0.275348 5.880129
  318 0.278971 5.876506
  319 0.278971 5.872883
  320 0.282594 5.869260
  321 0.282594 5.865637
  322 0.286217 5.862014
  323 0.286217 5.858391
  324 0.289840 5.854768
  325 0.289840 5.851145
  326 0.289840 5.847522
  327 0.289840 5.843899
  328 0.289840 5.840276
  329 0.289840 5.836653
  330 0.289840 5.833030
  331 0.289840 5.829407
  332 0.289840 5.825784
  333 0.289840 5.822161
  334 0.289840 5.818538
  335 0.289840 5.814915
  336 0.289840 5.811292
  337 0.289840 5.807669
  338 0.289840 5.804046
  339 0.289840 5.800423
  340 0.289840 5.796800
  341 0.289840 5.793177
  342 0.289840 5.789554
  343 0.289840 5.785931
  344 0.289840 5.782308
  345 0.289840 5.778685
  346 0.293463 5.775062
  347 0.293463 5.771439
  348 0.293463 5.767816
  349 0.293463 5.764193
  350 0.297086 5.760570
  351 0.297086 5.756947
  352 0.297086 5.753324
  353 0.297086 5.749701
  354 0.297086 5.746078
  355 0.297086 5.742455
  356 0.297086 5.738832
  357 0.297086 5.735209
  358 0.297086 5.731586
  359 0.297086 5.727963
  360 0.297086 5.724340
  361 0.297086 5.720717
  362 0.297086 5.717094
  363 0.297086 5.713471
  364 0.297086 5.709848
  365 0.297086 5.706225
  366 0.297086 5.702602
  367 0.297086 5.698979
  368 0.297086 5.695356
  369 0.297086 5.691733
  370 0.297086 5.688110
  371 0.297086 5.684487
  372 0.297086 5.680864
  373 0.297086 5.677241
  374 0.297086 5.673618
  375 0.297086 5.669995
  376 0.297086 5.666372
  377 0.297086 5.662749
  378 0.297086 5.659126
  379 0.297086 5.655503
  380 0.297086 5.651880
  381 0.300709 5.648257
  382 0.300709 5.644634
  383 0.304332 5.641011
  384 0.304332 5.637388
  385 0.304332 5.633765
  386 0.304332 5.630142
  387 0.304332 5.626519
  388 0.304332 5.622896
  389 0.304332 5.619273
  390 0.304332 5.615650
  391 0.304332 5.612027
  392 0.304332 5.608404
  393 0.304332 5.604781
  394 0.304332 5.601158
  395 0.304332 5.597535
  396 0.304332 5.593912
  397 0.304332 5.590289
  398 0.304332 5.586666
  399 0.304332 5.583043
  400 0.304332 5.579420
  401 0.304332 5.575797
  402 0.304332 5.572174
  403 0.304332 5.568551
  404 0.304332 5.564928
  405 0.304332 5.561305
  406 0.304332 5.557682
  407 0.304332 5.554059
  408 0.307955 5.550436
  409 0.307955 5.546813
  410 0.311578 5.543190
  411 0.311578 5.539567
  412 0.315201 5.535944
  413 0.318824 5.532321
  414 0.322447 5.528698
  415 0.326070 5.528698
  416 0.329693 5.525075
  417 0.333316 5.521452
  418 0.336939 5.517829
  419 0.340562 5.514206
  420 0.340562 5.510583
  421 0.344185 5.506960
  422 0.344185 5.503337
  423 0.347808 5.499714
  424 0.347808 5.496091
  425 0.351431 5.492468
  426 0.351431 5.488845
  427 0.355054 5.485222
  428 0.355054 5.481599
  429 0.358677 5.477976
  430 0.358677 5.474353
  431 0.362300 5.470730
  432 0.362300 5.467107
  433 0.362300 5.463484
  434 0.362300 5.459861
  435 0.362300 5.456238
  436 0.362300 5.452615
  437 0.362300 5.448992
  438 0.362300 5.445369
  439 0.362300 5.441746
  440 0.362300 5.438123
  441 0.362300 5.434500
  442 0.362300 5.430877
  443 0.362300 5.427254
  444 0.362300 5.423631
  445 0.362300 5.420008
  446 0.362300 5.416385
  447 0.362300 5.412762
  448 0.362300 5.409139
  449 0.362300 5.405516
  450 0.362300 5.401893
  451 0.362300 5.398270
  452 0.362300 5.394647
  453 0.362300 5.391024
  454 0.365923 5.387401
  455 0.365923 5.383778
  456 0.369546 5.380155
  457 0.369546 5.376532
  458 0.373169 5.372909
  459 0.373169 5.369286
  460 0.376792 5.365663
  461 0.376792 5.362040
  462 0.380415 5.358417
  463 0.380415 5.354794
  464 0.384038 5.351171
  465 0.384038 5.347548
  466 0.384038 5.343925
  467 0.384038 5.340302
  468 0.384038 5.336679
  469 0.384038 5.333056
  470 0.384038 5.329433
  471 0.384038 5.325810
  472 0.384038 5.322187
  473 0.384038 5.318564
  474 0.384038 5.314941
  475 0.384038 5.311318
  476 0.384038 5.307695
  477 0.387661 5.304072
  478 0.387661 5.300449
  479 0.391284 5.296826
  480 0.391284 5.293203
  481 0.394907 5.289580
  482 0.394907 5.285957
  483 0.394907 5.282334
  484 0.394907 5.278711
  485 0.394907 5.275088
  486 0.394907 5.271465
  487 0.394907 5.267842
  488 0.394907 5.264219
  489 0.394907 5.260596
  490 0.394907 5.256973
  491 0.394907 5.253350
  492 0.394907 5.249727
  493 0.394907 5.246104
  494 0.394907 5.242481
  495 0.394907 5.238858
  496 0.394907 5.235235
  497 0.394907 5.231612
  498 0.394907 5.227989
  499 0.394907 5.224366
  500 0.394907 5.220743
  501 0.394907 5.217120
  502 0.394907 5.213497
  503 0.394907 5.209874
  504 0.394907 5.206251
  505 0.394907 5.202628
  506 0.394907 5.199005
  507 0.394907 5.195382
  508 0.394907 5.191759
  509 0.394907 5.188136
  510 0.394907 5.184513
  511 0.394907 5.180890
  512 0.394907 5.177267
  513 0.394907 5.173644
  514 0.394907 5.170021
  515 0.394907 5.166398
  516 0.394907 5.162775
  517 0.394907 5.159152
  518 0.394907 5.155529
  519 0.394907 5.151906
  520 0.394907 5.148283
  521 0.394907 5.144660
  522 0.394907 5.141037
  523 0.394907 5.137414
  524 0.394907 5.133791
  525 0.394907 5.130168
  526 0.394907 5.126545
  527 0.394907 5.122922
  528 0.394907 5.119299
  529 0.394907 5.115676
  530 0.394907 5.112053
  531 0.394907 5.108430
  532 0.394907 5.104807
  533 0.394907 5.101184
  534 0.394907 5.097561
  535 0.394907 5.093938
  536 0.394907 5.090315
  537 0.394907 5.086692
  538 0.394907 5.083069
  539 0.394907 5.079446
  540 0.394907 5.075823
  541 0.394907 5.072200
  542 0.394907 5.068577
  543 0.391284 5.064954
  544 0.394907 5.061331
  545 0.394907 5.057708
  546 0.394907 5.054085
  547 0.394907 5.050462
  548 0.398530 5.046839
  549 0.398530 5.043216
  550 0.398530 5.039593
  551 0.402153 5.035970
  552 0.402153 5.032347
  553 0.402153 5.028724
  554 0.402153 5.025101
  555 0.405776 5.021478
  556 0.405776 5.017855
  557 0.409399 5.014232
  558 0.409399 5.010609
  559 0.413022 5.006986
  560 0.413022 5.003363
  561 0.416645 4.999740
  562 0.416645 4.996117
  563 0.420268 4.992494
  564 0.420268 4.988871
  565 0.423891 4.985248
  566 0.423891 4.981625
  567 0.427514 4.978002
  568 0.427514 4.974379
  569 0.431137 4.970756
  570 0.431137 4.967133
  571 0.431137 4.963510
  572 0.431137 4.959887
  573 0.431137 4.956264
  574 0.431137 4.952641
  575 0.431137 4.949018
  576 0.431137 4.945395
  577 0.431137 4.941772
  578 0.434760 4.938149
  579 0.434760 4.934526
  580 0.434760 4.930903
  581 0.438383 4.927280
  582 0.438383 4.923657
  583 0.438383 4.920034
  584 0.438383 4.916411
  585 0.438383 4.912788
  586 0.438383 4.909165
  587 0.438383 4.905542
  588 0.438383 4.901919
  589 0.438383 4.898296
  590 0.442006 4.894673
  591 0.442006 4.891050
  592 0.445629 4.887427
  593 0.449252 4.883804
  594 0.452875 4.880181
  595 0.456498 4.876558
  596 0.456498 4.872935
  597 0.460121 4.869312
  598 0.460121 4.865689
  599 0.463744 4.862066
  600 0.463744 4.858443
  601 0.467367 4.854820
  602 0.467367 4.851197
  603 0.470990 4.847574
  604 0.470990 4.843951
  605 0.474613 4.840328
  606 0.474613 4.836705
  607 0.478236 4.833082
  608 0.478236 4.829459
  609 0.478236 4.825836
  610 0.478236 4.822213
  611 0.478236 4.818590
  612 0.478236 4.814967
  613 0.478236 4.811344
  614 0.478236 4.807721
  615 0.478236 4.804098
  616 0.478236 4.800475
  617 0.478236 4.796852
  618 0.478236 4.793229
  619 0.478236 4.789606
  620 0.481859 4.785983
  621 0.481859 4.782360
  622 0.481859 4.778737
  623 0.485482 4.775114
  624 0.489105 4.771491
  625 0.489105 4.767868
  626 0.492728 4.764245
  627 0.492728 4.760622
  628 0.496351 4.756999
  629 0.496351 4.753376
  630 0.499974 4.749753
  631 0.499974 4.746130
  632 0.503597 4.742507
  633 0.503597 4.738884
  634 0.507220 4.735261
  635 0.507220 4.731638
  636 0.510843 4.728015
  637 0.510843 4.724392
  638 0.510843 4.720769
  639 0.514466 4.717146
  640 0.514466 4.713523
  641 0.518089 4.709900
  642 0.518089 4.706277
  643 0.521712 4.702654
  644 0.521712 4.699031
  645 0.525335 4.695408
  646 0.525335 4.691785
  647 0.525335 4.688162
  648 0.525335 4.684539
  649 0.525335 4.680916
  650 0.525335 4.677293
  651 0.525335 4.673670
  652 0.525335 4.670047
  653 0.525335 4.666424
  654 0.525335 4.662801
  655 0.525335 4.659178
  656 0.525335 4.655555
  657 0.525335 4.651932
  658 0.525335 4.648309
  659 0.525335 4.644686
  660 0.525335 4.641063
  661 0.525335 4.637440
  662 0.525335 4.633817
  663 0.525335 4.630194
  664 0.525335 4.626571
  665 0.525335 4.622948
  666 0.525335 4.619325
  667 0.525335 4.615702
  668 0.525335 4.612079
  669 0.521712 4.608456
  670 0.521712 4.604833
  671 0.518089 4.601210
  672 0.518089 4.597587
  673 0.514466 4.593964
  674 0.514466 4.590341
  675 0.510843 4.586718
  676 0.510843 4.583095
  677 0.507220 4.579472
  678 0.507220 4.575849
  679 0.503597 4.572226
  680 0.507220 4.568603
  681 0.510843 4.564980
  682 0.514466 4.561357
  683 0.518089 4.557734
  684 0.521712 4.554111
  685 0.525335 4.550488
  686 0.525335 4.546865
  687 0.528958 4.543242
  688 0.528958 4.539619
  689 0.532581 4.535996
  690 0.532581 4.532373
  691 0.536204 4.528750
  692 0.536204 4.525127
  693 0.539827 4.521504
  694 0.539827 4.517881
  695 0.543450 4.514258
  696 0.543450 4.510635
  697 0.547073 4.507012
  698 0.547073 4.503389
  699 0.547073 4.499766
  700 0.547073 4.496143
  701 0.550696 4.492520
  702 0.550696 4.488897
  703 0.554319 4.485274
  704 0.554319 4.481651
  705 0.557942 4.478028
  706 0.557942 4.474405
  707 0.561565 4.470782
  708 0.561565 4.467159
  709 0.565188 4.463536
  710 0.565188 4.459913
  711 0.568811 4.456290
  712 0.568811 4.452667
  713 0.568811 4.449044
  714 0.568811 4.445421
  715 0.568811 4.441798
  716 0.568811 4.438175
  717 0.568811 4.434552
  718 0.568811 4.430929
  719 0.568811 4.427306
  720 0.568811 4.423683
  721 0.568811 4.420060
  722 0.568811 4.416437
  723 0.568811 4.412814
  724 0.568811 4.409191
  725 0.572434 4.405568
  726 0.572434 4.401945
  727 0.576057 4.398322
  728 0.579680 4.394699
  729 0.583303 4.394699
  730 0.586926 4.394699
  731 0.590549 4.394699
  732 0.594172 4.394699
  733 0.597795 4.394699
  734 0.601418 4.394699
  735 0.605041 4.394699
  736 0.608664 4.394699
  737 0.612287 4.394699
  738 0.615910 4.394699
  739 0.619533 4.394699
  740 0.623156 4.391076
  741 0.626779 4.391076
  742 0.630402 4.387453
  743 0.634025 4.391076
  744 0.637648 4.394699
  745 0.641271 4.398322
  746 0.644894 4.398322
  747 0.648517 4.401945
  748 0.652140 4.401945
  749 0.655763 4.405568
  750 0.659386 4.405568
  751 0.663009 4.409191
  752 0.666632 4.409191
  753 0.670255 4.412814
  754 0.673878 4.412814
  755 0.677501 4.416437
  756 0.681124 4.416437
  757 0.684747 4.420060
  758 0.688370 4.420060
  759 0.691993 4.420060
  760 0.695616 4.420060
  761 0.699239 4.420060
  762 0.702862 4.420060
  763 0.706485 4.420060
  764 0.710108 4.420060
  765 0.713731 4.420060
  766 0.717354 4.420060
  767 0.720977 4.420060
  768 0.724600 4.420060
  769 0.728223 4.420060
  770 0.731846 4.420060
  771 0.735469 4.420060
  772 0.739092 4.420060
  773 0.742715 4.420060
  774 0.746338 4.420060
  775 0.749961 4.420060
  776 0.753584 4.420060
  777 0.757207 4.420060
  778 0.760830 4.420060
  779 0.764453 4.420060
  780 0.768076 4.420060
  781 0.771699 4.420060
  782 0.775322 4.420060
  783 0.778945 4.420060
  784 0.782568 4.420060
  785 0.786191 4.420060
  786 0.789814 4.420060
  787 0.793437 4.420060
  788 0.797060 4.420060
  789 0.800683 4.420060
  790 0.804306 4.420060
  791 0.807929 4.420060
  792 0.811552 4.420060
  793 0.815175 4.420060
  794 0.818798 4.420060
  795 0.822421 4.416437
  796 0.826044 4.416437
  797 0.829667 4.412814
  798 0.833290 4.412814
  799 0.836913 4.409191
  800 0.840536 4.409191
  801 0.844159 4.405568
  802 0.847782 4.405568
  803 0.851405 4.401945
  804 0.855028 4.401945
  805 0.858651 4.398322
  806 0.862274 4.398322
  807 0.865897 4.394699
  808 0.869520 4.391076
  809 0.873143 4.387453
  810 0.873143 4.383830
  811 0.876766 4.380207
  812 0.880389 4.376584
  813 0.884012 4.372961
  814 0.887635 4.372961
  815 0.891258 4.369338
  816 0.894881 4.369338
  817 0.898504 4.365715
  818 0.902127 4.365715
  819 0.905750 4.362092
  820 0.909373 4.358469
  821 0.912996 4.354846
  822 0.916619 4.351223
  823 0.920242 4.347600
  824 0.923865 4.343977
  825 0.927488 4.340354
  826 0.931111 4.336731
  827 0.931111 4.333108
  828 0.934734 4.329485
  829 0.934734 4.325862
  830 0.938357 4.322239
  831 0.938357 4.318616
  832 0.941980 4.314993
  833 0.941980 4.311370
  834 0.945603 4.307747
  835 0.945603 4.304124
  836 0.949226 4.300501
  837 0.949226 4.296878
  838 0.952849 4.293255
  839 0.952849 4.289632
  840 0.952849 4.286009
  841 0.952849 4.282386
  842 0.952849 4.278763
  843 0.952849 4.275140
  844 0.952849 4.271517
  845 0.952849 4.267894
  846 0.956472 4.264271
  847 0.956472 4.260648
  848 0.960095 4.257025
  849 0.963718 4.253402
  850 0.967341 4.249779
  851 0.967341 4.246156
  852 0.970964 4.242533
  853 0.974587 4.238910
  854 0.974587 4.235287
  855 0.978210 4.235287
  856 0.981833 4.235287
  857 0.985456 4.235287
  858 0.989079 4.231664
  859 0.992702 4.231664
  860 0.996325 4.228041
  861 0.999948 4.228041
  862 1.003571 4.224418
  863 1.007194 4.224418
  864 1.010817 4.220795
  865 1.014440 4.220795
  866 1.018063 4.217172
  867 1.021686 4.217172
  868 1.025309 4.213549
  869 1.028932 4.213549
  870 1.032555 4.209926
  871 1.036178 4.206303
  872 1.039801 4.202680
  873 1.043424 4.202680
  874 1.047047 4.199057
  875 1.050670 4.195434
  876 1.054293 4.191811
  877 1.057916 4.188188
  878 1.061539 4.184565
  879 1.065162 4.180942
  880 1.068785 4.177319
  881 1.072408 4.173696
  882 1.072408 4.170073
  883 1.076031 4.166450
  884 1.076031 4.162827
  885 1.079654 4.159204
  886 1.079654 4.155581
  887 1.083277 4.151958
  888 1.083277 4.148335
  889 1.086900 4.144712
  890 1.086900 4.141089
  891 1.090523 4.137466
  892 1.090523 4.133843
  893 1.094146 4.130220
  894 1.094146 4.126597
  895 1.097769 4.122974
  896 1.101392 4.119351
  897 1.105015 4.115728
  898 1.108638 4.112105
  899 1.112261 4.112105
  900 1.115884 4.108482
  901 1.119507 4.108482
  902 1.123130 4.108482
  903 1.126753 4.108482
  904 1.130376 4.104859
  905 1.133999 4.104859
  906 1.137622 4.104859
  907 1.141245 4.104859
  908 1.144868 4.104859
  909 1.148491 4.104859
  910 1.152114 4.104859
  911 1.155737 4.104859
  912 1.159360 4.104859
  913 1.162983 4.104859
  914 1.166606 4.104859
  915 1.170229 4.104859
  916 1.173852 4.104859
  917 1.177475 4.101236
  918 1.181098 4.101236
  919 1.184721 4.101236
  920 1.188344 4.097613
  921 1.191967 4.097613
  922 1.195590 4.097613
  923 1.199213 4.101236
  924 1.202836 4.101236
  925 1.206459 4.104859
  926 1.210082 4.104859
  927 1.213705 4.108482
  928 1.217328 4.108482
  929 1.220951 4.108482
  930 1.224574 4.112105
  931 1.228197 4.112105
  932 1.231820 4.112105
  933 1.235443 4.112105
  934 1.239066 4.112105
  935 1.242689 4.112105
  936 1.246312 4.112105
  937 1.249935 4.112105
  938 1.253558 4.112105
  939 1.257181 4.112105
  940 1.260804 4.112105
  941 1.264427 4.112105
  942 1.268050 4.112105
  943 1.271673 4.112105
  944 1.275296 4.112105
  945 1.278919 4.112105
  946 1.282542 4.112105
  947 1.286165 4.112105
  948 1.289788 4.112105
  949 1.293411 4.112105
  950 1.297034 4.112105
  951 1.300657 4.112105
  952 1.304280 4.112105
  953 1.307903 4.112105
  954 1.311526 4.112105
  955 1.315149 4.112105
  956 1.318772 4.108482
  957 1.322395 4.108482
  958 1.326018 4.104859
  959 1.329641 4.104859
  960 1.333264 4.101236
  961 1.336887 4.101236
  962 1.340510 4.097613
  963 1.344133 4.097613
  964 1.347756 4.093990
  965 1.351379 4.093990
  966 1.355002 4.090367
  967 1.358625 4.090367
  968 1.362248 4.090367
  969 1.365871 4.090367
  970 1.369494 4.090367
  971 1.373117 4.090367
  972 1.376740 4.090367
  973 1.380363 4.090367
  974 1.383986 4.090367
  975 1.387609 4.090367
  976 1.391232 4.090367
  977 1.394855 4.090367
  978 1.398478 4.086744
  979 1.402101 4.086744
  980 1.405724 4.083121
  981 1.409347 4.083121
  982 1.412970 4.079498
  983 1.416593 4.079498
  984 1.420216 4.075875
  985 1.423839 4.075875
  986 1.427462 4.072252
  987 1.431085 4.072252
  988 1.434708 4.068629
  989 1.438331 4.068629
  990 1.441954 4.065006
  991 1.445577 4.061383
  992 1.449200 4.057760
  993 1.452823 4.054137
  994 1.456446 4.050514
  995 1.456446 4.046891
  996 1.460069 4.043268
  997 1.460069 4.039645
  998 1.463692 4.036022
  999 1.463692 4.032399
 1000 1.467315 4.028776
 1001 1.467315 4.025153
 1002 1.470938 4.021530
 1003 1.470938 4.017907
 1004 1.474561 4.014284
 1005 1.474561 4.010661
 1006 1.478184 4.007038
 1007 1.478184 4.003415
 1008 1.478184 3.999792
 1009 1.478184 3.996169
 1010 1.478184 3.992546
 1011 1.478184 3.988923
 1012 1.478184 3.985300
 1013 1.478184 3.981677
 1014 1.478184 3.978054
 1015 1.478184 3.974431
 1016 1.478184 3.970808
 1017 1.478184 3.967185
 1018 1.478184 3.963562
 1019 1.478184 3.959939
 1020 1.478184 3.956316
 1021 1.478184 3.952693
 1022 1.478184 3.949070
 1023 1.478184 3.945447
 1024 1.478184 3.941824
 1025 1.478184 3.938201
 1026 1.478184 3.934578
 1027 1.478184 3.930955
 1028 1.478184 3.927332
 1029 1.478184 3.923709
 1030 1.474561 3.920086
 1031 1.474561 3.916463
 1032 1.470938 3.912840
 1033 1.470938 3.909217
 1034 1.467315 3.905594
 1035 1.467315 3.901971
 1036 1.463692 3.898348
 1037 1.463692 3.894725
 1038 1.460069 3.891102
 1039 1.460069 3.887479
 1040 1.456446 3.883856
 1041 1.456446 3.880233
 1042 1.452823 3.876610
 1043 1.452823 3.872987
 1044 1.449200 3.869364
 1045 1.449200 3.865741
 1046 1.445577 3.862118
 1047 1.445577 3.858495
 1048 1.441954 3.854872
 1049 1.441954 3.851249
 1050 1.438331 3.847626
 1051 1.434708 3.844003
 1052 1.434708 3.840380
 1053 1.431085 3.836757
 1054 1.431085 3.833134
 1055 1.431085 3.829511
 1056 1.427462 3.825888
 1057 1.431085 3.822265
 1058 1.431085 3.818642
 1059 1.431085 3.815019
 1060 1.431085 3.811396
 1061 1.434708 3.807773
 1062 1.438331 3.804150
 1063 1.441954 3.800527
 1064 1.445577 3.796904
 1065 1.449200 3.793281
 1066 1.452823 3.789658
 1067 1.456446 3.789658
 1068 1.460069 3.786035
 1069 1.463692 3.786035
 1070 1.467315 3.782412
 1071 1.470938 3.782412
 1072 1.474561 3.778789
 1073 1.478184 3.775166
 1074 1.481807 3.771543
 1075 1.485430 3.767920
 1076 1.489053 3.764297
 1077 1.492676 3.760674
 1078 1.492676 3.757051
 1079 1.496299 3.753428
 1080 1.499922 3.749805
 1081 1.499922 3.746182
 1082 1.503545 3.742559
 1083 1.503545 3.738936
 1084 1.507168 3.735313
 1085 1.510791 3.731690
 1086 1.514414 3.728067
 1087 1.518037 3.724444
 1088 1.521660 3.724444
 1089 1.525283 3.720821
 1090 1.528906 3.717198
 1091 1.532529 3.713575
 1092 1.536152 3.709952
 1093 1.539775 3.706329
 1094 1.539775 3.702706
 1095 1.543398 3.699083
 1096 1.543398 3.695460
 1097 1.547021 3.691837
 1098 1.547021 3.688214
 1099 1.550644 3.684591
 1100 1.550644 3.680968
 1101 1.554267 3.677345
 1102 1.554267 3.673722
 1103 1.557890 3.670099
 1104 1.557890 3.666476
 1105 1.561513 3.662853
 1106 1.561513 3.659230
 1107 1.561513 3.655607
 1108 1.561513 3.651984
 1109 1.565136 3.648361
 1110 1.565136 3.644738
 1111 1.568759 3.641115
 1112 1.568759 3.637492
 1113 1.572382 3.633869
 1114 1.572382 3.630246
 1115 1.576005 3.626623
 1116 1.576005 3.623000
 1117 1.576005 3.619377
 1118 1.576005 3.615754
 1119 1.576005 3.612131
 1120 1.576005 3.608508
 1121 1.576005 3.604885
 1122 1.576005 3.601262
 1123 1.576005 3.597639
 1124 1.576005 3.594016
 1125 1.576005 3.590393
 1126 1.576005 3.586770
 1127 1.576005 3.583147
 1128 1.576005 3.579524
 1129 1.576005 3.575901
 1130 1.576005 3.572278
 1131 1.576005 3.568655
 1132 1.576005 3.565032
 1133 1.576005 3.561409
 1134 1.576005 3.557786
 1135 1.576005 3.554163
 1136 1.576005 3.550540
 1137 1.576005 3.546917
 1138 1.572382 3.543294
 1139 1.572382 3.539671
 1140 1.568759 3.536048
 1141 1.568759 3.532425
 1142 1.565136 3.528802
 1143 1.565136 3.525179
 1144 1.561513 3.521556
 1145 1.561513 3.517933
 1146 1.557890 3.514310
 1147 1.557890 3.510687
 1148 1.554267 3.507064
 1149 1.554267 3.503441
 1150 1.550644 3.499818
 1151 1.547021 3.499818
 1152 1.543398 3.496195
 1153 1.539775 3.492572
 1154 1.536152 3.488949
 1155 1.532529 3.485326
 1156 1.528906 3.481703
 1157 1.525283 3.478080
 1158 1.521660 3.474457
 1159 1.518037 3.470834
 1160 1.514414 3.467211
 1161 1.514414 3.463588
 1162 1.514414 3.459965
 1163 1.514414 3.456342
 1164 1.514414 3.452719
 1165 1.514414 3.449096
 1166 1.514414 3.445473
 1167 1.514414 3.441850
 1168 1.514414 3.438227
 1169 1.514414 3.434604
 1170 1.514414 3.430981
 1171 1.514414 3.427358
 1172 1.514414 3.423735
 1173 1.514414 3.420112
 1174 1.514414 3.416489
 1175 1.514414 3.412866
 1176 1.514414 3.409243
 1177 1.518037 3.405620
 1178 1.521660 3.401997
 1179 1.525283 3.398374
 1180 1.528906 3.394751
 1181 1.528906 3.391128
 1182 1.532529 3.387505
 1183 1.532529 3.383882
 1184 1.536152 3.380259
 1185 1.536152 3.376636
 1186 1.539775 3.373013
 1187 1.539775 3.369390
 1188 1.543398 3.365767
 1189 1.543398 3.362144
 1190 1.547021 3.358521
 1191 1.547021 3.354898
 1192 1.550644 3.351275
 1193 1.554267 3.347652
 1194 1.557890 3.344029
 1195 1.561513 3.340406
 1196 1.565136 3.336783
 1197 1.568759 3.333160
 1198 1.572382 3.329537
 1199 1.576005 3.325914
 1200 1.579628 3.322291
 1201 1.583251 3.318668
 1202 1.586874 3.315045
 1203 1.590497 3.311422
 1204 1.594120 3.307799
 1205 1.597743 3.304176
 1206 1.601366 3.300553
 1207 1.604989 3.300553
 1208 1.608612 3.300553
 1209 1.612235 3.300553
 1210 1.615858 3.300553
 1211 1.619481 3.300553
 1212 1.623104 3.300553
 1213 1.626727 3.300553
 1214 1.630350 3.300553
 1215 1.633973 3.300553
 1216 1.637596 3.300553
 1217 1.641219 3.300553
 1218 1.644842 3.300553
 1219 1.648465 3.300553
 1220 1.652088 3.300553
 1221 1.655711 3.300553
 1222 1.659334 3.300553
 1223 1.662957 3.300553
 1224 1.666580 3.300553
 1225 1.670203 3.300553
 1226 1.673826 3.300553
 1227 1.677449 3.300553
 1228 1.681072 3.300553
 1229 1.684695 3.300553
 1230 1.688318 3.300553
 1231 1.691941 3.300553
 1232 1.695564 3.300553
 1233 1.699187 3.300553
 1234 1.702810 3.300553
 1235 1.706433 3.300553
 1236 1.710056 3.300553
 1237 1.713679 3.300553
 1238 1.717302 3.300553
 1239 1.720925 3.300553
 1240 1.724548 3.300553
 1241 1.728171 3.296930
 1242 1.731794 3.296930
 1243 1.735417 3.293307
 1244 1.739040 3.293307
 1245 1.742663 3.289684
 1246 1.746286 3.289684
 1247 1.749909 3.286061
 1248 1.753532 3.286061
 1249 1.757155 3.282438
 1250 1.760778 3.282438
 1251 1.764401 3.278815
 1252 1.768024 3.278815
 1253 1.771647 3.275192
 1254 1.771647 3.271569
 1255 1.775270 3.267946
 1256 1.775270 3.264323
 1257 1.778893 3.260700
 1258 1.778893 3.257077
 1259 1.782516 3.253454
 1260 1.782516 3.249831
 1261 1.786139 3.246208
 1262 1.786139 3.242585
 1263 1.789762 3.238962
 1264 1.789762 3.235339
 1265 1.793385 3.231716
 1266 1.793385 3.228093
 1267 1.793385 3.224470
 1268 1.793385 3.220847
 1269 1.793385 3.217224
 1270 1.793385 3.213601
 1271 1.793385 3.209978
 1272 1.793385 3.206355
 1273 1.793385 3.202732
 1274 1.793385 3.199109
 1275 1.793385 3.195486
 1276 1.793385 3.191863
 1277 1.793385 3.188240
 1278 1.793385 3.184617
 1279 1.793385 3.180994
 1280 1.793385 3.177371
 1281 1.793385 3.173748
 1282 1.793385 3.170125
 1283 1.793385 3.166502
 1284 1.793385 3.162879
 1285 1.793385 3.159256
 1286 1.793385 3.155633
 1287 1.793385 3.152010
 1288 1.789762 3.148387
 1289 1.789762 3.144764
 1290 1.786139 3.141141
 1291 1.786139 3.137518
 1292 1.782516 3.133895
 1293 1.782516 3.130272
 1294 1.778893 3.126649
 1295 1.778893 3.123026
 1296 1.775270 3.119403
 1297 1.775270 3.115780
 1298 1.775270 3.112157
 1299 1.775270 3.108534
 1300 1.775270 3.104911
 1301 1.775270 3.101288
 1302 1.771647 3.097665
 1303 1.771647 3.094042
 1304 1.768024 3.090419
 1305 1.768024 3.086796
 1306 1.764401 3.083173
 1307 1.764401 3.079550
 1308 1.760778 3.075927
 1309 1.760778 3.072304
 1310 1.757155 3.068681
 1311 1.757155 3.065058
 1312 1.757155 3.061435
 1313 1.757155 3.057812
 1314 1.757155 3.054189
 1315 1.757155 3.050566
 1316 1.757155 3.046943
 1317 1.757155 3.043320
 1318 1.757155 3.039697
 1319 1.757155 3.036074
 1320 1.757155 3.032451
 1321 1.757155 3.028828
 1322 1.757155 3.025205
 1323 1.757155 3.021582
 1324 1.757155 3.017959
 1325 1.757155 3.014336
 1326 1.757155 3.010713
 1327 1.757155 3.007090
 1328 1.760778 3.003467
 1329 1.764401 2.999844
 1330 1.768024 2.996221
 1331 1.771647 2.992598
 1332 1.775270 2.988975
 1333 1.778893 2.985352
 1334 1.782516 2.981729
 1335 1.786139 2.978106
 1336 1.789762 2.974483
 1337 1.793385 2.974483
 1338 1.797008 2.974483
 1339 1.800631 2.974483
 1340 1.804254 2.974483
 1341 1.807877 2.974483
 1342 1.811500 2.974483
 1343 1.815123 2.974483
 1344 1.818746 2.974483
 1345 1.822369 2.974483
 1346 1.825992 2.974483
 1347 1.829615 2.974483
 1348 1.833238 2.974483
 1349 1.836861 2.974483
 1350 1.840484 2.974483
 1351 1.844107 2.974483
 1352 1.847730 2.974483
 1353 1.851353 2.974483
 1354 1.854976 2.974483
 1355 1.858599 2.974483
 1356 1.862222 2.974483
 1357 1.865845 2.974483
 1358 1.869468 2.974483
 1359 1.873091 2.970860
 1360 1.876714 2.970860
 1361 1.880337 2.967237
 1362 1.883960 2.967237
 1363 1.887583 2.967237
 1364 1.891206 2.963614
 1365 1.894829 2.963614
 1366 1.898452 2.963614
 1367 1.902075 2.959991
 1368 1.905698 2.959991
 1369 1.909321 2.956368
 1370 1.912944 2.956368
 1371 1.916567 2.952745
 1372 1.920190 2.952745
 1373 1.923813 2.949122
 1374 1.927436 2.949122
 1375 1.931059 2.949122
 1376 1.934682 2.949122
 1377 1.938305 2.949122
 1378 1.941928 2.949122
 1379 1.945551 2.945499
 1380 1.949174 2.945499
 1381 1.952797 2.941876
 1382 1.956420 2.941876
 1383 1.960043 2.941876
 1384 1.963666 2.941876
 1385 1.967289 2.941876
 1386 1.970912 2.941876
 1387 1.974535 2.941876
 1388 1.978158 2.941876
 1389 1.981781 2.941876
 1390 1.985404 2.941876
 1391 1.989027 2.941876
 1392 1.992650 2.941876
 1393 1.996273 2.941876
 1394 1.999896 2.941876
 1395 2.003519 2.941876
 1396 2.007142 2.941876
 1397 2.010765 2.941876
 1398 2.014388 2.941876
 1399 2.018011 2.941876
 1400 2.021634 2.941876
 1401 2.025257 2.941876
 1402 2.028880 2.941876
 1403 2.032503 2.941876
 1404 2.036126 2.941876
 1405 2.039749 2.941876
 1406 2.043372 2.941876
 1407 2.046995 2.941876
 1408 2.050618 2.945499
 1409 2.054241 2.949122
 1410 2.057864 2.952745
 1411 2.061487 2.952745
 1412 2.065110 2.956368
 1413 2.068733 2.956368
 1414 2.072356 2.959991
 1415 2.075979 2.959991
 1416 2.079602 2.963614
 1417 2.083225 2.963614
 1418 2.086848 2.967237
 1419 2.090471 2.967237
 1420 2.094094 2.970860
 1421 2.097717 2.970860
 1422 2.101340 2.974483
 1423 2.104963 2.974483
 1424 2.108586 2.974483
 1425 2.112209 2.974483
 1426 2.115832 2.974483
 1427 2.119455 2.974483
 1428 2.123078 2.974483
 1429 2.126701 2.974483
 1430 2.130324 2.974483
 1431 2.133947 2.974483
 1432 2.137570 2.974483
 1433 2.141193 2.974483
 1434 2.144816 2.974483
 1435 2.148439 2.974483
 1436 2.152062 2.974483
 1437 2.155685 2.974483
 1438 2.159308 2.974483
 1439 2.162931 2.974483
 1440 2.166554 2.974483
 1441 2.170177 2.974483
 1442 2.173800 2.974483
 1443 2.177423 2.974483
 1444 2.181046 2.974483
 1445 2.184669 2.974483
 1446 2.188292 2.974483
 1447 2.191915 2.974483
 1448 2.195538 2.974483
 1449 2.199161 2.974483
 1450 2.202784 2.974483
 1451 2.206407 2.974483
 1452 2.210030 2.974483
 1453 2.213653 2.974483
 1454 2.217276 2.974483
 1455 2.220899 2.974483
 1456 2.224522 2.974483
 1457 2.228145 2.974483
 1458 2.231768 2.974483
 1459 2.235391 2.974483
 1460 2.239014 2.974483
 1461 2.242637 2.974483
 1462 2.246260 2.974483
 1463 2.249883 2.974483
 1464 2.253506 2.974483
 1465 2.257129 2.974483
 1466 2.260752 2.974483
 1467 2.264375 2.974483
 1468 2.267998 2.974483
 1469 2.271621 2.974483
 1470 2.275244 2.974483
 1471 2.278867 2.974483
 1472 2.282490 2.974483
 1473 2.286113 2.974483
 1474 2.289736 2.974483
 1475 2.293359 2.974483
 1476 2.296982 2.970860
 1477 2.300605 2.970860
 1478 2.304228 2.967237
 1479 2.307851 2.967237
 1480 2.311474 2.963614
 1481 2.315097 2.963614
 1482 2.318720 2.959991
 1483 2.322343 2.959991
 1484 2.325966 2.956368
 1485 2.329589 2.956368
 1486 2.333212 2.952745
 1487 2.336835 2.952745
 1488 2.340458 2.949122
 1489 2.344081 2.945499
 1490 2.347704 2.941876
 1491 2.351327 2.938253
 1492 2.354950 2.934630
 1493 2.354950 2.931007
 1494 2.358573 2.927384
 1495 2.358573 2.923761
 1496 2.362196 2.920138
 1497 2.362196 2.916515
 1498 2.365819 2.912892
 1499 2.365819 2.909269
 1500 2.369442 2.905646
 1501 2.369442 2.902023
 1502 2.373065 2.898400
 1503 2.373065 2.894777
 1504 2.376688 2.891154
 1505 2.376688 2.887531
 1506 2.376688 2.883908
 1507 2.376688 2.880285
 1508 2.376688 2.876662
 1509 2.376688 2.873039
 1510 2.376688 2.869416
 1511 2.376688 2.865793
 1512 2.376688 2.862170
 1513 2.376688 2.858547
 1514 2.376688 2.854924
 1515 2.376688 2.851301
 1516 2.376688 2.847678
 1517 2.376688 2.844055
 1518 2.376688 2.840432
 1519 2.376688 2.836809
 1520 2.376688 2.833186
 1521 2.376688 2.829563
 1522 2.376688 2.825940
 1523 2.376688 2.822317
 1524 2.376688 2.818694
 1525 2.376688 2.815071
 1526 2.376688 2.811448
 1527 2.376688 2.807825
 1528 2.376688 2.804202
 1529 2.376688 2.800579
 1530 2.373065 2.796956
 1531 2.373065 2.793333
 1532 2.373065 2.789710
 1533 2.369442 2.786087
 1534 2.369442 2.782464
 1535 2.369442 2.778841
 1536 2.369442 2.775218
 1537 2.369442 2.771595
 1538 2.369442 2.767972
 1539 2.369442 2.764349
 1540 2.369442 2.760726
 1541 2.369442 2.757103
 1542 2.369442 2.753480
 1543 2.369442 2.749857
 1544 2.369442 2.746234
 1545 2.365819 2.742611
 1546 2.365819 2.738988
 1547 2.365819 2.735365
 1548 2.365819 2.731742
 1549 2.369442 2.728119
 1550 2.369442 2.724496
 1551 2.373065 2.720873
 1552 2.373065 2.717250
 1553 2.373065 2.713627
 1554 2.376688 2.710004
 1555 2.376688 2.706381
 1556 2.376688 2.702758
 1557 2.376688 2.699135
 1558 2.376688 2.695512
 1559 2.376688 2.691889
 1560 2.376688 2.688266
 1561 2.376688 2.684643
 1562 2.376688 2.681020
 1563 2.376688 2.677397
 1564 2.376688 2.673774
 1565 2.376688 2.670151
 1566 2.380311 2.666528
 1567 2.380311 2.662905
 1568 2.383934 2.659282
 1569 2.383934 2.655659
 1570 2.387557 2.652036
 1571 2.387557 2.648413
 1572 2.391180 2.644790
 1573 2.391180 2.641167
 1574 2.391180 2.637544
 1575 2.394803 2.633921
 1576 2.394803 2.630298
 1577 2.394803 2.626675
 1578 2.394803 2.623052
 1579 2.394803 2.619429
 1580 2.398426 2.615806
 1581 2.398426 2.612183
 1582 2.402049 2.608560
 1583 2.402049 2.604937
 1584 2.405672 2.601314
 1585 2.405672 2.597691
 1586 2.409295 2.594068
 1587 2.409295 2.590445
 1588 2.412918 2.586822
 1589 2.412918 2.583199
 1590 2.416541 2.579576
 1591 2.416541 2.575953
 1592 2.416541 2.572330
 1593 2.416541 2.568707
 1594 2.416541 2.565084
 1595 2.416541 2.561461
 1596 2.416541 2.557838
 1597 2.416541 2.554215
 1598 2.416541 2.550592
 1599 2.416541 2.546969
 1600 2.416541 2.543346
 1601 2.416541 2.539723
 1602 2.416541 2.536100
 1603 2.416541 2.532477
 1604 2.416541 2.528854
 1605 2.416541 2.525231
 1606 2.416541 2.521608
 1607 2.416541 2.517985
 1608 2.416541 2.514362
 1609 2.416541 2.510739
 1610 2.416541 2.507116
 1611 2.416541 2.503493
 1612 2.416541 2.499870
 1613 2.416541 2.496247
 1614 2.416541 2.492624
 1615 2.416541 2.489001
 1616 2.416541 2.485378
 1617 2.416541 2.481755
 1618 2.416541 2.478132
 1619 2.416541 2.474509
 1620 2.416541 2.470886
 1621 2.416541 2.467263
 1622 2.416541 2.463640
 1623 2.416541 2.460017
 1624 2.416541 2.456394
 1625 2.416541 2.452771
 1626 2.416541 2.449148
 1627 2.416541 2.445525
 1628 2.416541 2.441902
 1629 2.416541 2.438279
 1630 2.416541 2.434656
 1631 2.416541 2.431033
 1632 2.416541 2.427410
 1633 2.416541 2.423787
 1634 2.416541 2.420164
 1635 2.416541 2.416541
 1636 2.416541 2.412918
 1637 2.412918 2.409295
 1638 2.412918 2.405672
 1639 2.409295 2.402049
 1640 2.409295 2.398426
 1641 2.405672 2.394803
 1642 2.405672 2.391180
 1643 2.402049 2.387557
 1644 2.402049 2.383934
 1645 2.398426 2.380311
 1646 2.398426 2.376688
 1647 2.394803 2.373065
 1648 2.394803 2.369442
 1649 2.394803 2.365819
 1650 2.394803 2.362196
 1651 2.394803 2.358573
 1652 2.394803 2.354950
 1653 2.394803 2.351327
 1654 2.394803 2.347704
 1655 2.394803 2.344081
 1656 2.394803 2.340458
 1657 2.394803 2.336835
 1658 2.394803 2.333212
 1659 2.391180 2.329589
 1660 2.391180 2.325966
 1661 2.387557 2.322343
 1662 2.387557 2.318720
 1663 2.383934 2.315097
 1664 2.383934 2.311474
 1665 2.380311 2.307851
 1666 2.380311 2.304228
 1667 2.376688 2.300605
 1668 2.376688 2.296982
 1669 2.373065 2.293359
 1670 2.373065 2.289736
 1671 2.369442 2.286113
 1672 2.365819 2.282490
 1673 2.362196 2.278867
 1674 2.362196 2.275244
 1675 2.362196 2.271621
 1676 2.362196 2.267998
 1677 2.362196 2.264375
 1678 2.362196 2.260752
 1679 2.362196 2.257129
 1680 2.362196 2.253506
 1681 2.362196 2.249883
 1682 2.362196 2.246260
 1683 2.362196 2.242637
 1684 2.362196 2.239014
 1685 2.362196 2.235391
 1686 2.362196 2.231768
 1687 2.362196 2.228145
 1688 2.362196 2.224522
 1689 2.362196 2.220899
 1690 2.362196 2.217276
 1691 2.362196 2.213653
 1692 2.362196 2.210030
 1693 2.362196 2.206407
 1694 2.362196 2.202784
 1695 2.362196 2.199161
 1696 2.362196 2.195538
 1697 2.362196 2.191915
 1698 2.362196 2.188292
 1699 2.362196 2.184669
 1700 2.362196 2.181046
 1701 2.358573 2.177423
 1702 2.358573 2.173800
 1703 2.354950 2.170177
 1704 2.354950 2.166554
 1705 2.351327 2.162931
 1706 2.351327 2.159308
 1707 2.347704 2.155685
 1708 2.347704 2.152062
 1709 2.344081 2.148439
 1710 2.344081 2.144816
 1711 2.340458 2.141193
 1712 2.340458 2.137570
 1713 2.336835 2.133947
 1714 2.333212 2.130324
 1715 2.329589 2.130324
 1716 2.325966 2.126701
 1717 2.322343 2.126701
 1718 2.318720 2.123078
 1719 2.315097 2.123078
 1720 2.311474 2.119455
 1721 2.307851 2.119455
 1722 2.304228 2.115832
 1723 2.300605 2.115832
 1724 2.296982 2.112209
 1725 2.293359 2.112209
 1726 2.289736 2.108586
 1727 2.286113 2.108586
 1728 2.286113 2.104963
 1729 2.282490 2.101340
 1730 2.278867 2.097717
 1731 2.278867 2.094094
 1732 2.278867 2.090471
 1733 2.278867 2.086848
 1734 2.278867 2.083225
 1735 2.278867 2.079602
 1736 2.278867 2.075979
 1737 2.275244 2.072356
 1738 2.275244 2.068733
 1739 2.275244 2.065110
 1740 2.271621 2.061487
 1741 2.271621 2.057864
 1742 2.267998 2.054241
 1743 2.267998 2.050618
 1744 2.267998 2.046995
 1745 2.267998 2.043372
 1746 2.264375 2.039749
 1747 2.264375 2.036126
 1748 2.264375 2.032503
 1749 2.260752 2.028880
 1750 2.260752 2.025257
 1751 2.257129 2.021634
 1752 2.257129 2.018011
 1753 2.253506 2.014388
 1754 2.253506 2.010765
 1755 2.249883 2.007142
 1756 2.249883 2.003519
 1757 2.246260 1.999896
 1758 2.246260 1.996273
 1759 2.242637 1.992650
 1760 2.242637 1.989027
 1761 2.239014 1.985404
 1762 2.239014 1.981781
 1763 2.239014 1.978158
 1764 2.235391 1.974535
 1765 2.235391 1.970912
 1766 2.235391 1.967289
 1767 2.231768 1.963666
 1768 2.231768 1.960043
 1769 2.228145 1.956420
 1770 2.228145 1.952797
 1771 2.228145 1.949174
 1772 2.224522 1.945551
 1773 2.224522 1.941928
 1774 2.220899 1.938305
 1775 2.220899 1.934682
 1776 2.217276 1.931059
 1777 2.217276 1.927436
 1778 2.213653 1.923813
 1779 2.213653 1.920190
 1780 2.210030 1.916567
 1781 2.210030 1.912944
 1782 2.206407 1.909321
 1783 2.206407 1.905698
 1784 2.202784 1.902075
 1785 2.199161 1.898452
 1786 2.195538 1.894829
 1787 2.191915 1.891206
 1788 2.191915 1.887583
 1789 2.188292 1.883960
 1790 2.188292 1.880337
 1791 2.184669 1.876714
 1792 2.184669 1.873091
 1793 2.181046 1.869468
 1794 2.181046 1.865845
 1795 2.177423 1.862222
 1796 2.177423 1.858599
 1797 2.173800 1.854976
 1798 2.173800 1.851353
 1799 2.170177 1.847730
 1800 2.166554 1.844107
 1801 2.162931 1.840484
 1802 2.159308 1.840484
 1803 2.155685 1.836861
 1804 2.152062 1.833238
 1805 2.148439 1.833238
 1806 2.148439 1.829615
 1807 2.148439 1.825992
 1808 2.148439 1.822369
 1809 2.148439 1.818746
 1810 2.148439 1.815123
 1811 2.152062 1.811500
 1812 2.155685 1.811500
 1813 2.159308 1.807877
 1814 2.162931 1.807877
 1815 2.166554 1.804254
 1816 2.170177 1.804254
 1817 2.173800 1.800631
 1818 2.177423 1.797008
 1819 2.181046 1.793385
 1820 2.184669 1.789762
 1821 2.188292 1.786139
 1822 2.191915 1.782516
 1823 2.195538 1.778893
 1824 2.199161 1.775270
 1825 2.199161 1.771647
 1826 2.202784 1.768024
 1827 2.202784 1.764401
 1828 2.206407 1.760778
 1829 2.206407 1.757155
 1830 2.210030 1.753532
 1831 2.210030 1.749909
 1832 2.213653 1.746286
 1833 2.213653 1.742663
 1834 2.217276 1.739040
 1835 2.217276 1.735417
 1836 2.220899 1.731794
 1837 2.220899 1.728171
 1838 2.220899 1.724548
 1839 2.220899 1.720925
 1840 2.220899 1.717302
 1841 2.220899 1.713679
 1842 2.220899 1.710056
 1843 2.220899 1.706433
 1844 2.220899 1.702810
 1845 2.220899 1.699187
 1846 2.220899 1.695564
 1847 2.220899 1.691941
 1848 2.220899 1.688318
 1849 2.220899 1.684695
 1850 2.220899 1.681072
 1851 2.220899 1.677449
 1852 2.220899 1.673826
 1853 2.220899 1.670203
 1854 2.220899 1.666580
 1855 2.220899 1.662957
 1856 2.220899 1.659334
 1857 2.220899 1.655711
 1858 2.220899 1.652088
 1859 2.220899 1.648465
 1860 2.220899 1.644842
 1861 2.220899 1.641219
 1862 2.220899 1.637596
 1863 2.220899 1.633973
 1864 2.220899 1.630350
 1865 2.220899 1.626727
 1866 2.220899 1.623104
 1867 2.220899 1.619481
 1868 2.220899 1.615858
 1869 2.220899 1.612235
 1870 2.220899 1.608612
 1871 2.217276 1.604989
 1872 2.217276 1.601366
 1873 2.217276 1.597743
 1874 2.217276 1.594120
 1875 2.217276 1.590497
 1876 2.217276 1.586874
 1877 2.217276 1.583251
 1878 2.217276 1.579628
 1879 2.213653 1.576005
 1880 2.213653 1.572382
 1881 2.213653 1.568759
 1882 2.210030 1.565136
 1883 2.210030 1.561513
 1884 2.206407 1.557890
 1885 2.206407 1.554267
 1886 2.206407 1.550644
 1887 2.210030 1.547021
 1888 2.210030 1.543398
 1889 2.210030 1.539775
 1890 2.210030 1.536152
 1891 2.210030 1.532529
 1892 2.210030 1.528906
 1893 2.210030 1.525283
 1894 2.213653 1.521660
 1895 2.213653 1.518037
 1896 2.213653 1.514414
 1897 2.217276 1.510791
 1898 2.217276 1.507168
 1899 2.220899 1.503545
 1900 2.220899 1.499922
 1901 2.224522 1.496299
 1902 2.224522 1.492676
 1903 2.228145 1.489053
 1904 2.228145 1.485430
 1905 2.231768 1.481807
 1906 2.231768 1.478184
 1907 2.231768 1.474561
 1908 2.231768 1.470938
 1909 2.231768 1.467315
 1910 2.231768 1.463692
 1911 2.235391 1.460069
 1912 2.235391 1.456446
 1913 2.239014 1.452823
 1914 2.239014 1.449200
 1915 2.242637 1.445577
 1916 2.242637 1.441954
 1917 2.246260 1.438331
 1918 2.246260 1.434708
 1919 2.246260 1.431085
 1920 2.246260 1.427462
 1921 2.246260 1.423839
 1922 2.246260 1.420216
 1923 2.246260 1.416593
 1924 2.246260 1.412970
 1925 2.249883 1.409347
 1926 2.249883 1.405724
 1927 2.253506 1.402101
 1928 2.253506 1.398478
 1929 2.257129 1.394855
 1930 2.257129 1.391232
 1931 2.260752 1.387609
 1932 2.264375 1.387609
 1933 2.267998 1.383986
 1934 2.271621 1.380363
 1935 2.275244 1.376740
 1936 2.278867 1.373117
 1937 2.282490 1.369494
 1938 2.282490 1.365871
 1939 2.286113 1.362248
 1940 2.286113 1.358625
 1941 2.289736 1.355002
 1942 2.289736 1.351379
 1943 2.293359 1.347756
 1944 2.293359 1.344133
 1945 2.296982 1.340510
 1946 2.296982 1.336887
 1947 2.300605 1.333264
 1948 2.300605 1.329641
 1949 2.304228 1.326018
 1950 2.307851 1.322395
 1951 2.311474 1.318772
 1952 2.315097 1.315149
 1953 2.318720 1.315149
 1954 2.322343 1.311526
 1955 2.325966 1.311526
 1956 2.329589 1.307903
 1957 2.333212 1.307903
 1958 2.336835 1.304280
 1959 2.340458 1.300657
 1960 2.344081 1.297034
 1961 2.344081 1.293411
 1962 2.347704 1.289788
 1963 2.347704 1.286165
 1964 2.351327 1.282542
 1965 2.351327 1.278919
 1966 2.354950 1.275296
 1967 2.354950 1.271673
 1968 2.358573 1.268050
 1969 2.358573 1.264427
 1970 2.362196 1.260804
 1971 2.362196 1.257181
 1972 2.365819 1.253558
 1973 2.365819 1.249935
 1974 2.365819 1.246312
 1975 2.365819 1.242689
 1976 2.369442 1.242689
 1977 2.373065 1.239066
 1978 2.376688 1.239066
 1979 2.380311 1.235443
 1980 2.383934 1.231820
 1981 2.387557 1.228197
 1982 2.391180 1.224574
 1983 2.394803 1.220951
 1984 2.398426 1.217328
 1985 2.402049 1.213705
 1986 2.405672 1.210082
 1987 2.409295 1.206459
 1988 2.412918 1.202836
 1989 2.412918 1.199213
 1990 2.416541 1.195590
 1991 2.420164 1.191967
 1992 2.420164 1.188344
 1993 2.423787 1.184721
 1994 2.427410 1.184721
 1995 2.431033 1.181098
 1996 2.434656 1.177475
 1997 2.438279 1.173852
 1998 2.441902 1.170229
 1999 2.445525 1.166606
 2000 2.449148 1.162983
 2001 2.449148 1.159360
 2002 2.452771 1.155737
 2003 2.456394 1.152114
 2004 2.460017 1.148491
 2005 2.463640 1.148491
 2006 2.467263 1.144868
 2007 2.470886 1.141245
 2008 2.474509 1.141245
 2009 2.478132 1.137622
 2010 2.481755 1.137622
 2011 2.485378 1.133999
 2012 2.489001 1.133999
 2013 2.492624 1.130376
 2014 2.496247 1.130376
 2015 2.499870 1.126753
 2016 2.503493 1.126753
 2017 2.507116 1.123130
 2018 2.510739 1.123130
 2019 2.514362 1.119507
 2020 2.517985 1.119507
 2021 2.521608 1.115884
 2022 2.525231 1.112261
 2023 2.528854 1.108638
 2024 2.532477 1.108638
 2025 2.536100 1.105015
 2026 2.539723 1.105015
 2027 2.543346 1.105015
 2028 2.546969 1.105015
 2029 2.550592 1.105015
 2030 2.554215 1.105015
 2031 2.557838 1.105015
 2032 2.561461 1.108638
 2033 2.565084 1.108638
 2034 2.568707 1.112261
 2035 2.572330 1.115884
 2036 2.575953 1.115884
 2037 2.579576 1.119507
 2038 2.583199 1.119507
 2039 2.586822 1.123130
 2040 2.590445 1.123130
 2041 2.594068 1.126753
 2042 2.597691 1.126753
 2043 2.601314 1.130376
 2044 2.604937 1.130376
 2045 2.608560 1.133999
 2046 2.612183 1.133999
 2047 2.615806 1.137622
 2048 2.619429 1.137622
 2049 2.623052 1.137622
 2050 2.626675 1.137622
 2051 2.630298 1.137622
 2052 2.633921 1.137622
 2053 2.637544 1.137622
 2054 2.641167 1.137622
 2055 2.644790 1.137622
 2056 2.648413 1.137622
 2057 2.652036 1.137622
 2058 2.655659 1.137622
 2059 2.659282 1.137622
 2060 2.662905 1.137622
 2061 2.666528 1.137622
 2062 2.670151 1.137622
 2063 2.673774 1.137622
 2064 2.677397 1.137622
 2065 2.681020 1.137622
 2066 2.684643 1.137622
 2067 2.688266 1.137622
 2068 2.691889 1.137622
 2069 2.695512 1.137622
 2070 2.699135 1.133999
 2071 2.702758 1.133999
 2072 2.706381 1.133999
 2073 2.710004 1.133999
 2074 2.713627 1.130376
 2075 2.717250 1.130376
 2076 2.720873 1.126753
 2077 2.724496 1.126753
 2078 2.728119 1.123130
 2079 2.731742 1.123130
 2080 2.735365 1.119507
 2081 2.738988 1.119507
 2082 2.742611 1.115884
 2083 2.746234 1.115884
 2084 2.749857 1.112261
 2085 2.753480 1.112261
 2086 2.757103 1.108638
 2087 2.760726 1.105015
 2088 2.764349 1.101392
 2089 2.767972 1.097769
 2090 2.771595 1.094146
 2091 2.775218 1.094146
 2092 2.778841 1.090523
 2093 2.782464 1.090523
 2094 2.786087 1.086900
 2095 2.789710 1.083277
 2096 2.793333 1.079654
 2097 2.796956 1.076031
 2098 2.796956 1.072408
 2099 2.800579 1.068785
 2100 2.800579 1.065162
 2101 2.804202 1.061539
 2102 2.804202 1.057916
 2103 2.807825 1.054293
 2104 2.807825 1.050670
 2105 2.811448 1.047047
 2106 2.811448 1.043424
 2107 2.815071 1.039801
 2108 2.815071 1.036178
 2109 2.818694 1.032555
 2110 2.818694 1.028932
 2111 2.822317 1.025309
 2112 2.822317 1.021686
 2113 2.825940 1.018063
 2114 2.825940 1.014440
 2115 2.829563 1.010817
 2116 2.829563 1.007194
 2117 2.833186 1.003571
 2118 2.833186 0.999948
 2119 2.836809 0.996325
 2120 2.836809 0.992702
 2121 2.840432 0.989079
 2122 2.840432 0.985456
 2123 2.840432 0.981833
 2124 2.840432 0.978210
 2125 2.840432 0.974587
 2126 2.844055 0.970964
 2127 2.844055 0.967341
 2128 2.844055 0.963718
 2129 2.847678 0.960095
 2130 2.851301 0.956472
 2131 2.854924 0.952849
 2132 2.858547 0.949226
 2133 2.858547 0.945603
 2134 2.862170 0.941980
 2135 2.862170 0.938357
 2136 2.865793 0.934734
 2137 2.865793 0.931111
 2138 2.869416 0.927488
 2139 2.869416 0.923865
 2140 2.873039 0.920242
 2141 2.873039 0.916619
 2142 2.876662 0.912996
 2143 2.880285 0.909373
 2144 2.883908 0.905750
 2145 2.887531 0.902127
 2146 2.891154 0.902127
 2147 2.894777 0.902127
 2148 2.898400 0.898504
 2149 2.902023 0.898504
 2150 2.905646 0.898504
 2151 2.909269 0.898504
 2152 2.912892 0.898504
 2153 2.916515 0.902127
 2154 2.920138 0.902127
 2155 2.923761 0.905750
 2156 2.927384 0.905750
 2157 2.931007 0.905750
 2158 2.934630 0.905750
 2159 2.938253 0.905750
 2160 2.941876 0.905750
 2161 2.945499 0.905750
 2162 2.949122 0.905750
 2163 2.952745 0.905750
 2164 2.956368 0.905750
 2165 2.959991 0.905750
 2166 2.963614 0.905750
 2167 2.967237 0.905750
 2168 2.970860 0.905750
 2169 2.974483 0.905750
 2170 2.978106 0.905750
 2171 2.981729 0.905750
 2172 2.985352 0.905750
 2173 2.988975 0.905750
 2174 2.992598 0.905750
 2175 2.996221 0.905750
 2176 2.999844 0.905750
 2177 3.003467 0.905750
 2178 3.007090 0.905750
 2179 3.010713 0.902127
 2180 3.014336 0.902127
 2181 3.017959 0.902127
 2182 3.021582 0.898504
 2183 3.025205 0.898504
 2184 3.028828 0.898504
 2185 3.032451 0.894881
 2186 3.036074 0.894881
 2187 3.039697 0.894881
 2188 3.043320 0.894881
 2189 3.046943 0.894881
 2190 3.050566 0.894881
 2191 3.054189 0.894881
 2192 3.057812 0.894881
 2193 3.061435 0.898504
 2194 3.065058 0.898504
 2195 3.068681 0.898504
 2196 3.072304 0.902127
 2197 3.075927 0.902127
 2198 3.079550 0.905750
 2199 3.083173 0.905750
 2200 3.086796 0.909373
 2201 3.090419 0.909373
 2202 3.094042 0.912996
 2203 3.097665 0.912996
 2204 3.101288 0.912996
 2205 3.104911 0.912996
 2206 3.108534 0.912996
 2207 3.112157 0.912996
 2208 3.115780 0.912996
 2209 3.119403 0.912996
 2210 3.123026 0.912996
 2211 3.126649 0.912996
 2212 3.130272 0.912996
 2213 3.133895 0.912996
 2214 3.137518 0.912996
 2215 3.141141 0.912996
 2216 3.144764 0.912996
 2217 3.148387 0.912996
 2218 3.152010 0.912996
 2219 3.155633 0.912996
 2220 3.159256 0.912996
 2221 3.162879 0.912996
 2222 3.166502 0.912996
 2223 3.170125 0.912996
 2224 3.173748 0.912996
 2225 3.177371 0.909373
 2226 3.180994 0.909373
 2227 3.184617 0.905750
 2228 3.188240 0.905750
 2229 3.191863 0.902127
 2230 3.195486 0.902127
 2231 3.199109 0.898504
 2232 3.202732 0.898504
 2233 3.206355 0.894881
 2234 3.209978 0.894881
 2235 3.213601 0.891258
 2236 3.217224 0.891258
 2237 3.220847 0.887635
 2238 3.224470 0.887635
 2239 3.228093 0.887635
 2240 3.231716 0.887635
 2241 3.235339 0.887635
 2242 3.238962 0.891258
 2243 3.242585 0.891258
 2244 3.246208 0.891258
 2245 3.249831 0.891258
 2246 3.253454 0.891258
 2247 3.257077 0.894881
 2248 3.260700 0.894881
 2249 3.264323 0.898504
 2250 3.267946 0.898504
 2251 3.271569 0.902127
 2252 3.275192 0.902127
 2253 3.278815 0.905750
 2254 3.282438 0.905750
 2255 3.286061 0.909373
 2256 3.289684 0.909373
 2257 3.293307 0.912996
 2258 3.296930 0.912996
 2259 3.300553 0.916619
 2260 3.304176 0.916619
 2261 3.307799 0.920242
 2262 3.311422 0.920242
 2263 3.315045 0.920242
 2264 3.318668 0.920242
 2265 3.322291 0.920242
 2266 3.325914 0.920242
 2267 3.329537 0.920242
 2268 3.333160 0.920242
 2269 3.336783 0.920242
 2270 3.340406 0.920242
 2271 3.344029 0.920242
 2272 3.347652 0.920242
 2273 3.351275 0.920242
 2274 3.354898 0.920242
 2275 3.358521 0.920242
 2276 3.362144 0.920242
 2277 3.365767 0.920242
 2278 3.369390 0.920242
 2279 3.373013 0.920242
 2280 3.376636 0.920242
 2281 3.380259 0.920242
 2282 3.383882 0.920242
 2283 3.387505 0.920242
 2284 3.391128 0.920242
 2285 3.394751 0.916619
 2286 3.398374 0.916619
 2287 3.401997 0.912996
 2288 3.405620 0.912996
 2289 3.409243 0.909373
 2290 3.412866 0.909373
 2291 3.416489 0.905750
 2292 3.420112 0.905750
 2293 3.423735 0.902127
 2294 3.427358 0.902127
 2295 3.430981 0.898504
 2296 3.434604 0.898504
 2297 3.438227 0.894881
 2298 3.438227 0.891258
 2299 3.441850 0.887635
 2300 3.441850 0.884012
 2301 3.445473 0.880389
 2302 3.445473 0.876766
 2303 3.449096 0.873143
 2304 3.449096 0.869520
 2305 3.452719 0.865897
 2306 3.452719 0.862274
 2307 3.456342 0.858651
 2308 3.456342 0.855028
 2309 3.459965 0.851405
 2310 3.459965 0.847782
 2311 3.459965 0.844159
 2312 3.459965 0.840536
 2313 3.459965 0.836913
 2314 3.459965 0.833290
 2315 3.459965 0.829667
 2316 3.459965 0.826044
 2317 3.459965 0.822421
 2318 3.459965 0.818798
 2319 3.459965 0.815175
 2320 3.459965 0.811552
 2321 3.459965 0.807929
 2322 3.459965 0.804306
 2323 3.459965 0.800683
 2324 3.459965 0.797060
 2325 3.459965 0.793437
 2326 3.459965 0.789814
 2327 3.459965 0.786191
 2328 3.459965 0.782568
 2329 3.459965 0.778945
 2330 3.459965 0.775322
 2331 3.459965 0.771699
 2332 3.456342 0.768076
 2333 3.456342 0.764453
 2334 3.452719 0.760830
 2335 3.452719 0.757207
 2336 3.449096 0.753584
 2337 3.449096 0.749961
 2338 3.445473 0.746338
 2339 3.445473 0.742715
 2340 3.441850 0.739092
 2341 3.441850 0.735469
 2342 3.438227 0.731846
 2343 3.438227 0.728223
 2344 3.434604 0.724600
 2345 3.430981 0.720977
 2346 3.427358 0.720977
 2347 3.423735 0.717354
 2348 3.420112 0.717354
 2349 3.416489 0.713731
 2350 3.412866 0.713731
 2351 3.409243 0.710108
 2352 3.405620 0.706485
 2353 3.401997 0.702862
 2354 3.398374 0.699239
 2355 3.394751 0.695616
 2356 3.391128 0.691993
 2357 3.391128 0.688370
 2358 3.394751 0.684747
 2359 3.394751 0.681124
 2360 3.394751 0.677501
 2361 3.394751 0.673878
 2362 3.394751 0.670255
 2363 3.394751 0.666632
 2364 3.394751 0.663009
 2365 3.394751 0.659386
 2366 3.394751 0.655763
 2367 3.394751 0.652140
 2368 3.394751 0.648517
 2369 3.394751 0.644894
 2370 3.394751 0.641271
 2371 3.394751 0.637648
 2372 3.398374 0.634025
 2373 3.398374 0.630402
 2374 3.398374 0.626779
 2375 3.401997 0.623156
 2376 3.401997 0.619533
 2377 3.405620 0.615910
 2378 3.405620 0.612287
 2379 3.409243 0.608664
 2380 3.409243 0.605041
 2381 3.412866 0.601418
 2382 3.412866 0.597795
 2383 3.416489 0.594172
 2384 3.416489 0.590549
 2385 3.420112 0.586926
 2386 3.420112 0.583303
 2387 3.423735 0.579680
 2388 3.427358 0.576057
 2389 3.430981 0.572434
 2390 3.434604 0.568811
 2391 3.438227 0.568811
 2392 3.441850 0.565188
 2393 3.445473 0.561565
 2394 3.449096 0.561565
 2395 3.452719 0.561565
 2396 3.456342 0.557942
 2397 3.459965 0.557942
 2398 3.463588 0.554319
 2399 3.467211 0.554319
 2400 3.470834 0.550696
 2401 3.474457 0.550696
 2402 3.478080 0.547073
 2403 3.481703 0.547073
 2404 3.485326 0.543450
 2405 3.488949 0.543450
 2406 3.492572 0.539827
 2407 3.496195 0.539827
 2408 3.499818 0.536204
 2409 3.503441 0.532581
 2410 3.507064 0.528958
 2411 3.510687 0.525335
 2412 3.514310 0.525335
 2413 3.517933 0.521712
 2414 3.521556 0.518089
 2415 3.525179 0.518089
 2416 3.528802 0.514466
 2417 3.532425 0.510843
 2418 3.536048 0.510843
 2419 3.539671 0.510843
 2420 3.543294 0.507220
 2421 3.546917 0.507220
 2422 3.550540 0.507220
 2423 3.554163 0.507220
 2424 3.557786 0.507220
 2425 3.561409 0.507220
 2426 3.565032 0.507220
 2427 3.568655 0.507220
 2428 3.572278 0.507220
 2429 3.575901 0.507220
 2430 3.579524 0.507220
 2431 3.583147 0.507220
 2432 3.586770 0.507220
 2433 3.590393 0.507220
 2434 3.594016 0.507220
 2435 3.597639 0.503597
 2436 3.601262 0.503597
 2437 3.604885 0.499974
 2438 3.608508 0.499974
 2439 3.612131 0.496351
 2440 3.615754 0.496351
 2441 3.619377 0.492728
 2442 3.623000 0.492728
 2443 3.626623 0.489105
 2444 3.630246 0.489105
 2445 3.633869 0.485482
 2446 3.637492 0.485482
 2447 3.641115 0.481859
 2448 3.644738 0.478236
 2449 3.644738 0.474613
 2450 3.648361 0.470990
 2451 3.651984 0.467367
 2452 3.655607 0.463744
 2453 3.659230 0.460121
 2454 3.662853 0.456498
 2455 3.666476 0.452875
 2456 3.670099 0.449252
 2457 3.673722 0.445629
 2458 3.677345 0.442006
 2459 3.680968 0.442006
 2460 3.684591 0.442006
 2461 3.688214 0.442006
 2462 3.691837 0.442006
 2463 3.695460 0.442006
 2464 3.699083 0.442006
 2465 3.702706 0.442006
 2466 3.706329 0.442006
 2467 3.709952 0.438383
 2468 3.713575 0.438383
 2469 3.717198 0.434760
 2470 3.720821 0.434760
 2471 3.724444 0.431137
 2472 3.728067 0.431137
 2473 3.731690 0.431137
 2474 3.735313 0.431137
 2475 3.738936 0.431137
 2476 3.742559 0.431137
 2477 3.746182 0.431137
 2478 3.749805 0.431137
 2479 3.753428 0.431137
 2480 3.757051 0.431137
 2481 3.760674 0.431137
 2482 3.764297 0.431137
 2483 3.767920 0.431137
 2484 3.771543 0.431137
 2485 3.775166 0.431137
 2486 3.778789 0.431137
 2487 3.782412 0.431137
 2488 3.786035 0.431137
 2489 3.789658 0.431137
 2490 3.793281 0.431137
 2491 3.796904 0.431137
 2492 3.800527 0.431137
 2493 3.804150 0.431137
 2494 3.807773 0.431137
 2495 3.811396 0.431137
 2496 3.815019 0.431137
 2497 3.818642 0.427514
 2498 3.822265 0.427514
 2499 3.825888 0.423891
 2500 3.829511 0.423891
 2501 3.833134 0.420268
 2502 3.836757 0.420268
 2503 3.840380 0.416645
 2504 3.844003 0.416645
 2505 3.847626 0.413022
 2506 3.851249 0.413022
 2507 3.854872 0.409399
 2508 3.858495 0.409399
 2509 3.862118 0.405776
 2510 3.865741 0.402153
 2511 3.869364 0.398530
 2512 3.872987 0.398530
 2513 3.876610 0.394907
 2514 3.880233 0.394907
 2515 3.883856 0.391284
 2516 3.887479 0.391284
 2517 3.891102 0.387661
 2518 3.894725 0.384038
 2519 3.898348 0.380415
 2520 3.901971 0.376792
 2521 3.905594 0.373169
 2522 3.909217 0.369546
 2523 3.912840 0.365923
 2524 3.916463 0.362300
 2525 3.920086 0.358677
 2526 3.923709 0.355054
 2527 3.927332 0.351431
 2528 3.930955 0.347808
 2529 3.934578 0.344185
 2530 3.938201 0.340562
 2531 3.941824 0.336939
 2532 3.941824 0.333316
 2533 3.945447 0.329693
 2534 3.945447 0.326070
 2535 3.949070 0.322447
 2536 3.949070 0.318824
 2537 3.952693 0.318824
 2538 3.956316 0.315201
 2539 3.959939 0.311578
 2540 3.963562 0.311578
 2541 3.967185 0.311578
 2542 3.970808 0.311578
 2543 3.974431 0.307955
 2544 3.978054 0.307955
 2545 3.981677 0.307955
 2546 3.985300 0.304332
 2547 3.988923 0.304332
 2548 3.992546 0.304332
 2549 3.996169 0.300709
 2550 3.999792 0.300709
 2551 4.003415 0.300709
 2552 4.007038 0.300709
 2553 4.010661 0.300709
 2554 4.014284 0.300709
 2555 4.017907 0.304332
 2556 4.021530 0.304332
 2557 4.025153 0.304332
 2558 4.028776 0.304332
 2559 4.032399 0.304332
 2560 4.036022 0.304332
 2561 4.039645 0.304332
 2562 4.043268 0.304332
 2563 4.046891 0.304332
 2564 4.050514 0.304332
 2565 4.054137 0.304332
 2566 4.057760 0.304332
 2567 4.061383 0.304332
 2568 4.065006 0.304332
 2569 4.068629 0.304332
 2570 4.072252 0.304332
 2571 4.075875 0.304332
 2572 4.079498 0.304332
 2573 4.083121 0.304332
 2574 4.086744 0.304332
 2575 4.090367 0.304332
 2576 4.093990 0.304332
 2577 4.097613 0.304332
 2578 4.101236 0.304332
 2579 4.104859 0.300709
 2580 4.108482 0.300709
 2581 4.112105 0.297086
 2582 4.115728 0.297086
 2583 4.119351 0.293463
 2584 4.122974 0.293463
 2585 4.126597 0.289840
 2586 4.130220 0.289840
 2587 4.133843 0.286217
 2588 4.137466 0.286217
 2589 4.141089 0.282594
 2590 4.144712 0.282594
 2591 4.148335 0.278971
 2592 4.151958 0.278971
 2593 4.155581 0.275348
 2594 4.159204 0.271725
 2595 4.162827 0.271725
 2596 4.166450 0.271725
 2597 4.170073 0.271725
 2598 4.173696 0.271725
 2599 4.177319 0.271725
 2600 4.180942 0.271725
 2601 4.184565 0.271725
 2602 4.188188 0.275348
 2603 4.191811 0.275348
 2604 4.195434 0.278971
 2605 4.199057 0.278971
 2606 4.202680 0.282594
 2607 4.206303 0.282594
 2608 4.209926 0.282594
 2609 4.213549 0.282594
 2610 4.217172 0.282594
 2611 4.220795 0.282594
 2612 4.224418 0.282594
 2613 4.228041 0.282594
 2614 4.231664 0.282594
 2615 4.235287 0.282594
 2616 4.238910 0.282594
 2617 4.242533 0.282594
 2618 4.246156 0.282594
 2619 4.249779 0.282594
 2620 4.253402 0.282594
 2621 4.257025 0.282594
 2622 4.260648 0.282594
 2623 4.264271 0.282594
 2624 4.267894 0.282594
 2625 4.271517 0.282594
 2626 4.275140 0.282594
 2627 4.278763 0.282594
 2628 4.282386 0.282594
 2629 4.286009 0.282594
 2630 4.289632 0.282594
 2631 4.293255 0.282594
 2632 4.296878 0.278971
 2633 4.300501 0.278971
 2634 4.304124 0.275348
 2635 4.307747 0.275348
 2636 4.311370 0.271725
 2637 4.314993 0.271725
 2638 4.318616 0.268102
 2639 4.322239 0.268102
 2640 4.325862 0.268102
 2641 4.329485 0.268102
 2642 4.333108 0.268102
 2643 4.336731 0.268102
 2644 4.340354 0.268102
 2645 4.343977 0.268102
 2646 4.347600 0.268102
 2647 4.351223 0.268102
 2648 4.354846 0.268102
 2649 4.358469 0.268102
 2650 4.362092 0.268102
 2651 4.365715 0.268102
 2652 4.369338 0.268102
 2653 4.372961 0.268102
 2654 4.376584 0.268102
 2655 4.380207 0.268102
 2656 4.383830 0.268102
 2657 4.387453 0.268102
 2658 4.391076 0.268102
 2659 4.394699 0.268102
 2660 4.398322 0.268102
 2661 4.401945 0.268102
 2662 4.405568 0.268102
 2663 4.409191 0.268102
 2664 4.412814 0.268102
 2665 4.416437 0.268102
 2666 4.420060 0.268102
 2667 4.423683 0.268102
 2668 4.427306 0.268102
 2669 4.430929 0.268102
 2670 4.434552 0.268102
 2671 4.438175 0.268102
 2672 4.441798 0.268102
 2673 4.445421 0.264479
 2674 4.449044 0.264479
 2675 4.452667 0.260856
 2676 4.456290 0.260856
 2677 4.459913 0.260856
 2678 4.463536 0.260856
 2679 4.467159 0.260856
 2680 4.470782 0.260856
 2681 4.474405 0.260856
 2682 4.478028 0.260856
 2683 4.481651 0.260856
 2684 4.485274 0.260856
 2685 4.488897 0.260856
 2686 4.492520 0.260856
 2687 4.496143 0.260856
 2688 4.499766 0.260856
 2689 4.503389 0.260856
 2690 4.507012 0.260856
 2691 4.510635 0.260856
 2692 4.514258 0.260856
 2693 4.517881 0.260856
 2694 4.521504 0.260856
 2695 4.525127 0.260856
 2696 4.528750 0.260856
 2697 4.532373 0.260856
 2698 4.535996 0.260856
 2699 4.539619 0.260856
 2700 4.543242 0.257233
 2701 4.546865 0.257233
 2702 4.550488 0.253610
 2703 4.554111 0.253610
 2704 4.557734 0.249987
 2705 4.561357 0.249987
 2706 4.564980 0.246364
 2707 4.568603 0.246364
 2708 4.572226 0.242741
 2709 4.575849 0.242741
 2710 4.579472 0.239118
 2711 4.583095 0.239118
 2712 4.586718 0.235495
 2713 4.590341 0.231872
 2714 4.593964 0.228249
 2715 4.597587 0.224626
 2716 4.601210 0.221003
 2717 4.604833 0.217380
 2718 4.608456 0.213757
 2719 4.612079 0.213757
 2720 4.615702 0.210134
 2721 4.619325 0.210134
 2722 4.622948 0.210134
 2723 4.626571 0.210134
 2724 4.630194 0.210134
 2725 4.633817 0.210134
 2726 4.637440 0.210134
 2727 4.641063 0.210134
 2728 4.644686 0.210134
 2729 4.648309 0.210134
 2730 4.651932 0.210134
 2731 4.655555 0.210134
 2732 4.659178 0.210134
 2733 4.662801 0.210134
 2734 4.666424 0.210134
 2735 4.670047 0.210134
 2736 4.673670 0.210134
 2737 4.677293 0.210134
 2738 4.680916 0.210134
 2739 4.684539 0.210134
 2740 4.688162 0.210134
 2741 4.691785 0.210134
 2742 4.695408 0.210134
 2743 4.699031 0.210134
 2744 4.702654 0.210134
 2745 4.706277 0.210134
 2746 4.709900 0.210134
 2747 4.713523 0.210134
 2748 4.717146 0.210134
 2749 4.720769 0.210134
 2750 4.724392 0.210134
 2751 4.728015 0.210134
 2752 4.731638 0.210134
 2753 4.735261 0.210134
 2754 4.738884 0.210134
 2755 4.742507 0.210134
 2756 4.746130 0.210134
 2757 4.749753 0.206511
 2758 4.753376 0.206511
 2759 4.756999 0.202888
 2760 4.760622 0.202888
 2761 4.764245 0.199265
 2762 4.767868 0.199265
 2763 4.771491 0.195642
 2764 4.775114 0.195642
 2765 4.778737 0.192019
 2766 4.782360 0.192019
 2767 4.785983 0.192019
 2768 4.789606 0.192019
 2769 4.793229 0.192019
 2770 4.796852 0.192019
 2771 4.800475 0.195642
 2772 4.804098 0.195642
 2773 4.807721 0.199265
 2774 4.811344 0.199265
 2775 4.814967 0.202888
 2776 4.818590 0.202888
 2777 4.822213 0.206511
 2778 4.825836 0.206511
 2779 4.829459 0.206511
 2780 4.833082 0.206511
 2781 4.836705 0.206511
 2782 4.840328 0.206511
 2783 4.843951 0.206511
 2784 4.847574 0.206511
 2785 4.851197 0.206511
 2786 4.854820 0.206511
 2787 4.858443 0.206511
 2788 4.862066 0.206511
 2789 4.865689 0.206511
 2790 4.869312 0.206511
 2791 4.872935 0.206511
 2792 4.876558 0.206511
 2793 4.880181 0.206511
 2794 4.883804 0.206511
 2795 4.887427 0.206511
 2796 4.891050 0.206511
 2797 4.894673 0.206511
 2798 4.898296 0.206511
 2799 4.901919 0.206511
 2800 4.905542 0.202888
 2801 4.909165 0.202888
 2802 4.912788 0.199265
 2803 4.916411 0.199265
 2804 4.920034 0.199265
 2805 4.923657 0.199265
 2806 4.927280 0.195642
 2807 4.930903 0.195642
 2808 4.934526 0.192019
 2809 4.938149 0.192019
 2810 4.941772 0.188396
 2811 4.945395 0.188396
 2812 4.949018 0.184773
 2813 4.952641 0.184773
 2814 4.956264 0.181150
 2815 4.959887 0.181150
 2816 4.963510 0.177527
 2817 4.967133 0.177527
 2818 4.970756 0.173904
 2819 4.974379 0.173904
 2820 4.978002 0.173904
 2821 4.981625 0.173904
 2822 4.985248 0.173904
 2823 4.988871 0.173904
 2824 4.992494 0.173904
 2825 4.996117 0.177527
 2826 4.999740 0.177527
 2827 5.003363 0.177527
 2828 5.006986 0.181150
 2829 5.010609 0.181150
 2830 5.014232 0.181150
 2831 5.017855 0.181150
 2832 5.021478 0.181150
 2833 5.025101 0.181150
 2834 5.028724 0.181150
 2835 5.032347 0.181150
 2836 5.035970 0.181150
 2837 5.039593 0.181150
 2838 5.043216 0.181150
 2839 5.046839 0.181150
 2840 5.050462 0.181150
 2841 5.054085 0.181150
 2842 5.057708 0.181150
 2843 5.061331 0.181150
 2844 5.064954 0.181150
 2845 5.068577 0.181150
 2846 5.072200 0.181150
 2847 5.075823 0.181150
 2848 5.079446 0.181150
 2849 5.083069 0.181150
 2850 5.086692 0.181150
 2851 5.090315 0.181150
 2852 5.093938 0.181150
 2853 5.097561 0.181150
 2854 5.101184 0.181150
 2855 5.104807 0.181150
 2856 5.108430 0.181150
 2857 5.112053 0.181150
 2858 5.115676 0.181150
 2859 5.119299 0.181150
 2860 5.122922 0.181150
 2861 5.126545 0.181150
 2862 5.130168 0.181150
 2863 5.133791 0.177527
 2864 5.137414 0.177527
 2865 5.141037 0.173904
 2866 5.144660 0.173904
 2867 5.148283 0.170281
 2868 5.151906 0.170281
 2869 5.155529 0.166658
 2870 5.159152 0.166658
 2871 5.162775 0.163035
 2872 5.166398 0.163035
 2873 5.170021 0.159412
 2874 5.173644 0.159412
 2875 5.177267 0.159412
 2876 5.180890 0.159412
 2877 5.184513 0.159412
 2878 5.188136 0.155789
 2879 5.191759 0.155789
 2880 5.195382 0.155789
 2881 5.199005 0.155789
 2882 5.202628 0.155789
 2883 5.206251 0.155789
 2884 5.209874 0.155789
 2885 5.213497 0.155789
 2886 5.217120 0.155789
 2887 5.220743 0.155789
 2888 5.224366 0.155789
 2889 5.227989 0.155789
 2890 5.231612 0.152166
 2891 5.235235 0.152166
 2892 5.238858 0.148543
 2893 5.242481 0.148543
 2894 5.246104 0.144920
 2895 5.249727 0.144920
 2896 5.253350 0.141297
 2897 5.256973 0.141297
 2898 5.260596 0.137674
 2899 5.264219 0.137674
 2900 5.267842 0.137674
 2901 5.271465 0.141297
 2902 5.275088 0.141297
 2903 5.278711 0.144920
 2904 5.282334 0.144920
 2905 5.285957 0.144920
 2906 5.289580 0.144920
 2907 5.293203 0.144920
 2908 5.296826 0.144920
 2909 5.300449 0.144920
 2910 5.304072 0.144920
 2911 5.307695 0.144920
 2912 5.311318 0.144920
 2913 5.314941 0.144920
 2914 5.318564 0.144920
 2915 5.322187 0.144920
 2916 5.325810 0.144920
 2917 5.329433 0.144920
 2918 5.333056 0.144920
 2919 5.336679 0.144920
 2920 5.340302 0.144920
 2921 5.343925 0.144920
 2922 5.347548 0.144920
 2923 5.351171 0.148543
 2924 5.354794 0.148543
 2925 5.358417 0.152166
 2926 5.362040 0.152166
 2927 5.365663 0.152166
 2928 5.369286 0.152166
 2929 5.372909 0.152166
 2930 5.376532 0.152166
 2931 5.380155 0.152166
 2932 5.383778 0.152166
 2933 5.387401 0.152166
 2934 5.391024 0.152166
 2935 5.394647 0.152166
 2936 5.398270 0.152166
 2937 5.401893 0.152166
 2938 5.405516 0.152166
 2939 5.409139 0.152166
 2940 5.412762 0.152166
 2941 5.416385 0.152166
 2942 5.420008 0.152166
 2943 5.423631 0.152166
 2944 5.427254 0.152166
 2945 5.430877 0.152166
 2946 5.434500 0.152166
 2947 5.438123 0.152166
 2948 5.441746 0.152166
 2949 5.445369 0.148543
 2950 5.448992 0.148543
 2951 5.452615 0.144920
 2952 5.456238 0.144920
 2953 5.459861 0.141297
 2954 5.463484 0.141297
 2955 5.467107 0.137674
 2956 5.470730 0.137674
 2957 5.474353 0.134051
 2958 5.477976 0.134051
 2959 5.481599 0.134051
 2960 5.485222 0.134051
 2961 5.488845 0.134051
 2962 5.492468 0.134051
 2963 5.496091 0.134051
 2964 5.499714 0.134051
 2965 5.503337 0.134051
 2966 5.506960 0.134051
 2967 5.510583 0.134051
 2968 5.514206 0.134051
 2969 5.517829 0.134051
 2970 5.521452 0.134051
 2971 5.525075 0.130428
 2972 5.528698 0.130428
 2973 5.532321 0.126805
 2974 5.535944 0.126805
 2975 5.539567 0.123182
 2976 5.543190 0.123182
 2977 5.546813 0.119559
 2978 5.550436 0.119559
 2979 5.554059 0.115936
 2980 5.557682 0.115936
 2981 5.561305 0.112313
 2982 5.564928 0.112313
 2983 5.568551 0.108690
 2984 5.572174 0.108690
 2985 5.575797 0.105067
 2986 5.579420 0.105067
 2987 5.583043 0.101444
 2988 5.586666 0.101444
 2989 5.590289 0.097821
 2990 5.593912 0.097821
 2991 5.597535 0.094198
 2992 5.601158 0.094198
 2993 5.604781 0.090575
 2994 5.608404 0.090575
 2995 5.612027 0.086952
 2996 5.612027 0.083329
 2997 5.615650 0.079706
 2998 5.615650 0.076083
 2999 5.619273 0.072460
 3000 5.619273 0.068837
 3001 5.622896 0.065214
 3002 5.622896 0.061591
 3003 5.626519 0.057968
 3004 5.626519 0.054345
 3005 5.630142 0.050722
 3006 5.630142 0.047099
 3007 5.633765 0.043476
 3008 5.633765 0.039853
 3009 5.633765 0.036230
 3010 5.633765 0.032607
 3011 5.633765 0.028984
 3012 5.633765 0.025361
 3013 5.633765 0.021738
 3014 5.633765 0.018115
 3015 5.633765 0.014492
 3016 5.633765 0.010869
 3017 5.633765 0.007246
 3018 5.633765 0.003623
 3019 5.637388 0.003623
 3020 5.641011 0.003623
 3021 5.644634 0.003623
 3022 5.648257 0.003623
 3023 5.651880 0.003623
 3024 5.655503 0.003623
 3025 5.659126 0.003623
 3026 5.662749 0.003623
 3027 5.666372 0.003623
 3028 5.669995 0.003623
 3029 5.673618 0.003623
 3030 5.677241 0.003623
 3031 5.680864 0.003623
 3032 5.684487 0.003623
 3033 5.688110 0.003623
 3034 5.691733 0.003623
 3035 5.695356 0.003623
 3036 5.698979 0.003623
 3037 5.702602 0.003623
 3038 5.706225 0.003623
 3039 5.709848 0.003623
 3040 5.713471 0.003623
 3041 5.717094 0.003623
 3042 5.720717 0.003623
 3043 5.724340 0.003623
 3044 5.727963 0.003623
 3045 5.731586 0.003623
 3046 5.735209 0.003623
 3047 5.738832 0.003623
 3048 5.742455 0.003623
 3049 5.746078 0.003623
 3050 5.749701 0.003623
 3051 5.753324 0.003623
 3052 5.756947 0.003623
 3053 5.760570 0.003623
 3054 5.764193 0.003623
 3055 5.767816 0.003623
 3056 5.771439 0.003623
 3057 5.775062 0.003623
 3058 5.778685 0.003623
 3059 5.782308 0.003623
 3060 5.785931 0.003623
 3061 5.789554 0.003623
 3062 5.793177 0.003623
 3063 5.796800 0.003623
 3064 5.800423 0.003623
 3065 5.804046 0.003623
 3066 5.807669 0.003623
 3067 5.811292 0.003623
 3068 5.814915 0.003623
 3069 5.818538 0.003623
 3070 5.822161 0.003623
 3071 5.825784 0.003623
 3072 5.829407 0.003623
 3073 5.833030 0.003623
 3074 5.836653 0.003623
 3075 5.840276 0.003623
 3076 5.843899 0.003623
 3077 5.847522 0.003623
 3078 5.851145 0.003623
 3079 5.854768 0.003623
 3080 5.858391 0.003623
 3081 5.862014 0.003623
 3082 5.865637 0.003623
 3083 5.869260 0.003623
 3084 5.872883 0.003623
 3085 5.876506 0.003623
 3086 5.880129 0.003623
 3087 5.883752 0.003623
 3088 5.887375 0.003623
 3089 5.890998 0.003623
 3090 5.894621 0.003623
 3091 5.898244 0.003623
 3092 5.901867 0.003623
 3093 5.905490 0.003623
 3094 5.909113 0.003623
 3095 5.912736 0.003623
 3096 5.916359 0.003623
 3097 5.919982 0.003623
 3098 5.923605 0.003623
 3099 5.927228 0.003623
 3100 5.930851 0.003623
 3101 5.934474 0.003623
 3102 5.938097 0.003623
 3103 5.941720 0.003623
 3104 5.945343 0.003623
 3105 5.948966 0.003623
 3106 5.952589 0.003623
 3107 5.956212 0.003623
 3108 5.959835 0.003623
 3109 5.963458 0.003623
 3110 5.967081 0.003623
 3111 5.970704 0.003623
 3112 5.974327 0.003623
 3113 5.977950 0.003623
 3114 5.981573 0.003623
 3115 5.985196 0.003623
 3116 5.988819 0.003623
 3117 5.992442 0.003623
 3118 5.996065 0.003623
 3119 5.999688 0.003623
 3120 6.003311 0.003623
 3121 6.006934 0.003623
 3122 6.010557 0.003623
 3123 6.014180 0.003623
 3124 6.017803 0.003623
 3125 6.021426 0.003623
 3126 6.025049 0.003623
 3127 6.028672 0.003623
 3128 6.032295 0.003623
 3129 6.035918 0.003623
 3130 6.039541 0.003623
 3131 6.043164 0.003623
 3132 6.046787 0.003623
 3133 6.050410 0.003623
 3134 6.054033 0.003623
 3135 6.057656 0.003623
 3136 6.061279 0.003623
 3137 6.064902 0.003623
 3138 6.068525 0.003623
 3139 6.072148 0.003623
 3140 6.075771 0.003623
 3141 6.079394 0.003623
 3142 6.083017 0.003623
 3143 6.086640 0.003623
 3144 6.090263 0.003623
 3145 6.093886 0.003623
 3146 6.097509 0.003623
 3147 6.101132 0.003623
 3148 6.104755 0.003623
 3149 6.108378 0.003623
 3150 6.112001 0.003623
 3151 6.115624 0.003623
 3152 6.119247 0.003623
 3153 6.122870 0.003623
 3154 6.126493 0.003623
 3155 6.130116 0.003623
 3156 6.133739 0.003623
 3157 6.137362 0.003623
 3158 6.140985 0.003623
 3159 6.144608 0.003623
 3160 6.148231 0.003623
 3161 6.151854 0.003623
 3162 6.155477 0.003623
 3163 6.159100 0.003623
 3164 6.162723 0.003623
 3165 6.166346 0.003623
 3166 6.169969 0.003623
 3167 6.173592 0.003623
 3168 6.177215 0.003623
 3169 6.180838 0.003623
 3170 6.184461 0.003623
 3171 6.188084 0.003623
 3172 6.191707 0.003623
 3173 6.195330 0.003623
 3174 6.198953 0.003623
 3175 6.202576 0.003623
 3176 6.206199 0.003623
 3177 6.209822 0.003623
 3178 6.213445 0.003623
 3179 6.217068 0.003623
 3180 6.220691 0.003623
 3181 6.224314 0.003623
 3182 6.227937 0.003623
 3183 6.231560 0.003623
 3184 6.235183 0.003623
 3185 6.238806 0.003623
 3186 6.242429 0.003623
 3187 6.246052 0.003623
 3188 6.249675 0.003623
 3189 6.253298 0.003623
 3190 6.256921 0.003623
 3191 6.260544 0.003623
 3192 6.264167 0.003623
 3193 6.267790 0.003623
 3194 6.271413 0.003623
 3195 6.275036 0.003623
 3196 6.278659 0.003623
 3197 6.282282 0.003623
 3198 6.285905 0.003623
 3199 6.289528 0.003623
 3200 6.293151 0.003623
 3201 6.296774 0.003623
 3202 6.300397 0.003623
 3203 6.304020 0.003623
 3204 6.307643 0.003623
 3205 6.311266 0.003623
 3206 6.314889 0.003623
 3207 6.318512 0.003623
 3208 6.322135 0.003623
 3209 6.325758 0.003623
 3210 6.329381 0.003623
 3211 6.333004 0.003623
 3212 6.336627 0.003623
 3213 6.340250 0.003623
 3214 6.343873 0.003623
 3215 6.347496 0.003623
 3216 6.351119 0.003623
 3217 6.354742 0.003623
 3218 6.358365 0.003623
 3219 6.361988 0.003623
 3220 6.365611 0.003623
 3221 6.369234 0.003623
 3222 6.372857 0.003623
 3223 6.376480 0.003623
 3224 6.380103 0.003623
 3225 6.383726 0.003623
 3226 6.387349 0.003623
 3227 6.390972 0.003623
 3228 6.394595 0.003623
 3229 6.398218 0.003623
 3230 6.401841 0.003623
 3231 6.405464 0.003623
 3232 6.409087 0.003623
 3233 6.412710 0.003623
 3234 6.416333 0.003623
 3235 6.419956 0.003623
 3236 6.423579 0.003623
 3237 6.427202 0.003623
 3238 6.430825 0.003623
 3239 6.434448 0.003623
 3240 6.438071 0.003623
 3241 6.441694 0.003623
 3242 6.445317 0.003623
 3243 6.448940 0.003623
 3244 6.452563 0.003623
 3245 6.456186 0.003623
 3246 6.459809 0.003623
 3247 6.463432 0.003623
 3248 6.467055 0.003623
 3249 6.470678 0.003623
 3250 6.474301 0.003623
 3251 6.477924 0.003623
 3252 6.481547 0.003623
 3253 6.485170 0.003623
 3254 6.488793 0.003623
 3255 6.492416 0.003623
 3256 6.496039 0.003623
 3257 6.499662 0.003623
 3258 6.503285 0.003623
 3259 6.506908 0.003623
 3260 6.510531 0.003623
 3261 6.514154 0.003623
 3262 6.517777 0.003623
 3263 6.521400 0.003623
 3264 6.525023 0.003623
 3265 6.528646 0.003623
 3266 6.532269 0.003623
 3267 6.535892 0.003623
 3268 6.539515 0.003623
 3269 6.543138 0.003623
 3270 6.546761 0.003623
 3271 6.550384 0.003623
 3272 6.554007 0.003623
 3273 6.557630 0.003623
 3274 6.561253 0.003623
 3275 6.564876 0.003623
 3276 6.568499 0.003623
 3277 6.572122 0.003623
 3278 6.575745 0.003623
 3279 6.579368 0.003623
 3280 6.582991 0.003623
 3281 6.586614 0.003623
 3282 6.590237 0.003623
 3283 6.593860 0.003623
 3284 6.597483 0.003623
 3285 6.601106 0.003623
 3286 6.604729 0.003623
 3287 6.608352 0.003623
 3288 6.611975 0.003623
 3289 6.615598 0.003623
 3290 6.619221 0.003623
 3291 6.622844 0.003623
 3292 6.626467 0.003623
 3293 6.630090 0.003623
 3294 6.633713 0.003623
 3295 6.637336 0.003623
 3296 6.640959 0.003623
 3297 6.644582 0.003623
 3298 6.648205 0.003623
 3299 6.651828 0.003623
 3300 6.655451 0.003623
 3301 6.659074 0.003623
 3302 6.662697 0.003623
 3303 6.666320 0.003623
 3304 6.669943 0.003623
 3305 6.673566 0.003623
 3306 6.677189 0.003623
 3307 6.680812 0.003623
 3308 6.684435 0.003623
 3309 6.688058 0.003623
 3310 6.691681 0.003623
 3311 6.695304 0.003623
 3312 6.698927 0.003623
 3313 6.702550 0.003623
 3314 6.706173 0.003623
 3315 6.709796 0.003623
 3316 6.713419 0.003623
 3317 6.717042 0.003623
 3318 6.720665 0.003623
 3319 6.724288 0.003623
 3320 6.727911 0.003623
 3321 6.731534 0.003623
 3322 6.735157 0.003623
 3323 6.738780 0.003623
 3324 6.742403 0.003623
 3325 6.746026 0.003623
 3326 6.749649 0.003623
 3327 6.753272 0.003623
 3328 6.756895 0.003623
 3329 6.760518 0.003623
 3330 6.764141 0.003623
 3331 6.767764 0.003623
 3332 6.771387 0.003623
 3333 6.775010 0.003623
 3334 6.778633 0.003623
 3335 6.782256 0.003623
 3336 6.785879 0.003623
 3337 6.789502 0.003623
 3338 6.793125 0.003623
 3339 6.796748 0.003623
 3340 6.800371 0.003623
 3341 6.803994 0.003623
 3342 6.807617 0.003623
 3343 6.811240 0.003623
 3344 6.814863 0.003623
 3345 6.818486 0.003623
 3346 6.822109 0.003623
 3347 6.825732 0.003623
 3348 6.829355 0.003623
 3349 6.832978 0.003623
 3350 6.836601 0.003623
 3351 6.840224 0.003623
 3352 6.843847 0.003623
 3353 6.847470 0.003623
 3354 6.851093 0.003623
 3355 6.854716 0.003623
 3356 6.858339 0.003623
 3357 6.861962 0.003623
 3358 6.865585 0.003623
 3359 6.869208 0.003623
 3360 6.872831 0.003623
 3361 6.876454 0.003623
 3362 6.880077 0.003623
 3363 6.883700 0.003623
 3364 6.887323 0.003623
 3365 6.890946 0.003623
 3366 6.894569 0.003623
 3367 6.898192 0.003623
 3368 6.901815 0.003623
 3369 6.905438 0.003623
 3370 6.909061 0.003623
 3371 6.912684 0.003623
 3372 6.916307 0.003623
 3373 6.919930 0.003623
 3374 6.923553 0.003623
 3375 6.927176 0.003623
 3376 6.930799 0.003623
 3377 6.934422 0.003623
 3378 6.938045 0.003623
 3379 6.941668 0.003623
 3380 6.945291 0.003623
 3381 6.948914 0.003623
 3382 6.952537 0.003623
 3383 6.956160 0.003623
 3384 6.959783 0.003623
 3385 6.963406 0.003623
 3386 6.967029 0.003623
 3387 6.970652 0.003623
 3388 6.974275 0.003623
 3389 6.977898 0.003623
 3390 6.981521 0.003623
 3391 6.985144 0.003623
 3392 6.988767 0.003623
 3393 6.992390 0.003623
 3394 6.996013 0.003623
 3395 6.999636 0.003623
 3396 7.003259 0.003623
 3397 7.006882 0.003623
 3398 7.010505 0.003623
 3399 7.014128 0.003623
 3400 7.017751 0.003623
 3401 7.021374 0.003623
 3402 7.024997 0.003623
 3403 7.028620 0.003623
 3404 7.032243 0.003623
 3405 7.035866 0.003623
 3406 7.039489 0.003623
 3407 7.043112 0.003623
 3408 7.046735 0.003623
 3409 7.050358 0.003623
 3410 7.053981 0.003623
 3411 7.057604 0.003623
 3412 7.061227 0.003623
 3413 7.064850 0.003623
 3414 7.068473 0.003623
 3415 7.072096 0.003623
 3416 7.075719 0.003623
 3417 7.079342 0.003623
 3418 7.082965 0.003623
 3419 7.086588 0.003623
 3420 7.090211 0.003623
 3421 7.093834 0.003623
 3422 7.097457 0.003623
 3423 7.101080 0.003623
 3424 7.104703 0.003623
 3425 7.108326 0.003623
 3426 7.111949 0.003623
 3427 7.115572 0.003623
 3428 7.119195 0.003623
 3429 7.122818 0.003623
 3430 7.126441 0.003623
 3431 7.130064 0.003623
 3432 7.133687 0.003623
 3433 7.137310 0.003623
 3434 7.140933 0.003623
 3435 7.144556 0.003623
 3436 7.148179 0.003623
 3437 7.151802 0.003623
 3438 7.155425 0.003623
 3439 7.159048 0.003623
 3440 7.162671 0.003623
 3441 7.166294 0.003623
 3442 7.169917 0.003623
 3443 7.173540 0.003623
 3444 7.177163 0.003623
 3445 7.180786 0.003623
 3446 7.184409 0.003623
 3447 7.188032 0.003623
 3448 7.191655 0.003623
 3449 7.195278 0.003623
 3450 7.198901 0.003623
 3451 7.202524 0.003623
 3452 7.206147 0.003623
 3453 7.209770 0.003623
 3454 7.213393 0.003623
 3455 7.217016 0.003623
 3456 7.220639 0.003623
 3457 7.224262 0.003623
 3458 7.227885 0.003623
 3459 7.231508 0.003623
 3460 7.235131 0.003623
 3461 7.238754 0.003623
 3462 7.242377 0.003623
 3463 7.246000 0.003623
 3464 7.249623 0.003623
 3465 7.253246 0.003623
 3466 7.256869 0.003623
 3467 7.260492 0.003623
 3468 7.264115 0.003623
 3469 7.267738 0.003623
 3470 7.271361 0.003623
 3471 7.274984 0.003623
 3472 7.278607 0.003623
 3473 7.282230 0.003623
 3474 7.285853 0.003623
 3475 7.289476 0.003623
 3476 7.293099 0.003623
 3477 7.296722 0.003623
 3478 7.300345 0.003623
 3479 7.303968 0.003623
 3480 7.307591 0.003623
 3481 7.311214 0.003623
 3482 7.314837 0.003623
 3483 7.318460 0.003623
 3484 7.322083 0.003623
 3485 7.325706 0.003623
 3486 7.329329 0.003623
 3487 7.332952 0.003623
 3488 7.336575 0.003623
 3489 7.340198 0.003623
 3490 7.343821 0.003623
 3491 7.347444 0.003623
 3492 7.351067 0.003623
 3493 7.354690 0.003623
 3494 7.358313 0.003623
 3495 7.361936 0.003623
 3496 7.365559 0.003623
 3497 7.369182 0.003623
 3498 7.372805 0.003623
 3499 7.376428 0.003623
 3500 7.380051 0.003623
 3501 7.383674 0.003623
 3502 7.387297 0.003623
 3503 7.390920 0.003623
 3504 7.394543 0.003623
 3505 7.398166 0.003623
 3506 7.401789 0.003623
 3507 7.405412 0.003623
 3508 7.409035 0.003623
 3509 7.412658 0.003623
 3510 7.416281 0.003623
 3511 7.419904 0.003623
 3512 7.423527 0.003623
 3513 7.427150 0.003623
 3514 7.430773 0.003623
 3515 7.434396 0.003623
 3516 7.438019 0.003623
 3517 7.441642 0.003623
 3518 7.445265 0.003623
 3519 7.448888 0.003623
 3520 7.452511 0.003623
 3521 7.456134 0.003623
 3522 7.459757 0.003623
 3523 7.463380 0.003623
 3524 7.467003 0.003623
 3525 7.470626 0.003623
 3526 7.474249 0.003623
 3527 7.477872 0.003623
 3528 7.481495 0.003623
 3529 7.485118 0.003623
 3530 7.488741 0.003623
 3531 7.492364 0.003623
 3532 7.495987 0.003623
 3533 7.499610 0.003623
 3534 7.503233 0.003623
 3535 7.506856 0.003623
 3536 7.510479 0.003623
 3537 7.514102 0.003623
 3538 7.517725 0.003623
 3539 7.521348 0.003623
 3540 7.524971 0.003623
 3541 7.524971 0.007246
 3542 7.524971 0.010869
 3543 7.524971 0.014492
 3544 7.524971 0.018115
 3545 7.524971 0.021738
 3546 7.524971 0.025361
 3547 7.524971 0.028984
 3548 7.524971 0.032607
 3549 7.524971 0.036230
 3550 7.524971 0.039853
 3551 7.524971 0.043476
 3552 7.528594 0.047099
 3553 7.528594 0.050722
 3554 7.532217 0.054345
 3555 7.532217 0.057968
 3556 7.535840 0.061591
 3557 7.535840 0.065214
 3558 7.539463 0.068837
 3559 7.539463 0.072460
 3560 7.543086 0.076083
 3561 7.543086 0.079706
 3562 7.546709 0.083329
 3563 7.546709 0.086952
 3564 7.550332 0.090575
 3565 7.553955 0.094198
 3566 7.557578 0.094198
 3567 7.561201 0.097821
 3568 7.564824 0.097821
 3569 7.568447 0.101444
 3570 7.572070 0.101444
 3571 7.575693 0.105067
 3572 7.579316 0.105067
 3573 7.582939 0.108690
 3574 7.586562 0.108690
 3575 7.590185 0.112313
 3576 7.593808 0.112313
 3577 7.597431 0.115936
 3578 7.601054 0.115936
 3579 7.604677 0.115936
 3580 7.608300 0.115936
 3581 7.611923 0.119559
 3582 7.615546 0.119559
 3583 7.619169 0.119559
 3584 7.622792 0.119559
 3585 7.626415 0.123182
 3586 7.630038 0.123182
 3587 7.633661 0.126805
 3588 7.637284 0.126805
 3589 7.640907 0.130428
 3590 7.644530 0.130428
 3591 7.648153 0.130428
 3592 7.651776 0.130428
 3593 7.655399 0.130428
 3594 7.659022 0.130428
 3595 7.662645 0.130428
 3596 7.666268 0.130428
 3597 7.669891 0.130428
 3598 7.673514 0.130428
 3599 7.677137 0.130428
 3600 7.680760 0.130428
 3601 7.684383 0.130428
 3602 7.688006 0.130428
 3603 7.691629 0.130428
 3604 7.695252 0.130428
 3605 7.698875 0.130428
 3606 7.702498 0.130428
 3607 7.706121 0.130428
 3608 7.709744 0.130428
 3609 7.713367 0.130428
 3610 7.716990 0.130428
 3611 7.720613 0.130428
 3612 7.724236 0.130428
 3613 7.727859 0.134051
 3614 7.731482 0.137674
 3615 7.735105 0.141297
 3616 7.738728 0.144920
 3617 7.742351 0.148543
 3618 7.745974 0.152166
 3619 7.749597 0.152166
 3620 7.753220 0.155789
 3621 7.756843 0.155789
 3622 7.760466 0.159412
 3623 7.764089 0.159412
 3624 7.767712 0.163035
 3625 7.771335 0.163035
 3626 7.774958 0.166658
 3627 7.778581 0.166658
 3628 7.782204 0.170281
 3629 7.785827 0.170281
 3630 7.789450 0.173904
 3631 7.793073 0.173904
 3632 7.796696 0.173904
 3633 7.800319 0.173904
 3634 7.803942 0.173904
 3635 7.807565 0.177527
 3636 7.811188 0.177527
 3637 7.814811 0.177527
 3638 7.818434 0.177527
 3639 7.822057 0.177527
 3640 7.825680 0.177527
 3641 7.829303 0.177527
 3642 7.832926 0.181150
 3643 7.836549 0.181150
 3644 7.840172 0.181150
 3645 7.843795 0.181150
 3646 7.847418 0.181150
 3647 7.851041 0.181150
 3648 7.854664 0.181150
 3649 7.858287 0.181150
 3650 7.861910 0.181150
 3651 7.865533 0.181150
 3652 7.869156 0.181150
 3653 7.872779 0.181150
 3654 7.876402 0.184773
 3655 7.880025 0.184773
 3656 7.883648 0.188396
 3657 7.887271 0.188396
 3658 7.890894 0.192019
 3659 7.894517 0.192019
 3660 7.898140 0.195642
 3661 7.901763 0.195642
 3662 7.905386 0.199265
 3663 7.909009 0.199265
 3664 7.912632 0.202888
 3665 7.916255 0.202888
 3666 7.919878 0.206511
 3667 7.923501 0.206511
 3668 7.927124 0.206511
 3669 7.930747 0.206511
 3670 7.934370 0.206511
 3671 7.937993 0.206511
 3672 7.941616 0.206511
 3673 7.945239 0.206511
 3674 7.948862 0.206511
 3675 7.952485 0.206511
 3676 7.956108 0.206511
 3677 7.959731 0.206511
 3678 7.963354 0.206511
 3679 7.966977 0.206511
 3680 7.970600 0.206511
 3681 7.974223 0.206511
 3682 7.977846 0.206511
 3683 7.981469 0.206511
 3684 7.985092 0.206511
 3685 7.988715 0.206511
 3686 7.992338 0.206511
 3687 7.995961 0.206511
 3688 7.999584 0.206511
 3689 8.003207 0.206511
 3690 8.006830 0.206511
 3691 8.010453 0.206511
 3692 8.014076 0.206511
 3693 8.017699 0.202888
 3694 8.021322 0.202888
 3695 8.024945 0.199265
 3696 8.028568 0.199265
 3697 8.032191 0.195642
 3698 8.035814 0.195642
 3699 8.039437 0.192019
 3700 8.043060 0.192019
 3701 8.046683 0.188396
 3702 8.050306 0.188396
 3703 8.053929 0.184773
 3704 8.057552 0.184773
 3705 8.061175 0.181150
 3706 8.064798 0.177527
 3707 8.068421 0.177527
 3708 8.072044 0.177527
 3709 8.075667 0.177527
 3710 8.079290 0.177527
 3711 8.082913 0.181150
 3712 8.086536 0.181150
 3713 8.090159 0.181150
 3714 8.093782 0.181150
 3715 8.097405 0.181150
 3716 8.101028 0.181150
 3717 8.104651 0.181150
 3718 8.108274 0.181150
 3719 8.111897 0.181150
 3720 8.115520 0.184773
 3721 8.119143 0.188396
 3722 8.119143 0.192019
 3723 8.122766 0.195642
 3724 8.122766 0.199265
 3725 8.126389 0.202888
 3726 8.130012 0.206511
 3727 8.130012 0.210134
 3728 8.133635 0.213757
 3729 8.133635 0.217380
 3730 8.137258 0.221003
 3731 8.137258 0.224626
 3732 8.140881 0.228249
 3733 8.140881 0.231872
 3734 8.144504 0.235495
 3735 8.144504 0.239118
 3736 8.148127 0.242741
 3737 8.148127 0.246364
 3738 8.151750 0.249987
 3739 8.155373 0.253610
 3740 8.158996 0.257233
 3741 8.162619 0.257233
 3742 8.166242 0.260856
 3743 8.169865 0.260856
 3744 8.173488 0.264479
 3745 8.177111 0.264479
 3746 8.180734 0.268102
 3747 8.184357 0.268102
 3748 8.187980 0.271725
 3749 8.191603 0.271725
 3750 8.195226 0.275348
 3751 8.198849 0.275348
 3752 8.202472 0.278971
 3753 8.206095 0.278971
 3754 8.209718 0.282594
 3755 8.213341 0.282594
 3756 8.216964 0.282594
 3757 8.220587 0.282594
 3758 8.224210 0.282594
 3759 8.227833 0.282594
 3760 8.231456 0.282594
 3761 8.235079 0.282594
 3762 8.238702 0.282594
 3763 8.242325 0.282594
 3764 8.245948 0.286217
 3765 8.249571 0.286217
 3766 8.253194 0.289840
 3767 8.256817 0.293463
 3768 8.260440 0.297086
 3769 8.264063 0.300709
 3770 8.264063 0.304332
 3771 8.264063 0.307955
 3772 8.267686 0.311578
 3773 8.267686 0.315201
 3774 8.267686 0.318824
 3775 8.271309 0.322447
 3776 8.271309 0.326070
 3777 8.274932 0.329693
 3778 8.274932 0.333316
 3779 8.278555 0.336939
 3780 8.278555 0.340562
 3781 8.282178 0.344185
 3782 8.282178 0.347808
 3783 8.285801 0.351431
 3784 8.285801 0.355054
 3785 8.289424 0.358677
 3786 8.289424 0.362300
 3787 8.293047 0.365923
 3788 8.296670 0.369546
 3789 8.300293 0.373169
 3790 8.303916 0.373169
 3791 8.307539 0.376792
 3792 8.311162 0.380415
 3793 8.314785 0.380415
 3794 8.318408 0.384038
 3795 8.322031 0.387661
 3796 8.325654 0.391284
 3797 8.329277 0.391284
 3798 8.332900 0.394907
 3799 8.336523 0.394907
 3800 8.340146 0.398530
 3801 8.343769 0.398530
 3802 8.347392 0.402153
 3803 8.351015 0.402153
 3804 8.354638 0.405776
 3805 8.358261 0.405776
 3806 8.361884 0.409399
 3807 8.365507 0.409399
 3808 8.365507 0.413022
 3809 8.369130 0.416645
 3810 8.369130 0.420268
 3811 8.372753 0.423891
 3812 8.372753 0.427514
 3813 8.376376 0.431137
 3814 8.376376 0.434760
 3815 8.379999 0.438383
 3816 8.379999 0.442006
 3817 8.383622 0.445629
 3818 8.383622 0.449252
 3819 8.387245 0.452875
 3820 8.390868 0.456498
 3821 8.394491 0.460121
 3822 8.398114 0.463744
 3823 8.401737 0.467367
 3824 8.405360 0.470990
 3825 8.408983 0.474613
 3826 8.412606 0.478236
 3827 8.416229 0.481859
 3828 8.416229 0.485482
 3829 8.419852 0.489105
 3830 8.423475 0.492728
 3831 8.427098 0.496351
 3832 8.430721 0.496351
 3833 8.434344 0.499974
 3834 8.437967 0.503597
 3835 8.441590 0.503597
 3836 8.445213 0.507220
 3837 8.448836 0.507220
 3838 8.452459 0.510843
 3839 8.452459 0.514466
 3840 8.456082 0.518089
 3841 8.459705 0.521712
 3842 8.459705 0.525335
 3843 8.463328 0.528958
 3844 8.466951 0.532581
 3845 8.470574 0.536204
 3846 8.474197 0.539827
 3847 8.477820 0.543450
 3848 8.481443 0.543450
 3849 8.485066 0.547073
 3850 8.488689 0.550696
 3851 8.492312 0.554319
 3852 8.495935 0.557942
 3853 8.499558 0.561565
 3854 8.503181 0.565188
 3855 8.503181 0.568811
 3856 8.503181 0.572434
 3857 8.503181 0.576057
 3858 8.503181 0.579680
 3859 8.503181 0.583303
 3860 8.503181 0.586926
 3861 8.503181 0.590549
 3862 8.503181 0.594172
 3863 8.503181 0.597795
 3864 8.503181 0.601418
 3865 8.503181 0.605041
 3866 8.503181 0.608664
 3867 8.506804 0.612287
 3868 8.506804 0.615910
 3869 8.510427 0.619533
 3870 8.510427 0.623156
 3871 8.514050 0.626779
 3872 8.514050 0.630402
 3873 8.517673 0.634025
 3874 8.517673 0.637648
 3875 8.521296 0.641271
 3876 8.521296 0.644894
 3877 8.524919 0.648517
 3878 8.524919 0.652140
 3879 8.528542 0.655763
 3880 8.532165 0.659386
 3881 8.535788 0.659386
 3882 8.539411 0.663009
 3883 8.543034 0.666632
 3884 8.546657 0.670255
 3885 8.550280 0.670255
 3886 8.550280 0.673878
 3887 8.553903 0.677501
 3888 8.553903 0.681124
 3889 8.557526 0.684747
 3890 8.557526 0.688370
 3891 8.561149 0.691993
 3892 8.561149 0.695616
 3893 8.561149 0.699239
 3894 8.561149 0.702862
 3895 8.561149 0.706485
 3896 8.564772 0.710108
 3897 8.564772 0.713731
 3898 8.568395 0.717354
 3899 8.568395 0.720977
 3900 8.572018 0.724600
 3901 8.572018 0.728223
 3902 8.575641 0.731846
 3903 8.575641 0.735469
 3904 8.579264 0.739092
 3905 8.579264 0.742715
 3906 8.582887 0.746338
 3907 8.582887 0.749961
 3908 8.586510 0.753584
 3909 8.586510 0.757207
 3910 8.590133 0.760830
 3911 8.593756 0.764453
 3912 8.597379 0.768076
 3913 8.597379 0.771699
 3914 8.601002 0.775322
 3915 8.601002 0.778945
 3916 8.604625 0.782568
 3917 8.604625 0.786191
 3918 8.608248 0.789814
 3919 8.608248 0.793437
 3920 8.611871 0.797060
 3921 8.615494 0.800683
 3922 8.615494 0.804306
 3923 8.619117 0.807929
 3924 8.622740 0.811552
 3925 8.626363 0.815175
 3926 8.626363 0.818798
 3927 8.629986 0.822421
 3928 8.629986 0.826044
 3929 8.633609 0.829667
 3930 8.637232 0.833290
 3931 8.637232 0.836913
 3932 8.640855 0.840536
 3933 8.640855 0.844159
 3934 8.644478 0.847782
 3935 8.648101 0.851405
 3936 8.648101 0.855028
 3937 8.651724 0.858651
 3938 8.655347 0.862274
 3939 8.658970 0.865897
 3940 8.662593 0.869520
 3941 8.666216 0.873143
 3942 8.669839 0.873143
 3943 8.673462 0.876766
 3944 8.677085 0.880389
 3945 8.680708 0.884012
 3946 8.684331 0.887635
 3947 8.684331 0.891258
 3948 8.687954 0.894881
 3949 8.691577 0.898504
 3950 8.695200 0.902127
 3951 8.698823 0.905750
 3952 8.702446 0.909373
 3953 8.706069 0.912996
 3954 8.706069 0.916619
 3955 8.709692 0.920242
 3956 8.713315 0.923865
 3957 8.716938 0.927488
 3958 8.720561 0.931111
 3959 8.724184 0.934734
 3960 8.727807 0.938357
 3961 8.727807 0.941980
 3962 8.731430 0.945603
 3963 8.731430 0.949226
 3964 8.735053 0.952849
 3965 8.735053 0.956472
 3966 8.738676 0.960095
 3967 8.738676 0.963718
 3968 8.742299 0.967341
 3969 8.742299 0.970964
 3970 8.745922 0.974587
 3971 8.745922 0.978210
 3972 8.749545 0.981833
 3973 8.753168 0.985456
 3974 8.753168 0.989079
 3975 8.756791 0.992702
 3976 8.760414 0.996325
 3977 8.764037 0.999948
 3978 8.767660 1.003571
 3979 8.767660 1.007194
 3980 8.771283 1.010817
 3981 8.771283 1.014440
 3982 8.774906 1.018063
 3983 8.774906 1.021686
 3984 8.778529 1.025309
 3985 8.778529 1.028932
 3986 8.782152 1.032555
 3987 8.782152 1.036178
 3988 8.785775 1.039801
 3989 8.785775 1.043424
 3990 8.789398 1.047047
 3991 8.789398 1.050670
 3992 8.793021 1.054293
 3993 8.793021 1.057916
 3994 8.796644 1.061539
 3995 8.796644 1.065162
 3996 8.800267 1.068785
 3997 8.803890 1.072408
 3998 8.807513 1.076031
 3999 8.811136 1.079654
 4000 8.814759 1.083277
 4001 8.818382 1.086900
 4002 8.818382 1.090523
 4003 8.818382 1.094146
 4004 8.818382 1.097769
 4005 8.822005 1.101392
 4006 8.822005 1.105015
 4007 8.822005 1.108638
 4008 8.822005 1.112261
 4009 8.822005 1.115884
 4010 8.822005 1.119507
 4011 8.825628 1.123130
 4012 8.825628 1.126753
 4013 8.829251 1.130376
 4014 8.829251 1.133999
 4015 8.832874 1.137622
 4016 8.832874 1.141245
 4017 8.836497 1.144868
 4018 8.836497 1.148491
 4019 8.840120 1.152114
 4020 8.840120 1.155737
 4021 8.843743 1.159360
 4022 8.843743 1.162983
 4023 8.847366 1.166606
 4024 8.850989 1.170229
 4025 8.854612 1.173852
 4026 8.858235 1.173852
 4027 8.861858 1.177475
 4028 8.865481 1.177475
 4029 8.869104 1.181098
 4030 8.872727 1.181098
 4031 8.876350 1.184721
 4032 8.879973 1.184721
 4033 8.883596 1.188344
 4034 8.887219 1.188344
 4035 8.890842 1.191967
 4036 8.894465 1.195590
 4037 8.894465 1.199213
 4038 8.898088 1.202836
 4039 8.901711 1.206459
 4040 8.901711 1.210082
 4041 8.905334 1.213705
 4042 8.905334 1.217328
 4043 8.908957 1.220951
 4044 8.908957 1.224574
 4045 8.912580 1.228197
 4046 8.912580 1.231820
 4047 8.916203 1.235443
 4048 8.916203 1.239066
 4049 8.919826 1.242689
 4050 8.919826 1.246312
 4051 8.923449 1.249935
 4052 8.923449 1.253558
 4053 8.927072 1.257181
 4054 8.930695 1.260804
 4055 8.934318 1.260804
 4056 8.937941 1.264427
 4057 8.941564 1.268050
 4058 8.941564 1.271673
 4059 8.941564 1.275296
 4060 8.945187 1.278919
 4061 8.945187 1.282542
 4062 8.948810 1.286165
 4063 8.948810 1.289788
 4064 8.952433 1.293411
 4065 8.952433 1.297034
 4066 8.956056 1.300657
 4067 8.956056 1.304280
 4068 8.959679 1.307903
 4069 8.959679 1.311526
 4070 8.963302 1.315149
 4071 8.963302 1.318772
 4072 8.966925 1.322395
 4073 8.970548 1.326018
 4074 8.974171 1.329641
 4075 8.974171 1.333264
 4076 8.977794 1.336887
 4077 8.981417 1.340510
 4078 8.981417 1.344133
 4079 8.985040 1.347756
 4080 8.985040 1.351379
 4081 8.988663 1.355002
 4082 8.988663 1.358625
 4083 8.992286 1.362248
 4084 8.992286 1.365871
 4085 8.995909 1.369494
 4086 8.995909 1.373117
 4087 8.999532 1.376740
 4088 8.999532 1.380363
 4089 9.003155 1.383986
 4090 9.003155 1.387609
 4091 9.006778 1.391232
 4092 9.006778 1.394855
 4093 9.010401 1.398478
 4094 9.010401 1.402101
 4095 9.014024 1.405724
 4096 9.014024 1.409347
 4097 9.017647 1.412970
 4098 9.017647 1.416593
 4099 9.021270 1.420216
 4100 9.021270 1.423839
 4101 9.024893 1.427462
 4102 9.024893 1.431085
 4103 9.028516 1.434708
 4104 9.028516 1.438331
 4105 9.032139 1.441954
 4106 9.032139 1.445577
 4107 9.035762 1.449200
 4108 9.039385 1.452823
 4109 9.043008 1.456446
 4110 9.046631 1.460069
 4111 9.050254 1.463692
 4112 9.053877 1.467315
 4113 9.057500 1.470938
 4114 9.061123 1.474561
 4115 9.064746 1.478184
 4116 9.068369 1.481807
 4117 9.068369 1.485430
 4118 9.071992 1.489053
 4119 9.071992 1.492676
 4120 9.071992 1.496299
 4121 9.071992 1.499922
 4122 9.071992 1.503545
 4123 9.071992 1.507168
 4124 9.075615 1.510791
 4125 9.075615 1.514414
 4126 9.075615 1.518037
 4127 9.075615 1.521660
 4128 9.075615 1.525283
 4129 9.079238 1.528906
 4130 9.079238 1.532529
 4131 9.079238 1.536152
 4132 9.079238 1.539775
 4133 9.079238 1.543398
 4134 9.079238 1.547021
 4135 9.079238 1.550644
 4136 9.079238 1.554267
 4137 9.082861 1.557890
 4138 9.082861 1.561513
 4139 9.086484 1.565136
 4140 9.086484 1.568759
 4141 9.090107 1.572382
 4142 9.090107 1.576005
 4143 9.093730 1.579628
 4144 9.093730 1.583251
 4145 9.097353 1.586874
 4146 9.097353 1.590497
 4147 9.100976 1.594120
 4148 9.100976 1.597743
 4149 9.104599 1.601366
 4150 9.108222 1.604989
 4151 9.111845 1.604989
 4152 9.115468 1.608612
 4153 9.115468 1.612235
 4154 9.119091 1.615858
 4155 9.119091 1.619481
 4156 9.119091 1.623104
 4157 9.122714 1.626727
 4158 9.122714 1.630350
 4159 9.126337 1.633973
 4160 9.126337 1.637596
 4161 9.129960 1.641219
 4162 9.129960 1.644842
 4163 9.133583 1.648465
 4164 9.133583 1.652088
 4165 9.137206 1.655711
 4166 9.137206 1.659334
 4167 9.140829 1.662957
 4168 9.140829 1.666580
 4169 9.144452 1.670203
 4170 9.148075 1.673826
 4171 9.151698 1.673826
 4172 9.155321 1.677449
 4173 9.158944 1.677449
 4174 9.162567 1.681072
 4175 9.166190 1.681072
 4176 9.169813 1.684695
 4177 9.173436 1.684695
 4178 9.177059 1.688318
 4179 9.180682 1.688318
 4180 9.184305 1.691941
 4181 9.187928 1.691941
 4182 9.191551 1.695564
 4183 9.195174 1.699187
 4184 9.198797 1.702810
 4185 9.198797 1.706433
 4186 9.202420 1.710056
 4187 9.202420 1.713679
 4188 9.206043 1.717302
 4189 9.206043 1.720925
 4190 9.209666 1.724548
 4191 9.213289 1.728171
 4192 9.213289 1.731794
 4193 9.216912 1.735417
 4194 9.220535 1.739040
 4195 9.224158 1.742663
 4196 9.227781 1.746286
 4197 9.231404 1.746286
 4198 9.235027 1.749909
 4199 9.238650 1.753532
 4200 9.238650 1.757155
 4201 9.242273 1.760778
 4202 9.242273 1.764401
 4203 9.245896 1.768024
 4204 9.245896 1.771647
 4205 9.249519 1.775270
 4206 9.253142 1.778893
 4207 9.253142 1.782516
 4208 9.253142 1.786139
 4209 9.256765 1.789762
 4210 9.256765 1.793385
 4211 9.256765 1.797008
 4212 9.260388 1.800631
 4213 9.260388 1.804254
 4214 9.260388 1.807877
 4215 9.264011 1.811500
 4216 9.264011 1.815123
 4217 9.267634 1.818746
 4218 9.267634 1.822369
 4219 9.271257 1.825992
 4220 9.271257 1.829615
 4221 9.274880 1.833238
 4222 9.274880 1.836861
 4223 9.278503 1.840484
 4224 9.278503 1.844107
 4225 9.282126 1.847730
 4226 9.282126 1.851353
 4227 9.285749 1.854976
 4228 9.289372 1.858599
 4229 9.289372 1.862222
 4230 9.292995 1.865845
 4231 9.296618 1.869468
 4232 9.296618 1.873091
 4233 9.300241 1.876714
 4234 9.303864 1.880337
 4235 9.307487 1.883960
 4236 9.311110 1.887583
 4237 9.314733 1.891206
 4238 9.318356 1.891206
 4239 9.321979 1.894829
 4240 9.325602 1.898452
 4241 9.329225 1.898452
 4242 9.332848 1.902075
 4243 9.336471 1.905698
 4244 9.336471 1.909321
 4245 9.340094 1.912944
 4246 9.343717 1.916567
 4247 9.347340 1.920190
 4248 9.347340 1.923813
 4249 9.350963 1.927436
 4250 9.350963 1.931059
 4251 9.354586 1.934682
 4252 9.354586 1.938305
 4253 9.358209 1.941928
 4254 9.358209 1.945551
 4255 9.361832 1.949174
 4256 9.361832 1.952797
 4257 9.365455 1.956420
 4258 9.369078 1.960043
 4259 9.372701 1.963666
 4260 9.376324 1.967289
 4261 9.379947 1.967289
 4262 9.383570 1.970912
 4263 9.387193 1.974535
 4264 9.390816 1.978158
 4265 9.390816 1.981781
 4266 9.394439 1.985404
 4267 9.394439 1.989027
 4268 9.398062 1.992650
 4269 9.401685 1.996273
 4270 9.401685 1.999896
 4271 9.405308 2.003519
 4272 9.408931 2.007142
 4273 9.412554 2.010765
 4274 9.416177 2.014388
 4275 9.419800 2.014388
 4276 9.423423 2.018011
 4277 9.427046 2.021634
 4278 9.430669 2.021634
 4279 9.434292 2.025257
 4280 9.437915 2.025257
 4281 9.441538 2.028880
 4282 9.445161 2.032503
 4283 9.448784 2.036126
 4284 9.452407 2.039749
 4285 9.456030 2.043372
 4286 9.459653 2.046995
 4287 9.463276 2.050618
 4288 9.463276 2.054241
 4289 9.466899 2.057864
 4290 9.466899 2.061487
 4291 9.470522 2.065110
 4292 9.470522 2.068733
 4293 9.474145 2.072356
 4294 9.474145 2.075979
 4295 9.477768 2.079602
 4296 9.477768 2.083225
 4297 9.481391 2.086848
 4298 9.481391 2.090471
 4299 9.485014 2.094094
 4300 9.488637 2.097717
 4301 9.488637 2.101340
 4302 9.488637 2.104963
 4303 9.488637 2.108586
 4304 9.488637 2.112209
 4305 9.488637 2.115832
 4306 9.488637 2.119455
 4307 9.488637 2.123078
 4308 9.488637 2.126701
 4309 9.488637 2.130324
 4310 9.488637 2.133947
 4311 9.488637 2.137570
 4312 9.488637 2.141193
 4313 9.488637 2.144816
 4314 9.492260 2.148439
 4315 9.492260 2.152062
 4316 9.495883 2.155685
 4317 9.495883 2.159308
 4318 9.499506 2.162931
 4319 9.499506 2.166554
 4320 9.503129 2.170177
 4321 9.503129 2.173800
 4322 9.506752 2.177423
 4323 9.506752 2.181046
 4324 9.510375 2.184669
 4325 9.510375 2.188292
 4326 9.510375 2.191915
 4327 9.510375 2.195538
 4328 9.510375 2.199161
 4329 9.510375 2.202784
 4330 9.510375 2.206407
 4331 9.510375 2.210030
 4332 9.510375 2.213653
 4333 9.510375 2.217276
 4334 9.513998 2.220899
 4335 9.513998 2.224522
 4336 9.517621 2.228145
 4337 9.517621 2.231768
 4338 9.521244 2.235391
 4339 9.521244 2.239014
 4340 9.524867 2.242637
 4341 9.524867 2.246260
 4342 9.528490 2.249883
 4343 9.528490 2.253506
 4344 9.532113 2.257129
 4345 9.532113 2.260752
 4346 9.535736 2.264375
 4347 9.539359 2.267998
 4348 9.542982 2.267998
 4349 9.546605 2.271621
 4350 9.550228 2.275244
 4351 9.553851 2.275244
 4352 9.557474 2.278867
 4353 9.561097 2.278867
 4354 9.564720 2.282490
 4355 9.568343 2.282490
 4356 9.568343 2.286113
 4357 9.568343 2.289736
 4358 9.571966 2.293359
 4359 9.571966 2.296982
 4360 9.575589 2.300605
 4361 9.575589 2.304228
 4362 9.579212 2.307851
 4363 9.579212 2.311474
 4364 9.582835 2.315097
 4365 9.582835 2.318720
 4366 9.586458 2.322343
 4367 9.586458 2.325966
 4368 9.590081 2.329589
 4369 9.590081 2.333212
 4370 9.593704 2.336835
 4371 9.597327 2.340458
 4372 9.600950 2.344081
 4373 9.604573 2.347704
 4374 9.608196 2.351327
 4375 9.611819 2.354950
 4376 9.615442 2.354950
 4377 9.619065 2.358573
 4378 9.622688 2.362196
 4379 9.626311 2.365819
 4380 9.629934 2.365819
 4381 9.633557 2.369442
 4382 9.633557 2.373065
 4383 9.637180 2.376688
 4384 9.637180 2.380311
 4385 9.637180 2.383934
 4386 9.640803 2.387557
 4387 9.640803 2.391180
 4388 9.644426 2.394803
 4389 9.644426 2.398426
 4390 9.648049 2.402049
 4391 9.648049 2.405672
 4392 9.651672 2.409295
 4393 9.651672 2.412918
 4394 9.655295 2.416541
 4395 9.655295 2.420164
 4396 9.658918 2.423787
 4397 9.658918 2.427410
 4398 9.662541 2.431033
 4399 9.666164 2.434656
 4400 9.669787 2.434656
 4401 9.673410 2.438279
 4402 9.677033 2.438279
 4403 9.680656 2.441902
 4404 9.684279 2.441902
 4405 9.687902 2.445525
 4406 9.691525 2.445525
 4407 9.695148 2.449148
 4408 9.698771 2.449148
 4409 9.702394 2.452771
 4410 9.706017 2.452771
 4411 9.709640 2.456394
 4412 9.713263 2.460017
 4413 9.716886 2.463640
 4414 9.716886 2.467263
 4415 9.720509 2.470886
 4416 9.724132 2.474509
 4417 9.724132 2.478132
 4418 9.727755 2.481755
 4419 9.727755 2.485378
 4420 9.727755 2.489001
 4421 9.727755 2.492624
 4422 9.727755 2.496247
 4423 9.727755 2.499870
 4424 9.727755 2.503493
 4425 9.727755 2.507116
 4426 9.727755 2.510739
 4427 9.727755 2.514362
 4428 9.727755 2.517985
 4429 9.727755 2.521608
 4430 9.727755 2.525231
 4431 9.731378 2.528854
 4432 9.731378 2.532477
 4433 9.731378 2.536100
 4434 9.735001 2.539723
 4435 9.735001 2.543346
 4436 9.738624 2.546969
 4437 9.738624 2.550592
 4438 9.742247 2.554215
 4439 9.742247 2.557838
 4440 9.745870 2.561461
 4441 9.745870 2.565084
 4442 9.749493 2.568707
 4443 9.749493 2.572330
 4444 9.749493 2.575953
 4445 9.753116 2.579576
 4446 9.753116 2.583199
 4447 9.756739 2.586822
 4448 9.756739 2.590445
 4449 9.760362 2.594068
 4450 9.760362 2.597691
 4451 9.763985 2.601314
 4452 9.763985 2.604937
 4453 9.767608 2.608560
 4454 9.767608 2.612183
 4455 9.771231 2.615806
 4456 9.771231 2.619429
 4457 9.774854 2.623052
 4458 9.778477 2.626675
 4459 9.782100 2.630298
 4460 9.785723 2.630298
 4461 9.789346 2.633921
 4462 9.792969 2.637544
 4463 9.796592 2.637544
 4464 9.800215 2.641167
 4465 9.803838 2.641167
 4466 9.807461 2.644790
 4467 9.811084 2.648413
 4468 9.814707 2.652036
 4469 9.814707 2.655659
 4470 9.818330 2.659282
 4471 9.821953 2.662905
 4472 9.821953 2.666528
 4473 9.825576 2.670151
 4474 9.825576 2.673774
 4475 9.829199 2.677397
 4476 9.829199 2.681020
 4477 9.832822 2.684643
 4478 9.832822 2.688266
 4479 9.832822 2.691889
 4480 9.832822 2.695512
 4481 9.832822 2.699135
 4482 9.832822 2.702758
 4483 9.836445 2.706381
 4484 9.836445 2.710004
 4485 9.840068 2.713627
 4486 9.840068 2.717250
 4487 9.843691 2.720873
 4488 9.843691 2.724496
 4489 9.847314 2.728119
 4490 9.847314 2.731742
 4491 9.850937 2.735365
 4492 9.850937 2.738988
 4493 9.854560 2.742611
 4494 9.854560 2.746234
 4495 9.858183 2.749857
 4496 9.861806 2.753480
 4497 9.861806 2.757103
 4498 9.865429 2.760726
 4499 9.865429 2.764349
 4500 9.869052 2.767972
 4501 9.872675 2.771595
 4502 9.872675 2.775218
 4503 9.876298 2.778841
 4504 9.879921 2.782464
 4505 9.883544 2.786087
 4506 9.887167 2.789710
 4507 9.890790 2.789710
 4508 9.894413 2.793333
 4509 9.898036 2.793333
 4510 9.901659 2.796956
 4511 9.905282 2.796956
 4512 9.908905 2.800579
 4513 9.912528 2.800579
 4514 9.916151 2.804202
 4515 9.919774 2.807825
 4516 9.923397 2.807825
 4517 9.927020 2.811448
 4518 9.930643 2.815071
 4519 9.934266 2.815071
 4520 9.937889 2.818694
 4521 9.941512 2.818694
 4522 9.945135 2.822317
 4523 9.948758 2.825940
 4524 9.952381 2.829563
 4525 9.956004 2.833186
 4526 9.956004 2.836809
 4527 9.959627 2.840432
 4528 9.959627 2.844055
 4529 9.963250 2.847678
 4530 9.963250 2.851301
 4531 9.966873 2.854924
 4532 9.966873 2.858547
 4533 9.970496 2.862170
 4534 9.970496 2.865793
 4535 9.974119 2.869416
 4536 9.977742 2.873039
 4537 9.977742 2.876662
 4538 9.981365 2.880285
 4539 9.981365 2.883908
 4540 9.981365 2.887531
 4541 9.984988 2.891154
 4542 9.984988 2.894777
 4543 9.984988 2.898400
 4544 9.988611 2.902023
 4545 9.988611 2.905646
 4546 9.988611 2.909269
 4547 9.988611 2.912892
 4548 9.992234 2.916515
 4549 9.992234 2.920138
 4550 9.995857 2.923761
 4551 9.995857 2.927384
 4552 9.999480 2.931007
 4553 9.999480 2.934630
 4554 10.003103 2.938253
 4555 10.003103 2.941876
 4556 10.006726 2.945499
 4557 10.006726 2.949122
 4558 10.010349 2.952745
 4559 10.010349 2.956368
 4560 10.013972 2.959991
 4561 10.017595 2.963614
 4562 10.021218 2.967237
 4563 10.024841 2.970860
 4564 10.028464 2.970860
 4565 10.032087 2.974483
 4566 10.035710 2.978106
 4567 10.039333 2.978106
 4568 10.042956 2.981729
 4569 10.046579 2.981729
 4570 10.050202 2.985352
 4571 10.053825 2.988975
 4572 10.057448 2.992598
 4573 10.061071 2.992598
 4574 10.064694 2.996221
 4575 10.068317 2.999844
 4576 10.068317 3.003467
 4577 10.071940 3.007090
 4578 10.075563 3.010713
 4579 10.075563 3.014336
 4580 10.079186 3.017959
 4581 10.082809 3.021582
 4582 10.082809 3.025205
 4583 10.082809 3.028828
 4584 10.086432 3.032451
 4585 10.086432 3.036074
 4586 10.090055 3.039697
 4587 10.090055 3.043320
 4588 10.093678 3.046943
 4589 10.093678 3.050566
 4590 10.097301 3.054189
 4591 10.097301 3.057812
 4592 10.100924 3.061435
 4593 10.100924 3.065058
 4594 10.104547 3.068681
 4595 10.104547 3.072304
 4596 10.108170 3.075927
 4597 10.108170 3.079550
 4598 10.111793 3.083173
 4599 10.115416 3.086796
 4600 10.115416 3.090419
 4601 10.119039 3.094042
 4602 10.122662 3.097665
 4603 10.126285 3.101288
 4604 10.129908 3.101288
 4605 10.133531 3.104911
 4606 10.137154 3.104911
 4607 10.140777 3.108534
 4608 10.144400 3.108534
 4609 10.148023 3.112157
 4610 10.151646 3.112157
 4611 10.155269 3.115780
 4612 10.158892 3.115780
 4613 10.162515 3.119403
 4614 10.166138 3.119403
 4615 10.169761 3.123026
 4616 10.173384 3.123026
 4617 10.177007 3.123026
 4618 10.180630 3.123026
 4619 10.184253 3.123026
 4620 10.187876 3.123026
 4621 10.191499 3.123026
 4622 10.195122 3.123026
 4623 10.198745 3.123026
 4624 10.198745 3.126649
 4625 10.198745 3.130272
 4626 10.198745 3.133895
 4627 10.198745 3.137518
 4628 10.198745 3.141141
 4629 10.198745 3.144764
 4630 10.198745 3.148387
 4631 10.202368 3.152010
 4632 10.202368 3.155633
 4633 10.205991 3.159256
 4634 10.205991 3.162879
 4635 10.209614 3.166502
 4636 10.209614 3.170125
 4637 10.213237 3.173748
 4638 10.213237 3.177371
 4639 10.216860 3.180994
 4640 10.216860 3.184617
 4641 10.220483 3.188240
 4642 10.220483 3.191863
 4643 10.224106 3.195486
 4644 10.227729 3.199109
 4645 10.231352 3.199109
 4646 10.234975 3.202732
 4647 10.234975 3.206355
 4648 10.238598 3.209978
 4649 10.242221 3.213601
 4650 10.242221 3.217224
 4651 10.245844 3.220847
 4652 10.245844 3.224470
 4653 10.245844 3.228093
 4654 10.245844 3.231716
 4655 10.245844 3.235339
 4656 10.245844 3.238962
 4657 10.245844 3.242585
 4658 10.245844 3.246208
 4659 10.245844 3.249831
 4660 10.245844 3.253454
 4661 10.249467 3.257077
 4662 10.249467 3.260700
 4663 10.249467 3.264323
 4664 10.249467 3.267946
 4665 10.253090 3.271569
 4666 10.253090 3.275192
 4667 10.256713 3.278815
 4668 10.256713 3.282438
 4669 10.260336 3.286061
 4670 10.260336 3.289684
 4671 10.260336 3.293307
 4672 10.263959 3.296930
 4673 10.263959 3.300553
 4674 10.263959 3.304176
 4675 10.263959 3.307799
 4676 10.263959 3.311422
 4677 10.263959 3.315045
 4678 10.263959 3.318668
 4679 10.263959 3.322291
 4680 10.263959 3.325914
 4681 10.263959 3.329537
 4682 10.263959 3.333160
 4683 10.263959 3.336783
 4684 10.263959 3.340406
 4685 10.263959 3.344029
 4686 10.263959 3.347652
 4687 10.263959 3.351275
 4688 10.263959 3.354898
 4689 10.263959 3.358521
 4690 10.263959 3.362144
 4691 10.263959 3.365767
 4692 10.263959 3.369390
 4693 10.267582 3.373013
 4694 10.267582 3.376636
 4695 10.271205 3.380259
 4696 10.271205 3.383882
 4697 10.274828 3.387505
 4698 10.274828 3.391128
 4699 10.278451 3.394751
 4700 10.278451 3.398374
 4701 10.282074 3.401997
 4702 10.282074 3.405620
 4703 10.285697 3.409243
 4704 10.285697 3.412866
 4705 10.285697 3.416489
 4706 10.285697 3.420112
 4707 10.285697 3.423735
 4708 10.285697 3.427358
 4709 10.285697 3.430981
 4710 10.285697 3.434604
 4711 10.285697 3.438227
 4712 10.289320 3.441850
 4713 10.289320 3.445473
 4714 10.292943 3.449096
 4715 10.292943 3.452719
 4716 10.296566 3.456342
 4717 10.296566 3.459965
 4718 10.300189 3.463588
 4719 10.300189 3.467211
 4720 10.303812 3.470834
 4721 10.303812 3.474457
 4722 10.307435 3.478080
 4723 10.307435 3.481703
 4724 10.311058 3.485326
 4725 10.314681 3.485326
 4726 10.318304 3.488949
 4727 10.321927 3.488949
 4728 10.325550 3.492572
 4729 10.329173 3.492572
 4730 10.332796 3.496195
 4731 10.336419 3.496195
 4732 10.340042 3.499818
 4733 10.340042 3.503441
 4734 10.343665 3.507064
 4735 10.347288 3.510687
 4736 10.347288 3.514310
 4737 10.350911 3.517933
 4738 10.354534 3.521556
 4739 10.358157 3.525179
 4740 10.361780 3.528802
 4741 10.365403 3.532425
 4742 10.369026 3.536048
 4743 10.372649 3.539671
 4744 10.376272 3.543294
 4745 10.379895 3.546917
 4746 10.379895 3.550540
 4747 10.379895 3.554163
 4748 10.379895 3.557786
 4749 10.383518 3.561409
 4750 10.383518 3.565032
 4751 10.383518 3.568655
 4752 10.383518 3.572278
 4753 10.383518 3.575901
 4754 10.383518 3.579524
 4755 10.383518 3.583147
 4756 10.383518 3.586770
 4757 10.383518 3.590393
 4758 10.383518 3.594016
 4759 10.383518 3.597639
 4760 10.383518 3.601262
 4761 10.383518 3.604885
 4762 10.383518 3.608508
 4763 10.387141 3.612131
 4764 10.387141 3.615754
 4765 10.390764 3.619377
 4766 10.390764 3.623000
 4767 10.394387 3.626623
 4768 10.394387 3.630246
 4769 10.398010 3.633869
 4770 10.398010 3.637492
 4771 10.401633 3.641115
 4772 10.401633 3.644738
 4773 10.405256 3.648361
 4774 10.405256 3.651984
 4775 10.408879 3.655607
 4776 10.412502 3.659230
 4777 10.416125 3.662853
 4778 10.416125 3.666476
 4779 10.416125 3.670099
 4780 10.416125 3.673722
 4781 10.416125 3.677345
 4782 10.416125 3.680968
 4783 10.416125 3.684591
 4784 10.416125 3.688214
 4785 10.416125 3.691837
 4786 10.419748 3.695460
 4787 10.419748 3.699083
 4788 10.419748 3.702706
 4789 10.423371 3.706329
 4790 10.423371 3.709952
 4791 10.426994 3.713575
 4792 10.426994 3.717198
 4793 10.430617 3.720821
 4794 10.430617 3.724444
 4795 10.434240 3.728067
 4796 10.434240 3.731690
 4797 10.434240 3.735313
 4798 10.434240 3.738936
 4799 10.434240 3.742559
 4800 10.434240 3.746182
 4801 10.434240 3.749805
 4802 10.434240 3.753428
 4803 10.437863 3.757051
 4804 10.437863 3.760674
 4805 10.437863 3.764297
 4806 10.437863 3.767920
 4807 10.441486 3.771543
 4808 10.441486 3.775166
 4809 10.445109 3.778789
 4810 10.445109 3.782412
 4811 10.445109 3.786035
 4812 10.445109 3.789658
 4813 10.445109 3.793281
 4814 10.445109 3.796904
 4815 10.445109 3.800527
 4816 10.445109 3.804150
 4817 10.445109 3.807773
 4818 10.445109 3.811396
 4819 10.445109 3.815019
 4820 10.445109 3.818642
 4821 10.445109 3.822265
 4822 10.445109 3.825888
 4823 10.445109 3.829511
 4824 10.445109 3.833134
 4825 10.445109 3.836757
 4826 10.445109 3.840380
 4827 10.445109 3.844003
 4828 10.445109 3.847626
 4829 10.445109 3.851249
 4830 10.445109 3.854872
 4831 10.445109 3.858495
 4832 10.445109 3.862118
 4833 10.445109 3.865741
 4834 10.445109 3.869364
 4835 10.445109 3.872987
 4836 10.445109 3.876610
 4837 10.445109 3.880233
 4838 10.445109 3.883856
 4839 10.445109 3.887479
 4840 10.445109 3.891102
 4841 10.445109 3.894725
 4842 10.445109 3.898348
 4843 10.445109 3.901971
 4844 10.445109 3.905594
 4845 10.445109 3.909217
 4846 10.445109 3.912840
 4847 10.448732 3.916463
 4848 10.448732 3.920086
 4849 10.452355 3.923709
 4850 10.452355 3.927332
 4851 10.452355 3.930955
 4852 10.452355 3.934578
 4853 10.452355 3.938201
 4854 10.452355 3.941824
 4855 10.452355 3.945447
 4856 10.452355 3.949070
 4857 10.452355 3.952693
 4858 10.452355 3.956316
 4859 10.452355 3.959939
 4860 10.452355 3.963562
 4861 10.452355 3.967185
 4862 10.452355 3.970808
 4863 10.452355 3.974431
 4864 10.452355 3.978054
 4865 10.452355 3.981677
 4866 10.452355 3.985300
 4867 10.452355 3.988923
 4868 10.452355 3.992546
 4869 10.455978 3.996169
 4870 10.455978 3.999792
 4871 10.455978 4.003415
 4872 10.455978 4.007038
 4873 10.459601 4.010661
 4874 10.459601 4.014284
 4875 10.463224 4.017907
 4876 10.463224 4.021530
 4877 10.463224 4.025153
 4878 10.463224 4.028776
 4879 10.463224 4.032399
 4880 10.463224 4.036022
 4881 10.463224 4.039645
 4882 10.463224 4.043268
 4883 10.463224 4.046891
 4884 10.463224 4.050514
 4885 10.463224 4.054137
 4886 10.463224 4.057760
 4887 10.463224 4.061383
 4888 10.463224 4.065006
 4889 10.463224 4.068629
 4890 10.463224 4.072252
 4891 10.463224 4.075875
 4892 10.466847 4.079498
 4893 10.466847 4.083121
 4894 10.466847 4.086744
 4895 10.466847 4.090367
 4896 10.466847 4.093990
 4897 10.466847 4.097613
 4898 10.466847 4.101236
 4899 10.466847 4.104859
 4900 10.466847 4.108482
 4901 10.466847 4.112105
 4902 10.466847 4.115728
 4903 10.466847 4.119351
 4904 10.466847 4.122974
 4905 10.466847 4.126597
 4906 10.466847 4.130220
 4907 10.466847 4.133843
 4908 10.466847 4.137466
 4909 10.466847 4.141089
 4910 10.466847 4.144712
 4911 10.466847 4.148335
 4912 10.466847 4.151958
 4913 10.466847 4.155581
 4914 10.466847 4.159204
 4915 10.466847 4.162827
 4916 10.463224 4.166450
 4917 10.463224 4.170073
 4918 10.459601 4.173696
 4919 10.459601 4.177319
 4920 10.459601 4.180942
 4921 10.459601 4.184565
 4922 10.459601 4.188188
 4923 10.459601 4.191811
 4924 10.459601 4.195434
 4925 10.459601 4.199057
 4926 10.459601 4.202680
 4927 10.459601 4.206303
 4928 10.459601 4.209926
 4929 10.459601 4.213549
 4930 10.459601 4.217172
 4931 10.459601 4.220795
 4932 10.459601 4.224418
 4933 10.459601 4.228041
 4934 10.459601 4.231664
 4935 10.459601 4.235287
 4936 10.459601 4.238910
 4937 10.459601 4.242533
 4938 10.459601 4.246156
 4939 10.459601 4.249779
 4940 10.459601 4.253402
 4941 10.459601 4.257025
 4942 10.459601 4.260648
 4943 10.459601 4.264271
 4944 10.463224 4.267894
 4945 10.463224 4.271517
 4946 10.466847 4.275140
 4947 10.466847 4.278763
 4948 10.470470 4.282386
 4949 10.470470 4.286009
 4950 10.474093 4.289632
 4951 10.474093 4.293255
 4952 10.474093 4.296878
 4953 10.474093 4.300501
 4954 10.477716 4.304124
 4955 10.477716 4.307747
 4956 10.481339 4.311370
 4957 10.481339 4.314993
 4958 10.484962 4.318616
 4959 10.484962 4.322239
 4960 10.488585 4.325862
 4961 10.488585 4.329485
 4962 10.492208 4.333108
 4963 10.492208 4.336731
 4964 10.495831 4.340354
 4965 10.495831 4.343977
 4966 10.499454 4.347600
 4967 10.503077 4.351223
 4968 10.503077 4.354846
 4969 10.506700 4.358469
 4970 10.506700 4.362092
 4971 10.510323 4.365715
 4972 10.510323 4.369338
 4973 10.513946 4.372961
 4974 10.513946 4.376584
 4975 10.513946 4.380207
 4976 10.513946 4.383830
 4977 10.513946 4.387453
 4978 10.513946 4.391076
 4979 10.513946 4.394699
 4980 10.513946 4.398322
 4981 10.513946 4.401945
 4982 10.513946 4.405568
 4983 10.513946 4.409191
 4984 10.513946 4.412814
 4985 10.517569 4.416437
 4986 10.517569 4.420060
 4987 10.517569 4.423683
 4988 10.517569 4.427306
 4989 10.517569 4.430929
 4990 10.517569 4.434552
 4991 10.517569 4.438175
 4992 10.517569 4.441798
 4993 10.517569 4.445421
 4994 10.517569 4.449044
 4995 10.517569 4.452667
 4996 10.517569 4.456290
 4997 10.517569 4.459913
 4998 10.517569 4.463536
 4999 10.517569 4.467159
 5000 10.517569 4.470782
 5001 10.517569 4.474405
 5002 10.517569 4.478028
 5003 10.517569 4.481651
 5004 10.517569 4.485274
 5005 10.517569 4.488897
 5006 10.517569 4.492520
 5007 10.517569 4.496143
 5008 10.517569 4.499766
 5009 10.517569 4.503389
 5010 10.517569 4.507012
 5011 10.517569 4.510635
 5012 10.517569 4.514258
 5013 10.517569 4.517881
 5014 10.517569 4.521504
 5015 10.521192 4.525127
 5016 10.521192 4.528750
 5017 10.524815 4.532373
 5018 10.524815 4.535996
 5019 10.528438 4.539619
 5020 10.528438 4.543242
 5021 10.532061 4.546865
 5022 10.532061 4.550488
 5023 10.532061 4.554111
 5024 10.535684 4.557734
 5025 10.535684 4.561357
 5026 10.535684 4.564980
 5027 10.539307 4.568603
 5028 10.539307 4.572226
 5029 10.539307 4.575849
 5030 10.539307 4.579472
 5031 10.539307 4.583095
 5032 10.539307 4.586718
 5033 10.539307 4.590341
 5034 10.539307 4.593964
 5035 10.539307 4.597587
 5036 10.539307 4.601210
 5037 10.539307 4.604833
 5038 10.539307 4.608456
 5039 10.539307 4.612079
 5040 10.539307 4.615702
 5041 10.539307 4.619325
 5042 10.539307 4.622948
 5043 10.539307 4.626571
 5044 10.539307 4.630194
 5045 10.539307 4.633817
 5046 10.539307 4.637440
 5047 10.542930 4.641063
 5048 10.542930 4.644686
 5049 10.546553 4.648309
 5050 10.546553 4.651932
 5051 10.550176 4.655555
 5052 10.550176 4.659178
 5053 10.550176 4.662801
 5054 10.550176 4.666424
 5055 10.550176 4.670047
 5056 10.550176 4.673670
 5057 10.550176 4.677293
 5058 10.550176 4.680916
 5059 10.550176 4.684539
 5060 10.550176 4.688162
 5061 10.550176 4.691785
 5062 10.550176 4.695408
 5063 10.550176 4.699031
 5064 10.550176 4.702654
 5065 10.550176 4.706277
 5066 10.550176 4.709900
 5067 10.550176 4.713523
 5068 10.550176 4.717146
 5069 10.550176 4.720769
 5070 10.550176 4.724392
 5071 10.550176 4.728015
 5072 10.550176 4.731638
 5073 10.550176 4.735261
 5074 10.550176 4.738884
 5075 10.550176 4.742507
 5076 10.550176 4.746130
 5077 10.550176 4.749753
 5078 10.550176 4.753376
 5079 10.550176 4.756999
 5080 10.550176 4.760622
 5081 10.550176 4.764245
 5082 10.550176 4.767868
 5083 10.550176 4.771491
 5084 10.550176 4.775114
 5085 10.550176 4.778737
 5086 10.550176 4.782360
 5087 10.550176 4.785983
 5088 10.550176 4.789606
 5089 10.550176 4.793229
 5090 10.550176 4.796852
 5091 10.550176 4.800475
 5092 10.550176 4.804098
 5093 10.550176 4.807721
 5094 10.550176 4.811344
 5095 10.550176 4.814967
 5096 10.550176 4.818590
 5097 10.553799 4.822213
 5098 10.553799 4.825836
 5099 10.557422 4.829459
 5100 10.557422 4.833082
 5101 10.561045 4.836705
 5102 10.561045 4.840328
 5103 10.564668 4.843951
 5104 10.564668 4.847574
 5105 10.568291 4.851197
 5106 10.568291 4.854820
 5107 10.571914 4.858443
 5108 10.571914 4.862066
 5109 10.575537 4.865689
 5110 10.579160 4.869312
 5111 10.582783 4.872935
 5112 10.582783 4.876558
 5113 10.582783 4.880181
 5114 10.582783 4.883804
 5115 10.582783 4.887427
 5116 10.582783 4.891050
 5117 10.582783 4.894673
 5118 10.582783 4.898296
 5119 10.582783 4.901919
 5120 10.582783 4.905542
 5121 10.582783 4.909165
 5122 10.582783 4.912788
 5123 10.582783 4.916411
 5124 10.582783 4.920034
 5125 10.582783 4.923657
 5126 10.582783 4.927280
 5127 10.582783 4.930903
 5128 10.582783 4.934526
 5129 10.582783 4.938149
 5130 10.582783 4.941772
 5131 10.582783 4.945395
 5132 10.582783 4.949018
 5133 10.582783 4.952641
 5134 10.582783 4.956264
 5135 10.582783 4.959887
 5136 10.582783 4.963510
 5137 10.582783 4.967133
 5138 10.582783 4.970756
 5139 10.582783 4.974379
 5140 10.582783 4.978002
 5141 10.582783 4.981625
 5142 10.582783 4.985248
 5143 10.582783 4.988871
 5144 10.582783 4.992494
 5145 10.582783 4.996117
 5146 10.582783 4.999740
 5147 10.586406 5.003363
 5148 10.586406 5.006986
 5149 10.586406 5.010609
 5150 10.586406 5.014232
 5151 10.590029 5.017855
 5152 10.590029 5.021478
 5153 10.590029 5.025101
 5154 10.590029 5.028724
 5155 10.590029 5.032347
 5156 10.590029 5.035970
 5157 10.590029 5.039593
 5158 10.590029 5.043216
 5159 10.590029 5.046839
 5160 10.590029 5.050462
 5161 10.590029 5.054085
 5162 10.590029 5.057708
 5163 10.590029 5.061331
 5164 10.590029 5.064954
 5165 10.590029 5.068577
 5166 10.593652 5.072200
 5167 10.593652 5.075823
 5168 10.597275 5.079446
 5169 10.597275 5.083069
 5170 10.600898 5.086692
 5171 10.600898 5.090315
 5172 10.604521 5.093938
 5173 10.604521 5.097561
 5174 10.608144 5.101184
 5175 10.608144 5.104807
 5176 10.611767 5.108430
 5177 10.611767 5.112053
 5178 10.615390 5.115676
 5179 10.615390 5.119299
 5180 10.619013 5.122922
 5181 10.622636 5.126545
 5182 10.622636 5.130168
 5183 10.626259 5.133791
 5184 10.629882 5.137414
 5185 10.633505 5.141037
 5186 10.637128 5.144660
 5187 10.640751 5.148283
 5188 10.644374 5.151906
 5189 10.644374 5.155529
 5190 10.644374 5.159152
 5191 10.644374 5.162775
 5192 10.644374 5.166398
 5193 10.644374 5.170021
 5194 10.640751 5.173644
 5195 10.640751 5.177267
 5196 10.640751 5.180890
 5197 10.640751 5.184513
 5198 10.637128 5.188136
 5199 10.637128 5.191759
 5200 10.637128 5.195382
 5201 10.637128 5.199005
 5202 10.637128 5.202628
 5203 10.633505 5.206251
 5204 10.633505 5.209874
 5205 10.629882 5.213497
 5206 10.629882 5.217120
 5207 10.629882 5.220743
 5208 10.629882 5.224366
 5209 10.629882 5.227989
 5210 10.629882 5.231612
 5211 10.629882 5.235235
 5212 10.629882 5.238858
 5213 10.629882 5.242481
 5214 10.629882 5.246104
 5215 10.629882 5.249727
 5216 10.629882 5.253350
 5217 10.629882 5.256973
 5218 10.629882 5.260596
 5219 10.629882 5.264219
 5220 10.629882 5.267842
 5221 10.629882 5.271465
 5222 10.629882 5.275088
 5223 10.626259 5.278711
 5224 10.626259 5.282334
 5225 10.622636 5.285957
 5226 10.622636 5.289580
 5227 10.619013 5.293203
 5228 10.619013 5.296826
 5229 10.615390 5.300449
 5230 10.615390 5.304072
 5231 10.611767 5.307695
 5232 10.611767 5.311318
 5233 10.608144 5.314941
 5234 10.608144 5.318564
 5235 10.604521 5.322187
 5236 10.604521 5.325810
 5237 10.600898 5.329433
 5238 10.600898 5.333056
 5239 10.600898 5.336679
 5240 10.600898 5.340302
 5241 10.600898 5.343925
 5242 10.600898 5.347548
 5243 10.600898 5.351171
 5244 10.600898 5.354794
 5245 10.600898 5.358417
 5246 10.600898 5.362040
 5247 10.600898 5.365663
 5248 10.600898 5.369286
 5249 10.600898 5.372909
 5250 10.600898 5.376532
 5251 10.600898 5.380155
 5252 10.600898 5.383778
 5253 10.600898 5.387401
 5254 10.600898 5.391024
 5255 10.600898 5.394647
 5256 10.600898 5.398270
 5257 10.600898 5.401893
 5258 10.600898 5.405516
 5259 10.600898 5.409139
 5260 10.604521 5.412762
 5261 10.604521 5.416385
 5262 10.608144 5.420008
 5263 10.608144 5.423631
 5264 10.611767 5.427254
 5265 10.611767 5.430877
 5266 10.615390 5.434500
 5267 10.615390 5.438123
 5268 10.619013 5.441746
 5269 10.619013 5.445369
 5270 10.622636 5.448992
 5271 10.622636 5.452615
 5272 10.622636 5.456238
 5273 10.626259 5.459861
 5274 10.626259 5.463484
 5275 10.629882 5.467107
 5276 10.629882 5.470730
 5277 10.633505 5.474353
 5278 10.633505 5.477976
 5279 10.637128 5.481599
 5280 10.637128 5.485222
 5281 10.640751 5.488845
 5282 10.640751 5.492468
 5283 10.644374 5.496091
 5284 10.644374 5.499714
 5285 10.647997 5.503337
 5286 10.651620 5.506960
 5287 10.655243 5.510583
 5288 10.658866 5.514206
 5289 10.662489 5.517829
 5290 10.666112 5.517829
 5291 10.666112 5.521452
 5292 10.666112 5.525075
 5293 10.666112 5.528698
 5294 10.666112 5.532321
 5295 10.666112 5.535944
 5296 10.666112 5.539567
 5297 10.666112 5.543190
 5298 10.666112 5.546813
 5299 10.666112 5.550436
 5300 10.666112 5.554059
 5301 10.666112 5.557682
 5302 10.666112 5.561305
 5303 10.666112 5.564928
 5304 10.666112 5.568551
 5305 10.666112 5.572174
 5306 10.666112 5.575797
 5307 10.666112 5.579420
 5308 10.666112 5.583043
 5309 10.669735 5.586666
 5310 10.669735 5.590289
 5311 10.669735 5.593912
 5312 10.673358 5.597535
 5313 10.673358 5.601158
 5314 10.673358 5.604781
 5315 10.669735 5.608404
 5316 10.669735 5.612027
 5317 10.666112 5.615650
 5318 10.662489 5.619273
 5319 10.662489 5.622896
 5320 10.658866 5.626519
 5321 10.655243 5.630142
 5322 10.651620 5.633765
 5323 10.647997 5.637388
 5324 10.644374 5.641011
 5325 10.640751 5.644634
 5326 10.637128 5.648257
 5327 10.633505 5.651880
 5328 10.633505 5.655503
 5329 10.629882 5.659126
 5330 10.629882 5.662749
 5331 10.626259 5.666372
 5332 10.626259 5.669995
 5333 10.622636 5.673618
 5334 10.622636 5.677241
 5335 10.619013 5.680864
 5336 10.615390 5.684487
 5337 10.615390 5.688110
 5338 10.611767 5.691733
 5339 10.611767 5.695356
 5340 10.608144 5.698979
 5341 10.608144 5.702602
 5342 10.604521 5.706225
 5343 10.604521 5.709848
 5344 10.600898 5.713471
 5345 10.600898 5.717094
 5346 10.597275 5.720717
 5347 10.597275 5.724340
 5348 10.593652 5.727963
 5349 10.593652 5.731586
 5350 10.593652 5.735209
 5351 10.590029 5.738832
 5352 10.590029 5.742455
 5353 10.586406 5.746078
 5354 10.586406 5.749701
 5355 10.582783 5.753324
 5356 10.582783 5.756947
 5357 10.582783 5.760570
 5358 10.582783 5.764193
 5359 10.582783 5.767816
 5360 10.582783 5.771439
 5361 10.582783 5.775062
 5362 10.582783 5.778685
 5363 10.582783 5.782308
 5364 10.582783 5.785931
 5365 10.582783 5.789554
 5366 10.582783 5.793177
 5367 10.582783 5.796800
 5368 10.582783 5.800423
 5369 10.582783 5.804046
 5370 10.582783 5.807669
 5371 10.582783 5.811292
 5372 10.582783 5.814915
 5373 10.582783 5.818538
 5374 10.582783 5.822161
 5375 10.582783 5.825784
 5376 10.582783 5.829407
 5377 10.582783 5.833030
 5378 10.582783 5.836653
 5379 10.586406 5.840276
 5380 10.586406 5.843899
 5381 10.586406 5.847522
 5382 10.586406 5.851145
 5383 10.590029 5.854768
 5384 10.590029 5.858391
 5385 10.593652 5.862014
 5386 10.593652 5.865637
 5387 10.593652 5.869260
 5388 10.593652 5.872883
 5389 10.593652 5.876506
 5390 10.593652 5.880129
 5391 10.590029 5.883752
 5392 10.590029 5.887375
 5393 10.590029 5.890998
 5394 10.586406 5.894621
 5395 10.586406 5.898244
 5396 10.582783 5.901867
 5397 10.582783 5.905490
 5398 10.579160 5.909113
 5399 10.579160 5.912736
 5400 10.575537 5.916359
 5401 10.575537 5.919982
 5402 10.575537 5.923605
 5403 10.575537 5.927228
 5404 10.575537 5.930851
 5405 10.575537 5.934474
 5406 10.575537 5.938097
 5407 10.575537 5.941720
 5408 10.575537 5.945343
 5409 10.575537 5.948966
 5410 10.575537 5.952589
 5411 10.575537 5.956212
 5412 10.575537 5.959835
 5413 10.575537 5.963458
 5414 10.575537 5.967081
 5415 10.575537 5.970704
 5416 10.575537 5.974327
 5417 10.575537 5.977950
 5418 10.575537 5.981573
 5419 10.571914 5.985196
 5420 10.571914 5.988819
 5421 10.571914 5.992442
 5422 10.568291 5.996065
 5423 10.568291 5.999688
 5424 10.568291 6.003311
 5425 10.564668 6.006934
 5426 10.564668 6.010557
 5427 10.561045 6.014180
 5428 10.561045 6.017803
 5429 10.557422 6.021426
 5430 10.557422 6.025049
 5431 10.553799 6.028672
 5432 10.553799 6.032295
 5433 10.550176 6.035918
 5434 10.550176 6.039541
 5435 10.550176 6.043164
 5436 10.550176 6.046787
 5437 10.550176 6.050410
 5438 10.550176 6.054033
 5439 10.550176 6.057656
 5440 10.550176 6.061279
 5441 10.550176 6.064902
 5442 10.550176 6.068525
 5443 10.550176 6.072148
 5444 10.550176 6.075771
 5445 10.550176 6.079394
 5446 10.550176 6.083017
 5447 10.550176 6.086640
 5448 10.550176 6.090263
 5449 10.550176 6.093886
 5450 10.550176 6.097509
 5451 10.550176 6.101132
 5452 10.550176 6.104755
 5453 10.550176 6.108378
 5454 10.550176 6.112001
 5455 10.550176 6.115624
 5456 10.550176 6.119247
 5457 10.550176 6.122870
 5458 10.550176 6.126493
 5459 10.546553 6.130116
 5460 10.546553 6.133739
 5461 10.542930 6.137362
 5462 10.542930 6.140985
 5463 10.539307 6.144608
 5464 10.535684 6.144608
 5465 10.532061 6.148231
 5466 10.528438 6.148231
 5467 10.524815 6.151854
 5468 10.521192 6.151854
 5469 10.517569 6.155477
 5470 10.513946 6.155477
 5471 10.510323 6.159100
 5472 10.510323 6.162723
 5473 10.506700 6.166346
 5474 10.506700 6.169969
 5475 10.503077 6.173592
 5476 10.503077 6.177215
 5477 10.499454 6.180838
 5478 10.499454 6.184461
 5479 10.495831 6.188084
 5480 10.495831 6.191707
 5481 10.492208 6.195330
 5482 10.492208 6.198953
 5483 10.488585 6.202576
 5484 10.488585 6.206199
 5485 10.488585 6.209822
 5486 10.488585 6.213445
 5487 10.488585 6.217068
 5488 10.488585 6.220691
 5489 10.488585 6.224314
 5490 10.488585 6.227937
 5491 10.488585 6.231560
 5492 10.488585 6.235183
 5493 10.488585 6.238806
 5494 10.488585 6.242429
 5495 10.488585 6.246052
 5496 10.488585 6.249675
 5497 10.488585 6.253298
 5498 10.488585 6.256921
 5499 10.488585 6.260544
 5500 10.488585 6.264167
 5501 10.488585 6.267790
 5502 10.488585 6.271413
 5503 10.488585 6.275036
 5504 10.488585 6.278659
 5505 10.488585 6.282282
 5506 10.492208 6.285905
 5507 10.492208 6.289528
 5508 10.495831 6.293151
 5509 10.495831 6.296774
 5510 10.499454 6.300397
 5511 10.499454 6.304020
 5512 10.503077 6.307643
 5513 10.503077 6.311266
 5514 10.506700 6.314889
 5515 10.506700 6.318512
 5516 10.510323 6.322135
 5517 10.510323 6.325758
 5518 10.510323 6.329381
 5519 10.510323 6.333004
 5520 10.510323 6.336627
 5521 10.510323 6.340250
 5522 10.510323 6.343873
 5523 10.510323 6.347496
 5524 10.510323 6.351119
 5525 10.510323 6.354742
 5526 10.510323 6.358365
 5527 10.510323 6.361988
 5528 10.510323 6.365611
 5529 10.510323 6.369234
 5530 10.510323 6.372857
 5531 10.510323 6.376480
 5532 10.510323 6.380103
 5533 10.510323 6.383726
 5534 10.510323 6.387349
 5535 10.510323 6.390972
 5536 10.510323 6.394595
 5537 10.510323 6.398218
 5538 10.510323 6.401841
 5539 10.510323 6.405464
 5540 10.510323 6.409087
 5541 10.510323 6.412710
 5542 10.510323 6.416333
 5543 10.510323 6.419956
 5544 10.510323 6.423579
 5545 10.513946 6.427202
 5546 10.513946 6.430825
 5547 10.513946 6.434448
 5548 10.513946 6.438071
 5549 10.513946 6.441694
 5550 10.513946 6.445317
 5551 10.513946 6.448940
 5552 10.513946 6.452563
 5553 10.513946 6.456186
 5554 10.513946 6.459809
 5555 10.513946 6.463432
 5556 10.513946 6.467055
 5557 10.513946 6.470678
 5558 10.513946 6.474301
 5559 10.513946 6.477924
 5560 10.513946 6.481547
 5561 10.513946 6.485170
 5562 10.513946 6.488793
 5563 10.513946 6.492416
 5564 10.513946 6.496039
 5565 10.513946 6.499662
 5566 10.513946 6.503285
 5567 10.513946 6.506908
 5568 10.510323 6.510531
 5569 10.510323 6.514154
 5570 10.510323 6.517777
 5571 10.510323 6.521400
 5572 10.510323 6.525023
 5573 10.510323 6.528646
 5574 10.510323 6.532269
 5575 10.510323 6.535892
 5576 10.510323 6.539515
 5577 10.510323 6.543138
 5578 10.510323 6.546761
 5579 10.506700 6.550384
 5580 10.506700 6.554007
 5581 10.506700 6.557630
 5582 10.503077 6.561253
 5583 10.503077 6.564876
 5584 10.499454 6.568499
 5585 10.499454 6.572122
 5586 10.495831 6.575745
 5587 10.495831 6.579368
 5588 10.492208 6.582991
 5589 10.492208 6.586614
 5590 10.488585 6.590237
 5591 10.488585 6.593860
 5592 10.488585 6.597483
 5593 10.488585 6.601106
 5594 10.484962 6.604729
 5595 10.481339 6.608352
 5596 10.477716 6.611975
 5597 10.477716 6.615598
 5598 10.474093 6.619221
 5599 10.474093 6.622844
 5600 10.470470 6.626467
 5601 10.470470 6.630090
 5602 10.466847 6.633713
 5603 10.466847 6.637336
 5604 10.463224 6.640959
 5605 10.463224 6.644582
 5606 10.459601 6.648205
 5607 10.459601 6.651828
 5608 10.455978 6.655451
 5609 10.455978 6.659074
 5610 10.455978 6.662697
 5611 10.455978 6.666320
 5612 10.455978 6.669943
 5613 10.455978 6.673566
 5614 10.455978 6.677189
 5615 10.455978 6.680812
 5616 10.455978 6.684435
 5617 10.455978 6.688058
 5618 10.455978 6.691681
 5619 10.455978 6.695304
 5620 10.455978 6.698927
 5621 10.455978 6.702550
 5622 10.452355 6.706173
 5623 10.452355 6.709796
 5624 10.448732 6.713419
 5625 10.448732 6.717042
 5626 10.445109 6.720665
 5627 10.445109 6.724288
 5628 10.445109 6.727911
 5629 10.445109 6.731534
 5630 10.445109 6.735157
 5631 10.445109 6.738780
 5632 10.445109 6.742403
 5633 10.445109 6.746026
 5634 10.445109 6.749649
 5635 10.445109 6.753272
 5636 10.445109 6.756895
 5637 10.445109 6.760518
 5638 10.445109 6.764141
 5639 10.445109 6.767764
 5640 10.445109 6.771387
 5641 10.445109 6.775010
 5642 10.445109 6.778633
 5643 10.445109 6.782256
 5644 10.445109 6.785879
 5645 10.445109 6.789502
 5646 10.445109 6.793125
 5647 10.445109 6.796748
 5648 10.445109 6.800371
 5649 10.445109 6.803994
 5650 10.445109 6.807617
 5651 10.445109 6.811240
 5652 10.448732 6.814863
 5653 10.448732 6.818486
 5654 10.452355 6.822109
 5655 10.452355 6.825732
 5656 10.452355 6.829355
 5657 10.455978 6.832978
 5658 10.455978 6.836601
 5659 10.455978 6.840224
 5660 10.455978 6.843847
 5661 10.455978 6.847470
 5662 10.455978 6.851093
 5663 10.455978 6.854716
 5664 10.455978 6.858339
 5665 10.455978 6.861962
 5666 10.455978 6.865585
 5667 10.455978 6.869208
 5668 10.455978 6.872831
 5669 10.452355 6.876454
 5670 10.452355 6.880077
 5671 10.452355 6.883700
 5672 10.452355 6.887323
 5673 10.452355 6.890946
 5674 10.448732 6.894569
 5675 10.448732 6.898192
 5676 10.445109 6.901815
 5677 10.445109 6.905438
 5678 10.441486 6.909061
 5679 10.441486 6.912684
 5680 10.437863 6.916307
 5681 10.437863 6.919930
 5682 10.434240 6.923553
 5683 10.434240 6.927176
 5684 10.430617 6.930799
 5685 10.430617 6.934422
 5686 10.426994 6.938045
 5687 10.426994 6.941668
 5688 10.426994 6.945291
 5689 10.426994 6.948914
 5690 10.426994 6.952537
 5691 10.426994 6.956160
 5692 10.426994 6.959783
 5693 10.426994 6.963406
 5694 10.426994 6.967029
 5695 10.426994 6.970652
 5696 10.426994 6.974275
 5697 10.426994 6.977898
 5698 10.426994 6.981521
 5699 10.426994 6.985144
 5700 10.426994 6.988767
 5701 10.426994 6.992390
 5702 10.426994 6.996013
 5703 10.426994 6.999636
 5704 10.426994 7.003259
 5705 10.426994 7.006882
 5706 10.426994 7.010505
 5707 10.426994 7.014128
 5708 10.426994 7.017751
 5709 10.426994 7.021374
 5710 10.426994 7.024997
 5711 10.426994 7.028620
 5712 10.430617 7.032243
 5713 10.430617 7.035866
 5714 10.430617 7.039489
 5715 10.430617 7.043112
 5716 10.430617 7.046735
 5717 10.430617 7.050358
 5718 10.430617 7.053981
 5719 10.430617 7.057604
 5720 10.430617 7.061227
 5721 10.430617 7.064850
 5722 10.430617 7.068473
 5723 10.426994 7.072096
 5724 10.426994 7.075719
 5725 10.426994 7.079342
 5726 10.426994 7.082965
 5727 10.423371 7.086588
 5728 10.423371 7.090211
 5729 10.419748 7.093834
 5730 10.419748 7.097457
 5731 10.419748 7.101080
 5732 10.419748 7.104703
 5733 10.419748 7.108326
 5734 10.419748 7.111949
 5735 10.419748 7.115572
 5736 10.419748 7.119195
 5737 10.419748 7.122818
 5738 10.419748 7.126441
 5739 10.419748 7.130064
 5740 10.419748 7.133687
 5741 10.419748 7.137310
 5742 10.419748 7.140933
 5743 10.419748 7.144556
 5744 10.419748 7.148179
 5745 10.419748 7.151802
 5746 10.419748 7.155425
 5747 10.419748 7.159048
 5748 10.419748 7.162671
 5749 10.419748 7.166294
 5750 10.419748 7.169917
 5751 10.419748 7.173540
 5752 10.419748 7.177163
 5753 10.419748 7.180786
 5754 10.416125 7.184409
 5755 10.416125 7.188032
 5756 10.412502 7.191655
 5757 10.412502 7.195278
 5758 10.408879 7.198901
 5759 10.408879 7.202524
 5760 10.405256 7.206147
 5761 10.405256 7.209770
 5762 10.401633 7.213393
 5763 10.401633 7.217016
 5764 10.398010 7.220639
 5765 10.398010 7.224262
 5766 10.394387 7.227885
 5767 10.394387 7.231508
 5768 10.394387 7.235131
 5769 10.394387 7.238754
 5770 10.394387 7.242377
 5771 10.394387 7.246000
 5772 10.394387 7.249623
 5773 10.394387 7.253246
 5774 10.394387 7.256869
 5775 10.394387 7.260492
 5776 10.394387 7.264115
 5777 10.394387 7.267738
 5778 10.394387 7.271361
 5779 10.394387 7.274984
 5780 10.394387 7.278607
 5781 10.394387 7.282230
 5782 10.394387 7.285853
 5783 10.394387 7.289476
 5784 10.394387 7.293099
 5785 10.394387 7.296722
 5786 10.394387 7.300345
 5787 10.394387 7.303968
 5788 10.394387 7.307591
 5789 10.394387 7.311214
 5790 10.394387 7.314837
 5791 10.394387 7.318460
 5792 10.394387 7.322083
 5793 10.394387 7.325706
 5794 10.394387 7.329329
 5795 10.394387 7.332952
 5796 10.394387 7.336575
 5797 10.390764 7.340198
 5798 10.390764 7.343821
 5799 10.387141 7.347444
 5800 10.387141 7.351067
 5801 10.383518 7.354690
 5802 10.383518 7.358313
 5803 10.383518 7.361936
 5804 10.383518 7.365559
 5805 10.383518 7.369182
 5806 10.383518 7.372805
 5807 10.383518 7.376428
 5808 10.383518 7.380051
 5809 10.383518 7.383674
 5810 10.383518 7.387297
 5811 10.383518 7.390920
 5812 10.383518 7.394543
 5813 10.383518 7.398166
 5814 10.383518 7.401789
 5815 10.383518 7.405412
 5816 10.383518 7.409035
 5817 10.383518 7.412658
 5818 10.383518 7.416281
 5819 10.383518 7.419904
 5820 10.383518 7.423527
 5821 10.383518 7.427150
 5822 10.383518 7.430773
 5823 10.379895 7.434396
 5824 10.379895 7.438019
 5825 10.376272 7.441642
 5826 10.376272 7.445265
 5827 10.376272 7.448888
 5828 10.376272 7.452511
 5829 10.372649 7.456134
 5830 10.372649 7.459757
 5831 10.372649 7.463380
 5832 10.372649 7.467003
 5833 10.369026 7.470626
 5834 10.365403 7.474249
 5835 10.361780 7.477872
 5836 10.361780 7.481495
 5837 10.358157 7.485118
 5838 10.358157 7.488741
 5839 10.354534 7.492364
 5840 10.354534 7.495987
 5841 10.350911 7.499610
 5842 10.350911 7.503233
 5843 10.347288 7.506856
 5844 10.347288 7.510479
 5845 10.343665 7.514102
 5846 10.343665 7.517725
 5847 10.340042 7.521348
 5848 10.340042 7.524971
 5849 10.336419 7.528594
 5850 10.336419 7.532217
 5851 10.332796 7.535840
 5852 10.332796 7.539463
 5853 10.329173 7.543086
 5854 10.329173 7.546709
 5855 10.325550 7.550332
 5856 10.325550 7.553955
 5857 10.321927 7.557578
 5858 10.321927 7.561201
 5859 10.321927 7.564824
 5860 10.321927 7.568447
 5861 10.321927 7.572070
 5862 10.321927 7.575693
 5863 10.321927 7.579316
 5864 10.321927 7.582939
 5865 10.321927 7.586562
 5866 10.321927 7.590185
 5867 10.321927 7.593808
 5868 10.321927 7.597431
 5869 10.321927 7.601054
 5870 10.321927 7.604677
 5871 10.321927 7.608300
 5872 10.321927 7.611923
 5873 10.321927 7.615546
 5874 10.318304 7.619169
 5875 10.318304 7.622792
 5876 10.314681 7.626415
 5877 10.314681 7.630038
 5878 10.311058 7.633661
 5879 10.311058 7.637284
 5880 10.307435 7.640907
 5881 10.307435 7.644530
 5882 10.307435 7.648153
 5883 10.307435 7.651776
 5884 10.307435 7.655399
 5885 10.307435 7.659022
 5886 10.307435 7.662645
 5887 10.307435 7.666268
 5888 10.307435 7.669891
 5889 10.307435 7.673514
 5890 10.307435 7.677137
 5891 10.307435 7.680760
 5892 10.307435 7.684383
 5893 10.307435 7.688006
 5894 10.307435 7.691629
 5895 10.307435 7.695252
 5896 10.307435 7.698875
 5897 10.307435 7.702498
 5898 10.307435 7.706121
 5899 10.307435 7.709744
 5900 10.307435 7.713367
 5901 10.307435 7.716990
 5902 10.307435 7.720613
 5903 10.307435 7.724236
 5904 10.307435 7.727859
 5905 10.307435 7.731482
 5906 10.307435 7.735105
 5907 10.307435 7.738728
 5908 10.307435 7.742351
 5909 10.307435 7.745974
 5910 10.307435 7.749597
 5911 10.307435 7.753220
 5912 10.307435 7.756843
 5913 10.307435 7.760466
 5914 10.307435 7.764089
 5915 10.307435 7.767712
 5916 10.307435 7.771335
 5917 10.307435 7.774958
 5918 10.307435 7.778581
 5919 10.307435 7.782204
 5920 10.307435 7.785827
 5921 10.307435 7.789450
 5922 10.307435 7.793073
 5923 10.303812 7.796696
 5924 10.300189 7.800319
 5925 10.300189 7.803942
 5926 10.296566 7.807565
 5927 10.292943 7.811188
 5928 10.292943 7.814811
 5929 10.289320 7.818434
 5930 10.289320 7.822057
 5931 10.285697 7.825680
 5932 10.285697 7.829303
 5933 10.282074 7.832926
 5934 10.282074 7.836549
 5935 10.278451 7.840172
 5936 10.278451 7.843795
 5937 10.274828 7.847418
 5938 10.274828 7.851041
 5939 10.271205 7.854664
 5940 10.271205 7.858287
 5941 10.271205 7.861910
 5942 10.271205 7.865533
 5943 10.271205 7.869156
 5944 10.271205 7.872779
 5945 10.271205 7.876402
 5946 10.271205 7.880025
 5947 10.271205 7.883648
 5948 10.271205 7.887271
 5949 10.271205 7.890894
 5950 10.271205 7.894517
 5951 10.271205 7.898140
 5952 10.271205 7.901763
 5953 10.271205 7.905386
 5954 10.271205 7.909009
 5955 10.271205 7.912632
 5956 10.271205 7.916255
 5957 10.271205 7.919878
 5958 10.271205 7.923501
 5959 10.271205 7.927124
 5960 10.271205 7.930747
 5961 10.271205 7.934370
 5962 10.271205 7.937993
 5963 10.271205 7.941616
 5964 10.274828 7.945239
 5965 10.274828 7.948862
 5966 10.278451 7.952485
 5967 10.278451 7.956108
 5968 10.282074 7.959731
 5969 10.282074 7.963354
 5970 10.285697 7.966977
 5971 10.285697 7.970600
 5972 10.289320 7.974223
 5973 10.289320 7.977846
 5974 10.292943 7.981469
 5975 10.292943 7.985092
 5976 10.292943 7.988715
 5977 10.296566 7.992338
 5978 10.296566 7.995961
 5979 10.296566 7.999584
 5980 10.292943 8.003207
 5981 10.292943 8.006830
 5982 10.292943 8.010453
 5983 10.292943 8.014076
 5984 10.289320 8.017699
 5985 10.289320 8.021322
 5986 10.289320 8.024945
 5987 10.285697 8.028568
 5988 10.282074 8.032191
 5989 10.278451 8.035814
 5990 10.278451 8.039437
 5991 10.274828 8.043060
 5992 10.274828 8.046683
 5993 10.271205 8.050306
 5994 10.271205 8.053929
 5995 10.267582 8.057552
 5996 10.267582 8.061175
 5997 10.263959 8.064798
 5998 10.263959 8.068421
 5999 10.260336 8.072044
 6000 10.260336 8.075667
 6001 10.256713 8.079290
 6002 10.256713 8.082913
 6003 10.256713 8.086536
 6004 10.256713 8.090159
 6005 10.256713 8.093782
 6006 10.256713 8.097405
 6007 10.256713 8.101028
 6008 10.253090 8.104651
 6009 10.253090 8.108274
 6010 10.249467 8.111897
 6011 10.249467 8.115520
 6012 10.245844 8.119143
 6013 10.245844 8.122766
 6014 10.242221 8.126389
 6015 10.242221 8.130012
 6016 10.238598 8.133635
 6017 10.238598 8.137258
 6018 10.234975 8.140881
 6019 10.234975 8.144504
 6020 10.231352 8.148127
 6021 10.231352 8.151750
 6022 10.231352 8.155373
 6023 10.231352 8.158996
 6024 10.231352 8.162619
 6025 10.231352 8.166242
 6026 10.231352 8.169865
 6027 10.231352 8.173488
 6028 10.231352 8.177111
 6029 10.231352 8.180734
 6030 10.231352 8.184357
 6031 10.231352 8.187980
 6032 10.231352 8.191603
 6033 10.231352 8.195226
 6034 10.231352 8.198849
 6035 10.231352 8.202472
 6036 10.231352 8.206095
 6037 10.231352 8.209718
 6038 10.231352 8.213341
 6039 10.231352 8.216964
 6040 10.231352 8.220587
 6041 10.231352 8.224210
 6042 10.231352 8.227833
 6043 10.231352 8.231456
 6044 10.234975 8.235079
 6045 10.234975 8.238702
 6046 10.238598 8.242325
 6047 10.238598 8.245948
 6048 10.242221 8.249571
 6049 10.242221 8.253194
 6050 10.242221 8.256817
 6051 10.242221 8.260440
 6052 10.242221 8.264063
 6053 10.242221 8.267686
 6054 10.242221 8.271309
 6055 10.242221 8.274932
 6056 10.242221 8.278555
 6057 10.242221 8.282178
 6058 10.242221 8.285801
 6059 10.245844 8.289424
 6060 10.245844 8.293047
 6061 10.242221 8.296670
 6062 10.242221 8.300293
 6063 10.238598 8.303916
 6064 10.238598 8.307539
 6065 10.234975 8.311162
 6066 10.234975 8.314785
 6067 10.231352 8.318408
 6068 10.231352 8.322031
 6069 10.227729 8.325654
 6070 10.227729 8.329277
 6071 10.227729 8.332900
 6072 10.227729 8.336523
 6073 10.227729 8.340146
 6074 10.227729 8.343769
 6075 10.227729 8.347392
 6076 10.227729 8.351015
 6077 10.227729 8.354638
 6078 10.227729 8.358261
 6079 10.227729 8.361884
 6080 10.227729 8.365507
 6081 10.227729 8.369130
 6082 10.227729 8.372753
 6083 10.227729 8.376376
 6084 10.227729 8.379999
 6085 10.227729 8.383622
 6086 10.227729 8.387245
 6087 10.227729 8.390868
 6088 10.227729 8.394491
 6089 10.227729 8.398114
 6090 10.227729 8.401737
 6091 10.227729 8.405360
 6092 10.227729 8.408983
 6093 10.227729 8.412606
 6094 10.227729 8.416229
 6095 10.227729 8.419852
 6096 10.227729 8.423475
 6097 10.227729 8.427098
 6098 10.227729 8.430721
 6099 10.227729 8.434344
 6100 10.227729 8.437967
 6101 10.227729 8.441590
 6102 10.227729 8.445213
 6103 10.231352 8.448836
 6104 10.231352 8.452459
 6105 10.231352 8.456082
 6106 10.231352 8.459705
 6107 10.231352 8.463328
 6108 10.231352 8.466951
 6109 10.231352 8.470574
 6110 10.234975 8.474197
 6111 10.234975 8.477820
 6112 10.238598 8.481443
 6113 10.238598 8.485066
 6114 10.242221 8.488689
 6115 10.242221 8.492312
 6116 10.245844 8.495935
 6117 10.245844 8.499558
 6118 10.249467 8.503181
 6119 10.249467 8.506804
 6120 10.253090 8.510427
 6121 10.253090 8.514050
 6122 10.256713 8.517673
 6123 10.256713 8.521296
 6124 10.256713 8.524919
 6125 10.256713 8.528542
 6126 10.256713 8.532165
 6127 10.256713 8.535788
 6128 10.256713 8.539411
 6129 10.256713 8.543034
 6130 10.256713 8.546657
 6131 10.256713 8.550280
 6132 10.256713 8.553903
 6133 10.256713 8.557526
 6134 10.256713 8.561149
 6135 10.256713 8.564772
 6136 10.256713 8.568395
 6137 10.256713 8.572018
 6138 10.256713 8.575641
 6139 10.256713 8.579264
 6140 10.256713 8.582887
 6141 10.253090 8.586510
 6142 10.253090 8.590133
 6143 10.253090 8.593756
 6144 10.253090 8.597379
 6145 10.253090 8.601002
 6146 10.253090 8.604625
 6147 10.249467 8.608248
 6148 10.249467 8.611871
 6149 10.249467 8.615494
 6150 10.249467 8.619117
 6151 10.249467 8.622740
 6152 10.249467 8.626363
 6153 10.249467 8.629986
 6154 10.249467 8.633609
 6155 10.249467 8.637232
 6156 10.249467 8.640855
 6157 10.249467 8.644478
 6158 10.249467 8.648101
 6159 10.249467 8.651724
 6160 10.249467 8.655347
 6161 10.249467 8.658970
 6162 10.249467 8.662593
 6163 10.249467 8.666216
 6164 10.249467 8.669839
 6165 10.249467 8.673462
 6166 10.245844 8.677085
 6167 10.245844 8.680708
 6168 10.242221 8.684331
 6169 10.242221 8.687954
 6170 10.238598 8.691577
 6171 10.238598 8.695200
 6172 10.234975 8.698823
 6173 10.234975 8.702446
 6174 10.231352 8.706069
 6175 10.231352 8.709692
 6176 10.231352 8.713315
 6177 10.231352 8.716938
 6178 10.231352 8.720561
 6179 10.231352 8.724184
 6180 10.231352 8.727807
 6181 10.231352 8.731430
 6182 10.231352 8.735053
 6183 10.231352 8.738676
 6184 10.231352 8.742299
 6185 10.231352 8.745922
 6186 10.231352 8.749545
 6187 10.227729 8.753168
 6188 10.227729 8.756791
 6189 10.227729 8.760414
 6190 10.224106 8.764037
 6191 10.224106 8.767660
 6192 10.220483 8.771283
 6193 10.220483 8.774906
 6194 10.216860 8.778529
 6195 10.216860 8.782152
 6196 10.213237 8.785775
 6197 10.213237 8.789398
 6198 10.213237 8.793021
 6199 10.209614 8.796644
 6200 10.209614 8.800267
 6201 10.209614 8.803890
 6202 10.209614 8.807513
 6203 10.209614 8.811136
 6204 10.209614 8.814759
 6205 10.205991 8.818382
 6206 10.205991 8.822005
 6207 10.205991 8.825628
 6208 10.205991 8.829251
 6209 10.205991 8.832874
 6210 10.205991 8.836497
 6211 10.205991 8.840120
 6212 10.205991 8.843743
 6213 10.205991 8.847366
 6214 10.205991 8.850989
 6215 10.205991 8.854612
 6216 10.205991 8.858235
 6217 10.205991 8.861858
 6218 10.205991 8.865481
 6219 10.205991 8.869104
 6220 10.205991 8.872727
 6221 10.205991 8.876350
 6222 10.205991 8.879973
 6223 10.205991 8.883596
 6224 10.205991 8.887219
 6225 10.205991 8.890842
 6226 10.205991 8.894465
 6227 10.205991 8.898088
 6228 10.205991 8.901711
 6229 10.205991 8.905334
 6230 10.209614 8.908957
 6231 10.209614 8.912580
 6232 10.209614 8.916203
 6233 10.213237 8.919826
 6234 10.213237 8.923449
 6235 10.213237 8.927072
 6236 10.213237 8.930695
 6237 10.216860 8.934318
 6238 10.213237 8.937941
 6239 10.213237 8.941564
 6240 10.213237 8.945187
 6241 10.213237 8.948810
 6242 10.209614 8.952433
 6243 10.205991 8.956056
 6244 10.205991 8.959679
 6245 10.202368 8.963302
 6246 10.202368 8.966925
 6247 10.198745 8.970548
 6248 10.198745 8.974171
 6249 10.195122 8.977794
 6250 10.195122 8.981417
 6251 10.191499 8.985040
 6252 10.191499 8.988663
 6253 10.187876 8.992286
 6254 10.187876 8.995909
 6255 10.184253 8.999532
 6256 10.184253 9.003155
 6257 10.184253 9.006778
 6258 10.184253 9.010401
 6259 10.184253 9.014024
 6260 10.184253 9.017647
 6261 10.184253 9.021270
 6262 10.184253 9.024893
 6263 10.184253 9.028516
 6264 10.184253 9.032139
 6265 10.184253 9.035762
 6266 10.184253 9.039385
 6267 10.184253 9.043008
 6268 10.184253 9.046631
 6269 10.184253 9.050254
 6270 10.184253 9.053877
 6271 10.184253 9.057500
 6272 10.184253 9.061123
 6273 10.184253 9.064746
 6274 10.184253 9.068369
 6275 10.184253 9.071992
 6276 10.184253 9.075615
 6277 10.184253 9.079238
 6278 10.184253 9.082861
 6279 10.184253 9.086484
 6280 10.184253 9.090107
 6281 10.184253 9.093730
 6282 10.184253 9.097353
 6283 10.184253 9.100976
 6284 10.184253 9.104599
 6285 10.184253 9.108222
 6286 10.184253 9.111845
 6287 10.184253 9.115468
 6288 10.184253 9.119091
 6289 10.184253 9.122714
 6290 10.184253 9.126337
 6291 10.187876 9.129960
 6292 10.187876 9.133583
 6293 10.184253 9.137206
 6294 10.184253 9.140829
 6295 10.184253 9.144452
 6296 10.180630 9.148075
 6297 10.180630 9.151698
 6298 10.177007 9.155321
 6299 10.177007 9.158944
 6300 10.173384 9.162567
 6301 10.173384 9.166190
 6302 10.169761 9.169813
 6303 10.169761 9.173436
 6304 10.166138 9.177059
 6305 10.166138 9.180682
 6306 10.162515 9.184305
 6307 10.162515 9.187928
 6308 10.158892 9.191551
 6309 10.158892 9.195174
 6310 10.158892 9.198797
 6311 10.158892 9.202420
 6312 10.158892 9.206043
 6313 10.158892 9.209666
 6314 10.158892 9.213289
 6315 10.158892 9.216912
 6316 10.158892 9.220535
 6317 10.158892 9.224158
 6318 10.158892 9.227781
 6319 10.158892 9.231404
 6320 10.158892 9.235027
 6321 10.158892 9.238650
 6322 10.158892 9.242273
 6323 10.158892 9.245896
 6324 10.158892 9.249519
 6325 10.158892 9.253142
 6326 10.158892 9.256765
 6327 10.158892 9.260388
 6328 10.158892 9.264011
 6329 10.158892 9.267634
 6330 10.158892 9.271257
 6331 10.158892 9.274880
 6332 10.158892 9.278503
 6333 10.158892 9.282126
 6334 10.158892 9.285749
 6335 10.158892 9.289372
 6336 10.158892 9.292995
 6337 10.158892 9.296618
 6338 10.155269 9.300241
 6339 10.155269 9.303864
 6340 10.155269 9.307487
 6341 10.155269 9.311110
 6342 10.155269 9.314733
 6343 10.155269 9.318356
 6344 10.155269 9.321979
 6345 10.155269 9.325602
 6346 10.155269 9.329225
 6347 10.155269 9.332848
 6348 10.155269 9.336471
 6349 10.155269 9.340094
 6350 10.155269 9.343717
 6351 10.155269 9.347340
 6352 10.155269 9.350963
 6353 10.155269 9.354586
 6354 10.155269 9.358209
 6355 10.155269 9.361832
 6356 10.155269 9.365455
 6357 10.155269 9.369078
 6358 10.155269 9.372701
 6359 10.155269 9.376324
 6360 10.155269 9.379947
 6361 10.158892 9.383570
 6362 10.158892 9.387193
 6363 10.162515 9.390816
 6364 10.162515 9.394439
 6365 10.162515 9.398062
 6366 10.162515 9.401685
 6367 10.162515 9.405308
 6368 10.162515 9.408931
 6369 10.162515 9.412554
 6370 10.158892 9.416177
 6371 10.158892 9.419800
 6372 10.158892 9.423423
 6373 10.155269 9.427046
 6374 10.155269 9.430669
 6375 10.151646 9.434292
 6376 10.151646 9.437915
 6377 10.151646 9.441538
 6378 10.151646 9.445161
 6379 10.151646 9.448784
 6380 10.151646 9.452407
 6381 10.151646 9.456030
 6382 10.151646 9.459653
 6383 10.151646 9.463276
 6384 10.151646 9.466899
 6385 10.151646 9.470522
 6386 10.151646 9.474145
 6387 10.151646 9.477768
 6388 10.151646 9.481391
 6389 10.151646 9.485014
 6390 10.151646 9.488637
 6391 10.151646 9.492260
 6392 10.151646 9.495883
 6393 10.151646 9.499506
 6394 10.148023 9.503129
 6395 10.148023 9.506752
 6396 10.144400 9.510375
 6397 10.144400 9.513998
 6398 10.140777 9.517621
 6399 10.140777 9.521244
 6400 10.137154 9.524867
 6401 10.137154 9.528490
 6402 10.133531 9.532113
 6403 10.133531 9.535736
 6404 10.133531 9.539359
 6405 10.129908 9.542982
 6406 10.129908 9.546605
 6407 10.129908 9.550228
 6408 10.129908 9.553851
 6409 10.129908 9.557474
 6410 10.129908 9.561097
 6411 10.129908 9.564720
 6412 10.129908 9.568343
 6413 10.129908 9.571966
 6414 10.129908 9.575589
 6415 10.129908 9.579212
 6416 10.129908 9.582835
 6417 10.129908 9.586458
 6418 10.129908 9.590081
 6419 10.129908 9.593704
 6420 10.129908 9.597327
 6421 10.129908 9.600950
 6422 10.129908 9.604573
 6423 10.129908 9.608196
 6424 10.129908 9.611819
 6425 10.129908 9.615442
 6426 10.129908 9.619065
 6427 10.129908 9.622688
 6428 10.133531 9.626311
 6429 10.133531 9.629934
 6430 10.133531 9.633557
 6431 10.133531 9.637180
 6432 10.137154 9.640803
 6433 10.137154 9.644426
 6434 10.140777 9.648049
 6435 10.140777 9.651672
 6436 10.140777 9.655295
 6437 10.140777 9.658918
 6438 10.140777 9.662541
 6439 10.140777 9.666164
 6440 10.140777 9.669787
 6441 10.140777 9.673410
 6442 10.140777 9.677033
 6443 10.140777 9.680656
 6444 10.140777 9.684279
 6445 10.140777 9.687902
 6446 10.140777 9.691525
 6447 10.140777 9.695148
 6448 10.140777 9.698771
 6449 10.140777 9.702394
 6450 10.140777 9.706017
 6451 10.140777 9.709640
 6452 10.140777 9.713263
 6453 10.140777 9.716886
 6454 10.137154 9.720509
 6455 10.137154 9.724132
 6456 10.137154 9.727755
 6457 10.137154 9.731378
 6458 10.137154 9.735001
 6459 10.137154 9.738624
 6460 10.137154 9.742247
 6461 10.133531 9.745870
 6462 10.133531 9.749493
 6463 10.133531 9.753116
 6464 10.133531 9.756739
 6465 10.133531 9.760362
 6466 10.133531 9.763985
 6467 10.129908 9.767608
 6468 10.129908 9.771231
 6469 10.126285 9.774854
 6470 10.126285 9.778477
 6471 10.126285 9.782100
 6472 10.126285 9.785723
 6473 10.126285 9.789346
 6474 10.126285 9.792969
 6475 10.126285 9.796592
 6476 10.126285 9.800215
 6477 10.126285 9.803838
 6478 10.126285 9.807461
 6479 10.126285 9.811084
 6480 10.126285 9.814707
 6481 10.126285 9.818330
 6482 10.126285 9.821953
 6483 10.126285 9.825576
 6484 10.126285 9.829199
 6485 10.126285 9.832822
 6486 10.126285 9.836445
 6487 10.126285 9.840068
 6488 10.122662 9.843691
 6489 10.119039 9.847314
 6490 10.115416 9.850937
 6491 10.115416 9.854560
 6492 10.111793 9.858183
 6493 10.111793 9.861806
 6494 10.108170 9.865429
 6495 10.108170 9.869052
 6496 10.104547 9.872675
 6497 10.104547 9.876298
 6498 10.100924 9.879921
 6499 10.100924 9.883544
 6500 10.097301 9.887167
 6501 10.097301 9.890790
 6502 10.093678 9.894413
 6503 10.093678 9.898036
 6504 10.093678 9.901659
 6505 10.093678 9.905282
 6506 10.093678 9.908905
 6507 10.093678 9.912528
 6508 10.093678 9.916151
 6509 10.093678 9.919774
 6510 10.093678 9.923397
 6511 10.093678 9.927020
 6512 10.093678 9.930643
 6513 10.093678 9.934266
 6514 10.093678 9.937889
 6515 10.093678 9.941512
 6516 10.093678 9.945135
 6517 10.093678 9.948758
 6518 10.093678 9.952381
 6519 10.093678 9.956004
 6520 10.093678 9.959627
 6521 10.093678 9.963250
 6522 10.093678 9.966873
 6523 10.093678 9.970496
 6524 10.093678 9.974119
 6525 10.093678 9.977742
 6526 10.093678 9.981365
 6527 10.093678 9.984988
 6528 10.093678 9.988611
 6529 10.093678 9.992234
 6530 10.093678 9.995857
 6531 10.093678 9.999480
 6532 10.097301 10.003103
 6533 10.097301 10.006726
 6534 10.100924 10.010349
 6535 10.100924 10.013972
 6536 10.104547 10.017595
 6537 10.104547 10.021218
 6538 10.104547 10.024841
 6539 10.104547 10.028464
 6540 10.104547 10.032087
 6541 10.104547 10.035710
 6542 10.104547 10.039333
 6543 10.104547 10.042956
 6544 10.104547 10.046579
 6545 10.100924 10.050202
 6546 10.100924 10.053825
 6547 10.097301 10.057448
 6548 10.097301 10.061071
 6549 10.097301 10.064694
 6550 10.097301 10.068317
 6551 10.097301 10.071940
 6552 10.097301 10.075563
 6553 10.097301 10.079186
 6554 10.097301 10.082809
 6555 10.097301 10.086432
 6556 10.097301 10.090055
 6557 10.097301 10.093678
 6558 10.093678 10.097301
 6559 10.093678 10.100924
 6560 10.093678 10.104547
 6561 10.093678 10.108170
 6562 10.093678 10.111793
 6563 10.093678 10.115416
 6564 10.093678 10.119039
 6565 10.093678 10.122662
 6566 10.093678 10.126285
 6567 10.093678 10.129908
 6568 10.093678 10.133531
 6569 10.093678 10.137154
 6570 10.093678 10.140777
 6571 10.093678 10.144400
 6572 10.090055 10.148023
 6573 10.090055 10.151646
 6574 10.090055 10.155269
 6575 10.090055 10.158892
 6576 10.086432 10.162515
 6577 10.086432 10.166138
 6578 10.086432 10.169761
 6579 10.086432 10.173384
 6580 10.086432 10.177007
 6581 10.082809 10.180630
 6582 10.082809 10.184253
 6583 10.079186 10.187876
 6584 10.079186 10.191499
 6585 10.075563 10.195122
 6586 10.075563 10.198745
 6587 10.071940 10.202368
 6588 10.071940 10.205991
 6589 10.068317 10.209614
 6590 10.068317 10.213237
 6591 10.064694 10.216860
 6592 10.064694 10.220483
 6593 10.064694 10.224106
 6594 10.064694 10.227729
 6595 10.064694 10.231352
 6596 10.064694 10.234975
 6597 10.064694 10.238598
 6598 10.064694 10.242221
 6599 10.064694 10.245844
 6600 10.064694 10.249467
 6601 10.064694 10.253090
 6602 10.064694 10.256713
 6603 10.064694 10.260336
 6604 10.061071 10.263959
 6605 10.061071 10.267582
 6606 10.061071 10.271205
 6607 10.061071 10.274828
 6608 10.057448 10.278451
 6609 10.057448 10.282074
 6610 10.057448 10.285697
 6611 10.053825 10.289320
 6612 10.053825 10.292943
 6613 10.050202 10.296566
 6614 10.050202 10.300189
 6615 10.046579 10.303812
 6616 10.046579 10.307435
 6617 10.046579 10.311058
 6618 10.046579 10.314681
 6619 10.046579 10.318304
 6620 10.046579 10.321927
 6621 10.046579 10.325550
 6622 10.046579 10.329173
 6623 10.046579 10.332796
 6624 10.046579 10.336419
 6625 10.046579 10.340042
 6626 10.046579 10.343665
 6627 10.046579 10.347288
 6628 10.046579 10.350911
 6629 10.046579 10.354534
 6630 10.046579 10.358157
 6631 10.046579 10.361780
 6632 10.046579 10.365403
 6633 10.046579 10.369026
 6634 10.046579 10.372649
 6635 10.046579 10.376272
 6636 10.046579 10.379895
 6637 10.046579 10.383518
 6638 10.046579 10.387141
 6639 10.046579 10.390764
 6640 10.046579 10.394387
 6641 10.046579 10.398010
 6642 10.046579 10.401633
 6643 10.042956 10.405256
 6644 10.042956 10.408879
 6645 10.042956 10.412502
 6646 10.039333 10.416125
 6647 10.039333 10.419748
 6648 10.039333 10.423371
 6649 10.035710 10.426994
 6650 10.035710 10.430617
 6651 10.032087 10.434240
 6652 10.032087 10.437863
 6653 10.028464 10.441486
 6654 10.028464 10.445109
 6655 10.024841 10.448732
 6656 10.024841 10.452355
 6657 10.021218 10.455978
 6658 10.021218 10.459601
 6659 10.021218 10.463224
 6660 10.021218 10.466847
 6661 10.021218 10.470470
 6662 10.021218 10.474093
 6663 10.021218 10.477716
 6664 10.021218 10.481339
 6665 10.021218 10.484962
 6666 10.021218 10.488585
 6667 10.021218 10.492208
 6668 10.021218 10.495831
 6669 10.021218 10.499454
 6670 10.021218 10.503077
 6671 10.021218 10.506700
 6672 10.021218 10.510323
 6673 10.021218 10.513946
 6674 10.017595 10.517569
 6675 10.017595 10.521192
 6676 10.017595 10.524815
 6677 10.013972 10.528438
 6678 10.013972 10.532061
 6679 10.010349 10.535684
 6680 10.010349 10.539307
 6681 10.006726 10.542930
 6682 10.006726 10.546553
 6683 10.006726 10.550176
 6684 10.006726 10.553799
 6685 10.006726 10.557422
 6686 10.006726 10.561045
 6687 10.006726 10.564668
 6688 10.006726 10.568291
 6689 10.006726 10.571914
 6690 10.006726 10.575537
 6691 10.006726 10.579160
 6692 10.006726 10.582783
 6693 10.006726 10.586406
 6694 10.006726 10.590029
 6695 10.006726 10.593652
 6696 10.006726 10.597275
 6697 10.006726 10.600898
 6698 10.006726 10.604521
 6699 10.006726 10.608144
 6700 10.006726 10.611767
 6701 10.006726 10.615390
 6702 10.003103 10.619013
 6703 10.003103 10.622636
 6704 10.003103 10.626259
 6705 10.003103 10.629882
 6706 9.999480 10.633505
 6707 9.995857 10.637128
 6708 9.992234 10.640751
 6709 9.988611 10.644374
 6710 9.984988 10.647997
 6711 9.984988 10.651620
 6712 9.981365 10.655243
 6713 9.981365 10.658866
 6714 9.977742 10.662489
 6715 9.977742 10.666112
 6716 9.974119 10.669735
 6717 9.974119 10.673358
 6718 9.970496 10.676981
 6719 9.970496 10.680604
 6720 9.966873 10.684227
 6721 9.966873 10.687850
 6722 9.963250 10.691473
 6723 9.963250 10.695096
 6724 9.963250 10.698719
 6725 9.963250 10.702342
 6726 9.963250 10.705965
 6727 9.963250 10.709588
 6728 9.959627 10.713211
 6729 9.959627 10.716834
 6730 9.956004 10.720457
 6731 9.956004 10.724080
 6732 9.952381 10.727703
 6733 9.952381 10.731326
 6734 9.948758 10.734949
 6735 9.948758 10.738572
 6736 9.945135 10.742195
 6737 9.945135 10.745818
 6738 9.945135 10.749441
 6739 9.945135 10.753064
 6740 9.945135 10.756687
 6741 9.945135 10.760310
 6742 9.945135 10.763933
 6743 9.945135 10.767556
 6744 9.945135 10.771179
 6745 9.945135 10.774802
 6746 9.941512 10.778425
 6747 9.937889 10.782048
 6748 9.934266 10.785671
 6749 9.930643 10.789294
 6750 9.927020 10.792917
 6751 9.923397 10.796540
 6752 9.923397 10.800163
 6753 9.919774 10.803786
 6754 9.919774 10.807409
 6755 9.916151 10.811032
 6756 9.916151 10.814655
 6757 9.912528 10.818278
 6758 9.912528 10.821901
 6759 9.908905 10.825524
 6760 9.908905 10.829147
 6761 9.905282 10.832770
 6762 9.905282 10.836393
 6763 9.901659 10.840016
 6764 9.901659 10.843639
 6765 9.901659 10.847262
 6766 9.901659 10.850885
 6767 9.901659 10.854508
 6768 9.901659 10.858131
 6769 9.901659 10.861754
 6770 9.901659 10.865377
 6771 9.901659 10.869000
 6772 9.901659 10.872623
 6773 9.898036 10.876246
 6774 9.898036 10.879869
 6775 9.898036 10.883492
 6776 9.894413 10.887115
 6777 9.894413 10.890738
 6778 9.890790 10.894361
 6779 9.890790 10.897984
 6780 9.890790 10.901607
 6781 9.887167 10.905230
 6782 9.887167 10.908853
 6783 9.883544 10.912476
 6784 9.879921 10.916099
 6785 9.876298 10.916099
 6786 9.872675 10.919722
 6787 9.869052 10.919722
 6788 9.865429 10.923345
 6789 9.861806 10.923345
 6790 9.858183 10.926968
 6791 9.854560 10.926968
 6792 9.850937 10.930591
 6793 9.847314 10.930591
 6794 9.843691 10.934214
 6795 9.840068 10.937837
 6796 9.836445 10.941460
 6797 9.832822 10.945083
 6798 9.829199 10.948706
 6799 9.825576 10.952329
 6800 9.821953 10.955952
 6801 9.821953 10.959575
 6802 9.818330 10.963198
 6803 9.818330 10.966821
 6804 9.814707 10.970444
 6805 9.814707 10.974067
 6806 9.811084 10.977690
 6807 9.811084 10.981313
 6808 9.807461 10.984936
 6809 9.807461 10.988559
 6810 9.803838 10.992182
 6811 9.803838 10.995805
 6812 9.800215 10.999428
 6813 9.800215 11.003051
 6814 9.796592 11.006674
 6815 9.796592 11.010297
 6816 9.796592 11.013920
 6817 9.796592 11.017543
 6818 9.796592 11.021166
 6819 9.796592 11.024789
 6820 9.792969 11.028412
 6821 9.792969 11.032035
 6822 9.789346 11.035658
 6823 9.789346 11.039281
 6824 9.785723 11.042904
 6825 9.785723 11.046527
 6826 9.782100 11.050150
 6827 9.782100 11.053773
 6828 9.778477 11.057396
 6829 9.778477 11.061019
 6830 9.778477 11.064642
 6831 9.774854 11.068265
 6832 9.771231 11.071888
 6833 9.771231 11.075511
 6834 9.767608 11.079134
 6835 9.763985 11.082757
 6836 9.760362 11.086380
 6837 9.756739 11.090003
 6838 9.753116 11.093626
 6839 9.753116 11.097249
 6840 9.749493 11.100872
 6841 9.749493 11.104495
 6842 9.745870 11.108118
 6843 9.745870 11.111741
 6844 9.742247 11.115364
 6845 9.738624 11.118987
 6846 9.735001 11.122610
 6847 9.731378 11.126233
 6848 9.727755 11.129856
 6849 9.727755 11.133479
 6850 9.724132 11.137102
 6851 9.724132 11.140725
 6852 9.720509 11.144348
 6853 9.720509 11.147971
 6854 9.716886 11.151594
 6855 9.716886 11.155217
 6856 9.713263 11.158840
 6857 9.713263 11.162463
 6858 9.709640 11.166086
 6859 9.706017 11.169709
 6860 9.702394 11.173332
 6861 9.698771 11.176955
 6862 9.695148 11.176955
 6863 9.691525 11.180578
 6864 9.687902 11.180578
 6865 9.684279 11.184201
 6866 9.680656 11.184201
 6867 9.677033 11.187824
 6868 9.673410 11.187824
 6869 9.669787 11.191447
 6870 9.666164 11.191447
 6871 9.662541 11.195070
 6872 9.658918 11.195070
 6873 9.655295 11.198693
 6874 9.651672 11.198693
 6875 9.648049 11.202316
 6876 9.644426 11.205939
 6877 9.640803 11.209562
 6878 9.637180 11.213185
 6879 9.637180 11.216808
 6880 9.633557 11.220431
 6881 9.633557 11.224054
 6882 9.629934 11.227677
 6883 9.629934 11.231300
 6884 9.626311 11.234923
 6885 9.626311 11.238546
 6886 9.622688 11.242169
 6887 9.622688 11.245792
 6888 9.619065 11.249415
 6889 9.619065 11.253038
 6890 9.615442 11.256661
 6891 9.611819 11.260284
 6892 9.608196 11.260284
 6893 9.604573 11.263907
 6894 9.600950 11.263907
 6895 9.597327 11.267530
 6896 9.593704 11.267530
 6897 9.590081 11.271153
 6898 9.586458 11.271153
 6899 9.582835 11.274776
 6900 9.579212 11.278399
 6901 9.575589 11.282022
 6902 9.571966 11.285645
 6903 9.568343 11.289268
 6904 9.564720 11.292891
 6905 9.561097 11.296514
 6906 9.561097 11.300137
 6907 9.557474 11.303760
 6908 9.557474 11.307383
 6909 9.553851 11.311006
 6910 9.553851 11.314629
 6911 9.550228 11.318252
 6912 9.550228 11.321875
 6913 9.546605 11.325498
 6914 9.546605 11.329121
 6915 9.542982 11.332744
 6916 9.542982 11.336367
 6917 9.539359 11.339990
 6918 9.539359 11.343613
 6919 9.535736 11.347236
 6920 9.535736 11.350859
 6921 9.532113 11.354482
 6922 9.532113 11.358105
 6923 9.532113 11.361728
 6924 9.528490 11.365351
 6925 9.528490 11.368974
 6926 9.524867 11.372597
 6927 9.524867 11.376220
 6928 9.521244 11.379843
 6929 9.521244 11.383466
 6930 9.517621 11.387089
 6931 9.517621 11.390712
 6932 9.513998 11.394335
 6933 9.513998 11.397958
 6934 9.510375 11.401581
 6935 9.510375 11.405204
 6936 9.506752 11.408827
 6937 9.506752 11.412450
 6938 9.503129 11.416073
 6939 9.503129 11.419696
 6940 9.499506 11.423319
 6941 9.495883 11.426942
 6942 9.495883 11.430565
 6943 9.492260 11.434188
 6944 9.488637 11.437811
 6945 9.485014 11.441434
 6946 9.481391 11.441434
 6947 9.477768 11.445057
 6948 9.474145 11.448680
 6949 9.470522 11.452303
 6950 9.466899 11.455926
 6951 9.463276 11.459549
 6952 9.463276 11.463172
 6953 9.459653 11.466795
 6954 9.459653 11.470418
 6955 9.456030 11.474041
 6956 9.456030 11.477664
 6957 9.452407 11.481287
 6958 9.452407 11.484910
 6959 9.448784 11.488533
 6960 9.448784 11.492156
 6961 9.445161 11.495779
 6962 9.445161 11.499402
 6963 9.441538 11.503025
 6964 9.441538 11.506648
 6965 9.441538 11.510271
 6966 9.441538 11.513894
 6967 9.437915 11.517517
 6968 9.437915 11.521140
 6969 9.437915 11.524763
 6970 9.437915 11.528386
 6971 9.437915 11.532009
 6972 9.437915 11.535632
 6973 9.437915 11.539255
 6974 9.437915 11.542878
 6975 9.437915 11.546501
 6976 9.437915 11.550124
 6977 9.437915 11.553747
 6978 9.437915 11.557370
 6979 9.437915 11.560993
 6980 9.434292 11.564616
 6981 9.430669 11.568239
 6982 9.427046 11.571862
 6983 9.423423 11.575485
 6984 9.423423 11.579108
 6985 9.419800 11.582731
 6986 9.416177 11.586354
 6987 9.416177 11.589977
 6988 9.412554 11.593600
 6989 9.412554 11.597223
 6990 9.408931 11.600846
 6991 9.405308 11.604469
 6992 9.401685 11.608092
 6993 9.398062 11.611715
 6994 9.394439 11.615338
 6995 9.390816 11.618961
 6996 9.390816 11.622584
 6997 9.387193 11.626207
 6998 9.383570 11.629830
 6999 9.379947 11.633453
 7000 9.376324 11.637076
 7001 9.372701 11.640699
 7002 9.372701 11.644322
 7003 9.369078 11.647945
 7004 9.365455 11.651568
 7005 9.361832 11.655191
 7006 9.361832 11.658814
 7007 9.358209 11.662437
 7008 9.358209 11.666060
 7009 9.354586 11.669683
 7010 9.350963 11.673306
 7011 9.347340 11.676929
 7012 9.347340 11.680552
 7013 9.343717 11.684175
 7014 9.340094 11.687798
 7015 9.336471 11.691421
 7016 9.332848 11.695044
 7017 9.329225 11.698667
 7018 9.325602 11.702290
 7019 9.321979 11.702290
 7020 9.318356 11.705913
 7021 9.314733 11.705913
 7022 9.311110 11.709536
 7023 9.307487 11.709536
 7024 9.303864 11.713159
 7025 9.300241 11.713159
 7026 9.296618 11.716782
 7027 9.292995 11.720405
 7028 9.289372 11.720405
 7029 9.285749 11.720405
 7030 9.282126 11.720405
 7031 9.278503 11.724028
 7032 9.274880 11.724028
 7033 9.271257 11.727651
 7034 9.267634 11.727651
 7035 9.264011 11.731274
 7036 9.260388 11.731274
 7037 9.256765 11.734897
 7038 9.253142 11.734897
 7039 9.249519 11.738520
 7040 9.245896 11.738520
 7041 9.242273 11.742143
 7042 9.238650 11.742143
 7043 9.235027 11.742143
 7044 9.231404 11.742143
 7045 9.227781 11.742143
 7046 9.224158 11.738520
 7047 9.220535 11.738520
 7048 9.216912 11.738520
 7049 9.213289 11.734897
 7050 9.209666 11.734897
 7051 9.206043 11.731274
 7052 9.202420 11.731274
 7053 9.198797 11.727651
 7054 9.195174 11.727651
 7055 9.191551 11.724028
 7056 9.187928 11.724028
 7057 9.184305 11.724028
 7058 9.180682 11.720405
 7059 9.177059 11.720405
 7060 9.173436 11.720405
 7061 9.169813 11.720405
 7062 9.166190 11.720405
 7063 9.162567 11.720405
 7064 9.158944 11.716782
 7065 9.155321 11.716782
 7066 9.151698 11.716782
 7067 9.148075 11.713159
 7068 9.144452 11.713159
 7069 9.140829 11.709536
 7070 9.137206 11.709536
 7071 9.133583 11.705913
 7072 9.129960 11.705913
 7073 9.126337 11.705913
 7074 9.122714 11.702290
 7075 9.119091 11.702290
 7076 9.115468 11.702290
 7077 9.111845 11.702290
 7078 9.108222 11.702290
 7079 9.104599 11.702290
 7080 9.100976 11.702290
 7081 9.097353 11.702290
 7082 9.093730 11.702290
 7083 9.090107 11.702290
 7084 9.086484 11.702290
 7085 9.082861 11.702290
 7086 9.079238 11.698667
 7087 9.075615 11.698667
 7088 9.071992 11.695044
 7089 9.068369 11.691421
 7090 9.064746 11.691421
 7091 9.061123 11.687798
 7092 9.057500 11.687798
 7093 9.053877 11.684175
 7094 9.050254 11.684175
 7095 9.046631 11.680552
 7096 9.043008 11.680552
 7097 9.039385 11.676929
 7098 9.035762 11.676929
 7099 9.032139 11.673306
 7100 9.028516 11.673306
 7101 9.024893 11.669683
 7102 9.021270 11.669683
 7103 9.017647 11.666060
 7104 9.014024 11.666060
 7105 9.010401 11.662437
 7106 9.006778 11.662437
 7107 9.003155 11.658814
 7108 8.999532 11.658814
 7109 8.995909 11.655191
 7110 8.992286 11.655191
 7111 8.988663 11.651568
 7112 8.985040 11.651568
 7113 8.981417 11.651568
 7114 8.977794 11.647945
 7115 8.974171 11.647945
 7116 8.970548 11.647945
 7117 8.966925 11.647945
 7118 8.963302 11.647945
 7119 8.959679 11.647945
 7120 8.956056 11.647945
 7121 8.952433 11.647945
 7122 8.952433 11.644322
 7123 8.948810 11.640699
 7124 8.948810 11.637076
 7125 8.945187 11.633453
 7126 8.941564 11.629830
 7127 8.937941 11.626207
 7128 8.934318 11.622584
 7129 8.930695 11.622584
 7130 8.927072 11.618961
 7131 8.923449 11.618961
 7132 8.919826 11.615338
 7133 8.916203 11.615338
 7134 8.912580 11.611715
 7135 8.908957 11.611715
 7136 8.905334 11.608092
 7137 8.901711 11.608092
 7138 8.898088 11.604469
 7139 8.894465 11.604469
 7140 8.890842 11.600846
 7141 8.887219 11.600846
 7142 8.883596 11.600846
 7143 8.879973 11.600846
 7144 8.876350 11.597223
 7145 8.872727 11.597223
 7146 8.869104 11.593600
 7147 8.865481 11.593600
 7148 8.861858 11.589977
 7149 8.858235 11.589977
 7150 8.854612 11.586354
 7151 8.850989 11.586354
 7152 8.847366 11.582731
 7153 8.843743 11.582731
 7154 8.840120 11.579108
 7155 8.836497 11.579108
 7156 8.832874 11.579108
 7157 8.829251 11.579108
 7158 8.825628 11.579108
 7159 8.822005 11.579108
 7160 8.818382 11.579108
 7161 8.814759 11.579108
 7162 8.811136 11.579108
 7163 8.807513 11.579108
 7164 8.803890 11.579108
 7165 8.800267 11.579108
 7166 8.796644 11.579108
 7167 8.793021 11.579108
 7168 8.789398 11.575485
 7169 8.785775 11.575485
 7170 8.782152 11.571862
 7171 8.778529 11.571862
 7172 8.774906 11.571862
 7173 8.771283 11.571862
 7174 8.767660 11.571862
 7175 8.764037 11.571862
 7176 8.760414 11.571862
 7177 8.756791 11.571862
 7178 8.753168 11.571862
 7179 8.749545 11.571862
 7180 8.745922 11.571862
 7181 8.742299 11.571862
 7182 8.738676 11.571862
 7183 8.735053 11.571862
 7184 8.731430 11.571862
 7185 8.727807 11.571862
 7186 8.724184 11.571862
 7187 8.720561 11.571862
 7188 8.716938 11.571862
 7189 8.713315 11.571862
 7190 8.709692 11.571862
 7191 8.706069 11.571862
 7192 8.702446 11.571862
 7193 8.698823 11.571862
 7194 8.695200 11.571862
 7195 8.691577 11.571862
 7196 8.687954 11.568239
 7197 8.684331 11.568239
 7198 8.680708 11.568239
 7199 8.677085 11.564616
 7200 8.673462 11.564616
 7201 8.669839 11.564616
 7202 8.666216 11.564616
 7203 8.662593 11.564616
 7204 8.658970 11.564616
 7205 8.655347 11.564616
 7206 8.651724 11.564616
 7207 8.648101 11.564616
 7208 8.644478 11.564616
 7209 8.640855 11.564616
 7210 8.637232 11.564616
 7211 8.633609 11.564616
 7212 8.629986 11.564616
 7213 8.626363 11.564616
 7214 8.622740 11.564616
 7215 8.619117 11.564616
 7216 8.615494 11.564616
 7217 8.611871 11.564616
 7218 8.608248 11.564616
 7219 8.604625 11.564616
 7220 8.601002 11.564616
 7221 8.597379 11.564616
 7222 8.593756 11.568239
 7223 8.590133 11.568239
 7224 8.586510 11.568239
 7225 8.582887 11.571862
 7226 8.579264 11.571862
 7227 8.575641 11.571862
 7228 8.572018 11.568239
 7229 8.568395 11.568239
 7230 8.564772 11.564616
 7231 8.561149 11.564616
 7232 8.557526 11.560993
 7233 8.553903 11.560993
 7234 8.550280 11.557370
 7235 8.546657 11.557370
 7236 8.543034 11.553747
 7237 8.539411 11.553747
 7238 8.535788 11.550124
 7239 8.532165 11.550124
 7240 8.528542 11.546501
 7241 8.524919 11.542878
 7242 8.521296 11.539255
 7243 8.521296 11.535632
 7244 8.517673 11.532009
 7245 8.517673 11.528386
 7246 8.514050 11.524763
 7247 8.514050 11.521140
 7248 8.510427 11.517517
 7249 8.506804 11.513894
 7250 8.503181 11.510271
 7251 8.499558 11.506648
 7252 8.495935 11.503025
 7253 8.492312 11.503025
 7254 8.488689 11.499402
 7255 8.485066 11.499402
 7256 8.481443 11.495779
 7257 8.477820 11.495779
 7258 8.474197 11.492156
 7259 8.470574 11.492156
 7260 8.466951 11.488533
 7261 8.463328 11.488533
 7262 8.459705 11.484910
 7263 8.456082 11.484910
 7264 8.452459 11.481287
 7265 8.448836 11.481287
 7266 8.445213 11.481287
 7267 8.441590 11.481287
 7268 8.437967 11.481287
 7269 8.434344 11.481287
 7270 8.430721 11.481287
 7271 8.427098 11.481287
 7272 8.423475 11.481287
 7273 8.419852 11.481287
 7274 8.416229 11.481287
 7275 8.412606 11.481287
 7276 8.408983 11.481287
 7277 8.405360 11.481287
 7278 8.401737 11.481287
 7279 8.398114 11.481287
 7280 8.394491 11.481287
 7281 8.390868 11.481287
 7282 8.387245 11.481287
 7283 8.383622 11.481287
 7284 8.379999 11.481287
 7285 8.376376 11.481287
 7286 8.372753 11.481287
 7287 8.369130 11.481287
 7288 8.365507 11.481287
 7289 8.361884 11.484910
 7290 8.358261 11.484910
 7291 8.354638 11.484910
 7292 8.351015 11.484910
 7293 8.347392 11.484910
 7294 8.343769 11.484910
 7295 8.340146 11.484910
 7296 8.336523 11.484910
 7297 8.332900 11.484910
 7298 8.329277 11.488533
 7299 8.325654 11.488533
 7300 8.322031 11.488533
 7301 8.318408 11.484910
 7302 8.314785 11.481287
 7303 8.311162 11.477664
 7304 8.307539 11.474041
 7305 8.303916 11.470418
 7306 8.300293 11.466795
 7307 8.296670 11.463172
 7308 8.293047 11.463172
 7309 8.289424 11.459549
 7310 8.285801 11.459549
 7311 8.282178 11.455926
 7312 8.278555 11.455926
 7313 8.274932 11.452303
 7314 8.271309 11.452303
 7315 8.267686 11.448680
 7316 8.264063 11.448680
 7317 8.260440 11.445057
 7318 8.256817 11.445057
 7319 8.253194 11.441434
 7320 8.249571 11.441434
 7321 8.245948 11.437811
 7322 8.242325 11.437811
 7323 8.238702 11.434188
 7324 8.235079 11.434188
 7325 8.231456 11.430565
 7326 8.227833 11.430565
 7327 8.224210 11.426942
 7328 8.220587 11.426942
 7329 8.216964 11.423319
 7330 8.213341 11.423319
 7331 8.209718 11.423319
 7332 8.206095 11.423319
 7333 8.202472 11.423319
 7334 8.198849 11.423319
 7335 8.195226 11.423319
 7336 8.191603 11.423319
 7337 8.187980 11.419696
 7338 8.184357 11.419696
 7339 8.180734 11.416073
 7340 8.177111 11.416073
 7341 8.173488 11.412450
 7342 8.169865 11.412450
 7343 8.166242 11.408827
 7344 8.162619 11.408827
 7345 8.158996 11.408827
 7346 8.155373 11.408827
 7347 8.151750 11.408827
 7348 8.148127 11.408827
 7349 8.144504 11.408827
 7350 8.140881 11.408827
 7351 8.137258 11.408827
 7352 8.133635 11.408827
 7353 8.130012 11.408827
 7354 8.126389 11.408827
 7355 8.122766 11.408827
 7356 8.119143 11.408827
 7357 8.115520 11.408827
 7358 8.111897 11.408827
 7359 8.108274 11.408827
 7360 8.104651 11.405204
 7361 8.101028 11.405204
 7362 8.097405 11.405204
 7363 8.093782 11.401581
 7364 8.090159 11.401581
 7365 8.086536 11.401581
 7366 8.082913 11.397958
 7367 8.079290 11.397958
 7368 8.075667 11.394335
 7369 8.072044 11.394335
 7370 8.068421 11.390712
 7371 8.064798 11.390712
 7372 8.061175 11.387089
 7373 8.057552 11.387089
 7374 8.053929 11.383466
 7375 8.050306 11.383466
 7376 8.046683 11.383466
 7377 8.043060 11.383466
 7378 8.039437 11.383466
 7379 8.035814 11.383466
 7380 8.032191 11.383466
 7381 8.028568 11.383466
 7382 8.024945 11.383466
 7383 8.021322 11.383466
 7384 8.017699 11.383466
 7385 8.014076 11.383466
 7386 8.010453 11.383466
 7387 8.006830 11.383466
 7388 8.003207 11.383466
 7389 7.999584 11.383466
 7390 7.995961 11.383466
 7391 7.992338 11.383466
 7392 7.988715 11.383466
 7393 7.985092 11.379843
 7394 7.981469 11.379843
 7395 7.977846 11.379843
 7396 7.974223 11.379843
 7397 7.970600 11.376220
 7398 7.966977 11.376220
 7399 7.963354 11.376220
 7400 7.959731 11.372597
 7401 7.956108 11.372597
 7402 7.952485 11.368974
 7403 7.948862 11.368974
 7404 7.945239 11.365351
 7405 7.941616 11.365351
 7406 7.937993 11.361728
 7407 7.934370 11.361728
 7408 7.930747 11.358105
 7409 7.927124 11.358105
 7410 7.923501 11.354482
 7411 7.919878 11.354482
 7412 7.916255 11.354482
 7413 7.912632 11.354482
 7414 7.909009 11.354482
 7415 7.905386 11.354482
 7416 7.901763 11.354482
 7417 7.898140 11.354482
 7418 7.894517 11.354482
 7419 7.890894 11.354482
 7420 7.887271 11.354482
 7421 7.883648 11.354482
 7422 7.880025 11.354482
 7423 7.876402 11.354482
 7424 7.872779 11.354482
 7425 7.869156 11.354482
 7426 7.865533 11.350859
 7427 7.861910 11.347236
 7428 7.858287 11.343613
 7429 7.854664 11.339990
 7430 7.851041 11.336367
 7431 7.847418 11.332744
 7432 7.847418 11.329121
 7433 7.843795 11.325498
 7434 7.843795 11.321875
 7435 7.840172 11.318252
 7436 7.840172 11.314629
 7437 7.836549 11.311006
 7438 7.832926 11.311006
 7439 7.829303 11.307383
 7440 7.825680 11.307383
 7441 7.822057 11.303760
 7442 7.818434 11.303760
 7443 7.814811 11.300137
 7444 7.811188 11.300137
 7445 7.807565 11.296514
 7446 7.803942 11.296514
 7447 7.800319 11.292891
 7448 7.796696 11.292891
 7449 7.793073 11.289268
 7450 7.789450 11.289268
 7451 7.785827 11.289268
 7452 7.782204 11.289268
 7453 7.778581 11.289268
 7454 7.774958 11.289268
 7455 7.771335 11.289268
 7456 7.767712 11.289268
 7457 7.764089 11.289268
 7458 7.760466 11.289268
 7459 7.756843 11.289268
 7460 7.753220 11.289268
 7461 7.749597 11.289268
 7462 7.745974 11.289268
 7463 7.742351 11.289268
 7464 7.738728 11.289268
 7465 7.735105 11.289268
 7466 7.731482 11.289268
 7467 7.727859 11.289268
 7468 7.724236 11.289268
 7469 7.720613 11.289268
 7470 7.716990 11.289268
 7471 7.713367 11.289268
 7472 7.709744 11.285645
 7473 7.706121 11.285645
 7474 7.702498 11.285645
 7475 7.698875 11.285645
 7476 7.695252 11.285645
 7477 7.691629 11.285645
 7478 7.688006 11.285645
 7479 7.684383 11.285645
 7480 7.680760 11.285645
 7481 7.677137 11.285645
 7482 7.673514 11.285645
 7483 7.669891 11.285645
 7484 7.666268 11.285645
 7485 7.662645 11.285645
 7486 7.659022 11.285645
 7487 7.655399 11.285645
 7488 7.651776 11.285645
 7489 7.648153 11.285645
 7490 7.644530 11.285645
 7491 7.640907 11.285645
 7492 7.637284 11.285645
 7493 7.633661 11.282022
 7494 7.630038 11.282022
 7495 7.626415 11.278399
 7496 7.622792 11.278399
 7497 7.619169 11.274776
 7498 7.615546 11.274776
 7499 7.611923 11.271153
 7500 7.608300 11.271153
 7501 7.604677 11.267530
 7502 7.601054 11.267530
 7503 7.597431 11.263907
 7504 7.593808 11.263907
 7505 7.590185 11.263907
 7506 7.586562 11.263907
 7507 7.582939 11.263907
 7508 7.579316 11.263907
 7509 7.575693 11.263907
 7510 7.572070 11.263907
 7511 7.568447 11.263907
 7512 7.564824 11.263907
 7513 7.561201 11.263907
 7514 7.557578 11.263907
 7515 7.553955 11.263907
 7516 7.550332 11.263907
 7517 7.546709 11.263907
 7518 7.543086 11.263907
 7519 7.539463 11.263907
 7520 7.535840 11.263907
 7521 7.532217 11.263907
 7522 7.528594 11.263907
 7523 7.524971 11.263907
 7524 7.521348 11.263907
 7525 7.517725 11.263907
 7526 7.514102 11.263907
 7527 7.510479 11.263907
 7528 7.506856 11.263907
 7529 7.503233 11.260284
 7530 7.499610 11.260284
 7531 7.495987 11.260284
 7532 7.492364 11.256661
 7533 7.488741 11.256661
 7534 7.485118 11.256661
 7535 7.481495 11.253038
 7536 7.477872 11.253038
 7537 7.474249 11.253038
 7538 7.470626 11.253038
 7539 7.467003 11.253038
 7540 7.463380 11.253038
 7541 7.459757 11.253038
 7542 7.456134 11.253038
 7543 7.452511 11.253038
 7544 7.448888 11.253038
 7545 7.445265 11.249415
 7546 7.441642 11.249415
 7547 7.438019 11.245792
 7548 7.434396 11.245792
 7549 7.430773 11.242169
 7550 7.427150 11.242169
 7551 7.423527 11.238546
 7552 7.419904 11.238546
 7553 7.416281 11.234923
 7554 7.412658 11.234923
 7555 7.409035 11.231300
 7556 7.405412 11.231300
 7557 7.401789 11.227677
 7558 7.398166 11.227677
 7559 7.394543 11.227677
 7560 7.390920 11.227677
 7561 7.387297 11.227677
 7562 7.383674 11.224054
 7563 7.380051 11.224054
 7564 7.376428 11.220431
 7565 7.372805 11.220431
 7566 7.369182 11.216808
 7567 7.365559 11.216808
 7568 7.361936 11.213185
 7569 7.358313 11.213185
 7570 7.354690 11.213185
 7571 7.351067 11.209562
 7572 7.347444 11.209562
 7573 7.343821 11.209562
 7574 7.340198 11.205939
 7575 7.336575 11.205939
 7576 7.332952 11.205939
 7577 7.329329 11.205939
 7578 7.325706 11.205939
 7579 7.322083 11.205939
 7580 7.318460 11.205939
 7581 7.314837 11.205939
 7582 7.311214 11.205939
 7583 7.307591 11.205939
 7584 7.303968 11.205939
 7585 7.300345 11.205939
 7586 7.296722 11.205939
 7587 7.293099 11.205939
 7588 7.289476 11.205939
 7589 7.285853 11.205939
 7590 7.282230 11.205939
 7591 7.278607 11.205939
 7592 7.274984 11.205939
 7593 7.271361 11.205939
 7594 7.267738 11.205939
 7595 7.264115 11.205939
 7596 7.260492 11.205939
 7597 7.256869 11.205939
 7598 7.253246 11.209562
 7599 7.249623 11.209562
 7600 7.246000 11.209562
 7601 7.242377 11.209562
 7602 7.238754 11.209562
 7603 7.235131 11.209562
 7604 7.231508 11.205939
 7605 7.227885 11.205939
 7606 7.224262 11.205939
 7607 7.220639 11.202316
 7608 7.217016 11.202316
 7609 7.213393 11.202316
 7610 7.209770 11.198693
 7611 7.206147 11.198693
 7612 7.202524 11.198693
 7613 7.198901 11.198693
 7614 7.195278 11.198693
 7615 7.191655 11.198693
 7616 7.188032 11.198693
 7617 7.184409 11.198693
 7618 7.180786 11.198693
 7619 7.177163 11.198693
 7620 7.173540 11.198693
 7621 7.169917 11.198693
 7622 7.166294 11.198693
 7623 7.162671 11.198693
 7624 7.159048 11.198693
 7625 7.155425 11.198693
 7626 7.151802 11.198693
 7627 7.148179 11.198693
 7628 7.144556 11.198693
 7629 7.140933 11.198693
 7630 7.137310 11.195070
 7631 7.133687 11.195070
 7632 7.130064 11.195070
 7633 7.126441 11.195070
 7634 7.122818 11.191447
 7635 7.119195 11.191447
 7636 7.115572 11.191447
 7637 7.111949 11.191447
 7638 7.108326 11.191447
 7639 7.104703 11.191447
 7640 7.101080 11.187824
 7641 7.097457 11.187824
 7642 7.093834 11.184201
 7643 7.090211 11.184201
 7644 7.086588 11.180578
 7645 7.082965 11.180578
 7646 7.079342 11.176955
 7647 7.075719 11.176955
 7648 7.072096 11.173332
 7649 7.068473 11.173332
 7650 7.064850 11.169709
 7651 7.061227 11.169709
 7652 7.057604 11.166086
 7653 7.053981 11.166086
 7654 7.050358 11.166086
 7655 7.046735 11.162463
 7656 7.043112 11.162463
 7657 7.039489 11.162463
 7658 7.035866 11.158840
 7659 7.032243 11.155217
 7660 7.028620 11.155217
 7661 7.024997 11.151594
 7662 7.021374 11.151594
 7663 7.017751 11.147971
 7664 7.014128 11.147971
 7665 7.010505 11.144348
 7666 7.006882 11.144348
 7667 7.003259 11.140725
 7668 6.999636 11.140725
 7669 6.996013 11.137102
 7670 6.992390 11.133479
 7671 6.988767 11.129856
 7672 6.985144 11.129856
 7673 6.981521 11.126233
 7674 6.977898 11.126233
 7675 6.974275 11.122610
 7676 6.970652 11.122610
 7677 6.967029 11.118987
 7678 6.963406 11.118987
 7679 6.959783 11.115364
 7680 6.956160 11.115364
 7681 6.952537 11.111741
 7682 6.948914 11.111741
 7683 6.945291 11.108118
 7684 6.941668 11.108118
 7685 6.938045 11.104495
 7686 6.934422 11.104495
 7687 6.930799 11.100872
 7688 6.927176 11.100872
 7689 6.923553 11.100872
 7690 6.919930 11.100872
 7691 6.916307 11.100872
 7692 6.912684 11.100872
 7693 6.909061 11.100872
 7694 6.905438 11.100872
 7695 6.901815 11.100872
 7696 6.898192 11.100872
 7697 6.894569 11.100872
 7698 6.890946 11.100872
 7699 6.887323 11.100872
 7700 6.883700 11.100872
 7701 6.880077 11.100872
 7702 6.876454 11.100872
 7703 6.872831 11.100872
 7704 6.869208 11.100872
 7705 6.865585 11.100872
 7706 6.861962 11.100872
 7707 6.858339 11.100872
 7708 6.854716 11.100872
 7709 6.851093 11.100872
 7710 6.847470 11.100872
 7711 6.843847 11.100872
 7712 6.840224 11.100872
 7713 6.836601 11.100872
 7714 6.832978 11.100872
 7715 6.829355 11.100872
 7716 6.825732 11.100872
 7717 6.822109 11.100872
 7718 6.818486 11.104495
 7719 6.814863 11.104495
 7720 6.811240 11.108118
 7721 6.807617 11.108118
 7722 6.803994 11.108118
 7723 6.800371 11.108118
 7724 6.796748 11.108118
 7725 6.793125 11.108118
 7726 6.789502 11.108118
 7727 6.785879 11.108118
 7728 6.782256 11.108118
 7729 6.778633 11.108118
 7730 6.775010 11.108118
 7731 6.771387 11.108118
 7732 6.767764 11.104495
 7733 6.764141 11.104495
 7734 6.760518 11.100872
 7735 6.756895 11.100872
 7736 6.753272 11.100872
 7737 6.749649 11.100872
 7738 6.746026 11.100872
 7739 6.742403 11.100872
 7740 6.738780 11.100872
 7741 6.735157 11.100872
 7742 6.731534 11.100872
 7743 6.727911 11.100872
 7744 6.724288 11.100872
 7745 6.720665 11.100872
 7746 6.717042 11.100872
 7747 6.713419 11.100872
 7748 6.709796 11.100872
 7749 6.706173 11.100872
 7750 6.702550 11.100872
 7751 6.698927 11.100872
 7752 6.695304 11.100872
 7753 6.691681 11.100872
 7754 6.688058 11.100872
 7755 6.684435 11.100872
 7756 6.680812 11.100872
 7757 6.677189 11.100872
 7758 6.673566 11.100872
 7759 6.669943 11.100872
 7760 6.666320 11.100872
 7761 6.662697 11.100872
 7762 6.659074 11.100872
 7763 6.655451 11.100872
 7764 6.651828 11.100872
 7765 6.648205 11.100872
 7766 6.644582 11.100872
 7767 6.640959 11.100872
 7768 6.637336 11.097249
 7769 6.633713 11.093626
 7770 6.630090 11.090003
 7771 6.626467 11.086380
 7772 6.622844 11.082757
 7773 6.619221 11.079134
 7774 6.615598 11.075511
 7775 6.611975 11.075511
 7776 6.608352 11.071888
 7777 6.604729 11.071888
 7778 6.601106 11.068265
 7779 6.597483 11.068265
 7780 6.593860 11.064642
 7781 6.590237 11.064642
 7782 6.586614 11.061019
 7783 6.582991 11.061019
 7784 6.579368 11.057396
 7785 6.575745 11.057396
 7786 6.572122 11.053773
 7787 6.568499 11.053773
 7788 6.564876 11.053773
 7789 6.561253 11.053773
 7790 6.557630 11.053773
 7791 6.554007 11.053773
 7792 6.550384 11.053773
 7793 6.546761 11.053773
 7794 6.543138 11.050150
 7795 6.539515 11.050150
 7796 6.535892 11.050150
 7797 6.532269 11.050150
 7798 6.528646 11.050150
 7799 6.525023 11.046527
 7800 6.521400 11.046527
 7801 6.517777 11.046527
 7802 6.514154 11.046527
 7803 6.510531 11.046527
 7804 6.506908 11.046527
 7805 6.503285 11.046527
 7806 6.499662 11.046527
 7807 6.496039 11.046527
 7808 6.492416 11.046527
 7809 6.488793 11.046527
 7810 6.485170 11.046527
 7811 6.481547 11.046527
 7812 6.477924 11.046527
 7813 6.474301 11.046527
 7814 6.470678 11.046527
 7815 6.467055 11.046527
 7816 6.463432 11.046527
 7817 6.459809 11.046527
 7818 6.456186 11.046527
 7819 6.452563 11.046527
 7820 6.448940 11.046527
 7821 6.445317 11.046527
 7822 6.441694 11.046527
 7823 6.438071 11.046527
 7824 6.434448 11.050150
 7825 6.430825 11.050150
 7826 6.427202 11.050150
 7827 6.423579 11.050150
 7828 6.419956 11.050150
 7829 6.416333 11.050150
 7830 6.412710 11.050150
 7831 6.409087 11.050150
 7832 6.405464 11.050150
 7833 6.401841 11.050150
 7834 6.398218 11.050150
 7835 6.394595 11.050150
 7836 6.390972 11.050150
 7837 6.387349 11.050150
 7838 6.383726 11.050150
 7839 6.380103 11.050150
 7840 6.376480 11.050150
 7841 6.372857 11.050150
 7842 6.369234 11.050150
 7843 6.365611 11.050150
 7844 6.361988 11.050150
 7845 6.358365 11.053773
 7846 6.354742 11.053773
 7847 6.351119 11.057396
 7848 6.347496 11.057396
 7849 6.343873 11.061019
 7850 6.340250 11.061019
 7851 6.336627 11.064642
 7852 6.333004 11.064642
 7853 6.329381 11.068265
 7854 6.325758 11.068265
 7855 6.322135 11.071888
 7856 6.318512 11.071888
 7857 6.314889 11.075511
 7858 6.311266 11.075511
 7859 6.307643 11.071888
 7860 6.304020 11.071888
 7861 6.300397 11.068265
 7862 6.296774 11.068265
 7863 6.293151 11.064642
 7864 6.289528 11.064642
 7865 6.285905 11.064642
 7866 6.282282 11.064642
 7867 6.278659 11.064642
 7868 6.275036 11.064642
 7869 6.271413 11.064642
 7870 6.267790 11.064642
 7871 6.264167 11.064642
 7872 6.260544 11.064642
 7873 6.256921 11.064642
 7874 6.253298 11.064642
 7875 6.249675 11.064642
 7876 6.246052 11.064642
 7877 6.242429 11.064642
 7878 6.238806 11.064642
 7879 6.235183 11.064642
 7880 6.231560 11.064642
 7881 6.227937 11.064642
 7882 6.224314 11.064642
 7883 6.220691 11.064642
 7884 6.217068 11.064642
 7885 6.213445 11.064642
 7886 6.209822 11.064642
 7887 6.206199 11.064642
 7888 6.202576 11.064642
 7889 6.198953 11.064642
 7890 6.195330 11.064642
 7891 6.191707 11.064642
 7892 6.188084 11.064642
 7893 6.184461 11.064642
 7894 6.180838 11.064642
 7895 6.177215 11.064642
 7896 6.173592 11.064642
 7897 6.169969 11.064642
 7898 6.166346 11.064642
 7899 6.162723 11.064642
 7900 6.159100 11.064642
 7901 6.155477 11.064642
 7902 6.151854 11.064642
 7903 6.148231 11.064642
 7904 6.144608 11.064642
 7905 6.140985 11.064642
 7906 6.137362 11.064642
 7907 6.133739 11.064642
 7908 6.130116 11.064642
 7909 6.126493 11.064642
 7910 6.122870 11.064642
 7911 6.119247 11.064642
 7912 6.115624 11.064642
 7913 6.112001 11.064642
 7914 6.108378 11.064642
 7915 6.104755 11.064642
 7916 6.101132 11.068265
 7917 6.097509 11.068265
 7918 6.093886 11.071888
 7919 6.090263 11.071888
 7920 6.086640 11.071888
 7921 6.083017 11.075511
 7922 6.079394 11.075511
 7923 6.075771 11.079134
 7924 6.072148 11.079134
 7925 6.068525 11.079134
 7926 6.064902 11.075511
 7927 6.061279 11.075511
 7928 6.057656 11.075511
 7929 6.054033 11.075511
 7930 6.050410 11.075511
 7931 6.046787 11.075511
 7932 6.043164 11.075511
 7933 6.039541 11.071888
 7934 6.035918 11.071888
 7935 6.032295 11.068265
 7936 6.028672 11.068265
 7937 6.025049 11.064642
 7938 6.021426 11.064642
 7939 6.017803 11.061019
 7940 6.014180 11.061019
 7941 6.010557 11.057396
 7942 6.006934 11.057396
 7943 6.003311 11.057396
 7944 5.999688 11.057396
 7945 5.996065 11.057396
 7946 5.992442 11.057396
 7947 5.988819 11.057396
 7948 5.985196 11.057396
 7949 5.981573 11.057396
 7950 5.977950 11.057396
 7951 5.974327 11.057396
 7952 5.970704 11.057396
 7953 5.967081 11.057396
 7954 5.963458 11.057396
 7955 5.959835 11.057396
 7956 5.956212 11.057396
 7957 5.952589 11.057396
 7958 5.948966 11.057396
 7959 5.945343 11.057396
 7960 5.941720 11.057396
 7961 5.938097 11.057396
 7962 5.934474 11.057396
 7963 5.930851 11.057396
 7964 5.927228 11.057396
 7965 5.923605 11.061019
 7966 5.919982 11.061019
 7967 5.916359 11.064642
 7968 5.912736 11.064642
 7969 5.909113 11.068265
 7970 5.905490 11.068265
 7971 5.901867 11.071888
 7972 5.898244 11.071888
 7973 5.894621 11.075511
 7974 5.890998 11.075511
 7975 5.887375 11.079134
 7976 5.883752 11.079134
 7977 5.880129 11.082757
 7978 5.876506 11.086380
 7979 5.872883 11.090003
 7980 5.872883 11.093626
 7981 5.869260 11.097249
 7982 5.869260 11.100872
 7983 5.865637 11.104495
 7984 5.865637 11.108118
 7985 5.862014 11.111741
 7986 5.862014 11.115364
 7987 5.858391 11.118987
 7988 5.858391 11.122610
 7989 5.854768 11.126233
 7990 5.854768 11.129856
 7991 5.851145 11.133479
 7992 5.847522 11.133479
 7993 5.843899 11.133479
 7994 5.840276 11.133479
 7995 5.836653 11.137102
 7996 5.833030 11.137102
 7997 5.829407 11.140725
 7998 5.825784 11.140725
 7999 5.822161 11.144348
 8000 5.818538 11.144348
 8001 5.814915 11.147971
 8002 5.811292 11.147971
 8003 5.807669 11.151594
 8004 5.804046 11.151594
 8005 5.800423 11.155217
 8006 5.796800 11.155217
 8007 5.793177 11.155217
 8008 5.789554 11.155217
 8009 5.785931 11.155217
 8010 5.782308 11.155217
 8011 5.778685 11.155217
 8012 5.775062 11.155217
 8013 5.771439 11.155217
 8014 5.767816 11.155217
 8015 5.764193 11.155217
 8016 5.760570 11.158840
 8017 5.756947 11.155217
 8018 5.753324 11.155217
 8019 5.749701 11.151594
 8020 5.746078 11.151594
 8021 5.742455 11.147971
 8022 5.738832 11.147971
 8023 5.735209 11.144348
 8024 5.731586 11.144348
 8025 5.727963 11.140725
 8026 5.724340 11.140725
 8027 5.720717 11.137102
 8028 5.717094 11.137102
 8029 5.713471 11.137102
 8030 5.709848 11.137102
 8031 5.706225 11.137102
 8032 5.702602 11.137102
 8033 5.698979 11.137102
 8034 5.695356 11.137102
 8035 5.691733 11.137102
 8036 5.688110 11.137102
 8037 5.684487 11.137102
 8038 5.680864 11.137102
 8039 5.677241 11.137102
 8040 5.673618 11.137102
 8041 5.669995 11.137102
 8042 5.666372 11.137102
 8043 5.662749 11.137102
 8044 5.659126 11.137102
 8045 5.655503 11.137102
 8046 5.651880 11.137102
 8047 5.648257 11.137102
 8048 5.644634 11.137102
 8049 5.641011 11.137102
 8050 5.637388 11.137102
 8051 5.633765 11.137102
 8052 5.630142 11.137102
 8053 5.626519 11.137102
 8054 5.622896 11.140725
 8055 5.619273 11.140725
 8056 5.615650 11.137102
 8057 5.612027 11.137102
 8058 5.608404 11.133479
 8059 5.604781 11.133479
 8060 5.601158 11.129856
 8061 5.597535 11.129856
 8062 5.593912 11.126233
 8063 5.590289 11.126233
 8064 5.586666 11.126233
 8065 5.583043 11.126233
 8066 5.579420 11.126233
 8067 5.575797 11.126233
 8068 5.572174 11.126233
 8069 5.568551 11.126233
 8070 5.564928 11.126233
 8071 5.561305 11.126233
 8072 5.557682 11.126233
 8073 5.554059 11.126233
 8074 5.550436 11.126233
 8075 5.546813 11.126233
 8076 5.543190 11.126233
 8077 5.539567 11.126233
 8078 5.535944 11.126233
 8079 5.532321 11.126233
 8080 5.528698 11.126233
 8081 5.525075 11.126233
 8082 5.521452 11.126233
 8083 5.517829 11.126233
 8084 5.514206 11.126233
 8085 5.510583 11.126233
 8086 5.506960 11.126233
 8087 5.503337 11.126233
 8088 5.499714 11.129856
 8089 5.496091 11.129856
 8090 5.492468 11.133479
 8091 5.488845 11.133479
 8092 5.485222 11.133479
 8093 5.481599 11.137102
 8094 5.477976 11.137102
 8095 5.474353 11.137102
 8096 5.470730 11.137102
 8097 5.467107 11.137102
 8098 5.463484 11.137102
 8099 5.459861 11.137102
 8100 5.456238 11.133479
 8101 5.452615 11.133479
 8102 5.448992 11.129856
 8103 5.445369 11.129856
 8104 5.441746 11.126233
 8105 5.438123 11.126233
 8106 5.434500 11.122610
 8107 5.430877 11.122610
 8108 5.427254 11.118987
 8109 5.423631 11.118987
 8110 5.420008 11.115364
 8111 5.416385 11.115364
 8112 5.412762 11.111741
 8113 5.409139 11.111741
 8114 5.405516 11.111741
 8115 5.401893 11.111741
 8116 5.398270 11.111741
 8117 5.394647 11.111741
 8118 5.391024 11.111741
 8119 5.387401 11.111741
 8120 5.383778 11.111741
 8121 5.380155 11.108118
 8122 5.376532 11.108118
 8123 5.372909 11.108118
 8124 5.369286 11.104495
 8125 5.365663 11.104495
 8126 5.362040 11.104495
 8127 5.358417 11.104495
 8128 5.354794 11.104495
 8129 5.351171 11.104495
 8130 5.347548 11.104495
 8131 5.343925 11.104495
 8132 5.340302 11.104495
 8133 5.336679 11.104495
 8134 5.333056 11.104495
 8135 5.329433 11.104495
 8136 5.325810 11.104495
 8137 5.322187 11.104495
 8138 5.318564 11.104495
 8139 5.314941 11.104495
 8140 5.311318 11.104495
 8141 5.307695 11.104495
 8142 5.304072 11.104495
 8143 5.300449 11.104495
 8144 5.296826 11.104495
 8145 5.293203 11.104495
 8146 5.289580 11.104495
 8147 5.285957 11.104495
 8148 5.282334 11.104495
 8149 5.278711 11.104495
 8150 5.275088 11.104495
 8151 5.271465 11.104495
 8152 5.267842 11.108118
 8153 5.264219 11.108118
 8154 5.260596 11.111741
 8155 5.256973 11.111741
 8156 5.253350 11.115364
 8157 5.249727 11.115364
 8158 5.246104 11.118987
 8159 5.242481 11.118987
 8160 5.238858 11.122610
 8161 5.235235 11.122610
 8162 5.231612 11.126233
 8163 5.227989 11.126233
 8164 5.224366 11.129856
 8165 5.220743 11.129856
 8166 5.217120 11.129856
 8167 5.213497 11.129856
 8168 5.209874 11.129856
 8169 5.206251 11.126233
 8170 5.202628 11.126233
 8171 5.199005 11.126233
 8172 5.195382 11.122610
 8173 5.191759 11.122610
 8174 5.188136 11.122610
 8175 5.184513 11.118987
 8176 5.180890 11.115364
 8177 5.177267 11.115364
 8178 5.173644 11.111741
 8179 5.170021 11.108118
 8180 5.166398 11.104495
 8181 5.162775 11.100872
 8182 5.159152 11.097249
 8183 5.155529 11.093626
 8184 5.151906 11.090003
 8185 5.148283 11.090003
 8186 5.144660 11.086380
 8187 5.141037 11.086380
 8188 5.137414 11.082757
 8189 5.133791 11.082757
 8190 5.130168 11.079134
 8191 5.126545 11.079134
 8192 5.122922 11.075511
 8193 5.119299 11.075511
 8194 5.115676 11.071888
 8195 5.112053 11.071888
 8196 5.108430 11.068265
 8197 5.104807 11.068265
 8198 5.101184 11.068265
 8199 5.097561 11.068265
 8200 5.093938 11.068265
 8201 5.090315 11.068265
 8202 5.086692 11.068265
 8203 5.083069 11.068265
 8204 5.079446 11.068265
 8205 5.075823 11.068265
 8206 5.072200 11.068265
 8207 5.068577 11.068265
 8208 5.064954 11.068265
 8209 5.061331 11.068265
 8210 5.057708 11.068265
 8211 5.054085 11.068265
 8212 5.050462 11.068265
 8213 5.046839 11.068265
 8214 5.043216 11.068265
 8215 5.039593 11.068265
 8216 5.035970 11.068265
 8217 5.032347 11.068265
 8218 5.028724 11.068265
 8219 5.025101 11.068265
 8220 5.021478 11.068265
 8221 5.017855 11.068265
 8222 5.014232 11.071888
 8223 5.010609 11.071888
 8224 5.006986 11.075511
 8225 5.003363 11.075511
 8226 4.999740 11.075511
 8227 4.996117 11.075511
 8228 4.992494 11.075511
 8229 4.988871 11.075511
 8230 4.985248 11.075511
 8231 4.981625 11.075511
 8232 4.978002 11.071888
 8233 4.974379 11.068265
 8234 4.970756 11.068265
 8235 4.967133 11.064642
 8236 4.963510 11.064642
 8237 4.959887 11.061019
 8238 4.956264 11.061019
 8239 4.952641 11.057396
 8240 4.949018 11.057396
 8241 4.945395 11.053773
 8242 4.941772 11.053773
 8243 4.938149 11.050150
 8244 4.934526 11.050150
 8245 4.930903 11.046527
 8246 4.927280 11.046527
 8247 4.923657 11.046527
 8248 4.920034 11.046527
 8249 4.916411 11.046527
 8250 4.912788 11.046527
 8251 4.909165 11.046527
 8252 4.905542 11.046527
 8253 4.901919 11.046527
 8254 4.898296 11.046527
 8255 4.894673 11.046527
 8256 4.891050 11.046527
 8257 4.887427 11.046527
 8258 4.883804 11.046527
 8259 4.880181 11.046527
 8260 4.876558 11.046527
 8261 4.872935 11.046527
 8262 4.869312 11.046527
 8263 4.865689 11.046527
 8264 4.862066 11.046527
 8265 4.858443 11.046527
 8266 4.854820 11.046527
 8267 4.851197 11.046527
 8268 4.847574 11.046527
 8269 4.843951 11.046527
 8270 4.840328 11.050150
 8271 4.836705 11.050150
 8272 4.833082 11.053773
 8273 4.829459 11.053773
 8274 4.825836 11.057396
 8275 4.822213 11.057396
 8276 4.818590 11.057396
 8277 4.814967 11.061019
 8278 4.811344 11.061019
 8279 4.807721 11.061019
 8280 4.804098 11.061019
 8281 4.800475 11.061019
 8282 4.796852 11.061019
 8283 4.793229 11.061019
 8284 4.789606 11.061019
 8285 4.785983 11.057396
 8286 4.782360 11.057396
 8287 4.778737 11.057396
 8288 4.775114 11.053773
 8289 4.771491 11.053773
 8290 4.767868 11.050150
 8291 4.764245 11.050150
 8292 4.760622 11.046527
 8293 4.756999 11.046527
 8294 4.753376 11.042904
 8295 4.749753 11.042904
 8296 4.746130 11.042904
 8297 4.742507 11.039281
 8298 4.738884 11.039281
 8299 4.735261 11.039281
 8300 4.731638 11.039281
 8301 4.728015 11.039281
 8302 4.724392 11.039281
 8303 4.720769 11.039281
 8304 4.717146 11.039281
 8305 4.713523 11.039281
 8306 4.709900 11.039281
 8307 4.706277 11.039281
 8308 4.702654 11.035658
 8309 4.699031 11.035658
 8310 4.695408 11.032035
 8311 4.691785 11.032035
 8312 4.688162 11.028412
 8313 4.684539 11.028412
 8314 4.680916 11.024789
 8315 4.677293 11.024789
 8316 4.673670 11.024789
 8317 4.670047 11.021166
 8318 4.666424 11.021166
 8319 4.662801 11.021166
 8320 4.659178 11.021166
 8321 4.655555 11.021166
 8322 4.651932 11.021166
 8323 4.648309 11.021166
 8324 4.644686 11.021166
 8325 4.641063 11.021166
 8326 4.637440 11.021166
 8327 4.633817 11.021166
 8328 4.630194 11.021166
 8329 4.626571 11.021166
 8330 4.622948 11.021166
 8331 4.619325 11.021166
 8332 4.615702 11.021166
 8333 4.612079 11.021166
 8334 4.608456 11.021166
 8335 4.604833 11.021166
 8336 4.601210 11.021166
 8337 4.597587 11.021166
 8338 4.593964 11.021166
 8339 4.590341 11.021166
 8340 4.586718 11.021166
 8341 4.583095 11.021166
 8342 4.579472 11.024789
 8343 4.575849 11.024789
 8344 4.572226 11.028412
 8345 4.568603 11.028412
 8346 4.564980 11.032035
 8347 4.561357 11.032035
 8348 4.557734 11.035658
 8349 4.554111 11.035658
 8350 4.550488 11.039281
 8351 4.546865 11.039281
 8352 4.543242 11.042904
 8353 4.539619 11.042904
 8354 4.535996 11.046527
 8355 4.532373 11.050150
 8356 4.528750 11.050150
 8357 4.525127 11.050150
 8358 4.521504 11.050150
 8359 4.517881 11.050150
 8360 4.514258 11.050150
 8361 4.510635 11.050150
 8362 4.507012 11.050150
 8363 4.503389 11.050150
 8364 4.499766 11.050150
 8365 4.496143 11.050150
 8366 4.492520 11.050150
 8367 4.488897 11.050150
 8368 4.485274 11.050150
 8369 4.481651 11.050150
 8370 4.478028 11.050150
 8371 4.474405 11.050150
 8372 4.470782 11.050150
 8373 4.467159 11.050150
 8374 4.463536 11.050150
 8375 4.459913 11.050150
 8376 4.456290 11.050150
 8377 4.452667 11.050150
 8378 4.449044 11.050150
 8379 4.445421 11.050150
 8380 4.441798 11.053773
 8381 4.438175 11.053773
 8382 4.434552 11.057396
 8383 4.430929 11.057396
 8384 4.427306 11.061019
 8385 4.423683 11.061019
 8386 4.420060 11.064642
 8387 4.416437 11.064642
 8388 4.412814 11.068265
 8389 4.409191 11.068265
 8390 4.405568 11.071888
 8391 4.401945 11.071888
 8392 4.398322 11.075511
 8393 4.394699 11.079134
 8394 4.391076 11.082757
 8395 4.387453 11.082757
 8396 4.383830 11.086380
 8397 4.380207 11.086380
 8398 4.376584 11.086380
 8399 4.372961 11.090003
 8400 4.369338 11.090003
 8401 4.365715 11.093626
 8402 4.362092 11.093626
 8403 4.358469 11.093626
 8404 4.354846 11.097249
 8405 4.351223 11.097249
 8406 4.347600 11.097249
 8407 4.343977 11.097249
 8408 4.340354 11.100872
 8409 4.336731 11.100872
 8410 4.333108 11.100872
 8411 4.329485 11.104495
 8412 4.325862 11.104495
 8413 4.322239 11.108118
 8414 4.318616 11.108118
 8415 4.314993 11.111741
 8416 4.311370 11.111741
 8417 4.307747 11.111741
 8418 4.304124 11.115364
 8419 4.300501 11.115364
 8420 4.296878 11.118987
 8421 4.293255 11.118987
 8422 4.289632 11.122610
 8423 4.286009 11.122610
 8424 4.282386 11.122610
 8425 4.278763 11.122610
 8426 4.275140 11.122610
 8427 4.271517 11.122610
 8428 4.267894 11.122610
 8429 4.264271 11.122610
 8430 4.260648 11.122610
 8431 4.257025 11.122610
 8432 4.253402 11.122610
 8433 4.249779 11.122610
 8434 4.246156 11.122610
 8435 4.242533 11.126233
 8436 4.238910 11.126233
 8437 4.235287 11.129856
 8438 4.231664 11.129856
 8439 4.228041 11.133479
 8440 4.224418 11.133479
 8441 4.220795 11.137102
 8442 4.217172 11.137102
 8443 4.213549 11.140725
 8444 4.209926 11.140725
 8445 4.206303 11.144348
 8446 4.202680 11.144348
 8447 4.199057 11.147971
 8448 4.195434 11.147971
 8449 4.191811 11.151594
 8450 4.188188 11.155217
 8451 4.184565 11.158840
 8452 4.180942 11.162463
 8453 4.177319 11.166086
 8454 4.177319 11.169709
 8455 4.173696 11.173332
 8456 4.170073 11.176955
 8457 4.170073 11.180578
 8458 4.166450 11.184201
 8459 4.166450 11.187824
 8460 4.162827 11.191447
 8461 4.159204 11.195070
 8462 4.155581 11.198693
 8463 4.151958 11.202316
 8464 4.148335 11.202316
 8465 4.144712 11.202316
 8466 4.141089 11.202316
 8467 4.137466 11.202316
 8468 4.133843 11.205939
 8469 4.130220 11.205939
 8470 4.126597 11.205939
 8471 4.122974 11.205939
 8472 4.119351 11.209562
 8473 4.115728 11.209562
 8474 4.112105 11.213185
 8475 4.108482 11.213185
 8476 4.104859 11.213185
 8477 4.101236 11.213185
 8478 4.097613 11.213185
 8479 4.093990 11.213185
 8480 4.090367 11.213185
 8481 4.086744 11.213185
 8482 4.083121 11.213185
 8483 4.079498 11.213185
 8484 4.075875 11.213185
 8485 4.072252 11.213185
 8486 4.068629 11.213185
 8487 4.065006 11.216808
 8488 4.061383 11.216808
 8489 4.057760 11.220431
 8490 4.054137 11.220431
 8491 4.050514 11.224054
 8492 4.046891 11.224054
 8493 4.043268 11.227677
 8494 4.039645 11.227677
 8495 4.036022 11.231300
 8496 4.032399 11.231300
 8497 4.028776 11.234923
 8498 4.025153 11.234923
 8499 4.021530 11.238546
 8500 4.017907 11.242169
 8501 4.014284 11.245792
 8502 4.014284 11.249415
 8503 4.010661 11.253038
 8504 4.010661 11.256661
 8505 4.007038 11.260284
 8506 4.007038 11.263907
 8507 4.003415 11.267530
 8508 3.999792 11.271153
 8509 3.996169 11.274776
 8510 3.992546 11.278399
 8511 3.988923 11.278399
 8512 3.985300 11.282022
 8513 3.981677 11.285645
 8514 3.978054 11.289268
 8515 3.974431 11.289268
 8516 3.970808 11.292891
 8517 3.967185 11.296514
 8518 3.963562 11.300137
 8519 3.959939 11.300137
 8520 3.956316 11.300137
 8521 3.952693 11.300137
 8522 3.949070 11.300137
 8523 3.945447 11.300137
 8524 3.941824 11.300137
 8525 3.938201 11.300137
 8526 3.934578 11.300137
 8527 3.930955 11.300137
 8528 3.927332 11.300137
 8529 3.923709 11.300137
 8530 3.920086 11.300137
 8531 3.916463 11.300137
 8532 3.912840 11.300137
 8533 3.909217 11.300137
 8534 3.905594 11.300137
 8535 3.901971 11.300137
 8536 3.898348 11.300137
 8537 3.894725 11.300137
 8538 3.891102 11.300137
 8539 3.887479 11.300137
 8540 3.883856 11.300137
 8541 3.880233 11.300137
 8542 3.876610 11.300137
 8543 3.872987 11.303760
 8544 3.869364 11.303760
 8545 3.865741 11.303760
 8546 3.862118 11.303760
 8547 3.858495 11.303760
 8548 3.854872 11.307383
 8549 3.851249 11.307383
 8550 3.847626 11.311006
 8551 3.844003 11.311006
 8552 3.840380 11.314629
 8553 3.836757 11.314629
 8554 3.833134 11.318252
 8555 3.829511 11.318252
 8556 3.825888 11.321875
 8557 3.822265 11.321875
 8558 3.818642 11.325498
 8559 3.815019 11.325498
 8560 3.811396 11.329121
 8561 3.811396 11.332744
 8562 3.807773 11.336367
 8563 3.807773 11.339990
 8564 3.804150 11.343613
 8565 3.804150 11.347236
 8566 3.800527 11.350859
 8567 3.800527 11.354482
 8568 3.796904 11.358105
 8569 3.796904 11.361728
 8570 3.793281 11.365351
 8571 3.793281 11.368974
 8572 3.789658 11.372597
 8573 3.789658 11.376220
 8574 3.789658 11.379843
 8575 3.789658 11.383466
 8576 3.789658 11.387089
 8577 3.789658 11.390712
 8578 3.789658 11.394335
 8579 3.789658 11.397958
 8580 3.786035 11.401581
 8581 3.782412 11.401581
 8582 3.778789 11.405204
 8583 3.775166 11.405204
 8584 3.771543 11.408827
 8585 3.767920 11.412450
 8586 3.764297 11.412450
 8587 3.760674 11.416073
 8588 3.757051 11.419696
 8589 3.753428 11.419696
 8590 3.749805 11.419696
 8591 3.746182 11.419696
 8592 3.742559 11.419696
 8593 3.738936 11.419696
 8594 3.735313 11.419696
 8595 3.731690 11.419696
 8596 3.728067 11.423319
 8597 3.724444 11.423319
 8598 3.720821 11.426942
 8599 3.717198 11.426942
 8600 3.713575 11.430565
 8601 3.709952 11.430565
 8602 3.706329 11.434188
 8603 3.702706 11.434188
 8604 3.699083 11.437811
 8605 3.695460 11.437811
 8606 3.691837 11.441434
 8607 3.688214 11.441434
 8608 3.684591 11.445057
 8609 3.680968 11.448680
 8610 3.677345 11.452303
 8611 3.673722 11.455926
 8612 3.673722 11.459549
 8613 3.670099 11.463172
 8614 3.666476 11.463172
 8615 3.662853 11.466795
 8616 3.659230 11.466795
 8617 3.655607 11.466795
 8618 3.651984 11.466795
 8619 3.648361 11.466795
 8620 3.644738 11.466795
 8621 3.641115 11.466795
 8622 3.637492 11.466795
 8623 3.633869 11.466795
 8624 3.630246 11.466795
 8625 3.626623 11.466795
 8626 3.623000 11.466795
 8627 3.619377 11.466795
 8628 3.615754 11.470418
 8629 3.612131 11.470418
 8630 3.608508 11.474041
 8631 3.604885 11.474041
 8632 3.601262 11.477664
 8633 3.597639 11.477664
 8634 3.594016 11.481287
 8635 3.590393 11.481287
 8636 3.586770 11.484910
 8637 3.583147 11.484910
 8638 3.579524 11.488533
 8639 3.575901 11.488533
 8640 3.572278 11.488533
 8641 3.568655 11.488533
 8642 3.565032 11.488533
 8643 3.561409 11.488533
 8644 3.557786 11.488533
 8645 3.554163 11.488533
 8646 3.550540 11.488533
 8647 3.546917 11.488533
 8648 3.543294 11.488533
 8649 3.539671 11.488533
 8650 3.536048 11.488533
 8651 3.532425 11.488533
 8652 3.528802 11.488533
 8653 3.525179 11.492156
 8654 3.521556 11.492156
 8655 3.517933 11.495779
 8656 3.514310 11.495779
 8657 3.510687 11.499402
 8658 3.507064 11.499402
 8659 3.503441 11.503025
 8660 3.499818 11.503025
 8661 3.496195 11.506648
 8662 3.492572 11.506648
 8663 3.488949 11.510271
 8664 3.485326 11.510271
 8665 3.481703 11.513894
 8666 3.478080 11.517517
 8667 3.474457 11.521140
 8668 3.474457 11.524763
 8669 3.470834 11.528386
 8670 3.467211 11.532009
 8671 3.463588 11.535632
 8672 3.459965 11.539255
 8673 3.456342 11.542878
 8674 3.452719 11.542878
 8675 3.449096 11.542878
 8676 3.445473 11.542878
 8677 3.441850 11.546501
 8678 3.438227 11.546501
 8679 3.434604 11.546501
 8680 3.430981 11.550124
 8681 3.427358 11.550124
 8682 3.423735 11.553747
 8683 3.420112 11.553747
 8684 3.416489 11.553747
 8685 3.412866 11.557370
 8686 3.409243 11.557370
 8687 3.405620 11.557370
 8688 3.401997 11.557370
 8689 3.398374 11.557370
 8690 3.394751 11.557370
 8691 3.391128 11.557370
 8692 3.387505 11.557370
 8693 3.383882 11.557370
 8694 3.380259 11.557370
 8695 3.376636 11.557370
 8696 3.373013 11.557370
 8697 3.369390 11.557370
 8698 3.365767 11.557370
 8699 3.362144 11.557370
 8700 3.358521 11.557370
 8701 3.354898 11.557370
 8702 3.351275 11.557370
 8703 3.347652 11.557370
 8704 3.344029 11.557370
 8705 3.340406 11.557370
 8706 3.336783 11.557370
 8707 3.333160 11.560993
 8708 3.329537 11.560993
 8709 3.325914 11.564616
 8710 3.322291 11.564616
 8711 3.318668 11.568239
 8712 3.315045 11.568239
 8713 3.311422 11.571862
 8714 3.307799 11.571862
 8715 3.304176 11.575485
 8716 3.300553 11.575485
 8717 3.296930 11.579108
 8718 3.293307 11.579108
 8719 3.289684 11.582731
 8720 3.289684 11.586354
 8721 3.286061 11.589977
 8722 3.286061 11.593600
 8723 3.282438 11.597223
 8724 3.282438 11.600846
 8725 3.278815 11.604469
 8726 3.278815 11.608092
 8727 3.275192 11.611715
 8728 3.271569 11.611715
 8729 3.267946 11.615338
 8730 3.264323 11.618961
 8731 3.260700 11.622584
 8732 3.257077 11.626207
 8733 3.253454 11.629830
 8734 3.249831 11.633453
 8735 3.246208 11.637076
 8736 3.242585 11.637076
 8737 3.238962 11.637076
 8738 3.235339 11.637076
 8739 3.231716 11.637076
 8740 3.228093 11.637076
 8741 3.224470 11.637076
 8742 3.220847 11.637076
 8743 3.217224 11.640699
 8744 3.213601 11.640699
 8745 3.209978 11.644322
 8746 3.206355 11.644322
 8747 3.202732 11.647945
 8748 3.199109 11.647945
 8749 3.195486 11.651568
 8750 3.191863 11.651568
 8751 3.188240 11.655191
 8752 3.184617 11.655191
 8753 3.180994 11.658814
 8754 3.177371 11.658814
 8755 3.173748 11.662437
 8756 3.170125 11.662437
 8757 3.166502 11.662437
 8758 3.162879 11.662437
 8759 3.159256 11.662437
 8760 3.155633 11.662437
 8761 3.152010 11.662437
 8762 3.148387 11.662437
 8763 3.144764 11.662437
 8764 3.141141 11.662437
 8765 3.137518 11.666060
 8766 3.133895 11.666060
 8767 3.130272 11.669683
 8768 3.126649 11.669683
 8769 3.123026 11.673306
 8770 3.119403 11.673306
 8771 3.115780 11.676929
 8772 3.112157 11.676929
 8773 3.108534 11.680552
 8774 3.104911 11.680552
 8775 3.101288 11.684175
 8776 3.097665 11.684175
 8777 3.094042 11.687798
 8778 3.090419 11.691421
 8779 3.086796 11.695044
 8780 3.083173 11.698667
 8781 3.079550 11.702290
 8782 3.075927 11.705913
 8783 3.072304 11.709536
 8784 3.068681 11.709536
 8785 3.065058 11.713159
 8786 3.061435 11.713159
 8787 3.057812 11.713159
 8788 3.054189 11.713159
 8789 3.050566 11.716782
 8790 3.046943 11.716782
 8791 3.043320 11.720405
 8792 3.039697 11.720405
 8793 3.036074 11.724028
 8794 3.032451 11.724028
 8795 3.028828 11.724028
 8796 3.025205 11.727651
 8797 3.021582 11.727651
 8798 3.017959 11.731274
 8799 3.014336 11.731274
 8800 3.010713 11.734897
 8801 3.007090 11.734897
 8802 3.003467 11.738520
 8803 2.999844 11.738520
 8804 2.996221 11.742143
 8805 2.992598 11.742143
 8806 2.988975 11.745766
 8807 2.985352 11.745766
 8808 2.981729 11.749389
 8809 2.978106 11.753012
 8810 2.974483 11.753012
 8811 2.970860 11.753012
 8812 2.967237 11.753012
 8813 2.963614 11.753012
 8814 2.959991 11.753012
 8815 2.956368 11.753012
 8816 2.952745 11.753012
 8817 2.949122 11.753012
 8818 2.945499 11.753012
 8819 2.941876 11.753012
 8820 2.938253 11.756635
 8821 2.934630 11.756635
 8822 2.931007 11.756635
 8823 2.927384 11.756635
 8824 2.923761 11.756635
 8825 2.920138 11.756635
 8826 2.916515 11.760258
 8827 2.912892 11.760258
 8828 2.909269 11.760258
 8829 2.905646 11.763881
 8830 2.902023 11.763881
 8831 2.898400 11.767504
 8832 2.894777 11.767504
 8833 2.891154 11.771127
 8834 2.887531 11.771127
 8835 2.883908 11.774750
 8836 2.880285 11.774750
 8837 2.876662 11.778373
 8838 2.873039 11.778373
 8839 2.869416 11.781996
 8840 2.865793 11.781996
 8841 2.862170 11.785619
 8842 2.858547 11.789242
 8843 2.854924 11.792865
 8844 2.851301 11.796488
 8845 2.847678 11.800111
 8846 2.847678 11.803734
 8847 2.844055 11.807357
 8848 2.844055 11.810980
 8849 2.840432 11.814603
 8850 2.840432 11.818226
 8851 2.836809 11.818226
 8852 2.833186 11.821849
 8853 2.829563 11.821849
 8854 2.825940 11.825472
 8855 2.822317 11.829095
 8856 2.818694 11.832718
 8857 2.815071 11.836341
 8858 2.811448 11.839964
 8859 2.807825 11.843587
 8860 2.804202 11.843587
 8861 2.800579 11.847210
 8862 2.796956 11.847210
 8863 2.793333 11.847210
 8864 2.789710 11.847210
 8865 2.786087 11.847210
 8866 2.782464 11.847210
 8867 2.778841 11.847210
 8868 2.775218 11.847210
 8869 2.771595 11.847210
 8870 2.767972 11.847210
 8871 2.764349 11.850833
 8872 2.760726 11.850833
 8873 2.757103 11.850833
 8874 2.753480 11.850833
 8875 2.749857 11.854456
 8876 2.746234 11.854456
 8877 2.742611 11.858079
 8878 2.738988 11.858079
 8879 2.735365 11.861702
 8880 2.731742 11.861702
 8881 2.728119 11.865325
 8882 2.724496 11.865325
 8883 2.720873 11.868948
 8884 2.717250 11.868948
 8885 2.713627 11.872571
 8886 2.710004 11.872571
 8887 2.706381 11.876194
 8888 2.702758 11.876194
 8889 2.699135 11.879817
 8890 2.695512 11.883440
 8891 2.691889 11.887063
 8892 2.688266 11.890686
 8893 2.684643 11.894309
 8894 2.681020 11.894309
 8895 2.677397 11.897932
 8896 2.673774 11.897932
 8897 2.670151 11.901555
 8898 2.666528 11.901555
 8899 2.662905 11.905178
 8900 2.659282 11.908801
 8901 2.655659 11.912424
 8902 2.652036 11.916047
 8903 2.652036 11.919670
 8904 2.648413 11.923293
 8905 2.648413 11.926916
 8906 2.644790 11.930539
 8907 2.644790 11.934162
 8908 2.641167 11.937785
 8909 2.641167 11.941408
 8910 2.637544 11.945031
 8911 2.637544 11.948654
 8912 2.633921 11.952277
 8913 2.633921 11.955900
 8914 2.630298 11.959523
 8915 2.630298 11.963146
 8916 2.630298 11.966769
 8917 2.630298 11.970392
 8918 2.626675 11.974015
 8919 2.626675 11.977638
 8920 2.623052 11.981261
 8921 2.619429 11.981261
 8922 2.615806 11.984884
 8923 2.612183 11.984884
 8924 2.608560 11.988507
 8925 2.604937 11.988507
 8926 2.601314 11.992130
 8927 2.597691 11.992130
 8928 2.594068 11.995753
 8929 2.590445 11.995753
 8930 2.586822 11.999376
 8931 2.583199 12.002999
 8932 2.579576 12.006622
 8933 2.575953 12.010245
 8934 2.572330 12.013868
 8935 2.568707 12.017491
 8936 2.568707 12.021114
 8937 2.565084 12.024737
 8938 2.565084 12.028360
 8939 2.561461 12.031983
 8940 2.557838 12.035606
 8941 2.554215 12.039229
 8942 2.550592 12.042852
 8943 2.546969 12.046475
 8944 2.543346 12.046475
 8945 2.539723 12.050098
 8946 2.536100 12.050098
 8947 2.532477 12.050098
 8948 2.528854 12.050098
 8949 2.525231 12.050098
 8950 2.521608 12.050098
 8951 2.517985 12.050098
 8952 2.514362 12.050098
 8953 2.510739 12.050098
 8954 2.507116 12.050098
 8955 2.503493 12.046475
 8956 2.499870 12.046475
 8957 2.496247 12.046475
 8958 2.492624 12.046475
 8959 2.489001 12.046475
 8960 2.485378 12.046475
 8961 2.481755 12.046475
 8962 2.478132 12.046475
 8963 2.474509 12.046475
 8964 2.470886 12.046475
 8965 2.467263 12.046475
 8966 2.463640 12.046475
 8967 2.460017 12.046475
 8968 2.456394 12.046475
 8969 2.452771 12.046475
 8970 2.449148 12.046475
 8971 2.445525 12.046475
 8972 2.441902 12.046475
 8973 2.438279 12.046475
 8974 2.434656 12.046475
 8975 2.431033 12.046475
 8976 2.427410 12.046475
 8977 2.423787 12.046475
 8978 2.420164 12.046475
 8979 2.416541 12.046475
 8980 2.412918 12.046475
 8981 2.409295 12.050098
 8982 2.405672 12.050098
 8983 2.402049 12.050098
 8984 2.398426 12.050098
 8985 2.394803 12.050098
 8986 2.391180 12.050098
 8987 2.387557 12.050098
 8988 2.383934 12.050098
 8989 2.380311 12.053721
 8990 2.376688 12.053721
 8991 2.373065 12.057344
 8992 2.369442 12.057344
 8993 2.365819 12.060967
 8994 2.362196 12.060967
 8995 2.358573 12.064590
 8996 2.354950 12.064590
 8997 2.351327 12.068213
 8998 2.347704 12.068213
 8999 2.344081 12.071836
 9000 2.340458 12.071836
 9001 2.336835 12.075459
 9002 2.333212 12.075459
 9003 2.329589 12.075459
 9004 2.325966 12.075459
 9005 2.322343 12.075459
 9006 2.318720 12.075459
 9007 2.315097 12.075459
 9008 2.311474 12.075459
 9009 2.307851 12.075459
 9010 2.304228 12.075459
 9011 2.300605 12.075459
 9012 2.296982 12.075459
 9013 2.293359 12.075459
 9014 2.289736 12.079082
 9015 2.286113 12.079082
 9016 2.282490 12.079082
 9017 2.278867 12.079082
 9018 2.275244 12.082705
 9019 2.271621 12.082705
 9020 2.267998 12.086328
 9021 2.264375 12.086328
 9022 2.260752 12.086328
 9023 2.257129 12.086328
 9024 2.253506 12.086328
 9025 2.249883 12.086328
 9026 2.246260 12.086328
 9027 2.242637 12.086328
 9028 2.239014 12.086328
 9029 2.235391 12.089951
 9030 2.231768 12.089951
 9031 2.228145 12.093574
 9032 2.224522 12.093574
 9033 2.220899 12.097197
 9034 2.217276 12.097197
 9035 2.213653 12.100820
 9036 2.210030 12.100820
 9037 2.206407 12.104443
 9038 2.202784 12.104443
 9039 2.199161 12.108066
 9040 2.195538 12.108066
 9041 2.191915 12.111689
 9042 2.188292 12.115312
 9043 2.184669 12.118935
 9044 2.181046 12.122558
 9045 2.177423 12.126181
 9046 2.177423 12.129804
 9047 2.173800 12.133427
 9048 2.173800 12.137050
 9049 2.170177 12.137050
 9050 2.166554 12.137050
 9051 2.162931 12.137050
 9052 2.159308 12.137050
 9053 2.155685 12.137050
 9054 2.152062 12.137050
 9055 2.148439 12.137050
 9056 2.144816 12.140673
 9057 2.141193 12.140673
 9058 2.137570 12.144296
 9059 2.133947 12.144296
 9060 2.130324 12.147919
 9061 2.126701 12.147919
 9062 2.123078 12.151542
 9063 2.119455 12.151542
 9064 2.115832 12.155165
 9065 2.112209 12.155165
 9066 2.108586 12.158788
 9067 2.104963 12.158788
 9068 2.101340 12.162411
 9069 2.101340 12.166034
 9070 2.097717 12.169657
 9071 2.097717 12.173280
 9072 2.094094 12.176903
 9073 2.094094 12.180526
 9074 2.090471 12.184149
 9075 2.090471 12.187772
 9076 2.086848 12.191395
 9077 2.086848 12.195018
 9078 2.083225 12.198641
 9079 2.083225 12.202264
 9080 2.079602 12.205887
 9081 2.079602 12.209510
 9082 2.075979 12.213133
 9083 2.072356 12.216756
 9084 2.068733 12.220379
 9085 2.065110 12.224002
 9086 2.061487 12.227625
 9087 2.057864 12.231248
 9088 2.054241 12.234871
 9089 2.050618 12.238494
 9090 2.046995 12.242117
 9091 2.043372 12.245740
 9092 2.039749 12.249363
 9093 2.036126 12.252986
 9094 2.032503 12.256609
 9095 2.028880 12.260232
 9096 2.025257 12.263855
 9097 2.021634 12.267478
 9098 2.018011 12.271101
 9099 2.014388 12.274724
 9100 2.010765 12.278347
 9101 2.007142 12.281970
 9102 2.003519 12.285593
 9103 2.003519 12.289216
 9104 1.999896 12.292839
 9105 1.999896 12.296462
 9106 1.996273 12.300085
 9107 1.996273 12.303708
 9108 1.992650 12.307331
 9109 1.992650 12.310954
 9110 1.989027 12.314577
 9111 1.989027 12.318200
 9112 1.985404 12.321823
 9113 1.985404 12.325446
 9114 1.981781 12.329069
 9115 1.981781 12.332692
 9116 1.981781 12.336315
 9117 1.981781 12.339938
 9118 1.981781 12.343561
 9119 1.981781 12.347184
 9120 1.981781 12.350807
 9121 1.981781 12.354430
 9122 1.981781 12.358053
 9123 1.981781 12.361676
 9124 1.981781 12.365299
 9125 1.981781 12.368922
 9126 1.978158 12.368922
 9127 1.974535 12.368922
 9128 1.970912 12.368922
 9129 1.967289 12.368922
 9130 1.963666 12.368922
 9131 1.960043 12.368922
 9132 1.956420 12.368922
 9133 1.952797 12.368922
 9134 1.949174 12.368922
 9135 1.945551 12.368922
 9136 1.941928 12.368922
 9137 1.938305 12.368922
 9138 1.934682 12.368922
 9139 1.931059 12.368922
 9140 1.927436 12.368922
 9141 1.923813 12.368922
 9142 1.920190 12.368922
 9143 1.916567 12.368922
 9144 1.912944 12.368922
 9145 1.909321 12.368922
 9146 1.905698 12.368922
 9147 1.902075 12.368922
 9148 1.898452 12.368922
 9149 1.894829 12.368922
 9150 1.891206 12.368922
 9151 1.887583 12.368922
 9152 1.883960 12.368922
 9153 1.880337 12.368922
 9154 1.876714 12.368922
 9155 1.873091 12.368922
 9156 1.869468 12.368922
 9157 1.865845 12.368922
 9158 1.862222 12.368922
 9159 1.858599 12.368922
 9160 1.854976 12.368922
 9161 1.851353 12.368922
 9162 1.847730 12.368922
 9163 1.844107 12.368922
 9164 1.840484 12.368922
 9165 1.836861 12.368922
 9166 1.833238 12.368922
 9167 1.829615 12.368922
 9168 1.825992 12.368922
 9169 1.822369 12.368922
 9170 1.818746 12.368922
 9171 1.815123 12.368922
 9172 1.811500 12.368922
 9173 1.807877 12.368922
 9174 1.804254 12.368922
 9175 1.800631 12.368922
 9176 1.797008 12.368922
 9177 1.793385 12.368922
 9178 1.789762 12.368922
 9179 1.786139 12.368922
 9180 1.782516 12.368922
 9181 1.778893 12.368922
 9182 1.775270 12.368922
 9183 1.771647 12.368922
 9184 1.768024 12.368922
 9185 1.764401 12.368922
 9186 1.760778 12.368922
 9187 1.757155 12.368922
 9188 1.753532 12.368922
 9189 1.749909 12.368922
 9190 1.746286 12.368922
 9191 1.742663 12.368922
 9192 1.739040 12.368922
 9193 1.735417 12.368922
 9194 1.731794 12.368922
 9195 1.728171 12.368922
 9196 1.724548 12.368922
 9197 1.720925 12.368922
 9198 1.720925 12.365299
 9199 1.720925 12.361676
 9200 1.720925 12.358053
 9201 1.720925 12.354430
 9202 1.720925 12.350807
 9203 1.720925 12.347184
 9204 1.720925 12.343561
 9205 1.720925 12.339938
 9206 1.720925 12.336315
 9207 1.720925 12.332692
 9208 1.720925 12.329069
 9209 1.717302 12.325446
 9210 1.717302 12.321823
 9211 1.713679 12.318200
 9212 1.713679 12.314577
 9213 1.710056 12.310954
 9214 1.710056 12.307331
 9215 1.706433 12.303708
 9216 1.706433 12.300085
 9217 1.702810 12.296462
 9218 1.702810 12.292839
 9219 1.699187 12.289216
 9220 1.699187 12.285593
 9221 1.695564 12.281970
 9222 1.691941 12.278347
 9223 1.688318 12.274724
 9224 1.684695 12.274724
 9225 1.681072 12.271101
 9226 1.677449 12.267478
 9227 1.673826 12.263855
 9228 1.670203 12.260232
 9229 1.666580 12.256609
 9230 1.662957 12.252986
 9231 1.659334 12.249363
 9232 1.659334 12.245740
 9233 1.655711 12.242117
 9234 1.652088 12.238494
 9235 1.648465 12.234871
 9236 1.648465 12.231248
 9237 1.644842 12.227625
 9238 1.644842 12.224002
 9239 1.644842 12.220379
 9240 1.644842 12.216756
 9241 1.644842 12.213133
 9242 1.644842 12.209510
 9243 1.644842 12.205887
 9244 1.644842 12.202264
 9245 1.644842 12.198641
 9246 1.644842 12.195018
 9247 1.644842 12.191395
 9248 1.644842 12.187772
 9249 1.644842 12.184149
 9250 1.644842 12.180526
 9251 1.644842 12.176903
 9252 1.644842 12.173280
 9253 1.644842 12.169657
 9254 1.644842 12.166034
 9255 1.644842 12.162411
 9256 1.641219 12.158788
 9257 1.641219 12.155165
 9258 1.637596 12.151542
 9259 1.637596 12.147919
 9260 1.633973 12.144296
 9261 1.633973 12.140673
 9262 1.630350 12.137050
 9263 1.630350 12.133427
 9264 1.626727 12.129804
 9265 1.626727 12.126181
 9266 1.623104 12.122558
 9267 1.623104 12.118935
 9268 1.619481 12.115312
 9269 1.619481 12.111689
 9270 1.615858 12.108066
 9271 1.615858 12.104443
 9272 1.612235 12.100820
 9273 1.608612 12.097197
 9274 1.604989 12.093574
 9275 1.601366 12.089951
 9276 1.601366 12.086328
 9277 1.597743 12.082705
 9278 1.594120 12.079082
 9279 1.594120 12.075459
 9280 1.594120 12.071836
 9281 1.594120 12.068213
 9282 1.594120 12.064590
 9283 1.594120 12.060967
 9284 1.594120 12.057344
 9285 1.594120 12.053721
 9286 1.594120 12.050098
 9287 1.590497 12.046475
 9288 1.590497 12.042852
 9289 1.586874 12.039229
 9290 1.586874 12.035606
 9291 1.583251 12.031983
 9292 1.583251 12.028360
 9293 1.579628 12.024737
 9294 1.579628 12.021114
 9295 1.576005 12.017491
 9296 1.576005 12.013868
 9297 1.572382 12.010245
 9298 1.572382 12.006622
 9299 1.568759 12.002999
 9300 1.565136 11.999376
 9301 1.561513 11.995753
 9302 1.557890 11.992130
 9303 1.554267 11.988507
 9304 1.550644 11.984884
 9305 1.547021 11.981261
 9306 1.543398 11.977638
 9307 1.543398 11.974015
 9308 1.543398 11.970392
 9309 1.543398 11.966769
 9310 1.543398 11.963146
 9311 1.539775 11.959523
 9312 1.539775 11.955900
 9313 1.536152 11.952277
 9314 1.536152 11.948654
 9315 1.532529 11.945031
 9316 1.532529 11.941408
 9317 1.528906 11.937785
 9318 1.528906 11.934162
 9319 1.525283 11.930539
 9320 1.525283 11.926916
 9321 1.521660 11.923293
 9322 1.521660 11.919670
 9323 1.518037 11.916047
 9324 1.514414 11.912424
 9325 1.510791 11.908801
 9326 1.510791 11.905178
 9327 1.507168 11.901555
 9328 1.507168 11.897932
 9329 1.503545 11.894309
 9330 1.503545 11.890686
 9331 1.499922 11.887063
 9332 1.499922 11.883440
 9333 1.496299 11.879817
 9334 1.496299 11.876194
 9335 1.492676 11.872571
 9336 1.492676 11.868948
 9337 1.489053 11.865325
 9338 1.485430 11.861702
 9339 1.481807 11.858079
 9340 1.478184 11.858079
 9341 1.474561 11.854456
 9342 1.470938 11.854456
 9343 1.467315 11.850833
 9344 1.463692 11.850833
 9345 1.460069 11.847210
 9346 1.456446 11.847210
 9347 1.452823 11.843587
 9348 1.449200 11.839964
 9349 1.449200 11.836341
 9350 1.445577 11.832718
 9351 1.445577 11.829095
 9352 1.441954 11.825472
 9353 1.441954 11.821849
 9354 1.441954 11.818226
 9355 1.441954 11.814603
 9356 1.441954 11.810980
 9357 1.441954 11.807357
 9358 1.441954 11.803734
 9359 1.441954 11.800111
 9360 1.441954 11.796488
 9361 1.441954 11.792865
 9362 1.441954 11.789242
 9363 1.441954 11.785619
 9364 1.441954 11.781996
 9365 1.441954 11.778373
 9366 1.441954 11.774750
 9367 1.441954 11.771127
 9368 1.441954 11.767504
 9369 1.441954 11.763881
 9370 1.441954 11.760258
 9371 1.438331 11.756635
 9372 1.438331 11.753012
 9373 1.434708 11.749389
 9374 1.434708 11.745766
 9375 1.431085 11.742143
 9376 1.431085 11.738520
 9377 1.427462 11.734897
 9378 1.427462 11.731274
 9379 1.427462 11.727651
 9380 1.423839 11.724028
 9381 1.423839 11.720405
 9382 1.420216 11.716782
 9383 1.420216 11.713159
 9384 1.416593 11.709536
 9385 1.416593 11.705913
 9386 1.412970 11.702290
 9387 1.412970 11.698667
 9388 1.409347 11.695044
 9389 1.409347 11.691421
 9390 1.405724 11.687798
 9391 1.405724 11.684175
 9392 1.402101 11.680552
 9393 1.398478 11.676929
 9394 1.394855 11.676929
 9395 1.391232 11.673306
 9396 1.387609 11.673306
 9397 1.383986 11.669683
 9398 1.380363 11.669683
 9399 1.376740 11.666060
 9400 1.373117 11.666060
 9401 1.369494 11.662437
 9402 1.365871 11.658814
 9403 1.365871 11.655191
 9404 1.362248 11.651568
 9405 1.358625 11.647945
 9406 1.355002 11.644322
 9407 1.351379 11.640699
 9408 1.347756 11.637076
 9409 1.344133 11.633453
 9410 1.340510 11.629830
 9411 1.336887 11.626207
 9412 1.333264 11.622584
 9413 1.333264 11.618961
 9414 1.333264 11.615338
 9415 1.333264 11.611715
 9416 1.333264 11.608092
 9417 1.333264 11.604469
 9418 1.333264 11.600846
 9419 1.333264 11.597223
 9420 1.333264 11.593600
 9421 1.333264 11.589977
 9422 1.333264 11.586354
 9423 1.333264 11.582731
 9424 1.333264 11.579108
 9425 1.333264 11.575485
 9426 1.333264 11.571862
 9427 1.333264 11.568239
 9428 1.329641 11.564616
 9429 1.329641 11.560993
 9430 1.326018 11.557370
 9431 1.326018 11.553747
 9432 1.322395 11.550124
 9433 1.322395 11.546501
 9434 1.318772 11.542878
 9435 1.318772 11.539255
 9436 1.315149 11.535632
 9437 1.315149 11.532009
 9438 1.311526 11.528386
 9439 1.311526 11.524763
 9440 1.307903 11.521140
 9441 1.304280 11.517517
 9442 1.300657 11.517517
 9443 1.297034 11.513894
 9444 1.293411 11.513894
 9445 1.289788 11.510271
 9446 1.286165 11.510271
 9447 1.282542 11.506648
 9448 1.278919 11.506648
 9449 1.275296 11.503025
 9450 1.271673 11.503025
 9451 1.268050 11.499402
 9452 1.264427 11.499402
 9453 1.260804 11.495779
 9454 1.257181 11.492156
 9455 1.253558 11.488533
 9456 1.249935 11.484910
 9457 1.249935 11.481287
 9458 1.249935 11.477664
 9459 1.246312 11.474041
 9460 1.246312 11.470418
 9461 1.246312 11.466795
 9462 1.246312 11.463172
 9463 1.246312 11.459549
 9464 1.242689 11.455926
 9465 1.242689 11.452303
 9466 1.239066 11.448680
 9467 1.239066 11.445057
 9468 1.235443 11.441434
 9469 1.235443 11.437811
 9470 1.231820 11.434188
 9471 1.231820 11.430565
 9472 1.228197 11.426942
 9473 1.228197 11.423319
 9474 1.224574 11.419696
 9475 1.224574 11.416073
 9476 1.220951 11.412450
 9477 1.217328 11.408827
 9478 1.213705 11.405204
 9479 1.210082 11.401581
 9480 1.206459 11.397958
 9481 1.202836 11.394335
 9482 1.199213 11.390712
 9483 1.195590 11.387089
 9484 1.191967 11.383466
 9485 1.188344 11.379843
 9486 1.184721 11.376220
 9487 1.184721 11.372597
 9488 1.181098 11.368974
 9489 1.177475 11.365351
 9490 1.173852 11.361728
 9491 1.170229 11.358105
 9492 1.166606 11.354482
 9493 1.162983 11.350859
 9494 1.162983 11.347236
 9495 1.159360 11.343613
 9496 1.155737 11.339990
 9497 1.152114 11.336367
 9498 1.152114 11.332744
 9499 1.148491 11.329121
 9500 1.148491 11.325498
 9501 1.144868 11.321875
 9502 1.144868 11.318252
 9503 1.141245 11.314629
 9504 1.137622 11.311006
 9505 1.133999 11.307383
 9506 1.130376 11.303760
 9507 1.126753 11.300137
 9508 1.123130 11.296514
 9509 1.119507 11.296514
 9510 1.115884 11.292891
 9511 1.115884 11.289268
 9512 1.115884 11.285645
 9513 1.115884 11.282022
 9514 1.115884 11.278399
 9515 1.115884 11.274776
 9516 1.115884 11.271153
 9517 1.115884 11.267530
 9518 1.112261 11.263907
 9519 1.112261 11.260284
 9520 1.112261 11.256661
 9521 1.108638 11.253038
 9522 1.108638 11.249415
 9523 1.108638 11.245792
 9524 1.108638 11.242169
 9525 1.108638 11.238546
 9526 1.105015 11.234923
 9527 1.105015 11.231300
 9528 1.105015 11.227677
 9529 1.101392 11.224054
 9530 1.101392 11.220431
 9531 1.097769 11.216808
 9532 1.097769 11.213185
 9533 1.094146 11.209562
 9534 1.094146 11.205939
 9535 1.094146 11.202316
 9536 1.094146 11.198693
 9537 1.094146 11.195070
 9538 1.094146 11.191447
 9539 1.094146 11.187824
 9540 1.094146 11.184201
 9541 1.090523 11.180578
 9542 1.090523 11.176955
 9543 1.086900 11.173332
 9544 1.086900 11.169709
 9545 1.083277 11.166086
 9546 1.083277 11.162463
 9547 1.079654 11.158840
 9548 1.079654 11.155217
 9549 1.076031 11.151594
 9550 1.076031 11.147971
 9551 1.072408 11.144348
 9552 1.072408 11.140725
 9553 1.068785 11.137102
 9554 1.068785 11.133479
 9555 1.065162 11.129856
 9556 1.061539 11.126233
 9557 1.057916 11.122610
 9558 1.054293 11.118987
 9559 1.050670 11.115364
 9560 1.047047 11.115364
 9561 1.043424 11.111741
 9562 1.039801 11.111741
 9563 1.036178 11.108118
 9564 1.032555 11.108118
 9565 1.028932 11.104495
 9566 1.025309 11.104495
 9567 1.021686 11.100872
 9568 1.018063 11.100872
 9569 1.014440 11.097249
 9570 1.010817 11.097249
 9571 1.007194 11.093626
 9572 1.003571 11.090003
 9573 0.999948 11.086380
 9574 0.999948 11.082757
 9575 0.999948 11.079134
 9576 0.999948 11.075511
 9577 0.999948 11.071888
 9578 0.999948 11.068265
 9579 0.999948 11.064642
 9580 0.999948 11.061019
 9581 0.999948 11.057396
 9582 0.999948 11.053773
 9583 0.999948 11.050150
 9584 0.999948 11.046527
 9585 0.999948 11.042904
 9586 0.999948 11.039281
 9587 0.999948 11.035658
 9588 0.999948 11.032035
 9589 0.999948 11.028412
 9590 0.999948 11.024789
 9591 0.999948 11.021166
 9592 0.999948 11.017543
 9593 0.999948 11.013920
 9594 0.999948 11.010297
 9595 0.999948 11.006674
 9596 0.999948 11.003051
 9597 0.999948 10.999428
 9598 0.999948 10.995805
 9599 0.999948 10.992182
 9600 0.999948 10.988559
 9601 0.999948 10.984936
 9602 0.996325 10.981313
 9603 0.996325 10.977690
 9604 0.992702 10.974067
 9605 0.992702 10.970444
 9606 0.989079 10.966821
 9607 0.989079 10.963198
 9608 0.985456 10.959575
 9609 0.985456 10.955952
 9610 0.981833 10.952329
 9611 0.981833 10.948706
 9612 0.978210 10.945083
 9613 0.978210 10.941460
 9614 0.974587 10.937837
 9615 0.970964 10.934214
 9616 0.967341 10.930591
 9617 0.967341 10.926968
 9618 0.963718 10.923345
 9619 0.963718 10.919722
 9620 0.960095 10.916099
 9621 0.960095 10.912476
 9622 0.956472 10.908853
 9623 0.956472 10.905230
 9624 0.952849 10.901607
 9625 0.949226 10.897984
 9626 0.945603 10.894361
 9627 0.941980 10.890738
 9628 0.938357 10.887115
 9629 0.934734 10.883492
 9630 0.931111 10.879869
 9631 0.931111 10.876246
 9632 0.931111 10.872623
 9633 0.931111 10.869000
 9634 0.931111 10.865377
 9635 0.931111 10.861754
 9636 0.927488 10.858131
 9637 0.927488 10.854508
 9638 0.923865 10.850885
 9639 0.923865 10.847262
 9640 0.920242 10.843639
 9641 0.920242 10.840016
 9642 0.916619 10.836393
 9643 0.916619 10.832770
 9644 0.912996 10.829147
 9645 0.912996 10.825524
 9646 0.909373 10.821901
 9647 0.909373 10.818278
 9648 0.905750 10.814655
 9649 0.902127 10.811032
 9650 0.898504 10.807409
 9651 0.894881 10.803786
 9652 0.891258 10.800163
 9653 0.891258 10.796540
 9654 0.891258 10.792917
 9655 0.891258 10.789294
 9656 0.891258 10.785671
 9657 0.891258 10.782048
 9658 0.891258 10.778425
 9659 0.891258 10.774802
 9660 0.887635 10.771179
 9661 0.887635 10.767556
 9662 0.884012 10.763933
 9663 0.884012 10.760310
 9664 0.880389 10.756687
 9665 0.880389 10.753064
 9666 0.876766 10.749441
 9667 0.876766 10.745818
 9668 0.873143 10.742195
 9669 0.873143 10.738572
 9670 0.869520 10.734949
 9671 0.869520 10.731326
 9672 0.865897 10.727703
 9673 0.862274 10.724080
 9674 0.858651 10.720457
 9675 0.855028 10.716834
 9676 0.851405 10.713211
 9677 0.847782 10.709588
 9678 0.844159 10.705965
 9679 0.840536 10.702342
 9680 0.836913 10.698719
 9681 0.833290 10.695096
 9682 0.829667 10.691473
 9683 0.826044 10.687850
 9684 0.822421 10.684227
 9685 0.818798 10.680604
 9686 0.815175 10.676981
 9687 0.811552 10.673358
 9688 0.807929 10.669735
 9689 0.804306 10.666112
 9690 0.800683 10.662489
 9691 0.797060 10.658866
 9692 0.797060 10.655243
 9693 0.793437 10.651620
 9694 0.793437 10.647997
 9695 0.789814 10.644374
 9696 0.789814 10.640751
 9697 0.786191 10.637128
 9698 0.786191 10.633505
 9699 0.782568 10.629882
 9700 0.782568 10.626259
 9701 0.778945 10.622636
 9702 0.775322 10.619013
 9703 0.775322 10.615390
 9704 0.771699 10.611767
 9705 0.771699 10.608144
 9706 0.768076 10.604521
 9707 0.768076 10.600898
 9708 0.764453 10.597275
 9709 0.764453 10.593652
 9710 0.760830 10.590029
 9711 0.760830 10.586406
 9712 0.757207 10.582783
 9713 0.757207 10.579160
 9714 0.753584 10.575537
 9715 0.749961 10.571914
 9716 0.746338 10.568291
 9717 0.742715 10.564668
 9718 0.742715 10.561045
 9719 0.742715 10.557422
 9720 0.742715 10.553799
 9721 0.742715 10.550176
 9722 0.742715 10.546553
 9723 0.742715 10.542930
 9724 0.742715 10.539307
 9725 0.742715 10.535684
 9726 0.742715 10.532061
 9727 0.742715 10.528438
 9728 0.739092 10.524815
 9729 0.739092 10.521192
 9730 0.735469 10.517569
 9731 0.735469 10.513946
 9732 0.731846 10.510323
 9733 0.731846 10.506700
 9734 0.728223 10.503077
 9735 0.728223 10.499454
 9736 0.724600 10.495831
 9737 0.724600 10.492208
 9738 0.720977 10.488585
 9739 0.720977 10.484962
 9740 0.717354 10.481339
 9741 0.713731 10.477716
 9742 0.710108 10.474093
 9743 0.706485 10.470470
 9744 0.702862 10.466847
 9745 0.699239 10.463224
 9746 0.695616 10.459601
 9747 0.691993 10.455978
 9748 0.688370 10.452355
 9749 0.688370 10.448732
 9750 0.688370 10.445109
 9751 0.688370 10.441486
 9752 0.688370 10.437863
 9753 0.688370 10.434240
 9754 0.688370 10.430617
 9755 0.688370 10.426994
 9756 0.688370 10.423371
 9757 0.688370 10.419748
 9758 0.684747 10.416125
 9759 0.684747 10.412502
 9760 0.684747 10.408879
 9761 0.681124 10.405256
 9762 0.681124 10.401633
 9763 0.677501 10.398010
 9764 0.677501 10.394387
 9765 0.673878 10.390764
 9766 0.673878 10.387141
 9767 0.670255 10.383518
 9768 0.670255 10.379895
 9769 0.670255 10.376272
 9770 0.670255 10.372649
 9771 0.670255 10.369026
 9772 0.670255 10.365403
 9773 0.670255 10.361780
 9774 0.670255 10.358157
 9775 0.670255 10.354534
 9776 0.670255 10.350911
 9777 0.670255 10.347288
 9778 0.670255 10.343665
 9779 0.670255 10.340042
 9780 0.670255 10.336419
 9781 0.670255 10.332796
 9782 0.670255 10.329173
 9783 0.670255 10.325550
 9784 0.670255 10.321927
 9785 0.666632 10.318304
 9786 0.666632 10.314681
 9787 0.663009 10.311058
 9788 0.663009 10.307435
 9789 0.659386 10.303812
 9790 0.659386 10.300189
 9791 0.655763 10.296566
 9792 0.655763 10.292943
 9793 0.652140 10.289320
 9794 0.652140 10.285697
 9795 0.648517 10.282074
 9796 0.648517 10.278451
 9797 0.644894 10.274828
 9798 0.641271 10.271205
 9799 0.641271 10.267582
 9800 0.641271 10.263959
 9801 0.641271 10.260336
 9802 0.641271 10.256713
 9803 0.641271 10.253090
 9804 0.641271 10.249467
 9805 0.641271 10.245844
 9806 0.641271 10.242221
 9807 0.641271 10.238598
 9808 0.641271 10.234975
 9809 0.641271 10.231352
 9810 0.641271 10.227729
 9811 0.641271 10.224106
 9812 0.641271 10.220483
 9813 0.641271 10.216860
 9814 0.641271 10.213237
 9815 0.641271 10.209614
 9816 0.641271 10.205991
 9817 0.641271 10.202368
 9818 0.641271 10.198745
 9819 0.641271 10.195122
 9820 0.641271 10.191499
 9821 0.641271 10.187876
 9822 0.641271 10.184253
 9823 0.641271 10.180630
 9824 0.641271 10.177007
 9825 0.641271 10.173384
 9826 0.637648 10.169761
 9827 0.637648 10.166138
 9828 0.634025 10.162515
 9829 0.634025 10.158892
 9830 0.630402 10.155269
 9831 0.630402 10.151646
 9832 0.626779 10.148023
 9833 0.626779 10.144400
 9834 0.623156 10.140777
 9835 0.623156 10.137154
 9836 0.619533 10.133531
 9837 0.619533 10.129908
 9838 0.619533 10.126285
 9839 0.619533 10.122662
 9840 0.619533 10.119039
 9841 0.619533 10.115416
 9842 0.619533 10.111793
 9843 0.619533 10.108170
 9844 0.619533 10.104547
 9845 0.619533 10.100924
 9846 0.619533 10.097301
 9847 0.615910 10.093678
 9848 0.615910 10.090055
 9849 0.615910 10.086432
 9850 0.612287 10.082809
 9851 0.612287 10.079186
 9852 0.608664 10.075563
 9853 0.608664 10.071940
 9854 0.608664 10.068317
 9855 0.608664 10.064694
 9856 0.608664 10.061071
 9857 0.608664 10.057448
 9858 0.608664 10.053825
 9859 0.608664 10.050202
 9860 0.608664 10.046579
 9861 0.608664 10.042956
 9862 0.605041 10.039333
 9863 0.605041 10.035710
 9864 0.601418 10.032087
 9865 0.601418 10.028464
 9866 0.597795 10.024841
 9867 0.597795 10.021218
 9868 0.594172 10.017595
 9869 0.594172 10.013972
 9870 0.590549 10.010349
 9871 0.590549 10.006726
 9872 0.586926 10.003103
 9873 0.586926 9.999480
 9874 0.586926 9.995857
 9875 0.586926 9.992234
 9876 0.586926 9.988611
 9877 0.590549 9.984988
 9878 0.590549 9.981365
 9879 0.590549 9.977742
 9880 0.590549 9.974119
 9881 0.590549 9.970496
 9882 0.590549 9.966873
 9883 0.590549 9.963250
 9884 0.590549 9.959627
 9885 0.590549 9.956004
 9886 0.590549 9.952381
 9887 0.590549 9.948758
 9888 0.590549 9.945135
 9889 0.590549 9.941512
 9890 0.590549 9.937889
 9891 0.590549 9.934266
 9892 0.590549 9.930643
 9893 0.590549 9.927020
 9894 0.590549 9.923397
 9895 0.590549 9.919774
 9896 0.590549 9.916151
 9897 0.590549 9.912528
 9898 0.590549 9.908905
 9899 0.590549 9.905282
 9900 0.590549 9.901659
 9901 0.586926 9.898036
 9902 0.586926 9.894413
 9903 0.583303 9.890790
 9904 0.583303 9.887167
 9905 0.579680 9.883544
 9906 0.579680 9.879921
 9907 0.576057 9.876298
 9908 0.576057 9.872675
 9909 0.572434 9.869052
 9910 0.572434 9.865429
 9911 0.568811 9.861806
 9912 0.568811 9.858183
 9913 0.565188 9.854560
 9914 0.561565 9.850937
 9915 0.561565 9.847314
 9916 0.557942 9.843691
 9917 0.557942 9.840068
 9918 0.554319 9.836445
 9919 0.554319 9.832822
 9920 0.554319 9.829199
 9921 0.554319 9.825576
 9922 0.554319 9.821953
 9923 0.554319 9.818330
 9924 0.554319 9.814707
 9925 0.554319 9.811084
 9926 0.554319 9.807461
 9927 0.554319 9.803838
 9928 0.554319 9.800215
 9929 0.554319 9.796592
 9930 0.554319 9.792969
 9931 0.550696 9.789346
 9932 0.550696 9.785723
 9933 0.547073 9.782100
 9934 0.547073 9.778477
 9935 0.543450 9.774854
 9936 0.543450 9.771231
 9937 0.539827 9.767608
 9938 0.539827 9.763985
 9939 0.536204 9.760362
 9940 0.536204 9.756739
 9941 0.532581 9.753116
 9942 0.532581 9.749493
 9943 0.528958 9.745870
 9944 0.525335 9.742247
 9945 0.521712 9.738624
 9946 0.518089 9.738624
 9947 0.514466 9.735001
 9948 0.510843 9.731378
 9949 0.510843 9.727755
 9950 0.507220 9.724132
 9951 0.507220 9.720509
 9952 0.503597 9.716886
 9953 0.503597 9.713263
 9954 0.499974 9.709640
 9955 0.499974 9.706017
 9956 0.499974 9.702394
 9957 0.503597 9.698771
 9958 0.503597 9.695148
 9959 0.503597 9.691525
 9960 0.507220 9.687902
 9961 0.507220 9.684279
 9962 0.507220 9.680656
 9963 0.507220 9.677033
 9964 0.507220 9.673410
 9965 0.507220 9.669787
 9966 0.507220 9.666164
 9967 0.507220 9.662541
 9968 0.507220 9.658918
 9969 0.507220 9.655295
 9970 0.507220 9.651672
 9971 0.507220 9.648049
 9972 0.507220 9.644426
 9973 0.507220 9.640803
 9974 0.507220 9.637180
 9975 0.507220 9.633557
 9976 0.507220 9.629934
 9977 0.507220 9.626311
 9978 0.507220 9.622688
 9979 0.507220 9.619065
 9980 0.507220 9.615442
 9981 0.507220 9.611819
 9982 0.507220 9.608196
 9983 0.503597 9.604573
 9984 0.503597 9.600950
 9985 0.499974 9.597327
 9986 0.499974 9.593704
 9987 0.496351 9.590081
 9988 0.496351 9.586458
 9989 0.492728 9.582835
 9990 0.492728 9.579212
 9991 0.492728 9.575589
 9992 0.492728 9.571966
 9993 0.492728 9.568343
 9994 0.492728 9.564720
 9995 0.489105 9.561097
 9996 0.489105 9.557474
 9997 0.485482 9.553851
 9998 0.485482 9.550228
 9999 0.481859 9.546605
10000 0.481859 9.542982
10001 0.478236 9.539359
10002 0.478236 9.535736
10003 0.474613 9.532113
10004 0.474613 9.528490
10005 0.470990 9.524867
10006 0.470990 9.521244
10007 0.467367 9.517621
10008 0.467367 9.513998
10009 0.467367 9.510375
10010 0.467367 9.506752
10011 0.467367 9.503129
10012 0.467367 9.499506
10013 0.470990 9.495883
10014 0.470990 9.492260
10015 0.474613 9.488637
10016 0.474613 9.485014
10017 0.474613 9.481391
10018 0.474613 9.477768
10019 0.474613 9.474145
10020 0.474613 9.470522
10021 0.474613 9.466899
10022 0.474613 9.463276
10023 0.474613 9.459653
10024 0.474613 9.456030
10025 0.474613 9.452407
10026 0.474613 9.448784
10027 0.474613 9.445161
10028 0.474613 9.441538
10029 0.474613 9.437915
10030 0.474613 9.434292
10031 0.474613 9.430669
10032 0.474613 9.427046
10033 0.474613 9.423423
10034 0.474613 9.419800
10035 0.474613 9.416177
10036 0.474613 9.412554
10037 0.474613 9.408931
10038 0.470990 9.405308
10039 0.470990 9.401685
10040 0.467367 9.398062
10041 0.467367 9.394439
10042 0.463744 9.390816
10043 0.463744 9.387193
10044 0.460121 9.383570
10045 0.460121 9.379947
10046 0.456498 9.376324
10047 0.456498 9.372701
10048 0.452875 9.369078
10049 0.452875 9.365455
10050 0.449252 9.361832
10051 0.445629 9.358209
10052 0.442006 9.354586
10053 0.442006 9.350963
10054 0.438383 9.347340
10055 0.438383 9.343717
10056 0.438383 9.340094
10057 0.438383 9.336471
10058 0.438383 9.332848
10059 0.442006 9.329225
10060 0.442006 9.325602
10061 0.445629 9.321979
10062 0.445629 9.318356
10063 0.449252 9.314733
10064 0.449252 9.311110
10065 0.449252 9.307487
10066 0.449252 9.303864
10067 0.449252 9.300241
10068 0.449252 9.296618
10069 0.449252 9.292995
10070 0.449252 9.289372
10071 0.449252 9.285749
10072 0.449252 9.282126
10073 0.449252 9.278503
10074 0.449252 9.274880
10075 0.449252 9.271257
10076 0.449252 9.267634
10077 0.449252 9.264011
10078 0.449252 9.260388
10079 0.449252 9.256765
10080 0.449252 9.253142
10081 0.449252 9.249519
10082 0.449252 9.245896
10083 0.449252 9.242273
10084 0.449252 9.238650
10085 0.449252 9.235027
10086 0.449252 9.231404
10087 0.449252 9.227781
10088 0.449252 9.224158
10089 0.445629 9.220535
10090 0.445629 9.216912
10091 0.442006 9.213289
10092 0.442006 9.209666
10093 0.438383 9.206043
10094 0.438383 9.202420
10095 0.438383 9.198797
10096 0.438383 9.195174
10097 0.438383 9.191551
10098 0.438383 9.187928
10099 0.434760 9.184305
10100 0.434760 9.180682
10101 0.434760 9.177059
10102 0.434760 9.173436
10103 0.434760 9.169813
10104 0.434760 9.166190
10105 0.434760 9.162567
10106 0.434760 9.158944
10107 0.434760 9.155321
10108 0.434760 9.151698
10109 0.434760 9.148075
10110 0.434760 9.144452
10111 0.434760 9.140829
10112 0.434760 9.137206
10113 0.434760 9.133583
10114 0.431137 9.129960
10115 0.431137 9.126337
10116 0.427514 9.122714
10117 0.427514 9.119091
10118 0.423891 9.115468
10119 0.423891 9.111845
10120 0.420268 9.108222
10121 0.420268 9.104599
10122 0.416645 9.100976
10123 0.416645 9.097353
10124 0.413022 9.093730
10125 0.413022 9.090107
10126 0.413022 9.086484
10127 0.413022 9.082861
10128 0.409399 9.079238
10129 0.409399 9.075615
10130 0.409399 9.071992
10131 0.405776 9.068369
10132 0.405776 9.064746
10133 0.402153 9.061123
10134 0.402153 9.057500
10135 0.402153 9.053877
10136 0.398530 9.050254
10137 0.398530 9.046631
10138 0.398530 9.043008
10139 0.398530 9.039385
10140 0.398530 9.035762
10141 0.398530 9.032139
10142 0.398530 9.028516
10143 0.398530 9.024893
10144 0.398530 9.021270
10145 0.398530 9.017647
10146 0.398530 9.014024
10147 0.398530 9.010401
10148 0.398530 9.006778
10149 0.398530 9.003155
10150 0.394907 8.999532
10151 0.394907 8.995909
10152 0.391284 8.992286
10153 0.391284 8.988663
10154 0.387661 8.985040
10155 0.387661 8.981417
10156 0.384038 8.977794
10157 0.384038 8.974171
10158 0.380415 8.970548
10159 0.380415 8.966925
10160 0.376792 8.963302
10161 0.376792 8.959679
10162 0.373169 8.956056
10163 0.373169 8.952433
10164 0.369546 8.948810
10165 0.369546 8.945187
10166 0.365923 8.941564
10167 0.362300 8.937941
10168 0.358677 8.934318
10169 0.355054 8.930695
10170 0.351431 8.930695
10171 0.347808 8.927072
10172 0.344185 8.923449
10173 0.340562 8.919826
10174 0.340562 8.916203
10175 0.340562 8.912580
10176 0.340562 8.908957
10177 0.336939 8.905334
10178 0.336939 8.901711
10179 0.336939 8.898088
10180 0.336939 8.894465
10181 0.336939 8.890842
10182 0.336939 8.887219
10183 0.336939 8.883596
10184 0.336939 8.879973
10185 0.336939 8.876350
10186 0.336939 8.872727
10187 0.336939 8.869104
10188 0.336939 8.865481
10189 0.333316 8.861858
10190 0.333316 8.858235
10191 0.329693 8.854612
10192 0.329693 8.850989
10193 0.326070 8.847366
10194 0.326070 8.843743
10195 0.322447 8.840120
10196 0.322447 8.836497
10197 0.318824 8.832874
10198 0.318824 8.829251
10199 0.315201 8.825628
10200 0.315201 8.822005
10201 0.311578 8.818382
10202 0.307955 8.814759
10203 0.304332 8.811136
10204 0.300709 8.807513
10205 0.297086 8.803890
10206 0.293463 8.800267
10207 0.293463 8.796644
10208 0.289840 8.793021
10209 0.289840 8.789398
10210 0.286217 8.785775
10211 0.286217 8.782152
10212 0.286217 8.778529
10213 0.286217 8.774906
10214 0.286217 8.771283
10215 0.286217 8.767660
10216 0.286217 8.764037
10217 0.286217 8.760414
10218 0.286217 8.756791
10219 0.286217 8.753168
10220 0.286217 8.749545
10221 0.286217 8.745922
10222 0.286217 8.742299
10223 0.286217 8.738676
10224 0.286217 8.735053
10225 0.286217 8.731430
10226 0.286217 8.727807
10227 0.286217 8.724184
10228 0.286217 8.720561
10229 0.286217 8.716938
10230 0.282594 8.713315
10231 0.282594 8.709692
10232 0.278971 8.706069
10233 0.278971 8.702446
10234 0.275348 8.698823
10235 0.275348 8.695200
10236 0.271725 8.691577
10237 0.271725 8.687954
10238 0.268102 8.684331
10239 0.268102 8.680708
10240 0.264479 8.677085
10241 0.264479 8.673462
10242 0.260856 8.669839
10243 0.257233 8.666216
10244 0.253610 8.662593
10245 0.249987 8.658970
10246 0.246364 8.655347
10247 0.242741 8.651724
10248 0.239118 8.651724
10249 0.235495 8.648101
10250 0.231872 8.648101
10251 0.228249 8.644478
10252 0.224626 8.644478
10253 0.221003 8.640855
10254 0.221003 8.637232
10255 0.217380 8.633609
10256 0.213757 8.629986
10257 0.213757 8.626363
10258 0.213757 8.622740
10259 0.213757 8.619117
10260 0.213757 8.615494
10261 0.213757 8.611871
10262 0.213757 8.608248
10263 0.213757 8.604625
10264 0.213757 8.601002
10265 0.213757 8.597379
10266 0.213757 8.593756
10267 0.213757 8.590133
10268 0.213757 8.586510
10269 0.213757 8.582887
10270 0.213757 8.579264
10271 0.213757 8.575641
10272 0.213757 8.572018
10273 0.213757 8.568395
10274 0.213757 8.564772
10275 0.210134 8.561149
10276 0.210134 8.557526
10277 0.206511 8.553903
10278 0.206511 8.550280
10279 0.202888 8.546657
10280 0.202888 8.543034
10281 0.199265 8.539411
10282 0.199265 8.535788
10283 0.195642 8.532165
10284 0.195642 8.528542
10285 0.192019 8.524919
10286 0.192019 8.521296
10287 0.188396 8.517673
10288 0.184773 8.514050
10289 0.181150 8.510427
10290 0.177527 8.506804
10291 0.173904 8.503181
10292 0.170281 8.499558
10293 0.166658 8.495935
10294 0.163035 8.492312
10295 0.163035 8.488689
10296 0.159412 8.485066
10297 0.159412 8.481443
10298 0.159412 8.477820
10299 0.159412 8.474197
10300 0.159412 8.470574
10301 0.159412 8.466951
10302 0.159412 8.463328
10303 0.159412 8.459705
10304 0.159412 8.456082
10305 0.159412 8.452459
10306 0.159412 8.448836
10307 0.159412 8.445213
10308 0.159412 8.441590
10309 0.159412 8.437967
10310 0.159412 8.434344
10311 0.159412 8.430721
10312 0.155789 8.427098
10313 0.155789 8.423475
10314 0.155789 8.419852
10315 0.152166 8.416229
10316 0.152166 8.412606
10317 0.152166 8.408983
10318 0.152166 8.405360
10319 0.152166 8.401737
10320 0.152166 8.398114
10321 0.152166 8.394491
10322 0.152166 8.390868
10323 0.152166 8.387245
10324 0.152166 8.383622
10325 0.152166 8.379999
10326 0.152166 8.376376
10327 0.152166 8.372753
10328 0.152166 8.369130
10329 0.152166 8.365507
10330 0.152166 8.361884
10331 0.152166 8.358261
10332 0.152166 8.354638
10333 0.152166 8.351015
10334 0.152166 8.347392
10335 0.152166 8.343769
10336 0.152166 8.340146
10337 0.152166 8.336523
10338 0.148543 8.332900
10339 0.148543 8.329277
10340 0.144920 8.325654
10341 0.144920 8.322031
10342 0.141297 8.318408
10343 0.141297 8.314785
10344 0.137674 8.311162
10345 0.137674 8.307539
10346 0.134051 8.303916
10347 0.134051 8.300293
10348 0.130428 8.296670
10349 0.130428 8.293047
10350 0.126805 8.289424
10351 0.126805 8.285801
10352 0.126805 8.282178
10353 0.126805 8.278555
10354 0.126805 8.274932
10355 0.126805 8.271309
10356 0.126805 8.267686
10357 0.126805 8.264063
10358 0.126805 8.260440
10359 0.126805 8.256817
10360 0.126805 8.253194
10361 0.126805 8.249571
10362 0.126805 8.245948
10363 0.126805 8.242325
10364 0.126805 8.238702
10365 0.126805 8.235079
10366 0.126805 8.231456
10367 0.126805 8.227833
10368 0.126805 8.224210
10369 0.126805 8.220587
10370 0.126805 8.216964
10371 0.126805 8.213341
10372 0.126805 8.209718
10373 0.126805 8.206095
10374 0.126805 8.202472
10375 0.126805 8.198849
10376 0.126805 8.195226
10377 0.126805 8.191603
10378 0.126805 8.187980
10379 0.126805 8.184357
10380 0.126805 8.180734
10381 0.126805 8.177111
10382 0.126805 8.173488
10383 0.126805 8.169865
10384 0.126805 8.166242
10385 0.126805 8.162619
10386 0.126805 8.158996
10387 0.126805 8.155373
10388 0.126805 8.151750
10389 0.126805 8.148127
10390 0.126805 8.144504
10391 0.126805 8.140881
10392 0.126805 8.137258
10393 0.126805 8.133635
10394 0.126805 8.130012
10395 0.126805 8.126389
10396 0.126805 8.122766
10397 0.126805 8.119143
10398 0.126805 8.115520
10399 0.126805 8.111897
10400 0.126805 8.108274
10401 0.126805 8.104651
10402 0.126805 8.101028
10403 0.126805 8.097405
10404 0.126805 8.093782
10405 0.126805 8.090159
10406 0.126805 8.086536
10407 0.126805 8.082913
10408 0.126805 8.079290
10409 0.126805 8.075667
10410 0.126805 8.072044
10411 0.126805 8.068421
10412 0.126805 8.064798
10413 0.126805 8.061175
10414 0.126805 8.057552
10415 0.123182 8.053929
10416 0.123182 8.050306
10417 0.119559 8.046683
10418 0.119559 8.043060
10419 0.115936 8.039437
10420 0.115936 8.035814
10421 0.112313 8.032191
10422 0.112313 8.028568
10423 0.108690 8.024945
10424 0.108690 8.021322
10425 0.105067 8.017699
10426 0.105067 8.014076
10427 0.101444 8.010453
10428 0.101444 8.006830
10429 0.097821 8.003207
10430 0.094198 7.999584
10431 0.090575 7.995961
10432 0.086952 7.995961
10433 0.083329 7.992338
10434 0.079706 7.992338
10435 0.076083 7.988715
10436 0.072460 7.988715
10437 0.068837 7.985092
10438 0.065214 7.985092
10439 0.061591 7.981469
10440 0.057968 7.981469
10441 0.054345 7.977846
10442 0.050722 7.977846
10443 0.047099 7.974223
10444 0.043476 7.974223
10445 0.039853 7.974223
10446 0.036230 7.974223
10447 0.032607 7.974223
10448 0.028984 7.974223
10449 0.025361 7.974223
10450 0.021738 7.974223
10451 0.018115 7.974223
10452 0.014492 7.974223
10453 0.010869 7.974223
10454 0.007246 7.974223
10455 0.003623 7.974223
10456 0.003623 7.970600
10457 0.003623 7.966977
10458 0.003623 7.963354
10459 0.003623 7.959731
10460 0.003623 7.956108
10461 0.003623 7.952485
10462 0.003623 7.948862
10463 0.003623 7.945239
10464 0.003623 7.941616
10465 0.003623 7.937993
10466 0.003623 7.934370
10467 0.003623 7.930747
10468 0.003623 7.927124
10469 0.003623 7.923501
10470 0.003623 7.919878
10471 0.003623 7.916255
10472 0.003623 7.912632
10473 0.003623 7.909009
10474 0.003623 7.905386
10475 0.003623 7.901763
10476 0.003623 7.898140
10477 0.003623 7.894517
10478 0.003623 7.890894
10479 0.003623 7.887271
10480 0.003623 7.883648
10481 0.003623 7.880025
10482 0.003623 7.876402
10483 0.003623 7.872779
10484 0.003623 7.869156
10485 0.003623 7.865533
10486 0.003623 7.861910
10487 0.003623 7.858287
10488 0.003623 7.854664
10489 0.003623 7.851041
10490 0.003623 7.847418
10491 0.003623 7.843795
10492 0.003623 7.840172
10493 0.003623 7.836549
10494 0.003623 7.832926
10495 0.003623 7.829303
10496 0.003623 7.825680
10497 0.003623 7.822057
10498 0.003623 7.818434
10499 0.003623 7.814811
10500 0.003623 7.811188
10501 0.003623 7.807565
10502 0.003623 7.803942
10503 0.003623 7.800319
10504 0.003623 7.796696
10505 0.003623 7.793073
10506 0.003623 7.789450
10507 0.003623 7.785827
10508 0.003623 7.782204
10509 0.003623 7.778581
10510 0.003623 7.774958
10511 0.003623 7.771335
10512 0.003623 7.767712
10513 0.003623 7.764089
10514 0.003623 7.760466
10515 0.003623 7.756843
10516 0.003623 7.753220
10517 0.003623 7.749597
10518 0.003623 7.745974
10519 0.003623 7.742351
10520 0.003623 7.738728
10521 0.003623 7.735105
10522 0.003623 7.731482
10523 0.003623 7.727859
10524 0.003623 7.724236
10525 0.003623 7.720613
10526 0.003623 7.716990
10527 0.003623 7.713367
10528 0.003623 7.709744
10529 0.003623 7.706121
10530 0.003623 7.702498
10531 0.003623 7.698875
10532 0.003623 7.695252
10533 0.003623 7.691629
10534 0.003623 7.688006
10535 0.003623 7.684383
10536 0.003623 7.680760
10537 0.003623 7.677137
10538 0.003623 7.673514
10539 0.003623 7.669891
10540 0.003623 7.666268
10541 0.003623 7.662645
10542 0.003623 7.659022
10543 0.003623 7.655399
10544 0.003623 7.651776
10545 0.003623 7.648153
10546 0.003623 7.644530
10547 0.003623 7.640907
10548 0.003623 7.637284
10549 0.003623 7.633661
10550 0.003623 7.630038
10551 0.003623 7.626415
10552 0.003623 7.622792
10553 0.003623 7.619169
10554 0.003623 7.615546
10555 0.003623 7.611923
10556 0.003623 7.608300
10557 0.003623 7.604677
10558 0.003623 7.601054
10559 0.003623 7.597431
10560 0.003623 7.593808
10561 0.003623 7.590185
10562 0.003623 7.586562
10563 0.003623 7.582939
10564 0.003623 7.579316
10565 0.003623 7.575693
10566 0.003623 7.572070
10567 0.003623 7.568447
10568 0.003623 7.564824
10569 0.003623 7.561201
10570 0.003623 7.557578
10571 0.003623 7.553955
10572 0.003623 7.550332
10573 0.003623 7.546709
10574 0.003623 7.543086
10575 0.003623 7.539463
10576 0.003623 7.535840
10577 0.003623 7.532217
10578 0.003623 7.528594
10579 0.003623 7.524971
10580 0.003623 7.521348
10581 0.003623 7.517725
10582 0.003623 7.514102
10583 0.003623 7.510479
10584 0.003623 7.506856
10585 0.003623 7.503233
10586 0.003623 7.499610
10587 0.003623 7.495987
10588 0.003623 7.492364
10589 0.003623 7.488741
10590 0.003623 7.485118
10591 0.003623 7.481495
10592 0.003623 7.477872
10593 0.003623 7.474249
10594 0.003623 7.470626
10595 0.003623 7.467003
10596 0.003623 7.463380
10597 0.003623 7.459757
10598 0.003623 7.456134
10599 0.003623 7.452511
10600 0.003623 7.448888
10601 0.003623 7.445265
10602 0.003623 7.441642
10603 0.003623 7.438019
10604 0.003623 7.434396
10605 0.003623 7.430773
10606 0.003623 7.427150
10607 0.003623 7.423527
10608 0.003623 7.419904
10609 0.003623 7.416281
10610 0.003623 7.412658
10611 0.003623 7.409035
10612 0.003623 7.405412
10613 0.003623 7.401789
10614 0.003623 7.398166
10615 0.003623 7.394543
10616 0.003623 7.390920
10617 0.003623 7.387297
10618 0.003623 7.383674
10619 0.003623 7.380051
10620 0.003623 7.376428
10621 0.003623 7.372805
10622 0.003623 7.369182
10623 0.003623 7.365559
10624 0.003623 7.361936
10625 0.003623 7.358313
10626 0.003623 7.354690
10627 0.003623 7.351067
10628 0.003623 7.347444
10629 0.003623 7.343821
10630 0.003623 7.340198
10631 0.003623 7.336575
10632 0.003623 7.332952
10633 0.003623 7.329329
10634 0.003623 7.325706
10635 0.003623 7.322083
10636 0.003623 7.318460
10637 0.003623 7.314837
10638 0.003623 7.311214
10639 0.003623 7.307591
10640 0.003623 7.303968
10641 0.003623 7.300345
10642 0.003623 7.296722
10643 0.003623 7.293099
10644 0.003623 7.289476
10645 0.003623 7.285853
10646 0.003623 7.282230
10647 0.003623 7.278607
10648 0.003623 7.274984
10649 0.003623 7.271361
10650 0.003623 7.267738
10651 0.003623 7.264115
10652 0.003623 7.260492
10653 0.003623 7.256869
10654 0.003623 7.253246
10655 0.003623 7.249623
10656 0.003623 7.246000
10657 0.003623 7.242377
10658 0.003623 7.238754
10659 0.003623 7.235131
10660 0.003623 7.231508
10661 0.003623 7.227885
10662 0.003623 7.224262
10663 0.003623 7.220639
10664 0.003623 7.217016
10665 0.003623 7.213393
10666 0.003623 7.209770
10667 0.003623 7.206147
10668 0.003623 7.202524
10669 0.003623 7.198901
10670 0.003623 7.195278
10671 0.003623 7.191655
10672 0.003623 7.188032
10673 0.003623 7.184409
10674 0.003623 7.180786
10675 0.003623 7.177163
10676 0.003623 7.173540
10677 0.003623 7.169917
10678 0.003623 7.166294
10679 0.003623 7.162671
10680 0.003623 7.159048
10681 0.003623 7.155425
10682 0.003623 7.151802
10683 0.003623 7.148179
10684 0.003623 7.144556
10685 0.003623 7.140933
10686 0.003623 7.137310
10687 0.003623 7.133687
10688 0.003623 7.130064
10689 0.003623 7.126441
10690 0.003623 7.122818
10691 0.003623 7.119195
10692 0.003623 7.115572
10693 0.003623 7.111949
10694 0.003623 7.108326
10695 0.003623 7.104703
10696 0.003623 7.101080
10697 0.003623 7.097457
10698 0.003623 7.093834
10699 0.003623 7.090211
10700 0.003623 7.086588
10701 0.003623 7.082965
10702 0.003623 7.079342
10703 0.003623 7.075719
10704 0.003623 7.072096
10705 0.003623 7.068473
10706 0.003623 7.064850
10707 0.003623 7.061227
10708 0.003623 7.057604
10709 0.003623 7.053981
10710 0.003623 7.050358
10711 0.003623 7.046735
10712 0.003623 7.043112
10713 0.003623 7.039489
10714 0.003623 7.035866
10715 0.003623 7.032243
10716 0.003623 7.028620
10717 0.003623 7.024997
10718 0.003623 7.021374
10719 0.003623 7.017751
10720 0.003623 7.014128
10721 0.003623 7.010505
10722 0.003623 7.006882
10723 0.003623 7.003259
10724 0.003623 6.999636
10725 0.003623 6.996013
10726 0.003623 6.992390
10727 0.003623 6.988767
10728 0.003623 6.985144
10729 0.003623 6.981521
10730 0.003623 6.977898
10731 0.003623 6.974275
10732 0.003623 6.970652
10733 0.003623 6.967029
10734 0.003623 6.963406
