# Supplementary material for: Statistical Mapping of Maize Bundle Intensity at the Stem Scale Using Spatial Normalisation of Replicated Images
Source: PLoS One. 2014 Mar 12;9(3):e90673. doi: 10.1371/journal.pone.0090673 (PMC3951278; doi:10.1371/journal.pone.0090673)
Supplement: File S2 — Data files containing bundle positions and slice contours. (ZIP) [file pone.0090673.s002.zip › data/macro/tables/contoursMm/s03dCntMm.txt]

name   x   y
    1 0.528958 9.441538
    2 0.532581 9.437915
    3 0.532581 9.434292
    4 0.532581 9.430669
    5 0.532581 9.427046
    6 0.532581 9.423423
    7 0.532581 9.419800
    8 0.532581 9.416177
    9 0.532581 9.412554
   10 0.536204 9.408931
   11 0.536204 9.405308
   12 0.539827 9.401685
   13 0.539827 9.398062
   14 0.543450 9.394439
   15 0.543450 9.390816
   16 0.547073 9.387193
   17 0.547073 9.383570
   18 0.547073 9.379947
   19 0.547073 9.376324
   20 0.547073 9.372701
   21 0.547073 9.369078
   22 0.547073 9.365455
   23 0.547073 9.361832
   24 0.547073 9.358209
   25 0.547073 9.354586
   26 0.547073 9.350963
   27 0.547073 9.347340
   28 0.547073 9.343717
   29 0.547073 9.340094
   30 0.547073 9.336471
   31 0.547073 9.332848
   32 0.547073 9.329225
   33 0.550696 9.325602
   34 0.550696 9.321979
   35 0.550696 9.318356
   36 0.550696 9.314733
   37 0.550696 9.311110
   38 0.550696 9.307487
   39 0.550696 9.303864
   40 0.550696 9.300241
   41 0.550696 9.296618
   42 0.550696 9.292995
   43 0.550696 9.289372
   44 0.550696 9.285749
   45 0.550696 9.282126
   46 0.550696 9.278503
   47 0.550696 9.274880
   48 0.550696 9.271257
   49 0.550696 9.267634
   50 0.550696 9.264011
   51 0.550696 9.260388
   52 0.550696 9.256765
   53 0.550696 9.253142
   54 0.550696 9.249519
   55 0.550696 9.245896
   56 0.550696 9.242273
   57 0.550696 9.238650
   58 0.550696 9.235027
   59 0.554319 9.231404
   60 0.554319 9.227781
   61 0.554319 9.224158
   62 0.554319 9.220535
   63 0.557942 9.216912
   64 0.557942 9.213289
   65 0.557942 9.209666
   66 0.557942 9.206043
   67 0.557942 9.202420
   68 0.557942 9.198797
   69 0.557942 9.195174
   70 0.557942 9.191551
   71 0.557942 9.187928
   72 0.557942 9.184305
   73 0.557942 9.180682
   74 0.557942 9.177059
   75 0.557942 9.173436
   76 0.557942 9.169813
   77 0.557942 9.166190
   78 0.557942 9.162567
   79 0.557942 9.158944
   80 0.557942 9.155321
   81 0.557942 9.151698
   82 0.557942 9.148075
   83 0.557942 9.144452
   84 0.557942 9.140829
   85 0.557942 9.137206
   86 0.557942 9.133583
   87 0.554319 9.129960
   88 0.554319 9.126337
   89 0.554319 9.122714
   90 0.554319 9.119091
   91 0.557942 9.115468
   92 0.557942 9.111845
   93 0.557942 9.108222
   94 0.557942 9.104599
   95 0.557942 9.100976
   96 0.557942 9.097353
   97 0.557942 9.093730
   98 0.557942 9.090107
   99 0.557942 9.086484
  100 0.557942 9.082861
  101 0.557942 9.079238
  102 0.557942 9.075615
  103 0.557942 9.071992
  104 0.557942 9.068369
  105 0.557942 9.064746
  106 0.557942 9.061123
  107 0.557942 9.057500
  108 0.557942 9.053877
  109 0.557942 9.050254
  110 0.557942 9.046631
  111 0.557942 9.043008
  112 0.557942 9.039385
  113 0.557942 9.035762
  114 0.557942 9.032139
  115 0.557942 9.028516
  116 0.561565 9.024893
  117 0.561565 9.021270
  118 0.565188 9.017647
  119 0.565188 9.014024
  120 0.568811 9.010401
  121 0.568811 9.006778
  122 0.572434 9.003155
  123 0.572434 8.999532
  124 0.576057 8.995909
  125 0.576057 8.992286
  126 0.576057 8.988663
  127 0.576057 8.985040
  128 0.576057 8.981417
  129 0.576057 8.977794
  130 0.576057 8.974171
  131 0.576057 8.970548
  132 0.576057 8.966925
  133 0.576057 8.963302
  134 0.576057 8.959679
  135 0.576057 8.956056
  136 0.576057 8.952433
  137 0.576057 8.948810
  138 0.576057 8.945187
  139 0.576057 8.941564
  140 0.576057 8.937941
  141 0.576057 8.934318
  142 0.576057 8.930695
  143 0.576057 8.927072
  144 0.576057 8.923449
  145 0.576057 8.919826
  146 0.576057 8.916203
  147 0.576057 8.912580
  148 0.576057 8.908957
  149 0.572434 8.905334
  150 0.572434 8.901711
  151 0.572434 8.898088
  152 0.572434 8.894465
  153 0.572434 8.890842
  154 0.576057 8.887219
  155 0.576057 8.883596
  156 0.576057 8.879973
  157 0.579680 8.876350
  158 0.579680 8.872727
  159 0.579680 8.869104
  160 0.579680 8.865481
  161 0.579680 8.861858
  162 0.579680 8.858235
  163 0.579680 8.854612
  164 0.579680 8.850989
  165 0.579680 8.847366
  166 0.579680 8.843743
  167 0.579680 8.840120
  168 0.579680 8.836497
  169 0.579680 8.832874
  170 0.579680 8.829251
  171 0.579680 8.825628
  172 0.583303 8.822005
  173 0.586926 8.818382
  174 0.590549 8.814759
  175 0.594172 8.814759
  176 0.597795 8.811136
  177 0.597795 8.807513
  178 0.601418 8.803890
  179 0.601418 8.800267
  180 0.605041 8.796644
  181 0.605041 8.793021
  182 0.608664 8.789398
  183 0.608664 8.785775
  184 0.612287 8.782152
  185 0.612287 8.778529
  186 0.615910 8.774906
  187 0.615910 8.771283
  188 0.619533 8.767660
  189 0.619533 8.764037
  190 0.619533 8.760414
  191 0.619533 8.756791
  192 0.619533 8.753168
  193 0.619533 8.749545
  194 0.619533 8.745922
  195 0.619533 8.742299
  196 0.619533 8.738676
  197 0.619533 8.735053
  198 0.619533 8.731430
  199 0.619533 8.727807
  200 0.619533 8.724184
  201 0.619533 8.720561
  202 0.619533 8.716938
  203 0.619533 8.713315
  204 0.623156 8.709692
  205 0.623156 8.706069
  206 0.626779 8.702446
  207 0.626779 8.698823
  208 0.626779 8.695200
  209 0.626779 8.691577
  210 0.626779 8.687954
  211 0.626779 8.684331
  212 0.626779 8.680708
  213 0.626779 8.677085
  214 0.626779 8.673462
  215 0.626779 8.669839
  216 0.626779 8.666216
  217 0.626779 8.662593
  218 0.626779 8.658970
  219 0.626779 8.655347
  220 0.626779 8.651724
  221 0.626779 8.648101
  222 0.626779 8.644478
  223 0.626779 8.640855
  224 0.626779 8.637232
  225 0.626779 8.633609
  226 0.626779 8.629986
  227 0.630402 8.626363
  228 0.630402 8.622740
  229 0.634025 8.619117
  230 0.634025 8.615494
  231 0.637648 8.611871
  232 0.637648 8.608248
  233 0.641271 8.604625
  234 0.641271 8.601002
  235 0.644894 8.597379
  236 0.644894 8.593756
  237 0.648517 8.590133
  238 0.648517 8.586510
  239 0.652140 8.582887
  240 0.652140 8.579264
  241 0.652140 8.575641
  242 0.652140 8.572018
  243 0.652140 8.568395
  244 0.652140 8.564772
  245 0.652140 8.561149
  246 0.652140 8.557526
  247 0.652140 8.553903
  248 0.652140 8.550280
  249 0.652140 8.546657
  250 0.652140 8.543034
  251 0.652140 8.539411
  252 0.652140 8.535788
  253 0.652140 8.532165
  254 0.652140 8.528542
  255 0.652140 8.524919
  256 0.652140 8.521296
  257 0.652140 8.517673
  258 0.652140 8.514050
  259 0.652140 8.510427
  260 0.652140 8.506804
  261 0.652140 8.503181
  262 0.652140 8.499558
  263 0.652140 8.495935
  264 0.652140 8.492312
  265 0.652140 8.488689
  266 0.652140 8.485066
  267 0.652140 8.481443
  268 0.652140 8.477820
  269 0.652140 8.474197
  270 0.652140 8.470574
  271 0.652140 8.466951
  272 0.652140 8.463328
  273 0.652140 8.459705
  274 0.648517 8.456082
  275 0.648517 8.452459
  276 0.644894 8.448836
  277 0.644894 8.445213
  278 0.641271 8.441590
  279 0.641271 8.437967
  280 0.637648 8.434344
  281 0.637648 8.430721
  282 0.634025 8.427098
  283 0.634025 8.423475
  284 0.634025 8.419852
  285 0.634025 8.416229
  286 0.634025 8.412606
  287 0.634025 8.408983
  288 0.634025 8.405360
  289 0.630402 8.401737
  290 0.630402 8.398114
  291 0.630402 8.394491
  292 0.626779 8.390868
  293 0.626779 8.387245
  294 0.623156 8.383622
  295 0.623156 8.379999
  296 0.619533 8.376376
  297 0.619533 8.372753
  298 0.615910 8.369130
  299 0.615910 8.365507
  300 0.615910 8.361884
  301 0.615910 8.358261
  302 0.615910 8.354638
  303 0.615910 8.351015
  304 0.615910 8.347392
  305 0.615910 8.343769
  306 0.615910 8.340146
  307 0.615910 8.336523
  308 0.615910 8.332900
  309 0.615910 8.329277
  310 0.612287 8.325654
  311 0.612287 8.322031
  312 0.612287 8.318408
  313 0.612287 8.314785
  314 0.612287 8.311162
  315 0.612287 8.307539
  316 0.612287 8.303916
  317 0.612287 8.300293
  318 0.612287 8.296670
  319 0.612287 8.293047
  320 0.612287 8.289424
  321 0.608664 8.285801
  322 0.608664 8.282178
  323 0.608664 8.278555
  324 0.608664 8.274932
  325 0.608664 8.271309
  326 0.608664 8.267686
  327 0.608664 8.264063
  328 0.608664 8.260440
  329 0.608664 8.256817
  330 0.608664 8.253194
  331 0.608664 8.249571
  332 0.608664 8.245948
  333 0.608664 8.242325
  334 0.608664 8.238702
  335 0.608664 8.235079
  336 0.608664 8.231456
  337 0.608664 8.227833
  338 0.608664 8.224210
  339 0.608664 8.220587
  340 0.608664 8.216964
  341 0.608664 8.213341
  342 0.608664 8.209718
  343 0.605041 8.206095
  344 0.605041 8.202472
  345 0.601418 8.198849
  346 0.601418 8.195226
  347 0.605041 8.191603
  348 0.605041 8.187980
  349 0.608664 8.184357
  350 0.608664 8.180734
  351 0.612287 8.177111
  352 0.612287 8.173488
  353 0.612287 8.169865
  354 0.612287 8.166242
  355 0.612287 8.162619
  356 0.612287 8.158996
  357 0.612287 8.155373
  358 0.612287 8.151750
  359 0.612287 8.148127
  360 0.612287 8.144504
  361 0.612287 8.140881
  362 0.612287 8.137258
  363 0.612287 8.133635
  364 0.612287 8.130012
  365 0.612287 8.126389
  366 0.612287 8.122766
  367 0.612287 8.119143
  368 0.612287 8.115520
  369 0.612287 8.111897
  370 0.612287 8.108274
  371 0.612287 8.104651
  372 0.612287 8.101028
  373 0.612287 8.097405
  374 0.612287 8.093782
  375 0.612287 8.090159
  376 0.615910 8.086536
  377 0.615910 8.082913
  378 0.615910 8.079290
  379 0.619533 8.075667
  380 0.619533 8.072044
  381 0.619533 8.068421
  382 0.619533 8.064798
  383 0.623156 8.061175
  384 0.623156 8.057552
  385 0.623156 8.053929
  386 0.623156 8.050306
  387 0.623156 8.046683
  388 0.623156 8.043060
  389 0.623156 8.039437
  390 0.623156 8.035814
  391 0.623156 8.032191
  392 0.623156 8.028568
  393 0.623156 8.024945
  394 0.623156 8.021322
  395 0.623156 8.017699
  396 0.623156 8.014076
  397 0.623156 8.010453
  398 0.623156 8.006830
  399 0.623156 8.003207
  400 0.623156 7.999584
  401 0.623156 7.995961
  402 0.623156 7.992338
  403 0.623156 7.988715
  404 0.623156 7.985092
  405 0.623156 7.981469
  406 0.623156 7.977846
  407 0.623156 7.974223
  408 0.623156 7.970600
  409 0.626779 7.966977
  410 0.626779 7.963354
  411 0.630402 7.959731
  412 0.630402 7.956108
  413 0.634025 7.952485
  414 0.637648 7.948862
  415 0.637648 7.945239
  416 0.641271 7.941616
  417 0.641271 7.937993
  418 0.644894 7.934370
  419 0.644894 7.930747
  420 0.648517 7.927124
  421 0.648517 7.923501
  422 0.652140 7.919878
  423 0.652140 7.916255
  424 0.655763 7.912632
  425 0.655763 7.909009
  426 0.659386 7.905386
  427 0.659386 7.901763
  428 0.659386 7.898140
  429 0.659386 7.894517
  430 0.659386 7.890894
  431 0.659386 7.887271
  432 0.659386 7.883648
  433 0.659386 7.880025
  434 0.659386 7.876402
  435 0.659386 7.872779
  436 0.659386 7.869156
  437 0.659386 7.865533
  438 0.659386 7.861910
  439 0.659386 7.858287
  440 0.659386 7.854664
  441 0.659386 7.851041
  442 0.659386 7.847418
  443 0.659386 7.843795
  444 0.659386 7.840172
  445 0.659386 7.836549
  446 0.663009 7.832926
  447 0.663009 7.829303
  448 0.663009 7.825680
  449 0.663009 7.822057
  450 0.663009 7.818434
  451 0.663009 7.814811
  452 0.663009 7.811188
  453 0.663009 7.807565
  454 0.663009 7.803942
  455 0.663009 7.800319
  456 0.663009 7.796696
  457 0.663009 7.793073
  458 0.663009 7.789450
  459 0.663009 7.785827
  460 0.663009 7.782204
  461 0.663009 7.778581
  462 0.663009 7.774958
  463 0.663009 7.771335
  464 0.663009 7.767712
  465 0.663009 7.764089
  466 0.663009 7.760466
  467 0.663009 7.756843
  468 0.663009 7.753220
  469 0.663009 7.749597
  470 0.663009 7.745974
  471 0.663009 7.742351
  472 0.663009 7.738728
  473 0.663009 7.735105
  474 0.663009 7.731482
  475 0.663009 7.727859
  476 0.663009 7.724236
  477 0.663009 7.720613
  478 0.663009 7.716990
  479 0.663009 7.713367
  480 0.663009 7.709744
  481 0.663009 7.706121
  482 0.663009 7.702498
  483 0.663009 7.698875
  484 0.663009 7.695252
  485 0.663009 7.691629
  486 0.663009 7.688006
  487 0.663009 7.684383
  488 0.663009 7.680760
  489 0.663009 7.677137
  490 0.663009 7.673514
  491 0.659386 7.669891
  492 0.659386 7.666268
  493 0.655763 7.662645
  494 0.655763 7.659022
  495 0.652140 7.655399
  496 0.652140 7.651776
  497 0.652140 7.648153
  498 0.652140 7.644530
  499 0.652140 7.640907
  500 0.652140 7.637284
  501 0.652140 7.633661
  502 0.652140 7.630038
  503 0.652140 7.626415
  504 0.652140 7.622792
  505 0.652140 7.619169
  506 0.652140 7.615546
  507 0.652140 7.611923
  508 0.652140 7.608300
  509 0.652140 7.604677
  510 0.652140 7.601054
  511 0.652140 7.597431
  512 0.652140 7.593808
  513 0.652140 7.590185
  514 0.652140 7.586562
  515 0.652140 7.582939
  516 0.652140 7.579316
  517 0.652140 7.575693
  518 0.652140 7.572070
  519 0.652140 7.568447
  520 0.652140 7.564824
  521 0.652140 7.561201
  522 0.652140 7.557578
  523 0.652140 7.553955
  524 0.652140 7.550332
  525 0.652140 7.546709
  526 0.648517 7.543086
  527 0.648517 7.539463
  528 0.644894 7.535840
  529 0.644894 7.532217
  530 0.641271 7.528594
  531 0.641271 7.524971
  532 0.637648 7.521348
  533 0.637648 7.517725
  534 0.634025 7.514102
  535 0.634025 7.510479
  536 0.630402 7.506856
  537 0.630402 7.503233
  538 0.626779 7.499610
  539 0.623156 7.495987
  540 0.619533 7.492364
  541 0.615910 7.488741
  542 0.615910 7.485118
  543 0.612287 7.481495
  544 0.608664 7.477872
  545 0.605041 7.474249
  546 0.601418 7.470626
  547 0.597795 7.467003
  548 0.597795 7.463380
  549 0.597795 7.459757
  550 0.597795 7.456134
  551 0.597795 7.452511
  552 0.597795 7.448888
  553 0.597795 7.445265
  554 0.597795 7.441642
  555 0.597795 7.438019
  556 0.597795 7.434396
  557 0.597795 7.430773
  558 0.597795 7.427150
  559 0.597795 7.423527
  560 0.597795 7.419904
  561 0.597795 7.416281
  562 0.601418 7.412658
  563 0.605041 7.409035
  564 0.605041 7.405412
  565 0.608664 7.401789
  566 0.608664 7.398166
  567 0.612287 7.394543
  568 0.612287 7.390920
  569 0.615910 7.387297
  570 0.615910 7.383674
  571 0.619533 7.380051
  572 0.623156 7.376428
  573 0.626779 7.372805
  574 0.630402 7.369182
  575 0.634025 7.365559
  576 0.637648 7.361936
  577 0.637648 7.358313
  578 0.641271 7.354690
  579 0.641271 7.351067
  580 0.644894 7.347444
  581 0.644894 7.343821
  582 0.648517 7.340198
  583 0.648517 7.336575
  584 0.652140 7.332952
  585 0.652140 7.329329
  586 0.655763 7.325706
  587 0.655763 7.322083
  588 0.659386 7.318460
  589 0.659386 7.314837
  590 0.663009 7.311214
  591 0.663009 7.307591
  592 0.666632 7.303968
  593 0.666632 7.300345
  594 0.670255 7.296722
  595 0.670255 7.293099
  596 0.673878 7.289476
  597 0.673878 7.285853
  598 0.677501 7.282230
  599 0.677501 7.278607
  600 0.681124 7.274984
  601 0.681124 7.271361
  602 0.684747 7.267738
  603 0.684747 7.264115
  604 0.684747 7.260492
  605 0.684747 7.256869
  606 0.684747 7.253246
  607 0.684747 7.249623
  608 0.684747 7.246000
  609 0.684747 7.242377
  610 0.684747 7.238754
  611 0.684747 7.235131
  612 0.684747 7.231508
  613 0.684747 7.227885
  614 0.684747 7.224262
  615 0.684747 7.220639
  616 0.684747 7.217016
  617 0.688370 7.213393
  618 0.688370 7.209770
  619 0.688370 7.206147
  620 0.691993 7.202524
  621 0.691993 7.198901
  622 0.691993 7.195278
  623 0.691993 7.191655
  624 0.691993 7.188032
  625 0.691993 7.184409
  626 0.691993 7.180786
  627 0.695616 7.177163
  628 0.695616 7.173540
  629 0.699239 7.169917
  630 0.699239 7.166294
  631 0.702862 7.162671
  632 0.702862 7.159048
  633 0.702862 7.155425
  634 0.702862 7.151802
  635 0.702862 7.148179
  636 0.702862 7.144556
  637 0.702862 7.140933
  638 0.702862 7.137310
  639 0.702862 7.133687
  640 0.702862 7.130064
  641 0.702862 7.126441
  642 0.702862 7.122818
  643 0.702862 7.119195
  644 0.702862 7.115572
  645 0.702862 7.111949
  646 0.702862 7.108326
  647 0.702862 7.104703
  648 0.702862 7.101080
  649 0.702862 7.097457
  650 0.702862 7.093834
  651 0.702862 7.090211
  652 0.702862 7.086588
  653 0.702862 7.082965
  654 0.702862 7.079342
  655 0.702862 7.075719
  656 0.702862 7.072096
  657 0.699239 7.068473
  658 0.699239 7.064850
  659 0.699239 7.061227
  660 0.699239 7.057604
  661 0.699239 7.053981
  662 0.695616 7.050358
  663 0.695616 7.046735
  664 0.691993 7.043112
  665 0.691993 7.039489
  666 0.688370 7.035866
  667 0.688370 7.032243
  668 0.684747 7.028620
  669 0.684747 7.024997
  670 0.681124 7.021374
  671 0.681124 7.017751
  672 0.677501 7.014128
  673 0.677501 7.010505
  674 0.673878 7.006882
  675 0.673878 7.003259
  676 0.673878 6.999636
  677 0.673878 6.996013
  678 0.673878 6.992390
  679 0.673878 6.988767
  680 0.673878 6.985144
  681 0.673878 6.981521
  682 0.673878 6.977898
  683 0.673878 6.974275
  684 0.673878 6.970652
  685 0.673878 6.967029
  686 0.673878 6.963406
  687 0.673878 6.959783
  688 0.673878 6.956160
  689 0.673878 6.952537
  690 0.673878 6.948914
  691 0.673878 6.945291
  692 0.673878 6.941668
  693 0.673878 6.938045
  694 0.673878 6.934422
  695 0.673878 6.930799
  696 0.673878 6.927176
  697 0.673878 6.923553
  698 0.673878 6.919930
  699 0.673878 6.916307
  700 0.673878 6.912684
  701 0.670255 6.909061
  702 0.670255 6.905438
  703 0.670255 6.901815
  704 0.666632 6.898192
  705 0.666632 6.894569
  706 0.666632 6.890946
  707 0.663009 6.887323
  708 0.663009 6.883700
  709 0.663009 6.880077
  710 0.663009 6.876454
  711 0.663009 6.872831
  712 0.663009 6.869208
  713 0.663009 6.865585
  714 0.663009 6.861962
  715 0.663009 6.858339
  716 0.663009 6.854716
  717 0.663009 6.851093
  718 0.663009 6.847470
  719 0.663009 6.843847
  720 0.663009 6.840224
  721 0.663009 6.836601
  722 0.663009 6.832978
  723 0.663009 6.829355
  724 0.663009 6.825732
  725 0.663009 6.822109
  726 0.663009 6.818486
  727 0.663009 6.814863
  728 0.663009 6.811240
  729 0.663009 6.807617
  730 0.663009 6.803994
  731 0.663009 6.800371
  732 0.663009 6.796748
  733 0.663009 6.793125
  734 0.666632 6.789502
  735 0.666632 6.785879
  736 0.666632 6.782256
  737 0.670255 6.778633
  738 0.670255 6.775010
  739 0.670255 6.771387
  740 0.670255 6.767764
  741 0.670255 6.764141
  742 0.670255 6.760518
  743 0.670255 6.756895
  744 0.670255 6.753272
  745 0.670255 6.749649
  746 0.670255 6.746026
  747 0.673878 6.742403
  748 0.673878 6.738780
  749 0.673878 6.735157
  750 0.673878 6.731534
  751 0.673878 6.727911
  752 0.673878 6.724288
  753 0.673878 6.720665
  754 0.673878 6.717042
  755 0.673878 6.713419
  756 0.673878 6.709796
  757 0.673878 6.706173
  758 0.673878 6.702550
  759 0.673878 6.698927
  760 0.673878 6.695304
  761 0.673878 6.691681
  762 0.673878 6.688058
  763 0.673878 6.684435
  764 0.673878 6.680812
  765 0.673878 6.677189
  766 0.673878 6.673566
  767 0.673878 6.669943
  768 0.673878 6.666320
  769 0.673878 6.662697
  770 0.673878 6.659074
  771 0.673878 6.655451
  772 0.677501 6.651828
  773 0.677501 6.648205
  774 0.677501 6.644582
  775 0.681124 6.640959
  776 0.681124 6.637336
  777 0.681124 6.633713
  778 0.681124 6.630090
  779 0.681124 6.626467
  780 0.684747 6.622844
  781 0.684747 6.619221
  782 0.688370 6.615598
  783 0.688370 6.611975
  784 0.688370 6.608352
  785 0.688370 6.604729
  786 0.688370 6.601106
  787 0.688370 6.597483
  788 0.688370 6.593860
  789 0.688370 6.590237
  790 0.688370 6.586614
  791 0.688370 6.582991
  792 0.688370 6.579368
  793 0.688370 6.575745
  794 0.688370 6.572122
  795 0.688370 6.568499
  796 0.688370 6.564876
  797 0.688370 6.561253
  798 0.688370 6.557630
  799 0.688370 6.554007
  800 0.688370 6.550384
  801 0.688370 6.546761
  802 0.688370 6.543138
  803 0.688370 6.539515
  804 0.688370 6.535892
  805 0.684747 6.532269
  806 0.684747 6.528646
  807 0.681124 6.525023
  808 0.681124 6.521400
  809 0.677501 6.517777
  810 0.677501 6.514154
  811 0.673878 6.510531
  812 0.673878 6.506908
  813 0.670255 6.503285
  814 0.670255 6.499662
  815 0.670255 6.496039
  816 0.666632 6.492416
  817 0.666632 6.488793
  818 0.666632 6.485170
  819 0.666632 6.481547
  820 0.666632 6.477924
  821 0.666632 6.474301
  822 0.670255 6.470678
  823 0.670255 6.467055
  824 0.670255 6.463432
  825 0.670255 6.459809
  826 0.670255 6.456186
  827 0.670255 6.452563
  828 0.673878 6.448940
  829 0.673878 6.445317
  830 0.673878 6.441694
  831 0.677501 6.438071
  832 0.677501 6.434448
  833 0.677501 6.430825
  834 0.677501 6.427202
  835 0.681124 6.423579
  836 0.681124 6.419956
  837 0.684747 6.416333
  838 0.684747 6.412710
  839 0.688370 6.409087
  840 0.688370 6.405464
  841 0.691993 6.401841
  842 0.691993 6.398218
  843 0.695616 6.394595
  844 0.695616 6.390972
  845 0.695616 6.387349
  846 0.695616 6.383726
  847 0.695616 6.380103
  848 0.695616 6.376480
  849 0.695616 6.372857
  850 0.695616 6.369234
  851 0.695616 6.365611
  852 0.695616 6.361988
  853 0.695616 6.358365
  854 0.695616 6.354742
  855 0.695616 6.351119
  856 0.695616 6.347496
  857 0.695616 6.343873
  858 0.695616 6.340250
  859 0.695616 6.336627
  860 0.695616 6.333004
  861 0.695616 6.329381
  862 0.695616 6.325758
  863 0.695616 6.322135
  864 0.695616 6.318512
  865 0.695616 6.314889
  866 0.695616 6.311266
  867 0.695616 6.307643
  868 0.695616 6.304020
  869 0.691993 6.300397
  870 0.691993 6.296774
  871 0.688370 6.293151
  872 0.688370 6.289528
  873 0.684747 6.285905
  874 0.684747 6.282282
  875 0.681124 6.278659
  876 0.681124 6.275036
  877 0.677501 6.271413
  878 0.677501 6.267790
  879 0.673878 6.264167
  880 0.673878 6.260544
  881 0.673878 6.256921
  882 0.677501 6.253298
  883 0.677501 6.249675
  884 0.677501 6.246052
  885 0.677501 6.242429
  886 0.677501 6.238806
  887 0.677501 6.235183
  888 0.677501 6.231560
  889 0.677501 6.227937
  890 0.677501 6.224314
  891 0.677501 6.220691
  892 0.677501 6.217068
  893 0.677501 6.213445
  894 0.677501 6.209822
  895 0.681124 6.206199
  896 0.681124 6.202576
  897 0.684747 6.198953
  898 0.684747 6.195330
  899 0.688370 6.191707
  900 0.688370 6.188084
  901 0.691993 6.184461
  902 0.691993 6.180838
  903 0.691993 6.177215
  904 0.691993 6.173592
  905 0.691993 6.169969
  906 0.691993 6.166346
  907 0.691993 6.162723
  908 0.691993 6.159100
  909 0.691993 6.155477
  910 0.691993 6.151854
  911 0.691993 6.148231
  912 0.691993 6.144608
  913 0.691993 6.140985
  914 0.691993 6.137362
  915 0.691993 6.133739
  916 0.691993 6.130116
  917 0.691993 6.126493
  918 0.691993 6.122870
  919 0.691993 6.119247
  920 0.691993 6.115624
  921 0.691993 6.112001
  922 0.691993 6.108378
  923 0.691993 6.104755
  924 0.691993 6.101132
  925 0.691993 6.097509
  926 0.691993 6.093886
  927 0.691993 6.090263
  928 0.691993 6.086640
  929 0.691993 6.083017
  930 0.691993 6.079394
  931 0.688370 6.075771
  932 0.688370 6.072148
  933 0.688370 6.068525
  934 0.684747 6.064902
  935 0.684747 6.061279
  936 0.684747 6.057656
  937 0.684747 6.054033
  938 0.684747 6.050410
  939 0.684747 6.046787
  940 0.684747 6.043164
  941 0.684747 6.039541
  942 0.684747 6.035918
  943 0.684747 6.032295
  944 0.684747 6.028672
  945 0.684747 6.025049
  946 0.684747 6.021426
  947 0.684747 6.017803
  948 0.684747 6.014180
  949 0.688370 6.010557
  950 0.688370 6.006934
  951 0.691993 6.003311
  952 0.691993 5.999688
  953 0.695616 5.996065
  954 0.695616 5.992442
  955 0.699239 5.988819
  956 0.699239 5.985196
  957 0.702862 5.981573
  958 0.702862 5.977950
  959 0.706485 5.974327
  960 0.706485 5.970704
  961 0.706485 5.967081
  962 0.706485 5.963458
  963 0.706485 5.959835
  964 0.706485 5.956212
  965 0.706485 5.952589
  966 0.706485 5.948966
  967 0.706485 5.945343
  968 0.706485 5.941720
  969 0.706485 5.938097
  970 0.706485 5.934474
  971 0.706485 5.930851
  972 0.706485 5.927228
  973 0.706485 5.923605
  974 0.706485 5.919982
  975 0.706485 5.916359
  976 0.706485 5.912736
  977 0.706485 5.909113
  978 0.706485 5.905490
  979 0.706485 5.901867
  980 0.706485 5.898244
  981 0.706485 5.894621
  982 0.706485 5.890998
  983 0.706485 5.887375
  984 0.706485 5.883752
  985 0.706485 5.880129
  986 0.706485 5.876506
  987 0.706485 5.872883
  988 0.706485 5.869260
  989 0.706485 5.865637
  990 0.706485 5.862014
  991 0.706485 5.858391
  992 0.706485 5.854768
  993 0.706485 5.851145
  994 0.706485 5.847522
  995 0.702862 5.843899
  996 0.702862 5.840276
  997 0.699239 5.836653
  998 0.699239 5.833030
  999 0.699239 5.829407
 1000 0.699239 5.825784
 1001 0.699239 5.822161
 1002 0.699239 5.818538
 1003 0.699239 5.814915
 1004 0.699239 5.811292
 1005 0.699239 5.807669
 1006 0.699239 5.804046
 1007 0.702862 5.800423
 1008 0.702862 5.796800
 1009 0.702862 5.793177
 1010 0.706485 5.789554
 1011 0.706485 5.785931
 1012 0.706485 5.782308
 1013 0.706485 5.778685
 1014 0.710108 5.775062
 1015 0.710108 5.771439
 1016 0.713731 5.767816
 1017 0.713731 5.764193
 1018 0.717354 5.760570
 1019 0.717354 5.756947
 1020 0.717354 5.753324
 1021 0.717354 5.749701
 1022 0.717354 5.746078
 1023 0.717354 5.742455
 1024 0.717354 5.738832
 1025 0.717354 5.735209
 1026 0.717354 5.731586
 1027 0.717354 5.727963
 1028 0.717354 5.724340
 1029 0.717354 5.720717
 1030 0.717354 5.717094
 1031 0.717354 5.713471
 1032 0.717354 5.709848
 1033 0.717354 5.706225
 1034 0.717354 5.702602
 1035 0.717354 5.698979
 1036 0.717354 5.695356
 1037 0.717354 5.691733
 1038 0.717354 5.688110
 1039 0.717354 5.684487
 1040 0.717354 5.680864
 1041 0.713731 5.677241
 1042 0.713731 5.673618
 1043 0.710108 5.669995
 1044 0.710108 5.666372
 1045 0.706485 5.662749
 1046 0.706485 5.659126
 1047 0.706485 5.655503
 1048 0.706485 5.651880
 1049 0.706485 5.648257
 1050 0.706485 5.644634
 1051 0.706485 5.641011
 1052 0.706485 5.637388
 1053 0.706485 5.633765
 1054 0.706485 5.630142
 1055 0.706485 5.626519
 1056 0.706485 5.622896
 1057 0.706485 5.619273
 1058 0.706485 5.615650
 1059 0.706485 5.612027
 1060 0.706485 5.608404
 1061 0.706485 5.604781
 1062 0.702862 5.601158
 1063 0.702862 5.597535
 1064 0.702862 5.593912
 1065 0.699239 5.590289
 1066 0.699239 5.586666
 1067 0.695616 5.583043
 1068 0.695616 5.579420
 1069 0.691993 5.575797
 1070 0.691993 5.572174
 1071 0.688370 5.568551
 1072 0.688370 5.564928
 1073 0.688370 5.561305
 1074 0.688370 5.557682
 1075 0.691993 5.554059
 1076 0.691993 5.550436
 1077 0.691993 5.546813
 1078 0.691993 5.543190
 1079 0.691993 5.539567
 1080 0.695616 5.535944
 1081 0.695616 5.532321
 1082 0.699239 5.528698
 1083 0.699239 5.525075
 1084 0.702862 5.521452
 1085 0.702862 5.517829
 1086 0.706485 5.514206
 1087 0.706485 5.510583
 1088 0.710108 5.506960
 1089 0.710108 5.503337
 1090 0.713731 5.499714
 1091 0.713731 5.496091
 1092 0.713731 5.492468
 1093 0.713731 5.488845
 1094 0.713731 5.485222
 1095 0.713731 5.481599
 1096 0.713731 5.477976
 1097 0.713731 5.474353
 1098 0.713731 5.470730
 1099 0.713731 5.467107
 1100 0.713731 5.463484
 1101 0.713731 5.459861
 1102 0.713731 5.456238
 1103 0.713731 5.452615
 1104 0.713731 5.448992
 1105 0.713731 5.445369
 1106 0.713731 5.441746
 1107 0.713731 5.438123
 1108 0.713731 5.434500
 1109 0.713731 5.430877
 1110 0.713731 5.427254
 1111 0.713731 5.423631
 1112 0.713731 5.420008
 1113 0.713731 5.416385
 1114 0.713731 5.412762
 1115 0.713731 5.409139
 1116 0.713731 5.405516
 1117 0.713731 5.401893
 1118 0.713731 5.398270
 1119 0.713731 5.394647
 1120 0.717354 5.391024
 1121 0.717354 5.387401
 1122 0.717354 5.383778
 1123 0.720977 5.380155
 1124 0.720977 5.376532
 1125 0.720977 5.372909
 1126 0.720977 5.369286
 1127 0.720977 5.365663
 1128 0.720977 5.362040
 1129 0.720977 5.358417
 1130 0.720977 5.354794
 1131 0.720977 5.351171
 1132 0.720977 5.347548
 1133 0.720977 5.343925
 1134 0.720977 5.340302
 1135 0.720977 5.336679
 1136 0.720977 5.333056
 1137 0.720977 5.329433
 1138 0.720977 5.325810
 1139 0.720977 5.322187
 1140 0.720977 5.318564
 1141 0.720977 5.314941
 1142 0.720977 5.311318
 1143 0.724600 5.307695
 1144 0.724600 5.304072
 1145 0.724600 5.300449
 1146 0.724600 5.296826
 1147 0.724600 5.293203
 1148 0.728223 5.289580
 1149 0.728223 5.285957
 1150 0.731846 5.282334
 1151 0.731846 5.278711
 1152 0.731846 5.275088
 1153 0.735469 5.271465
 1154 0.735469 5.267842
 1155 0.735469 5.264219
 1156 0.735469 5.260596
 1157 0.735469 5.256973
 1158 0.735469 5.253350
 1159 0.735469 5.249727
 1160 0.735469 5.246104
 1161 0.735469 5.242481
 1162 0.735469 5.238858
 1163 0.739092 5.235235
 1164 0.739092 5.231612
 1165 0.739092 5.227989
 1166 0.739092 5.224366
 1167 0.739092 5.220743
 1168 0.739092 5.217120
 1169 0.739092 5.213497
 1170 0.739092 5.209874
 1171 0.739092 5.206251
 1172 0.739092 5.202628
 1173 0.739092 5.199005
 1174 0.739092 5.195382
 1175 0.739092 5.191759
 1176 0.739092 5.188136
 1177 0.739092 5.184513
 1178 0.739092 5.180890
 1179 0.739092 5.177267
 1180 0.739092 5.173644
 1181 0.739092 5.170021
 1182 0.739092 5.166398
 1183 0.739092 5.162775
 1184 0.739092 5.159152
 1185 0.739092 5.155529
 1186 0.739092 5.151906
 1187 0.739092 5.148283
 1188 0.735469 5.144660
 1189 0.735469 5.141037
 1190 0.731846 5.137414
 1191 0.731846 5.133791
 1192 0.728223 5.130168
 1193 0.728223 5.126545
 1194 0.728223 5.122922
 1195 0.728223 5.119299
 1196 0.728223 5.115676
 1197 0.728223 5.112053
 1198 0.728223 5.108430
 1199 0.728223 5.104807
 1200 0.728223 5.101184
 1201 0.728223 5.097561
 1202 0.728223 5.093938
 1203 0.728223 5.090315
 1204 0.728223 5.086692
 1205 0.728223 5.083069
 1206 0.724600 5.079446
 1207 0.724600 5.075823
 1208 0.720977 5.072200
 1209 0.720977 5.068577
 1210 0.717354 5.064954
 1211 0.717354 5.061331
 1212 0.713731 5.057708
 1213 0.713731 5.054085
 1214 0.710108 5.050462
 1215 0.710108 5.046839
 1216 0.706485 5.043216
 1217 0.706485 5.039593
 1218 0.706485 5.035970
 1219 0.706485 5.032347
 1220 0.706485 5.028724
 1221 0.706485 5.025101
 1222 0.710108 5.021478
 1223 0.710108 5.017855
 1224 0.713731 5.014232
 1225 0.713731 5.010609
 1226 0.717354 5.006986
 1227 0.717354 5.003363
 1228 0.720977 4.999740
 1229 0.720977 4.996117
 1230 0.724600 4.992494
 1231 0.724600 4.988871
 1232 0.724600 4.985248
 1233 0.724600 4.981625
 1234 0.724600 4.978002
 1235 0.724600 4.974379
 1236 0.724600 4.970756
 1237 0.724600 4.967133
 1238 0.724600 4.963510
 1239 0.728223 4.959887
 1240 0.728223 4.956264
 1241 0.731846 4.952641
 1242 0.731846 4.949018
 1243 0.735469 4.945395
 1244 0.735469 4.941772
 1245 0.739092 4.938149
 1246 0.739092 4.934526
 1247 0.742715 4.930903
 1248 0.742715 4.927280
 1249 0.742715 4.923657
 1250 0.742715 4.920034
 1251 0.742715 4.916411
 1252 0.742715 4.912788
 1253 0.742715 4.909165
 1254 0.742715 4.905542
 1255 0.742715 4.901919
 1256 0.746338 4.898296
 1257 0.746338 4.894673
 1258 0.749961 4.891050
 1259 0.749961 4.887427
 1260 0.753584 4.883804
 1261 0.753584 4.880181
 1262 0.757207 4.876558
 1263 0.757207 4.872935
 1264 0.757207 4.869312
 1265 0.757207 4.865689
 1266 0.757207 4.862066
 1267 0.757207 4.858443
 1268 0.757207 4.854820
 1269 0.757207 4.851197
 1270 0.757207 4.847574
 1271 0.757207 4.843951
 1272 0.757207 4.840328
 1273 0.757207 4.836705
 1274 0.757207 4.833082
 1275 0.757207 4.829459
 1276 0.757207 4.825836
 1277 0.757207 4.822213
 1278 0.757207 4.818590
 1279 0.757207 4.814967
 1280 0.757207 4.811344
 1281 0.760830 4.807721
 1282 0.760830 4.804098
 1283 0.764453 4.800475
 1284 0.764453 4.796852
 1285 0.768076 4.793229
 1286 0.768076 4.789606
 1287 0.771699 4.785983
 1288 0.771699 4.782360
 1289 0.775322 4.778737
 1290 0.775322 4.775114
 1291 0.778945 4.771491
 1292 0.778945 4.767868
 1293 0.778945 4.764245
 1294 0.778945 4.760622
 1295 0.778945 4.756999
 1296 0.778945 4.753376
 1297 0.778945 4.749753
 1298 0.778945 4.746130
 1299 0.778945 4.742507
 1300 0.778945 4.738884
 1301 0.778945 4.735261
 1302 0.778945 4.731638
 1303 0.782568 4.728015
 1304 0.782568 4.724392
 1305 0.782568 4.720769
 1306 0.782568 4.717146
 1307 0.782568 4.713523
 1308 0.782568 4.709900
 1309 0.782568 4.706277
 1310 0.782568 4.702654
 1311 0.782568 4.699031
 1312 0.782568 4.695408
 1313 0.782568 4.691785
 1314 0.782568 4.688162
 1315 0.782568 4.684539
 1316 0.782568 4.680916
 1317 0.786191 4.677293
 1318 0.786191 4.673670
 1319 0.789814 4.670047
 1320 0.793437 4.666424
 1321 0.793437 4.662801
 1322 0.797060 4.659178
 1323 0.800683 4.655555
 1324 0.800683 4.651932
 1325 0.804306 4.648309
 1326 0.807929 4.644686
 1327 0.807929 4.641063
 1328 0.811552 4.637440
 1329 0.811552 4.633817
 1330 0.815175 4.630194
 1331 0.818798 4.626571
 1332 0.822421 4.622948
 1333 0.826044 4.619325
 1334 0.829667 4.615702
 1335 0.833290 4.612079
 1336 0.836913 4.608456
 1337 0.840536 4.604833
 1338 0.844159 4.601210
 1339 0.847782 4.597587
 1340 0.851405 4.593964
 1341 0.855028 4.590341
 1342 0.858651 4.586718
 1343 0.862274 4.583095
 1344 0.865897 4.579472
 1345 0.869520 4.575849
 1346 0.873143 4.575849
 1347 0.876766 4.572226
 1348 0.880389 4.572226
 1349 0.884012 4.568603
 1350 0.887635 4.568603
 1351 0.891258 4.564980
 1352 0.894881 4.564980
 1353 0.898504 4.561357
 1354 0.902127 4.561357
 1355 0.905750 4.557734
 1356 0.909373 4.557734
 1357 0.912996 4.554111
 1358 0.916619 4.554111
 1359 0.920242 4.550488
 1360 0.923865 4.546865
 1361 0.927488 4.543242
 1362 0.931111 4.539619
 1363 0.931111 4.535996
 1364 0.934734 4.532373
 1365 0.934734 4.528750
 1366 0.938357 4.525127
 1367 0.938357 4.521504
 1368 0.941980 4.517881
 1369 0.941980 4.514258
 1370 0.945603 4.510635
 1371 0.945603 4.507012
 1372 0.949226 4.503389
 1373 0.949226 4.499766
 1374 0.952849 4.496143
 1375 0.952849 4.492520
 1376 0.952849 4.488897
 1377 0.952849 4.485274
 1378 0.952849 4.481651
 1379 0.952849 4.478028
 1380 0.952849 4.474405
 1381 0.956472 4.470782
 1382 0.956472 4.467159
 1383 0.960095 4.463536
 1384 0.960095 4.459913
 1385 0.963718 4.456290
 1386 0.967341 4.452667
 1387 0.970964 4.449044
 1388 0.974587 4.445421
 1389 0.978210 4.441798
 1390 0.981833 4.438175
 1391 0.981833 4.434552
 1392 0.985456 4.430929
 1393 0.989079 4.427306
 1394 0.989079 4.423683
 1395 0.992702 4.420060
 1396 0.992702 4.416437
 1397 0.996325 4.412814
 1398 0.999948 4.409191
 1399 1.003571 4.405568
 1400 1.007194 4.401945
 1401 1.010817 4.398322
 1402 1.014440 4.394699
 1403 1.014440 4.391076
 1404 1.018063 4.387453
 1405 1.018063 4.383830
 1406 1.021686 4.380207
 1407 1.021686 4.376584
 1408 1.025309 4.372961
 1409 1.025309 4.369338
 1410 1.028932 4.365715
 1411 1.032555 4.362092
 1412 1.036178 4.362092
 1413 1.039801 4.358469
 1414 1.043424 4.358469
 1415 1.047047 4.354846
 1416 1.050670 4.351223
 1417 1.054293 4.347600
 1418 1.057916 4.343977
 1419 1.061539 4.340354
 1420 1.065162 4.336731
 1421 1.065162 4.333108
 1422 1.068785 4.329485
 1423 1.068785 4.325862
 1424 1.072408 4.322239
 1425 1.072408 4.318616
 1426 1.076031 4.314993
 1427 1.076031 4.311370
 1428 1.079654 4.307747
 1429 1.079654 4.304124
 1430 1.083277 4.300501
 1431 1.083277 4.296878
 1432 1.086900 4.293255
 1433 1.086900 4.289632
 1434 1.090523 4.286009
 1435 1.090523 4.282386
 1436 1.094146 4.278763
 1437 1.094146 4.275140
 1438 1.097769 4.271517
 1439 1.097769 4.267894
 1440 1.097769 4.264271
 1441 1.097769 4.260648
 1442 1.097769 4.257025
 1443 1.097769 4.253402
 1444 1.097769 4.249779
 1445 1.101392 4.246156
 1446 1.101392 4.242533
 1447 1.105015 4.238910
 1448 1.108638 4.235287
 1449 1.112261 4.231664
 1450 1.115884 4.228041
 1451 1.119507 4.224418
 1452 1.123130 4.224418
 1453 1.126753 4.220795
 1454 1.130376 4.220795
 1455 1.133999 4.217172
 1456 1.137622 4.217172
 1457 1.141245 4.213549
 1458 1.144868 4.209926
 1459 1.148491 4.206303
 1460 1.152114 4.202680
 1461 1.155737 4.199057
 1462 1.159360 4.195434
 1463 1.162983 4.191811
 1464 1.166606 4.188188
 1465 1.166606 4.184565
 1466 1.170229 4.184565
 1467 1.173852 4.180942
 1468 1.177475 4.180942
 1469 1.181098 4.177319
 1470 1.184721 4.177319
 1471 1.188344 4.173696
 1472 1.191967 4.170073
 1473 1.195590 4.166450
 1474 1.195590 4.162827
 1475 1.199213 4.159204
 1476 1.199213 4.155581
 1477 1.202836 4.151958
 1478 1.202836 4.148335
 1479 1.206459 4.144712
 1480 1.206459 4.141089
 1481 1.210082 4.137466
 1482 1.210082 4.133843
 1483 1.213705 4.130220
 1484 1.213705 4.126597
 1485 1.217328 4.122974
 1486 1.217328 4.119351
 1487 1.217328 4.115728
 1488 1.217328 4.112105
 1489 1.220951 4.108482
 1490 1.224574 4.104859
 1491 1.228197 4.101236
 1492 1.231820 4.097613
 1493 1.235443 4.093990
 1494 1.239066 4.090367
 1495 1.242689 4.086744
 1496 1.246312 4.083121
 1497 1.246312 4.079498
 1498 1.249935 4.075875
 1499 1.249935 4.072252
 1500 1.253558 4.068629
 1501 1.253558 4.065006
 1502 1.257181 4.061383
 1503 1.260804 4.057760
 1504 1.264427 4.054137
 1505 1.268050 4.050514
 1506 1.271673 4.046891
 1507 1.275296 4.043268
 1508 1.278919 4.039645
 1509 1.282542 4.036022
 1510 1.286165 4.032399
 1511 1.289788 4.032399
 1512 1.293411 4.028776
 1513 1.297034 4.025153
 1514 1.300657 4.021530
 1515 1.304280 4.017907
 1516 1.307903 4.014284
 1517 1.311526 4.010661
 1518 1.315149 4.007038
 1519 1.318772 4.003415
 1520 1.318772 3.999792
 1521 1.322395 3.996169
 1522 1.322395 3.992546
 1523 1.326018 3.988923
 1524 1.326018 3.985300
 1525 1.329641 3.981677
 1526 1.333264 3.978054
 1527 1.336887 3.974431
 1528 1.340510 3.970808
 1529 1.344133 3.967185
 1530 1.344133 3.963562
 1531 1.347756 3.959939
 1532 1.351379 3.959939
 1533 1.355002 3.956316
 1534 1.358625 3.956316
 1535 1.362248 3.952693
 1536 1.365871 3.952693
 1537 1.369494 3.949070
 1538 1.373117 3.949070
 1539 1.376740 3.945447
 1540 1.380363 3.945447
 1541 1.383986 3.941824
 1542 1.383986 3.938201
 1543 1.387609 3.934578
 1544 1.387609 3.930955
 1545 1.391232 3.927332
 1546 1.391232 3.923709
 1547 1.394855 3.920086
 1548 1.394855 3.916463
 1549 1.398478 3.912840
 1550 1.398478 3.909217
 1551 1.402101 3.905594
 1552 1.402101 3.901971
 1553 1.405724 3.898348
 1554 1.405724 3.894725
 1555 1.405724 3.891102
 1556 1.405724 3.887479
 1557 1.405724 3.883856
 1558 1.405724 3.880233
 1559 1.405724 3.876610
 1560 1.405724 3.872987
 1561 1.405724 3.869364
 1562 1.405724 3.865741
 1563 1.409347 3.862118
 1564 1.412970 3.858495
 1565 1.416593 3.854872
 1566 1.420216 3.851249
 1567 1.423839 3.847626
 1568 1.427462 3.844003
 1569 1.431085 3.840380
 1570 1.434708 3.840380
 1571 1.438331 3.836757
 1572 1.441954 3.833134
 1573 1.445577 3.829511
 1574 1.445577 3.825888
 1575 1.449200 3.822265
 1576 1.449200 3.818642
 1577 1.452823 3.815019
 1578 1.452823 3.811396
 1579 1.456446 3.807773
 1580 1.456446 3.804150
 1581 1.460069 3.800527
 1582 1.460069 3.796904
 1583 1.463692 3.793281
 1584 1.463692 3.789658
 1585 1.467315 3.786035
 1586 1.467315 3.782412
 1587 1.467315 3.778789
 1588 1.467315 3.775166
 1589 1.467315 3.771543
 1590 1.467315 3.767920
 1591 1.467315 3.764297
 1592 1.467315 3.760674
 1593 1.467315 3.757051
 1594 1.467315 3.753428
 1595 1.467315 3.749805
 1596 1.467315 3.746182
 1597 1.467315 3.742559
 1598 1.467315 3.738936
 1599 1.467315 3.735313
 1600 1.467315 3.731690
 1601 1.470938 3.728067
 1602 1.474561 3.724444
 1603 1.478184 3.720821
 1604 1.481807 3.717198
 1605 1.485430 3.713575
 1606 1.489053 3.709952
 1607 1.492676 3.706329
 1608 1.496299 3.706329
 1609 1.499922 3.706329
 1610 1.503545 3.706329
 1611 1.507168 3.702706
 1612 1.510791 3.702706
 1613 1.514414 3.699083
 1614 1.518037 3.699083
 1615 1.521660 3.695460
 1616 1.525283 3.695460
 1617 1.528906 3.691837
 1618 1.532529 3.691837
 1619 1.536152 3.688214
 1620 1.539775 3.688214
 1621 1.543398 3.684591
 1622 1.547021 3.684591
 1623 1.550644 3.680968
 1624 1.554267 3.677345
 1625 1.557890 3.673722
 1626 1.557890 3.670099
 1627 1.561513 3.666476
 1628 1.561513 3.662853
 1629 1.565136 3.659230
 1630 1.565136 3.655607
 1631 1.568759 3.651984
 1632 1.568759 3.648361
 1633 1.572382 3.644738
 1634 1.572382 3.641115
 1635 1.576005 3.641115
 1636 1.579628 3.637492
 1637 1.583251 3.637492
 1638 1.586874 3.633869
 1639 1.590497 3.630246
 1640 1.594120 3.626623
 1641 1.594120 3.623000
 1642 1.597743 3.619377
 1643 1.597743 3.615754
 1644 1.601366 3.612131
 1645 1.601366 3.608508
 1646 1.604989 3.604885
 1647 1.604989 3.601262
 1648 1.608612 3.597639
 1649 1.608612 3.594016
 1650 1.612235 3.590393
 1651 1.612235 3.586770
 1652 1.615858 3.583147
 1653 1.615858 3.579524
 1654 1.615858 3.575901
 1655 1.615858 3.572278
 1656 1.615858 3.568655
 1657 1.615858 3.565032
 1658 1.615858 3.561409
 1659 1.615858 3.557786
 1660 1.615858 3.554163
 1661 1.615858 3.550540
 1662 1.615858 3.546917
 1663 1.615858 3.543294
 1664 1.615858 3.539671
 1665 1.615858 3.536048
 1666 1.615858 3.532425
 1667 1.615858 3.528802
 1668 1.619481 3.525179
 1669 1.619481 3.521556
 1670 1.623104 3.517933
 1671 1.626727 3.514310
 1672 1.630350 3.510687
 1673 1.633973 3.507064
 1674 1.637596 3.503441
 1675 1.641219 3.499818
 1676 1.644842 3.499818
 1677 1.648465 3.496195
 1678 1.652088 3.492572
 1679 1.655711 3.492572
 1680 1.659334 3.488949
 1681 1.662957 3.488949
 1682 1.666580 3.485326
 1683 1.670203 3.485326
 1684 1.673826 3.481703
 1685 1.677449 3.481703
 1686 1.681072 3.478080
 1687 1.684695 3.474457
 1688 1.688318 3.470834
 1689 1.691941 3.467211
 1690 1.695564 3.463588
 1691 1.699187 3.459965
 1692 1.699187 3.456342
 1693 1.702810 3.452719
 1694 1.702810 3.449096
 1695 1.706433 3.445473
 1696 1.706433 3.441850
 1697 1.710056 3.438227
 1698 1.710056 3.434604
 1699 1.713679 3.430981
 1700 1.717302 3.427358
 1701 1.717302 3.423735
 1702 1.720925 3.420112
 1703 1.724548 3.416489
 1704 1.728171 3.412866
 1705 1.731794 3.409243
 1706 1.735417 3.405620
 1707 1.739040 3.401997
 1708 1.742663 3.398374
 1709 1.746286 3.394751
 1710 1.746286 3.391128
 1711 1.749909 3.387505
 1712 1.749909 3.383882
 1713 1.753532 3.380259
 1714 1.753532 3.376636
 1715 1.757155 3.373013
 1716 1.757155 3.369390
 1717 1.760778 3.365767
 1718 1.760778 3.362144
 1719 1.764401 3.358521
 1720 1.764401 3.354898
 1721 1.768024 3.351275
 1722 1.768024 3.347652
 1723 1.771647 3.344029
 1724 1.771647 3.340406
 1725 1.771647 3.336783
 1726 1.771647 3.333160
 1727 1.771647 3.329537
 1728 1.775270 3.325914
 1729 1.778893 3.322291
 1730 1.782516 3.318668
 1731 1.786139 3.315045
 1732 1.789762 3.311422
 1733 1.789762 3.307799
 1734 1.793385 3.304176
 1735 1.797008 3.300553
 1736 1.800631 3.296930
 1737 1.804254 3.293307
 1738 1.807877 3.289684
 1739 1.811500 3.286061
 1740 1.815123 3.282438
 1741 1.818746 3.278815
 1742 1.822369 3.275192
 1743 1.825992 3.271569
 1744 1.829615 3.267946
 1745 1.833238 3.264323
 1746 1.836861 3.260700
 1747 1.840484 3.257077
 1748 1.844107 3.253454
 1749 1.847730 3.249831
 1750 1.847730 3.246208
 1751 1.851353 3.242585
 1752 1.851353 3.238962
 1753 1.854976 3.235339
 1754 1.854976 3.231716
 1755 1.858599 3.228093
 1756 1.858599 3.224470
 1757 1.862222 3.220847
 1758 1.862222 3.217224
 1759 1.865845 3.213601
 1760 1.865845 3.209978
 1761 1.869468 3.206355
 1762 1.869468 3.202732
 1763 1.869468 3.199109
 1764 1.869468 3.195486
 1765 1.873091 3.191863
 1766 1.873091 3.188240
 1767 1.876714 3.184617
 1768 1.880337 3.180994
 1769 1.883960 3.177371
 1770 1.887583 3.173748
 1771 1.891206 3.173748
 1772 1.894829 3.170125
 1773 1.898452 3.170125
 1774 1.902075 3.166502
 1775 1.905698 3.166502
 1776 1.909321 3.162879
 1777 1.912944 3.159256
 1778 1.916567 3.155633
 1779 1.920190 3.152010
 1780 1.920190 3.148387
 1781 1.923813 3.144764
 1782 1.923813 3.141141
 1783 1.927436 3.137518
 1784 1.927436 3.133895
 1785 1.931059 3.130272
 1786 1.931059 3.126649
 1787 1.934682 3.123026
 1788 1.934682 3.119403
 1789 1.938305 3.115780
 1790 1.938305 3.112157
 1791 1.941928 3.108534
 1792 1.941928 3.104911
 1793 1.945551 3.104911
 1794 1.949174 3.101288
 1795 1.952797 3.101288
 1796 1.956420 3.097665
 1797 1.960043 3.097665
 1798 1.963666 3.094042
 1799 1.967289 3.090419
 1800 1.970912 3.090419
 1801 1.974535 3.086796
 1802 1.978158 3.083173
 1803 1.981781 3.079550
 1804 1.981781 3.075927
 1805 1.985404 3.072304
 1806 1.985404 3.068681
 1807 1.989027 3.065058
 1808 1.989027 3.061435
 1809 1.992650 3.057812
 1810 1.992650 3.054189
 1811 1.996273 3.050566
 1812 1.996273 3.046943
 1813 1.999896 3.043320
 1814 1.999896 3.039697
 1815 2.003519 3.036074
 1816 2.003519 3.032451
 1817 2.003519 3.028828
 1818 2.007142 3.025205
 1819 2.010765 3.021582
 1820 2.014388 3.017959
 1821 2.018011 3.014336
 1822 2.021634 3.010713
 1823 2.025257 3.007090
 1824 2.028880 3.003467
 1825 2.032503 2.999844
 1826 2.036126 2.996221
 1827 2.036126 2.992598
 1828 2.039749 2.988975
 1829 2.039749 2.985352
 1830 2.043372 2.981729
 1831 2.043372 2.978106
 1832 2.046995 2.974483
 1833 2.046995 2.970860
 1834 2.050618 2.967237
 1835 2.050618 2.963614
 1836 2.054241 2.959991
 1837 2.054241 2.956368
 1838 2.057864 2.952745
 1839 2.057864 2.949122
 1840 2.061487 2.945499
 1841 2.061487 2.941876
 1842 2.065110 2.938253
 1843 2.065110 2.934630
 1844 2.065110 2.931007
 1845 2.065110 2.927384
 1846 2.065110 2.923761
 1847 2.068733 2.920138
 1848 2.068733 2.916515
 1849 2.068733 2.912892
 1850 2.068733 2.909269
 1851 2.068733 2.905646
 1852 2.068733 2.902023
 1853 2.068733 2.898400
 1854 2.072356 2.894777
 1855 2.072356 2.891154
 1856 2.072356 2.887531
 1857 2.075979 2.883908
 1858 2.079602 2.880285
 1859 2.083225 2.876662
 1860 2.086848 2.873039
 1861 2.090471 2.869416
 1862 2.094094 2.865793
 1863 2.094094 2.862170
 1864 2.097717 2.858547
 1865 2.101340 2.854924
 1866 2.101340 2.851301
 1867 2.104963 2.847678
 1868 2.108586 2.844055
 1869 2.108586 2.840432
 1870 2.112209 2.836809
 1871 2.115832 2.833186
 1872 2.119455 2.829563
 1873 2.123078 2.825940
 1874 2.126701 2.822317
 1875 2.126701 2.818694
 1876 2.130324 2.815071
 1877 2.133947 2.811448
 1878 2.133947 2.807825
 1879 2.137570 2.804202
 1880 2.141193 2.800579
 1881 2.144816 2.796956
 1882 2.148439 2.793333
 1883 2.152062 2.789710
 1884 2.155685 2.786087
 1885 2.159308 2.782464
 1886 2.162931 2.778841
 1887 2.166554 2.775218
 1888 2.170177 2.771595
 1889 2.173800 2.767972
 1890 2.173800 2.764349
 1891 2.177423 2.760726
 1892 2.181046 2.757103
 1893 2.184669 2.753480
 1894 2.188292 2.749857
 1895 2.191915 2.746234
 1896 2.195538 2.746234
 1897 2.199161 2.742611
 1898 2.202784 2.742611
 1899 2.206407 2.738988
 1900 2.210030 2.735365
 1901 2.213653 2.731742
 1902 2.217276 2.728119
 1903 2.217276 2.724496
 1904 2.220899 2.720873
 1905 2.220899 2.717250
 1906 2.224522 2.713627
 1907 2.224522 2.710004
 1908 2.228145 2.706381
 1909 2.228145 2.702758
 1910 2.231768 2.699135
 1911 2.231768 2.695512
 1912 2.235391 2.691889
 1913 2.235391 2.688266
 1914 2.239014 2.684643
 1915 2.239014 2.681020
 1916 2.242637 2.677397
 1917 2.242637 2.673774
 1918 2.246260 2.670151
 1919 2.246260 2.666528
 1920 2.249883 2.662905
 1921 2.249883 2.659282
 1922 2.253506 2.655659
 1923 2.257129 2.652036
 1924 2.260752 2.648413
 1925 2.260752 2.644790
 1926 2.264375 2.644790
 1927 2.267998 2.641167
 1928 2.271621 2.637544
 1929 2.275244 2.637544
 1930 2.278867 2.633921
 1931 2.282490 2.633921
 1932 2.286113 2.630298
 1933 2.289736 2.626675
 1934 2.293359 2.623052
 1935 2.296982 2.619429
 1936 2.300605 2.615806
 1937 2.304228 2.612183
 1938 2.304228 2.608560
 1939 2.307851 2.604937
 1940 2.307851 2.601314
 1941 2.311474 2.597691
 1942 2.311474 2.594068
 1943 2.315097 2.590445
 1944 2.315097 2.586822
 1945 2.318720 2.583199
 1946 2.322343 2.579576
 1947 2.325966 2.575953
 1948 2.329589 2.572330
 1949 2.333212 2.568707
 1950 2.333212 2.565084
 1951 2.336835 2.561461
 1952 2.336835 2.557838
 1953 2.340458 2.554215
 1954 2.340458 2.550592
 1955 2.344081 2.546969
 1956 2.344081 2.543346
 1957 2.347704 2.539723
 1958 2.347704 2.536100
 1959 2.351327 2.532477
 1960 2.351327 2.528854
 1961 2.354950 2.525231
 1962 2.358573 2.521608
 1963 2.358573 2.517985
 1964 2.362196 2.514362
 1965 2.362196 2.510739
 1966 2.365819 2.507116
 1967 2.365819 2.503493
 1968 2.369442 2.499870
 1969 2.369442 2.496247
 1970 2.373065 2.492624
 1971 2.376688 2.492624
 1972 2.380311 2.489001
 1973 2.383934 2.489001
 1974 2.387557 2.485378
 1975 2.391180 2.485378
 1976 2.394803 2.481755
 1977 2.398426 2.478132
 1978 2.402049 2.474509
 1979 2.405672 2.470886
 1980 2.405672 2.467263
 1981 2.409295 2.463640
 1982 2.409295 2.460017
 1983 2.412918 2.456394
 1984 2.412918 2.452771
 1985 2.416541 2.449148
 1986 2.416541 2.445525
 1987 2.420164 2.441902
 1988 2.420164 2.438279
 1989 2.423787 2.434656
 1990 2.423787 2.431033
 1991 2.427410 2.427410
 1992 2.427410 2.423787
 1993 2.427410 2.420164
 1994 2.431033 2.416541
 1995 2.434656 2.412918
 1996 2.438279 2.409295
 1997 2.441902 2.405672
 1998 2.445525 2.402049
 1999 2.445525 2.398426
 2000 2.449148 2.398426
 2001 2.452771 2.394803
 2002 2.456394 2.391180
 2003 2.460017 2.387557
 2004 2.463640 2.387557
 2005 2.467263 2.383934
 2006 2.470886 2.383934
 2007 2.474509 2.380311
 2008 2.478132 2.376688
 2009 2.481755 2.373065
 2010 2.485378 2.369442
 2011 2.489001 2.365819
 2012 2.492624 2.362196
 2013 2.492624 2.358573
 2014 2.496247 2.354950
 2015 2.496247 2.351327
 2016 2.499870 2.347704
 2017 2.499870 2.344081
 2018 2.503493 2.340458
 2019 2.503493 2.336835
 2020 2.507116 2.336835
 2021 2.510739 2.336835
 2022 2.514362 2.336835
 2023 2.517985 2.336835
 2024 2.521608 2.336835
 2025 2.525231 2.333212
 2026 2.528854 2.333212
 2027 2.532477 2.329589
 2028 2.536100 2.329589
 2029 2.539723 2.325966
 2030 2.543346 2.325966
 2031 2.546969 2.322343
 2032 2.550592 2.322343
 2033 2.554215 2.318720
 2034 2.557838 2.318720
 2035 2.561461 2.315097
 2036 2.565084 2.315097
 2037 2.568707 2.311474
 2038 2.568707 2.307851
 2039 2.572330 2.304228
 2040 2.572330 2.300605
 2041 2.575953 2.296982
 2042 2.575953 2.293359
 2043 2.579576 2.289736
 2044 2.579576 2.286113
 2045 2.583199 2.282490
 2046 2.583199 2.278867
 2047 2.586822 2.275244
 2048 2.586822 2.271621
 2049 2.590445 2.267998
 2050 2.590445 2.264375
 2051 2.590445 2.260752
 2052 2.590445 2.257129
 2053 2.590445 2.253506
 2054 2.594068 2.249883
 2055 2.597691 2.246260
 2056 2.601314 2.242637
 2057 2.604937 2.242637
 2058 2.608560 2.239014
 2059 2.612183 2.235391
 2060 2.615806 2.231768
 2061 2.619429 2.231768
 2062 2.623052 2.228145
 2063 2.626675 2.224522
 2064 2.630298 2.220899
 2065 2.630298 2.217276
 2066 2.633921 2.213653
 2067 2.633921 2.210030
 2068 2.637544 2.206407
 2069 2.637544 2.202784
 2070 2.641167 2.199161
 2071 2.641167 2.195538
 2072 2.644790 2.191915
 2073 2.644790 2.188292
 2074 2.648413 2.184669
 2075 2.648413 2.181046
 2076 2.652036 2.177423
 2077 2.652036 2.173800
 2078 2.652036 2.170177
 2079 2.652036 2.166554
 2080 2.652036 2.162931
 2081 2.652036 2.159308
 2082 2.652036 2.155685
 2083 2.652036 2.152062
 2084 2.652036 2.148439
 2085 2.652036 2.144816
 2086 2.652036 2.141193
 2087 2.652036 2.137570
 2088 2.652036 2.133947
 2089 2.652036 2.130324
 2090 2.655659 2.126701
 2091 2.659282 2.123078
 2092 2.659282 2.119455
 2093 2.662905 2.115832
 2094 2.666528 2.112209
 2095 2.670151 2.108586
 2096 2.673774 2.104963
 2097 2.677397 2.101340
 2098 2.681020 2.097717
 2099 2.684643 2.094094
 2100 2.688266 2.090471
 2101 2.688266 2.086848
 2102 2.691889 2.083225
 2103 2.691889 2.079602
 2104 2.695512 2.075979
 2105 2.695512 2.072356
 2106 2.699135 2.068733
 2107 2.699135 2.065110
 2108 2.702758 2.061487
 2109 2.702758 2.057864
 2110 2.706381 2.054241
 2111 2.706381 2.050618
 2112 2.710004 2.046995
 2113 2.710004 2.043372
 2114 2.710004 2.039749
 2115 2.710004 2.036126
 2116 2.710004 2.032503
 2117 2.710004 2.028880
 2118 2.710004 2.025257
 2119 2.710004 2.021634
 2120 2.713627 2.018011
 2121 2.713627 2.014388
 2122 2.717250 2.010765
 2123 2.720873 2.007142
 2124 2.724496 2.003519
 2125 2.728119 1.999896
 2126 2.731742 1.996273
 2127 2.735365 1.992650
 2128 2.738988 1.992650
 2129 2.742611 1.989027
 2130 2.746234 1.989027
 2131 2.749857 1.985404
 2132 2.753480 1.981781
 2133 2.757103 1.978158
 2134 2.760726 1.974535
 2135 2.764349 1.970912
 2136 2.767972 1.967289
 2137 2.771595 1.963666
 2138 2.771595 1.960043
 2139 2.775218 1.956420
 2140 2.775218 1.952797
 2141 2.778841 1.949174
 2142 2.778841 1.945551
 2143 2.782464 1.941928
 2144 2.782464 1.938305
 2145 2.786087 1.934682
 2146 2.786087 1.931059
 2147 2.789710 1.927436
 2148 2.789710 1.923813
 2149 2.793333 1.920190
 2150 2.793333 1.916567
 2151 2.796956 1.912944
 2152 2.800579 1.909321
 2153 2.800579 1.905698
 2154 2.804202 1.902075
 2155 2.807825 1.898452
 2156 2.811448 1.894829
 2157 2.815071 1.891206
 2158 2.818694 1.887583
 2159 2.822317 1.883960
 2160 2.825940 1.880337
 2161 2.825940 1.876714
 2162 2.829563 1.873091
 2163 2.829563 1.869468
 2164 2.833186 1.865845
 2165 2.833186 1.862222
 2166 2.836809 1.858599
 2167 2.836809 1.854976
 2168 2.840432 1.851353
 2169 2.844055 1.847730
 2170 2.847678 1.844107
 2171 2.851301 1.840484
 2172 2.854924 1.836861
 2173 2.858547 1.833238
 2174 2.862170 1.829615
 2175 2.865793 1.829615
 2176 2.869416 1.825992
 2177 2.873039 1.825992
 2178 2.876662 1.822369
 2179 2.880285 1.822369
 2180 2.883908 1.818746
 2181 2.887531 1.818746
 2182 2.891154 1.815123
 2183 2.894777 1.815123
 2184 2.898400 1.811500
 2185 2.902023 1.811500
 2186 2.905646 1.807877
 2187 2.909269 1.804254
 2188 2.909269 1.800631
 2189 2.912892 1.797008
 2190 2.912892 1.793385
 2191 2.916515 1.789762
 2192 2.916515 1.786139
 2193 2.920138 1.782516
 2194 2.920138 1.778893
 2195 2.923761 1.775270
 2196 2.923761 1.771647
 2197 2.927384 1.768024
 2198 2.927384 1.764401
 2199 2.931007 1.760778
 2200 2.931007 1.757155
 2201 2.931007 1.753532
 2202 2.934630 1.749909
 2203 2.938253 1.746286
 2204 2.941876 1.746286
 2205 2.945499 1.742663
 2206 2.949122 1.739040
 2207 2.952745 1.735417
 2208 2.956368 1.731794
 2209 2.956368 1.728171
 2210 2.959991 1.724548
 2211 2.959991 1.720925
 2212 2.963614 1.717302
 2213 2.963614 1.713679
 2214 2.967237 1.710056
 2215 2.967237 1.706433
 2216 2.970860 1.702810
 2217 2.970860 1.699187
 2218 2.974483 1.695564
 2219 2.974483 1.691941
 2220 2.978106 1.688318
 2221 2.981729 1.684695
 2222 2.985352 1.681072
 2223 2.985352 1.677449
 2224 2.988975 1.673826
 2225 2.988975 1.670203
 2226 2.992598 1.666580
 2227 2.992598 1.662957
 2228 2.996221 1.659334
 2229 2.996221 1.655711
 2230 2.999844 1.652088
 2231 2.999844 1.648465
 2232 3.003467 1.644842
 2233 3.007090 1.641219
 2234 3.010713 1.637596
 2235 3.014336 1.633973
 2236 3.017959 1.630350
 2237 3.021582 1.626727
 2238 3.025205 1.623104
 2239 3.028828 1.619481
 2240 3.028828 1.615858
 2241 3.032451 1.612235
 2242 3.036074 1.608612
 2243 3.036074 1.604989
 2244 3.039697 1.601366
 2245 3.043320 1.597743
 2246 3.046943 1.594120
 2247 3.050566 1.590497
 2248 3.054189 1.590497
 2249 3.057812 1.586874
 2250 3.061435 1.583251
 2251 3.065058 1.579628
 2252 3.068681 1.576005
 2253 3.072304 1.572382
 2254 3.075927 1.568759
 2255 3.079550 1.565136
 2256 3.079550 1.561513
 2257 3.083173 1.557890
 2258 3.086796 1.557890
 2259 3.090419 1.554267
 2260 3.094042 1.554267
 2261 3.097665 1.550644
 2262 3.101288 1.550644
 2263 3.104911 1.547021
 2264 3.108534 1.547021
 2265 3.112157 1.543398
 2266 3.115780 1.539775
 2267 3.119403 1.536152
 2268 3.123026 1.532529
 2269 3.123026 1.528906
 2270 3.126649 1.525283
 2271 3.126649 1.521660
 2272 3.130272 1.518037
 2273 3.130272 1.514414
 2274 3.133895 1.510791
 2275 3.133895 1.507168
 2276 3.137518 1.503545
 2277 3.137518 1.499922
 2278 3.141141 1.496299
 2279 3.141141 1.492676
 2280 3.144764 1.489053
 2281 3.144764 1.485430
 2282 3.144764 1.481807
 2283 3.144764 1.478184
 2284 3.144764 1.474561
 2285 3.144764 1.470938
 2286 3.144764 1.467315
 2287 3.144764 1.463692
 2288 3.144764 1.460069
 2289 3.148387 1.456446
 2290 3.152010 1.452823
 2291 3.152010 1.449200
 2292 3.155633 1.445577
 2293 3.159256 1.441954
 2294 3.162879 1.438331
 2295 3.166502 1.434708
 2296 3.170125 1.431085
 2297 3.173748 1.427462
 2298 3.177371 1.423839
 2299 3.180994 1.420216
 2300 3.180994 1.416593
 2301 3.184617 1.412970
 2302 3.184617 1.409347
 2303 3.188240 1.405724
 2304 3.188240 1.402101
 2305 3.191863 1.398478
 2306 3.191863 1.394855
 2307 3.195486 1.391232
 2308 3.195486 1.387609
 2309 3.199109 1.383986
 2310 3.199109 1.380363
 2311 3.202732 1.376740
 2312 3.202732 1.373117
 2313 3.202732 1.369494
 2314 3.206355 1.365871
 2315 3.206355 1.362248
 2316 3.206355 1.358625
 2317 3.209978 1.355002
 2318 3.213601 1.351379
 2319 3.213601 1.347756
 2320 3.217224 1.344133
 2321 3.220847 1.340510
 2322 3.224470 1.336887
 2323 3.228093 1.333264
 2324 3.231716 1.329641
 2325 3.235339 1.326018
 2326 3.238962 1.326018
 2327 3.242585 1.322395
 2328 3.246208 1.318772
 2329 3.249831 1.315149
 2330 3.253454 1.311526
 2331 3.257077 1.307903
 2332 3.260700 1.304280
 2333 3.264323 1.300657
 2334 3.267946 1.297034
 2335 3.271569 1.293411
 2336 3.275192 1.289788
 2337 3.278815 1.286165
 2338 3.282438 1.282542
 2339 3.286061 1.278919
 2340 3.289684 1.278919
 2341 3.293307 1.278919
 2342 3.296930 1.278919
 2343 3.300553 1.278919
 2344 3.304176 1.278919
 2345 3.307799 1.278919
 2346 3.311422 1.275296
 2347 3.315045 1.275296
 2348 3.318668 1.271673
 2349 3.322291 1.271673
 2350 3.325914 1.268050
 2351 3.329537 1.268050
 2352 3.333160 1.264427
 2353 3.336783 1.264427
 2354 3.340406 1.260804
 2355 3.344029 1.260804
 2356 3.347652 1.257181
 2357 3.351275 1.257181
 2358 3.354898 1.253558
 2359 3.354898 1.249935
 2360 3.358521 1.246312
 2361 3.358521 1.242689
 2362 3.362144 1.239066
 2363 3.362144 1.235443
 2364 3.365767 1.231820
 2365 3.365767 1.228197
 2366 3.369390 1.224574
 2367 3.369390 1.220951
 2368 3.373013 1.217328
 2369 3.373013 1.213705
 2370 3.376636 1.210082
 2371 3.376636 1.206459
 2372 3.376636 1.202836
 2373 3.376636 1.199213
 2374 3.376636 1.195590
 2375 3.376636 1.191967
 2376 3.376636 1.188344
 2377 3.376636 1.184721
 2378 3.376636 1.181098
 2379 3.376636 1.177475
 2380 3.376636 1.173852
 2381 3.376636 1.170229
 2382 3.376636 1.166606
 2383 3.376636 1.162983
 2384 3.376636 1.159360
 2385 3.376636 1.155737
 2386 3.376636 1.152114
 2387 3.376636 1.148491
 2388 3.376636 1.144868
 2389 3.376636 1.141245
 2390 3.376636 1.137622
 2391 3.376636 1.133999
 2392 3.376636 1.130376
 2393 3.376636 1.126753
 2394 3.376636 1.123130
 2395 3.376636 1.119507
 2396 3.376636 1.115884
 2397 3.376636 1.112261
 2398 3.380259 1.108638
 2399 3.380259 1.105015
 2400 3.383882 1.101392
 2401 3.383882 1.097769
 2402 3.383882 1.094146
 2403 3.387505 1.090523
 2404 3.387505 1.086900
 2405 3.387505 1.083277
 2406 3.387505 1.079654
 2407 3.387505 1.076031
 2408 3.387505 1.072408
 2409 3.391128 1.068785
 2410 3.391128 1.065162
 2411 3.394751 1.061539
 2412 3.394751 1.057916
 2413 3.398374 1.054293
 2414 3.398374 1.050670
 2415 3.401997 1.047047
 2416 3.401997 1.043424
 2417 3.405620 1.039801
 2418 3.405620 1.036178
 2419 3.409243 1.032555
 2420 3.409243 1.028932
 2421 3.412866 1.025309
 2422 3.416489 1.021686
 2423 3.420112 1.018063
 2424 3.423735 1.014440
 2425 3.427358 1.010817
 2426 3.430981 1.007194
 2427 3.434604 1.003571
 2428 3.438227 0.999948
 2429 3.441850 0.996325
 2430 3.445473 0.996325
 2431 3.449096 0.992702
 2432 3.452719 0.992702
 2433 3.456342 0.992702
 2434 3.459965 0.992702
 2435 3.463588 0.992702
 2436 3.467211 0.992702
 2437 3.470834 0.992702
 2438 3.474457 0.992702
 2439 3.478080 0.992702
 2440 3.481703 0.992702
 2441 3.485326 0.992702
 2442 3.488949 0.992702
 2443 3.492572 0.992702
 2444 3.496195 0.992702
 2445 3.499818 0.992702
 2446 3.503441 0.992702
 2447 3.507064 0.992702
 2448 3.510687 0.992702
 2449 3.514310 0.992702
 2450 3.517933 0.992702
 2451 3.521556 0.992702
 2452 3.525179 0.992702
 2453 3.528802 0.992702
 2454 3.532425 0.992702
 2455 3.536048 0.992702
 2456 3.539671 0.992702
 2457 3.543294 0.992702
 2458 3.546917 0.992702
 2459 3.550540 0.992702
 2460 3.554163 0.992702
 2461 3.557786 0.992702
 2462 3.561409 0.992702
 2463 3.565032 0.989079
 2464 3.568655 0.989079
 2465 3.572278 0.985456
 2466 3.575901 0.985456
 2467 3.579524 0.981833
 2468 3.583147 0.981833
 2469 3.586770 0.978210
 2470 3.590393 0.978210
 2471 3.594016 0.978210
 2472 3.597639 0.978210
 2473 3.601262 0.978210
 2474 3.604885 0.978210
 2475 3.608508 0.978210
 2476 3.612131 0.978210
 2477 3.615754 0.978210
 2478 3.619377 0.978210
 2479 3.623000 0.978210
 2480 3.626623 0.978210
 2481 3.630246 0.978210
 2482 3.633869 0.974587
 2483 3.637492 0.974587
 2484 3.641115 0.970964
 2485 3.644738 0.970964
 2486 3.648361 0.967341
 2487 3.651984 0.967341
 2488 3.655607 0.963718
 2489 3.659230 0.963718
 2490 3.662853 0.960095
 2491 3.666476 0.960095
 2492 3.670099 0.956472
 2493 3.673722 0.956472
 2494 3.677345 0.956472
 2495 3.680968 0.956472
 2496 3.684591 0.956472
 2497 3.688214 0.956472
 2498 3.691837 0.956472
 2499 3.695460 0.956472
 2500 3.699083 0.956472
 2501 3.702706 0.956472
 2502 3.706329 0.956472
 2503 3.709952 0.956472
 2504 3.713575 0.956472
 2505 3.717198 0.956472
 2506 3.720821 0.956472
 2507 3.724444 0.956472
 2508 3.728067 0.956472
 2509 3.731690 0.956472
 2510 3.735313 0.956472
 2511 3.738936 0.956472
 2512 3.742559 0.956472
 2513 3.746182 0.956472
 2514 3.749805 0.956472
 2515 3.753428 0.960095
 2516 3.757051 0.960095
 2517 3.760674 0.960095
 2518 3.764297 0.960095
 2519 3.767920 0.960095
 2520 3.771543 0.960095
 2521 3.775166 0.960095
 2522 3.778789 0.960095
 2523 3.782412 0.960095
 2524 3.786035 0.960095
 2525 3.789658 0.960095
 2526 3.793281 0.960095
 2527 3.796904 0.960095
 2528 3.800527 0.960095
 2529 3.804150 0.960095
 2530 3.807773 0.960095
 2531 3.811396 0.960095
 2532 3.815019 0.960095
 2533 3.818642 0.960095
 2534 3.822265 0.960095
 2535 3.825888 0.960095
 2536 3.829511 0.960095
 2537 3.833134 0.960095
 2538 3.836757 0.960095
 2539 3.840380 0.960095
 2540 3.844003 0.960095
 2541 3.847626 0.960095
 2542 3.851249 0.960095
 2543 3.854872 0.960095
 2544 3.858495 0.960095
 2545 3.862118 0.960095
 2546 3.865741 0.960095
 2547 3.869364 0.960095
 2548 3.872987 0.960095
 2549 3.876610 0.960095
 2550 3.880233 0.960095
 2551 3.883856 0.960095
 2552 3.887479 0.960095
 2553 3.891102 0.960095
 2554 3.894725 0.960095
 2555 3.898348 0.960095
 2556 3.901971 0.960095
 2557 3.905594 0.960095
 2558 3.909217 0.960095
 2559 3.912840 0.960095
 2560 3.916463 0.960095
 2561 3.920086 0.960095
 2562 3.923709 0.956472
 2563 3.927332 0.956472
 2564 3.930955 0.952849
 2565 3.934578 0.952849
 2566 3.938201 0.949226
 2567 3.941824 0.949226
 2568 3.945447 0.945603
 2569 3.949070 0.945603
 2570 3.952693 0.941980
 2571 3.956316 0.941980
 2572 3.959939 0.938357
 2573 3.963562 0.938357
 2574 3.967185 0.934734
 2575 3.970808 0.934734
 2576 3.974431 0.931111
 2577 3.978054 0.931111
 2578 3.981677 0.927488
 2579 3.985300 0.927488
 2580 3.988923 0.927488
 2581 3.992546 0.927488
 2582 3.996169 0.927488
 2583 3.999792 0.927488
 2584 4.003415 0.927488
 2585 4.007038 0.927488
 2586 4.010661 0.927488
 2587 4.014284 0.927488
 2588 4.017907 0.927488
 2589 4.021530 0.927488
 2590 4.025153 0.927488
 2591 4.028776 0.927488
 2592 4.032399 0.927488
 2593 4.036022 0.927488
 2594 4.039645 0.927488
 2595 4.043268 0.927488
 2596 4.046891 0.927488
 2597 4.050514 0.927488
 2598 4.054137 0.927488
 2599 4.057760 0.927488
 2600 4.061383 0.927488
 2601 4.065006 0.927488
 2602 4.068629 0.927488
 2603 4.072252 0.927488
 2604 4.075875 0.927488
 2605 4.079498 0.927488
 2606 4.083121 0.927488
 2607 4.086744 0.927488
 2608 4.090367 0.927488
 2609 4.093990 0.923865
 2610 4.097613 0.923865
 2611 4.101236 0.920242
 2612 4.104859 0.920242
 2613 4.108482 0.916619
 2614 4.112105 0.916619
 2615 4.115728 0.912996
 2616 4.119351 0.912996
 2617 4.122974 0.909373
 2618 4.126597 0.909373
 2619 4.130220 0.905750
 2620 4.133843 0.905750
 2621 4.137466 0.905750
 2622 4.141089 0.905750
 2623 4.144712 0.905750
 2624 4.148335 0.905750
 2625 4.151958 0.905750
 2626 4.155581 0.905750
 2627 4.159204 0.905750
 2628 4.162827 0.905750
 2629 4.166450 0.905750
 2630 4.170073 0.905750
 2631 4.173696 0.905750
 2632 4.177319 0.905750
 2633 4.180942 0.905750
 2634 4.184565 0.902127
 2635 4.188188 0.902127
 2636 4.191811 0.898504
 2637 4.195434 0.898504
 2638 4.199057 0.894881
 2639 4.202680 0.894881
 2640 4.206303 0.891258
 2641 4.209926 0.891258
 2642 4.213549 0.887635
 2643 4.217172 0.887635
 2644 4.220795 0.884012
 2645 4.224418 0.887635
 2646 4.228041 0.887635
 2647 4.231664 0.891258
 2648 4.235287 0.891258
 2649 4.238910 0.894881
 2650 4.242533 0.894881
 2651 4.246156 0.898504
 2652 4.249779 0.898504
 2653 4.253402 0.902127
 2654 4.257025 0.902127
 2655 4.260648 0.905750
 2656 4.264271 0.905750
 2657 4.267894 0.905750
 2658 4.271517 0.905750
 2659 4.275140 0.905750
 2660 4.278763 0.905750
 2661 4.282386 0.905750
 2662 4.286009 0.905750
 2663 4.289632 0.905750
 2664 4.293255 0.905750
 2665 4.296878 0.905750
 2666 4.300501 0.905750
 2667 4.304124 0.905750
 2668 4.307747 0.905750
 2669 4.311370 0.905750
 2670 4.314993 0.905750
 2671 4.318616 0.905750
 2672 4.322239 0.905750
 2673 4.325862 0.905750
 2674 4.329485 0.905750
 2675 4.333108 0.905750
 2676 4.336731 0.905750
 2677 4.340354 0.905750
 2678 4.343977 0.902127
 2679 4.347600 0.902127
 2680 4.351223 0.898504
 2681 4.354846 0.898504
 2682 4.358469 0.894881
 2683 4.362092 0.894881
 2684 4.365715 0.891258
 2685 4.369338 0.891258
 2686 4.372961 0.887635
 2687 4.376584 0.887635
 2688 4.380207 0.884012
 2689 4.383830 0.884012
 2690 4.387453 0.880389
 2691 4.387453 0.876766
 2692 4.391076 0.873143
 2693 4.394699 0.869520
 2694 4.398322 0.865897
 2695 4.401945 0.862274
 2696 4.405568 0.858651
 2697 4.409191 0.855028
 2698 4.409191 0.851405
 2699 4.412814 0.847782
 2700 4.416437 0.847782
 2701 4.420060 0.847782
 2702 4.423683 0.847782
 2703 4.427306 0.851405
 2704 4.430929 0.851405
 2705 4.434552 0.855028
 2706 4.438175 0.855028
 2707 4.441798 0.855028
 2708 4.445421 0.855028
 2709 4.449044 0.855028
 2710 4.452667 0.855028
 2711 4.456290 0.855028
 2712 4.459913 0.855028
 2713 4.463536 0.855028
 2714 4.467159 0.855028
 2715 4.470782 0.855028
 2716 4.474405 0.855028
 2717 4.478028 0.855028
 2718 4.481651 0.855028
 2719 4.485274 0.855028
 2720 4.488897 0.855028
 2721 4.492520 0.855028
 2722 4.496143 0.855028
 2723 4.499766 0.855028
 2724 4.503389 0.855028
 2725 4.507012 0.855028
 2726 4.510635 0.855028
 2727 4.514258 0.855028
 2728 4.517881 0.855028
 2729 4.521504 0.855028
 2730 4.525127 0.855028
 2731 4.528750 0.855028
 2732 4.532373 0.855028
 2733 4.535996 0.855028
 2734 4.539619 0.855028
 2735 4.543242 0.855028
 2736 4.546865 0.855028
 2737 4.550488 0.851405
 2738 4.554111 0.851405
 2739 4.557734 0.847782
 2740 4.561357 0.847782
 2741 4.564980 0.844159
 2742 4.568603 0.844159
 2743 4.572226 0.844159
 2744 4.575849 0.840536
 2745 4.579472 0.840536
 2746 4.583095 0.840536
 2747 4.586718 0.840536
 2748 4.590341 0.840536
 2749 4.593964 0.840536
 2750 4.597587 0.840536
 2751 4.601210 0.840536
 2752 4.604833 0.840536
 2753 4.608456 0.836913
 2754 4.612079 0.836913
 2755 4.615702 0.833290
 2756 4.619325 0.833290
 2757 4.622948 0.829667
 2758 4.626571 0.829667
 2759 4.630194 0.826044
 2760 4.633817 0.826044
 2761 4.637440 0.822421
 2762 4.641063 0.822421
 2763 4.644686 0.822421
 2764 4.648309 0.822421
 2765 4.651932 0.822421
 2766 4.655555 0.822421
 2767 4.659178 0.822421
 2768 4.662801 0.822421
 2769 4.666424 0.822421
 2770 4.670047 0.822421
 2771 4.673670 0.822421
 2772 4.677293 0.822421
 2773 4.680916 0.822421
 2774 4.684539 0.822421
 2775 4.688162 0.818798
 2776 4.691785 0.818798
 2777 4.695408 0.815175
 2778 4.699031 0.815175
 2779 4.702654 0.811552
 2780 4.706277 0.811552
 2781 4.709900 0.811552
 2782 4.713523 0.811552
 2783 4.717146 0.811552
 2784 4.720769 0.811552
 2785 4.724392 0.811552
 2786 4.728015 0.811552
 2787 4.731638 0.811552
 2788 4.735261 0.811552
 2789 4.738884 0.811552
 2790 4.742507 0.811552
 2791 4.746130 0.811552
 2792 4.749753 0.807929
 2793 4.753376 0.807929
 2794 4.756999 0.804306
 2795 4.760622 0.804306
 2796 4.764245 0.804306
 2797 4.767868 0.800683
 2798 4.771491 0.800683
 2799 4.775114 0.800683
 2800 4.778737 0.800683
 2801 4.782360 0.800683
 2802 4.785983 0.800683
 2803 4.789606 0.800683
 2804 4.793229 0.797060
 2805 4.796852 0.797060
 2806 4.800475 0.793437
 2807 4.804098 0.793437
 2808 4.807721 0.789814
 2809 4.811344 0.789814
 2810 4.814967 0.786191
 2811 4.818590 0.786191
 2812 4.822213 0.782568
 2813 4.825836 0.782568
 2814 4.829459 0.778945
 2815 4.833082 0.778945
 2816 4.836705 0.775322
 2817 4.840328 0.775322
 2818 4.843951 0.775322
 2819 4.847574 0.775322
 2820 4.851197 0.775322
 2821 4.854820 0.771699
 2822 4.858443 0.771699
 2823 4.862066 0.771699
 2824 4.865689 0.771699
 2825 4.869312 0.775322
 2826 4.872935 0.775322
 2827 4.876558 0.775322
 2828 4.880181 0.775322
 2829 4.883804 0.775322
 2830 4.887427 0.775322
 2831 4.891050 0.775322
 2832 4.894673 0.775322
 2833 4.898296 0.775322
 2834 4.901919 0.775322
 2835 4.905542 0.775322
 2836 4.909165 0.775322
 2837 4.912788 0.775322
 2838 4.916411 0.775322
 2839 4.920034 0.775322
 2840 4.923657 0.775322
 2841 4.927280 0.775322
 2842 4.930903 0.775322
 2843 4.934526 0.775322
 2844 4.938149 0.775322
 2845 4.941772 0.775322
 2846 4.945395 0.775322
 2847 4.949018 0.775322
 2848 4.952641 0.775322
 2849 4.956264 0.775322
 2850 4.959887 0.775322
 2851 4.963510 0.775322
 2852 4.967133 0.775322
 2853 4.970756 0.771699
 2854 4.974379 0.771699
 2855 4.978002 0.771699
 2856 4.981625 0.771699
 2857 4.985248 0.771699
 2858 4.988871 0.768076
 2859 4.992494 0.768076
 2860 4.996117 0.768076
 2861 4.999740 0.768076
 2862 5.003363 0.768076
 2863 5.006986 0.768076
 2864 5.010609 0.768076
 2865 5.014232 0.768076
 2866 5.017855 0.768076
 2867 5.021478 0.768076
 2868 5.025101 0.768076
 2869 5.028724 0.768076
 2870 5.032347 0.768076
 2871 5.035970 0.768076
 2872 5.039593 0.764453
 2873 5.043216 0.764453
 2874 5.046839 0.764453
 2875 5.050462 0.764453
 2876 5.054085 0.764453
 2877 5.057708 0.764453
 2878 5.061331 0.764453
 2879 5.064954 0.764453
 2880 5.068577 0.764453
 2881 5.072200 0.764453
 2882 5.075823 0.760830
 2883 5.079446 0.760830
 2884 5.083069 0.760830
 2885 5.086692 0.760830
 2886 5.090315 0.760830
 2887 5.093938 0.760830
 2888 5.097561 0.760830
 2889 5.101184 0.760830
 2890 5.104807 0.760830
 2891 5.108430 0.760830
 2892 5.112053 0.760830
 2893 5.115676 0.760830
 2894 5.119299 0.760830
 2895 5.122922 0.760830
 2896 5.126545 0.760830
 2897 5.130168 0.760830
 2898 5.133791 0.760830
 2899 5.137414 0.760830
 2900 5.141037 0.760830
 2901 5.144660 0.760830
 2902 5.148283 0.760830
 2903 5.151906 0.760830
 2904 5.155529 0.760830
 2905 5.159152 0.760830
 2906 5.162775 0.760830
 2907 5.166398 0.757207
 2908 5.170021 0.757207
 2909 5.173644 0.753584
 2910 5.177267 0.753584
 2911 5.180890 0.749961
 2912 5.184513 0.749961
 2913 5.188136 0.746338
 2914 5.191759 0.746338
 2915 5.195382 0.742715
 2916 5.199005 0.742715
 2917 5.202628 0.739092
 2918 5.206251 0.739092
 2919 5.209874 0.735469
 2920 5.213497 0.735469
 2921 5.217120 0.731846
 2922 5.220743 0.731846
 2923 5.224366 0.728223
 2924 5.227989 0.728223
 2925 5.231612 0.724600
 2926 5.235235 0.720977
 2927 5.238858 0.717354
 2928 5.242481 0.713731
 2929 5.246104 0.710108
 2930 5.249727 0.706485
 2931 5.249727 0.702862
 2932 5.253350 0.699239
 2933 5.256973 0.695616
 2934 5.260596 0.691993
 2935 5.264219 0.688370
 2936 5.267842 0.684747
 2937 5.271465 0.684747
 2938 5.275088 0.681124
 2939 5.278711 0.681124
 2940 5.282334 0.681124
 2941 5.285957 0.681124
 2942 5.289580 0.681124
 2943 5.293203 0.677501
 2944 5.296826 0.677501
 2945 5.300449 0.677501
 2946 5.304072 0.677501
 2947 5.307695 0.677501
 2948 5.311318 0.677501
 2949 5.314941 0.677501
 2950 5.318564 0.681124
 2951 5.322187 0.681124
 2952 5.325810 0.684747
 2953 5.329433 0.684747
 2954 5.333056 0.688370
 2955 5.336679 0.688370
 2956 5.340302 0.691993
 2957 5.343925 0.691993
 2958 5.347548 0.695616
 2959 5.351171 0.695616
 2960 5.354794 0.699239
 2961 5.358417 0.699239
 2962 5.362040 0.699239
 2963 5.365663 0.699239
 2964 5.369286 0.699239
 2965 5.372909 0.699239
 2966 5.376532 0.699239
 2967 5.380155 0.699239
 2968 5.383778 0.699239
 2969 5.387401 0.699239
 2970 5.391024 0.699239
 2971 5.394647 0.699239
 2972 5.398270 0.699239
 2973 5.401893 0.699239
 2974 5.405516 0.699239
 2975 5.409139 0.699239
 2976 5.412762 0.699239
 2977 5.416385 0.699239
 2978 5.420008 0.699239
 2979 5.423631 0.699239
 2980 5.427254 0.699239
 2981 5.430877 0.699239
 2982 5.434500 0.699239
 2983 5.438123 0.699239
 2984 5.441746 0.699239
 2985 5.445369 0.699239
 2986 5.448992 0.695616
 2987 5.452615 0.695616
 2988 5.456238 0.691993
 2989 5.459861 0.691993
 2990 5.463484 0.688370
 2991 5.467107 0.688370
 2992 5.470730 0.684747
 2993 5.474353 0.684747
 2994 5.477976 0.684747
 2995 5.481599 0.684747
 2996 5.485222 0.684747
 2997 5.488845 0.684747
 2998 5.492468 0.684747
 2999 5.496091 0.681124
 3000 5.499714 0.681124
 3001 5.503337 0.677501
 3002 5.506960 0.677501
 3003 5.510583 0.673878
 3004 5.514206 0.673878
 3005 5.517829 0.670255
 3006 5.521452 0.670255
 3007 5.525075 0.670255
 3008 5.528698 0.670255
 3009 5.532321 0.666632
 3010 5.535944 0.666632
 3011 5.539567 0.666632
 3012 5.543190 0.666632
 3013 5.546813 0.666632
 3014 5.550436 0.666632
 3015 5.554059 0.666632
 3016 5.557682 0.666632
 3017 5.561305 0.666632
 3018 5.564928 0.666632
 3019 5.568551 0.666632
 3020 5.572174 0.666632
 3021 5.575797 0.666632
 3022 5.579420 0.666632
 3023 5.583043 0.666632
 3024 5.586666 0.666632
 3025 5.590289 0.666632
 3026 5.593912 0.666632
 3027 5.597535 0.666632
 3028 5.601158 0.666632
 3029 5.604781 0.666632
 3030 5.608404 0.663009
 3031 5.612027 0.663009
 3032 5.615650 0.663009
 3033 5.619273 0.659386
 3034 5.622896 0.659386
 3035 5.626519 0.659386
 3036 5.630142 0.659386
 3037 5.633765 0.655763
 3038 5.637388 0.655763
 3039 5.641011 0.652140
 3040 5.644634 0.652140
 3041 5.648257 0.648517
 3042 5.651880 0.648517
 3043 5.655503 0.644894
 3044 5.659126 0.644894
 3045 5.662749 0.641271
 3046 5.666372 0.641271
 3047 5.669995 0.637648
 3048 5.673618 0.637648
 3049 5.677241 0.634025
 3050 5.680864 0.630402
 3051 5.684487 0.630402
 3052 5.688110 0.630402
 3053 5.691733 0.630402
 3054 5.695356 0.630402
 3055 5.698979 0.630402
 3056 5.702602 0.630402
 3057 5.706225 0.630402
 3058 5.709848 0.630402
 3059 5.713471 0.630402
 3060 5.717094 0.630402
 3061 5.720717 0.630402
 3062 5.724340 0.630402
 3063 5.727963 0.630402
 3064 5.731586 0.630402
 3065 5.735209 0.626779
 3066 5.738832 0.626779
 3067 5.742455 0.623156
 3068 5.746078 0.623156
 3069 5.749701 0.619533
 3070 5.753324 0.619533
 3071 5.756947 0.615910
 3072 5.760570 0.615910
 3073 5.764193 0.612287
 3074 5.767816 0.612287
 3075 5.771439 0.608664
 3076 5.775062 0.608664
 3077 5.778685 0.605041
 3078 5.782308 0.605041
 3079 5.785931 0.605041
 3080 5.789554 0.605041
 3081 5.793177 0.605041
 3082 5.796800 0.605041
 3083 5.800423 0.605041
 3084 5.804046 0.605041
 3085 5.807669 0.605041
 3086 5.811292 0.605041
 3087 5.814915 0.605041
 3088 5.818538 0.605041
 3089 5.822161 0.605041
 3090 5.825784 0.605041
 3091 5.829407 0.605041
 3092 5.833030 0.605041
 3093 5.836653 0.605041
 3094 5.840276 0.605041
 3095 5.843899 0.605041
 3096 5.847522 0.605041
 3097 5.851145 0.605041
 3098 5.854768 0.605041
 3099 5.858391 0.605041
 3100 5.862014 0.605041
 3101 5.865637 0.605041
 3102 5.869260 0.605041
 3103 5.872883 0.605041
 3104 5.876506 0.605041
 3105 5.880129 0.605041
 3106 5.883752 0.605041
 3107 5.887375 0.605041
 3108 5.890998 0.605041
 3109 5.894621 0.605041
 3110 5.898244 0.605041
 3111 5.901867 0.601418
 3112 5.905490 0.601418
 3113 5.909113 0.597795
 3114 5.912736 0.597795
 3115 5.916359 0.594172
 3116 5.919982 0.594172
 3117 5.923605 0.590549
 3118 5.927228 0.590549
 3119 5.930851 0.586926
 3120 5.934474 0.586926
 3121 5.938097 0.583303
 3122 5.941720 0.583303
 3123 5.945343 0.579680
 3124 5.948966 0.576057
 3125 5.952589 0.576057
 3126 5.956212 0.576057
 3127 5.959835 0.576057
 3128 5.963458 0.576057
 3129 5.967081 0.576057
 3130 5.970704 0.576057
 3131 5.974327 0.576057
 3132 5.977950 0.576057
 3133 5.981573 0.576057
 3134 5.985196 0.576057
 3135 5.988819 0.576057
 3136 5.992442 0.576057
 3137 5.996065 0.576057
 3138 5.999688 0.576057
 3139 6.003311 0.576057
 3140 6.006934 0.576057
 3141 6.010557 0.576057
 3142 6.014180 0.576057
 3143 6.017803 0.576057
 3144 6.021426 0.576057
 3145 6.025049 0.576057
 3146 6.028672 0.576057
 3147 6.032295 0.576057
 3148 6.035918 0.576057
 3149 6.039541 0.576057
 3150 6.043164 0.576057
 3151 6.046787 0.572434
 3152 6.050410 0.572434
 3153 6.054033 0.568811
 3154 6.057656 0.568811
 3155 6.061279 0.565188
 3156 6.064902 0.565188
 3157 6.068525 0.565188
 3158 6.072148 0.565188
 3159 6.075771 0.565188
 3160 6.079394 0.561565
 3161 6.083017 0.561565
 3162 6.086640 0.557942
 3163 6.090263 0.557942
 3164 6.093886 0.554319
 3165 6.097509 0.554319
 3166 6.101132 0.554319
 3167 6.104755 0.554319
 3168 6.108378 0.554319
 3169 6.112001 0.554319
 3170 6.115624 0.554319
 3171 6.119247 0.554319
 3172 6.122870 0.554319
 3173 6.126493 0.554319
 3174 6.130116 0.554319
 3175 6.133739 0.554319
 3176 6.137362 0.554319
 3177 6.140985 0.554319
 3178 6.144608 0.554319
 3179 6.148231 0.554319
 3180 6.151854 0.554319
 3181 6.155477 0.554319
 3182 6.159100 0.554319
 3183 6.162723 0.554319
 3184 6.166346 0.554319
 3185 6.169969 0.554319
 3186 6.173592 0.554319
 3187 6.177215 0.554319
 3188 6.180838 0.554319
 3189 6.184461 0.554319
 3190 6.188084 0.550696
 3191 6.191707 0.550696
 3192 6.195330 0.547073
 3193 6.198953 0.547073
 3194 6.202576 0.543450
 3195 6.206199 0.543450
 3196 6.209822 0.539827
 3197 6.213445 0.539827
 3198 6.217068 0.536204
 3199 6.220691 0.536204
 3200 6.224314 0.532581
 3201 6.227937 0.532581
 3202 6.231560 0.532581
 3203 6.235183 0.532581
 3204 6.238806 0.536204
 3205 6.242429 0.536204
 3206 6.246052 0.536204
 3207 6.249675 0.539827
 3208 6.253298 0.539827
 3209 6.256921 0.539827
 3210 6.260544 0.539827
 3211 6.264167 0.543450
 3212 6.267790 0.543450
 3213 6.271413 0.547073
 3214 6.275036 0.547073
 3215 6.278659 0.550696
 3216 6.282282 0.550696
 3217 6.285905 0.554319
 3218 6.289528 0.554319
 3219 6.293151 0.557942
 3220 6.296774 0.557942
 3221 6.300397 0.561565
 3222 6.304020 0.561565
 3223 6.307643 0.561565
 3224 6.311266 0.561565
 3225 6.314889 0.561565
 3226 6.318512 0.561565
 3227 6.322135 0.561565
 3228 6.325758 0.565188
 3229 6.329381 0.565188
 3230 6.333004 0.568811
 3231 6.336627 0.568811
 3232 6.340250 0.572434
 3233 6.343873 0.572434
 3234 6.347496 0.572434
 3235 6.351119 0.576057
 3236 6.354742 0.579680
 3237 6.358365 0.583303
 3238 6.361988 0.586926
 3239 6.365611 0.590549
 3240 6.369234 0.594172
 3241 6.372857 0.597795
 3242 6.376480 0.601418
 3243 6.380103 0.605041
 3244 6.383726 0.608664
 3245 6.387349 0.612287
 3246 6.390972 0.615910
 3247 6.390972 0.619533
 3248 6.394595 0.623156
 3249 6.394595 0.626779
 3250 6.398218 0.630402
 3251 6.401841 0.634025
 3252 6.401841 0.637648
 3253 6.405464 0.641271
 3254 6.409087 0.644894
 3255 6.412710 0.648517
 3256 6.416333 0.652140
 3257 6.419956 0.652140
 3258 6.423579 0.655763
 3259 6.427202 0.659386
 3260 6.430825 0.659386
 3261 6.434448 0.663009
 3262 6.438071 0.666632
 3263 6.441694 0.666632
 3264 6.445317 0.670255
 3265 6.448940 0.670255
 3266 6.452563 0.673878
 3267 6.456186 0.673878
 3268 6.459809 0.677501
 3269 6.463432 0.677501
 3270 6.467055 0.681124
 3271 6.470678 0.681124
 3272 6.474301 0.684747
 3273 6.477924 0.684747
 3274 6.481547 0.688370
 3275 6.485170 0.688370
 3276 6.488793 0.688370
 3277 6.492416 0.691993
 3278 6.496039 0.695616
 3279 6.499662 0.699239
 3280 6.503285 0.702862
 3281 6.506908 0.706485
 3282 6.506908 0.710108
 3283 6.510531 0.713731
 3284 6.510531 0.717354
 3285 6.514154 0.720977
 3286 6.514154 0.724600
 3287 6.517777 0.728223
 3288 6.517777 0.731846
 3289 6.521400 0.735469
 3290 6.521400 0.739092
 3291 6.525023 0.742715
 3292 6.525023 0.746338
 3293 6.528646 0.749961
 3294 6.528646 0.753584
 3295 6.532269 0.757207
 3296 6.535892 0.760830
 3297 6.539515 0.760830
 3298 6.543138 0.764453
 3299 6.546761 0.764453
 3300 6.550384 0.768076
 3301 6.554007 0.768076
 3302 6.557630 0.771699
 3303 6.561253 0.771699
 3304 6.564876 0.775322
 3305 6.568499 0.775322
 3306 6.572122 0.778945
 3307 6.575745 0.778945
 3308 6.579368 0.782568
 3309 6.582991 0.786191
 3310 6.586614 0.789814
 3311 6.590237 0.793437
 3312 6.593860 0.797060
 3313 6.597483 0.800683
 3314 6.597483 0.804306
 3315 6.601106 0.807929
 3316 6.601106 0.811552
 3317 6.604729 0.815175
 3318 6.604729 0.818798
 3319 6.608352 0.822421
 3320 6.608352 0.826044
 3321 6.611975 0.829667
 3322 6.611975 0.833290
 3323 6.615598 0.836913
 3324 6.619221 0.840536
 3325 6.622844 0.840536
 3326 6.626467 0.844159
 3327 6.630090 0.844159
 3328 6.633713 0.847782
 3329 6.637336 0.847782
 3330 6.640959 0.851405
 3331 6.644582 0.851405
 3332 6.648205 0.855028
 3333 6.651828 0.855028
 3334 6.655451 0.858651
 3335 6.659074 0.858651
 3336 6.662697 0.862274
 3337 6.666320 0.862274
 3338 6.669943 0.862274
 3339 6.673566 0.862274
 3340 6.677189 0.862274
 3341 6.680812 0.862274
 3342 6.684435 0.862274
 3343 6.688058 0.862274
 3344 6.691681 0.862274
 3345 6.695304 0.862274
 3346 6.698927 0.862274
 3347 6.702550 0.865897
 3348 6.706173 0.865897
 3349 6.709796 0.865897
 3350 6.713419 0.869520
 3351 6.717042 0.869520
 3352 6.720665 0.873143
 3353 6.724288 0.873143
 3354 6.727911 0.876766
 3355 6.731534 0.876766
 3356 6.735157 0.880389
 3357 6.738780 0.884012
 3358 6.742403 0.884012
 3359 6.746026 0.887635
 3360 6.746026 0.891258
 3361 6.749649 0.894881
 3362 6.753272 0.898504
 3363 6.753272 0.902127
 3364 6.756895 0.905750
 3365 6.760518 0.909373
 3366 6.764141 0.912996
 3367 6.767764 0.916619
 3368 6.771387 0.920242
 3369 6.775010 0.920242
 3370 6.778633 0.923865
 3371 6.782256 0.927488
 3372 6.785879 0.927488
 3373 6.789502 0.931111
 3374 6.793125 0.934734
 3375 6.796748 0.938357
 3376 6.800371 0.941980
 3377 6.800371 0.945603
 3378 6.803994 0.949226
 3379 6.803994 0.952849
 3380 6.807617 0.956472
 3381 6.807617 0.960095
 3382 6.811240 0.963718
 3383 6.811240 0.967341
 3384 6.814863 0.970964
 3385 6.814863 0.974587
 3386 6.818486 0.978210
 3387 6.818486 0.981833
 3388 6.822109 0.985456
 3389 6.825732 0.989079
 3390 6.829355 0.992702
 3391 6.832978 0.992702
 3392 6.836601 0.996325
 3393 6.840224 0.996325
 3394 6.843847 0.999948
 3395 6.847470 0.999948
 3396 6.851093 1.003571
 3397 6.854716 1.003571
 3398 6.858339 1.007194
 3399 6.861962 1.007194
 3400 6.865585 1.010817
 3401 6.869208 1.014440
 3402 6.869208 1.018063
 3403 6.872831 1.021686
 3404 6.872831 1.025309
 3405 6.876454 1.028932
 3406 6.880077 1.032555
 3407 6.880077 1.036178
 3408 6.883700 1.039801
 3409 6.887323 1.043424
 3410 6.890946 1.043424
 3411 6.894569 1.047047
 3412 6.898192 1.047047
 3413 6.901815 1.050670
 3414 6.905438 1.050670
 3415 6.909061 1.054293
 3416 6.912684 1.054293
 3417 6.916307 1.057916
 3418 6.919930 1.057916
 3419 6.923553 1.061539
 3420 6.927176 1.061539
 3421 6.930799 1.065162
 3422 6.934422 1.065162
 3423 6.938045 1.068785
 3424 6.941668 1.072408
 3425 6.941668 1.076031
 3426 6.945291 1.079654
 3427 6.945291 1.083277
 3428 6.948914 1.086900
 3429 6.952537 1.090523
 3430 6.952537 1.094146
 3431 6.956160 1.097769
 3432 6.959783 1.101392
 3433 6.963406 1.101392
 3434 6.967029 1.105015
 3435 6.970652 1.105015
 3436 6.974275 1.108638
 3437 6.977898 1.108638
 3438 6.981521 1.112261
 3439 6.985144 1.112261
 3440 6.988767 1.115884
 3441 6.992390 1.115884
 3442 6.996013 1.119507
 3443 6.999636 1.119507
 3444 7.003259 1.123130
 3445 7.006882 1.126753
 3446 7.006882 1.130376
 3447 7.010505 1.133999
 3448 7.010505 1.137622
 3449 7.014128 1.141245
 3450 7.014128 1.144868
 3451 7.017751 1.148491
 3452 7.017751 1.152114
 3453 7.021374 1.155737
 3454 7.021374 1.159360
 3455 7.024997 1.162983
 3456 7.028620 1.166606
 3457 7.032243 1.170229
 3458 7.035866 1.173852
 3459 7.039489 1.173852
 3460 7.043112 1.177475
 3461 7.046735 1.177475
 3462 7.050358 1.181098
 3463 7.053981 1.181098
 3464 7.057604 1.184721
 3465 7.061227 1.184721
 3466 7.064850 1.188344
 3467 7.068473 1.188344
 3468 7.072096 1.191967
 3469 7.075719 1.191967
 3470 7.079342 1.195590
 3471 7.082965 1.195590
 3472 7.086588 1.199213
 3473 7.090211 1.199213
 3474 7.093834 1.199213
 3475 7.097457 1.199213
 3476 7.101080 1.199213
 3477 7.104703 1.199213
 3478 7.108326 1.199213
 3479 7.111949 1.199213
 3480 7.115572 1.202836
 3481 7.119195 1.202836
 3482 7.122818 1.206459
 3483 7.126441 1.206459
 3484 7.130064 1.210082
 3485 7.133687 1.210082
 3486 7.137310 1.213705
 3487 7.140933 1.213705
 3488 7.144556 1.217328
 3489 7.148179 1.217328
 3490 7.151802 1.220951
 3491 7.155425 1.220951
 3492 7.159048 1.220951
 3493 7.162671 1.220951
 3494 7.166294 1.224574
 3495 7.169917 1.224574
 3496 7.173540 1.224574
 3497 7.177163 1.224574
 3498 7.180786 1.224574
 3499 7.184409 1.228197
 3500 7.188032 1.231820
 3501 7.191655 1.235443
 3502 7.195278 1.239066
 3503 7.198901 1.242689
 3504 7.202524 1.246312
 3505 7.206147 1.249935
 3506 7.209770 1.253558
 3507 7.213393 1.257181
 3508 7.217016 1.260804
 3509 7.220639 1.264427
 3510 7.224262 1.264427
 3511 7.227885 1.268050
 3512 7.231508 1.268050
 3513 7.235131 1.271673
 3514 7.238754 1.271673
 3515 7.242377 1.275296
 3516 7.246000 1.275296
 3517 7.249623 1.278919
 3518 7.253246 1.282542
 3519 7.256869 1.282542
 3520 7.256869 1.286165
 3521 7.260492 1.289788
 3522 7.260492 1.293411
 3523 7.264115 1.297034
 3524 7.264115 1.300657
 3525 7.267738 1.304280
 3526 7.271361 1.307903
 3527 7.271361 1.311526
 3528 7.274984 1.315149
 3529 7.278607 1.318772
 3530 7.282230 1.318772
 3531 7.285853 1.322395
 3532 7.289476 1.322395
 3533 7.293099 1.326018
 3534 7.296722 1.326018
 3535 7.300345 1.329641
 3536 7.303968 1.329641
 3537 7.307591 1.333264
 3538 7.311214 1.333264
 3539 7.314837 1.336887
 3540 7.318460 1.336887
 3541 7.322083 1.340510
 3542 7.325706 1.340510
 3543 7.329329 1.340510
 3544 7.332952 1.340510
 3545 7.336575 1.340510
 3546 7.340198 1.340510
 3547 7.343821 1.340510
 3548 7.347444 1.340510
 3549 7.351067 1.344133
 3550 7.354690 1.347756
 3551 7.358313 1.347756
 3552 7.361936 1.351379
 3553 7.365559 1.355002
 3554 7.369182 1.355002
 3555 7.372805 1.358625
 3556 7.376428 1.358625
 3557 7.380051 1.362248
 3558 7.383674 1.365871
 3559 7.387297 1.369494
 3560 7.390920 1.373117
 3561 7.394543 1.376740
 3562 7.394543 1.380363
 3563 7.398166 1.383986
 3564 7.401789 1.387609
 3565 7.405412 1.391232
 3566 7.409035 1.391232
 3567 7.412658 1.394855
 3568 7.416281 1.394855
 3569 7.419904 1.398478
 3570 7.423527 1.398478
 3571 7.427150 1.402101
 3572 7.430773 1.402101
 3573 7.434396 1.405724
 3574 7.438019 1.405724
 3575 7.441642 1.409347
 3576 7.445265 1.409347
 3577 7.448888 1.412970
 3578 7.452511 1.416593
 3579 7.456134 1.420216
 3580 7.459757 1.423839
 3581 7.463380 1.427462
 3582 7.463380 1.431085
 3583 7.467003 1.434708
 3584 7.467003 1.438331
 3585 7.467003 1.441954
 3586 7.470626 1.445577
 3587 7.470626 1.449200
 3588 7.470626 1.452823
 3589 7.470626 1.456446
 3590 7.474249 1.460069
 3591 7.474249 1.463692
 3592 7.474249 1.467315
 3593 7.477872 1.470938
 3594 7.477872 1.474561
 3595 7.481495 1.478184
 3596 7.481495 1.481807
 3597 7.485118 1.485430
 3598 7.485118 1.489053
 3599 7.488741 1.492676
 3600 7.488741 1.496299
 3601 7.492364 1.499922
 3602 7.492364 1.503545
 3603 7.495987 1.507168
 3604 7.495987 1.510791
 3605 7.499610 1.514414
 3606 7.503233 1.518037
 3607 7.506856 1.518037
 3608 7.510479 1.521660
 3609 7.514102 1.521660
 3610 7.517725 1.525283
 3611 7.521348 1.525283
 3612 7.524971 1.528906
 3613 7.528594 1.528906
 3614 7.532217 1.532529
 3615 7.535840 1.532529
 3616 7.539463 1.536152
 3617 7.543086 1.536152
 3618 7.546709 1.539775
 3619 7.550332 1.539775
 3620 7.553955 1.539775
 3621 7.557578 1.539775
 3622 7.561201 1.539775
 3623 7.564824 1.539775
 3624 7.568447 1.539775
 3625 7.572070 1.539775
 3626 7.575693 1.539775
 3627 7.579316 1.539775
 3628 7.582939 1.539775
 3629 7.586562 1.543398
 3630 7.590185 1.543398
 3631 7.593808 1.543398
 3632 7.597431 1.543398
 3633 7.601054 1.543398
 3634 7.604677 1.543398
 3635 7.608300 1.543398
 3636 7.611923 1.543398
 3637 7.615546 1.547021
 3638 7.619169 1.547021
 3639 7.622792 1.550644
 3640 7.626415 1.554267
 3641 7.630038 1.557890
 3642 7.633661 1.561513
 3643 7.633661 1.565136
 3644 7.637284 1.568759
 3645 7.640907 1.572382
 3646 7.644530 1.576005
 3647 7.648153 1.579628
 3648 7.651776 1.579628
 3649 7.655399 1.583251
 3650 7.659022 1.586874
 3651 7.662645 1.586874
 3652 7.666268 1.590497
 3653 7.669891 1.590497
 3654 7.673514 1.594120
 3655 7.677137 1.594120
 3656 7.680760 1.597743
 3657 7.684383 1.601366
 3658 7.688006 1.604989
 3659 7.691629 1.608612
 3660 7.695252 1.608612
 3661 7.698875 1.612235
 3662 7.702498 1.615858
 3663 7.706121 1.615858
 3664 7.709744 1.619481
 3665 7.709744 1.623104
 3666 7.713367 1.626727
 3667 7.713367 1.630350
 3668 7.716990 1.633973
 3669 7.720613 1.637596
 3670 7.720613 1.641219
 3671 7.724236 1.644842
 3672 7.727859 1.648465
 3673 7.731482 1.652088
 3674 7.735105 1.655711
 3675 7.738728 1.659334
 3676 7.742351 1.659334
 3677 7.745974 1.662957
 3678 7.749597 1.662957
 3679 7.753220 1.666580
 3680 7.756843 1.666580
 3681 7.760466 1.670203
 3682 7.764089 1.670203
 3683 7.767712 1.673826
 3684 7.771335 1.673826
 3685 7.774958 1.677449
 3686 7.778581 1.681072
 3687 7.782204 1.684695
 3688 7.785827 1.688318
 3689 7.789450 1.691941
 3690 7.789450 1.695564
 3691 7.793073 1.699187
 3692 7.793073 1.702810
 3693 7.796696 1.706433
 3694 7.796696 1.710056
 3695 7.800319 1.713679
 3696 7.800319 1.717302
 3697 7.803942 1.720925
 3698 7.803942 1.724548
 3699 7.807565 1.728171
 3700 7.807565 1.731794
 3701 7.811188 1.735417
 3702 7.811188 1.739040
 3703 7.814811 1.742663
 3704 7.818434 1.746286
 3705 7.818434 1.749909
 3706 7.822057 1.753532
 3707 7.825680 1.757155
 3708 7.829303 1.760778
 3709 7.832926 1.764401
 3710 7.836549 1.764401
 3711 7.840172 1.768024
 3712 7.843795 1.768024
 3713 7.847418 1.771647
 3714 7.851041 1.771647
 3715 7.854664 1.775270
 3716 7.858287 1.775270
 3717 7.861910 1.778893
 3718 7.865533 1.778893
 3719 7.869156 1.782516
 3720 7.872779 1.782516
 3721 7.872779 1.786139
 3722 7.876402 1.789762
 3723 7.876402 1.793385
 3724 7.880025 1.797008
 3725 7.880025 1.800631
 3726 7.883648 1.804254
 3727 7.883648 1.807877
 3728 7.887271 1.811500
 3729 7.887271 1.815123
 3730 7.890894 1.818746
 3731 7.894517 1.818746
 3732 7.898140 1.822369
 3733 7.901763 1.822369
 3734 7.905386 1.825992
 3735 7.909009 1.825992
 3736 7.912632 1.829615
 3737 7.916255 1.829615
 3738 7.919878 1.833238
 3739 7.923501 1.833238
 3740 7.927124 1.836861
 3741 7.930747 1.836861
 3742 7.934370 1.840484
 3743 7.937993 1.840484
 3744 7.941616 1.840484
 3745 7.945239 1.840484
 3746 7.948862 1.840484
 3747 7.952485 1.840484
 3748 7.956108 1.840484
 3749 7.959731 1.840484
 3750 7.963354 1.840484
 3751 7.966977 1.840484
 3752 7.970600 1.840484
 3753 7.974223 1.840484
 3754 7.977846 1.840484
 3755 7.981469 1.840484
 3756 7.985092 1.840484
 3757 7.988715 1.844107
 3758 7.992338 1.844107
 3759 7.995961 1.847730
 3760 7.999584 1.847730
 3761 8.003207 1.851353
 3762 8.006830 1.851353
 3763 8.010453 1.854976
 3764 8.014076 1.854976
 3765 8.017699 1.854976
 3766 8.021322 1.854976
 3767 8.024945 1.854976
 3768 8.028568 1.858599
 3769 8.032191 1.862222
 3770 8.035814 1.862222
 3771 8.039437 1.865845
 3772 8.043060 1.865845
 3773 8.046683 1.869468
 3774 8.050306 1.869468
 3775 8.053929 1.873091
 3776 8.057552 1.873091
 3777 8.061175 1.876714
 3778 8.064798 1.876714
 3779 8.068421 1.880337
 3780 8.072044 1.880337
 3781 8.075667 1.883960
 3782 8.079290 1.883960
 3783 8.082913 1.883960
 3784 8.086536 1.883960
 3785 8.090159 1.887583
 3786 8.093782 1.887583
 3787 8.097405 1.891206
 3788 8.101028 1.891206
 3789 8.104651 1.894829
 3790 8.108274 1.898452
 3791 8.111897 1.902075
 3792 8.115520 1.902075
 3793 8.119143 1.905698
 3794 8.122766 1.909321
 3795 8.126389 1.912944
 3796 8.130012 1.916567
 3797 8.133635 1.920190
 3798 8.137258 1.923813
 3799 8.140881 1.927436
 3800 8.144504 1.931059
 3801 8.148127 1.934682
 3802 8.151750 1.938305
 3803 8.155373 1.941928
 3804 8.158996 1.945551
 3805 8.162619 1.949174
 3806 8.166242 1.952797
 3807 8.169865 1.956420
 3808 8.173488 1.960043
 3809 8.173488 1.963666
 3810 8.177111 1.967289
 3811 8.177111 1.970912
 3812 8.180734 1.974535
 3813 8.184357 1.978158
 3814 8.184357 1.981781
 3815 8.187980 1.985404
 3816 8.191603 1.989027
 3817 8.195226 1.992650
 3818 8.198849 1.996273
 3819 8.202472 1.996273
 3820 8.206095 1.999896
 3821 8.209718 2.003519
 3822 8.213341 2.003519
 3823 8.216964 2.007142
 3824 8.220587 2.010765
 3825 8.224210 2.014388
 3826 8.227833 2.018011
 3827 8.231456 2.021634
 3828 8.231456 2.025257
 3829 8.235079 2.028880
 3830 8.235079 2.032503
 3831 8.238702 2.036126
 3832 8.238702 2.039749
 3833 8.242325 2.043372
 3834 8.242325 2.046995
 3835 8.245948 2.050618
 3836 8.245948 2.054241
 3837 8.249571 2.057864
 3838 8.249571 2.061487
 3839 8.253194 2.065110
 3840 8.256817 2.068733
 3841 8.260440 2.068733
 3842 8.264063 2.072356
 3843 8.267686 2.072356
 3844 8.271309 2.075979
 3845 8.274932 2.075979
 3846 8.278555 2.079602
 3847 8.282178 2.079602
 3848 8.285801 2.083225
 3849 8.289424 2.083225
 3850 8.293047 2.086848
 3851 8.296670 2.086848
 3852 8.300293 2.090471
 3853 8.303916 2.094094
 3854 8.303916 2.097717
 3855 8.307539 2.101340
 3856 8.311162 2.104963
 3857 8.311162 2.108586
 3858 8.314785 2.112209
 3859 8.318408 2.115832
 3860 8.322031 2.115832
 3861 8.325654 2.119455
 3862 8.329277 2.119455
 3863 8.332900 2.123078
 3864 8.336523 2.123078
 3865 8.340146 2.126701
 3866 8.343769 2.126701
 3867 8.347392 2.130324
 3868 8.351015 2.130324
 3869 8.354638 2.133947
 3870 8.358261 2.133947
 3871 8.361884 2.137570
 3872 8.365507 2.137570
 3873 8.369130 2.141193
 3874 8.372753 2.141193
 3875 8.376376 2.144816
 3876 8.376376 2.148439
 3877 8.376376 2.152062
 3878 8.379999 2.155685
 3879 8.379999 2.159308
 3880 8.379999 2.162931
 3881 8.379999 2.166554
 3882 8.383622 2.170177
 3883 8.383622 2.173800
 3884 8.387245 2.177423
 3885 8.387245 2.181046
 3886 8.390868 2.184669
 3887 8.390868 2.188292
 3888 8.394491 2.191915
 3889 8.394491 2.195538
 3890 8.398114 2.199161
 3891 8.398114 2.202784
 3892 8.401737 2.206407
 3893 8.401737 2.210030
 3894 8.405360 2.213653
 3895 8.405360 2.217276
 3896 8.408983 2.220899
 3897 8.412606 2.224522
 3898 8.416229 2.224522
 3899 8.419852 2.228145
 3900 8.423475 2.228145
 3901 8.427098 2.231768
 3902 8.430721 2.231768
 3903 8.434344 2.235391
 3904 8.437967 2.235391
 3905 8.441590 2.239014
 3906 8.445213 2.239014
 3907 8.448836 2.242637
 3908 8.452459 2.242637
 3909 8.456082 2.246260
 3910 8.459705 2.246260
 3911 8.463328 2.246260
 3912 8.466951 2.246260
 3913 8.470574 2.246260
 3914 8.474197 2.246260
 3915 8.477820 2.246260
 3916 8.481443 2.246260
 3917 8.485066 2.246260
 3918 8.488689 2.246260
 3919 8.492312 2.246260
 3920 8.492312 2.249883
 3921 8.495935 2.253506
 3922 8.499558 2.257129
 3923 8.499558 2.260752
 3924 8.503181 2.264375
 3925 8.503181 2.267998
 3926 8.506804 2.271621
 3927 8.510427 2.275244
 3928 8.510427 2.278867
 3929 8.514050 2.282490
 3930 8.517673 2.286113
 3931 8.521296 2.289736
 3932 8.524919 2.289736
 3933 8.528542 2.293359
 3934 8.532165 2.293359
 3935 8.535788 2.296982
 3936 8.539411 2.296982
 3937 8.543034 2.300605
 3938 8.546657 2.300605
 3939 8.550280 2.304228
 3940 8.553903 2.304228
 3941 8.557526 2.307851
 3942 8.561149 2.307851
 3943 8.564772 2.311474
 3944 8.568395 2.311474
 3945 8.572018 2.311474
 3946 8.575641 2.311474
 3947 8.579264 2.311474
 3948 8.582887 2.311474
 3949 8.586510 2.311474
 3950 8.590133 2.311474
 3951 8.593756 2.311474
 3952 8.597379 2.311474
 3953 8.601002 2.311474
 3954 8.604625 2.311474
 3955 8.608248 2.311474
 3956 8.611871 2.311474
 3957 8.615494 2.315097
 3958 8.619117 2.315097
 3959 8.622740 2.318720
 3960 8.626363 2.322343
 3961 8.629986 2.325966
 3962 8.633609 2.329589
 3963 8.637232 2.333212
 3964 8.640855 2.336835
 3965 8.644478 2.340458
 3966 8.648101 2.344081
 3967 8.651724 2.347704
 3968 8.655347 2.347704
 3969 8.658970 2.351327
 3970 8.662593 2.354950
 3971 8.666216 2.358573
 3972 8.666216 2.362196
 3973 8.666216 2.365819
 3974 8.666216 2.369442
 3975 8.666216 2.373065
 3976 8.666216 2.376688
 3977 8.666216 2.380311
 3978 8.666216 2.383934
 3979 8.669839 2.387557
 3980 8.669839 2.391180
 3981 8.673462 2.394803
 3982 8.673462 2.398426
 3983 8.677085 2.402049
 3984 8.677085 2.405672
 3985 8.680708 2.409295
 3986 8.680708 2.412918
 3987 8.684331 2.416541
 3988 8.684331 2.420164
 3989 8.687954 2.423787
 3990 8.687954 2.427410
 3991 8.691577 2.431033
 3992 8.695200 2.434656
 3993 8.698823 2.434656
 3994 8.702446 2.438279
 3995 8.706069 2.441902
 3996 8.709692 2.441902
 3997 8.713315 2.445525
 3998 8.716938 2.445525
 3999 8.720561 2.449148
 4000 8.724184 2.449148
 4001 8.727807 2.452771
 4002 8.731430 2.456394
 4003 8.735053 2.456394
 4004 8.735053 2.460017
 4005 8.738676 2.463640
 4006 8.738676 2.467263
 4007 8.742299 2.470886
 4008 8.742299 2.474509
 4009 8.745922 2.478132
 4010 8.745922 2.481755
 4011 8.749545 2.485378
 4012 8.753168 2.489001
 4013 8.756791 2.489001
 4014 8.760414 2.492624
 4015 8.764037 2.492624
 4016 8.767660 2.496247
 4017 8.771283 2.496247
 4018 8.774906 2.499870
 4019 8.778529 2.499870
 4020 8.782152 2.503493
 4021 8.785775 2.503493
 4022 8.789398 2.507116
 4023 8.793021 2.507116
 4024 8.796644 2.510739
 4025 8.800267 2.510739
 4026 8.803890 2.510739
 4027 8.807513 2.510739
 4028 8.811136 2.510739
 4029 8.814759 2.510739
 4030 8.818382 2.510739
 4031 8.822005 2.510739
 4032 8.825628 2.510739
 4033 8.829251 2.510739
 4034 8.832874 2.510739
 4035 8.836497 2.510739
 4036 8.840120 2.510739
 4037 8.843743 2.510739
 4038 8.847366 2.510739
 4039 8.850989 2.510739
 4040 8.854612 2.510739
 4041 8.858235 2.510739
 4042 8.861858 2.510739
 4043 8.865481 2.510739
 4044 8.869104 2.510739
 4045 8.872727 2.514362
 4046 8.876350 2.514362
 4047 8.879973 2.514362
 4048 8.883596 2.514362
 4049 8.887219 2.517985
 4050 8.890842 2.521608
 4051 8.894465 2.521608
 4052 8.898088 2.525231
 4053 8.901711 2.528854
 4054 8.905334 2.532477
 4055 8.905334 2.536100
 4056 8.908957 2.539723
 4057 8.908957 2.543346
 4058 8.912580 2.546969
 4059 8.916203 2.550592
 4060 8.916203 2.554215
 4061 8.919826 2.557838
 4062 8.923449 2.561461
 4063 8.927072 2.565084
 4064 8.930695 2.568707
 4065 8.934318 2.572330
 4066 8.937941 2.575953
 4067 8.941564 2.575953
 4068 8.945187 2.579576
 4069 8.948810 2.579576
 4070 8.952433 2.583199
 4071 8.956056 2.583199
 4072 8.959679 2.586822
 4073 8.963302 2.586822
 4074 8.966925 2.590445
 4075 8.970548 2.590445
 4076 8.974171 2.594068
 4077 8.977794 2.594068
 4078 8.981417 2.597691
 4079 8.985040 2.597691
 4080 8.988663 2.597691
 4081 8.992286 2.601314
 4082 8.995909 2.604937
 4083 8.999532 2.608560
 4084 9.003155 2.612183
 4085 9.006778 2.615806
 4086 9.010401 2.619429
 4087 9.014024 2.623052
 4088 9.017647 2.626675
 4089 9.021270 2.630298
 4090 9.021270 2.633921
 4091 9.024893 2.637544
 4092 9.024893 2.641167
 4093 9.028516 2.644790
 4094 9.032139 2.648413
 4095 9.032139 2.652036
 4096 9.035762 2.655659
 4097 9.039385 2.659282
 4098 9.043008 2.662905
 4099 9.046631 2.666528
 4100 9.050254 2.670151
 4101 9.053877 2.673774
 4102 9.057500 2.677397
 4103 9.061123 2.681020
 4104 9.064746 2.684643
 4105 9.068369 2.688266
 4106 9.071992 2.691889
 4107 9.075615 2.695512
 4108 9.079238 2.699135
 4109 9.082861 2.699135
 4110 9.086484 2.702758
 4111 9.090107 2.702758
 4112 9.093730 2.706381
 4113 9.097353 2.706381
 4114 9.100976 2.710004
 4115 9.104599 2.710004
 4116 9.108222 2.713627
 4117 9.111845 2.713627
 4118 9.115468 2.717250
 4119 9.119091 2.720873
 4120 9.122714 2.724496
 4121 9.126337 2.728119
 4122 9.129960 2.731742
 4123 9.133583 2.735365
 4124 9.137206 2.738988
 4125 9.140829 2.742611
 4126 9.144452 2.746234
 4127 9.144452 2.749857
 4128 9.144452 2.753480
 4129 9.144452 2.757103
 4130 9.144452 2.760726
 4131 9.144452 2.764349
 4132 9.144452 2.767972
 4133 9.144452 2.771595
 4134 9.144452 2.775218
 4135 9.144452 2.778841
 4136 9.148075 2.782464
 4137 9.148075 2.786087
 4138 9.151698 2.789710
 4139 9.151698 2.793333
 4140 9.155321 2.796956
 4141 9.155321 2.800579
 4142 9.158944 2.804202
 4143 9.158944 2.807825
 4144 9.162567 2.811448
 4145 9.162567 2.815071
 4146 9.166190 2.818694
 4147 9.166190 2.822317
 4148 9.169813 2.825940
 4149 9.173436 2.829563
 4150 9.177059 2.833186
 4151 9.180682 2.833186
 4152 9.184305 2.836809
 4153 9.187928 2.836809
 4154 9.191551 2.840432
 4155 9.195174 2.840432
 4156 9.198797 2.844055
 4157 9.202420 2.844055
 4158 9.206043 2.847678
 4159 9.209666 2.847678
 4160 9.213289 2.851301
 4161 9.216912 2.851301
 4162 9.220535 2.854924
 4163 9.224158 2.854924
 4164 9.227781 2.854924
 4165 9.231404 2.858547
 4166 9.235027 2.858547
 4167 9.238650 2.862170
 4168 9.242273 2.862170
 4169 9.245896 2.865793
 4170 9.249519 2.865793
 4171 9.253142 2.869416
 4172 9.256765 2.869416
 4173 9.260388 2.873039
 4174 9.264011 2.873039
 4175 9.267634 2.876662
 4176 9.271257 2.876662
 4177 9.274880 2.880285
 4178 9.278503 2.880285
 4179 9.282126 2.880285
 4180 9.285749 2.880285
 4181 9.289372 2.880285
 4182 9.292995 2.880285
 4183 9.296618 2.880285
 4184 9.300241 2.880285
 4185 9.303864 2.880285
 4186 9.307487 2.880285
 4187 9.311110 2.883908
 4188 9.314733 2.887531
 4189 9.318356 2.891154
 4190 9.318356 2.894777
 4191 9.321979 2.898400
 4192 9.325602 2.902023
 4193 9.329225 2.905646
 4194 9.332848 2.909269
 4195 9.336471 2.909269
 4196 9.340094 2.912892
 4197 9.343717 2.912892
 4198 9.347340 2.916515
 4199 9.350963 2.916515
 4200 9.354586 2.920138
 4201 9.358209 2.920138
 4202 9.361832 2.923761
 4203 9.365455 2.923761
 4204 9.369078 2.927384
 4205 9.372701 2.927384
 4206 9.376324 2.931007
 4207 9.379947 2.931007
 4208 9.383570 2.934630
 4209 9.387193 2.938253
 4210 9.390816 2.941876
 4211 9.394439 2.941876
 4212 9.398062 2.945499
 4213 9.401685 2.949122
 4214 9.405308 2.952745
 4215 9.408931 2.956368
 4216 9.412554 2.959991
 4217 9.416177 2.963614
 4218 9.419800 2.967237
 4219 9.423423 2.970860
 4220 9.427046 2.974483
 4221 9.427046 2.978106
 4222 9.430669 2.981729
 4223 9.430669 2.985352
 4224 9.434292 2.988975
 4225 9.434292 2.992598
 4226 9.437915 2.996221
 4227 9.437915 2.999844
 4228 9.441538 3.003467
 4229 9.441538 3.007090
 4230 9.445161 3.010713
 4231 9.445161 3.014336
 4232 9.448784 3.017959
 4233 9.448784 3.021582
 4234 9.452407 3.025205
 4235 9.456030 3.028828
 4236 9.459653 3.032451
 4237 9.463276 3.036074
 4238 9.466899 3.036074
 4239 9.470522 3.039697
 4240 9.474145 3.043320
 4241 9.477768 3.046943
 4242 9.481391 3.046943
 4243 9.485014 3.050566
 4244 9.488637 3.054189
 4245 9.492260 3.054189
 4246 9.495883 3.057812
 4247 9.495883 3.061435
 4248 9.499506 3.065058
 4249 9.499506 3.068681
 4250 9.503129 3.072304
 4251 9.503129 3.075927
 4252 9.506752 3.079550
 4253 9.510375 3.083173
 4254 9.510375 3.086796
 4255 9.513998 3.090419
 4256 9.517621 3.094042
 4257 9.521244 3.094042
 4258 9.524867 3.097665
 4259 9.528490 3.097665
 4260 9.532113 3.101288
 4261 9.535736 3.101288
 4262 9.539359 3.104911
 4263 9.542982 3.104911
 4264 9.546605 3.108534
 4265 9.550228 3.108534
 4266 9.553851 3.112157
 4267 9.557474 3.112157
 4268 9.561097 3.115780
 4269 9.564720 3.115780
 4270 9.568343 3.119403
 4271 9.568343 3.123026
 4272 9.571966 3.126649
 4273 9.575589 3.130272
 4274 9.575589 3.133895
 4275 9.579212 3.137518
 4276 9.582835 3.137518
 4277 9.586458 3.141141
 4278 9.590081 3.141141
 4279 9.593704 3.144764
 4280 9.597327 3.144764
 4281 9.600950 3.148387
 4282 9.604573 3.148387
 4283 9.608196 3.152010
 4284 9.611819 3.152010
 4285 9.615442 3.155633
 4286 9.619065 3.155633
 4287 9.622688 3.159256
 4288 9.626311 3.159256
 4289 9.629934 3.159256
 4290 9.633557 3.159256
 4291 9.637180 3.159256
 4292 9.640803 3.159256
 4293 9.644426 3.159256
 4294 9.648049 3.159256
 4295 9.651672 3.159256
 4296 9.655295 3.159256
 4297 9.658918 3.162879
 4298 9.662541 3.166502
 4299 9.666164 3.170125
 4300 9.669787 3.173748
 4301 9.673410 3.177371
 4302 9.677033 3.180994
 4303 9.680656 3.184617
 4304 9.684279 3.188240
 4305 9.687902 3.191863
 4306 9.691525 3.195486
 4307 9.695148 3.199109
 4308 9.695148 3.202732
 4309 9.695148 3.206355
 4310 9.698771 3.209978
 4311 9.698771 3.213601
 4312 9.702394 3.217224
 4313 9.702394 3.220847
 4314 9.706017 3.224470
 4315 9.706017 3.228093
 4316 9.709640 3.231716
 4317 9.709640 3.235339
 4318 9.713263 3.238962
 4319 9.713263 3.242585
 4320 9.716886 3.246208
 4321 9.716886 3.249831
 4322 9.720509 3.253454
 4323 9.724132 3.257077
 4324 9.727755 3.257077
 4325 9.731378 3.260700
 4326 9.735001 3.264323
 4327 9.738624 3.264323
 4328 9.742247 3.267946
 4329 9.745870 3.267946
 4330 9.749493 3.271569
 4331 9.753116 3.275192
 4332 9.753116 3.278815
 4333 9.756739 3.282438
 4334 9.756739 3.286061
 4335 9.760362 3.289684
 4336 9.763985 3.293307
 4337 9.763985 3.296930
 4338 9.767608 3.300553
 4339 9.771231 3.304176
 4340 9.774854 3.304176
 4341 9.778477 3.307799
 4342 9.782100 3.307799
 4343 9.785723 3.311422
 4344 9.789346 3.311422
 4345 9.792969 3.315045
 4346 9.796592 3.315045
 4347 9.800215 3.318668
 4348 9.803838 3.318668
 4349 9.807461 3.322291
 4350 9.811084 3.322291
 4351 9.814707 3.325914
 4352 9.818330 3.325914
 4353 9.821953 3.325914
 4354 9.825576 3.325914
 4355 9.829199 3.325914
 4356 9.832822 3.325914
 4357 9.836445 3.325914
 4358 9.840068 3.325914
 4359 9.843691 3.325914
 4360 9.847314 3.325914
 4361 9.850937 3.325914
 4362 9.854560 3.329537
 4363 9.858183 3.333160
 4364 9.861806 3.336783
 4365 9.865429 3.340406
 4366 9.869052 3.344029
 4367 9.872675 3.347652
 4368 9.876298 3.351275
 4369 9.879921 3.354898
 4370 9.883544 3.358521
 4371 9.883544 3.362144
 4372 9.883544 3.365767
 4373 9.883544 3.369390
 4374 9.883544 3.373013
 4375 9.887167 3.376636
 4376 9.887167 3.380259
 4377 9.890790 3.383882
 4378 9.890790 3.387505
 4379 9.894413 3.391128
 4380 9.894413 3.394751
 4381 9.898036 3.398374
 4382 9.898036 3.401997
 4383 9.901659 3.405620
 4384 9.901659 3.409243
 4385 9.905282 3.412866
 4386 9.905282 3.416489
 4387 9.908905 3.420112
 4388 9.912528 3.423735
 4389 9.912528 3.427358
 4390 9.912528 3.430981
 4391 9.912528 3.434604
 4392 9.912528 3.438227
 4393 9.912528 3.441850
 4394 9.912528 3.445473
 4395 9.912528 3.449096
 4396 9.912528 3.452719
 4397 9.912528 3.456342
 4398 9.912528 3.459965
 4399 9.912528 3.463588
 4400 9.912528 3.467211
 4401 9.912528 3.470834
 4402 9.912528 3.474457
 4403 9.912528 3.478080
 4404 9.912528 3.481703
 4405 9.916151 3.485326
 4406 9.916151 3.488949
 4407 9.916151 3.492572
 4408 9.916151 3.496195
 4409 9.919774 3.499818
 4410 9.919774 3.503441
 4411 9.919774 3.507064
 4412 9.919774 3.510687
 4413 9.919774 3.514310
 4414 9.919774 3.517933
 4415 9.919774 3.521556
 4416 9.919774 3.525179
 4417 9.919774 3.528802
 4418 9.919774 3.532425
 4419 9.919774 3.536048
 4420 9.919774 3.539671
 4421 9.919774 3.543294
 4422 9.919774 3.546917
 4423 9.919774 3.550540
 4424 9.923397 3.554163
 4425 9.923397 3.557786
 4426 9.927020 3.561409
 4427 9.927020 3.565032
 4428 9.930643 3.568655
 4429 9.930643 3.572278
 4430 9.934266 3.575901
 4431 9.934266 3.579524
 4432 9.937889 3.583147
 4433 9.937889 3.586770
 4434 9.941512 3.590393
 4435 9.941512 3.594016
 4436 9.945135 3.597639
 4437 9.948758 3.601262
 4438 9.952381 3.604885
 4439 9.956004 3.604885
 4440 9.956004 3.608508
 4441 9.956004 3.612131
 4442 9.956004 3.615754
 4443 9.956004 3.619377
 4444 9.959627 3.623000
 4445 9.959627 3.626623
 4446 9.963250 3.630246
 4447 9.963250 3.633869
 4448 9.966873 3.637492
 4449 9.966873 3.641115
 4450 9.970496 3.644738
 4451 9.970496 3.648361
 4452 9.974119 3.651984
 4453 9.974119 3.655607
 4454 9.977742 3.659230
 4455 9.977742 3.662853
 4456 9.981365 3.666476
 4457 9.981365 3.670099
 4458 9.984988 3.673722
 4459 9.988611 3.677345
 4460 9.992234 3.677345
 4461 9.995857 3.680968
 4462 9.999480 3.684591
 4463 10.003103 3.688214
 4464 10.003103 3.691837
 4465 10.003103 3.695460
 4466 10.003103 3.699083
 4467 10.003103 3.702706
 4468 10.003103 3.706329
 4469 10.003103 3.709952
 4470 10.006726 3.713575
 4471 10.006726 3.717198
 4472 10.010349 3.720821
 4473 10.010349 3.724444
 4474 10.013972 3.728067
 4475 10.013972 3.731690
 4476 10.017595 3.735313
 4477 10.017595 3.738936
 4478 10.021218 3.742559
 4479 10.021218 3.746182
 4480 10.024841 3.749805
 4481 10.024841 3.753428
 4482 10.028464 3.757051
 4483 10.028464 3.760674
 4484 10.032087 3.764297
 4485 10.035710 3.767920
 4486 10.039333 3.771543
 4487 10.039333 3.775166
 4488 10.042956 3.778789
 4489 10.042956 3.782412
 4490 10.046579 3.786035
 4491 10.046579 3.789658
 4492 10.050202 3.793281
 4493 10.050202 3.796904
 4494 10.050202 3.800527
 4495 10.053825 3.804150
 4496 10.053825 3.807773
 4497 10.053825 3.811396
 4498 10.053825 3.815019
 4499 10.053825 3.818642
 4500 10.053825 3.822265
 4501 10.053825 3.825888
 4502 10.053825 3.829511
 4503 10.053825 3.833134
 4504 10.053825 3.836757
 4505 10.053825 3.840380
 4506 10.053825 3.844003
 4507 10.053825 3.847626
 4508 10.053825 3.851249
 4509 10.053825 3.854872
 4510 10.053825 3.858495
 4511 10.057448 3.862118
 4512 10.057448 3.865741
 4513 10.061071 3.869364
 4514 10.061071 3.872987
 4515 10.064694 3.876610
 4516 10.064694 3.880233
 4517 10.068317 3.883856
 4518 10.068317 3.887479
 4519 10.071940 3.891102
 4520 10.071940 3.894725
 4521 10.075563 3.898348
 4522 10.075563 3.901971
 4523 10.079186 3.905594
 4524 10.082809 3.909217
 4525 10.082809 3.912840
 4526 10.086432 3.916463
 4527 10.090055 3.920086
 4528 10.090055 3.923709
 4529 10.090055 3.927332
 4530 10.090055 3.930955
 4531 10.090055 3.934578
 4532 10.090055 3.938201
 4533 10.090055 3.941824
 4534 10.090055 3.945447
 4535 10.093678 3.949070
 4536 10.093678 3.952693
 4537 10.093678 3.956316
 4538 10.093678 3.959939
 4539 10.093678 3.963562
 4540 10.093678 3.967185
 4541 10.093678 3.970808
 4542 10.093678 3.974431
 4543 10.093678 3.978054
 4544 10.093678 3.981677
 4545 10.093678 3.985300
 4546 10.093678 3.988923
 4547 10.093678 3.992546
 4548 10.093678 3.996169
 4549 10.097301 3.999792
 4550 10.097301 4.003415
 4551 10.100924 4.007038
 4552 10.100924 4.010661
 4553 10.104547 4.014284
 4554 10.104547 4.017907
 4555 10.108170 4.021530
 4556 10.108170 4.025153
 4557 10.111793 4.028776
 4558 10.111793 4.032399
 4559 10.115416 4.036022
 4560 10.115416 4.039645
 4561 10.119039 4.043268
 4562 10.119039 4.046891
 4563 10.119039 4.050514
 4564 10.119039 4.054137
 4565 10.119039 4.057760
 4566 10.122662 4.061383
 4567 10.122662 4.065006
 4568 10.122662 4.068629
 4569 10.122662 4.072252
 4570 10.126285 4.075875
 4571 10.126285 4.079498
 4572 10.126285 4.083121
 4573 10.126285 4.086744
 4574 10.129908 4.090367
 4575 10.129908 4.093990
 4576 10.129908 4.097613
 4577 10.129908 4.101236
 4578 10.129908 4.104859
 4579 10.129908 4.108482
 4580 10.129908 4.112105
 4581 10.129908 4.115728
 4582 10.129908 4.119351
 4583 10.129908 4.122974
 4584 10.129908 4.126597
 4585 10.129908 4.130220
 4586 10.129908 4.133843
 4587 10.129908 4.137466
 4588 10.129908 4.141089
 4589 10.129908 4.144712
 4590 10.129908 4.148335
 4591 10.133531 4.151958
 4592 10.133531 4.155581
 4593 10.137154 4.159204
 4594 10.137154 4.162827
 4595 10.140777 4.166450
 4596 10.140777 4.170073
 4597 10.144400 4.173696
 4598 10.144400 4.177319
 4599 10.148023 4.180942
 4600 10.148023 4.184565
 4601 10.151646 4.188188
 4602 10.151646 4.191811
 4603 10.155269 4.195434
 4604 10.158892 4.195434
 4605 10.162515 4.199057
 4606 10.166138 4.199057
 4607 10.169761 4.202680
 4608 10.173384 4.202680
 4609 10.177007 4.206303
 4610 10.180630 4.206303
 4611 10.184253 4.209926
 4612 10.187876 4.209926
 4613 10.191499 4.213549
 4614 10.195122 4.213549
 4615 10.198745 4.217172
 4616 10.202368 4.217172
 4617 10.205991 4.220795
 4618 10.209614 4.224418
 4619 10.213237 4.228041
 4620 10.213237 4.231664
 4621 10.216860 4.235287
 4622 10.216860 4.238910
 4623 10.216860 4.242533
 4624 10.216860 4.246156
 4625 10.216860 4.249779
 4626 10.216860 4.253402
 4627 10.216860 4.257025
 4628 10.216860 4.260648
 4629 10.216860 4.264271
 4630 10.216860 4.267894
 4631 10.216860 4.271517
 4632 10.216860 4.275140
 4633 10.216860 4.278763
 4634 10.216860 4.282386
 4635 10.216860 4.286009
 4636 10.216860 4.289632
 4637 10.216860 4.293255
 4638 10.216860 4.296878
 4639 10.216860 4.300501
 4640 10.216860 4.304124
 4641 10.216860 4.307747
 4642 10.216860 4.311370
 4643 10.216860 4.314993
 4644 10.216860 4.318616
 4645 10.216860 4.322239
 4646 10.216860 4.325862
 4647 10.220483 4.329485
 4648 10.220483 4.333108
 4649 10.224106 4.336731
 4650 10.224106 4.340354
 4651 10.227729 4.343977
 4652 10.227729 4.347600
 4653 10.231352 4.351223
 4654 10.231352 4.354846
 4655 10.234975 4.358469
 4656 10.234975 4.362092
 4657 10.238598 4.365715
 4658 10.238598 4.369338
 4659 10.242221 4.372961
 4660 10.242221 4.376584
 4661 10.242221 4.380207
 4662 10.242221 4.383830
 4663 10.245844 4.387453
 4664 10.245844 4.391076
 4665 10.249467 4.394699
 4666 10.249467 4.398322
 4667 10.253090 4.401945
 4668 10.253090 4.405568
 4669 10.256713 4.409191
 4670 10.256713 4.412814
 4671 10.260336 4.416437
 4672 10.260336 4.420060
 4673 10.263959 4.423683
 4674 10.263959 4.427306
 4675 10.267582 4.430929
 4676 10.271205 4.434552
 4677 10.274828 4.438175
 4678 10.278451 4.441798
 4679 10.278451 4.445421
 4680 10.282074 4.449044
 4681 10.282074 4.452667
 4682 10.282074 4.456290
 4683 10.282074 4.459913
 4684 10.282074 4.463536
 4685 10.282074 4.467159
 4686 10.282074 4.470782
 4687 10.282074 4.474405
 4688 10.282074 4.478028
 4689 10.282074 4.481651
 4690 10.282074 4.485274
 4691 10.282074 4.488897
 4692 10.282074 4.492520
 4693 10.282074 4.496143
 4694 10.282074 4.499766
 4695 10.282074 4.503389
 4696 10.282074 4.507012
 4697 10.282074 4.510635
 4698 10.282074 4.514258
 4699 10.285697 4.517881
 4700 10.285697 4.521504
 4701 10.289320 4.525127
 4702 10.289320 4.528750
 4703 10.292943 4.532373
 4704 10.292943 4.535996
 4705 10.296566 4.539619
 4706 10.296566 4.543242
 4707 10.300189 4.546865
 4708 10.300189 4.550488
 4709 10.303812 4.554111
 4710 10.303812 4.557734
 4711 10.307435 4.561357
 4712 10.311058 4.564980
 4713 10.314681 4.564980
 4714 10.318304 4.568603
 4715 10.321927 4.568603
 4716 10.325550 4.572226
 4717 10.329173 4.572226
 4718 10.329173 4.575849
 4719 10.332796 4.579472
 4720 10.332796 4.583095
 4721 10.336419 4.586718
 4722 10.336419 4.590341
 4723 10.340042 4.593964
 4724 10.340042 4.597587
 4725 10.343665 4.601210
 4726 10.343665 4.604833
 4727 10.343665 4.608456
 4728 10.343665 4.612079
 4729 10.343665 4.615702
 4730 10.343665 4.619325
 4731 10.343665 4.622948
 4732 10.343665 4.626571
 4733 10.343665 4.630194
 4734 10.343665 4.633817
 4735 10.343665 4.637440
 4736 10.343665 4.641063
 4737 10.347288 4.644686
 4738 10.347288 4.648309
 4739 10.350911 4.651932
 4740 10.350911 4.655555
 4741 10.354534 4.659178
 4742 10.354534 4.662801
 4743 10.358157 4.666424
 4744 10.358157 4.670047
 4745 10.361780 4.673670
 4746 10.361780 4.677293
 4747 10.365403 4.680916
 4748 10.365403 4.684539
 4749 10.369026 4.688162
 4750 10.372649 4.691785
 4751 10.376272 4.695408
 4752 10.376272 4.699031
 4753 10.379895 4.702654
 4754 10.379895 4.706277
 4755 10.379895 4.709900
 4756 10.379895 4.713523
 4757 10.379895 4.717146
 4758 10.383518 4.720769
 4759 10.383518 4.724392
 4760 10.383518 4.728015
 4761 10.387141 4.731638
 4762 10.387141 4.735261
 4763 10.390764 4.738884
 4764 10.390764 4.742507
 4765 10.394387 4.746130
 4766 10.394387 4.749753
 4767 10.398010 4.753376
 4768 10.398010 4.756999
 4769 10.401633 4.760622
 4770 10.401633 4.764245
 4771 10.405256 4.767868
 4772 10.405256 4.771491
 4773 10.408879 4.775114
 4774 10.412502 4.778737
 4775 10.416125 4.782360
 4776 10.416125 4.785983
 4777 10.419748 4.789606
 4778 10.419748 4.793229
 4779 10.423371 4.796852
 4780 10.423371 4.800475
 4781 10.423371 4.804098
 4782 10.423371 4.807721
 4783 10.423371 4.811344
 4784 10.423371 4.814967
 4785 10.423371 4.818590
 4786 10.423371 4.822213
 4787 10.423371 4.825836
 4788 10.423371 4.829459
 4789 10.419748 4.833082
 4790 10.419748 4.836705
 4791 10.419748 4.840328
 4792 10.419748 4.843951
 4793 10.419748 4.847574
 4794 10.419748 4.851197
 4795 10.419748 4.854820
 4796 10.419748 4.858443
 4797 10.419748 4.862066
 4798 10.419748 4.865689
 4799 10.419748 4.869312
 4800 10.419748 4.872935
 4801 10.419748 4.876558
 4802 10.419748 4.880181
 4803 10.419748 4.883804
 4804 10.419748 4.887427
 4805 10.419748 4.891050
 4806 10.419748 4.894673
 4807 10.419748 4.898296
 4808 10.419748 4.901919
 4809 10.419748 4.905542
 4810 10.419748 4.909165
 4811 10.419748 4.912788
 4812 10.419748 4.916411
 4813 10.423371 4.920034
 4814 10.423371 4.923657
 4815 10.426994 4.927280
 4816 10.426994 4.930903
 4817 10.430617 4.934526
 4818 10.430617 4.938149
 4819 10.434240 4.941772
 4820 10.434240 4.945395
 4821 10.437863 4.949018
 4822 10.437863 4.952641
 4823 10.441486 4.956264
 4824 10.441486 4.959887
 4825 10.445109 4.963510
 4826 10.445109 4.967133
 4827 10.448732 4.970756
 4828 10.448732 4.974379
 4829 10.452355 4.978002
 4830 10.452355 4.981625
 4831 10.455978 4.985248
 4832 10.455978 4.988871
 4833 10.459601 4.992494
 4834 10.459601 4.996117
 4835 10.463224 4.999740
 4836 10.463224 5.003363
 4837 10.466847 5.006986
 4838 10.470470 5.010609
 4839 10.470470 5.014232
 4840 10.470470 5.017855
 4841 10.470470 5.021478
 4842 10.470470 5.025101
 4843 10.470470 5.028724
 4844 10.470470 5.032347
 4845 10.470470 5.035970
 4846 10.470470 5.039593
 4847 10.470470 5.043216
 4848 10.470470 5.046839
 4849 10.470470 5.050462
 4850 10.470470 5.054085
 4851 10.470470 5.057708
 4852 10.470470 5.061331
 4853 10.474093 5.064954
 4854 10.474093 5.068577
 4855 10.477716 5.072200
 4856 10.477716 5.075823
 4857 10.481339 5.079446
 4858 10.481339 5.083069
 4859 10.484962 5.086692
 4860 10.484962 5.090315
 4861 10.488585 5.093938
 4862 10.488585 5.097561
 4863 10.492208 5.101184
 4864 10.492208 5.104807
 4865 10.495831 5.108430
 4866 10.499454 5.112053
 4867 10.503077 5.112053
 4868 10.506700 5.115676
 4869 10.510323 5.115676
 4870 10.513946 5.119299
 4871 10.517569 5.119299
 4872 10.521192 5.122922
 4873 10.524815 5.122922
 4874 10.528438 5.126545
 4875 10.532061 5.126545
 4876 10.535684 5.130168
 4877 10.539307 5.133791
 4878 10.542930 5.137414
 4879 10.546553 5.141037
 4880 10.546553 5.144660
 4881 10.550176 5.148283
 4882 10.550176 5.151906
 4883 10.553799 5.155529
 4884 10.553799 5.159152
 4885 10.553799 5.162775
 4886 10.557422 5.166398
 4887 10.557422 5.170021
 4888 10.561045 5.173644
 4889 10.561045 5.177267
 4890 10.561045 5.180890
 4891 10.561045 5.184513
 4892 10.561045 5.188136
 4893 10.564668 5.191759
 4894 10.564668 5.195382
 4895 10.568291 5.199005
 4896 10.568291 5.202628
 4897 10.571914 5.206251
 4898 10.571914 5.209874
 4899 10.575537 5.213497
 4900 10.575537 5.217120
 4901 10.579160 5.220743
 4902 10.579160 5.224366
 4903 10.582783 5.227989
 4904 10.582783 5.231612
 4905 10.586406 5.235235
 4906 10.586406 5.238858
 4907 10.590029 5.242481
 4908 10.593652 5.246104
 4909 10.597275 5.249727
 4910 10.597275 5.253350
 4911 10.597275 5.256973
 4912 10.597275 5.260596
 4913 10.600898 5.264219
 4914 10.600898 5.267842
 4915 10.600898 5.271465
 4916 10.600898 5.275088
 4917 10.600898 5.278711
 4918 10.600898 5.282334
 4919 10.600898 5.285957
 4920 10.600898 5.289580
 4921 10.600898 5.293203
 4922 10.604521 5.296826
 4923 10.604521 5.300449
 4924 10.604521 5.304072
 4925 10.604521 5.307695
 4926 10.608144 5.311318
 4927 10.608144 5.314941
 4928 10.611767 5.318564
 4929 10.611767 5.322187
 4930 10.615390 5.325810
 4931 10.615390 5.329433
 4932 10.615390 5.333056
 4933 10.615390 5.336679
 4934 10.615390 5.340302
 4935 10.615390 5.343925
 4936 10.615390 5.347548
 4937 10.615390 5.351171
 4938 10.615390 5.354794
 4939 10.615390 5.358417
 4940 10.615390 5.362040
 4941 10.615390 5.365663
 4942 10.615390 5.369286
 4943 10.615390 5.372909
 4944 10.615390 5.376532
 4945 10.615390 5.380155
 4946 10.619013 5.383778
 4947 10.619013 5.387401
 4948 10.622636 5.391024
 4949 10.622636 5.394647
 4950 10.626259 5.398270
 4951 10.626259 5.401893
 4952 10.629882 5.405516
 4953 10.629882 5.409139
 4954 10.633505 5.412762
 4955 10.633505 5.416385
 4956 10.637128 5.420008
 4957 10.637128 5.423631
 4958 10.640751 5.427254
 4959 10.644374 5.427254
 4960 10.647997 5.430877
 4961 10.651620 5.430877
 4962 10.655243 5.434500
 4963 10.658866 5.434500
 4964 10.662489 5.438123
 4965 10.666112 5.438123
 4966 10.666112 5.441746
 4967 10.669735 5.445369
 4968 10.673358 5.448992
 4969 10.676981 5.452615
 4970 10.680604 5.456238
 4971 10.680604 5.459861
 4972 10.684227 5.463484
 4973 10.687850 5.467107
 4974 10.687850 5.470730
 4975 10.687850 5.474353
 4976 10.691473 5.477976
 4977 10.691473 5.481599
 4978 10.691473 5.485222
 4979 10.691473 5.488845
 4980 10.691473 5.492468
 4981 10.691473 5.496091
 4982 10.691473 5.499714
 4983 10.695096 5.503337
 4984 10.695096 5.506960
 4985 10.695096 5.510583
 4986 10.698719 5.514206
 4987 10.698719 5.517829
 4988 10.702342 5.521452
 4989 10.702342 5.525075
 4990 10.705965 5.528698
 4991 10.705965 5.532321
 4992 10.709588 5.535944
 4993 10.709588 5.539567
 4994 10.709588 5.543190
 4995 10.709588 5.546813
 4996 10.709588 5.550436
 4997 10.709588 5.554059
 4998 10.709588 5.557682
 4999 10.713211 5.561305
 5000 10.713211 5.564928
 5001 10.709588 5.568551
 5002 10.709588 5.572174
 5003 10.705965 5.575797
 5004 10.702342 5.579420
 5005 10.698719 5.583043
 5006 10.698719 5.586666
 5007 10.695096 5.590289
 5008 10.695096 5.593912
 5009 10.691473 5.597535
 5010 10.691473 5.601158
 5011 10.687850 5.604781
 5012 10.687850 5.608404
 5013 10.684227 5.612027
 5014 10.684227 5.615650
 5015 10.680604 5.619273
 5016 10.680604 5.622896
 5017 10.676981 5.626519
 5018 10.676981 5.630142
 5019 10.676981 5.633765
 5020 10.676981 5.637388
 5021 10.676981 5.641011
 5022 10.676981 5.644634
 5023 10.676981 5.648257
 5024 10.676981 5.651880
 5025 10.676981 5.655503
 5026 10.676981 5.659126
 5027 10.676981 5.662749
 5028 10.676981 5.666372
 5029 10.676981 5.669995
 5030 10.676981 5.673618
 5031 10.676981 5.677241
 5032 10.676981 5.680864
 5033 10.676981 5.684487
 5034 10.676981 5.688110
 5035 10.676981 5.691733
 5036 10.676981 5.695356
 5037 10.676981 5.698979
 5038 10.676981 5.702602
 5039 10.676981 5.706225
 5040 10.680604 5.709848
 5041 10.680604 5.713471
 5042 10.684227 5.717094
 5043 10.684227 5.720717
 5044 10.687850 5.724340
 5045 10.687850 5.727963
 5046 10.687850 5.731586
 5047 10.691473 5.735209
 5048 10.691473 5.738832
 5049 10.691473 5.742455
 5050 10.691473 5.746078
 5051 10.691473 5.749701
 5052 10.691473 5.753324
 5053 10.687850 5.756947
 5054 10.687850 5.760570
 5055 10.687850 5.764193
 5056 10.687850 5.767816
 5057 10.684227 5.771439
 5058 10.684227 5.775062
 5059 10.684227 5.778685
 5060 10.684227 5.782308
 5061 10.680604 5.785931
 5062 10.680604 5.789554
 5063 10.676981 5.793177
 5064 10.676981 5.796800
 5065 10.676981 5.800423
 5066 10.676981 5.804046
 5067 10.673358 5.807669
 5068 10.673358 5.811292
 5069 10.673358 5.814915
 5070 10.673358 5.818538
 5071 10.673358 5.822161
 5072 10.673358 5.825784
 5073 10.673358 5.829407
 5074 10.673358 5.833030
 5075 10.673358 5.836653
 5076 10.673358 5.840276
 5077 10.673358 5.843899
 5078 10.673358 5.847522
 5079 10.673358 5.851145
 5080 10.673358 5.854768
 5081 10.673358 5.858391
 5082 10.673358 5.862014
 5083 10.673358 5.865637
 5084 10.673358 5.869260
 5085 10.673358 5.872883
 5086 10.673358 5.876506
 5087 10.673358 5.880129
 5088 10.673358 5.883752
 5089 10.673358 5.887375
 5090 10.673358 5.890998
 5091 10.673358 5.894621
 5092 10.673358 5.898244
 5093 10.673358 5.901867
 5094 10.676981 5.905490
 5095 10.673358 5.909113
 5096 10.673358 5.912736
 5097 10.673358 5.916359
 5098 10.673358 5.919982
 5099 10.673358 5.923605
 5100 10.673358 5.927228
 5101 10.673358 5.930851
 5102 10.673358 5.934474
 5103 10.673358 5.938097
 5104 10.673358 5.941720
 5105 10.673358 5.945343
 5106 10.673358 5.948966
 5107 10.673358 5.952589
 5108 10.673358 5.956212
 5109 10.669735 5.959835
 5110 10.669735 5.963458
 5111 10.666112 5.967081
 5112 10.666112 5.970704
 5113 10.662489 5.974327
 5114 10.662489 5.977950
 5115 10.658866 5.981573
 5116 10.658866 5.985196
 5117 10.658866 5.988819
 5118 10.658866 5.992442
 5119 10.655243 5.996065
 5120 10.655243 5.999688
 5121 10.655243 6.003311
 5122 10.655243 6.006934
 5123 10.655243 6.010557
 5124 10.655243 6.014180
 5125 10.655243 6.017803
 5126 10.655243 6.021426
 5127 10.655243 6.025049
 5128 10.651620 6.028672
 5129 10.651620 6.032295
 5130 10.647997 6.035918
 5131 10.647997 6.039541
 5132 10.647997 6.043164
 5133 10.647997 6.046787
 5134 10.647997 6.050410
 5135 10.647997 6.054033
 5136 10.647997 6.057656
 5137 10.647997 6.061279
 5138 10.647997 6.064902
 5139 10.647997 6.068525
 5140 10.647997 6.072148
 5141 10.647997 6.075771
 5142 10.647997 6.079394
 5143 10.647997 6.083017
 5144 10.647997 6.086640
 5145 10.647997 6.090263
 5146 10.647997 6.093886
 5147 10.647997 6.097509
 5148 10.647997 6.101132
 5149 10.647997 6.104755
 5150 10.647997 6.108378
 5151 10.647997 6.112001
 5152 10.647997 6.115624
 5153 10.647997 6.119247
 5154 10.647997 6.122870
 5155 10.651620 6.126493
 5156 10.651620 6.130116
 5157 10.655243 6.133739
 5158 10.655243 6.137362
 5159 10.658866 6.140985
 5160 10.658866 6.144608
 5161 10.662489 6.148231
 5162 10.662489 6.151854
 5163 10.662489 6.155477
 5164 10.662489 6.159100
 5165 10.662489 6.162723
 5166 10.666112 6.166346
 5167 10.662489 6.169969
 5168 10.662489 6.173592
 5169 10.662489 6.177215
 5170 10.658866 6.180838
 5171 10.658866 6.184461
 5172 10.655243 6.188084
 5173 10.655243 6.191707
 5174 10.651620 6.195330
 5175 10.651620 6.198953
 5176 10.651620 6.202576
 5177 10.651620 6.206199
 5178 10.651620 6.209822
 5179 10.651620 6.213445
 5180 10.651620 6.217068
 5181 10.651620 6.220691
 5182 10.651620 6.224314
 5183 10.651620 6.227937
 5184 10.651620 6.231560
 5185 10.651620 6.235183
 5186 10.651620 6.238806
 5187 10.651620 6.242429
 5188 10.651620 6.246052
 5189 10.651620 6.249675
 5190 10.651620 6.253298
 5191 10.651620 6.256921
 5192 10.651620 6.260544
 5193 10.651620 6.264167
 5194 10.651620 6.267790
 5195 10.651620 6.271413
 5196 10.651620 6.275036
 5197 10.651620 6.278659
 5198 10.647997 6.282282
 5199 10.647997 6.285905
 5200 10.647997 6.289528
 5201 10.644374 6.293151
 5202 10.644374 6.296774
 5203 10.640751 6.300397
 5204 10.640751 6.304020
 5205 10.637128 6.307643
 5206 10.637128 6.311266
 5207 10.633505 6.314889
 5208 10.633505 6.318512
 5209 10.629882 6.322135
 5210 10.629882 6.325758
 5211 10.626259 6.329381
 5212 10.626259 6.333004
 5213 10.622636 6.336627
 5214 10.622636 6.340250
 5215 10.622636 6.343873
 5216 10.622636 6.347496
 5217 10.622636 6.351119
 5218 10.622636 6.354742
 5219 10.622636 6.358365
 5220 10.622636 6.361988
 5221 10.622636 6.365611
 5222 10.622636 6.369234
 5223 10.622636 6.372857
 5224 10.622636 6.376480
 5225 10.622636 6.380103
 5226 10.622636 6.383726
 5227 10.622636 6.387349
 5228 10.622636 6.390972
 5229 10.622636 6.394595
 5230 10.622636 6.398218
 5231 10.622636 6.401841
 5232 10.622636 6.405464
 5233 10.622636 6.409087
 5234 10.622636 6.412710
 5235 10.622636 6.416333
 5236 10.622636 6.419956
 5237 10.622636 6.423579
 5238 10.622636 6.427202
 5239 10.622636 6.430825
 5240 10.622636 6.434448
 5241 10.622636 6.438071
 5242 10.622636 6.441694
 5243 10.622636 6.445317
 5244 10.622636 6.448940
 5245 10.622636 6.452563
 5246 10.622636 6.456186
 5247 10.622636 6.459809
 5248 10.622636 6.463432
 5249 10.622636 6.467055
 5250 10.622636 6.470678
 5251 10.622636 6.474301
 5252 10.622636 6.477924
 5253 10.622636 6.481547
 5254 10.622636 6.485170
 5255 10.622636 6.488793
 5256 10.622636 6.492416
 5257 10.622636 6.496039
 5258 10.622636 6.499662
 5259 10.622636 6.503285
 5260 10.622636 6.506908
 5261 10.622636 6.510531
 5262 10.622636 6.514154
 5263 10.622636 6.517777
 5264 10.622636 6.521400
 5265 10.626259 6.525023
 5266 10.626259 6.528646
 5267 10.626259 6.532269
 5268 10.626259 6.535892
 5269 10.626259 6.539515
 5270 10.629882 6.543138
 5271 10.629882 6.546761
 5272 10.629882 6.550384
 5273 10.626259 6.554007
 5274 10.626259 6.557630
 5275 10.626259 6.561253
 5276 10.626259 6.564876
 5277 10.626259 6.568499
 5278 10.626259 6.572122
 5279 10.626259 6.575745
 5280 10.622636 6.579368
 5281 10.622636 6.582991
 5282 10.619013 6.586614
 5283 10.619013 6.590237
 5284 10.615390 6.593860
 5285 10.615390 6.597483
 5286 10.615390 6.601106
 5287 10.615390 6.604729
 5288 10.615390 6.608352
 5289 10.615390 6.611975
 5290 10.615390 6.615598
 5291 10.615390 6.619221
 5292 10.615390 6.622844
 5293 10.615390 6.626467
 5294 10.615390 6.630090
 5295 10.615390 6.633713
 5296 10.615390 6.637336
 5297 10.615390 6.640959
 5298 10.615390 6.644582
 5299 10.615390 6.648205
 5300 10.615390 6.651828
 5301 10.615390 6.655451
 5302 10.615390 6.659074
 5303 10.615390 6.662697
 5304 10.615390 6.666320
 5305 10.615390 6.669943
 5306 10.615390 6.673566
 5307 10.615390 6.677189
 5308 10.615390 6.680812
 5309 10.619013 6.684435
 5310 10.619013 6.688058
 5311 10.622636 6.691681
 5312 10.622636 6.695304
 5313 10.622636 6.698927
 5314 10.626259 6.702550
 5315 10.626259 6.706173
 5316 10.626259 6.709796
 5317 10.622636 6.713419
 5318 10.622636 6.717042
 5319 10.622636 6.720665
 5320 10.619013 6.724288
 5321 10.619013 6.727911
 5322 10.619013 6.731534
 5323 10.619013 6.735157
 5324 10.615390 6.738780
 5325 10.615390 6.742403
 5326 10.615390 6.746026
 5327 10.615390 6.749649
 5328 10.615390 6.753272
 5329 10.615390 6.756895
 5330 10.615390 6.760518
 5331 10.615390 6.764141
 5332 10.611767 6.767764
 5333 10.608144 6.771387
 5334 10.604521 6.775010
 5335 10.604521 6.778633
 5336 10.600898 6.782256
 5337 10.600898 6.785879
 5338 10.597275 6.789502
 5339 10.597275 6.793125
 5340 10.593652 6.796748
 5341 10.593652 6.800371
 5342 10.590029 6.803994
 5343 10.590029 6.807617
 5344 10.586406 6.811240
 5345 10.586406 6.814863
 5346 10.582783 6.818486
 5347 10.582783 6.822109
 5348 10.582783 6.825732
 5349 10.582783 6.829355
 5350 10.582783 6.832978
 5351 10.582783 6.836601
 5352 10.582783 6.840224
 5353 10.582783 6.843847
 5354 10.582783 6.847470
 5355 10.582783 6.851093
 5356 10.582783 6.854716
 5357 10.582783 6.858339
 5358 10.582783 6.861962
 5359 10.582783 6.865585
 5360 10.582783 6.869208
 5361 10.582783 6.872831
 5362 10.582783 6.876454
 5363 10.582783 6.880077
 5364 10.582783 6.883700
 5365 10.582783 6.887323
 5366 10.582783 6.890946
 5367 10.582783 6.894569
 5368 10.582783 6.898192
 5369 10.586406 6.901815
 5370 10.586406 6.905438
 5371 10.586406 6.909061
 5372 10.586406 6.912684
 5373 10.586406 6.916307
 5374 10.586406 6.919930
 5375 10.586406 6.923553
 5376 10.586406 6.927176
 5377 10.586406 6.930799
 5378 10.586406 6.934422
 5379 10.586406 6.938045
 5380 10.586406 6.941668
 5381 10.586406 6.945291
 5382 10.586406 6.948914
 5383 10.586406 6.952537
 5384 10.590029 6.956160
 5385 10.590029 6.959783
 5386 10.593652 6.963406
 5387 10.593652 6.967029
 5388 10.597275 6.970652
 5389 10.597275 6.974275
 5390 10.593652 6.977898
 5391 10.590029 6.981521
 5392 10.586406 6.985144
 5393 10.582783 6.988767
 5394 10.579160 6.992390
 5395 10.575537 6.996013
 5396 10.575537 6.999636
 5397 10.571914 7.003259
 5398 10.568291 7.006882
 5399 10.568291 7.010505
 5400 10.564668 7.014128
 5401 10.564668 7.017751
 5402 10.561045 7.021374
 5403 10.561045 7.024997
 5404 10.557422 7.028620
 5405 10.557422 7.032243
 5406 10.553799 7.035866
 5407 10.553799 7.039489
 5408 10.550176 7.043112
 5409 10.550176 7.046735
 5410 10.546553 7.050358
 5411 10.546553 7.053981
 5412 10.546553 7.057604
 5413 10.546553 7.061227
 5414 10.546553 7.064850
 5415 10.546553 7.068473
 5416 10.546553 7.072096
 5417 10.546553 7.075719
 5418 10.546553 7.079342
 5419 10.546553 7.082965
 5420 10.546553 7.086588
 5421 10.546553 7.090211
 5422 10.546553 7.093834
 5423 10.546553 7.097457
 5424 10.546553 7.101080
 5425 10.546553 7.104703
 5426 10.542930 7.108326
 5427 10.542930 7.111949
 5428 10.539307 7.115572
 5429 10.539307 7.119195
 5430 10.535684 7.122818
 5431 10.535684 7.126441
 5432 10.532061 7.130064
 5433 10.532061 7.133687
 5434 10.532061 7.137310
 5435 10.532061 7.140933
 5436 10.532061 7.144556
 5437 10.532061 7.148179
 5438 10.532061 7.151802
 5439 10.532061 7.155425
 5440 10.532061 7.159048
 5441 10.532061 7.162671
 5442 10.532061 7.166294
 5443 10.532061 7.169917
 5444 10.532061 7.173540
 5445 10.532061 7.177163
 5446 10.532061 7.180786
 5447 10.532061 7.184409
 5448 10.532061 7.188032
 5449 10.532061 7.191655
 5450 10.532061 7.195278
 5451 10.532061 7.198901
 5452 10.532061 7.202524
 5453 10.532061 7.206147
 5454 10.532061 7.209770
 5455 10.532061 7.213393
 5456 10.532061 7.217016
 5457 10.532061 7.220639
 5458 10.535684 7.224262
 5459 10.535684 7.227885
 5460 10.539307 7.231508
 5461 10.539307 7.235131
 5462 10.542930 7.238754
 5463 10.542930 7.242377
 5464 10.546553 7.246000
 5465 10.546553 7.249623
 5466 10.550176 7.253246
 5467 10.550176 7.256869
 5468 10.550176 7.260492
 5469 10.550176 7.264115
 5470 10.550176 7.267738
 5471 10.550176 7.271361
 5472 10.550176 7.274984
 5473 10.550176 7.278607
 5474 10.550176 7.282230
 5475 10.550176 7.285853
 5476 10.553799 7.289476
 5477 10.553799 7.293099
 5478 10.553799 7.296722
 5479 10.553799 7.300345
 5480 10.553799 7.303968
 5481 10.553799 7.307591
 5482 10.553799 7.311214
 5483 10.550176 7.314837
 5484 10.550176 7.318460
 5485 10.546553 7.322083
 5486 10.546553 7.325706
 5487 10.542930 7.329329
 5488 10.542930 7.332952
 5489 10.539307 7.336575
 5490 10.539307 7.340198
 5491 10.535684 7.343821
 5492 10.535684 7.347444
 5493 10.535684 7.351067
 5494 10.535684 7.354690
 5495 10.535684 7.358313
 5496 10.535684 7.361936
 5497 10.535684 7.365559
 5498 10.535684 7.369182
 5499 10.535684 7.372805
 5500 10.535684 7.376428
 5501 10.535684 7.380051
 5502 10.535684 7.383674
 5503 10.535684 7.387297
 5504 10.535684 7.390920
 5505 10.535684 7.394543
 5506 10.535684 7.398166
 5507 10.535684 7.401789
 5508 10.535684 7.405412
 5509 10.535684 7.409035
 5510 10.535684 7.412658
 5511 10.535684 7.416281
 5512 10.535684 7.419904
 5513 10.535684 7.423527
 5514 10.539307 7.427150
 5515 10.539307 7.430773
 5516 10.539307 7.434396
 5517 10.539307 7.438019
 5518 10.539307 7.441642
 5519 10.535684 7.445265
 5520 10.535684 7.448888
 5521 10.532061 7.452511
 5522 10.532061 7.456134
 5523 10.528438 7.459757
 5524 10.528438 7.463380
 5525 10.528438 7.467003
 5526 10.528438 7.470626
 5527 10.528438 7.474249
 5528 10.528438 7.477872
 5529 10.528438 7.481495
 5530 10.528438 7.485118
 5531 10.528438 7.488741
 5532 10.528438 7.492364
 5533 10.528438 7.495987
 5534 10.528438 7.499610
 5535 10.528438 7.503233
 5536 10.528438 7.506856
 5537 10.528438 7.510479
 5538 10.528438 7.514102
 5539 10.528438 7.517725
 5540 10.528438 7.521348
 5541 10.528438 7.524971
 5542 10.528438 7.528594
 5543 10.528438 7.532217
 5544 10.528438 7.535840
 5545 10.528438 7.539463
 5546 10.532061 7.543086
 5547 10.532061 7.546709
 5548 10.535684 7.550332
 5549 10.535684 7.553955
 5550 10.535684 7.557578
 5551 10.535684 7.561201
 5552 10.535684 7.564824
 5553 10.535684 7.568447
 5554 10.535684 7.572070
 5555 10.535684 7.575693
 5556 10.535684 7.579316
 5557 10.535684 7.582939
 5558 10.535684 7.586562
 5559 10.535684 7.590185
 5560 10.535684 7.593808
 5561 10.535684 7.597431
 5562 10.535684 7.601054
 5563 10.535684 7.604677
 5564 10.535684 7.608300
 5565 10.535684 7.611923
 5566 10.535684 7.615546
 5567 10.535684 7.619169
 5568 10.535684 7.622792
 5569 10.535684 7.626415
 5570 10.535684 7.630038
 5571 10.539307 7.633661
 5572 10.539307 7.637284
 5573 10.542930 7.640907
 5574 10.542930 7.644530
 5575 10.542930 7.648153
 5576 10.539307 7.651776
 5577 10.539307 7.655399
 5578 10.539307 7.659022
 5579 10.539307 7.662645
 5580 10.539307 7.666268
 5581 10.539307 7.669891
 5582 10.539307 7.673514
 5583 10.539307 7.677137
 5584 10.539307 7.680760
 5585 10.539307 7.684383
 5586 10.539307 7.688006
 5587 10.539307 7.691629
 5588 10.539307 7.695252
 5589 10.539307 7.698875
 5590 10.539307 7.702498
 5591 10.539307 7.706121
 5592 10.539307 7.709744
 5593 10.539307 7.713367
 5594 10.539307 7.716990
 5595 10.539307 7.720613
 5596 10.539307 7.724236
 5597 10.539307 7.727859
 5598 10.539307 7.731482
 5599 10.539307 7.735105
 5600 10.542930 7.738728
 5601 10.542930 7.742351
 5602 10.546553 7.745974
 5603 10.546553 7.749597
 5604 10.550176 7.753220
 5605 10.550176 7.756843
 5606 10.550176 7.760466
 5607 10.553799 7.764089
 5608 10.553799 7.767712
 5609 10.553799 7.771335
 5610 10.553799 7.774958
 5611 10.553799 7.778581
 5612 10.553799 7.782204
 5613 10.553799 7.785827
 5614 10.553799 7.789450
 5615 10.553799 7.793073
 5616 10.553799 7.796696
 5617 10.553799 7.800319
 5618 10.553799 7.803942
 5619 10.553799 7.807565
 5620 10.553799 7.811188
 5621 10.553799 7.814811
 5622 10.553799 7.818434
 5623 10.553799 7.822057
 5624 10.553799 7.825680
 5625 10.553799 7.829303
 5626 10.553799 7.832926
 5627 10.553799 7.836549
 5628 10.553799 7.840172
 5629 10.553799 7.843795
 5630 10.553799 7.847418
 5631 10.553799 7.851041
 5632 10.557422 7.854664
 5633 10.553799 7.858287
 5634 10.553799 7.861910
 5635 10.553799 7.865533
 5636 10.553799 7.869156
 5637 10.550176 7.872779
 5638 10.550176 7.876402
 5639 10.546553 7.880025
 5640 10.546553 7.883648
 5641 10.546553 7.887271
 5642 10.546553 7.890894
 5643 10.542930 7.894517
 5644 10.542930 7.898140
 5645 10.542930 7.901763
 5646 10.542930 7.905386
 5647 10.542930 7.909009
 5648 10.542930 7.912632
 5649 10.542930 7.916255
 5650 10.542930 7.919878
 5651 10.542930 7.923501
 5652 10.542930 7.927124
 5653 10.542930 7.930747
 5654 10.542930 7.934370
 5655 10.539307 7.937993
 5656 10.539307 7.941616
 5657 10.535684 7.945239
 5658 10.535684 7.948862
 5659 10.532061 7.952485
 5660 10.532061 7.956108
 5661 10.528438 7.959731
 5662 10.528438 7.963354
 5663 10.528438 7.966977
 5664 10.528438 7.970600
 5665 10.528438 7.974223
 5666 10.528438 7.977846
 5667 10.528438 7.981469
 5668 10.528438 7.985092
 5669 10.528438 7.988715
 5670 10.528438 7.992338
 5671 10.528438 7.995961
 5672 10.528438 7.999584
 5673 10.528438 8.003207
 5674 10.528438 8.006830
 5675 10.528438 8.010453
 5676 10.528438 8.014076
 5677 10.528438 8.017699
 5678 10.528438 8.021322
 5679 10.528438 8.024945
 5680 10.528438 8.028568
 5681 10.528438 8.032191
 5682 10.528438 8.035814
 5683 10.528438 8.039437
 5684 10.528438 8.043060
 5685 10.528438 8.046683
 5686 10.528438 8.050306
 5687 10.528438 8.053929
 5688 10.528438 8.057552
 5689 10.528438 8.061175
 5690 10.528438 8.064798
 5691 10.528438 8.068421
 5692 10.528438 8.072044
 5693 10.532061 8.075667
 5694 10.532061 8.079290
 5695 10.532061 8.082913
 5696 10.532061 8.086536
 5697 10.532061 8.090159
 5698 10.532061 8.093782
 5699 10.532061 8.097405
 5700 10.532061 8.101028
 5701 10.532061 8.104651
 5702 10.532061 8.108274
 5703 10.532061 8.111897
 5704 10.532061 8.115520
 5705 10.532061 8.119143
 5706 10.532061 8.122766
 5707 10.532061 8.126389
 5708 10.532061 8.130012
 5709 10.532061 8.133635
 5710 10.532061 8.137258
 5711 10.532061 8.140881
 5712 10.532061 8.144504
 5713 10.532061 8.148127
 5714 10.532061 8.151750
 5715 10.532061 8.155373
 5716 10.532061 8.158996
 5717 10.532061 8.162619
 5718 10.532061 8.166242
 5719 10.532061 8.169865
 5720 10.532061 8.173488
 5721 10.532061 8.177111
 5722 10.532061 8.180734
 5723 10.528438 8.184357
 5724 10.528438 8.187980
 5725 10.524815 8.191603
 5726 10.524815 8.195226
 5727 10.521192 8.198849
 5728 10.521192 8.202472
 5729 10.517569 8.206095
 5730 10.517569 8.209718
 5731 10.513946 8.213341
 5732 10.513946 8.216964
 5733 10.510323 8.220587
 5734 10.510323 8.224210
 5735 10.510323 8.227833
 5736 10.510323 8.231456
 5737 10.510323 8.235079
 5738 10.510323 8.238702
 5739 10.510323 8.242325
 5740 10.510323 8.245948
 5741 10.510323 8.249571
 5742 10.510323 8.253194
 5743 10.510323 8.256817
 5744 10.510323 8.260440
 5745 10.510323 8.264063
 5746 10.510323 8.267686
 5747 10.510323 8.271309
 5748 10.510323 8.274932
 5749 10.510323 8.278555
 5750 10.510323 8.282178
 5751 10.510323 8.285801
 5752 10.510323 8.289424
 5753 10.510323 8.293047
 5754 10.510323 8.296670
 5755 10.510323 8.300293
 5756 10.510323 8.303916
 5757 10.510323 8.307539
 5758 10.510323 8.311162
 5759 10.506700 8.314785
 5760 10.506700 8.318408
 5761 10.506700 8.322031
 5762 10.506700 8.325654
 5763 10.506700 8.329277
 5764 10.506700 8.332900
 5765 10.506700 8.336523
 5766 10.506700 8.340146
 5767 10.506700 8.343769
 5768 10.506700 8.347392
 5769 10.506700 8.351015
 5770 10.506700 8.354638
 5771 10.506700 8.358261
 5772 10.506700 8.361884
 5773 10.506700 8.365507
 5774 10.506700 8.369130
 5775 10.506700 8.372753
 5776 10.506700 8.376376
 5777 10.506700 8.379999
 5778 10.506700 8.383622
 5779 10.506700 8.387245
 5780 10.506700 8.390868
 5781 10.506700 8.394491
 5782 10.510323 8.398114
 5783 10.510323 8.401737
 5784 10.513946 8.405360
 5785 10.513946 8.408983
 5786 10.513946 8.412606
 5787 10.513946 8.416229
 5788 10.513946 8.419852
 5789 10.513946 8.423475
 5790 10.510323 8.427098
 5791 10.510323 8.430721
 5792 10.510323 8.434344
 5793 10.510323 8.437967
 5794 10.506700 8.441590
 5795 10.506700 8.445213
 5796 10.506700 8.448836
 5797 10.506700 8.452459
 5798 10.506700 8.456082
 5799 10.506700 8.459705
 5800 10.506700 8.463328
 5801 10.506700 8.466951
 5802 10.506700 8.470574
 5803 10.506700 8.474197
 5804 10.506700 8.477820
 5805 10.506700 8.481443
 5806 10.506700 8.485066
 5807 10.506700 8.488689
 5808 10.506700 8.492312
 5809 10.506700 8.495935
 5810 10.506700 8.499558
 5811 10.506700 8.503181
 5812 10.506700 8.506804
 5813 10.506700 8.510427
 5814 10.506700 8.514050
 5815 10.506700 8.517673
 5816 10.506700 8.521296
 5817 10.506700 8.524919
 5818 10.506700 8.528542
 5819 10.510323 8.532165
 5820 10.510323 8.535788
 5821 10.510323 8.539411
 5822 10.510323 8.543034
 5823 10.510323 8.546657
 5824 10.506700 8.550280
 5825 10.506700 8.553903
 5826 10.506700 8.557526
 5827 10.506700 8.561149
 5828 10.503077 8.564772
 5829 10.503077 8.568395
 5830 10.499454 8.572018
 5831 10.499454 8.575641
 5832 10.495831 8.579264
 5833 10.495831 8.582887
 5834 10.492208 8.586510
 5835 10.492208 8.590133
 5836 10.488585 8.593756
 5837 10.488585 8.597379
 5838 10.484962 8.601002
 5839 10.484962 8.604625
 5840 10.484962 8.608248
 5841 10.484962 8.611871
 5842 10.484962 8.615494
 5843 10.484962 8.619117
 5844 10.484962 8.622740
 5845 10.484962 8.626363
 5846 10.484962 8.629986
 5847 10.484962 8.633609
 5848 10.484962 8.637232
 5849 10.484962 8.640855
 5850 10.484962 8.644478
 5851 10.484962 8.648101
 5852 10.484962 8.651724
 5853 10.484962 8.655347
 5854 10.484962 8.658970
 5855 10.484962 8.662593
 5856 10.484962 8.666216
 5857 10.484962 8.669839
 5858 10.484962 8.673462
 5859 10.484962 8.677085
 5860 10.484962 8.680708
 5861 10.484962 8.684331
 5862 10.484962 8.687954
 5863 10.484962 8.691577
 5864 10.488585 8.695200
 5865 10.488585 8.698823
 5866 10.488585 8.702446
 5867 10.488585 8.706069
 5868 10.488585 8.709692
 5869 10.484962 8.713315
 5870 10.484962 8.716938
 5871 10.481339 8.720561
 5872 10.481339 8.724184
 5873 10.477716 8.727807
 5874 10.477716 8.731430
 5875 10.477716 8.735053
 5876 10.477716 8.738676
 5877 10.477716 8.742299
 5878 10.477716 8.745922
 5879 10.477716 8.749545
 5880 10.477716 8.753168
 5881 10.477716 8.756791
 5882 10.477716 8.760414
 5883 10.477716 8.764037
 5884 10.477716 8.767660
 5885 10.477716 8.771283
 5886 10.477716 8.774906
 5887 10.477716 8.778529
 5888 10.477716 8.782152
 5889 10.477716 8.785775
 5890 10.477716 8.789398
 5891 10.477716 8.793021
 5892 10.477716 8.796644
 5893 10.477716 8.800267
 5894 10.477716 8.803890
 5895 10.477716 8.807513
 5896 10.477716 8.811136
 5897 10.477716 8.814759
 5898 10.477716 8.818382
 5899 10.477716 8.822005
 5900 10.481339 8.825628
 5901 10.481339 8.829251
 5902 10.481339 8.832874
 5903 10.481339 8.836497
 5904 10.481339 8.840120
 5905 10.481339 8.843743
 5906 10.481339 8.847366
 5907 10.481339 8.850989
 5908 10.481339 8.854612
 5909 10.481339 8.858235
 5910 10.481339 8.861858
 5911 10.481339 8.865481
 5912 10.477716 8.869104
 5913 10.477716 8.872727
 5914 10.477716 8.876350
 5915 10.477716 8.879973
 5916 10.477716 8.883596
 5917 10.477716 8.887219
 5918 10.477716 8.890842
 5919 10.477716 8.894465
 5920 10.477716 8.898088
 5921 10.477716 8.901711
 5922 10.477716 8.905334
 5923 10.477716 8.908957
 5924 10.477716 8.912580
 5925 10.477716 8.916203
 5926 10.477716 8.919826
 5927 10.477716 8.923449
 5928 10.477716 8.927072
 5929 10.477716 8.930695
 5930 10.477716 8.934318
 5931 10.477716 8.937941
 5932 10.477716 8.941564
 5933 10.477716 8.945187
 5934 10.477716 8.948810
 5935 10.477716 8.952433
 5936 10.477716 8.956056
 5937 10.477716 8.959679
 5938 10.477716 8.963302
 5939 10.477716 8.966925
 5940 10.474093 8.970548
 5941 10.474093 8.974171
 5942 10.474093 8.977794
 5943 10.474093 8.981417
 5944 10.474093 8.985040
 5945 10.474093 8.988663
 5946 10.474093 8.992286
 5947 10.474093 8.995909
 5948 10.474093 8.999532
 5949 10.474093 9.003155
 5950 10.470470 9.006778
 5951 10.470470 9.010401
 5952 10.470470 9.014024
 5953 10.466847 9.017647
 5954 10.466847 9.021270
 5955 10.463224 9.024893
 5956 10.463224 9.028516
 5957 10.463224 9.032139
 5958 10.463224 9.035762
 5959 10.463224 9.039385
 5960 10.463224 9.043008
 5961 10.463224 9.046631
 5962 10.463224 9.050254
 5963 10.463224 9.053877
 5964 10.463224 9.057500
 5965 10.463224 9.061123
 5966 10.463224 9.064746
 5967 10.463224 9.068369
 5968 10.463224 9.071992
 5969 10.463224 9.075615
 5970 10.463224 9.079238
 5971 10.463224 9.082861
 5972 10.463224 9.086484
 5973 10.463224 9.090107
 5974 10.463224 9.093730
 5975 10.463224 9.097353
 5976 10.463224 9.100976
 5977 10.463224 9.104599
 5978 10.463224 9.108222
 5979 10.466847 9.111845
 5980 10.466847 9.115468
 5981 10.466847 9.119091
 5982 10.466847 9.122714
 5983 10.466847 9.126337
 5984 10.466847 9.129960
 5985 10.466847 9.133583
 5986 10.466847 9.137206
 5987 10.466847 9.140829
 5988 10.466847 9.144452
 5989 10.463224 9.148075
 5990 10.463224 9.151698
 5991 10.459601 9.155321
 5992 10.459601 9.158944
 5993 10.455978 9.162567
 5994 10.455978 9.166190
 5995 10.455978 9.169813
 5996 10.455978 9.173436
 5997 10.455978 9.177059
 5998 10.455978 9.180682
 5999 10.455978 9.184305
 6000 10.455978 9.187928
 6001 10.455978 9.191551
 6002 10.455978 9.195174
 6003 10.455978 9.198797
 6004 10.455978 9.202420
 6005 10.455978 9.206043
 6006 10.455978 9.209666
 6007 10.455978 9.213289
 6008 10.455978 9.216912
 6009 10.455978 9.220535
 6010 10.452355 9.224158
 6011 10.452355 9.227781
 6012 10.448732 9.231404
 6013 10.448732 9.235027
 6014 10.445109 9.238650
 6015 10.445109 9.242273
 6016 10.441486 9.245896
 6017 10.441486 9.249519
 6018 10.437863 9.253142
 6019 10.437863 9.256765
 6020 10.437863 9.260388
 6021 10.437863 9.264011
 6022 10.437863 9.267634
 6023 10.437863 9.271257
 6024 10.437863 9.274880
 6025 10.437863 9.278503
 6026 10.437863 9.282126
 6027 10.437863 9.285749
 6028 10.437863 9.289372
 6029 10.437863 9.292995
 6030 10.437863 9.296618
 6031 10.437863 9.300241
 6032 10.437863 9.303864
 6033 10.437863 9.307487
 6034 10.437863 9.311110
 6035 10.437863 9.314733
 6036 10.437863 9.318356
 6037 10.437863 9.321979
 6038 10.437863 9.325602
 6039 10.437863 9.329225
 6040 10.437863 9.332848
 6041 10.437863 9.336471
 6042 10.437863 9.340094
 6043 10.437863 9.343717
 6044 10.437863 9.347340
 6045 10.437863 9.350963
 6046 10.437863 9.354586
 6047 10.437863 9.358209
 6048 10.437863 9.361832
 6049 10.437863 9.365455
 6050 10.437863 9.369078
 6051 10.437863 9.372701
 6052 10.437863 9.376324
 6053 10.437863 9.379947
 6054 10.437863 9.383570
 6055 10.441486 9.387193
 6056 10.441486 9.390816
 6057 10.445109 9.394439
 6058 10.445109 9.398062
 6059 10.448732 9.401685
 6060 10.448732 9.405308
 6061 10.448732 9.408931
 6062 10.448732 9.412554
 6063 10.448732 9.416177
 6064 10.448732 9.419800
 6065 10.448732 9.423423
 6066 10.448732 9.427046
 6067 10.448732 9.430669
 6068 10.448732 9.434292
 6069 10.448732 9.437915
 6070 10.448732 9.441538
 6071 10.448732 9.445161
 6072 10.448732 9.448784
 6073 10.448732 9.452407
 6074 10.448732 9.456030
 6075 10.452355 9.459653
 6076 10.452355 9.463276
 6077 10.455978 9.466899
 6078 10.455978 9.470522
 6079 10.459601 9.474145
 6080 10.459601 9.477768
 6081 10.463224 9.481391
 6082 10.463224 9.485014
 6083 10.463224 9.488637
 6084 10.466847 9.492260
 6085 10.466847 9.495883
 6086 10.466847 9.499506
 6087 10.466847 9.503129
 6088 10.466847 9.506752
 6089 10.466847 9.510375
 6090 10.466847 9.513998
 6091 10.466847 9.517621
 6092 10.466847 9.521244
 6093 10.466847 9.524867
 6094 10.466847 9.528490
 6095 10.466847 9.532113
 6096 10.466847 9.535736
 6097 10.466847 9.539359
 6098 10.466847 9.542982
 6099 10.466847 9.546605
 6100 10.466847 9.550228
 6101 10.466847 9.553851
 6102 10.466847 9.557474
 6103 10.466847 9.561097
 6104 10.466847 9.564720
 6105 10.466847 9.568343
 6106 10.466847 9.571966
 6107 10.466847 9.575589
 6108 10.466847 9.579212
 6109 10.466847 9.582835
 6110 10.470470 9.586458
 6111 10.470470 9.590081
 6112 10.474093 9.593704
 6113 10.474093 9.597327
 6114 10.474093 9.600950
 6115 10.474093 9.604573
 6116 10.474093 9.608196
 6117 10.474093 9.611819
 6118 10.474093 9.615442
 6119 10.474093 9.619065
 6120 10.474093 9.622688
 6121 10.474093 9.626311
 6122 10.474093 9.629934
 6123 10.470470 9.633557
 6124 10.470470 9.637180
 6125 10.470470 9.640803
 6126 10.466847 9.644426
 6127 10.466847 9.648049
 6128 10.466847 9.651672
 6129 10.463224 9.655295
 6130 10.463224 9.658918
 6131 10.459601 9.662541
 6132 10.459601 9.666164
 6133 10.455978 9.669787
 6134 10.455978 9.673410
 6135 10.452355 9.677033
 6136 10.452355 9.680656
 6137 10.452355 9.684279
 6138 10.452355 9.687902
 6139 10.452355 9.691525
 6140 10.452355 9.695148
 6141 10.452355 9.698771
 6142 10.452355 9.702394
 6143 10.452355 9.706017
 6144 10.452355 9.709640
 6145 10.452355 9.713263
 6146 10.452355 9.716886
 6147 10.452355 9.720509
 6148 10.452355 9.724132
 6149 10.452355 9.727755
 6150 10.452355 9.731378
 6151 10.452355 9.735001
 6152 10.452355 9.738624
 6153 10.452355 9.742247
 6154 10.452355 9.745870
 6155 10.448732 9.749493
 6156 10.448732 9.753116
 6157 10.445109 9.756739
 6158 10.445109 9.760362
 6159 10.441486 9.763985
 6160 10.441486 9.767608
 6161 10.437863 9.771231
 6162 10.437863 9.774854
 6163 10.437863 9.778477
 6164 10.437863 9.782100
 6165 10.437863 9.785723
 6166 10.437863 9.789346
 6167 10.437863 9.792969
 6168 10.437863 9.796592
 6169 10.437863 9.800215
 6170 10.437863 9.803838
 6171 10.437863 9.807461
 6172 10.437863 9.811084
 6173 10.437863 9.814707
 6174 10.437863 9.818330
 6175 10.437863 9.821953
 6176 10.437863 9.825576
 6177 10.437863 9.829199
 6178 10.437863 9.832822
 6179 10.437863 9.836445
 6180 10.437863 9.840068
 6181 10.437863 9.843691
 6182 10.437863 9.847314
 6183 10.437863 9.850937
 6184 10.437863 9.854560
 6185 10.437863 9.858183
 6186 10.437863 9.861806
 6187 10.441486 9.865429
 6188 10.441486 9.869052
 6189 10.445109 9.872675
 6190 10.445109 9.876298
 6191 10.445109 9.879921
 6192 10.445109 9.883544
 6193 10.445109 9.887167
 6194 10.445109 9.890790
 6195 10.445109 9.894413
 6196 10.445109 9.898036
 6197 10.445109 9.901659
 6198 10.445109 9.905282
 6199 10.445109 9.908905
 6200 10.445109 9.912528
 6201 10.445109 9.916151
 6202 10.445109 9.919774
 6203 10.445109 9.923397
 6204 10.445109 9.927020
 6205 10.445109 9.930643
 6206 10.445109 9.934266
 6207 10.445109 9.937889
 6208 10.445109 9.941512
 6209 10.448732 9.945135
 6210 10.448732 9.948758
 6211 10.448732 9.952381
 6212 10.445109 9.956004
 6213 10.445109 9.959627
 6214 10.445109 9.963250
 6215 10.445109 9.966873
 6216 10.445109 9.970496
 6217 10.445109 9.974119
 6218 10.445109 9.977742
 6219 10.445109 9.981365
 6220 10.445109 9.984988
 6221 10.445109 9.988611
 6222 10.445109 9.992234
 6223 10.445109 9.995857
 6224 10.445109 9.999480
 6225 10.445109 10.003103
 6226 10.445109 10.006726
 6227 10.445109 10.010349
 6228 10.445109 10.013972
 6229 10.445109 10.017595
 6230 10.445109 10.021218
 6231 10.445109 10.024841
 6232 10.445109 10.028464
 6233 10.445109 10.032087
 6234 10.445109 10.035710
 6235 10.445109 10.039333
 6236 10.445109 10.042956
 6237 10.448732 10.046579
 6238 10.448732 10.050202
 6239 10.448732 10.053825
 6240 10.448732 10.057448
 6241 10.448732 10.061071
 6242 10.448732 10.064694
 6243 10.448732 10.068317
 6244 10.448732 10.071940
 6245 10.448732 10.075563
 6246 10.448732 10.079186
 6247 10.448732 10.082809
 6248 10.448732 10.086432
 6249 10.448732 10.090055
 6250 10.448732 10.093678
 6251 10.448732 10.097301
 6252 10.448732 10.100924
 6253 10.448732 10.104547
 6254 10.448732 10.108170
 6255 10.448732 10.111793
 6256 10.448732 10.115416
 6257 10.448732 10.119039
 6258 10.448732 10.122662
 6259 10.448732 10.126285
 6260 10.448732 10.129908
 6261 10.448732 10.133531
 6262 10.448732 10.137154
 6263 10.448732 10.140777
 6264 10.448732 10.144400
 6265 10.448732 10.148023
 6266 10.448732 10.151646
 6267 10.448732 10.155269
 6268 10.448732 10.158892
 6269 10.448732 10.162515
 6270 10.448732 10.166138
 6271 10.448732 10.169761
 6272 10.448732 10.173384
 6273 10.448732 10.177007
 6274 10.452355 10.180630
 6275 10.452355 10.184253
 6276 10.452355 10.187876
 6277 10.452355 10.191499
 6278 10.455978 10.195122
 6279 10.455978 10.198745
 6280 10.459601 10.202368
 6281 10.459601 10.205991
 6282 10.463224 10.209614
 6283 10.463224 10.213237
 6284 10.463224 10.216860
 6285 10.463224 10.220483
 6286 10.463224 10.224106
 6287 10.463224 10.227729
 6288 10.463224 10.231352
 6289 10.463224 10.234975
 6290 10.463224 10.238598
 6291 10.463224 10.242221
 6292 10.463224 10.245844
 6293 10.463224 10.249467
 6294 10.463224 10.253090
 6295 10.463224 10.256713
 6296 10.463224 10.260336
 6297 10.463224 10.263959
 6298 10.463224 10.267582
 6299 10.463224 10.271205
 6300 10.463224 10.274828
 6301 10.463224 10.278451
 6302 10.463224 10.282074
 6303 10.463224 10.285697
 6304 10.463224 10.289320
 6305 10.459601 10.292943
 6306 10.459601 10.296566
 6307 10.459601 10.300189
 6308 10.455978 10.303812
 6309 10.452355 10.307435
 6310 10.448732 10.311058
 6311 10.445109 10.314681
 6312 10.441486 10.318304
 6313 10.437863 10.321927
 6314 10.434240 10.325550
 6315 10.434240 10.329173
 6316 10.430617 10.332796
 6317 10.430617 10.336419
 6318 10.426994 10.340042
 6319 10.426994 10.343665
 6320 10.423371 10.347288
 6321 10.423371 10.350911
 6322 10.419748 10.354534
 6323 10.419748 10.358157
 6324 10.416125 10.361780
 6325 10.416125 10.365403
 6326 10.412502 10.369026
 6327 10.412502 10.372649
 6328 10.412502 10.376272
 6329 10.412502 10.379895
 6330 10.412502 10.383518
 6331 10.412502 10.387141
 6332 10.412502 10.390764
 6333 10.412502 10.394387
 6334 10.412502 10.398010
 6335 10.412502 10.401633
 6336 10.412502 10.405256
 6337 10.412502 10.408879
 6338 10.412502 10.412502
 6339 10.412502 10.416125
 6340 10.412502 10.419748
 6341 10.412502 10.423371
 6342 10.412502 10.426994
 6343 10.412502 10.430617
 6344 10.408879 10.434240
 6345 10.408879 10.437863
 6346 10.405256 10.441486
 6347 10.405256 10.445109
 6348 10.401633 10.448732
 6349 10.398010 10.452355
 6350 10.394387 10.455978
 6351 10.390764 10.459601
 6352 10.390764 10.463224
 6353 10.387141 10.466847
 6354 10.387141 10.470470
 6355 10.383518 10.474093
 6356 10.383518 10.477716
 6357 10.379895 10.481339
 6358 10.379895 10.484962
 6359 10.376272 10.488585
 6360 10.376272 10.492208
 6361 10.372649 10.495831
 6362 10.372649 10.499454
 6363 10.369026 10.503077
 6364 10.369026 10.506700
 6365 10.369026 10.510323
 6366 10.365403 10.513946
 6367 10.361780 10.517569
 6368 10.358157 10.521192
 6369 10.354534 10.524815
 6370 10.350911 10.524815
 6371 10.347288 10.528438
 6372 10.343665 10.528438
 6373 10.340042 10.532061
 6374 10.336419 10.535684
 6375 10.332796 10.539307
 6376 10.329173 10.542930
 6377 10.325550 10.546553
 6378 10.325550 10.550176
 6379 10.321927 10.553799
 6380 10.321927 10.557422
 6381 10.318304 10.561045
 6382 10.318304 10.564668
 6383 10.314681 10.568291
 6384 10.314681 10.571914
 6385 10.311058 10.575537
 6386 10.311058 10.579160
 6387 10.307435 10.582783
 6388 10.307435 10.586406
 6389 10.303812 10.590029
 6390 10.303812 10.593652
 6391 10.300189 10.597275
 6392 10.300189 10.600898
 6393 10.296566 10.604521
 6394 10.296566 10.608144
 6395 10.292943 10.611767
 6396 10.292943 10.615390
 6397 10.289320 10.619013
 6398 10.289320 10.622636
 6399 10.285697 10.626259
 6400 10.285697 10.629882
 6401 10.285697 10.633505
 6402 10.285697 10.637128
 6403 10.285697 10.640751
 6404 10.285697 10.644374
 6405 10.285697 10.647997
 6406 10.285697 10.651620
 6407 10.285697 10.655243
 6408 10.285697 10.658866
 6409 10.285697 10.662489
 6410 10.285697 10.666112
 6411 10.282074 10.669735
 6412 10.278451 10.673358
 6413 10.274828 10.676981
 6414 10.271205 10.680604
 6415 10.267582 10.684227
 6416 10.263959 10.687850
 6417 10.260336 10.691473
 6418 10.256713 10.695096
 6419 10.253090 10.695096
 6420 10.249467 10.698719
 6421 10.245844 10.698719
 6422 10.242221 10.702342
 6423 10.238598 10.702342
 6424 10.234975 10.705965
 6425 10.231352 10.705965
 6426 10.227729 10.709588
 6427 10.224106 10.709588
 6428 10.220483 10.713211
 6429 10.216860 10.713211
 6430 10.213237 10.716834
 6431 10.209614 10.720457
 6432 10.205991 10.724080
 6433 10.202368 10.727703
 6434 10.198745 10.731326
 6435 10.198745 10.734949
 6436 10.195122 10.738572
 6437 10.195122 10.742195
 6438 10.191499 10.745818
 6439 10.191499 10.749441
 6440 10.187876 10.753064
 6441 10.187876 10.756687
 6442 10.184253 10.760310
 6443 10.184253 10.763933
 6444 10.180630 10.767556
 6445 10.180630 10.771179
 6446 10.177007 10.774802
 6447 10.177007 10.778425
 6448 10.173384 10.782048
 6449 10.173384 10.785671
 6450 10.173384 10.789294
 6451 10.173384 10.792917
 6452 10.173384 10.796540
 6453 10.173384 10.800163
 6454 10.173384 10.803786
 6455 10.169761 10.807409
 6456 10.169761 10.811032
 6457 10.166138 10.814655
 6458 10.166138 10.818278
 6459 10.162515 10.821901
 6460 10.162515 10.825524
 6461 10.158892 10.829147
 6462 10.158892 10.832770
 6463 10.155269 10.836393
 6464 10.155269 10.840016
 6465 10.151646 10.843639
 6466 10.151646 10.847262
 6467 10.151646 10.850885
 6468 10.151646 10.854508
 6469 10.151646 10.858131
 6470 10.151646 10.861754
 6471 10.151646 10.865377
 6472 10.151646 10.869000
 6473 10.151646 10.872623
 6474 10.151646 10.876246
 6475 10.148023 10.879869
 6476 10.148023 10.883492
 6477 10.148023 10.887115
 6478 10.144400 10.890738
 6479 10.140777 10.894361
 6480 10.137154 10.897984
 6481 10.137154 10.901607
 6482 10.133531 10.901607
 6483 10.129908 10.905230
 6484 10.126285 10.905230
 6485 10.122662 10.908853
 6486 10.119039 10.908853
 6487 10.115416 10.912476
 6488 10.111793 10.912476
 6489 10.108170 10.916099
 6490 10.104547 10.919722
 6491 10.100924 10.923345
 6492 10.097301 10.926968
 6493 10.097301 10.930591
 6494 10.093678 10.934214
 6495 10.093678 10.937837
 6496 10.090055 10.941460
 6497 10.090055 10.945083
 6498 10.086432 10.948706
 6499 10.086432 10.952329
 6500 10.082809 10.955952
 6501 10.082809 10.959575
 6502 10.079186 10.963198
 6503 10.079186 10.966821
 6504 10.075563 10.970444
 6505 10.075563 10.974067
 6506 10.075563 10.977690
 6507 10.075563 10.981313
 6508 10.075563 10.984936
 6509 10.075563 10.988559
 6510 10.071940 10.992182
 6511 10.071940 10.995805
 6512 10.071940 10.999428
 6513 10.071940 11.003051
 6514 10.068317 11.006674
 6515 10.068317 11.010297
 6516 10.064694 11.013920
 6517 10.064694 11.017543
 6518 10.064694 11.021166
 6519 10.061071 11.024789
 6520 10.057448 11.028412
 6521 10.053825 11.032035
 6522 10.050202 11.035658
 6523 10.046579 11.039281
 6524 10.046579 11.042904
 6525 10.042956 11.046527
 6526 10.042956 11.050150
 6527 10.039333 11.053773
 6528 10.039333 11.057396
 6529 10.035710 11.061019
 6530 10.035710 11.064642
 6531 10.032087 11.068265
 6532 10.032087 11.071888
 6533 10.028464 11.075511
 6534 10.028464 11.079134
 6535 10.024841 11.082757
 6536 10.024841 11.086380
 6537 10.024841 11.090003
 6538 10.024841 11.093626
 6539 10.024841 11.097249
 6540 10.024841 11.100872
 6541 10.024841 11.104495
 6542 10.024841 11.108118
 6543 10.024841 11.111741
 6544 10.021218 11.115364
 6545 10.021218 11.118987
 6546 10.017595 11.122610
 6547 10.013972 11.126233
 6548 10.013972 11.129856
 6549 10.010349 11.133479
 6550 10.010349 11.137102
 6551 10.006726 11.140725
 6552 10.006726 11.144348
 6553 10.003103 11.147971
 6554 10.003103 11.151594
 6555 9.999480 11.155217
 6556 9.999480 11.158840
 6557 9.995857 11.162463
 6558 9.995857 11.166086
 6559 9.992234 11.169709
 6560 9.992234 11.173332
 6561 9.992234 11.176955
 6562 9.992234 11.180578
 6563 9.992234 11.184201
 6564 9.988611 11.187824
 6565 9.984988 11.191447
 6566 9.984988 11.195070
 6567 9.981365 11.198693
 6568 9.977742 11.202316
 6569 9.974119 11.205939
 6570 9.970496 11.209562
 6571 9.966873 11.213185
 6572 9.963250 11.216808
 6573 9.959627 11.220431
 6574 9.956004 11.224054
 6575 9.956004 11.227677
 6576 9.952381 11.231300
 6577 9.948758 11.234923
 6578 9.945135 11.238546
 6579 9.941512 11.242169
 6580 9.937889 11.245792
 6581 9.937889 11.249415
 6582 9.934266 11.253038
 6583 9.934266 11.256661
 6584 9.930643 11.260284
 6585 9.930643 11.263907
 6586 9.927020 11.267530
 6587 9.927020 11.271153
 6588 9.923397 11.274776
 6589 9.923397 11.278399
 6590 9.919774 11.282022
 6591 9.919774 11.285645
 6592 9.916151 11.289268
 6593 9.916151 11.292891
 6594 9.912528 11.296514
 6595 9.912528 11.300137
 6596 9.912528 11.303760
 6597 9.908905 11.307383
 6598 9.908905 11.311006
 6599 9.908905 11.314629
 6600 9.908905 11.318252
 6601 9.905282 11.321875
 6602 9.901659 11.325498
 6603 9.898036 11.329121
 6604 9.898036 11.332744
 6605 9.894413 11.332744
 6606 9.890790 11.336367
 6607 9.887167 11.339990
 6608 9.883544 11.343613
 6609 9.879921 11.347236
 6610 9.876298 11.350859
 6611 9.872675 11.354482
 6612 9.869052 11.358105
 6613 9.869052 11.361728
 6614 9.865429 11.365351
 6615 9.865429 11.368974
 6616 9.861806 11.372597
 6617 9.861806 11.376220
 6618 9.858183 11.379843
 6619 9.858183 11.383466
 6620 9.854560 11.387089
 6621 9.854560 11.390712
 6622 9.850937 11.394335
 6623 9.850937 11.397958
 6624 9.847314 11.401581
 6625 9.847314 11.405204
 6626 9.843691 11.408827
 6627 9.843691 11.412450
 6628 9.840068 11.416073
 6629 9.836445 11.419696
 6630 9.832822 11.423319
 6631 9.829199 11.426942
 6632 9.825576 11.426942
 6633 9.821953 11.430565
 6634 9.818330 11.434188
 6635 9.814707 11.437811
 6636 9.811084 11.441434
 6637 9.807461 11.445057
 6638 9.807461 11.448680
 6639 9.803838 11.452303
 6640 9.803838 11.455926
 6641 9.800215 11.459549
 6642 9.800215 11.463172
 6643 9.796592 11.466795
 6644 9.796592 11.470418
 6645 9.792969 11.474041
 6646 9.792969 11.477664
 6647 9.789346 11.481287
 6648 9.789346 11.484910
 6649 9.785723 11.488533
 6650 9.785723 11.492156
 6651 9.785723 11.495779
 6652 9.782100 11.499402
 6653 9.778477 11.503025
 6654 9.774854 11.506648
 6655 9.774854 11.510271
 6656 9.771231 11.513894
 6657 9.771231 11.517517
 6658 9.767608 11.521140
 6659 9.767608 11.524763
 6660 9.763985 11.528386
 6661 9.760362 11.532009
 6662 9.756739 11.535632
 6663 9.753116 11.535632
 6664 9.749493 11.539255
 6665 9.745870 11.539255
 6666 9.742247 11.542878
 6667 9.738624 11.546501
 6668 9.735001 11.550124
 6669 9.731378 11.553747
 6670 9.727755 11.557370
 6671 9.724132 11.560993
 6672 9.724132 11.564616
 6673 9.720509 11.568239
 6674 9.720509 11.571862
 6675 9.716886 11.575485
 6676 9.716886 11.579108
 6677 9.713263 11.582731
 6678 9.713263 11.586354
 6679 9.709640 11.589977
 6680 9.709640 11.593600
 6681 9.706017 11.597223
 6682 9.706017 11.600846
 6683 9.702394 11.604469
 6684 9.698771 11.608092
 6685 9.695148 11.611715
 6686 9.695148 11.615338
 6687 9.691525 11.618961
 6688 9.691525 11.622584
 6689 9.687902 11.626207
 6690 9.687902 11.629830
 6691 9.684279 11.633453
 6692 9.684279 11.637076
 6693 9.680656 11.640699
 6694 9.680656 11.644322
 6695 9.677033 11.647945
 6696 9.677033 11.651568
 6697 9.673410 11.655191
 6698 9.673410 11.658814
 6699 9.673410 11.662437
 6700 9.673410 11.666060
 6701 9.673410 11.669683
 6702 9.673410 11.673306
 6703 9.673410 11.676929
 6704 9.673410 11.680552
 6705 9.673410 11.684175
 6706 9.669787 11.687798
 6707 9.669787 11.691421
 6708 9.666164 11.695044
 6709 9.666164 11.698667
 6710 9.662541 11.702290
 6711 9.662541 11.705913
 6712 9.658918 11.709536
 6713 9.658918 11.713159
 6714 9.655295 11.716782
 6715 9.655295 11.720405
 6716 9.651672 11.724028
 6717 9.651672 11.727651
 6718 9.651672 11.731274
 6719 9.651672 11.734897
 6720 9.651672 11.738520
 6721 9.651672 11.742143
 6722 9.651672 11.745766
 6723 9.651672 11.749389
 6724 9.651672 11.753012
 6725 9.651672 11.756635
 6726 9.651672 11.760258
 6727 9.651672 11.763881
 6728 9.651672 11.767504
 6729 9.651672 11.771127
 6730 9.651672 11.774750
 6731 9.651672 11.778373
 6732 9.651672 11.781996
 6733 9.648049 11.785619
 6734 9.648049 11.789242
 6735 9.648049 11.792865
 6736 9.648049 11.796488
 6737 9.648049 11.800111
 6738 9.644426 11.803734
 6739 9.644426 11.807357
 6740 9.640803 11.810980
 6741 9.637180 11.814603
 6742 9.633557 11.818226
 6743 9.629934 11.821849
 6744 9.626311 11.825472
 6745 9.622688 11.829095
 6746 9.619065 11.832718
 6747 9.615442 11.836341
 6748 9.611819 11.839964
 6749 9.608196 11.843587
 6750 9.604573 11.847210
 6751 9.604573 11.850833
 6752 9.600950 11.854456
 6753 9.600950 11.858079
 6754 9.597327 11.861702
 6755 9.597327 11.865325
 6756 9.593704 11.868948
 6757 9.593704 11.872571
 6758 9.590081 11.876194
 6759 9.590081 11.879817
 6760 9.586458 11.883440
 6761 9.586458 11.887063
 6762 9.582835 11.890686
 6763 9.579212 11.894309
 6764 9.575589 11.897932
 6765 9.571966 11.901555
 6766 9.568343 11.905178
 6767 9.564720 11.905178
 6768 9.561097 11.908801
 6769 9.557474 11.908801
 6770 9.553851 11.912424
 6771 9.550228 11.912424
 6772 9.546605 11.916047
 6773 9.542982 11.916047
 6774 9.539359 11.919670
 6775 9.539359 11.923293
 6776 9.535736 11.926916
 6777 9.535736 11.930539
 6778 9.532113 11.934162
 6779 9.532113 11.937785
 6780 9.528490 11.941408
 6781 9.528490 11.945031
 6782 9.524867 11.948654
 6783 9.524867 11.952277
 6784 9.521244 11.955900
 6785 9.521244 11.959523
 6786 9.517621 11.963146
 6787 9.517621 11.966769
 6788 9.517621 11.970392
 6789 9.517621 11.974015
 6790 9.517621 11.977638
 6791 9.517621 11.981261
 6792 9.517621 11.984884
 6793 9.517621 11.988507
 6794 9.517621 11.992130
 6795 9.517621 11.995753
 6796 9.517621 11.999376
 6797 9.517621 12.002999
 6798 9.517621 12.006622
 6799 9.517621 12.010245
 6800 9.517621 12.013868
 6801 9.517621 12.017491
 6802 9.517621 12.021114
 6803 9.517621 12.024737
 6804 9.517621 12.028360
 6805 9.517621 12.031983
 6806 9.517621 12.035606
 6807 9.517621 12.039229
 6808 9.517621 12.042852
 6809 9.513998 12.046475
 6810 9.513998 12.050098
 6811 9.513998 12.053721
 6812 9.510375 12.057344
 6813 9.506752 12.060967
 6814 9.506752 12.064590
 6815 9.503129 12.068213
 6816 9.499506 12.071836
 6817 9.495883 12.075459
 6818 9.492260 12.079082
 6819 9.488637 12.082705
 6820 9.485014 12.086328
 6821 9.481391 12.089951
 6822 9.477768 12.093574
 6823 9.474145 12.097197
 6824 9.470522 12.100820
 6825 9.466899 12.104443
 6826 9.463276 12.108066
 6827 9.463276 12.111689
 6828 9.459653 12.115312
 6829 9.459653 12.118935
 6830 9.456030 12.122558
 6831 9.456030 12.126181
 6832 9.452407 12.129804
 6833 9.448784 12.133427
 6834 9.448784 12.137050
 6835 9.445161 12.140673
 6836 9.445161 12.144296
 6837 9.441538 12.147919
 6838 9.437915 12.151542
 6839 9.434292 12.155165
 6840 9.430669 12.158788
 6841 9.430669 12.162411
 6842 9.427046 12.166034
 6843 9.427046 12.169657
 6844 9.423423 12.173280
 6845 9.423423 12.176903
 6846 9.419800 12.180526
 6847 9.419800 12.184149
 6848 9.416177 12.187772
 6849 9.416177 12.191395
 6850 9.412554 12.195018
 6851 9.412554 12.198641
 6852 9.408931 12.202264
 6853 9.408931 12.205887
 6854 9.405308 12.209510
 6855 9.405308 12.213133
 6856 9.401685 12.216756
 6857 9.401685 12.220379
 6858 9.398062 12.224002
 6859 9.394439 12.227625
 6860 9.394439 12.231248
 6861 9.390816 12.234871
 6862 9.390816 12.238494
 6863 9.387193 12.242117
 6864 9.387193 12.245740
 6865 9.383570 12.249363
 6866 9.383570 12.252986
 6867 9.379947 12.256609
 6868 9.379947 12.260232
 6869 9.376324 12.263855
 6870 9.376324 12.267478
 6871 9.372701 12.271101
 6872 9.372701 12.274724
 6873 9.372701 12.278347
 6874 9.372701 12.281970
 6875 9.369078 12.285593
 6876 9.369078 12.289216
 6877 9.365455 12.292839
 6878 9.361832 12.296462
 6879 9.358209 12.300085
 6880 9.354586 12.303708
 6881 9.350963 12.307331
 6882 9.347340 12.310954
 6883 9.343717 12.314577
 6884 9.343717 12.318200
 6885 9.340094 12.321823
 6886 9.336471 12.321823
 6887 9.332848 12.325446
 6888 9.329225 12.325446
 6889 9.325602 12.329069
 6890 9.321979 12.329069
 6891 9.318356 12.332692
 6892 9.314733 12.332692
 6893 9.311110 12.336315
 6894 9.307487 12.336315
 6895 9.303864 12.339938
 6896 9.300241 12.343561
 6897 9.300241 12.347184
 6898 9.296618 12.350807
 6899 9.296618 12.354430
 6900 9.292995 12.358053
 6901 9.292995 12.361676
 6902 9.289372 12.365299
 6903 9.289372 12.368922
 6904 9.285749 12.372545
 6905 9.285749 12.376168
 6906 9.282126 12.379791
 6907 9.282126 12.383414
 6908 9.278503 12.387037
 6909 9.278503 12.390660
 6910 9.278503 12.394283
 6911 9.278503 12.397906
 6912 9.278503 12.401529
 6913 9.278503 12.405152
 6914 9.278503 12.408775
 6915 9.278503 12.412398
 6916 9.278503 12.416021
 6917 9.278503 12.419644
 6918 9.278503 12.423267
 6919 9.278503 12.426890
 6920 9.278503 12.430513
 6921 9.278503 12.434136
 6922 9.278503 12.437759
 6923 9.274880 12.441382
 6924 9.274880 12.445005
 6925 9.271257 12.448628
 6926 9.271257 12.452251
 6927 9.271257 12.455874
 6928 9.267634 12.459497
 6929 9.267634 12.463120
 6930 9.267634 12.466743
 6931 9.267634 12.470366
 6932 9.264011 12.473989
 6933 9.264011 12.477612
 6934 9.260388 12.481235
 6935 9.256765 12.484858
 6936 9.253142 12.488481
 6937 9.249519 12.492104
 6938 9.245896 12.495727
 6939 9.242273 12.499350
 6940 9.238650 12.502973
 6941 9.238650 12.506596
 6942 9.235027 12.510219
 6943 9.235027 12.513842
 6944 9.231404 12.517465
 6945 9.231404 12.521088
 6946 9.227781 12.524711
 6947 9.227781 12.528334
 6948 9.224158 12.531957
 6949 9.224158 12.535580
 6950 9.220535 12.539203
 6951 9.220535 12.542826
 6952 9.216912 12.546449
 6953 9.216912 12.550072
 6954 9.216912 12.553695
 6955 9.213289 12.557318
 6956 9.209666 12.560941
 6957 9.206043 12.560941
 6958 9.202420 12.564564
 6959 9.198797 12.568187
 6960 9.195174 12.571810
 6961 9.191551 12.575433
 6962 9.187928 12.579056
 6963 9.184305 12.582679
 6964 9.180682 12.586302
 6965 9.180682 12.589925
 6966 9.177059 12.593548
 6967 9.177059 12.597171
 6968 9.173436 12.600794
 6969 9.173436 12.604417
 6970 9.169813 12.608040
 6971 9.169813 12.611663
 6972 9.166190 12.615286
 6973 9.166190 12.618909
 6974 9.162567 12.622532
 6975 9.162567 12.626155
 6976 9.158944 12.629778
 6977 9.158944 12.633401
 6978 9.155321 12.637024
 6979 9.155321 12.640647
 6980 9.151698 12.644270
 6981 9.151698 12.647893
 6982 9.148075 12.651516
 6983 9.148075 12.655139
 6984 9.148075 12.658762
 6985 9.148075 12.662385
 6986 9.148075 12.666008
 6987 9.148075 12.669631
 6988 9.148075 12.673254
 6989 9.148075 12.676877
 6990 9.148075 12.680500
 6991 9.148075 12.684123
 6992 9.148075 12.687746
 6993 9.148075 12.691369
 6994 9.148075 12.694992
 6995 9.148075 12.698615
 6996 9.148075 12.702238
 6997 9.148075 12.705861
 6998 9.148075 12.709484
 6999 9.148075 12.713107
 7000 9.148075 12.716730
 7001 9.148075 12.720353
 7002 9.148075 12.723976
 7003 9.148075 12.727599
 7004 9.148075 12.731222
 7005 9.144452 12.734845
 7006 9.144452 12.738468
 7007 9.144452 12.742091
 7008 9.144452 12.745714
 7009 9.140829 12.749337
 7010 9.137206 12.752960
 7011 9.133583 12.756583
 7012 9.129960 12.760206
 7013 9.126337 12.763829
 7014 9.122714 12.767452
 7015 9.119091 12.771075
 7016 9.115468 12.774698
 7017 9.111845 12.778321
 7018 9.108222 12.781944
 7019 9.104599 12.785567
 7020 9.104599 12.789190
 7021 9.100976 12.792813
 7022 9.100976 12.796436
 7023 9.097353 12.800059
 7024 9.097353 12.803682
 7025 9.093730 12.807305
 7026 9.093730 12.810928
 7027 9.090107 12.810928
 7028 9.086484 12.814551
 7029 9.082861 12.818174
 7030 9.079238 12.821797
 7031 9.075615 12.825420
 7032 9.075615 12.829043
 7033 9.071992 12.832666
 7034 9.071992 12.836289
 7035 9.068369 12.839912
 7036 9.068369 12.843535
 7037 9.064746 12.847158
 7038 9.064746 12.850781
 7039 9.061123 12.854404
 7040 9.061123 12.858027
 7041 9.057500 12.861650
 7042 9.057500 12.865273
 7043 9.053877 12.868896
 7044 9.053877 12.872519
 7045 9.053877 12.876142
 7046 9.053877 12.879765
 7047 9.053877 12.883388
 7048 9.053877 12.887011
 7049 9.053877 12.890634
 7050 9.053877 12.894257
 7051 9.053877 12.897880
 7052 9.053877 12.901503
 7053 9.053877 12.905126
 7054 9.053877 12.908749
 7055 9.053877 12.912372
 7056 9.053877 12.915995
 7057 9.053877 12.919618
 7058 9.053877 12.923241
 7059 9.053877 12.926864
 7060 9.053877 12.930487
 7061 9.053877 12.934110
 7062 9.053877 12.937733
 7063 9.053877 12.941356
 7064 9.053877 12.944979
 7065 9.053877 12.948602
 7066 9.050254 12.952225
 7067 9.046631 12.955848
 7068 9.043008 12.959471
 7069 9.039385 12.963094
 7070 9.035762 12.966717
 7071 9.032139 12.970340
 7072 9.028516 12.973963
 7073 9.024893 12.977586
 7074 9.021270 12.981209
 7075 9.017647 12.981209
 7076 9.014024 12.984832
 7077 9.010401 12.984832
 7078 9.006778 12.988455
 7079 9.003155 12.988455
 7080 8.999532 12.992078
 7081 8.995909 12.995701
 7082 8.992286 12.999324
 7083 8.988663 13.002947
 7084 8.985040 13.006570
 7085 8.981417 13.010193
 7086 8.977794 13.013816
 7087 8.974171 13.017439
 7088 8.970548 13.021062
 7089 8.966925 13.024685
 7090 8.963302 13.028308
 7091 8.959679 13.031931
 7092 8.956056 13.035554
 7093 8.952433 13.039177
 7094 8.948810 13.042800
 7095 8.945187 13.046423
 7096 8.941564 13.050046
 7097 8.937941 13.053669
 7098 8.934318 13.057292
 7099 8.930695 13.057292
 7100 8.927072 13.060915
 7101 8.923449 13.060915
 7102 8.919826 13.064538
 7103 8.916203 13.064538
 7104 8.912580 13.068161
 7105 8.908957 13.071784
 7106 8.905334 13.075407
 7107 8.901711 13.079030
 7108 8.898088 13.082653
 7109 8.894465 13.086276
 7110 8.890842 13.089899
 7111 8.887219 13.089899
 7112 8.883596 13.093522
 7113 8.879973 13.093522
 7114 8.876350 13.097145
 7115 8.872727 13.097145
 7116 8.869104 13.100768
 7117 8.865481 13.100768
 7118 8.861858 13.104391
 7119 8.858235 13.108014
 7120 8.854612 13.111637
 7121 8.854612 13.115260
 7122 8.850989 13.118883
 7123 8.850989 13.122506
 7124 8.847366 13.126129
 7125 8.847366 13.129752
 7126 8.843743 13.133375
 7127 8.843743 13.136998
 7128 8.840120 13.140621
 7129 8.840120 13.144244
 7130 8.836497 13.147867
 7131 8.836497 13.151490
 7132 8.832874 13.155113
 7133 8.832874 13.158736
 7134 8.829251 13.162359
 7135 8.825628 13.165982
 7136 8.822005 13.169605
 7137 8.818382 13.173228
 7138 8.814759 13.176851
 7139 8.811136 13.180474
 7140 8.807513 13.184097
 7141 8.803890 13.187720
 7142 8.800267 13.191343
 7143 8.796644 13.194966
 7144 8.796644 13.198589
 7145 8.793021 13.202212
 7146 8.789398 13.205835
 7147 8.785775 13.209458
 7148 8.782152 13.213081
 7149 8.778529 13.216704
 7150 8.774906 13.216704
 7151 8.771283 13.220327
 7152 8.767660 13.223950
 7153 8.764037 13.223950
 7154 8.760414 13.227573
 7155 8.756791 13.227573
 7156 8.753168 13.231196
 7157 8.749545 13.231196
 7158 8.745922 13.234819
 7159 8.742299 13.238442
 7160 8.738676 13.242065
 7161 8.735053 13.242065
 7162 8.731430 13.245688
 7163 8.727807 13.245688
 7164 8.724184 13.249311
 7165 8.720561 13.249311
 7166 8.716938 13.252934
 7167 8.713315 13.252934
 7168 8.709692 13.256557
 7169 8.706069 13.260180
 7170 8.702446 13.263803
 7171 8.698823 13.267426
 7172 8.698823 13.271049
 7173 8.695200 13.274672
 7174 8.695200 13.278295
 7175 8.691577 13.281918
 7176 8.691577 13.285541
 7177 8.687954 13.289164
 7178 8.687954 13.292787
 7179 8.684331 13.296410
 7180 8.684331 13.300033
 7181 8.680708 13.303656
 7182 8.680708 13.307279
 7183 8.677085 13.310902
 7184 8.677085 13.314525
 7185 8.677085 13.318148
 7186 8.673462 13.321771
 7187 8.669839 13.325394
 7188 8.666216 13.329017
 7189 8.662593 13.332640
 7190 8.658970 13.336263
 7191 8.655347 13.336263
 7192 8.651724 13.339886
 7193 8.648101 13.339886
 7194 8.644478 13.343509
 7195 8.640855 13.343509
 7196 8.637232 13.347132
 7197 8.633609 13.350755
 7198 8.629986 13.354378
 7199 8.626363 13.358001
 7200 8.622740 13.361624
 7201 8.619117 13.365247
 7202 8.615494 13.368870
 7203 8.611871 13.368870
 7204 8.608248 13.372493
 7205 8.604625 13.372493
 7206 8.601002 13.376116
 7207 8.597379 13.376116
 7208 8.593756 13.379739
 7209 8.590133 13.379739
 7210 8.586510 13.383362
 7211 8.582887 13.383362
 7212 8.579264 13.386985
 7213 8.575641 13.390608
 7214 8.572018 13.394231
 7215 8.568395 13.397854
 7216 8.564772 13.401477
 7217 8.561149 13.405100
 7218 8.561149 13.408723
 7219 8.557526 13.412346
 7220 8.557526 13.415969
 7221 8.553903 13.419592
 7222 8.553903 13.423215
 7223 8.550280 13.426838
 7224 8.546657 13.430461
 7225 8.543034 13.430461
 7226 8.539411 13.434084
 7227 8.535788 13.437707
 7228 8.532165 13.441330
 7229 8.528542 13.444953
 7230 8.524919 13.448576
 7231 8.521296 13.452199
 7232 8.517673 13.455822
 7233 8.514050 13.459445
 7234 8.514050 13.463068
 7235 8.510427 13.466691
 7236 8.506804 13.470314
 7237 8.503181 13.473937
 7238 8.499558 13.477560
 7239 8.495935 13.481183
 7240 8.492312 13.481183
 7241 8.488689 13.484806
 7242 8.485066 13.484806
 7243 8.481443 13.488429
 7244 8.477820 13.488429
 7245 8.474197 13.492052
 7246 8.470574 13.495675
 7247 8.466951 13.499298
 7248 8.463328 13.502921
 7249 8.459705 13.506544
 7250 8.456082 13.510167
 7251 8.456082 13.513790
 7252 8.452459 13.517413
 7253 8.452459 13.521036
 7254 8.448836 13.524659
 7255 8.448836 13.528282
 7256 8.445213 13.531905
 7257 8.445213 13.535528
 7258 8.441590 13.539151
 7259 8.441590 13.542774
 7260 8.437967 13.546397
 7261 8.434344 13.550020
 7262 8.430721 13.553643
 7263 8.427098 13.557266
 7264 8.423475 13.557266
 7265 8.419852 13.560889
 7266 8.416229 13.560889
 7267 8.412606 13.564512
 7268 8.408983 13.564512
 7269 8.405360 13.568135
 7270 8.401737 13.568135
 7271 8.398114 13.571758
 7272 8.394491 13.571758
 7273 8.390868 13.575381
 7274 8.387245 13.579004
 7275 8.383622 13.582627
 7276 8.379999 13.586250
 7277 8.379999 13.589873
 7278 8.376376 13.593496
 7279 8.376376 13.597119
 7280 8.372753 13.600742
 7281 8.372753 13.604365
 7282 8.369130 13.607988
 7283 8.369130 13.611611
 7284 8.365507 13.615234
 7285 8.365507 13.618857
 7286 8.361884 13.622480
 7287 8.361884 13.626103
 7288 8.358261 13.629726
 7289 8.358261 13.633349
 7290 8.354638 13.636972
 7291 8.351015 13.640595
 7292 8.347392 13.644218
 7293 8.343769 13.647841
 7294 8.340146 13.651464
 7295 8.336523 13.655087
 7296 8.332900 13.655087
 7297 8.329277 13.655087
 7298 8.325654 13.655087
 7299 8.322031 13.655087
 7300 8.318408 13.655087
 7301 8.314785 13.655087
 7302 8.311162 13.658710
 7303 8.307539 13.658710
 7304 8.303916 13.662333
 7305 8.300293 13.662333
 7306 8.296670 13.665956
 7307 8.293047 13.665956
 7308 8.289424 13.669579
 7309 8.285801 13.669579
 7310 8.282178 13.673202
 7311 8.278555 13.673202
 7312 8.274932 13.676825
 7313 8.271309 13.676825
 7314 8.267686 13.680448
 7315 8.264063 13.684071
 7316 8.260440 13.687694
 7317 8.256817 13.691317
 7318 8.253194 13.694940
 7319 8.249571 13.698563
 7320 8.245948 13.698563
 7321 8.242325 13.702186
 7322 8.238702 13.705809
 7323 8.235079 13.709432
 7324 8.231456 13.709432
 7325 8.227833 13.709432
 7326 8.224210 13.709432
 7327 8.220587 13.709432
 7328 8.216964 13.709432
 7329 8.213341 13.709432
 7330 8.209718 13.709432
 7331 8.206095 13.709432
 7332 8.202472 13.709432
 7333 8.198849 13.709432
 7334 8.195226 13.709432
 7335 8.191603 13.709432
 7336 8.187980 13.709432
 7337 8.184357 13.709432
 7338 8.180734 13.709432
 7339 8.177111 13.709432
 7340 8.173488 13.709432
 7341 8.169865 13.709432
 7342 8.166242 13.709432
 7343 8.162619 13.709432
 7344 8.158996 13.709432
 7345 8.155373 13.709432
 7346 8.151750 13.709432
 7347 8.148127 13.709432
 7348 8.144504 13.709432
 7349 8.140881 13.709432
 7350 8.137258 13.713055
 7351 8.133635 13.709432
 7352 8.130012 13.709432
 7353 8.126389 13.705809
 7354 8.122766 13.705809
 7355 8.119143 13.705809
 7356 8.115520 13.702186
 7357 8.111897 13.702186
 7358 8.108274 13.702186
 7359 8.104651 13.698563
 7360 8.101028 13.698563
 7361 8.097405 13.698563
 7362 8.093782 13.698563
 7363 8.090159 13.698563
 7364 8.086536 13.698563
 7365 8.082913 13.698563
 7366 8.079290 13.698563
 7367 8.075667 13.698563
 7368 8.072044 13.698563
 7369 8.068421 13.698563
 7370 8.064798 13.698563
 7371 8.061175 13.698563
 7372 8.057552 13.698563
 7373 8.053929 13.698563
 7374 8.050306 13.698563
 7375 8.046683 13.698563
 7376 8.043060 13.698563
 7377 8.039437 13.698563
 7378 8.035814 13.694940
 7379 8.032191 13.694940
 7380 8.028568 13.694940
 7381 8.024945 13.694940
 7382 8.021322 13.694940
 7383 8.017699 13.694940
 7384 8.014076 13.694940
 7385 8.010453 13.691317
 7386 8.006830 13.691317
 7387 8.003207 13.687694
 7388 7.999584 13.687694
 7389 7.995961 13.684071
 7390 7.992338 13.684071
 7391 7.988715 13.680448
 7392 7.985092 13.680448
 7393 7.981469 13.680448
 7394 7.977846 13.676825
 7395 7.974223 13.676825
 7396 7.970600 13.676825
 7397 7.966977 13.676825
 7398 7.963354 13.676825
 7399 7.959731 13.676825
 7400 7.956108 13.676825
 7401 7.952485 13.676825
 7402 7.948862 13.676825
 7403 7.945239 13.673202
 7404 7.941616 13.673202
 7405 7.937993 13.673202
 7406 7.934370 13.669579
 7407 7.930747 13.669579
 7408 7.927124 13.669579
 7409 7.923501 13.665956
 7410 7.919878 13.665956
 7411 7.916255 13.662333
 7412 7.912632 13.662333
 7413 7.909009 13.662333
 7414 7.909009 13.658710
 7415 7.909009 13.655087
 7416 7.905386 13.651464
 7417 7.905386 13.647841
 7418 7.901763 13.644218
 7419 7.901763 13.640595
 7420 7.898140 13.636972
 7421 7.898140 13.633349
 7422 7.894517 13.629726
 7423 7.894517 13.626103
 7424 7.890894 13.622480
 7425 7.890894 13.618857
 7426 7.887271 13.615234
 7427 7.887271 13.611611
 7428 7.883648 13.607988
 7429 7.880025 13.604365
 7430 7.876402 13.600742
 7431 7.872779 13.597119
 7432 7.869156 13.593496
 7433 7.865533 13.589873
 7434 7.861910 13.586250
 7435 7.858287 13.582627
 7436 7.858287 13.579004
 7437 7.858287 13.575381
 7438 7.858287 13.571758
 7439 7.858287 13.568135
 7440 7.858287 13.564512
 7441 7.858287 13.560889
 7442 7.858287 13.557266
 7443 7.858287 13.553643
 7444 7.858287 13.550020
 7445 7.858287 13.546397
 7446 7.858287 13.542774
 7447 7.858287 13.539151
 7448 7.858287 13.535528
 7449 7.854664 13.531905
 7450 7.854664 13.528282
 7451 7.851041 13.524659
 7452 7.851041 13.521036
 7453 7.847418 13.517413
 7454 7.847418 13.513790
 7455 7.843795 13.510167
 7456 7.843795 13.506544
 7457 7.840172 13.502921
 7458 7.840172 13.499298
 7459 7.836549 13.495675
 7460 7.836549 13.492052
 7461 7.832926 13.488429
 7462 7.829303 13.488429
 7463 7.825680 13.484806
 7464 7.822057 13.484806
 7465 7.818434 13.481183
 7466 7.814811 13.481183
 7467 7.811188 13.477560
 7468 7.807565 13.473937
 7469 7.807565 13.470314
 7470 7.803942 13.466691
 7471 7.803942 13.463068
 7472 7.800319 13.459445
 7473 7.800319 13.455822
 7474 7.796696 13.452199
 7475 7.796696 13.448576
 7476 7.793073 13.444953
 7477 7.789450 13.444953
 7478 7.785827 13.441330
 7479 7.782204 13.441330
 7480 7.778581 13.437707
 7481 7.774958 13.437707
 7482 7.771335 13.434084
 7483 7.767712 13.434084
 7484 7.764089 13.430461
 7485 7.760466 13.430461
 7486 7.756843 13.426838
 7487 7.753220 13.426838
 7488 7.749597 13.423215
 7489 7.745974 13.423215
 7490 7.742351 13.423215
 7491 7.738728 13.423215
 7492 7.735105 13.423215
 7493 7.731482 13.423215
 7494 7.727859 13.423215
 7495 7.724236 13.423215
 7496 7.720613 13.423215
 7497 7.716990 13.423215
 7498 7.713367 13.423215
 7499 7.709744 13.423215
 7500 7.706121 13.423215
 7501 7.702498 13.423215
 7502 7.698875 13.423215
 7503 7.695252 13.423215
 7504 7.691629 13.423215
 7505 7.688006 13.423215
 7506 7.684383 13.423215
 7507 7.680760 13.423215
 7508 7.677137 13.423215
 7509 7.673514 13.419592
 7510 7.669891 13.415969
 7511 7.666268 13.412346
 7512 7.662645 13.412346
 7513 7.659022 13.408723
 7514 7.655399 13.408723
 7515 7.651776 13.405100
 7516 7.648153 13.405100
 7517 7.644530 13.401477
 7518 7.640907 13.401477
 7519 7.637284 13.397854
 7520 7.633661 13.397854
 7521 7.630038 13.394231
 7522 7.626415 13.394231
 7523 7.622792 13.390608
 7524 7.619169 13.390608
 7525 7.615546 13.390608
 7526 7.611923 13.386985
 7527 7.608300 13.383362
 7528 7.608300 13.379739
 7529 7.604677 13.376116
 7530 7.604677 13.372493
 7531 7.604677 13.368870
 7532 7.604677 13.365247
 7533 7.601054 13.361624
 7534 7.601054 13.358001
 7535 7.597431 13.354378
 7536 7.597431 13.350755
 7537 7.593808 13.347132
 7538 7.593808 13.343509
 7539 7.590185 13.339886
 7540 7.590185 13.336263
 7541 7.586562 13.332640
 7542 7.586562 13.329017
 7543 7.582939 13.325394
 7544 7.582939 13.321771
 7545 7.579316 13.318148
 7546 7.575693 13.314525
 7547 7.572070 13.314525
 7548 7.568447 13.310902
 7549 7.564824 13.310902
 7550 7.561201 13.307279
 7551 7.557578 13.307279
 7552 7.553955 13.303656
 7553 7.550332 13.303656
 7554 7.546709 13.300033
 7555 7.543086 13.300033
 7556 7.539463 13.296410
 7557 7.535840 13.296410
 7558 7.532217 13.292787
 7559 7.528594 13.292787
 7560 7.524971 13.292787
 7561 7.521348 13.289164
 7562 7.517725 13.285541
 7563 7.514102 13.281918
 7564 7.510479 13.281918
 7565 7.506856 13.278295
 7566 7.503233 13.278295
 7567 7.499610 13.274672
 7568 7.495987 13.274672
 7569 7.492364 13.271049
 7570 7.488741 13.271049
 7571 7.485118 13.267426
 7572 7.481495 13.267426
 7573 7.477872 13.263803
 7574 7.474249 13.263803
 7575 7.470626 13.260180
 7576 7.467003 13.260180
 7577 7.463380 13.260180
 7578 7.459757 13.260180
 7579 7.456134 13.260180
 7580 7.452511 13.260180
 7581 7.448888 13.260180
 7582 7.445265 13.260180
 7583 7.441642 13.260180
 7584 7.438019 13.260180
 7585 7.434396 13.260180
 7586 7.430773 13.260180
 7587 7.427150 13.260180
 7588 7.423527 13.260180
 7589 7.419904 13.260180
 7590 7.416281 13.260180
 7591 7.412658 13.260180
 7592 7.409035 13.260180
 7593 7.405412 13.260180
 7594 7.401789 13.260180
 7595 7.398166 13.260180
 7596 7.394543 13.260180
 7597 7.390920 13.260180
 7598 7.387297 13.260180
 7599 7.383674 13.263803
 7600 7.380051 13.263803
 7601 7.376428 13.263803
 7602 7.372805 13.263803
 7603 7.369182 13.267426
 7604 7.365559 13.267426
 7605 7.361936 13.267426
 7606 7.358313 13.263803
 7607 7.354690 13.263803
 7608 7.351067 13.263803
 7609 7.347444 13.263803
 7610 7.343821 13.263803
 7611 7.340198 13.263803
 7612 7.336575 13.260180
 7613 7.332952 13.260180
 7614 7.329329 13.256557
 7615 7.325706 13.256557
 7616 7.322083 13.252934
 7617 7.318460 13.252934
 7618 7.314837 13.249311
 7619 7.311214 13.249311
 7620 7.307591 13.245688
 7621 7.303968 13.245688
 7622 7.300345 13.242065
 7623 7.296722 13.242065
 7624 7.293099 13.242065
 7625 7.289476 13.238442
 7626 7.285853 13.234819
 7627 7.282230 13.234819
 7628 7.278607 13.231196
 7629 7.274984 13.231196
 7630 7.271361 13.227573
 7631 7.267738 13.227573
 7632 7.264115 13.223950
 7633 7.260492 13.223950
 7634 7.256869 13.220327
 7635 7.253246 13.220327
 7636 7.249623 13.216704
 7637 7.246000 13.216704
 7638 7.242377 13.213081
 7639 7.238754 13.213081
 7640 7.235131 13.209458
 7641 7.231508 13.209458
 7642 7.227885 13.209458
 7643 7.224262 13.209458
 7644 7.220639 13.209458
 7645 7.217016 13.205835
 7646 7.213393 13.205835
 7647 7.209770 13.205835
 7648 7.206147 13.205835
 7649 7.202524 13.205835
 7650 7.198901 13.205835
 7651 7.198901 13.202212
 7652 7.195278 13.198589
 7653 7.195278 13.194966
 7654 7.191655 13.191343
 7655 7.188032 13.187720
 7656 7.184409 13.184097
 7657 7.180786 13.180474
 7658 7.177163 13.180474
 7659 7.173540 13.176851
 7660 7.169917 13.176851
 7661 7.166294 13.173228
 7662 7.162671 13.173228
 7663 7.159048 13.169605
 7664 7.155425 13.169605
 7665 7.151802 13.165982
 7666 7.148179 13.165982
 7667 7.144556 13.162359
 7668 7.140933 13.162359
 7669 7.137310 13.158736
 7670 7.133687 13.155113
 7671 7.130064 13.151490
 7672 7.126441 13.147867
 7673 7.122818 13.144244
 7674 7.119195 13.144244
 7675 7.115572 13.140621
 7676 7.111949 13.140621
 7677 7.108326 13.136998
 7678 7.104703 13.136998
 7679 7.101080 13.133375
 7680 7.097457 13.133375
 7681 7.093834 13.129752
 7682 7.090211 13.129752
 7683 7.086588 13.126129
 7684 7.082965 13.126129
 7685 7.079342 13.122506
 7686 7.075719 13.122506
 7687 7.072096 13.122506
 7688 7.068473 13.122506
 7689 7.064850 13.122506
 7690 7.061227 13.122506
 7691 7.057604 13.122506
 7692 7.053981 13.122506
 7693 7.050358 13.122506
 7694 7.046735 13.118883
 7695 7.043112 13.118883
 7696 7.039489 13.115260
 7697 7.035866 13.115260
 7698 7.032243 13.111637
 7699 7.028620 13.111637
 7700 7.024997 13.108014
 7701 7.021374 13.108014
 7702 7.017751 13.104391
 7703 7.014128 13.104391
 7704 7.010505 13.100768
 7705 7.006882 13.100768
 7706 7.003259 13.097145
 7707 6.999636 13.097145
 7708 6.996013 13.097145
 7709 6.992390 13.097145
 7710 6.988767 13.097145
 7711 6.985144 13.097145
 7712 6.981521 13.097145
 7713 6.977898 13.097145
 7714 6.974275 13.097145
 7715 6.970652 13.097145
 7716 6.967029 13.097145
 7717 6.963406 13.097145
 7718 6.959783 13.097145
 7719 6.956160 13.097145
 7720 6.952537 13.097145
 7721 6.948914 13.097145
 7722 6.945291 13.093522
 7723 6.941668 13.093522
 7724 6.938045 13.089899
 7725 6.934422 13.089899
 7726 6.930799 13.086276
 7727 6.927176 13.086276
 7728 6.923553 13.086276
 7729 6.919930 13.086276
 7730 6.916307 13.086276
 7731 6.912684 13.086276
 7732 6.909061 13.086276
 7733 6.905438 13.086276
 7734 6.901815 13.086276
 7735 6.898192 13.086276
 7736 6.894569 13.086276
 7737 6.890946 13.086276
 7738 6.887323 13.086276
 7739 6.883700 13.086276
 7740 6.880077 13.086276
 7741 6.876454 13.086276
 7742 6.872831 13.086276
 7743 6.869208 13.086276
 7744 6.865585 13.086276
 7745 6.861962 13.086276
 7746 6.858339 13.086276
 7747 6.854716 13.086276
 7748 6.851093 13.086276
 7749 6.847470 13.086276
 7750 6.843847 13.089899
 7751 6.840224 13.089899
 7752 6.836601 13.093522
 7753 6.832978 13.093522
 7754 6.829355 13.093522
 7755 6.825732 13.093522
 7756 6.822109 13.097145
 7757 6.818486 13.097145
 7758 6.814863 13.097145
 7759 6.811240 13.097145
 7760 6.807617 13.100768
 7761 6.803994 13.100768
 7762 6.800371 13.097145
 7763 6.796748 13.097145
 7764 6.793125 13.093522
 7765 6.789502 13.093522
 7766 6.785879 13.089899
 7767 6.782256 13.089899
 7768 6.778633 13.086276
 7769 6.775010 13.086276
 7770 6.771387 13.086276
 7771 6.767764 13.086276
 7772 6.764141 13.086276
 7773 6.760518 13.086276
 7774 6.756895 13.086276
 7775 6.753272 13.086276
 7776 6.749649 13.086276
 7777 6.746026 13.086276
 7778 6.742403 13.086276
 7779 6.738780 13.086276
 7780 6.735157 13.086276
 7781 6.731534 13.086276
 7782 6.727911 13.086276
 7783 6.724288 13.086276
 7784 6.720665 13.086276
 7785 6.717042 13.086276
 7786 6.713419 13.086276
 7787 6.709796 13.086276
 7788 6.706173 13.086276
 7789 6.702550 13.086276
 7790 6.698927 13.086276
 7791 6.695304 13.086276
 7792 6.691681 13.086276
 7793 6.688058 13.082653
 7794 6.684435 13.082653
 7795 6.680812 13.079030
 7796 6.677189 13.079030
 7797 6.673566 13.075407
 7798 6.669943 13.075407
 7799 6.666320 13.071784
 7800 6.662697 13.071784
 7801 6.659074 13.071784
 7802 6.655451 13.071784
 7803 6.651828 13.071784
 7804 6.648205 13.071784
 7805 6.644582 13.071784
 7806 6.640959 13.071784
 7807 6.637336 13.071784
 7808 6.633713 13.071784
 7809 6.630090 13.071784
 7810 6.626467 13.071784
 7811 6.622844 13.071784
 7812 6.619221 13.071784
 7813 6.615598 13.071784
 7814 6.611975 13.068161
 7815 6.608352 13.068161
 7816 6.604729 13.068161
 7817 6.601106 13.068161
 7818 6.597483 13.064538
 7819 6.593860 13.064538
 7820 6.590237 13.064538
 7821 6.586614 13.064538
 7822 6.582991 13.064538
 7823 6.579368 13.064538
 7824 6.575745 13.064538
 7825 6.572122 13.064538
 7826 6.568499 13.064538
 7827 6.564876 13.064538
 7828 6.561253 13.064538
 7829 6.557630 13.064538
 7830 6.554007 13.064538
 7831 6.550384 13.064538
 7832 6.546761 13.064538
 7833 6.543138 13.064538
 7834 6.539515 13.064538
 7835 6.535892 13.064538
 7836 6.532269 13.064538
 7837 6.528646 13.064538
 7838 6.525023 13.064538
 7839 6.521400 13.064538
 7840 6.517777 13.064538
 7841 6.514154 13.064538
 7842 6.510531 13.064538
 7843 6.506908 13.068161
 7844 6.503285 13.068161
 7845 6.499662 13.071784
 7846 6.496039 13.071784
 7847 6.492416 13.075407
 7848 6.488793 13.075407
 7849 6.485170 13.079030
 7850 6.481547 13.079030
 7851 6.477924 13.082653
 7852 6.474301 13.082653
 7853 6.470678 13.082653
 7854 6.467055 13.082653
 7855 6.463432 13.082653
 7856 6.459809 13.082653
 7857 6.456186 13.082653
 7858 6.452563 13.082653
 7859 6.448940 13.082653
 7860 6.445317 13.082653
 7861 6.441694 13.082653
 7862 6.438071 13.082653
 7863 6.434448 13.082653
 7864 6.430825 13.082653
 7865 6.427202 13.082653
 7866 6.423579 13.082653
 7867 6.419956 13.082653
 7868 6.416333 13.082653
 7869 6.412710 13.082653
 7870 6.409087 13.082653
 7871 6.405464 13.082653
 7872 6.401841 13.082653
 7873 6.398218 13.082653
 7874 6.394595 13.082653
 7875 6.390972 13.082653
 7876 6.387349 13.082653
 7877 6.383726 13.082653
 7878 6.380103 13.082653
 7879 6.376480 13.082653
 7880 6.372857 13.082653
 7881 6.369234 13.082653
 7882 6.365611 13.082653
 7883 6.361988 13.082653
 7884 6.358365 13.082653
 7885 6.354742 13.082653
 7886 6.351119 13.082653
 7887 6.347496 13.079030
 7888 6.343873 13.079030
 7889 6.340250 13.075407
 7890 6.336627 13.075407
 7891 6.333004 13.071784
 7892 6.329381 13.071784
 7893 6.325758 13.068161
 7894 6.322135 13.068161
 7895 6.318512 13.068161
 7896 6.314889 13.064538
 7897 6.311266 13.064538
 7898 6.307643 13.064538
 7899 6.304020 13.064538
 7900 6.300397 13.064538
 7901 6.296774 13.064538
 7902 6.293151 13.064538
 7903 6.289528 13.064538
 7904 6.285905 13.060915
 7905 6.282282 13.057292
 7906 6.278659 13.053669
 7907 6.275036 13.050046
 7908 6.271413 13.046423
 7909 6.267790 13.042800
 7910 6.264167 13.042800
 7911 6.260544 13.039177
 7912 6.256921 13.039177
 7913 6.253298 13.035554
 7914 6.249675 13.035554
 7915 6.246052 13.031931
 7916 6.242429 13.031931
 7917 6.238806 13.028308
 7918 6.235183 13.028308
 7919 6.231560 13.024685
 7920 6.227937 13.024685
 7921 6.224314 13.021062
 7922 6.220691 13.021062
 7923 6.217068 13.021062
 7924 6.213445 13.017439
 7925 6.209822 13.013816
 7926 6.206199 13.010193
 7927 6.202576 13.006570
 7928 6.198953 13.002947
 7929 6.195330 12.999324
 7930 6.191707 12.995701
 7931 6.188084 12.992078
 7932 6.184461 12.988455
 7933 6.184461 12.984832
 7934 6.180838 12.981209
 7935 6.180838 12.977586
 7936 6.177215 12.973963
 7937 6.177215 12.970340
 7938 6.173592 12.966717
 7939 6.173592 12.963094
 7940 6.169969 12.959471
 7941 6.166346 12.955848
 7942 6.162723 12.952225
 7943 6.159100 12.948602
 7944 6.155477 12.944979
 7945 6.151854 12.944979
 7946 6.148231 12.941356
 7947 6.144608 12.941356
 7948 6.140985 12.937733
 7949 6.137362 12.937733
 7950 6.133739 12.934110
 7951 6.130116 12.934110
 7952 6.126493 12.930487
 7953 6.122870 12.930487
 7954 6.119247 12.926864
 7955 6.115624 12.926864
 7956 6.112001 12.923241
 7957 6.108378 12.923241
 7958 6.104755 12.919618
 7959 6.101132 12.919618
 7960 6.097509 12.915995
 7961 6.093886 12.915995
 7962 6.090263 12.915995
 7963 6.086640 12.912372
 7964 6.083017 12.912372
 7965 6.079394 12.912372
 7966 6.075771 12.912372
 7967 6.072148 12.912372
 7968 6.068525 12.912372
 7969 6.064902 12.912372
 7970 6.061279 12.912372
 7971 6.057656 12.912372
 7972 6.054033 12.912372
 7973 6.050410 12.912372
 7974 6.046787 12.912372
 7975 6.043164 12.912372
 7976 6.039541 12.912372
 7977 6.035918 12.912372
 7978 6.032295 12.912372
 7979 6.028672 12.912372
 7980 6.025049 12.912372
 7981 6.021426 12.912372
 7982 6.017803 12.912372
 7983 6.014180 12.912372
 7984 6.010557 12.912372
 7985 6.006934 12.912372
 7986 6.003311 12.912372
 7987 5.999688 12.908749
 7988 5.996065 12.908749
 7989 5.992442 12.905126
 7990 5.988819 12.905126
 7991 5.985196 12.901503
 7992 5.981573 12.901503
 7993 5.977950 12.897880
 7994 5.974327 12.897880
 7995 5.970704 12.897880
 7996 5.967081 12.894257
 7997 5.963458 12.894257
 7998 5.959835 12.894257
 7999 5.956212 12.894257
 8000 5.952589 12.894257
 8001 5.948966 12.894257
 8002 5.945343 12.894257
 8003 5.941720 12.894257
 8004 5.938097 12.894257
 8005 5.934474 12.894257
 8006 5.930851 12.894257
 8007 5.927228 12.894257
 8008 5.923605 12.894257
 8009 5.919982 12.894257
 8010 5.916359 12.894257
 8011 5.912736 12.894257
 8012 5.909113 12.894257
 8013 5.905490 12.894257
 8014 5.901867 12.894257
 8015 5.898244 12.894257
 8016 5.894621 12.894257
 8017 5.890998 12.894257
 8018 5.887375 12.894257
 8019 5.883752 12.894257
 8020 5.880129 12.890634
 8021 5.876506 12.890634
 8022 5.872883 12.887011
 8023 5.869260 12.883388
 8024 5.865637 12.879765
 8025 5.862014 12.876142
 8026 5.858391 12.872519
 8027 5.854768 12.872519
 8028 5.851145 12.868896
 8029 5.847522 12.868896
 8030 5.843899 12.865273
 8031 5.840276 12.865273
 8032 5.836653 12.861650
 8033 5.833030 12.861650
 8034 5.829407 12.858027
 8035 5.825784 12.858027
 8036 5.822161 12.854404
 8037 5.818538 12.854404
 8038 5.814915 12.850781
 8039 5.811292 12.850781
 8040 5.807669 12.847158
 8041 5.804046 12.843535
 8042 5.800423 12.839912
 8043 5.796800 12.836289
 8044 5.793177 12.832666
 8045 5.789554 12.829043
 8046 5.785931 12.825420
 8047 5.782308 12.821797
 8048 5.778685 12.818174
 8049 5.775062 12.814551
 8050 5.771439 12.810928
 8051 5.767816 12.807305
 8052 5.764193 12.803682
 8053 5.760570 12.803682
 8054 5.756947 12.800059
 8055 5.753324 12.800059
 8056 5.749701 12.796436
 8057 5.746078 12.796436
 8058 5.742455 12.792813
 8059 5.738832 12.792813
 8060 5.735209 12.789190
 8061 5.731586 12.789190
 8062 5.727963 12.785567
 8063 5.724340 12.785567
 8064 5.720717 12.781944
 8065 5.717094 12.781944
 8066 5.713471 12.781944
 8067 5.709848 12.781944
 8068 5.706225 12.781944
 8069 5.702602 12.781944
 8070 5.698979 12.781944
 8071 5.695356 12.781944
 8072 5.691733 12.781944
 8073 5.688110 12.781944
 8074 5.684487 12.781944
 8075 5.680864 12.781944
 8076 5.677241 12.781944
 8077 5.673618 12.781944
 8078 5.669995 12.778321
 8079 5.666372 12.778321
 8080 5.662749 12.774698
 8081 5.659126 12.774698
 8082 5.655503 12.771075
 8083 5.651880 12.771075
 8084 5.648257 12.767452
 8085 5.644634 12.767452
 8086 5.641011 12.763829
 8087 5.637388 12.763829
 8088 5.633765 12.763829
 8089 5.630142 12.763829
 8090 5.626519 12.763829
 8091 5.622896 12.763829
 8092 5.619273 12.763829
 8093 5.615650 12.763829
 8094 5.612027 12.763829
 8095 5.608404 12.763829
 8096 5.604781 12.763829
 8097 5.601158 12.763829
 8098 5.597535 12.763829
 8099 5.593912 12.763829
 8100 5.590289 12.763829
 8101 5.586666 12.763829
 8102 5.583043 12.763829
 8103 5.579420 12.763829
 8104 5.575797 12.763829
 8105 5.572174 12.763829
 8106 5.568551 12.763829
 8107 5.564928 12.763829
 8108 5.561305 12.763829
 8109 5.557682 12.763829
 8110 5.554059 12.763829
 8111 5.550436 12.763829
 8112 5.546813 12.763829
 8113 5.543190 12.763829
 8114 5.539567 12.763829
 8115 5.535944 12.763829
 8116 5.532321 12.763829
 8117 5.528698 12.763829
 8118 5.525075 12.763829
 8119 5.521452 12.760206
 8120 5.517829 12.760206
 8121 5.514206 12.756583
 8122 5.510583 12.752960
 8123 5.506960 12.752960
 8124 5.503337 12.749337
 8125 5.499714 12.745714
 8126 5.496091 12.742091
 8127 5.496091 12.738468
 8128 5.492468 12.734845
 8129 5.492468 12.731222
 8130 5.488845 12.727599
 8131 5.488845 12.723976
 8132 5.485222 12.720353
 8133 5.485222 12.716730
 8134 5.481599 12.713107
 8135 5.481599 12.709484
 8136 5.477976 12.705861
 8137 5.477976 12.702238
 8138 5.474353 12.698615
 8139 5.470730 12.698615
 8140 5.467107 12.694992
 8141 5.463484 12.694992
 8142 5.459861 12.691369
 8143 5.456238 12.691369
 8144 5.452615 12.687746
 8145 5.448992 12.687746
 8146 5.445369 12.684123
 8147 5.441746 12.684123
 8148 5.438123 12.680500
 8149 5.434500 12.680500
 8150 5.430877 12.676877
 8151 5.427254 12.676877
 8152 5.423631 12.676877
 8153 5.420008 12.676877
 8154 5.416385 12.676877
 8155 5.412762 12.676877
 8156 5.409139 12.676877
 8157 5.405516 12.676877
 8158 5.401893 12.676877
 8159 5.398270 12.676877
 8160 5.394647 12.676877
 8161 5.391024 12.676877
 8162 5.387401 12.676877
 8163 5.383778 12.676877
 8164 5.380155 12.676877
 8165 5.376532 12.676877
 8166 5.372909 12.676877
 8167 5.369286 12.676877
 8168 5.365663 12.676877
 8169 5.362040 12.676877
 8170 5.358417 12.676877
 8171 5.354794 12.676877
 8172 5.351171 12.676877
 8173 5.347548 12.676877
 8174 5.343925 12.676877
 8175 5.340302 12.676877
 8176 5.336679 12.676877
 8177 5.333056 12.676877
 8178 5.329433 12.676877
 8179 5.325810 12.676877
 8180 5.322187 12.676877
 8181 5.318564 12.676877
 8182 5.314941 12.673254
 8183 5.311318 12.673254
 8184 5.307695 12.673254
 8185 5.304072 12.669631
 8186 5.300449 12.669631
 8187 5.296826 12.669631
 8188 5.293203 12.666008
 8189 5.289580 12.666008
 8190 5.285957 12.666008
 8191 5.282334 12.666008
 8192 5.278711 12.666008
 8193 5.275088 12.666008
 8194 5.271465 12.666008
 8195 5.267842 12.662385
 8196 5.264219 12.662385
 8197 5.260596 12.662385
 8198 5.256973 12.658762
 8199 5.253350 12.658762
 8200 5.249727 12.658762
 8201 5.246104 12.658762
 8202 5.242481 12.655139
 8203 5.238858 12.655139
 8204 5.235235 12.651516
 8205 5.231612 12.651516
 8206 5.227989 12.647893
 8207 5.224366 12.647893
 8208 5.220743 12.644270
 8209 5.217120 12.644270
 8210 5.213497 12.640647
 8211 5.209874 12.640647
 8212 5.206251 12.637024
 8213 5.202628 12.637024
 8214 5.199005 12.633401
 8215 5.195382 12.629778
 8216 5.191759 12.629778
 8217 5.188136 12.626155
 8218 5.184513 12.626155
 8219 5.180890 12.622532
 8220 5.177267 12.622532
 8221 5.173644 12.618909
 8222 5.170021 12.618909
 8223 5.166398 12.615286
 8224 5.162775 12.611663
 8225 5.159152 12.608040
 8226 5.155529 12.604417
 8227 5.151906 12.600794
 8228 5.148283 12.597171
 8229 5.144660 12.597171
 8230 5.141037 12.593548
 8231 5.137414 12.593548
 8232 5.133791 12.589925
 8233 5.130168 12.589925
 8234 5.126545 12.586302
 8235 5.122922 12.586302
 8236 5.119299 12.582679
 8237 5.115676 12.582679
 8238 5.112053 12.579056
 8239 5.108430 12.579056
 8240 5.104807 12.575433
 8241 5.101184 12.575433
 8242 5.097561 12.575433
 8243 5.093938 12.571810
 8244 5.090315 12.568187
 8245 5.090315 12.564564
 8246 5.086692 12.560941
 8247 5.083069 12.560941
 8248 5.079446 12.557318
 8249 5.075823 12.557318
 8250 5.072200 12.553695
 8251 5.068577 12.553695
 8252 5.064954 12.550072
 8253 5.061331 12.550072
 8254 5.057708 12.546449
 8255 5.054085 12.546449
 8256 5.050462 12.542826
 8257 5.046839 12.542826
 8258 5.043216 12.539203
 8259 5.039593 12.539203
 8260 5.035970 12.539203
 8261 5.032347 12.539203
 8262 5.028724 12.539203
 8263 5.025101 12.539203
 8264 5.021478 12.539203
 8265 5.017855 12.539203
 8266 5.014232 12.539203
 8267 5.010609 12.539203
 8268 5.006986 12.539203
 8269 5.003363 12.539203
 8270 4.999740 12.539203
 8271 4.996117 12.539203
 8272 4.992494 12.539203
 8273 4.988871 12.539203
 8274 4.985248 12.539203
 8275 4.981625 12.539203
 8276 4.978002 12.539203
 8277 4.974379 12.539203
 8278 4.970756 12.539203
 8279 4.967133 12.539203
 8280 4.963510 12.539203
 8281 4.959887 12.539203
 8282 4.956264 12.539203
 8283 4.952641 12.539203
 8284 4.949018 12.539203
 8285 4.945395 12.539203
 8286 4.941772 12.539203
 8287 4.938149 12.539203
 8288 4.934526 12.539203
 8289 4.930903 12.539203
 8290 4.927280 12.539203
 8291 4.923657 12.539203
 8292 4.920034 12.539203
 8293 4.916411 12.539203
 8294 4.912788 12.542826
 8295 4.909165 12.542826
 8296 4.905542 12.542826
 8297 4.901919 12.542826
 8298 4.898296 12.546449
 8299 4.894673 12.546449
 8300 4.891050 12.546449
 8301 4.887427 12.546449
 8302 4.883804 12.546449
 8303 4.880181 12.546449
 8304 4.876558 12.546449
 8305 4.872935 12.546449
 8306 4.869312 12.546449
 8307 4.865689 12.546449
 8308 4.862066 12.542826
 8309 4.858443 12.542826
 8310 4.854820 12.539203
 8311 4.851197 12.539203
 8312 4.847574 12.535580
 8313 4.843951 12.535580
 8314 4.840328 12.535580
 8315 4.836705 12.531957
 8316 4.833082 12.528334
 8317 4.829459 12.524711
 8318 4.825836 12.524711
 8319 4.822213 12.521088
 8320 4.818590 12.521088
 8321 4.814967 12.517465
 8322 4.811344 12.517465
 8323 4.807721 12.513842
 8324 4.804098 12.513842
 8325 4.800475 12.510219
 8326 4.796852 12.510219
 8327 4.793229 12.506596
 8328 4.789606 12.506596
 8329 4.785983 12.502973
 8330 4.782360 12.502973
 8331 4.778737 12.502973
 8332 4.775114 12.502973
 8333 4.771491 12.502973
 8334 4.767868 12.502973
 8335 4.764245 12.502973
 8336 4.760622 12.502973
 8337 4.756999 12.502973
 8338 4.753376 12.499350
 8339 4.749753 12.499350
 8340 4.746130 12.499350
 8341 4.742507 12.495727
 8342 4.738884 12.495727
 8343 4.735261 12.492104
 8344 4.731638 12.492104
 8345 4.728015 12.488481
 8346 4.724392 12.488481
 8347 4.720769 12.484858
 8348 4.717146 12.484858
 8349 4.713523 12.484858
 8350 4.709900 12.481235
 8351 4.706277 12.481235
 8352 4.702654 12.481235
 8353 4.699031 12.481235
 8354 4.695408 12.481235
 8355 4.691785 12.481235
 8356 4.688162 12.481235
 8357 4.684539 12.481235
 8358 4.680916 12.481235
 8359 4.677293 12.481235
 8360 4.673670 12.477612
 8361 4.670047 12.473989
 8362 4.666424 12.470366
 8363 4.666424 12.466743
 8364 4.662801 12.463120
 8365 4.659178 12.459497
 8366 4.655555 12.455874
 8367 4.655555 12.452251
 8368 4.655555 12.448628
 8369 4.655555 12.445005
 8370 4.655555 12.441382
 8371 4.655555 12.437759
 8372 4.655555 12.434136
 8373 4.651932 12.430513
 8374 4.651932 12.426890
 8375 4.648309 12.423267
 8376 4.648309 12.419644
 8377 4.644686 12.416021
 8378 4.644686 12.412398
 8379 4.641063 12.408775
 8380 4.641063 12.405152
 8381 4.637440 12.401529
 8382 4.637440 12.397906
 8383 4.633817 12.394283
 8384 4.633817 12.390660
 8385 4.630194 12.387037
 8386 4.626571 12.387037
 8387 4.622948 12.383414
 8388 4.619325 12.383414
 8389 4.615702 12.379791
 8390 4.612079 12.379791
 8391 4.608456 12.376168
 8392 4.604833 12.376168
 8393 4.601210 12.372545
 8394 4.597587 12.372545
 8395 4.593964 12.368922
 8396 4.590341 12.368922
 8397 4.586718 12.365299
 8398 4.583095 12.365299
 8399 4.579472 12.365299
 8400 4.575849 12.365299
 8401 4.575849 12.361676
 8402 4.572226 12.358053
 8403 4.572226 12.354430
 8404 4.568603 12.350807
 8405 4.568603 12.347184
 8406 4.564980 12.343561
 8407 4.561357 12.339938
 8408 4.557734 12.336315
 8409 4.554111 12.332692
 8410 4.550488 12.329069
 8411 4.546865 12.325446
 8412 4.546865 12.321823
 8413 4.546865 12.318200
 8414 4.546865 12.314577
 8415 4.546865 12.310954
 8416 4.546865 12.307331
 8417 4.546865 12.303708
 8418 4.546865 12.300085
 8419 4.546865 12.296462
 8420 4.546865 12.292839
 8421 4.546865 12.289216
 8422 4.546865 12.285593
 8423 4.546865 12.281970
 8424 4.546865 12.278347
 8425 4.546865 12.274724
 8426 4.546865 12.271101
 8427 4.546865 12.267478
 8428 4.546865 12.263855
 8429 4.543242 12.260232
 8430 4.543242 12.256609
 8431 4.539619 12.252986
 8432 4.539619 12.249363
 8433 4.535996 12.245740
 8434 4.535996 12.242117
 8435 4.532373 12.238494
 8436 4.532373 12.234871
 8437 4.528750 12.231248
 8438 4.528750 12.227625
 8439 4.525127 12.224002
 8440 4.525127 12.220379
 8441 4.521504 12.216756
 8442 4.517881 12.216756
 8443 4.514258 12.213133
 8444 4.510635 12.213133
 8445 4.507012 12.209510
 8446 4.503389 12.209510
 8447 4.499766 12.205887
 8448 4.496143 12.205887
 8449 4.492520 12.202264
 8450 4.488897 12.202264
 8451 4.485274 12.198641
 8452 4.481651 12.198641
 8453 4.478028 12.195018
 8454 4.474405 12.195018
 8455 4.470782 12.195018
 8456 4.467159 12.195018
 8457 4.463536 12.195018
 8458 4.459913 12.195018
 8459 4.456290 12.195018
 8460 4.452667 12.195018
 8461 4.449044 12.195018
 8462 4.445421 12.195018
 8463 4.441798 12.195018
 8464 4.438175 12.195018
 8465 4.434552 12.195018
 8466 4.430929 12.195018
 8467 4.427306 12.195018
 8468 4.423683 12.195018
 8469 4.420060 12.195018
 8470 4.416437 12.195018
 8471 4.412814 12.195018
 8472 4.409191 12.195018
 8473 4.405568 12.195018
 8474 4.401945 12.195018
 8475 4.398322 12.195018
 8476 4.394699 12.195018
 8477 4.391076 12.198641
 8478 4.387453 12.198641
 8479 4.383830 12.202264
 8480 4.380207 12.202264
 8481 4.376584 12.205887
 8482 4.372961 12.205887
 8483 4.369338 12.209510
 8484 4.365715 12.209510
 8485 4.362092 12.213133
 8486 4.358469 12.213133
 8487 4.354846 12.216756
 8488 4.351223 12.216756
 8489 4.347600 12.220379
 8490 4.343977 12.224002
 8491 4.340354 12.227625
 8492 4.336731 12.231248
 8493 4.333108 12.234871
 8494 4.329485 12.238494
 8495 4.325862 12.242117
 8496 4.322239 12.242117
 8497 4.318616 12.242117
 8498 4.314993 12.245740
 8499 4.311370 12.245740
 8500 4.307747 12.245740
 8501 4.304124 12.245740
 8502 4.300501 12.245740
 8503 4.296878 12.245740
 8504 4.293255 12.245740
 8505 4.289632 12.245740
 8506 4.286009 12.245740
 8507 4.282386 12.245740
 8508 4.278763 12.245740
 8509 4.275140 12.245740
 8510 4.271517 12.245740
 8511 4.267894 12.245740
 8512 4.264271 12.245740
 8513 4.260648 12.245740
 8514 4.257025 12.245740
 8515 4.253402 12.245740
 8516 4.249779 12.249363
 8517 4.246156 12.249363
 8518 4.242533 12.252986
 8519 4.238910 12.252986
 8520 4.235287 12.256609
 8521 4.231664 12.256609
 8522 4.228041 12.260232
 8523 4.224418 12.260232
 8524 4.220795 12.263855
 8525 4.217172 12.263855
 8526 4.213549 12.263855
 8527 4.209926 12.267478
 8528 4.206303 12.267478
 8529 4.202680 12.267478
 8530 4.199057 12.267478
 8531 4.195434 12.267478
 8532 4.191811 12.267478
 8533 4.188188 12.267478
 8534 4.184565 12.267478
 8535 4.180942 12.267478
 8536 4.177319 12.267478
 8537 4.173696 12.267478
 8538 4.170073 12.267478
 8539 4.166450 12.263855
 8540 4.162827 12.263855
 8541 4.159204 12.263855
 8542 4.155581 12.263855
 8543 4.151958 12.263855
 8544 4.148335 12.263855
 8545 4.144712 12.263855
 8546 4.141089 12.263855
 8547 4.137466 12.263855
 8548 4.133843 12.263855
 8549 4.130220 12.263855
 8550 4.126597 12.263855
 8551 4.122974 12.263855
 8552 4.119351 12.263855
 8553 4.115728 12.263855
 8554 4.112105 12.263855
 8555 4.108482 12.263855
 8556 4.104859 12.263855
 8557 4.101236 12.263855
 8558 4.097613 12.263855
 8559 4.093990 12.263855
 8560 4.090367 12.263855
 8561 4.086744 12.263855
 8562 4.083121 12.263855
 8563 4.079498 12.263855
 8564 4.075875 12.263855
 8565 4.072252 12.263855
 8566 4.068629 12.263855
 8567 4.065006 12.263855
 8568 4.061383 12.263855
 8569 4.057760 12.263855
 8570 4.054137 12.263855
 8571 4.050514 12.263855
 8572 4.046891 12.263855
 8573 4.043268 12.263855
 8574 4.039645 12.263855
 8575 4.036022 12.267478
 8576 4.032399 12.267478
 8577 4.028776 12.267478
 8578 4.025153 12.267478
 8579 4.021530 12.267478
 8580 4.017907 12.267478
 8581 4.014284 12.267478
 8582 4.010661 12.267478
 8583 4.007038 12.267478
 8584 4.003415 12.267478
 8585 3.999792 12.267478
 8586 3.996169 12.267478
 8587 3.992546 12.267478
 8588 3.988923 12.267478
 8589 3.985300 12.267478
 8590 3.981677 12.267478
 8591 3.978054 12.267478
 8592 3.974431 12.267478
 8593 3.970808 12.267478
 8594 3.967185 12.267478
 8595 3.963562 12.267478
 8596 3.959939 12.271101
 8597 3.956316 12.271101
 8598 3.952693 12.274724
 8599 3.949070 12.274724
 8600 3.945447 12.278347
 8601 3.941824 12.278347
 8602 3.938201 12.281970
 8603 3.934578 12.281970
 8604 3.930955 12.285593
 8605 3.927332 12.285593
 8606 3.923709 12.289216
 8607 3.920086 12.289216
 8608 3.916463 12.292839
 8609 3.912840 12.296462
 8610 3.909217 12.300085
 8611 3.905594 12.300085
 8612 3.901971 12.303708
 8613 3.898348 12.303708
 8614 3.894725 12.303708
 8615 3.891102 12.303708
 8616 3.887479 12.303708
 8617 3.883856 12.303708
 8618 3.880233 12.303708
 8619 3.876610 12.300085
 8620 3.872987 12.300085
 8621 3.869364 12.300085
 8622 3.865741 12.296462
 8623 3.862118 12.296462
 8624 3.858495 12.292839
 8625 3.854872 12.292839
 8626 3.851249 12.292839
 8627 3.847626 12.292839
 8628 3.844003 12.292839
 8629 3.840380 12.292839
 8630 3.836757 12.292839
 8631 3.833134 12.292839
 8632 3.829511 12.292839
 8633 3.825888 12.292839
 8634 3.822265 12.292839
 8635 3.818642 12.292839
 8636 3.815019 12.292839
 8637 3.811396 12.292839
 8638 3.807773 12.292839
 8639 3.804150 12.292839
 8640 3.800527 12.292839
 8641 3.796904 12.292839
 8642 3.793281 12.292839
 8643 3.789658 12.292839
 8644 3.786035 12.292839
 8645 3.782412 12.292839
 8646 3.778789 12.292839
 8647 3.775166 12.292839
 8648 3.771543 12.292839
 8649 3.767920 12.292839
 8650 3.764297 12.292839
 8651 3.760674 12.292839
 8652 3.757051 12.292839
 8653 3.753428 12.292839
 8654 3.749805 12.292839
 8655 3.746182 12.292839
 8656 3.742559 12.292839
 8657 3.738936 12.292839
 8658 3.735313 12.292839
 8659 3.731690 12.292839
 8660 3.728067 12.292839
 8661 3.724444 12.292839
 8662 3.720821 12.292839
 8663 3.717198 12.292839
 8664 3.713575 12.292839
 8665 3.709952 12.292839
 8666 3.706329 12.292839
 8667 3.702706 12.292839
 8668 3.699083 12.292839
 8669 3.695460 12.296462
 8670 3.691837 12.296462
 8671 3.688214 12.300085
 8672 3.684591 12.300085
 8673 3.680968 12.303708
 8674 3.677345 12.303708
 8675 3.673722 12.307331
 8676 3.670099 12.307331
 8677 3.666476 12.310954
 8678 3.662853 12.310954
 8679 3.659230 12.314577
 8680 3.655607 12.314577
 8681 3.651984 12.318200
 8682 3.648361 12.321823
 8683 3.644738 12.325446
 8684 3.641115 12.329069
 8685 3.641115 12.332692
 8686 3.637492 12.336315
 8687 3.633869 12.336315
 8688 3.630246 12.339938
 8689 3.626623 12.339938
 8690 3.623000 12.339938
 8691 3.619377 12.343561
 8692 3.615754 12.343561
 8693 3.612131 12.347184
 8694 3.608508 12.347184
 8695 3.604885 12.350807
 8696 3.601262 12.350807
 8697 3.597639 12.354430
 8698 3.594016 12.354430
 8699 3.590393 12.358053
 8700 3.586770 12.358053
 8701 3.583147 12.361676
 8702 3.579524 12.361676
 8703 3.575901 12.365299
 8704 3.572278 12.368922
 8705 3.568655 12.372545
 8706 3.565032 12.376168
 8707 3.565032 12.379791
 8708 3.561409 12.379791
 8709 3.557786 12.379791
 8710 3.554163 12.379791
 8711 3.550540 12.379791
 8712 3.546917 12.379791
 8713 3.543294 12.379791
 8714 3.539671 12.379791
 8715 3.536048 12.379791
 8716 3.532425 12.379791
 8717 3.528802 12.379791
 8718 3.525179 12.379791
 8719 3.521556 12.379791
 8720 3.517933 12.383414
 8721 3.514310 12.383414
 8722 3.510687 12.383414
 8723 3.507064 12.383414
 8724 3.503441 12.387037
 8725 3.499818 12.387037
 8726 3.496195 12.390660
 8727 3.492572 12.390660
 8728 3.488949 12.390660
 8729 3.485326 12.390660
 8730 3.481703 12.390660
 8731 3.478080 12.390660
 8732 3.474457 12.390660
 8733 3.470834 12.390660
 8734 3.467211 12.390660
 8735 3.463588 12.387037
 8736 3.459965 12.387037
 8737 3.456342 12.383414
 8738 3.452719 12.383414
 8739 3.449096 12.379791
 8740 3.445473 12.379791
 8741 3.441850 12.379791
 8742 3.438227 12.379791
 8743 3.434604 12.379791
 8744 3.430981 12.379791
 8745 3.427358 12.379791
 8746 3.423735 12.379791
 8747 3.420112 12.379791
 8748 3.416489 12.379791
 8749 3.412866 12.379791
 8750 3.409243 12.379791
 8751 3.405620 12.379791
 8752 3.401997 12.379791
 8753 3.398374 12.379791
 8754 3.394751 12.379791
 8755 3.391128 12.379791
 8756 3.387505 12.379791
 8757 3.383882 12.379791
 8758 3.380259 12.379791
 8759 3.376636 12.379791
 8760 3.373013 12.379791
 8761 3.369390 12.379791
 8762 3.365767 12.383414
 8763 3.362144 12.383414
 8764 3.358521 12.387037
 8765 3.354898 12.387037
 8766 3.351275 12.390660
 8767 3.347652 12.390660
 8768 3.344029 12.390660
 8769 3.340406 12.390660
 8770 3.336783 12.390660
 8771 3.333160 12.387037
 8772 3.329537 12.387037
 8773 3.325914 12.387037
 8774 3.322291 12.387037
 8775 3.318668 12.387037
 8776 3.315045 12.387037
 8777 3.311422 12.387037
 8778 3.307799 12.387037
 8779 3.304176 12.387037
 8780 3.300553 12.387037
 8781 3.296930 12.387037
 8782 3.293307 12.387037
 8783 3.289684 12.387037
 8784 3.286061 12.387037
 8785 3.282438 12.387037
 8786 3.278815 12.387037
 8787 3.275192 12.387037
 8788 3.271569 12.387037
 8789 3.267946 12.387037
 8790 3.264323 12.387037
 8791 3.260700 12.387037
 8792 3.257077 12.387037
 8793 3.253454 12.387037
 8794 3.249831 12.387037
 8795 3.246208 12.390660
 8796 3.242585 12.390660
 8797 3.238962 12.394283
 8798 3.235339 12.394283
 8799 3.231716 12.397906
 8800 3.228093 12.397906
 8801 3.224470 12.397906
 8802 3.220847 12.397906
 8803 3.217224 12.397906
 8804 3.213601 12.397906
 8805 3.209978 12.397906
 8806 3.206355 12.397906
 8807 3.202732 12.397906
 8808 3.199109 12.401529
 8809 3.195486 12.401529
 8810 3.191863 12.401529
 8811 3.188240 12.401529
 8812 3.184617 12.405152
 8813 3.180994 12.405152
 8814 3.177371 12.408775
 8815 3.173748 12.408775
 8816 3.170125 12.412398
 8817 3.166502 12.412398
 8818 3.162879 12.412398
 8819 3.159256 12.412398
 8820 3.155633 12.412398
 8821 3.152010 12.412398
 8822 3.148387 12.412398
 8823 3.144764 12.412398
 8824 3.141141 12.412398
 8825 3.137518 12.412398
 8826 3.133895 12.412398
 8827 3.130272 12.412398
 8828 3.126649 12.412398
 8829 3.123026 12.412398
 8830 3.119403 12.412398
 8831 3.115780 12.412398
 8832 3.112157 12.412398
 8833 3.108534 12.412398
 8834 3.104911 12.412398
 8835 3.101288 12.412398
 8836 3.097665 12.412398
 8837 3.094042 12.412398
 8838 3.090419 12.416021
 8839 3.086796 12.416021
 8840 3.083173 12.419644
 8841 3.079550 12.419644
 8842 3.075927 12.419644
 8843 3.072304 12.419644
 8844 3.068681 12.419644
 8845 3.065058 12.419644
 8846 3.061435 12.419644
 8847 3.057812 12.419644
 8848 3.054189 12.419644
 8849 3.050566 12.419644
 8850 3.046943 12.419644
 8851 3.043320 12.419644
 8852 3.039697 12.419644
 8853 3.036074 12.419644
 8854 3.032451 12.419644
 8855 3.028828 12.419644
 8856 3.025205 12.419644
 8857 3.021582 12.419644
 8858 3.017959 12.423267
 8859 3.014336 12.423267
 8860 3.010713 12.426890
 8861 3.007090 12.426890
 8862 3.003467 12.430513
 8863 2.999844 12.430513
 8864 2.996221 12.434136
 8865 2.992598 12.434136
 8866 2.988975 12.437759
 8867 2.985352 12.437759
 8868 2.981729 12.441382
 8869 2.978106 12.441382
 8870 2.974483 12.445005
 8871 2.970860 12.448628
 8872 2.967237 12.452251
 8873 2.963614 12.455874
 8874 2.959991 12.459497
 8875 2.956368 12.463120
 8876 2.952745 12.463120
 8877 2.949122 12.463120
 8878 2.945499 12.463120
 8879 2.941876 12.463120
 8880 2.938253 12.463120
 8881 2.934630 12.463120
 8882 2.931007 12.463120
 8883 2.927384 12.463120
 8884 2.923761 12.459497
 8885 2.920138 12.459497
 8886 2.916515 12.459497
 8887 2.912892 12.455874
 8888 2.909269 12.455874
 8889 2.905646 12.455874
 8890 2.902023 12.452251
 8891 2.898400 12.452251
 8892 2.894777 12.452251
 8893 2.891154 12.452251
 8894 2.887531 12.452251
 8895 2.883908 12.452251
 8896 2.880285 12.452251
 8897 2.876662 12.452251
 8898 2.873039 12.452251
 8899 2.869416 12.452251
 8900 2.865793 12.452251
 8901 2.862170 12.452251
 8902 2.858547 12.452251
 8903 2.854924 12.452251
 8904 2.851301 12.452251
 8905 2.847678 12.452251
 8906 2.844055 12.452251
 8907 2.840432 12.452251
 8908 2.836809 12.452251
 8909 2.833186 12.452251
 8910 2.829563 12.452251
 8911 2.825940 12.452251
 8912 2.822317 12.452251
 8913 2.818694 12.452251
 8914 2.815071 12.452251
 8915 2.811448 12.452251
 8916 2.807825 12.452251
 8917 2.804202 12.452251
 8918 2.800579 12.452251
 8919 2.796956 12.452251
 8920 2.793333 12.452251
 8921 2.789710 12.452251
 8922 2.786087 12.452251
 8923 2.782464 12.452251
 8924 2.778841 12.452251
 8925 2.775218 12.452251
 8926 2.771595 12.452251
 8927 2.767972 12.452251
 8928 2.764349 12.452251
 8929 2.760726 12.452251
 8930 2.757103 12.452251
 8931 2.753480 12.452251
 8932 2.749857 12.452251
 8933 2.746234 12.452251
 8934 2.742611 12.452251
 8935 2.738988 12.452251
 8936 2.735365 12.452251
 8937 2.731742 12.452251
 8938 2.728119 12.452251
 8939 2.724496 12.452251
 8940 2.720873 12.452251
 8941 2.717250 12.452251
 8942 2.713627 12.452251
 8943 2.710004 12.452251
 8944 2.706381 12.452251
 8945 2.702758 12.452251
 8946 2.699135 12.452251
 8947 2.695512 12.452251
 8948 2.691889 12.452251
 8949 2.688266 12.452251
 8950 2.684643 12.452251
 8951 2.681020 12.452251
 8952 2.677397 12.455874
 8953 2.673774 12.455874
 8954 2.670151 12.459497
 8955 2.666528 12.459497
 8956 2.662905 12.463120
 8957 2.659282 12.463120
 8958 2.655659 12.463120
 8959 2.652036 12.463120
 8960 2.648413 12.463120
 8961 2.644790 12.463120
 8962 2.641167 12.466743
 8963 2.637544 12.466743
 8964 2.633921 12.466743
 8965 2.630298 12.470366
 8966 2.626675 12.470366
 8967 2.623052 12.473989
 8968 2.619429 12.473989
 8969 2.615806 12.477612
 8970 2.612183 12.477612
 8971 2.608560 12.481235
 8972 2.604937 12.481235
 8973 2.601314 12.484858
 8974 2.597691 12.484858
 8975 2.594068 12.484858
 8976 2.590445 12.488481
 8977 2.586822 12.488481
 8978 2.583199 12.488481
 8979 2.579576 12.488481
 8980 2.575953 12.488481
 8981 2.572330 12.488481
 8982 2.568707 12.484858
 8983 2.565084 12.484858
 8984 2.561461 12.481235
 8985 2.557838 12.481235
 8986 2.554215 12.481235
 8987 2.550592 12.481235
 8988 2.546969 12.481235
 8989 2.543346 12.481235
 8990 2.539723 12.481235
 8991 2.536100 12.481235
 8992 2.532477 12.481235
 8993 2.528854 12.481235
 8994 2.525231 12.481235
 8995 2.521608 12.481235
 8996 2.517985 12.481235
 8997 2.514362 12.481235
 8998 2.510739 12.481235
 8999 2.507116 12.481235
 9000 2.503493 12.481235
 9001 2.499870 12.481235
 9002 2.496247 12.481235
 9003 2.492624 12.481235
 9004 2.489001 12.481235
 9005 2.485378 12.481235
 9006 2.481755 12.481235
 9007 2.478132 12.484858
 9008 2.474509 12.484858
 9009 2.470886 12.488481
 9010 2.467263 12.488481
 9011 2.463640 12.492104
 9012 2.460017 12.492104
 9013 2.456394 12.495727
 9014 2.452771 12.495727
 9015 2.449148 12.499350
 9016 2.445525 12.499350
 9017 2.441902 12.502973
 9018 2.438279 12.502973
 9019 2.434656 12.506596
 9020 2.431033 12.506596
 9021 2.427410 12.510219
 9022 2.423787 12.510219
 9023 2.420164 12.513842
 9024 2.416541 12.517465
 9025 2.412918 12.517465
 9026 2.409295 12.517465
 9027 2.405672 12.517465
 9028 2.402049 12.517465
 9029 2.398426 12.517465
 9030 2.394803 12.517465
 9031 2.391180 12.517465
 9032 2.387557 12.517465
 9033 2.383934 12.517465
 9034 2.380311 12.517465
 9035 2.376688 12.521088
 9036 2.373065 12.521088
 9037 2.369442 12.524711
 9038 2.365819 12.524711
 9039 2.362196 12.528334
 9040 2.358573 12.528334
 9041 2.354950 12.531957
 9042 2.351327 12.531957
 9043 2.347704 12.535580
 9044 2.344081 12.535580
 9045 2.340458 12.539203
 9046 2.336835 12.539203
 9047 2.333212 12.542826
 9048 2.329589 12.546449
 9049 2.325966 12.546449
 9050 2.322343 12.546449
 9051 2.318720 12.550072
 9052 2.315097 12.550072
 9053 2.311474 12.550072
 9054 2.307851 12.546449
 9055 2.304228 12.546449
 9056 2.300605 12.546449
 9057 2.296982 12.542826
 9058 2.293359 12.542826
 9059 2.289736 12.539203
 9060 2.286113 12.539203
 9061 2.282490 12.535580
 9062 2.278867 12.535580
 9063 2.275244 12.535580
 9064 2.271621 12.535580
 9065 2.267998 12.535580
 9066 2.264375 12.535580
 9067 2.260752 12.535580
 9068 2.257129 12.535580
 9069 2.253506 12.535580
 9070 2.249883 12.535580
 9071 2.246260 12.535580
 9072 2.242637 12.535580
 9073 2.239014 12.535580
 9074 2.235391 12.535580
 9075 2.231768 12.535580
 9076 2.228145 12.535580
 9077 2.224522 12.535580
 9078 2.220899 12.535580
 9079 2.217276 12.535580
 9080 2.213653 12.535580
 9081 2.210030 12.535580
 9082 2.206407 12.535580
 9083 2.202784 12.535580
 9084 2.199161 12.535580
 9085 2.195538 12.539203
 9086 2.191915 12.539203
 9087 2.188292 12.542826
 9088 2.184669 12.542826
 9089 2.181046 12.542826
 9090 2.177423 12.542826
 9091 2.173800 12.546449
 9092 2.170177 12.546449
 9093 2.166554 12.550072
 9094 2.162931 12.550072
 9095 2.159308 12.553695
 9096 2.155685 12.553695
 9097 2.152062 12.557318
 9098 2.148439 12.557318
 9099 2.144816 12.560941
 9100 2.141193 12.560941
 9101 2.137570 12.564564
 9102 2.133947 12.564564
 9103 2.130324 12.568187
 9104 2.126701 12.568187
 9105 2.123078 12.571810
 9106 2.119455 12.571810
 9107 2.115832 12.575433
 9108 2.112209 12.575433
 9109 2.108586 12.579056
 9110 2.104963 12.579056
 9111 2.101340 12.582679
 9112 2.097717 12.586302
 9113 2.094094 12.589925
 9114 2.090471 12.593548
 9115 2.086848 12.597171
 9116 2.083225 12.597171
 9117 2.079602 12.597171
 9118 2.075979 12.597171
 9119 2.072356 12.597171
 9120 2.068733 12.593548
 9121 2.065110 12.593548
 9122 2.061487 12.589925
 9123 2.057864 12.589925
 9124 2.054241 12.586302
 9125 2.050618 12.586302
 9126 2.046995 12.582679
 9127 2.043372 12.582679
 9128 2.039749 12.582679
 9129 2.036126 12.582679
 9130 2.032503 12.582679
 9131 2.028880 12.582679
 9132 2.025257 12.582679
 9133 2.021634 12.582679
 9134 2.018011 12.582679
 9135 2.014388 12.582679
 9136 2.010765 12.582679
 9137 2.007142 12.582679
 9138 2.003519 12.582679
 9139 1.999896 12.582679
 9140 1.996273 12.582679
 9141 1.992650 12.582679
 9142 1.989027 12.582679
 9143 1.985404 12.582679
 9144 1.981781 12.582679
 9145 1.978158 12.582679
 9146 1.974535 12.582679
 9147 1.970912 12.582679
 9148 1.967289 12.582679
 9149 1.963666 12.586302
 9150 1.960043 12.586302
 9151 1.956420 12.589925
 9152 1.952797 12.589925
 9153 1.949174 12.593548
 9154 1.945551 12.593548
 9155 1.941928 12.593548
 9156 1.938305 12.593548
 9157 1.934682 12.593548
 9158 1.931059 12.593548
 9159 1.927436 12.593548
 9160 1.923813 12.593548
 9161 1.920190 12.589925
 9162 1.916567 12.586302
 9163 1.912944 12.582679
 9164 1.909321 12.579056
 9165 1.909321 12.575433
 9166 1.905698 12.571810
 9167 1.905698 12.568187
 9168 1.905698 12.564564
 9169 1.905698 12.560941
 9170 1.905698 12.557318
 9171 1.905698 12.553695
 9172 1.905698 12.550072
 9173 1.902075 12.546449
 9174 1.902075 12.542826
 9175 1.898452 12.539203
 9176 1.898452 12.535580
 9177 1.894829 12.531957
 9178 1.894829 12.528334
 9179 1.891206 12.524711
 9180 1.891206 12.521088
 9181 1.887583 12.517465
 9182 1.887583 12.513842
 9183 1.883960 12.510219
 9184 1.883960 12.506596
 9185 1.880337 12.502973
 9186 1.880337 12.499350
 9187 1.876714 12.495727
 9188 1.876714 12.492104
 9189 1.873091 12.488481
 9190 1.873091 12.484858
 9191 1.873091 12.481235
 9192 1.869468 12.477612
 9193 1.869468 12.473989
 9194 1.869468 12.470366
 9195 1.869468 12.466743
 9196 1.869468 12.463120
 9197 1.869468 12.459497
 9198 1.869468 12.455874
 9199 1.869468 12.452251
 9200 1.869468 12.448628
 9201 1.869468 12.445005
 9202 1.869468 12.441382
 9203 1.869468 12.437759
 9204 1.869468 12.434136
 9205 1.869468 12.430513
 9206 1.869468 12.426890
 9207 1.869468 12.423267
 9208 1.869468 12.419644
 9209 1.869468 12.416021
 9210 1.869468 12.412398
 9211 1.869468 12.408775
 9212 1.869468 12.405152
 9213 1.869468 12.401529
 9214 1.869468 12.397906
 9215 1.865845 12.394283
 9216 1.865845 12.390660
 9217 1.862222 12.387037
 9218 1.862222 12.383414
 9219 1.858599 12.379791
 9220 1.858599 12.376168
 9221 1.854976 12.372545
 9222 1.854976 12.368922
 9223 1.851353 12.365299
 9224 1.851353 12.361676
 9225 1.847730 12.358053
 9226 1.847730 12.354430
 9227 1.844107 12.350807
 9228 1.840484 12.350807
 9229 1.836861 12.347184
 9230 1.833238 12.343561
 9231 1.829615 12.339938
 9232 1.825992 12.336315
 9233 1.822369 12.332692
 9234 1.818746 12.329069
 9235 1.815123 12.325446
 9236 1.811500 12.321823
 9237 1.807877 12.318200
 9238 1.807877 12.314577
 9239 1.807877 12.310954
 9240 1.807877 12.307331
 9241 1.807877 12.303708
 9242 1.804254 12.300085
 9243 1.804254 12.296462
 9244 1.800631 12.292839
 9245 1.800631 12.289216
 9246 1.797008 12.285593
 9247 1.797008 12.281970
 9248 1.793385 12.278347
 9249 1.793385 12.274724
 9250 1.789762 12.271101
 9251 1.789762 12.267478
 9252 1.786139 12.263855
 9253 1.786139 12.260232
 9254 1.782516 12.256609
 9255 1.778893 12.252986
 9256 1.775270 12.249363
 9257 1.771647 12.245740
 9258 1.768024 12.245740
 9259 1.764401 12.242117
 9260 1.760778 12.238494
 9261 1.757155 12.234871
 9262 1.753532 12.231248
 9263 1.749909 12.227625
 9264 1.749909 12.224002
 9265 1.749909 12.220379
 9266 1.749909 12.216756
 9267 1.749909 12.213133
 9268 1.749909 12.209510
 9269 1.749909 12.205887
 9270 1.746286 12.202264
 9271 1.746286 12.198641
 9272 1.742663 12.195018
 9273 1.742663 12.191395
 9274 1.739040 12.187772
 9275 1.739040 12.184149
 9276 1.735417 12.180526
 9277 1.735417 12.176903
 9278 1.731794 12.173280
 9279 1.731794 12.169657
 9280 1.728171 12.166034
 9281 1.728171 12.162411
 9282 1.728171 12.158788
 9283 1.728171 12.155165
 9284 1.728171 12.151542
 9285 1.728171 12.147919
 9286 1.724548 12.144296
 9287 1.724548 12.140673
 9288 1.720925 12.137050
 9289 1.720925 12.133427
 9290 1.717302 12.129804
 9291 1.717302 12.126181
 9292 1.713679 12.122558
 9293 1.713679 12.118935
 9294 1.710056 12.115312
 9295 1.710056 12.111689
 9296 1.706433 12.108066
 9297 1.706433 12.104443
 9298 1.702810 12.100820
 9299 1.699187 12.097197
 9300 1.699187 12.093574
 9301 1.695564 12.089951
 9302 1.695564 12.086328
 9303 1.691941 12.082705
 9304 1.691941 12.079082
 9305 1.688318 12.075459
 9306 1.688318 12.071836
 9307 1.684695 12.068213
 9308 1.681072 12.064590
 9309 1.677449 12.060967
 9310 1.673826 12.057344
 9311 1.670203 12.057344
 9312 1.666580 12.053721
 9313 1.662957 12.050098
 9314 1.659334 12.046475
 9315 1.655711 12.042852
 9316 1.655711 12.039229
 9317 1.652088 12.035606
 9318 1.652088 12.031983
 9319 1.648465 12.028360
 9320 1.648465 12.024737
 9321 1.644842 12.021114
 9322 1.644842 12.017491
 9323 1.641219 12.013868
 9324 1.637596 12.010245
 9325 1.633973 12.006622
 9326 1.630350 12.002999
 9327 1.626727 11.999376
 9328 1.623104 11.995753
 9329 1.619481 11.992130
 9330 1.619481 11.988507
 9331 1.615858 11.984884
 9332 1.615858 11.981261
 9333 1.612235 11.977638
 9334 1.612235 11.974015
 9335 1.612235 11.970392
 9336 1.612235 11.966769
 9337 1.612235 11.963146
 9338 1.612235 11.959523
 9339 1.612235 11.955900
 9340 1.612235 11.952277
 9341 1.612235 11.948654
 9342 1.612235 11.945031
 9343 1.612235 11.941408
 9344 1.608612 11.937785
 9345 1.608612 11.934162
 9346 1.604989 11.930539
 9347 1.604989 11.926916
 9348 1.601366 11.923293
 9349 1.601366 11.919670
 9350 1.597743 11.916047
 9351 1.597743 11.912424
 9352 1.594120 11.908801
 9353 1.594120 11.905178
 9354 1.590497 11.901555
 9355 1.590497 11.897932
 9356 1.586874 11.894309
 9357 1.586874 11.890686
 9358 1.586874 11.887063
 9359 1.586874 11.883440
 9360 1.586874 11.879817
 9361 1.586874 11.876194
 9362 1.586874 11.872571
 9363 1.586874 11.868948
 9364 1.586874 11.865325
 9365 1.586874 11.861702
 9366 1.586874 11.858079
 9367 1.586874 11.854456
 9368 1.586874 11.850833
 9369 1.586874 11.847210
 9370 1.586874 11.843587
 9371 1.586874 11.839964
 9372 1.586874 11.836341
 9373 1.583251 11.832718
 9374 1.583251 11.829095
 9375 1.579628 11.825472
 9376 1.579628 11.821849
 9377 1.576005 11.818226
 9378 1.576005 11.814603
 9379 1.572382 11.810980
 9380 1.572382 11.807357
 9381 1.568759 11.803734
 9382 1.568759 11.800111
 9383 1.565136 11.796488
 9384 1.565136 11.792865
 9385 1.561513 11.789242
 9386 1.557890 11.785619
 9387 1.554267 11.781996
 9388 1.550644 11.778373
 9389 1.547021 11.774750
 9390 1.543398 11.771127
 9391 1.539775 11.767504
 9392 1.536152 11.763881
 9393 1.536152 11.760258
 9394 1.532529 11.756635
 9395 1.532529 11.753012
 9396 1.528906 11.749389
 9397 1.528906 11.745766
 9398 1.525283 11.742143
 9399 1.525283 11.738520
 9400 1.521660 11.734897
 9401 1.521660 11.731274
 9402 1.518037 11.727651
 9403 1.514414 11.724028
 9404 1.510791 11.720405
 9405 1.507168 11.716782
 9406 1.503545 11.716782
 9407 1.499922 11.713159
 9408 1.496299 11.713159
 9409 1.492676 11.709536
 9410 1.489053 11.709536
 9411 1.485430 11.705913
 9412 1.481807 11.702290
 9413 1.478184 11.698667
 9414 1.474561 11.695044
 9415 1.470938 11.695044
 9416 1.467315 11.691421
 9417 1.463692 11.687798
 9418 1.463692 11.684175
 9419 1.460069 11.680552
 9420 1.456446 11.676929
 9421 1.452823 11.673306
 9422 1.452823 11.669683
 9423 1.452823 11.666060
 9424 1.449200 11.662437
 9425 1.449200 11.658814
 9426 1.449200 11.655191
 9427 1.449200 11.651568
 9428 1.449200 11.647945
 9429 1.449200 11.644322
 9430 1.449200 11.640699
 9431 1.449200 11.637076
 9432 1.449200 11.633453
 9433 1.449200 11.629830
 9434 1.449200 11.626207
 9435 1.449200 11.622584
 9436 1.445577 11.618961
 9437 1.445577 11.615338
 9438 1.441954 11.611715
 9439 1.441954 11.608092
 9440 1.438331 11.604469
 9441 1.438331 11.600846
 9442 1.434708 11.597223
 9443 1.434708 11.593600
 9444 1.431085 11.589977
 9445 1.431085 11.586354
 9446 1.427462 11.582731
 9447 1.427462 11.579108
 9448 1.423839 11.575485
 9449 1.420216 11.571862
 9450 1.416593 11.568239
 9451 1.412970 11.564616
 9452 1.412970 11.560993
 9453 1.412970 11.557370
 9454 1.412970 11.553747
 9455 1.412970 11.550124
 9456 1.412970 11.546501
 9457 1.412970 11.542878
 9458 1.412970 11.539255
 9459 1.412970 11.535632
 9460 1.412970 11.532009
 9461 1.412970 11.528386
 9462 1.412970 11.524763
 9463 1.412970 11.521140
 9464 1.412970 11.517517
 9465 1.412970 11.513894
 9466 1.412970 11.510271
 9467 1.412970 11.506648
 9468 1.412970 11.503025
 9469 1.412970 11.499402
 9470 1.412970 11.495779
 9471 1.409347 11.492156
 9472 1.409347 11.488533
 9473 1.405724 11.484910
 9474 1.405724 11.481287
 9475 1.402101 11.477664
 9476 1.402101 11.474041
 9477 1.398478 11.470418
 9478 1.398478 11.466795
 9479 1.394855 11.463172
 9480 1.394855 11.459549
 9481 1.391232 11.455926
 9482 1.391232 11.452303
 9483 1.387609 11.448680
 9484 1.383986 11.445057
 9485 1.380363 11.445057
 9486 1.376740 11.441434
 9487 1.373117 11.437811
 9488 1.373117 11.434188
 9489 1.369494 11.430565
 9490 1.369494 11.426942
 9491 1.365871 11.423319
 9492 1.365871 11.419696
 9493 1.362248 11.416073
 9494 1.362248 11.412450
 9495 1.358625 11.408827
 9496 1.358625 11.405204
 9497 1.355002 11.401581
 9498 1.351379 11.397958
 9499 1.347756 11.394335
 9500 1.344133 11.390712
 9501 1.340510 11.387089
 9502 1.340510 11.383466
 9503 1.336887 11.379843
 9504 1.336887 11.376220
 9505 1.333264 11.372597
 9506 1.333264 11.368974
 9507 1.329641 11.365351
 9508 1.329641 11.361728
 9509 1.326018 11.358105
 9510 1.326018 11.354482
 9511 1.322395 11.350859
 9512 1.322395 11.347236
 9513 1.318772 11.343613
 9514 1.318772 11.339990
 9515 1.315149 11.336367
 9516 1.315149 11.332744
 9517 1.315149 11.329121
 9518 1.315149 11.325498
 9519 1.315149 11.321875
 9520 1.315149 11.318252
 9521 1.315149 11.314629
 9522 1.315149 11.311006
 9523 1.311526 11.307383
 9524 1.311526 11.303760
 9525 1.307903 11.300137
 9526 1.307903 11.296514
 9527 1.304280 11.292891
 9528 1.304280 11.289268
 9529 1.300657 11.285645
 9530 1.300657 11.282022
 9531 1.297034 11.278399
 9532 1.297034 11.274776
 9533 1.293411 11.271153
 9534 1.293411 11.267530
 9535 1.289788 11.263907
 9536 1.286165 11.260284
 9537 1.282542 11.256661
 9538 1.278919 11.256661
 9539 1.275296 11.253038
 9540 1.271673 11.249415
 9541 1.268050 11.245792
 9542 1.268050 11.242169
 9543 1.264427 11.238546
 9544 1.264427 11.234923
 9545 1.260804 11.231300
 9546 1.260804 11.227677
 9547 1.257181 11.224054
 9548 1.257181 11.220431
 9549 1.253558 11.216808
 9550 1.253558 11.213185
 9551 1.249935 11.209562
 9552 1.246312 11.205939
 9553 1.242689 11.202316
 9554 1.239066 11.198693
 9555 1.235443 11.198693
 9556 1.231820 11.195070
 9557 1.228197 11.191447
 9558 1.224574 11.187824
 9559 1.220951 11.184201
 9560 1.217328 11.180578
 9561 1.213705 11.176955
 9562 1.213705 11.173332
 9563 1.213705 11.169709
 9564 1.210082 11.166086
 9565 1.210082 11.162463
 9566 1.206459 11.158840
 9567 1.206459 11.155217
 9568 1.202836 11.151594
 9569 1.202836 11.147971
 9570 1.202836 11.144348
 9571 1.202836 11.140725
 9572 1.202836 11.137102
 9573 1.202836 11.133479
 9574 1.202836 11.129856
 9575 1.202836 11.126233
 9576 1.202836 11.122610
 9577 1.202836 11.118987
 9578 1.202836 11.115364
 9579 1.202836 11.111741
 9580 1.202836 11.108118
 9581 1.202836 11.104495
 9582 1.202836 11.100872
 9583 1.202836 11.097249
 9584 1.202836 11.093626
 9585 1.202836 11.090003
 9586 1.202836 11.086380
 9587 1.202836 11.082757
 9588 1.202836 11.079134
 9589 1.202836 11.075511
 9590 1.202836 11.071888
 9591 1.199213 11.068265
 9592 1.199213 11.064642
 9593 1.195590 11.061019
 9594 1.195590 11.057396
 9595 1.191967 11.053773
 9596 1.191967 11.050150
 9597 1.188344 11.046527
 9598 1.188344 11.042904
 9599 1.188344 11.039281
 9600 1.188344 11.035658
 9601 1.188344 11.032035
 9602 1.188344 11.028412
 9603 1.188344 11.024789
 9604 1.188344 11.021166
 9605 1.188344 11.017543
 9606 1.188344 11.013920
 9607 1.188344 11.010297
 9608 1.188344 11.006674
 9609 1.188344 11.003051
 9610 1.188344 10.999428
 9611 1.184721 10.995805
 9612 1.184721 10.992182
 9613 1.181098 10.988559
 9614 1.181098 10.984936
 9615 1.177475 10.981313
 9616 1.177475 10.977690
 9617 1.173852 10.974067
 9618 1.173852 10.970444
 9619 1.170229 10.966821
 9620 1.170229 10.963198
 9621 1.166606 10.959575
 9622 1.166606 10.955952
 9623 1.162983 10.952329
 9624 1.159360 10.952329
 9625 1.155737 10.948706
 9626 1.152114 10.945083
 9627 1.148491 10.945083
 9628 1.144868 10.941460
 9629 1.141245 10.937837
 9630 1.137622 10.934214
 9631 1.133999 10.930591
 9632 1.130376 10.926968
 9633 1.126753 10.923345
 9634 1.123130 10.919722
 9635 1.119507 10.916099
 9636 1.115884 10.912476
 9637 1.115884 10.908853
 9638 1.112261 10.905230
 9639 1.108638 10.901607
 9640 1.105015 10.897984
 9641 1.105015 10.894361
 9642 1.101392 10.890738
 9643 1.101392 10.887115
 9644 1.097769 10.883492
 9645 1.097769 10.879869
 9646 1.097769 10.876246
 9647 1.094146 10.872623
 9648 1.094146 10.869000
 9649 1.090523 10.865377
 9650 1.090523 10.861754
 9651 1.090523 10.858131
 9652 1.090523 10.854508
 9653 1.090523 10.850885
 9654 1.086900 10.847262
 9655 1.086900 10.843639
 9656 1.086900 10.840016
 9657 1.086900 10.836393
 9658 1.083277 10.832770
 9659 1.083277 10.829147
 9660 1.083277 10.825524
 9661 1.083277 10.821901
 9662 1.079654 10.818278
 9663 1.079654 10.814655
 9664 1.079654 10.811032
 9665 1.076031 10.807409
 9666 1.076031 10.803786
 9667 1.072408 10.800163
 9668 1.072408 10.796540
 9669 1.068785 10.792917
 9670 1.068785 10.789294
 9671 1.068785 10.785671
 9672 1.068785 10.782048
 9673 1.068785 10.778425
 9674 1.068785 10.774802
 9675 1.068785 10.771179
 9676 1.068785 10.767556
 9677 1.068785 10.763933
 9678 1.065162 10.760310
 9679 1.065162 10.756687
 9680 1.061539 10.753064
 9681 1.061539 10.749441
 9682 1.057916 10.745818
 9683 1.057916 10.742195
 9684 1.054293 10.738572
 9685 1.054293 10.734949
 9686 1.050670 10.731326
 9687 1.050670 10.727703
 9688 1.047047 10.724080
 9689 1.047047 10.720457
 9690 1.043424 10.716834
 9691 1.039801 10.713211
 9692 1.036178 10.709588
 9693 1.032555 10.705965
 9694 1.028932 10.702342
 9695 1.025309 10.698719
 9696 1.021686 10.695096
 9697 1.018063 10.691473
 9698 1.014440 10.687850
 9699 1.014440 10.684227
 9700 1.014440 10.680604
 9701 1.014440 10.676981
 9702 1.014440 10.673358
 9703 1.014440 10.669735
 9704 1.014440 10.666112
 9705 1.014440 10.662489
 9706 1.014440 10.658866
 9707 1.014440 10.655243
 9708 1.014440 10.651620
 9709 1.014440 10.647997
 9710 1.014440 10.644374
 9711 1.014440 10.640751
 9712 1.010817 10.637128
 9713 1.010817 10.633505
 9714 1.007194 10.629882
 9715 1.007194 10.626259
 9716 1.003571 10.622636
 9717 1.003571 10.619013
 9718 0.999948 10.615390
 9719 0.999948 10.611767
 9720 0.996325 10.608144
 9721 0.996325 10.604521
 9722 0.992702 10.600898
 9723 0.992702 10.597275
 9724 0.989079 10.593652
 9725 0.985456 10.590029
 9726 0.981833 10.586406
 9727 0.981833 10.582783
 9728 0.978210 10.579160
 9729 0.974587 10.575537
 9730 0.974587 10.571914
 9731 0.970964 10.568291
 9732 0.970964 10.564668
 9733 0.970964 10.561045
 9734 0.970964 10.557422
 9735 0.970964 10.553799
 9736 0.970964 10.550176
 9737 0.970964 10.546553
 9738 0.967341 10.542930
 9739 0.967341 10.539307
 9740 0.967341 10.535684
 9741 0.967341 10.532061
 9742 0.963718 10.528438
 9743 0.963718 10.524815
 9744 0.960095 10.521192
 9745 0.960095 10.517569
 9746 0.956472 10.513946
 9747 0.956472 10.510323
 9748 0.952849 10.506700
 9749 0.952849 10.503077
 9750 0.949226 10.499454
 9751 0.949226 10.495831
 9752 0.945603 10.492208
 9753 0.945603 10.488585
 9754 0.941980 10.484962
 9755 0.938357 10.481339
 9756 0.938357 10.477716
 9757 0.934734 10.474093
 9758 0.934734 10.470470
 9759 0.934734 10.466847
 9760 0.931111 10.463224
 9761 0.931111 10.459601
 9762 0.931111 10.455978
 9763 0.931111 10.452355
 9764 0.931111 10.448732
 9765 0.927488 10.445109
 9766 0.927488 10.441486
 9767 0.923865 10.437863
 9768 0.923865 10.434240
 9769 0.920242 10.430617
 9770 0.920242 10.426994
 9771 0.916619 10.423371
 9772 0.916619 10.419748
 9773 0.912996 10.416125
 9774 0.912996 10.412502
 9775 0.909373 10.408879
 9776 0.909373 10.405256
 9777 0.905750 10.401633
 9778 0.902127 10.398010
 9779 0.902127 10.394387
 9780 0.898504 10.390764
 9781 0.894881 10.387141
 9782 0.894881 10.383518
 9783 0.894881 10.379895
 9784 0.894881 10.376272
 9785 0.894881 10.372649
 9786 0.894881 10.369026
 9787 0.891258 10.365403
 9788 0.891258 10.361780
 9789 0.887635 10.358157
 9790 0.887635 10.354534
 9791 0.884012 10.350911
 9792 0.884012 10.347288
 9793 0.880389 10.343665
 9794 0.880389 10.340042
 9795 0.876766 10.336419
 9796 0.876766 10.332796
 9797 0.873143 10.329173
 9798 0.873143 10.325550
 9799 0.869520 10.321927
 9800 0.865897 10.318304
 9801 0.865897 10.314681
 9802 0.862274 10.311058
 9803 0.862274 10.307435
 9804 0.858651 10.303812
 9805 0.858651 10.300189
 9806 0.855028 10.296566
 9807 0.855028 10.292943
 9808 0.851405 10.289320
 9809 0.851405 10.285697
 9810 0.847782 10.282074
 9811 0.847782 10.278451
 9812 0.844159 10.274828
 9813 0.840536 10.271205
 9814 0.836913 10.267582
 9815 0.833290 10.263959
 9816 0.829667 10.260336
 9817 0.826044 10.256713
 9818 0.822421 10.253090
 9819 0.818798 10.249467
 9820 0.815175 10.245844
 9821 0.811552 10.242221
 9822 0.807929 10.238598
 9823 0.804306 10.234975
 9824 0.804306 10.231352
 9825 0.800683 10.227729
 9826 0.800683 10.224106
 9827 0.797060 10.220483
 9828 0.797060 10.216860
 9829 0.793437 10.213237
 9830 0.793437 10.209614
 9831 0.789814 10.205991
 9832 0.789814 10.202368
 9833 0.786191 10.198745
 9834 0.786191 10.195122
 9835 0.782568 10.191499
 9836 0.782568 10.187876
 9837 0.782568 10.184253
 9838 0.782568 10.180630
 9839 0.778945 10.177007
 9840 0.778945 10.173384
 9841 0.778945 10.169761
 9842 0.775322 10.166138
 9843 0.775322 10.162515
 9844 0.771699 10.158892
 9845 0.771699 10.155269
 9846 0.768076 10.151646
 9847 0.768076 10.148023
 9848 0.768076 10.144400
 9849 0.768076 10.140777
 9850 0.768076 10.137154
 9851 0.764453 10.133531
 9852 0.764453 10.129908
 9853 0.764453 10.126285
 9854 0.760830 10.122662
 9855 0.760830 10.119039
 9856 0.757207 10.115416
 9857 0.757207 10.111793
 9858 0.757207 10.108170
 9859 0.753584 10.104547
 9860 0.753584 10.100924
 9861 0.753584 10.097301
 9862 0.753584 10.093678
 9863 0.753584 10.090055
 9864 0.753584 10.086432
 9865 0.753584 10.082809
 9866 0.749961 10.079186
 9867 0.749961 10.075563
 9868 0.749961 10.071940
 9869 0.746338 10.068317
 9870 0.746338 10.064694
 9871 0.746338 10.061071
 9872 0.746338 10.057448
 9873 0.746338 10.053825
 9874 0.746338 10.050202
 9875 0.746338 10.046579
 9876 0.746338 10.042956
 9877 0.746338 10.039333
 9878 0.746338 10.035710
 9879 0.742715 10.032087
 9880 0.742715 10.028464
 9881 0.739092 10.024841
 9882 0.739092 10.021218
 9883 0.735469 10.017595
 9884 0.735469 10.013972
 9885 0.731846 10.010349
 9886 0.731846 10.006726
 9887 0.728223 10.003103
 9888 0.728223 9.999480
 9889 0.724600 9.995857
 9890 0.724600 9.992234
 9891 0.720977 9.988611
 9892 0.717354 9.984988
 9893 0.713731 9.984988
 9894 0.710108 9.981365
 9895 0.706485 9.977742
 9896 0.702862 9.977742
 9897 0.702862 9.974119
 9898 0.702862 9.970496
 9899 0.702862 9.966873
 9900 0.702862 9.963250
 9901 0.699239 9.959627
 9902 0.699239 9.956004
 9903 0.695616 9.952381
 9904 0.695616 9.948758
 9905 0.691993 9.945135
 9906 0.691993 9.941512
 9907 0.688370 9.937889
 9908 0.688370 9.934266
 9909 0.684747 9.930643
 9910 0.684747 9.927020
 9911 0.681124 9.923397
 9912 0.681124 9.919774
 9913 0.677501 9.916151
 9914 0.673878 9.912528
 9915 0.673878 9.908905
 9916 0.670255 9.905282
 9917 0.670255 9.901659
 9918 0.666632 9.898036
 9919 0.666632 9.894413
 9920 0.663009 9.890790
 9921 0.663009 9.887167
 9922 0.659386 9.883544
 9923 0.659386 9.879921
 9924 0.655763 9.876298
 9925 0.655763 9.872675
 9926 0.652140 9.869052
 9927 0.652140 9.865429
 9928 0.648517 9.861806
 9929 0.644894 9.858183
 9930 0.641271 9.858183
 9931 0.637648 9.854560
 9932 0.634025 9.854560
 9933 0.630402 9.850937
 9934 0.626779 9.850937
 9935 0.623156 9.847314
 9936 0.619533 9.847314
 9937 0.615910 9.843691
 9938 0.612287 9.843691
 9939 0.608664 9.840068
 9940 0.605041 9.836445
 9941 0.601418 9.832822
 9942 0.597795 9.829199
 9943 0.594172 9.825576
 9944 0.594172 9.821953
 9945 0.594172 9.818330
 9946 0.594172 9.814707
 9947 0.594172 9.811084
 9948 0.594172 9.807461
 9949 0.594172 9.803838
 9950 0.594172 9.800215
 9951 0.594172 9.796592
 9952 0.594172 9.792969
 9953 0.590549 9.789346
 9954 0.590549 9.785723
 9955 0.590549 9.782100
 9956 0.590549 9.778477
 9957 0.590549 9.774854
 9958 0.590549 9.771231
 9959 0.590549 9.767608
 9960 0.590549 9.763985
 9961 0.590549 9.760362
 9962 0.590549 9.756739
 9963 0.590549 9.753116
 9964 0.590549 9.749493
 9965 0.590549 9.745870
 9966 0.590549 9.742247
 9967 0.590549 9.738624
 9968 0.590549 9.735001
 9969 0.590549 9.731378
 9970 0.590549 9.727755
 9971 0.590549 9.724132
 9972 0.590549 9.720509
 9973 0.586926 9.716886
 9974 0.586926 9.713263
 9975 0.583303 9.709640
 9976 0.583303 9.706017
 9977 0.579680 9.702394
 9978 0.579680 9.698771
 9979 0.576057 9.695148
 9980 0.576057 9.691525
 9981 0.572434 9.687902
 9982 0.572434 9.684279
 9983 0.568811 9.680656
 9984 0.568811 9.677033
 9985 0.565188 9.673410
 9986 0.561565 9.669787
 9987 0.561565 9.666164
 9988 0.561565 9.662541
 9989 0.557942 9.658918
 9990 0.557942 9.655295
 9991 0.557942 9.651672
 9992 0.557942 9.648049
 9993 0.557942 9.644426
 9994 0.557942 9.640803
 9995 0.557942 9.637180
 9996 0.557942 9.633557
 9997 0.557942 9.629934
 9998 0.557942 9.626311
 9999 0.557942 9.622688
10000 0.557942 9.619065
10001 0.557942 9.615442
10002 0.557942 9.611819
10003 0.557942 9.608196
10004 0.557942 9.604573
10005 0.557942 9.600950
10006 0.557942 9.597327
10007 0.557942 9.593704
10008 0.557942 9.590081
10009 0.557942 9.586458
10010 0.557942 9.582835
10011 0.557942 9.579212
10012 0.557942 9.575589
10013 0.557942 9.571966
10014 0.557942 9.568343
10015 0.557942 9.564720
10016 0.554319 9.561097
10017 0.554319 9.557474
10018 0.550696 9.553851
10019 0.550696 9.550228
10020 0.550696 9.546605
10021 0.550696 9.542982
10022 0.550696 9.539359
10023 0.550696 9.535736
10024 0.550696 9.532113
10025 0.550696 9.528490
10026 0.550696 9.524867
10027 0.550696 9.521244
10028 0.550696 9.517621
10029 0.547073 9.513998
10030 0.547073 9.510375
10031 0.543450 9.506752
10032 0.543450 9.503129
10033 0.539827 9.499506
10034 0.539827 9.495883
10035 0.536204 9.492260
10036 0.536204 9.488637
10037 0.532581 9.485014
10038 0.532581 9.481391
10039 0.532581 9.477768
10040 0.528958 9.474145
10041 0.528958 9.470522
10042 0.528958 9.466899
10043 0.528958 9.463276
10044 0.528958 9.459653
10045 0.528958 9.456030
10046 0.528958 9.452407
10047 0.528958 9.448784
10048 0.528958 9.445161
10049 0.528958 9.441538
