# Supplementary material for: Statistical Mapping of Maize Bundle Intensity at the Stem Scale Using Spatial Normalisation of Replicated Images
Source: PLoS One. 2014 Mar 12;9(3):e90673. doi: 10.1371/journal.pone.0090673 (PMC3951278; doi:10.1371/journal.pone.0090673)
Supplement: File S2 — Data files containing bundle positions and slice contours. (ZIP) [file pone.0090673.s002.zip › data/macro/tables/contoursMm/s03gCntMm.txt]

name   x   y
    1 0.119559 9.401685
    2 0.123182 9.398062
    3 0.123182 9.394439
    4 0.126805 9.390816
    5 0.126805 9.387193
    6 0.130428 9.383570
    7 0.130428 9.379947
    8 0.130428 9.376324
    9 0.134051 9.372701
   10 0.134051 9.369078
   11 0.134051 9.365455
   12 0.134051 9.361832
   13 0.134051 9.358209
   14 0.137674 9.354586
   15 0.141297 9.350963
   16 0.144920 9.347340
   17 0.144920 9.343717
   18 0.148543 9.340094
   19 0.148543 9.336471
   20 0.152166 9.332848
   21 0.152166 9.329225
   22 0.155789 9.325602
   23 0.155789 9.321979
   24 0.159412 9.318356
   25 0.159412 9.314733
   26 0.163035 9.311110
   27 0.163035 9.307487
   28 0.166658 9.303864
   29 0.166658 9.300241
   30 0.166658 9.296618
   31 0.166658 9.292995
   32 0.166658 9.289372
   33 0.166658 9.285749
   34 0.166658 9.282126
   35 0.166658 9.278503
   36 0.166658 9.274880
   37 0.170281 9.271257
   38 0.170281 9.267634
   39 0.170281 9.264011
   40 0.173904 9.260388
   41 0.173904 9.256765
   42 0.173904 9.253142
   43 0.173904 9.249519
   44 0.173904 9.245896
   45 0.173904 9.242273
   46 0.173904 9.238650
   47 0.173904 9.235027
   48 0.173904 9.231404
   49 0.173904 9.227781
   50 0.173904 9.224158
   51 0.173904 9.220535
   52 0.173904 9.216912
   53 0.173904 9.213289
   54 0.173904 9.209666
   55 0.173904 9.206043
   56 0.173904 9.202420
   57 0.173904 9.198797
   58 0.173904 9.195174
   59 0.173904 9.191551
   60 0.173904 9.187928
   61 0.177527 9.184305
   62 0.177527 9.180682
   63 0.181150 9.177059
   64 0.181150 9.173436
   65 0.184773 9.169813
   66 0.184773 9.166190
   67 0.188396 9.162567
   68 0.188396 9.158944
   69 0.192019 9.155321
   70 0.192019 9.151698
   71 0.195642 9.148075
   72 0.195642 9.144452
   73 0.199265 9.140829
   74 0.199265 9.137206
   75 0.199265 9.133583
   76 0.199265 9.129960
   77 0.199265 9.126337
   78 0.199265 9.122714
   79 0.199265 9.119091
   80 0.199265 9.115468
   81 0.199265 9.111845
   82 0.199265 9.108222
   83 0.199265 9.104599
   84 0.199265 9.100976
   85 0.199265 9.097353
   86 0.199265 9.093730
   87 0.199265 9.090107
   88 0.199265 9.086484
   89 0.199265 9.082861
   90 0.199265 9.079238
   91 0.199265 9.075615
   92 0.199265 9.071992
   93 0.199265 9.068369
   94 0.199265 9.064746
   95 0.199265 9.061123
   96 0.199265 9.057500
   97 0.195642 9.053877
   98 0.195642 9.050254
   99 0.192019 9.046631
  100 0.192019 9.043008
  101 0.188396 9.039385
  102 0.188396 9.035762
  103 0.184773 9.032139
  104 0.184773 9.028516
  105 0.181150 9.024893
  106 0.181150 9.021270
  107 0.177527 9.017647
  108 0.177527 9.014024
  109 0.177527 9.010401
  110 0.177527 9.006778
  111 0.177527 9.003155
  112 0.177527 8.999532
  113 0.177527 8.995909
  114 0.177527 8.992286
  115 0.177527 8.988663
  116 0.177527 8.985040
  117 0.177527 8.981417
  118 0.177527 8.977794
  119 0.177527 8.974171
  120 0.177527 8.970548
  121 0.177527 8.966925
  122 0.177527 8.963302
  123 0.177527 8.959679
  124 0.177527 8.956056
  125 0.181150 8.952433
  126 0.181150 8.948810
  127 0.184773 8.945187
  128 0.184773 8.941564
  129 0.188396 8.937941
  130 0.188396 8.934318
  131 0.192019 8.930695
  132 0.192019 8.927072
  133 0.195642 8.923449
  134 0.195642 8.919826
  135 0.199265 8.916203
  136 0.199265 8.912580
  137 0.199265 8.908957
  138 0.199265 8.905334
  139 0.202888 8.901711
  140 0.202888 8.898088
  141 0.202888 8.894465
  142 0.206511 8.890842
  143 0.206511 8.887219
  144 0.206511 8.883596
  145 0.206511 8.879973
  146 0.206511 8.876350
  147 0.206511 8.872727
  148 0.206511 8.869104
  149 0.206511 8.865481
  150 0.206511 8.861858
  151 0.206511 8.858235
  152 0.206511 8.854612
  153 0.206511 8.850989
  154 0.206511 8.847366
  155 0.206511 8.843743
  156 0.206511 8.840120
  157 0.206511 8.836497
  158 0.206511 8.832874
  159 0.206511 8.829251
  160 0.206511 8.825628
  161 0.206511 8.822005
  162 0.206511 8.818382
  163 0.206511 8.814759
  164 0.206511 8.811136
  165 0.210134 8.807513
  166 0.210134 8.803890
  167 0.213757 8.800267
  168 0.213757 8.796644
  169 0.217380 8.793021
  170 0.217380 8.789398
  171 0.221003 8.785775
  172 0.221003 8.782152
  173 0.224626 8.778529
  174 0.224626 8.774906
  175 0.228249 8.771283
  176 0.228249 8.767660
  177 0.228249 8.764037
  178 0.228249 8.760414
  179 0.228249 8.756791
  180 0.228249 8.753168
  181 0.228249 8.749545
  182 0.231872 8.745922
  183 0.231872 8.742299
  184 0.231872 8.738676
  185 0.231872 8.735053
  186 0.231872 8.731430
  187 0.231872 8.727807
  188 0.231872 8.724184
  189 0.231872 8.720561
  190 0.231872 8.716938
  191 0.231872 8.713315
  192 0.231872 8.709692
  193 0.231872 8.706069
  194 0.231872 8.702446
  195 0.231872 8.698823
  196 0.231872 8.695200
  197 0.231872 8.691577
  198 0.231872 8.687954
  199 0.231872 8.684331
  200 0.231872 8.680708
  201 0.231872 8.677085
  202 0.231872 8.673462
  203 0.231872 8.669839
  204 0.231872 8.666216
  205 0.228249 8.662593
  206 0.228249 8.658970
  207 0.228249 8.655347
  208 0.228249 8.651724
  209 0.228249 8.648101
  210 0.228249 8.644478
  211 0.231872 8.640855
  212 0.231872 8.637232
  213 0.235495 8.633609
  214 0.235495 8.629986
  215 0.239118 8.626363
  216 0.242741 8.622740
  217 0.246364 8.619117
  218 0.249987 8.615494
  219 0.253610 8.611871
  220 0.257233 8.608248
  221 0.260856 8.604625
  222 0.264479 8.601002
  223 0.268102 8.597379
  224 0.268102 8.593756
  225 0.271725 8.590133
  226 0.271725 8.586510
  227 0.275348 8.582887
  228 0.275348 8.579264
  229 0.278971 8.575641
  230 0.278971 8.572018
  231 0.282594 8.568395
  232 0.282594 8.564772
  233 0.286217 8.561149
  234 0.286217 8.557526
  235 0.289840 8.553903
  236 0.289840 8.550280
  237 0.289840 8.546657
  238 0.289840 8.543034
  239 0.289840 8.539411
  240 0.289840 8.535788
  241 0.293463 8.532165
  242 0.293463 8.528542
  243 0.293463 8.524919
  244 0.293463 8.521296
  245 0.297086 8.517673
  246 0.297086 8.514050
  247 0.300709 8.510427
  248 0.300709 8.506804
  249 0.304332 8.503181
  250 0.304332 8.499558
  251 0.307955 8.495935
  252 0.307955 8.492312
  253 0.311578 8.488689
  254 0.311578 8.485066
  255 0.311578 8.481443
  256 0.311578 8.477820
  257 0.311578 8.474197
  258 0.311578 8.470574
  259 0.311578 8.466951
  260 0.311578 8.463328
  261 0.311578 8.459705
  262 0.311578 8.456082
  263 0.311578 8.452459
  264 0.311578 8.448836
  265 0.311578 8.445213
  266 0.315201 8.441590
  267 0.315201 8.437967
  268 0.315201 8.434344
  269 0.315201 8.430721
  270 0.315201 8.427098
  271 0.315201 8.423475
  272 0.315201 8.419852
  273 0.318824 8.416229
  274 0.318824 8.412606
  275 0.322447 8.408983
  276 0.322447 8.405360
  277 0.326070 8.401737
  278 0.326070 8.398114
  279 0.329693 8.394491
  280 0.329693 8.390868
  281 0.333316 8.387245
  282 0.333316 8.383622
  283 0.336939 8.379999
  284 0.336939 8.376376
  285 0.340562 8.372753
  286 0.340562 8.369130
  287 0.340562 8.365507
  288 0.340562 8.361884
  289 0.340562 8.358261
  290 0.340562 8.354638
  291 0.340562 8.351015
  292 0.340562 8.347392
  293 0.340562 8.343769
  294 0.340562 8.340146
  295 0.344185 8.336523
  296 0.344185 8.332900
  297 0.344185 8.329277
  298 0.347808 8.325654
  299 0.347808 8.322031
  300 0.351431 8.318408
  301 0.351431 8.314785
  302 0.355054 8.311162
  303 0.355054 8.307539
  304 0.358677 8.303916
  305 0.358677 8.300293
  306 0.362300 8.296670
  307 0.362300 8.293047
  308 0.365923 8.289424
  309 0.365923 8.285801
  310 0.365923 8.282178
  311 0.365923 8.278555
  312 0.365923 8.274932
  313 0.365923 8.271309
  314 0.365923 8.267686
  315 0.365923 8.264063
  316 0.365923 8.260440
  317 0.365923 8.256817
  318 0.365923 8.253194
  319 0.365923 8.249571
  320 0.365923 8.245948
  321 0.365923 8.242325
  322 0.365923 8.238702
  323 0.365923 8.235079
  324 0.365923 8.231456
  325 0.365923 8.227833
  326 0.365923 8.224210
  327 0.365923 8.220587
  328 0.365923 8.216964
  329 0.365923 8.213341
  330 0.365923 8.209718
  331 0.369546 8.206095
  332 0.369546 8.202472
  333 0.373169 8.198849
  334 0.373169 8.195226
  335 0.376792 8.191603
  336 0.376792 8.187980
  337 0.380415 8.184357
  338 0.380415 8.180734
  339 0.380415 8.177111
  340 0.380415 8.173488
  341 0.380415 8.169865
  342 0.380415 8.166242
  343 0.380415 8.162619
  344 0.380415 8.158996
  345 0.380415 8.155373
  346 0.380415 8.151750
  347 0.380415 8.148127
  348 0.380415 8.144504
  349 0.380415 8.140881
  350 0.380415 8.137258
  351 0.380415 8.133635
  352 0.380415 8.130012
  353 0.380415 8.126389
  354 0.384038 8.122766
  355 0.384038 8.119143
  356 0.384038 8.115520
  357 0.384038 8.111897
  358 0.384038 8.108274
  359 0.387661 8.104651
  360 0.387661 8.101028
  361 0.391284 8.097405
  362 0.391284 8.093782
  363 0.394907 8.090159
  364 0.394907 8.086536
  365 0.398530 8.082913
  366 0.398530 8.079290
  367 0.402153 8.075667
  368 0.402153 8.072044
  369 0.402153 8.068421
  370 0.402153 8.064798
  371 0.402153 8.061175
  372 0.402153 8.057552
  373 0.402153 8.053929
  374 0.402153 8.050306
  375 0.402153 8.046683
  376 0.402153 8.043060
  377 0.402153 8.039437
  378 0.402153 8.035814
  379 0.402153 8.032191
  380 0.402153 8.028568
  381 0.402153 8.024945
  382 0.402153 8.021322
  383 0.402153 8.017699
  384 0.402153 8.014076
  385 0.402153 8.010453
  386 0.402153 8.006830
  387 0.402153 8.003207
  388 0.402153 7.999584
  389 0.402153 7.995961
  390 0.402153 7.992338
  391 0.405776 7.988715
  392 0.405776 7.985092
  393 0.409399 7.981469
  394 0.409399 7.977846
  395 0.413022 7.974223
  396 0.413022 7.970600
  397 0.413022 7.966977
  398 0.413022 7.963354
  399 0.413022 7.959731
  400 0.413022 7.956108
  401 0.413022 7.952485
  402 0.413022 7.948862
  403 0.413022 7.945239
  404 0.413022 7.941616
  405 0.413022 7.937993
  406 0.413022 7.934370
  407 0.413022 7.930747
  408 0.413022 7.927124
  409 0.413022 7.923501
  410 0.413022 7.919878
  411 0.413022 7.916255
  412 0.413022 7.912632
  413 0.416645 7.909009
  414 0.416645 7.905386
  415 0.416645 7.901763
  416 0.420268 7.898140
  417 0.420268 7.894517
  418 0.420268 7.890894
  419 0.420268 7.887271
  420 0.420268 7.883648
  421 0.420268 7.880025
  422 0.420268 7.876402
  423 0.420268 7.872779
  424 0.420268 7.869156
  425 0.420268 7.865533
  426 0.420268 7.861910
  427 0.420268 7.858287
  428 0.420268 7.854664
  429 0.420268 7.851041
  430 0.420268 7.847418
  431 0.420268 7.843795
  432 0.423891 7.840172
  433 0.423891 7.836549
  434 0.427514 7.832926
  435 0.427514 7.829303
  436 0.431137 7.825680
  437 0.431137 7.822057
  438 0.431137 7.818434
  439 0.431137 7.814811
  440 0.431137 7.811188
  441 0.431137 7.807565
  442 0.431137 7.803942
  443 0.431137 7.800319
  444 0.431137 7.796696
  445 0.431137 7.793073
  446 0.431137 7.789450
  447 0.431137 7.785827
  448 0.431137 7.782204
  449 0.431137 7.778581
  450 0.431137 7.774958
  451 0.431137 7.771335
  452 0.431137 7.767712
  453 0.431137 7.764089
  454 0.431137 7.760466
  455 0.431137 7.756843
  456 0.431137 7.753220
  457 0.431137 7.749597
  458 0.431137 7.745974
  459 0.431137 7.742351
  460 0.434760 7.738728
  461 0.434760 7.735105
  462 0.438383 7.731482
  463 0.442006 7.727859
  464 0.442006 7.724236
  465 0.445629 7.720613
  466 0.449252 7.716990
  467 0.449252 7.713367
  468 0.452875 7.709744
  469 0.452875 7.706121
  470 0.456498 7.702498
  471 0.456498 7.698875
  472 0.460121 7.695252
  473 0.460121 7.691629
  474 0.463744 7.688006
  475 0.463744 7.684383
  476 0.467367 7.680760
  477 0.467367 7.677137
  478 0.470990 7.673514
  479 0.470990 7.669891
  480 0.470990 7.666268
  481 0.470990 7.662645
  482 0.470990 7.659022
  483 0.470990 7.655399
  484 0.470990 7.651776
  485 0.470990 7.648153
  486 0.470990 7.644530
  487 0.470990 7.640907
  488 0.470990 7.637284
  489 0.470990 7.633661
  490 0.470990 7.630038
  491 0.470990 7.626415
  492 0.470990 7.622792
  493 0.470990 7.619169
  494 0.470990 7.615546
  495 0.470990 7.611923
  496 0.470990 7.608300
  497 0.470990 7.604677
  498 0.470990 7.601054
  499 0.470990 7.597431
  500 0.470990 7.593808
  501 0.470990 7.590185
  502 0.470990 7.586562
  503 0.470990 7.582939
  504 0.470990 7.579316
  505 0.474613 7.575693
  506 0.474613 7.572070
  507 0.478236 7.568447
  508 0.478236 7.564824
  509 0.481859 7.561201
  510 0.481859 7.557578
  511 0.485482 7.553955
  512 0.485482 7.550332
  513 0.489105 7.546709
  514 0.489105 7.543086
  515 0.489105 7.539463
  516 0.489105 7.535840
  517 0.489105 7.532217
  518 0.489105 7.528594
  519 0.489105 7.524971
  520 0.489105 7.521348
  521 0.489105 7.517725
  522 0.489105 7.514102
  523 0.489105 7.510479
  524 0.489105 7.506856
  525 0.489105 7.503233
  526 0.489105 7.499610
  527 0.489105 7.495987
  528 0.489105 7.492364
  529 0.489105 7.488741
  530 0.489105 7.485118
  531 0.489105 7.481495
  532 0.489105 7.477872
  533 0.489105 7.474249
  534 0.489105 7.470626
  535 0.489105 7.467003
  536 0.489105 7.463380
  537 0.489105 7.459757
  538 0.489105 7.456134
  539 0.489105 7.452511
  540 0.489105 7.448888
  541 0.489105 7.445265
  542 0.489105 7.441642
  543 0.492728 7.438019
  544 0.492728 7.434396
  545 0.492728 7.430773
  546 0.496351 7.427150
  547 0.496351 7.423527
  548 0.496351 7.419904
  549 0.496351 7.416281
  550 0.496351 7.412658
  551 0.496351 7.409035
  552 0.496351 7.405412
  553 0.496351 7.401789
  554 0.496351 7.398166
  555 0.496351 7.394543
  556 0.496351 7.390920
  557 0.496351 7.387297
  558 0.496351 7.383674
  559 0.496351 7.380051
  560 0.496351 7.376428
  561 0.496351 7.372805
  562 0.496351 7.369182
  563 0.496351 7.365559
  564 0.499974 7.361936
  565 0.499974 7.358313
  566 0.499974 7.354690
  567 0.503597 7.351067
  568 0.503597 7.347444
  569 0.503597 7.343821
  570 0.503597 7.340198
  571 0.503597 7.336575
  572 0.503597 7.332952
  573 0.503597 7.329329
  574 0.503597 7.325706
  575 0.503597 7.322083
  576 0.503597 7.318460
  577 0.503597 7.314837
  578 0.507220 7.311214
  579 0.507220 7.307591
  580 0.510843 7.303968
  581 0.510843 7.300345
  582 0.514466 7.296722
  583 0.514466 7.293099
  584 0.518089 7.289476
  585 0.518089 7.285853
  586 0.521712 7.282230
  587 0.521712 7.278607
  588 0.525335 7.274984
  589 0.525335 7.271361
  590 0.528958 7.267738
  591 0.528958 7.264115
  592 0.528958 7.260492
  593 0.528958 7.256869
  594 0.528958 7.253246
  595 0.528958 7.249623
  596 0.528958 7.246000
  597 0.528958 7.242377
  598 0.528958 7.238754
  599 0.528958 7.235131
  600 0.528958 7.231508
  601 0.528958 7.227885
  602 0.528958 7.224262
  603 0.528958 7.220639
  604 0.528958 7.217016
  605 0.528958 7.213393
  606 0.528958 7.209770
  607 0.528958 7.206147
  608 0.528958 7.202524
  609 0.528958 7.198901
  610 0.528958 7.195278
  611 0.528958 7.191655
  612 0.528958 7.188032
  613 0.528958 7.184409
  614 0.528958 7.180786
  615 0.528958 7.177163
  616 0.528958 7.173540
  617 0.528958 7.169917
  618 0.528958 7.166294
  619 0.528958 7.162671
  620 0.528958 7.159048
  621 0.532581 7.155425
  622 0.532581 7.151802
  623 0.532581 7.148179
  624 0.532581 7.144556
  625 0.536204 7.140933
  626 0.536204 7.137310
  627 0.536204 7.133687
  628 0.539827 7.130064
  629 0.539827 7.126441
  630 0.539827 7.122818
  631 0.543450 7.119195
  632 0.543450 7.115572
  633 0.547073 7.111949
  634 0.547073 7.108326
  635 0.550696 7.104703
  636 0.550696 7.101080
  637 0.554319 7.097457
  638 0.554319 7.093834
  639 0.557942 7.090211
  640 0.557942 7.086588
  641 0.557942 7.082965
  642 0.557942 7.079342
  643 0.557942 7.075719
  644 0.557942 7.072096
  645 0.557942 7.068473
  646 0.557942 7.064850
  647 0.557942 7.061227
  648 0.557942 7.057604
  649 0.557942 7.053981
  650 0.557942 7.050358
  651 0.557942 7.046735
  652 0.557942 7.043112
  653 0.557942 7.039489
  654 0.557942 7.035866
  655 0.557942 7.032243
  656 0.557942 7.028620
  657 0.557942 7.024997
  658 0.557942 7.021374
  659 0.557942 7.017751
  660 0.557942 7.014128
  661 0.557942 7.010505
  662 0.557942 7.006882
  663 0.557942 7.003259
  664 0.557942 6.999636
  665 0.557942 6.996013
  666 0.557942 6.992390
  667 0.561565 6.988767
  668 0.561565 6.985144
  669 0.561565 6.981521
  670 0.565188 6.977898
  671 0.565188 6.974275
  672 0.565188 6.970652
  673 0.565188 6.967029
  674 0.565188 6.963406
  675 0.565188 6.959783
  676 0.565188 6.956160
  677 0.565188 6.952537
  678 0.565188 6.948914
  679 0.565188 6.945291
  680 0.565188 6.941668
  681 0.565188 6.938045
  682 0.565188 6.934422
  683 0.565188 6.930799
  684 0.565188 6.927176
  685 0.565188 6.923553
  686 0.565188 6.919930
  687 0.565188 6.916307
  688 0.565188 6.912684
  689 0.565188 6.909061
  690 0.568811 6.905438
  691 0.568811 6.901815
  692 0.568811 6.898192
  693 0.572434 6.894569
  694 0.572434 6.890946
  695 0.572434 6.887323
  696 0.576057 6.883700
  697 0.576057 6.880077
  698 0.579680 6.876454
  699 0.579680 6.872831
  700 0.583303 6.869208
  701 0.583303 6.865585
  702 0.586926 6.861962
  703 0.586926 6.858339
  704 0.586926 6.854716
  705 0.586926 6.851093
  706 0.586926 6.847470
  707 0.586926 6.843847
  708 0.586926 6.840224
  709 0.586926 6.836601
  710 0.586926 6.832978
  711 0.586926 6.829355
  712 0.586926 6.825732
  713 0.586926 6.822109
  714 0.586926 6.818486
  715 0.590549 6.814863
  716 0.590549 6.811240
  717 0.590549 6.807617
  718 0.590549 6.803994
  719 0.590549 6.800371
  720 0.590549 6.796748
  721 0.590549 6.793125
  722 0.590549 6.789502
  723 0.590549 6.785879
  724 0.590549 6.782256
  725 0.590549 6.778633
  726 0.590549 6.775010
  727 0.590549 6.771387
  728 0.590549 6.767764
  729 0.590549 6.764141
  730 0.590549 6.760518
  731 0.590549 6.756895
  732 0.590549 6.753272
  733 0.590549 6.749649
  734 0.590549 6.746026
  735 0.590549 6.742403
  736 0.590549 6.738780
  737 0.590549 6.735157
  738 0.590549 6.731534
  739 0.590549 6.727911
  740 0.590549 6.724288
  741 0.590549 6.720665
  742 0.586926 6.717042
  743 0.586926 6.713419
  744 0.583303 6.709796
  745 0.583303 6.706173
  746 0.579680 6.702550
  747 0.579680 6.698927
  748 0.576057 6.695304
  749 0.576057 6.691681
  750 0.572434 6.688058
  751 0.572434 6.684435
  752 0.568811 6.680812
  753 0.568811 6.677189
  754 0.565188 6.673566
  755 0.565188 6.669943
  756 0.565188 6.666320
  757 0.561565 6.662697
  758 0.561565 6.659074
  759 0.561565 6.655451
  760 0.561565 6.651828
  761 0.561565 6.648205
  762 0.561565 6.644582
  763 0.565188 6.640959
  764 0.565188 6.637336
  765 0.568811 6.633713
  766 0.572434 6.630090
  767 0.576057 6.626467
  768 0.579680 6.622844
  769 0.583303 6.619221
  770 0.586926 6.615598
  771 0.586926 6.611975
  772 0.590549 6.608352
  773 0.590549 6.604729
  774 0.594172 6.601106
  775 0.594172 6.597483
  776 0.597795 6.593860
  777 0.597795 6.590237
  778 0.601418 6.586614
  779 0.601418 6.582991
  780 0.605041 6.579368
  781 0.605041 6.575745
  782 0.608664 6.572122
  783 0.608664 6.568499
  784 0.612287 6.564876
  785 0.612287 6.561253
  786 0.612287 6.557630
  787 0.612287 6.554007
  788 0.612287 6.550384
  789 0.612287 6.546761
  790 0.612287 6.543138
  791 0.612287 6.539515
  792 0.612287 6.535892
  793 0.615910 6.532269
  794 0.615910 6.528646
  795 0.619533 6.525023
  796 0.619533 6.521400
  797 0.623156 6.517777
  798 0.623156 6.514154
  799 0.626779 6.510531
  800 0.626779 6.506908
  801 0.630402 6.503285
  802 0.630402 6.499662
  803 0.634025 6.496039
  804 0.634025 6.492416
  805 0.637648 6.488793
  806 0.637648 6.485170
  807 0.637648 6.481547
  808 0.637648 6.477924
  809 0.637648 6.474301
  810 0.637648 6.470678
  811 0.637648 6.467055
  812 0.637648 6.463432
  813 0.637648 6.459809
  814 0.641271 6.456186
  815 0.641271 6.452563
  816 0.641271 6.448940
  817 0.644894 6.445317
  818 0.648517 6.441694
  819 0.648517 6.438071
  820 0.652140 6.434448
  821 0.652140 6.430825
  822 0.655763 6.427202
  823 0.655763 6.423579
  824 0.659386 6.419956
  825 0.659386 6.416333
  826 0.663009 6.412710
  827 0.663009 6.409087
  828 0.666632 6.405464
  829 0.666632 6.401841
  830 0.670255 6.398218
  831 0.670255 6.394595
  832 0.670255 6.390972
  833 0.670255 6.387349
  834 0.670255 6.383726
  835 0.670255 6.380103
  836 0.670255 6.376480
  837 0.670255 6.372857
  838 0.670255 6.369234
  839 0.670255 6.365611
  840 0.670255 6.361988
  841 0.670255 6.358365
  842 0.670255 6.354742
  843 0.670255 6.351119
  844 0.670255 6.347496
  845 0.670255 6.343873
  846 0.670255 6.340250
  847 0.670255 6.336627
  848 0.670255 6.333004
  849 0.670255 6.329381
  850 0.670255 6.325758
  851 0.670255 6.322135
  852 0.670255 6.318512
  853 0.670255 6.314889
  854 0.666632 6.311266
  855 0.666632 6.307643
  856 0.663009 6.304020
  857 0.663009 6.300397
  858 0.659386 6.296774
  859 0.659386 6.293151
  860 0.655763 6.289528
  861 0.655763 6.285905
  862 0.652140 6.282282
  863 0.652140 6.278659
  864 0.648517 6.275036
  865 0.648517 6.271413
  866 0.644894 6.267790
  867 0.644894 6.264167
  868 0.644894 6.260544
  869 0.644894 6.256921
  870 0.644894 6.253298
  871 0.644894 6.249675
  872 0.644894 6.246052
  873 0.644894 6.242429
  874 0.644894 6.238806
  875 0.644894 6.235183
  876 0.644894 6.231560
  877 0.644894 6.227937
  878 0.644894 6.224314
  879 0.644894 6.220691
  880 0.644894 6.217068
  881 0.644894 6.213445
  882 0.644894 6.209822
  883 0.644894 6.206199
  884 0.648517 6.202576
  885 0.648517 6.198953
  886 0.648517 6.195330
  887 0.648517 6.191707
  888 0.648517 6.188084
  889 0.648517 6.184461
  890 0.648517 6.180838
  891 0.648517 6.177215
  892 0.648517 6.173592
  893 0.648517 6.169969
  894 0.648517 6.166346
  895 0.648517 6.162723
  896 0.648517 6.159100
  897 0.648517 6.155477
  898 0.652140 6.151854
  899 0.652140 6.148231
  900 0.652140 6.144608
  901 0.655763 6.140985
  902 0.655763 6.137362
  903 0.659386 6.133739
  904 0.659386 6.130116
  905 0.663009 6.126493
  906 0.663009 6.122870
  907 0.666632 6.119247
  908 0.666632 6.115624
  909 0.670255 6.112001
  910 0.670255 6.108378
  911 0.673878 6.104755
  912 0.673878 6.101132
  913 0.673878 6.097509
  914 0.673878 6.093886
  915 0.673878 6.090263
  916 0.673878 6.086640
  917 0.673878 6.083017
  918 0.673878 6.079394
  919 0.673878 6.075771
  920 0.673878 6.072148
  921 0.673878 6.068525
  922 0.673878 6.064902
  923 0.673878 6.061279
  924 0.673878 6.057656
  925 0.673878 6.054033
  926 0.673878 6.050410
  927 0.673878 6.046787
  928 0.673878 6.043164
  929 0.673878 6.039541
  930 0.677501 6.035918
  931 0.681124 6.032295
  932 0.684747 6.028672
  933 0.688370 6.025049
  934 0.688370 6.021426
  935 0.691993 6.017803
  936 0.691993 6.014180
  937 0.695616 6.010557
  938 0.695616 6.006934
  939 0.699239 6.003311
  940 0.699239 5.999688
  941 0.702862 5.996065
  942 0.702862 5.992442
  943 0.706485 5.988819
  944 0.706485 5.985196
  945 0.710108 5.981573
  946 0.710108 5.977950
  947 0.710108 5.974327
  948 0.710108 5.970704
  949 0.710108 5.967081
  950 0.710108 5.963458
  951 0.710108 5.959835
  952 0.710108 5.956212
  953 0.710108 5.952589
  954 0.710108 5.948966
  955 0.710108 5.945343
  956 0.710108 5.941720
  957 0.710108 5.938097
  958 0.710108 5.934474
  959 0.710108 5.930851
  960 0.710108 5.927228
  961 0.710108 5.923605
  962 0.710108 5.919982
  963 0.710108 5.916359
  964 0.710108 5.912736
  965 0.710108 5.909113
  966 0.710108 5.905490
  967 0.710108 5.901867
  968 0.710108 5.898244
  969 0.710108 5.894621
  970 0.710108 5.890998
  971 0.710108 5.887375
  972 0.706485 5.883752
  973 0.706485 5.880129
  974 0.706485 5.876506
  975 0.702862 5.872883
  976 0.702862 5.869260
  977 0.699239 5.865637
  978 0.699239 5.862014
  979 0.695616 5.858391
  980 0.695616 5.854768
  981 0.695616 5.851145
  982 0.695616 5.847522
  983 0.691993 5.843899
  984 0.691993 5.840276
  985 0.691993 5.836653
  986 0.691993 5.833030
  987 0.695616 5.829407
  988 0.695616 5.825784
  989 0.695616 5.822161
  990 0.699239 5.818538
  991 0.699239 5.814915
  992 0.702862 5.811292
  993 0.702862 5.807669
  994 0.706485 5.804046
  995 0.710108 5.800423
  996 0.713731 5.796800
  997 0.717354 5.793177
  998 0.720977 5.789554
  999 0.720977 5.785931
 1000 0.724600 5.782308
 1001 0.724600 5.778685
 1002 0.728223 5.775062
 1003 0.728223 5.771439
 1004 0.731846 5.767816
 1005 0.731846 5.764193
 1006 0.735469 5.760570
 1007 0.735469 5.756947
 1008 0.739092 5.753324
 1009 0.739092 5.749701
 1010 0.742715 5.746078
 1011 0.742715 5.742455
 1012 0.742715 5.738832
 1013 0.742715 5.735209
 1014 0.742715 5.731586
 1015 0.742715 5.727963
 1016 0.742715 5.724340
 1017 0.746338 5.720717
 1018 0.746338 5.717094
 1019 0.746338 5.713471
 1020 0.749961 5.709848
 1021 0.749961 5.706225
 1022 0.749961 5.702602
 1023 0.749961 5.698979
 1024 0.749961 5.695356
 1025 0.749961 5.691733
 1026 0.749961 5.688110
 1027 0.749961 5.684487
 1028 0.749961 5.680864
 1029 0.749961 5.677241
 1030 0.749961 5.673618
 1031 0.753584 5.669995
 1032 0.753584 5.666372
 1033 0.757207 5.662749
 1034 0.757207 5.659126
 1035 0.760830 5.655503
 1036 0.760830 5.651880
 1037 0.764453 5.648257
 1038 0.764453 5.644634
 1039 0.768076 5.641011
 1040 0.768076 5.637388
 1041 0.771699 5.633765
 1042 0.771699 5.630142
 1043 0.775322 5.626519
 1044 0.775322 5.622896
 1045 0.778945 5.619273
 1046 0.778945 5.615650
 1047 0.778945 5.612027
 1048 0.778945 5.608404
 1049 0.778945 5.604781
 1050 0.778945 5.601158
 1051 0.778945 5.597535
 1052 0.778945 5.593912
 1053 0.778945 5.590289
 1054 0.778945 5.586666
 1055 0.778945 5.583043
 1056 0.778945 5.579420
 1057 0.778945 5.575797
 1058 0.778945 5.572174
 1059 0.778945 5.568551
 1060 0.778945 5.564928
 1061 0.778945 5.561305
 1062 0.778945 5.557682
 1063 0.778945 5.554059
 1064 0.778945 5.550436
 1065 0.778945 5.546813
 1066 0.778945 5.543190
 1067 0.782568 5.539567
 1068 0.782568 5.535944
 1069 0.782568 5.532321
 1070 0.786191 5.528698
 1071 0.786191 5.525075
 1072 0.786191 5.521452
 1073 0.789814 5.517829
 1074 0.789814 5.514206
 1075 0.793437 5.510583
 1076 0.793437 5.506960
 1077 0.797060 5.503337
 1078 0.797060 5.499714
 1079 0.800683 5.496091
 1080 0.800683 5.492468
 1081 0.800683 5.488845
 1082 0.800683 5.485222
 1083 0.800683 5.481599
 1084 0.800683 5.477976
 1085 0.800683 5.474353
 1086 0.800683 5.470730
 1087 0.800683 5.467107
 1088 0.804306 5.463484
 1089 0.804306 5.459861
 1090 0.807929 5.456238
 1091 0.807929 5.452615
 1092 0.811552 5.448992
 1093 0.811552 5.445369
 1094 0.815175 5.441746
 1095 0.815175 5.438123
 1096 0.818798 5.434500
 1097 0.818798 5.430877
 1098 0.818798 5.427254
 1099 0.818798 5.423631
 1100 0.818798 5.420008
 1101 0.818798 5.416385
 1102 0.818798 5.412762
 1103 0.818798 5.409139
 1104 0.818798 5.405516
 1105 0.818798 5.401893
 1106 0.818798 5.398270
 1107 0.818798 5.394647
 1108 0.818798 5.391024
 1109 0.818798 5.387401
 1110 0.818798 5.383778
 1111 0.818798 5.380155
 1112 0.818798 5.376532
 1113 0.818798 5.372909
 1114 0.818798 5.369286
 1115 0.818798 5.365663
 1116 0.818798 5.362040
 1117 0.818798 5.358417
 1118 0.818798 5.354794
 1119 0.815175 5.351171
 1120 0.815175 5.347548
 1121 0.811552 5.343925
 1122 0.811552 5.340302
 1123 0.807929 5.336679
 1124 0.807929 5.333056
 1125 0.804306 5.329433
 1126 0.804306 5.325810
 1127 0.800683 5.322187
 1128 0.800683 5.318564
 1129 0.797060 5.314941
 1130 0.797060 5.311318
 1131 0.793437 5.307695
 1132 0.793437 5.304072
 1133 0.793437 5.300449
 1134 0.793437 5.296826
 1135 0.793437 5.293203
 1136 0.793437 5.289580
 1137 0.793437 5.285957
 1138 0.793437 5.282334
 1139 0.793437 5.278711
 1140 0.793437 5.275088
 1141 0.793437 5.271465
 1142 0.793437 5.267842
 1143 0.793437 5.264219
 1144 0.793437 5.260596
 1145 0.793437 5.256973
 1146 0.793437 5.253350
 1147 0.793437 5.249727
 1148 0.797060 5.246104
 1149 0.797060 5.242481
 1150 0.800683 5.238858
 1151 0.800683 5.235235
 1152 0.800683 5.231612
 1153 0.804306 5.227989
 1154 0.804306 5.224366
 1155 0.804306 5.220743
 1156 0.807929 5.217120
 1157 0.807929 5.213497
 1158 0.811552 5.209874
 1159 0.811552 5.206251
 1160 0.815175 5.202628
 1161 0.815175 5.199005
 1162 0.818798 5.195382
 1163 0.818798 5.191759
 1164 0.818798 5.188136
 1165 0.818798 5.184513
 1166 0.818798 5.180890
 1167 0.818798 5.177267
 1168 0.818798 5.173644
 1169 0.822421 5.170021
 1170 0.822421 5.166398
 1171 0.826044 5.162775
 1172 0.826044 5.159152
 1173 0.829667 5.155529
 1174 0.829667 5.151906
 1175 0.833290 5.148283
 1176 0.833290 5.144660
 1177 0.836913 5.141037
 1178 0.836913 5.137414
 1179 0.840536 5.133791
 1180 0.840536 5.130168
 1181 0.844159 5.126545
 1182 0.844159 5.122922
 1183 0.844159 5.119299
 1184 0.844159 5.115676
 1185 0.844159 5.112053
 1186 0.844159 5.108430
 1187 0.844159 5.104807
 1188 0.844159 5.101184
 1189 0.844159 5.097561
 1190 0.844159 5.093938
 1191 0.844159 5.090315
 1192 0.844159 5.086692
 1193 0.844159 5.083069
 1194 0.844159 5.079446
 1195 0.844159 5.075823
 1196 0.844159 5.072200
 1197 0.844159 5.068577
 1198 0.844159 5.064954
 1199 0.844159 5.061331
 1200 0.844159 5.057708
 1201 0.844159 5.054085
 1202 0.844159 5.050462
 1203 0.844159 5.046839
 1204 0.840536 5.043216
 1205 0.840536 5.039593
 1206 0.836913 5.035970
 1207 0.836913 5.032347
 1208 0.836913 5.028724
 1209 0.836913 5.025101
 1210 0.836913 5.021478
 1211 0.836913 5.017855
 1212 0.836913 5.014232
 1213 0.840536 5.010609
 1214 0.844159 5.006986
 1215 0.847782 5.003363
 1216 0.847782 4.999740
 1217 0.851405 4.996117
 1218 0.851405 4.992494
 1219 0.855028 4.988871
 1220 0.855028 4.985248
 1221 0.858651 4.981625
 1222 0.858651 4.978002
 1223 0.862274 4.974379
 1224 0.862274 4.970756
 1225 0.865897 4.967133
 1226 0.865897 4.963510
 1227 0.869520 4.959887
 1228 0.869520 4.956264
 1229 0.869520 4.952641
 1230 0.869520 4.949018
 1231 0.869520 4.945395
 1232 0.869520 4.941772
 1233 0.869520 4.938149
 1234 0.869520 4.934526
 1235 0.869520 4.930903
 1236 0.869520 4.927280
 1237 0.869520 4.923657
 1238 0.869520 4.920034
 1239 0.869520 4.916411
 1240 0.869520 4.912788
 1241 0.869520 4.909165
 1242 0.869520 4.905542
 1243 0.869520 4.901919
 1244 0.869520 4.898296
 1245 0.869520 4.894673
 1246 0.869520 4.891050
 1247 0.869520 4.887427
 1248 0.869520 4.883804
 1249 0.869520 4.880181
 1250 0.869520 4.876558
 1251 0.869520 4.872935
 1252 0.873143 4.869312
 1253 0.873143 4.865689
 1254 0.876766 4.862066
 1255 0.880389 4.858443
 1256 0.884012 4.854820
 1257 0.887635 4.851197
 1258 0.887635 4.847574
 1259 0.891258 4.843951
 1260 0.891258 4.840328
 1261 0.894881 4.836705
 1262 0.894881 4.833082
 1263 0.898504 4.829459
 1264 0.898504 4.825836
 1265 0.902127 4.822213
 1266 0.902127 4.818590
 1267 0.905750 4.814967
 1268 0.905750 4.811344
 1269 0.909373 4.807721
 1270 0.909373 4.804098
 1271 0.909373 4.800475
 1272 0.909373 4.796852
 1273 0.909373 4.793229
 1274 0.909373 4.789606
 1275 0.912996 4.785983
 1276 0.912996 4.782360
 1277 0.916619 4.778737
 1278 0.916619 4.775114
 1279 0.920242 4.771491
 1280 0.920242 4.767868
 1281 0.923865 4.764245
 1282 0.923865 4.760622
 1283 0.927488 4.756999
 1284 0.927488 4.753376
 1285 0.931111 4.749753
 1286 0.931111 4.746130
 1287 0.931111 4.742507
 1288 0.931111 4.738884
 1289 0.931111 4.735261
 1290 0.931111 4.731638
 1291 0.931111 4.728015
 1292 0.931111 4.724392
 1293 0.931111 4.720769
 1294 0.931111 4.717146
 1295 0.931111 4.713523
 1296 0.931111 4.709900
 1297 0.931111 4.706277
 1298 0.931111 4.702654
 1299 0.931111 4.699031
 1300 0.934734 4.695408
 1301 0.934734 4.691785
 1302 0.938357 4.688162
 1303 0.938357 4.684539
 1304 0.941980 4.680916
 1305 0.941980 4.677293
 1306 0.941980 4.673670
 1307 0.941980 4.670047
 1308 0.941980 4.666424
 1309 0.941980 4.662801
 1310 0.941980 4.659178
 1311 0.941980 4.655555
 1312 0.941980 4.651932
 1313 0.941980 4.648309
 1314 0.941980 4.644686
 1315 0.941980 4.641063
 1316 0.941980 4.637440
 1317 0.941980 4.633817
 1318 0.941980 4.630194
 1319 0.941980 4.626571
 1320 0.941980 4.622948
 1321 0.941980 4.619325
 1322 0.941980 4.615702
 1323 0.941980 4.612079
 1324 0.941980 4.608456
 1325 0.941980 4.604833
 1326 0.941980 4.601210
 1327 0.941980 4.597587
 1328 0.941980 4.593964
 1329 0.938357 4.590341
 1330 0.938357 4.586718
 1331 0.938357 4.583095
 1332 0.938357 4.579472
 1333 0.938357 4.575849
 1334 0.938357 4.572226
 1335 0.938357 4.568603
 1336 0.938357 4.564980
 1337 0.938357 4.561357
 1338 0.938357 4.557734
 1339 0.938357 4.554111
 1340 0.938357 4.550488
 1341 0.938357 4.546865
 1342 0.938357 4.543242
 1343 0.938357 4.539619
 1344 0.938357 4.535996
 1345 0.938357 4.532373
 1346 0.938357 4.528750
 1347 0.938357 4.525127
 1348 0.938357 4.521504
 1349 0.938357 4.517881
 1350 0.938357 4.514258
 1351 0.941980 4.510635
 1352 0.941980 4.507012
 1353 0.941980 4.503389
 1354 0.945603 4.499766
 1355 0.945603 4.496143
 1356 0.945603 4.492520
 1357 0.945603 4.488897
 1358 0.945603 4.485274
 1359 0.945603 4.481651
 1360 0.945603 4.478028
 1361 0.945603 4.474405
 1362 0.945603 4.470782
 1363 0.945603 4.467159
 1364 0.949226 4.463536
 1365 0.949226 4.459913
 1366 0.952849 4.456290
 1367 0.952849 4.452667
 1368 0.956472 4.449044
 1369 0.956472 4.445421
 1370 0.960095 4.441798
 1371 0.960095 4.438175
 1372 0.963718 4.434552
 1373 0.963718 4.430929
 1374 0.963718 4.427306
 1375 0.963718 4.423683
 1376 0.963718 4.420060
 1377 0.963718 4.416437
 1378 0.963718 4.412814
 1379 0.963718 4.409191
 1380 0.967341 4.405568
 1381 0.967341 4.401945
 1382 0.967341 4.398322
 1383 0.967341 4.394699
 1384 0.967341 4.391076
 1385 0.967341 4.387453
 1386 0.967341 4.383830
 1387 0.967341 4.380207
 1388 0.967341 4.376584
 1389 0.967341 4.372961
 1390 0.967341 4.369338
 1391 0.967341 4.365715
 1392 0.967341 4.362092
 1393 0.967341 4.358469
 1394 0.967341 4.354846
 1395 0.967341 4.351223
 1396 0.967341 4.347600
 1397 0.967341 4.343977
 1398 0.967341 4.340354
 1399 0.967341 4.336731
 1400 0.967341 4.333108
 1401 0.967341 4.329485
 1402 0.967341 4.325862
 1403 0.967341 4.322239
 1404 0.967341 4.318616
 1405 0.967341 4.314993
 1406 0.967341 4.311370
 1407 0.967341 4.307747
 1408 0.967341 4.304124
 1409 0.967341 4.300501
 1410 0.967341 4.296878
 1411 0.967341 4.293255
 1412 0.970964 4.289632
 1413 0.974587 4.286009
 1414 0.978210 4.282386
 1415 0.981833 4.278763
 1416 0.985456 4.275140
 1417 0.989079 4.271517
 1418 0.992702 4.267894
 1419 0.996325 4.264271
 1420 0.996325 4.260648
 1421 0.999948 4.257025
 1422 0.999948 4.253402
 1423 1.003571 4.249779
 1424 1.003571 4.246156
 1425 1.007194 4.242533
 1426 1.007194 4.238910
 1427 1.010817 4.235287
 1428 1.010817 4.231664
 1429 1.014440 4.228041
 1430 1.014440 4.224418
 1431 1.018063 4.220795
 1432 1.018063 4.217172
 1433 1.018063 4.213549
 1434 1.018063 4.209926
 1435 1.018063 4.206303
 1436 1.018063 4.202680
 1437 1.018063 4.199057
 1438 1.018063 4.195434
 1439 1.018063 4.191811
 1440 1.018063 4.188188
 1441 1.018063 4.184565
 1442 1.018063 4.180942
 1443 1.021686 4.177319
 1444 1.025309 4.173696
 1445 1.028932 4.170073
 1446 1.032555 4.166450
 1447 1.036178 4.162827
 1448 1.039801 4.159204
 1449 1.043424 4.155581
 1450 1.047047 4.151958
 1451 1.050670 4.148335
 1452 1.054293 4.148335
 1453 1.057916 4.144712
 1454 1.061539 4.144712
 1455 1.065162 4.141089
 1456 1.068785 4.141089
 1457 1.072408 4.137466
 1458 1.076031 4.137466
 1459 1.079654 4.133843
 1460 1.083277 4.133843
 1461 1.086900 4.130220
 1462 1.090523 4.126597
 1463 1.094146 4.122974
 1464 1.097769 4.119351
 1465 1.101392 4.115728
 1466 1.105015 4.112105
 1467 1.105015 4.108482
 1468 1.108638 4.104859
 1469 1.108638 4.101236
 1470 1.112261 4.097613
 1471 1.112261 4.093990
 1472 1.115884 4.090367
 1473 1.115884 4.086744
 1474 1.119507 4.083121
 1475 1.119507 4.079498
 1476 1.123130 4.075875
 1477 1.123130 4.072252
 1478 1.126753 4.068629
 1479 1.130376 4.065006
 1480 1.133999 4.061383
 1481 1.137622 4.057760
 1482 1.141245 4.054137
 1483 1.144868 4.054137
 1484 1.148491 4.050514
 1485 1.152114 4.050514
 1486 1.155737 4.046891
 1487 1.159360 4.046891
 1488 1.162983 4.043268
 1489 1.166606 4.043268
 1490 1.170229 4.039645
 1491 1.173852 4.039645
 1492 1.177475 4.036022
 1493 1.181098 4.036022
 1494 1.184721 4.032399
 1495 1.188344 4.028776
 1496 1.191967 4.025153
 1497 1.195590 4.021530
 1498 1.199213 4.017907
 1499 1.202836 4.014284
 1500 1.202836 4.010661
 1501 1.206459 4.007038
 1502 1.210082 4.003415
 1503 1.210082 3.999792
 1504 1.213705 3.996169
 1505 1.213705 3.992546
 1506 1.217328 3.988923
 1507 1.220951 3.988923
 1508 1.224574 3.985300
 1509 1.228197 3.985300
 1510 1.231820 3.981677
 1511 1.235443 3.978054
 1512 1.239066 3.978054
 1513 1.242689 3.974431
 1514 1.246312 3.970808
 1515 1.249935 3.967185
 1516 1.253558 3.963562
 1517 1.257181 3.959939
 1518 1.260804 3.956316
 1519 1.264427 3.952693
 1520 1.264427 3.949070
 1521 1.268050 3.945447
 1522 1.271673 3.941824
 1523 1.275296 3.938201
 1524 1.278919 3.934578
 1525 1.282542 3.930955
 1526 1.286165 3.927332
 1527 1.286165 3.923709
 1528 1.289788 3.920086
 1529 1.293411 3.916463
 1530 1.293411 3.912840
 1531 1.297034 3.909217
 1532 1.297034 3.905594
 1533 1.300657 3.901971
 1534 1.300657 3.898348
 1535 1.304280 3.894725
 1536 1.307903 3.891102
 1537 1.311526 3.887479
 1538 1.315149 3.883856
 1539 1.318772 3.880233
 1540 1.318772 3.876610
 1541 1.322395 3.872987
 1542 1.326018 3.869364
 1543 1.326018 3.865741
 1544 1.329641 3.862118
 1545 1.333264 3.858495
 1546 1.336887 3.854872
 1547 1.340510 3.851249
 1548 1.344133 3.847626
 1549 1.347756 3.844003
 1550 1.351379 3.840380
 1551 1.355002 3.836757
 1552 1.358625 3.833134
 1553 1.362248 3.829511
 1554 1.365871 3.825888
 1555 1.369494 3.822265
 1556 1.373117 3.818642
 1557 1.376740 3.815019
 1558 1.380363 3.811396
 1559 1.383986 3.807773
 1560 1.387609 3.804150
 1561 1.391232 3.800527
 1562 1.394855 3.796904
 1563 1.398478 3.793281
 1564 1.402101 3.789658
 1565 1.405724 3.786035
 1566 1.405724 3.782412
 1567 1.409347 3.778789
 1568 1.409347 3.775166
 1569 1.412970 3.771543
 1570 1.412970 3.767920
 1571 1.416593 3.764297
 1572 1.416593 3.760674
 1573 1.420216 3.757051
 1574 1.420216 3.753428
 1575 1.423839 3.749805
 1576 1.423839 3.746182
 1577 1.427462 3.742559
 1578 1.427462 3.738936
 1579 1.427462 3.735313
 1580 1.427462 3.731690
 1581 1.431085 3.728067
 1582 1.431085 3.724444
 1583 1.431085 3.720821
 1584 1.431085 3.717198
 1585 1.434708 3.713575
 1586 1.434708 3.709952
 1587 1.438331 3.706329
 1588 1.441954 3.702706
 1589 1.445577 3.699083
 1590 1.449200 3.695460
 1591 1.452823 3.691837
 1592 1.456446 3.691837
 1593 1.460069 3.688214
 1594 1.463692 3.688214
 1595 1.467315 3.688214
 1596 1.470938 3.688214
 1597 1.474561 3.688214
 1598 1.478184 3.688214
 1599 1.481807 3.688214
 1600 1.485430 3.688214
 1601 1.489053 3.688214
 1602 1.492676 3.688214
 1603 1.496299 3.688214
 1604 1.499922 3.688214
 1605 1.503545 3.688214
 1606 1.507168 3.688214
 1607 1.510791 3.688214
 1608 1.514414 3.688214
 1609 1.518037 3.688214
 1610 1.521660 3.688214
 1611 1.525283 3.688214
 1612 1.528906 3.684591
 1613 1.532529 3.684591
 1614 1.536152 3.680968
 1615 1.539775 3.680968
 1616 1.543398 3.677345
 1617 1.547021 3.677345
 1618 1.550644 3.673722
 1619 1.554267 3.673722
 1620 1.557890 3.670099
 1621 1.561513 3.670099
 1622 1.565136 3.666476
 1623 1.568759 3.666476
 1624 1.572382 3.662853
 1625 1.572382 3.659230
 1626 1.576005 3.655607
 1627 1.576005 3.651984
 1628 1.579628 3.648361
 1629 1.579628 3.644738
 1630 1.583251 3.641115
 1631 1.583251 3.637492
 1632 1.586874 3.633869
 1633 1.586874 3.630246
 1634 1.590497 3.626623
 1635 1.590497 3.623000
 1636 1.594120 3.619377
 1637 1.594120 3.615754
 1638 1.594120 3.612131
 1639 1.594120 3.608508
 1640 1.597743 3.604885
 1641 1.601366 3.601262
 1642 1.604989 3.597639
 1643 1.608612 3.594016
 1644 1.612235 3.590393
 1645 1.612235 3.586770
 1646 1.615858 3.583147
 1647 1.619481 3.579524
 1648 1.623104 3.575901
 1649 1.626727 3.572278
 1650 1.630350 3.568655
 1651 1.633973 3.565032
 1652 1.637596 3.561409
 1653 1.641219 3.557786
 1654 1.644842 3.554163
 1655 1.648465 3.554163
 1656 1.652088 3.554163
 1657 1.655711 3.554163
 1658 1.659334 3.554163
 1659 1.662957 3.550540
 1660 1.666580 3.550540
 1661 1.670203 3.546917
 1662 1.673826 3.546917
 1663 1.677449 3.543294
 1664 1.681072 3.543294
 1665 1.684695 3.539671
 1666 1.688318 3.539671
 1667 1.691941 3.536048
 1668 1.695564 3.536048
 1669 1.699187 3.532425
 1670 1.702810 3.532425
 1671 1.706433 3.528802
 1672 1.706433 3.525179
 1673 1.710056 3.521556
 1674 1.710056 3.517933
 1675 1.713679 3.514310
 1676 1.713679 3.510687
 1677 1.717302 3.507064
 1678 1.717302 3.503441
 1679 1.720925 3.499818
 1680 1.720925 3.496195
 1681 1.724548 3.492572
 1682 1.724548 3.488949
 1683 1.728171 3.485326
 1684 1.728171 3.481703
 1685 1.728171 3.478080
 1686 1.728171 3.474457
 1687 1.728171 3.470834
 1688 1.728171 3.467211
 1689 1.728171 3.463588
 1690 1.728171 3.459965
 1691 1.728171 3.456342
 1692 1.728171 3.452719
 1693 1.728171 3.449096
 1694 1.728171 3.445473
 1695 1.728171 3.441850
 1696 1.728171 3.438227
 1697 1.728171 3.434604
 1698 1.731794 3.434604
 1699 1.735417 3.430981
 1700 1.739040 3.427358
 1701 1.742663 3.423735
 1702 1.746286 3.420112
 1703 1.749909 3.416489
 1704 1.753532 3.412866
 1705 1.757155 3.412866
 1706 1.760778 3.409243
 1707 1.764401 3.405620
 1708 1.768024 3.401997
 1709 1.771647 3.398374
 1710 1.771647 3.394751
 1711 1.775270 3.391128
 1712 1.775270 3.387505
 1713 1.778893 3.383882
 1714 1.778893 3.380259
 1715 1.782516 3.376636
 1716 1.782516 3.373013
 1717 1.786139 3.369390
 1718 1.786139 3.365767
 1719 1.789762 3.362144
 1720 1.789762 3.358521
 1721 1.793385 3.354898
 1722 1.793385 3.351275
 1723 1.793385 3.347652
 1724 1.793385 3.344029
 1725 1.793385 3.340406
 1726 1.793385 3.336783
 1727 1.793385 3.333160
 1728 1.793385 3.329537
 1729 1.793385 3.325914
 1730 1.793385 3.322291
 1731 1.793385 3.318668
 1732 1.797008 3.315045
 1733 1.800631 3.315045
 1734 1.804254 3.311422
 1735 1.807877 3.311422
 1736 1.811500 3.307799
 1737 1.815123 3.307799
 1738 1.818746 3.304176
 1739 1.822369 3.304176
 1740 1.825992 3.300553
 1741 1.829615 3.300553
 1742 1.833238 3.296930
 1743 1.836861 3.293307
 1744 1.840484 3.289684
 1745 1.844107 3.286061
 1746 1.847730 3.282438
 1747 1.847730 3.278815
 1748 1.851353 3.275192
 1749 1.851353 3.271569
 1750 1.854976 3.267946
 1751 1.854976 3.264323
 1752 1.858599 3.260700
 1753 1.858599 3.257077
 1754 1.862222 3.253454
 1755 1.862222 3.249831
 1756 1.865845 3.246208
 1757 1.865845 3.242585
 1758 1.869468 3.238962
 1759 1.869468 3.235339
 1760 1.869468 3.231716
 1761 1.869468 3.228093
 1762 1.869468 3.224470
 1763 1.869468 3.220847
 1764 1.869468 3.217224
 1765 1.869468 3.213601
 1766 1.869468 3.209978
 1767 1.873091 3.206355
 1768 1.873091 3.202732
 1769 1.876714 3.199109
 1770 1.876714 3.195486
 1771 1.880337 3.191863
 1772 1.883960 3.188240
 1773 1.883960 3.184617
 1774 1.887583 3.180994
 1775 1.891206 3.177371
 1776 1.894829 3.173748
 1777 1.898452 3.170125
 1778 1.902075 3.166502
 1779 1.905698 3.162879
 1780 1.909321 3.162879
 1781 1.912944 3.159256
 1782 1.916567 3.159256
 1783 1.920190 3.155633
 1784 1.923813 3.155633
 1785 1.927436 3.152010
 1786 1.931059 3.152010
 1787 1.934682 3.148387
 1788 1.938305 3.148387
 1789 1.941928 3.144764
 1790 1.945551 3.141141
 1791 1.949174 3.137518
 1792 1.949174 3.133895
 1793 1.952797 3.130272
 1794 1.952797 3.126649
 1795 1.956420 3.123026
 1796 1.956420 3.119403
 1797 1.960043 3.115780
 1798 1.960043 3.112157
 1799 1.963666 3.108534
 1800 1.963666 3.104911
 1801 1.967289 3.101288
 1802 1.967289 3.097665
 1803 1.970912 3.094042
 1804 1.970912 3.090419
 1805 1.970912 3.086796
 1806 1.970912 3.083173
 1807 1.970912 3.079550
 1808 1.970912 3.075927
 1809 1.970912 3.072304
 1810 1.970912 3.068681
 1811 1.970912 3.065058
 1812 1.970912 3.061435
 1813 1.970912 3.057812
 1814 1.974535 3.054189
 1815 1.974535 3.050566
 1816 1.978158 3.046943
 1817 1.981781 3.043320
 1818 1.985404 3.039697
 1819 1.989027 3.036074
 1820 1.992650 3.032451
 1821 1.996273 3.028828
 1822 1.999896 3.025205
 1823 2.003519 3.021582
 1824 2.007142 3.017959
 1825 2.010765 3.014336
 1826 2.014388 3.010713
 1827 2.014388 3.007090
 1828 2.018011 3.003467
 1829 2.018011 2.999844
 1830 2.021634 2.996221
 1831 2.021634 2.992598
 1832 2.025257 2.988975
 1833 2.025257 2.985352
 1834 2.028880 2.981729
 1835 2.028880 2.978106
 1836 2.032503 2.974483
 1837 2.036126 2.970860
 1838 2.039749 2.967237
 1839 2.043372 2.963614
 1840 2.046995 2.959991
 1841 2.050618 2.956368
 1842 2.054241 2.952745
 1843 2.057864 2.949122
 1844 2.061487 2.945499
 1845 2.065110 2.945499
 1846 2.068733 2.945499
 1847 2.072356 2.945499
 1848 2.075979 2.945499
 1849 2.079602 2.945499
 1850 2.083225 2.945499
 1851 2.086848 2.945499
 1852 2.090471 2.945499
 1853 2.094094 2.941876
 1854 2.097717 2.941876
 1855 2.101340 2.938253
 1856 2.104963 2.938253
 1857 2.108586 2.934630
 1858 2.112209 2.934630
 1859 2.115832 2.931007
 1860 2.119455 2.931007
 1861 2.123078 2.927384
 1862 2.126701 2.927384
 1863 2.130324 2.923761
 1864 2.133947 2.923761
 1865 2.137570 2.920138
 1866 2.137570 2.916515
 1867 2.141193 2.912892
 1868 2.141193 2.909269
 1869 2.144816 2.905646
 1870 2.144816 2.902023
 1871 2.148439 2.898400
 1872 2.148439 2.894777
 1873 2.152062 2.891154
 1874 2.152062 2.887531
 1875 2.155685 2.883908
 1876 2.155685 2.880285
 1877 2.159308 2.876662
 1878 2.159308 2.873039
 1879 2.159308 2.869416
 1880 2.159308 2.865793
 1881 2.159308 2.862170
 1882 2.159308 2.858547
 1883 2.159308 2.854924
 1884 2.159308 2.851301
 1885 2.159308 2.847678
 1886 2.162931 2.844055
 1887 2.162931 2.840432
 1888 2.162931 2.836809
 1889 2.166554 2.833186
 1890 2.170177 2.829563
 1891 2.173800 2.825940
 1892 2.177423 2.822317
 1893 2.181046 2.822317
 1894 2.184669 2.818694
 1895 2.188292 2.818694
 1896 2.191915 2.815071
 1897 2.195538 2.815071
 1898 2.199161 2.811448
 1899 2.202784 2.811448
 1900 2.206407 2.807825
 1901 2.210030 2.804202
 1902 2.213653 2.800579
 1903 2.217276 2.796956
 1904 2.220899 2.793333
 1905 2.224522 2.789710
 1906 2.228145 2.786087
 1907 2.228145 2.782464
 1908 2.231768 2.778841
 1909 2.235391 2.775218
 1910 2.235391 2.771595
 1911 2.239014 2.767972
 1912 2.242637 2.767972
 1913 2.246260 2.764349
 1914 2.249883 2.760726
 1915 2.253506 2.757103
 1916 2.257129 2.753480
 1917 2.260752 2.749857
 1918 2.260752 2.746234
 1919 2.264375 2.742611
 1920 2.264375 2.738988
 1921 2.267998 2.735365
 1922 2.267998 2.731742
 1923 2.271621 2.728119
 1924 2.271621 2.724496
 1925 2.275244 2.720873
 1926 2.275244 2.717250
 1927 2.278867 2.713627
 1928 2.278867 2.710004
 1929 2.282490 2.706381
 1930 2.282490 2.702758
 1931 2.286113 2.699135
 1932 2.286113 2.695512
 1933 2.289736 2.691889
 1934 2.293359 2.688266
 1935 2.296982 2.684643
 1936 2.300605 2.681020
 1937 2.304228 2.677397
 1938 2.307851 2.673774
 1939 2.311474 2.670151
 1940 2.315097 2.666528
 1941 2.318720 2.662905
 1942 2.322343 2.662905
 1943 2.325966 2.659282
 1944 2.329589 2.659282
 1945 2.333212 2.655659
 1946 2.336835 2.655659
 1947 2.340458 2.652036
 1948 2.344081 2.652036
 1949 2.347704 2.648413
 1950 2.351327 2.644790
 1951 2.354950 2.641167
 1952 2.358573 2.637544
 1953 2.362196 2.633921
 1954 2.365819 2.630298
 1955 2.369442 2.626675
 1956 2.373065 2.623052
 1957 2.373065 2.619429
 1958 2.376688 2.615806
 1959 2.380311 2.612183
 1960 2.380311 2.608560
 1961 2.383934 2.604937
 1962 2.387557 2.601314
 1963 2.391180 2.597691
 1964 2.394803 2.597691
 1965 2.398426 2.594068
 1966 2.402049 2.590445
 1967 2.402049 2.586822
 1968 2.405672 2.583199
 1969 2.405672 2.579576
 1970 2.409295 2.575953
 1971 2.409295 2.572330
 1972 2.412918 2.568707
 1973 2.412918 2.565084
 1974 2.416541 2.561461
 1975 2.416541 2.557838
 1976 2.420164 2.554215
 1977 2.420164 2.550592
 1978 2.423787 2.546969
 1979 2.423787 2.543346
 1980 2.423787 2.539723
 1981 2.423787 2.536100
 1982 2.423787 2.532477
 1983 2.423787 2.528854
 1984 2.423787 2.525231
 1985 2.423787 2.521608
 1986 2.423787 2.517985
 1987 2.423787 2.514362
 1988 2.423787 2.510739
 1989 2.423787 2.507116
 1990 2.423787 2.503493
 1991 2.423787 2.499870
 1992 2.423787 2.496247
 1993 2.423787 2.492624
 1994 2.423787 2.489001
 1995 2.427410 2.485378
 1996 2.431033 2.481755
 1997 2.434656 2.478132
 1998 2.438279 2.474509
 1999 2.441902 2.470886
 2000 2.445525 2.467263
 2001 2.449148 2.463640
 2002 2.452771 2.460017
 2003 2.456394 2.460017
 2004 2.460017 2.460017
 2005 2.463640 2.456394
 2006 2.467263 2.456394
 2007 2.470886 2.452771
 2008 2.474509 2.452771
 2009 2.478132 2.449148
 2010 2.481755 2.449148
 2011 2.485378 2.445525
 2012 2.489001 2.445525
 2013 2.492624 2.441902
 2014 2.496247 2.441902
 2015 2.499870 2.438279
 2016 2.503493 2.438279
 2017 2.507116 2.434656
 2018 2.510739 2.431033
 2019 2.514362 2.427410
 2020 2.514362 2.423787
 2021 2.517985 2.420164
 2022 2.517985 2.416541
 2023 2.521608 2.412918
 2024 2.521608 2.409295
 2025 2.525231 2.405672
 2026 2.525231 2.402049
 2027 2.528854 2.398426
 2028 2.528854 2.394803
 2029 2.532477 2.391180
 2030 2.532477 2.387557
 2031 2.536100 2.383934
 2032 2.536100 2.380311
 2033 2.539723 2.376688
 2034 2.539723 2.373065
 2035 2.539723 2.369442
 2036 2.539723 2.365819
 2037 2.539723 2.362196
 2038 2.543346 2.358573
 2039 2.543346 2.354950
 2040 2.546969 2.351327
 2041 2.550592 2.351327
 2042 2.554215 2.347704
 2043 2.557838 2.347704
 2044 2.561461 2.344081
 2045 2.565084 2.340458
 2046 2.568707 2.336835
 2047 2.572330 2.333212
 2048 2.575953 2.329589
 2049 2.579576 2.325966
 2050 2.579576 2.322343
 2051 2.583199 2.318720
 2052 2.586822 2.315097
 2053 2.586822 2.311474
 2054 2.590445 2.307851
 2055 2.594068 2.304228
 2056 2.597691 2.300605
 2057 2.601314 2.296982
 2058 2.604937 2.296982
 2059 2.608560 2.293359
 2060 2.612183 2.293359
 2061 2.615806 2.289736
 2062 2.619429 2.289736
 2063 2.623052 2.286113
 2064 2.626675 2.286113
 2065 2.630298 2.282490
 2066 2.633921 2.282490
 2067 2.637544 2.278867
 2068 2.641167 2.275244
 2069 2.644790 2.271621
 2070 2.648413 2.267998
 2071 2.652036 2.264375
 2072 2.655659 2.260752
 2073 2.659282 2.260752
 2074 2.662905 2.257129
 2075 2.666528 2.257129
 2076 2.670151 2.253506
 2077 2.673774 2.253506
 2078 2.677397 2.249883
 2079 2.681020 2.249883
 2080 2.684643 2.246260
 2081 2.688266 2.246260
 2082 2.691889 2.242637
 2083 2.695512 2.239014
 2084 2.695512 2.235391
 2085 2.699135 2.231768
 2086 2.699135 2.228145
 2087 2.702758 2.224522
 2088 2.702758 2.220899
 2089 2.706381 2.217276
 2090 2.706381 2.213653
 2091 2.710004 2.210030
 2092 2.710004 2.206407
 2093 2.713627 2.202784
 2094 2.713627 2.199161
 2095 2.717250 2.195538
 2096 2.717250 2.191915
 2097 2.717250 2.188292
 2098 2.717250 2.184669
 2099 2.717250 2.181046
 2100 2.717250 2.177423
 2101 2.717250 2.173800
 2102 2.720873 2.170177
 2103 2.724496 2.166554
 2104 2.728119 2.162931
 2105 2.731742 2.159308
 2106 2.735365 2.155685
 2107 2.735365 2.152062
 2108 2.738988 2.148439
 2109 2.738988 2.144816
 2110 2.742611 2.141193
 2111 2.742611 2.137570
 2112 2.746234 2.133947
 2113 2.746234 2.130324
 2114 2.749857 2.126701
 2115 2.749857 2.123078
 2116 2.753480 2.119455
 2117 2.753480 2.115832
 2118 2.757103 2.112209
 2119 2.757103 2.108586
 2120 2.760726 2.104963
 2121 2.760726 2.101340
 2122 2.764349 2.097717
 2123 2.764349 2.094094
 2124 2.767972 2.090471
 2125 2.767972 2.086848
 2126 2.767972 2.083225
 2127 2.767972 2.079602
 2128 2.767972 2.075979
 2129 2.767972 2.072356
 2130 2.767972 2.068733
 2131 2.767972 2.065110
 2132 2.767972 2.061487
 2133 2.767972 2.057864
 2134 2.767972 2.054241
 2135 2.767972 2.050618
 2136 2.767972 2.046995
 2137 2.767972 2.043372
 2138 2.767972 2.039749
 2139 2.767972 2.036126
 2140 2.767972 2.032503
 2141 2.767972 2.028880
 2142 2.767972 2.025257
 2143 2.767972 2.021634
 2144 2.771595 2.018011
 2145 2.775218 2.014388
 2146 2.778841 2.010765
 2147 2.782464 2.007142
 2148 2.786087 2.003519
 2149 2.789710 1.999896
 2150 2.793333 1.996273
 2151 2.796956 1.992650
 2152 2.800579 1.989027
 2153 2.804202 1.985404
 2154 2.807825 1.981781
 2155 2.811448 1.978158
 2156 2.815071 1.974535
 2157 2.818694 1.970912
 2158 2.822317 1.967289
 2159 2.825940 1.963666
 2160 2.829563 1.963666
 2161 2.833186 1.960043
 2162 2.836809 1.960043
 2163 2.840432 1.960043
 2164 2.844055 1.960043
 2165 2.847678 1.960043
 2166 2.851301 1.956420
 2167 2.854924 1.956420
 2168 2.858547 1.952797
 2169 2.862170 1.952797
 2170 2.865793 1.949174
 2171 2.869416 1.949174
 2172 2.873039 1.945551
 2173 2.876662 1.945551
 2174 2.880285 1.941928
 2175 2.883908 1.941928
 2176 2.887531 1.938305
 2177 2.891154 1.938305
 2178 2.894777 1.934682
 2179 2.898400 1.931059
 2180 2.902023 1.927436
 2181 2.905646 1.923813
 2182 2.909269 1.920190
 2183 2.912892 1.916567
 2184 2.916515 1.912944
 2185 2.920138 1.909321
 2186 2.923761 1.905698
 2187 2.927384 1.902075
 2188 2.931007 1.898452
 2189 2.934630 1.894829
 2190 2.938253 1.891206
 2191 2.941876 1.891206
 2192 2.945499 1.887583
 2193 2.949122 1.887583
 2194 2.952745 1.883960
 2195 2.956368 1.883960
 2196 2.959991 1.880337
 2197 2.963614 1.880337
 2198 2.967237 1.876714
 2199 2.970860 1.876714
 2200 2.974483 1.873091
 2201 2.978106 1.869468
 2202 2.978106 1.865845
 2203 2.981729 1.862222
 2204 2.981729 1.858599
 2205 2.985352 1.854976
 2206 2.985352 1.851353
 2207 2.988975 1.847730
 2208 2.988975 1.844107
 2209 2.992598 1.840484
 2210 2.992598 1.836861
 2211 2.996221 1.833238
 2212 2.996221 1.829615
 2213 2.999844 1.825992
 2214 2.999844 1.822369
 2215 2.999844 1.818746
 2216 2.999844 1.815123
 2217 2.999844 1.811500
 2218 3.003467 1.807877
 2219 3.003467 1.804254
 2220 3.007090 1.800631
 2221 3.010713 1.797008
 2222 3.014336 1.793385
 2223 3.017959 1.793385
 2224 3.021582 1.789762
 2225 3.025205 1.786139
 2226 3.028828 1.782516
 2227 3.032451 1.778893
 2228 3.036074 1.775270
 2229 3.039697 1.771647
 2230 3.043320 1.768024
 2231 3.046943 1.764401
 2232 3.046943 1.760778
 2233 3.050566 1.757155
 2234 3.050566 1.753532
 2235 3.054189 1.749909
 2236 3.054189 1.746286
 2237 3.057812 1.742663
 2238 3.057812 1.739040
 2239 3.061435 1.735417
 2240 3.065058 1.731794
 2241 3.068681 1.728171
 2242 3.072304 1.724548
 2243 3.075927 1.720925
 2244 3.079550 1.717302
 2245 3.079550 1.713679
 2246 3.083173 1.710056
 2247 3.083173 1.706433
 2248 3.086796 1.702810
 2249 3.086796 1.699187
 2250 3.090419 1.695564
 2251 3.090419 1.691941
 2252 3.094042 1.688318
 2253 3.094042 1.684695
 2254 3.097665 1.681072
 2255 3.097665 1.677449
 2256 3.101288 1.673826
 2257 3.101288 1.670203
 2258 3.101288 1.666580
 2259 3.101288 1.662957
 2260 3.101288 1.659334
 2261 3.101288 1.655711
 2262 3.101288 1.652088
 2263 3.101288 1.648465
 2264 3.101288 1.644842
 2265 3.101288 1.641219
 2266 3.101288 1.637596
 2267 3.101288 1.633973
 2268 3.101288 1.630350
 2269 3.101288 1.626727
 2270 3.101288 1.623104
 2271 3.101288 1.619481
 2272 3.101288 1.615858
 2273 3.101288 1.612235
 2274 3.101288 1.608612
 2275 3.101288 1.604989
 2276 3.104911 1.601366
 2277 3.108534 1.597743
 2278 3.112157 1.594120
 2279 3.115780 1.590497
 2280 3.119403 1.586874
 2281 3.123026 1.583251
 2282 3.126649 1.579628
 2283 3.130272 1.576005
 2284 3.133895 1.572382
 2285 3.137518 1.568759
 2286 3.141141 1.565136
 2287 3.144764 1.561513
 2288 3.148387 1.557890
 2289 3.152010 1.554267
 2290 3.152010 1.550644
 2291 3.155633 1.547021
 2292 3.155633 1.543398
 2293 3.159256 1.539775
 2294 3.159256 1.536152
 2295 3.162879 1.532529
 2296 3.162879 1.528906
 2297 3.166502 1.525283
 2298 3.166502 1.521660
 2299 3.170125 1.518037
 2300 3.170125 1.514414
 2301 3.173748 1.510791
 2302 3.173748 1.507168
 2303 3.177371 1.503545
 2304 3.180994 1.499922
 2305 3.180994 1.496299
 2306 3.184617 1.492676
 2307 3.184617 1.489053
 2308 3.188240 1.485430
 2309 3.188240 1.481807
 2310 3.191863 1.478184
 2311 3.191863 1.474561
 2312 3.195486 1.470938
 2313 3.195486 1.467315
 2314 3.199109 1.463692
 2315 3.199109 1.460069
 2316 3.202732 1.456446
 2317 3.202732 1.452823
 2318 3.206355 1.449200
 2319 3.206355 1.445577
 2320 3.209978 1.441954
 2321 3.213601 1.438331
 2322 3.217224 1.434708
 2323 3.220847 1.431085
 2324 3.224470 1.427462
 2325 3.228093 1.423839
 2326 3.231716 1.420216
 2327 3.235339 1.416593
 2328 3.238962 1.412970
 2329 3.242585 1.409347
 2330 3.246208 1.405724
 2331 3.249831 1.405724
 2332 3.253454 1.402101
 2333 3.257077 1.402101
 2334 3.260700 1.402101
 2335 3.264323 1.402101
 2336 3.267946 1.402101
 2337 3.271569 1.402101
 2338 3.275192 1.402101
 2339 3.278815 1.402101
 2340 3.282438 1.402101
 2341 3.286061 1.402101
 2342 3.289684 1.402101
 2343 3.293307 1.402101
 2344 3.296930 1.402101
 2345 3.300553 1.402101
 2346 3.304176 1.402101
 2347 3.307799 1.402101
 2348 3.311422 1.402101
 2349 3.315045 1.402101
 2350 3.318668 1.402101
 2351 3.322291 1.402101
 2352 3.325914 1.402101
 2353 3.329537 1.405724
 2354 3.333160 1.405724
 2355 3.336783 1.405724
 2356 3.340406 1.405724
 2357 3.344029 1.405724
 2358 3.347652 1.409347
 2359 3.351275 1.409347
 2360 3.354898 1.412970
 2361 3.358521 1.412970
 2362 3.362144 1.412970
 2363 3.365767 1.416593
 2364 3.369390 1.416593
 2365 3.373013 1.420216
 2366 3.376636 1.420216
 2367 3.380259 1.423839
 2368 3.383882 1.423839
 2369 3.387505 1.427462
 2370 3.391128 1.427462
 2371 3.394751 1.431085
 2372 3.398374 1.431085
 2373 3.401997 1.431085
 2374 3.405620 1.434708
 2375 3.409243 1.434708
 2376 3.412866 1.434708
 2377 3.416489 1.434708
 2378 3.420112 1.434708
 2379 3.423735 1.438331
 2380 3.427358 1.438331
 2381 3.430981 1.441954
 2382 3.434604 1.441954
 2383 3.438227 1.445577
 2384 3.441850 1.445577
 2385 3.445473 1.445577
 2386 3.449096 1.445577
 2387 3.452719 1.445577
 2388 3.456342 1.445577
 2389 3.459965 1.445577
 2390 3.463588 1.445577
 2391 3.467211 1.445577
 2392 3.470834 1.445577
 2393 3.474457 1.445577
 2394 3.478080 1.445577
 2395 3.481703 1.445577
 2396 3.485326 1.445577
 2397 3.488949 1.445577
 2398 3.492572 1.445577
 2399 3.496195 1.445577
 2400 3.499818 1.445577
 2401 3.503441 1.445577
 2402 3.507064 1.445577
 2403 3.510687 1.445577
 2404 3.514310 1.445577
 2405 3.517933 1.445577
 2406 3.521556 1.445577
 2407 3.525179 1.445577
 2408 3.528802 1.445577
 2409 3.532425 1.441954
 2410 3.536048 1.441954
 2411 3.539671 1.438331
 2412 3.543294 1.438331
 2413 3.546917 1.438331
 2414 3.550540 1.438331
 2415 3.554163 1.438331
 2416 3.557786 1.438331
 2417 3.561409 1.438331
 2418 3.565032 1.438331
 2419 3.568655 1.438331
 2420 3.572278 1.438331
 2421 3.575901 1.438331
 2422 3.579524 1.438331
 2423 3.583147 1.438331
 2424 3.586770 1.438331
 2425 3.590393 1.438331
 2426 3.594016 1.438331
 2427 3.597639 1.438331
 2428 3.601262 1.438331
 2429 3.604885 1.438331
 2430 3.608508 1.438331
 2431 3.612131 1.438331
 2432 3.615754 1.438331
 2433 3.619377 1.438331
 2434 3.623000 1.434708
 2435 3.626623 1.434708
 2436 3.630246 1.434708
 2437 3.633869 1.434708
 2438 3.637492 1.434708
 2439 3.641115 1.434708
 2440 3.644738 1.434708
 2441 3.648361 1.434708
 2442 3.651984 1.434708
 2443 3.655607 1.434708
 2444 3.659230 1.434708
 2445 3.662853 1.431085
 2446 3.666476 1.431085
 2447 3.670099 1.427462
 2448 3.673722 1.427462
 2449 3.677345 1.423839
 2450 3.680968 1.423839
 2451 3.684591 1.420216
 2452 3.688214 1.420216
 2453 3.691837 1.416593
 2454 3.695460 1.416593
 2455 3.699083 1.416593
 2456 3.702706 1.416593
 2457 3.706329 1.416593
 2458 3.709952 1.420216
 2459 3.713575 1.420216
 2460 3.717198 1.423839
 2461 3.720821 1.423839
 2462 3.724444 1.423839
 2463 3.728067 1.423839
 2464 3.731690 1.423839
 2465 3.735313 1.423839
 2466 3.738936 1.423839
 2467 3.742559 1.423839
 2468 3.746182 1.423839
 2469 3.749805 1.423839
 2470 3.753428 1.423839
 2471 3.757051 1.423839
 2472 3.760674 1.423839
 2473 3.764297 1.423839
 2474 3.767920 1.423839
 2475 3.771543 1.423839
 2476 3.775166 1.423839
 2477 3.778789 1.423839
 2478 3.782412 1.423839
 2479 3.786035 1.423839
 2480 3.789658 1.423839
 2481 3.793281 1.423839
 2482 3.796904 1.423839
 2483 3.800527 1.423839
 2484 3.804150 1.423839
 2485 3.807773 1.420216
 2486 3.811396 1.420216
 2487 3.815019 1.420216
 2488 3.818642 1.416593
 2489 3.822265 1.416593
 2490 3.825888 1.416593
 2491 3.829511 1.416593
 2492 3.833134 1.420216
 2493 3.836757 1.420216
 2494 3.840380 1.420216
 2495 3.844003 1.423839
 2496 3.847626 1.423839
 2497 3.851249 1.427462
 2498 3.854872 1.427462
 2499 3.858495 1.431085
 2500 3.862118 1.431085
 2501 3.865741 1.434708
 2502 3.869364 1.434708
 2503 3.872987 1.434708
 2504 3.876610 1.434708
 2505 3.880233 1.434708
 2506 3.883856 1.434708
 2507 3.887479 1.434708
 2508 3.891102 1.434708
 2509 3.894725 1.434708
 2510 3.898348 1.434708
 2511 3.901971 1.434708
 2512 3.905594 1.434708
 2513 3.909217 1.434708
 2514 3.912840 1.434708
 2515 3.916463 1.434708
 2516 3.920086 1.434708
 2517 3.923709 1.434708
 2518 3.927332 1.434708
 2519 3.930955 1.434708
 2520 3.934578 1.434708
 2521 3.938201 1.434708
 2522 3.941824 1.434708
 2523 3.945447 1.434708
 2524 3.949070 1.434708
 2525 3.952693 1.431085
 2526 3.956316 1.431085
 2527 3.959939 1.427462
 2528 3.963562 1.427462
 2529 3.967185 1.423839
 2530 3.970808 1.423839
 2531 3.974431 1.420216
 2532 3.978054 1.420216
 2533 3.981677 1.416593
 2534 3.985300 1.416593
 2535 3.988923 1.412970
 2536 3.992546 1.412970
 2537 3.996169 1.409347
 2538 3.999792 1.409347
 2539 4.003415 1.405724
 2540 4.007038 1.402101
 2541 4.010661 1.398478
 2542 4.014284 1.398478
 2543 4.017907 1.398478
 2544 4.021530 1.398478
 2545 4.025153 1.398478
 2546 4.028776 1.398478
 2547 4.032399 1.402101
 2548 4.036022 1.402101
 2549 4.039645 1.405724
 2550 4.043268 1.405724
 2551 4.046891 1.409347
 2552 4.050514 1.409347
 2553 4.054137 1.412970
 2554 4.057760 1.412970
 2555 4.061383 1.412970
 2556 4.065006 1.412970
 2557 4.068629 1.412970
 2558 4.072252 1.412970
 2559 4.075875 1.412970
 2560 4.079498 1.412970
 2561 4.083121 1.412970
 2562 4.086744 1.412970
 2563 4.090367 1.412970
 2564 4.093990 1.412970
 2565 4.097613 1.412970
 2566 4.101236 1.412970
 2567 4.104859 1.412970
 2568 4.108482 1.412970
 2569 4.112105 1.412970
 2570 4.115728 1.412970
 2571 4.119351 1.412970
 2572 4.122974 1.412970
 2573 4.126597 1.412970
 2574 4.130220 1.412970
 2575 4.133843 1.412970
 2576 4.137466 1.412970
 2577 4.141089 1.409347
 2578 4.144712 1.409347
 2579 4.148335 1.405724
 2580 4.151958 1.405724
 2581 4.155581 1.405724
 2582 4.159204 1.405724
 2583 4.162827 1.409347
 2584 4.166450 1.409347
 2585 4.170073 1.412970
 2586 4.173696 1.412970
 2587 4.177319 1.416593
 2588 4.180942 1.416593
 2589 4.184565 1.420216
 2590 4.188188 1.420216
 2591 4.191811 1.423839
 2592 4.195434 1.423839
 2593 4.199057 1.427462
 2594 4.202680 1.427462
 2595 4.206303 1.431085
 2596 4.209926 1.431085
 2597 4.213549 1.431085
 2598 4.217172 1.431085
 2599 4.220795 1.431085
 2600 4.224418 1.431085
 2601 4.228041 1.431085
 2602 4.231664 1.431085
 2603 4.235287 1.431085
 2604 4.238910 1.431085
 2605 4.242533 1.431085
 2606 4.246156 1.431085
 2607 4.249779 1.431085
 2608 4.253402 1.431085
 2609 4.257025 1.431085
 2610 4.260648 1.431085
 2611 4.264271 1.431085
 2612 4.267894 1.431085
 2613 4.271517 1.431085
 2614 4.275140 1.431085
 2615 4.278763 1.431085
 2616 4.282386 1.431085
 2617 4.286009 1.431085
 2618 4.289632 1.431085
 2619 4.293255 1.431085
 2620 4.296878 1.431085
 2621 4.300501 1.427462
 2622 4.304124 1.427462
 2623 4.307747 1.423839
 2624 4.311370 1.423839
 2625 4.314993 1.420216
 2626 4.318616 1.420216
 2627 4.322239 1.416593
 2628 4.325862 1.416593
 2629 4.329485 1.412970
 2630 4.333108 1.412970
 2631 4.336731 1.409347
 2632 4.340354 1.409347
 2633 4.343977 1.405724
 2634 4.347600 1.402101
 2635 4.351223 1.402101
 2636 4.354846 1.398478
 2637 4.358469 1.398478
 2638 4.362092 1.394855
 2639 4.365715 1.394855
 2640 4.369338 1.394855
 2641 4.372961 1.394855
 2642 4.376584 1.394855
 2643 4.380207 1.394855
 2644 4.383830 1.394855
 2645 4.387453 1.398478
 2646 4.391076 1.398478
 2647 4.394699 1.402101
 2648 4.398322 1.402101
 2649 4.401945 1.405724
 2650 4.405568 1.405724
 2651 4.409191 1.405724
 2652 4.412814 1.405724
 2653 4.416437 1.405724
 2654 4.420060 1.405724
 2655 4.423683 1.405724
 2656 4.427306 1.405724
 2657 4.430929 1.405724
 2658 4.434552 1.405724
 2659 4.438175 1.405724
 2660 4.441798 1.405724
 2661 4.445421 1.405724
 2662 4.449044 1.405724
 2663 4.452667 1.405724
 2664 4.456290 1.405724
 2665 4.459913 1.405724
 2666 4.463536 1.405724
 2667 4.467159 1.405724
 2668 4.470782 1.405724
 2669 4.474405 1.405724
 2670 4.478028 1.405724
 2671 4.481651 1.405724
 2672 4.485274 1.405724
 2673 4.488897 1.405724
 2674 4.492520 1.405724
 2675 4.496143 1.405724
 2676 4.499766 1.405724
 2677 4.503389 1.405724
 2678 4.507012 1.405724
 2679 4.510635 1.405724
 2680 4.514258 1.405724
 2681 4.517881 1.405724
 2682 4.521504 1.405724
 2683 4.525127 1.405724
 2684 4.528750 1.405724
 2685 4.532373 1.405724
 2686 4.535996 1.405724
 2687 4.539619 1.405724
 2688 4.543242 1.402101
 2689 4.546865 1.402101
 2690 4.550488 1.398478
 2691 4.554111 1.398478
 2692 4.557734 1.394855
 2693 4.561357 1.394855
 2694 4.564980 1.394855
 2695 4.568603 1.394855
 2696 4.572226 1.394855
 2697 4.575849 1.394855
 2698 4.579472 1.394855
 2699 4.583095 1.394855
 2700 4.586718 1.394855
 2701 4.590341 1.394855
 2702 4.593964 1.394855
 2703 4.597587 1.394855
 2704 4.601210 1.394855
 2705 4.604833 1.394855
 2706 4.608456 1.394855
 2707 4.612079 1.394855
 2708 4.615702 1.394855
 2709 4.619325 1.394855
 2710 4.622948 1.394855
 2711 4.626571 1.394855
 2712 4.630194 1.391232
 2713 4.633817 1.391232
 2714 4.637440 1.387609
 2715 4.641063 1.387609
 2716 4.644686 1.383986
 2717 4.648309 1.383986
 2718 4.651932 1.380363
 2719 4.655555 1.380363
 2720 4.659178 1.376740
 2721 4.662801 1.376740
 2722 4.666424 1.373117
 2723 4.670047 1.373117
 2724 4.673670 1.369494
 2725 4.677293 1.365871
 2726 4.680916 1.365871
 2727 4.684539 1.365871
 2728 4.688162 1.362248
 2729 4.691785 1.362248
 2730 4.695408 1.362248
 2731 4.699031 1.362248
 2732 4.702654 1.362248
 2733 4.706277 1.365871
 2734 4.709900 1.365871
 2735 4.713523 1.365871
 2736 4.717146 1.365871
 2737 4.720769 1.369494
 2738 4.724392 1.369494
 2739 4.728015 1.373117
 2740 4.731638 1.373117
 2741 4.735261 1.376740
 2742 4.738884 1.376740
 2743 4.742507 1.376740
 2744 4.746130 1.376740
 2745 4.749753 1.376740
 2746 4.753376 1.376740
 2747 4.756999 1.376740
 2748 4.760622 1.376740
 2749 4.764245 1.376740
 2750 4.767868 1.376740
 2751 4.771491 1.376740
 2752 4.775114 1.376740
 2753 4.778737 1.376740
 2754 4.782360 1.376740
 2755 4.785983 1.376740
 2756 4.789606 1.376740
 2757 4.793229 1.376740
 2758 4.796852 1.376740
 2759 4.800475 1.376740
 2760 4.804098 1.376740
 2761 4.807721 1.376740
 2762 4.811344 1.376740
 2763 4.814967 1.376740
 2764 4.818590 1.376740
 2765 4.822213 1.376740
 2766 4.825836 1.376740
 2767 4.829459 1.376740
 2768 4.833082 1.376740
 2769 4.836705 1.376740
 2770 4.840328 1.376740
 2771 4.843951 1.376740
 2772 4.847574 1.376740
 2773 4.851197 1.376740
 2774 4.854820 1.376740
 2775 4.858443 1.376740
 2776 4.862066 1.376740
 2777 4.865689 1.376740
 2778 4.869312 1.376740
 2779 4.872935 1.376740
 2780 4.876558 1.376740
 2781 4.880181 1.373117
 2782 4.883804 1.373117
 2783 4.887427 1.369494
 2784 4.891050 1.369494
 2785 4.894673 1.365871
 2786 4.898296 1.365871
 2787 4.901919 1.365871
 2788 4.905542 1.365871
 2789 4.909165 1.365871
 2790 4.912788 1.365871
 2791 4.916411 1.365871
 2792 4.920034 1.365871
 2793 4.923657 1.365871
 2794 4.927280 1.365871
 2795 4.930903 1.362248
 2796 4.934526 1.362248
 2797 4.938149 1.362248
 2798 4.941772 1.362248
 2799 4.945395 1.365871
 2800 4.949018 1.365871
 2801 4.952641 1.365871
 2802 4.956264 1.365871
 2803 4.959887 1.365871
 2804 4.963510 1.365871
 2805 4.967133 1.365871
 2806 4.970756 1.365871
 2807 4.974379 1.365871
 2808 4.978002 1.365871
 2809 4.981625 1.365871
 2810 4.985248 1.365871
 2811 4.988871 1.365871
 2812 4.992494 1.365871
 2813 4.996117 1.365871
 2814 4.999740 1.365871
 2815 5.003363 1.369494
 2816 5.006986 1.369494
 2817 5.010609 1.369494
 2818 5.014232 1.369494
 2819 5.017855 1.369494
 2820 5.021478 1.369494
 2821 5.025101 1.369494
 2822 5.028724 1.369494
 2823 5.032347 1.369494
 2824 5.035970 1.369494
 2825 5.039593 1.369494
 2826 5.043216 1.369494
 2827 5.046839 1.369494
 2828 5.050462 1.369494
 2829 5.054085 1.369494
 2830 5.057708 1.373117
 2831 5.061331 1.373117
 2832 5.064954 1.373117
 2833 5.068577 1.376740
 2834 5.072200 1.376740
 2835 5.075823 1.380363
 2836 5.079446 1.380363
 2837 5.083069 1.380363
 2838 5.086692 1.380363
 2839 5.090315 1.380363
 2840 5.093938 1.380363
 2841 5.097561 1.380363
 2842 5.101184 1.380363
 2843 5.104807 1.380363
 2844 5.108430 1.380363
 2845 5.112053 1.380363
 2846 5.115676 1.380363
 2847 5.119299 1.380363
 2848 5.122922 1.380363
 2849 5.126545 1.380363
 2850 5.130168 1.380363
 2851 5.133791 1.380363
 2852 5.137414 1.380363
 2853 5.141037 1.380363
 2854 5.144660 1.380363
 2855 5.148283 1.380363
 2856 5.151906 1.380363
 2857 5.155529 1.380363
 2858 5.159152 1.380363
 2859 5.162775 1.380363
 2860 5.166398 1.376740
 2861 5.170021 1.376740
 2862 5.173644 1.373117
 2863 5.177267 1.373117
 2864 5.180890 1.373117
 2865 5.184513 1.373117
 2866 5.188136 1.373117
 2867 5.191759 1.373117
 2868 5.195382 1.373117
 2869 5.199005 1.373117
 2870 5.202628 1.373117
 2871 5.206251 1.373117
 2872 5.209874 1.373117
 2873 5.213497 1.373117
 2874 5.217120 1.373117
 2875 5.220743 1.373117
 2876 5.224366 1.373117
 2877 5.227989 1.369494
 2878 5.231612 1.369494
 2879 5.235235 1.365871
 2880 5.238858 1.365871
 2881 5.242481 1.362248
 2882 5.246104 1.362248
 2883 5.249727 1.358625
 2884 5.253350 1.358625
 2885 5.256973 1.355002
 2886 5.260596 1.355002
 2887 5.264219 1.351379
 2888 5.267842 1.351379
 2889 5.271465 1.347756
 2890 5.275088 1.347756
 2891 5.278711 1.347756
 2892 5.282334 1.344133
 2893 5.285957 1.344133
 2894 5.289580 1.344133
 2895 5.293203 1.344133
 2896 5.296826 1.344133
 2897 5.300449 1.344133
 2898 5.304072 1.344133
 2899 5.307695 1.344133
 2900 5.311318 1.344133
 2901 5.314941 1.344133
 2902 5.318564 1.344133
 2903 5.322187 1.344133
 2904 5.325810 1.344133
 2905 5.329433 1.344133
 2906 5.333056 1.347756
 2907 5.336679 1.347756
 2908 5.340302 1.351379
 2909 5.343925 1.351379
 2910 5.347548 1.355002
 2911 5.351171 1.355002
 2912 5.354794 1.355002
 2913 5.358417 1.355002
 2914 5.362040 1.355002
 2915 5.365663 1.355002
 2916 5.369286 1.355002
 2917 5.372909 1.355002
 2918 5.376532 1.355002
 2919 5.380155 1.355002
 2920 5.383778 1.355002
 2921 5.387401 1.355002
 2922 5.391024 1.355002
 2923 5.394647 1.355002
 2924 5.398270 1.355002
 2925 5.401893 1.355002
 2926 5.405516 1.355002
 2927 5.409139 1.355002
 2928 5.412762 1.355002
 2929 5.416385 1.355002
 2930 5.420008 1.355002
 2931 5.423631 1.355002
 2932 5.427254 1.355002
 2933 5.430877 1.355002
 2934 5.434500 1.355002
 2935 5.438123 1.351379
 2936 5.441746 1.351379
 2937 5.445369 1.347756
 2938 5.448992 1.347756
 2939 5.452615 1.344133
 2940 5.456238 1.344133
 2941 5.459861 1.340510
 2942 5.463484 1.340510
 2943 5.467107 1.336887
 2944 5.470730 1.336887
 2945 5.474353 1.333264
 2946 5.477976 1.333264
 2947 5.481599 1.329641
 2948 5.481599 1.326018
 2949 5.485222 1.326018
 2950 5.488845 1.322395
 2951 5.492468 1.322395
 2952 5.496091 1.318772
 2953 5.499714 1.318772
 2954 5.503337 1.318772
 2955 5.506960 1.318772
 2956 5.510583 1.315149
 2957 5.514206 1.315149
 2958 5.517829 1.311526
 2959 5.521452 1.311526
 2960 5.525075 1.307903
 2961 5.528698 1.307903
 2962 5.532321 1.304280
 2963 5.535944 1.304280
 2964 5.539567 1.307903
 2965 5.543190 1.307903
 2966 5.546813 1.311526
 2967 5.550436 1.311526
 2968 5.554059 1.315149
 2969 5.557682 1.318772
 2970 5.557682 1.322395
 2971 5.561305 1.326018
 2972 5.561305 1.329641
 2973 5.564928 1.333264
 2974 5.568551 1.333264
 2975 5.572174 1.336887
 2976 5.575797 1.336887
 2977 5.579420 1.340510
 2978 5.583043 1.340510
 2979 5.586666 1.344133
 2980 5.590289 1.344133
 2981 5.593912 1.347756
 2982 5.597535 1.347756
 2983 5.601158 1.351379
 2984 5.604781 1.351379
 2985 5.608404 1.355002
 2986 5.612027 1.355002
 2987 5.615650 1.355002
 2988 5.619273 1.355002
 2989 5.622896 1.355002
 2990 5.626519 1.355002
 2991 5.630142 1.355002
 2992 5.633765 1.355002
 2993 5.637388 1.355002
 2994 5.641011 1.355002
 2995 5.644634 1.355002
 2996 5.648257 1.355002
 2997 5.651880 1.355002
 2998 5.655503 1.355002
 2999 5.659126 1.355002
 3000 5.662749 1.355002
 3001 5.666372 1.355002
 3002 5.669995 1.355002
 3003 5.673618 1.355002
 3004 5.677241 1.355002
 3005 5.680864 1.355002
 3006 5.684487 1.355002
 3007 5.688110 1.355002
 3008 5.691733 1.355002
 3009 5.695356 1.355002
 3010 5.698979 1.355002
 3011 5.702602 1.355002
 3012 5.706225 1.355002
 3013 5.709848 1.355002
 3014 5.713471 1.355002
 3015 5.717094 1.355002
 3016 5.720717 1.355002
 3017 5.724340 1.355002
 3018 5.727963 1.355002
 3019 5.731586 1.355002
 3020 5.735209 1.355002
 3021 5.738832 1.355002
 3022 5.742455 1.355002
 3023 5.746078 1.355002
 3024 5.749701 1.355002
 3025 5.753324 1.355002
 3026 5.756947 1.355002
 3027 5.760570 1.355002
 3028 5.764193 1.355002
 3029 5.767816 1.355002
 3030 5.771439 1.355002
 3031 5.775062 1.351379
 3032 5.778685 1.351379
 3033 5.782308 1.347756
 3034 5.785931 1.347756
 3035 5.789554 1.344133
 3036 5.793177 1.344133
 3037 5.796800 1.340510
 3038 5.800423 1.340510
 3039 5.804046 1.336887
 3040 5.807669 1.336887
 3041 5.811292 1.333264
 3042 5.814915 1.333264
 3043 5.818538 1.329641
 3044 5.818538 1.326018
 3045 5.822161 1.322395
 3046 5.822161 1.318772
 3047 5.825784 1.315149
 3048 5.825784 1.311526
 3049 5.829407 1.311526
 3050 5.833030 1.311526
 3051 5.836653 1.307903
 3052 5.840276 1.307903
 3053 5.843899 1.307903
 3054 5.847522 1.307903
 3055 5.851145 1.307903
 3056 5.854768 1.307903
 3057 5.858391 1.307903
 3058 5.862014 1.307903
 3059 5.865637 1.304280
 3060 5.869260 1.304280
 3061 5.872883 1.300657
 3062 5.876506 1.300657
 3063 5.880129 1.297034
 3064 5.883752 1.297034
 3065 5.887375 1.293411
 3066 5.890998 1.293411
 3067 5.894621 1.289788
 3068 5.898244 1.289788
 3069 5.901867 1.286165
 3070 5.905490 1.286165
 3071 5.909113 1.286165
 3072 5.912736 1.289788
 3073 5.916359 1.289788
 3074 5.919982 1.289788
 3075 5.923605 1.289788
 3076 5.927228 1.289788
 3077 5.930851 1.289788
 3078 5.934474 1.289788
 3079 5.938097 1.289788
 3080 5.941720 1.289788
 3081 5.945343 1.289788
 3082 5.948966 1.289788
 3083 5.952589 1.289788
 3084 5.956212 1.289788
 3085 5.959835 1.289788
 3086 5.963458 1.289788
 3087 5.967081 1.289788
 3088 5.970704 1.289788
 3089 5.974327 1.289788
 3090 5.977950 1.289788
 3091 5.981573 1.289788
 3092 5.985196 1.289788
 3093 5.988819 1.289788
 3094 5.992442 1.289788
 3095 5.996065 1.289788
 3096 5.999688 1.289788
 3097 6.003311 1.289788
 3098 6.006934 1.289788
 3099 6.010557 1.289788
 3100 6.014180 1.289788
 3101 6.017803 1.289788
 3102 6.021426 1.289788
 3103 6.025049 1.289788
 3104 6.028672 1.289788
 3105 6.032295 1.289788
 3106 6.035918 1.289788
 3107 6.039541 1.289788
 3108 6.043164 1.289788
 3109 6.046787 1.289788
 3110 6.050410 1.289788
 3111 6.054033 1.289788
 3112 6.057656 1.286165
 3113 6.061279 1.286165
 3114 6.064902 1.282542
 3115 6.068525 1.282542
 3116 6.072148 1.278919
 3117 6.075771 1.278919
 3118 6.079394 1.275296
 3119 6.083017 1.275296
 3120 6.086640 1.275296
 3121 6.090263 1.275296
 3122 6.093886 1.275296
 3123 6.097509 1.275296
 3124 6.101132 1.275296
 3125 6.104755 1.275296
 3126 6.108378 1.275296
 3127 6.112001 1.275296
 3128 6.115624 1.275296
 3129 6.119247 1.275296
 3130 6.122870 1.275296
 3131 6.126493 1.275296
 3132 6.130116 1.275296
 3133 6.133739 1.275296
 3134 6.137362 1.275296
 3135 6.140985 1.275296
 3136 6.144608 1.275296
 3137 6.148231 1.275296
 3138 6.151854 1.275296
 3139 6.155477 1.275296
 3140 6.159100 1.275296
 3141 6.162723 1.275296
 3142 6.166346 1.275296
 3143 6.169969 1.271673
 3144 6.173592 1.271673
 3145 6.177215 1.268050
 3146 6.180838 1.268050
 3147 6.184461 1.268050
 3148 6.188084 1.264427
 3149 6.191707 1.264427
 3150 6.195330 1.264427
 3151 6.198953 1.264427
 3152 6.202576 1.264427
 3153 6.206199 1.264427
 3154 6.209822 1.264427
 3155 6.213445 1.264427
 3156 6.217068 1.264427
 3157 6.220691 1.264427
 3158 6.224314 1.264427
 3159 6.227937 1.264427
 3160 6.231560 1.264427
 3161 6.235183 1.264427
 3162 6.238806 1.264427
 3163 6.242429 1.264427
 3164 6.246052 1.264427
 3165 6.249675 1.264427
 3166 6.253298 1.264427
 3167 6.256921 1.264427
 3168 6.260544 1.264427
 3169 6.264167 1.264427
 3170 6.267790 1.264427
 3171 6.271413 1.264427
 3172 6.275036 1.264427
 3173 6.278659 1.264427
 3174 6.282282 1.264427
 3175 6.285905 1.264427
 3176 6.289528 1.260804
 3177 6.293151 1.260804
 3178 6.296774 1.257181
 3179 6.300397 1.257181
 3180 6.304020 1.257181
 3181 6.307643 1.257181
 3182 6.311266 1.257181
 3183 6.314889 1.257181
 3184 6.318512 1.257181
 3185 6.322135 1.257181
 3186 6.325758 1.257181
 3187 6.329381 1.257181
 3188 6.333004 1.257181
 3189 6.336627 1.257181
 3190 6.340250 1.257181
 3191 6.343873 1.257181
 3192 6.347496 1.257181
 3193 6.351119 1.257181
 3194 6.354742 1.257181
 3195 6.358365 1.260804
 3196 6.361988 1.260804
 3197 6.365611 1.264427
 3198 6.369234 1.264427
 3199 6.372857 1.268050
 3200 6.376480 1.268050
 3201 6.380103 1.268050
 3202 6.383726 1.268050
 3203 6.387349 1.268050
 3204 6.390972 1.268050
 3205 6.394595 1.268050
 3206 6.398218 1.268050
 3207 6.401841 1.268050
 3208 6.405464 1.268050
 3209 6.409087 1.268050
 3210 6.412710 1.268050
 3211 6.416333 1.268050
 3212 6.419956 1.268050
 3213 6.423579 1.268050
 3214 6.427202 1.268050
 3215 6.430825 1.268050
 3216 6.434448 1.268050
 3217 6.438071 1.268050
 3218 6.441694 1.268050
 3219 6.445317 1.268050
 3220 6.448940 1.268050
 3221 6.452563 1.268050
 3222 6.456186 1.268050
 3223 6.459809 1.268050
 3224 6.463432 1.268050
 3225 6.467055 1.264427
 3226 6.470678 1.264427
 3227 6.474301 1.260804
 3228 6.477924 1.260804
 3229 6.481547 1.257181
 3230 6.485170 1.257181
 3231 6.488793 1.253558
 3232 6.492416 1.253558
 3233 6.496039 1.249935
 3234 6.499662 1.249935
 3235 6.503285 1.246312
 3236 6.506908 1.246312
 3237 6.510531 1.242689
 3238 6.514154 1.242689
 3239 6.517777 1.242689
 3240 6.521400 1.242689
 3241 6.525023 1.239066
 3242 6.528646 1.239066
 3243 6.532269 1.239066
 3244 6.535892 1.242689
 3245 6.539515 1.246312
 3246 6.543138 1.249935
 3247 6.543138 1.253558
 3248 6.546761 1.257181
 3249 6.546761 1.260804
 3250 6.550384 1.264427
 3251 6.550384 1.268050
 3252 6.554007 1.271673
 3253 6.554007 1.275296
 3254 6.557630 1.278919
 3255 6.557630 1.282542
 3256 6.561253 1.286165
 3257 6.564876 1.286165
 3258 6.568499 1.289788
 3259 6.572122 1.289788
 3260 6.575745 1.293411
 3261 6.579368 1.293411
 3262 6.582991 1.297034
 3263 6.586614 1.297034
 3264 6.590237 1.300657
 3265 6.593860 1.300657
 3266 6.597483 1.304280
 3267 6.601106 1.304280
 3268 6.604729 1.307903
 3269 6.608352 1.307903
 3270 6.611975 1.307903
 3271 6.615598 1.307903
 3272 6.619221 1.307903
 3273 6.622844 1.307903
 3274 6.626467 1.307903
 3275 6.630090 1.307903
 3276 6.633713 1.307903
 3277 6.637336 1.307903
 3278 6.640959 1.307903
 3279 6.644582 1.311526
 3280 6.648205 1.311526
 3281 6.651828 1.315149
 3282 6.655451 1.315149
 3283 6.659074 1.318772
 3284 6.662697 1.318772
 3285 6.666320 1.322395
 3286 6.669943 1.322395
 3287 6.673566 1.326018
 3288 6.677189 1.326018
 3289 6.680812 1.329641
 3290 6.684435 1.333264
 3291 6.688058 1.336887
 3292 6.691681 1.340510
 3293 6.695304 1.344133
 3294 6.695304 1.347756
 3295 6.698927 1.351379
 3296 6.698927 1.355002
 3297 6.702550 1.358625
 3298 6.702550 1.362248
 3299 6.706173 1.365871
 3300 6.709796 1.369494
 3301 6.709796 1.373117
 3302 6.713419 1.376740
 3303 6.717042 1.376740
 3304 6.720665 1.380363
 3305 6.724288 1.380363
 3306 6.727911 1.383986
 3307 6.731534 1.383986
 3308 6.735157 1.387609
 3309 6.738780 1.387609
 3310 6.742403 1.391232
 3311 6.746026 1.391232
 3312 6.749649 1.394855
 3313 6.753272 1.394855
 3314 6.756895 1.398478
 3315 6.760518 1.398478
 3316 6.764141 1.402101
 3317 6.767764 1.405724
 3318 6.771387 1.409347
 3319 6.775010 1.412970
 3320 6.778633 1.416593
 3321 6.782256 1.420216
 3322 6.785879 1.423839
 3323 6.789502 1.427462
 3324 6.793125 1.427462
 3325 6.796748 1.431085
 3326 6.800371 1.431085
 3327 6.803994 1.434708
 3328 6.807617 1.434708
 3329 6.811240 1.438331
 3330 6.814863 1.438331
 3331 6.818486 1.441954
 3332 6.822109 1.441954
 3333 6.825732 1.445577
 3334 6.825732 1.449200
 3335 6.829355 1.452823
 3336 6.832978 1.456446
 3337 6.832978 1.460069
 3338 6.836601 1.463692
 3339 6.840224 1.467315
 3340 6.840224 1.470938
 3341 6.843847 1.474561
 3342 6.847470 1.478184
 3343 6.851093 1.481807
 3344 6.854716 1.485430
 3345 6.858339 1.489053
 3346 6.861962 1.489053
 3347 6.865585 1.492676
 3348 6.869208 1.496299
 3349 6.872831 1.496299
 3350 6.876454 1.499922
 3351 6.880077 1.503545
 3352 6.883700 1.507168
 3353 6.883700 1.510791
 3354 6.887323 1.514414
 3355 6.887323 1.518037
 3356 6.890946 1.521660
 3357 6.890946 1.525283
 3358 6.894569 1.528906
 3359 6.894569 1.532529
 3360 6.898192 1.536152
 3361 6.898192 1.539775
 3362 6.901815 1.543398
 3363 6.905438 1.547021
 3364 6.909061 1.550644
 3365 6.912684 1.550644
 3366 6.916307 1.554267
 3367 6.919930 1.557890
 3368 6.923553 1.557890
 3369 6.927176 1.561513
 3370 6.930799 1.561513
 3371 6.934422 1.565136
 3372 6.938045 1.568759
 3373 6.941668 1.568759
 3374 6.945291 1.572382
 3375 6.945291 1.576005
 3376 6.948914 1.579628
 3377 6.952537 1.583251
 3378 6.952537 1.586874
 3379 6.956160 1.590497
 3380 6.959783 1.594120
 3381 6.963406 1.597743
 3382 6.967029 1.601366
 3383 6.970652 1.601366
 3384 6.974275 1.604989
 3385 6.977898 1.608612
 3386 6.981521 1.608612
 3387 6.985144 1.612235
 3388 6.988767 1.612235
 3389 6.992390 1.615858
 3390 6.996013 1.619481
 3391 6.996013 1.623104
 3392 6.999636 1.626727
 3393 7.003259 1.630350
 3394 7.006882 1.633973
 3395 7.010505 1.633973
 3396 7.014128 1.637596
 3397 7.017751 1.637596
 3398 7.021374 1.641219
 3399 7.024997 1.641219
 3400 7.028620 1.644842
 3401 7.032243 1.644842
 3402 7.035866 1.648465
 3403 7.039489 1.648465
 3404 7.043112 1.652088
 3405 7.046735 1.652088
 3406 7.050358 1.655711
 3407 7.053981 1.655711
 3408 7.057604 1.659334
 3409 7.061227 1.659334
 3410 7.064850 1.662957
 3411 7.068473 1.662957
 3412 7.072096 1.666580
 3413 7.075719 1.666580
 3414 7.079342 1.666580
 3415 7.082965 1.670203
 3416 7.086588 1.670203
 3417 7.090211 1.673826
 3418 7.093834 1.673826
 3419 7.097457 1.677449
 3420 7.101080 1.681072
 3421 7.104703 1.684695
 3422 7.108326 1.688318
 3423 7.108326 1.691941
 3424 7.111949 1.695564
 3425 7.111949 1.699187
 3426 7.115572 1.702810
 3427 7.115572 1.706433
 3428 7.119195 1.710056
 3429 7.122818 1.713679
 3430 7.122818 1.717302
 3431 7.126441 1.720925
 3432 7.130064 1.724548
 3433 7.133687 1.728171
 3434 7.137310 1.731794
 3435 7.140933 1.731794
 3436 7.144556 1.735417
 3437 7.148179 1.739040
 3438 7.151802 1.739040
 3439 7.155425 1.742663
 3440 7.159048 1.742663
 3441 7.162671 1.746286
 3442 7.166294 1.746286
 3443 7.169917 1.749909
 3444 7.173540 1.753532
 3445 7.177163 1.757155
 3446 7.180786 1.760778
 3447 7.184409 1.764401
 3448 7.188032 1.764401
 3449 7.191655 1.768024
 3450 7.195278 1.771647
 3451 7.198901 1.771647
 3452 7.202524 1.775270
 3453 7.206147 1.775270
 3454 7.209770 1.778893
 3455 7.213393 1.778893
 3456 7.217016 1.782516
 3457 7.220639 1.782516
 3458 7.224262 1.786139
 3459 7.227885 1.786139
 3460 7.231508 1.789762
 3461 7.235131 1.789762
 3462 7.238754 1.793385
 3463 7.242377 1.793385
 3464 7.246000 1.797008
 3465 7.249623 1.797008
 3466 7.253246 1.797008
 3467 7.256869 1.797008
 3468 7.260492 1.797008
 3469 7.264115 1.800631
 3470 7.267738 1.800631
 3471 7.271361 1.804254
 3472 7.274984 1.804254
 3473 7.278607 1.807877
 3474 7.282230 1.811500
 3475 7.285853 1.815123
 3476 7.289476 1.818746
 3477 7.289476 1.822369
 3478 7.293099 1.825992
 3479 7.296722 1.829615
 3480 7.296722 1.833238
 3481 7.300345 1.836861
 3482 7.303968 1.840484
 3483 7.307591 1.844107
 3484 7.311214 1.847730
 3485 7.314837 1.851353
 3486 7.318460 1.851353
 3487 7.322083 1.854976
 3488 7.325706 1.858599
 3489 7.329329 1.858599
 3490 7.332952 1.862222
 3491 7.336575 1.865845
 3492 7.340198 1.869468
 3493 7.343821 1.869468
 3494 7.343821 1.873091
 3495 7.343821 1.876714
 3496 7.343821 1.880337
 3497 7.347444 1.883960
 3498 7.347444 1.887583
 3499 7.351067 1.891206
 3500 7.351067 1.894829
 3501 7.351067 1.898452
 3502 7.351067 1.902075
 3503 7.354690 1.905698
 3504 7.354690 1.909321
 3505 7.358313 1.912944
 3506 7.358313 1.916567
 3507 7.361936 1.920190
 3508 7.361936 1.923813
 3509 7.365559 1.927436
 3510 7.365559 1.931059
 3511 7.369182 1.934682
 3512 7.369182 1.938305
 3513 7.372805 1.941928
 3514 7.372805 1.945551
 3515 7.376428 1.949174
 3516 7.376428 1.952797
 3517 7.380051 1.956420
 3518 7.383674 1.960043
 3519 7.387297 1.963666
 3520 7.390920 1.967289
 3521 7.394543 1.970912
 3522 7.398166 1.974535
 3523 7.401789 1.978158
 3524 7.401789 1.981781
 3525 7.405412 1.985404
 3526 7.409035 1.989027
 3527 7.412658 1.992650
 3528 7.416281 1.992650
 3529 7.419904 1.996273
 3530 7.423527 1.996273
 3531 7.427150 1.999896
 3532 7.430773 1.999896
 3533 7.434396 2.003519
 3534 7.438019 2.003519
 3535 7.441642 2.007142
 3536 7.445265 2.007142
 3537 7.448888 2.010765
 3538 7.452511 2.010765
 3539 7.456134 2.014388
 3540 7.459757 2.014388
 3541 7.463380 2.014388
 3542 7.467003 2.014388
 3543 7.470626 2.014388
 3544 7.474249 2.014388
 3545 7.477872 2.014388
 3546 7.481495 2.014388
 3547 7.485118 2.014388
 3548 7.488741 2.014388
 3549 7.492364 2.014388
 3550 7.495987 2.014388
 3551 7.499610 2.014388
 3552 7.503233 2.014388
 3553 7.506856 2.018011
 3554 7.510479 2.021634
 3555 7.514102 2.025257
 3556 7.517725 2.028880
 3557 7.521348 2.032503
 3558 7.524971 2.036126
 3559 7.528594 2.039749
 3560 7.528594 2.043372
 3561 7.532217 2.046995
 3562 7.532217 2.050618
 3563 7.532217 2.054241
 3564 7.532217 2.057864
 3565 7.532217 2.061487
 3566 7.532217 2.065110
 3567 7.532217 2.068733
 3568 7.535840 2.072356
 3569 7.535840 2.075979
 3570 7.535840 2.079602
 3571 7.539463 2.083225
 3572 7.539463 2.086848
 3573 7.543086 2.090471
 3574 7.543086 2.094094
 3575 7.546709 2.097717
 3576 7.546709 2.101340
 3577 7.550332 2.104963
 3578 7.550332 2.108586
 3579 7.553955 2.112209
 3580 7.553955 2.115832
 3581 7.553955 2.119455
 3582 7.557578 2.123078
 3583 7.557578 2.126701
 3584 7.561201 2.130324
 3585 7.561201 2.133947
 3586 7.564824 2.137570
 3587 7.564824 2.141193
 3588 7.568447 2.144816
 3589 7.568447 2.148439
 3590 7.572070 2.152062
 3591 7.572070 2.155685
 3592 7.575693 2.159308
 3593 7.575693 2.162931
 3594 7.579316 2.166554
 3595 7.582939 2.170177
 3596 7.582939 2.173800
 3597 7.586562 2.177423
 3598 7.586562 2.181046
 3599 7.590185 2.184669
 3600 7.590185 2.188292
 3601 7.593808 2.191915
 3602 7.593808 2.195538
 3603 7.597431 2.199161
 3604 7.601054 2.202784
 3605 7.601054 2.206407
 3606 7.604677 2.210030
 3607 7.608300 2.210030
 3608 7.611923 2.213653
 3609 7.615546 2.213653
 3610 7.619169 2.217276
 3611 7.622792 2.217276
 3612 7.626415 2.220899
 3613 7.630038 2.220899
 3614 7.633661 2.224522
 3615 7.637284 2.224522
 3616 7.640907 2.228145
 3617 7.644530 2.228145
 3618 7.648153 2.231768
 3619 7.651776 2.231768
 3620 7.655399 2.231768
 3621 7.659022 2.231768
 3622 7.662645 2.231768
 3623 7.666268 2.231768
 3624 7.669891 2.231768
 3625 7.673514 2.231768
 3626 7.677137 2.231768
 3627 7.680760 2.231768
 3628 7.684383 2.231768
 3629 7.688006 2.231768
 3630 7.691629 2.231768
 3631 7.695252 2.231768
 3632 7.698875 2.231768
 3633 7.702498 2.231768
 3634 7.706121 2.235391
 3635 7.709744 2.235391
 3636 7.713367 2.235391
 3637 7.716990 2.239014
 3638 7.720613 2.239014
 3639 7.724236 2.239014
 3640 7.727859 2.242637
 3641 7.731482 2.246260
 3642 7.735105 2.249883
 3643 7.738728 2.253506
 3644 7.738728 2.257129
 3645 7.742351 2.260752
 3646 7.742351 2.264375
 3647 7.745974 2.267998
 3648 7.745974 2.271621
 3649 7.749597 2.275244
 3650 7.749597 2.278867
 3651 7.753220 2.282490
 3652 7.753220 2.286113
 3653 7.756843 2.289736
 3654 7.760466 2.293359
 3655 7.764089 2.296982
 3656 7.767712 2.300605
 3657 7.771335 2.304228
 3658 7.774958 2.304228
 3659 7.778581 2.307851
 3660 7.782204 2.307851
 3661 7.785827 2.311474
 3662 7.789450 2.311474
 3663 7.793073 2.315097
 3664 7.796696 2.315097
 3665 7.800319 2.318720
 3666 7.803942 2.318720
 3667 7.807565 2.322343
 3668 7.811188 2.322343
 3669 7.814811 2.325966
 3670 7.818434 2.329589
 3671 7.822057 2.333212
 3672 7.825680 2.336835
 3673 7.825680 2.340458
 3674 7.829303 2.344081
 3675 7.832926 2.347704
 3676 7.832926 2.351327
 3677 7.836549 2.354950
 3678 7.836549 2.358573
 3679 7.836549 2.362196
 3680 7.836549 2.365819
 3681 7.840172 2.369442
 3682 7.840172 2.373065
 3683 7.843795 2.376688
 3684 7.843795 2.380311
 3685 7.847418 2.383934
 3686 7.847418 2.387557
 3687 7.851041 2.391180
 3688 7.851041 2.394803
 3689 7.854664 2.398426
 3690 7.854664 2.402049
 3691 7.858287 2.405672
 3692 7.858287 2.409295
 3693 7.861910 2.412918
 3694 7.865533 2.412918
 3695 7.869156 2.416541
 3696 7.872779 2.416541
 3697 7.876402 2.420164
 3698 7.880025 2.420164
 3699 7.883648 2.423787
 3700 7.887271 2.423787
 3701 7.890894 2.427410
 3702 7.894517 2.427410
 3703 7.898140 2.431033
 3704 7.901763 2.431033
 3705 7.905386 2.434656
 3706 7.909009 2.434656
 3707 7.912632 2.434656
 3708 7.916255 2.434656
 3709 7.919878 2.438279
 3710 7.923501 2.438279
 3711 7.927124 2.441902
 3712 7.930747 2.441902
 3713 7.934370 2.441902
 3714 7.937993 2.445525
 3715 7.941616 2.445525
 3716 7.945239 2.449148
 3717 7.948862 2.449148
 3718 7.952485 2.452771
 3719 7.956108 2.456394
 3720 7.959731 2.460017
 3721 7.963354 2.463640
 3722 7.966977 2.467263
 3723 7.966977 2.470886
 3724 7.970600 2.474509
 3725 7.970600 2.478132
 3726 7.970600 2.481755
 3727 7.970600 2.485378
 3728 7.970600 2.489001
 3729 7.970600 2.492624
 3730 7.970600 2.496247
 3731 7.970600 2.499870
 3732 7.970600 2.503493
 3733 7.970600 2.507116
 3734 7.974223 2.510739
 3735 7.974223 2.514362
 3736 7.977846 2.517985
 3737 7.977846 2.521608
 3738 7.981469 2.525231
 3739 7.981469 2.528854
 3740 7.985092 2.532477
 3741 7.985092 2.536100
 3742 7.988715 2.539723
 3743 7.988715 2.543346
 3744 7.992338 2.546969
 3745 7.992338 2.550592
 3746 7.995961 2.554215
 3747 7.999584 2.557838
 3748 8.003207 2.561461
 3749 8.006830 2.565084
 3750 8.010453 2.568707
 3751 8.014076 2.568707
 3752 8.017699 2.572330
 3753 8.021322 2.575953
 3754 8.024945 2.579576
 3755 8.028568 2.583199
 3756 8.028568 2.586822
 3757 8.032191 2.590445
 3758 8.032191 2.594068
 3759 8.035814 2.597691
 3760 8.035814 2.601314
 3761 8.039437 2.604937
 3762 8.039437 2.608560
 3763 8.043060 2.612183
 3764 8.043060 2.615806
 3765 8.046683 2.619429
 3766 8.046683 2.623052
 3767 8.050306 2.626675
 3768 8.050306 2.630298
 3769 8.053929 2.633921
 3770 8.053929 2.637544
 3771 8.057552 2.641167
 3772 8.057552 2.644790
 3773 8.061175 2.648413
 3774 8.064798 2.652036
 3775 8.068421 2.655659
 3776 8.072044 2.655659
 3777 8.075667 2.659282
 3778 8.079290 2.659282
 3779 8.082913 2.662905
 3780 8.086536 2.662905
 3781 8.090159 2.666528
 3782 8.093782 2.666528
 3783 8.097405 2.670151
 3784 8.101028 2.670151
 3785 8.104651 2.673774
 3786 8.108274 2.673774
 3787 8.111897 2.677397
 3788 8.115520 2.681020
 3789 8.119143 2.681020
 3790 8.119143 2.684643
 3791 8.122766 2.688266
 3792 8.126389 2.691889
 3793 8.126389 2.695512
 3794 8.130012 2.699135
 3795 8.133635 2.702758
 3796 8.137258 2.702758
 3797 8.140881 2.706381
 3798 8.144504 2.706381
 3799 8.148127 2.710004
 3800 8.151750 2.710004
 3801 8.155373 2.713627
 3802 8.158996 2.713627
 3803 8.162619 2.717250
 3804 8.166242 2.717250
 3805 8.169865 2.720873
 3806 8.173488 2.720873
 3807 8.177111 2.724496
 3808 8.180734 2.724496
 3809 8.184357 2.724496
 3810 8.187980 2.724496
 3811 8.191603 2.724496
 3812 8.195226 2.724496
 3813 8.198849 2.724496
 3814 8.202472 2.724496
 3815 8.206095 2.724496
 3816 8.209718 2.724496
 3817 8.213341 2.724496
 3818 8.216964 2.724496
 3819 8.220587 2.724496
 3820 8.224210 2.724496
 3821 8.227833 2.724496
 3822 8.231456 2.724496
 3823 8.235079 2.724496
 3824 8.238702 2.728119
 3825 8.242325 2.728119
 3826 8.245948 2.728119
 3827 8.249571 2.731742
 3828 8.253194 2.731742
 3829 8.256817 2.731742
 3830 8.260440 2.731742
 3831 8.264063 2.731742
 3832 8.267686 2.735365
 3833 8.271309 2.738988
 3834 8.274932 2.742611
 3835 8.278555 2.746234
 3836 8.282178 2.746234
 3837 8.285801 2.749857
 3838 8.289424 2.753480
 3839 8.293047 2.753480
 3840 8.296670 2.757103
 3841 8.300293 2.757103
 3842 8.303916 2.760726
 3843 8.307539 2.764349
 3844 8.311162 2.767972
 3845 8.314785 2.771595
 3846 8.318408 2.775218
 3847 8.322031 2.775218
 3848 8.325654 2.778841
 3849 8.329277 2.782464
 3850 8.332900 2.786087
 3851 8.336523 2.789710
 3852 8.340146 2.793333
 3853 8.343769 2.796956
 3854 8.347392 2.800579
 3855 8.351015 2.804202
 3856 8.354638 2.807825
 3857 8.354638 2.811448
 3858 8.358261 2.815071
 3859 8.361884 2.818694
 3860 8.361884 2.822317
 3861 8.365507 2.825940
 3862 8.369130 2.829563
 3863 8.372753 2.833186
 3864 8.376376 2.836809
 3865 8.379999 2.840432
 3866 8.383622 2.840432
 3867 8.387245 2.844055
 3868 8.390868 2.844055
 3869 8.394491 2.847678
 3870 8.398114 2.847678
 3871 8.401737 2.851301
 3872 8.405360 2.851301
 3873 8.408983 2.854924
 3874 8.412606 2.854924
 3875 8.416229 2.858547
 3876 8.419852 2.858547
 3877 8.423475 2.862170
 3878 8.427098 2.865793
 3879 8.430721 2.869416
 3880 8.434344 2.873039
 3881 8.437967 2.876662
 3882 8.441590 2.876662
 3883 8.445213 2.880285
 3884 8.448836 2.880285
 3885 8.452459 2.883908
 3886 8.456082 2.883908
 3887 8.459705 2.887531
 3888 8.463328 2.887531
 3889 8.466951 2.891154
 3890 8.470574 2.891154
 3891 8.474197 2.894777
 3892 8.477820 2.894777
 3893 8.481443 2.898400
 3894 8.485066 2.898400
 3895 8.488689 2.898400
 3896 8.492312 2.898400
 3897 8.495935 2.902023
 3898 8.499558 2.902023
 3899 8.503181 2.905646
 3900 8.506804 2.905646
 3901 8.510427 2.905646
 3902 8.510427 2.909269
 3903 8.514050 2.912892
 3904 8.514050 2.916515
 3905 8.517673 2.920138
 3906 8.517673 2.923761
 3907 8.521296 2.927384
 3908 8.524919 2.931007
 3909 8.524919 2.934630
 3910 8.528542 2.938253
 3911 8.532165 2.941876
 3912 8.535788 2.945499
 3913 8.539411 2.949122
 3914 8.543034 2.949122
 3915 8.546657 2.952745
 3916 8.550280 2.956368
 3917 8.553903 2.956368
 3918 8.557526 2.959991
 3919 8.561149 2.959991
 3920 8.564772 2.963614
 3921 8.568395 2.967237
 3922 8.572018 2.970860
 3923 8.575641 2.974483
 3924 8.579264 2.978106
 3925 8.582887 2.981729
 3926 8.582887 2.985352
 3927 8.586510 2.988975
 3928 8.590133 2.992598
 3929 8.590133 2.996221
 3930 8.593756 2.999844
 3931 8.597379 3.003467
 3932 8.601002 3.007090
 3933 8.604625 3.010713
 3934 8.608248 3.014336
 3935 8.611871 3.014336
 3936 8.615494 3.017959
 3937 8.619117 3.017959
 3938 8.622740 3.021582
 3939 8.626363 3.021582
 3940 8.629986 3.025205
 3941 8.633609 3.025205
 3942 8.637232 3.028828
 3943 8.640855 3.028828
 3944 8.644478 3.032451
 3945 8.648101 3.036074
 3946 8.651724 3.039697
 3947 8.651724 3.043320
 3948 8.655347 3.046943
 3949 8.658970 3.050566
 3950 8.662593 3.054189
 3951 8.666216 3.057812
 3952 8.669839 3.057812
 3953 8.673462 3.061435
 3954 8.677085 3.065058
 3955 8.680708 3.068681
 3956 8.684331 3.072304
 3957 8.687954 3.075927
 3958 8.691577 3.079550
 3959 8.691577 3.083173
 3960 8.695200 3.086796
 3961 8.695200 3.090419
 3962 8.698823 3.094042
 3963 8.698823 3.097665
 3964 8.702446 3.101288
 3965 8.706069 3.104911
 3966 8.706069 3.108534
 3967 8.709692 3.112157
 3968 8.713315 3.115780
 3969 8.716938 3.119403
 3970 8.720561 3.119403
 3971 8.724184 3.123026
 3972 8.727807 3.126649
 3973 8.731430 3.126649
 3974 8.735053 3.130272
 3975 8.738676 3.130272
 3976 8.742299 3.133895
 3977 8.745922 3.133895
 3978 8.749545 3.137518
 3979 8.753168 3.137518
 3980 8.756791 3.141141
 3981 8.760414 3.144764
 3982 8.764037 3.148387
 3983 8.767660 3.152010
 3984 8.771283 3.155633
 3985 8.774906 3.159256
 3986 8.774906 3.162879
 3987 8.778529 3.166502
 3988 8.782152 3.170125
 3989 8.785775 3.173748
 3990 8.789398 3.177371
 3991 8.789398 3.180994
 3992 8.793021 3.184617
 3993 8.796644 3.188240
 3994 8.796644 3.191863
 3995 8.800267 3.195486
 3996 8.803890 3.199109
 3997 8.807513 3.199109
 3998 8.811136 3.202732
 3999 8.814759 3.202732
 4000 8.818382 3.206355
 4001 8.822005 3.206355
 4002 8.825628 3.209978
 4003 8.829251 3.209978
 4004 8.832874 3.213601
 4005 8.836497 3.213601
 4006 8.840120 3.217224
 4007 8.843743 3.217224
 4008 8.847366 3.220847
 4009 8.850989 3.220847
 4010 8.854612 3.220847
 4011 8.858235 3.220847
 4012 8.861858 3.224470
 4013 8.865481 3.224470
 4014 8.869104 3.224470
 4015 8.872727 3.228093
 4016 8.876350 3.231716
 4017 8.879973 3.235339
 4018 8.883596 3.238962
 4019 8.883596 3.242585
 4020 8.883596 3.246208
 4021 8.887219 3.249831
 4022 8.887219 3.253454
 4023 8.887219 3.257077
 4024 8.887219 3.260700
 4025 8.890842 3.264323
 4026 8.890842 3.267946
 4027 8.890842 3.271569
 4028 8.890842 3.275192
 4029 8.890842 3.278815
 4030 8.890842 3.282438
 4031 8.890842 3.286061
 4032 8.890842 3.289684
 4033 8.890842 3.293307
 4034 8.890842 3.296930
 4035 8.894465 3.300553
 4036 8.894465 3.304176
 4037 8.898088 3.307799
 4038 8.898088 3.311422
 4039 8.901711 3.315045
 4040 8.901711 3.318668
 4041 8.905334 3.322291
 4042 8.905334 3.325914
 4043 8.908957 3.329537
 4044 8.908957 3.333160
 4045 8.912580 3.336783
 4046 8.912580 3.340406
 4047 8.916203 3.344029
 4048 8.919826 3.344029
 4049 8.923449 3.347652
 4050 8.927072 3.347652
 4051 8.930695 3.351275
 4052 8.934318 3.351275
 4053 8.937941 3.354898
 4054 8.941564 3.354898
 4055 8.945187 3.358521
 4056 8.948810 3.358521
 4057 8.952433 3.362144
 4058 8.956056 3.362144
 4059 8.959679 3.365767
 4060 8.963302 3.365767
 4061 8.966925 3.365767
 4062 8.970548 3.365767
 4063 8.974171 3.365767
 4064 8.977794 3.365767
 4065 8.981417 3.365767
 4066 8.985040 3.365767
 4067 8.988663 3.365767
 4068 8.992286 3.365767
 4069 8.995909 3.365767
 4070 8.999532 3.365767
 4071 9.003155 3.369390
 4072 9.006778 3.369390
 4073 9.010401 3.373013
 4074 9.014024 3.373013
 4075 9.017647 3.376636
 4076 9.021270 3.380259
 4077 9.021270 3.383882
 4078 9.024893 3.387505
 4079 9.028516 3.391128
 4080 9.028516 3.394751
 4081 9.032139 3.398374
 4082 9.032139 3.401997
 4083 9.032139 3.405620
 4084 9.032139 3.409243
 4085 9.032139 3.412866
 4086 9.032139 3.416489
 4087 9.032139 3.420112
 4088 9.035762 3.423735
 4089 9.035762 3.427358
 4090 9.039385 3.430981
 4091 9.039385 3.434604
 4092 9.043008 3.438227
 4093 9.043008 3.441850
 4094 9.046631 3.445473
 4095 9.046631 3.449096
 4096 9.050254 3.452719
 4097 9.050254 3.456342
 4098 9.053877 3.459965
 4099 9.053877 3.463588
 4100 9.057500 3.467211
 4101 9.061123 3.470834
 4102 9.064746 3.474457
 4103 9.068369 3.478080
 4104 9.068369 3.481703
 4105 9.068369 3.485326
 4106 9.071992 3.488949
 4107 9.071992 3.492572
 4108 9.075615 3.496195
 4109 9.075615 3.499818
 4110 9.079238 3.503441
 4111 9.079238 3.507064
 4112 9.082861 3.510687
 4113 9.082861 3.514310
 4114 9.086484 3.517933
 4115 9.086484 3.521556
 4116 9.090107 3.525179
 4117 9.090107 3.528802
 4118 9.093730 3.532425
 4119 9.097353 3.536048
 4120 9.100976 3.536048
 4121 9.104599 3.539671
 4122 9.108222 3.539671
 4123 9.111845 3.543294
 4124 9.115468 3.543294
 4125 9.119091 3.546917
 4126 9.122714 3.546917
 4127 9.126337 3.550540
 4128 9.129960 3.550540
 4129 9.133583 3.554163
 4130 9.137206 3.554163
 4131 9.140829 3.557786
 4132 9.144452 3.557786
 4133 9.148075 3.557786
 4134 9.151698 3.557786
 4135 9.155321 3.557786
 4136 9.158944 3.557786
 4137 9.162567 3.557786
 4138 9.166190 3.557786
 4139 9.169813 3.557786
 4140 9.173436 3.557786
 4141 9.177059 3.557786
 4142 9.180682 3.557786
 4143 9.184305 3.557786
 4144 9.187928 3.557786
 4145 9.191551 3.557786
 4146 9.195174 3.557786
 4147 9.198797 3.561409
 4148 9.202420 3.565032
 4149 9.206043 3.568655
 4150 9.209666 3.572278
 4151 9.213289 3.575901
 4152 9.216912 3.579524
 4153 9.220535 3.583147
 4154 9.224158 3.586770
 4155 9.227781 3.590393
 4156 9.231404 3.594016
 4157 9.235027 3.597639
 4158 9.238650 3.601262
 4159 9.242273 3.604885
 4160 9.245896 3.608508
 4161 9.249519 3.612131
 4162 9.253142 3.615754
 4163 9.256765 3.619377
 4164 9.260388 3.623000
 4165 9.264011 3.626623
 4166 9.267634 3.630246
 4167 9.267634 3.633869
 4168 9.271257 3.637492
 4169 9.274880 3.641115
 4170 9.278503 3.644738
 4171 9.282126 3.648361
 4172 9.285749 3.651984
 4173 9.289372 3.655607
 4174 9.292995 3.659230
 4175 9.296618 3.662853
 4176 9.296618 3.666476
 4177 9.300241 3.670099
 4178 9.300241 3.673722
 4179 9.303864 3.677345
 4180 9.303864 3.680968
 4181 9.307487 3.684591
 4182 9.307487 3.688214
 4183 9.311110 3.691837
 4184 9.311110 3.695460
 4185 9.314733 3.699083
 4186 9.314733 3.702706
 4187 9.318356 3.706329
 4188 9.321979 3.709952
 4189 9.325602 3.709952
 4190 9.329225 3.713575
 4191 9.332848 3.713575
 4192 9.336471 3.717198
 4193 9.340094 3.717198
 4194 9.343717 3.720821
 4195 9.347340 3.720821
 4196 9.350963 3.724444
 4197 9.354586 3.724444
 4198 9.358209 3.728067
 4199 9.361832 3.728067
 4200 9.365455 3.731690
 4201 9.369078 3.731690
 4202 9.372701 3.731690
 4203 9.376324 3.731690
 4204 9.379947 3.731690
 4205 9.383570 3.731690
 4206 9.387193 3.731690
 4207 9.390816 3.731690
 4208 9.394439 3.731690
 4209 9.398062 3.731690
 4210 9.401685 3.731690
 4211 9.405308 3.731690
 4212 9.408931 3.731690
 4213 9.412554 3.731690
 4214 9.416177 3.731690
 4215 9.419800 3.731690
 4216 9.423423 3.731690
 4217 9.427046 3.731690
 4218 9.430669 3.731690
 4219 9.434292 3.735313
 4220 9.437915 3.735313
 4221 9.441538 3.738936
 4222 9.445161 3.738936
 4223 9.448784 3.742559
 4224 9.452407 3.746182
 4225 9.456030 3.749805
 4226 9.456030 3.753428
 4227 9.459653 3.757051
 4228 9.463276 3.760674
 4229 9.466899 3.764297
 4230 9.470522 3.767920
 4231 9.474145 3.767920
 4232 9.477768 3.771543
 4233 9.481391 3.771543
 4234 9.485014 3.775166
 4235 9.488637 3.775166
 4236 9.492260 3.778789
 4237 9.495883 3.778789
 4238 9.499506 3.782412
 4239 9.503129 3.782412
 4240 9.506752 3.786035
 4241 9.510375 3.789658
 4242 9.513998 3.793281
 4243 9.517621 3.796904
 4244 9.521244 3.800527
 4245 9.524867 3.804150
 4246 9.528490 3.807773
 4247 9.528490 3.811396
 4248 9.532113 3.815019
 4249 9.532113 3.818642
 4250 9.535736 3.822265
 4251 9.535736 3.825888
 4252 9.539359 3.829511
 4253 9.539359 3.833134
 4254 9.542982 3.836757
 4255 9.542982 3.840380
 4256 9.546605 3.844003
 4257 9.546605 3.847626
 4258 9.550228 3.851249
 4259 9.553851 3.854872
 4260 9.557474 3.858495
 4261 9.561097 3.862118
 4262 9.564720 3.865741
 4263 9.564720 3.869364
 4264 9.568343 3.872987
 4265 9.571966 3.876610
 4266 9.571966 3.880233
 4267 9.571966 3.883856
 4268 9.571966 3.887479
 4269 9.571966 3.891102
 4270 9.571966 3.894725
 4271 9.571966 3.898348
 4272 9.571966 3.901971
 4273 9.571966 3.905594
 4274 9.571966 3.909217
 4275 9.571966 3.912840
 4276 9.571966 3.916463
 4277 9.571966 3.920086
 4278 9.571966 3.923709
 4279 9.571966 3.927332
 4280 9.571966 3.930955
 4281 9.571966 3.934578
 4282 9.571966 3.938201
 4283 9.571966 3.941824
 4284 9.571966 3.945447
 4285 9.571966 3.949070
 4286 9.571966 3.952693
 4287 9.575589 3.956316
 4288 9.575589 3.959939
 4289 9.579212 3.963562
 4290 9.579212 3.967185
 4291 9.582835 3.970808
 4292 9.582835 3.974431
 4293 9.586458 3.978054
 4294 9.586458 3.981677
 4295 9.590081 3.985300
 4296 9.590081 3.988923
 4297 9.593704 3.992546
 4298 9.593704 3.996169
 4299 9.597327 3.999792
 4300 9.600950 4.003415
 4301 9.604573 4.007038
 4302 9.608196 4.010661
 4303 9.611819 4.014284
 4304 9.615442 4.017907
 4305 9.615442 4.021530
 4306 9.619065 4.025153
 4307 9.619065 4.028776
 4308 9.619065 4.032399
 4309 9.619065 4.036022
 4310 9.619065 4.039645
 4311 9.619065 4.043268
 4312 9.619065 4.046891
 4313 9.619065 4.050514
 4314 9.619065 4.054137
 4315 9.619065 4.057760
 4316 9.619065 4.061383
 4317 9.619065 4.065006
 4318 9.622688 4.068629
 4319 9.622688 4.072252
 4320 9.626311 4.075875
 4321 9.626311 4.079498
 4322 9.629934 4.083121
 4323 9.629934 4.086744
 4324 9.633557 4.090367
 4325 9.633557 4.093990
 4326 9.637180 4.097613
 4327 9.637180 4.101236
 4328 9.640803 4.104859
 4329 9.640803 4.108482
 4330 9.644426 4.112105
 4331 9.648049 4.115728
 4332 9.651672 4.119351
 4333 9.655295 4.122974
 4334 9.658918 4.126597
 4335 9.658918 4.130220
 4336 9.662541 4.133843
 4337 9.662541 4.137466
 4338 9.666164 4.141089
 4339 9.666164 4.144712
 4340 9.666164 4.148335
 4341 9.669787 4.151958
 4342 9.669787 4.155581
 4343 9.669787 4.159204
 4344 9.669787 4.162827
 4345 9.666164 4.166450
 4346 9.666164 4.170073
 4347 9.666164 4.173696
 4348 9.666164 4.177319
 4349 9.666164 4.180942
 4350 9.666164 4.184565
 4351 9.662541 4.188188
 4352 9.662541 4.191811
 4353 9.662541 4.195434
 4354 9.662541 4.199057
 4355 9.662541 4.202680
 4356 9.658918 4.206303
 4357 9.658918 4.209926
 4358 9.655295 4.213549
 4359 9.655295 4.217172
 4360 9.655295 4.220795
 4361 9.655295 4.224418
 4362 9.655295 4.228041
 4363 9.655295 4.231664
 4364 9.655295 4.235287
 4365 9.655295 4.238910
 4366 9.655295 4.242533
 4367 9.655295 4.246156
 4368 9.655295 4.249779
 4369 9.655295 4.253402
 4370 9.655295 4.257025
 4371 9.655295 4.260648
 4372 9.655295 4.264271
 4373 9.655295 4.267894
 4374 9.655295 4.271517
 4375 9.655295 4.275140
 4376 9.655295 4.278763
 4377 9.655295 4.282386
 4378 9.655295 4.286009
 4379 9.655295 4.289632
 4380 9.655295 4.293255
 4381 9.655295 4.296878
 4382 9.655295 4.300501
 4383 9.658918 4.304124
 4384 9.658918 4.307747
 4385 9.662541 4.311370
 4386 9.662541 4.314993
 4387 9.666164 4.318616
 4388 9.666164 4.322239
 4389 9.669787 4.325862
 4390 9.669787 4.329485
 4391 9.673410 4.333108
 4392 9.673410 4.336731
 4393 9.677033 4.340354
 4394 9.677033 4.343977
 4395 9.680656 4.347600
 4396 9.680656 4.351223
 4397 9.684279 4.354846
 4398 9.687902 4.358469
 4399 9.687902 4.362092
 4400 9.691525 4.365715
 4401 9.691525 4.369338
 4402 9.691525 4.372961
 4403 9.691525 4.376584
 4404 9.691525 4.380207
 4405 9.691525 4.383830
 4406 9.691525 4.387453
 4407 9.691525 4.391076
 4408 9.691525 4.394699
 4409 9.691525 4.398322
 4410 9.691525 4.401945
 4411 9.691525 4.405568
 4412 9.691525 4.409191
 4413 9.691525 4.412814
 4414 9.695148 4.416437
 4415 9.695148 4.420060
 4416 9.695148 4.423683
 4417 9.695148 4.427306
 4418 9.698771 4.430929
 4419 9.698771 4.434552
 4420 9.702394 4.438175
 4421 9.702394 4.441798
 4422 9.702394 4.445421
 4423 9.706017 4.449044
 4424 9.706017 4.452667
 4425 9.706017 4.456290
 4426 9.709640 4.459913
 4427 9.709640 4.463536
 4428 9.709640 4.467159
 4429 9.713263 4.470782
 4430 9.713263 4.474405
 4431 9.713263 4.478028
 4432 9.713263 4.481651
 4433 9.713263 4.485274
 4434 9.713263 4.488897
 4435 9.713263 4.492520
 4436 9.713263 4.496143
 4437 9.713263 4.499766
 4438 9.713263 4.503389
 4439 9.713263 4.507012
 4440 9.713263 4.510635
 4441 9.713263 4.514258
 4442 9.713263 4.517881
 4443 9.713263 4.521504
 4444 9.713263 4.525127
 4445 9.713263 4.528750
 4446 9.713263 4.532373
 4447 9.713263 4.535996
 4448 9.713263 4.539619
 4449 9.713263 4.543242
 4450 9.713263 4.546865
 4451 9.713263 4.550488
 4452 9.713263 4.554111
 4453 9.713263 4.557734
 4454 9.716886 4.561357
 4455 9.716886 4.564980
 4456 9.720509 4.568603
 4457 9.720509 4.572226
 4458 9.724132 4.575849
 4459 9.724132 4.579472
 4460 9.727755 4.583095
 4461 9.727755 4.586718
 4462 9.731378 4.590341
 4463 9.731378 4.593964
 4464 9.731378 4.597587
 4465 9.731378 4.601210
 4466 9.735001 4.604833
 4467 9.735001 4.608456
 4468 9.738624 4.612079
 4469 9.738624 4.615702
 4470 9.738624 4.619325
 4471 9.738624 4.622948
 4472 9.738624 4.626571
 4473 9.738624 4.630194
 4474 9.738624 4.633817
 4475 9.738624 4.637440
 4476 9.738624 4.641063
 4477 9.738624 4.644686
 4478 9.738624 4.648309
 4479 9.742247 4.651932
 4480 9.742247 4.655555
 4481 9.742247 4.659178
 4482 9.745870 4.662801
 4483 9.745870 4.666424
 4484 9.749493 4.670047
 4485 9.749493 4.673670
 4486 9.753116 4.677293
 4487 9.753116 4.680916
 4488 9.756739 4.684539
 4489 9.756739 4.688162
 4490 9.760362 4.691785
 4491 9.760362 4.695408
 4492 9.760362 4.699031
 4493 9.760362 4.702654
 4494 9.763985 4.706277
 4495 9.763985 4.709900
 4496 9.763985 4.713523
 4497 9.763985 4.717146
 4498 9.763985 4.720769
 4499 9.763985 4.724392
 4500 9.760362 4.728015
 4501 9.760362 4.731638
 4502 9.760362 4.735261
 4503 9.760362 4.738884
 4504 9.760362 4.742507
 4505 9.760362 4.746130
 4506 9.760362 4.749753
 4507 9.760362 4.753376
 4508 9.760362 4.756999
 4509 9.760362 4.760622
 4510 9.760362 4.764245
 4511 9.760362 4.767868
 4512 9.760362 4.771491
 4513 9.760362 4.775114
 4514 9.760362 4.778737
 4515 9.760362 4.782360
 4516 9.760362 4.785983
 4517 9.760362 4.789606
 4518 9.760362 4.793229
 4519 9.760362 4.796852
 4520 9.760362 4.800475
 4521 9.760362 4.804098
 4522 9.760362 4.807721
 4523 9.760362 4.811344
 4524 9.763985 4.814967
 4525 9.760362 4.818590
 4526 9.760362 4.822213
 4527 9.756739 4.825836
 4528 9.756739 4.829459
 4529 9.753116 4.833082
 4530 9.753116 4.836705
 4531 9.753116 4.840328
 4532 9.753116 4.843951
 4533 9.753116 4.847574
 4534 9.753116 4.851197
 4535 9.753116 4.854820
 4536 9.753116 4.858443
 4537 9.753116 4.862066
 4538 9.753116 4.865689
 4539 9.753116 4.869312
 4540 9.753116 4.872935
 4541 9.753116 4.876558
 4542 9.753116 4.880181
 4543 9.753116 4.883804
 4544 9.753116 4.887427
 4545 9.753116 4.891050
 4546 9.753116 4.894673
 4547 9.753116 4.898296
 4548 9.753116 4.901919
 4549 9.753116 4.905542
 4550 9.753116 4.909165
 4551 9.753116 4.912788
 4552 9.753116 4.916411
 4553 9.753116 4.920034
 4554 9.753116 4.923657
 4555 9.756739 4.927280
 4556 9.756739 4.930903
 4557 9.760362 4.934526
 4558 9.760362 4.938149
 4559 9.763985 4.941772
 4560 9.763985 4.945395
 4561 9.767608 4.949018
 4562 9.767608 4.952641
 4563 9.771231 4.956264
 4564 9.771231 4.959887
 4565 9.774854 4.963510
 4566 9.774854 4.967133
 4567 9.778477 4.970756
 4568 9.778477 4.974379
 4569 9.782100 4.978002
 4570 9.782100 4.981625
 4571 9.785723 4.985248
 4572 9.785723 4.988871
 4573 9.789346 4.992494
 4574 9.792969 4.996117
 4575 9.796592 4.999740
 4576 9.800215 4.999740
 4577 9.803838 5.003363
 4578 9.807461 5.006986
 4579 9.811084 5.006986
 4580 9.811084 5.010609
 4581 9.814707 5.014232
 4582 9.818330 5.017855
 4583 9.821953 5.021478
 4584 9.825576 5.025101
 4585 9.825576 5.028724
 4586 9.829199 5.032347
 4587 9.829199 5.035970
 4588 9.832822 5.039593
 4589 9.832822 5.043216
 4590 9.832822 5.046839
 4591 9.832822 5.050462
 4592 9.832822 5.054085
 4593 9.836445 5.057708
 4594 9.836445 5.061331
 4595 9.836445 5.064954
 4596 9.836445 5.068577
 4597 9.836445 5.072200
 4598 9.836445 5.075823
 4599 9.836445 5.079446
 4600 9.836445 5.083069
 4601 9.836445 5.086692
 4602 9.836445 5.090315
 4603 9.836445 5.093938
 4604 9.836445 5.097561
 4605 9.836445 5.101184
 4606 9.836445 5.104807
 4607 9.836445 5.108430
 4608 9.836445 5.112053
 4609 9.836445 5.115676
 4610 9.836445 5.119299
 4611 9.836445 5.122922
 4612 9.836445 5.126545
 4613 9.836445 5.130168
 4614 9.836445 5.133791
 4615 9.836445 5.137414
 4616 9.836445 5.141037
 4617 9.836445 5.144660
 4618 9.840068 5.148283
 4619 9.840068 5.151906
 4620 9.840068 5.155529
 4621 9.840068 5.159152
 4622 9.840068 5.162775
 4623 9.840068 5.166398
 4624 9.840068 5.170021
 4625 9.840068 5.173644
 4626 9.840068 5.177267
 4627 9.840068 5.180890
 4628 9.840068 5.184513
 4629 9.840068 5.188136
 4630 9.840068 5.191759
 4631 9.840068 5.195382
 4632 9.840068 5.199005
 4633 9.840068 5.202628
 4634 9.840068 5.206251
 4635 9.840068 5.209874
 4636 9.840068 5.213497
 4637 9.840068 5.217120
 4638 9.840068 5.220743
 4639 9.840068 5.224366
 4640 9.840068 5.227989
 4641 9.840068 5.231612
 4642 9.840068 5.235235
 4643 9.840068 5.238858
 4644 9.840068 5.242481
 4645 9.840068 5.246104
 4646 9.840068 5.249727
 4647 9.843691 5.253350
 4648 9.843691 5.256973
 4649 9.847314 5.260596
 4650 9.847314 5.264219
 4651 9.850937 5.267842
 4652 9.850937 5.271465
 4653 9.854560 5.275088
 4654 9.854560 5.278711
 4655 9.858183 5.282334
 4656 9.858183 5.285957
 4657 9.861806 5.289580
 4658 9.861806 5.293203
 4659 9.865429 5.296826
 4660 9.865429 5.300449
 4661 9.869052 5.304072
 4662 9.872675 5.307695
 4663 9.876298 5.311318
 4664 9.879921 5.314941
 4665 9.883544 5.318564
 4666 9.887167 5.322187
 4667 9.890790 5.325810
 4668 9.894413 5.329433
 4669 9.898036 5.333056
 4670 9.901659 5.336679
 4671 9.905282 5.340302
 4672 9.908905 5.343925
 4673 9.912528 5.347548
 4674 9.916151 5.351171
 4675 9.916151 5.354794
 4676 9.916151 5.358417
 4677 9.916151 5.362040
 4678 9.916151 5.365663
 4679 9.916151 5.369286
 4680 9.916151 5.372909
 4681 9.916151 5.376532
 4682 9.916151 5.380155
 4683 9.916151 5.383778
 4684 9.916151 5.387401
 4685 9.916151 5.391024
 4686 9.916151 5.394647
 4687 9.916151 5.398270
 4688 9.916151 5.401893
 4689 9.916151 5.405516
 4690 9.916151 5.409139
 4691 9.916151 5.412762
 4692 9.919774 5.416385
 4693 9.919774 5.420008
 4694 9.919774 5.423631
 4695 9.919774 5.427254
 4696 9.923397 5.430877
 4697 9.923397 5.434500
 4698 9.923397 5.438123
 4699 9.923397 5.441746
 4700 9.923397 5.445369
 4701 9.927020 5.448992
 4702 9.927020 5.452615
 4703 9.927020 5.456238
 4704 9.927020 5.459861
 4705 9.927020 5.463484
 4706 9.930643 5.467107
 4707 9.930643 5.470730
 4708 9.930643 5.474353
 4709 9.930643 5.477976
 4710 9.934266 5.481599
 4711 9.934266 5.485222
 4712 9.934266 5.488845
 4713 9.934266 5.492468
 4714 9.934266 5.496091
 4715 9.934266 5.499714
 4716 9.934266 5.503337
 4717 9.934266 5.506960
 4718 9.934266 5.510583
 4719 9.934266 5.514206
 4720 9.934266 5.517829
 4721 9.934266 5.521452
 4722 9.934266 5.525075
 4723 9.934266 5.528698
 4724 9.934266 5.532321
 4725 9.934266 5.535944
 4726 9.934266 5.539567
 4727 9.934266 5.543190
 4728 9.934266 5.546813
 4729 9.934266 5.550436
 4730 9.934266 5.554059
 4731 9.934266 5.557682
 4732 9.934266 5.561305
 4733 9.934266 5.564928
 4734 9.934266 5.568551
 4735 9.934266 5.572174
 4736 9.930643 5.575797
 4737 9.930643 5.579420
 4738 9.930643 5.583043
 4739 9.930643 5.586666
 4740 9.930643 5.590289
 4741 9.930643 5.593912
 4742 9.930643 5.597535
 4743 9.930643 5.601158
 4744 9.930643 5.604781
 4745 9.930643 5.608404
 4746 9.930643 5.612027
 4747 9.930643 5.615650
 4748 9.930643 5.619273
 4749 9.930643 5.622896
 4750 9.930643 5.626519
 4751 9.930643 5.630142
 4752 9.930643 5.633765
 4753 9.930643 5.637388
 4754 9.930643 5.641011
 4755 9.930643 5.644634
 4756 9.930643 5.648257
 4757 9.930643 5.651880
 4758 9.930643 5.655503
 4759 9.930643 5.659126
 4760 9.930643 5.662749
 4761 9.930643 5.666372
 4762 9.930643 5.669995
 4763 9.930643 5.673618
 4764 9.930643 5.677241
 4765 9.930643 5.680864
 4766 9.930643 5.684487
 4767 9.930643 5.688110
 4768 9.930643 5.691733
 4769 9.934266 5.695356
 4770 9.934266 5.698979
 4771 9.937889 5.702602
 4772 9.937889 5.706225
 4773 9.941512 5.709848
 4774 9.941512 5.713471
 4775 9.945135 5.717094
 4776 9.945135 5.720717
 4777 9.948758 5.724340
 4778 9.948758 5.727963
 4779 9.952381 5.731586
 4780 9.952381 5.735209
 4781 9.956004 5.738832
 4782 9.959627 5.738832
 4783 9.963250 5.742455
 4784 9.966873 5.742455
 4785 9.970496 5.746078
 4786 9.974119 5.746078
 4787 9.977742 5.749701
 4788 9.981365 5.753324
 4789 9.984988 5.756947
 4790 9.988611 5.760570
 4791 9.988611 5.764193
 4792 9.992234 5.767816
 4793 9.992234 5.771439
 4794 9.995857 5.775062
 4795 9.995857 5.778685
 4796 9.995857 5.782308
 4797 9.995857 5.785931
 4798 9.995857 5.789554
 4799 9.995857 5.793177
 4800 9.995857 5.796800
 4801 9.995857 5.800423
 4802 9.995857 5.804046
 4803 9.992234 5.807669
 4804 9.992234 5.811292
 4805 9.992234 5.814915
 4806 9.992234 5.818538
 4807 9.988611 5.822161
 4808 9.988611 5.825784
 4809 9.988611 5.829407
 4810 9.988611 5.833030
 4811 9.988611 5.836653
 4812 9.988611 5.840276
 4813 9.988611 5.843899
 4814 9.988611 5.847522
 4815 9.988611 5.851145
 4816 9.988611 5.854768
 4817 9.988611 5.858391
 4818 9.988611 5.862014
 4819 9.988611 5.865637
 4820 9.988611 5.869260
 4821 9.988611 5.872883
 4822 9.988611 5.876506
 4823 9.988611 5.880129
 4824 9.988611 5.883752
 4825 9.988611 5.887375
 4826 9.988611 5.890998
 4827 9.988611 5.894621
 4828 9.984988 5.898244
 4829 9.984988 5.901867
 4830 9.981365 5.905490
 4831 9.981365 5.909113
 4832 9.977742 5.912736
 4833 9.977742 5.916359
 4834 9.974119 5.919982
 4835 9.974119 5.923605
 4836 9.974119 5.927228
 4837 9.974119 5.930851
 4838 9.974119 5.934474
 4839 9.974119 5.938097
 4840 9.974119 5.941720
 4841 9.974119 5.945343
 4842 9.974119 5.948966
 4843 9.974119 5.952589
 4844 9.974119 5.956212
 4845 9.974119 5.959835
 4846 9.974119 5.963458
 4847 9.974119 5.967081
 4848 9.974119 5.970704
 4849 9.974119 5.974327
 4850 9.974119 5.977950
 4851 9.974119 5.981573
 4852 9.974119 5.985196
 4853 9.974119 5.988819
 4854 9.974119 5.992442
 4855 9.974119 5.996065
 4856 9.974119 5.999688
 4857 9.974119 6.003311
 4858 9.977742 6.006934
 4859 9.977742 6.010557
 4860 9.981365 6.014180
 4861 9.981365 6.017803
 4862 9.984988 6.021426
 4863 9.984988 6.025049
 4864 9.988611 6.028672
 4865 9.988611 6.032295
 4866 9.992234 6.035918
 4867 9.992234 6.039541
 4868 9.995857 6.043164
 4869 9.995857 6.046787
 4870 9.999480 6.050410
 4871 10.003103 6.050410
 4872 10.006726 6.054033
 4873 10.006726 6.057656
 4874 10.010349 6.061279
 4875 10.013972 6.064902
 4876 10.017595 6.068525
 4877 10.021218 6.072148
 4878 10.021218 6.075771
 4879 10.024841 6.079394
 4880 10.028464 6.083017
 4881 10.028464 6.086640
 4882 10.028464 6.090263
 4883 10.028464 6.093886
 4884 10.028464 6.097509
 4885 10.028464 6.101132
 4886 10.028464 6.104755
 4887 10.028464 6.108378
 4888 10.028464 6.112001
 4889 10.028464 6.115624
 4890 10.028464 6.119247
 4891 10.028464 6.122870
 4892 10.028464 6.126493
 4893 10.028464 6.130116
 4894 10.028464 6.133739
 4895 10.028464 6.137362
 4896 10.028464 6.140985
 4897 10.028464 6.144608
 4898 10.028464 6.148231
 4899 10.028464 6.151854
 4900 10.028464 6.155477
 4901 10.028464 6.159100
 4902 10.028464 6.162723
 4903 10.028464 6.166346
 4904 10.032087 6.169969
 4905 10.032087 6.173592
 4906 10.035710 6.177215
 4907 10.035710 6.180838
 4908 10.039333 6.184461
 4909 10.039333 6.188084
 4910 10.042956 6.191707
 4911 10.042956 6.195330
 4912 10.046579 6.198953
 4913 10.046579 6.202576
 4914 10.050202 6.206199
 4915 10.050202 6.209822
 4916 10.053825 6.213445
 4917 10.057448 6.217068
 4918 10.061071 6.217068
 4919 10.064694 6.220691
 4920 10.068317 6.220691
 4921 10.071940 6.224314
 4922 10.075563 6.227937
 4923 10.079186 6.231560
 4924 10.082809 6.235183
 4925 10.082809 6.238806
 4926 10.086432 6.242429
 4927 10.086432 6.246052
 4928 10.086432 6.249675
 4929 10.086432 6.253298
 4930 10.086432 6.256921
 4931 10.086432 6.260544
 4932 10.086432 6.264167
 4933 10.090055 6.267790
 4934 10.090055 6.271413
 4935 10.093678 6.275036
 4936 10.093678 6.278659
 4937 10.097301 6.282282
 4938 10.097301 6.285905
 4939 10.100924 6.289528
 4940 10.100924 6.293151
 4941 10.104547 6.296774
 4942 10.104547 6.300397
 4943 10.108170 6.304020
 4944 10.108170 6.307643
 4945 10.111793 6.311266
 4946 10.115416 6.314889
 4947 10.119039 6.318512
 4948 10.122662 6.322135
 4949 10.122662 6.325758
 4950 10.126285 6.329381
 4951 10.126285 6.333004
 4952 10.129908 6.336627
 4953 10.129908 6.340250
 4954 10.129908 6.343873
 4955 10.129908 6.347496
 4956 10.129908 6.351119
 4957 10.129908 6.354742
 4958 10.129908 6.358365
 4959 10.129908 6.361988
 4960 10.126285 6.365611
 4961 10.126285 6.369234
 4962 10.122662 6.372857
 4963 10.122662 6.376480
 4964 10.119039 6.380103
 4965 10.119039 6.383726
 4966 10.115416 6.387349
 4967 10.111793 6.390972
 4968 10.108170 6.394595
 4969 10.108170 6.398218
 4970 10.104547 6.401841
 4971 10.104547 6.405464
 4972 10.100924 6.409087
 4973 10.100924 6.412710
 4974 10.097301 6.416333
 4975 10.097301 6.419956
 4976 10.093678 6.423579
 4977 10.093678 6.427202
 4978 10.090055 6.430825
 4979 10.090055 6.434448
 4980 10.086432 6.438071
 4981 10.086432 6.441694
 4982 10.082809 6.445317
 4983 10.082809 6.448940
 4984 10.082809 6.452563
 4985 10.082809 6.456186
 4986 10.082809 6.459809
 4987 10.082809 6.463432
 4988 10.082809 6.467055
 4989 10.082809 6.470678
 4990 10.082809 6.474301
 4991 10.082809 6.477924
 4992 10.082809 6.481547
 4993 10.082809 6.485170
 4994 10.082809 6.488793
 4995 10.082809 6.492416
 4996 10.082809 6.496039
 4997 10.082809 6.499662
 4998 10.082809 6.503285
 4999 10.082809 6.506908
 5000 10.082809 6.510531
 5001 10.082809 6.514154
 5002 10.082809 6.517777
 5003 10.082809 6.521400
 5004 10.082809 6.525023
 5005 10.082809 6.528646
 5006 10.082809 6.532269
 5007 10.086432 6.535892
 5008 10.086432 6.539515
 5009 10.090055 6.543138
 5010 10.090055 6.546761
 5011 10.090055 6.550384
 5012 10.090055 6.554007
 5013 10.090055 6.557630
 5014 10.090055 6.561253
 5015 10.090055 6.564876
 5016 10.090055 6.568499
 5017 10.090055 6.572122
 5018 10.090055 6.575745
 5019 10.090055 6.579368
 5020 10.090055 6.582991
 5021 10.090055 6.586614
 5022 10.090055 6.590237
 5023 10.090055 6.593860
 5024 10.090055 6.597483
 5025 10.090055 6.601106
 5026 10.090055 6.604729
 5027 10.090055 6.608352
 5028 10.090055 6.611975
 5029 10.090055 6.615598
 5030 10.093678 6.619221
 5031 10.093678 6.622844
 5032 10.097301 6.626467
 5033 10.097301 6.630090
 5034 10.100924 6.633713
 5035 10.100924 6.637336
 5036 10.104547 6.640959
 5037 10.104547 6.644582
 5038 10.108170 6.648205
 5039 10.108170 6.651828
 5040 10.111793 6.655451
 5041 10.111793 6.659074
 5042 10.115416 6.662697
 5043 10.115416 6.666320
 5044 10.115416 6.669943
 5045 10.115416 6.673566
 5046 10.115416 6.677189
 5047 10.115416 6.680812
 5048 10.115416 6.684435
 5049 10.115416 6.688058
 5050 10.115416 6.691681
 5051 10.115416 6.695304
 5052 10.115416 6.698927
 5053 10.119039 6.702550
 5054 10.119039 6.706173
 5055 10.122662 6.709796
 5056 10.122662 6.713419
 5057 10.126285 6.717042
 5058 10.126285 6.720665
 5059 10.129908 6.724288
 5060 10.129908 6.727911
 5061 10.133531 6.731534
 5062 10.133531 6.735157
 5063 10.137154 6.738780
 5064 10.137154 6.742403
 5065 10.140777 6.746026
 5066 10.144400 6.749649
 5067 10.148023 6.749649
 5068 10.151646 6.753272
 5069 10.155269 6.753272
 5070 10.158892 6.756895
 5071 10.162515 6.756895
 5072 10.166138 6.760518
 5073 10.169761 6.760518
 5074 10.173384 6.764141
 5075 10.177007 6.764141
 5076 10.180630 6.767764
 5077 10.184253 6.767764
 5078 10.187876 6.771387
 5079 10.191499 6.775010
 5080 10.195122 6.778633
 5081 10.198745 6.782256
 5082 10.198745 6.785879
 5083 10.202368 6.789502
 5084 10.202368 6.793125
 5085 10.202368 6.796748
 5086 10.205991 6.800371
 5087 10.205991 6.803994
 5088 10.205991 6.807617
 5089 10.205991 6.811240
 5090 10.205991 6.814863
 5091 10.205991 6.818486
 5092 10.205991 6.822109
 5093 10.205991 6.825732
 5094 10.205991 6.829355
 5095 10.205991 6.832978
 5096 10.205991 6.836601
 5097 10.205991 6.840224
 5098 10.205991 6.843847
 5099 10.205991 6.847470
 5100 10.205991 6.851093
 5101 10.205991 6.854716
 5102 10.205991 6.858339
 5103 10.205991 6.861962
 5104 10.205991 6.865585
 5105 10.205991 6.869208
 5106 10.205991 6.872831
 5107 10.205991 6.876454
 5108 10.205991 6.880077
 5109 10.205991 6.883700
 5110 10.205991 6.887323
 5111 10.205991 6.890946
 5112 10.205991 6.894569
 5113 10.205991 6.898192
 5114 10.205991 6.901815
 5115 10.205991 6.905438
 5116 10.205991 6.909061
 5117 10.209614 6.912684
 5118 10.209614 6.916307
 5119 10.209614 6.919930
 5120 10.209614 6.923553
 5121 10.213237 6.927176
 5122 10.213237 6.930799
 5123 10.213237 6.934422
 5124 10.213237 6.938045
 5125 10.213237 6.941668
 5126 10.213237 6.945291
 5127 10.213237 6.948914
 5128 10.213237 6.952537
 5129 10.213237 6.956160
 5130 10.213237 6.959783
 5131 10.213237 6.963406
 5132 10.213237 6.967029
 5133 10.213237 6.970652
 5134 10.213237 6.974275
 5135 10.213237 6.977898
 5136 10.213237 6.981521
 5137 10.213237 6.985144
 5138 10.213237 6.988767
 5139 10.213237 6.992390
 5140 10.213237 6.996013
 5141 10.213237 6.999636
 5142 10.213237 7.003259
 5143 10.213237 7.006882
 5144 10.213237 7.010505
 5145 10.213237 7.014128
 5146 10.213237 7.017751
 5147 10.216860 7.021374
 5148 10.216860 7.024997
 5149 10.220483 7.028620
 5150 10.220483 7.032243
 5151 10.224106 7.035866
 5152 10.224106 7.039489
 5153 10.227729 7.043112
 5154 10.227729 7.046735
 5155 10.231352 7.050358
 5156 10.231352 7.053981
 5157 10.234975 7.057604
 5158 10.234975 7.061227
 5159 10.234975 7.064850
 5160 10.234975 7.068473
 5161 10.234975 7.072096
 5162 10.238598 7.075719
 5163 10.238598 7.079342
 5164 10.238598 7.082965
 5165 10.238598 7.086588
 5166 10.238598 7.090211
 5167 10.238598 7.093834
 5168 10.238598 7.097457
 5169 10.238598 7.101080
 5170 10.238598 7.104703
 5171 10.242221 7.108326
 5172 10.242221 7.111949
 5173 10.242221 7.115572
 5174 10.242221 7.119195
 5175 10.238598 7.122818
 5176 10.238598 7.126441
 5177 10.234975 7.130064
 5178 10.234975 7.133687
 5179 10.231352 7.137310
 5180 10.231352 7.140933
 5181 10.227729 7.144556
 5182 10.227729 7.148179
 5183 10.227729 7.151802
 5184 10.227729 7.155425
 5185 10.227729 7.159048
 5186 10.227729 7.162671
 5187 10.227729 7.166294
 5188 10.227729 7.169917
 5189 10.227729 7.173540
 5190 10.227729 7.177163
 5191 10.227729 7.180786
 5192 10.227729 7.184409
 5193 10.227729 7.188032
 5194 10.227729 7.191655
 5195 10.227729 7.195278
 5196 10.227729 7.198901
 5197 10.227729 7.202524
 5198 10.227729 7.206147
 5199 10.227729 7.209770
 5200 10.227729 7.213393
 5201 10.227729 7.217016
 5202 10.227729 7.220639
 5203 10.227729 7.224262
 5204 10.231352 7.227885
 5205 10.231352 7.231508
 5206 10.231352 7.235131
 5207 10.231352 7.238754
 5208 10.231352 7.242377
 5209 10.231352 7.246000
 5210 10.231352 7.249623
 5211 10.231352 7.253246
 5212 10.231352 7.256869
 5213 10.231352 7.260492
 5214 10.231352 7.264115
 5215 10.231352 7.267738
 5216 10.231352 7.271361
 5217 10.231352 7.274984
 5218 10.231352 7.278607
 5219 10.231352 7.282230
 5220 10.231352 7.285853
 5221 10.231352 7.289476
 5222 10.231352 7.293099
 5223 10.231352 7.296722
 5224 10.231352 7.300345
 5225 10.231352 7.303968
 5226 10.231352 7.307591
 5227 10.234975 7.311214
 5228 10.234975 7.314837
 5229 10.238598 7.318460
 5230 10.238598 7.322083
 5231 10.242221 7.325706
 5232 10.242221 7.329329
 5233 10.245844 7.332952
 5234 10.245844 7.336575
 5235 10.249467 7.340198
 5236 10.249467 7.343821
 5237 10.253090 7.347444
 5238 10.253090 7.351067
 5239 10.256713 7.354690
 5240 10.260336 7.358313
 5241 10.263959 7.358313
 5242 10.267582 7.361936
 5243 10.271205 7.361936
 5244 10.274828 7.365559
 5245 10.278451 7.365559
 5246 10.282074 7.369182
 5247 10.285697 7.369182
 5248 10.289320 7.372805
 5249 10.292943 7.372805
 5250 10.296566 7.376428
 5251 10.300189 7.376428
 5252 10.303812 7.380051
 5253 10.307435 7.380051
 5254 10.311058 7.383674
 5255 10.311058 7.387297
 5256 10.314681 7.390920
 5257 10.314681 7.394543
 5258 10.318304 7.398166
 5259 10.318304 7.401789
 5260 10.321927 7.405412
 5261 10.321927 7.409035
 5262 10.325550 7.412658
 5263 10.325550 7.416281
 5264 10.325550 7.419904
 5265 10.325550 7.423527
 5266 10.329173 7.427150
 5267 10.329173 7.430773
 5268 10.329173 7.434396
 5269 10.329173 7.438019
 5270 10.332796 7.441642
 5271 10.332796 7.445265
 5272 10.332796 7.448888
 5273 10.336419 7.452511
 5274 10.336419 7.456134
 5275 10.336419 7.459757
 5276 10.336419 7.463380
 5277 10.336419 7.467003
 5278 10.336419 7.470626
 5279 10.336419 7.474249
 5280 10.336419 7.477872
 5281 10.336419 7.481495
 5282 10.336419 7.485118
 5283 10.336419 7.488741
 5284 10.336419 7.492364
 5285 10.336419 7.495987
 5286 10.336419 7.499610
 5287 10.336419 7.503233
 5288 10.336419 7.506856
 5289 10.336419 7.510479
 5290 10.336419 7.514102
 5291 10.336419 7.517725
 5292 10.336419 7.521348
 5293 10.336419 7.524971
 5294 10.336419 7.528594
 5295 10.336419 7.532217
 5296 10.336419 7.535840
 5297 10.336419 7.539463
 5298 10.340042 7.543086
 5299 10.340042 7.546709
 5300 10.343665 7.550332
 5301 10.343665 7.553955
 5302 10.347288 7.557578
 5303 10.347288 7.561201
 5304 10.350911 7.564824
 5305 10.350911 7.568447
 5306 10.354534 7.572070
 5307 10.354534 7.575693
 5308 10.358157 7.579316
 5309 10.358157 7.582939
 5310 10.361780 7.586562
 5311 10.361780 7.590185
 5312 10.361780 7.593808
 5313 10.361780 7.597431
 5314 10.361780 7.601054
 5315 10.361780 7.604677
 5316 10.361780 7.608300
 5317 10.361780 7.611923
 5318 10.361780 7.615546
 5319 10.361780 7.619169
 5320 10.361780 7.622792
 5321 10.361780 7.626415
 5322 10.361780 7.630038
 5323 10.361780 7.633661
 5324 10.361780 7.637284
 5325 10.365403 7.640907
 5326 10.365403 7.644530
 5327 10.369026 7.648153
 5328 10.369026 7.651776
 5329 10.372649 7.655399
 5330 10.372649 7.659022
 5331 10.376272 7.662645
 5332 10.376272 7.666268
 5333 10.379895 7.669891
 5334 10.379895 7.673514
 5335 10.383518 7.677137
 5336 10.383518 7.680760
 5337 10.387141 7.684383
 5338 10.390764 7.684383
 5339 10.394387 7.688006
 5340 10.398010 7.691629
 5341 10.401633 7.691629
 5342 10.405256 7.695252
 5343 10.405256 7.698875
 5344 10.408879 7.702498
 5345 10.412502 7.706121
 5346 10.412502 7.709744
 5347 10.412502 7.713367
 5348 10.412502 7.716990
 5349 10.416125 7.720613
 5350 10.416125 7.724236
 5351 10.416125 7.727859
 5352 10.416125 7.731482
 5353 10.419748 7.735105
 5354 10.419748 7.738728
 5355 10.419748 7.742351
 5356 10.419748 7.745974
 5357 10.419748 7.749597
 5358 10.419748 7.753220
 5359 10.419748 7.756843
 5360 10.419748 7.760466
 5361 10.419748 7.764089
 5362 10.419748 7.767712
 5363 10.419748 7.771335
 5364 10.419748 7.774958
 5365 10.419748 7.778581
 5366 10.419748 7.782204
 5367 10.419748 7.785827
 5368 10.419748 7.789450
 5369 10.419748 7.793073
 5370 10.419748 7.796696
 5371 10.419748 7.800319
 5372 10.419748 7.803942
 5373 10.419748 7.807565
 5374 10.419748 7.811188
 5375 10.419748 7.814811
 5376 10.419748 7.818434
 5377 10.419748 7.822057
 5378 10.419748 7.825680
 5379 10.419748 7.829303
 5380 10.419748 7.832926
 5381 10.423371 7.836549
 5382 10.423371 7.840172
 5383 10.426994 7.843795
 5384 10.426994 7.847418
 5385 10.430617 7.851041
 5386 10.430617 7.854664
 5387 10.434240 7.858287
 5388 10.434240 7.861910
 5389 10.437863 7.865533
 5390 10.437863 7.869156
 5391 10.441486 7.872779
 5392 10.441486 7.876402
 5393 10.445109 7.880025
 5394 10.445109 7.883648
 5395 10.445109 7.887271
 5396 10.448732 7.890894
 5397 10.448732 7.894517
 5398 10.448732 7.898140
 5399 10.448732 7.901763
 5400 10.448732 7.905386
 5401 10.445109 7.909009
 5402 10.445109 7.912632
 5403 10.445109 7.916255
 5404 10.445109 7.919878
 5405 10.445109 7.923501
 5406 10.445109 7.927124
 5407 10.445109 7.930747
 5408 10.445109 7.934370
 5409 10.445109 7.937993
 5410 10.445109 7.941616
 5411 10.445109 7.945239
 5412 10.445109 7.948862
 5413 10.445109 7.952485
 5414 10.445109 7.956108
 5415 10.445109 7.959731
 5416 10.445109 7.963354
 5417 10.445109 7.966977
 5418 10.445109 7.970600
 5419 10.445109 7.974223
 5420 10.445109 7.977846
 5421 10.445109 7.981469
 5422 10.445109 7.985092
 5423 10.445109 7.988715
 5424 10.448732 7.992338
 5425 10.448732 7.995961
 5426 10.452355 7.999584
 5427 10.452355 8.003207
 5428 10.455978 8.006830
 5429 10.455978 8.010453
 5430 10.459601 8.014076
 5431 10.459601 8.017699
 5432 10.463224 8.021322
 5433 10.463224 8.024945
 5434 10.466847 8.028568
 5435 10.466847 8.032191
 5436 10.470470 8.035814
 5437 10.474093 8.039437
 5438 10.477716 8.043060
 5439 10.477716 8.046683
 5440 10.477716 8.050306
 5441 10.477716 8.053929
 5442 10.477716 8.057552
 5443 10.477716 8.061175
 5444 10.477716 8.064798
 5445 10.477716 8.068421
 5446 10.477716 8.072044
 5447 10.477716 8.075667
 5448 10.477716 8.079290
 5449 10.477716 8.082913
 5450 10.477716 8.086536
 5451 10.477716 8.090159
 5452 10.477716 8.093782
 5453 10.477716 8.097405
 5454 10.477716 8.101028
 5455 10.477716 8.104651
 5456 10.477716 8.108274
 5457 10.474093 8.111897
 5458 10.474093 8.115520
 5459 10.470470 8.119143
 5460 10.470470 8.122766
 5461 10.466847 8.126389
 5462 10.466847 8.130012
 5463 10.463224 8.133635
 5464 10.463224 8.137258
 5465 10.459601 8.140881
 5466 10.459601 8.144504
 5467 10.455978 8.148127
 5468 10.455978 8.151750
 5469 10.452355 8.155373
 5470 10.452355 8.158996
 5471 10.452355 8.162619
 5472 10.452355 8.166242
 5473 10.452355 8.169865
 5474 10.452355 8.173488
 5475 10.452355 8.177111
 5476 10.452355 8.180734
 5477 10.452355 8.184357
 5478 10.452355 8.187980
 5479 10.452355 8.191603
 5480 10.452355 8.195226
 5481 10.452355 8.198849
 5482 10.452355 8.202472
 5483 10.452355 8.206095
 5484 10.452355 8.209718
 5485 10.452355 8.213341
 5486 10.452355 8.216964
 5487 10.452355 8.220587
 5488 10.452355 8.224210
 5489 10.452355 8.227833
 5490 10.452355 8.231456
 5491 10.452355 8.235079
 5492 10.452355 8.238702
 5493 10.455978 8.242325
 5494 10.455978 8.245948
 5495 10.459601 8.249571
 5496 10.459601 8.253194
 5497 10.463224 8.256817
 5498 10.463224 8.260440
 5499 10.463224 8.264063
 5500 10.463224 8.267686
 5501 10.463224 8.271309
 5502 10.459601 8.274932
 5503 10.459601 8.278555
 5504 10.459601 8.282178
 5505 10.459601 8.285801
 5506 10.455978 8.289424
 5507 10.455978 8.293047
 5508 10.452355 8.296670
 5509 10.452355 8.300293
 5510 10.448732 8.303916
 5511 10.448732 8.307539
 5512 10.445109 8.311162
 5513 10.445109 8.314785
 5514 10.441486 8.318408
 5515 10.441486 8.322031
 5516 10.437863 8.325654
 5517 10.437863 8.329277
 5518 10.434240 8.332900
 5519 10.434240 8.336523
 5520 10.434240 8.340146
 5521 10.434240 8.343769
 5522 10.434240 8.347392
 5523 10.434240 8.351015
 5524 10.434240 8.354638
 5525 10.434240 8.358261
 5526 10.434240 8.361884
 5527 10.434240 8.365507
 5528 10.434240 8.369130
 5529 10.434240 8.372753
 5530 10.434240 8.376376
 5531 10.434240 8.379999
 5532 10.434240 8.383622
 5533 10.430617 8.387245
 5534 10.430617 8.390868
 5535 10.426994 8.394491
 5536 10.426994 8.398114
 5537 10.426994 8.401737
 5538 10.426994 8.405360
 5539 10.426994 8.408983
 5540 10.426994 8.412606
 5541 10.426994 8.416229
 5542 10.426994 8.419852
 5543 10.426994 8.423475
 5544 10.426994 8.427098
 5545 10.426994 8.430721
 5546 10.426994 8.434344
 5547 10.426994 8.437967
 5548 10.426994 8.441590
 5549 10.426994 8.445213
 5550 10.426994 8.448836
 5551 10.426994 8.452459
 5552 10.426994 8.456082
 5553 10.426994 8.459705
 5554 10.426994 8.463328
 5555 10.426994 8.466951
 5556 10.426994 8.470574
 5557 10.426994 8.474197
 5558 10.426994 8.477820
 5559 10.426994 8.481443
 5560 10.426994 8.485066
 5561 10.426994 8.488689
 5562 10.426994 8.492312
 5563 10.426994 8.495935
 5564 10.426994 8.499558
 5565 10.426994 8.503181
 5566 10.426994 8.506804
 5567 10.426994 8.510427
 5568 10.426994 8.514050
 5569 10.426994 8.517673
 5570 10.426994 8.521296
 5571 10.426994 8.524919
 5572 10.426994 8.528542
 5573 10.426994 8.532165
 5574 10.426994 8.535788
 5575 10.430617 8.539411
 5576 10.430617 8.543034
 5577 10.434240 8.546657
 5578 10.434240 8.550280
 5579 10.437863 8.553903
 5580 10.437863 8.557526
 5581 10.441486 8.561149
 5582 10.441486 8.564772
 5583 10.445109 8.568395
 5584 10.445109 8.572018
 5585 10.448732 8.575641
 5586 10.448732 8.579264
 5587 10.452355 8.582887
 5588 10.455978 8.586510
 5589 10.459601 8.590133
 5590 10.463224 8.593756
 5591 10.463224 8.597379
 5592 10.463224 8.601002
 5593 10.466847 8.604625
 5594 10.466847 8.608248
 5595 10.466847 8.611871
 5596 10.466847 8.615494
 5597 10.466847 8.619117
 5598 10.466847 8.622740
 5599 10.466847 8.626363
 5600 10.466847 8.629986
 5601 10.463224 8.633609
 5602 10.463224 8.637232
 5603 10.463224 8.640855
 5604 10.459601 8.644478
 5605 10.459601 8.648101
 5606 10.455978 8.651724
 5607 10.452355 8.655347
 5608 10.448732 8.658970
 5609 10.445109 8.662593
 5610 10.445109 8.666216
 5611 10.441486 8.669839
 5612 10.441486 8.673462
 5613 10.437863 8.677085
 5614 10.437863 8.680708
 5615 10.434240 8.684331
 5616 10.434240 8.687954
 5617 10.430617 8.691577
 5618 10.430617 8.695200
 5619 10.426994 8.698823
 5620 10.426994 8.702446
 5621 10.423371 8.706069
 5622 10.423371 8.709692
 5623 10.419748 8.713315
 5624 10.419748 8.716938
 5625 10.419748 8.720561
 5626 10.419748 8.724184
 5627 10.419748 8.727807
 5628 10.419748 8.731430
 5629 10.419748 8.735053
 5630 10.416125 8.738676
 5631 10.416125 8.742299
 5632 10.412502 8.745922
 5633 10.412502 8.749545
 5634 10.408879 8.753168
 5635 10.408879 8.756791
 5636 10.405256 8.760414
 5637 10.405256 8.764037
 5638 10.401633 8.767660
 5639 10.401633 8.771283
 5640 10.398010 8.774906
 5641 10.398010 8.778529
 5642 10.394387 8.782152
 5643 10.394387 8.785775
 5644 10.394387 8.789398
 5645 10.394387 8.793021
 5646 10.394387 8.796644
 5647 10.394387 8.800267
 5648 10.394387 8.803890
 5649 10.394387 8.807513
 5650 10.394387 8.811136
 5651 10.394387 8.814759
 5652 10.394387 8.818382
 5653 10.394387 8.822005
 5654 10.394387 8.825628
 5655 10.394387 8.829251
 5656 10.394387 8.832874
 5657 10.394387 8.836497
 5658 10.394387 8.840120
 5659 10.394387 8.843743
 5660 10.394387 8.847366
 5661 10.394387 8.850989
 5662 10.394387 8.854612
 5663 10.394387 8.858235
 5664 10.394387 8.861858
 5665 10.394387 8.865481
 5666 10.398010 8.869104
 5667 10.398010 8.872727
 5668 10.401633 8.876350
 5669 10.401633 8.879973
 5670 10.401633 8.883596
 5671 10.401633 8.887219
 5672 10.401633 8.890842
 5673 10.405256 8.894465
 5674 10.401633 8.898088
 5675 10.401633 8.901711
 5676 10.401633 8.905334
 5677 10.401633 8.908957
 5678 10.401633 8.912580
 5679 10.401633 8.916203
 5680 10.398010 8.919826
 5681 10.398010 8.923449
 5682 10.394387 8.927072
 5683 10.390764 8.930695
 5684 10.387141 8.934318
 5685 10.387141 8.937941
 5686 10.383518 8.941564
 5687 10.383518 8.945187
 5688 10.379895 8.948810
 5689 10.379895 8.952433
 5690 10.376272 8.956056
 5691 10.376272 8.959679
 5692 10.372649 8.963302
 5693 10.372649 8.966925
 5694 10.369026 8.970548
 5695 10.369026 8.974171
 5696 10.365403 8.977794
 5697 10.365403 8.981417
 5698 10.365403 8.985040
 5699 10.365403 8.988663
 5700 10.365403 8.992286
 5701 10.365403 8.995909
 5702 10.365403 8.999532
 5703 10.365403 9.003155
 5704 10.365403 9.006778
 5705 10.365403 9.010401
 5706 10.365403 9.014024
 5707 10.365403 9.017647
 5708 10.365403 9.021270
 5709 10.365403 9.024893
 5710 10.365403 9.028516
 5711 10.365403 9.032139
 5712 10.365403 9.035762
 5713 10.365403 9.039385
 5714 10.365403 9.043008
 5715 10.365403 9.046631
 5716 10.365403 9.050254
 5717 10.365403 9.053877
 5718 10.365403 9.057500
 5719 10.365403 9.061123
 5720 10.365403 9.064746
 5721 10.365403 9.068369
 5722 10.365403 9.071992
 5723 10.369026 9.075615
 5724 10.369026 9.079238
 5725 10.369026 9.082861
 5726 10.372649 9.086484
 5727 10.372649 9.090107
 5728 10.372649 9.093730
 5729 10.372649 9.097353
 5730 10.372649 9.100976
 5731 10.372649 9.104599
 5732 10.372649 9.108222
 5733 10.372649 9.111845
 5734 10.372649 9.115468
 5735 10.372649 9.119091
 5736 10.372649 9.122714
 5737 10.376272 9.126337
 5738 10.376272 9.129960
 5739 10.376272 9.133583
 5740 10.376272 9.137206
 5741 10.379895 9.140829
 5742 10.379895 9.144452
 5743 10.383518 9.148075
 5744 10.383518 9.151698
 5745 10.387141 9.155321
 5746 10.387141 9.158944
 5747 10.387141 9.162567
 5748 10.387141 9.166190
 5749 10.387141 9.169813
 5750 10.387141 9.173436
 5751 10.387141 9.177059
 5752 10.387141 9.180682
 5753 10.387141 9.184305
 5754 10.387141 9.187928
 5755 10.383518 9.191551
 5756 10.383518 9.195174
 5757 10.379895 9.198797
 5758 10.379895 9.202420
 5759 10.376272 9.206043
 5760 10.376272 9.209666
 5761 10.372649 9.213289
 5762 10.372649 9.216912
 5763 10.369026 9.220535
 5764 10.369026 9.224158
 5765 10.365403 9.227781
 5766 10.365403 9.231404
 5767 10.365403 9.235027
 5768 10.365403 9.238650
 5769 10.365403 9.242273
 5770 10.365403 9.245896
 5771 10.365403 9.249519
 5772 10.365403 9.253142
 5773 10.365403 9.256765
 5774 10.365403 9.260388
 5775 10.365403 9.264011
 5776 10.365403 9.267634
 5777 10.365403 9.271257
 5778 10.365403 9.274880
 5779 10.365403 9.278503
 5780 10.365403 9.282126
 5781 10.365403 9.285749
 5782 10.365403 9.289372
 5783 10.365403 9.292995
 5784 10.365403 9.296618
 5785 10.365403 9.300241
 5786 10.365403 9.303864
 5787 10.365403 9.307487
 5788 10.369026 9.311110
 5789 10.369026 9.314733
 5790 10.369026 9.318356
 5791 10.369026 9.321979
 5792 10.365403 9.325602
 5793 10.365403 9.329225
 5794 10.361780 9.332848
 5795 10.361780 9.336471
 5796 10.358157 9.340094
 5797 10.358157 9.343717
 5798 10.358157 9.347340
 5799 10.358157 9.350963
 5800 10.358157 9.354586
 5801 10.358157 9.358209
 5802 10.358157 9.361832
 5803 10.358157 9.365455
 5804 10.358157 9.369078
 5805 10.358157 9.372701
 5806 10.358157 9.376324
 5807 10.358157 9.379947
 5808 10.358157 9.383570
 5809 10.358157 9.387193
 5810 10.358157 9.390816
 5811 10.358157 9.394439
 5812 10.358157 9.398062
 5813 10.358157 9.401685
 5814 10.358157 9.405308
 5815 10.358157 9.408931
 5816 10.358157 9.412554
 5817 10.358157 9.416177
 5818 10.358157 9.419800
 5819 10.361780 9.423423
 5820 10.361780 9.427046
 5821 10.361780 9.430669
 5822 10.361780 9.434292
 5823 10.358157 9.437915
 5824 10.358157 9.441538
 5825 10.354534 9.445161
 5826 10.354534 9.448784
 5827 10.350911 9.452407
 5828 10.350911 9.456030
 5829 10.350911 9.459653
 5830 10.347288 9.463276
 5831 10.347288 9.466899
 5832 10.347288 9.470522
 5833 10.343665 9.474145
 5834 10.343665 9.477768
 5835 10.340042 9.481391
 5836 10.340042 9.485014
 5837 10.336419 9.485014
 5838 10.332796 9.488637
 5839 10.329173 9.488637
 5840 10.325550 9.492260
 5841 10.321927 9.492260
 5842 10.318304 9.495883
 5843 10.314681 9.495883
 5844 10.311058 9.499506
 5845 10.311058 9.503129
 5846 10.307435 9.506752
 5847 10.307435 9.510375
 5848 10.303812 9.513998
 5849 10.303812 9.517621
 5850 10.300189 9.521244
 5851 10.300189 9.524867
 5852 10.296566 9.528490
 5853 10.296566 9.532113
 5854 10.292943 9.535736
 5855 10.292943 9.539359
 5856 10.289320 9.542982
 5857 10.289320 9.546605
 5858 10.289320 9.550228
 5859 10.289320 9.553851
 5860 10.289320 9.557474
 5861 10.289320 9.561097
 5862 10.289320 9.564720
 5863 10.289320 9.568343
 5864 10.289320 9.571966
 5865 10.289320 9.575589
 5866 10.289320 9.579212
 5867 10.289320 9.582835
 5868 10.289320 9.586458
 5869 10.289320 9.590081
 5870 10.289320 9.593704
 5871 10.289320 9.597327
 5872 10.289320 9.600950
 5873 10.289320 9.604573
 5874 10.289320 9.608196
 5875 10.289320 9.611819
 5876 10.289320 9.615442
 5877 10.289320 9.619065
 5878 10.289320 9.622688
 5879 10.289320 9.626311
 5880 10.292943 9.629934
 5881 10.292943 9.633557
 5882 10.296566 9.637180
 5883 10.296566 9.640803
 5884 10.300189 9.644426
 5885 10.300189 9.648049
 5886 10.303812 9.651672
 5887 10.303812 9.655295
 5888 10.307435 9.658918
 5889 10.307435 9.662541
 5890 10.311058 9.666164
 5891 10.311058 9.669787
 5892 10.311058 9.673410
 5893 10.311058 9.677033
 5894 10.311058 9.680656
 5895 10.311058 9.684279
 5896 10.314681 9.687902
 5897 10.314681 9.691525
 5898 10.314681 9.695148
 5899 10.314681 9.698771
 5900 10.314681 9.702394
 5901 10.318304 9.706017
 5902 10.318304 9.709640
 5903 10.318304 9.713263
 5904 10.318304 9.716886
 5905 10.321927 9.720509
 5906 10.321927 9.724132
 5907 10.318304 9.727755
 5908 10.318304 9.731378
 5909 10.314681 9.735001
 5910 10.314681 9.738624
 5911 10.311058 9.742247
 5912 10.311058 9.745870
 5913 10.307435 9.749493
 5914 10.307435 9.753116
 5915 10.303812 9.756739
 5916 10.303812 9.760362
 5917 10.300189 9.763985
 5918 10.300189 9.767608
 5919 10.296566 9.771231
 5920 10.296566 9.774854
 5921 10.296566 9.778477
 5922 10.296566 9.782100
 5923 10.296566 9.785723
 5924 10.296566 9.789346
 5925 10.296566 9.792969
 5926 10.296566 9.796592
 5927 10.296566 9.800215
 5928 10.296566 9.803838
 5929 10.296566 9.807461
 5930 10.296566 9.811084
 5931 10.296566 9.814707
 5932 10.296566 9.818330
 5933 10.296566 9.821953
 5934 10.296566 9.825576
 5935 10.296566 9.829199
 5936 10.296566 9.832822
 5937 10.296566 9.836445
 5938 10.296566 9.840068
 5939 10.292943 9.843691
 5940 10.292943 9.847314
 5941 10.292943 9.850937
 5942 10.292943 9.854560
 5943 10.292943 9.858183
 5944 10.292943 9.861806
 5945 10.292943 9.865429
 5946 10.292943 9.869052
 5947 10.292943 9.872675
 5948 10.292943 9.876298
 5949 10.292943 9.879921
 5950 10.292943 9.883544
 5951 10.292943 9.887167
 5952 10.292943 9.890790
 5953 10.292943 9.894413
 5954 10.292943 9.898036
 5955 10.292943 9.901659
 5956 10.292943 9.905282
 5957 10.292943 9.908905
 5958 10.292943 9.912528
 5959 10.292943 9.916151
 5960 10.292943 9.919774
 5961 10.292943 9.923397
 5962 10.292943 9.927020
 5963 10.292943 9.930643
 5964 10.292943 9.934266
 5965 10.296566 9.937889
 5966 10.296566 9.941512
 5967 10.296566 9.945135
 5968 10.292943 9.948758
 5969 10.292943 9.952381
 5970 10.289320 9.956004
 5971 10.289320 9.959627
 5972 10.285697 9.963250
 5973 10.285697 9.966873
 5974 10.285697 9.970496
 5975 10.285697 9.974119
 5976 10.285697 9.977742
 5977 10.285697 9.981365
 5978 10.285697 9.984988
 5979 10.285697 9.988611
 5980 10.285697 9.992234
 5981 10.285697 9.995857
 5982 10.285697 9.999480
 5983 10.285697 10.003103
 5984 10.285697 10.006726
 5985 10.285697 10.010349
 5986 10.285697 10.013972
 5987 10.285697 10.017595
 5988 10.285697 10.021218
 5989 10.285697 10.024841
 5990 10.285697 10.028464
 5991 10.285697 10.032087
 5992 10.285697 10.035710
 5993 10.285697 10.039333
 5994 10.285697 10.042956
 5995 10.285697 10.046579
 5996 10.289320 10.050202
 5997 10.289320 10.053825
 5998 10.292943 10.057448
 5999 10.292943 10.061071
 6000 10.296566 10.064694
 6001 10.296566 10.068317
 6002 10.296566 10.071940
 6003 10.296566 10.075563
 6004 10.296566 10.079186
 6005 10.296566 10.082809
 6006 10.296566 10.086432
 6007 10.296566 10.090055
 6008 10.296566 10.093678
 6009 10.296566 10.097301
 6010 10.296566 10.100924
 6011 10.296566 10.104547
 6012 10.296566 10.108170
 6013 10.296566 10.111793
 6014 10.296566 10.115416
 6015 10.296566 10.119039
 6016 10.296566 10.122662
 6017 10.296566 10.126285
 6018 10.296566 10.129908
 6019 10.296566 10.133531
 6020 10.296566 10.137154
 6021 10.296566 10.140777
 6022 10.296566 10.144400
 6023 10.296566 10.148023
 6024 10.300189 10.151646
 6025 10.300189 10.155269
 6026 10.300189 10.158892
 6027 10.300189 10.162515
 6028 10.300189 10.166138
 6029 10.300189 10.169761
 6030 10.300189 10.173384
 6031 10.300189 10.177007
 6032 10.300189 10.180630
 6033 10.300189 10.184253
 6034 10.300189 10.187876
 6035 10.300189 10.191499
 6036 10.300189 10.195122
 6037 10.300189 10.198745
 6038 10.300189 10.202368
 6039 10.300189 10.205991
 6040 10.300189 10.209614
 6041 10.300189 10.213237
 6042 10.300189 10.216860
 6043 10.300189 10.220483
 6044 10.300189 10.224106
 6045 10.300189 10.227729
 6046 10.300189 10.231352
 6047 10.300189 10.234975
 6048 10.300189 10.238598
 6049 10.300189 10.242221
 6050 10.303812 10.245844
 6051 10.303812 10.249467
 6052 10.307435 10.253090
 6053 10.307435 10.256713
 6054 10.311058 10.260336
 6055 10.311058 10.263959
 6056 10.314681 10.267582
 6057 10.311058 10.271205
 6058 10.311058 10.274828
 6059 10.311058 10.278451
 6060 10.311058 10.282074
 6061 10.307435 10.285697
 6062 10.307435 10.289320
 6063 10.307435 10.292943
 6064 10.307435 10.296566
 6065 10.303812 10.300189
 6066 10.303812 10.303812
 6067 10.303812 10.307435
 6068 10.303812 10.311058
 6069 10.300189 10.314681
 6070 10.300189 10.318304
 6071 10.300189 10.321927
 6072 10.300189 10.325550
 6073 10.300189 10.329173
 6074 10.300189 10.332796
 6075 10.300189 10.336419
 6076 10.300189 10.340042
 6077 10.300189 10.343665
 6078 10.300189 10.347288
 6079 10.300189 10.350911
 6080 10.300189 10.354534
 6081 10.300189 10.358157
 6082 10.300189 10.361780
 6083 10.300189 10.365403
 6084 10.300189 10.369026
 6085 10.300189 10.372649
 6086 10.300189 10.376272
 6087 10.300189 10.379895
 6088 10.300189 10.383518
 6089 10.300189 10.387141
 6090 10.300189 10.390764
 6091 10.300189 10.394387
 6092 10.300189 10.398010
 6093 10.300189 10.401633
 6094 10.300189 10.405256
 6095 10.303812 10.408879
 6096 10.303812 10.412502
 6097 10.307435 10.416125
 6098 10.307435 10.419748
 6099 10.311058 10.423371
 6100 10.311058 10.426994
 6101 10.314681 10.430617
 6102 10.314681 10.434240
 6103 10.318304 10.437863
 6104 10.318304 10.441486
 6105 10.318304 10.445109
 6106 10.318304 10.448732
 6107 10.318304 10.452355
 6108 10.318304 10.455978
 6109 10.314681 10.459601
 6110 10.314681 10.463224
 6111 10.311058 10.466847
 6112 10.311058 10.470470
 6113 10.311058 10.474093
 6114 10.311058 10.477716
 6115 10.311058 10.481339
 6116 10.311058 10.484962
 6117 10.311058 10.488585
 6118 10.311058 10.492208
 6119 10.311058 10.495831
 6120 10.311058 10.499454
 6121 10.311058 10.503077
 6122 10.311058 10.506700
 6123 10.311058 10.510323
 6124 10.311058 10.513946
 6125 10.311058 10.517569
 6126 10.311058 10.521192
 6127 10.311058 10.524815
 6128 10.311058 10.528438
 6129 10.311058 10.532061
 6130 10.311058 10.535684
 6131 10.311058 10.539307
 6132 10.311058 10.542930
 6133 10.311058 10.546553
 6134 10.311058 10.550176
 6135 10.311058 10.553799
 6136 10.311058 10.557422
 6137 10.314681 10.561045
 6138 10.311058 10.564668
 6139 10.311058 10.568291
 6140 10.311058 10.571914
 6141 10.311058 10.575537
 6142 10.307435 10.579160
 6143 10.307435 10.582783
 6144 10.307435 10.586406
 6145 10.307435 10.590029
 6146 10.307435 10.593652
 6147 10.307435 10.597275
 6148 10.303812 10.600898
 6149 10.303812 10.604521
 6150 10.300189 10.608144
 6151 10.296566 10.611767
 6152 10.292943 10.611767
 6153 10.289320 10.615390
 6154 10.285697 10.619013
 6155 10.282074 10.619013
 6156 10.278451 10.622636
 6157 10.274828 10.626259
 6158 10.271205 10.629882
 6159 10.267582 10.633505
 6160 10.263959 10.637128
 6161 10.260336 10.640751
 6162 10.256713 10.644374
 6163 10.256713 10.647997
 6164 10.253090 10.651620
 6165 10.253090 10.655243
 6166 10.249467 10.658866
 6167 10.249467 10.662489
 6168 10.245844 10.666112
 6169 10.245844 10.669735
 6170 10.242221 10.673358
 6171 10.242221 10.676981
 6172 10.238598 10.680604
 6173 10.234975 10.684227
 6174 10.231352 10.684227
 6175 10.227729 10.687850
 6176 10.227729 10.691473
 6177 10.224106 10.695096
 6178 10.224106 10.698719
 6179 10.220483 10.702342
 6180 10.220483 10.705965
 6181 10.216860 10.709588
 6182 10.216860 10.713211
 6183 10.213237 10.716834
 6184 10.213237 10.720457
 6185 10.209614 10.724080
 6186 10.209614 10.727703
 6187 10.205991 10.731326
 6188 10.205991 10.734949
 6189 10.205991 10.738572
 6190 10.205991 10.742195
 6191 10.205991 10.745818
 6192 10.205991 10.749441
 6193 10.205991 10.753064
 6194 10.205991 10.756687
 6195 10.205991 10.760310
 6196 10.205991 10.763933
 6197 10.205991 10.767556
 6198 10.205991 10.771179
 6199 10.205991 10.774802
 6200 10.205991 10.778425
 6201 10.205991 10.782048
 6202 10.205991 10.785671
 6203 10.205991 10.789294
 6204 10.205991 10.792917
 6205 10.205991 10.796540
 6206 10.205991 10.800163
 6207 10.205991 10.803786
 6208 10.205991 10.807409
 6209 10.205991 10.811032
 6210 10.205991 10.814655
 6211 10.209614 10.818278
 6212 10.209614 10.821901
 6213 10.213237 10.825524
 6214 10.209614 10.829147
 6215 10.205991 10.832770
 6216 10.202368 10.836393
 6217 10.198745 10.840016
 6218 10.195122 10.843639
 6219 10.191499 10.847262
 6220 10.191499 10.850885
 6221 10.187876 10.854508
 6222 10.187876 10.858131
 6223 10.184253 10.861754
 6224 10.184253 10.865377
 6225 10.180630 10.869000
 6226 10.180630 10.872623
 6227 10.177007 10.876246
 6228 10.177007 10.879869
 6229 10.173384 10.883492
 6230 10.173384 10.887115
 6231 10.169761 10.890738
 6232 10.169761 10.894361
 6233 10.169761 10.897984
 6234 10.169761 10.901607
 6235 10.166138 10.905230
 6236 10.162515 10.908853
 6237 10.158892 10.912476
 6238 10.155269 10.916099
 6239 10.151646 10.919722
 6240 10.148023 10.923345
 6241 10.148023 10.926968
 6242 10.144400 10.930591
 6243 10.144400 10.934214
 6244 10.140777 10.937837
 6245 10.140777 10.941460
 6246 10.137154 10.945083
 6247 10.137154 10.948706
 6248 10.133531 10.952329
 6249 10.133531 10.955952
 6250 10.129908 10.959575
 6251 10.129908 10.963198
 6252 10.126285 10.966821
 6253 10.126285 10.970444
 6254 10.126285 10.974067
 6255 10.126285 10.977690
 6256 10.126285 10.981313
 6257 10.126285 10.984936
 6258 10.126285 10.988559
 6259 10.126285 10.992182
 6260 10.122662 10.995805
 6261 10.122662 10.999428
 6262 10.122662 11.003051
 6263 10.119039 11.006674
 6264 10.119039 11.010297
 6265 10.115416 11.013920
 6266 10.115416 11.017543
 6267 10.111793 11.021166
 6268 10.111793 11.024789
 6269 10.108170 11.028412
 6270 10.108170 11.032035
 6271 10.104547 11.035658
 6272 10.104547 11.039281
 6273 10.100924 11.042904
 6274 10.100924 11.046527
 6275 10.100924 11.050150
 6276 10.100924 11.053773
 6277 10.100924 11.057396
 6278 10.100924 11.061019
 6279 10.100924 11.064642
 6280 10.100924 11.068265
 6281 10.097301 11.071888
 6282 10.097301 11.075511
 6283 10.097301 11.079134
 6284 10.093678 11.082757
 6285 10.093678 11.086380
 6286 10.093678 11.090003
 6287 10.090055 11.093626
 6288 10.086432 11.097249
 6289 10.082809 11.100872
 6290 10.079186 11.104495
 6291 10.079186 11.108118
 6292 10.075563 11.111741
 6293 10.075563 11.115364
 6294 10.071940 11.118987
 6295 10.071940 11.122610
 6296 10.068317 11.126233
 6297 10.068317 11.129856
 6298 10.064694 11.133479
 6299 10.064694 11.137102
 6300 10.061071 11.140725
 6301 10.061071 11.144348
 6302 10.057448 11.147971
 6303 10.057448 11.151594
 6304 10.053825 11.155217
 6305 10.053825 11.158840
 6306 10.053825 11.162463
 6307 10.050202 11.166086
 6308 10.050202 11.169709
 6309 10.046579 11.173332
 6310 10.046579 11.176955
 6311 10.042956 11.180578
 6312 10.039333 11.184201
 6313 10.035710 11.187824
 6314 10.032087 11.191447
 6315 10.028464 11.195070
 6316 10.024841 11.198693
 6317 10.021218 11.198693
 6318 10.017595 11.198693
 6319 10.013972 11.202316
 6320 10.010349 11.202316
 6321 10.006726 11.205939
 6322 10.003103 11.205939
 6323 9.999480 11.209562
 6324 9.995857 11.209562
 6325 9.992234 11.213185
 6326 9.988611 11.213185
 6327 9.984988 11.216808
 6328 9.981365 11.216808
 6329 9.977742 11.220431
 6330 9.974119 11.220431
 6331 9.970496 11.224054
 6332 9.970496 11.227677
 6333 9.966873 11.231300
 6334 9.966873 11.234923
 6335 9.963250 11.238546
 6336 9.963250 11.242169
 6337 9.959627 11.245792
 6338 9.959627 11.249415
 6339 9.956004 11.253038
 6340 9.956004 11.256661
 6341 9.952381 11.260284
 6342 9.952381 11.263907
 6343 9.948758 11.267530
 6344 9.948758 11.271153
 6345 9.948758 11.274776
 6346 9.948758 11.278399
 6347 9.948758 11.282022
 6348 9.945135 11.285645
 6349 9.945135 11.289268
 6350 9.941512 11.292891
 6351 9.941512 11.296514
 6352 9.937889 11.300137
 6353 9.937889 11.303760
 6354 9.934266 11.307383
 6355 9.934266 11.311006
 6356 9.934266 11.314629
 6357 9.934266 11.318252
 6358 9.934266 11.321875
 6359 9.934266 11.325498
 6360 9.934266 11.329121
 6361 9.934266 11.332744
 6362 9.934266 11.336367
 6363 9.934266 11.339990
 6364 9.934266 11.343613
 6365 9.934266 11.347236
 6366 9.934266 11.350859
 6367 9.934266 11.354482
 6368 9.934266 11.358105
 6369 9.934266 11.361728
 6370 9.934266 11.365351
 6371 9.930643 11.368974
 6372 9.930643 11.372597
 6373 9.927020 11.376220
 6374 9.927020 11.379843
 6375 9.923397 11.383466
 6376 9.923397 11.387089
 6377 9.919774 11.390712
 6378 9.919774 11.394335
 6379 9.916151 11.397958
 6380 9.916151 11.401581
 6381 9.912528 11.405204
 6382 9.912528 11.408827
 6383 9.912528 11.412450
 6384 9.912528 11.416073
 6385 9.912528 11.419696
 6386 9.912528 11.423319
 6387 9.912528 11.426942
 6388 9.912528 11.430565
 6389 9.912528 11.434188
 6390 9.912528 11.437811
 6391 9.908905 11.441434
 6392 9.908905 11.445057
 6393 9.905282 11.448680
 6394 9.905282 11.452303
 6395 9.901659 11.455926
 6396 9.901659 11.459549
 6397 9.898036 11.463172
 6398 9.898036 11.466795
 6399 9.894413 11.470418
 6400 9.894413 11.474041
 6401 9.894413 11.477664
 6402 9.894413 11.481287
 6403 9.894413 11.484910
 6404 9.894413 11.488533
 6405 9.894413 11.492156
 6406 9.894413 11.495779
 6407 9.894413 11.499402
 6408 9.894413 11.503025
 6409 9.894413 11.506648
 6410 9.894413 11.510271
 6411 9.894413 11.513894
 6412 9.894413 11.517517
 6413 9.894413 11.521140
 6414 9.894413 11.524763
 6415 9.894413 11.528386
 6416 9.894413 11.532009
 6417 9.894413 11.535632
 6418 9.890790 11.539255
 6419 9.887167 11.542878
 6420 9.883544 11.546501
 6421 9.879921 11.550124
 6422 9.876298 11.553747
 6423 9.872675 11.557370
 6424 9.869052 11.557370
 6425 9.865429 11.560993
 6426 9.861806 11.560993
 6427 9.858183 11.564616
 6428 9.854560 11.564616
 6429 9.850937 11.568239
 6430 9.847314 11.568239
 6431 9.843691 11.571862
 6432 9.840068 11.571862
 6433 9.836445 11.575485
 6434 9.832822 11.575485
 6435 9.829199 11.579108
 6436 9.825576 11.582731
 6437 9.821953 11.586354
 6438 9.818330 11.589977
 6439 9.814707 11.593600
 6440 9.811084 11.597223
 6441 9.807461 11.600846
 6442 9.803838 11.604469
 6443 9.800215 11.608092
 6444 9.796592 11.611715
 6445 9.792969 11.615338
 6446 9.789346 11.615338
 6447 9.785723 11.615338
 6448 9.782100 11.618961
 6449 9.778477 11.618961
 6450 9.774854 11.622584
 6451 9.771231 11.622584
 6452 9.767608 11.626207
 6453 9.763985 11.626207
 6454 9.760362 11.629830
 6455 9.756739 11.629830
 6456 9.753116 11.633453
 6457 9.749493 11.633453
 6458 9.745870 11.637076
 6459 9.742247 11.637076
 6460 9.738624 11.640699
 6461 9.738624 11.644322
 6462 9.735001 11.647945
 6463 9.735001 11.651568
 6464 9.731378 11.655191
 6465 9.731378 11.658814
 6466 9.727755 11.662437
 6467 9.727755 11.666060
 6468 9.724132 11.669683
 6469 9.724132 11.673306
 6470 9.720509 11.676929
 6471 9.720509 11.680552
 6472 9.716886 11.684175
 6473 9.716886 11.687798
 6474 9.716886 11.691421
 6475 9.716886 11.695044
 6476 9.716886 11.698667
 6477 9.716886 11.702290
 6478 9.716886 11.705913
 6479 9.716886 11.709536
 6480 9.716886 11.713159
 6481 9.716886 11.716782
 6482 9.716886 11.720405
 6483 9.716886 11.724028
 6484 9.716886 11.727651
 6485 9.713263 11.731274
 6486 9.713263 11.734897
 6487 9.713263 11.738520
 6488 9.713263 11.742143
 6489 9.709640 11.745766
 6490 9.709640 11.749389
 6491 9.709640 11.753012
 6492 9.706017 11.756635
 6493 9.706017 11.760258
 6494 9.706017 11.763881
 6495 9.702394 11.767504
 6496 9.702394 11.771127
 6497 9.698771 11.774750
 6498 9.695148 11.778373
 6499 9.691525 11.778373
 6500 9.687902 11.781996
 6501 9.684279 11.785619
 6502 9.680656 11.789242
 6503 9.677033 11.792865
 6504 9.673410 11.796488
 6505 9.669787 11.800111
 6506 9.669787 11.803734
 6507 9.666164 11.807357
 6508 9.666164 11.810980
 6509 9.662541 11.814603
 6510 9.662541 11.818226
 6511 9.658918 11.821849
 6512 9.658918 11.825472
 6513 9.655295 11.829095
 6514 9.655295 11.832718
 6515 9.651672 11.836341
 6516 9.651672 11.839964
 6517 9.648049 11.843587
 6518 9.644426 11.847210
 6519 9.640803 11.850833
 6520 9.637180 11.854456
 6521 9.633557 11.854456
 6522 9.629934 11.858079
 6523 9.626311 11.861702
 6524 9.622688 11.865325
 6525 9.619065 11.868948
 6526 9.619065 11.872571
 6527 9.615442 11.876194
 6528 9.615442 11.879817
 6529 9.611819 11.883440
 6530 9.611819 11.887063
 6531 9.608196 11.890686
 6532 9.608196 11.894309
 6533 9.604573 11.897932
 6534 9.604573 11.901555
 6535 9.600950 11.905178
 6536 9.600950 11.908801
 6537 9.597327 11.912424
 6538 9.597327 11.916047
 6539 9.593704 11.919670
 6540 9.593704 11.923293
 6541 9.593704 11.926916
 6542 9.593704 11.930539
 6543 9.593704 11.934162
 6544 9.593704 11.937785
 6545 9.593704 11.941408
 6546 9.590081 11.941408
 6547 9.586458 11.945031
 6548 9.582835 11.945031
 6549 9.579212 11.948654
 6550 9.575589 11.952277
 6551 9.571966 11.955900
 6552 9.568343 11.959523
 6553 9.568343 11.963146
 6554 9.564720 11.966769
 6555 9.564720 11.970392
 6556 9.561097 11.974015
 6557 9.561097 11.977638
 6558 9.557474 11.981261
 6559 9.557474 11.984884
 6560 9.553851 11.988507
 6561 9.553851 11.992130
 6562 9.550228 11.995753
 6563 9.550228 11.999376
 6564 9.546605 12.002999
 6565 9.546605 12.006622
 6566 9.546605 12.010245
 6567 9.546605 12.013868
 6568 9.546605 12.017491
 6569 9.546605 12.021114
 6570 9.546605 12.024737
 6571 9.546605 12.028360
 6572 9.546605 12.031983
 6573 9.546605 12.035606
 6574 9.546605 12.039229
 6575 9.542982 12.042852
 6576 9.539359 12.046475
 6577 9.535736 12.050098
 6578 9.532113 12.053721
 6579 9.532113 12.057344
 6580 9.528490 12.060967
 6581 9.528490 12.064590
 6582 9.524867 12.068213
 6583 9.524867 12.071836
 6584 9.521244 12.075459
 6585 9.521244 12.079082
 6586 9.517621 12.082705
 6587 9.517621 12.086328
 6588 9.513998 12.089951
 6589 9.513998 12.093574
 6590 9.510375 12.097197
 6591 9.510375 12.100820
 6592 9.510375 12.104443
 6593 9.510375 12.108066
 6594 9.510375 12.111689
 6595 9.510375 12.115312
 6596 9.510375 12.118935
 6597 9.510375 12.122558
 6598 9.510375 12.126181
 6599 9.510375 12.129804
 6600 9.510375 12.133427
 6601 9.510375 12.137050
 6602 9.510375 12.140673
 6603 9.510375 12.144296
 6604 9.510375 12.147919
 6605 9.506752 12.147919
 6606 9.503129 12.151542
 6607 9.499506 12.151542
 6608 9.495883 12.155165
 6609 9.492260 12.158788
 6610 9.488637 12.162411
 6611 9.485014 12.166034
 6612 9.481391 12.169657
 6613 9.477768 12.173280
 6614 9.474145 12.176903
 6615 9.470522 12.180526
 6616 9.466899 12.184149
 6617 9.466899 12.187772
 6618 9.463276 12.191395
 6619 9.463276 12.195018
 6620 9.459653 12.198641
 6621 9.459653 12.202264
 6622 9.456030 12.205887
 6623 9.456030 12.209510
 6624 9.452407 12.213133
 6625 9.452407 12.216756
 6626 9.448784 12.220379
 6627 9.448784 12.224002
 6628 9.445161 12.227625
 6629 9.445161 12.231248
 6630 9.445161 12.234871
 6631 9.445161 12.238494
 6632 9.441538 12.242117
 6633 9.437915 12.245740
 6634 9.434292 12.249363
 6635 9.430669 12.249363
 6636 9.427046 12.252986
 6637 9.423423 12.252986
 6638 9.419800 12.256609
 6639 9.416177 12.256609
 6640 9.412554 12.260232
 6641 9.408931 12.263855
 6642 9.408931 12.267478
 6643 9.405308 12.271101
 6644 9.405308 12.274724
 6645 9.401685 12.278347
 6646 9.401685 12.281970
 6647 9.398062 12.285593
 6648 9.398062 12.289216
 6649 9.394439 12.292839
 6650 9.394439 12.296462
 6651 9.390816 12.300085
 6652 9.390816 12.303708
 6653 9.387193 12.307331
 6654 9.387193 12.310954
 6655 9.387193 12.314577
 6656 9.387193 12.318200
 6657 9.387193 12.321823
 6658 9.387193 12.325446
 6659 9.387193 12.329069
 6660 9.387193 12.332692
 6661 9.387193 12.336315
 6662 9.387193 12.339938
 6663 9.387193 12.343561
 6664 9.387193 12.347184
 6665 9.387193 12.350807
 6666 9.387193 12.354430
 6667 9.387193 12.358053
 6668 9.387193 12.361676
 6669 9.387193 12.365299
 6670 9.387193 12.368922
 6671 9.387193 12.372545
 6672 9.387193 12.376168
 6673 9.387193 12.379791
 6674 9.387193 12.383414
 6675 9.387193 12.387037
 6676 9.383570 12.390660
 6677 9.383570 12.394283
 6678 9.383570 12.397906
 6679 9.383570 12.401529
 6680 9.383570 12.405152
 6681 9.383570 12.408775
 6682 9.383570 12.412398
 6683 9.383570 12.416021
 6684 9.383570 12.419644
 6685 9.383570 12.423267
 6686 9.383570 12.426890
 6687 9.383570 12.430513
 6688 9.383570 12.434136
 6689 9.383570 12.437759
 6690 9.383570 12.441382
 6691 9.383570 12.445005
 6692 9.383570 12.448628
 6693 9.383570 12.452251
 6694 9.383570 12.455874
 6695 9.383570 12.459497
 6696 9.383570 12.463120
 6697 9.383570 12.466743
 6698 9.383570 12.470366
 6699 9.383570 12.473989
 6700 9.383570 12.477612
 6701 9.387193 12.481235
 6702 9.383570 12.484858
 6703 9.383570 12.488481
 6704 9.383570 12.492104
 6705 9.383570 12.495727
 6706 9.379947 12.499350
 6707 9.379947 12.502973
 6708 9.379947 12.506596
 6709 9.379947 12.510219
 6710 9.379947 12.513842
 6711 9.379947 12.517465
 6712 9.379947 12.521088
 6713 9.379947 12.524711
 6714 9.376324 12.528334
 6715 9.376324 12.531957
 6716 9.372701 12.535580
 6717 9.372701 12.539203
 6718 9.369078 12.542826
 6719 9.369078 12.546449
 6720 9.365455 12.550072
 6721 9.361832 12.553695
 6722 9.358209 12.557318
 6723 9.354586 12.560941
 6724 9.350963 12.564564
 6725 9.347340 12.568187
 6726 9.343717 12.568187
 6727 9.340094 12.571810
 6728 9.336471 12.571810
 6729 9.332848 12.575433
 6730 9.329225 12.575433
 6731 9.325602 12.579056
 6732 9.321979 12.579056
 6733 9.318356 12.582679
 6734 9.314733 12.582679
 6735 9.311110 12.586302
 6736 9.307487 12.589925
 6737 9.303864 12.593548
 6738 9.300241 12.597171
 6739 9.296618 12.600794
 6740 9.292995 12.604417
 6741 9.292995 12.608040
 6742 9.289372 12.611663
 6743 9.289372 12.615286
 6744 9.285749 12.615286
 6745 9.282126 12.618909
 6746 9.278503 12.618909
 6747 9.274880 12.622532
 6748 9.271257 12.626155
 6749 9.267634 12.626155
 6750 9.264011 12.629778
 6751 9.260388 12.629778
 6752 9.256765 12.633401
 6753 9.253142 12.637024
 6754 9.253142 12.640647
 6755 9.249519 12.644270
 6756 9.249519 12.647893
 6757 9.245896 12.651516
 6758 9.245896 12.655139
 6759 9.242273 12.658762
 6760 9.242273 12.662385
 6761 9.238650 12.666008
 6762 9.238650 12.669631
 6763 9.235027 12.673254
 6764 9.235027 12.676877
 6765 9.231404 12.680500
 6766 9.231404 12.684123
 6767 9.231404 12.687746
 6768 9.231404 12.691369
 6769 9.231404 12.694992
 6770 9.231404 12.698615
 6771 9.231404 12.702238
 6772 9.231404 12.705861
 6773 9.231404 12.709484
 6774 9.231404 12.713107
 6775 9.231404 12.716730
 6776 9.231404 12.720353
 6777 9.231404 12.723976
 6778 9.231404 12.727599
 6779 9.231404 12.731222
 6780 9.231404 12.734845
 6781 9.227781 12.738468
 6782 9.227781 12.742091
 6783 9.224158 12.745714
 6784 9.224158 12.749337
 6785 9.220535 12.752960
 6786 9.220535 12.756583
 6787 9.216912 12.760206
 6788 9.216912 12.763829
 6789 9.213289 12.767452
 6790 9.213289 12.771075
 6791 9.209666 12.774698
 6792 9.209666 12.778321
 6793 9.206043 12.781944
 6794 9.206043 12.785567
 6795 9.206043 12.789190
 6796 9.206043 12.792813
 6797 9.206043 12.796436
 6798 9.206043 12.800059
 6799 9.206043 12.803682
 6800 9.206043 12.807305
 6801 9.206043 12.810928
 6802 9.206043 12.814551
 6803 9.206043 12.818174
 6804 9.206043 12.821797
 6805 9.206043 12.825420
 6806 9.206043 12.829043
 6807 9.206043 12.832666
 6808 9.202420 12.836289
 6809 9.198797 12.839912
 6810 9.195174 12.843535
 6811 9.191551 12.847158
 6812 9.187928 12.850781
 6813 9.184305 12.854404
 6814 9.180682 12.858027
 6815 9.177059 12.858027
 6816 9.173436 12.861650
 6817 9.169813 12.861650
 6818 9.166190 12.865273
 6819 9.162567 12.865273
 6820 9.158944 12.868896
 6821 9.155321 12.868896
 6822 9.151698 12.872519
 6823 9.148075 12.872519
 6824 9.144452 12.876142
 6825 9.140829 12.879765
 6826 9.140829 12.883388
 6827 9.137206 12.887011
 6828 9.137206 12.890634
 6829 9.133583 12.894257
 6830 9.133583 12.897880
 6831 9.129960 12.901503
 6832 9.129960 12.905126
 6833 9.126337 12.908749
 6834 9.126337 12.912372
 6835 9.122714 12.915995
 6836 9.122714 12.919618
 6837 9.119091 12.923241
 6838 9.119091 12.926864
 6839 9.119091 12.930487
 6840 9.119091 12.934110
 6841 9.119091 12.937733
 6842 9.119091 12.941356
 6843 9.119091 12.944979
 6844 9.119091 12.948602
 6845 9.119091 12.952225
 6846 9.119091 12.955848
 6847 9.119091 12.959471
 6848 9.119091 12.963094
 6849 9.119091 12.966717
 6850 9.119091 12.970340
 6851 9.119091 12.973963
 6852 9.119091 12.977586
 6853 9.119091 12.981209
 6854 9.119091 12.984832
 6855 9.115468 12.988455
 6856 9.115468 12.992078
 6857 9.111845 12.995701
 6858 9.111845 12.999324
 6859 9.108222 13.002947
 6860 9.108222 13.006570
 6861 9.108222 13.010193
 6862 9.108222 13.013816
 6863 9.108222 13.017439
 6864 9.108222 13.021062
 6865 9.108222 13.024685
 6866 9.108222 13.028308
 6867 9.108222 13.031931
 6868 9.108222 13.035554
 6869 9.108222 13.039177
 6870 9.108222 13.042800
 6871 9.108222 13.046423
 6872 9.108222 13.050046
 6873 9.108222 13.053669
 6874 9.108222 13.057292
 6875 9.108222 13.060915
 6876 9.108222 13.064538
 6877 9.108222 13.068161
 6878 9.104599 13.071784
 6879 9.104599 13.075407
 6880 9.100976 13.079030
 6881 9.097353 13.082653
 6882 9.093730 13.086276
 6883 9.090107 13.089899
 6884 9.086484 13.093522
 6885 9.082861 13.097145
 6886 9.082861 13.100768
 6887 9.079238 13.104391
 6888 9.075615 13.108014
 6889 9.071992 13.111637
 6890 9.068369 13.115260
 6891 9.064746 13.118883
 6892 9.061123 13.122506
 6893 9.061123 13.126129
 6894 9.057500 13.129752
 6895 9.057500 13.133375
 6896 9.053877 13.136998
 6897 9.053877 13.140621
 6898 9.050254 13.144244
 6899 9.050254 13.147867
 6900 9.046631 13.151490
 6901 9.046631 13.155113
 6902 9.043008 13.158736
 6903 9.043008 13.162359
 6904 9.039385 13.165982
 6905 9.039385 13.169605
 6906 9.035762 13.173228
 6907 9.035762 13.176851
 6908 9.032139 13.180474
 6909 9.032139 13.184097
 6910 9.032139 13.187720
 6911 9.032139 13.191343
 6912 9.032139 13.194966
 6913 9.032139 13.198589
 6914 9.032139 13.202212
 6915 9.032139 13.205835
 6916 9.032139 13.209458
 6917 9.032139 13.213081
 6918 9.032139 13.216704
 6919 9.032139 13.220327
 6920 9.032139 13.223950
 6921 9.032139 13.227573
 6922 9.032139 13.231196
 6923 9.028516 13.234819
 6924 9.028516 13.238442
 6925 9.024893 13.242065
 6926 9.024893 13.245688
 6927 9.021270 13.249311
 6928 9.021270 13.252934
 6929 9.017647 13.256557
 6930 9.017647 13.260180
 6931 9.014024 13.263803
 6932 9.014024 13.267426
 6933 9.010401 13.271049
 6934 9.010401 13.274672
 6935 9.006778 13.278295
 6936 9.006778 13.281918
 6937 9.003155 13.285541
 6938 9.003155 13.289164
 6939 8.999532 13.292787
 6940 8.999532 13.296410
 6941 8.999532 13.300033
 6942 8.999532 13.303656
 6943 8.999532 13.307279
 6944 8.999532 13.310902
 6945 8.999532 13.314525
 6946 8.999532 13.318148
 6947 8.999532 13.321771
 6948 8.999532 13.325394
 6949 8.999532 13.329017
 6950 8.999532 13.332640
 6951 8.999532 13.336263
 6952 8.999532 13.339886
 6953 8.999532 13.343509
 6954 8.999532 13.347132
 6955 8.999532 13.350755
 6956 8.995909 13.350755
 6957 8.992286 13.354378
 6958 8.988663 13.358001
 6959 8.985040 13.358001
 6960 8.981417 13.361624
 6961 8.977794 13.365247
 6962 8.974171 13.368870
 6963 8.970548 13.368870
 6964 8.966925 13.372493
 6965 8.963302 13.372493
 6966 8.959679 13.376116
 6967 8.956056 13.376116
 6968 8.952433 13.379739
 6969 8.948810 13.379739
 6970 8.945187 13.383362
 6971 8.941564 13.386985
 6972 8.937941 13.390608
 6973 8.934318 13.394231
 6974 8.934318 13.397854
 6975 8.930695 13.401477
 6976 8.930695 13.405100
 6977 8.927072 13.408723
 6978 8.927072 13.412346
 6979 8.923449 13.415969
 6980 8.923449 13.419592
 6981 8.919826 13.423215
 6982 8.919826 13.426838
 6983 8.916203 13.430461
 6984 8.916203 13.434084
 6985 8.912580 13.437707
 6986 8.912580 13.441330
 6987 8.912580 13.444953
 6988 8.912580 13.448576
 6989 8.912580 13.452199
 6990 8.912580 13.455822
 6991 8.912580 13.459445
 6992 8.912580 13.463068
 6993 8.912580 13.466691
 6994 8.912580 13.470314
 6995 8.912580 13.473937
 6996 8.908957 13.477560
 6997 8.908957 13.481183
 6998 8.905334 13.484806
 6999 8.901711 13.488429
 7000 8.901711 13.492052
 7001 8.898088 13.495675
 7002 8.898088 13.499298
 7003 8.894465 13.502921
 7004 8.894465 13.506544
 7005 8.890842 13.510167
 7006 8.887219 13.513790
 7007 8.887219 13.517413
 7008 8.883596 13.521036
 7009 8.883596 13.524659
 7010 8.879973 13.528282
 7011 8.879973 13.531905
 7012 8.876350 13.535528
 7013 8.876350 13.539151
 7014 8.872727 13.542774
 7015 8.872727 13.546397
 7016 8.869104 13.550020
 7017 8.869104 13.553643
 7018 8.865481 13.557266
 7019 8.865481 13.560889
 7020 8.865481 13.564512
 7021 8.865481 13.568135
 7022 8.865481 13.571758
 7023 8.861858 13.575381
 7024 8.858235 13.579004
 7025 8.854612 13.582627
 7026 8.850989 13.586250
 7027 8.847366 13.589873
 7028 8.843743 13.593496
 7029 8.840120 13.597119
 7030 8.836497 13.600742
 7031 8.836497 13.604365
 7032 8.832874 13.607988
 7033 8.832874 13.611611
 7034 8.829251 13.615234
 7035 8.829251 13.618857
 7036 8.825628 13.622480
 7037 8.825628 13.626103
 7038 8.822005 13.629726
 7039 8.818382 13.633349
 7040 8.814759 13.636972
 7041 8.811136 13.640595
 7042 8.807513 13.644218
 7043 8.803890 13.647841
 7044 8.800267 13.651464
 7045 8.796644 13.655087
 7046 8.793021 13.658710
 7047 8.789398 13.658710
 7048 8.785775 13.658710
 7049 8.782152 13.658710
 7050 8.778529 13.658710
 7051 8.774906 13.658710
 7052 8.771283 13.658710
 7053 8.767660 13.658710
 7054 8.764037 13.658710
 7055 8.760414 13.658710
 7056 8.756791 13.658710
 7057 8.753168 13.658710
 7058 8.749545 13.658710
 7059 8.745922 13.658710
 7060 8.742299 13.658710
 7061 8.738676 13.658710
 7062 8.735053 13.658710
 7063 8.731430 13.658710
 7064 8.727807 13.658710
 7065 8.724184 13.658710
 7066 8.720561 13.658710
 7067 8.716938 13.658710
 7068 8.713315 13.658710
 7069 8.709692 13.658710
 7070 8.706069 13.658710
 7071 8.702446 13.658710
 7072 8.698823 13.658710
 7073 8.695200 13.662333
 7074 8.691577 13.662333
 7075 8.687954 13.662333
 7076 8.684331 13.662333
 7077 8.680708 13.665956
 7078 8.677085 13.665956
 7079 8.673462 13.669579
 7080 8.669839 13.669579
 7081 8.666216 13.669579
 7082 8.662593 13.669579
 7083 8.658970 13.669579
 7084 8.655347 13.669579
 7085 8.651724 13.669579
 7086 8.648101 13.669579
 7087 8.644478 13.669579
 7088 8.640855 13.669579
 7089 8.637232 13.669579
 7090 8.633609 13.669579
 7091 8.629986 13.669579
 7092 8.626363 13.669579
 7093 8.622740 13.669579
 7094 8.619117 13.669579
 7095 8.615494 13.669579
 7096 8.611871 13.669579
 7097 8.608248 13.669579
 7098 8.604625 13.669579
 7099 8.601002 13.669579
 7100 8.597379 13.669579
 7101 8.593756 13.669579
 7102 8.590133 13.669579
 7103 8.586510 13.669579
 7104 8.582887 13.669579
 7105 8.579264 13.669579
 7106 8.575641 13.669579
 7107 8.572018 13.669579
 7108 8.568395 13.669579
 7109 8.564772 13.669579
 7110 8.561149 13.669579
 7111 8.557526 13.669579
 7112 8.553903 13.669579
 7113 8.550280 13.669579
 7114 8.546657 13.669579
 7115 8.543034 13.669579
 7116 8.539411 13.669579
 7117 8.535788 13.673202
 7118 8.532165 13.673202
 7119 8.528542 13.676825
 7120 8.524919 13.676825
 7121 8.521296 13.680448
 7122 8.517673 13.680448
 7123 8.514050 13.684071
 7124 8.510427 13.684071
 7125 8.506804 13.687694
 7126 8.503181 13.687694
 7127 8.499558 13.691317
 7128 8.495935 13.691317
 7129 8.492312 13.694940
 7130 8.492312 13.698563
 7131 8.488689 13.702186
 7132 8.488689 13.705809
 7133 8.485066 13.709432
 7134 8.485066 13.713055
 7135 8.481443 13.716678
 7136 8.481443 13.720301
 7137 8.477820 13.723924
 7138 8.477820 13.727547
 7139 8.474197 13.731170
 7140 8.474197 13.734793
 7141 8.470574 13.738416
 7142 8.470574 13.742039
 7143 8.470574 13.745662
 7144 8.470574 13.749285
 7145 8.470574 13.752908
 7146 8.470574 13.756531
 7147 8.470574 13.760154
 7148 8.470574 13.763777
 7149 8.470574 13.767400
 7150 8.470574 13.771023
 7151 8.470574 13.774646
 7152 8.470574 13.778269
 7153 8.466951 13.781892
 7154 8.463328 13.785515
 7155 8.459705 13.789138
 7156 8.456082 13.792761
 7157 8.452459 13.796384
 7158 8.448836 13.800007
 7159 8.445213 13.803630
 7160 8.441590 13.807253
 7161 8.437967 13.810876
 7162 8.434344 13.810876
 7163 8.430721 13.810876
 7164 8.427098 13.814499
 7165 8.423475 13.814499
 7166 8.419852 13.818122
 7167 8.416229 13.818122
 7168 8.412606 13.821745
 7169 8.408983 13.821745
 7170 8.405360 13.825368
 7171 8.401737 13.825368
 7172 8.398114 13.828991
 7173 8.394491 13.828991
 7174 8.390868 13.832614
 7175 8.387245 13.832614
 7176 8.383622 13.836237
 7177 8.379999 13.839860
 7178 8.376376 13.843483
 7179 8.372753 13.847106
 7180 8.369130 13.850729
 7181 8.365507 13.854352
 7182 8.361884 13.857975
 7183 8.358261 13.861598
 7184 8.354638 13.865221
 7185 8.351015 13.868844
 7186 8.347392 13.868844
 7187 8.343769 13.868844
 7188 8.340146 13.868844
 7189 8.336523 13.868844
 7190 8.332900 13.868844
 7191 8.329277 13.868844
 7192 8.325654 13.868844
 7193 8.322031 13.868844
 7194 8.318408 13.868844
 7195 8.314785 13.868844
 7196 8.311162 13.868844
 7197 8.307539 13.868844
 7198 8.303916 13.872467
 7199 8.300293 13.872467
 7200 8.296670 13.872467
 7201 8.293047 13.872467
 7202 8.289424 13.876090
 7203 8.285801 13.876090
 7204 8.282178 13.879713
 7205 8.278555 13.879713
 7206 8.274932 13.879713
 7207 8.271309 13.879713
 7208 8.267686 13.879713
 7209 8.264063 13.879713
 7210 8.260440 13.879713
 7211 8.256817 13.879713
 7212 8.253194 13.879713
 7213 8.249571 13.879713
 7214 8.245948 13.879713
 7215 8.242325 13.879713
 7216 8.238702 13.879713
 7217 8.235079 13.879713
 7218 8.231456 13.879713
 7219 8.227833 13.879713
 7220 8.224210 13.879713
 7221 8.220587 13.879713
 7222 8.216964 13.876090
 7223 8.213341 13.876090
 7224 8.209718 13.872467
 7225 8.206095 13.872467
 7226 8.202472 13.868844
 7227 8.198849 13.868844
 7228 8.195226 13.868844
 7229 8.191603 13.868844
 7230 8.187980 13.868844
 7231 8.184357 13.868844
 7232 8.180734 13.868844
 7233 8.177111 13.868844
 7234 8.173488 13.868844
 7235 8.169865 13.868844
 7236 8.166242 13.868844
 7237 8.162619 13.868844
 7238 8.158996 13.868844
 7239 8.155373 13.868844
 7240 8.151750 13.868844
 7241 8.148127 13.868844
 7242 8.144504 13.868844
 7243 8.140881 13.868844
 7244 8.137258 13.868844
 7245 8.133635 13.868844
 7246 8.130012 13.868844
 7247 8.126389 13.868844
 7248 8.122766 13.868844
 7249 8.119143 13.872467
 7250 8.115520 13.872467
 7251 8.111897 13.876090
 7252 8.108274 13.876090
 7253 8.104651 13.879713
 7254 8.101028 13.879713
 7255 8.097405 13.883336
 7256 8.093782 13.883336
 7257 8.090159 13.886959
 7258 8.086536 13.886959
 7259 8.082913 13.890582
 7260 8.079290 13.890582
 7261 8.075667 13.894205
 7262 8.072044 13.894205
 7263 8.068421 13.894205
 7264 8.064798 13.897828
 7265 8.061175 13.897828
 7266 8.057552 13.897828
 7267 8.053929 13.897828
 7268 8.050306 13.894205
 7269 8.046683 13.890582
 7270 8.043060 13.886959
 7271 8.039437 13.883336
 7272 8.035814 13.879713
 7273 8.032191 13.876090
 7274 8.028568 13.876090
 7275 8.024945 13.872467
 7276 8.021322 13.872467
 7277 8.017699 13.868844
 7278 8.014076 13.868844
 7279 8.010453 13.865221
 7280 8.006830 13.865221
 7281 8.003207 13.861598
 7282 7.999584 13.861598
 7283 7.995961 13.857975
 7284 7.992338 13.857975
 7285 7.988715 13.854352
 7286 7.985092 13.854352
 7287 7.981469 13.854352
 7288 7.977846 13.854352
 7289 7.974223 13.854352
 7290 7.970600 13.854352
 7291 7.966977 13.854352
 7292 7.963354 13.854352
 7293 7.959731 13.854352
 7294 7.956108 13.854352
 7295 7.952485 13.854352
 7296 7.948862 13.854352
 7297 7.945239 13.854352
 7298 7.941616 13.854352
 7299 7.937993 13.854352
 7300 7.934370 13.854352
 7301 7.930747 13.854352
 7302 7.927124 13.854352
 7303 7.923501 13.854352
 7304 7.919878 13.854352
 7305 7.916255 13.854352
 7306 7.912632 13.854352
 7307 7.909009 13.854352
 7308 7.905386 13.854352
 7309 7.901763 13.857975
 7310 7.898140 13.857975
 7311 7.894517 13.861598
 7312 7.890894 13.861598
 7313 7.887271 13.861598
 7314 7.883648 13.861598
 7315 7.880025 13.861598
 7316 7.876402 13.857975
 7317 7.872779 13.857975
 7318 7.869156 13.857975
 7319 7.865533 13.857975
 7320 7.861910 13.857975
 7321 7.858287 13.857975
 7322 7.854664 13.857975
 7323 7.851041 13.857975
 7324 7.847418 13.857975
 7325 7.843795 13.857975
 7326 7.840172 13.857975
 7327 7.836549 13.857975
 7328 7.832926 13.857975
 7329 7.829303 13.857975
 7330 7.825680 13.857975
 7331 7.822057 13.857975
 7332 7.818434 13.857975
 7333 7.814811 13.857975
 7334 7.811188 13.857975
 7335 7.807565 13.857975
 7336 7.803942 13.857975
 7337 7.800319 13.857975
 7338 7.796696 13.857975
 7339 7.793073 13.861598
 7340 7.789450 13.861598
 7341 7.785827 13.865221
 7342 7.782204 13.865221
 7343 7.778581 13.868844
 7344 7.774958 13.868844
 7345 7.771335 13.872467
 7346 7.767712 13.872467
 7347 7.764089 13.876090
 7348 7.760466 13.876090
 7349 7.756843 13.876090
 7350 7.753220 13.879713
 7351 7.749597 13.879713
 7352 7.745974 13.879713
 7353 7.742351 13.883336
 7354 7.738728 13.883336
 7355 7.735105 13.883336
 7356 7.731482 13.883336
 7357 7.727859 13.883336
 7358 7.724236 13.883336
 7359 7.720613 13.883336
 7360 7.716990 13.879713
 7361 7.713367 13.879713
 7362 7.709744 13.876090
 7363 7.706121 13.876090
 7364 7.702498 13.872467
 7365 7.698875 13.872467
 7366 7.695252 13.868844
 7367 7.691629 13.868844
 7368 7.688006 13.865221
 7369 7.684383 13.865221
 7370 7.680760 13.865221
 7371 7.677137 13.865221
 7372 7.673514 13.865221
 7373 7.669891 13.865221
 7374 7.666268 13.865221
 7375 7.662645 13.865221
 7376 7.659022 13.865221
 7377 7.655399 13.865221
 7378 7.651776 13.865221
 7379 7.648153 13.865221
 7380 7.644530 13.865221
 7381 7.640907 13.865221
 7382 7.637284 13.865221
 7383 7.633661 13.865221
 7384 7.630038 13.865221
 7385 7.626415 13.865221
 7386 7.622792 13.865221
 7387 7.619169 13.865221
 7388 7.615546 13.865221
 7389 7.611923 13.865221
 7390 7.608300 13.865221
 7391 7.604677 13.865221
 7392 7.601054 13.865221
 7393 7.597431 13.865221
 7394 7.593808 13.865221
 7395 7.590185 13.865221
 7396 7.586562 13.865221
 7397 7.582939 13.865221
 7398 7.579316 13.865221
 7399 7.575693 13.865221
 7400 7.572070 13.865221
 7401 7.568447 13.865221
 7402 7.564824 13.865221
 7403 7.561201 13.865221
 7404 7.557578 13.865221
 7405 7.553955 13.865221
 7406 7.550332 13.865221
 7407 7.546709 13.865221
 7408 7.543086 13.865221
 7409 7.539463 13.865221
 7410 7.535840 13.865221
 7411 7.532217 13.865221
 7412 7.528594 13.865221
 7413 7.524971 13.865221
 7414 7.521348 13.865221
 7415 7.517725 13.865221
 7416 7.514102 13.865221
 7417 7.510479 13.865221
 7418 7.506856 13.865221
 7419 7.503233 13.868844
 7420 7.499610 13.868844
 7421 7.495987 13.868844
 7422 7.492364 13.868844
 7423 7.488741 13.872467
 7424 7.485118 13.872467
 7425 7.481495 13.872467
 7426 7.477872 13.872467
 7427 7.474249 13.872467
 7428 7.470626 13.872467
 7429 7.467003 13.872467
 7430 7.463380 13.872467
 7431 7.459757 13.872467
 7432 7.456134 13.872467
 7433 7.452511 13.872467
 7434 7.448888 13.872467
 7435 7.445265 13.872467
 7436 7.441642 13.872467
 7437 7.438019 13.872467
 7438 7.434396 13.872467
 7439 7.430773 13.872467
 7440 7.427150 13.872467
 7441 7.423527 13.872467
 7442 7.419904 13.868844
 7443 7.416281 13.865221
 7444 7.412658 13.861598
 7445 7.409035 13.861598
 7446 7.405412 13.857975
 7447 7.401789 13.857975
 7448 7.398166 13.854352
 7449 7.394543 13.854352
 7450 7.390920 13.850729
 7451 7.387297 13.850729
 7452 7.383674 13.847106
 7453 7.380051 13.847106
 7454 7.376428 13.843483
 7455 7.372805 13.843483
 7456 7.369182 13.839860
 7457 7.365559 13.839860
 7458 7.361936 13.839860
 7459 7.358313 13.839860
 7460 7.354690 13.839860
 7461 7.351067 13.839860
 7462 7.347444 13.839860
 7463 7.343821 13.839860
 7464 7.340198 13.839860
 7465 7.336575 13.839860
 7466 7.332952 13.839860
 7467 7.329329 13.839860
 7468 7.325706 13.839860
 7469 7.322083 13.839860
 7470 7.318460 13.839860
 7471 7.314837 13.839860
 7472 7.311214 13.839860
 7473 7.307591 13.839860
 7474 7.303968 13.839860
 7475 7.300345 13.839860
 7476 7.296722 13.839860
 7477 7.293099 13.839860
 7478 7.289476 13.839860
 7479 7.285853 13.839860
 7480 7.282230 13.843483
 7481 7.278607 13.843483
 7482 7.274984 13.847106
 7483 7.271361 13.847106
 7484 7.267738 13.850729
 7485 7.264115 13.850729
 7486 7.260492 13.854352
 7487 7.256869 13.854352
 7488 7.253246 13.850729
 7489 7.249623 13.850729
 7490 7.246000 13.850729
 7491 7.242377 13.850729
 7492 7.238754 13.850729
 7493 7.235131 13.850729
 7494 7.231508 13.850729
 7495 7.227885 13.850729
 7496 7.224262 13.850729
 7497 7.220639 13.850729
 7498 7.217016 13.850729
 7499 7.213393 13.850729
 7500 7.209770 13.850729
 7501 7.206147 13.850729
 7502 7.202524 13.850729
 7503 7.198901 13.850729
 7504 7.195278 13.850729
 7505 7.191655 13.850729
 7506 7.188032 13.850729
 7507 7.184409 13.850729
 7508 7.180786 13.850729
 7509 7.177163 13.850729
 7510 7.173540 13.850729
 7511 7.169917 13.850729
 7512 7.166294 13.850729
 7513 7.162671 13.850729
 7514 7.159048 13.850729
 7515 7.155425 13.850729
 7516 7.151802 13.850729
 7517 7.148179 13.850729
 7518 7.144556 13.850729
 7519 7.140933 13.850729
 7520 7.137310 13.850729
 7521 7.133687 13.850729
 7522 7.130064 13.850729
 7523 7.126441 13.850729
 7524 7.122818 13.850729
 7525 7.119195 13.850729
 7526 7.115572 13.850729
 7527 7.111949 13.850729
 7528 7.108326 13.850729
 7529 7.104703 13.850729
 7530 7.101080 13.850729
 7531 7.097457 13.850729
 7532 7.093834 13.850729
 7533 7.090211 13.850729
 7534 7.086588 13.850729
 7535 7.082965 13.850729
 7536 7.079342 13.850729
 7537 7.075719 13.854352
 7538 7.072096 13.854352
 7539 7.068473 13.857975
 7540 7.064850 13.857975
 7541 7.061227 13.857975
 7542 7.057604 13.857975
 7543 7.053981 13.857975
 7544 7.050358 13.857975
 7545 7.046735 13.857975
 7546 7.043112 13.857975
 7547 7.039489 13.857975
 7548 7.035866 13.857975
 7549 7.032243 13.857975
 7550 7.028620 13.857975
 7551 7.024997 13.857975
 7552 7.021374 13.857975
 7553 7.017751 13.857975
 7554 7.014128 13.857975
 7555 7.010505 13.857975
 7556 7.006882 13.857975
 7557 7.003259 13.857975
 7558 6.999636 13.857975
 7559 6.996013 13.857975
 7560 6.992390 13.857975
 7561 6.988767 13.857975
 7562 6.985144 13.857975
 7563 6.981521 13.857975
 7564 6.977898 13.857975
 7565 6.974275 13.857975
 7566 6.970652 13.857975
 7567 6.967029 13.857975
 7568 6.963406 13.857975
 7569 6.959783 13.861598
 7570 6.956160 13.861598
 7571 6.952537 13.861598
 7572 6.948914 13.857975
 7573 6.945291 13.857975
 7574 6.941668 13.857975
 7575 6.938045 13.854352
 7576 6.934422 13.854352
 7577 6.930799 13.854352
 7578 6.927176 13.854352
 7579 6.923553 13.854352
 7580 6.919930 13.854352
 7581 6.916307 13.854352
 7582 6.912684 13.854352
 7583 6.909061 13.854352
 7584 6.905438 13.850729
 7585 6.901815 13.850729
 7586 6.898192 13.847106
 7587 6.894569 13.847106
 7588 6.890946 13.843483
 7589 6.887323 13.843483
 7590 6.883700 13.839860
 7591 6.880077 13.839860
 7592 6.876454 13.839860
 7593 6.872831 13.839860
 7594 6.869208 13.839860
 7595 6.865585 13.839860
 7596 6.861962 13.839860
 7597 6.858339 13.839860
 7598 6.854716 13.839860
 7599 6.851093 13.839860
 7600 6.847470 13.839860
 7601 6.843847 13.839860
 7602 6.840224 13.839860
 7603 6.836601 13.839860
 7604 6.832978 13.839860
 7605 6.829355 13.839860
 7606 6.825732 13.839860
 7607 6.822109 13.839860
 7608 6.818486 13.839860
 7609 6.814863 13.839860
 7610 6.811240 13.839860
 7611 6.807617 13.839860
 7612 6.803994 13.839860
 7613 6.800371 13.839860
 7614 6.796748 13.839860
 7615 6.793125 13.843483
 7616 6.789502 13.843483
 7617 6.785879 13.847106
 7618 6.782256 13.847106
 7619 6.778633 13.850729
 7620 6.775010 13.850729
 7621 6.771387 13.854352
 7622 6.767764 13.854352
 7623 6.764141 13.854352
 7624 6.760518 13.857975
 7625 6.756895 13.857975
 7626 6.753272 13.854352
 7627 6.749649 13.854352
 7628 6.746026 13.854352
 7629 6.742403 13.854352
 7630 6.738780 13.854352
 7631 6.735157 13.854352
 7632 6.731534 13.854352
 7633 6.727911 13.854352
 7634 6.724288 13.854352
 7635 6.720665 13.854352
 7636 6.717042 13.854352
 7637 6.713419 13.854352
 7638 6.709796 13.854352
 7639 6.706173 13.854352
 7640 6.702550 13.854352
 7641 6.698927 13.854352
 7642 6.695304 13.854352
 7643 6.691681 13.854352
 7644 6.688058 13.854352
 7645 6.684435 13.854352
 7646 6.680812 13.854352
 7647 6.677189 13.854352
 7648 6.673566 13.854352
 7649 6.669943 13.854352
 7650 6.666320 13.854352
 7651 6.662697 13.854352
 7652 6.659074 13.854352
 7653 6.655451 13.854352
 7654 6.651828 13.854352
 7655 6.648205 13.854352
 7656 6.644582 13.854352
 7657 6.640959 13.854352
 7658 6.637336 13.854352
 7659 6.633713 13.854352
 7660 6.630090 13.854352
 7661 6.626467 13.854352
 7662 6.622844 13.854352
 7663 6.619221 13.854352
 7664 6.615598 13.854352
 7665 6.611975 13.854352
 7666 6.608352 13.854352
 7667 6.604729 13.857975
 7668 6.601106 13.857975
 7669 6.597483 13.857975
 7670 6.593860 13.857975
 7671 6.590237 13.857975
 7672 6.586614 13.861598
 7673 6.582991 13.861598
 7674 6.579368 13.861598
 7675 6.575745 13.861598
 7676 6.572122 13.865221
 7677 6.568499 13.865221
 7678 6.564876 13.868844
 7679 6.561253 13.868844
 7680 6.557630 13.868844
 7681 6.554007 13.868844
 7682 6.550384 13.872467
 7683 6.546761 13.868844
 7684 6.543138 13.868844
 7685 6.539515 13.865221
 7686 6.535892 13.865221
 7687 6.532269 13.865221
 7688 6.528646 13.865221
 7689 6.525023 13.865221
 7690 6.521400 13.865221
 7691 6.517777 13.865221
 7692 6.514154 13.865221
 7693 6.510531 13.865221
 7694 6.506908 13.865221
 7695 6.503285 13.865221
 7696 6.499662 13.865221
 7697 6.496039 13.865221
 7698 6.492416 13.865221
 7699 6.488793 13.865221
 7700 6.485170 13.865221
 7701 6.481547 13.865221
 7702 6.477924 13.865221
 7703 6.474301 13.865221
 7704 6.470678 13.861598
 7705 6.467055 13.861598
 7706 6.463432 13.861598
 7707 6.459809 13.857975
 7708 6.456186 13.857975
 7709 6.452563 13.857975
 7710 6.448940 13.857975
 7711 6.445317 13.857975
 7712 6.441694 13.857975
 7713 6.438071 13.857975
 7714 6.434448 13.857975
 7715 6.430825 13.857975
 7716 6.427202 13.857975
 7717 6.423579 13.857975
 7718 6.419956 13.857975
 7719 6.416333 13.857975
 7720 6.412710 13.857975
 7721 6.409087 13.857975
 7722 6.405464 13.857975
 7723 6.401841 13.857975
 7724 6.398218 13.857975
 7725 6.394595 13.857975
 7726 6.390972 13.857975
 7727 6.387349 13.857975
 7728 6.383726 13.857975
 7729 6.380103 13.857975
 7730 6.376480 13.857975
 7731 6.372857 13.857975
 7732 6.369234 13.857975
 7733 6.365611 13.854352
 7734 6.361988 13.854352
 7735 6.358365 13.850729
 7736 6.354742 13.850729
 7737 6.351119 13.847106
 7738 6.347496 13.847106
 7739 6.343873 13.843483
 7740 6.340250 13.843483
 7741 6.336627 13.839860
 7742 6.333004 13.839860
 7743 6.329381 13.839860
 7744 6.325758 13.839860
 7745 6.322135 13.839860
 7746 6.318512 13.839860
 7747 6.314889 13.839860
 7748 6.311266 13.839860
 7749 6.307643 13.839860
 7750 6.304020 13.839860
 7751 6.300397 13.839860
 7752 6.296774 13.839860
 7753 6.293151 13.839860
 7754 6.289528 13.839860
 7755 6.285905 13.839860
 7756 6.282282 13.839860
 7757 6.278659 13.839860
 7758 6.275036 13.839860
 7759 6.271413 13.839860
 7760 6.267790 13.839860
 7761 6.264167 13.839860
 7762 6.260544 13.839860
 7763 6.256921 13.839860
 7764 6.253298 13.839860
 7765 6.249675 13.839860
 7766 6.246052 13.843483
 7767 6.242429 13.843483
 7768 6.238806 13.847106
 7769 6.235183 13.847106
 7770 6.231560 13.850729
 7771 6.227937 13.850729
 7772 6.224314 13.854352
 7773 6.220691 13.854352
 7774 6.217068 13.857975
 7775 6.213445 13.857975
 7776 6.209822 13.857975
 7777 6.206199 13.857975
 7778 6.202576 13.857975
 7779 6.198953 13.857975
 7780 6.195330 13.857975
 7781 6.191707 13.857975
 7782 6.188084 13.857975
 7783 6.184461 13.854352
 7784 6.180838 13.854352
 7785 6.177215 13.850729
 7786 6.173592 13.850729
 7787 6.169969 13.847106
 7788 6.166346 13.847106
 7789 6.162723 13.847106
 7790 6.159100 13.847106
 7791 6.155477 13.847106
 7792 6.151854 13.847106
 7793 6.148231 13.847106
 7794 6.144608 13.847106
 7795 6.140985 13.847106
 7796 6.137362 13.847106
 7797 6.133739 13.847106
 7798 6.130116 13.847106
 7799 6.126493 13.847106
 7800 6.122870 13.847106
 7801 6.119247 13.847106
 7802 6.115624 13.847106
 7803 6.112001 13.847106
 7804 6.108378 13.847106
 7805 6.104755 13.847106
 7806 6.101132 13.847106
 7807 6.097509 13.847106
 7808 6.093886 13.847106
 7809 6.090263 13.847106
 7810 6.086640 13.847106
 7811 6.083017 13.850729
 7812 6.079394 13.850729
 7813 6.075771 13.850729
 7814 6.072148 13.854352
 7815 6.068525 13.854352
 7816 6.064902 13.857975
 7817 6.061279 13.857975
 7818 6.057656 13.857975
 7819 6.054033 13.857975
 7820 6.050410 13.857975
 7821 6.046787 13.857975
 7822 6.043164 13.857975
 7823 6.039541 13.857975
 7824 6.035918 13.857975
 7825 6.032295 13.857975
 7826 6.028672 13.857975
 7827 6.025049 13.857975
 7828 6.021426 13.857975
 7829 6.017803 13.857975
 7830 6.014180 13.857975
 7831 6.010557 13.857975
 7832 6.006934 13.857975
 7833 6.003311 13.857975
 7834 5.999688 13.857975
 7835 5.996065 13.857975
 7836 5.992442 13.857975
 7837 5.988819 13.857975
 7838 5.985196 13.857975
 7839 5.981573 13.857975
 7840 5.977950 13.857975
 7841 5.974327 13.857975
 7842 5.970704 13.857975
 7843 5.967081 13.857975
 7844 5.963458 13.857975
 7845 5.959835 13.854352
 7846 5.956212 13.854352
 7847 5.952589 13.850729
 7848 5.948966 13.850729
 7849 5.945343 13.850729
 7850 5.941720 13.850729
 7851 5.938097 13.850729
 7852 5.934474 13.850729
 7853 5.930851 13.850729
 7854 5.927228 13.850729
 7855 5.923605 13.850729
 7856 5.919982 13.850729
 7857 5.916359 13.850729
 7858 5.912736 13.850729
 7859 5.909113 13.850729
 7860 5.905490 13.850729
 7861 5.901867 13.850729
 7862 5.898244 13.850729
 7863 5.894621 13.850729
 7864 5.890998 13.850729
 7865 5.887375 13.850729
 7866 5.883752 13.850729
 7867 5.880129 13.850729
 7868 5.876506 13.850729
 7869 5.872883 13.850729
 7870 5.869260 13.850729
 7871 5.865637 13.850729
 7872 5.862014 13.850729
 7873 5.858391 13.850729
 7874 5.854768 13.850729
 7875 5.851145 13.850729
 7876 5.847522 13.847106
 7877 5.843899 13.847106
 7878 5.840276 13.847106
 7879 5.836653 13.847106
 7880 5.833030 13.847106
 7881 5.829407 13.847106
 7882 5.825784 13.847106
 7883 5.822161 13.847106
 7884 5.818538 13.847106
 7885 5.814915 13.847106
 7886 5.811292 13.847106
 7887 5.807669 13.847106
 7888 5.804046 13.847106
 7889 5.800423 13.847106
 7890 5.796800 13.847106
 7891 5.793177 13.847106
 7892 5.789554 13.847106
 7893 5.785931 13.847106
 7894 5.782308 13.847106
 7895 5.778685 13.847106
 7896 5.775062 13.847106
 7897 5.771439 13.847106
 7898 5.767816 13.847106
 7899 5.764193 13.847106
 7900 5.760570 13.847106
 7901 5.756947 13.847106
 7902 5.753324 13.847106
 7903 5.749701 13.847106
 7904 5.746078 13.847106
 7905 5.742455 13.847106
 7906 5.738832 13.847106
 7907 5.735209 13.847106
 7908 5.731586 13.847106
 7909 5.727963 13.847106
 7910 5.724340 13.847106
 7911 5.720717 13.847106
 7912 5.717094 13.847106
 7913 5.713471 13.847106
 7914 5.709848 13.847106
 7915 5.706225 13.847106
 7916 5.702602 13.850729
 7917 5.698979 13.850729
 7918 5.695356 13.850729
 7919 5.691733 13.854352
 7920 5.688110 13.854352
 7921 5.684487 13.854352
 7922 5.680864 13.854352
 7923 5.677241 13.854352
 7924 5.673618 13.854352
 7925 5.669995 13.854352
 7926 5.666372 13.850729
 7927 5.662749 13.850729
 7928 5.659126 13.850729
 7929 5.655503 13.847106
 7930 5.651880 13.847106
 7931 5.648257 13.847106
 7932 5.644634 13.847106
 7933 5.641011 13.847106
 7934 5.637388 13.847106
 7935 5.633765 13.847106
 7936 5.630142 13.847106
 7937 5.626519 13.847106
 7938 5.622896 13.847106
 7939 5.619273 13.847106
 7940 5.615650 13.847106
 7941 5.612027 13.847106
 7942 5.608404 13.847106
 7943 5.604781 13.847106
 7944 5.601158 13.847106
 7945 5.597535 13.847106
 7946 5.593912 13.847106
 7947 5.590289 13.847106
 7948 5.586666 13.847106
 7949 5.583043 13.847106
 7950 5.579420 13.847106
 7951 5.575797 13.847106
 7952 5.572174 13.847106
 7953 5.568551 13.847106
 7954 5.564928 13.847106
 7955 5.561305 13.847106
 7956 5.557682 13.847106
 7957 5.554059 13.847106
 7958 5.550436 13.847106
 7959 5.546813 13.847106
 7960 5.543190 13.847106
 7961 5.539567 13.847106
 7962 5.535944 13.847106
 7963 5.532321 13.847106
 7964 5.528698 13.847106
 7965 5.525075 13.847106
 7966 5.521452 13.847106
 7967 5.517829 13.850729
 7968 5.514206 13.850729
 7969 5.510583 13.854352
 7970 5.506960 13.854352
 7971 5.503337 13.857975
 7972 5.499714 13.857975
 7973 5.496091 13.861598
 7974 5.492468 13.861598
 7975 5.488845 13.865221
 7976 5.485222 13.865221
 7977 5.481599 13.868844
 7978 5.477976 13.868844
 7979 5.474353 13.868844
 7980 5.470730 13.868844
 7981 5.467107 13.868844
 7982 5.463484 13.868844
 7983 5.459861 13.872467
 7984 5.456238 13.872467
 7985 5.452615 13.872467
 7986 5.448992 13.872467
 7987 5.445369 13.876090
 7988 5.441746 13.876090
 7989 5.438123 13.879713
 7990 5.434500 13.879713
 7991 5.430877 13.879713
 7992 5.427254 13.879713
 7993 5.423631 13.879713
 7994 5.420008 13.879713
 7995 5.416385 13.879713
 7996 5.412762 13.879713
 7997 5.409139 13.879713
 7998 5.405516 13.879713
 7999 5.401893 13.879713
 8000 5.398270 13.879713
 8001 5.394647 13.879713
 8002 5.391024 13.879713
 8003 5.387401 13.879713
 8004 5.383778 13.879713
 8005 5.380155 13.879713
 8006 5.376532 13.879713
 8007 5.372909 13.876090
 8008 5.369286 13.872467
 8009 5.365663 13.872467
 8010 5.362040 13.868844
 8011 5.358417 13.868844
 8012 5.354794 13.865221
 8013 5.351171 13.861598
 8014 5.347548 13.857975
 8015 5.343925 13.854352
 8016 5.340302 13.850729
 8017 5.336679 13.847106
 8018 5.333056 13.843483
 8019 5.329433 13.839860
 8020 5.325810 13.839860
 8021 5.322187 13.836237
 8022 5.318564 13.836237
 8023 5.314941 13.832614
 8024 5.311318 13.832614
 8025 5.307695 13.828991
 8026 5.304072 13.828991
 8027 5.300449 13.825368
 8028 5.296826 13.825368
 8029 5.293203 13.821745
 8030 5.289580 13.821745
 8031 5.285957 13.818122
 8032 5.282334 13.818122
 8033 5.278711 13.818122
 8034 5.275088 13.818122
 8035 5.271465 13.818122
 8036 5.267842 13.818122
 8037 5.264219 13.818122
 8038 5.260596 13.818122
 8039 5.256973 13.818122
 8040 5.253350 13.818122
 8041 5.249727 13.818122
 8042 5.246104 13.818122
 8043 5.242481 13.818122
 8044 5.238858 13.818122
 8045 5.235235 13.818122
 8046 5.231612 13.818122
 8047 5.227989 13.818122
 8048 5.224366 13.818122
 8049 5.220743 13.818122
 8050 5.217120 13.818122
 8051 5.213497 13.818122
 8052 5.209874 13.818122
 8053 5.206251 13.818122
 8054 5.202628 13.818122
 8055 5.199005 13.821745
 8056 5.195382 13.821745
 8057 5.191759 13.825368
 8058 5.188136 13.825368
 8059 5.184513 13.828991
 8060 5.180890 13.828991
 8061 5.177267 13.832614
 8062 5.173644 13.832614
 8063 5.170021 13.836237
 8064 5.166398 13.836237
 8065 5.162775 13.839860
 8066 5.159152 13.839860
 8067 5.155529 13.843483
 8068 5.151906 13.847106
 8069 5.148283 13.850729
 8070 5.144660 13.854352
 8071 5.141037 13.854352
 8072 5.137414 13.854352
 8073 5.133791 13.854352
 8074 5.130168 13.857975
 8075 5.126545 13.857975
 8076 5.122922 13.857975
 8077 5.119299 13.857975
 8078 5.115676 13.861598
 8079 5.112053 13.861598
 8080 5.108430 13.861598
 8081 5.104807 13.861598
 8082 5.101184 13.861598
 8083 5.097561 13.861598
 8084 5.093938 13.861598
 8085 5.090315 13.861598
 8086 5.086692 13.861598
 8087 5.083069 13.861598
 8088 5.079446 13.861598
 8089 5.075823 13.861598
 8090 5.072200 13.861598
 8091 5.068577 13.861598
 8092 5.064954 13.861598
 8093 5.061331 13.865221
 8094 5.057708 13.865221
 8095 5.054085 13.865221
 8096 5.050462 13.865221
 8097 5.046839 13.868844
 8098 5.043216 13.868844
 8099 5.039593 13.872467
 8100 5.035970 13.872467
 8101 5.032347 13.876090
 8102 5.028724 13.876090
 8103 5.025101 13.876090
 8104 5.021478 13.879713
 8105 5.017855 13.879713
 8106 5.014232 13.879713
 8107 5.010609 13.879713
 8108 5.006986 13.879713
 8109 5.003363 13.879713
 8110 4.999740 13.879713
 8111 4.996117 13.879713
 8112 4.992494 13.879713
 8113 4.988871 13.879713
 8114 4.985248 13.879713
 8115 4.981625 13.879713
 8116 4.978002 13.879713
 8117 4.974379 13.879713
 8118 4.970756 13.879713
 8119 4.967133 13.879713
 8120 4.963510 13.879713
 8121 4.959887 13.879713
 8122 4.956264 13.879713
 8123 4.952641 13.879713
 8124 4.949018 13.883336
 8125 4.945395 13.883336
 8126 4.941772 13.883336
 8127 4.938149 13.883336
 8128 4.934526 13.886959
 8129 4.930903 13.886959
 8130 4.927280 13.890582
 8131 4.923657 13.890582
 8132 4.920034 13.890582
 8133 4.916411 13.890582
 8134 4.912788 13.890582
 8135 4.909165 13.890582
 8136 4.905542 13.890582
 8137 4.901919 13.890582
 8138 4.898296 13.890582
 8139 4.894673 13.890582
 8140 4.891050 13.890582
 8141 4.887427 13.890582
 8142 4.883804 13.890582
 8143 4.880181 13.890582
 8144 4.876558 13.890582
 8145 4.872935 13.890582
 8146 4.869312 13.890582
 8147 4.865689 13.886959
 8148 4.862066 13.886959
 8149 4.858443 13.886959
 8150 4.854820 13.886959
 8151 4.851197 13.886959
 8152 4.847574 13.886959
 8153 4.843951 13.886959
 8154 4.840328 13.886959
 8155 4.836705 13.886959
 8156 4.833082 13.886959
 8157 4.829459 13.886959
 8158 4.825836 13.886959
 8159 4.822213 13.886959
 8160 4.818590 13.886959
 8161 4.814967 13.886959
 8162 4.811344 13.886959
 8163 4.807721 13.886959
 8164 4.804098 13.886959
 8165 4.800475 13.886959
 8166 4.796852 13.886959
 8167 4.793229 13.886959
 8168 4.789606 13.886959
 8169 4.785983 13.886959
 8170 4.782360 13.886959
 8171 4.778737 13.886959
 8172 4.775114 13.886959
 8173 4.771491 13.886959
 8174 4.767868 13.886959
 8175 4.764245 13.886959
 8176 4.760622 13.886959
 8177 4.756999 13.886959
 8178 4.753376 13.886959
 8179 4.749753 13.886959
 8180 4.746130 13.886959
 8181 4.742507 13.886959
 8182 4.738884 13.886959
 8183 4.735261 13.886959
 8184 4.731638 13.886959
 8185 4.728015 13.886959
 8186 4.724392 13.883336
 8187 4.720769 13.883336
 8188 4.717146 13.883336
 8189 4.713523 13.883336
 8190 4.709900 13.883336
 8191 4.706277 13.883336
 8192 4.702654 13.883336
 8193 4.699031 13.883336
 8194 4.695408 13.883336
 8195 4.691785 13.883336
 8196 4.688162 13.883336
 8197 4.684539 13.883336
 8198 4.680916 13.883336
 8199 4.677293 13.883336
 8200 4.673670 13.883336
 8201 4.670047 13.883336
 8202 4.666424 13.883336
 8203 4.662801 13.883336
 8204 4.659178 13.883336
 8205 4.655555 13.883336
 8206 4.651932 13.883336
 8207 4.648309 13.883336
 8208 4.644686 13.883336
 8209 4.641063 13.883336
 8210 4.637440 13.883336
 8211 4.633817 13.883336
 8212 4.630194 13.883336
 8213 4.626571 13.883336
 8214 4.622948 13.883336
 8215 4.619325 13.883336
 8216 4.615702 13.883336
 8217 4.612079 13.886959
 8218 4.608456 13.886959
 8219 4.604833 13.886959
 8220 4.601210 13.886959
 8221 4.597587 13.890582
 8222 4.593964 13.890582
 8223 4.590341 13.894205
 8224 4.586718 13.894205
 8225 4.583095 13.894205
 8226 4.579472 13.894205
 8227 4.575849 13.894205
 8228 4.572226 13.897828
 8229 4.568603 13.897828
 8230 4.564980 13.897828
 8231 4.561357 13.897828
 8232 4.557734 13.901451
 8233 4.554111 13.901451
 8234 4.550488 13.901451
 8235 4.546865 13.905074
 8236 4.543242 13.905074
 8237 4.539619 13.905074
 8238 4.535996 13.905074
 8239 4.532373 13.905074
 8240 4.528750 13.905074
 8241 4.525127 13.905074
 8242 4.521504 13.905074
 8243 4.517881 13.905074
 8244 4.514258 13.905074
 8245 4.510635 13.905074
 8246 4.507012 13.905074
 8247 4.503389 13.905074
 8248 4.499766 13.905074
 8249 4.496143 13.905074
 8250 4.492520 13.905074
 8251 4.488897 13.905074
 8252 4.485274 13.905074
 8253 4.481651 13.905074
 8254 4.478028 13.905074
 8255 4.474405 13.905074
 8256 4.470782 13.905074
 8257 4.467159 13.905074
 8258 4.463536 13.905074
 8259 4.459913 13.905074
 8260 4.456290 13.905074
 8261 4.452667 13.905074
 8262 4.449044 13.905074
 8263 4.445421 13.905074
 8264 4.441798 13.905074
 8265 4.438175 13.905074
 8266 4.434552 13.905074
 8267 4.430929 13.905074
 8268 4.427306 13.905074
 8269 4.423683 13.905074
 8270 4.420060 13.905074
 8271 4.416437 13.905074
 8272 4.412814 13.905074
 8273 4.409191 13.905074
 8274 4.405568 13.905074
 8275 4.401945 13.905074
 8276 4.398322 13.905074
 8277 4.394699 13.905074
 8278 4.391076 13.905074
 8279 4.387453 13.905074
 8280 4.383830 13.905074
 8281 4.380207 13.905074
 8282 4.376584 13.905074
 8283 4.372961 13.905074
 8284 4.369338 13.905074
 8285 4.365715 13.905074
 8286 4.362092 13.905074
 8287 4.358469 13.905074
 8288 4.354846 13.905074
 8289 4.351223 13.905074
 8290 4.347600 13.905074
 8291 4.343977 13.905074
 8292 4.340354 13.905074
 8293 4.336731 13.905074
 8294 4.333108 13.905074
 8295 4.329485 13.908697
 8296 4.325862 13.908697
 8297 4.322239 13.912320
 8298 4.318616 13.912320
 8299 4.314993 13.912320
 8300 4.311370 13.912320
 8301 4.307747 13.912320
 8302 4.304124 13.912320
 8303 4.300501 13.912320
 8304 4.296878 13.912320
 8305 4.293255 13.912320
 8306 4.289632 13.912320
 8307 4.286009 13.912320
 8308 4.282386 13.912320
 8309 4.278763 13.912320
 8310 4.275140 13.912320
 8311 4.271517 13.912320
 8312 4.267894 13.912320
 8313 4.264271 13.912320
 8314 4.260648 13.912320
 8315 4.257025 13.908697
 8316 4.253402 13.908697
 8317 4.249779 13.908697
 8318 4.246156 13.908697
 8319 4.242533 13.908697
 8320 4.238910 13.908697
 8321 4.235287 13.908697
 8322 4.231664 13.908697
 8323 4.228041 13.908697
 8324 4.224418 13.908697
 8325 4.220795 13.908697
 8326 4.217172 13.908697
 8327 4.213549 13.908697
 8328 4.209926 13.908697
 8329 4.206303 13.905074
 8330 4.202680 13.905074
 8331 4.199057 13.901451
 8332 4.195434 13.901451
 8333 4.191811 13.897828
 8334 4.188188 13.897828
 8335 4.184565 13.897828
 8336 4.180942 13.897828
 8337 4.177319 13.897828
 8338 4.173696 13.897828
 8339 4.170073 13.897828
 8340 4.166450 13.897828
 8341 4.162827 13.897828
 8342 4.159204 13.897828
 8343 4.155581 13.897828
 8344 4.151958 13.897828
 8345 4.148335 13.897828
 8346 4.144712 13.897828
 8347 4.141089 13.897828
 8348 4.137466 13.897828
 8349 4.133843 13.897828
 8350 4.130220 13.897828
 8351 4.126597 13.897828
 8352 4.122974 13.897828
 8353 4.119351 13.897828
 8354 4.115728 13.897828
 8355 4.112105 13.897828
 8356 4.108482 13.897828
 8357 4.104859 13.897828
 8358 4.101236 13.897828
 8359 4.097613 13.901451
 8360 4.093990 13.901451
 8361 4.090367 13.901451
 8362 4.086744 13.901451
 8363 4.083121 13.901451
 8364 4.079498 13.901451
 8365 4.075875 13.901451
 8366 4.072252 13.901451
 8367 4.068629 13.901451
 8368 4.065006 13.901451
 8369 4.061383 13.901451
 8370 4.057760 13.901451
 8371 4.054137 13.901451
 8372 4.050514 13.901451
 8373 4.046891 13.901451
 8374 4.043268 13.901451
 8375 4.039645 13.901451
 8376 4.036022 13.901451
 8377 4.032399 13.897828
 8378 4.028776 13.897828
 8379 4.025153 13.894205
 8380 4.021530 13.894205
 8381 4.017907 13.890582
 8382 4.014284 13.890582
 8383 4.010661 13.890582
 8384 4.007038 13.886959
 8385 4.003415 13.886959
 8386 3.999792 13.886959
 8387 3.996169 13.886959
 8388 3.992546 13.886959
 8389 3.988923 13.886959
 8390 3.985300 13.886959
 8391 3.981677 13.886959
 8392 3.978054 13.886959
 8393 3.974431 13.886959
 8394 3.970808 13.886959
 8395 3.967185 13.886959
 8396 3.963562 13.886959
 8397 3.959939 13.886959
 8398 3.956316 13.886959
 8399 3.952693 13.886959
 8400 3.949070 13.886959
 8401 3.945447 13.886959
 8402 3.941824 13.886959
 8403 3.938201 13.886959
 8404 3.934578 13.883336
 8405 3.930955 13.883336
 8406 3.927332 13.879713
 8407 3.923709 13.879713
 8408 3.920086 13.876090
 8409 3.916463 13.876090
 8410 3.912840 13.872467
 8411 3.909217 13.872467
 8412 3.905594 13.868844
 8413 3.901971 13.868844
 8414 3.898348 13.865221
 8415 3.894725 13.865221
 8416 3.891102 13.861598
 8417 3.887479 13.861598
 8418 3.883856 13.857975
 8419 3.880233 13.857975
 8420 3.876610 13.857975
 8421 3.872987 13.857975
 8422 3.869364 13.857975
 8423 3.865741 13.857975
 8424 3.862118 13.857975
 8425 3.858495 13.857975
 8426 3.854872 13.857975
 8427 3.851249 13.857975
 8428 3.847626 13.857975
 8429 3.844003 13.857975
 8430 3.840380 13.857975
 8431 3.836757 13.857975
 8432 3.833134 13.857975
 8433 3.829511 13.857975
 8434 3.825888 13.857975
 8435 3.822265 13.857975
 8436 3.818642 13.857975
 8437 3.815019 13.857975
 8438 3.811396 13.857975
 8439 3.807773 13.857975
 8440 3.804150 13.857975
 8441 3.800527 13.857975
 8442 3.796904 13.857975
 8443 3.793281 13.857975
 8444 3.789658 13.857975
 8445 3.786035 13.857975
 8446 3.782412 13.857975
 8447 3.778789 13.857975
 8448 3.775166 13.857975
 8449 3.771543 13.857975
 8450 3.767920 13.857975
 8451 3.764297 13.857975
 8452 3.760674 13.857975
 8453 3.757051 13.857975
 8454 3.753428 13.857975
 8455 3.749805 13.857975
 8456 3.746182 13.857975
 8457 3.742559 13.857975
 8458 3.738936 13.854352
 8459 3.735313 13.854352
 8460 3.731690 13.850729
 8461 3.728067 13.850729
 8462 3.724444 13.850729
 8463 3.720821 13.850729
 8464 3.717198 13.850729
 8465 3.713575 13.850729
 8466 3.709952 13.850729
 8467 3.706329 13.850729
 8468 3.702706 13.850729
 8469 3.699083 13.850729
 8470 3.695460 13.850729
 8471 3.691837 13.850729
 8472 3.688214 13.850729
 8473 3.684591 13.850729
 8474 3.680968 13.850729
 8475 3.677345 13.850729
 8476 3.673722 13.850729
 8477 3.670099 13.850729
 8478 3.666476 13.850729
 8479 3.662853 13.850729
 8480 3.659230 13.850729
 8481 3.655607 13.850729
 8482 3.651984 13.850729
 8483 3.648361 13.854352
 8484 3.644738 13.854352
 8485 3.641115 13.857975
 8486 3.637492 13.857975
 8487 3.633869 13.857975
 8488 3.630246 13.857975
 8489 3.626623 13.857975
 8490 3.623000 13.857975
 8491 3.619377 13.857975
 8492 3.615754 13.857975
 8493 3.612131 13.857975
 8494 3.608508 13.857975
 8495 3.604885 13.857975
 8496 3.601262 13.857975
 8497 3.597639 13.857975
 8498 3.594016 13.857975
 8499 3.590393 13.857975
 8500 3.586770 13.857975
 8501 3.583147 13.857975
 8502 3.579524 13.857975
 8503 3.575901 13.857975
 8504 3.572278 13.857975
 8505 3.568655 13.857975
 8506 3.565032 13.857975
 8507 3.561409 13.857975
 8508 3.557786 13.857975
 8509 3.554163 13.857975
 8510 3.550540 13.861598
 8511 3.546917 13.861598
 8512 3.543294 13.861598
 8513 3.539671 13.861598
 8514 3.536048 13.865221
 8515 3.532425 13.865221
 8516 3.528802 13.868844
 8517 3.525179 13.868844
 8518 3.521556 13.872467
 8519 3.517933 13.872467
 8520 3.514310 13.872467
 8521 3.510687 13.872467
 8522 3.507064 13.872467
 8523 3.503441 13.872467
 8524 3.499818 13.872467
 8525 3.496195 13.872467
 8526 3.492572 13.872467
 8527 3.488949 13.872467
 8528 3.485326 13.872467
 8529 3.481703 13.872467
 8530 3.478080 13.872467
 8531 3.474457 13.872467
 8532 3.470834 13.872467
 8533 3.467211 13.872467
 8534 3.463588 13.872467
 8535 3.459965 13.872467
 8536 3.456342 13.872467
 8537 3.452719 13.872467
 8538 3.449096 13.872467
 8539 3.445473 13.872467
 8540 3.441850 13.872467
 8541 3.438227 13.872467
 8542 3.434604 13.872467
 8543 3.430981 13.872467
 8544 3.427358 13.872467
 8545 3.423735 13.872467
 8546 3.420112 13.872467
 8547 3.416489 13.872467
 8548 3.412866 13.872467
 8549 3.409243 13.872467
 8550 3.405620 13.876090
 8551 3.401997 13.876090
 8552 3.398374 13.876090
 8553 3.394751 13.876090
 8554 3.391128 13.876090
 8555 3.387505 13.876090
 8556 3.383882 13.876090
 8557 3.380259 13.876090
 8558 3.376636 13.876090
 8559 3.373013 13.876090
 8560 3.369390 13.876090
 8561 3.365767 13.876090
 8562 3.362144 13.876090
 8563 3.358521 13.876090
 8564 3.354898 13.876090
 8565 3.351275 13.876090
 8566 3.347652 13.876090
 8567 3.344029 13.876090
 8568 3.340406 13.872467
 8569 3.336783 13.872467
 8570 3.333160 13.872467
 8571 3.329537 13.872467
 8572 3.325914 13.872467
 8573 3.322291 13.872467
 8574 3.318668 13.872467
 8575 3.315045 13.872467
 8576 3.311422 13.872467
 8577 3.307799 13.872467
 8578 3.304176 13.872467
 8579 3.300553 13.872467
 8580 3.296930 13.872467
 8581 3.293307 13.872467
 8582 3.289684 13.872467
 8583 3.286061 13.872467
 8584 3.282438 13.868844
 8585 3.278815 13.868844
 8586 3.275192 13.868844
 8587 3.271569 13.865221
 8588 3.267946 13.865221
 8589 3.264323 13.865221
 8590 3.260700 13.861598
 8591 3.257077 13.861598
 8592 3.253454 13.861598
 8593 3.249831 13.861598
 8594 3.246208 13.861598
 8595 3.242585 13.861598
 8596 3.238962 13.861598
 8597 3.235339 13.861598
 8598 3.231716 13.861598
 8599 3.228093 13.861598
 8600 3.224470 13.861598
 8601 3.220847 13.861598
 8602 3.217224 13.861598
 8603 3.213601 13.861598
 8604 3.209978 13.861598
 8605 3.206355 13.861598
 8606 3.202732 13.861598
 8607 3.199109 13.861598
 8608 3.195486 13.861598
 8609 3.191863 13.861598
 8610 3.188240 13.861598
 8611 3.184617 13.861598
 8612 3.180994 13.861598
 8613 3.177371 13.861598
 8614 3.173748 13.861598
 8615 3.170125 13.861598
 8616 3.166502 13.865221
 8617 3.162879 13.865221
 8618 3.159256 13.865221
 8619 3.155633 13.865221
 8620 3.152010 13.868844
 8621 3.148387 13.868844
 8622 3.144764 13.868844
 8623 3.141141 13.868844
 8624 3.137518 13.868844
 8625 3.133895 13.868844
 8626 3.130272 13.868844
 8627 3.126649 13.868844
 8628 3.123026 13.868844
 8629 3.119403 13.868844
 8630 3.115780 13.868844
 8631 3.112157 13.868844
 8632 3.108534 13.868844
 8633 3.104911 13.868844
 8634 3.101288 13.868844
 8635 3.097665 13.868844
 8636 3.094042 13.868844
 8637 3.090419 13.868844
 8638 3.086796 13.868844
 8639 3.083173 13.868844
 8640 3.079550 13.868844
 8641 3.075927 13.868844
 8642 3.072304 13.868844
 8643 3.068681 13.868844
 8644 3.065058 13.868844
 8645 3.061435 13.868844
 8646 3.057812 13.868844
 8647 3.054189 13.868844
 8648 3.050566 13.868844
 8649 3.046943 13.868844
 8650 3.043320 13.868844
 8651 3.039697 13.868844
 8652 3.036074 13.868844
 8653 3.032451 13.868844
 8654 3.028828 13.868844
 8655 3.025205 13.868844
 8656 3.021582 13.868844
 8657 3.017959 13.868844
 8658 3.014336 13.868844
 8659 3.010713 13.868844
 8660 3.007090 13.868844
 8661 3.003467 13.868844
 8662 2.999844 13.868844
 8663 2.996221 13.868844
 8664 2.992598 13.868844
 8665 2.988975 13.868844
 8666 2.985352 13.868844
 8667 2.981729 13.868844
 8668 2.978106 13.868844
 8669 2.974483 13.868844
 8670 2.970860 13.868844
 8671 2.967237 13.868844
 8672 2.963614 13.868844
 8673 2.959991 13.868844
 8674 2.956368 13.872467
 8675 2.952745 13.872467
 8676 2.949122 13.876090
 8677 2.945499 13.876090
 8678 2.941876 13.876090
 8679 2.938253 13.876090
 8680 2.934630 13.876090
 8681 2.931007 13.876090
 8682 2.927384 13.876090
 8683 2.923761 13.876090
 8684 2.920138 13.876090
 8685 2.916515 13.876090
 8686 2.912892 13.876090
 8687 2.909269 13.876090
 8688 2.905646 13.876090
 8689 2.902023 13.876090
 8690 2.898400 13.876090
 8691 2.894777 13.876090
 8692 2.891154 13.876090
 8693 2.887531 13.876090
 8694 2.883908 13.872467
 8695 2.880285 13.868844
 8696 2.876662 13.865221
 8697 2.873039 13.861598
 8698 2.869416 13.857975
 8699 2.865793 13.854352
 8700 2.862170 13.850729
 8701 2.858547 13.847106
 8702 2.854924 13.843483
 8703 2.851301 13.839860
 8704 2.847678 13.836237
 8705 2.844055 13.832614
 8706 2.840432 13.828991
 8707 2.836809 13.825368
 8708 2.833186 13.821745
 8709 2.833186 13.818122
 8710 2.829563 13.814499
 8711 2.829563 13.810876
 8712 2.825940 13.807253
 8713 2.825940 13.803630
 8714 2.822317 13.800007
 8715 2.822317 13.796384
 8716 2.818694 13.792761
 8717 2.818694 13.789138
 8718 2.815071 13.785515
 8719 2.815071 13.781892
 8720 2.811448 13.778269
 8721 2.811448 13.774646
 8722 2.807825 13.771023
 8723 2.804202 13.767400
 8724 2.800579 13.763777
 8725 2.800579 13.760154
 8726 2.796956 13.756531
 8727 2.796956 13.752908
 8728 2.793333 13.749285
 8729 2.793333 13.745662
 8730 2.789710 13.742039
 8731 2.789710 13.738416
 8732 2.786087 13.734793
 8733 2.786087 13.731170
 8734 2.782464 13.727547
 8735 2.782464 13.723924
 8736 2.778841 13.720301
 8737 2.778841 13.716678
 8738 2.775218 13.713055
 8739 2.775218 13.709432
 8740 2.771595 13.705809
 8741 2.767972 13.705809
 8742 2.764349 13.702186
 8743 2.760726 13.702186
 8744 2.757103 13.698563
 8745 2.753480 13.698563
 8746 2.749857 13.694940
 8747 2.746234 13.694940
 8748 2.742611 13.691317
 8749 2.738988 13.691317
 8750 2.735365 13.687694
 8751 2.731742 13.687694
 8752 2.728119 13.684071
 8753 2.724496 13.684071
 8754 2.720873 13.684071
 8755 2.717250 13.684071
 8756 2.713627 13.684071
 8757 2.710004 13.684071
 8758 2.706381 13.684071
 8759 2.702758 13.684071
 8760 2.699135 13.684071
 8761 2.695512 13.684071
 8762 2.691889 13.684071
 8763 2.688266 13.684071
 8764 2.684643 13.684071
 8765 2.681020 13.684071
 8766 2.677397 13.684071
 8767 2.673774 13.684071
 8768 2.670151 13.684071
 8769 2.666528 13.684071
 8770 2.662905 13.684071
 8771 2.659282 13.684071
 8772 2.655659 13.684071
 8773 2.652036 13.684071
 8774 2.648413 13.684071
 8775 2.644790 13.687694
 8776 2.641167 13.687694
 8777 2.637544 13.691317
 8778 2.633921 13.691317
 8779 2.630298 13.694940
 8780 2.626675 13.694940
 8781 2.623052 13.698563
 8782 2.619429 13.698563
 8783 2.615806 13.702186
 8784 2.612183 13.702186
 8785 2.608560 13.705809
 8786 2.604937 13.705809
 8787 2.601314 13.709432
 8788 2.597691 13.713055
 8789 2.594068 13.716678
 8790 2.590445 13.720301
 8791 2.586822 13.723924
 8792 2.583199 13.727547
 8793 2.579576 13.731170
 8794 2.575953 13.734793
 8795 2.572330 13.738416
 8796 2.568707 13.742039
 8797 2.565084 13.745662
 8798 2.561461 13.749285
 8799 2.557838 13.752908
 8800 2.554215 13.756531
 8801 2.550592 13.760154
 8802 2.546969 13.760154
 8803 2.543346 13.763777
 8804 2.539723 13.767400
 8805 2.536100 13.771023
 8806 2.532477 13.774646
 8807 2.528854 13.778269
 8808 2.525231 13.781892
 8809 2.521608 13.785515
 8810 2.517985 13.789138
 8811 2.514362 13.792761
 8812 2.510739 13.792761
 8813 2.507116 13.792761
 8814 2.503493 13.792761
 8815 2.499870 13.792761
 8816 2.496247 13.792761
 8817 2.492624 13.792761
 8818 2.489001 13.792761
 8819 2.485378 13.792761
 8820 2.481755 13.792761
 8821 2.478132 13.792761
 8822 2.474509 13.792761
 8823 2.470886 13.792761
 8824 2.467263 13.792761
 8825 2.463640 13.792761
 8826 2.460017 13.792761
 8827 2.456394 13.792761
 8828 2.452771 13.792761
 8829 2.449148 13.796384
 8830 2.445525 13.796384
 8831 2.441902 13.800007
 8832 2.438279 13.800007
 8833 2.434656 13.803630
 8834 2.431033 13.803630
 8835 2.427410 13.807253
 8836 2.423787 13.807253
 8837 2.420164 13.810876
 8838 2.416541 13.810876
 8839 2.412918 13.814499
 8840 2.409295 13.814499
 8841 2.405672 13.818122
 8842 2.402049 13.821745
 8843 2.398426 13.825368
 8844 2.394803 13.828991
 8845 2.391180 13.832614
 8846 2.387557 13.836237
 8847 2.383934 13.839860
 8848 2.380311 13.843483
 8849 2.376688 13.847106
 8850 2.373065 13.850729
 8851 2.369442 13.854352
 8852 2.365819 13.857975
 8853 2.362196 13.861598
 8854 2.358573 13.865221
 8855 2.354950 13.868844
 8856 2.351327 13.872467
 8857 2.347704 13.876090
 8858 2.344081 13.879713
 8859 2.340458 13.879713
 8860 2.336835 13.879713
 8861 2.333212 13.879713
 8862 2.329589 13.879713
 8863 2.325966 13.879713
 8864 2.322343 13.879713
 8865 2.318720 13.879713
 8866 2.315097 13.879713
 8867 2.311474 13.879713
 8868 2.307851 13.879713
 8869 2.304228 13.879713
 8870 2.300605 13.879713
 8871 2.296982 13.879713
 8872 2.293359 13.879713
 8873 2.289736 13.879713
 8874 2.286113 13.879713
 8875 2.282490 13.879713
 8876 2.278867 13.879713
 8877 2.275244 13.879713
 8878 2.271621 13.879713
 8879 2.267998 13.879713
 8880 2.264375 13.879713
 8881 2.260752 13.879713
 8882 2.257129 13.879713
 8883 2.253506 13.879713
 8884 2.249883 13.879713
 8885 2.246260 13.876090
 8886 2.242637 13.872467
 8887 2.239014 13.872467
 8888 2.235391 13.868844
 8889 2.231768 13.868844
 8890 2.228145 13.865221
 8891 2.224522 13.865221
 8892 2.220899 13.861598
 8893 2.217276 13.861598
 8894 2.213653 13.857975
 8895 2.210030 13.857975
 8896 2.206407 13.854352
 8897 2.202784 13.854352
 8898 2.199161 13.850729
 8899 2.195538 13.850729
 8900 2.191915 13.850729
 8901 2.188292 13.850729
 8902 2.184669 13.850729
 8903 2.181046 13.850729
 8904 2.177423 13.850729
 8905 2.173800 13.850729
 8906 2.170177 13.850729
 8907 2.166554 13.850729
 8908 2.162931 13.850729
 8909 2.159308 13.850729
 8910 2.155685 13.850729
 8911 2.152062 13.850729
 8912 2.148439 13.850729
 8913 2.144816 13.850729
 8914 2.141193 13.850729
 8915 2.137570 13.850729
 8916 2.133947 13.850729
 8917 2.130324 13.850729
 8918 2.126701 13.850729
 8919 2.123078 13.847106
 8920 2.119455 13.843483
 8921 2.115832 13.839860
 8922 2.112209 13.836237
 8923 2.108586 13.832614
 8924 2.104963 13.828991
 8925 2.101340 13.825368
 8926 2.097717 13.821745
 8927 2.094094 13.818122
 8928 2.090471 13.814499
 8929 2.086848 13.810876
 8930 2.083225 13.807253
 8931 2.079602 13.803630
 8932 2.075979 13.800007
 8933 2.072356 13.796384
 8934 2.068733 13.792761
 8935 2.068733 13.789138
 8936 2.065110 13.785515
 8937 2.065110 13.781892
 8938 2.061487 13.778269
 8939 2.061487 13.774646
 8940 2.057864 13.771023
 8941 2.057864 13.767400
 8942 2.054241 13.763777
 8943 2.054241 13.760154
 8944 2.050618 13.756531
 8945 2.050618 13.752908
 8946 2.046995 13.749285
 8947 2.043372 13.745662
 8948 2.039749 13.742039
 8949 2.036126 13.738416
 8950 2.032503 13.734793
 8951 2.028880 13.731170
 8952 2.025257 13.727547
 8953 2.021634 13.723924
 8954 2.018011 13.720301
 8955 2.014388 13.716678
 8956 2.010765 13.713055
 8957 2.007142 13.709432
 8958 2.007142 13.705809
 8959 2.007142 13.702186
 8960 2.007142 13.698563
 8961 2.007142 13.694940
 8962 2.007142 13.691317
 8963 2.007142 13.687694
 8964 2.007142 13.684071
 8965 2.007142 13.680448
 8966 2.007142 13.676825
 8967 2.007142 13.673202
 8968 2.007142 13.669579
 8969 2.007142 13.665956
 8970 2.007142 13.662333
 8971 2.007142 13.658710
 8972 2.007142 13.655087
 8973 2.007142 13.651464
 8974 2.003519 13.647841
 8975 2.003519 13.644218
 8976 2.003519 13.640595
 8977 1.999896 13.636972
 8978 1.999896 13.633349
 8979 1.996273 13.629726
 8980 1.996273 13.626103
 8981 1.992650 13.622480
 8982 1.992650 13.618857
 8983 1.992650 13.615234
 8984 1.989027 13.611611
 8985 1.989027 13.607988
 8986 1.989027 13.604365
 8987 1.989027 13.600742
 8988 1.989027 13.597119
 8989 1.985404 13.593496
 8990 1.985404 13.589873
 8991 1.985404 13.586250
 8992 1.981781 13.582627
 8993 1.981781 13.579004
 8994 1.981781 13.575381
 8995 1.981781 13.571758
 8996 1.981781 13.568135
 8997 1.981781 13.564512
 8998 1.978158 13.560889
 8999 1.978158 13.557266
 9000 1.978158 13.553643
 9001 1.974535 13.550020
 9002 1.974535 13.546397
 9003 1.970912 13.542774
 9004 1.970912 13.539151
 9005 1.967289 13.535528
 9006 1.967289 13.531905
 9007 1.963666 13.528282
 9008 1.963666 13.524659
 9009 1.960043 13.521036
 9010 1.960043 13.517413
 9011 1.956420 13.513790
 9012 1.956420 13.510167
 9013 1.952797 13.506544
 9014 1.949174 13.502921
 9015 1.945551 13.499298
 9016 1.941928 13.495675
 9017 1.941928 13.492052
 9018 1.941928 13.488429
 9019 1.941928 13.484806
 9020 1.941928 13.481183
 9021 1.941928 13.477560
 9022 1.941928 13.473937
 9023 1.941928 13.470314
 9024 1.941928 13.466691
 9025 1.938305 13.463068
 9026 1.938305 13.459445
 9027 1.934682 13.455822
 9028 1.934682 13.452199
 9029 1.931059 13.448576
 9030 1.931059 13.444953
 9031 1.927436 13.441330
 9032 1.927436 13.437707
 9033 1.923813 13.434084
 9034 1.923813 13.430461
 9035 1.920190 13.426838
 9036 1.920190 13.423215
 9037 1.916567 13.419592
 9038 1.912944 13.415969
 9039 1.909321 13.412346
 9040 1.905698 13.408723
 9041 1.905698 13.405100
 9042 1.905698 13.401477
 9043 1.905698 13.397854
 9044 1.905698 13.394231
 9045 1.905698 13.390608
 9046 1.905698 13.386985
 9047 1.902075 13.383362
 9048 1.902075 13.379739
 9049 1.902075 13.376116
 9050 1.898452 13.372493
 9051 1.898452 13.368870
 9052 1.894829 13.365247
 9053 1.894829 13.361624
 9054 1.894829 13.358001
 9055 1.894829 13.354378
 9056 1.894829 13.350755
 9057 1.894829 13.347132
 9058 1.894829 13.343509
 9059 1.894829 13.339886
 9060 1.894829 13.336263
 9061 1.894829 13.332640
 9062 1.894829 13.329017
 9063 1.894829 13.325394
 9064 1.894829 13.321771
 9065 1.894829 13.318148
 9066 1.894829 13.314525
 9067 1.894829 13.310902
 9068 1.894829 13.307279
 9069 1.894829 13.303656
 9070 1.894829 13.300033
 9071 1.894829 13.296410
 9072 1.894829 13.292787
 9073 1.894829 13.289164
 9074 1.894829 13.285541
 9075 1.894829 13.281918
 9076 1.894829 13.278295
 9077 1.894829 13.274672
 9078 1.894829 13.271049
 9079 1.894829 13.267426
 9080 1.891206 13.263803
 9081 1.891206 13.260180
 9082 1.887583 13.256557
 9083 1.887583 13.252934
 9084 1.883960 13.249311
 9085 1.883960 13.245688
 9086 1.880337 13.242065
 9087 1.880337 13.238442
 9088 1.876714 13.234819
 9089 1.876714 13.231196
 9090 1.873091 13.227573
 9091 1.873091 13.223950
 9092 1.869468 13.220327
 9093 1.865845 13.216704
 9094 1.862222 13.213081
 9095 1.858599 13.209458
 9096 1.854976 13.209458
 9097 1.851353 13.205835
 9098 1.847730 13.202212
 9099 1.844107 13.202212
 9100 1.840484 13.198589
 9101 1.836861 13.194966
 9102 1.833238 13.194966
 9103 1.829615 13.191343
 9104 1.829615 13.187720
 9105 1.829615 13.184097
 9106 1.829615 13.180474
 9107 1.829615 13.176851
 9108 1.829615 13.173228
 9109 1.829615 13.169605
 9110 1.829615 13.165982
 9111 1.829615 13.162359
 9112 1.829615 13.158736
 9113 1.829615 13.155113
 9114 1.829615 13.151490
 9115 1.829615 13.147867
 9116 1.829615 13.144244
 9117 1.829615 13.140621
 9118 1.825992 13.136998
 9119 1.825992 13.133375
 9120 1.822369 13.129752
 9121 1.822369 13.126129
 9122 1.818746 13.122506
 9123 1.818746 13.118883
 9124 1.815123 13.115260
 9125 1.815123 13.111637
 9126 1.811500 13.108014
 9127 1.811500 13.104391
 9128 1.807877 13.100768
 9129 1.807877 13.097145
 9130 1.804254 13.093522
 9131 1.804254 13.089899
 9132 1.800631 13.086276
 9133 1.800631 13.082653
 9134 1.797008 13.079030
 9135 1.797008 13.075407
 9136 1.793385 13.071784
 9137 1.793385 13.068161
 9138 1.789762 13.064538
 9139 1.789762 13.060915
 9140 1.786139 13.057292
 9141 1.786139 13.053669
 9142 1.782516 13.050046
 9143 1.778893 13.046423
 9144 1.775270 13.046423
 9145 1.771647 13.042800
 9146 1.768024 13.042800
 9147 1.764401 13.039177
 9148 1.760778 13.039177
 9149 1.757155 13.035554
 9150 1.753532 13.035554
 9151 1.749909 13.031931
 9152 1.746286 13.031931
 9153 1.742663 13.028308
 9154 1.739040 13.024685
 9155 1.739040 13.021062
 9156 1.735417 13.017439
 9157 1.735417 13.013816
 9158 1.731794 13.010193
 9159 1.731794 13.006570
 9160 1.728171 13.002947
 9161 1.728171 12.999324
 9162 1.724548 12.995701
 9163 1.724548 12.992078
 9164 1.720925 12.988455
 9165 1.720925 12.984832
 9166 1.717302 12.981209
 9167 1.717302 12.977586
 9168 1.713679 12.973963
 9169 1.710056 12.970340
 9170 1.706433 12.966717
 9171 1.706433 12.963094
 9172 1.706433 12.959471
 9173 1.702810 12.955848
 9174 1.702810 12.952225
 9175 1.702810 12.948602
 9176 1.702810 12.944979
 9177 1.702810 12.941356
 9178 1.702810 12.937733
 9179 1.702810 12.934110
 9180 1.702810 12.930487
 9181 1.702810 12.926864
 9182 1.702810 12.923241
 9183 1.702810 12.919618
 9184 1.702810 12.915995
 9185 1.702810 12.912372
 9186 1.702810 12.908749
 9187 1.702810 12.905126
 9188 1.702810 12.901503
 9189 1.702810 12.897880
 9190 1.702810 12.894257
 9191 1.702810 12.890634
 9192 1.702810 12.887011
 9193 1.702810 12.883388
 9194 1.702810 12.879765
 9195 1.702810 12.876142
 9196 1.702810 12.872519
 9197 1.702810 12.868896
 9198 1.702810 12.865273
 9199 1.699187 12.861650
 9200 1.699187 12.858027
 9201 1.695564 12.854404
 9202 1.695564 12.850781
 9203 1.691941 12.847158
 9204 1.691941 12.843535
 9205 1.688318 12.839912
 9206 1.688318 12.836289
 9207 1.684695 12.832666
 9208 1.684695 12.829043
 9209 1.681072 12.825420
 9210 1.681072 12.821797
 9211 1.677449 12.818174
 9212 1.673826 12.814551
 9213 1.670203 12.810928
 9214 1.666580 12.807305
 9215 1.662957 12.803682
 9216 1.659334 12.800059
 9217 1.655711 12.796436
 9218 1.655711 12.792813
 9219 1.655711 12.789190
 9220 1.655711 12.785567
 9221 1.655711 12.781944
 9222 1.655711 12.778321
 9223 1.655711 12.774698
 9224 1.655711 12.771075
 9225 1.655711 12.767452
 9226 1.652088 12.763829
 9227 1.652088 12.760206
 9228 1.652088 12.756583
 9229 1.648465 12.752960
 9230 1.648465 12.749337
 9231 1.644842 12.745714
 9232 1.644842 12.742091
 9233 1.644842 12.738468
 9234 1.641219 12.734845
 9235 1.641219 12.731222
 9236 1.637596 12.727599
 9237 1.637596 12.723976
 9238 1.633973 12.720353
 9239 1.633973 12.716730
 9240 1.630350 12.713107
 9241 1.630350 12.709484
 9242 1.626727 12.705861
 9243 1.626727 12.702238
 9244 1.623104 12.698615
 9245 1.623104 12.694992
 9246 1.623104 12.691369
 9247 1.623104 12.687746
 9248 1.623104 12.684123
 9249 1.623104 12.680500
 9250 1.623104 12.676877
 9251 1.623104 12.673254
 9252 1.623104 12.669631
 9253 1.623104 12.666008
 9254 1.623104 12.662385
 9255 1.623104 12.658762
 9256 1.623104 12.655139
 9257 1.623104 12.651516
 9258 1.623104 12.647893
 9259 1.623104 12.644270
 9260 1.623104 12.640647
 9261 1.623104 12.637024
 9262 1.619481 12.633401
 9263 1.619481 12.629778
 9264 1.619481 12.626155
 9265 1.619481 12.622532
 9266 1.619481 12.618909
 9267 1.615858 12.615286
 9268 1.615858 12.611663
 9269 1.612235 12.608040
 9270 1.612235 12.604417
 9271 1.608612 12.600794
 9272 1.608612 12.597171
 9273 1.604989 12.593548
 9274 1.604989 12.589925
 9275 1.601366 12.586302
 9276 1.601366 12.582679
 9277 1.597743 12.579056
 9278 1.597743 12.575433
 9279 1.594120 12.571810
 9280 1.594120 12.568187
 9281 1.590497 12.564564
 9282 1.586874 12.560941
 9283 1.583251 12.557318
 9284 1.579628 12.553695
 9285 1.576005 12.550072
 9286 1.572382 12.546449
 9287 1.572382 12.542826
 9288 1.568759 12.539203
 9289 1.568759 12.535580
 9290 1.565136 12.531957
 9291 1.565136 12.528334
 9292 1.561513 12.524711
 9293 1.561513 12.521088
 9294 1.557890 12.517465
 9295 1.557890 12.513842
 9296 1.554267 12.510219
 9297 1.554267 12.506596
 9298 1.550644 12.502973
 9299 1.547021 12.499350
 9300 1.543398 12.499350
 9301 1.539775 12.495727
 9302 1.536152 12.495727
 9303 1.532529 12.492104
 9304 1.528906 12.492104
 9305 1.525283 12.488481
 9306 1.521660 12.488481
 9307 1.518037 12.484858
 9308 1.514414 12.484858
 9309 1.510791 12.481235
 9310 1.507168 12.481235
 9311 1.503545 12.477612
 9312 1.499922 12.477612
 9313 1.496299 12.477612
 9314 1.492676 12.477612
 9315 1.489053 12.477612
 9316 1.485430 12.477612
 9317 1.481807 12.477612
 9318 1.478184 12.477612
 9319 1.474561 12.473989
 9320 1.470938 12.470366
 9321 1.467315 12.466743
 9322 1.463692 12.463120
 9323 1.460069 12.459497
 9324 1.456446 12.455874
 9325 1.456446 12.452251
 9326 1.456446 12.448628
 9327 1.456446 12.445005
 9328 1.456446 12.441382
 9329 1.456446 12.437759
 9330 1.456446 12.434136
 9331 1.456446 12.430513
 9332 1.456446 12.426890
 9333 1.456446 12.423267
 9334 1.456446 12.419644
 9335 1.456446 12.416021
 9336 1.456446 12.412398
 9337 1.456446 12.408775
 9338 1.456446 12.405152
 9339 1.456446 12.401529
 9340 1.456446 12.397906
 9341 1.456446 12.394283
 9342 1.456446 12.390660
 9343 1.456446 12.387037
 9344 1.456446 12.383414
 9345 1.456446 12.379791
 9346 1.456446 12.376168
 9347 1.456446 12.372545
 9348 1.456446 12.368922
 9349 1.456446 12.365299
 9350 1.456446 12.361676
 9351 1.452823 12.358053
 9352 1.452823 12.354430
 9353 1.449200 12.350807
 9354 1.449200 12.347184
 9355 1.445577 12.343561
 9356 1.445577 12.339938
 9357 1.441954 12.336315
 9358 1.441954 12.332692
 9359 1.438331 12.329069
 9360 1.438331 12.325446
 9361 1.434708 12.321823
 9362 1.434708 12.318200
 9363 1.431085 12.314577
 9364 1.427462 12.314577
 9365 1.423839 12.310954
 9366 1.420216 12.310954
 9367 1.416593 12.307331
 9368 1.416593 12.303708
 9369 1.412970 12.300085
 9370 1.412970 12.296462
 9371 1.412970 12.292839
 9372 1.412970 12.289216
 9373 1.412970 12.285593
 9374 1.412970 12.281970
 9375 1.412970 12.278347
 9376 1.412970 12.274724
 9377 1.412970 12.271101
 9378 1.412970 12.267478
 9379 1.412970 12.263855
 9380 1.412970 12.260232
 9381 1.412970 12.256609
 9382 1.409347 12.252986
 9383 1.409347 12.249363
 9384 1.405724 12.245740
 9385 1.405724 12.242117
 9386 1.402101 12.238494
 9387 1.402101 12.234871
 9388 1.398478 12.231248
 9389 1.398478 12.227625
 9390 1.394855 12.224002
 9391 1.394855 12.220379
 9392 1.391232 12.216756
 9393 1.391232 12.213133
 9394 1.387609 12.209510
 9395 1.383986 12.205887
 9396 1.383986 12.202264
 9397 1.380363 12.198641
 9398 1.380363 12.195018
 9399 1.380363 12.191395
 9400 1.380363 12.187772
 9401 1.376740 12.184149
 9402 1.376740 12.180526
 9403 1.373117 12.176903
 9404 1.373117 12.173280
 9405 1.369494 12.169657
 9406 1.369494 12.166034
 9407 1.365871 12.162411
 9408 1.365871 12.158788
 9409 1.362248 12.155165
 9410 1.362248 12.151542
 9411 1.358625 12.147919
 9412 1.358625 12.144296
 9413 1.355002 12.140673
 9414 1.351379 12.137050
 9415 1.351379 12.133427
 9416 1.347756 12.129804
 9417 1.347756 12.126181
 9418 1.344133 12.122558
 9419 1.344133 12.118935
 9420 1.340510 12.115312
 9421 1.340510 12.111689
 9422 1.336887 12.108066
 9423 1.333264 12.104443
 9424 1.333264 12.100820
 9425 1.333264 12.097197
 9426 1.333264 12.093574
 9427 1.333264 12.089951
 9428 1.333264 12.086328
 9429 1.333264 12.082705
 9430 1.333264 12.079082
 9431 1.333264 12.075459
 9432 1.333264 12.071836
 9433 1.333264 12.068213
 9434 1.333264 12.064590
 9435 1.333264 12.060967
 9436 1.333264 12.057344
 9437 1.333264 12.053721
 9438 1.333264 12.050098
 9439 1.333264 12.046475
 9440 1.333264 12.042852
 9441 1.333264 12.039229
 9442 1.333264 12.035606
 9443 1.333264 12.031983
 9444 1.333264 12.028360
 9445 1.333264 12.024737
 9446 1.333264 12.021114
 9447 1.333264 12.017491
 9448 1.329641 12.013868
 9449 1.329641 12.010245
 9450 1.326018 12.006622
 9451 1.326018 12.002999
 9452 1.322395 11.999376
 9453 1.322395 11.995753
 9454 1.318772 11.992130
 9455 1.318772 11.988507
 9456 1.315149 11.984884
 9457 1.315149 11.981261
 9458 1.311526 11.977638
 9459 1.311526 11.974015
 9460 1.307903 11.970392
 9461 1.304280 11.966769
 9462 1.300657 11.963146
 9463 1.297034 11.963146
 9464 1.293411 11.959523
 9465 1.289788 11.959523
 9466 1.286165 11.955900
 9467 1.282542 11.955900
 9468 1.278919 11.952277
 9469 1.275296 11.952277
 9470 1.271673 11.948654
 9471 1.268050 11.948654
 9472 1.264427 11.945031
 9473 1.260804 11.945031
 9474 1.257181 11.941408
 9475 1.253558 11.941408
 9476 1.249935 11.937785
 9477 1.246312 11.937785
 9478 1.242689 11.934162
 9479 1.239066 11.930539
 9480 1.235443 11.926916
 9481 1.231820 11.923293
 9482 1.228197 11.919670
 9483 1.224574 11.916047
 9484 1.224574 11.912424
 9485 1.220951 11.908801
 9486 1.220951 11.905178
 9487 1.217328 11.901555
 9488 1.217328 11.897932
 9489 1.213705 11.894309
 9490 1.213705 11.890686
 9491 1.210082 11.887063
 9492 1.210082 11.883440
 9493 1.206459 11.879817
 9494 1.206459 11.876194
 9495 1.202836 11.872571
 9496 1.202836 11.868948
 9497 1.199213 11.865325
 9498 1.195590 11.861702
 9499 1.191967 11.858079
 9500 1.188344 11.854456
 9501 1.188344 11.850833
 9502 1.184721 11.847210
 9503 1.184721 11.843587
 9504 1.184721 11.839964
 9505 1.181098 11.836341
 9506 1.181098 11.832718
 9507 1.181098 11.829095
 9508 1.181098 11.825472
 9509 1.181098 11.821849
 9510 1.181098 11.818226
 9511 1.181098 11.814603
 9512 1.181098 11.810980
 9513 1.181098 11.807357
 9514 1.181098 11.803734
 9515 1.181098 11.800111
 9516 1.181098 11.796488
 9517 1.181098 11.792865
 9518 1.181098 11.789242
 9519 1.181098 11.785619
 9520 1.181098 11.781996
 9521 1.181098 11.778373
 9522 1.181098 11.774750
 9523 1.181098 11.771127
 9524 1.181098 11.767504
 9525 1.181098 11.763881
 9526 1.181098 11.760258
 9527 1.181098 11.756635
 9528 1.181098 11.753012
 9529 1.181098 11.749389
 9530 1.181098 11.745766
 9531 1.181098 11.742143
 9532 1.177475 11.738520
 9533 1.177475 11.734897
 9534 1.173852 11.731274
 9535 1.173852 11.727651
 9536 1.173852 11.724028
 9537 1.170229 11.720405
 9538 1.170229 11.716782
 9539 1.170229 11.713159
 9540 1.170229 11.709536
 9541 1.170229 11.705913
 9542 1.170229 11.702290
 9543 1.170229 11.698667
 9544 1.170229 11.695044
 9545 1.170229 11.691421
 9546 1.170229 11.687798
 9547 1.170229 11.684175
 9548 1.170229 11.680552
 9549 1.170229 11.676929
 9550 1.170229 11.673306
 9551 1.170229 11.669683
 9552 1.166606 11.666060
 9553 1.166606 11.662437
 9554 1.162983 11.658814
 9555 1.162983 11.655191
 9556 1.159360 11.651568
 9557 1.159360 11.647945
 9558 1.155737 11.644322
 9559 1.155737 11.640699
 9560 1.152114 11.637076
 9561 1.152114 11.633453
 9562 1.148491 11.629830
 9563 1.148491 11.626207
 9564 1.144868 11.622584
 9565 1.141245 11.618961
 9566 1.137622 11.615338
 9567 1.133999 11.615338
 9568 1.130376 11.611715
 9569 1.126753 11.608092
 9570 1.126753 11.604469
 9571 1.126753 11.600846
 9572 1.126753 11.597223
 9573 1.126753 11.593600
 9574 1.126753 11.589977
 9575 1.126753 11.586354
 9576 1.126753 11.582731
 9577 1.126753 11.579108
 9578 1.126753 11.575485
 9579 1.123130 11.571862
 9580 1.123130 11.568239
 9581 1.123130 11.564616
 9582 1.119507 11.560993
 9583 1.119507 11.557370
 9584 1.115884 11.553747
 9585 1.115884 11.550124
 9586 1.112261 11.546501
 9587 1.112261 11.542878
 9588 1.112261 11.539255
 9589 1.112261 11.535632
 9590 1.112261 11.532009
 9591 1.112261 11.528386
 9592 1.108638 11.524763
 9593 1.108638 11.521140
 9594 1.105015 11.517517
 9595 1.105015 11.513894
 9596 1.101392 11.510271
 9597 1.101392 11.506648
 9598 1.097769 11.503025
 9599 1.097769 11.499402
 9600 1.094146 11.495779
 9601 1.094146 11.492156
 9602 1.090523 11.488533
 9603 1.090523 11.484910
 9604 1.086900 11.481287
 9605 1.083277 11.477664
 9606 1.079654 11.474041
 9607 1.076031 11.470418
 9608 1.072408 11.470418
 9609 1.072408 11.466795
 9610 1.068785 11.463172
 9611 1.068785 11.459549
 9612 1.065162 11.455926
 9613 1.065162 11.452303
 9614 1.061539 11.448680
 9615 1.061539 11.445057
 9616 1.057916 11.441434
 9617 1.057916 11.437811
 9618 1.054293 11.434188
 9619 1.054293 11.430565
 9620 1.050670 11.426942
 9621 1.050670 11.423319
 9622 1.047047 11.419696
 9623 1.043424 11.416073
 9624 1.039801 11.416073
 9625 1.039801 11.412450
 9626 1.039801 11.408827
 9627 1.039801 11.405204
 9628 1.039801 11.401581
 9629 1.036178 11.397958
 9630 1.036178 11.394335
 9631 1.032555 11.390712
 9632 1.032555 11.387089
 9633 1.028932 11.383466
 9634 1.028932 11.379843
 9635 1.025309 11.376220
 9636 1.025309 11.372597
 9637 1.021686 11.368974
 9638 1.021686 11.365351
 9639 1.021686 11.361728
 9640 1.021686 11.358105
 9641 1.021686 11.354482
 9642 1.021686 11.350859
 9643 1.021686 11.347236
 9644 1.021686 11.343613
 9645 1.021686 11.339990
 9646 1.021686 11.336367
 9647 1.021686 11.332744
 9648 1.021686 11.329121
 9649 1.021686 11.325498
 9650 1.021686 11.321875
 9651 1.021686 11.318252
 9652 1.021686 11.314629
 9653 1.021686 11.311006
 9654 1.021686 11.307383
 9655 1.021686 11.303760
 9656 1.021686 11.300137
 9657 1.021686 11.296514
 9658 1.018063 11.292891
 9659 1.018063 11.289268
 9660 1.014440 11.285645
 9661 1.014440 11.282022
 9662 1.010817 11.278399
 9663 1.010817 11.274776
 9664 1.007194 11.271153
 9665 1.007194 11.267530
 9666 1.003571 11.263907
 9667 1.003571 11.260284
 9668 0.999948 11.256661
 9669 0.999948 11.253038
 9670 0.996325 11.249415
 9671 0.996325 11.245792
 9672 0.996325 11.242169
 9673 0.996325 11.238546
 9674 0.996325 11.234923
 9675 0.996325 11.231300
 9676 0.996325 11.227677
 9677 0.996325 11.224054
 9678 0.992702 11.220431
 9679 0.992702 11.216808
 9680 0.992702 11.213185
 9681 0.992702 11.209562
 9682 0.992702 11.205939
 9683 0.992702 11.202316
 9684 0.992702 11.198693
 9685 0.992702 11.195070
 9686 0.992702 11.191447
 9687 0.992702 11.187824
 9688 0.992702 11.184201
 9689 0.992702 11.180578
 9690 0.992702 11.176955
 9691 0.992702 11.173332
 9692 0.992702 11.169709
 9693 0.989079 11.166086
 9694 0.989079 11.162463
 9695 0.985456 11.158840
 9696 0.985456 11.155217
 9697 0.981833 11.151594
 9698 0.981833 11.147971
 9699 0.978210 11.144348
 9700 0.978210 11.140725
 9701 0.974587 11.137102
 9702 0.974587 11.133479
 9703 0.970964 11.129856
 9704 0.970964 11.126233
 9705 0.967341 11.122610
 9706 0.963718 11.118987
 9707 0.960095 11.118987
 9708 0.956472 11.115364
 9709 0.952849 11.115364
 9710 0.949226 11.111741
 9711 0.945603 11.111741
 9712 0.941980 11.108118
 9713 0.938357 11.108118
 9714 0.934734 11.104495
 9715 0.931111 11.104495
 9716 0.927488 11.100872
 9717 0.923865 11.097249
 9718 0.920242 11.097249
 9719 0.916619 11.093626
 9720 0.912996 11.093626
 9721 0.909373 11.090003
 9722 0.905750 11.086380
 9723 0.902127 11.082757
 9724 0.902127 11.079134
 9725 0.898504 11.075511
 9726 0.898504 11.071888
 9727 0.894881 11.068265
 9728 0.894881 11.064642
 9729 0.891258 11.061019
 9730 0.891258 11.057396
 9731 0.891258 11.053773
 9732 0.891258 11.050150
 9733 0.891258 11.046527
 9734 0.887635 11.042904
 9735 0.887635 11.039281
 9736 0.884012 11.035658
 9737 0.884012 11.032035
 9738 0.880389 11.028412
 9739 0.880389 11.024789
 9740 0.876766 11.021166
 9741 0.876766 11.017543
 9742 0.873143 11.013920
 9743 0.873143 11.010297
 9744 0.869520 11.006674
 9745 0.869520 11.003051
 9746 0.865897 10.999428
 9747 0.865897 10.995805
 9748 0.862274 10.992182
 9749 0.858651 10.988559
 9750 0.855028 10.984936
 9751 0.851405 10.981313
 9752 0.847782 10.977690
 9753 0.844159 10.974067
 9754 0.840536 10.970444
 9755 0.836913 10.966821
 9756 0.833290 10.963198
 9757 0.829667 10.959575
 9758 0.826044 10.955952
 9759 0.822421 10.955952
 9760 0.818798 10.952329
 9761 0.815175 10.948706
 9762 0.811552 10.945083
 9763 0.807929 10.941460
 9764 0.804306 10.937837
 9765 0.800683 10.934214
 9766 0.797060 10.930591
 9767 0.793437 10.926968
 9768 0.789814 10.923345
 9769 0.786191 10.919722
 9770 0.782568 10.916099
 9771 0.782568 10.912476
 9772 0.778945 10.908853
 9773 0.775322 10.905230
 9774 0.771699 10.901607
 9775 0.768076 10.897984
 9776 0.764453 10.894361
 9777 0.764453 10.890738
 9778 0.760830 10.887115
 9779 0.760830 10.883492
 9780 0.757207 10.879869
 9781 0.757207 10.876246
 9782 0.753584 10.872623
 9783 0.753584 10.869000
 9784 0.749961 10.865377
 9785 0.749961 10.861754
 9786 0.746338 10.858131
 9787 0.746338 10.854508
 9788 0.742715 10.850885
 9789 0.742715 10.847262
 9790 0.739092 10.843639
 9791 0.739092 10.840016
 9792 0.735469 10.836393
 9793 0.735469 10.832770
 9794 0.735469 10.829147
 9795 0.731846 10.825524
 9796 0.731846 10.821901
 9797 0.731846 10.818278
 9798 0.731846 10.814655
 9799 0.728223 10.811032
 9800 0.728223 10.807409
 9801 0.728223 10.803786
 9802 0.728223 10.800163
 9803 0.728223 10.796540
 9804 0.728223 10.792917
 9805 0.728223 10.789294
 9806 0.728223 10.785671
 9807 0.728223 10.782048
 9808 0.728223 10.778425
 9809 0.728223 10.774802
 9810 0.728223 10.771179
 9811 0.728223 10.767556
 9812 0.728223 10.763933
 9813 0.728223 10.760310
 9814 0.728223 10.756687
 9815 0.728223 10.753064
 9816 0.728223 10.749441
 9817 0.728223 10.745818
 9818 0.728223 10.742195
 9819 0.728223 10.738572
 9820 0.731846 10.734949
 9821 0.731846 10.731326
 9822 0.731846 10.727703
 9823 0.731846 10.724080
 9824 0.731846 10.720457
 9825 0.731846 10.716834
 9826 0.731846 10.713211
 9827 0.731846 10.709588
 9828 0.731846 10.705965
 9829 0.731846 10.702342
 9830 0.731846 10.698719
 9831 0.731846 10.695096
 9832 0.731846 10.691473
 9833 0.731846 10.687850
 9834 0.731846 10.684227
 9835 0.731846 10.680604
 9836 0.731846 10.676981
 9837 0.731846 10.673358
 9838 0.731846 10.669735
 9839 0.731846 10.666112
 9840 0.731846 10.662489
 9841 0.731846 10.658866
 9842 0.731846 10.655243
 9843 0.731846 10.651620
 9844 0.731846 10.647997
 9845 0.728223 10.644374
 9846 0.728223 10.640751
 9847 0.724600 10.637128
 9848 0.724600 10.633505
 9849 0.720977 10.629882
 9850 0.720977 10.626259
 9851 0.717354 10.622636
 9852 0.717354 10.619013
 9853 0.713731 10.615390
 9854 0.713731 10.611767
 9855 0.710108 10.608144
 9856 0.710108 10.604521
 9857 0.706485 10.600898
 9858 0.702862 10.597275
 9859 0.699239 10.597275
 9860 0.695616 10.593652
 9861 0.691993 10.590029
 9862 0.688370 10.590029
 9863 0.688370 10.586406
 9864 0.684747 10.582783
 9865 0.684747 10.579160
 9866 0.681124 10.575537
 9867 0.681124 10.571914
 9868 0.677501 10.568291
 9869 0.677501 10.564668
 9870 0.673878 10.561045
 9871 0.673878 10.557422
 9872 0.670255 10.553799
 9873 0.670255 10.550176
 9874 0.666632 10.546553
 9875 0.666632 10.542930
 9876 0.663009 10.539307
 9877 0.659386 10.535684
 9878 0.655763 10.535684
 9879 0.652140 10.532061
 9880 0.648517 10.528438
 9881 0.644894 10.528438
 9882 0.641271 10.524815
 9883 0.637648 10.524815
 9884 0.634025 10.521192
 9885 0.630402 10.517569
 9886 0.630402 10.513946
 9887 0.626779 10.510323
 9888 0.626779 10.506700
 9889 0.623156 10.503077
 9890 0.623156 10.499454
 9891 0.619533 10.495831
 9892 0.619533 10.492208
 9893 0.615910 10.488585
 9894 0.615910 10.484962
 9895 0.615910 10.481339
 9896 0.612287 10.477716
 9897 0.612287 10.474093
 9898 0.612287 10.470470
 9899 0.612287 10.466847
 9900 0.612287 10.463224
 9901 0.612287 10.459601
 9902 0.612287 10.455978
 9903 0.612287 10.452355
 9904 0.612287 10.448732
 9905 0.612287 10.445109
 9906 0.612287 10.441486
 9907 0.612287 10.437863
 9908 0.612287 10.434240
 9909 0.612287 10.430617
 9910 0.612287 10.426994
 9911 0.612287 10.423371
 9912 0.612287 10.419748
 9913 0.612287 10.416125
 9914 0.612287 10.412502
 9915 0.612287 10.408879
 9916 0.608664 10.405256
 9917 0.608664 10.401633
 9918 0.605041 10.398010
 9919 0.605041 10.394387
 9920 0.601418 10.390764
 9921 0.601418 10.387141
 9922 0.597795 10.383518
 9923 0.597795 10.379895
 9924 0.594172 10.376272
 9925 0.594172 10.372649
 9926 0.590549 10.369026
 9927 0.590549 10.365403
 9928 0.586926 10.361780
 9929 0.583303 10.361780
 9930 0.579680 10.358157
 9931 0.576057 10.354534
 9932 0.572434 10.354534
 9933 0.568811 10.350911
 9934 0.565188 10.347288
 9935 0.561565 10.343665
 9936 0.557942 10.340042
 9937 0.554319 10.336419
 9938 0.554319 10.332796
 9939 0.554319 10.329173
 9940 0.554319 10.325550
 9941 0.554319 10.321927
 9942 0.554319 10.318304
 9943 0.550696 10.314681
 9944 0.550696 10.311058
 9945 0.547073 10.307435
 9946 0.547073 10.303812
 9947 0.543450 10.300189
 9948 0.543450 10.296566
 9949 0.539827 10.292943
 9950 0.539827 10.289320
 9951 0.536204 10.285697
 9952 0.536204 10.282074
 9953 0.532581 10.278451
 9954 0.532581 10.274828
 9955 0.528958 10.271205
 9956 0.525335 10.267582
 9957 0.521712 10.263959
 9958 0.518089 10.260336
 9959 0.514466 10.256713
 9960 0.514466 10.253090
 9961 0.514466 10.249467
 9962 0.514466 10.245844
 9963 0.514466 10.242221
 9964 0.510843 10.238598
 9965 0.510843 10.234975
 9966 0.507220 10.231352
 9967 0.507220 10.227729
 9968 0.503597 10.224106
 9969 0.503597 10.220483
 9970 0.499974 10.216860
 9971 0.499974 10.213237
 9972 0.496351 10.209614
 9973 0.496351 10.205991
 9974 0.492728 10.202368
 9975 0.492728 10.198745
 9976 0.489105 10.195122
 9977 0.485482 10.191499
 9978 0.481859 10.187876
 9979 0.478236 10.184253
 9980 0.478236 10.180630
 9981 0.478236 10.177007
 9982 0.478236 10.173384
 9983 0.478236 10.169761
 9984 0.478236 10.166138
 9985 0.478236 10.162515
 9986 0.478236 10.158892
 9987 0.478236 10.155269
 9988 0.478236 10.151646
 9989 0.478236 10.148023
 9990 0.478236 10.144400
 9991 0.478236 10.140777
 9992 0.478236 10.137154
 9993 0.478236 10.133531
 9994 0.478236 10.129908
 9995 0.478236 10.126285
 9996 0.478236 10.122662
 9997 0.478236 10.119039
 9998 0.478236 10.115416
 9999 0.478236 10.111793
10000 0.478236 10.108170
10001 0.478236 10.104547
10002 0.478236 10.100924
10003 0.478236 10.097301
10004 0.478236 10.093678
10005 0.478236 10.090055
10006 0.478236 10.086432
10007 0.478236 10.082809
10008 0.478236 10.079186
10009 0.478236 10.075563
10010 0.478236 10.071940
10011 0.478236 10.068317
10012 0.478236 10.064694
10013 0.478236 10.061071
10014 0.478236 10.057448
10015 0.478236 10.053825
10016 0.478236 10.050202
10017 0.478236 10.046579
10018 0.478236 10.042956
10019 0.478236 10.039333
10020 0.478236 10.035710
10021 0.478236 10.032087
10022 0.474613 10.028464
10023 0.474613 10.024841
10024 0.470990 10.021218
10025 0.470990 10.017595
10026 0.467367 10.013972
10027 0.467367 10.010349
10028 0.463744 10.006726
10029 0.463744 10.003103
10030 0.460121 9.999480
10031 0.460121 9.995857
10032 0.456498 9.992234
10033 0.456498 9.988611
10034 0.452875 9.984988
10035 0.449252 9.981365
10036 0.445629 9.977742
10037 0.442006 9.977742
10038 0.438383 9.974119
10039 0.434760 9.970496
10040 0.431137 9.966873
10041 0.427514 9.963250
10042 0.423891 9.959627
10043 0.420268 9.959627
10044 0.416645 9.956004
10045 0.413022 9.956004
10046 0.409399 9.952381
10047 0.405776 9.952381
10048 0.402153 9.948758
10049 0.398530 9.948758
10050 0.394907 9.945135
10051 0.391284 9.945135
10052 0.391284 9.941512
10053 0.387661 9.937889
10054 0.384038 9.934266
10055 0.380415 9.930643
10056 0.380415 9.927020
10057 0.376792 9.923397
10058 0.373169 9.919774
10059 0.373169 9.916151
10060 0.373169 9.912528
10061 0.373169 9.908905
10062 0.373169 9.905282
10063 0.373169 9.901659
10064 0.373169 9.898036
10065 0.369546 9.894413
10066 0.369546 9.890790
10067 0.365923 9.887167
10068 0.365923 9.883544
10069 0.362300 9.879921
10070 0.362300 9.876298
10071 0.358677 9.872675
10072 0.358677 9.869052
10073 0.355054 9.865429
10074 0.355054 9.861806
10075 0.351431 9.858183
10076 0.351431 9.854560
10077 0.347808 9.850937
10078 0.347808 9.847314
10079 0.344185 9.843691
10080 0.344185 9.840068
10081 0.340562 9.836445
10082 0.340562 9.832822
10083 0.336939 9.829199
10084 0.336939 9.825576
10085 0.333316 9.821953
10086 0.333316 9.818330
10087 0.329693 9.814707
10088 0.329693 9.811084
10089 0.326070 9.807461
10090 0.326070 9.803838
10091 0.322447 9.800215
10092 0.322447 9.796592
10093 0.318824 9.792969
10094 0.315201 9.789346
10095 0.311578 9.785723
10096 0.311578 9.782100
10097 0.307955 9.778477
10098 0.307955 9.774854
10099 0.304332 9.771231
10100 0.304332 9.767608
10101 0.300709 9.763985
10102 0.300709 9.760362
10103 0.297086 9.756739
10104 0.297086 9.753116
10105 0.293463 9.749493
10106 0.293463 9.745870
10107 0.293463 9.742247
10108 0.293463 9.738624
10109 0.293463 9.735001
10110 0.293463 9.731378
10111 0.293463 9.727755
10112 0.293463 9.724132
10113 0.293463 9.720509
10114 0.293463 9.716886
10115 0.293463 9.713263
10116 0.289840 9.709640
10117 0.289840 9.706017
10118 0.289840 9.702394
10119 0.286217 9.698771
10120 0.286217 9.695148
10121 0.282594 9.691525
10122 0.282594 9.687902
10123 0.278971 9.684279
10124 0.278971 9.680656
10125 0.278971 9.677033
10126 0.278971 9.673410
10127 0.278971 9.669787
10128 0.278971 9.666164
10129 0.278971 9.662541
10130 0.278971 9.658918
10131 0.278971 9.655295
10132 0.275348 9.651672
10133 0.275348 9.648049
10134 0.271725 9.644426
10135 0.271725 9.640803
10136 0.268102 9.637180
10137 0.268102 9.633557
10138 0.264479 9.629934
10139 0.264479 9.626311
10140 0.260856 9.622688
10141 0.260856 9.619065
10142 0.257233 9.615442
10143 0.257233 9.611819
10144 0.253610 9.608196
10145 0.249987 9.604573
10146 0.246364 9.604573
10147 0.242741 9.600950
10148 0.239118 9.600950
10149 0.235495 9.597327
10150 0.231872 9.597327
10151 0.228249 9.593704
10152 0.224626 9.593704
10153 0.221003 9.590081
10154 0.217380 9.590081
10155 0.213757 9.586458
10156 0.210134 9.586458
10157 0.206511 9.582835
10158 0.202888 9.579212
10159 0.199265 9.575589
10160 0.195642 9.571966
10161 0.192019 9.568343
10162 0.188396 9.564720
10163 0.184773 9.561097
10164 0.181150 9.557474
10165 0.177527 9.553851
10166 0.177527 9.550228
10167 0.173904 9.546605
10168 0.173904 9.542982
10169 0.170281 9.539359
10170 0.170281 9.535736
10171 0.166658 9.532113
10172 0.166658 9.528490
10173 0.163035 9.524867
10174 0.159412 9.521244
10175 0.155789 9.517621
10176 0.152166 9.513998
10177 0.148543 9.510375
10178 0.144920 9.506752
10179 0.144920 9.503129
10180 0.141297 9.499506
10181 0.141297 9.495883
10182 0.137674 9.492260
10183 0.134051 9.488637
10184 0.130428 9.485014
10185 0.126805 9.481391
10186 0.126805 9.477768
10187 0.126805 9.474145
10188 0.123182 9.470522
10189 0.123182 9.466899
10190 0.123182 9.463276
10191 0.119559 9.459653
10192 0.119559 9.456030
10193 0.119559 9.452407
10194 0.119559 9.448784
10195 0.119559 9.445161
10196 0.119559 9.441538
10197 0.119559 9.437915
10198 0.119559 9.434292
10199 0.119559 9.430669
10200 0.119559 9.427046
10201 0.119559 9.423423
10202 0.119559 9.419800
10203 0.119559 9.416177
10204 0.119559 9.412554
10205 0.119559 9.408931
10206 0.119559 9.405308
10207 0.119559 9.401685
