# Supplementary material for: Statistical Mapping of Maize Bundle Intensity at the Stem Scale Using Spatial Normalisation of Replicated Images
Source: PLoS One. 2014 Mar 12;9(3):e90673. doi: 10.1371/journal.pone.0090673 (PMC3951278; doi:10.1371/journal.pone.0090673)
Supplement: File S2 — Data files containing bundle positions and slice contours. (ZIP) [file pone.0090673.s002.zip › data/macro/tables/contoursMm/s05aCntMm.txt]

name   x   y
    1 1.807877 8.774906
    2 1.811500 8.771283
    3 1.811500 8.767660
    4 1.811500 8.764037
    5 1.815123 8.760414
    6 1.815123 8.756791
    7 1.818746 8.753168
    8 1.818746 8.749545
    9 1.822369 8.745922
   10 1.822369 8.742299
   11 1.825992 8.738676
   12 1.825992 8.735053
   13 1.829615 8.731430
   14 1.829615 8.727807
   15 1.833238 8.724184
   16 1.833238 8.720561
   17 1.833238 8.716938
   18 1.833238 8.713315
   19 1.833238 8.709692
   20 1.836861 8.706069
   21 1.836861 8.702446
   22 1.836861 8.698823
   23 1.836861 8.695200
   24 1.840484 8.691577
   25 1.840484 8.687954
   26 1.844107 8.684331
   27 1.844107 8.680708
   28 1.844107 8.677085
   29 1.844107 8.673462
   30 1.844107 8.669839
   31 1.844107 8.666216
   32 1.844107 8.662593
   33 1.844107 8.658970
   34 1.844107 8.655347
   35 1.844107 8.651724
   36 1.844107 8.648101
   37 1.844107 8.644478
   38 1.844107 8.640855
   39 1.844107 8.637232
   40 1.844107 8.633609
   41 1.844107 8.629986
   42 1.844107 8.626363
   43 1.844107 8.622740
   44 1.844107 8.619117
   45 1.844107 8.615494
   46 1.847730 8.611871
   47 1.847730 8.608248
   48 1.847730 8.604625
   49 1.847730 8.601002
   50 1.847730 8.597379
   51 1.847730 8.593756
   52 1.847730 8.590133
   53 1.847730 8.586510
   54 1.847730 8.582887
   55 1.847730 8.579264
   56 1.847730 8.575641
   57 1.847730 8.572018
   58 1.847730 8.568395
   59 1.847730 8.564772
   60 1.847730 8.561149
   61 1.847730 8.557526
   62 1.847730 8.553903
   63 1.851353 8.550280
   64 1.854976 8.546657
   65 1.858599 8.543034
   66 1.862222 8.539411
   67 1.862222 8.535788
   68 1.865845 8.532165
   69 1.865845 8.528542
   70 1.869468 8.524919
   71 1.869468 8.521296
   72 1.873091 8.517673
   73 1.873091 8.514050
   74 1.876714 8.510427
   75 1.876714 8.506804
   76 1.880337 8.503181
   77 1.880337 8.499558
   78 1.883960 8.495935
   79 1.883960 8.492312
   80 1.883960 8.488689
   81 1.883960 8.485066
   82 1.883960 8.481443
   83 1.883960 8.477820
   84 1.883960 8.474197
   85 1.883960 8.470574
   86 1.883960 8.466951
   87 1.883960 8.463328
   88 1.883960 8.459705
   89 1.883960 8.456082
   90 1.883960 8.452459
   91 1.883960 8.448836
   92 1.883960 8.445213
   93 1.883960 8.441590
   94 1.883960 8.437967
   95 1.883960 8.434344
   96 1.883960 8.430721
   97 1.883960 8.427098
   98 1.883960 8.423475
   99 1.883960 8.419852
  100 1.883960 8.416229
  101 1.883960 8.412606
  102 1.883960 8.408983
  103 1.883960 8.405360
  104 1.883960 8.401737
  105 1.883960 8.398114
  106 1.883960 8.394491
  107 1.883960 8.390868
  108 1.883960 8.387245
  109 1.883960 8.383622
  110 1.883960 8.379999
  111 1.883960 8.376376
  112 1.883960 8.372753
  113 1.883960 8.369130
  114 1.883960 8.365507
  115 1.883960 8.361884
  116 1.883960 8.358261
  117 1.880337 8.354638
  118 1.880337 8.351015
  119 1.880337 8.347392
  120 1.876714 8.343769
  121 1.876714 8.340146
  122 1.876714 8.336523
  123 1.876714 8.332900
  124 1.876714 8.329277
  125 1.876714 8.325654
  126 1.876714 8.322031
  127 1.876714 8.318408
  128 1.876714 8.314785
  129 1.876714 8.311162
  130 1.876714 8.307539
  131 1.876714 8.303916
  132 1.876714 8.300293
  133 1.876714 8.296670
  134 1.876714 8.293047
  135 1.876714 8.289424
  136 1.876714 8.285801
  137 1.876714 8.282178
  138 1.876714 8.278555
  139 1.876714 8.274932
  140 1.876714 8.271309
  141 1.876714 8.267686
  142 1.876714 8.264063
  143 1.876714 8.260440
  144 1.876714 8.256817
  145 1.876714 8.253194
  146 1.876714 8.249571
  147 1.876714 8.245948
  148 1.876714 8.242325
  149 1.876714 8.238702
  150 1.876714 8.235079
  151 1.876714 8.231456
  152 1.876714 8.227833
  153 1.876714 8.224210
  154 1.876714 8.220587
  155 1.876714 8.216964
  156 1.876714 8.213341
  157 1.880337 8.209718
  158 1.880337 8.206095
  159 1.883960 8.202472
  160 1.883960 8.198849
  161 1.887583 8.195226
  162 1.887583 8.191603
  163 1.891206 8.187980
  164 1.891206 8.184357
  165 1.894829 8.180734
  166 1.894829 8.177111
  167 1.898452 8.173488
  168 1.898452 8.169865
  169 1.898452 8.166242
  170 1.898452 8.162619
  171 1.898452 8.158996
  172 1.898452 8.155373
  173 1.898452 8.151750
  174 1.898452 8.148127
  175 1.898452 8.144504
  176 1.898452 8.140881
  177 1.898452 8.137258
  178 1.898452 8.133635
  179 1.898452 8.130012
  180 1.898452 8.126389
  181 1.898452 8.122766
  182 1.898452 8.119143
  183 1.898452 8.115520
  184 1.898452 8.111897
  185 1.898452 8.108274
  186 1.898452 8.104651
  187 1.898452 8.101028
  188 1.902075 8.097405
  189 1.902075 8.093782
  190 1.902075 8.090159
  191 1.902075 8.086536
  192 1.905698 8.082913
  193 1.905698 8.079290
  194 1.905698 8.075667
  195 1.909321 8.072044
  196 1.912944 8.068421
  197 1.916567 8.064798
  198 1.920190 8.061175
  199 1.923813 8.057552
  200 1.927436 8.053929
  201 1.931059 8.050306
  202 1.934682 8.050306
  203 1.938305 8.046683
  204 1.941928 8.043060
  205 1.945551 8.039437
  206 1.945551 8.035814
  207 1.949174 8.032191
  208 1.949174 8.028568
  209 1.952797 8.024945
  210 1.952797 8.021322
  211 1.956420 8.017699
  212 1.956420 8.014076
  213 1.960043 8.010453
  214 1.960043 8.006830
  215 1.963666 8.003207
  216 1.963666 7.999584
  217 1.967289 7.995961
  218 1.967289 7.992338
  219 1.967289 7.988715
  220 1.967289 7.985092
  221 1.967289 7.981469
  222 1.967289 7.977846
  223 1.967289 7.974223
  224 1.967289 7.970600
  225 1.967289 7.966977
  226 1.967289 7.963354
  227 1.967289 7.959731
  228 1.967289 7.956108
  229 1.967289 7.952485
  230 1.967289 7.948862
  231 1.967289 7.945239
  232 1.967289 7.941616
  233 1.967289 7.937993
  234 1.970912 7.934370
  235 1.970912 7.930747
  236 1.974535 7.927124
  237 1.974535 7.923501
  238 1.978158 7.919878
  239 1.978158 7.916255
  240 1.981781 7.912632
  241 1.981781 7.909009
  242 1.985404 7.905386
  243 1.985404 7.901763
  244 1.989027 7.898140
  245 1.989027 7.894517
  246 1.989027 7.890894
  247 1.989027 7.887271
  248 1.989027 7.883648
  249 1.989027 7.880025
  250 1.989027 7.876402
  251 1.989027 7.872779
  252 1.989027 7.869156
  253 1.989027 7.865533
  254 1.989027 7.861910
  255 1.989027 7.858287
  256 1.989027 7.854664
  257 1.989027 7.851041
  258 1.989027 7.847418
  259 1.989027 7.843795
  260 1.989027 7.840172
  261 1.992650 7.836549
  262 1.992650 7.832926
  263 1.996273 7.829303
  264 1.996273 7.825680
  265 1.999896 7.822057
  266 1.999896 7.818434
  267 2.003519 7.814811
  268 2.003519 7.811188
  269 2.007142 7.807565
  270 2.007142 7.803942
  271 2.010765 7.800319
  272 2.010765 7.796696
  273 2.014388 7.793073
  274 2.014388 7.789450
  275 2.018011 7.785827
  276 2.018011 7.782204
  277 2.018011 7.778581
  278 2.018011 7.774958
  279 2.018011 7.771335
  280 2.018011 7.767712
  281 2.018011 7.764089
  282 2.021634 7.760466
  283 2.021634 7.756843
  284 2.021634 7.753220
  285 2.025257 7.749597
  286 2.025257 7.745974
  287 2.025257 7.742351
  288 2.025257 7.738728
  289 2.025257 7.735105
  290 2.025257 7.731482
  291 2.025257 7.727859
  292 2.025257 7.724236
  293 2.025257 7.720613
  294 2.025257 7.716990
  295 2.025257 7.713367
  296 2.025257 7.709744
  297 2.025257 7.706121
  298 2.025257 7.702498
  299 2.025257 7.698875
  300 2.025257 7.695252
  301 2.025257 7.691629
  302 2.025257 7.688006
  303 2.025257 7.684383
  304 2.025257 7.680760
  305 2.025257 7.677137
  306 2.025257 7.673514
  307 2.025257 7.669891
  308 2.025257 7.666268
  309 2.025257 7.662645
  310 2.025257 7.659022
  311 2.025257 7.655399
  312 2.021634 7.651776
  313 2.021634 7.648153
  314 2.018011 7.644530
  315 2.018011 7.640907
  316 2.014388 7.637284
  317 2.014388 7.633661
  318 2.014388 7.630038
  319 2.014388 7.626415
  320 2.014388 7.622792
  321 2.014388 7.619169
  322 2.014388 7.615546
  323 2.014388 7.611923
  324 2.014388 7.608300
  325 2.014388 7.604677
  326 2.014388 7.601054
  327 2.014388 7.597431
  328 2.014388 7.593808
  329 2.014388 7.590185
  330 2.014388 7.586562
  331 2.014388 7.582939
  332 2.014388 7.579316
  333 2.014388 7.575693
  334 2.014388 7.572070
  335 2.014388 7.568447
  336 2.014388 7.564824
  337 2.014388 7.561201
  338 2.014388 7.557578
  339 2.014388 7.553955
  340 2.014388 7.550332
  341 2.014388 7.546709
  342 2.014388 7.543086
  343 2.010765 7.539463
  344 2.010765 7.535840
  345 2.010765 7.532217
  346 2.010765 7.528594
  347 2.010765 7.524971
  348 2.014388 7.521348
  349 2.014388 7.517725
  350 2.018011 7.514102
  351 2.018011 7.510479
  352 2.021634 7.506856
  353 2.021634 7.503233
  354 2.025257 7.499610
  355 2.025257 7.495987
  356 2.028880 7.492364
  357 2.028880 7.488741
  358 2.032503 7.485118
  359 2.032503 7.481495
  360 2.032503 7.477872
  361 2.032503 7.474249
  362 2.032503 7.470626
  363 2.032503 7.467003
  364 2.032503 7.463380
  365 2.032503 7.459757
  366 2.032503 7.456134
  367 2.032503 7.452511
  368 2.032503 7.448888
  369 2.032503 7.445265
  370 2.032503 7.441642
  371 2.036126 7.438019
  372 2.039749 7.434396
  373 2.043372 7.430773
  374 2.046995 7.430773
  375 2.050618 7.427150
  376 2.054241 7.427150
  377 2.057864 7.423527
  378 2.061487 7.423527
  379 2.065110 7.419904
  380 2.068733 7.419904
  381 2.072356 7.416281
  382 2.075979 7.416281
  383 2.079602 7.412658
  384 2.083225 7.409035
  385 2.083225 7.405412
  386 2.086848 7.401789
  387 2.086848 7.398166
  388 2.090471 7.394543
  389 2.090471 7.390920
  390 2.094094 7.387297
  391 2.094094 7.383674
  392 2.097717 7.380051
  393 2.097717 7.376428
  394 2.101340 7.372805
  395 2.101340 7.369182
  396 2.104963 7.365559
  397 2.104963 7.361936
  398 2.104963 7.358313
  399 2.104963 7.354690
  400 2.104963 7.351067
  401 2.104963 7.347444
  402 2.104963 7.343821
  403 2.104963 7.340198
  404 2.104963 7.336575
  405 2.104963 7.332952
  406 2.104963 7.329329
  407 2.104963 7.325706
  408 2.104963 7.322083
  409 2.104963 7.318460
  410 2.104963 7.314837
  411 2.104963 7.311214
  412 2.104963 7.307591
  413 2.104963 7.303968
  414 2.104963 7.300345
  415 2.104963 7.296722
  416 2.104963 7.293099
  417 2.104963 7.289476
  418 2.104963 7.285853
  419 2.104963 7.282230
  420 2.101340 7.278607
  421 2.101340 7.274984
  422 2.101340 7.271361
  423 2.101340 7.267738
  424 2.101340 7.264115
  425 2.101340 7.260492
  426 2.101340 7.256869
  427 2.101340 7.253246
  428 2.101340 7.249623
  429 2.101340 7.246000
  430 2.101340 7.242377
  431 2.101340 7.238754
  432 2.101340 7.235131
  433 2.101340 7.231508
  434 2.101340 7.227885
  435 2.101340 7.224262
  436 2.101340 7.220639
  437 2.101340 7.217016
  438 2.101340 7.213393
  439 2.101340 7.209770
  440 2.101340 7.206147
  441 2.101340 7.202524
  442 2.104963 7.198901
  443 2.104963 7.195278
  444 2.108586 7.191655
  445 2.108586 7.188032
  446 2.108586 7.184409
  447 2.112209 7.180786
  448 2.115832 7.177163
  449 2.119455 7.173540
  450 2.123078 7.169917
  451 2.126701 7.166294
  452 2.130324 7.162671
  453 2.133947 7.159048
  454 2.133947 7.155425
  455 2.137570 7.151802
  456 2.141193 7.148179
  457 2.144816 7.144556
  458 2.148439 7.140933
  459 2.152062 7.137310
  460 2.152062 7.133687
  461 2.155685 7.130064
  462 2.155685 7.126441
  463 2.159308 7.122818
  464 2.159308 7.119195
  465 2.162931 7.115572
  466 2.162931 7.111949
  467 2.166554 7.108326
  468 2.166554 7.104703
  469 2.170177 7.101080
  470 2.170177 7.097457
  471 2.173800 7.093834
  472 2.173800 7.090211
  473 2.173800 7.086588
  474 2.173800 7.082965
  475 2.173800 7.079342
  476 2.173800 7.075719
  477 2.173800 7.072096
  478 2.173800 7.068473
  479 2.173800 7.064850
  480 2.173800 7.061227
  481 2.173800 7.057604
  482 2.173800 7.053981
  483 2.173800 7.050358
  484 2.173800 7.046735
  485 2.173800 7.043112
  486 2.173800 7.039489
  487 2.173800 7.035866
  488 2.177423 7.032243
  489 2.177423 7.028620
  490 2.181046 7.024997
  491 2.181046 7.021374
  492 2.181046 7.017751
  493 2.181046 7.014128
  494 2.181046 7.010505
  495 2.181046 7.006882
  496 2.181046 7.003259
  497 2.181046 6.999636
  498 2.181046 6.996013
  499 2.181046 6.992390
  500 2.181046 6.988767
  501 2.181046 6.985144
  502 2.181046 6.981521
  503 2.181046 6.977898
  504 2.181046 6.974275
  505 2.181046 6.970652
  506 2.181046 6.967029
  507 2.181046 6.963406
  508 2.181046 6.959783
  509 2.181046 6.956160
  510 2.181046 6.952537
  511 2.181046 6.948914
  512 2.181046 6.945291
  513 2.181046 6.941668
  514 2.181046 6.938045
  515 2.181046 6.934422
  516 2.181046 6.930799
  517 2.181046 6.927176
  518 2.181046 6.923553
  519 2.181046 6.919930
  520 2.181046 6.916307
  521 2.181046 6.912684
  522 2.181046 6.909061
  523 2.181046 6.905438
  524 2.181046 6.901815
  525 2.181046 6.898192
  526 2.181046 6.894569
  527 2.181046 6.890946
  528 2.181046 6.887323
  529 2.177423 6.883700
  530 2.177423 6.880077
  531 2.173800 6.876454
  532 2.173800 6.872831
  533 2.173800 6.869208
  534 2.173800 6.865585
  535 2.173800 6.861962
  536 2.173800 6.858339
  537 2.173800 6.854716
  538 2.173800 6.851093
  539 2.173800 6.847470
  540 2.173800 6.843847
  541 2.173800 6.840224
  542 2.173800 6.836601
  543 2.173800 6.832978
  544 2.173800 6.829355
  545 2.173800 6.825732
  546 2.173800 6.822109
  547 2.173800 6.818486
  548 2.173800 6.814863
  549 2.173800 6.811240
  550 2.173800 6.807617
  551 2.177423 6.803994
  552 2.177423 6.800371
  553 2.181046 6.796748
  554 2.184669 6.793125
  555 2.184669 6.789502
  556 2.188292 6.785879
  557 2.191915 6.782256
  558 2.195538 6.778633
  559 2.199161 6.775010
  560 2.202784 6.771387
  561 2.206407 6.767764
  562 2.210030 6.764141
  563 2.210030 6.760518
  564 2.213653 6.756895
  565 2.213653 6.753272
  566 2.217276 6.749649
  567 2.217276 6.746026
  568 2.220899 6.742403
  569 2.220899 6.738780
  570 2.224522 6.735157
  571 2.224522 6.731534
  572 2.228145 6.727911
  573 2.228145 6.724288
  574 2.231768 6.720665
  575 2.231768 6.717042
  576 2.231768 6.713419
  577 2.231768 6.709796
  578 2.231768 6.706173
  579 2.231768 6.702550
  580 2.231768 6.698927
  581 2.231768 6.695304
  582 2.231768 6.691681
  583 2.231768 6.688058
  584 2.231768 6.684435
  585 2.231768 6.680812
  586 2.231768 6.677189
  587 2.235391 6.673566
  588 2.235391 6.669943
  589 2.235391 6.666320
  590 2.235391 6.662697
  591 2.235391 6.659074
  592 2.235391 6.655451
  593 2.239014 6.651828
  594 2.242637 6.648205
  595 2.246260 6.644582
  596 2.249883 6.640959
  597 2.249883 6.637336
  598 2.253506 6.633713
  599 2.253506 6.630090
  600 2.257129 6.626467
  601 2.257129 6.622844
  602 2.260752 6.619221
  603 2.260752 6.615598
  604 2.264375 6.611975
  605 2.264375 6.608352
  606 2.267998 6.604729
  607 2.267998 6.601106
  608 2.271621 6.597483
  609 2.271621 6.593860
  610 2.275244 6.590237
  611 2.275244 6.586614
  612 2.278867 6.582991
  613 2.278867 6.579368
  614 2.278867 6.575745
  615 2.278867 6.572122
  616 2.278867 6.568499
  617 2.278867 6.564876
  618 2.278867 6.561253
  619 2.278867 6.557630
  620 2.278867 6.554007
  621 2.278867 6.550384
  622 2.278867 6.546761
  623 2.278867 6.543138
  624 2.278867 6.539515
  625 2.278867 6.535892
  626 2.278867 6.532269
  627 2.278867 6.528646
  628 2.278867 6.525023
  629 2.278867 6.521400
  630 2.278867 6.517777
  631 2.278867 6.514154
  632 2.278867 6.510531
  633 2.278867 6.506908
  634 2.278867 6.503285
  635 2.278867 6.499662
  636 2.275244 6.496039
  637 2.275244 6.492416
  638 2.271621 6.488793
  639 2.271621 6.485170
  640 2.267998 6.481547
  641 2.267998 6.477924
  642 2.267998 6.474301
  643 2.267998 6.470678
  644 2.267998 6.467055
  645 2.271621 6.463432
  646 2.271621 6.459809
  647 2.275244 6.456186
  648 2.275244 6.452563
  649 2.278867 6.448940
  650 2.278867 6.445317
  651 2.282490 6.441694
  652 2.282490 6.438071
  653 2.286113 6.434448
  654 2.286113 6.430825
  655 2.289736 6.427202
  656 2.289736 6.423579
  657 2.289736 6.419956
  658 2.289736 6.416333
  659 2.289736 6.412710
  660 2.289736 6.409087
  661 2.289736 6.405464
  662 2.289736 6.401841
  663 2.289736 6.398218
  664 2.289736 6.394595
  665 2.289736 6.390972
  666 2.289736 6.387349
  667 2.289736 6.383726
  668 2.289736 6.380103
  669 2.289736 6.376480
  670 2.289736 6.372857
  671 2.289736 6.369234
  672 2.289736 6.365611
  673 2.289736 6.361988
  674 2.289736 6.358365
  675 2.289736 6.354742
  676 2.289736 6.351119
  677 2.289736 6.347496
  678 2.289736 6.343873
  679 2.289736 6.340250
  680 2.289736 6.336627
  681 2.289736 6.333004
  682 2.289736 6.329381
  683 2.289736 6.325758
  684 2.289736 6.322135
  685 2.289736 6.318512
  686 2.289736 6.314889
  687 2.289736 6.311266
  688 2.289736 6.307643
  689 2.289736 6.304020
  690 2.293359 6.300397
  691 2.293359 6.296774
  692 2.293359 6.293151
  693 2.293359 6.289528
  694 2.296982 6.285905
  695 2.296982 6.282282
  696 2.300605 6.278659
  697 2.300605 6.275036
  698 2.304228 6.271413
  699 2.304228 6.267790
  700 2.307851 6.264167
  701 2.307851 6.260544
  702 2.311474 6.256921
  703 2.311474 6.253298
  704 2.315097 6.249675
  705 2.315097 6.246052
  706 2.315097 6.242429
  707 2.318720 6.238806
  708 2.318720 6.235183
  709 2.318720 6.231560
  710 2.322343 6.227937
  711 2.322343 6.224314
  712 2.325966 6.220691
  713 2.325966 6.217068
  714 2.329589 6.213445
  715 2.329589 6.209822
  716 2.329589 6.206199
  717 2.329589 6.202576
  718 2.329589 6.198953
  719 2.329589 6.195330
  720 2.329589 6.191707
  721 2.329589 6.188084
  722 2.329589 6.184461
  723 2.329589 6.180838
  724 2.329589 6.177215
  725 2.329589 6.173592
  726 2.329589 6.169969
  727 2.329589 6.166346
  728 2.329589 6.162723
  729 2.329589 6.159100
  730 2.329589 6.155477
  731 2.329589 6.151854
  732 2.329589 6.148231
  733 2.329589 6.144608
  734 2.329589 6.140985
  735 2.329589 6.137362
  736 2.329589 6.133739
  737 2.329589 6.130116
  738 2.333212 6.126493
  739 2.333212 6.122870
  740 2.336835 6.119247
  741 2.336835 6.115624
  742 2.336835 6.112001
  743 2.340458 6.108378
  744 2.340458 6.104755
  745 2.340458 6.101132
  746 2.340458 6.097509
  747 2.340458 6.093886
  748 2.340458 6.090263
  749 2.340458 6.086640
  750 2.344081 6.083017
  751 2.347704 6.079394
  752 2.351327 6.075771
  753 2.354950 6.072148
  754 2.358573 6.068525
  755 2.362196 6.064902
  756 2.362196 6.061279
  757 2.365819 6.057656
  758 2.365819 6.054033
  759 2.369442 6.050410
  760 2.369442 6.046787
  761 2.373065 6.043164
  762 2.373065 6.039541
  763 2.376688 6.035918
  764 2.376688 6.032295
  765 2.380311 6.028672
  766 2.380311 6.025049
  767 2.383934 6.021426
  768 2.383934 6.017803
  769 2.383934 6.014180
  770 2.383934 6.010557
  771 2.383934 6.006934
  772 2.383934 6.003311
  773 2.383934 5.999688
  774 2.383934 5.996065
  775 2.383934 5.992442
  776 2.383934 5.988819
  777 2.383934 5.985196
  778 2.383934 5.981573
  779 2.383934 5.977950
  780 2.387557 5.974327
  781 2.387557 5.970704
  782 2.391180 5.967081
  783 2.391180 5.963458
  784 2.394803 5.959835
  785 2.394803 5.956212
  786 2.398426 5.952589
  787 2.398426 5.948966
  788 2.398426 5.945343
  789 2.398426 5.941720
  790 2.398426 5.938097
  791 2.398426 5.934474
  792 2.398426 5.930851
  793 2.398426 5.927228
  794 2.398426 5.923605
  795 2.398426 5.919982
  796 2.398426 5.916359
  797 2.398426 5.912736
  798 2.398426 5.909113
  799 2.398426 5.905490
  800 2.398426 5.901867
  801 2.398426 5.898244
  802 2.398426 5.894621
  803 2.398426 5.890998
  804 2.398426 5.887375
  805 2.398426 5.883752
  806 2.398426 5.880129
  807 2.398426 5.876506
  808 2.398426 5.872883
  809 2.394803 5.869260
  810 2.394803 5.865637
  811 2.391180 5.862014
  812 2.391180 5.858391
  813 2.387557 5.854768
  814 2.387557 5.851145
  815 2.383934 5.847522
  816 2.383934 5.843899
  817 2.383934 5.840276
  818 2.380311 5.836653
  819 2.380311 5.833030
  820 2.380311 5.829407
  821 2.383934 5.825784
  822 2.383934 5.822161
  823 2.383934 5.818538
  824 2.383934 5.814915
  825 2.383934 5.811292
  826 2.383934 5.807669
  827 2.383934 5.804046
  828 2.383934 5.800423
  829 2.387557 5.796800
  830 2.387557 5.793177
  831 2.387557 5.789554
  832 2.391180 5.785931
  833 2.394803 5.782308
  834 2.398426 5.782308
  835 2.402049 5.778685
  836 2.405672 5.775062
  837 2.409295 5.771439
  838 2.412918 5.767816
  839 2.416541 5.764193
  840 2.420164 5.760570
  841 2.420164 5.756947
  842 2.423787 5.753324
  843 2.423787 5.749701
  844 2.427410 5.746078
  845 2.427410 5.742455
  846 2.431033 5.738832
  847 2.431033 5.735209
  848 2.434656 5.731586
  849 2.434656 5.727963
  850 2.438279 5.724340
  851 2.438279 5.720717
  852 2.441902 5.717094
  853 2.441902 5.713471
  854 2.441902 5.709848
  855 2.441902 5.706225
  856 2.441902 5.702602
  857 2.441902 5.698979
  858 2.441902 5.695356
  859 2.441902 5.691733
  860 2.441902 5.688110
  861 2.441902 5.684487
  862 2.441902 5.680864
  863 2.445525 5.677241
  864 2.445525 5.673618
  865 2.449148 5.669995
  866 2.449148 5.666372
  867 2.452771 5.662749
  868 2.452771 5.659126
  869 2.452771 5.655503
  870 2.452771 5.651880
  871 2.452771 5.648257
  872 2.452771 5.644634
  873 2.452771 5.641011
  874 2.452771 5.637388
  875 2.452771 5.633765
  876 2.452771 5.630142
  877 2.452771 5.626519
  878 2.452771 5.622896
  879 2.452771 5.619273
  880 2.452771 5.615650
  881 2.452771 5.612027
  882 2.452771 5.608404
  883 2.452771 5.604781
  884 2.452771 5.601158
  885 2.452771 5.597535
  886 2.452771 5.593912
  887 2.452771 5.590289
  888 2.452771 5.586666
  889 2.452771 5.583043
  890 2.452771 5.579420
  891 2.452771 5.575797
  892 2.449148 5.572174
  893 2.449148 5.568551
  894 2.445525 5.564928
  895 2.445525 5.561305
  896 2.445525 5.557682
  897 2.445525 5.554059
  898 2.445525 5.550436
  899 2.445525 5.546813
  900 2.445525 5.543190
  901 2.445525 5.539567
  902 2.445525 5.535944
  903 2.445525 5.532321
  904 2.445525 5.528698
  905 2.445525 5.525075
  906 2.445525 5.521452
  907 2.445525 5.517829
  908 2.445525 5.514206
  909 2.445525 5.510583
  910 2.445525 5.506960
  911 2.445525 5.503337
  912 2.445525 5.499714
  913 2.445525 5.496091
  914 2.445525 5.492468
  915 2.445525 5.488845
  916 2.449148 5.485222
  917 2.449148 5.481599
  918 2.452771 5.477976
  919 2.452771 5.474353
  920 2.456394 5.470730
  921 2.456394 5.467107
  922 2.460017 5.463484
  923 2.460017 5.459861
  924 2.463640 5.456238
  925 2.463640 5.452615
  926 2.463640 5.448992
  927 2.463640 5.445369
  928 2.467263 5.441746
  929 2.470886 5.438123
  930 2.474509 5.434500
  931 2.478132 5.430877
  932 2.481755 5.427254
  933 2.485378 5.423631
  934 2.489001 5.420008
  935 2.492624 5.416385
  936 2.496247 5.412762
  937 2.496247 5.409139
  938 2.499870 5.405516
  939 2.503493 5.401893
  940 2.507116 5.398270
  941 2.510739 5.394647
  942 2.514362 5.391024
  943 2.517985 5.387401
  944 2.521608 5.383778
  945 2.521608 5.380155
  946 2.525231 5.376532
  947 2.525231 5.372909
  948 2.528854 5.369286
  949 2.528854 5.365663
  950 2.532477 5.362040
  951 2.532477 5.358417
  952 2.536100 5.354794
  953 2.536100 5.351171
  954 2.539723 5.347548
  955 2.539723 5.343925
  956 2.543346 5.340302
  957 2.546969 5.336679
  958 2.550592 5.333056
  959 2.554215 5.329433
  960 2.557838 5.325810
  961 2.561461 5.322187
  962 2.565084 5.318564
  963 2.568707 5.314941
  964 2.572330 5.311318
  965 2.575953 5.307695
  966 2.579576 5.304072
  967 2.579576 5.300449
  968 2.583199 5.296826
  969 2.583199 5.293203
  970 2.586822 5.289580
  971 2.586822 5.285957
  972 2.590445 5.282334
  973 2.590445 5.278711
  974 2.594068 5.275088
  975 2.594068 5.271465
  976 2.597691 5.267842
  977 2.597691 5.264219
  978 2.601314 5.260596
  979 2.601314 5.256973
  980 2.601314 5.253350
  981 2.601314 5.249727
  982 2.601314 5.246104
  983 2.601314 5.242481
  984 2.601314 5.238858
  985 2.601314 5.235235
  986 2.601314 5.231612
  987 2.601314 5.227989
  988 2.604937 5.224366
  989 2.604937 5.220743
  990 2.608560 5.217120
  991 2.608560 5.213497
  992 2.612183 5.209874
  993 2.612183 5.206251
  994 2.615806 5.202628
  995 2.615806 5.199005
  996 2.619429 5.195382
  997 2.623052 5.195382
  998 2.626675 5.191759
  999 2.630298 5.191759
 1000 2.633921 5.188136
 1001 2.637544 5.188136
 1002 2.641167 5.184513
 1003 2.644790 5.184513
 1004 2.648413 5.180890
 1005 2.652036 5.180890
 1006 2.655659 5.177267
 1007 2.659282 5.173644
 1008 2.659282 5.170021
 1009 2.662905 5.166398
 1010 2.662905 5.162775
 1011 2.666528 5.159152
 1012 2.666528 5.155529
 1013 2.670151 5.151906
 1014 2.670151 5.148283
 1015 2.673774 5.144660
 1016 2.673774 5.141037
 1017 2.677397 5.137414
 1018 2.677397 5.133791
 1019 2.681020 5.130168
 1020 2.681020 5.126545
 1021 2.681020 5.122922
 1022 2.681020 5.119299
 1023 2.681020 5.115676
 1024 2.681020 5.112053
 1025 2.681020 5.108430
 1026 2.681020 5.104807
 1027 2.684643 5.101184
 1028 2.688266 5.097561
 1029 2.691889 5.093938
 1030 2.695512 5.090315
 1031 2.699135 5.086692
 1032 2.702758 5.083069
 1033 2.706381 5.079446
 1034 2.706381 5.075823
 1035 2.710004 5.072200
 1036 2.710004 5.068577
 1037 2.713627 5.064954
 1038 2.713627 5.061331
 1039 2.717250 5.057708
 1040 2.717250 5.054085
 1041 2.720873 5.050462
 1042 2.720873 5.046839
 1043 2.724496 5.043216
 1044 2.724496 5.039593
 1045 2.728119 5.035970
 1046 2.728119 5.032347
 1047 2.728119 5.028724
 1048 2.728119 5.025101
 1049 2.728119 5.021478
 1050 2.728119 5.017855
 1051 2.728119 5.014232
 1052 2.728119 5.010609
 1053 2.728119 5.006986
 1054 2.728119 5.003363
 1055 2.728119 4.999740
 1056 2.728119 4.996117
 1057 2.728119 4.992494
 1058 2.728119 4.988871
 1059 2.728119 4.985248
 1060 2.728119 4.981625
 1061 2.728119 4.978002
 1062 2.728119 4.974379
 1063 2.728119 4.970756
 1064 2.728119 4.967133
 1065 2.728119 4.963510
 1066 2.728119 4.959887
 1067 2.728119 4.956264
 1068 2.728119 4.952641
 1069 2.728119 4.949018
 1070 2.728119 4.945395
 1071 2.728119 4.941772
 1072 2.731742 4.938149
 1073 2.735365 4.934526
 1074 2.738988 4.930903
 1075 2.742611 4.927280
 1076 2.746234 4.923657
 1077 2.749857 4.920034
 1078 2.753480 4.916411
 1079 2.757103 4.912788
 1080 2.760726 4.909165
 1081 2.764349 4.905542
 1082 2.767972 4.901919
 1083 2.771595 4.898296
 1084 2.771595 4.894673
 1085 2.775218 4.891050
 1086 2.775218 4.887427
 1087 2.778841 4.883804
 1088 2.778841 4.880181
 1089 2.782464 4.876558
 1090 2.782464 4.872935
 1091 2.786087 4.869312
 1092 2.786087 4.865689
 1093 2.789710 4.862066
 1094 2.789710 4.858443
 1095 2.793333 4.854820
 1096 2.793333 4.851197
 1097 2.796956 4.847574
 1098 2.800579 4.843951
 1099 2.804202 4.840328
 1100 2.807825 4.836705
 1101 2.811448 4.833082
 1102 2.815071 4.829459
 1103 2.818694 4.829459
 1104 2.822317 4.825836
 1105 2.825940 4.825836
 1106 2.829563 4.822213
 1107 2.833186 4.822213
 1108 2.836809 4.818590
 1109 2.840432 4.818590
 1110 2.844055 4.814967
 1111 2.847678 4.811344
 1112 2.851301 4.807721
 1113 2.854924 4.804098
 1114 2.858547 4.800475
 1115 2.862170 4.796852
 1116 2.865793 4.793229
 1117 2.869416 4.789606
 1118 2.869416 4.785983
 1119 2.873039 4.782360
 1120 2.876662 4.778737
 1121 2.880285 4.775114
 1122 2.883908 4.771491
 1123 2.887531 4.767868
 1124 2.891154 4.764245
 1125 2.894777 4.760622
 1126 2.898400 4.760622
 1127 2.902023 4.760622
 1128 2.905646 4.760622
 1129 2.909269 4.760622
 1130 2.912892 4.760622
 1131 2.916515 4.756999
 1132 2.920138 4.756999
 1133 2.923761 4.753376
 1134 2.927384 4.753376
 1135 2.931007 4.749753
 1136 2.934630 4.749753
 1137 2.938253 4.746130
 1138 2.941876 4.746130
 1139 2.945499 4.742507
 1140 2.949122 4.742507
 1141 2.952745 4.738884
 1142 2.956368 4.738884
 1143 2.959991 4.735261
 1144 2.959991 4.731638
 1145 2.963614 4.728015
 1146 2.963614 4.724392
 1147 2.967237 4.720769
 1148 2.967237 4.717146
 1149 2.970860 4.713523
 1150 2.970860 4.709900
 1151 2.974483 4.706277
 1152 2.974483 4.702654
 1153 2.978106 4.699031
 1154 2.978106 4.695408
 1155 2.981729 4.691785
 1156 2.981729 4.688162
 1157 2.981729 4.684539
 1158 2.981729 4.680916
 1159 2.981729 4.677293
 1160 2.981729 4.673670
 1161 2.981729 4.670047
 1162 2.981729 4.666424
 1163 2.981729 4.662801
 1164 2.981729 4.659178
 1165 2.981729 4.655555
 1166 2.985352 4.651932
 1167 2.985352 4.648309
 1168 2.988975 4.644686
 1169 2.988975 4.641063
 1170 2.992598 4.637440
 1171 2.992598 4.633817
 1172 2.996221 4.630194
 1173 2.996221 4.626571
 1174 2.999844 4.622948
 1175 2.999844 4.619325
 1176 3.003467 4.615702
 1177 3.003467 4.612079
 1178 3.003467 4.608456
 1179 3.003467 4.604833
 1180 3.003467 4.601210
 1181 3.003467 4.597587
 1182 3.003467 4.593964
 1183 3.003467 4.590341
 1184 3.003467 4.586718
 1185 3.003467 4.583095
 1186 3.003467 4.579472
 1187 3.003467 4.575849
 1188 3.003467 4.572226
 1189 3.003467 4.568603
 1190 3.003467 4.564980
 1191 3.003467 4.561357
 1192 3.003467 4.557734
 1193 3.003467 4.554111
 1194 3.003467 4.550488
 1195 3.003467 4.546865
 1196 3.003467 4.543242
 1197 3.003467 4.539619
 1198 3.003467 4.535996
 1199 3.003467 4.532373
 1200 3.003467 4.528750
 1201 2.999844 4.525127
 1202 2.999844 4.521504
 1203 2.996221 4.517881
 1204 2.996221 4.514258
 1205 2.992598 4.510635
 1206 2.992598 4.507012
 1207 2.988975 4.503389
 1208 2.988975 4.499766
 1209 2.988975 4.496143
 1210 2.988975 4.492520
 1211 2.988975 4.488897
 1212 2.992598 4.485274
 1213 2.996221 4.481651
 1214 2.999844 4.478028
 1215 3.003467 4.474405
 1216 3.007090 4.470782
 1217 3.010713 4.467159
 1218 3.014336 4.463536
 1219 3.017959 4.459913
 1220 3.021582 4.456290
 1221 3.025205 4.452667
 1222 3.028828 4.449044
 1223 3.028828 4.445421
 1224 3.032451 4.441798
 1225 3.036074 4.438175
 1226 3.036074 4.434552
 1227 3.039697 4.430929
 1228 3.039697 4.427306
 1229 3.043320 4.423683
 1230 3.046943 4.420060
 1231 3.050566 4.416437
 1232 3.054189 4.412814
 1233 3.057812 4.409191
 1234 3.061435 4.405568
 1235 3.065058 4.401945
 1236 3.068681 4.398322
 1237 3.072304 4.398322
 1238 3.075927 4.394699
 1239 3.079550 4.394699
 1240 3.083173 4.391076
 1241 3.086796 4.387453
 1242 3.090419 4.383830
 1243 3.094042 4.380207
 1244 3.097665 4.376584
 1245 3.097665 4.372961
 1246 3.101288 4.369338
 1247 3.101288 4.365715
 1248 3.104911 4.362092
 1249 3.104911 4.358469
 1250 3.108534 4.354846
 1251 3.108534 4.351223
 1252 3.112157 4.347600
 1253 3.112157 4.343977
 1254 3.115780 4.340354
 1255 3.115780 4.336731
 1256 3.119403 4.333108
 1257 3.119403 4.329485
 1258 3.119403 4.325862
 1259 3.123026 4.322239
 1260 3.123026 4.318616
 1261 3.123026 4.314993
 1262 3.126649 4.311370
 1263 3.126649 4.307747
 1264 3.126649 4.304124
 1265 3.126649 4.300501
 1266 3.126649 4.296878
 1267 3.130272 4.293255
 1268 3.133895 4.289632
 1269 3.137518 4.286009
 1270 3.141141 4.282386
 1271 3.144764 4.278763
 1272 3.148387 4.275140
 1273 3.148387 4.271517
 1274 3.152010 4.267894
 1275 3.155633 4.264271
 1276 3.155633 4.260648
 1277 3.159256 4.257025
 1278 3.162879 4.253402
 1279 3.166502 4.249779
 1280 3.166502 4.246156
 1281 3.170125 4.242533
 1282 3.170125 4.238910
 1283 3.173748 4.235287
 1284 3.173748 4.231664
 1285 3.177371 4.228041
 1286 3.177371 4.224418
 1287 3.180994 4.220795
 1288 3.180994 4.217172
 1289 3.184617 4.213549
 1290 3.184617 4.209926
 1291 3.188240 4.206303
 1292 3.188240 4.202680
 1293 3.188240 4.199057
 1294 3.188240 4.195434
 1295 3.188240 4.191811
 1296 3.188240 4.188188
 1297 3.188240 4.184565
 1298 3.188240 4.180942
 1299 3.188240 4.177319
 1300 3.188240 4.173696
 1301 3.188240 4.170073
 1302 3.191863 4.166450
 1303 3.195486 4.162827
 1304 3.199109 4.159204
 1305 3.202732 4.155581
 1306 3.206355 4.151958
 1307 3.209978 4.151958
 1308 3.213601 4.148335
 1309 3.217224 4.148335
 1310 3.220847 4.144712
 1311 3.224470 4.144712
 1312 3.228093 4.141089
 1313 3.231716 4.141089
 1314 3.235339 4.137466
 1315 3.238962 4.137466
 1316 3.242585 4.133843
 1317 3.242585 4.130220
 1318 3.246208 4.126597
 1319 3.246208 4.122974
 1320 3.249831 4.119351
 1321 3.249831 4.115728
 1322 3.253454 4.112105
 1323 3.253454 4.108482
 1324 3.257077 4.104859
 1325 3.257077 4.101236
 1326 3.260700 4.097613
 1327 3.260700 4.093990
 1328 3.264323 4.090367
 1329 3.264323 4.086744
 1330 3.264323 4.083121
 1331 3.264323 4.079498
 1332 3.264323 4.075875
 1333 3.264323 4.072252
 1334 3.264323 4.068629
 1335 3.264323 4.065006
 1336 3.264323 4.061383
 1337 3.264323 4.057760
 1338 3.264323 4.054137
 1339 3.264323 4.050514
 1340 3.264323 4.046891
 1341 3.264323 4.043268
 1342 3.264323 4.039645
 1343 3.264323 4.036022
 1344 3.264323 4.032399
 1345 3.264323 4.028776
 1346 3.264323 4.025153
 1347 3.264323 4.021530
 1348 3.264323 4.017907
 1349 3.264323 4.014284
 1350 3.264323 4.010661
 1351 3.264323 4.007038
 1352 3.264323 4.003415
 1353 3.267946 3.999792
 1354 3.271569 3.996169
 1355 3.275192 3.992546
 1356 3.278815 3.992546
 1357 3.282438 3.988923
 1358 3.286061 3.985300
 1359 3.289684 3.981677
 1360 3.293307 3.978054
 1361 3.296930 3.974431
 1362 3.300553 3.974431
 1363 3.304176 3.970808
 1364 3.307799 3.967185
 1365 3.311422 3.967185
 1366 3.315045 3.967185
 1367 3.318668 3.963562
 1368 3.322291 3.963562
 1369 3.325914 3.959939
 1370 3.329537 3.959939
 1371 3.333160 3.956316
 1372 3.336783 3.956316
 1373 3.340406 3.952693
 1374 3.344029 3.952693
 1375 3.347652 3.949070
 1376 3.351275 3.949070
 1377 3.354898 3.945447
 1378 3.358521 3.945447
 1379 3.362144 3.941824
 1380 3.362144 3.938201
 1381 3.365767 3.934578
 1382 3.365767 3.930955
 1383 3.369390 3.927332
 1384 3.369390 3.923709
 1385 3.373013 3.920086
 1386 3.373013 3.916463
 1387 3.376636 3.912840
 1388 3.376636 3.909217
 1389 3.380259 3.905594
 1390 3.380259 3.901971
 1391 3.383882 3.898348
 1392 3.383882 3.894725
 1393 3.383882 3.891102
 1394 3.383882 3.887479
 1395 3.383882 3.883856
 1396 3.383882 3.880233
 1397 3.383882 3.876610
 1398 3.383882 3.872987
 1399 3.383882 3.869364
 1400 3.387505 3.865741
 1401 3.387505 3.862118
 1402 3.391128 3.858495
 1403 3.394751 3.854872
 1404 3.398374 3.851249
 1405 3.401997 3.847626
 1406 3.405620 3.844003
 1407 3.409243 3.840380
 1408 3.412866 3.840380
 1409 3.416489 3.840380
 1410 3.420112 3.836757
 1411 3.423735 3.836757
 1412 3.427358 3.833134
 1413 3.430981 3.833134
 1414 3.434604 3.829511
 1415 3.438227 3.829511
 1416 3.441850 3.825888
 1417 3.445473 3.825888
 1418 3.449096 3.822265
 1419 3.452719 3.822265
 1420 3.456342 3.818642
 1421 3.459965 3.818642
 1422 3.463588 3.815019
 1423 3.467211 3.815019
 1424 3.470834 3.811396
 1425 3.470834 3.807773
 1426 3.474457 3.804150
 1427 3.474457 3.800527
 1428 3.478080 3.796904
 1429 3.478080 3.793281
 1430 3.481703 3.789658
 1431 3.481703 3.786035
 1432 3.485326 3.782412
 1433 3.485326 3.778789
 1434 3.488949 3.775166
 1435 3.488949 3.771543
 1436 3.492572 3.767920
 1437 3.492572 3.764297
 1438 3.492572 3.760674
 1439 3.492572 3.757051
 1440 3.492572 3.753428
 1441 3.492572 3.749805
 1442 3.492572 3.746182
 1443 3.492572 3.742559
 1444 3.496195 3.738936
 1445 3.499818 3.735313
 1446 3.503441 3.731690
 1447 3.507064 3.728067
 1448 3.510687 3.724444
 1449 3.510687 3.720821
 1450 3.514310 3.717198
 1451 3.514310 3.713575
 1452 3.517933 3.709952
 1453 3.517933 3.706329
 1454 3.521556 3.702706
 1455 3.521556 3.699083
 1456 3.525179 3.695460
 1457 3.525179 3.691837
 1458 3.528802 3.688214
 1459 3.528802 3.684591
 1460 3.532425 3.680968
 1461 3.532425 3.677345
 1462 3.532425 3.673722
 1463 3.532425 3.670099
 1464 3.532425 3.666476
 1465 3.532425 3.662853
 1466 3.536048 3.659230
 1467 3.536048 3.655607
 1468 3.536048 3.651984
 1469 3.539671 3.648361
 1470 3.539671 3.644738
 1471 3.539671 3.641115
 1472 3.543294 3.637492
 1473 3.546917 3.633869
 1474 3.550540 3.630246
 1475 3.554163 3.626623
 1476 3.557786 3.623000
 1477 3.561409 3.619377
 1478 3.561409 3.615754
 1479 3.565032 3.612131
 1480 3.568655 3.608508
 1481 3.572278 3.604885
 1482 3.575901 3.601262
 1483 3.579524 3.601262
 1484 3.583147 3.597639
 1485 3.586770 3.597639
 1486 3.590393 3.594016
 1487 3.594016 3.594016
 1488 3.597639 3.590393
 1489 3.601262 3.590393
 1490 3.604885 3.586770
 1491 3.608508 3.583147
 1492 3.612131 3.579524
 1493 3.615754 3.575901
 1494 3.619377 3.572278
 1495 3.623000 3.568655
 1496 3.626623 3.565032
 1497 3.626623 3.561409
 1498 3.630246 3.557786
 1499 3.633869 3.554163
 1500 3.637492 3.550540
 1501 3.641115 3.546917
 1502 3.641115 3.543294
 1503 3.644738 3.543294
 1504 3.648361 3.539671
 1505 3.651984 3.536048
 1506 3.655607 3.532425
 1507 3.659230 3.532425
 1508 3.662853 3.528802
 1509 3.666476 3.528802
 1510 3.670099 3.525179
 1511 3.673722 3.521556
 1512 3.677345 3.517933
 1513 3.680968 3.514310
 1514 3.680968 3.510687
 1515 3.684591 3.507064
 1516 3.684591 3.503441
 1517 3.688214 3.499818
 1518 3.688214 3.496195
 1519 3.691837 3.492572
 1520 3.691837 3.488949
 1521 3.695460 3.485326
 1522 3.695460 3.481703
 1523 3.699083 3.478080
 1524 3.699083 3.474457
 1525 3.702706 3.470834
 1526 3.702706 3.467211
 1527 3.702706 3.463588
 1528 3.702706 3.459965
 1529 3.702706 3.456342
 1530 3.702706 3.452719
 1531 3.706329 3.449096
 1532 3.706329 3.445473
 1533 3.706329 3.441850
 1534 3.706329 3.438227
 1535 3.709952 3.434604
 1536 3.709952 3.430981
 1537 3.713575 3.427358
 1538 3.713575 3.423735
 1539 3.717198 3.420112
 1540 3.717198 3.416489
 1541 3.717198 3.412866
 1542 3.717198 3.409243
 1543 3.717198 3.405620
 1544 3.717198 3.401997
 1545 3.717198 3.398374
 1546 3.717198 3.394751
 1547 3.717198 3.391128
 1548 3.717198 3.387505
 1549 3.717198 3.383882
 1550 3.717198 3.380259
 1551 3.717198 3.376636
 1552 3.720821 3.373013
 1553 3.720821 3.369390
 1554 3.724444 3.365767
 1555 3.724444 3.362144
 1556 3.728067 3.358521
 1557 3.728067 3.354898
 1558 3.728067 3.351275
 1559 3.728067 3.347652
 1560 3.728067 3.344029
 1561 3.728067 3.340406
 1562 3.728067 3.336783
 1563 3.728067 3.333160
 1564 3.728067 3.329537
 1565 3.728067 3.325914
 1566 3.731690 3.322291
 1567 3.735313 3.318668
 1568 3.738936 3.315045
 1569 3.742559 3.311422
 1570 3.742559 3.307799
 1571 3.746182 3.304176
 1572 3.746182 3.300553
 1573 3.749805 3.296930
 1574 3.749805 3.293307
 1575 3.753428 3.289684
 1576 3.753428 3.286061
 1577 3.757051 3.282438
 1578 3.757051 3.278815
 1579 3.760674 3.275192
 1580 3.760674 3.271569
 1581 3.764297 3.267946
 1582 3.764297 3.264323
 1583 3.764297 3.260700
 1584 3.767920 3.257077
 1585 3.767920 3.253454
 1586 3.767920 3.249831
 1587 3.771543 3.246208
 1588 3.771543 3.242585
 1589 3.775166 3.238962
 1590 3.778789 3.235339
 1591 3.782412 3.231716
 1592 3.786035 3.228093
 1593 3.789658 3.224470
 1594 3.793281 3.220847
 1595 3.796904 3.217224
 1596 3.796904 3.213601
 1597 3.800527 3.209978
 1598 3.800527 3.206355
 1599 3.804150 3.202732
 1600 3.804150 3.199109
 1601 3.807773 3.195486
 1602 3.807773 3.191863
 1603 3.811396 3.188240
 1604 3.811396 3.184617
 1605 3.815019 3.180994
 1606 3.815019 3.177371
 1607 3.818642 3.173748
 1608 3.818642 3.170125
 1609 3.818642 3.166502
 1610 3.818642 3.162879
 1611 3.818642 3.159256
 1612 3.818642 3.155633
 1613 3.818642 3.152010
 1614 3.818642 3.148387
 1615 3.822265 3.144764
 1616 3.822265 3.141141
 1617 3.825888 3.137518
 1618 3.825888 3.133895
 1619 3.829511 3.130272
 1620 3.829511 3.126649
 1621 3.833134 3.123026
 1622 3.836757 3.119403
 1623 3.840380 3.115780
 1624 3.844003 3.112157
 1625 3.847626 3.108534
 1626 3.847626 3.104911
 1627 3.851249 3.101288
 1628 3.854872 3.101288
 1629 3.858495 3.097665
 1630 3.862118 3.094042
 1631 3.865741 3.090419
 1632 3.869364 3.086796
 1633 3.869364 3.083173
 1634 3.872987 3.079550
 1635 3.872987 3.075927
 1636 3.876610 3.072304
 1637 3.876610 3.068681
 1638 3.880233 3.065058
 1639 3.880233 3.061435
 1640 3.883856 3.057812
 1641 3.883856 3.054189
 1642 3.887479 3.050566
 1643 3.887479 3.046943
 1644 3.891102 3.043320
 1645 3.891102 3.039697
 1646 3.891102 3.036074
 1647 3.891102 3.032451
 1648 3.891102 3.028828
 1649 3.891102 3.025205
 1650 3.891102 3.021582
 1651 3.891102 3.017959
 1652 3.891102 3.014336
 1653 3.894725 3.010713
 1654 3.894725 3.007090
 1655 3.894725 3.003467
 1656 3.894725 2.999844
 1657 3.894725 2.996221
 1658 3.894725 2.992598
 1659 3.894725 2.988975
 1660 3.894725 2.985352
 1661 3.894725 2.981729
 1662 3.894725 2.978106
 1663 3.894725 2.974483
 1664 3.894725 2.970860
 1665 3.894725 2.967237
 1666 3.894725 2.963614
 1667 3.894725 2.959991
 1668 3.894725 2.956368
 1669 3.894725 2.952745
 1670 3.894725 2.949122
 1671 3.898348 2.945499
 1672 3.898348 2.941876
 1673 3.901971 2.938253
 1674 3.905594 2.934630
 1675 3.909217 2.931007
 1676 3.912840 2.927384
 1677 3.916463 2.923761
 1678 3.920086 2.920138
 1679 3.923709 2.916515
 1680 3.927332 2.916515
 1681 3.930955 2.912892
 1682 3.934578 2.912892
 1683 3.938201 2.909269
 1684 3.941824 2.909269
 1685 3.945447 2.905646
 1686 3.949070 2.905646
 1687 3.952693 2.902023
 1688 3.956316 2.898400
 1689 3.959939 2.894777
 1690 3.963562 2.891154
 1691 3.967185 2.887531
 1692 3.970808 2.883908
 1693 3.970808 2.880285
 1694 3.974431 2.876662
 1695 3.974431 2.873039
 1696 3.978054 2.869416
 1697 3.978054 2.865793
 1698 3.981677 2.862170
 1699 3.981677 2.858547
 1700 3.985300 2.854924
 1701 3.985300 2.851301
 1702 3.988923 2.847678
 1703 3.988923 2.844055
 1704 3.992546 2.840432
 1705 3.992546 2.836809
 1706 3.992546 2.833186
 1707 3.992546 2.829563
 1708 3.992546 2.825940
 1709 3.992546 2.822317
 1710 3.996169 2.818694
 1711 3.996169 2.815071
 1712 3.999792 2.811448
 1713 3.999792 2.807825
 1714 4.003415 2.804202
 1715 4.003415 2.800579
 1716 4.007038 2.796956
 1717 4.007038 2.793333
 1718 4.010661 2.789710
 1719 4.010661 2.786087
 1720 4.010661 2.782464
 1721 4.014284 2.778841
 1722 4.017907 2.775218
 1723 4.021530 2.771595
 1724 4.025153 2.767972
 1725 4.028776 2.764349
 1726 4.032399 2.760726
 1727 4.036022 2.760726
 1728 4.039645 2.757103
 1729 4.043268 2.757103
 1730 4.046891 2.753480
 1731 4.050514 2.753480
 1732 4.054137 2.749857
 1733 4.057760 2.749857
 1734 4.061383 2.746234
 1735 4.065006 2.746234
 1736 4.068629 2.742611
 1737 4.068629 2.738988
 1738 4.072252 2.735365
 1739 4.072252 2.731742
 1740 4.075875 2.728119
 1741 4.075875 2.724496
 1742 4.079498 2.720873
 1743 4.079498 2.717250
 1744 4.083121 2.713627
 1745 4.083121 2.710004
 1746 4.086744 2.706381
 1747 4.086744 2.702758
 1748 4.090367 2.699135
 1749 4.090367 2.695512
 1750 4.090367 2.691889
 1751 4.090367 2.688266
 1752 4.090367 2.684643
 1753 4.090367 2.681020
 1754 4.090367 2.677397
 1755 4.090367 2.673774
 1756 4.090367 2.670151
 1757 4.090367 2.666528
 1758 4.090367 2.662905
 1759 4.090367 2.659282
 1760 4.090367 2.655659
 1761 4.090367 2.652036
 1762 4.090367 2.648413
 1763 4.093990 2.644790
 1764 4.093990 2.641167
 1765 4.097613 2.637544
 1766 4.101236 2.633921
 1767 4.104859 2.630298
 1768 4.104859 2.626675
 1769 4.108482 2.623052
 1770 4.112105 2.619429
 1771 4.115728 2.615806
 1772 4.119351 2.612183
 1773 4.122974 2.608560
 1774 4.122974 2.604937
 1775 4.126597 2.601314
 1776 4.130220 2.597691
 1777 4.133843 2.594068
 1778 4.133843 2.590445
 1779 4.137466 2.586822
 1780 4.141089 2.583199
 1781 4.141089 2.579576
 1782 4.144712 2.575953
 1783 4.148335 2.572330
 1784 4.151958 2.568707
 1785 4.155581 2.568707
 1786 4.159204 2.565084
 1787 4.162827 2.565084
 1788 4.166450 2.561461
 1789 4.170073 2.561461
 1790 4.173696 2.557838
 1791 4.177319 2.557838
 1792 4.180942 2.554215
 1793 4.184565 2.550592
 1794 4.188188 2.546969
 1795 4.191811 2.543346
 1796 4.195434 2.543346
 1797 4.199057 2.539723
 1798 4.202680 2.539723
 1799 4.206303 2.536100
 1800 4.209926 2.536100
 1801 4.213549 2.532477
 1802 4.217172 2.528854
 1803 4.220795 2.525231
 1804 4.224418 2.521608
 1805 4.228041 2.517985
 1806 4.231664 2.514362
 1807 4.235287 2.510739
 1808 4.238910 2.507116
 1809 4.242533 2.503493
 1810 4.242533 2.499870
 1811 4.246156 2.499870
 1812 4.249779 2.496247
 1813 4.253402 2.492624
 1814 4.257025 2.492624
 1815 4.260648 2.489001
 1816 4.264271 2.489001
 1817 4.267894 2.485378
 1818 4.267894 2.481755
 1819 4.271517 2.478132
 1820 4.271517 2.474509
 1821 4.275140 2.470886
 1822 4.275140 2.467263
 1823 4.278763 2.463640
 1824 4.278763 2.460017
 1825 4.282386 2.456394
 1826 4.282386 2.452771
 1827 4.286009 2.449148
 1828 4.286009 2.445525
 1829 4.289632 2.441902
 1830 4.289632 2.438279
 1831 4.289632 2.434656
 1832 4.289632 2.431033
 1833 4.289632 2.427410
 1834 4.289632 2.423787
 1835 4.289632 2.420164
 1836 4.289632 2.416541
 1837 4.289632 2.412918
 1838 4.289632 2.409295
 1839 4.289632 2.405672
 1840 4.289632 2.402049
 1841 4.289632 2.398426
 1842 4.289632 2.394803
 1843 4.289632 2.391180
 1844 4.289632 2.387557
 1845 4.289632 2.383934
 1846 4.289632 2.380311
 1847 4.289632 2.376688
 1848 4.289632 2.373065
 1849 4.289632 2.369442
 1850 4.289632 2.365819
 1851 4.289632 2.362196
 1852 4.289632 2.358573
 1853 4.289632 2.354950
 1854 4.286009 2.351327
 1855 4.286009 2.347704
 1856 4.282386 2.344081
 1857 4.282386 2.340458
 1858 4.278763 2.336835
 1859 4.278763 2.333212
 1860 4.275140 2.329589
 1861 4.275140 2.325966
 1862 4.271517 2.322343
 1863 4.271517 2.318720
 1864 4.267894 2.315097
 1865 4.267894 2.311474
 1866 4.267894 2.307851
 1867 4.267894 2.304228
 1868 4.267894 2.300605
 1869 4.267894 2.296982
 1870 4.267894 2.293359
 1871 4.267894 2.289736
 1872 4.267894 2.286113
 1873 4.267894 2.282490
 1874 4.267894 2.278867
 1875 4.267894 2.275244
 1876 4.267894 2.271621
 1877 4.267894 2.267998
 1878 4.267894 2.264375
 1879 4.267894 2.260752
 1880 4.267894 2.257129
 1881 4.267894 2.253506
 1882 4.271517 2.249883
 1883 4.275140 2.246260
 1884 4.278763 2.242637
 1885 4.282386 2.239014
 1886 4.286009 2.235391
 1887 4.289632 2.231768
 1888 4.293255 2.228145
 1889 4.296878 2.224522
 1890 4.300501 2.220899
 1891 4.304124 2.217276
 1892 4.307747 2.213653
 1893 4.311370 2.210030
 1894 4.314993 2.206407
 1895 4.318616 2.202784
 1896 4.322239 2.199161
 1897 4.325862 2.195538
 1898 4.329485 2.191915
 1899 4.333108 2.188292
 1900 4.336731 2.184669
 1901 4.340354 2.181046
 1902 4.343977 2.177423
 1903 4.347600 2.173800
 1904 4.351223 2.173800
 1905 4.354846 2.173800
 1906 4.358469 2.173800
 1907 4.362092 2.173800
 1908 4.365715 2.173800
 1909 4.369338 2.173800
 1910 4.372961 2.173800
 1911 4.376584 2.173800
 1912 4.380207 2.173800
 1913 4.383830 2.173800
 1914 4.387453 2.173800
 1915 4.391076 2.173800
 1916 4.394699 2.173800
 1917 4.398322 2.173800
 1918 4.401945 2.173800
 1919 4.405568 2.173800
 1920 4.409191 2.173800
 1921 4.412814 2.173800
 1922 4.416437 2.173800
 1923 4.420060 2.173800
 1924 4.423683 2.173800
 1925 4.427306 2.173800
 1926 4.430929 2.173800
 1927 4.434552 2.173800
 1928 4.438175 2.173800
 1929 4.441798 2.173800
 1930 4.445421 2.173800
 1931 4.449044 2.173800
 1932 4.452667 2.170177
 1933 4.456290 2.170177
 1934 4.459913 2.166554
 1935 4.463536 2.166554
 1936 4.467159 2.162931
 1937 4.470782 2.162931
 1938 4.474405 2.159308
 1939 4.478028 2.159308
 1940 4.481651 2.155685
 1941 4.485274 2.155685
 1942 4.488897 2.152062
 1943 4.492520 2.152062
 1944 4.496143 2.148439
 1945 4.499766 2.144816
 1946 4.499766 2.141193
 1947 4.503389 2.141193
 1948 4.507012 2.141193
 1949 4.510635 2.141193
 1950 4.514258 2.141193
 1951 4.517881 2.141193
 1952 4.521504 2.137570
 1953 4.525127 2.137570
 1954 4.528750 2.133947
 1955 4.532373 2.133947
 1956 4.535996 2.130324
 1957 4.539619 2.130324
 1958 4.543242 2.126701
 1959 4.546865 2.126701
 1960 4.550488 2.123078
 1961 4.554111 2.123078
 1962 4.557734 2.119455
 1963 4.561357 2.119455
 1964 4.564980 2.115832
 1965 4.568603 2.115832
 1966 4.572226 2.112209
 1967 4.575849 2.112209
 1968 4.579472 2.108586
 1969 4.583095 2.108586
 1970 4.586718 2.104963
 1971 4.590341 2.104963
 1972 4.593964 2.101340
 1973 4.597587 2.101340
 1974 4.601210 2.097717
 1975 4.604833 2.097717
 1976 4.608456 2.094094
 1977 4.612079 2.090471
 1978 4.615702 2.086848
 1979 4.615702 2.083225
 1980 4.619325 2.079602
 1981 4.619325 2.075979
 1982 4.622948 2.072356
 1983 4.622948 2.068733
 1984 4.626571 2.065110
 1985 4.626571 2.061487
 1986 4.630194 2.057864
 1987 4.630194 2.054241
 1988 4.633817 2.050618
 1989 4.637440 2.046995
 1990 4.637440 2.043372
 1991 4.641063 2.039749
 1992 4.644686 2.036126
 1993 4.648309 2.032503
 1994 4.651932 2.032503
 1995 4.655555 2.028880
 1996 4.659178 2.028880
 1997 4.662801 2.025257
 1998 4.666424 2.025257
 1999 4.670047 2.021634
 2000 4.673670 2.021634
 2001 4.677293 2.018011
 2002 4.680916 2.018011
 2003 4.684539 2.014388
 2004 4.688162 2.014388
 2005 4.691785 2.010765
 2006 4.695408 2.010765
 2007 4.699031 2.007142
 2008 4.702654 2.003519
 2009 4.706277 2.003519
 2010 4.709900 2.003519
 2011 4.713523 2.003519
 2012 4.717146 2.003519
 2013 4.720769 2.003519
 2014 4.724392 2.003519
 2015 4.728015 2.003519
 2016 4.731638 2.003519
 2017 4.735261 2.003519
 2018 4.738884 2.003519
 2019 4.742507 2.003519
 2020 4.746130 2.003519
 2021 4.749753 2.003519
 2022 4.753376 1.999896
 2023 4.756999 1.999896
 2024 4.760622 1.996273
 2025 4.764245 1.996273
 2026 4.767868 1.992650
 2027 4.771491 1.992650
 2028 4.775114 1.989027
 2029 4.778737 1.989027
 2030 4.782360 1.985404
 2031 4.785983 1.985404
 2032 4.789606 1.981781
 2033 4.793229 1.981781
 2034 4.796852 1.978158
 2035 4.800475 1.978158
 2036 4.804098 1.974535
 2037 4.807721 1.974535
 2038 4.811344 1.970912
 2039 4.814967 1.970912
 2040 4.818590 1.967289
 2041 4.822213 1.967289
 2042 4.825836 1.963666
 2043 4.829459 1.963666
 2044 4.833082 1.960043
 2045 4.836705 1.956420
 2046 4.840328 1.952797
 2047 4.843951 1.952797
 2048 4.847574 1.952797
 2049 4.851197 1.952797
 2050 4.854820 1.952797
 2051 4.858443 1.952797
 2052 4.862066 1.952797
 2053 4.865689 1.952797
 2054 4.869312 1.952797
 2055 4.872935 1.952797
 2056 4.876558 1.952797
 2057 4.880181 1.952797
 2058 4.883804 1.952797
 2059 4.887427 1.952797
 2060 4.891050 1.952797
 2061 4.894673 1.952797
 2062 4.898296 1.952797
 2063 4.901919 1.949174
 2064 4.905542 1.949174
 2065 4.909165 1.945551
 2066 4.912788 1.945551
 2067 4.916411 1.941928
 2068 4.920034 1.941928
 2069 4.923657 1.938305
 2070 4.927280 1.938305
 2071 4.930903 1.934682
 2072 4.934526 1.934682
 2073 4.938149 1.931059
 2074 4.941772 1.931059
 2075 4.945395 1.927436
 2076 4.949018 1.923813
 2077 4.949018 1.920190
 2078 4.952641 1.916567
 2079 4.952641 1.912944
 2080 4.956264 1.909321
 2081 4.956264 1.905698
 2082 4.959887 1.902075
 2083 4.959887 1.898452
 2084 4.963510 1.898452
 2085 4.967133 1.894829
 2086 4.970756 1.894829
 2087 4.974379 1.891206
 2088 4.978002 1.891206
 2089 4.981625 1.887583
 2090 4.985248 1.887583
 2091 4.988871 1.883960
 2092 4.992494 1.883960
 2093 4.996117 1.880337
 2094 4.999740 1.876714
 2095 5.003363 1.873091
 2096 5.006986 1.869468
 2097 5.010609 1.865845
 2098 5.014232 1.862222
 2099 5.017855 1.858599
 2100 5.021478 1.854976
 2101 5.021478 1.851353
 2102 5.025101 1.847730
 2103 5.028724 1.847730
 2104 5.032347 1.844107
 2105 5.035970 1.844107
 2106 5.039593 1.840484
 2107 5.043216 1.840484
 2108 5.046839 1.840484
 2109 5.050462 1.840484
 2110 5.054085 1.840484
 2111 5.057708 1.840484
 2112 5.061331 1.840484
 2113 5.064954 1.840484
 2114 5.068577 1.840484
 2115 5.072200 1.840484
 2116 5.075823 1.840484
 2117 5.079446 1.840484
 2118 5.083069 1.840484
 2119 5.086692 1.840484
 2120 5.090315 1.840484
 2121 5.093938 1.840484
 2122 5.097561 1.840484
 2123 5.101184 1.836861
 2124 5.104807 1.836861
 2125 5.108430 1.833238
 2126 5.112053 1.833238
 2127 5.115676 1.829615
 2128 5.119299 1.829615
 2129 5.122922 1.825992
 2130 5.126545 1.825992
 2131 5.130168 1.822369
 2132 5.133791 1.822369
 2133 5.137414 1.818746
 2134 5.141037 1.818746
 2135 5.144660 1.815123
 2136 5.148283 1.811500
 2137 5.151906 1.811500
 2138 5.155529 1.807877
 2139 5.159152 1.807877
 2140 5.162775 1.804254
 2141 5.166398 1.804254
 2142 5.170021 1.800631
 2143 5.173644 1.797008
 2144 5.177267 1.793385
 2145 5.180890 1.789762
 2146 5.184513 1.786139
 2147 5.188136 1.782516
 2148 5.191759 1.778893
 2149 5.195382 1.775270
 2150 5.199005 1.771647
 2151 5.202628 1.768024
 2152 5.206251 1.768024
 2153 5.209874 1.764401
 2154 5.213497 1.760778
 2155 5.217120 1.760778
 2156 5.220743 1.760778
 2157 5.224366 1.760778
 2158 5.227989 1.760778
 2159 5.231612 1.760778
 2160 5.235235 1.760778
 2161 5.238858 1.757155
 2162 5.242481 1.757155
 2163 5.246104 1.753532
 2164 5.249727 1.753532
 2165 5.253350 1.749909
 2166 5.256973 1.749909
 2167 5.260596 1.746286
 2168 5.264219 1.746286
 2169 5.267842 1.742663
 2170 5.271465 1.742663
 2171 5.275088 1.739040
 2172 5.278711 1.739040
 2173 5.282334 1.735417
 2174 5.285957 1.731794
 2175 5.289580 1.728171
 2176 5.293203 1.724548
 2177 5.296826 1.720925
 2178 5.300449 1.717302
 2179 5.304072 1.713679
 2180 5.307695 1.710056
 2181 5.311318 1.706433
 2182 5.314941 1.702810
 2183 5.318564 1.699187
 2184 5.322187 1.695564
 2185 5.325810 1.695564
 2186 5.329433 1.691941
 2187 5.333056 1.691941
 2188 5.336679 1.691941
 2189 5.340302 1.691941
 2190 5.343925 1.688318
 2191 5.347548 1.688318
 2192 5.351171 1.684695
 2193 5.354794 1.684695
 2194 5.358417 1.681072
 2195 5.362040 1.681072
 2196 5.365663 1.677449
 2197 5.369286 1.677449
 2198 5.372909 1.673826
 2199 5.376532 1.673826
 2200 5.380155 1.670203
 2201 5.383778 1.670203
 2202 5.387401 1.666580
 2203 5.391024 1.662957
 2204 5.394647 1.662957
 2205 5.398270 1.662957
 2206 5.401893 1.662957
 2207 5.405516 1.662957
 2208 5.409139 1.662957
 2209 5.412762 1.662957
 2210 5.416385 1.662957
 2211 5.420008 1.662957
 2212 5.423631 1.662957
 2213 5.427254 1.662957
 2214 5.430877 1.662957
 2215 5.434500 1.662957
 2216 5.438123 1.662957
 2217 5.441746 1.659334
 2218 5.445369 1.659334
 2219 5.448992 1.655711
 2220 5.452615 1.655711
 2221 5.456238 1.652088
 2222 5.459861 1.652088
 2223 5.463484 1.648465
 2224 5.467107 1.648465
 2225 5.470730 1.644842
 2226 5.474353 1.644842
 2227 5.477976 1.641219
 2228 5.481599 1.641219
 2229 5.485222 1.637596
 2230 5.488845 1.633973
 2231 5.492468 1.630350
 2232 5.496091 1.626727
 2233 5.496091 1.623104
 2234 5.499714 1.619481
 2235 5.503337 1.615858
 2236 5.503337 1.612235
 2237 5.506960 1.608612
 2238 5.510583 1.604989
 2239 5.514206 1.601366
 2240 5.514206 1.597743
 2241 5.517829 1.594120
 2242 5.521452 1.590497
 2243 5.521452 1.586874
 2244 5.525075 1.586874
 2245 5.528698 1.583251
 2246 5.532321 1.583251
 2247 5.535944 1.579628
 2248 5.539567 1.579628
 2249 5.543190 1.576005
 2250 5.546813 1.576005
 2251 5.550436 1.572382
 2252 5.554059 1.572382
 2253 5.557682 1.568759
 2254 5.561305 1.565136
 2255 5.564928 1.565136
 2256 5.568551 1.561513
 2257 5.572174 1.561513
 2258 5.575797 1.557890
 2259 5.579420 1.557890
 2260 5.583043 1.554267
 2261 5.586666 1.554267
 2262 5.590289 1.550644
 2263 5.593912 1.550644
 2264 5.597535 1.547021
 2265 5.601158 1.543398
 2266 5.604781 1.539775
 2267 5.608404 1.536152
 2268 5.612027 1.532529
 2269 5.615650 1.528906
 2270 5.619273 1.525283
 2271 5.622896 1.525283
 2272 5.626519 1.521660
 2273 5.630142 1.521660
 2274 5.633765 1.518037
 2275 5.637388 1.518037
 2276 5.641011 1.514414
 2277 5.644634 1.514414
 2278 5.648257 1.510791
 2279 5.651880 1.510791
 2280 5.655503 1.507168
 2281 5.659126 1.507168
 2282 5.662749 1.503545
 2283 5.666372 1.503545
 2284 5.669995 1.499922
 2285 5.673618 1.499922
 2286 5.677241 1.496299
 2287 5.680864 1.492676
 2288 5.684487 1.489053
 2289 5.688110 1.485430
 2290 5.691733 1.481807
 2291 5.695356 1.481807
 2292 5.698979 1.481807
 2293 5.702602 1.481807
 2294 5.706225 1.481807
 2295 5.709848 1.481807
 2296 5.713471 1.481807
 2297 5.717094 1.481807
 2298 5.720717 1.481807
 2299 5.724340 1.481807
 2300 5.727963 1.481807
 2301 5.731586 1.481807
 2302 5.735209 1.481807
 2303 5.738832 1.481807
 2304 5.742455 1.481807
 2305 5.746078 1.481807
 2306 5.749701 1.481807
 2307 5.753324 1.481807
 2308 5.756947 1.481807
 2309 5.760570 1.481807
 2310 5.764193 1.481807
 2311 5.767816 1.481807
 2312 5.771439 1.481807
 2313 5.775062 1.481807
 2314 5.778685 1.481807
 2315 5.782308 1.481807
 2316 5.785931 1.481807
 2317 5.789554 1.481807
 2318 5.793177 1.478184
 2319 5.796800 1.478184
 2320 5.800423 1.474561
 2321 5.804046 1.474561
 2322 5.807669 1.470938
 2323 5.811292 1.470938
 2324 5.814915 1.467315
 2325 5.818538 1.467315
 2326 5.822161 1.463692
 2327 5.825784 1.463692
 2328 5.829407 1.460069
 2329 5.833030 1.460069
 2330 5.836653 1.456446
 2331 5.840276 1.452823
 2332 5.843899 1.452823
 2333 5.847522 1.449200
 2334 5.851145 1.449200
 2335 5.854768 1.449200
 2336 5.858391 1.449200
 2337 5.862014 1.449200
 2338 5.865637 1.445577
 2339 5.869260 1.445577
 2340 5.872883 1.441954
 2341 5.876506 1.441954
 2342 5.880129 1.438331
 2343 5.883752 1.438331
 2344 5.887375 1.434708
 2345 5.890998 1.434708
 2346 5.894621 1.431085
 2347 5.898244 1.431085
 2348 5.901867 1.427462
 2349 5.905490 1.427462
 2350 5.909113 1.423839
 2351 5.912736 1.420216
 2352 5.916359 1.416593
 2353 5.916359 1.412970
 2354 5.919982 1.409347
 2355 5.919982 1.405724
 2356 5.923605 1.402101
 2357 5.923605 1.398478
 2358 5.927228 1.394855
 2359 5.927228 1.391232
 2360 5.930851 1.387609
 2361 5.930851 1.383986
 2362 5.934474 1.380363
 2363 5.934474 1.376740
 2364 5.938097 1.373117
 2365 5.941720 1.369494
 2366 5.945343 1.365871
 2367 5.948966 1.362248
 2368 5.952589 1.358625
 2369 5.956212 1.355002
 2370 5.959835 1.351379
 2371 5.963458 1.347756
 2372 5.967081 1.344133
 2373 5.970704 1.344133
 2374 5.974327 1.340510
 2375 5.977950 1.336887
 2376 5.981573 1.333264
 2377 5.985196 1.329641
 2378 5.988819 1.326018
 2379 5.992442 1.326018
 2380 5.996065 1.326018
 2381 5.999688 1.326018
 2382 6.003311 1.326018
 2383 6.006934 1.326018
 2384 6.010557 1.326018
 2385 6.014180 1.326018
 2386 6.017803 1.326018
 2387 6.021426 1.326018
 2388 6.025049 1.326018
 2389 6.028672 1.326018
 2390 6.032295 1.326018
 2391 6.035918 1.326018
 2392 6.039541 1.326018
 2393 6.043164 1.326018
 2394 6.046787 1.322395
 2395 6.050410 1.322395
 2396 6.054033 1.318772
 2397 6.057656 1.318772
 2398 6.061279 1.315149
 2399 6.064902 1.315149
 2400 6.068525 1.311526
 2401 6.072148 1.311526
 2402 6.075771 1.307903
 2403 6.079394 1.307903
 2404 6.083017 1.304280
 2405 6.086640 1.304280
 2406 6.090263 1.300657
 2407 6.090263 1.297034
 2408 6.093886 1.293411
 2409 6.093886 1.289788
 2410 6.097509 1.286165
 2411 6.097509 1.282542
 2412 6.101132 1.278919
 2413 6.101132 1.275296
 2414 6.104755 1.271673
 2415 6.104755 1.268050
 2416 6.108378 1.264427
 2417 6.108378 1.260804
 2418 6.112001 1.257181
 2419 6.112001 1.253558
 2420 6.112001 1.249935
 2421 6.112001 1.246312
 2422 6.112001 1.242689
 2423 6.115624 1.239066
 2424 6.119247 1.235443
 2425 6.122870 1.231820
 2426 6.126493 1.228197
 2427 6.130116 1.228197
 2428 6.133739 1.224574
 2429 6.137362 1.220951
 2430 6.140985 1.217328
 2431 6.144608 1.213705
 2432 6.148231 1.210082
 2433 6.151854 1.206459
 2434 6.155477 1.202836
 2435 6.155477 1.199213
 2436 6.159100 1.195590
 2437 6.162723 1.191967
 2438 6.162723 1.188344
 2439 6.166346 1.184721
 2440 6.169969 1.181098
 2441 6.173592 1.177475
 2442 6.177215 1.177475
 2443 6.180838 1.173852
 2444 6.184461 1.173852
 2445 6.188084 1.173852
 2446 6.191707 1.170229
 2447 6.195330 1.170229
 2448 6.198953 1.166606
 2449 6.202576 1.166606
 2450 6.206199 1.166606
 2451 6.209822 1.166606
 2452 6.213445 1.166606
 2453 6.217068 1.170229
 2454 6.220691 1.170229
 2455 6.224314 1.170229
 2456 6.227937 1.173852
 2457 6.231560 1.173852
 2458 6.235183 1.173852
 2459 6.238806 1.173852
 2460 6.242429 1.177475
 2461 6.246052 1.177475
 2462 6.249675 1.177475
 2463 6.253298 1.177475
 2464 6.256921 1.177475
 2465 6.260544 1.177475
 2466 6.264167 1.177475
 2467 6.267790 1.177475
 2468 6.271413 1.177475
 2469 6.275036 1.177475
 2470 6.278659 1.177475
 2471 6.282282 1.177475
 2472 6.285905 1.177475
 2473 6.289528 1.177475
 2474 6.293151 1.177475
 2475 6.296774 1.177475
 2476 6.300397 1.177475
 2477 6.304020 1.177475
 2478 6.307643 1.177475
 2479 6.311266 1.177475
 2480 6.314889 1.177475
 2481 6.318512 1.177475
 2482 6.322135 1.177475
 2483 6.325758 1.177475
 2484 6.329381 1.177475
 2485 6.333004 1.173852
 2486 6.336627 1.173852
 2487 6.340250 1.170229
 2488 6.343873 1.170229
 2489 6.347496 1.166606
 2490 6.351119 1.166606
 2491 6.354742 1.162983
 2492 6.358365 1.162983
 2493 6.361988 1.159360
 2494 6.365611 1.159360
 2495 6.369234 1.155737
 2496 6.372857 1.155737
 2497 6.376480 1.152114
 2498 6.380103 1.148491
 2499 6.383726 1.144868
 2500 6.387349 1.141245
 2501 6.387349 1.137622
 2502 6.390972 1.133999
 2503 6.390972 1.130376
 2504 6.394595 1.126753
 2505 6.394595 1.123130
 2506 6.398218 1.119507
 2507 6.398218 1.115884
 2508 6.401841 1.112261
 2509 6.401841 1.108638
 2510 6.405464 1.105015
 2511 6.405464 1.101392
 2512 6.409087 1.097769
 2513 6.409087 1.094146
 2514 6.409087 1.090523
 2515 6.409087 1.086900
 2516 6.409087 1.083277
 2517 6.409087 1.079654
 2518 6.409087 1.076031
 2519 6.409087 1.072408
 2520 6.412710 1.068785
 2521 6.412710 1.065162
 2522 6.412710 1.061539
 2523 6.416333 1.057916
 2524 6.416333 1.054293
 2525 6.416333 1.050670
 2526 6.419956 1.047047
 2527 6.423579 1.043424
 2528 6.427202 1.043424
 2529 6.430825 1.043424
 2530 6.434448 1.039801
 2531 6.438071 1.039801
 2532 6.441694 1.039801
 2533 6.445317 1.039801
 2534 6.448940 1.039801
 2535 6.452563 1.039801
 2536 6.456186 1.043424
 2537 6.459809 1.043424
 2538 6.463432 1.043424
 2539 6.467055 1.043424
 2540 6.470678 1.043424
 2541 6.474301 1.043424
 2542 6.477924 1.043424
 2543 6.481547 1.043424
 2544 6.485170 1.043424
 2545 6.488793 1.043424
 2546 6.492416 1.043424
 2547 6.496039 1.043424
 2548 6.499662 1.043424
 2549 6.503285 1.043424
 2550 6.506908 1.043424
 2551 6.510531 1.043424
 2552 6.514154 1.043424
 2553 6.517777 1.043424
 2554 6.521400 1.043424
 2555 6.525023 1.043424
 2556 6.528646 1.043424
 2557 6.532269 1.043424
 2558 6.535892 1.043424
 2559 6.539515 1.039801
 2560 6.543138 1.039801
 2561 6.546761 1.039801
 2562 6.550384 1.036178
 2563 6.554007 1.036178
 2564 6.557630 1.032555
 2565 6.561253 1.032555
 2566 6.564876 1.028932
 2567 6.568499 1.028932
 2568 6.572122 1.028932
 2569 6.575745 1.028932
 2570 6.579368 1.028932
 2571 6.582991 1.028932
 2572 6.586614 1.028932
 2573 6.590237 1.028932
 2574 6.593860 1.028932
 2575 6.597483 1.028932
 2576 6.601106 1.028932
 2577 6.604729 1.028932
 2578 6.608352 1.028932
 2579 6.611975 1.028932
 2580 6.615598 1.028932
 2581 6.619221 1.028932
 2582 6.622844 1.028932
 2583 6.626467 1.025309
 2584 6.630090 1.025309
 2585 6.633713 1.021686
 2586 6.637336 1.021686
 2587 6.640959 1.018063
 2588 6.644582 1.018063
 2589 6.648205 1.014440
 2590 6.651828 1.014440
 2591 6.655451 1.010817
 2592 6.659074 1.010817
 2593 6.662697 1.007194
 2594 6.666320 1.007194
 2595 6.669943 1.003571
 2596 6.673566 0.999948
 2597 6.677189 0.996325
 2598 6.680812 0.992702
 2599 6.680812 0.989079
 2600 6.684435 0.985456
 2601 6.684435 0.981833
 2602 6.688058 0.978210
 2603 6.688058 0.974587
 2604 6.691681 0.970964
 2605 6.691681 0.967341
 2606 6.695304 0.963718
 2607 6.698927 0.960095
 2608 6.702550 0.960095
 2609 6.706173 0.960095
 2610 6.709796 0.960095
 2611 6.713419 0.960095
 2612 6.717042 0.956472
 2613 6.720665 0.956472
 2614 6.724288 0.952849
 2615 6.727911 0.952849
 2616 6.731534 0.949226
 2617 6.735157 0.949226
 2618 6.738780 0.945603
 2619 6.742403 0.945603
 2620 6.746026 0.941980
 2621 6.749649 0.941980
 2622 6.753272 0.938357
 2623 6.756895 0.938357
 2624 6.760518 0.934734
 2625 6.764141 0.931111
 2626 6.767764 0.927488
 2627 6.771387 0.923865
 2628 6.775010 0.920242
 2629 6.778633 0.916619
 2630 6.778633 0.912996
 2631 6.782256 0.909373
 2632 6.785879 0.905750
 2633 6.789502 0.902127
 2634 6.793125 0.898504
 2635 6.796748 0.898504
 2636 6.800371 0.894881
 2637 6.803994 0.894881
 2638 6.807617 0.891258
 2639 6.811240 0.887635
 2640 6.814863 0.884012
 2641 6.818486 0.880389
 2642 6.822109 0.880389
 2643 6.825732 0.880389
 2644 6.829355 0.880389
 2645 6.832978 0.880389
 2646 6.836601 0.880389
 2647 6.840224 0.880389
 2648 6.843847 0.880389
 2649 6.847470 0.880389
 2650 6.851093 0.880389
 2651 6.854716 0.880389
 2652 6.858339 0.876766
 2653 6.861962 0.876766
 2654 6.865585 0.873143
 2655 6.869208 0.873143
 2656 6.872831 0.869520
 2657 6.876454 0.869520
 2658 6.880077 0.865897
 2659 6.883700 0.865897
 2660 6.887323 0.862274
 2661 6.890946 0.862274
 2662 6.894569 0.858651
 2663 6.898192 0.858651
 2664 6.901815 0.855028
 2665 6.905438 0.851405
 2666 6.905438 0.847782
 2667 6.909061 0.844159
 2668 6.909061 0.840536
 2669 6.912684 0.836913
 2670 6.912684 0.833290
 2671 6.916307 0.829667
 2672 6.916307 0.826044
 2673 6.919930 0.822421
 2674 6.923553 0.818798
 2675 6.927176 0.815175
 2676 6.930799 0.811552
 2677 6.934422 0.807929
 2678 6.938045 0.804306
 2679 6.941668 0.800683
 2680 6.945291 0.797060
 2681 6.948914 0.793437
 2682 6.952537 0.789814
 2683 6.956160 0.786191
 2684 6.959783 0.782568
 2685 6.963406 0.778945
 2686 6.967029 0.775322
 2687 6.970652 0.771699
 2688 6.974275 0.768076
 2689 6.974275 0.764453
 2690 6.977898 0.760830
 2691 6.981521 0.757207
 2692 6.981521 0.753584
 2693 6.985144 0.749961
 2694 6.988767 0.746338
 2695 6.992390 0.742715
 2696 6.996013 0.739092
 2697 6.999636 0.735469
 2698 7.003259 0.731846
 2699 7.006882 0.728223
 2700 7.010505 0.724600
 2701 7.014128 0.720977
 2702 7.017751 0.720977
 2703 7.021374 0.717354
 2704 7.024997 0.717354
 2705 7.028620 0.713731
 2706 7.032243 0.710108
 2707 7.035866 0.710108
 2708 7.039489 0.710108
 2709 7.043112 0.710108
 2710 7.046735 0.706485
 2711 7.050358 0.706485
 2712 7.053981 0.706485
 2713 7.057604 0.706485
 2714 7.061227 0.702862
 2715 7.064850 0.702862
 2716 7.068473 0.702862
 2717 7.072096 0.702862
 2718 7.075719 0.702862
 2719 7.079342 0.702862
 2720 7.082965 0.699239
 2721 7.086588 0.699239
 2722 7.090211 0.695616
 2723 7.093834 0.695616
 2724 7.097457 0.691993
 2725 7.101080 0.691993
 2726 7.104703 0.688370
 2727 7.108326 0.688370
 2728 7.111949 0.684747
 2729 7.115572 0.684747
 2730 7.119195 0.681124
 2731 7.122818 0.681124
 2732 7.126441 0.677501
 2733 7.130064 0.677501
 2734 7.133687 0.673878
 2735 7.137310 0.673878
 2736 7.140933 0.670255
 2737 7.144556 0.670255
 2738 7.148179 0.670255
 2739 7.151802 0.670255
 2740 7.155425 0.670255
 2741 7.159048 0.670255
 2742 7.162671 0.670255
 2743 7.166294 0.670255
 2744 7.169917 0.670255
 2745 7.173540 0.670255
 2746 7.177163 0.670255
 2747 7.180786 0.670255
 2748 7.184409 0.670255
 2749 7.188032 0.670255
 2750 7.191655 0.670255
 2751 7.195278 0.670255
 2752 7.198901 0.670255
 2753 7.202524 0.670255
 2754 7.206147 0.670255
 2755 7.209770 0.670255
 2756 7.213393 0.670255
 2757 7.217016 0.670255
 2758 7.220639 0.670255
 2759 7.224262 0.666632
 2760 7.227885 0.666632
 2761 7.231508 0.663009
 2762 7.235131 0.663009
 2763 7.238754 0.659386
 2764 7.242377 0.659386
 2765 7.246000 0.655763
 2766 7.249623 0.655763
 2767 7.253246 0.652140
 2768 7.256869 0.652140
 2769 7.260492 0.648517
 2770 7.264115 0.648517
 2771 7.267738 0.644894
 2772 7.267738 0.641271
 2773 7.271361 0.637648
 2774 7.271361 0.634025
 2775 7.274984 0.630402
 2776 7.274984 0.626779
 2777 7.278607 0.623156
 2778 7.278607 0.619533
 2779 7.282230 0.615910
 2780 7.282230 0.612287
 2781 7.285853 0.608664
 2782 7.285853 0.605041
 2783 7.289476 0.601418
 2784 7.289476 0.597795
 2785 7.289476 0.594172
 2786 7.289476 0.590549
 2787 7.289476 0.586926
 2788 7.289476 0.583303
 2789 7.293099 0.579680
 2790 7.296722 0.576057
 2791 7.300345 0.572434
 2792 7.303968 0.568811
 2793 7.307591 0.568811
 2794 7.311214 0.568811
 2795 7.314837 0.565188
 2796 7.318460 0.565188
 2797 7.322083 0.561565
 2798 7.325706 0.561565
 2799 7.329329 0.557942
 2800 7.332952 0.557942
 2801 7.336575 0.554319
 2802 7.340198 0.554319
 2803 7.343821 0.550696
 2804 7.347444 0.550696
 2805 7.351067 0.547073
 2806 7.354690 0.547073
 2807 7.358313 0.543450
 2808 7.361936 0.543450
 2809 7.365559 0.539827
 2810 7.369182 0.539827
 2811 7.372805 0.536204
 2812 7.376428 0.532581
 2813 7.380051 0.528958
 2814 7.383674 0.525335
 2815 7.383674 0.521712
 2816 7.387297 0.518089
 2817 7.390920 0.514466
 2818 7.390920 0.510843
 2819 7.394543 0.507220
 2820 7.394543 0.503597
 2821 7.398166 0.499974
 2822 7.398166 0.496351
 2823 7.401789 0.492728
 2824 7.405412 0.489105
 2825 7.409035 0.485482
 2826 7.412658 0.481859
 2827 7.416281 0.481859
 2828 7.419904 0.481859
 2829 7.423527 0.481859
 2830 7.427150 0.481859
 2831 7.430773 0.481859
 2832 7.434396 0.481859
 2833 7.438019 0.481859
 2834 7.441642 0.481859
 2835 7.445265 0.481859
 2836 7.448888 0.481859
 2837 7.452511 0.481859
 2838 7.456134 0.481859
 2839 7.459757 0.481859
 2840 7.463380 0.481859
 2841 7.467003 0.481859
 2842 7.470626 0.478236
 2843 7.474249 0.478236
 2844 7.477872 0.474613
 2845 7.481495 0.474613
 2846 7.485118 0.474613
 2847 7.488741 0.474613
 2848 7.492364 0.474613
 2849 7.495987 0.474613
 2850 7.499610 0.474613
 2851 7.503233 0.474613
 2852 7.506856 0.474613
 2853 7.510479 0.470990
 2854 7.514102 0.470990
 2855 7.517725 0.467367
 2856 7.521348 0.467367
 2857 7.524971 0.463744
 2858 7.528594 0.463744
 2859 7.532217 0.460121
 2860 7.535840 0.460121
 2861 7.539463 0.456498
 2862 7.543086 0.456498
 2863 7.546709 0.452875
 2864 7.550332 0.452875
 2865 7.553955 0.449252
 2866 7.557578 0.449252
 2867 7.561201 0.449252
 2868 7.564824 0.445629
 2869 7.568447 0.445629
 2870 7.572070 0.442006
 2871 7.575693 0.442006
 2872 7.579316 0.438383
 2873 7.582939 0.438383
 2874 7.586562 0.434760
 2875 7.590185 0.434760
 2876 7.593808 0.431137
 2877 7.597431 0.431137
 2878 7.601054 0.427514
 2879 7.604677 0.427514
 2880 7.608300 0.423891
 2881 7.611923 0.420268
 2882 7.615546 0.416645
 2883 7.619169 0.413022
 2884 7.619169 0.409399
 2885 7.622792 0.405776
 2886 7.622792 0.402153
 2887 7.626415 0.398530
 2888 7.626415 0.394907
 2889 7.630038 0.391284
 2890 7.630038 0.387661
 2891 7.633661 0.387661
 2892 7.637284 0.384038
 2893 7.640907 0.384038
 2894 7.644530 0.380415
 2895 7.648153 0.380415
 2896 7.651776 0.376792
 2897 7.655399 0.373169
 2898 7.659022 0.369546
 2899 7.662645 0.365923
 2900 7.666268 0.362300
 2901 7.666268 0.358677
 2902 7.669891 0.355054
 2903 7.669891 0.351431
 2904 7.673514 0.347808
 2905 7.673514 0.344185
 2906 7.677137 0.340562
 2907 7.677137 0.336939
 2908 7.680760 0.333316
 2909 7.680760 0.329693
 2910 7.684383 0.326070
 2911 7.688006 0.322447
 2912 7.691629 0.318824
 2913 7.695252 0.315201
 2914 7.698875 0.311578
 2915 7.702498 0.311578
 2916 7.706121 0.307955
 2917 7.709744 0.304332
 2918 7.713367 0.300709
 2919 7.716990 0.297086
 2920 7.720613 0.293463
 2921 7.724236 0.289840
 2922 7.727859 0.289840
 2923 7.731482 0.289840
 2924 7.735105 0.289840
 2925 7.738728 0.289840
 2926 7.742351 0.289840
 2927 7.745974 0.289840
 2928 7.749597 0.289840
 2929 7.753220 0.289840
 2930 7.756843 0.289840
 2931 7.760466 0.289840
 2932 7.764089 0.289840
 2933 7.767712 0.286217
 2934 7.771335 0.286217
 2935 7.774958 0.282594
 2936 7.778581 0.282594
 2937 7.782204 0.278971
 2938 7.785827 0.278971
 2939 7.789450 0.275348
 2940 7.793073 0.275348
 2941 7.796696 0.271725
 2942 7.800319 0.271725
 2943 7.803942 0.268102
 2944 7.807565 0.268102
 2945 7.811188 0.264479
 2946 7.814811 0.260856
 2947 7.818434 0.257233
 2948 7.822057 0.253610
 2949 7.825680 0.249987
 2950 7.829303 0.246364
 2951 7.832926 0.242741
 2952 7.836549 0.239118
 2953 7.840172 0.239118
 2954 7.843795 0.239118
 2955 7.847418 0.239118
 2956 7.851041 0.239118
 2957 7.854664 0.239118
 2958 7.858287 0.235495
 2959 7.861910 0.235495
 2960 7.865533 0.231872
 2961 7.869156 0.231872
 2962 7.872779 0.228249
 2963 7.876402 0.228249
 2964 7.880025 0.224626
 2965 7.883648 0.224626
 2966 7.887271 0.221003
 2967 7.890894 0.221003
 2968 7.894517 0.217380
 2969 7.898140 0.217380
 2970 7.901763 0.213757
 2971 7.905386 0.210134
 2972 7.909009 0.206511
 2973 7.912632 0.202888
 2974 7.916255 0.199265
 2975 7.916255 0.195642
 2976 7.919878 0.192019
 2977 7.923501 0.188396
 2978 7.927124 0.184773
 2979 7.927124 0.181150
 2980 7.930747 0.177527
 2981 7.934370 0.173904
 2982 7.934370 0.170281
 2983 7.937993 0.166658
 2984 7.941616 0.163035
 2985 7.945239 0.159412
 2986 7.948862 0.155789
 2987 7.952485 0.152166
 2988 7.956108 0.148543
 2989 7.959731 0.148543
 2990 7.963354 0.144920
 2991 7.966977 0.144920
 2992 7.970600 0.141297
 2993 7.974223 0.141297
 2994 7.977846 0.137674
 2995 7.981469 0.137674
 2996 7.985092 0.134051
 2997 7.988715 0.134051
 2998 7.992338 0.130428
 2999 7.995961 0.126805
 3000 7.999584 0.123182
 3001 8.003207 0.119559
 3002 8.006830 0.115936
 3003 8.010453 0.115936
 3004 8.014076 0.115936
 3005 8.017699 0.112313
 3006 8.021322 0.112313
 3007 8.024945 0.112313
 3008 8.028568 0.108690
 3009 8.032191 0.108690
 3010 8.035814 0.105067
 3011 8.039437 0.105067
 3012 8.043060 0.101444
 3013 8.046683 0.101444
 3014 8.050306 0.097821
 3015 8.053929 0.097821
 3016 8.057552 0.094198
 3017 8.061175 0.094198
 3018 8.064798 0.090575
 3019 8.068421 0.090575
 3020 8.072044 0.086952
 3021 8.072044 0.083329
 3022 8.075667 0.079706
 3023 8.075667 0.076083
 3024 8.079290 0.072460
 3025 8.079290 0.068837
 3026 8.082913 0.065214
 3027 8.082913 0.061591
 3028 8.086536 0.057968
 3029 8.086536 0.054345
 3030 8.090159 0.050722
 3031 8.090159 0.047099
 3032 8.093782 0.043476
 3033 8.093782 0.039853
 3034 8.093782 0.036230
 3035 8.093782 0.032607
 3036 8.093782 0.028984
 3037 8.093782 0.025361
 3038 8.093782 0.021738
 3039 8.093782 0.018115
 3040 8.093782 0.014492
 3041 8.093782 0.010869
 3042 8.093782 0.007246
 3043 8.093782 0.003623
 3044 8.097405 0.003623
 3045 8.101028 0.003623
 3046 8.104651 0.003623
 3047 8.108274 0.003623
 3048 8.111897 0.003623
 3049 8.115520 0.003623
 3050 8.119143 0.003623
 3051 8.122766 0.003623
 3052 8.126389 0.003623
 3053 8.130012 0.003623
 3054 8.133635 0.003623
 3055 8.137258 0.003623
 3056 8.140881 0.003623
 3057 8.144504 0.003623
 3058 8.148127 0.003623
 3059 8.151750 0.003623
 3060 8.155373 0.003623
 3061 8.158996 0.003623
 3062 8.162619 0.003623
 3063 8.166242 0.003623
 3064 8.169865 0.003623
 3065 8.173488 0.003623
 3066 8.177111 0.003623
 3067 8.180734 0.003623
 3068 8.184357 0.003623
 3069 8.187980 0.003623
 3070 8.191603 0.003623
 3071 8.195226 0.003623
 3072 8.198849 0.003623
 3073 8.202472 0.003623
 3074 8.206095 0.003623
 3075 8.209718 0.003623
 3076 8.213341 0.003623
 3077 8.216964 0.003623
 3078 8.220587 0.003623
 3079 8.224210 0.003623
 3080 8.227833 0.003623
 3081 8.231456 0.003623
 3082 8.235079 0.003623
 3083 8.238702 0.003623
 3084 8.242325 0.003623
 3085 8.245948 0.003623
 3086 8.249571 0.003623
 3087 8.253194 0.003623
 3088 8.256817 0.003623
 3089 8.260440 0.003623
 3090 8.264063 0.003623
 3091 8.267686 0.003623
 3092 8.271309 0.003623
 3093 8.274932 0.003623
 3094 8.278555 0.003623
 3095 8.282178 0.003623
 3096 8.285801 0.003623
 3097 8.289424 0.003623
 3098 8.293047 0.003623
 3099 8.296670 0.003623
 3100 8.300293 0.003623
 3101 8.303916 0.003623
 3102 8.307539 0.003623
 3103 8.311162 0.003623
 3104 8.314785 0.003623
 3105 8.318408 0.003623
 3106 8.322031 0.003623
 3107 8.325654 0.003623
 3108 8.329277 0.003623
 3109 8.332900 0.003623
 3110 8.336523 0.003623
 3111 8.340146 0.003623
 3112 8.343769 0.003623
 3113 8.347392 0.003623
 3114 8.351015 0.003623
 3115 8.354638 0.003623
 3116 8.358261 0.003623
 3117 8.361884 0.003623
 3118 8.365507 0.003623
 3119 8.365507 0.007246
 3120 8.365507 0.010869
 3121 8.365507 0.014492
 3122 8.365507 0.018115
 3123 8.365507 0.021738
 3124 8.365507 0.025361
 3125 8.365507 0.028984
 3126 8.365507 0.032607
 3127 8.365507 0.036230
 3128 8.365507 0.039853
 3129 8.365507 0.043476
 3130 8.369130 0.047099
 3131 8.369130 0.050722
 3132 8.372753 0.054345
 3133 8.372753 0.057968
 3134 8.376376 0.061591
 3135 8.376376 0.065214
 3136 8.379999 0.068837
 3137 8.379999 0.072460
 3138 8.383622 0.076083
 3139 8.383622 0.079706
 3140 8.387245 0.083329
 3141 8.387245 0.086952
 3142 8.390868 0.090575
 3143 8.394491 0.094198
 3144 8.398114 0.097821
 3145 8.401737 0.101444
 3146 8.405360 0.105067
 3147 8.408983 0.105067
 3148 8.412606 0.108690
 3149 8.416229 0.108690
 3150 8.419852 0.112313
 3151 8.423475 0.112313
 3152 8.427098 0.115936
 3153 8.430721 0.115936
 3154 8.434344 0.119559
 3155 8.437967 0.119559
 3156 8.441590 0.123182
 3157 8.445213 0.123182
 3158 8.448836 0.126805
 3159 8.452459 0.126805
 3160 8.456082 0.126805
 3161 8.459705 0.126805
 3162 8.463328 0.126805
 3163 8.466951 0.126805
 3164 8.470574 0.126805
 3165 8.474197 0.126805
 3166 8.477820 0.126805
 3167 8.481443 0.126805
 3168 8.485066 0.126805
 3169 8.488689 0.126805
 3170 8.492312 0.126805
 3171 8.495935 0.126805
 3172 8.499558 0.126805
 3173 8.503181 0.126805
 3174 8.506804 0.126805
 3175 8.510427 0.126805
 3176 8.514050 0.126805
 3177 8.517673 0.126805
 3178 8.521296 0.126805
 3179 8.524919 0.126805
 3180 8.528542 0.126805
 3181 8.532165 0.123182
 3182 8.535788 0.123182
 3183 8.539411 0.119559
 3184 8.543034 0.119559
 3185 8.546657 0.115936
 3186 8.550280 0.115936
 3187 8.553903 0.115936
 3188 8.557526 0.115936
 3189 8.561149 0.119559
 3190 8.564772 0.123182
 3191 8.568395 0.126805
 3192 8.572018 0.130428
 3193 8.575641 0.134051
 3194 8.575641 0.137674
 3195 8.579264 0.141297
 3196 8.582887 0.144920
 3197 8.582887 0.148543
 3198 8.586510 0.152166
 3199 8.590133 0.152166
 3200 8.593756 0.155789
 3201 8.597379 0.155789
 3202 8.601002 0.159412
 3203 8.604625 0.159412
 3204 8.608248 0.163035
 3205 8.611871 0.163035
 3206 8.615494 0.166658
 3207 8.619117 0.166658
 3208 8.622740 0.170281
 3209 8.626363 0.170281
 3210 8.629986 0.173904
 3211 8.633609 0.173904
 3212 8.637232 0.173904
 3213 8.640855 0.173904
 3214 8.644478 0.173904
 3215 8.648101 0.173904
 3216 8.651724 0.173904
 3217 8.655347 0.173904
 3218 8.658970 0.173904
 3219 8.662593 0.173904
 3220 8.666216 0.173904
 3221 8.669839 0.173904
 3222 8.673462 0.173904
 3223 8.677085 0.177527
 3224 8.680708 0.177527
 3225 8.684331 0.181150
 3226 8.687954 0.181150
 3227 8.691577 0.184773
 3228 8.695200 0.184773
 3229 8.698823 0.188396
 3230 8.702446 0.188396
 3231 8.706069 0.192019
 3232 8.709692 0.192019
 3233 8.713315 0.195642
 3234 8.716938 0.195642
 3235 8.720561 0.199265
 3236 8.724184 0.199265
 3237 8.727807 0.202888
 3238 8.731430 0.206511
 3239 8.735053 0.210134
 3240 8.738676 0.210134
 3241 8.742299 0.213757
 3242 8.745922 0.217380
 3243 8.749545 0.217380
 3244 8.753168 0.221003
 3245 8.756791 0.221003
 3246 8.760414 0.224626
 3247 8.764037 0.224626
 3248 8.767660 0.228249
 3249 8.771283 0.228249
 3250 8.774906 0.231872
 3251 8.778529 0.231872
 3252 8.782152 0.235495
 3253 8.785775 0.235495
 3254 8.789398 0.239118
 3255 8.793021 0.239118
 3256 8.796644 0.242741
 3257 8.800267 0.242741
 3258 8.803890 0.242741
 3259 8.807513 0.242741
 3260 8.811136 0.242741
 3261 8.814759 0.242741
 3262 8.818382 0.242741
 3263 8.822005 0.242741
 3264 8.825628 0.242741
 3265 8.829251 0.242741
 3266 8.832874 0.242741
 3267 8.836497 0.242741
 3268 8.840120 0.242741
 3269 8.843743 0.242741
 3270 8.847366 0.242741
 3271 8.850989 0.242741
 3272 8.854612 0.242741
 3273 8.858235 0.242741
 3274 8.861858 0.242741
 3275 8.865481 0.242741
 3276 8.869104 0.242741
 3277 8.872727 0.242741
 3278 8.876350 0.242741
 3279 8.879973 0.242741
 3280 8.883596 0.242741
 3281 8.887219 0.242741
 3282 8.890842 0.242741
 3283 8.894465 0.242741
 3284 8.898088 0.242741
 3285 8.901711 0.242741
 3286 8.905334 0.242741
 3287 8.908957 0.242741
 3288 8.912580 0.239118
 3289 8.916203 0.239118
 3290 8.919826 0.242741
 3291 8.923449 0.242741
 3292 8.927072 0.242741
 3293 8.930695 0.246364
 3294 8.934318 0.246364
 3295 8.937941 0.246364
 3296 8.941564 0.249987
 3297 8.945187 0.249987
 3298 8.948810 0.253610
 3299 8.952433 0.253610
 3300 8.956056 0.257233
 3301 8.959679 0.257233
 3302 8.963302 0.260856
 3303 8.966925 0.260856
 3304 8.970548 0.260856
 3305 8.974171 0.260856
 3306 8.977794 0.260856
 3307 8.981417 0.260856
 3308 8.985040 0.260856
 3309 8.988663 0.260856
 3310 8.992286 0.260856
 3311 8.995909 0.260856
 3312 8.999532 0.260856
 3313 9.003155 0.260856
 3314 9.006778 0.260856
 3315 9.010401 0.260856
 3316 9.014024 0.260856
 3317 9.017647 0.260856
 3318 9.021270 0.260856
 3319 9.024893 0.260856
 3320 9.028516 0.260856
 3321 9.032139 0.264479
 3322 9.035762 0.264479
 3323 9.039385 0.268102
 3324 9.043008 0.271725
 3325 9.046631 0.275348
 3326 9.050254 0.278971
 3327 9.053877 0.282594
 3328 9.057500 0.286217
 3329 9.061123 0.286217
 3330 9.064746 0.289840
 3331 9.068369 0.289840
 3332 9.071992 0.293463
 3333 9.075615 0.293463
 3334 9.079238 0.297086
 3335 9.082861 0.297086
 3336 9.086484 0.300709
 3337 9.090107 0.300709
 3338 9.093730 0.304332
 3339 9.097353 0.304332
 3340 9.100976 0.307955
 3341 9.104599 0.307955
 3342 9.108222 0.311578
 3343 9.111845 0.311578
 3344 9.115468 0.315201
 3345 9.119091 0.315201
 3346 9.122714 0.318824
 3347 9.126337 0.318824
 3348 9.129960 0.318824
 3349 9.133583 0.318824
 3350 9.137206 0.318824
 3351 9.140829 0.318824
 3352 9.144452 0.318824
 3353 9.148075 0.318824
 3354 9.151698 0.318824
 3355 9.155321 0.318824
 3356 9.158944 0.318824
 3357 9.162567 0.318824
 3358 9.166190 0.318824
 3359 9.169813 0.318824
 3360 9.173436 0.318824
 3361 9.177059 0.318824
 3362 9.180682 0.318824
 3363 9.184305 0.318824
 3364 9.187928 0.318824
 3365 9.191551 0.318824
 3366 9.195174 0.318824
 3367 9.198797 0.318824
 3368 9.202420 0.318824
 3369 9.206043 0.318824
 3370 9.209666 0.318824
 3371 9.213289 0.315201
 3372 9.216912 0.315201
 3373 9.220535 0.311578
 3374 9.224158 0.311578
 3375 9.227781 0.307955
 3376 9.231404 0.307955
 3377 9.235027 0.304332
 3378 9.238650 0.304332
 3379 9.242273 0.304332
 3380 9.245896 0.307955
 3381 9.249519 0.311578
 3382 9.253142 0.315201
 3383 9.256765 0.315201
 3384 9.260388 0.318824
 3385 9.264011 0.322447
 3386 9.267634 0.326070
 3387 9.271257 0.326070
 3388 9.274880 0.329693
 3389 9.278503 0.329693
 3390 9.282126 0.333316
 3391 9.285749 0.333316
 3392 9.289372 0.336939
 3393 9.292995 0.336939
 3394 9.296618 0.340562
 3395 9.300241 0.340562
 3396 9.303864 0.344185
 3397 9.307487 0.344185
 3398 9.311110 0.347808
 3399 9.314733 0.347808
 3400 9.318356 0.347808
 3401 9.321979 0.347808
 3402 9.325602 0.347808
 3403 9.329225 0.347808
 3404 9.332848 0.347808
 3405 9.336471 0.347808
 3406 9.340094 0.347808
 3407 9.343717 0.347808
 3408 9.347340 0.347808
 3409 9.350963 0.347808
 3410 9.354586 0.347808
 3411 9.358209 0.347808
 3412 9.361832 0.347808
 3413 9.365455 0.347808
 3414 9.369078 0.347808
 3415 9.372701 0.347808
 3416 9.376324 0.347808
 3417 9.379947 0.351431
 3418 9.383570 0.351431
 3419 9.387193 0.355054
 3420 9.390816 0.355054
 3421 9.394439 0.358677
 3422 9.398062 0.358677
 3423 9.401685 0.362300
 3424 9.405308 0.362300
 3425 9.408931 0.362300
 3426 9.412554 0.362300
 3427 9.416177 0.362300
 3428 9.419800 0.362300
 3429 9.423423 0.362300
 3430 9.427046 0.362300
 3431 9.430669 0.362300
 3432 9.434292 0.362300
 3433 9.437915 0.362300
 3434 9.441538 0.362300
 3435 9.445161 0.362300
 3436 9.448784 0.362300
 3437 9.452407 0.362300
 3438 9.456030 0.362300
 3439 9.459653 0.362300
 3440 9.463276 0.362300
 3441 9.466899 0.362300
 3442 9.470522 0.362300
 3443 9.474145 0.362300
 3444 9.477768 0.362300
 3445 9.481391 0.362300
 3446 9.485014 0.362300
 3447 9.488637 0.362300
 3448 9.492260 0.362300
 3449 9.495883 0.358677
 3450 9.499506 0.358677
 3451 9.503129 0.355054
 3452 9.506752 0.355054
 3453 9.510375 0.351431
 3454 9.513998 0.351431
 3455 9.517621 0.351431
 3456 9.521244 0.351431
 3457 9.524867 0.351431
 3458 9.528490 0.355054
 3459 9.532113 0.358677
 3460 9.535736 0.358677
 3461 9.539359 0.362300
 3462 9.542982 0.365923
 3463 9.546605 0.365923
 3464 9.550228 0.369546
 3465 9.553851 0.373169
 3466 9.557474 0.376792
 3467 9.561097 0.380415
 3468 9.564720 0.384038
 3469 9.568343 0.387661
 3470 9.571966 0.391284
 3471 9.575589 0.394907
 3472 9.579212 0.394907
 3473 9.582835 0.398530
 3474 9.586458 0.402153
 3475 9.590081 0.405776
 3476 9.593704 0.409399
 3477 9.597327 0.413022
 3478 9.600950 0.416645
 3479 9.604573 0.416645
 3480 9.608196 0.420268
 3481 9.611819 0.423891
 3482 9.615442 0.423891
 3483 9.619065 0.427514
 3484 9.622688 0.427514
 3485 9.626311 0.431137
 3486 9.629934 0.434760
 3487 9.633557 0.438383
 3488 9.637180 0.442006
 3489 9.637180 0.445629
 3490 9.640803 0.449252
 3491 9.644426 0.452875
 3492 9.648049 0.456498
 3493 9.651672 0.456498
 3494 9.655295 0.460121
 3495 9.658918 0.460121
 3496 9.662541 0.463744
 3497 9.666164 0.463744
 3498 9.669787 0.467367
 3499 9.673410 0.467367
 3500 9.677033 0.470990
 3501 9.680656 0.470990
 3502 9.684279 0.474613
 3503 9.687902 0.474613
 3504 9.691525 0.478236
 3505 9.695148 0.478236
 3506 9.698771 0.481859
 3507 9.702394 0.485482
 3508 9.702394 0.489105
 3509 9.706017 0.492728
 3510 9.709640 0.496351
 3511 9.713263 0.499974
 3512 9.716886 0.503597
 3513 9.720509 0.503597
 3514 9.724132 0.507220
 3515 9.727755 0.507220
 3516 9.731378 0.510843
 3517 9.735001 0.510843
 3518 9.738624 0.514466
 3519 9.742247 0.514466
 3520 9.745870 0.518089
 3521 9.749493 0.518089
 3522 9.753116 0.521712
 3523 9.756739 0.521712
 3524 9.760362 0.525335
 3525 9.763985 0.528958
 3526 9.767608 0.532581
 3527 9.771231 0.536204
 3528 9.774854 0.539827
 3529 9.778477 0.543450
 3530 9.782100 0.547073
 3531 9.785723 0.550696
 3532 9.789346 0.554319
 3533 9.792969 0.557942
 3534 9.796592 0.557942
 3535 9.800215 0.561565
 3536 9.803838 0.561565
 3537 9.807461 0.565188
 3538 9.811084 0.565188
 3539 9.814707 0.568811
 3540 9.818330 0.568811
 3541 9.821953 0.572434
 3542 9.825576 0.572434
 3543 9.829199 0.576057
 3544 9.832822 0.576057
 3545 9.836445 0.579680
 3546 9.840068 0.579680
 3547 9.843691 0.579680
 3548 9.847314 0.579680
 3549 9.850937 0.579680
 3550 9.854560 0.579680
 3551 9.858183 0.579680
 3552 9.861806 0.579680
 3553 9.865429 0.579680
 3554 9.869052 0.583303
 3555 9.872675 0.586926
 3556 9.876298 0.590549
 3557 9.879921 0.594172
 3558 9.883544 0.597795
 3559 9.887167 0.601418
 3560 9.887167 0.605041
 3561 9.890790 0.608664
 3562 9.890790 0.612287
 3563 9.894413 0.615910
 3564 9.894413 0.619533
 3565 9.898036 0.623156
 3566 9.901659 0.626779
 3567 9.901659 0.630402
 3568 9.905282 0.634025
 3569 9.908905 0.637648
 3570 9.912528 0.641271
 3571 9.916151 0.641271
 3572 9.916151 0.644894
 3573 9.919774 0.648517
 3574 9.923397 0.648517
 3575 9.927020 0.652140
 3576 9.930643 0.652140
 3577 9.934266 0.655763
 3578 9.937889 0.655763
 3579 9.941512 0.659386
 3580 9.945135 0.659386
 3581 9.948758 0.663009
 3582 9.952381 0.663009
 3583 9.956004 0.666632
 3584 9.959627 0.666632
 3585 9.963250 0.670255
 3586 9.966873 0.670255
 3587 9.970496 0.670255
 3588 9.974119 0.670255
 3589 9.977742 0.670255
 3590 9.981365 0.670255
 3591 9.984988 0.670255
 3592 9.988611 0.670255
 3593 9.992234 0.670255
 3594 9.995857 0.670255
 3595 9.999480 0.670255
 3596 10.003103 0.673878
 3597 10.006726 0.677501
 3598 10.010349 0.681124
 3599 10.010349 0.684747
 3600 10.013972 0.688370
 3601 10.017595 0.691993
 3602 10.017595 0.695616
 3603 10.021218 0.699239
 3604 10.024841 0.702862
 3605 10.028464 0.706485
 3606 10.032087 0.710108
 3607 10.035710 0.710108
 3608 10.039333 0.713731
 3609 10.042956 0.713731
 3610 10.046579 0.717354
 3611 10.050202 0.717354
 3612 10.053825 0.720977
 3613 10.057448 0.720977
 3614 10.061071 0.724600
 3615 10.064694 0.724600
 3616 10.068317 0.728223
 3617 10.071940 0.728223
 3618 10.075563 0.731846
 3619 10.079186 0.731846
 3620 10.082809 0.731846
 3621 10.086432 0.735469
 3622 10.090055 0.735469
 3623 10.093678 0.739092
 3624 10.097301 0.742715
 3625 10.100924 0.746338
 3626 10.104547 0.749961
 3627 10.108170 0.753584
 3628 10.111793 0.753584
 3629 10.115416 0.757207
 3630 10.119039 0.757207
 3631 10.122662 0.760830
 3632 10.126285 0.760830
 3633 10.129908 0.764453
 3634 10.133531 0.764453
 3635 10.137154 0.768076
 3636 10.140777 0.768076
 3637 10.144400 0.771699
 3638 10.148023 0.771699
 3639 10.151646 0.775322
 3640 10.155269 0.775322
 3641 10.158892 0.775322
 3642 10.162515 0.775322
 3643 10.166138 0.775322
 3644 10.169761 0.775322
 3645 10.173384 0.775322
 3646 10.177007 0.775322
 3647 10.180630 0.775322
 3648 10.184253 0.775322
 3649 10.187876 0.778945
 3650 10.191499 0.782568
 3651 10.191499 0.786191
 3652 10.195122 0.789814
 3653 10.195122 0.793437
 3654 10.198745 0.797060
 3655 10.198745 0.800683
 3656 10.202368 0.804306
 3657 10.202368 0.807929
 3658 10.205991 0.811552
 3659 10.205991 0.815175
 3660 10.209614 0.818798
 3661 10.209614 0.822421
 3662 10.213237 0.826044
 3663 10.213237 0.829667
 3664 10.216860 0.833290
 3665 10.220483 0.833290
 3666 10.224106 0.836913
 3667 10.227729 0.836913
 3668 10.231352 0.840536
 3669 10.234975 0.840536
 3670 10.238598 0.844159
 3671 10.242221 0.844159
 3672 10.245844 0.847782
 3673 10.249467 0.847782
 3674 10.253090 0.851405
 3675 10.256713 0.851405
 3676 10.260336 0.855028
 3677 10.263959 0.855028
 3678 10.267582 0.855028
 3679 10.271205 0.855028
 3680 10.274828 0.855028
 3681 10.278451 0.855028
 3682 10.282074 0.855028
 3683 10.285697 0.855028
 3684 10.289320 0.855028
 3685 10.292943 0.855028
 3686 10.296566 0.855028
 3687 10.300189 0.855028
 3688 10.303812 0.855028
 3689 10.307435 0.855028
 3690 10.311058 0.855028
 3691 10.314681 0.855028
 3692 10.318304 0.855028
 3693 10.321927 0.855028
 3694 10.325550 0.855028
 3695 10.329173 0.855028
 3696 10.332796 0.855028
 3697 10.336419 0.855028
 3698 10.340042 0.855028
 3699 10.343665 0.855028
 3700 10.347288 0.855028
 3701 10.350911 0.855028
 3702 10.354534 0.855028
 3703 10.358157 0.855028
 3704 10.361780 0.858651
 3705 10.365403 0.858651
 3706 10.369026 0.862274
 3707 10.372649 0.862274
 3708 10.376272 0.865897
 3709 10.379895 0.865897
 3710 10.383518 0.869520
 3711 10.387141 0.873143
 3712 10.390764 0.876766
 3713 10.394387 0.880389
 3714 10.398010 0.884012
 3715 10.401633 0.887635
 3716 10.405256 0.891258
 3717 10.408879 0.894881
 3718 10.412502 0.898504
 3719 10.416125 0.902127
 3720 10.419748 0.905750
 3721 10.423371 0.909373
 3722 10.426994 0.912996
 3723 10.430617 0.916619
 3724 10.430617 0.920242
 3725 10.434240 0.923865
 3726 10.434240 0.927488
 3727 10.437863 0.931111
 3728 10.441486 0.934734
 3729 10.441486 0.938357
 3730 10.445109 0.941980
 3731 10.448732 0.945603
 3732 10.452355 0.949226
 3733 10.455978 0.952849
 3734 10.455978 0.956472
 3735 10.459601 0.960095
 3736 10.463224 0.963718
 3737 10.466847 0.967341
 3738 10.470470 0.970964
 3739 10.474093 0.974587
 3740 10.477716 0.974587
 3741 10.481339 0.978210
 3742 10.484962 0.981833
 3743 10.488585 0.985456
 3744 10.492208 0.989079
 3745 10.495831 0.992702
 3746 10.499454 0.996325
 3747 10.503077 0.999948
 3748 10.506700 1.003571
 3749 10.510323 1.003571
 3750 10.513946 1.007194
 3751 10.517569 1.010817
 3752 10.521192 1.014440
 3753 10.524815 1.018063
 3754 10.528438 1.021686
 3755 10.532061 1.025309
 3756 10.535684 1.025309
 3757 10.539307 1.028932
 3758 10.542930 1.032555
 3759 10.546553 1.032555
 3760 10.546553 1.036178
 3761 10.550176 1.039801
 3762 10.553799 1.043424
 3763 10.557422 1.047047
 3764 10.561045 1.047047
 3765 10.564668 1.050670
 3766 10.568291 1.050670
 3767 10.571914 1.054293
 3768 10.575537 1.054293
 3769 10.579160 1.057916
 3770 10.582783 1.057916
 3771 10.586406 1.061539
 3772 10.590029 1.061539
 3773 10.593652 1.065162
 3774 10.597275 1.065162
 3775 10.600898 1.068785
 3776 10.604521 1.068785
 3777 10.608144 1.068785
 3778 10.611767 1.068785
 3779 10.615390 1.068785
 3780 10.619013 1.068785
 3781 10.622636 1.068785
 3782 10.626259 1.072408
 3783 10.629882 1.072408
 3784 10.633505 1.072408
 3785 10.637128 1.072408
 3786 10.640751 1.076031
 3787 10.644374 1.079654
 3788 10.647997 1.079654
 3789 10.651620 1.083277
 3790 10.655243 1.083277
 3791 10.658866 1.086900
 3792 10.662489 1.086900
 3793 10.666112 1.090523
 3794 10.669735 1.090523
 3795 10.673358 1.094146
 3796 10.676981 1.094146
 3797 10.680604 1.097769
 3798 10.684227 1.097769
 3799 10.687850 1.101392
 3800 10.691473 1.101392
 3801 10.695096 1.101392
 3802 10.698719 1.105015
 3803 10.702342 1.105015
 3804 10.705965 1.108638
 3805 10.709588 1.112261
 3806 10.709588 1.115884
 3807 10.713211 1.119507
 3808 10.716834 1.123130
 3809 10.720457 1.123130
 3810 10.724080 1.126753
 3811 10.727703 1.126753
 3812 10.731326 1.130376
 3813 10.734949 1.130376
 3814 10.738572 1.133999
 3815 10.742195 1.133999
 3816 10.745818 1.137622
 3817 10.749441 1.137622
 3818 10.753064 1.141245
 3819 10.756687 1.141245
 3820 10.760310 1.144868
 3821 10.763933 1.144868
 3822 10.767556 1.144868
 3823 10.771179 1.144868
 3824 10.774802 1.144868
 3825 10.778425 1.144868
 3826 10.782048 1.144868
 3827 10.785671 1.144868
 3828 10.789294 1.144868
 3829 10.792917 1.144868
 3830 10.796540 1.148491
 3831 10.800163 1.148491
 3832 10.803786 1.152114
 3833 10.807409 1.152114
 3834 10.811032 1.152114
 3835 10.814655 1.155737
 3836 10.818278 1.155737
 3837 10.821901 1.159360
 3838 10.825524 1.159360
 3839 10.829147 1.162983
 3840 10.832770 1.166606
 3841 10.836393 1.170229
 3842 10.840016 1.173852
 3843 10.843639 1.177475
 3844 10.847262 1.177475
 3845 10.850885 1.181098
 3846 10.850885 1.184721
 3847 10.854508 1.188344
 3848 10.858131 1.191967
 3849 10.858131 1.195590
 3850 10.861754 1.199213
 3851 10.865377 1.202836
 3852 10.869000 1.206459
 3853 10.872623 1.206459
 3854 10.876246 1.210082
 3855 10.879869 1.213705
 3856 10.883492 1.213705
 3857 10.887115 1.217328
 3858 10.890738 1.217328
 3859 10.894361 1.220951
 3860 10.897984 1.224574
 3861 10.901607 1.228197
 3862 10.905230 1.231820
 3863 10.908853 1.235443
 3864 10.912476 1.235443
 3865 10.916099 1.239066
 3866 10.919722 1.239066
 3867 10.923345 1.242689
 3868 10.926968 1.242689
 3869 10.930591 1.246312
 3870 10.934214 1.246312
 3871 10.937837 1.249935
 3872 10.941460 1.249935
 3873 10.945083 1.253558
 3874 10.948706 1.253558
 3875 10.952329 1.257181
 3876 10.955952 1.257181
 3877 10.959575 1.257181
 3878 10.963198 1.257181
 3879 10.966821 1.257181
 3880 10.970444 1.257181
 3881 10.974067 1.257181
 3882 10.977690 1.257181
 3883 10.981313 1.257181
 3884 10.984936 1.257181
 3885 10.988559 1.257181
 3886 10.992182 1.257181
 3887 10.995805 1.257181
 3888 10.999428 1.257181
 3889 11.003051 1.257181
 3890 11.006674 1.260804
 3891 11.010297 1.264427
 3892 11.013920 1.268050
 3893 11.013920 1.271673
 3894 11.017543 1.275296
 3895 11.017543 1.278919
 3896 11.021166 1.282542
 3897 11.021166 1.286165
 3898 11.024789 1.289788
 3899 11.024789 1.293411
 3900 11.028412 1.297034
 3901 11.028412 1.300657
 3902 11.032035 1.304280
 3903 11.035658 1.307903
 3904 11.039281 1.307903
 3905 11.042904 1.311526
 3906 11.046527 1.311526
 3907 11.050150 1.315149
 3908 11.053773 1.315149
 3909 11.057396 1.318772
 3910 11.061019 1.318772
 3911 11.064642 1.322395
 3912 11.068265 1.322395
 3913 11.071888 1.326018
 3914 11.075511 1.326018
 3915 11.079134 1.329641
 3916 11.082757 1.329641
 3917 11.086380 1.329641
 3918 11.090003 1.333264
 3919 11.093626 1.333264
 3920 11.097249 1.333264
 3921 11.100872 1.336887
 3922 11.104495 1.336887
 3923 11.108118 1.340510
 3924 11.111741 1.344133
 3925 11.115364 1.344133
 3926 11.118987 1.347756
 3927 11.122610 1.351379
 3928 11.122610 1.355002
 3929 11.126233 1.358625
 3930 11.126233 1.362248
 3931 11.129856 1.365871
 3932 11.133479 1.369494
 3933 11.133479 1.373117
 3934 11.137102 1.376740
 3935 11.140725 1.380363
 3936 11.144348 1.380363
 3937 11.147971 1.383986
 3938 11.151594 1.383986
 3939 11.155217 1.387609
 3940 11.158840 1.387609
 3941 11.162463 1.391232
 3942 11.166086 1.391232
 3943 11.169709 1.394855
 3944 11.173332 1.394855
 3945 11.176955 1.398478
 3946 11.180578 1.398478
 3947 11.184201 1.402101
 3948 11.187824 1.402101
 3949 11.191447 1.402101
 3950 11.195070 1.402101
 3951 11.198693 1.402101
 3952 11.202316 1.402101
 3953 11.205939 1.402101
 3954 11.209562 1.402101
 3955 11.213185 1.402101
 3956 11.216808 1.402101
 3957 11.220431 1.402101
 3958 11.224054 1.402101
 3959 11.227677 1.402101
 3960 11.231300 1.405724
 3961 11.234923 1.409347
 3962 11.238546 1.412970
 3963 11.242169 1.412970
 3964 11.245792 1.416593
 3965 11.249415 1.416593
 3966 11.253038 1.420216
 3967 11.256661 1.420216
 3968 11.260284 1.423839
 3969 11.263907 1.423839
 3970 11.267530 1.427462
 3971 11.271153 1.427462
 3972 11.274776 1.431085
 3973 11.278399 1.431085
 3974 11.282022 1.434708
 3975 11.285645 1.434708
 3976 11.289268 1.434708
 3977 11.292891 1.434708
 3978 11.296514 1.434708
 3979 11.300137 1.434708
 3980 11.303760 1.434708
 3981 11.307383 1.434708
 3982 11.311006 1.434708
 3983 11.314629 1.434708
 3984 11.318252 1.434708
 3985 11.321875 1.434708
 3986 11.325498 1.434708
 3987 11.329121 1.434708
 3988 11.332744 1.434708
 3989 11.336367 1.434708
 3990 11.339990 1.438331
 3991 11.343613 1.438331
 3992 11.347236 1.441954
 3993 11.350859 1.441954
 3994 11.354482 1.445577
 3995 11.358105 1.449200
 3996 11.361728 1.452823
 3997 11.365351 1.456446
 3998 11.368974 1.460069
 3999 11.368974 1.463692
 4000 11.372597 1.467315
 4001 11.372597 1.470938
 4002 11.376220 1.474561
 4003 11.379843 1.478184
 4004 11.379843 1.481807
 4005 11.383466 1.485430
 4006 11.387089 1.485430
 4007 11.390712 1.489053
 4008 11.394335 1.489053
 4009 11.397958 1.492676
 4010 11.401581 1.492676
 4011 11.405204 1.496299
 4012 11.408827 1.496299
 4013 11.412450 1.499922
 4014 11.416073 1.499922
 4015 11.419696 1.503545
 4016 11.423319 1.503545
 4017 11.426942 1.507168
 4018 11.430565 1.507168
 4019 11.434188 1.507168
 4020 11.437811 1.507168
 4021 11.441434 1.507168
 4022 11.445057 1.507168
 4023 11.448680 1.507168
 4024 11.452303 1.507168
 4025 11.455926 1.507168
 4026 11.459549 1.507168
 4027 11.463172 1.507168
 4028 11.466795 1.510791
 4029 11.470418 1.514414
 4030 11.474041 1.518037
 4031 11.474041 1.521660
 4032 11.477664 1.525283
 4033 11.481287 1.528906
 4034 11.484910 1.532529
 4035 11.488533 1.536152
 4036 11.492156 1.539775
 4037 11.495779 1.539775
 4038 11.499402 1.543398
 4039 11.503025 1.547021
 4040 11.506648 1.547021
 4041 11.510271 1.550644
 4042 11.513894 1.550644
 4043 11.517517 1.554267
 4044 11.521140 1.554267
 4045 11.524763 1.557890
 4046 11.528386 1.561513
 4047 11.532009 1.565136
 4048 11.535632 1.565136
 4049 11.539255 1.568759
 4050 11.542878 1.568759
 4051 11.546501 1.572382
 4052 11.550124 1.572382
 4053 11.553747 1.576005
 4054 11.557370 1.576005
 4055 11.560993 1.579628
 4056 11.564616 1.579628
 4057 11.568239 1.583251
 4058 11.571862 1.583251
 4059 11.575485 1.586874
 4060 11.579108 1.586874
 4061 11.582731 1.586874
 4062 11.586354 1.590497
 4063 11.589977 1.590497
 4064 11.593600 1.594120
 4065 11.597223 1.594120
 4066 11.600846 1.597743
 4067 11.604469 1.597743
 4068 11.608092 1.601366
 4069 11.611715 1.601366
 4070 11.615338 1.604989
 4071 11.618961 1.604989
 4072 11.622584 1.608612
 4073 11.626207 1.608612
 4074 11.629830 1.608612
 4075 11.633453 1.608612
 4076 11.637076 1.608612
 4077 11.640699 1.608612
 4078 11.644322 1.608612
 4079 11.647945 1.608612
 4080 11.651568 1.608612
 4081 11.655191 1.608612
 4082 11.658814 1.608612
 4083 11.662437 1.608612
 4084 11.666060 1.608612
 4085 11.669683 1.612235
 4086 11.673306 1.612235
 4087 11.676929 1.615858
 4088 11.680552 1.619481
 4089 11.684175 1.623104
 4090 11.687798 1.626727
 4091 11.691421 1.630350
 4092 11.695044 1.633973
 4093 11.698667 1.637596
 4094 11.702290 1.641219
 4095 11.705913 1.641219
 4096 11.709536 1.644842
 4097 11.713159 1.644842
 4098 11.716782 1.648465
 4099 11.720405 1.648465
 4100 11.724028 1.652088
 4101 11.727651 1.652088
 4102 11.731274 1.655711
 4103 11.734897 1.655711
 4104 11.738520 1.659334
 4105 11.742143 1.659334
 4106 11.745766 1.662957
 4107 11.749389 1.662957
 4108 11.753012 1.662957
 4109 11.756635 1.662957
 4110 11.760258 1.662957
 4111 11.763881 1.662957
 4112 11.767504 1.662957
 4113 11.771127 1.662957
 4114 11.774750 1.662957
 4115 11.778373 1.662957
 4116 11.781996 1.662957
 4117 11.785619 1.662957
 4118 11.789242 1.662957
 4119 11.792865 1.662957
 4120 11.796488 1.662957
 4121 11.800111 1.662957
 4122 11.803734 1.662957
 4123 11.807357 1.662957
 4124 11.810980 1.662957
 4125 11.814603 1.662957
 4126 11.818226 1.666580
 4127 11.821849 1.666580
 4128 11.825472 1.670203
 4129 11.829095 1.670203
 4130 11.832718 1.673826
 4131 11.836341 1.677449
 4132 11.839964 1.681072
 4133 11.843587 1.684695
 4134 11.843587 1.688318
 4135 11.843587 1.691941
 4136 11.843587 1.695564
 4137 11.847210 1.699187
 4138 11.847210 1.702810
 4139 11.847210 1.706433
 4140 11.847210 1.710056
 4141 11.847210 1.713679
 4142 11.850833 1.717302
 4143 11.850833 1.720925
 4144 11.850833 1.724548
 4145 11.850833 1.728171
 4146 11.850833 1.731794
 4147 11.850833 1.735417
 4148 11.847210 1.739040
 4149 11.847210 1.742663
 4150 11.843587 1.746286
 4151 11.843587 1.749909
 4152 11.839964 1.753532
 4153 11.839964 1.757155
 4154 11.836341 1.760778
 4155 11.836341 1.764401
 4156 11.836341 1.768024
 4157 11.836341 1.771647
 4158 11.836341 1.775270
 4159 11.836341 1.778893
 4160 11.836341 1.782516
 4161 11.836341 1.786139
 4162 11.836341 1.789762
 4163 11.836341 1.793385
 4164 11.836341 1.797008
 4165 11.836341 1.800631
 4166 11.832718 1.804254
 4167 11.832718 1.807877
 4168 11.832718 1.811500
 4169 11.832718 1.815123
 4170 11.832718 1.818746
 4171 11.832718 1.822369
 4172 11.832718 1.825992
 4173 11.832718 1.829615
 4174 11.832718 1.833238
 4175 11.832718 1.836861
 4176 11.832718 1.840484
 4177 11.832718 1.844107
 4178 11.832718 1.847730
 4179 11.832718 1.851353
 4180 11.832718 1.854976
 4181 11.832718 1.858599
 4182 11.832718 1.862222
 4183 11.832718 1.865845
 4184 11.832718 1.869468
 4185 11.832718 1.873091
 4186 11.832718 1.876714
 4187 11.832718 1.880337
 4188 11.832718 1.883960
 4189 11.832718 1.887583
 4190 11.836341 1.891206
 4191 11.836341 1.894829
 4192 11.839964 1.898452
 4193 11.839964 1.902075
 4194 11.843587 1.905698
 4195 11.843587 1.909321
 4196 11.847210 1.912944
 4197 11.847210 1.916567
 4198 11.850833 1.920190
 4199 11.850833 1.923813
 4200 11.854456 1.927436
 4201 11.854456 1.931059
 4202 11.858079 1.934682
 4203 11.861702 1.938305
 4204 11.861702 1.941928
 4205 11.865325 1.945551
 4206 11.868948 1.949174
 4207 11.868948 1.952797
 4208 11.868948 1.956420
 4209 11.868948 1.960043
 4210 11.868948 1.963666
 4211 11.868948 1.967289
 4212 11.868948 1.970912
 4213 11.868948 1.974535
 4214 11.868948 1.978158
 4215 11.868948 1.981781
 4216 11.872571 1.985404
 4217 11.872571 1.989027
 4218 11.876194 1.992650
 4219 11.876194 1.996273
 4220 11.879817 1.999896
 4221 11.879817 2.003519
 4222 11.883440 2.007142
 4223 11.883440 2.010765
 4224 11.887063 2.014388
 4225 11.887063 2.018011
 4226 11.890686 2.021634
 4227 11.890686 2.025257
 4228 11.894309 2.028880
 4229 11.897932 2.032503
 4230 11.901555 2.036126
 4231 11.901555 2.039749
 4232 11.905178 2.043372
 4233 11.905178 2.046995
 4234 11.908801 2.050618
 4235 11.908801 2.054241
 4236 11.908801 2.057864
 4237 11.908801 2.061487
 4238 11.908801 2.065110
 4239 11.908801 2.068733
 4240 11.908801 2.072356
 4241 11.908801 2.075979
 4242 11.908801 2.079602
 4243 11.908801 2.083225
 4244 11.908801 2.086848
 4245 11.908801 2.090471
 4246 11.908801 2.094094
 4247 11.908801 2.097717
 4248 11.908801 2.101340
 4249 11.908801 2.104963
 4250 11.908801 2.108586
 4251 11.908801 2.112209
 4252 11.908801 2.115832
 4253 11.908801 2.119455
 4254 11.908801 2.123078
 4255 11.908801 2.126701
 4256 11.908801 2.130324
 4257 11.908801 2.133947
 4258 11.908801 2.137570
 4259 11.908801 2.141193
 4260 11.908801 2.144816
 4261 11.908801 2.148439
 4262 11.908801 2.152062
 4263 11.908801 2.155685
 4264 11.908801 2.159308
 4265 11.908801 2.162931
 4266 11.908801 2.166554
 4267 11.908801 2.170177
 4268 11.905178 2.173800
 4269 11.905178 2.177423
 4270 11.905178 2.181046
 4271 11.905178 2.184669
 4272 11.905178 2.188292
 4273 11.905178 2.191915
 4274 11.905178 2.195538
 4275 11.905178 2.199161
 4276 11.905178 2.202784
 4277 11.905178 2.206407
 4278 11.905178 2.210030
 4279 11.905178 2.213653
 4280 11.905178 2.217276
 4281 11.905178 2.220899
 4282 11.905178 2.224522
 4283 11.905178 2.228145
 4284 11.905178 2.231768
 4285 11.905178 2.235391
 4286 11.905178 2.239014
 4287 11.905178 2.242637
 4288 11.905178 2.246260
 4289 11.905178 2.249883
 4290 11.905178 2.253506
 4291 11.908801 2.257129
 4292 11.908801 2.260752
 4293 11.912424 2.264375
 4294 11.912424 2.267998
 4295 11.916047 2.271621
 4296 11.916047 2.275244
 4297 11.919670 2.278867
 4298 11.919670 2.282490
 4299 11.923293 2.286113
 4300 11.923293 2.289736
 4301 11.926916 2.293359
 4302 11.926916 2.296982
 4303 11.930539 2.300605
 4304 11.934162 2.300605
 4305 11.937785 2.304228
 4306 11.941408 2.304228
 4307 11.945031 2.307851
 4308 11.948654 2.307851
 4309 11.952277 2.311474
 4310 11.952277 2.315097
 4311 11.955900 2.318720
 4312 11.959523 2.322343
 4313 11.963146 2.325966
 4314 11.966769 2.329589
 4315 11.970392 2.333212
 4316 11.974015 2.336835
 4317 11.974015 2.340458
 4318 11.977638 2.344081
 4319 11.977638 2.347704
 4320 11.981261 2.351327
 4321 11.981261 2.354950
 4322 11.984884 2.358573
 4323 11.984884 2.362196
 4324 11.988507 2.365819
 4325 11.988507 2.369442
 4326 11.992130 2.373065
 4327 11.992130 2.376688
 4328 11.995753 2.380311
 4329 11.999376 2.383934
 4330 12.002999 2.387557
 4331 12.006622 2.391180
 4332 12.010245 2.394803
 4333 12.013868 2.398426
 4334 12.013868 2.402049
 4335 12.017491 2.405672
 4336 12.017491 2.409295
 4337 12.017491 2.412918
 4338 12.017491 2.416541
 4339 12.017491 2.420164
 4340 12.013868 2.423787
 4341 12.013868 2.427410
 4342 12.010245 2.431033
 4343 12.010245 2.434656
 4344 12.006622 2.438279
 4345 12.006622 2.441902
 4346 12.002999 2.445525
 4347 12.002999 2.449148
 4348 11.999376 2.452771
 4349 11.999376 2.456394
 4350 11.999376 2.460017
 4351 11.999376 2.463640
 4352 11.999376 2.467263
 4353 11.999376 2.470886
 4354 11.999376 2.474509
 4355 11.999376 2.478132
 4356 11.999376 2.481755
 4357 11.999376 2.485378
 4358 11.999376 2.489001
 4359 11.999376 2.492624
 4360 11.999376 2.496247
 4361 11.999376 2.499870
 4362 11.999376 2.503493
 4363 11.999376 2.507116
 4364 11.999376 2.510739
 4365 11.999376 2.514362
 4366 11.999376 2.517985
 4367 11.999376 2.521608
 4368 11.999376 2.525231
 4369 11.999376 2.528854
 4370 11.999376 2.532477
 4371 12.002999 2.536100
 4372 12.002999 2.539723
 4373 12.006622 2.543346
 4374 12.006622 2.546969
 4375 12.010245 2.550592
 4376 12.010245 2.554215
 4377 12.010245 2.557838
 4378 12.010245 2.561461
 4379 12.010245 2.565084
 4380 12.010245 2.568707
 4381 12.010245 2.572330
 4382 12.010245 2.575953
 4383 12.013868 2.579576
 4384 12.013868 2.583199
 4385 12.017491 2.586822
 4386 12.017491 2.590445
 4387 12.021114 2.594068
 4388 12.021114 2.597691
 4389 12.024737 2.601314
 4390 12.024737 2.604937
 4391 12.028360 2.608560
 4392 12.028360 2.612183
 4393 12.031983 2.615806
 4394 12.031983 2.619429
 4395 12.035606 2.623052
 4396 12.039229 2.626675
 4397 12.042852 2.630298
 4398 12.046475 2.630298
 4399 12.050098 2.633921
 4400 12.050098 2.637544
 4401 12.053721 2.641167
 4402 12.053721 2.644790
 4403 12.053721 2.648413
 4404 12.053721 2.652036
 4405 12.057344 2.655659
 4406 12.057344 2.659282
 4407 12.057344 2.662905
 4408 12.057344 2.666528
 4409 12.060967 2.670151
 4410 12.060967 2.673774
 4411 12.064590 2.677397
 4412 12.064590 2.681020
 4413 12.068213 2.684643
 4414 12.068213 2.688266
 4415 12.071836 2.691889
 4416 12.071836 2.695512
 4417 12.075459 2.699135
 4418 12.075459 2.702758
 4419 12.079082 2.706381
 4420 12.079082 2.710004
 4421 12.082705 2.713627
 4422 12.082705 2.717250
 4423 12.086328 2.720873
 4424 12.089951 2.724496
 4425 12.089951 2.728119
 4426 12.093574 2.731742
 4427 12.097197 2.735365
 4428 12.100820 2.738988
 4429 12.104443 2.742611
 4430 12.108066 2.746234
 4431 12.111689 2.749857
 4432 12.115312 2.753480
 4433 12.118935 2.753480
 4434 12.122558 2.757103
 4435 12.126181 2.760726
 4436 12.129804 2.760726
 4437 12.133427 2.764349
 4438 12.137050 2.764349
 4439 12.140673 2.767972
 4440 12.144296 2.771595
 4441 12.147919 2.775218
 4442 12.151542 2.778841
 4443 12.155165 2.782464
 4444 12.158788 2.786087
 4445 12.158788 2.789710
 4446 12.158788 2.793333
 4447 12.158788 2.796956
 4448 12.162411 2.800579
 4449 12.162411 2.804202
 4450 12.162411 2.807825
 4451 12.162411 2.811448
 4452 12.166034 2.815071
 4453 12.166034 2.818694
 4454 12.166034 2.822317
 4455 12.162411 2.825940
 4456 12.162411 2.829563
 4457 12.158788 2.833186
 4458 12.158788 2.836809
 4459 12.155165 2.840432
 4460 12.155165 2.844055
 4461 12.155165 2.847678
 4462 12.155165 2.851301
 4463 12.155165 2.854924
 4464 12.155165 2.858547
 4465 12.155165 2.862170
 4466 12.155165 2.865793
 4467 12.155165 2.869416
 4468 12.155165 2.873039
 4469 12.155165 2.876662
 4470 12.155165 2.880285
 4471 12.155165 2.883908
 4472 12.155165 2.887531
 4473 12.155165 2.891154
 4474 12.155165 2.894777
 4475 12.155165 2.898400
 4476 12.155165 2.902023
 4477 12.155165 2.905646
 4478 12.155165 2.909269
 4479 12.155165 2.912892
 4480 12.155165 2.916515
 4481 12.155165 2.920138
 4482 12.155165 2.923761
 4483 12.155165 2.927384
 4484 12.155165 2.931007
 4485 12.155165 2.934630
 4486 12.155165 2.938253
 4487 12.155165 2.941876
 4488 12.155165 2.945499
 4489 12.155165 2.949122
 4490 12.155165 2.952745
 4491 12.155165 2.956368
 4492 12.155165 2.959991
 4493 12.158788 2.963614
 4494 12.158788 2.967237
 4495 12.162411 2.970860
 4496 12.162411 2.974483
 4497 12.166034 2.978106
 4498 12.166034 2.981729
 4499 12.169657 2.985352
 4500 12.169657 2.988975
 4501 12.173280 2.992598
 4502 12.173280 2.996221
 4503 12.176903 2.999844
 4504 12.176903 3.003467
 4505 12.180526 3.007090
 4506 12.184149 3.010713
 4507 12.187772 3.010713
 4508 12.191395 3.014336
 4509 12.195018 3.014336
 4510 12.198641 3.017959
 4511 12.202264 3.017959
 4512 12.205887 3.021582
 4513 12.209510 3.021582
 4514 12.213133 3.025205
 4515 12.216756 3.025205
 4516 12.220379 3.028828
 4517 12.224002 3.032451
 4518 12.224002 3.036074
 4519 12.227625 3.039697
 4520 12.227625 3.043320
 4521 12.231248 3.046943
 4522 12.231248 3.050566
 4523 12.234871 3.054189
 4524 12.234871 3.057812
 4525 12.238494 3.061435
 4526 12.238494 3.065058
 4527 12.238494 3.068681
 4528 12.238494 3.072304
 4529 12.242117 3.075927
 4530 12.242117 3.079550
 4531 12.242117 3.083173
 4532 12.242117 3.086796
 4533 12.242117 3.090419
 4534 12.242117 3.094042
 4535 12.242117 3.097665
 4536 12.242117 3.101288
 4537 12.242117 3.104911
 4538 12.242117 3.108534
 4539 12.242117 3.112157
 4540 12.242117 3.115780
 4541 12.242117 3.119403
 4542 12.242117 3.123026
 4543 12.242117 3.126649
 4544 12.242117 3.130272
 4545 12.242117 3.133895
 4546 12.242117 3.137518
 4547 12.242117 3.141141
 4548 12.242117 3.144764
 4549 12.242117 3.148387
 4550 12.242117 3.152010
 4551 12.242117 3.155633
 4552 12.242117 3.159256
 4553 12.242117 3.162879
 4554 12.242117 3.166502
 4555 12.242117 3.170125
 4556 12.242117 3.173748
 4557 12.245740 3.177371
 4558 12.245740 3.180994
 4559 12.245740 3.184617
 4560 12.245740 3.188240
 4561 12.245740 3.191863
 4562 12.245740 3.195486
 4563 12.245740 3.199109
 4564 12.245740 3.202732
 4565 12.245740 3.206355
 4566 12.245740 3.209978
 4567 12.249363 3.213601
 4568 12.249363 3.217224
 4569 12.252986 3.220847
 4570 12.252986 3.224470
 4571 12.256609 3.228093
 4572 12.256609 3.231716
 4573 12.260232 3.235339
 4574 12.260232 3.238962
 4575 12.263855 3.242585
 4576 12.263855 3.246208
 4577 12.267478 3.249831
 4578 12.267478 3.253454
 4579 12.271101 3.257077
 4580 12.274724 3.260700
 4581 12.278347 3.260700
 4582 12.281970 3.264323
 4583 12.285593 3.264323
 4584 12.289216 3.267946
 4585 12.292839 3.267946
 4586 12.296462 3.271569
 4587 12.300085 3.271569
 4588 12.303708 3.275192
 4589 12.307331 3.278815
 4590 12.310954 3.282438
 4591 12.310954 3.286061
 4592 12.314577 3.289684
 4593 12.318200 3.293307
 4594 12.321823 3.296930
 4595 12.325446 3.300553
 4596 12.325446 3.304176
 4597 12.325446 3.307799
 4598 12.325446 3.311422
 4599 12.325446 3.315045
 4600 12.325446 3.318668
 4601 12.325446 3.322291
 4602 12.325446 3.325914
 4603 12.325446 3.329537
 4604 12.325446 3.333160
 4605 12.325446 3.336783
 4606 12.325446 3.340406
 4607 12.325446 3.344029
 4608 12.325446 3.347652
 4609 12.325446 3.351275
 4610 12.325446 3.354898
 4611 12.325446 3.358521
 4612 12.325446 3.362144
 4613 12.325446 3.365767
 4614 12.325446 3.369390
 4615 12.325446 3.373013
 4616 12.325446 3.376636
 4617 12.325446 3.380259
 4618 12.325446 3.383882
 4619 12.325446 3.387505
 4620 12.325446 3.391128
 4621 12.325446 3.394751
 4622 12.325446 3.398374
 4623 12.325446 3.401997
 4624 12.325446 3.405620
 4625 12.329069 3.409243
 4626 12.329069 3.412866
 4627 12.332692 3.416489
 4628 12.332692 3.420112
 4629 12.336315 3.423735
 4630 12.336315 3.427358
 4631 12.339938 3.430981
 4632 12.339938 3.434604
 4633 12.343561 3.438227
 4634 12.343561 3.441850
 4635 12.347184 3.445473
 4636 12.347184 3.449096
 4637 12.350807 3.452719
 4638 12.354430 3.456342
 4639 12.358053 3.456342
 4640 12.361676 3.459965
 4641 12.365299 3.459965
 4642 12.368922 3.463588
 4643 12.372545 3.463588
 4644 12.376168 3.467211
 4645 12.379791 3.467211
 4646 12.383414 3.470834
 4647 12.387037 3.474457
 4648 12.387037 3.478080
 4649 12.390660 3.481703
 4650 12.390660 3.485326
 4651 12.394283 3.488949
 4652 12.394283 3.492572
 4653 12.397906 3.496195
 4654 12.397906 3.499818
 4655 12.401529 3.503441
 4656 12.401529 3.507064
 4657 12.405152 3.510687
 4658 12.405152 3.514310
 4659 12.405152 3.517933
 4660 12.405152 3.521556
 4661 12.405152 3.525179
 4662 12.405152 3.528802
 4663 12.405152 3.532425
 4664 12.405152 3.536048
 4665 12.405152 3.539671
 4666 12.405152 3.543294
 4667 12.405152 3.546917
 4668 12.405152 3.550540
 4669 12.405152 3.554163
 4670 12.405152 3.557786
 4671 12.405152 3.561409
 4672 12.405152 3.565032
 4673 12.405152 3.568655
 4674 12.405152 3.572278
 4675 12.405152 3.575901
 4676 12.405152 3.579524
 4677 12.405152 3.583147
 4678 12.405152 3.586770
 4679 12.405152 3.590393
 4680 12.405152 3.594016
 4681 12.408775 3.597639
 4682 12.408775 3.601262
 4683 12.412398 3.604885
 4684 12.412398 3.608508
 4685 12.416021 3.612131
 4686 12.416021 3.615754
 4687 12.419644 3.619377
 4688 12.419644 3.623000
 4689 12.423267 3.626623
 4690 12.423267 3.630246
 4691 12.426890 3.633869
 4692 12.426890 3.637492
 4693 12.430513 3.641115
 4694 12.434136 3.644738
 4695 12.434136 3.648361
 4696 12.434136 3.651984
 4697 12.434136 3.655607
 4698 12.434136 3.659230
 4699 12.434136 3.662853
 4700 12.434136 3.666476
 4701 12.430513 3.670099
 4702 12.430513 3.673722
 4703 12.426890 3.677345
 4704 12.426890 3.680968
 4705 12.426890 3.684591
 4706 12.426890 3.688214
 4707 12.426890 3.691837
 4708 12.426890 3.695460
 4709 12.426890 3.699083
 4710 12.426890 3.702706
 4711 12.426890 3.706329
 4712 12.426890 3.709952
 4713 12.426890 3.713575
 4714 12.426890 3.717198
 4715 12.426890 3.720821
 4716 12.426890 3.724444
 4717 12.426890 3.728067
 4718 12.426890 3.731690
 4719 12.426890 3.735313
 4720 12.426890 3.738936
 4721 12.426890 3.742559
 4722 12.426890 3.746182
 4723 12.426890 3.749805
 4724 12.426890 3.753428
 4725 12.426890 3.757051
 4726 12.426890 3.760674
 4727 12.426890 3.764297
 4728 12.430513 3.767920
 4729 12.430513 3.771543
 4730 12.434136 3.775166
 4731 12.434136 3.778789
 4732 12.437759 3.782412
 4733 12.437759 3.786035
 4734 12.441382 3.789658
 4735 12.441382 3.793281
 4736 12.445005 3.796904
 4737 12.445005 3.800527
 4738 12.448628 3.804150
 4739 12.448628 3.807773
 4740 12.452251 3.811396
 4741 12.455874 3.811396
 4742 12.459497 3.815019
 4743 12.463120 3.815019
 4744 12.466743 3.818642
 4745 12.470366 3.818642
 4746 12.473989 3.822265
 4747 12.477612 3.822265
 4748 12.481235 3.825888
 4749 12.484858 3.825888
 4750 12.488481 3.829511
 4751 12.492104 3.829511
 4752 12.495727 3.833134
 4753 12.499350 3.833134
 4754 12.499350 3.836757
 4755 12.499350 3.840380
 4756 12.499350 3.844003
 4757 12.499350 3.847626
 4758 12.499350 3.851249
 4759 12.499350 3.854872
 4760 12.499350 3.858495
 4761 12.499350 3.862118
 4762 12.502973 3.865741
 4763 12.502973 3.869364
 4764 12.506596 3.872987
 4765 12.506596 3.876610
 4766 12.510219 3.880233
 4767 12.510219 3.883856
 4768 12.513842 3.887479
 4769 12.513842 3.891102
 4770 12.517465 3.894725
 4771 12.517465 3.898348
 4772 12.521088 3.901971
 4773 12.521088 3.905594
 4774 12.524711 3.909217
 4775 12.528334 3.912840
 4776 12.531957 3.916463
 4777 12.535580 3.916463
 4778 12.539203 3.920086
 4779 12.542826 3.923709
 4780 12.546449 3.923709
 4781 12.550072 3.927332
 4782 12.553695 3.927332
 4783 12.557318 3.930955
 4784 12.560941 3.930955
 4785 12.564564 3.934578
 4786 12.568187 3.938201
 4787 12.571810 3.941824
 4788 12.571810 3.945447
 4789 12.575433 3.949070
 4790 12.575433 3.952693
 4791 12.579056 3.956316
 4792 12.579056 3.959939
 4793 12.582679 3.963562
 4794 12.582679 3.967185
 4795 12.586302 3.970808
 4796 12.586302 3.974431
 4797 12.589925 3.978054
 4798 12.589925 3.981677
 4799 12.593548 3.985300
 4800 12.593548 3.988923
 4801 12.597171 3.992546
 4802 12.600794 3.996169
 4803 12.604417 3.999792
 4804 12.608040 4.003415
 4805 12.611663 4.007038
 4806 12.611663 4.010661
 4807 12.615286 4.014284
 4808 12.615286 4.017907
 4809 12.615286 4.021530
 4810 12.615286 4.025153
 4811 12.615286 4.028776
 4812 12.615286 4.032399
 4813 12.615286 4.036022
 4814 12.615286 4.039645
 4815 12.615286 4.043268
 4816 12.615286 4.046891
 4817 12.615286 4.050514
 4818 12.615286 4.054137
 4819 12.615286 4.057760
 4820 12.615286 4.061383
 4821 12.615286 4.065006
 4822 12.615286 4.068629
 4823 12.615286 4.072252
 4824 12.615286 4.075875
 4825 12.615286 4.079498
 4826 12.615286 4.083121
 4827 12.615286 4.086744
 4828 12.615286 4.090367
 4829 12.615286 4.093990
 4830 12.615286 4.097613
 4831 12.615286 4.101236
 4832 12.615286 4.104859
 4833 12.615286 4.108482
 4834 12.618909 4.112105
 4835 12.618909 4.115728
 4836 12.622532 4.119351
 4837 12.622532 4.122974
 4838 12.626155 4.126597
 4839 12.626155 4.130220
 4840 12.629778 4.133843
 4841 12.629778 4.137466
 4842 12.633401 4.141089
 4843 12.633401 4.144712
 4844 12.637024 4.148335
 4845 12.637024 4.151958
 4846 12.640647 4.155581
 4847 12.640647 4.159204
 4848 12.640647 4.162827
 4849 12.640647 4.166450
 4850 12.640647 4.170073
 4851 12.640647 4.173696
 4852 12.640647 4.177319
 4853 12.640647 4.180942
 4854 12.640647 4.184565
 4855 12.640647 4.188188
 4856 12.640647 4.191811
 4857 12.644270 4.195434
 4858 12.644270 4.199057
 4859 12.647893 4.202680
 4860 12.647893 4.206303
 4861 12.651516 4.209926
 4862 12.651516 4.213549
 4863 12.655139 4.217172
 4864 12.655139 4.220795
 4865 12.658762 4.224418
 4866 12.658762 4.228041
 4867 12.662385 4.231664
 4868 12.662385 4.235287
 4869 12.666008 4.238910
 4870 12.669631 4.242533
 4871 12.673254 4.246156
 4872 12.676877 4.249779
 4873 12.680500 4.253402
 4874 12.684123 4.257025
 4875 12.687746 4.260648
 4876 12.691369 4.264271
 4877 12.694992 4.267894
 4878 12.698615 4.271517
 4879 12.702238 4.275140
 4880 12.705861 4.278763
 4881 12.709484 4.282386
 4882 12.713107 4.286009
 4883 12.716730 4.289632
 4884 12.720353 4.293255
 4885 12.723976 4.296878
 4886 12.727599 4.300501
 4887 12.731222 4.304124
 4888 12.734845 4.307747
 4889 12.734845 4.311370
 4890 12.734845 4.314993
 4891 12.734845 4.318616
 4892 12.734845 4.322239
 4893 12.738468 4.325862
 4894 12.738468 4.329485
 4895 12.742091 4.333108
 4896 12.742091 4.336731
 4897 12.745714 4.340354
 4898 12.745714 4.343977
 4899 12.749337 4.347600
 4900 12.749337 4.351223
 4901 12.752960 4.354846
 4902 12.752960 4.358469
 4903 12.756583 4.362092
 4904 12.756583 4.365715
 4905 12.760206 4.369338
 4906 12.763829 4.372961
 4907 12.763829 4.376584
 4908 12.767452 4.380207
 4909 12.767452 4.383830
 4910 12.767452 4.387453
 4911 12.771075 4.391076
 4912 12.771075 4.394699
 4913 12.771075 4.398322
 4914 12.774698 4.401945
 4915 12.774698 4.405568
 4916 12.778321 4.409191
 4917 12.778321 4.412814
 4918 12.781944 4.416437
 4919 12.781944 4.420060
 4920 12.781944 4.423683
 4921 12.781944 4.427306
 4922 12.781944 4.430929
 4923 12.781944 4.434552
 4924 12.781944 4.438175
 4925 12.781944 4.441798
 4926 12.781944 4.445421
 4927 12.781944 4.449044
 4928 12.781944 4.452667
 4929 12.785567 4.456290
 4930 12.785567 4.459913
 4931 12.789190 4.463536
 4932 12.789190 4.467159
 4933 12.792813 4.470782
 4934 12.792813 4.474405
 4935 12.796436 4.478028
 4936 12.796436 4.481651
 4937 12.800059 4.485274
 4938 12.800059 4.488897
 4939 12.803682 4.492520
 4940 12.803682 4.496143
 4941 12.807305 4.499766
 4942 12.810928 4.503389
 4943 12.814551 4.503389
 4944 12.818174 4.507012
 4945 12.821797 4.510635
 4946 12.825420 4.510635
 4947 12.829043 4.514258
 4948 12.832666 4.517881
 4949 12.836289 4.521504
 4950 12.839912 4.525127
 4951 12.843535 4.528750
 4952 12.843535 4.532373
 4953 12.847158 4.535996
 4954 12.847158 4.539619
 4955 12.847158 4.543242
 4956 12.847158 4.546865
 4957 12.850781 4.550488
 4958 12.850781 4.554111
 4959 12.850781 4.557734
 4960 12.854404 4.561357
 4961 12.854404 4.564980
 4962 12.854404 4.568603
 4963 12.854404 4.572226
 4964 12.854404 4.575849
 4965 12.854404 4.579472
 4966 12.854404 4.583095
 4967 12.854404 4.586718
 4968 12.854404 4.590341
 4969 12.854404 4.593964
 4970 12.854404 4.597587
 4971 12.854404 4.601210
 4972 12.854404 4.604833
 4973 12.854404 4.608456
 4974 12.854404 4.612079
 4975 12.854404 4.615702
 4976 12.854404 4.619325
 4977 12.854404 4.622948
 4978 12.854404 4.626571
 4979 12.854404 4.630194
 4980 12.858027 4.633817
 4981 12.858027 4.637440
 4982 12.861650 4.641063
 4983 12.861650 4.644686
 4984 12.865273 4.648309
 4985 12.865273 4.651932
 4986 12.868896 4.655555
 4987 12.868896 4.659178
 4988 12.872519 4.662801
 4989 12.872519 4.666424
 4990 12.876142 4.670047
 4991 12.876142 4.673670
 4992 12.879765 4.677293
 4993 12.883388 4.677293
 4994 12.887011 4.680916
 4995 12.890634 4.680916
 4996 12.894257 4.684539
 4997 12.897880 4.684539
 4998 12.901503 4.688162
 4999 12.905126 4.688162
 5000 12.908749 4.691785
 5001 12.912372 4.691785
 5002 12.915995 4.695408
 5003 12.919618 4.695408
 5004 12.923241 4.699031
 5005 12.926864 4.699031
 5006 12.930487 4.702654
 5007 12.934110 4.702654
 5008 12.937733 4.702654
 5009 12.941356 4.706277
 5010 12.944979 4.706277
 5011 12.948602 4.709900
 5012 12.952225 4.713523
 5013 12.955848 4.717146
 5014 12.955848 4.720769
 5015 12.959471 4.724392
 5016 12.959471 4.728015
 5017 12.959471 4.731638
 5018 12.959471 4.735261
 5019 12.959471 4.738884
 5020 12.963094 4.742507
 5021 12.963094 4.746130
 5022 12.963094 4.749753
 5023 12.963094 4.753376
 5024 12.963094 4.756999
 5025 12.959471 4.760622
 5026 12.959471 4.764245
 5027 12.955848 4.767868
 5028 12.955848 4.771491
 5029 12.952225 4.775114
 5030 12.952225 4.778737
 5031 12.948602 4.782360
 5032 12.948602 4.785983
 5033 12.948602 4.789606
 5034 12.948602 4.793229
 5035 12.948602 4.796852
 5036 12.948602 4.800475
 5037 12.948602 4.804098
 5038 12.948602 4.807721
 5039 12.948602 4.811344
 5040 12.948602 4.814967
 5041 12.948602 4.818590
 5042 12.948602 4.822213
 5043 12.948602 4.825836
 5044 12.948602 4.829459
 5045 12.948602 4.833082
 5046 12.948602 4.836705
 5047 12.948602 4.840328
 5048 12.948602 4.843951
 5049 12.948602 4.847574
 5050 12.948602 4.851197
 5051 12.948602 4.854820
 5052 12.948602 4.858443
 5053 12.948602 4.862066
 5054 12.948602 4.865689
 5055 12.948602 4.869312
 5056 12.952225 4.872935
 5057 12.952225 4.876558
 5058 12.955848 4.880181
 5059 12.955848 4.883804
 5060 12.959471 4.887427
 5061 12.959471 4.891050
 5062 12.963094 4.894673
 5063 12.963094 4.898296
 5064 12.966717 4.901919
 5065 12.966717 4.905542
 5066 12.970340 4.909165
 5067 12.970340 4.912788
 5068 12.973963 4.916411
 5069 12.973963 4.920034
 5070 12.977586 4.923657
 5071 12.981209 4.927280
 5072 12.984832 4.930903
 5073 12.988455 4.934526
 5074 12.992078 4.934526
 5075 12.995701 4.938149
 5076 12.999324 4.938149
 5077 13.002947 4.941772
 5078 13.006570 4.941772
 5079 13.010193 4.945395
 5080 13.013816 4.945395
 5081 13.017439 4.949018
 5082 13.021062 4.949018
 5083 13.024685 4.952641
 5084 13.028308 4.952641
 5085 13.031931 4.956264
 5086 13.035554 4.959887
 5087 13.039177 4.963510
 5088 13.042800 4.967133
 5089 13.046423 4.970756
 5090 13.046423 4.974379
 5091 13.046423 4.978002
 5092 13.050046 4.981625
 5093 13.050046 4.985248
 5094 13.050046 4.988871
 5095 13.050046 4.992494
 5096 13.050046 4.996117
 5097 13.050046 4.999740
 5098 13.050046 5.003363
 5099 13.053669 5.006986
 5100 13.053669 5.010609
 5101 13.057292 5.014232
 5102 13.057292 5.017855
 5103 13.060915 5.021478
 5104 13.060915 5.025101
 5105 13.064538 5.028724
 5106 13.064538 5.032347
 5107 13.068161 5.035970
 5108 13.068161 5.039593
 5109 13.071784 5.043216
 5110 13.071784 5.046839
 5111 13.075407 5.050462
 5112 13.079030 5.054085
 5113 13.082653 5.054085
 5114 13.086276 5.057708
 5115 13.089899 5.061331
 5116 13.093522 5.064954
 5117 13.097145 5.068577
 5118 13.100768 5.072200
 5119 13.100768 5.075823
 5120 13.100768 5.079446
 5121 13.104391 5.083069
 5122 13.104391 5.086692
 5123 13.104391 5.090315
 5124 13.104391 5.093938
 5125 13.100768 5.097561
 5126 13.100768 5.101184
 5127 13.100768 5.104807
 5128 13.097145 5.108430
 5129 13.097145 5.112053
 5130 13.097145 5.115676
 5131 13.097145 5.119299
 5132 13.097145 5.122922
 5133 13.097145 5.126545
 5134 13.097145 5.130168
 5135 13.097145 5.133791
 5136 13.097145 5.137414
 5137 13.097145 5.141037
 5138 13.097145 5.144660
 5139 13.097145 5.148283
 5140 13.097145 5.151906
 5141 13.097145 5.155529
 5142 13.097145 5.159152
 5143 13.097145 5.162775
 5144 13.097145 5.166398
 5145 13.097145 5.170021
 5146 13.097145 5.173644
 5147 13.097145 5.177267
 5148 13.097145 5.180890
 5149 13.097145 5.184513
 5150 13.097145 5.188136
 5151 13.097145 5.191759
 5152 13.097145 5.195382
 5153 13.097145 5.199005
 5154 13.100768 5.202628
 5155 13.100768 5.206251
 5156 13.104391 5.209874
 5157 13.104391 5.213497
 5158 13.108014 5.217120
 5159 13.108014 5.220743
 5160 13.111637 5.224366
 5161 13.111637 5.227989
 5162 13.115260 5.231612
 5163 13.115260 5.235235
 5164 13.118883 5.238858
 5165 13.118883 5.242481
 5166 13.118883 5.246104
 5167 13.118883 5.249727
 5168 13.118883 5.253350
 5169 13.118883 5.256973
 5170 13.118883 5.260596
 5171 13.118883 5.264219
 5172 13.122506 5.267842
 5173 13.122506 5.271465
 5174 13.126129 5.275088
 5175 13.126129 5.278711
 5176 13.129752 5.282334
 5177 13.129752 5.285957
 5178 13.133375 5.289580
 5179 13.133375 5.293203
 5180 13.136998 5.296826
 5181 13.136998 5.300449
 5182 13.140621 5.304072
 5183 13.140621 5.307695
 5184 13.144244 5.311318
 5185 13.147867 5.311318
 5186 13.151490 5.314941
 5187 13.155113 5.314941
 5188 13.158736 5.318564
 5189 13.162359 5.318564
 5190 13.165982 5.322187
 5191 13.169605 5.322187
 5192 13.173228 5.325810
 5193 13.176851 5.325810
 5194 13.180474 5.329433
 5195 13.184097 5.329433
 5196 13.187720 5.333056
 5197 13.191343 5.333056
 5198 13.194966 5.333056
 5199 13.198589 5.333056
 5200 13.202212 5.333056
 5201 13.205835 5.333056
 5202 13.209458 5.333056
 5203 13.213081 5.333056
 5204 13.216704 5.333056
 5205 13.220327 5.333056
 5206 13.223950 5.333056
 5207 13.227573 5.333056
 5208 13.231196 5.333056
 5209 13.234819 5.336679
 5210 13.238442 5.340302
 5211 13.242065 5.343925
 5212 13.245688 5.347548
 5213 13.249311 5.351171
 5214 13.252934 5.354794
 5215 13.252934 5.358417
 5216 13.256557 5.362040
 5217 13.260180 5.365663
 5218 13.263803 5.369286
 5219 13.263803 5.372909
 5220 13.263803 5.376532
 5221 13.267426 5.380155
 5222 13.267426 5.383778
 5223 13.267426 5.387401
 5224 13.263803 5.391024
 5225 13.263803 5.394647
 5226 13.260180 5.398270
 5227 13.260180 5.401893
 5228 13.256557 5.405516
 5229 13.256557 5.409139
 5230 13.252934 5.412762
 5231 13.252934 5.416385
 5232 13.252934 5.420008
 5233 13.252934 5.423631
 5234 13.252934 5.427254
 5235 13.252934 5.430877
 5236 13.252934 5.434500
 5237 13.252934 5.438123
 5238 13.252934 5.441746
 5239 13.252934 5.445369
 5240 13.252934 5.448992
 5241 13.252934 5.452615
 5242 13.252934 5.456238
 5243 13.252934 5.459861
 5244 13.252934 5.463484
 5245 13.252934 5.467107
 5246 13.252934 5.470730
 5247 13.252934 5.474353
 5248 13.252934 5.477976
 5249 13.252934 5.481599
 5250 13.252934 5.485222
 5251 13.252934 5.488845
 5252 13.252934 5.492468
 5253 13.252934 5.496091
 5254 13.256557 5.499714
 5255 13.256557 5.503337
 5256 13.260180 5.506960
 5257 13.260180 5.510583
 5258 13.263803 5.514206
 5259 13.263803 5.517829
 5260 13.267426 5.521452
 5261 13.267426 5.525075
 5262 13.271049 5.528698
 5263 13.271049 5.532321
 5264 13.274672 5.535944
 5265 13.274672 5.539567
 5266 13.278295 5.543190
 5267 13.281918 5.543190
 5268 13.285541 5.546813
 5269 13.289164 5.546813
 5270 13.292787 5.550436
 5271 13.296410 5.550436
 5272 13.300033 5.554059
 5273 13.303656 5.554059
 5274 13.307279 5.557682
 5275 13.310902 5.561305
 5276 13.314525 5.564928
 5277 13.314525 5.568551
 5278 13.314525 5.572174
 5279 13.318148 5.575797
 5280 13.318148 5.579420
 5281 13.318148 5.583043
 5282 13.318148 5.586666
 5283 13.318148 5.590289
 5284 13.318148 5.593912
 5285 13.318148 5.597535
 5286 13.321771 5.601158
 5287 13.321771 5.604781
 5288 13.325394 5.608404
 5289 13.325394 5.612027
 5290 13.329017 5.615650
 5291 13.329017 5.619273
 5292 13.332640 5.622896
 5293 13.332640 5.626519
 5294 13.336263 5.630142
 5295 13.336263 5.633765
 5296 13.339886 5.637388
 5297 13.339886 5.641011
 5298 13.343509 5.644634
 5299 13.347132 5.648257
 5300 13.350755 5.651880
 5301 13.354378 5.651880
 5302 13.358001 5.655503
 5303 13.361624 5.659126
 5304 13.365247 5.659126
 5305 13.368870 5.662749
 5306 13.372493 5.666372
 5307 13.376116 5.666372
 5308 13.379739 5.669995
 5309 13.383362 5.669995
 5310 13.386985 5.673618
 5311 13.390608 5.673618
 5312 13.394231 5.677241
 5313 13.397854 5.680864
 5314 13.397854 5.684487
 5315 13.401477 5.688110
 5316 13.401477 5.691733
 5317 13.405100 5.695356
 5318 13.405100 5.698979
 5319 13.408723 5.702602
 5320 13.408723 5.706225
 5321 13.412346 5.709848
 5322 13.412346 5.713471
 5323 13.415969 5.717094
 5324 13.415969 5.720717
 5325 13.419592 5.724340
 5326 13.419592 5.727963
 5327 13.423215 5.731586
 5328 13.423215 5.735209
 5329 13.426838 5.738832
 5330 13.430461 5.742455
 5331 13.434084 5.746078
 5332 13.437707 5.746078
 5333 13.441330 5.749701
 5334 13.444953 5.749701
 5335 13.448576 5.753324
 5336 13.452199 5.753324
 5337 13.455822 5.756947
 5338 13.459445 5.756947
 5339 13.463068 5.760570
 5340 13.466691 5.764193
 5341 13.470314 5.764193
 5342 13.473937 5.767816
 5343 13.477560 5.771439
 5344 13.481183 5.771439
 5345 13.481183 5.775062
 5346 13.484806 5.778685
 5347 13.484806 5.782308
 5348 13.488429 5.785931
 5349 13.488429 5.789554
 5350 13.492052 5.793177
 5351 13.492052 5.796800
 5352 13.495675 5.800423
 5353 13.495675 5.804046
 5354 13.495675 5.807669
 5355 13.492052 5.811292
 5356 13.492052 5.814915
 5357 13.488429 5.818538
 5358 13.488429 5.822161
 5359 13.484806 5.825784
 5360 13.484806 5.829407
 5361 13.484806 5.833030
 5362 13.484806 5.836653
 5363 13.484806 5.840276
 5364 13.484806 5.843899
 5365 13.484806 5.847522
 5366 13.484806 5.851145
 5367 13.484806 5.854768
 5368 13.484806 5.858391
 5369 13.484806 5.862014
 5370 13.484806 5.865637
 5371 13.484806 5.869260
 5372 13.484806 5.872883
 5373 13.484806 5.876506
 5374 13.484806 5.880129
 5375 13.484806 5.883752
 5376 13.484806 5.887375
 5377 13.484806 5.890998
 5378 13.484806 5.894621
 5379 13.484806 5.898244
 5380 13.484806 5.901867
 5381 13.484806 5.905490
 5382 13.484806 5.909113
 5383 13.488429 5.912736
 5384 13.488429 5.916359
 5385 13.488429 5.919982
 5386 13.488429 5.923605
 5387 13.488429 5.927228
 5388 13.488429 5.930851
 5389 13.488429 5.934474
 5390 13.488429 5.938097
 5391 13.488429 5.941720
 5392 13.488429 5.945343
 5393 13.488429 5.948966
 5394 13.488429 5.952589
 5395 13.488429 5.956212
 5396 13.488429 5.959835
 5397 13.488429 5.963458
 5398 13.488429 5.967081
 5399 13.488429 5.970704
 5400 13.492052 5.974327
 5401 13.492052 5.977950
 5402 13.495675 5.981573
 5403 13.495675 5.985196
 5404 13.499298 5.988819
 5405 13.499298 5.992442
 5406 13.502921 5.996065
 5407 13.502921 5.999688
 5408 13.506544 6.003311
 5409 13.506544 6.006934
 5410 13.510167 6.010557
 5411 13.510167 6.014180
 5412 13.513790 6.017803
 5413 13.517413 6.017803
 5414 13.521036 6.021426
 5415 13.524659 6.021426
 5416 13.528282 6.025049
 5417 13.531905 6.025049
 5418 13.535528 6.028672
 5419 13.539151 6.028672
 5420 13.542774 6.032295
 5421 13.546397 6.032295
 5422 13.550020 6.035918
 5423 13.553643 6.035918
 5424 13.557266 6.039541
 5425 13.560889 6.039541
 5426 13.564512 6.039541
 5427 13.568135 6.039541
 5428 13.571758 6.039541
 5429 13.575381 6.039541
 5430 13.579004 6.039541
 5431 13.582627 6.039541
 5432 13.586250 6.039541
 5433 13.589873 6.039541
 5434 13.593496 6.039541
 5435 13.597119 6.039541
 5436 13.600742 6.043164
 5437 13.604365 6.043164
 5438 13.607988 6.043164
 5439 13.611611 6.046787
 5440 13.615234 6.046787
 5441 13.618857 6.046787
 5442 13.622480 6.050410
 5443 13.626103 6.050410
 5444 13.629726 6.054033
 5445 13.629726 6.057656
 5446 13.629726 6.061279
 5447 13.629726 6.064902
 5448 13.629726 6.068525
 5449 13.629726 6.072148
 5450 13.633349 6.075771
 5451 13.633349 6.079394
 5452 13.633349 6.083017
 5453 13.633349 6.086640
 5454 13.636972 6.090263
 5455 13.636972 6.093886
 5456 13.636972 6.097509
 5457 13.636972 6.101132
 5458 13.636972 6.104755
 5459 13.640595 6.108378
 5460 13.640595 6.112001
 5461 13.640595 6.115624
 5462 13.640595 6.119247
 5463 13.644218 6.122870
 5464 13.644218 6.126493
 5465 13.644218 6.130116
 5466 13.647841 6.133739
 5467 13.647841 6.137362
 5468 13.651464 6.140985
 5469 13.651464 6.144608
 5470 13.655087 6.148231
 5471 13.655087 6.151854
 5472 13.658710 6.155477
 5473 13.658710 6.159100
 5474 13.658710 6.162723
 5475 13.662333 6.166346
 5476 13.662333 6.169969
 5477 13.662333 6.173592
 5478 13.662333 6.177215
 5479 13.662333 6.180838
 5480 13.662333 6.184461
 5481 13.662333 6.188084
 5482 13.662333 6.191707
 5483 13.662333 6.195330
 5484 13.662333 6.198953
 5485 13.662333 6.202576
 5486 13.662333 6.206199
 5487 13.662333 6.209822
 5488 13.662333 6.213445
 5489 13.662333 6.217068
 5490 13.662333 6.220691
 5491 13.665956 6.224314
 5492 13.665956 6.227937
 5493 13.669579 6.231560
 5494 13.669579 6.235183
 5495 13.673202 6.238806
 5496 13.673202 6.242429
 5497 13.676825 6.246052
 5498 13.676825 6.249675
 5499 13.680448 6.253298
 5500 13.680448 6.256921
 5501 13.684071 6.260544
 5502 13.684071 6.264167
 5503 13.687694 6.267790
 5504 13.691317 6.271413
 5505 13.694940 6.275036
 5506 13.698563 6.278659
 5507 13.698563 6.282282
 5508 13.702186 6.285905
 5509 13.702186 6.289528
 5510 13.705809 6.293151
 5511 13.709432 6.296774
 5512 13.709432 6.300397
 5513 13.713055 6.304020
 5514 13.716678 6.307643
 5515 13.720301 6.311266
 5516 13.723924 6.314889
 5517 13.727547 6.318512
 5518 13.731170 6.322135
 5519 13.734793 6.325758
 5520 13.738416 6.329381
 5521 13.742039 6.333004
 5522 13.745662 6.336627
 5523 13.745662 6.340250
 5524 13.749285 6.343873
 5525 13.749285 6.347496
 5526 13.752908 6.351119
 5527 13.752908 6.354742
 5528 13.756531 6.358365
 5529 13.756531 6.361988
 5530 13.760154 6.365611
 5531 13.760154 6.369234
 5532 13.763777 6.372857
 5533 13.763777 6.376480
 5534 13.767400 6.380103
 5535 13.767400 6.383726
 5536 13.771023 6.387349
 5537 13.774646 6.387349
 5538 13.778269 6.390972
 5539 13.781892 6.390972
 5540 13.785515 6.394595
 5541 13.789138 6.394595
 5542 13.792761 6.398218
 5543 13.796384 6.398218
 5544 13.800007 6.401841
 5545 13.803630 6.401841
 5546 13.807253 6.405464
 5547 13.810876 6.405464
 5548 13.814499 6.409087
 5549 13.818122 6.409087
 5550 13.821745 6.409087
 5551 13.825368 6.409087
 5552 13.828991 6.412710
 5553 13.832614 6.412710
 5554 13.836237 6.412710
 5555 13.839860 6.416333
 5556 13.839860 6.419956
 5557 13.839860 6.423579
 5558 13.839860 6.427202
 5559 13.839860 6.430825
 5560 13.839860 6.434448
 5561 13.839860 6.438071
 5562 13.839860 6.441694
 5563 13.839860 6.445317
 5564 13.839860 6.448940
 5565 13.839860 6.452563
 5566 13.839860 6.456186
 5567 13.839860 6.459809
 5568 13.839860 6.463432
 5569 13.839860 6.467055
 5570 13.839860 6.470678
 5571 13.843483 6.474301
 5572 13.843483 6.477924
 5573 13.847106 6.481547
 5574 13.847106 6.485170
 5575 13.850729 6.488793
 5576 13.850729 6.492416
 5577 13.854352 6.496039
 5578 13.854352 6.499662
 5579 13.857975 6.503285
 5580 13.857975 6.506908
 5581 13.861598 6.510531
 5582 13.861598 6.514154
 5583 13.865221 6.517777
 5584 13.868844 6.521400
 5585 13.872467 6.525023
 5586 13.872467 6.528646
 5587 13.876090 6.532269
 5588 13.876090 6.535892
 5589 13.879713 6.539515
 5590 13.879713 6.543138
 5591 13.883336 6.546761
 5592 13.883336 6.550384
 5593 13.886959 6.554007
 5594 13.886959 6.557630
 5595 13.890582 6.561253
 5596 13.894205 6.564876
 5597 13.897828 6.568499
 5598 13.901451 6.572122
 5599 13.901451 6.575745
 5600 13.901451 6.579368
 5601 13.905074 6.582991
 5602 13.905074 6.586614
 5603 13.905074 6.590237
 5604 13.905074 6.593860
 5605 13.905074 6.597483
 5606 13.908697 6.601106
 5607 13.908697 6.604729
 5608 13.908697 6.608352
 5609 13.908697 6.611975
 5610 13.912320 6.615598
 5611 13.912320 6.619221
 5612 13.915943 6.622844
 5613 13.915943 6.626467
 5614 13.919566 6.630090
 5615 13.919566 6.633713
 5616 13.919566 6.637336
 5617 13.919566 6.640959
 5618 13.919566 6.644582
 5619 13.923189 6.648205
 5620 13.923189 6.651828
 5621 13.926812 6.655451
 5622 13.926812 6.659074
 5623 13.930435 6.662697
 5624 13.930435 6.666320
 5625 13.934058 6.669943
 5626 13.934058 6.673566
 5627 13.937681 6.677189
 5628 13.937681 6.680812
 5629 13.941304 6.684435
 5630 13.941304 6.688058
 5631 13.944927 6.691681
 5632 13.948550 6.691681
 5633 13.952173 6.695304
 5634 13.955796 6.695304
 5635 13.959419 6.698927
 5636 13.963042 6.698927
 5637 13.966665 6.702550
 5638 13.970288 6.702550
 5639 13.973911 6.706173
 5640 13.977534 6.706173
 5641 13.981157 6.709796
 5642 13.984780 6.709796
 5643 13.988403 6.713419
 5644 13.992026 6.713419
 5645 13.995649 6.717042
 5646 13.999272 6.720665
 5647 14.002895 6.724288
 5648 14.002895 6.727911
 5649 14.006518 6.731534
 5650 14.006518 6.735157
 5651 14.010141 6.738780
 5652 14.010141 6.742403
 5653 14.010141 6.746026
 5654 14.010141 6.749649
 5655 14.013764 6.753272
 5656 14.013764 6.756895
 5657 14.017387 6.760518
 5658 14.017387 6.764141
 5659 14.021010 6.767764
 5660 14.021010 6.771387
 5661 14.024633 6.775010
 5662 14.024633 6.778633
 5663 14.028256 6.782256
 5664 14.028256 6.785879
 5665 14.031879 6.789502
 5666 14.031879 6.793125
 5667 14.035502 6.796748
 5668 14.039125 6.796748
 5669 14.042748 6.800371
 5670 14.046371 6.800371
 5671 14.049994 6.803994
 5672 14.053617 6.803994
 5673 14.057240 6.807617
 5674 14.060863 6.807617
 5675 14.064486 6.811240
 5676 14.068109 6.811240
 5677 14.071732 6.814863
 5678 14.075355 6.814863
 5679 14.078978 6.818486
 5680 14.082601 6.818486
 5681 14.082601 6.822109
 5682 14.086224 6.825732
 5683 14.089847 6.829355
 5684 14.089847 6.832978
 5685 14.093470 6.836601
 5686 14.097093 6.840224
 5687 14.100716 6.843847
 5688 14.104339 6.847470
 5689 14.107962 6.851093
 5690 14.111585 6.851093
 5691 14.115208 6.854716
 5692 14.118831 6.854716
 5693 14.122454 6.858339
 5694 14.126077 6.858339
 5695 14.129700 6.861962
 5696 14.133323 6.861962
 5697 14.136946 6.865585
 5698 14.140569 6.865585
 5699 14.144192 6.869208
 5700 14.147815 6.869208
 5701 14.151438 6.872831
 5702 14.155061 6.872831
 5703 14.158684 6.876454
 5704 14.162307 6.880077
 5705 14.162307 6.883700
 5706 14.162307 6.887323
 5707 14.162307 6.890946
 5708 14.162307 6.894569
 5709 14.162307 6.898192
 5710 14.162307 6.901815
 5711 14.165930 6.905438
 5712 14.165930 6.909061
 5713 14.165930 6.912684
 5714 14.165930 6.916307
 5715 14.169553 6.919930
 5716 14.169553 6.923553
 5717 14.173176 6.927176
 5718 14.173176 6.930799
 5719 14.176799 6.934422
 5720 14.176799 6.938045
 5721 14.173176 6.941668
 5722 14.173176 6.945291
 5723 14.173176 6.948914
 5724 14.173176 6.952537
 5725 14.173176 6.956160
 5726 14.173176 6.959783
 5727 14.173176 6.963406
 5728 14.173176 6.967029
 5729 14.173176 6.970652
 5730 14.173176 6.974275
 5731 14.173176 6.977898
 5732 14.173176 6.981521
 5733 14.173176 6.985144
 5734 14.173176 6.988767
 5735 14.173176 6.992390
 5736 14.173176 6.996013
 5737 14.173176 6.999636
 5738 14.173176 7.003259
 5739 14.173176 7.006882
 5740 14.169553 7.010505
 5741 14.169553 7.014128
 5742 14.169553 7.017751
 5743 14.169553 7.021374
 5744 14.165930 7.024997
 5745 14.165930 7.028620
 5746 14.165930 7.032243
 5747 14.165930 7.035866
 5748 14.165930 7.039489
 5749 14.165930 7.043112
 5750 14.165930 7.046735
 5751 14.165930 7.050358
 5752 14.165930 7.053981
 5753 14.165930 7.057604
 5754 14.165930 7.061227
 5755 14.165930 7.064850
 5756 14.165930 7.068473
 5757 14.165930 7.072096
 5758 14.165930 7.075719
 5759 14.165930 7.079342
 5760 14.165930 7.082965
 5761 14.165930 7.086588
 5762 14.165930 7.090211
 5763 14.165930 7.093834
 5764 14.165930 7.097457
 5765 14.165930 7.101080
 5766 14.165930 7.104703
 5767 14.165930 7.108326
 5768 14.169553 7.111949
 5769 14.169553 7.115572
 5770 14.173176 7.119195
 5771 14.173176 7.122818
 5772 14.176799 7.126441
 5773 14.176799 7.130064
 5774 14.176799 7.133687
 5775 14.176799 7.137310
 5776 14.180422 7.140933
 5777 14.180422 7.144556
 5778 14.180422 7.148179
 5779 14.184045 7.151802
 5780 14.184045 7.155425
 5781 14.184045 7.159048
 5782 14.184045 7.162671
 5783 14.184045 7.166294
 5784 14.184045 7.169917
 5785 14.184045 7.173540
 5786 14.184045 7.177163
 5787 14.184045 7.180786
 5788 14.184045 7.184409
 5789 14.184045 7.188032
 5790 14.184045 7.191655
 5791 14.184045 7.195278
 5792 14.184045 7.198901
 5793 14.184045 7.202524
 5794 14.184045 7.206147
 5795 14.184045 7.209770
 5796 14.184045 7.213393
 5797 14.184045 7.217016
 5798 14.184045 7.220639
 5799 14.184045 7.224262
 5800 14.184045 7.227885
 5801 14.184045 7.231508
 5802 14.184045 7.235131
 5803 14.184045 7.238754
 5804 14.184045 7.242377
 5805 14.184045 7.246000
 5806 14.184045 7.249623
 5807 14.184045 7.253246
 5808 14.184045 7.256869
 5809 14.184045 7.260492
 5810 14.184045 7.264115
 5811 14.184045 7.267738
 5812 14.184045 7.271361
 5813 14.184045 7.274984
 5814 14.184045 7.278607
 5815 14.184045 7.282230
 5816 14.184045 7.285853
 5817 14.184045 7.289476
 5818 14.187668 7.293099
 5819 14.187668 7.296722
 5820 14.187668 7.300345
 5821 14.187668 7.303968
 5822 14.187668 7.307591
 5823 14.187668 7.311214
 5824 14.187668 7.314837
 5825 14.187668 7.318460
 5826 14.187668 7.322083
 5827 14.187668 7.325706
 5828 14.187668 7.329329
 5829 14.187668 7.332952
 5830 14.187668 7.336575
 5831 14.187668 7.340198
 5832 14.187668 7.343821
 5833 14.187668 7.347444
 5834 14.187668 7.351067
 5835 14.187668 7.354690
 5836 14.184045 7.358313
 5837 14.184045 7.361936
 5838 14.180422 7.365559
 5839 14.180422 7.369182
 5840 14.180422 7.372805
 5841 14.180422 7.376428
 5842 14.180422 7.380051
 5843 14.180422 7.383674
 5844 14.180422 7.387297
 5845 14.180422 7.390920
 5846 14.180422 7.394543
 5847 14.180422 7.398166
 5848 14.180422 7.401789
 5849 14.180422 7.405412
 5850 14.180422 7.409035
 5851 14.180422 7.412658
 5852 14.180422 7.416281
 5853 14.180422 7.419904
 5854 14.180422 7.423527
 5855 14.180422 7.427150
 5856 14.180422 7.430773
 5857 14.180422 7.434396
 5858 14.180422 7.438019
 5859 14.180422 7.441642
 5860 14.180422 7.445265
 5861 14.180422 7.448888
 5862 14.180422 7.452511
 5863 14.180422 7.456134
 5864 14.180422 7.459757
 5865 14.180422 7.463380
 5866 14.180422 7.467003
 5867 14.180422 7.470626
 5868 14.180422 7.474249
 5869 14.184045 7.477872
 5870 14.184045 7.481495
 5871 14.184045 7.485118
 5872 14.187668 7.488741
 5873 14.187668 7.492364
 5874 14.191291 7.495987
 5875 14.191291 7.499610
 5876 14.194914 7.503233
 5877 14.194914 7.506856
 5878 14.198537 7.510479
 5879 14.198537 7.514102
 5880 14.202160 7.517725
 5881 14.202160 7.521348
 5882 14.205783 7.524971
 5883 14.205783 7.528594
 5884 14.209406 7.532217
 5885 14.209406 7.535840
 5886 14.213029 7.539463
 5887 14.213029 7.543086
 5888 14.216652 7.546709
 5889 14.216652 7.550332
 5890 14.216652 7.553955
 5891 14.216652 7.557578
 5892 14.220275 7.561201
 5893 14.220275 7.564824
 5894 14.220275 7.568447
 5895 14.220275 7.572070
 5896 14.223898 7.575693
 5897 14.223898 7.579316
 5898 14.227521 7.582939
 5899 14.227521 7.586562
 5900 14.231144 7.590185
 5901 14.231144 7.593808
 5902 14.231144 7.597431
 5903 14.231144 7.601054
 5904 14.231144 7.604677
 5905 14.231144 7.608300
 5906 14.231144 7.611923
 5907 14.231144 7.615546
 5908 14.231144 7.619169
 5909 14.231144 7.622792
 5910 14.231144 7.626415
 5911 14.231144 7.630038
 5912 14.231144 7.633661
 5913 14.231144 7.637284
 5914 14.231144 7.640907
 5915 14.231144 7.644530
 5916 14.231144 7.648153
 5917 14.231144 7.651776
 5918 14.231144 7.655399
 5919 14.231144 7.659022
 5920 14.231144 7.662645
 5921 14.231144 7.666268
 5922 14.231144 7.669891
 5923 14.231144 7.673514
 5924 14.231144 7.677137
 5925 14.231144 7.680760
 5926 14.231144 7.684383
 5927 14.231144 7.688006
 5928 14.231144 7.691629
 5929 14.231144 7.695252
 5930 14.231144 7.698875
 5931 14.234767 7.702498
 5932 14.234767 7.706121
 5933 14.234767 7.709744
 5934 14.234767 7.713367
 5935 14.231144 7.716990
 5936 14.231144 7.720613
 5937 14.227521 7.724236
 5938 14.227521 7.727859
 5939 14.227521 7.731482
 5940 14.227521 7.735105
 5941 14.223898 7.738728
 5942 14.223898 7.742351
 5943 14.223898 7.745974
 5944 14.223898 7.749597
 5945 14.223898 7.753220
 5946 14.223898 7.756843
 5947 14.223898 7.760466
 5948 14.223898 7.764089
 5949 14.220275 7.767712
 5950 14.216652 7.771335
 5951 14.213029 7.774958
 5952 14.209406 7.774958
 5953 14.205783 7.778581
 5954 14.202160 7.778581
 5955 14.198537 7.782204
 5956 14.194914 7.782204
 5957 14.191291 7.785827
 5958 14.187668 7.785827
 5959 14.184045 7.789450
 5960 14.180422 7.789450
 5961 14.176799 7.793073
 5962 14.173176 7.796696
 5963 14.169553 7.800319
 5964 14.169553 7.803942
 5965 14.165930 7.807565
 5966 14.165930 7.811188
 5967 14.162307 7.814811
 5968 14.162307 7.818434
 5969 14.158684 7.822057
 5970 14.158684 7.825680
 5971 14.155061 7.829303
 5972 14.155061 7.832926
 5973 14.151438 7.836549
 5974 14.151438 7.840172
 5975 14.147815 7.843795
 5976 14.147815 7.847418
 5977 14.147815 7.851041
 5978 14.144192 7.854664
 5979 14.144192 7.858287
 5980 14.144192 7.861910
 5981 14.144192 7.865533
 5982 14.144192 7.869156
 5983 14.144192 7.872779
 5984 14.144192 7.876402
 5985 14.144192 7.880025
 5986 14.144192 7.883648
 5987 14.144192 7.887271
 5988 14.144192 7.890894
 5989 14.144192 7.894517
 5990 14.144192 7.898140
 5991 14.144192 7.901763
 5992 14.144192 7.905386
 5993 14.144192 7.909009
 5994 14.144192 7.912632
 5995 14.144192 7.916255
 5996 14.144192 7.919878
 5997 14.144192 7.923501
 5998 14.144192 7.927124
 5999 14.144192 7.930747
 6000 14.144192 7.934370
 6001 14.144192 7.937993
 6002 14.144192 7.941616
 6003 14.144192 7.945239
 6004 14.144192 7.948862
 6005 14.144192 7.952485
 6006 14.147815 7.956108
 6007 14.147815 7.959731
 6008 14.151438 7.963354
 6009 14.151438 7.966977
 6010 14.155061 7.970600
 6011 14.155061 7.974223
 6012 14.158684 7.977846
 6013 14.158684 7.981469
 6014 14.162307 7.985092
 6015 14.162307 7.988715
 6016 14.165930 7.992338
 6017 14.165930 7.995961
 6018 14.169553 7.999584
 6019 14.173176 7.999584
 6020 14.176799 8.003207
 6021 14.180422 8.006830
 6022 14.184045 8.006830
 6023 14.187668 8.010453
 6024 14.191291 8.010453
 6025 14.191291 8.014076
 6026 14.191291 8.017699
 6027 14.194914 8.021322
 6028 14.194914 8.024945
 6029 14.194914 8.028568
 6030 14.191291 8.032191
 6031 14.191291 8.035814
 6032 14.191291 8.039437
 6033 14.187668 8.043060
 6034 14.187668 8.046683
 6035 14.184045 8.050306
 6036 14.184045 8.053929
 6037 14.180422 8.057552
 6038 14.180422 8.061175
 6039 14.176799 8.064798
 6040 14.176799 8.068421
 6041 14.173176 8.072044
 6042 14.173176 8.075667
 6043 14.169553 8.079290
 6044 14.169553 8.082913
 6045 14.169553 8.086536
 6046 14.169553 8.090159
 6047 14.169553 8.093782
 6048 14.169553 8.097405
 6049 14.169553 8.101028
 6050 14.169553 8.104651
 6051 14.169553 8.108274
 6052 14.169553 8.111897
 6053 14.169553 8.115520
 6054 14.169553 8.119143
 6055 14.169553 8.122766
 6056 14.169553 8.126389
 6057 14.169553 8.130012
 6058 14.169553 8.133635
 6059 14.169553 8.137258
 6060 14.169553 8.140881
 6061 14.169553 8.144504
 6062 14.169553 8.148127
 6063 14.169553 8.151750
 6064 14.169553 8.155373
 6065 14.169553 8.158996
 6066 14.169553 8.162619
 6067 14.169553 8.166242
 6068 14.169553 8.169865
 6069 14.173176 8.173488
 6070 14.173176 8.177111
 6071 14.176799 8.180734
 6072 14.176799 8.184357
 6073 14.180422 8.187980
 6074 14.180422 8.191603
 6075 14.184045 8.195226
 6076 14.184045 8.198849
 6077 14.187668 8.202472
 6078 14.187668 8.206095
 6079 14.191291 8.209718
 6080 14.191291 8.213341
 6081 14.191291 8.216964
 6082 14.191291 8.220587
 6083 14.191291 8.224210
 6084 14.187668 8.227833
 6085 14.187668 8.231456
 6086 14.184045 8.235079
 6087 14.180422 8.238702
 6088 14.176799 8.242325
 6089 14.173176 8.245948
 6090 14.169553 8.249571
 6091 14.169553 8.253194
 6092 14.165930 8.256817
 6093 14.165930 8.260440
 6094 14.162307 8.264063
 6095 14.162307 8.267686
 6096 14.158684 8.271309
 6097 14.158684 8.274932
 6098 14.155061 8.278555
 6099 14.155061 8.282178
 6100 14.151438 8.285801
 6101 14.151438 8.289424
 6102 14.147815 8.293047
 6103 14.147815 8.296670
 6104 14.147815 8.300293
 6105 14.147815 8.303916
 6106 14.147815 8.307539
 6107 14.147815 8.311162
 6108 14.147815 8.314785
 6109 14.147815 8.318408
 6110 14.147815 8.322031
 6111 14.147815 8.325654
 6112 14.147815 8.329277
 6113 14.147815 8.332900
 6114 14.147815 8.336523
 6115 14.147815 8.340146
 6116 14.147815 8.343769
 6117 14.147815 8.347392
 6118 14.147815 8.351015
 6119 14.147815 8.354638
 6120 14.147815 8.358261
 6121 14.147815 8.361884
 6122 14.147815 8.365507
 6123 14.147815 8.369130
 6124 14.147815 8.372753
 6125 14.147815 8.376376
 6126 14.147815 8.379999
 6127 14.147815 8.383622
 6128 14.147815 8.387245
 6129 14.147815 8.390868
 6130 14.147815 8.394491
 6131 14.147815 8.398114
 6132 14.147815 8.401737
 6133 14.147815 8.405360
 6134 14.147815 8.408983
 6135 14.147815 8.412606
 6136 14.147815 8.416229
 6137 14.147815 8.419852
 6138 14.147815 8.423475
 6139 14.147815 8.427098
 6140 14.147815 8.430721
 6141 14.147815 8.434344
 6142 14.147815 8.437967
 6143 14.147815 8.441590
 6144 14.147815 8.445213
 6145 14.147815 8.448836
 6146 14.147815 8.452459
 6147 14.147815 8.456082
 6148 14.151438 8.459705
 6149 14.151438 8.463328
 6150 14.155061 8.466951
 6151 14.155061 8.470574
 6152 14.155061 8.474197
 6153 14.158684 8.477820
 6154 14.158684 8.481443
 6155 14.158684 8.485066
 6156 14.158684 8.488689
 6157 14.158684 8.492312
 6158 14.158684 8.495935
 6159 14.158684 8.499558
 6160 14.162307 8.503181
 6161 14.162307 8.506804
 6162 14.165930 8.510427
 6163 14.165930 8.514050
 6164 14.169553 8.517673
 6165 14.169553 8.521296
 6166 14.173176 8.524919
 6167 14.173176 8.528542
 6168 14.176799 8.532165
 6169 14.176799 8.535788
 6170 14.180422 8.539411
 6171 14.180422 8.543034
 6172 14.184045 8.546657
 6173 14.184045 8.550280
 6174 14.187668 8.553903
 6175 14.187668 8.557526
 6176 14.187668 8.561149
 6177 14.187668 8.564772
 6178 14.184045 8.568395
 6179 14.184045 8.572018
 6180 14.180422 8.575641
 6181 14.180422 8.579264
 6182 14.176799 8.582887
 6183 14.176799 8.586510
 6184 14.173176 8.590133
 6185 14.173176 8.593756
 6186 14.169553 8.597379
 6187 14.169553 8.601002
 6188 14.165930 8.604625
 6189 14.165930 8.608248
 6190 14.162307 8.611871
 6191 14.162307 8.615494
 6192 14.158684 8.619117
 6193 14.158684 8.622740
 6194 14.158684 8.626363
 6195 14.158684 8.629986
 6196 14.158684 8.633609
 6197 14.158684 8.637232
 6198 14.158684 8.640855
 6199 14.158684 8.644478
 6200 14.158684 8.648101
 6201 14.158684 8.651724
 6202 14.158684 8.655347
 6203 14.158684 8.658970
 6204 14.158684 8.662593
 6205 14.158684 8.666216
 6206 14.158684 8.669839
 6207 14.158684 8.673462
 6208 14.158684 8.677085
 6209 14.158684 8.680708
 6210 14.158684 8.684331
 6211 14.158684 8.687954
 6212 14.158684 8.691577
 6213 14.158684 8.695200
 6214 14.158684 8.698823
 6215 14.158684 8.702446
 6216 14.162307 8.706069
 6217 14.162307 8.709692
 6218 14.165930 8.713315
 6219 14.165930 8.716938
 6220 14.162307 8.720561
 6221 14.162307 8.724184
 6222 14.162307 8.727807
 6223 14.162307 8.731430
 6224 14.158684 8.735053
 6225 14.158684 8.738676
 6226 14.158684 8.742299
 6227 14.158684 8.745922
 6228 14.155061 8.749545
 6229 14.155061 8.753168
 6230 14.155061 8.756791
 6231 14.155061 8.760414
 6232 14.155061 8.764037
 6233 14.155061 8.767660
 6234 14.155061 8.771283
 6235 14.155061 8.774906
 6236 14.155061 8.778529
 6237 14.155061 8.782152
 6238 14.155061 8.785775
 6239 14.155061 8.789398
 6240 14.155061 8.793021
 6241 14.155061 8.796644
 6242 14.155061 8.800267
 6243 14.155061 8.803890
 6244 14.155061 8.807513
 6245 14.155061 8.811136
 6246 14.155061 8.814759
 6247 14.155061 8.818382
 6248 14.155061 8.822005
 6249 14.155061 8.825628
 6250 14.155061 8.829251
 6251 14.155061 8.832874
 6252 14.155061 8.836497
 6253 14.155061 8.840120
 6254 14.155061 8.843743
 6255 14.155061 8.847366
 6256 14.155061 8.850989
 6257 14.158684 8.854612
 6258 14.158684 8.858235
 6259 14.162307 8.861858
 6260 14.162307 8.865481
 6261 14.162307 8.869104
 6262 14.165930 8.872727
 6263 14.165930 8.876350
 6264 14.165930 8.879973
 6265 14.165930 8.883596
 6266 14.165930 8.887219
 6267 14.169553 8.890842
 6268 14.169553 8.894465
 6269 14.173176 8.898088
 6270 14.173176 8.901711
 6271 14.176799 8.905334
 6272 14.176799 8.908957
 6273 14.180422 8.912580
 6274 14.180422 8.916203
 6275 14.184045 8.919826
 6276 14.184045 8.923449
 6277 14.187668 8.927072
 6278 14.187668 8.930695
 6279 14.191291 8.934318
 6280 14.194914 8.937941
 6281 14.194914 8.941564
 6282 14.194914 8.945187
 6283 14.194914 8.948810
 6284 14.194914 8.952433
 6285 14.194914 8.956056
 6286 14.194914 8.959679
 6287 14.194914 8.963302
 6288 14.194914 8.966925
 6289 14.194914 8.970548
 6290 14.194914 8.974171
 6291 14.191291 8.977794
 6292 14.191291 8.981417
 6293 14.191291 8.985040
 6294 14.191291 8.988663
 6295 14.191291 8.992286
 6296 14.191291 8.995909
 6297 14.191291 8.999532
 6298 14.191291 9.003155
 6299 14.191291 9.006778
 6300 14.191291 9.010401
 6301 14.191291 9.014024
 6302 14.191291 9.017647
 6303 14.191291 9.021270
 6304 14.191291 9.024893
 6305 14.191291 9.028516
 6306 14.187668 9.032139
 6307 14.187668 9.035762
 6308 14.187668 9.039385
 6309 14.187668 9.043008
 6310 14.187668 9.046631
 6311 14.187668 9.050254
 6312 14.187668 9.053877
 6313 14.187668 9.057500
 6314 14.187668 9.061123
 6315 14.184045 9.064746
 6316 14.184045 9.068369
 6317 14.184045 9.071992
 6318 14.184045 9.075615
 6319 14.184045 9.079238
 6320 14.184045 9.082861
 6321 14.184045 9.086484
 6322 14.184045 9.090107
 6323 14.184045 9.093730
 6324 14.184045 9.097353
 6325 14.184045 9.100976
 6326 14.184045 9.104599
 6327 14.184045 9.108222
 6328 14.184045 9.111845
 6329 14.184045 9.115468
 6330 14.184045 9.119091
 6331 14.184045 9.122714
 6332 14.184045 9.126337
 6333 14.184045 9.129960
 6334 14.184045 9.133583
 6335 14.184045 9.137206
 6336 14.184045 9.140829
 6337 14.184045 9.144452
 6338 14.184045 9.148075
 6339 14.184045 9.151698
 6340 14.184045 9.155321
 6341 14.184045 9.158944
 6342 14.187668 9.162567
 6343 14.187668 9.166190
 6344 14.187668 9.169813
 6345 14.187668 9.173436
 6346 14.187668 9.177059
 6347 14.187668 9.180682
 6348 14.187668 9.184305
 6349 14.187668 9.187928
 6350 14.187668 9.191551
 6351 14.187668 9.195174
 6352 14.187668 9.198797
 6353 14.187668 9.202420
 6354 14.191291 9.206043
 6355 14.191291 9.209666
 6356 14.194914 9.213289
 6357 14.194914 9.216912
 6358 14.198537 9.220535
 6359 14.198537 9.224158
 6360 14.202160 9.227781
 6361 14.202160 9.231404
 6362 14.205783 9.235027
 6363 14.205783 9.238650
 6364 14.209406 9.242273
 6365 14.209406 9.245896
 6366 14.213029 9.249519
 6367 14.213029 9.253142
 6368 14.216652 9.256765
 6369 14.216652 9.260388
 6370 14.220275 9.264011
 6371 14.223898 9.267634
 6372 14.223898 9.271257
 6373 14.227521 9.274880
 6374 14.231144 9.278503
 6375 14.234767 9.282126
 6376 14.238390 9.282126
 6377 14.242013 9.285749
 6378 14.245636 9.289372
 6379 14.249259 9.292995
 6380 14.252882 9.296618
 6381 14.256505 9.300241
 6382 14.256505 9.303864
 6383 14.260128 9.307487
 6384 14.263751 9.311110
 6385 14.263751 9.314733
 6386 14.267374 9.318356
 6387 14.270997 9.321979
 6388 14.274620 9.321979
 6389 14.278243 9.325602
 6390 14.281866 9.325602
 6391 14.285489 9.329225
 6392 14.289112 9.329225
 6393 14.292735 9.332848
 6394 14.296358 9.332848
 6395 14.299981 9.336471
 6396 14.303604 9.336471
 6397 14.307227 9.340094
 6398 14.310850 9.340094
 6399 14.314473 9.343717
 6400 14.318096 9.343717
 6401 14.321719 9.347340
 6402 14.325342 9.347340
 6403 14.328965 9.350963
 6404 14.332588 9.354586
 6405 14.332588 9.358209
 6406 14.336211 9.361832
 6407 14.336211 9.365455
 6408 14.339834 9.369078
 6409 14.343457 9.372701
 6410 14.343457 9.376324
 6411 14.347080 9.379947
 6412 14.350703 9.383570
 6413 14.354326 9.387193
 6414 14.354326 9.390816
 6415 14.350703 9.394439
 6416 14.350703 9.398062
 6417 14.350703 9.401685
 6418 14.350703 9.405308
 6419 14.350703 9.408931
 6420 14.350703 9.412554
 6421 14.350703 9.416177
 6422 14.350703 9.419800
 6423 14.350703 9.423423
 6424 14.350703 9.427046
 6425 14.350703 9.430669
 6426 14.350703 9.434292
 6427 14.350703 9.437915
 6428 14.350703 9.441538
 6429 14.350703 9.445161
 6430 14.350703 9.448784
 6431 14.350703 9.452407
 6432 14.350703 9.456030
 6433 14.350703 9.459653
 6434 14.350703 9.463276
 6435 14.347080 9.466899
 6436 14.347080 9.470522
 6437 14.343457 9.474145
 6438 14.343457 9.477768
 6439 14.339834 9.481391
 6440 14.339834 9.485014
 6441 14.336211 9.488637
 6442 14.336211 9.492260
 6443 14.332588 9.495883
 6444 14.332588 9.499506
 6445 14.328965 9.503129
 6446 14.328965 9.506752
 6447 14.328965 9.510375
 6448 14.328965 9.513998
 6449 14.328965 9.517621
 6450 14.328965 9.521244
 6451 14.328965 9.524867
 6452 14.328965 9.528490
 6453 14.328965 9.532113
 6454 14.328965 9.535736
 6455 14.328965 9.539359
 6456 14.328965 9.542982
 6457 14.328965 9.546605
 6458 14.328965 9.550228
 6459 14.325342 9.553851
 6460 14.325342 9.557474
 6461 14.325342 9.561097
 6462 14.325342 9.564720
 6463 14.325342 9.568343
 6464 14.325342 9.571966
 6465 14.325342 9.575589
 6466 14.325342 9.579212
 6467 14.325342 9.582835
 6468 14.321719 9.586458
 6469 14.321719 9.590081
 6470 14.321719 9.593704
 6471 14.318096 9.597327
 6472 14.318096 9.600950
 6473 14.314473 9.604573
 6474 14.314473 9.608196
 6475 14.310850 9.611819
 6476 14.310850 9.615442
 6477 14.307227 9.615442
 6478 14.303604 9.619065
 6479 14.299981 9.619065
 6480 14.296358 9.622688
 6481 14.292735 9.626311
 6482 14.289112 9.629934
 6483 14.285489 9.633557
 6484 14.281866 9.637180
 6485 14.281866 9.640803
 6486 14.278243 9.644426
 6487 14.278243 9.648049
 6488 14.274620 9.651672
 6489 14.274620 9.655295
 6490 14.270997 9.658918
 6491 14.270997 9.662541
 6492 14.267374 9.666164
 6493 14.267374 9.669787
 6494 14.263751 9.673410
 6495 14.263751 9.677033
 6496 14.260128 9.680656
 6497 14.260128 9.684279
 6498 14.256505 9.687902
 6499 14.252882 9.691525
 6500 14.249259 9.695148
 6501 14.245636 9.698771
 6502 14.242013 9.702394
 6503 14.242013 9.706017
 6504 14.238390 9.709640
 6505 14.234767 9.713263
 6506 14.231144 9.716886
 6507 14.231144 9.720509
 6508 14.227521 9.724132
 6509 14.227521 9.727755
 6510 14.223898 9.731378
 6511 14.223898 9.735001
 6512 14.220275 9.738624
 6513 14.220275 9.742247
 6514 14.216652 9.745870
 6515 14.216652 9.749493
 6516 14.213029 9.753116
 6517 14.213029 9.756739
 6518 14.209406 9.760362
 6519 14.209406 9.763985
 6520 14.209406 9.767608
 6521 14.209406 9.771231
 6522 14.205783 9.774854
 6523 14.205783 9.778477
 6524 14.205783 9.782100
 6525 14.205783 9.785723
 6526 14.205783 9.789346
 6527 14.205783 9.792969
 6528 14.205783 9.796592
 6529 14.205783 9.800215
 6530 14.202160 9.803838
 6531 14.202160 9.807461
 6532 14.198537 9.811084
 6533 14.198537 9.814707
 6534 14.194914 9.818330
 6535 14.194914 9.821953
 6536 14.191291 9.825576
 6537 14.191291 9.829199
 6538 14.187668 9.832822
 6539 14.187668 9.836445
 6540 14.187668 9.840068
 6541 14.184045 9.843691
 6542 14.180422 9.847314
 6543 14.180422 9.850937
 6544 14.176799 9.854560
 6545 14.173176 9.858183
 6546 14.169553 9.861806
 6547 14.169553 9.865429
 6548 14.165930 9.869052
 6549 14.165930 9.872675
 6550 14.162307 9.876298
 6551 14.162307 9.879921
 6552 14.158684 9.883544
 6553 14.158684 9.887167
 6554 14.155061 9.890790
 6555 14.155061 9.894413
 6556 14.151438 9.898036
 6557 14.151438 9.901659
 6558 14.147815 9.905282
 6559 14.147815 9.908905
 6560 14.147815 9.912528
 6561 14.147815 9.916151
 6562 14.147815 9.919774
 6563 14.147815 9.923397
 6564 14.147815 9.927020
 6565 14.147815 9.930643
 6566 14.144192 9.934266
 6567 14.140569 9.937889
 6568 14.136946 9.941512
 6569 14.133323 9.945135
 6570 14.129700 9.948758
 6571 14.126077 9.952381
 6572 14.122454 9.956004
 6573 14.118831 9.959627
 6574 14.115208 9.963250
 6575 14.111585 9.966873
 6576 14.111585 9.970496
 6577 14.107962 9.974119
 6578 14.107962 9.977742
 6579 14.104339 9.981365
 6580 14.104339 9.984988
 6581 14.100716 9.988611
 6582 14.100716 9.992234
 6583 14.097093 9.995857
 6584 14.097093 9.999480
 6585 14.093470 10.003103
 6586 14.093470 10.006726
 6587 14.089847 10.010349
 6588 14.089847 10.013972
 6589 14.089847 10.017595
 6590 14.089847 10.021218
 6591 14.089847 10.024841
 6592 14.089847 10.028464
 6593 14.089847 10.032087
 6594 14.089847 10.035710
 6595 14.089847 10.039333
 6596 14.089847 10.042956
 6597 14.089847 10.046579
 6598 14.089847 10.050202
 6599 14.089847 10.053825
 6600 14.089847 10.057448
 6601 14.089847 10.061071
 6602 14.089847 10.064694
 6603 14.089847 10.068317
 6604 14.089847 10.071940
 6605 14.089847 10.075563
 6606 14.089847 10.079186
 6607 14.089847 10.082809
 6608 14.089847 10.086432
 6609 14.089847 10.090055
 6610 14.089847 10.093678
 6611 14.089847 10.097301
 6612 14.089847 10.100924
 6613 14.089847 10.104547
 6614 14.089847 10.108170
 6615 14.089847 10.111793
 6616 14.089847 10.115416
 6617 14.089847 10.119039
 6618 14.089847 10.122662
 6619 14.089847 10.126285
 6620 14.086224 10.129908
 6621 14.086224 10.133531
 6622 14.082601 10.137154
 6623 14.078978 10.140777
 6624 14.078978 10.144400
 6625 14.075355 10.148023
 6626 14.071732 10.151646
 6627 14.068109 10.155269
 6628 14.064486 10.155269
 6629 14.060863 10.158892
 6630 14.057240 10.162515
 6631 14.053617 10.166138
 6632 14.049994 10.169761
 6633 14.046371 10.173384
 6634 14.042748 10.177007
 6635 14.042748 10.180630
 6636 14.039125 10.184253
 6637 14.039125 10.187876
 6638 14.035502 10.191499
 6639 14.035502 10.195122
 6640 14.031879 10.198745
 6641 14.031879 10.202368
 6642 14.028256 10.205991
 6643 14.024633 10.209614
 6644 14.021010 10.213237
 6645 14.017387 10.216860
 6646 14.013764 10.220483
 6647 14.010141 10.224106
 6648 14.010141 10.227729
 6649 14.006518 10.231352
 6650 14.006518 10.234975
 6651 14.002895 10.238598
 6652 14.002895 10.242221
 6653 13.999272 10.245844
 6654 13.999272 10.249467
 6655 13.995649 10.253090
 6656 13.995649 10.256713
 6657 13.992026 10.260336
 6658 13.992026 10.263959
 6659 13.988403 10.267582
 6660 13.988403 10.271205
 6661 13.984780 10.274828
 6662 13.984780 10.278451
 6663 13.981157 10.282074
 6664 13.981157 10.285697
 6665 13.977534 10.289320
 6666 13.977534 10.292943
 6667 13.973911 10.296566
 6668 13.973911 10.300189
 6669 13.970288 10.303812
 6670 13.970288 10.307435
 6671 13.970288 10.311058
 6672 13.970288 10.314681
 6673 13.970288 10.318304
 6674 13.970288 10.321927
 6675 13.970288 10.325550
 6676 13.970288 10.329173
 6677 13.970288 10.332796
 6678 13.966665 10.336419
 6679 13.966665 10.340042
 6680 13.963042 10.343665
 6681 13.963042 10.347288
 6682 13.959419 10.350911
 6683 13.955796 10.354534
 6684 13.952173 10.358157
 6685 13.952173 10.361780
 6686 13.948550 10.365403
 6687 13.944927 10.365403
 6688 13.941304 10.369026
 6689 13.937681 10.369026
 6690 13.934058 10.372649
 6691 13.934058 10.376272
 6692 13.930435 10.379895
 6693 13.930435 10.383518
 6694 13.926812 10.387141
 6695 13.926812 10.390764
 6696 13.923189 10.394387
 6697 13.923189 10.398010
 6698 13.919566 10.401633
 6699 13.919566 10.405256
 6700 13.915943 10.408879
 6701 13.915943 10.412502
 6702 13.912320 10.416125
 6703 13.912320 10.419748
 6704 13.912320 10.423371
 6705 13.912320 10.426994
 6706 13.912320 10.430617
 6707 13.912320 10.434240
 6708 13.912320 10.437863
 6709 13.912320 10.441486
 6710 13.912320 10.445109
 6711 13.912320 10.448732
 6712 13.912320 10.452355
 6713 13.912320 10.455978
 6714 13.912320 10.459601
 6715 13.912320 10.463224
 6716 13.912320 10.466847
 6717 13.912320 10.470470
 6718 13.912320 10.474093
 6719 13.912320 10.477716
 6720 13.912320 10.481339
 6721 13.912320 10.484962
 6722 13.908697 10.488585
 6723 13.905074 10.492208
 6724 13.901451 10.495831
 6725 13.897828 10.499454
 6726 13.894205 10.503077
 6727 13.890582 10.506700
 6728 13.886959 10.510323
 6729 13.883336 10.513946
 6730 13.879713 10.517569
 6731 13.879713 10.521192
 6732 13.876090 10.524815
 6733 13.876090 10.528438
 6734 13.872467 10.532061
 6735 13.872467 10.535684
 6736 13.868844 10.539307
 6737 13.868844 10.542930
 6738 13.865221 10.546553
 6739 13.865221 10.550176
 6740 13.861598 10.553799
 6741 13.861598 10.557422
 6742 13.857975 10.561045
 6743 13.857975 10.564668
 6744 13.857975 10.568291
 6745 13.857975 10.571914
 6746 13.857975 10.575537
 6747 13.857975 10.579160
 6748 13.857975 10.582783
 6749 13.857975 10.586406
 6750 13.857975 10.590029
 6751 13.857975 10.593652
 6752 13.857975 10.597275
 6753 13.857975 10.600898
 6754 13.857975 10.604521
 6755 13.857975 10.608144
 6756 13.857975 10.611767
 6757 13.857975 10.615390
 6758 13.854352 10.619013
 6759 13.854352 10.622636
 6760 13.850729 10.626259
 6761 13.850729 10.629882
 6762 13.847106 10.633505
 6763 13.847106 10.637128
 6764 13.843483 10.640751
 6765 13.843483 10.644374
 6766 13.839860 10.647997
 6767 13.836237 10.651620
 6768 13.836237 10.655243
 6769 13.832614 10.658866
 6770 13.832614 10.662489
 6771 13.828991 10.666112
 6772 13.828991 10.669735
 6773 13.825368 10.673358
 6774 13.825368 10.676981
 6775 13.821745 10.680604
 6776 13.818122 10.684227
 6777 13.814499 10.684227
 6778 13.810876 10.684227
 6779 13.807253 10.684227
 6780 13.803630 10.684227
 6781 13.800007 10.684227
 6782 13.796384 10.684227
 6783 13.792761 10.684227
 6784 13.789138 10.684227
 6785 13.785515 10.684227
 6786 13.781892 10.684227
 6787 13.778269 10.684227
 6788 13.774646 10.684227
 6789 13.771023 10.684227
 6790 13.767400 10.684227
 6791 13.763777 10.684227
 6792 13.760154 10.684227
 6793 13.756531 10.684227
 6794 13.752908 10.684227
 6795 13.749285 10.684227
 6796 13.745662 10.684227
 6797 13.742039 10.684227
 6798 13.738416 10.684227
 6799 13.734793 10.687850
 6800 13.731170 10.687850
 6801 13.727547 10.691473
 6802 13.723924 10.691473
 6803 13.720301 10.695096
 6804 13.716678 10.695096
 6805 13.713055 10.698719
 6806 13.709432 10.698719
 6807 13.705809 10.702342
 6808 13.702186 10.702342
 6809 13.698563 10.705965
 6810 13.694940 10.705965
 6811 13.691317 10.709588
 6812 13.687694 10.713211
 6813 13.687694 10.716834
 6814 13.684071 10.720457
 6815 13.684071 10.724080
 6816 13.680448 10.727703
 6817 13.680448 10.731326
 6818 13.676825 10.734949
 6819 13.673202 10.738572
 6820 13.669579 10.742195
 6821 13.665956 10.745818
 6822 13.662333 10.749441
 6823 13.658710 10.753064
 6824 13.655087 10.756687
 6825 13.651464 10.760310
 6826 13.651464 10.763933
 6827 13.647841 10.763933
 6828 13.644218 10.767556
 6829 13.640595 10.767556
 6830 13.636972 10.771179
 6831 13.633349 10.771179
 6832 13.629726 10.774802
 6833 13.626103 10.774802
 6834 13.622480 10.778425
 6835 13.618857 10.778425
 6836 13.615234 10.782048
 6837 13.611611 10.782048
 6838 13.607988 10.785671
 6839 13.604365 10.789294
 6840 13.600742 10.789294
 6841 13.597119 10.792917
 6842 13.593496 10.796540
 6843 13.589873 10.800163
 6844 13.586250 10.803786
 6845 13.582627 10.807409
 6846 13.579004 10.807409
 6847 13.575381 10.811032
 6848 13.571758 10.811032
 6849 13.568135 10.814655
 6850 13.564512 10.818278
 6851 13.560889 10.821901
 6852 13.557266 10.825524
 6853 13.553643 10.829147
 6854 13.550020 10.832770
 6855 13.550020 10.836393
 6856 13.546397 10.840016
 6857 13.546397 10.843639
 6858 13.542774 10.847262
 6859 13.542774 10.850885
 6860 13.539151 10.854508
 6861 13.539151 10.858131
 6862 13.535528 10.861754
 6863 13.535528 10.865377
 6864 13.531905 10.869000
 6865 13.531905 10.872623
 6866 13.528282 10.876246
 6867 13.528282 10.879869
 6868 13.524659 10.883492
 6869 13.524659 10.887115
 6870 13.521036 10.890738
 6871 13.521036 10.894361
 6872 13.521036 10.897984
 6873 13.521036 10.901607
 6874 13.521036 10.905230
 6875 13.521036 10.908853
 6876 13.521036 10.912476
 6877 13.521036 10.916099
 6878 13.521036 10.919722
 6879 13.521036 10.923345
 6880 13.521036 10.926968
 6881 13.521036 10.930591
 6882 13.521036 10.934214
 6883 13.521036 10.937837
 6884 13.521036 10.941460
 6885 13.521036 10.945083
 6886 13.521036 10.948706
 6887 13.521036 10.952329
 6888 13.521036 10.955952
 6889 13.521036 10.959575
 6890 13.521036 10.963198
 6891 13.521036 10.966821
 6892 13.521036 10.970444
 6893 13.521036 10.974067
 6894 13.521036 10.977690
 6895 13.521036 10.981313
 6896 13.521036 10.984936
 6897 13.521036 10.988559
 6898 13.521036 10.992182
 6899 13.517413 10.995805
 6900 13.513790 10.999428
 6901 13.510167 11.003051
 6902 13.506544 11.006674
 6903 13.502921 11.010297
 6904 13.499298 11.013920
 6905 13.495675 11.017543
 6906 13.492052 11.021166
 6907 13.488429 11.024789
 6908 13.484806 11.028412
 6909 13.481183 11.032035
 6910 13.481183 11.035658
 6911 13.477560 11.039281
 6912 13.477560 11.042904
 6913 13.473937 11.046527
 6914 13.470314 11.050150
 6915 13.466691 11.053773
 6916 13.463068 11.057396
 6917 13.459445 11.061019
 6918 13.455822 11.064642
 6919 13.455822 11.068265
 6920 13.452199 11.071888
 6921 13.448576 11.075511
 6922 13.444953 11.079134
 6923 13.441330 11.082757
 6924 13.437707 11.086380
 6925 13.434084 11.090003
 6926 13.430461 11.093626
 6927 13.426838 11.097249
 6928 13.423215 11.097249
 6929 13.419592 11.100872
 6930 13.415969 11.100872
 6931 13.412346 11.104495
 6932 13.408723 11.104495
 6933 13.405100 11.108118
 6934 13.401477 11.108118
 6935 13.397854 11.111741
 6936 13.394231 11.111741
 6937 13.390608 11.115364
 6938 13.386985 11.115364
 6939 13.383362 11.118987
 6940 13.379739 11.118987
 6941 13.376116 11.122610
 6942 13.376116 11.126233
 6943 13.372493 11.129856
 6944 13.372493 11.133479
 6945 13.368870 11.137102
 6946 13.368870 11.140725
 6947 13.365247 11.144348
 6948 13.365247 11.147971
 6949 13.361624 11.151594
 6950 13.361624 11.155217
 6951 13.358001 11.158840
 6952 13.358001 11.162463
 6953 13.354378 11.166086
 6954 13.354378 11.169709
 6955 13.354378 11.173332
 6956 13.354378 11.176955
 6957 13.354378 11.180578
 6958 13.354378 11.184201
 6959 13.354378 11.187824
 6960 13.354378 11.191447
 6961 13.354378 11.195070
 6962 13.354378 11.198693
 6963 13.354378 11.202316
 6964 13.354378 11.205939
 6965 13.354378 11.209562
 6966 13.354378 11.213185
 6967 13.354378 11.216808
 6968 13.354378 11.220431
 6969 13.354378 11.224054
 6970 13.354378 11.227677
 6971 13.354378 11.231300
 6972 13.354378 11.234923
 6973 13.354378 11.238546
 6974 13.354378 11.242169
 6975 13.350755 11.245792
 6976 13.347132 11.249415
 6977 13.343509 11.253038
 6978 13.343509 11.256661
 6979 13.339886 11.260284
 6980 13.339886 11.263907
 6981 13.336263 11.267530
 6982 13.336263 11.271153
 6983 13.332640 11.274776
 6984 13.332640 11.278399
 6985 13.329017 11.282022
 6986 13.329017 11.285645
 6987 13.325394 11.289268
 6988 13.325394 11.292891
 6989 13.321771 11.296514
 6990 13.321771 11.300137
 6991 13.321771 11.303760
 6992 13.321771 11.307383
 6993 13.318148 11.311006
 6994 13.318148 11.314629
 6995 13.314525 11.318252
 6996 13.314525 11.321875
 6997 13.310902 11.325498
 6998 13.307279 11.329121
 6999 13.303656 11.332744
 7000 13.300033 11.336367
 7001 13.296410 11.339990
 7002 13.292787 11.343613
 7003 13.292787 11.347236
 7004 13.289164 11.350859
 7005 13.289164 11.354482
 7006 13.285541 11.358105
 7007 13.285541 11.361728
 7008 13.281918 11.365351
 7009 13.281918 11.368974
 7010 13.278295 11.372597
 7011 13.274672 11.376220
 7012 13.271049 11.379843
 7013 13.267426 11.383466
 7014 13.263803 11.387089
 7015 13.260180 11.390712
 7016 13.256557 11.394335
 7017 13.252934 11.397958
 7018 13.249311 11.401581
 7019 13.245688 11.405204
 7020 13.242065 11.405204
 7021 13.238442 11.405204
 7022 13.234819 11.405204
 7023 13.231196 11.408827
 7024 13.227573 11.408827
 7025 13.223950 11.408827
 7026 13.220327 11.412450
 7027 13.216704 11.412450
 7028 13.213081 11.416073
 7029 13.209458 11.416073
 7030 13.205835 11.419696
 7031 13.202212 11.419696
 7032 13.198589 11.423319
 7033 13.194966 11.423319
 7034 13.191343 11.426942
 7035 13.187720 11.423319
 7036 13.184097 11.423319
 7037 13.180474 11.423319
 7038 13.176851 11.423319
 7039 13.173228 11.423319
 7040 13.169605 11.423319
 7041 13.165982 11.423319
 7042 13.162359 11.423319
 7043 13.158736 11.423319
 7044 13.155113 11.423319
 7045 13.151490 11.423319
 7046 13.147867 11.423319
 7047 13.144244 11.423319
 7048 13.140621 11.423319
 7049 13.136998 11.423319
 7050 13.133375 11.423319
 7051 13.129752 11.423319
 7052 13.126129 11.423319
 7053 13.122506 11.423319
 7054 13.118883 11.423319
 7055 13.115260 11.423319
 7056 13.111637 11.423319
 7057 13.108014 11.423319
 7058 13.104391 11.423319
 7059 13.100768 11.423319
 7060 13.097145 11.423319
 7061 13.093522 11.423319
 7062 13.089899 11.423319
 7063 13.086276 11.423319
 7064 13.082653 11.423319
 7065 13.079030 11.423319
 7066 13.075407 11.423319
 7067 13.071784 11.423319
 7068 13.068161 11.423319
 7069 13.064538 11.423319
 7070 13.060915 11.423319
 7071 13.057292 11.423319
 7072 13.053669 11.423319
 7073 13.050046 11.423319
 7074 13.046423 11.423319
 7075 13.042800 11.423319
 7076 13.039177 11.426942
 7077 13.035554 11.426942
 7078 13.031931 11.430565
 7079 13.028308 11.430565
 7080 13.024685 11.434188
 7081 13.021062 11.434188
 7082 13.017439 11.437811
 7083 13.013816 11.437811
 7084 13.010193 11.441434
 7085 13.006570 11.441434
 7086 13.002947 11.445057
 7087 12.999324 11.445057
 7088 12.995701 11.448680
 7089 12.995701 11.452303
 7090 12.992078 11.455926
 7091 12.992078 11.459549
 7092 12.988455 11.463172
 7093 12.988455 11.466795
 7094 12.984832 11.470418
 7095 12.984832 11.474041
 7096 12.981209 11.477664
 7097 12.981209 11.481287
 7098 12.977586 11.484910
 7099 12.977586 11.488533
 7100 12.973963 11.492156
 7101 12.973963 11.495779
 7102 12.973963 11.499402
 7103 12.973963 11.503025
 7104 12.973963 11.506648
 7105 12.973963 11.510271
 7106 12.973963 11.513894
 7107 12.973963 11.517517
 7108 12.973963 11.521140
 7109 12.973963 11.524763
 7110 12.973963 11.528386
 7111 12.973963 11.532009
 7112 12.973963 11.535632
 7113 12.973963 11.539255
 7114 12.973963 11.542878
 7115 12.973963 11.546501
 7116 12.973963 11.550124
 7117 12.973963 11.553747
 7118 12.973963 11.557370
 7119 12.973963 11.560993
 7120 12.973963 11.564616
 7121 12.973963 11.568239
 7122 12.973963 11.571862
 7123 12.973963 11.575485
 7124 12.977586 11.579108
 7125 12.977586 11.582731
 7126 12.981209 11.586354
 7127 12.981209 11.589977
 7128 12.984832 11.593600
 7129 12.984832 11.597223
 7130 12.988455 11.600846
 7131 12.988455 11.604469
 7132 12.992078 11.608092
 7133 12.992078 11.611715
 7134 12.995701 11.615338
 7135 12.995701 11.618961
 7136 12.999324 11.622584
 7137 12.999324 11.626207
 7138 13.002947 11.629830
 7139 13.002947 11.633453
 7140 13.002947 11.637076
 7141 13.002947 11.640699
 7142 13.002947 11.644322
 7143 12.999324 11.647945
 7144 12.999324 11.651568
 7145 12.999324 11.655191
 7146 12.999324 11.658814
 7147 12.999324 11.662437
 7148 12.999324 11.666060
 7149 12.999324 11.669683
 7150 12.999324 11.673306
 7151 12.999324 11.676929
 7152 12.999324 11.680552
 7153 12.999324 11.684175
 7154 12.999324 11.687798
 7155 12.995701 11.691421
 7156 12.995701 11.695044
 7157 12.992078 11.698667
 7158 12.992078 11.702290
 7159 12.988455 11.705913
 7160 12.988455 11.709536
 7161 12.988455 11.713159
 7162 12.988455 11.716782
 7163 12.984832 11.720405
 7164 12.984832 11.724028
 7165 12.984832 11.727651
 7166 12.984832 11.731274
 7167 12.981209 11.734897
 7168 12.981209 11.738520
 7169 12.981209 11.742143
 7170 12.981209 11.745766
 7171 12.981209 11.749389
 7172 12.981209 11.753012
 7173 12.981209 11.756635
 7174 12.981209 11.760258
 7175 12.981209 11.763881
 7176 12.981209 11.767504
 7177 12.981209 11.771127
 7178 12.981209 11.774750
 7179 12.981209 11.778373
 7180 12.981209 11.781996
 7181 12.981209 11.785619
 7182 12.981209 11.789242
 7183 12.981209 11.792865
 7184 12.981209 11.796488
 7185 12.981209 11.800111
 7186 12.981209 11.803734
 7187 12.981209 11.807357
 7188 12.981209 11.810980
 7189 12.981209 11.814603
 7190 12.981209 11.818226
 7191 12.981209 11.821849
 7192 12.984832 11.825472
 7193 12.984832 11.829095
 7194 12.988455 11.832718
 7195 12.988455 11.836341
 7196 12.992078 11.839964
 7197 12.992078 11.843587
 7198 12.995701 11.847210
 7199 12.995701 11.850833
 7200 12.999324 11.854456
 7201 12.999324 11.858079
 7202 12.999324 11.861702
 7203 12.999324 11.865325
 7204 12.999324 11.868948
 7205 13.002947 11.872571
 7206 13.002947 11.876194
 7207 13.002947 11.879817
 7208 13.006570 11.883440
 7209 13.006570 11.887063
 7210 13.010193 11.890686
 7211 13.010193 11.894309
 7212 13.013816 11.897932
 7213 13.013816 11.901555
 7214 13.017439 11.905178
 7215 13.017439 11.908801
 7216 13.021062 11.912424
 7217 13.021062 11.916047
 7218 13.024685 11.919670
 7219 13.024685 11.923293
 7220 13.028308 11.926916
 7221 13.031931 11.930539
 7222 13.031931 11.934162
 7223 13.035554 11.937785
 7224 13.039177 11.941408
 7225 13.042800 11.945031
 7226 13.046423 11.945031
 7227 13.050046 11.948654
 7228 13.053669 11.948654
 7229 13.057292 11.952277
 7230 13.060915 11.952277
 7231 13.064538 11.955900
 7232 13.068161 11.955900
 7233 13.071784 11.959523
 7234 13.075407 11.963146
 7235 13.075407 11.966769
 7236 13.075407 11.970392
 7237 13.075407 11.974015
 7238 13.071784 11.977638
 7239 13.071784 11.981261
 7240 13.071784 11.984884
 7241 13.068161 11.988507
 7242 13.064538 11.992130
 7243 13.060915 11.995753
 7244 13.057292 11.999376
 7245 13.053669 12.002999
 7246 13.050046 12.006622
 7247 13.046423 12.010245
 7248 13.042800 12.013868
 7249 13.039177 12.013868
 7250 13.035554 12.017491
 7251 13.031931 12.017491
 7252 13.028308 12.021114
 7253 13.024685 12.021114
 7254 13.021062 12.024737
 7255 13.017439 12.028360
 7256 13.013816 12.031983
 7257 13.010193 12.035606
 7258 13.006570 12.039229
 7259 13.006570 12.042852
 7260 13.002947 12.046475
 7261 13.002947 12.050098
 7262 12.999324 12.053721
 7263 12.999324 12.057344
 7264 12.995701 12.060967
 7265 12.995701 12.064590
 7266 12.992078 12.068213
 7267 12.992078 12.071836
 7268 12.988455 12.075459
 7269 12.988455 12.079082
 7270 12.984832 12.082705
 7271 12.984832 12.086328
 7272 12.984832 12.089951
 7273 12.984832 12.093574
 7274 12.984832 12.097197
 7275 12.984832 12.100820
 7276 12.981209 12.104443
 7277 12.977586 12.108066
 7278 12.973963 12.111689
 7279 12.970340 12.115312
 7280 12.966717 12.118935
 7281 12.963094 12.122558
 7282 12.959471 12.126181
 7283 12.955848 12.129804
 7284 12.952225 12.129804
 7285 12.948602 12.133427
 7286 12.944979 12.133427
 7287 12.941356 12.137050
 7288 12.937733 12.137050
 7289 12.934110 12.140673
 7290 12.930487 12.140673
 7291 12.926864 12.144296
 7292 12.923241 12.144296
 7293 12.919618 12.147919
 7294 12.915995 12.147919
 7295 12.912372 12.151542
 7296 12.908749 12.151542
 7297 12.905126 12.151542
 7298 12.901503 12.155165
 7299 12.897880 12.155165
 7300 12.894257 12.158788
 7301 12.890634 12.158788
 7302 12.887011 12.162411
 7303 12.883388 12.162411
 7304 12.879765 12.166034
 7305 12.876142 12.166034
 7306 12.872519 12.166034
 7307 12.868896 12.169657
 7308 12.865273 12.169657
 7309 12.861650 12.173280
 7310 12.858027 12.173280
 7311 12.854404 12.176903
 7312 12.850781 12.176903
 7313 12.847158 12.180526
 7314 12.843535 12.180526
 7315 12.839912 12.184149
 7316 12.836289 12.184149
 7317 12.832666 12.187772
 7318 12.829043 12.187772
 7319 12.825420 12.191395
 7320 12.821797 12.195018
 7321 12.818174 12.198641
 7322 12.818174 12.202264
 7323 12.814551 12.205887
 7324 12.814551 12.209510
 7325 12.810928 12.213133
 7326 12.810928 12.216756
 7327 12.807305 12.220379
 7328 12.807305 12.224002
 7329 12.803682 12.227625
 7330 12.803682 12.231248
 7331 12.800059 12.234871
 7332 12.800059 12.238494
 7333 12.796436 12.242117
 7334 12.796436 12.245740
 7335 12.796436 12.249363
 7336 12.796436 12.252986
 7337 12.796436 12.256609
 7338 12.796436 12.260232
 7339 12.796436 12.263855
 7340 12.796436 12.267478
 7341 12.796436 12.271101
 7342 12.796436 12.274724
 7343 12.796436 12.278347
 7344 12.796436 12.281970
 7345 12.796436 12.285593
 7346 12.796436 12.289216
 7347 12.796436 12.292839
 7348 12.796436 12.296462
 7349 12.796436 12.300085
 7350 12.796436 12.303708
 7351 12.796436 12.307331
 7352 12.796436 12.310954
 7353 12.796436 12.314577
 7354 12.796436 12.318200
 7355 12.796436 12.321823
 7356 12.796436 12.325446
 7357 12.796436 12.329069
 7358 12.800059 12.332692
 7359 12.800059 12.336315
 7360 12.800059 12.339938
 7361 12.800059 12.343561
 7362 12.803682 12.347184
 7363 12.803682 12.350807
 7364 12.807305 12.354430
 7365 12.803682 12.358053
 7366 12.803682 12.361676
 7367 12.803682 12.365299
 7368 12.803682 12.368922
 7369 12.803682 12.372545
 7370 12.803682 12.376168
 7371 12.803682 12.379791
 7372 12.803682 12.383414
 7373 12.803682 12.387037
 7374 12.803682 12.390660
 7375 12.803682 12.394283
 7376 12.803682 12.397906
 7377 12.803682 12.401529
 7378 12.803682 12.405152
 7379 12.803682 12.408775
 7380 12.803682 12.412398
 7381 12.803682 12.416021
 7382 12.803682 12.419644
 7383 12.803682 12.423267
 7384 12.803682 12.426890
 7385 12.803682 12.430513
 7386 12.803682 12.434136
 7387 12.803682 12.437759
 7388 12.807305 12.441382
 7389 12.807305 12.445005
 7390 12.810928 12.448628
 7391 12.810928 12.452251
 7392 12.814551 12.455874
 7393 12.814551 12.459497
 7394 12.818174 12.463120
 7395 12.818174 12.466743
 7396 12.821797 12.470366
 7397 12.821797 12.473989
 7398 12.821797 12.477612
 7399 12.821797 12.481235
 7400 12.821797 12.484858
 7401 12.818174 12.488481
 7402 12.814551 12.492104
 7403 12.810928 12.495727
 7404 12.810928 12.499350
 7405 12.807305 12.502973
 7406 12.807305 12.506596
 7407 12.803682 12.510219
 7408 12.803682 12.513842
 7409 12.800059 12.517465
 7410 12.800059 12.521088
 7411 12.796436 12.524711
 7412 12.796436 12.528334
 7413 12.792813 12.531957
 7414 12.792813 12.535580
 7415 12.789190 12.539203
 7416 12.789190 12.542826
 7417 12.785567 12.546449
 7418 12.785567 12.550072
 7419 12.781944 12.553695
 7420 12.781944 12.557318
 7421 12.778321 12.560941
 7422 12.778321 12.564564
 7423 12.778321 12.568187
 7424 12.778321 12.571810
 7425 12.778321 12.575433
 7426 12.778321 12.579056
 7427 12.778321 12.582679
 7428 12.778321 12.586302
 7429 12.778321 12.589925
 7430 12.778321 12.593548
 7431 12.778321 12.597171
 7432 12.778321 12.600794
 7433 12.778321 12.604417
 7434 12.778321 12.608040
 7435 12.778321 12.611663
 7436 12.778321 12.615286
 7437 12.778321 12.618909
 7438 12.778321 12.622532
 7439 12.778321 12.626155
 7440 12.778321 12.629778
 7441 12.778321 12.633401
 7442 12.778321 12.637024
 7443 12.778321 12.640647
 7444 12.781944 12.644270
 7445 12.781944 12.647893
 7446 12.785567 12.651516
 7447 12.785567 12.655139
 7448 12.789190 12.658762
 7449 12.789190 12.662385
 7450 12.789190 12.666008
 7451 12.789190 12.669631
 7452 12.789190 12.673254
 7453 12.789190 12.676877
 7454 12.789190 12.680500
 7455 12.789190 12.684123
 7456 12.789190 12.687746
 7457 12.789190 12.691369
 7458 12.789190 12.694992
 7459 12.789190 12.698615
 7460 12.792813 12.702238
 7461 12.792813 12.705861
 7462 12.789190 12.705861
 7463 12.785567 12.705861
 7464 12.781944 12.709484
 7465 12.778321 12.709484
 7466 12.774698 12.713107
 7467 12.771075 12.713107
 7468 12.767452 12.716730
 7469 12.763829 12.716730
 7470 12.760206 12.716730
 7471 12.756583 12.720353
 7472 12.752960 12.720353
 7473 12.749337 12.723976
 7474 12.745714 12.723976
 7475 12.742091 12.727599
 7476 12.738468 12.727599
 7477 12.734845 12.731222
 7478 12.731222 12.731222
 7479 12.727599 12.734845
 7480 12.723976 12.734845
 7481 12.720353 12.738468
 7482 12.716730 12.738468
 7483 12.713107 12.742091
 7484 12.709484 12.745714
 7485 12.709484 12.749337
 7486 12.705861 12.752960
 7487 12.705861 12.756583
 7488 12.702238 12.760206
 7489 12.702238 12.763829
 7490 12.698615 12.767452
 7491 12.698615 12.771075
 7492 12.694992 12.774698
 7493 12.694992 12.778321
 7494 12.691369 12.781944
 7495 12.691369 12.785567
 7496 12.687746 12.789190
 7497 12.687746 12.792813
 7498 12.687746 12.796436
 7499 12.687746 12.800059
 7500 12.687746 12.803682
 7501 12.687746 12.807305
 7502 12.687746 12.810928
 7503 12.684123 12.814551
 7504 12.684123 12.818174
 7505 12.680500 12.821797
 7506 12.680500 12.825420
 7507 12.676877 12.829043
 7508 12.676877 12.832666
 7509 12.676877 12.836289
 7510 12.676877 12.839912
 7511 12.676877 12.843535
 7512 12.676877 12.847158
 7513 12.676877 12.850781
 7514 12.676877 12.854404
 7515 12.676877 12.858027
 7516 12.676877 12.861650
 7517 12.676877 12.865273
 7518 12.676877 12.868896
 7519 12.676877 12.872519
 7520 12.676877 12.876142
 7521 12.676877 12.879765
 7522 12.676877 12.883388
 7523 12.676877 12.887011
 7524 12.676877 12.890634
 7525 12.676877 12.894257
 7526 12.676877 12.897880
 7527 12.676877 12.901503
 7528 12.676877 12.905126
 7529 12.676877 12.908749
 7530 12.676877 12.912372
 7531 12.676877 12.915995
 7532 12.676877 12.919618
 7533 12.680500 12.923241
 7534 12.680500 12.926864
 7535 12.684123 12.930487
 7536 12.684123 12.934110
 7537 12.687746 12.937733
 7538 12.687746 12.941356
 7539 12.691369 12.944979
 7540 12.691369 12.948602
 7541 12.694992 12.952225
 7542 12.694992 12.955848
 7543 12.694992 12.959471
 7544 12.694992 12.963094
 7545 12.694992 12.966717
 7546 12.694992 12.970340
 7547 12.694992 12.973963
 7548 12.694992 12.977586
 7549 12.694992 12.981209
 7550 12.694992 12.984832
 7551 12.694992 12.988455
 7552 12.694992 12.992078
 7553 12.694992 12.995701
 7554 12.694992 12.999324
 7555 12.694992 13.002947
 7556 12.694992 13.006570
 7557 12.694992 13.010193
 7558 12.698615 13.013816
 7559 12.698615 13.017439
 7560 12.702238 13.021062
 7561 12.702238 13.024685
 7562 12.705861 13.028308
 7563 12.705861 13.031931
 7564 12.709484 13.035554
 7565 12.709484 13.039177
 7566 12.713107 13.042800
 7567 12.713107 13.046423
 7568 12.716730 13.050046
 7569 12.716730 13.053669
 7570 12.720353 13.057292
 7571 12.720353 13.060915
 7572 12.723976 13.064538
 7573 12.723976 13.068161
 7574 12.727599 13.071784
 7575 12.731222 13.071784
 7576 12.734845 13.075407
 7577 12.738468 13.075407
 7578 12.742091 13.079030
 7579 12.745714 13.079030
 7580 12.749337 13.082653
 7581 12.752960 13.082653
 7582 12.756583 13.086276
 7583 12.760206 13.086276
 7584 12.763829 13.089899
 7585 12.767452 13.089899
 7586 12.771075 13.093522
 7587 12.774698 13.093522
 7588 12.778321 13.093522
 7589 12.781944 13.093522
 7590 12.785567 13.093522
 7591 12.789190 13.093522
 7592 12.792813 13.093522
 7593 12.796436 13.093522
 7594 12.796436 13.097145
 7595 12.796436 13.100768
 7596 12.796436 13.104391
 7597 12.796436 13.108014
 7598 12.796436 13.111637
 7599 12.796436 13.115260
 7600 12.796436 13.118883
 7601 12.796436 13.122506
 7602 12.796436 13.126129
 7603 12.796436 13.129752
 7604 12.792813 13.133375
 7605 12.792813 13.136998
 7606 12.792813 13.140621
 7607 12.789190 13.144244
 7608 12.789190 13.147867
 7609 12.785567 13.151490
 7610 12.785567 13.155113
 7611 12.785567 13.158736
 7612 12.785567 13.162359
 7613 12.785567 13.165982
 7614 12.785567 13.169605
 7615 12.785567 13.173228
 7616 12.785567 13.176851
 7617 12.785567 13.180474
 7618 12.785567 13.184097
 7619 12.785567 13.187720
 7620 12.785567 13.191343
 7621 12.785567 13.194966
 7622 12.785567 13.198589
 7623 12.785567 13.202212
 7624 12.785567 13.205835
 7625 12.785567 13.209458
 7626 12.785567 13.213081
 7627 12.785567 13.216704
 7628 12.785567 13.220327
 7629 12.785567 13.223950
 7630 12.785567 13.227573
 7631 12.781944 13.231196
 7632 12.781944 13.234819
 7633 12.781944 13.238442
 7634 12.778321 13.242065
 7635 12.778321 13.245688
 7636 12.774698 13.249311
 7637 12.774698 13.252934
 7638 12.771075 13.256557
 7639 12.771075 13.260180
 7640 12.767452 13.263803
 7641 12.767452 13.267426
 7642 12.763829 13.271049
 7643 12.763829 13.274672
 7644 12.763829 13.278295
 7645 12.763829 13.281918
 7646 12.763829 13.285541
 7647 12.763829 13.289164
 7648 12.763829 13.292787
 7649 12.763829 13.296410
 7650 12.763829 13.300033
 7651 12.763829 13.303656
 7652 12.763829 13.307279
 7653 12.763829 13.310902
 7654 12.763829 13.314525
 7655 12.763829 13.318148
 7656 12.763829 13.321771
 7657 12.763829 13.325394
 7658 12.763829 13.329017
 7659 12.763829 13.332640
 7660 12.763829 13.336263
 7661 12.763829 13.339886
 7662 12.763829 13.343509
 7663 12.763829 13.347132
 7664 12.763829 13.350755
 7665 12.763829 13.354378
 7666 12.767452 13.358001
 7667 12.767452 13.361624
 7668 12.771075 13.365247
 7669 12.771075 13.368870
 7670 12.774698 13.372493
 7671 12.774698 13.376116
 7672 12.778321 13.379739
 7673 12.778321 13.383362
 7674 12.778321 13.386985
 7675 12.778321 13.390608
 7676 12.774698 13.394231
 7677 12.774698 13.397854
 7678 12.771075 13.401477
 7679 12.767452 13.405100
 7680 12.763829 13.408723
 7681 12.763829 13.412346
 7682 12.760206 13.415969
 7683 12.760206 13.419592
 7684 12.756583 13.423215
 7685 12.752960 13.426838
 7686 12.749337 13.430461
 7687 12.745714 13.434084
 7688 12.742091 13.437707
 7689 12.738468 13.437707
 7690 12.734845 13.441330
 7691 12.731222 13.441330
 7692 12.727599 13.444953
 7693 12.723976 13.444953
 7694 12.720353 13.448576
 7695 12.716730 13.448576
 7696 12.713107 13.452199
 7697 12.709484 13.452199
 7698 12.705861 13.455822
 7699 12.702238 13.459445
 7700 12.698615 13.463068
 7701 12.698615 13.466691
 7702 12.694992 13.470314
 7703 12.694992 13.473937
 7704 12.691369 13.477560
 7705 12.691369 13.481183
 7706 12.687746 13.484806
 7707 12.687746 13.488429
 7708 12.684123 13.492052
 7709 12.684123 13.495675
 7710 12.680500 13.499298
 7711 12.680500 13.502921
 7712 12.676877 13.506544
 7713 12.676877 13.510167
 7714 12.676877 13.513790
 7715 12.673254 13.517413
 7716 12.673254 13.521036
 7717 12.669631 13.524659
 7718 12.669631 13.528282
 7719 12.669631 13.531905
 7720 12.669631 13.535528
 7721 12.666008 13.539151
 7722 12.666008 13.542774
 7723 12.666008 13.546397
 7724 12.666008 13.550020
 7725 12.666008 13.553643
 7726 12.666008 13.557266
 7727 12.662385 13.560889
 7728 12.662385 13.564512
 7729 12.658762 13.568135
 7730 12.655139 13.571758
 7731 12.651516 13.575381
 7732 12.647893 13.579004
 7733 12.644270 13.582627
 7734 12.640647 13.586250
 7735 12.637024 13.589873
 7736 12.633401 13.589873
 7737 12.629778 13.593496
 7738 12.626155 13.593496
 7739 12.622532 13.597119
 7740 12.618909 13.597119
 7741 12.615286 13.600742
 7742 12.611663 13.600742
 7743 12.608040 13.604365
 7744 12.604417 13.607988
 7745 12.600794 13.611611
 7746 12.600794 13.615234
 7747 12.597171 13.618857
 7748 12.597171 13.622480
 7749 12.593548 13.626103
 7750 12.593548 13.629726
 7751 12.589925 13.633349
 7752 12.589925 13.636972
 7753 12.586302 13.640595
 7754 12.586302 13.644218
 7755 12.582679 13.647841
 7756 12.582679 13.651464
 7757 12.579056 13.655087
 7758 12.579056 13.658710
 7759 12.579056 13.662333
 7760 12.579056 13.665956
 7761 12.579056 13.669579
 7762 12.579056 13.673202
 7763 12.579056 13.676825
 7764 12.579056 13.680448
 7765 12.579056 13.684071
 7766 12.579056 13.687694
 7767 12.579056 13.691317
 7768 12.579056 13.694940
 7769 12.579056 13.698563
 7770 12.579056 13.702186
 7771 12.579056 13.705809
 7772 12.579056 13.709432
 7773 12.579056 13.713055
 7774 12.579056 13.716678
 7775 12.579056 13.720301
 7776 12.579056 13.723924
 7777 12.579056 13.727547
 7778 12.579056 13.731170
 7779 12.579056 13.734793
 7780 12.579056 13.738416
 7781 12.579056 13.742039
 7782 12.579056 13.745662
 7783 12.579056 13.749285
 7784 12.575433 13.752908
 7785 12.571810 13.756531
 7786 12.568187 13.760154
 7787 12.564564 13.763777
 7788 12.560941 13.767400
 7789 12.557318 13.771023
 7790 12.553695 13.774646
 7791 12.550072 13.778269
 7792 12.546449 13.781892
 7793 12.542826 13.781892
 7794 12.539203 13.785515
 7795 12.535580 13.785515
 7796 12.531957 13.789138
 7797 12.528334 13.792761
 7798 12.524711 13.792761
 7799 12.521088 13.796384
 7800 12.517465 13.796384
 7801 12.513842 13.800007
 7802 12.510219 13.800007
 7803 12.506596 13.803630
 7804 12.502973 13.803630
 7805 12.499350 13.807253
 7806 12.495727 13.807253
 7807 12.492104 13.810876
 7808 12.488481 13.810876
 7809 12.484858 13.814499
 7810 12.481235 13.814499
 7811 12.477612 13.818122
 7812 12.473989 13.821745
 7813 12.470366 13.825368
 7814 12.466743 13.828991
 7815 12.463120 13.832614
 7816 12.459497 13.836237
 7817 12.455874 13.839860
 7818 12.452251 13.843483
 7819 12.448628 13.847106
 7820 12.445005 13.850729
 7821 12.441382 13.850729
 7822 12.437759 13.850729
 7823 12.434136 13.850729
 7824 12.430513 13.850729
 7825 12.426890 13.850729
 7826 12.423267 13.850729
 7827 12.419644 13.850729
 7828 12.416021 13.850729
 7829 12.412398 13.850729
 7830 12.408775 13.850729
 7831 12.405152 13.850729
 7832 12.401529 13.850729
 7833 12.397906 13.850729
 7834 12.394283 13.850729
 7835 12.390660 13.850729
 7836 12.387037 13.850729
 7837 12.383414 13.850729
 7838 12.379791 13.847106
 7839 12.376168 13.843483
 7840 12.372545 13.843483
 7841 12.368922 13.839860
 7842 12.365299 13.839860
 7843 12.361676 13.836237
 7844 12.358053 13.836237
 7845 12.354430 13.832614
 7846 12.350807 13.832614
 7847 12.347184 13.828991
 7848 12.343561 13.828991
 7849 12.339938 13.825368
 7850 12.336315 13.825368
 7851 12.332692 13.821745
 7852 12.329069 13.821745
 7853 12.325446 13.821745
 7854 12.321823 13.818122
 7855 12.318200 13.818122
 7856 12.314577 13.814499
 7857 12.310954 13.814499
 7858 12.307331 13.810876
 7859 12.303708 13.810876
 7860 12.300085 13.807253
 7861 12.296462 13.807253
 7862 12.292839 13.803630
 7863 12.289216 13.803630
 7864 12.285593 13.800007
 7865 12.281970 13.800007
 7866 12.278347 13.800007
 7867 12.274724 13.800007
 7868 12.271101 13.800007
 7869 12.267478 13.800007
 7870 12.263855 13.800007
 7871 12.260232 13.800007
 7872 12.256609 13.800007
 7873 12.252986 13.800007
 7874 12.249363 13.800007
 7875 12.245740 13.800007
 7876 12.242117 13.800007
 7877 12.238494 13.800007
 7878 12.234871 13.800007
 7879 12.231248 13.800007
 7880 12.227625 13.800007
 7881 12.224002 13.800007
 7882 12.220379 13.800007
 7883 12.216756 13.800007
 7884 12.213133 13.800007
 7885 12.209510 13.800007
 7886 12.205887 13.800007
 7887 12.202264 13.800007
 7888 12.198641 13.800007
 7889 12.195018 13.803630
 7890 12.191395 13.803630
 7891 12.187772 13.807253
 7892 12.184149 13.807253
 7893 12.180526 13.810876
 7894 12.176903 13.810876
 7895 12.173280 13.814499
 7896 12.169657 13.814499
 7897 12.166034 13.814499
 7898 12.162411 13.814499
 7899 12.158788 13.818122
 7900 12.155165 13.818122
 7901 12.151542 13.818122
 7902 12.147919 13.818122
 7903 12.144296 13.818122
 7904 12.140673 13.818122
 7905 12.137050 13.818122
 7906 12.133427 13.818122
 7907 12.129804 13.818122
 7908 12.126181 13.814499
 7909 12.122558 13.814499
 7910 12.118935 13.810876
 7911 12.115312 13.810876
 7912 12.111689 13.807253
 7913 12.108066 13.803630
 7914 12.104443 13.800007
 7915 12.100820 13.796384
 7916 12.097197 13.796384
 7917 12.093574 13.792761
 7918 12.089951 13.792761
 7919 12.086328 13.789138
 7920 12.082705 13.789138
 7921 12.079082 13.785515
 7922 12.075459 13.785515
 7923 12.071836 13.781892
 7924 12.068213 13.781892
 7925 12.064590 13.778269
 7926 12.060967 13.778269
 7927 12.057344 13.774646
 7928 12.053721 13.774646
 7929 12.050098 13.774646
 7930 12.046475 13.774646
 7931 12.042852 13.774646
 7932 12.039229 13.774646
 7933 12.035606 13.774646
 7934 12.031983 13.774646
 7935 12.028360 13.774646
 7936 12.024737 13.774646
 7937 12.021114 13.774646
 7938 12.017491 13.774646
 7939 12.013868 13.774646
 7940 12.010245 13.774646
 7941 12.006622 13.774646
 7942 12.002999 13.774646
 7943 11.999376 13.771023
 7944 11.995753 13.771023
 7945 11.992130 13.771023
 7946 11.988507 13.767400
 7947 11.984884 13.767400
 7948 11.981261 13.767400
 7949 11.977638 13.763777
 7950 11.974015 13.763777
 7951 11.970392 13.760154
 7952 11.966769 13.760154
 7953 11.963146 13.760154
 7954 11.959523 13.756531
 7955 11.955900 13.756531
 7956 11.952277 13.752908
 7957 11.948654 13.749285
 7958 11.945031 13.749285
 7959 11.941408 13.745662
 7960 11.937785 13.742039
 7961 11.934162 13.742039
 7962 11.930539 13.738416
 7963 11.926916 13.734793
 7964 11.923293 13.731170
 7965 11.919670 13.727547
 7966 11.919670 13.723924
 7967 11.916047 13.720301
 7968 11.916047 13.716678
 7969 11.912424 13.713055
 7970 11.908801 13.709432
 7971 11.905178 13.705809
 7972 11.901555 13.702186
 7973 11.901555 13.698563
 7974 11.897932 13.694940
 7975 11.894309 13.691317
 7976 11.890686 13.687694
 7977 11.890686 13.684071
 7978 11.887063 13.680448
 7979 11.887063 13.676825
 7980 11.883440 13.673202
 7981 11.879817 13.669579
 7982 11.876194 13.665956
 7983 11.872571 13.662333
 7984 11.868948 13.658710
 7985 11.865325 13.658710
 7986 11.861702 13.655087
 7987 11.858079 13.655087
 7988 11.854456 13.651464
 7989 11.850833 13.651464
 7990 11.847210 13.647841
 7991 11.843587 13.647841
 7992 11.839964 13.644218
 7993 11.836341 13.644218
 7994 11.832718 13.640595
 7995 11.829095 13.636972
 7996 11.825472 13.636972
 7997 11.821849 13.633349
 7998 11.818226 13.629726
 7999 11.818226 13.626103
 8000 11.814603 13.622480
 8001 11.810980 13.618857
 8002 11.807357 13.615234
 8003 11.803734 13.611611
 8004 11.800111 13.607988
 8005 11.796488 13.607988
 8006 11.792865 13.604365
 8007 11.789242 13.604365
 8008 11.785619 13.600742
 8009 11.781996 13.600742
 8010 11.778373 13.597119
 8011 11.774750 13.597119
 8012 11.771127 13.593496
 8013 11.767504 13.593496
 8014 11.763881 13.589873
 8015 11.760258 13.589873
 8016 11.756635 13.586250
 8017 11.753012 13.586250
 8018 11.749389 13.582627
 8019 11.745766 13.582627
 8020 11.742143 13.579004
 8021 11.738520 13.579004
 8022 11.734897 13.575381
 8023 11.731274 13.575381
 8024 11.727651 13.571758
 8025 11.724028 13.571758
 8026 11.720405 13.568135
 8027 11.716782 13.568135
 8028 11.713159 13.564512
 8029 11.709536 13.564512
 8030 11.705913 13.560889
 8031 11.702290 13.560889
 8032 11.698667 13.560889
 8033 11.695044 13.560889
 8034 11.691421 13.560889
 8035 11.687798 13.560889
 8036 11.684175 13.560889
 8037 11.680552 13.560889
 8038 11.676929 13.560889
 8039 11.673306 13.557266
 8040 11.669683 13.557266
 8041 11.666060 13.557266
 8042 11.662437 13.557266
 8043 11.658814 13.557266
 8044 11.655191 13.557266
 8045 11.651568 13.557266
 8046 11.647945 13.557266
 8047 11.644322 13.557266
 8048 11.640699 13.557266
 8049 11.637076 13.557266
 8050 11.633453 13.557266
 8051 11.629830 13.557266
 8052 11.626207 13.557266
 8053 11.622584 13.557266
 8054 11.618961 13.557266
 8055 11.615338 13.557266
 8056 11.611715 13.557266
 8057 11.608092 13.557266
 8058 11.604469 13.557266
 8059 11.600846 13.557266
 8060 11.597223 13.557266
 8061 11.593600 13.557266
 8062 11.589977 13.557266
 8063 11.586354 13.557266
 8064 11.582731 13.557266
 8065 11.579108 13.557266
 8066 11.575485 13.560889
 8067 11.571862 13.560889
 8068 11.568239 13.564512
 8069 11.564616 13.564512
 8070 11.560993 13.568135
 8071 11.557370 13.568135
 8072 11.553747 13.568135
 8073 11.550124 13.568135
 8074 11.546501 13.568135
 8075 11.542878 13.568135
 8076 11.539255 13.568135
 8077 11.535632 13.568135
 8078 11.532009 13.568135
 8079 11.528386 13.568135
 8080 11.524763 13.568135
 8081 11.521140 13.568135
 8082 11.517517 13.568135
 8083 11.513894 13.568135
 8084 11.510271 13.568135
 8085 11.506648 13.568135
 8086 11.503025 13.568135
 8087 11.499402 13.568135
 8088 11.495779 13.571758
 8089 11.492156 13.571758
 8090 11.488533 13.575381
 8091 11.484910 13.575381
 8092 11.481287 13.579004
 8093 11.477664 13.579004
 8094 11.474041 13.582627
 8095 11.470418 13.582627
 8096 11.466795 13.586250
 8097 11.463172 13.586250
 8098 11.459549 13.589873
 8099 11.455926 13.589873
 8100 11.452303 13.593496
 8101 11.452303 13.597119
 8102 11.448680 13.600742
 8103 11.448680 13.604365
 8104 11.445057 13.607988
 8105 11.445057 13.611611
 8106 11.441434 13.615234
 8107 11.441434 13.618857
 8108 11.437811 13.622480
 8109 11.434188 13.626103
 8110 11.430565 13.629726
 8111 11.426942 13.633349
 8112 11.423319 13.636972
 8113 11.419696 13.640595
 8114 11.416073 13.644218
 8115 11.412450 13.644218
 8116 11.408827 13.644218
 8117 11.405204 13.647841
 8118 11.401581 13.647841
 8119 11.397958 13.647841
 8120 11.394335 13.647841
 8121 11.390712 13.647841
 8122 11.387089 13.647841
 8123 11.383466 13.651464
 8124 11.379843 13.651464
 8125 11.376220 13.651464
 8126 11.372597 13.647841
 8127 11.368974 13.647841
 8128 11.365351 13.647841
 8129 11.361728 13.647841
 8130 11.358105 13.644218
 8131 11.354482 13.644218
 8132 11.350859 13.640595
 8133 11.347236 13.640595
 8134 11.343613 13.636972
 8135 11.339990 13.636972
 8136 11.336367 13.633349
 8137 11.332744 13.633349
 8138 11.329121 13.633349
 8139 11.325498 13.633349
 8140 11.321875 13.633349
 8141 11.318252 13.633349
 8142 11.314629 13.633349
 8143 11.311006 13.633349
 8144 11.307383 13.633349
 8145 11.303760 13.633349
 8146 11.300137 13.633349
 8147 11.296514 13.633349
 8148 11.292891 13.633349
 8149 11.289268 13.633349
 8150 11.285645 13.633349
 8151 11.282022 13.633349
 8152 11.278399 13.633349
 8153 11.274776 13.633349
 8154 11.271153 13.633349
 8155 11.267530 13.633349
 8156 11.263907 13.633349
 8157 11.260284 13.633349
 8158 11.256661 13.633349
 8159 11.253038 13.633349
 8160 11.249415 13.633349
 8161 11.245792 13.633349
 8162 11.242169 13.636972
 8163 11.238546 13.636972
 8164 11.234923 13.640595
 8165 11.231300 13.640595
 8166 11.227677 13.644218
 8167 11.224054 13.644218
 8168 11.220431 13.647841
 8169 11.216808 13.647841
 8170 11.213185 13.651464
 8171 11.209562 13.651464
 8172 11.205939 13.651464
 8173 11.202316 13.651464
 8174 11.198693 13.651464
 8175 11.195070 13.655087
 8176 11.191447 13.655087
 8177 11.187824 13.655087
 8178 11.184201 13.655087
 8179 11.180578 13.655087
 8180 11.176955 13.658710
 8181 11.173332 13.658710
 8182 11.169709 13.658710
 8183 11.166086 13.658710
 8184 11.162463 13.662333
 8185 11.158840 13.662333
 8186 11.155217 13.662333
 8187 11.151594 13.662333
 8188 11.147971 13.658710
 8189 11.144348 13.658710
 8190 11.140725 13.655087
 8191 11.137102 13.655087
 8192 11.133479 13.651464
 8193 11.129856 13.651464
 8194 11.126233 13.651464
 8195 11.122610 13.651464
 8196 11.118987 13.651464
 8197 11.115364 13.651464
 8198 11.111741 13.651464
 8199 11.108118 13.651464
 8200 11.104495 13.651464
 8201 11.100872 13.651464
 8202 11.097249 13.651464
 8203 11.093626 13.651464
 8204 11.090003 13.651464
 8205 11.086380 13.651464
 8206 11.082757 13.651464
 8207 11.079134 13.651464
 8208 11.075511 13.651464
 8209 11.071888 13.651464
 8210 11.068265 13.651464
 8211 11.064642 13.651464
 8212 11.061019 13.651464
 8213 11.057396 13.651464
 8214 11.053773 13.651464
 8215 11.050150 13.651464
 8216 11.046527 13.651464
 8217 11.042904 13.655087
 8218 11.039281 13.655087
 8219 11.035658 13.658710
 8220 11.032035 13.658710
 8221 11.028412 13.662333
 8222 11.024789 13.662333
 8223 11.021166 13.665956
 8224 11.017543 13.665956
 8225 11.013920 13.669579
 8226 11.010297 13.669579
 8227 11.006674 13.673202
 8228 11.003051 13.673202
 8229 10.999428 13.676825
 8230 10.995805 13.680448
 8231 10.992182 13.684071
 8232 10.988559 13.687694
 8233 10.984936 13.687694
 8234 10.981313 13.687694
 8235 10.977690 13.687694
 8236 10.974067 13.687694
 8237 10.970444 13.687694
 8238 10.966821 13.687694
 8239 10.963198 13.687694
 8240 10.959575 13.687694
 8241 10.955952 13.687694
 8242 10.952329 13.687694
 8243 10.948706 13.687694
 8244 10.945083 13.687694
 8245 10.941460 13.687694
 8246 10.937837 13.691317
 8247 10.934214 13.691317
 8248 10.930591 13.694940
 8249 10.926968 13.694940
 8250 10.923345 13.698563
 8251 10.919722 13.698563
 8252 10.916099 13.702186
 8253 10.912476 13.702186
 8254 10.908853 13.705809
 8255 10.905230 13.705809
 8256 10.901607 13.709432
 8257 10.897984 13.709432
 8258 10.894361 13.713055
 8259 10.894361 13.716678
 8260 10.890738 13.720301
 8261 10.890738 13.723924
 8262 10.887115 13.727547
 8263 10.887115 13.731170
 8264 10.883492 13.734793
 8265 10.883492 13.738416
 8266 10.879869 13.742039
 8267 10.879869 13.745662
 8268 10.876246 13.749285
 8269 10.876246 13.752908
 8270 10.872623 13.756531
 8271 10.872623 13.760154
 8272 10.869000 13.763777
 8273 10.865377 13.767400
 8274 10.865377 13.771023
 8275 10.861754 13.774646
 8276 10.858131 13.774646
 8277 10.854508 13.778269
 8278 10.850885 13.778269
 8279 10.847262 13.781892
 8280 10.843639 13.781892
 8281 10.840016 13.785515
 8282 10.836393 13.785515
 8283 10.832770 13.789138
 8284 10.829147 13.789138
 8285 10.825524 13.792761
 8286 10.821901 13.792761
 8287 10.818278 13.796384
 8288 10.814655 13.796384
 8289 10.811032 13.800007
 8290 10.807409 13.803630
 8291 10.807409 13.807253
 8292 10.803786 13.810876
 8293 10.803786 13.814499
 8294 10.800163 13.818122
 8295 10.800163 13.821745
 8296 10.796540 13.825368
 8297 10.796540 13.828991
 8298 10.792917 13.832614
 8299 10.792917 13.836237
 8300 10.789294 13.839860
 8301 10.789294 13.843483
 8302 10.785671 13.847106
 8303 10.785671 13.850729
 8304 10.782048 13.854352
 8305 10.778425 13.857975
 8306 10.774802 13.861598
 8307 10.771179 13.865221
 8308 10.767556 13.868844
 8309 10.763933 13.868844
 8310 10.760310 13.868844
 8311 10.756687 13.872467
 8312 10.753064 13.872467
 8313 10.749441 13.872467
 8314 10.745818 13.872467
 8315 10.742195 13.872467
 8316 10.738572 13.872467
 8317 10.734949 13.876090
 8318 10.731326 13.876090
 8319 10.727703 13.879713
 8320 10.724080 13.879713
 8321 10.720457 13.883336
 8322 10.716834 13.883336
 8323 10.713211 13.886959
 8324 10.709588 13.886959
 8325 10.705965 13.890582
 8326 10.702342 13.890582
 8327 10.698719 13.894205
 8328 10.695096 13.894205
 8329 10.691473 13.897828
 8330 10.687850 13.901451
 8331 10.684227 13.905074
 8332 10.680604 13.908697
 8333 10.676981 13.912320
 8334 10.673358 13.915943
 8335 10.669735 13.919566
 8336 10.666112 13.923189
 8337 10.662489 13.926812
 8338 10.658866 13.930435
 8339 10.658866 13.934058
 8340 10.655243 13.937681
 8341 10.655243 13.941304
 8342 10.651620 13.944927
 8343 10.651620 13.948550
 8344 10.647997 13.952173
 8345 10.644374 13.955796
 8346 10.640751 13.959419
 8347 10.637128 13.963042
 8348 10.633505 13.963042
 8349 10.629882 13.963042
 8350 10.626259 13.959419
 8351 10.622636 13.955796
 8352 10.619013 13.952173
 8353 10.615390 13.948550
 8354 10.615390 13.944927
 8355 10.611767 13.941304
 8356 10.611767 13.937681
 8357 10.608144 13.934058
 8358 10.608144 13.930435
 8359 10.608144 13.926812
 8360 10.608144 13.923189
 8361 10.604521 13.919566
 8362 10.604521 13.915943
 8363 10.600898 13.912320
 8364 10.600898 13.908697
 8365 10.597275 13.905074
 8366 10.597275 13.901451
 8367 10.593652 13.897828
 8368 10.593652 13.894205
 8369 10.590029 13.890582
 8370 10.590029 13.886959
 8371 10.586406 13.883336
 8372 10.586406 13.879713
 8373 10.582783 13.876090
 8374 10.582783 13.872467
 8375 10.579160 13.868844
 8376 10.575537 13.868844
 8377 10.571914 13.865221
 8378 10.568291 13.865221
 8379 10.564668 13.861598
 8380 10.561045 13.861598
 8381 10.557422 13.857975
 8382 10.553799 13.857975
 8383 10.550176 13.854352
 8384 10.546553 13.854352
 8385 10.542930 13.850729
 8386 10.539307 13.850729
 8387 10.535684 13.847106
 8388 10.532061 13.847106
 8389 10.528438 13.847106
 8390 10.524815 13.847106
 8391 10.521192 13.847106
 8392 10.517569 13.847106
 8393 10.513946 13.847106
 8394 10.510323 13.847106
 8395 10.506700 13.843483
 8396 10.503077 13.843483
 8397 10.499454 13.843483
 8398 10.495831 13.839860
 8399 10.492208 13.839860
 8400 10.488585 13.836237
 8401 10.484962 13.836237
 8402 10.481339 13.836237
 8403 10.477716 13.836237
 8404 10.474093 13.836237
 8405 10.470470 13.836237
 8406 10.466847 13.836237
 8407 10.463224 13.836237
 8408 10.459601 13.836237
 8409 10.455978 13.836237
 8410 10.452355 13.836237
 8411 10.448732 13.836237
 8412 10.445109 13.836237
 8413 10.441486 13.836237
 8414 10.437863 13.836237
 8415 10.434240 13.836237
 8416 10.430617 13.836237
 8417 10.426994 13.836237
 8418 10.423371 13.836237
 8419 10.419748 13.836237
 8420 10.416125 13.836237
 8421 10.412502 13.836237
 8422 10.408879 13.836237
 8423 10.405256 13.836237
 8424 10.401633 13.839860
 8425 10.398010 13.839860
 8426 10.394387 13.843483
 8427 10.390764 13.843483
 8428 10.387141 13.847106
 8429 10.383518 13.847106
 8430 10.379895 13.850729
 8431 10.376272 13.850729
 8432 10.372649 13.854352
 8433 10.369026 13.854352
 8434 10.365403 13.857975
 8435 10.361780 13.857975
 8436 10.358157 13.861598
 8437 10.354534 13.861598
 8438 10.350911 13.861598
 8439 10.347288 13.861598
 8440 10.343665 13.861598
 8441 10.340042 13.861598
 8442 10.336419 13.861598
 8443 10.332796 13.861598
 8444 10.329173 13.865221
 8445 10.325550 13.865221
 8446 10.321927 13.865221
 8447 10.318304 13.865221
 8448 10.314681 13.865221
 8449 10.311058 13.865221
 8450 10.307435 13.865221
 8451 10.303812 13.865221
 8452 10.300189 13.868844
 8453 10.296566 13.868844
 8454 10.292943 13.868844
 8455 10.289320 13.868844
 8456 10.285697 13.868844
 8457 10.282074 13.868844
 8458 10.278451 13.868844
 8459 10.274828 13.865221
 8460 10.271205 13.861598
 8461 10.267582 13.857975
 8462 10.263959 13.854352
 8463 10.260336 13.854352
 8464 10.256713 13.850729
 8465 10.253090 13.847106
 8466 10.249467 13.843483
 8467 10.245844 13.839860
 8468 10.242221 13.839860
 8469 10.238598 13.836237
 8470 10.234975 13.836237
 8471 10.231352 13.832614
 8472 10.227729 13.832614
 8473 10.224106 13.828991
 8474 10.220483 13.828991
 8475 10.216860 13.825368
 8476 10.213237 13.825368
 8477 10.209614 13.821745
 8478 10.205991 13.821745
 8479 10.202368 13.818122
 8480 10.198745 13.818122
 8481 10.195122 13.814499
 8482 10.191499 13.814499
 8483 10.187876 13.814499
 8484 10.184253 13.814499
 8485 10.180630 13.814499
 8486 10.177007 13.814499
 8487 10.173384 13.814499
 8488 10.169761 13.814499
 8489 10.166138 13.814499
 8490 10.162515 13.814499
 8491 10.158892 13.814499
 8492 10.155269 13.814499
 8493 10.151646 13.810876
 8494 10.148023 13.807253
 8495 10.144400 13.803630
 8496 10.140777 13.803630
 8497 10.137154 13.800007
 8498 10.133531 13.800007
 8499 10.129908 13.796384
 8500 10.126285 13.796384
 8501 10.122662 13.792761
 8502 10.119039 13.792761
 8503 10.115416 13.789138
 8504 10.111793 13.789138
 8505 10.108170 13.785515
 8506 10.104547 13.785515
 8507 10.100924 13.781892
 8508 10.097301 13.781892
 8509 10.093678 13.781892
 8510 10.090055 13.778269
 8511 10.086432 13.778269
 8512 10.082809 13.778269
 8513 10.079186 13.774646
 8514 10.075563 13.771023
 8515 10.071940 13.767400
 8516 10.068317 13.763777
 8517 10.068317 13.760154
 8518 10.064694 13.756531
 8519 10.064694 13.752908
 8520 10.061071 13.749285
 8521 10.061071 13.745662
 8522 10.057448 13.742039
 8523 10.057448 13.738416
 8524 10.053825 13.734793
 8525 10.053825 13.731170
 8526 10.050202 13.727547
 8527 10.050202 13.723924
 8528 10.046579 13.720301
 8529 10.046579 13.716678
 8530 10.042956 13.713055
 8531 10.042956 13.709432
 8532 10.039333 13.705809
 8533 10.035710 13.705809
 8534 10.032087 13.702186
 8535 10.028464 13.702186
 8536 10.024841 13.698563
 8537 10.021218 13.698563
 8538 10.017595 13.694940
 8539 10.013972 13.694940
 8540 10.010349 13.691317
 8541 10.006726 13.691317
 8542 10.003103 13.687694
 8543 9.999480 13.687694
 8544 9.995857 13.684071
 8545 9.992234 13.684071
 8546 9.988611 13.684071
 8547 9.984988 13.684071
 8548 9.981365 13.684071
 8549 9.977742 13.684071
 8550 9.974119 13.680448
 8551 9.970496 13.676825
 8552 9.966873 13.673202
 8553 9.963250 13.669579
 8554 9.959627 13.665956
 8555 9.959627 13.662333
 8556 9.956004 13.658710
 8557 9.956004 13.655087
 8558 9.952381 13.651464
 8559 9.952381 13.647841
 8560 9.948758 13.644218
 8561 9.948758 13.640595
 8562 9.945135 13.636972
 8563 9.941512 13.633349
 8564 9.937889 13.629726
 8565 9.934266 13.629726
 8566 9.930643 13.626103
 8567 9.927020 13.626103
 8568 9.923397 13.622480
 8569 9.919774 13.622480
 8570 9.916151 13.618857
 8571 9.912528 13.618857
 8572 9.908905 13.615234
 8573 9.905282 13.615234
 8574 9.901659 13.611611
 8575 9.898036 13.611611
 8576 9.894413 13.607988
 8577 9.890790 13.607988
 8578 9.887167 13.607988
 8579 9.883544 13.607988
 8580 9.879921 13.607988
 8581 9.876298 13.607988
 8582 9.872675 13.607988
 8583 9.869052 13.607988
 8584 9.865429 13.607988
 8585 9.861806 13.607988
 8586 9.858183 13.604365
 8587 9.854560 13.604365
 8588 9.850937 13.604365
 8589 9.847314 13.604365
 8590 9.843691 13.604365
 8591 9.840068 13.604365
 8592 9.836445 13.604365
 8593 9.832822 13.604365
 8594 9.829199 13.604365
 8595 9.825576 13.604365
 8596 9.821953 13.604365
 8597 9.818330 13.604365
 8598 9.814707 13.604365
 8599 9.811084 13.604365
 8600 9.807461 13.604365
 8601 9.803838 13.604365
 8602 9.800215 13.604365
 8603 9.796592 13.604365
 8604 9.792969 13.604365
 8605 9.789346 13.604365
 8606 9.785723 13.604365
 8607 9.782100 13.604365
 8608 9.778477 13.604365
 8609 9.774854 13.604365
 8610 9.771231 13.604365
 8611 9.767608 13.607988
 8612 9.763985 13.607988
 8613 9.760362 13.611611
 8614 9.756739 13.611611
 8615 9.753116 13.611611
 8616 9.749493 13.611611
 8617 9.745870 13.615234
 8618 9.742247 13.615234
 8619 9.738624 13.618857
 8620 9.735001 13.615234
 8621 9.731378 13.615234
 8622 9.727755 13.615234
 8623 9.724132 13.611611
 8624 9.720509 13.611611
 8625 9.716886 13.611611
 8626 9.713263 13.607988
 8627 9.709640 13.607988
 8628 9.706017 13.604365
 8629 9.702394 13.604365
 8630 9.698771 13.604365
 8631 9.695148 13.604365
 8632 9.691525 13.604365
 8633 9.687902 13.604365
 8634 9.684279 13.604365
 8635 9.680656 13.604365
 8636 9.677033 13.604365
 8637 9.673410 13.604365
 8638 9.669787 13.604365
 8639 9.666164 13.604365
 8640 9.662541 13.604365
 8641 9.658918 13.604365
 8642 9.655295 13.604365
 8643 9.651672 13.604365
 8644 9.648049 13.604365
 8645 9.644426 13.604365
 8646 9.640803 13.604365
 8647 9.637180 13.604365
 8648 9.633557 13.604365
 8649 9.629934 13.604365
 8650 9.626311 13.604365
 8651 9.622688 13.604365
 8652 9.619065 13.604365
 8653 9.615442 13.604365
 8654 9.611819 13.604365
 8655 9.608196 13.600742
 8656 9.604573 13.597119
 8657 9.600950 13.593496
 8658 9.597327 13.589873
 8659 9.593704 13.586250
 8660 9.590081 13.582627
 8661 9.586458 13.579004
 8662 9.582835 13.575381
 8663 9.579212 13.571758
 8664 9.575589 13.568135
 8665 9.571966 13.564512
 8666 9.568343 13.560889
 8667 9.564720 13.557266
 8668 9.561097 13.553643
 8669 9.557474 13.550020
 8670 9.553851 13.546397
 8671 9.550228 13.542774
 8672 9.546605 13.539151
 8673 9.542982 13.539151
 8674 9.542982 13.535528
 8675 9.539359 13.531905
 8676 9.539359 13.528282
 8677 9.535736 13.524659
 8678 9.535736 13.521036
 8679 9.532113 13.517413
 8680 9.532113 13.513790
 8681 9.528490 13.510167
 8682 9.528490 13.506544
 8683 9.524867 13.502921
 8684 9.524867 13.499298
 8685 9.521244 13.495675
 8686 9.517621 13.495675
 8687 9.513998 13.492052
 8688 9.510375 13.492052
 8689 9.506752 13.488429
 8690 9.503129 13.488429
 8691 9.499506 13.484806
 8692 9.495883 13.484806
 8693 9.492260 13.481183
 8694 9.488637 13.481183
 8695 9.485014 13.477560
 8696 9.481391 13.477560
 8697 9.477768 13.473937
 8698 9.474145 13.473937
 8699 9.470522 13.473937
 8700 9.466899 13.473937
 8701 9.463276 13.473937
 8702 9.459653 13.473937
 8703 9.456030 13.473937
 8704 9.452407 13.473937
 8705 9.448784 13.473937
 8706 9.445161 13.473937
 8707 9.441538 13.473937
 8708 9.437915 13.473937
 8709 9.434292 13.473937
 8710 9.430669 13.473937
 8711 9.427046 13.473937
 8712 9.423423 13.473937
 8713 9.419800 13.473937
 8714 9.416177 13.473937
 8715 9.412554 13.473937
 8716 9.408931 13.473937
 8717 9.405308 13.473937
 8718 9.401685 13.473937
 8719 9.398062 13.473937
 8720 9.394439 13.473937
 8721 9.390816 13.477560
 8722 9.387193 13.477560
 8723 9.383570 13.481183
 8724 9.379947 13.481183
 8725 9.376324 13.484806
 8726 9.372701 13.484806
 8727 9.369078 13.488429
 8728 9.365455 13.488429
 8729 9.361832 13.492052
 8730 9.358209 13.492052
 8731 9.354586 13.495675
 8732 9.350963 13.495675
 8733 9.347340 13.495675
 8734 9.343717 13.495675
 8735 9.340094 13.495675
 8736 9.340094 13.492052
 8737 9.336471 13.488429
 8738 9.332848 13.484806
 8739 9.329225 13.481183
 8740 9.325602 13.477560
 8741 9.321979 13.473937
 8742 9.318356 13.470314
 8743 9.314733 13.466691
 8744 9.311110 13.463068
 8745 9.307487 13.459445
 8746 9.303864 13.455822
 8747 9.303864 13.452199
 8748 9.303864 13.448576
 8749 9.303864 13.444953
 8750 9.303864 13.441330
 8751 9.303864 13.437707
 8752 9.303864 13.434084
 8753 9.303864 13.430461
 8754 9.303864 13.426838
 8755 9.300241 13.423215
 8756 9.300241 13.419592
 8757 9.296618 13.415969
 8758 9.296618 13.412346
 8759 9.292995 13.408723
 8760 9.292995 13.405100
 8761 9.289372 13.401477
 8762 9.289372 13.397854
 8763 9.285749 13.394231
 8764 9.285749 13.390608
 8765 9.282126 13.386985
 8766 9.282126 13.383362
 8767 9.278503 13.379739
 8768 9.278503 13.376116
 8769 9.274880 13.372493
 8770 9.274880 13.368870
 8771 9.271257 13.365247
 8772 9.271257 13.361624
 8773 9.267634 13.358001
 8774 9.267634 13.354378
 8775 9.264011 13.350755
 8776 9.264011 13.347132
 8777 9.260388 13.343509
 8778 9.256765 13.339886
 8779 9.253142 13.336263
 8780 9.249519 13.332640
 8781 9.245896 13.329017
 8782 9.242273 13.329017
 8783 9.238650 13.325394
 8784 9.235027 13.321771
 8785 9.231404 13.321771
 8786 9.227781 13.318148
 8787 9.224158 13.314525
 8788 9.220535 13.310902
 8789 9.216912 13.307279
 8790 9.213289 13.307279
 8791 9.209666 13.303656
 8792 9.206043 13.303656
 8793 9.202420 13.300033
 8794 9.198797 13.300033
 8795 9.195174 13.296410
 8796 9.191551 13.296410
 8797 9.187928 13.292787
 8798 9.184305 13.292787
 8799 9.180682 13.289164
 8800 9.177059 13.289164
 8801 9.173436 13.285541
 8802 9.169813 13.285541
 8803 9.166190 13.285541
 8804 9.162567 13.285541
 8805 9.158944 13.285541
 8806 9.155321 13.285541
 8807 9.151698 13.285541
 8808 9.148075 13.285541
 8809 9.144452 13.285541
 8810 9.140829 13.285541
 8811 9.137206 13.285541
 8812 9.133583 13.281918
 8813 9.129960 13.281918
 8814 9.126337 13.278295
 8815 9.122714 13.278295
 8816 9.119091 13.274672
 8817 9.115468 13.274672
 8818 9.111845 13.274672
 8819 9.108222 13.271049
 8820 9.108222 13.267426
 8821 9.104599 13.263803
 8822 9.100976 13.260180
 8823 9.097353 13.256557
 8824 9.093730 13.252934
 8825 9.090107 13.249311
 8826 9.086484 13.245688
 8827 9.082861 13.242065
 8828 9.082861 13.238442
 8829 9.079238 13.234819
 8830 9.079238 13.231196
 8831 9.075615 13.227573
 8832 9.075615 13.223950
 8833 9.071992 13.220327
 8834 9.071992 13.216704
 8835 9.068369 13.213081
 8836 9.064746 13.213081
 8837 9.061123 13.209458
 8838 9.057500 13.209458
 8839 9.053877 13.205835
 8840 9.050254 13.205835
 8841 9.046631 13.202212
 8842 9.043008 13.202212
 8843 9.039385 13.198589
 8844 9.035762 13.198589
 8845 9.032139 13.194966
 8846 9.028516 13.194966
 8847 9.024893 13.191343
 8848 9.021270 13.191343
 8849 9.017647 13.191343
 8850 9.014024 13.191343
 8851 9.010401 13.191343
 8852 9.006778 13.191343
 8853 9.003155 13.191343
 8854 8.999532 13.191343
 8855 8.995909 13.191343
 8856 8.992286 13.191343
 8857 8.988663 13.191343
 8858 8.985040 13.191343
 8859 8.981417 13.191343
 8860 8.977794 13.191343
 8861 8.974171 13.191343
 8862 8.970548 13.191343
 8863 8.966925 13.191343
 8864 8.963302 13.191343
 8865 8.959679 13.191343
 8866 8.956056 13.191343
 8867 8.952433 13.191343
 8868 8.948810 13.191343
 8869 8.945187 13.191343
 8870 8.941564 13.194966
 8871 8.937941 13.194966
 8872 8.934318 13.194966
 8873 8.930695 13.194966
 8874 8.927072 13.194966
 8875 8.923449 13.194966
 8876 8.919826 13.194966
 8877 8.916203 13.194966
 8878 8.912580 13.194966
 8879 8.908957 13.194966
 8880 8.905334 13.194966
 8881 8.901711 13.194966
 8882 8.898088 13.194966
 8883 8.894465 13.194966
 8884 8.890842 13.194966
 8885 8.887219 13.194966
 8886 8.883596 13.194966
 8887 8.879973 13.194966
 8888 8.876350 13.194966
 8889 8.872727 13.194966
 8890 8.869104 13.194966
 8891 8.865481 13.194966
 8892 8.861858 13.194966
 8893 8.858235 13.194966
 8894 8.854612 13.194966
 8895 8.850989 13.194966
 8896 8.847366 13.194966
 8897 8.843743 13.194966
 8898 8.840120 13.194966
 8899 8.836497 13.194966
 8900 8.832874 13.194966
 8901 8.829251 13.194966
 8902 8.825628 13.194966
 8903 8.822005 13.194966
 8904 8.818382 13.194966
 8905 8.814759 13.194966
 8906 8.811136 13.194966
 8907 8.807513 13.194966
 8908 8.803890 13.198589
 8909 8.800267 13.198589
 8910 8.796644 13.202212
 8911 8.793021 13.202212
 8912 8.789398 13.205835
 8913 8.785775 13.205835
 8914 8.782152 13.209458
 8915 8.778529 13.209458
 8916 8.774906 13.213081
 8917 8.771283 13.213081
 8918 8.767660 13.216704
 8919 8.764037 13.216704
 8920 8.760414 13.220327
 8921 8.756791 13.223950
 8922 8.756791 13.227573
 8923 8.753168 13.231196
 8924 8.753168 13.234819
 8925 8.749545 13.238442
 8926 8.749545 13.242065
 8927 8.745922 13.245688
 8928 8.745922 13.249311
 8929 8.742299 13.252934
 8930 8.742299 13.256557
 8931 8.738676 13.260180
 8932 8.738676 13.263803
 8933 8.735053 13.267426
 8934 8.731430 13.271049
 8935 8.727807 13.274672
 8936 8.724184 13.278295
 8937 8.720561 13.281918
 8938 8.716938 13.285541
 8939 8.713315 13.289164
 8940 8.709692 13.292787
 8941 8.706069 13.296410
 8942 8.702446 13.300033
 8943 8.698823 13.300033
 8944 8.695200 13.303656
 8945 8.691577 13.303656
 8946 8.687954 13.303656
 8947 8.684331 13.303656
 8948 8.680708 13.303656
 8949 8.677085 13.303656
 8950 8.673462 13.303656
 8951 8.669839 13.303656
 8952 8.666216 13.303656
 8953 8.662593 13.303656
 8954 8.658970 13.303656
 8955 8.655347 13.303656
 8956 8.651724 13.303656
 8957 8.648101 13.303656
 8958 8.644478 13.303656
 8959 8.640855 13.303656
 8960 8.637232 13.303656
 8961 8.633609 13.303656
 8962 8.629986 13.300033
 8963 8.626363 13.300033
 8964 8.622740 13.296410
 8965 8.619117 13.296410
 8966 8.615494 13.296410
 8967 8.611871 13.296410
 8968 8.608248 13.296410
 8969 8.604625 13.296410
 8970 8.601002 13.296410
 8971 8.597379 13.296410
 8972 8.593756 13.296410
 8973 8.590133 13.296410
 8974 8.586510 13.296410
 8975 8.582887 13.296410
 8976 8.579264 13.296410
 8977 8.575641 13.296410
 8978 8.572018 13.296410
 8979 8.568395 13.296410
 8980 8.564772 13.296410
 8981 8.561149 13.296410
 8982 8.557526 13.296410
 8983 8.553903 13.296410
 8984 8.550280 13.296410
 8985 8.546657 13.296410
 8986 8.543034 13.296410
 8987 8.539411 13.296410
 8988 8.535788 13.300033
 8989 8.532165 13.300033
 8990 8.528542 13.303656
 8991 8.524919 13.303656
 8992 8.521296 13.307279
 8993 8.517673 13.307279
 8994 8.514050 13.310902
 8995 8.510427 13.310902
 8996 8.506804 13.314525
 8997 8.503181 13.314525
 8998 8.499558 13.318148
 8999 8.495935 13.318148
 9000 8.492312 13.321771
 9001 8.492312 13.325394
 9002 8.488689 13.329017
 9003 8.488689 13.332640
 9004 8.485066 13.336263
 9005 8.485066 13.339886
 9006 8.481443 13.343509
 9007 8.481443 13.347132
 9008 8.477820 13.350755
 9009 8.477820 13.354378
 9010 8.474197 13.358001
 9011 8.474197 13.361624
 9012 8.470574 13.365247
 9013 8.470574 13.368870
 9014 8.466951 13.372493
 9015 8.466951 13.376116
 9016 8.463328 13.379739
 9017 8.463328 13.383362
 9018 8.459705 13.386985
 9019 8.459705 13.390608
 9020 8.456082 13.394231
 9021 8.456082 13.397854
 9022 8.452459 13.401477
 9023 8.452459 13.405100
 9024 8.448836 13.408723
 9025 8.448836 13.412346
 9026 8.445213 13.415969
 9027 8.445213 13.419592
 9028 8.441590 13.423215
 9029 8.441590 13.426838
 9030 8.441590 13.430461
 9031 8.437967 13.434084
 9032 8.437967 13.437707
 9033 8.434344 13.441330
 9034 8.434344 13.444953
 9035 8.430721 13.448576
 9036 8.430721 13.452199
 9037 8.427098 13.455822
 9038 8.423475 13.459445
 9039 8.419852 13.459445
 9040 8.416229 13.463068
 9041 8.412606 13.463068
 9042 8.408983 13.466691
 9043 8.405360 13.466691
 9044 8.401737 13.470314
 9045 8.398114 13.470314
 9046 8.394491 13.473937
 9047 8.390868 13.477560
 9048 8.387245 13.481183
 9049 8.383622 13.484806
 9050 8.379999 13.488429
 9051 8.376376 13.492052
 9052 8.372753 13.492052
 9053 8.369130 13.492052
 9054 8.365507 13.492052
 9055 8.361884 13.495675
 9056 8.358261 13.495675
 9057 8.354638 13.499298
 9058 8.351015 13.499298
 9059 8.347392 13.502921
 9060 8.343769 13.502921
 9061 8.340146 13.506544
 9062 8.336523 13.506544
 9063 8.332900 13.510167
 9064 8.329277 13.510167
 9065 8.325654 13.513790
 9066 8.322031 13.513790
 9067 8.318408 13.517413
 9068 8.314785 13.521036
 9069 8.311162 13.524659
 9070 8.307539 13.528282
 9071 8.307539 13.531905
 9072 8.303916 13.535528
 9073 8.303916 13.539151
 9074 8.300293 13.542774
 9075 8.300293 13.546397
 9076 8.296670 13.550020
 9077 8.296670 13.553643
 9078 8.293047 13.557266
 9079 8.289424 13.560889
 9080 8.285801 13.560889
 9081 8.282178 13.564512
 9082 8.278555 13.564512
 9083 8.274932 13.568135
 9084 8.271309 13.568135
 9085 8.267686 13.571758
 9086 8.264063 13.575381
 9087 8.260440 13.579004
 9088 8.256817 13.582627
 9089 8.253194 13.586250
 9090 8.249571 13.589873
 9091 8.245948 13.593496
 9092 8.245948 13.597119
 9093 8.242325 13.600742
 9094 8.242325 13.604365
 9095 8.238702 13.607988
 9096 8.235079 13.607988
 9097 8.231456 13.611611
 9098 8.227833 13.611611
 9099 8.224210 13.615234
 9100 8.220587 13.615234
 9101 8.216964 13.618857
 9102 8.213341 13.618857
 9103 8.209718 13.622480
 9104 8.206095 13.622480
 9105 8.202472 13.626103
 9106 8.198849 13.626103
 9107 8.195226 13.629726
 9108 8.191603 13.629726
 9109 8.187980 13.633349
 9110 8.184357 13.633349
 9111 8.180734 13.636972
 9112 8.177111 13.640595
 9113 8.173488 13.644218
 9114 8.169865 13.647841
 9115 8.166242 13.651464
 9116 8.162619 13.651464
 9117 8.158996 13.655087
 9118 8.155373 13.655087
 9119 8.151750 13.655087
 9120 8.148127 13.655087
 9121 8.144504 13.655087
 9122 8.140881 13.655087
 9123 8.137258 13.655087
 9124 8.133635 13.655087
 9125 8.130012 13.658710
 9126 8.126389 13.658710
 9127 8.122766 13.658710
 9128 8.119143 13.658710
 9129 8.115520 13.662333
 9130 8.111897 13.662333
 9131 8.108274 13.662333
 9132 8.104651 13.662333
 9133 8.101028 13.662333
 9134 8.097405 13.662333
 9135 8.093782 13.662333
 9136 8.090159 13.662333
 9137 8.086536 13.662333
 9138 8.082913 13.662333
 9139 8.079290 13.662333
 9140 8.075667 13.662333
 9141 8.072044 13.662333
 9142 8.068421 13.662333
 9143 8.064798 13.662333
 9144 8.061175 13.662333
 9145 8.057552 13.662333
 9146 8.053929 13.662333
 9147 8.050306 13.662333
 9148 8.046683 13.662333
 9149 8.043060 13.662333
 9150 8.039437 13.665956
 9151 8.035814 13.665956
 9152 8.032191 13.669579
 9153 8.028568 13.669579
 9154 8.024945 13.673202
 9155 8.021322 13.673202
 9156 8.017699 13.676825
 9157 8.014076 13.676825
 9158 8.010453 13.680448
 9159 8.006830 13.680448
 9160 8.003207 13.684071
 9161 7.999584 13.684071
 9162 7.995961 13.687694
 9163 7.992338 13.691317
 9164 7.988715 13.694940
 9165 7.985092 13.694940
 9166 7.981469 13.698563
 9167 7.977846 13.698563
 9168 7.974223 13.702186
 9169 7.970600 13.702186
 9170 7.966977 13.705809
 9171 7.963354 13.709432
 9172 7.959731 13.709432
 9173 7.956108 13.713055
 9174 7.952485 13.713055
 9175 7.948862 13.713055
 9176 7.945239 13.713055
 9177 7.941616 13.713055
 9178 7.937993 13.713055
 9179 7.934370 13.713055
 9180 7.930747 13.713055
 9181 7.927124 13.713055
 9182 7.923501 13.713055
 9183 7.919878 13.713055
 9184 7.916255 13.713055
 9185 7.912632 13.713055
 9186 7.909009 13.713055
 9187 7.905386 13.713055
 9188 7.901763 13.713055
 9189 7.898140 13.713055
 9190 7.894517 13.716678
 9191 7.890894 13.716678
 9192 7.887271 13.720301
 9193 7.883648 13.720301
 9194 7.880025 13.723924
 9195 7.876402 13.723924
 9196 7.872779 13.727547
 9197 7.869156 13.727547
 9198 7.865533 13.731170
 9199 7.861910 13.731170
 9200 7.858287 13.734793
 9201 7.854664 13.734793
 9202 7.851041 13.738416
 9203 7.847418 13.738416
 9204 7.843795 13.738416
 9205 7.840172 13.738416
 9206 7.836549 13.738416
 9207 7.832926 13.738416
 9208 7.829303 13.738416
 9209 7.825680 13.738416
 9210 7.822057 13.738416
 9211 7.818434 13.734793
 9212 7.814811 13.734793
 9213 7.811188 13.734793
 9214 7.807565 13.734793
 9215 7.803942 13.731170
 9216 7.800319 13.727547
 9217 7.796696 13.723924
 9218 7.793073 13.723924
 9219 7.789450 13.720301
 9220 7.785827 13.720301
 9221 7.782204 13.716678
 9222 7.778581 13.716678
 9223 7.774958 13.713055
 9224 7.771335 13.713055
 9225 7.767712 13.709432
 9226 7.764089 13.709432
 9227 7.760466 13.705809
 9228 7.756843 13.705809
 9229 7.753220 13.702186
 9230 7.749597 13.702186
 9231 7.745974 13.702186
 9232 7.742351 13.702186
 9233 7.738728 13.702186
 9234 7.735105 13.702186
 9235 7.731482 13.702186
 9236 7.727859 13.702186
 9237 7.724236 13.702186
 9238 7.720613 13.702186
 9239 7.716990 13.702186
 9240 7.713367 13.702186
 9241 7.709744 13.702186
 9242 7.706121 13.702186
 9243 7.702498 13.702186
 9244 7.698875 13.698563
 9245 7.695252 13.698563
 9246 7.691629 13.698563
 9247 7.688006 13.694940
 9248 7.684383 13.694940
 9249 7.680760 13.691317
 9250 7.677137 13.691317
 9251 7.673514 13.687694
 9252 7.669891 13.687694
 9253 7.666268 13.687694
 9254 7.662645 13.684071
 9255 7.659022 13.684071
 9256 7.655399 13.684071
 9257 7.651776 13.684071
 9258 7.648153 13.684071
 9259 7.644530 13.684071
 9260 7.640907 13.684071
 9261 7.637284 13.680448
 9262 7.633661 13.680448
 9263 7.630038 13.676825
 9264 7.626415 13.676825
 9265 7.622792 13.673202
 9266 7.619169 13.673202
 9267 7.615546 13.673202
 9268 7.611923 13.673202
 9269 7.608300 13.673202
 9270 7.604677 13.673202
 9271 7.601054 13.673202
 9272 7.597431 13.673202
 9273 7.593808 13.673202
 9274 7.590185 13.673202
 9275 7.586562 13.673202
 9276 7.582939 13.673202
 9277 7.579316 13.673202
 9278 7.575693 13.673202
 9279 7.572070 13.673202
 9280 7.568447 13.673202
 9281 7.564824 13.673202
 9282 7.561201 13.673202
 9283 7.557578 13.673202
 9284 7.553955 13.673202
 9285 7.550332 13.673202
 9286 7.546709 13.673202
 9287 7.543086 13.673202
 9288 7.539463 13.673202
 9289 7.535840 13.676825
 9290 7.532217 13.676825
 9291 7.528594 13.680448
 9292 7.524971 13.680448
 9293 7.521348 13.684071
 9294 7.517725 13.684071
 9295 7.514102 13.687694
 9296 7.510479 13.687694
 9297 7.506856 13.691317
 9298 7.503233 13.691317
 9299 7.499610 13.694940
 9300 7.495987 13.694940
 9301 7.492364 13.698563
 9302 7.488741 13.702186
 9303 7.485118 13.705809
 9304 7.481495 13.709432
 9305 7.477872 13.713055
 9306 7.474249 13.716678
 9307 7.470626 13.720301
 9308 7.470626 13.723924
 9309 7.467003 13.727547
 9310 7.467003 13.731170
 9311 7.463380 13.734793
 9312 7.459757 13.738416
 9313 7.456134 13.742039
 9314 7.452511 13.745662
 9315 7.448888 13.749285
 9316 7.445265 13.752908
 9317 7.441642 13.756531
 9318 7.438019 13.760154
 9319 7.434396 13.763777
 9320 7.430773 13.763777
 9321 7.427150 13.767400
 9322 7.423527 13.767400
 9323 7.419904 13.771023
 9324 7.416281 13.774646
 9325 7.412658 13.774646
 9326 7.409035 13.778269
 9327 7.405412 13.778269
 9328 7.401789 13.781892
 9329 7.398166 13.781892
 9330 7.394543 13.785515
 9331 7.390920 13.789138
 9332 7.387297 13.792761
 9333 7.383674 13.796384
 9334 7.383674 13.800007
 9335 7.380051 13.803630
 9336 7.380051 13.807253
 9337 7.376428 13.810876
 9338 7.376428 13.814499
 9339 7.372805 13.818122
 9340 7.372805 13.821745
 9341 7.369182 13.825368
 9342 7.369182 13.828991
 9343 7.365559 13.832614
 9344 7.365559 13.836237
 9345 7.361936 13.839860
 9346 7.361936 13.843483
 9347 7.358313 13.847106
 9348 7.354690 13.850729
 9349 7.351067 13.854352
 9350 7.347444 13.857975
 9351 7.343821 13.861598
 9352 7.340198 13.865221
 9353 7.340198 13.868844
 9354 7.336575 13.872467
 9355 7.336575 13.876090
 9356 7.332952 13.879713
 9357 7.332952 13.883336
 9358 7.329329 13.886959
 9359 7.329329 13.890582
 9360 7.325706 13.894205
 9361 7.325706 13.897828
 9362 7.322083 13.897828
 9363 7.318460 13.901451
 9364 7.314837 13.905074
 9365 7.311214 13.908697
 9366 7.307591 13.912320
 9367 7.303968 13.912320
 9368 7.300345 13.915943
 9369 7.296722 13.915943
 9370 7.293099 13.915943
 9371 7.289476 13.919566
 9372 7.285853 13.919566
 9373 7.282230 13.923189
 9374 7.278607 13.923189
 9375 7.274984 13.923189
 9376 7.271361 13.926812
 9377 7.267738 13.926812
 9378 7.264115 13.930435
 9379 7.260492 13.930435
 9380 7.256869 13.930435
 9381 7.253246 13.934058
 9382 7.249623 13.934058
 9383 7.246000 13.937681
 9384 7.242377 13.937681
 9385 7.238754 13.937681
 9386 7.235131 13.937681
 9387 7.231508 13.937681
 9388 7.227885 13.937681
 9389 7.224262 13.937681
 9390 7.220639 13.937681
 9391 7.217016 13.937681
 9392 7.213393 13.937681
 9393 7.209770 13.941304
 9394 7.206147 13.941304
 9395 7.202524 13.944927
 9396 7.198901 13.944927
 9397 7.195278 13.948550
 9398 7.191655 13.948550
 9399 7.188032 13.952173
 9400 7.184409 13.952173
 9401 7.180786 13.955796
 9402 7.177163 13.955796
 9403 7.173540 13.959419
 9404 7.169917 13.959419
 9405 7.166294 13.963042
 9406 7.162671 13.966665
 9407 7.159048 13.970288
 9408 7.155425 13.973911
 9409 7.151802 13.977534
 9410 7.148179 13.977534
 9411 7.144556 13.981157
 9412 7.140933 13.981157
 9413 7.137310 13.984780
 9414 7.133687 13.988403
 9415 7.130064 13.992026
 9416 7.126441 13.995649
 9417 7.122818 13.999272
 9418 7.122818 14.002895
 9419 7.119195 14.006518
 9420 7.119195 14.010141
 9421 7.115572 14.013764
 9422 7.115572 14.017387
 9423 7.111949 14.021010
 9424 7.111949 14.024633
 9425 7.108326 14.028256
 9426 7.108326 14.031879
 9427 7.104703 14.035502
 9428 7.104703 14.039125
 9429 7.101080 14.042748
 9430 7.101080 14.046371
 9431 7.101080 14.049994
 9432 7.101080 14.053617
 9433 7.101080 14.057240
 9434 7.101080 14.060863
 9435 7.101080 14.064486
 9436 7.101080 14.068109
 9437 7.097457 14.071732
 9438 7.093834 14.075355
 9439 7.090211 14.078978
 9440 7.086588 14.082601
 9441 7.082965 14.086224
 9442 7.079342 14.089847
 9443 7.075719 14.093470
 9444 7.072096 14.097093
 9445 7.068473 14.100716
 9446 7.064850 14.100716
 9447 7.061227 14.100716
 9448 7.057604 14.100716
 9449 7.053981 14.100716
 9450 7.050358 14.100716
 9451 7.046735 14.100716
 9452 7.043112 14.100716
 9453 7.039489 14.100716
 9454 7.035866 14.100716
 9455 7.032243 14.100716
 9456 7.028620 14.100716
 9457 7.024997 14.100716
 9458 7.021374 14.100716
 9459 7.017751 14.100716
 9460 7.014128 14.100716
 9461 7.010505 14.100716
 9462 7.006882 14.100716
 9463 7.003259 14.100716
 9464 6.999636 14.097093
 9465 6.996013 14.097093
 9466 6.992390 14.093470
 9467 6.988767 14.093470
 9468 6.985144 14.089847
 9469 6.981521 14.089847
 9470 6.977898 14.086224
 9471 6.974275 14.086224
 9472 6.970652 14.082601
 9473 6.967029 14.082601
 9474 6.963406 14.078978
 9475 6.959783 14.078978
 9476 6.956160 14.075355
 9477 6.952537 14.075355
 9478 6.948914 14.075355
 9479 6.945291 14.075355
 9480 6.941668 14.075355
 9481 6.938045 14.075355
 9482 6.934422 14.075355
 9483 6.930799 14.075355
 9484 6.927176 14.075355
 9485 6.923553 14.075355
 9486 6.919930 14.075355
 9487 6.916307 14.075355
 9488 6.912684 14.075355
 9489 6.909061 14.075355
 9490 6.905438 14.075355
 9491 6.901815 14.075355
 9492 6.898192 14.075355
 9493 6.894569 14.075355
 9494 6.890946 14.075355
 9495 6.887323 14.075355
 9496 6.883700 14.075355
 9497 6.880077 14.075355
 9498 6.876454 14.075355
 9499 6.872831 14.075355
 9500 6.869208 14.078978
 9501 6.865585 14.078978
 9502 6.861962 14.082601
 9503 6.858339 14.082601
 9504 6.854716 14.086224
 9505 6.851093 14.086224
 9506 6.847470 14.089847
 9507 6.843847 14.089847
 9508 6.840224 14.093470
 9509 6.836601 14.093470
 9510 6.832978 14.097093
 9511 6.829355 14.097093
 9512 6.825732 14.100716
 9513 6.822109 14.100716
 9514 6.818486 14.100716
 9515 6.814863 14.100716
 9516 6.811240 14.100716
 9517 6.807617 14.100716
 9518 6.803994 14.100716
 9519 6.800371 14.100716
 9520 6.796748 14.100716
 9521 6.793125 14.100716
 9522 6.789502 14.100716
 9523 6.785879 14.100716
 9524 6.782256 14.100716
 9525 6.778633 14.100716
 9526 6.775010 14.100716
 9527 6.771387 14.100716
 9528 6.767764 14.100716
 9529 6.764141 14.100716
 9530 6.760518 14.100716
 9531 6.756895 14.100716
 9532 6.753272 14.100716
 9533 6.749649 14.100716
 9534 6.746026 14.100716
 9535 6.742403 14.100716
 9536 6.738780 14.097093
 9537 6.735157 14.097093
 9538 6.731534 14.093470
 9539 6.727911 14.093470
 9540 6.724288 14.089847
 9541 6.720665 14.089847
 9542 6.717042 14.089847
 9543 6.713419 14.086224
 9544 6.709796 14.086224
 9545 6.706173 14.086224
 9546 6.702550 14.082601
 9547 6.698927 14.082601
 9548 6.695304 14.082601
 9549 6.691681 14.082601
 9550 6.688058 14.082601
 9551 6.684435 14.082601
 9552 6.680812 14.082601
 9553 6.677189 14.082601
 9554 6.673566 14.082601
 9555 6.669943 14.082601
 9556 6.666320 14.082601
 9557 6.662697 14.082601
 9558 6.659074 14.082601
 9559 6.655451 14.082601
 9560 6.651828 14.082601
 9561 6.648205 14.082601
 9562 6.644582 14.082601
 9563 6.640959 14.082601
 9564 6.637336 14.082601
 9565 6.633713 14.082601
 9566 6.630090 14.082601
 9567 6.626467 14.082601
 9568 6.622844 14.082601
 9569 6.619221 14.082601
 9570 6.615598 14.082601
 9571 6.611975 14.082601
 9572 6.608352 14.082601
 9573 6.604729 14.082601
 9574 6.601106 14.082601
 9575 6.597483 14.082601
 9576 6.593860 14.082601
 9577 6.590237 14.082601
 9578 6.586614 14.082601
 9579 6.582991 14.082601
 9580 6.579368 14.082601
 9581 6.575745 14.082601
 9582 6.572122 14.082601
 9583 6.568499 14.082601
 9584 6.564876 14.082601
 9585 6.561253 14.082601
 9586 6.557630 14.082601
 9587 6.554007 14.082601
 9588 6.550384 14.082601
 9589 6.546761 14.082601
 9590 6.543138 14.082601
 9591 6.539515 14.082601
 9592 6.535892 14.082601
 9593 6.532269 14.082601
 9594 6.528646 14.082601
 9595 6.525023 14.082601
 9596 6.521400 14.082601
 9597 6.517777 14.082601
 9598 6.514154 14.082601
 9599 6.510531 14.082601
 9600 6.506908 14.082601
 9601 6.503285 14.086224
 9602 6.499662 14.086224
 9603 6.496039 14.089847
 9604 6.492416 14.089847
 9605 6.488793 14.093470
 9606 6.485170 14.093470
 9607 6.481547 14.097093
 9608 6.477924 14.097093
 9609 6.474301 14.100716
 9610 6.470678 14.100716
 9611 6.467055 14.104339
 9612 6.463432 14.104339
 9613 6.459809 14.107962
 9614 6.456186 14.111585
 9615 6.456186 14.115208
 9616 6.452563 14.118831
 9617 6.452563 14.122454
 9618 6.448940 14.126077
 9619 6.448940 14.129700
 9620 6.445317 14.133323
 9621 6.445317 14.136946
 9622 6.441694 14.140569
 9623 6.438071 14.144192
 9624 6.434448 14.147815
 9625 6.430825 14.151438
 9626 6.427202 14.155061
 9627 6.427202 14.158684
 9628 6.423579 14.162307
 9629 6.419956 14.165930
 9630 6.416333 14.169553
 9631 6.412710 14.173176
 9632 6.409087 14.176799
 9633 6.405464 14.180422
 9634 6.401841 14.184045
 9635 6.398218 14.187668
 9636 6.394595 14.191291
 9637 6.390972 14.194914
 9638 6.387349 14.198537
 9639 6.383726 14.198537
 9640 6.380103 14.198537
 9641 6.376480 14.198537
 9642 6.372857 14.198537
 9643 6.369234 14.198537
 9644 6.365611 14.198537
 9645 6.361988 14.198537
 9646 6.358365 14.198537
 9647 6.354742 14.198537
 9648 6.351119 14.198537
 9649 6.347496 14.198537
 9650 6.343873 14.198537
 9651 6.340250 14.198537
 9652 6.336627 14.198537
 9653 6.333004 14.198537
 9654 6.329381 14.198537
 9655 6.325758 14.194914
 9656 6.322135 14.191291
 9657 6.318512 14.187668
 9658 6.314889 14.184045
 9659 6.311266 14.180422
 9660 6.307643 14.176799
 9661 6.304020 14.173176
 9662 6.300397 14.169553
 9663 6.296774 14.165930
 9664 6.293151 14.162307
 9665 6.289528 14.158684
 9666 6.285905 14.155061
 9667 6.282282 14.151438
 9668 6.278659 14.147815
 9669 6.275036 14.144192
 9670 6.271413 14.140569
 9671 6.267790 14.136946
 9672 6.264167 14.133323
 9673 6.260544 14.129700
 9674 6.256921 14.126077
 9675 6.253298 14.122454
 9676 6.249675 14.118831
 9677 6.246052 14.115208
 9678 6.242429 14.111585
 9679 6.238806 14.107962
 9680 6.235183 14.104339
 9681 6.231560 14.104339
 9682 6.227937 14.100716
 9683 6.224314 14.100716
 9684 6.220691 14.097093
 9685 6.217068 14.097093
 9686 6.213445 14.093470
 9687 6.209822 14.093470
 9688 6.206199 14.089847
 9689 6.202576 14.089847
 9690 6.198953 14.086224
 9691 6.195330 14.086224
 9692 6.191707 14.082601
 9693 6.188084 14.082601
 9694 6.184461 14.082601
 9695 6.180838 14.082601
 9696 6.177215 14.082601
 9697 6.173592 14.082601
 9698 6.169969 14.082601
 9699 6.166346 14.082601
 9700 6.162723 14.082601
 9701 6.159100 14.082601
 9702 6.155477 14.082601
 9703 6.151854 14.082601
 9704 6.148231 14.082601
 9705 6.144608 14.082601
 9706 6.140985 14.082601
 9707 6.137362 14.082601
 9708 6.133739 14.082601
 9709 6.130116 14.082601
 9710 6.126493 14.082601
 9711 6.122870 14.082601
 9712 6.119247 14.082601
 9713 6.115624 14.082601
 9714 6.112001 14.082601
 9715 6.108378 14.086224
 9716 6.104755 14.086224
 9717 6.101132 14.089847
 9718 6.097509 14.089847
 9719 6.093886 14.093470
 9720 6.090263 14.093470
 9721 6.086640 14.097093
 9722 6.083017 14.097093
 9723 6.079394 14.100716
 9724 6.075771 14.100716
 9725 6.072148 14.104339
 9726 6.068525 14.104339
 9727 6.064902 14.107962
 9728 6.064902 14.111585
 9729 6.061279 14.115208
 9730 6.061279 14.118831
 9731 6.057656 14.122454
 9732 6.057656 14.126077
 9733 6.054033 14.129700
 9734 6.054033 14.133323
 9735 6.050410 14.136946
 9736 6.050410 14.140569
 9737 6.046787 14.144192
 9738 6.046787 14.147815
 9739 6.043164 14.151438
 9740 6.043164 14.155061
 9741 6.043164 14.158684
 9742 6.043164 14.162307
 9743 6.043164 14.165930
 9744 6.043164 14.169553
 9745 6.043164 14.173176
 9746 6.043164 14.176799
 9747 6.043164 14.180422
 9748 6.043164 14.184045
 9749 6.043164 14.187668
 9750 6.043164 14.191291
 9751 6.043164 14.194914
 9752 6.043164 14.198537
 9753 6.043164 14.202160
 9754 6.043164 14.205783
 9755 6.043164 14.209406
 9756 6.043164 14.213029
 9757 6.043164 14.216652
 9758 6.039541 14.220275
 9759 6.039541 14.223898
 9760 6.039541 14.227521
 9761 6.035918 14.227521
 9762 6.032295 14.231144
 9763 6.028672 14.231144
 9764 6.025049 14.234767
 9765 6.021426 14.238390
 9766 6.017803 14.242013
 9767 6.014180 14.245636
 9768 6.010557 14.249259
 9769 6.006934 14.249259
 9770 6.003311 14.252882
 9771 5.999688 14.252882
 9772 5.996065 14.252882
 9773 5.992442 14.252882
 9774 5.988819 14.252882
 9775 5.985196 14.252882
 9776 5.981573 14.252882
 9777 5.977950 14.252882
 9778 5.974327 14.256505
 9779 5.970704 14.256505
 9780 5.967081 14.256505
 9781 5.963458 14.256505
 9782 5.959835 14.256505
 9783 5.956212 14.256505
 9784 5.952589 14.256505
 9785 5.948966 14.256505
 9786 5.945343 14.252882
 9787 5.941720 14.252882
 9788 5.938097 14.252882
 9789 5.934474 14.252882
 9790 5.930851 14.249259
 9791 5.927228 14.249259
 9792 5.923605 14.245636
 9793 5.919982 14.245636
 9794 5.916359 14.242013
 9795 5.912736 14.242013
 9796 5.909113 14.242013
 9797 5.905490 14.242013
 9798 5.901867 14.242013
 9799 5.898244 14.242013
 9800 5.894621 14.242013
 9801 5.890998 14.242013
 9802 5.887375 14.242013
 9803 5.883752 14.242013
 9804 5.880129 14.242013
 9805 5.876506 14.242013
 9806 5.872883 14.242013
 9807 5.869260 14.242013
 9808 5.865637 14.242013
 9809 5.862014 14.242013
 9810 5.858391 14.242013
 9811 5.854768 14.242013
 9812 5.851145 14.242013
 9813 5.847522 14.242013
 9814 5.843899 14.242013
 9815 5.840276 14.242013
 9816 5.836653 14.242013
 9817 5.833030 14.242013
 9818 5.829407 14.242013
 9819 5.825784 14.242013
 9820 5.822161 14.245636
 9821 5.818538 14.245636
 9822 5.814915 14.245636
 9823 5.811292 14.245636
 9824 5.807669 14.249259
 9825 5.804046 14.249259
 9826 5.800423 14.252882
 9827 5.796800 14.252882
 9828 5.793177 14.256505
 9829 5.789554 14.256505
 9830 5.785931 14.256505
 9831 5.782308 14.252882
 9832 5.778685 14.252882
 9833 5.775062 14.249259
 9834 5.771439 14.249259
 9835 5.767816 14.249259
 9836 5.764193 14.249259
 9837 5.760570 14.249259
 9838 5.756947 14.249259
 9839 5.753324 14.249259
 9840 5.749701 14.249259
 9841 5.746078 14.249259
 9842 5.742455 14.249259
 9843 5.738832 14.249259
 9844 5.735209 14.249259
 9845 5.731586 14.249259
 9846 5.727963 14.249259
 9847 5.724340 14.249259
 9848 5.720717 14.249259
 9849 5.717094 14.249259
 9850 5.713471 14.249259
 9851 5.709848 14.249259
 9852 5.706225 14.249259
 9853 5.702602 14.249259
 9854 5.698979 14.249259
 9855 5.695356 14.249259
 9856 5.691733 14.249259
 9857 5.688110 14.249259
 9858 5.684487 14.249259
 9859 5.680864 14.249259
 9860 5.677241 14.249259
 9861 5.673618 14.249259
 9862 5.669995 14.249259
 9863 5.666372 14.249259
 9864 5.662749 14.252882
 9865 5.659126 14.252882
 9866 5.655503 14.256505
 9867 5.651880 14.256505
 9868 5.648257 14.260128
 9869 5.644634 14.260128
 9870 5.641011 14.263751
 9871 5.637388 14.263751
 9872 5.633765 14.267374
 9873 5.630142 14.267374
 9874 5.626519 14.270997
 9875 5.622896 14.270997
 9876 5.619273 14.274620
 9877 5.615650 14.278243
 9878 5.612027 14.281866
 9879 5.612027 14.285489
 9880 5.608404 14.289112
 9881 5.604781 14.292735
 9882 5.601158 14.296358
 9883 5.597535 14.296358
 9884 5.593912 14.299981
 9885 5.590289 14.299981
 9886 5.586666 14.303604
 9887 5.583043 14.303604
 9888 5.579420 14.307227
 9889 5.575797 14.307227
 9890 5.572174 14.310850
 9891 5.568551 14.310850
 9892 5.564928 14.314473
 9893 5.561305 14.318096
 9894 5.557682 14.321719
 9895 5.554059 14.325342
 9896 5.554059 14.328965
 9897 5.550436 14.332588
 9898 5.550436 14.336211
 9899 5.546813 14.339834
 9900 5.546813 14.343457
 9901 5.543190 14.347080
 9902 5.543190 14.350703
 9903 5.539567 14.354326
 9904 5.539567 14.357949
 9905 5.535944 14.361572
 9906 5.535944 14.365195
 9907 5.532321 14.368818
 9908 5.532321 14.372441
 9909 5.528698 14.376064
 9910 5.528698 14.379687
 9911 5.525075 14.379687
 9912 5.521452 14.383310
 9913 5.517829 14.386933
 9914 5.514206 14.390556
 9915 5.510583 14.394179
 9916 5.506960 14.397802
 9917 5.503337 14.401425
 9918 5.499714 14.405048
 9919 5.496091 14.405048
 9920 5.492468 14.408671
 9921 5.488845 14.408671
 9922 5.485222 14.408671
 9923 5.481599 14.408671
 9924 5.477976 14.408671
 9925 5.474353 14.408671
 9926 5.470730 14.408671
 9927 5.467107 14.408671
 9928 5.463484 14.408671
 9929 5.459861 14.408671
 9930 5.456238 14.408671
 9931 5.452615 14.408671
 9932 5.448992 14.408671
 9933 5.445369 14.408671
 9934 5.441746 14.408671
 9935 5.438123 14.408671
 9936 5.434500 14.408671
 9937 5.430877 14.408671
 9938 5.427254 14.408671
 9939 5.423631 14.408671
 9940 5.420008 14.408671
 9941 5.416385 14.412294
 9942 5.412762 14.412294
 9943 5.409139 14.415917
 9944 5.405516 14.415917
 9945 5.401893 14.415917
 9946 5.398270 14.415917
 9947 5.394647 14.415917
 9948 5.391024 14.415917
 9949 5.387401 14.415917
 9950 5.383778 14.415917
 9951 5.380155 14.415917
 9952 5.376532 14.415917
 9953 5.372909 14.415917
 9954 5.369286 14.415917
 9955 5.365663 14.415917
 9956 5.362040 14.415917
 9957 5.358417 14.415917
 9958 5.354794 14.415917
 9959 5.351171 14.415917
 9960 5.347548 14.415917
 9961 5.343925 14.415917
 9962 5.340302 14.415917
 9963 5.336679 14.412294
 9964 5.333056 14.408671
 9965 5.329433 14.405048
 9966 5.325810 14.401425
 9967 5.322187 14.397802
 9968 5.318564 14.394179
 9969 5.314941 14.390556
 9970 5.311318 14.386933
 9971 5.307695 14.383310
 9972 5.304072 14.379687
 9973 5.300449 14.376064
 9974 5.296826 14.372441
 9975 5.293203 14.368818
 9976 5.289580 14.365195
 9977 5.285957 14.361572
 9978 5.282334 14.357949
 9979 5.278711 14.354326
 9980 5.275088 14.350703
 9981 5.271465 14.350703
 9982 5.267842 14.347080
 9983 5.264219 14.347080
 9984 5.260596 14.343457
 9985 5.256973 14.343457
 9986 5.253350 14.339834
 9987 5.249727 14.339834
 9988 5.246104 14.336211
 9989 5.242481 14.336211
 9990 5.238858 14.332588
 9991 5.235235 14.332588
 9992 5.231612 14.328965
 9993 5.227989 14.328965
 9994 5.224366 14.325342
 9995 5.220743 14.325342
 9996 5.217120 14.321719
 9997 5.213497 14.321719
 9998 5.209874 14.318096
 9999 5.206251 14.318096
10000 5.202628 14.318096
10001 5.199005 14.318096
10002 5.195382 14.318096
10003 5.191759 14.318096
10004 5.188136 14.318096
10005 5.184513 14.318096
10006 5.180890 14.318096
10007 5.177267 14.318096
10008 5.173644 14.318096
10009 5.170021 14.318096
10010 5.166398 14.318096
10011 5.162775 14.318096
10012 5.159152 14.318096
10013 5.155529 14.318096
10014 5.151906 14.318096
10015 5.148283 14.318096
10016 5.144660 14.318096
10017 5.141037 14.318096
10018 5.137414 14.318096
10019 5.133791 14.318096
10020 5.130168 14.318096
10021 5.126545 14.318096
10022 5.122922 14.321719
10023 5.119299 14.321719
10024 5.115676 14.321719
10025 5.112053 14.321719
10026 5.108430 14.321719
10027 5.104807 14.321719
10028 5.101184 14.321719
10029 5.097561 14.321719
10030 5.093938 14.325342
10031 5.090315 14.325342
10032 5.086692 14.328965
10033 5.083069 14.328965
10034 5.079446 14.332588
10035 5.075823 14.332588
10036 5.072200 14.336211
10037 5.068577 14.336211
10038 5.064954 14.339834
10039 5.061331 14.339834
10040 5.057708 14.343457
10041 5.054085 14.343457
10042 5.050462 14.347080
10043 5.050462 14.350703
10044 5.046839 14.354326
10045 5.046839 14.357949
10046 5.043216 14.361572
10047 5.043216 14.365195
10048 5.039593 14.368818
10049 5.039593 14.372441
10050 5.035970 14.376064
10051 5.035970 14.379687
10052 5.032347 14.383310
10053 5.032347 14.386933
10054 5.028724 14.390556
10055 5.028724 14.394179
10056 5.028724 14.397802
10057 5.028724 14.401425
10058 5.028724 14.405048
10059 5.028724 14.408671
10060 5.025101 14.412294
10061 5.021478 14.415917
10062 5.017855 14.419540
10063 5.014232 14.423163
10064 5.010609 14.426786
10065 5.006986 14.430409
10066 5.006986 14.434032
10067 5.003363 14.430409
10068 4.999740 14.430409
10069 4.996117 14.426786
10070 4.992494 14.426786
10071 4.988871 14.423163
10072 4.985248 14.423163
10073 4.981625 14.419540
10074 4.978002 14.419540
10075 4.974379 14.415917
10076 4.970756 14.415917
10077 4.967133 14.412294
10078 4.963510 14.412294
10079 4.959887 14.412294
10080 4.956264 14.412294
10081 4.952641 14.412294
10082 4.949018 14.412294
10083 4.945395 14.412294
10084 4.941772 14.412294
10085 4.938149 14.412294
10086 4.934526 14.412294
10087 4.930903 14.412294
10088 4.927280 14.412294
10089 4.923657 14.412294
10090 4.920034 14.412294
10091 4.916411 14.412294
10092 4.912788 14.412294
10093 4.909165 14.412294
10094 4.905542 14.412294
10095 4.901919 14.412294
10096 4.898296 14.412294
10097 4.894673 14.412294
10098 4.891050 14.412294
10099 4.887427 14.412294
10100 4.883804 14.408671
10101 4.880181 14.408671
10102 4.876558 14.408671
10103 4.872935 14.405048
10104 4.869312 14.401425
10105 4.865689 14.397802
10106 4.862066 14.394179
10107 4.858443 14.390556
10108 4.854820 14.386933
10109 4.854820 14.383310
10110 4.854820 14.379687
10111 4.854820 14.376064
10112 4.851197 14.372441
10113 4.851197 14.368818
10114 4.847574 14.365195
10115 4.847574 14.361572
10116 4.843951 14.357949
10117 4.843951 14.354326
10118 4.840328 14.350703
10119 4.840328 14.347080
10120 4.836705 14.343457
10121 4.836705 14.339834
10122 4.833082 14.336211
10123 4.833082 14.332588
10124 4.829459 14.328965
10125 4.825836 14.325342
10126 4.822213 14.321719
10127 4.818590 14.318096
10128 4.814967 14.318096
10129 4.811344 14.314473
10130 4.807721 14.310850
10131 4.807721 14.307227
10132 4.807721 14.303604
10133 4.807721 14.299981
10134 4.807721 14.296358
10135 4.804098 14.292735
10136 4.804098 14.289112
10137 4.800475 14.285489
10138 4.800475 14.281866
10139 4.796852 14.278243
10140 4.796852 14.274620
10141 4.793229 14.270997
10142 4.793229 14.267374
10143 4.789606 14.263751
10144 4.789606 14.260128
10145 4.785983 14.256505
10146 4.785983 14.252882
10147 4.782360 14.249259
10148 4.778737 14.249259
10149 4.775114 14.245636
10150 4.771491 14.245636
10151 4.767868 14.242013
10152 4.764245 14.242013
10153 4.760622 14.238390
10154 4.756999 14.238390
10155 4.753376 14.234767
10156 4.749753 14.234767
10157 4.746130 14.231144
10158 4.742507 14.231144
10159 4.738884 14.227521
10160 4.735261 14.227521
10161 4.731638 14.227521
10162 4.728015 14.227521
10163 4.724392 14.227521
10164 4.720769 14.227521
10165 4.717146 14.227521
10166 4.713523 14.227521
10167 4.709900 14.227521
10168 4.706277 14.227521
10169 4.702654 14.227521
10170 4.699031 14.227521
10171 4.695408 14.227521
10172 4.691785 14.227521
10173 4.688162 14.227521
10174 4.684539 14.227521
10175 4.680916 14.227521
10176 4.677293 14.227521
10177 4.673670 14.227521
10178 4.670047 14.227521
10179 4.666424 14.227521
10180 4.662801 14.227521
10181 4.659178 14.227521
10182 4.655555 14.231144
10183 4.651932 14.231144
10184 4.648309 14.234767
10185 4.644686 14.234767
10186 4.641063 14.238390
10187 4.637440 14.238390
10188 4.633817 14.242013
10189 4.630194 14.242013
10190 4.626571 14.245636
10191 4.622948 14.245636
10192 4.619325 14.249259
10193 4.615702 14.249259
10194 4.612079 14.252882
10195 4.608456 14.256505
10196 4.608456 14.260128
10197 4.604833 14.263751
10198 4.604833 14.267374
10199 4.601210 14.270997
10200 4.601210 14.274620
10201 4.597587 14.278243
10202 4.597587 14.281866
10203 4.593964 14.285489
10204 4.590341 14.289112
10205 4.586718 14.292735
10206 4.583095 14.292735
10207 4.579472 14.296358
10208 4.575849 14.296358
10209 4.572226 14.299981
10210 4.568603 14.299981
10211 4.564980 14.303604
10212 4.561357 14.303604
10213 4.557734 14.307227
10214 4.554111 14.307227
10215 4.550488 14.310850
10216 4.546865 14.310850
10217 4.543242 14.314473
10218 4.539619 14.314473
10219 4.535996 14.318096
10220 4.532373 14.318096
10221 4.528750 14.321719
10222 4.525127 14.325342
10223 4.521504 14.325342
10224 4.517881 14.325342
10225 4.514258 14.325342
10226 4.510635 14.325342
10227 4.507012 14.325342
10228 4.503389 14.325342
10229 4.499766 14.325342
10230 4.496143 14.321719
10231 4.492520 14.318096
10232 4.488897 14.314473
10233 4.485274 14.310850
10234 4.481651 14.307227
10235 4.478028 14.303604
10236 4.474405 14.299981
10237 4.474405 14.296358
10238 4.470782 14.292735
10239 4.467159 14.289112
10240 4.463536 14.285489
10241 4.459913 14.281866
10242 4.456290 14.278243
10243 4.452667 14.274620
10244 4.449044 14.274620
10245 4.445421 14.270997
10246 4.441798 14.270997
10247 4.438175 14.267374
10248 4.434552 14.267374
10249 4.430929 14.263751
10250 4.427306 14.263751
10251 4.423683 14.260128
10252 4.420060 14.256505
10253 4.416437 14.252882
10254 4.412814 14.249259
10255 4.409191 14.249259
10256 4.405568 14.245636
10257 4.401945 14.245636
10258 4.398322 14.242013
10259 4.394699 14.242013
10260 4.391076 14.238390
10261 4.387453 14.238390
10262 4.383830 14.234767
10263 4.380207 14.234767
10264 4.376584 14.231144
10265 4.372961 14.231144
10266 4.369338 14.227521
10267 4.365715 14.227521
10268 4.362092 14.227521
10269 4.358469 14.227521
10270 4.354846 14.227521
10271 4.351223 14.227521
10272 4.347600 14.227521
10273 4.343977 14.227521
10274 4.340354 14.227521
10275 4.336731 14.227521
10276 4.333108 14.227521
10277 4.329485 14.227521
10278 4.325862 14.227521
10279 4.322239 14.227521
10280 4.318616 14.223898
10281 4.314993 14.223898
10282 4.311370 14.220275
10283 4.307747 14.220275
10284 4.304124 14.220275
10285 4.300501 14.216652
10286 4.296878 14.216652
10287 4.293255 14.216652
10288 4.289632 14.213029
10289 4.286009 14.213029
10290 4.282386 14.209406
10291 4.278763 14.209406
10292 4.275140 14.205783
10293 4.271517 14.205783
10294 4.267894 14.202160
10295 4.264271 14.202160
10296 4.260648 14.198537
10297 4.257025 14.198537
10298 4.253402 14.198537
10299 4.249779 14.194914
10300 4.246156 14.194914
10301 4.242533 14.194914
10302 4.238910 14.194914
10303 4.235287 14.194914
10304 4.231664 14.194914
10305 4.228041 14.194914
10306 4.224418 14.194914
10307 4.220795 14.194914
10308 4.217172 14.194914
10309 4.213549 14.194914
10310 4.209926 14.194914
10311 4.206303 14.194914
10312 4.202680 14.194914
10313 4.199057 14.194914
10314 4.195434 14.194914
10315 4.191811 14.194914
10316 4.188188 14.194914
10317 4.184565 14.194914
10318 4.180942 14.194914
10319 4.177319 14.194914
10320 4.173696 14.194914
10321 4.170073 14.194914
10322 4.166450 14.198537
10323 4.162827 14.198537
10324 4.159204 14.202160
10325 4.155581 14.202160
10326 4.151958 14.205783
10327 4.148335 14.205783
10328 4.144712 14.209406
10329 4.141089 14.209406
10330 4.137466 14.213029
10331 4.133843 14.213029
10332 4.130220 14.216652
10333 4.126597 14.216652
10334 4.122974 14.220275
10335 4.119351 14.220275
10336 4.115728 14.220275
10337 4.112105 14.220275
10338 4.108482 14.220275
10339 4.104859 14.220275
10340 4.101236 14.220275
10341 4.097613 14.220275
10342 4.093990 14.220275
10343 4.090367 14.220275
10344 4.086744 14.220275
10345 4.083121 14.220275
10346 4.079498 14.220275
10347 4.075875 14.220275
10348 4.072252 14.216652
10349 4.068629 14.216652
10350 4.065006 14.216652
10351 4.061383 14.216652
10352 4.057760 14.216652
10353 4.054137 14.213029
10354 4.050514 14.213029
10355 4.046891 14.213029
10356 4.043268 14.213029
10357 4.039645 14.213029
10358 4.036022 14.209406
10359 4.032399 14.209406
10360 4.028776 14.209406
10361 4.025153 14.205783
10362 4.021530 14.202160
10363 4.017907 14.198537
10364 4.014284 14.194914
10365 4.010661 14.191291
10366 4.007038 14.187668
10367 4.003415 14.184045
10368 3.999792 14.184045
10369 3.996169 14.180422
10370 3.996169 14.176799
10371 3.992546 14.173176
10372 3.992546 14.169553
10373 3.988923 14.165930
10374 3.988923 14.162307
10375 3.985300 14.158684
10376 3.985300 14.155061
10377 3.981677 14.151438
10378 3.978054 14.147815
10379 3.974431 14.144192
10380 3.970808 14.140569
10381 3.967185 14.136946
10382 3.963562 14.133323
10383 3.959939 14.129700
10384 3.956316 14.126077
10385 3.952693 14.122454
10386 3.952693 14.118831
10387 3.949070 14.115208
10388 3.949070 14.111585
10389 3.945447 14.107962
10390 3.945447 14.104339
10391 3.945447 14.100716
10392 3.945447 14.097093
10393 3.941824 14.093470
10394 3.941824 14.089847
10395 3.941824 14.086224
10396 3.938201 14.082601
10397 3.938201 14.078978
10398 3.934578 14.075355
10399 3.934578 14.071732
10400 3.930955 14.068109
10401 3.930955 14.064486
10402 3.927332 14.060863
10403 3.927332 14.057240
10404 3.923709 14.053617
10405 3.923709 14.049994
10406 3.920086 14.046371
10407 3.920086 14.042748
10408 3.916463 14.039125
10409 3.912840 14.035502
10410 3.909217 14.031879
10411 3.905594 14.028256
10412 3.901971 14.024633
10413 3.901971 14.021010
10414 3.901971 14.017387
10415 3.901971 14.013764
10416 3.901971 14.010141
10417 3.901971 14.006518
10418 3.901971 14.002895
10419 3.901971 13.999272
10420 3.901971 13.995649
10421 3.901971 13.992026
10422 3.901971 13.988403
10423 3.901971 13.984780
10424 3.901971 13.981157
10425 3.901971 13.977534
10426 3.901971 13.973911
10427 3.901971 13.970288
10428 3.901971 13.966665
10429 3.901971 13.963042
10430 3.901971 13.959419
10431 3.901971 13.955796
10432 3.901971 13.952173
10433 3.901971 13.948550
10434 3.901971 13.944927
10435 3.901971 13.941304
10436 3.901971 13.937681
10437 3.901971 13.934058
10438 3.901971 13.930435
10439 3.901971 13.926812
10440 3.901971 13.923189
10441 3.901971 13.919566
10442 3.901971 13.915943
10443 3.901971 13.912320
10444 3.901971 13.908697
10445 3.898348 13.905074
10446 3.898348 13.901451
10447 3.894725 13.897828
10448 3.894725 13.894205
10449 3.891102 13.890582
10450 3.891102 13.886959
10451 3.887479 13.883336
10452 3.887479 13.879713
10453 3.883856 13.876090
10454 3.883856 13.872467
10455 3.880233 13.868844
10456 3.880233 13.865221
10457 3.876610 13.861598
10458 3.872987 13.861598
10459 3.869364 13.857975
10460 3.865741 13.857975
10461 3.862118 13.854352
10462 3.858495 13.854352
10463 3.854872 13.850729
10464 3.851249 13.850729
10465 3.847626 13.847106
10466 3.844003 13.847106
10467 3.840380 13.843483
10468 3.836757 13.843483
10469 3.833134 13.839860
10470 3.829511 13.839860
10471 3.825888 13.839860
10472 3.822265 13.839860
10473 3.818642 13.839860
10474 3.815019 13.839860
10475 3.811396 13.839860
10476 3.807773 13.839860
10477 3.807773 13.836237
10478 3.804150 13.832614
10479 3.800527 13.828991
10480 3.796904 13.825368
10481 3.796904 13.821745
10482 3.793281 13.818122
10483 3.789658 13.814499
10484 3.786035 13.810876
10485 3.782412 13.807253
10486 3.778789 13.803630
10487 3.775166 13.800007
10488 3.771543 13.800007
10489 3.767920 13.796384
10490 3.764297 13.792761
10491 3.760674 13.792761
10492 3.757051 13.789138
10493 3.753428 13.785515
10494 3.749805 13.785515
10495 3.746182 13.781892
10496 3.746182 13.778269
10497 3.742559 13.774646
10498 3.742559 13.771023
10499 3.738936 13.767400
10500 3.738936 13.763777
10501 3.735313 13.760154
10502 3.735313 13.756531
10503 3.731690 13.752908
10504 3.731690 13.749285
10505 3.728067 13.745662
10506 3.728067 13.742039
10507 3.724444 13.738416
10508 3.724444 13.734793
10509 3.720821 13.731170
10510 3.720821 13.727547
10511 3.717198 13.723924
10512 3.713575 13.720301
10513 3.709952 13.716678
10514 3.706329 13.716678
10515 3.706329 13.713055
10516 3.702706 13.709432
10517 3.699083 13.705809
10518 3.695460 13.702186
10519 3.691837 13.698563
10520 3.691837 13.694940
10521 3.691837 13.691317
10522 3.688214 13.687694
10523 3.688214 13.684071
10524 3.684591 13.680448
10525 3.684591 13.676825
10526 3.680968 13.673202
10527 3.680968 13.669579
10528 3.677345 13.665956
10529 3.677345 13.662333
10530 3.673722 13.658710
10531 3.673722 13.655087
10532 3.670099 13.651464
10533 3.670099 13.647841
10534 3.666476 13.644218
10535 3.666476 13.640595
10536 3.662853 13.636972
10537 3.662853 13.633349
10538 3.659230 13.629726
10539 3.655607 13.626103
10540 3.655607 13.622480
10541 3.651984 13.618857
10542 3.651984 13.615234
10543 3.648361 13.611611
10544 3.648361 13.607988
10545 3.644738 13.604365
10546 3.641115 13.600742
10547 3.641115 13.597119
10548 3.641115 13.593496
10549 3.637492 13.589873
10550 3.637492 13.586250
10551 3.633869 13.582627
10552 3.633869 13.579004
10553 3.630246 13.575381
10554 3.630246 13.571758
10555 3.626623 13.568135
10556 3.626623 13.564512
10557 3.623000 13.560889
10558 3.623000 13.557266
10559 3.619377 13.553643
10560 3.619377 13.550020
10561 3.615754 13.546397
10562 3.612131 13.542774
10563 3.608508 13.539151
10564 3.604885 13.535528
10565 3.601262 13.535528
10566 3.597639 13.531905
10567 3.594016 13.528282
10568 3.590393 13.528282
10569 3.586770 13.524659
10570 3.583147 13.521036
10571 3.579524 13.521036
10572 3.579524 13.517413
10573 3.575901 13.513790
10574 3.575901 13.510167
10575 3.572278 13.506544
10576 3.572278 13.502921
10577 3.568655 13.499298
10578 3.565032 13.495675
10579 3.565032 13.492052
10580 3.561409 13.488429
10581 3.561409 13.484806
10582 3.557786 13.481183
10583 3.557786 13.477560
10584 3.554163 13.473937
10585 3.554163 13.470314
10586 3.550540 13.466691
10587 3.546917 13.463068
10588 3.543294 13.459445
10589 3.543294 13.455822
10590 3.539671 13.452199
10591 3.539671 13.448576
10592 3.536048 13.444953
10593 3.532425 13.441330
10594 3.532425 13.437707
10595 3.528802 13.434084
10596 3.528802 13.430461
10597 3.528802 13.426838
10598 3.525179 13.423215
10599 3.525179 13.419592
10600 3.525179 13.415969
10601 3.521556 13.412346
10602 3.521556 13.408723
10603 3.521556 13.405100
10604 3.517933 13.401477
10605 3.517933 13.397854
10606 3.514310 13.394231
10607 3.514310 13.390608
10608 3.510687 13.386985
10609 3.510687 13.383362
10610 3.507064 13.379739
10611 3.507064 13.376116
10612 3.503441 13.372493
10613 3.503441 13.368870
10614 3.499818 13.365247
10615 3.499818 13.361624
10616 3.496195 13.358001
10617 3.492572 13.354378
10618 3.488949 13.350755
10619 3.485326 13.347132
10620 3.481703 13.343509
10621 3.478080 13.339886
10622 3.474457 13.336263
10623 3.470834 13.336263
10624 3.467211 13.332640
10625 3.463588 13.332640
10626 3.459965 13.329017
10627 3.456342 13.329017
10628 3.452719 13.325394
10629 3.449096 13.321771
10630 3.445473 13.318148
10631 3.441850 13.314525
10632 3.441850 13.310902
10633 3.441850 13.307279
10634 3.441850 13.303656
10635 3.441850 13.300033
10636 3.441850 13.296410
10637 3.441850 13.292787
10638 3.441850 13.289164
10639 3.441850 13.285541
10640 3.441850 13.281918
10641 3.441850 13.278295
10642 3.441850 13.274672
10643 3.441850 13.271049
10644 3.441850 13.267426
10645 3.441850 13.263803
10646 3.438227 13.260180
10647 3.438227 13.256557
10648 3.438227 13.252934
10649 3.434604 13.249311
10650 3.434604 13.245688
10651 3.430981 13.242065
10652 3.430981 13.238442
10653 3.427358 13.234819
10654 3.427358 13.231196
10655 3.423735 13.227573
10656 3.423735 13.223950
10657 3.420112 13.220327
10658 3.420112 13.216704
10659 3.416489 13.213081
10660 3.416489 13.209458
10661 3.412866 13.205835
10662 3.409243 13.202212
10663 3.405620 13.198589
10664 3.401997 13.194966
10665 3.398374 13.194966
10666 3.394751 13.191343
10667 3.391128 13.191343
10668 3.387505 13.187720
10669 3.383882 13.187720
10670 3.380259 13.184097
10671 3.376636 13.184097
10672 3.373013 13.180474
10673 3.369390 13.176851
10674 3.365767 13.173228
10675 3.362144 13.169605
10676 3.362144 13.165982
10677 3.362144 13.162359
10678 3.358521 13.158736
10679 3.358521 13.155113
10680 3.358521 13.151490
10681 3.354898 13.147867
10682 3.354898 13.144244
10683 3.351275 13.140621
10684 3.351275 13.136998
10685 3.347652 13.133375
10686 3.347652 13.129752
10687 3.344029 13.126129
10688 3.344029 13.122506
10689 3.340406 13.118883
10690 3.340406 13.115260
10691 3.336783 13.111637
10692 3.336783 13.108014
10693 3.333160 13.104391
10694 3.333160 13.100768
10695 3.329537 13.097145
10696 3.329537 13.093522
10697 3.325914 13.089899
10698 3.322291 13.086276
10699 3.318668 13.082653
10700 3.315045 13.079030
10701 3.311422 13.075407
10702 3.307799 13.071784
10703 3.307799 13.068161
10704 3.304176 13.064538
10705 3.304176 13.060915
10706 3.300553 13.057292
10707 3.296930 13.053669
10708 3.296930 13.050046
10709 3.293307 13.046423
10710 3.289684 13.042800
10711 3.289684 13.039177
10712 3.289684 13.035554
10713 3.289684 13.031931
10714 3.289684 13.028308
10715 3.289684 13.024685
10716 3.289684 13.021062
10717 3.289684 13.017439
10718 3.289684 13.013816
10719 3.289684 13.010193
10720 3.289684 13.006570
10721 3.289684 13.002947
10722 3.289684 12.999324
10723 3.289684 12.995701
10724 3.289684 12.992078
10725 3.289684 12.988455
10726 3.289684 12.984832
10727 3.286061 12.981209
10728 3.286061 12.977586
10729 3.282438 12.973963
10730 3.282438 12.970340
10731 3.278815 12.966717
10732 3.278815 12.963094
10733 3.275192 12.959471
10734 3.275192 12.955848
10735 3.271569 12.952225
10736 3.271569 12.948602
10737 3.267946 12.944979
10738 3.267946 12.941356
10739 3.264323 12.937733
10740 3.260700 12.934110
10741 3.257077 12.934110
10742 3.257077 12.930487
10743 3.253454 12.926864
10744 3.253454 12.923241
10745 3.249831 12.919618
10746 3.246208 12.915995
10747 3.242585 12.912372
10748 3.238962 12.908749
10749 3.235339 12.905126
10750 3.231716 12.901503
10751 3.228093 12.901503
10752 3.224470 12.897880
10753 3.220847 12.897880
10754 3.217224 12.894257
10755 3.213601 12.894257
10756 3.213601 12.890634
10757 3.209978 12.887011
10758 3.209978 12.883388
10759 3.206355 12.879765
10760 3.206355 12.876142
10761 3.202732 12.872519
10762 3.202732 12.868896
10763 3.199109 12.865273
10764 3.195486 12.861650
10765 3.191863 12.858027
10766 3.188240 12.854404
10767 3.184617 12.854404
10768 3.180994 12.850781
10769 3.177371 12.847158
10770 3.173748 12.843535
10771 3.170125 12.839912
10772 3.166502 12.836289
10773 3.162879 12.832666
10774 3.159256 12.829043
10775 3.155633 12.825420
10776 3.152010 12.821797
10777 3.148387 12.818174
10778 3.144764 12.814551
10779 3.141141 12.810928
10780 3.137518 12.807305
10781 3.133895 12.803682
10782 3.130272 12.800059
10783 3.126649 12.796436
10784 3.126649 12.792813
10785 3.123026 12.789190
10786 3.123026 12.785567
10787 3.123026 12.781944
10788 3.123026 12.778321
10789 3.123026 12.774698
10790 3.123026 12.771075
10791 3.123026 12.767452
10792 3.123026 12.763829
10793 3.123026 12.760206
10794 3.119403 12.756583
10795 3.119403 12.752960
10796 3.115780 12.749337
10797 3.115780 12.745714
10798 3.112157 12.742091
10799 3.112157 12.738468
10800 3.108534 12.734845
10801 3.108534 12.731222
10802 3.104911 12.727599
10803 3.104911 12.723976
10804 3.101288 12.720353
10805 3.101288 12.716730
10806 3.097665 12.713107
10807 3.094042 12.709484
10808 3.090419 12.705861
10809 3.086796 12.702238
10810 3.083173 12.698615
10811 3.079550 12.694992
10812 3.075927 12.691369
10813 3.072304 12.687746
10814 3.068681 12.684123
10815 3.065058 12.680500
10816 3.061435 12.676877
10817 3.057812 12.673254
10818 3.054189 12.669631
10819 3.050566 12.666008
10820 3.050566 12.662385
10821 3.050566 12.658762
10822 3.050566 12.655139
10823 3.050566 12.651516
10824 3.050566 12.647893
10825 3.050566 12.644270
10826 3.050566 12.640647
10827 3.050566 12.637024
10828 3.050566 12.633401
10829 3.050566 12.629778
10830 3.050566 12.626155
10831 3.050566 12.622532
10832 3.050566 12.618909
10833 3.050566 12.615286
10834 3.050566 12.611663
10835 3.046943 12.608040
10836 3.046943 12.604417
10837 3.043320 12.600794
10838 3.043320 12.597171
10839 3.039697 12.593548
10840 3.039697 12.589925
10841 3.036074 12.586302
10842 3.036074 12.582679
10843 3.032451 12.579056
10844 3.032451 12.575433
10845 3.028828 12.571810
10846 3.028828 12.568187
10847 3.025205 12.564564
10848 3.021582 12.560941
10849 3.017959 12.557318
10850 3.014336 12.553695
10851 3.010713 12.550072
10852 3.007090 12.546449
10853 3.003467 12.542826
10854 2.999844 12.539203
10855 2.996221 12.535580
10856 2.992598 12.531957
10857 2.988975 12.528334
10858 2.985352 12.524711
10859 2.981729 12.524711
10860 2.978106 12.521088
10861 2.974483 12.517465
10862 2.970860 12.517465
10863 2.967237 12.513842
10864 2.963614 12.513842
10865 2.959991 12.510219
10866 2.959991 12.506596
10867 2.956368 12.502973
10868 2.952745 12.499350
10869 2.949122 12.495727
10870 2.945499 12.492104
10871 2.941876 12.488481
10872 2.938253 12.484858
10873 2.934630 12.481235
10874 2.931007 12.477612
10875 2.927384 12.473989
10876 2.923761 12.470366
10877 2.923761 12.466743
10878 2.920138 12.463120
10879 2.916515 12.459497
10880 2.916515 12.455874
10881 2.916515 12.452251
10882 2.916515 12.448628
10883 2.916515 12.445005
10884 2.916515 12.441382
10885 2.912892 12.437759
10886 2.912892 12.434136
10887 2.912892 12.430513
10888 2.909269 12.426890
10889 2.909269 12.423267
10890 2.909269 12.419644
10891 2.909269 12.416021
10892 2.909269 12.412398
10893 2.909269 12.408775
10894 2.905646 12.405152
10895 2.905646 12.401529
10896 2.905646 12.397906
10897 2.905646 12.394283
10898 2.905646 12.390660
10899 2.905646 12.387037
10900 2.905646 12.383414
10901 2.905646 12.379791
10902 2.905646 12.376168
10903 2.905646 12.372545
10904 2.905646 12.368922
10905 2.905646 12.365299
10906 2.905646 12.361676
10907 2.905646 12.358053
10908 2.905646 12.354430
10909 2.905646 12.350807
10910 2.905646 12.347184
10911 2.905646 12.343561
10912 2.902023 12.339938
10913 2.902023 12.336315
10914 2.902023 12.332692
10915 2.902023 12.329069
10916 2.902023 12.325446
10917 2.902023 12.321823
10918 2.902023 12.318200
10919 2.902023 12.314577
10920 2.902023 12.310954
10921 2.902023 12.307331
10922 2.902023 12.303708
10923 2.902023 12.300085
10924 2.898400 12.296462
10925 2.898400 12.292839
10926 2.894777 12.289216
10927 2.894777 12.285593
10928 2.891154 12.281970
10929 2.891154 12.278347
10930 2.887531 12.274724
10931 2.887531 12.271101
10932 2.883908 12.267478
10933 2.883908 12.263855
10934 2.880285 12.260232
10935 2.880285 12.256609
10936 2.876662 12.252986
10937 2.873039 12.249363
10938 2.869416 12.245740
10939 2.865793 12.242117
10940 2.862170 12.242117
10941 2.858547 12.238494
10942 2.858547 12.234871
10943 2.854924 12.231248
10944 2.854924 12.227625
10945 2.851301 12.224002
10946 2.851301 12.220379
10947 2.847678 12.216756
10948 2.847678 12.213133
10949 2.844055 12.209510
10950 2.844055 12.205887
10951 2.840432 12.202264
10952 2.836809 12.198641
10953 2.833186 12.195018
10954 2.829563 12.191395
10955 2.825940 12.187772
10956 2.822317 12.187772
10957 2.818694 12.184149
10958 2.818694 12.180526
10959 2.815071 12.176903
10960 2.811448 12.173280
10961 2.807825 12.169657
10962 2.804202 12.166034
10963 2.800579 12.162411
10964 2.796956 12.162411
10965 2.793333 12.158788
10966 2.789710 12.158788
10967 2.786087 12.155165
10968 2.782464 12.155165
10969 2.778841 12.151542
10970 2.775218 12.151542
10971 2.771595 12.147919
10972 2.767972 12.147919
10973 2.764349 12.144296
10974 2.760726 12.144296
10975 2.757103 12.140673
10976 2.753480 12.140673
10977 2.749857 12.140673
10978 2.746234 12.140673
10979 2.742611 12.140673
10980 2.738988 12.140673
10981 2.735365 12.137050
10982 2.731742 12.133427
10983 2.728119 12.129804
10984 2.724496 12.126181
10985 2.720873 12.122558
10986 2.720873 12.118935
10987 2.720873 12.115312
10988 2.717250 12.111689
10989 2.717250 12.108066
10990 2.717250 12.104443
10991 2.717250 12.100820
10992 2.717250 12.097197
10993 2.717250 12.093574
10994 2.717250 12.089951
10995 2.717250 12.086328
10996 2.717250 12.082705
10997 2.717250 12.079082
10998 2.717250 12.075459
10999 2.717250 12.071836
11000 2.717250 12.068213
11001 2.717250 12.064590
11002 2.717250 12.060967
11003 2.717250 12.057344
11004 2.717250 12.053721
11005 2.717250 12.050098
11006 2.717250 12.046475
11007 2.717250 12.042852
11008 2.717250 12.039229
11009 2.717250 12.035606
11010 2.717250 12.031983
11011 2.713627 12.028360
11012 2.713627 12.024737
11013 2.710004 12.021114
11014 2.710004 12.017491
11015 2.706381 12.013868
11016 2.706381 12.010245
11017 2.702758 12.006622
11018 2.702758 12.002999
11019 2.699135 11.999376
11020 2.699135 11.995753
11021 2.695512 11.992130
11022 2.695512 11.988507
11023 2.691889 11.984884
11024 2.688266 11.981261
11025 2.684643 11.981261
11026 2.684643 11.977638
11027 2.681020 11.974015
11028 2.681020 11.970392
11029 2.681020 11.966769
11030 2.681020 11.963146
11031 2.681020 11.959523
11032 2.677397 11.955900
11033 2.677397 11.952277
11034 2.673774 11.948654
11035 2.673774 11.945031
11036 2.670151 11.941408
11037 2.670151 11.937785
11038 2.666528 11.934162
11039 2.666528 11.930539
11040 2.662905 11.926916
11041 2.662905 11.923293
11042 2.659282 11.919670
11043 2.659282 11.916047
11044 2.655659 11.912424
11045 2.652036 11.912424
11046 2.648413 11.908801
11047 2.644790 11.908801
11048 2.641167 11.905178
11049 2.637544 11.905178
11050 2.633921 11.901555
11051 2.630298 11.901555
11052 2.626675 11.897932
11053 2.623052 11.897932
11054 2.619429 11.894309
11055 2.615806 11.894309
11056 2.612183 11.890686
11057 2.608560 11.887063
11058 2.604937 11.883440
11059 2.604937 11.879817
11060 2.601314 11.876194
11061 2.601314 11.872571
11062 2.597691 11.868948
11063 2.597691 11.865325
11064 2.594068 11.861702
11065 2.594068 11.858079
11066 2.590445 11.854456
11067 2.586822 11.850833
11068 2.583199 11.847210
11069 2.579576 11.843587
11070 2.575953 11.843587
11071 2.572330 11.839964
11072 2.568707 11.836341
11073 2.565084 11.836341
11074 2.561461 11.832718
11075 2.557838 11.832718
11076 2.554215 11.829095
11077 2.550592 11.825472
11078 2.550592 11.821849
11079 2.546969 11.818226
11080 2.543346 11.814603
11081 2.539723 11.810980
11082 2.536100 11.807357
11083 2.532477 11.803734
11084 2.528854 11.803734
11085 2.525231 11.800111
11086 2.521608 11.796488
11087 2.517985 11.796488
11088 2.514362 11.792865
11089 2.510739 11.789242
11090 2.507116 11.785619
11091 2.507116 11.781996
11092 2.503493 11.778373
11093 2.503493 11.774750
11094 2.499870 11.771127
11095 2.499870 11.767504
11096 2.496247 11.763881
11097 2.496247 11.760258
11098 2.492624 11.756635
11099 2.489001 11.753012
11100 2.485378 11.749389
11101 2.481755 11.745766
11102 2.478132 11.745766
11103 2.478132 11.742143
11104 2.478132 11.738520
11105 2.474509 11.734897
11106 2.474509 11.731274
11107 2.470886 11.727651
11108 2.470886 11.724028
11109 2.467263 11.720405
11110 2.467263 11.716782
11111 2.463640 11.713159
11112 2.463640 11.709536
11113 2.460017 11.705913
11114 2.460017 11.702290
11115 2.456394 11.698667
11116 2.456394 11.695044
11117 2.452771 11.691421
11118 2.449148 11.687798
11119 2.445525 11.687798
11120 2.441902 11.684175
11121 2.441902 11.680552
11122 2.438279 11.676929
11123 2.438279 11.673306
11124 2.434656 11.669683
11125 2.434656 11.666060
11126 2.431033 11.662437
11127 2.431033 11.658814
11128 2.427410 11.655191
11129 2.427410 11.651568
11130 2.423787 11.647945
11131 2.423787 11.644322
11132 2.420164 11.640699
11133 2.420164 11.637076
11134 2.416541 11.633453
11135 2.412918 11.629830
11136 2.412918 11.626207
11137 2.412918 11.622584
11138 2.412918 11.618961
11139 2.409295 11.615338
11140 2.409295 11.611715
11141 2.409295 11.608092
11142 2.409295 11.604469
11143 2.409295 11.600846
11144 2.409295 11.597223
11145 2.409295 11.593600
11146 2.409295 11.589977
11147 2.409295 11.586354
11148 2.409295 11.582731
11149 2.409295 11.579108
11150 2.409295 11.575485
11151 2.409295 11.571862
11152 2.409295 11.568239
11153 2.409295 11.564616
11154 2.409295 11.560993
11155 2.409295 11.557370
11156 2.412918 11.553747
11157 2.412918 11.550124
11158 2.416541 11.546501
11159 2.416541 11.542878
11160 2.420164 11.539255
11161 2.420164 11.535632
11162 2.423787 11.532009
11163 2.423787 11.528386
11164 2.427410 11.524763
11165 2.427410 11.521140
11166 2.427410 11.517517
11167 2.427410 11.513894
11168 2.427410 11.510271
11169 2.427410 11.506648
11170 2.427410 11.503025
11171 2.427410 11.499402
11172 2.427410 11.495779
11173 2.427410 11.492156
11174 2.427410 11.488533
11175 2.427410 11.484910
11176 2.427410 11.481287
11177 2.427410 11.477664
11178 2.427410 11.474041
11179 2.427410 11.470418
11180 2.427410 11.466795
11181 2.427410 11.463172
11182 2.427410 11.459549
11183 2.427410 11.455926
11184 2.427410 11.452303
11185 2.427410 11.448680
11186 2.427410 11.445057
11187 2.427410 11.441434
11188 2.427410 11.437811
11189 2.427410 11.434188
11190 2.427410 11.430565
11191 2.427410 11.426942
11192 2.427410 11.423319
11193 2.427410 11.419696
11194 2.427410 11.416073
11195 2.427410 11.412450
11196 2.427410 11.408827
11197 2.427410 11.405204
11198 2.427410 11.401581
11199 2.427410 11.397958
11200 2.427410 11.394335
11201 2.427410 11.390712
11202 2.427410 11.387089
11203 2.427410 11.383466
11204 2.427410 11.379843
11205 2.427410 11.376220
11206 2.427410 11.372597
11207 2.427410 11.368974
11208 2.423787 11.365351
11209 2.423787 11.361728
11210 2.427410 11.358105
11211 2.427410 11.354482
11212 2.427410 11.350859
11213 2.427410 11.347236
11214 2.427410 11.343613
11215 2.427410 11.339990
11216 2.427410 11.336367
11217 2.427410 11.332744
11218 2.427410 11.329121
11219 2.427410 11.325498
11220 2.427410 11.321875
11221 2.427410 11.318252
11222 2.427410 11.314629
11223 2.427410 11.311006
11224 2.427410 11.307383
11225 2.427410 11.303760
11226 2.427410 11.300137
11227 2.427410 11.296514
11228 2.427410 11.292891
11229 2.427410 11.289268
11230 2.427410 11.285645
11231 2.427410 11.282022
11232 2.427410 11.278399
11233 2.427410 11.274776
11234 2.427410 11.271153
11235 2.427410 11.267530
11236 2.427410 11.263907
11237 2.427410 11.260284
11238 2.427410 11.256661
11239 2.427410 11.253038
11240 2.427410 11.249415
11241 2.427410 11.245792
11242 2.427410 11.242169
11243 2.427410 11.238546
11244 2.427410 11.234923
11245 2.427410 11.231300
11246 2.423787 11.227677
11247 2.423787 11.224054
11248 2.420164 11.220431
11249 2.420164 11.216808
11250 2.416541 11.213185
11251 2.416541 11.209562
11252 2.412918 11.205939
11253 2.412918 11.202316
11254 2.409295 11.198693
11255 2.409295 11.195070
11256 2.405672 11.191447
11257 2.405672 11.187824
11258 2.402049 11.184201
11259 2.398426 11.180578
11260 2.398426 11.176955
11261 2.394803 11.173332
11262 2.394803 11.169709
11263 2.394803 11.166086
11264 2.391180 11.162463
11265 2.391180 11.158840
11266 2.391180 11.155217
11267 2.391180 11.151594
11268 2.387557 11.147971
11269 2.387557 11.144348
11270 2.387557 11.140725
11271 2.387557 11.137102
11272 2.387557 11.133479
11273 2.387557 11.129856
11274 2.387557 11.126233
11275 2.387557 11.122610
11276 2.387557 11.118987
11277 2.387557 11.115364
11278 2.387557 11.111741
11279 2.387557 11.108118
11280 2.387557 11.104495
11281 2.387557 11.100872
11282 2.387557 11.097249
11283 2.387557 11.093626
11284 2.387557 11.090003
11285 2.387557 11.086380
11286 2.387557 11.082757
11287 2.383934 11.079134
11288 2.383934 11.075511
11289 2.383934 11.071888
11290 2.383934 11.068265
11291 2.380311 11.064642
11292 2.380311 11.061019
11293 2.380311 11.057396
11294 2.380311 11.053773
11295 2.380311 11.050150
11296 2.380311 11.046527
11297 2.380311 11.042904
11298 2.380311 11.039281
11299 2.380311 11.035658
11300 2.380311 11.032035
11301 2.380311 11.028412
11302 2.380311 11.024789
11303 2.380311 11.021166
11304 2.380311 11.017543
11305 2.380311 11.013920
11306 2.380311 11.010297
11307 2.380311 11.006674
11308 2.380311 11.003051
11309 2.380311 10.999428
11310 2.380311 10.995805
11311 2.380311 10.992182
11312 2.380311 10.988559
11313 2.380311 10.984936
11314 2.380311 10.981313
11315 2.380311 10.977690
11316 2.380311 10.974067
11317 2.380311 10.970444
11318 2.380311 10.966821
11319 2.380311 10.963198
11320 2.380311 10.959575
11321 2.380311 10.955952
11322 2.380311 10.952329
11323 2.380311 10.948706
11324 2.380311 10.945083
11325 2.380311 10.941460
11326 2.380311 10.937837
11327 2.380311 10.934214
11328 2.380311 10.930591
11329 2.380311 10.926968
11330 2.380311 10.923345
11331 2.380311 10.919722
11332 2.380311 10.916099
11333 2.380311 10.912476
11334 2.380311 10.908853
11335 2.380311 10.905230
11336 2.380311 10.901607
11337 2.380311 10.897984
11338 2.380311 10.894361
11339 2.376688 10.890738
11340 2.376688 10.887115
11341 2.376688 10.883492
11342 2.376688 10.879869
11343 2.376688 10.876246
11344 2.373065 10.872623
11345 2.373065 10.869000
11346 2.369442 10.865377
11347 2.369442 10.861754
11348 2.365819 10.858131
11349 2.365819 10.854508
11350 2.362196 10.850885
11351 2.362196 10.847262
11352 2.358573 10.843639
11353 2.358573 10.840016
11354 2.354950 10.836393
11355 2.354950 10.832770
11356 2.351327 10.829147
11357 2.347704 10.825524
11358 2.347704 10.821901
11359 2.344081 10.818278
11360 2.344081 10.814655
11361 2.344081 10.811032
11362 2.340458 10.807409
11363 2.340458 10.803786
11364 2.340458 10.800163
11365 2.340458 10.796540
11366 2.336835 10.792917
11367 2.336835 10.789294
11368 2.340458 10.785671
11369 2.340458 10.782048
11370 2.340458 10.778425
11371 2.340458 10.774802
11372 2.340458 10.771179
11373 2.340458 10.767556
11374 2.340458 10.763933
11375 2.340458 10.760310
11376 2.340458 10.756687
11377 2.340458 10.753064
11378 2.340458 10.749441
11379 2.340458 10.745818
11380 2.340458 10.742195
11381 2.340458 10.738572
11382 2.340458 10.734949
11383 2.340458 10.731326
11384 2.340458 10.727703
11385 2.340458 10.724080
11386 2.340458 10.720457
11387 2.340458 10.716834
11388 2.340458 10.713211
11389 2.340458 10.709588
11390 2.340458 10.705965
11391 2.340458 10.702342
11392 2.340458 10.698719
11393 2.340458 10.695096
11394 2.340458 10.691473
11395 2.340458 10.687850
11396 2.340458 10.684227
11397 2.340458 10.680604
11398 2.340458 10.676981
11399 2.340458 10.673358
11400 2.340458 10.669735
11401 2.340458 10.666112
11402 2.336835 10.662489
11403 2.336835 10.658866
11404 2.333212 10.655243
11405 2.333212 10.651620
11406 2.329589 10.647997
11407 2.329589 10.644374
11408 2.325966 10.640751
11409 2.325966 10.637128
11410 2.322343 10.633505
11411 2.322343 10.629882
11412 2.318720 10.626259
11413 2.318720 10.622636
11414 2.315097 10.619013
11415 2.315097 10.615390
11416 2.311474 10.611767
11417 2.311474 10.608144
11418 2.311474 10.604521
11419 2.307851 10.600898
11420 2.307851 10.597275
11421 2.307851 10.593652
11422 2.311474 10.590029
11423 2.311474 10.586406
11424 2.315097 10.582783
11425 2.315097 10.579160
11426 2.318720 10.575537
11427 2.318720 10.571914
11428 2.322343 10.568291
11429 2.322343 10.564668
11430 2.325966 10.561045
11431 2.325966 10.557422
11432 2.329589 10.553799
11433 2.329589 10.550176
11434 2.329589 10.546553
11435 2.329589 10.542930
11436 2.329589 10.539307
11437 2.329589 10.535684
11438 2.329589 10.532061
11439 2.329589 10.528438
11440 2.329589 10.524815
11441 2.329589 10.521192
11442 2.329589 10.517569
11443 2.329589 10.513946
11444 2.329589 10.510323
11445 2.329589 10.506700
11446 2.329589 10.503077
11447 2.329589 10.499454
11448 2.329589 10.495831
11449 2.329589 10.492208
11450 2.329589 10.488585
11451 2.329589 10.484962
11452 2.329589 10.481339
11453 2.329589 10.477716
11454 2.329589 10.474093
11455 2.329589 10.470470
11456 2.325966 10.466847
11457 2.325966 10.463224
11458 2.322343 10.459601
11459 2.322343 10.455978
11460 2.318720 10.452355
11461 2.318720 10.448732
11462 2.315097 10.445109
11463 2.315097 10.441486
11464 2.311474 10.437863
11465 2.311474 10.434240
11466 2.307851 10.430617
11467 2.307851 10.426994
11468 2.304228 10.423371
11469 2.300605 10.419748
11470 2.300605 10.416125
11471 2.296982 10.412502
11472 2.296982 10.408879
11473 2.293359 10.405256
11474 2.293359 10.401633
11475 2.293359 10.398010
11476 2.293359 10.394387
11477 2.293359 10.390764
11478 2.293359 10.387141
11479 2.293359 10.383518
11480 2.289736 10.379895
11481 2.289736 10.376272
11482 2.289736 10.372649
11483 2.286113 10.369026
11484 2.286113 10.365403
11485 2.282490 10.361780
11486 2.282490 10.358157
11487 2.278867 10.354534
11488 2.278867 10.350911
11489 2.278867 10.347288
11490 2.278867 10.343665
11491 2.275244 10.340042
11492 2.275244 10.336419
11493 2.275244 10.332796
11494 2.275244 10.329173
11495 2.275244 10.325550
11496 2.275244 10.321927
11497 2.275244 10.318304
11498 2.275244 10.314681
11499 2.275244 10.311058
11500 2.275244 10.307435
11501 2.275244 10.303812
11502 2.275244 10.300189
11503 2.275244 10.296566
11504 2.275244 10.292943
11505 2.275244 10.289320
11506 2.275244 10.285697
11507 2.275244 10.282074
11508 2.275244 10.278451
11509 2.275244 10.274828
11510 2.275244 10.271205
11511 2.275244 10.267582
11512 2.275244 10.263959
11513 2.275244 10.260336
11514 2.275244 10.256713
11515 2.275244 10.253090
11516 2.275244 10.249467
11517 2.275244 10.245844
11518 2.275244 10.242221
11519 2.271621 10.238598
11520 2.271621 10.234975
11521 2.267998 10.231352
11522 2.267998 10.227729
11523 2.264375 10.224106
11524 2.264375 10.220483
11525 2.260752 10.216860
11526 2.260752 10.213237
11527 2.257129 10.209614
11528 2.257129 10.205991
11529 2.253506 10.202368
11530 2.253506 10.198745
11531 2.249883 10.195122
11532 2.249883 10.191499
11533 2.246260 10.187876
11534 2.246260 10.184253
11535 2.242637 10.180630
11536 2.239014 10.177007
11537 2.235391 10.173384
11538 2.231768 10.169761
11539 2.228145 10.166138
11540 2.224522 10.166138
11541 2.220899 10.162515
11542 2.217276 10.158892
11543 2.213653 10.158892
11544 2.210030 10.155269
11545 2.206407 10.151646
11546 2.202784 10.148023
11547 2.199161 10.144400
11548 2.195538 10.140777
11549 2.191915 10.140777
11550 2.188292 10.137154
11551 2.188292 10.133531
11552 2.184669 10.129908
11553 2.184669 10.126285
11554 2.181046 10.122662
11555 2.181046 10.119039
11556 2.181046 10.115416
11557 2.181046 10.111793
11558 2.181046 10.108170
11559 2.181046 10.104547
11560 2.181046 10.100924
11561 2.181046 10.097301
11562 2.181046 10.093678
11563 2.181046 10.090055
11564 2.181046 10.086432
11565 2.181046 10.082809
11566 2.181046 10.079186
11567 2.181046 10.075563
11568 2.181046 10.071940
11569 2.181046 10.068317
11570 2.181046 10.064694
11571 2.181046 10.061071
11572 2.181046 10.057448
11573 2.181046 10.053825
11574 2.181046 10.050202
11575 2.181046 10.046579
11576 2.181046 10.042956
11577 2.181046 10.039333
11578 2.181046 10.035710
11579 2.181046 10.032087
11580 2.181046 10.028464
11581 2.181046 10.024841
11582 2.181046 10.021218
11583 2.177423 10.017595
11584 2.177423 10.013972
11585 2.173800 10.010349
11586 2.173800 10.006726
11587 2.170177 10.003103
11588 2.170177 9.999480
11589 2.166554 9.995857
11590 2.166554 9.992234
11591 2.162931 9.988611
11592 2.162931 9.984988
11593 2.159308 9.981365
11594 2.159308 9.977742
11595 2.159308 9.974119
11596 2.159308 9.970496
11597 2.162931 9.966873
11598 2.162931 9.963250
11599 2.162931 9.959627
11600 2.162931 9.956004
11601 2.162931 9.952381
11602 2.162931 9.948758
11603 2.162931 9.945135
11604 2.162931 9.941512
11605 2.162931 9.937889
11606 2.162931 9.934266
11607 2.162931 9.930643
11608 2.162931 9.927020
11609 2.162931 9.923397
11610 2.162931 9.919774
11611 2.162931 9.916151
11612 2.162931 9.912528
11613 2.162931 9.908905
11614 2.162931 9.905282
11615 2.162931 9.901659
11616 2.162931 9.898036
11617 2.162931 9.894413
11618 2.162931 9.890790
11619 2.162931 9.887167
11620 2.162931 9.883544
11621 2.162931 9.879921
11622 2.162931 9.876298
11623 2.162931 9.872675
11624 2.162931 9.869052
11625 2.162931 9.865429
11626 2.162931 9.861806
11627 2.162931 9.858183
11628 2.162931 9.854560
11629 2.159308 9.850937
11630 2.159308 9.847314
11631 2.159308 9.843691
11632 2.155685 9.840068
11633 2.155685 9.836445
11634 2.152062 9.832822
11635 2.152062 9.829199
11636 2.152062 9.825576
11637 2.152062 9.821953
11638 2.152062 9.818330
11639 2.152062 9.814707
11640 2.152062 9.811084
11641 2.152062 9.807461
11642 2.152062 9.803838
11643 2.152062 9.800215
11644 2.152062 9.796592
11645 2.152062 9.792969
11646 2.152062 9.789346
11647 2.152062 9.785723
11648 2.152062 9.782100
11649 2.152062 9.778477
11650 2.152062 9.774854
11651 2.152062 9.771231
11652 2.148439 9.767608
11653 2.148439 9.763985
11654 2.144816 9.760362
11655 2.144816 9.756739
11656 2.141193 9.753116
11657 2.141193 9.749493
11658 2.137570 9.745870
11659 2.137570 9.742247
11660 2.133947 9.738624
11661 2.133947 9.735001
11662 2.130324 9.731378
11663 2.130324 9.727755
11664 2.126701 9.724132
11665 2.123078 9.720509
11666 2.123078 9.716886
11667 2.123078 9.713263
11668 2.123078 9.709640
11669 2.123078 9.706017
11670 2.123078 9.702394
11671 2.123078 9.698771
11672 2.123078 9.695148
11673 2.123078 9.691525
11674 2.123078 9.687902
11675 2.123078 9.684279
11676 2.123078 9.680656
11677 2.119455 9.677033
11678 2.119455 9.673410
11679 2.119455 9.669787
11680 2.115832 9.666164
11681 2.115832 9.662541
11682 2.112209 9.658918
11683 2.112209 9.655295
11684 2.108586 9.651672
11685 2.108586 9.648049
11686 2.104963 9.644426
11687 2.104963 9.640803
11688 2.101340 9.637180
11689 2.101340 9.633557
11690 2.097717 9.629934
11691 2.097717 9.626311
11692 2.094094 9.622688
11693 2.094094 9.619065
11694 2.090471 9.615442
11695 2.090471 9.611819
11696 2.086848 9.608196
11697 2.086848 9.604573
11698 2.083225 9.600950
11699 2.083225 9.597327
11700 2.079602 9.593704
11701 2.075979 9.590081
11702 2.072356 9.590081
11703 2.068733 9.586458
11704 2.065110 9.582835
11705 2.061487 9.582835
11706 2.057864 9.579212
11707 2.057864 9.575589
11708 2.054241 9.571966
11709 2.054241 9.568343
11710 2.050618 9.564720
11711 2.050618 9.561097
11712 2.050618 9.557474
11713 2.050618 9.553851
11714 2.054241 9.550228
11715 2.054241 9.546605
11716 2.054241 9.542982
11717 2.054241 9.539359
11718 2.054241 9.535736
11719 2.054241 9.532113
11720 2.054241 9.528490
11721 2.054241 9.524867
11722 2.054241 9.521244
11723 2.054241 9.517621
11724 2.054241 9.513998
11725 2.054241 9.510375
11726 2.054241 9.506752
11727 2.054241 9.503129
11728 2.054241 9.499506
11729 2.054241 9.495883
11730 2.054241 9.492260
11731 2.054241 9.488637
11732 2.054241 9.485014
11733 2.054241 9.481391
11734 2.054241 9.477768
11735 2.054241 9.474145
11736 2.054241 9.470522
11737 2.054241 9.466899
11738 2.054241 9.463276
11739 2.054241 9.459653
11740 2.054241 9.456030
11741 2.054241 9.452407
11742 2.054241 9.448784
11743 2.054241 9.445161
11744 2.054241 9.441538
11745 2.054241 9.437915
11746 2.054241 9.434292
11747 2.054241 9.430669
11748 2.054241 9.427046
11749 2.054241 9.423423
11750 2.054241 9.419800
11751 2.054241 9.416177
11752 2.054241 9.412554
11753 2.054241 9.408931
11754 2.054241 9.405308
11755 2.054241 9.401685
11756 2.054241 9.398062
11757 2.054241 9.394439
11758 2.054241 9.390816
11759 2.054241 9.387193
11760 2.054241 9.383570
11761 2.050618 9.379947
11762 2.050618 9.376324
11763 2.046995 9.372701
11764 2.046995 9.369078
11765 2.043372 9.365455
11766 2.043372 9.361832
11767 2.039749 9.358209
11768 2.039749 9.354586
11769 2.036126 9.350963
11770 2.036126 9.347340
11771 2.032503 9.343717
11772 2.032503 9.340094
11773 2.028880 9.336471
11774 2.025257 9.332848
11775 2.021634 9.332848
11776 2.018011 9.329225
11777 2.014388 9.329225
11778 2.010765 9.325602
11779 2.007142 9.325602
11780 2.003519 9.321979
11781 1.999896 9.321979
11782 1.996273 9.318356
11783 1.992650 9.318356
11784 1.989027 9.314733
11785 1.985404 9.314733
11786 1.981781 9.311110
11787 1.978158 9.311110
11788 1.974535 9.307487
11789 1.970912 9.303864
11790 1.967289 9.300241
11791 1.963666 9.296618
11792 1.963666 9.292995
11793 1.960043 9.289372
11794 1.956420 9.285749
11795 1.952797 9.282126
11796 1.949174 9.278503
11797 1.949174 9.274880
11798 1.949174 9.271257
11799 1.949174 9.267634
11800 1.949174 9.264011
11801 1.949174 9.260388
11802 1.945551 9.256765
11803 1.945551 9.253142
11804 1.941928 9.249519
11805 1.941928 9.245896
11806 1.938305 9.242273
11807 1.938305 9.238650
11808 1.934682 9.235027
11809 1.934682 9.231404
11810 1.931059 9.227781
11811 1.931059 9.224158
11812 1.927436 9.220535
11813 1.927436 9.216912
11814 1.923813 9.213289
11815 1.923813 9.209666
11816 1.920190 9.206043
11817 1.920190 9.202420
11818 1.920190 9.198797
11819 1.920190 9.195174
11820 1.920190 9.191551
11821 1.920190 9.187928
11822 1.920190 9.184305
11823 1.920190 9.180682
11824 1.920190 9.177059
11825 1.920190 9.173436
11826 1.920190 9.169813
11827 1.920190 9.166190
11828 1.920190 9.162567
11829 1.920190 9.158944
11830 1.920190 9.155321
11831 1.920190 9.151698
11832 1.920190 9.148075
11833 1.920190 9.144452
11834 1.920190 9.140829
11835 1.920190 9.137206
11836 1.920190 9.133583
11837 1.920190 9.129960
11838 1.920190 9.126337
11839 1.920190 9.122714
11840 1.916567 9.119091
11841 1.916567 9.115468
11842 1.912944 9.111845
11843 1.912944 9.108222
11844 1.909321 9.104599
11845 1.909321 9.100976
11846 1.905698 9.097353
11847 1.905698 9.093730
11848 1.902075 9.090107
11849 1.902075 9.086484
11850 1.898452 9.082861
11851 1.898452 9.079238
11852 1.894829 9.075615
11853 1.891206 9.071992
11854 1.887583 9.071992
11855 1.883960 9.068369
11856 1.880337 9.068369
11857 1.876714 9.064746
11858 1.873091 9.064746
11859 1.869468 9.061123
11860 1.865845 9.061123
11861 1.862222 9.057500
11862 1.858599 9.057500
11863 1.854976 9.053877
11864 1.851353 9.050254
11865 1.847730 9.046631
11866 1.847730 9.043008
11867 1.847730 9.039385
11868 1.844107 9.035762
11869 1.847730 9.032139
11870 1.847730 9.028516
11871 1.847730 9.024893
11872 1.847730 9.021270
11873 1.847730 9.017647
11874 1.847730 9.014024
11875 1.851353 9.010401
11876 1.851353 9.006778
11877 1.854976 9.003155
11878 1.854976 8.999532
11879 1.854976 8.995909
11880 1.854976 8.992286
11881 1.854976 8.988663
11882 1.854976 8.985040
11883 1.854976 8.981417
11884 1.854976 8.977794
11885 1.854976 8.974171
11886 1.854976 8.970548
11887 1.854976 8.966925
11888 1.854976 8.963302
11889 1.854976 8.959679
11890 1.854976 8.956056
11891 1.854976 8.952433
11892 1.854976 8.948810
11893 1.854976 8.945187
11894 1.854976 8.941564
11895 1.854976 8.937941
11896 1.854976 8.934318
11897 1.854976 8.930695
11898 1.854976 8.927072
11899 1.854976 8.923449
11900 1.851353 8.919826
11901 1.851353 8.916203
11902 1.847730 8.912580
11903 1.847730 8.908957
11904 1.847730 8.905334
11905 1.847730 8.901711
11906 1.847730 8.898088
11907 1.847730 8.894465
11908 1.847730 8.890842
11909 1.844107 8.887219
11910 1.844107 8.883596
11911 1.840484 8.879973
11912 1.840484 8.876350
11913 1.836861 8.872727
11914 1.836861 8.869104
11915 1.833238 8.865481
11916 1.833238 8.861858
11917 1.829615 8.858235
11918 1.829615 8.854612
11919 1.829615 8.850989
11920 1.829615 8.847366
11921 1.829615 8.843743
11922 1.825992 8.840120
11923 1.825992 8.836497
11924 1.825992 8.832874
11925 1.825992 8.829251
11926 1.825992 8.825628
11927 1.825992 8.822005
11928 1.825992 8.818382
11929 1.825992 8.814759
11930 1.822369 8.811136
11931 1.822369 8.807513
11932 1.822369 8.803890
11933 1.818746 8.800267
11934 1.818746 8.796644
11935 1.815123 8.793021
11936 1.815123 8.789398
11937 1.811500 8.785775
11938 1.811500 8.782152
11939 1.811500 8.778529
11940 1.807877 8.774906
