# Supplementary material for: Statistical Mapping of Maize Bundle Intensity at the Stem Scale Using Spatial Normalisation of Replicated Images
Source: PLoS One. 2014 Mar 12;9(3):e90673. doi: 10.1371/journal.pone.0090673 (PMC3951278; doi:10.1371/journal.pone.0090673)
Supplement: File S2 — Data files containing bundle positions and slice contours. (ZIP) [file pone.0090673.s002.zip › data/macro/tables/contoursMm/s05dCntMm.txt]

name   x   y
    1 2.851301 9.180682
    2 2.854924 9.177059
    3 2.854924 9.173436
    4 2.854924 9.169813
    5 2.854924 9.166190
    6 2.854924 9.162567
    7 2.854924 9.158944
    8 2.858547 9.155321
    9 2.858547 9.151698
   10 2.862170 9.148075
   11 2.862170 9.144452
   12 2.865793 9.140829
   13 2.865793 9.137206
   14 2.869416 9.133583
   15 2.869416 9.129960
   16 2.869416 9.126337
   17 2.869416 9.122714
   18 2.869416 9.119091
   19 2.869416 9.115468
   20 2.869416 9.111845
   21 2.869416 9.108222
   22 2.869416 9.104599
   23 2.869416 9.100976
   24 2.869416 9.097353
   25 2.869416 9.093730
   26 2.869416 9.090107
   27 2.869416 9.086484
   28 2.869416 9.082861
   29 2.869416 9.079238
   30 2.869416 9.075615
   31 2.869416 9.071992
   32 2.869416 9.068369
   33 2.869416 9.064746
   34 2.869416 9.061123
   35 2.869416 9.057500
   36 2.869416 9.053877
   37 2.865793 9.050254
   38 2.865793 9.046631
   39 2.865793 9.043008
   40 2.865793 9.039385
   41 2.869416 9.035762
   42 2.869416 9.032139
   43 2.869416 9.028516
   44 2.869416 9.024893
   45 2.873039 9.021270
   46 2.873039 9.017647
   47 2.873039 9.014024
   48 2.873039 9.010401
   49 2.873039 9.006778
   50 2.873039 9.003155
   51 2.873039 8.999532
   52 2.873039 8.995909
   53 2.873039 8.992286
   54 2.873039 8.988663
   55 2.873039 8.985040
   56 2.873039 8.981417
   57 2.873039 8.977794
   58 2.873039 8.974171
   59 2.873039 8.970548
   60 2.873039 8.966925
   61 2.873039 8.963302
   62 2.873039 8.959679
   63 2.873039 8.956056
   64 2.873039 8.952433
   65 2.873039 8.948810
   66 2.873039 8.945187
   67 2.873039 8.941564
   68 2.873039 8.937941
   69 2.873039 8.934318
   70 2.873039 8.930695
   71 2.873039 8.927072
   72 2.873039 8.923449
   73 2.873039 8.919826
   74 2.873039 8.916203
   75 2.873039 8.912580
   76 2.873039 8.908957
   77 2.873039 8.905334
   78 2.873039 8.901711
   79 2.873039 8.898088
   80 2.873039 8.894465
   81 2.873039 8.890842
   82 2.873039 8.887219
   83 2.873039 8.883596
   84 2.873039 8.879973
   85 2.873039 8.876350
   86 2.873039 8.872727
   87 2.873039 8.869104
   88 2.873039 8.865481
   89 2.873039 8.861858
   90 2.873039 8.858235
   91 2.873039 8.854612
   92 2.873039 8.850989
   93 2.876662 8.847366
   94 2.876662 8.843743
   95 2.880285 8.843743
   96 2.883908 8.840120
   97 2.887531 8.840120
   98 2.891154 8.836497
   99 2.894777 8.832874
  100 2.898400 8.829251
  101 2.898400 8.825628
  102 2.902023 8.822005
  103 2.902023 8.818382
  104 2.905646 8.814759
  105 2.905646 8.811136
  106 2.909269 8.807513
  107 2.909269 8.803890
  108 2.912892 8.800267
  109 2.912892 8.796644
  110 2.916515 8.793021
  111 2.916515 8.789398
  112 2.920138 8.785775
  113 2.920138 8.782152
  114 2.920138 8.778529
  115 2.920138 8.774906
  116 2.920138 8.771283
  117 2.920138 8.767660
  118 2.920138 8.764037
  119 2.920138 8.760414
  120 2.920138 8.756791
  121 2.920138 8.753168
  122 2.920138 8.749545
  123 2.920138 8.745922
  124 2.920138 8.742299
  125 2.920138 8.738676
  126 2.920138 8.735053
  127 2.920138 8.731430
  128 2.920138 8.727807
  129 2.920138 8.724184
  130 2.920138 8.720561
  131 2.920138 8.716938
  132 2.920138 8.713315
  133 2.920138 8.709692
  134 2.920138 8.706069
  135 2.920138 8.702446
  136 2.920138 8.698823
  137 2.920138 8.695200
  138 2.920138 8.691577
  139 2.916515 8.687954
  140 2.916515 8.684331
  141 2.912892 8.680708
  142 2.912892 8.677085
  143 2.909269 8.673462
  144 2.909269 8.669839
  145 2.905646 8.666216
  146 2.905646 8.662593
  147 2.902023 8.658970
  148 2.902023 8.655347
  149 2.898400 8.651724
  150 2.898400 8.648101
  151 2.894777 8.644478
  152 2.891154 8.644478
  153 2.887531 8.640855
  154 2.883908 8.637232
  155 2.880285 8.633609
  156 2.876662 8.629986
  157 2.873039 8.626363
  158 2.873039 8.622740
  159 2.869416 8.619117
  160 2.869416 8.615494
  161 2.869416 8.611871
  162 2.865793 8.608248
  163 2.865793 8.604625
  164 2.865793 8.601002
  165 2.865793 8.597379
  166 2.865793 8.593756
  167 2.865793 8.590133
  168 2.865793 8.586510
  169 2.865793 8.582887
  170 2.865793 8.579264
  171 2.865793 8.575641
  172 2.865793 8.572018
  173 2.865793 8.568395
  174 2.865793 8.564772
  175 2.862170 8.561149
  176 2.862170 8.557526
  177 2.862170 8.553903
  178 2.862170 8.550280
  179 2.862170 8.546657
  180 2.862170 8.543034
  181 2.865793 8.539411
  182 2.865793 8.535788
  183 2.869416 8.532165
  184 2.869416 8.528542
  185 2.873039 8.524919
  186 2.873039 8.521296
  187 2.873039 8.517673
  188 2.873039 8.514050
  189 2.873039 8.510427
  190 2.873039 8.506804
  191 2.873039 8.503181
  192 2.873039 8.499558
  193 2.873039 8.495935
  194 2.873039 8.492312
  195 2.873039 8.488689
  196 2.873039 8.485066
  197 2.873039 8.481443
  198 2.873039 8.477820
  199 2.873039 8.474197
  200 2.873039 8.470574
  201 2.873039 8.466951
  202 2.873039 8.463328
  203 2.873039 8.459705
  204 2.873039 8.456082
  205 2.873039 8.452459
  206 2.873039 8.448836
  207 2.873039 8.445213
  208 2.873039 8.441590
  209 2.873039 8.437967
  210 2.873039 8.434344
  211 2.873039 8.430721
  212 2.873039 8.427098
  213 2.873039 8.423475
  214 2.873039 8.419852
  215 2.873039 8.416229
  216 2.873039 8.412606
  217 2.873039 8.408983
  218 2.873039 8.405360
  219 2.873039 8.401737
  220 2.873039 8.398114
  221 2.873039 8.394491
  222 2.869416 8.390868
  223 2.869416 8.387245
  224 2.865793 8.383622
  225 2.865793 8.379999
  226 2.865793 8.376376
  227 2.865793 8.372753
  228 2.865793 8.369130
  229 2.865793 8.365507
  230 2.865793 8.361884
  231 2.865793 8.358261
  232 2.865793 8.354638
  233 2.865793 8.351015
  234 2.865793 8.347392
  235 2.865793 8.343769
  236 2.865793 8.340146
  237 2.865793 8.336523
  238 2.865793 8.332900
  239 2.865793 8.329277
  240 2.865793 8.325654
  241 2.865793 8.322031
  242 2.865793 8.318408
  243 2.865793 8.314785
  244 2.865793 8.311162
  245 2.869416 8.307539
  246 2.869416 8.303916
  247 2.869416 8.300293
  248 2.869416 8.296670
  249 2.869416 8.293047
  250 2.869416 8.289424
  251 2.869416 8.285801
  252 2.869416 8.282178
  253 2.869416 8.278555
  254 2.869416 8.274932
  255 2.869416 8.271309
  256 2.869416 8.267686
  257 2.869416 8.264063
  258 2.869416 8.260440
  259 2.869416 8.256817
  260 2.869416 8.253194
  261 2.869416 8.249571
  262 2.869416 8.245948
  263 2.869416 8.242325
  264 2.869416 8.238702
  265 2.869416 8.235079
  266 2.869416 8.231456
  267 2.869416 8.227833
  268 2.869416 8.224210
  269 2.869416 8.220587
  270 2.869416 8.216964
  271 2.869416 8.213341
  272 2.869416 8.209718
  273 2.869416 8.206095
  274 2.869416 8.202472
  275 2.869416 8.198849
  276 2.869416 8.195226
  277 2.869416 8.191603
  278 2.869416 8.187980
  279 2.869416 8.184357
  280 2.869416 8.180734
  281 2.869416 8.177111
  282 2.869416 8.173488
  283 2.869416 8.169865
  284 2.869416 8.166242
  285 2.869416 8.162619
  286 2.869416 8.158996
  287 2.869416 8.155373
  288 2.873039 8.151750
  289 2.873039 8.148127
  290 2.873039 8.144504
  291 2.876662 8.140881
  292 2.876662 8.137258
  293 2.880285 8.133635
  294 2.883908 8.130012
  295 2.887531 8.126389
  296 2.887531 8.122766
  297 2.891154 8.119143
  298 2.891154 8.115520
  299 2.894777 8.111897
  300 2.894777 8.108274
  301 2.898400 8.104651
  302 2.898400 8.101028
  303 2.902023 8.097405
  304 2.902023 8.093782
  305 2.905646 8.090159
  306 2.905646 8.086536
  307 2.909269 8.082913
  308 2.909269 8.079290
  309 2.909269 8.075667
  310 2.909269 8.072044
  311 2.909269 8.068421
  312 2.909269 8.064798
  313 2.909269 8.061175
  314 2.909269 8.057552
  315 2.909269 8.053929
  316 2.909269 8.050306
  317 2.909269 8.046683
  318 2.909269 8.043060
  319 2.909269 8.039437
  320 2.912892 8.035814
  321 2.912892 8.032191
  322 2.912892 8.028568
  323 2.912892 8.024945
  324 2.912892 8.021322
  325 2.912892 8.017699
  326 2.912892 8.014076
  327 2.912892 8.010453
  328 2.912892 8.006830
  329 2.912892 8.003207
  330 2.912892 7.999584
  331 2.912892 7.995961
  332 2.912892 7.992338
  333 2.912892 7.988715
  334 2.912892 7.985092
  335 2.912892 7.981469
  336 2.912892 7.977846
  337 2.912892 7.974223
  338 2.912892 7.970600
  339 2.912892 7.966977
  340 2.912892 7.963354
  341 2.912892 7.959731
  342 2.912892 7.956108
  343 2.912892 7.952485
  344 2.912892 7.948862
  345 2.909269 7.945239
  346 2.909269 7.941616
  347 2.905646 7.937993
  348 2.905646 7.934370
  349 2.902023 7.930747
  350 2.902023 7.927124
  351 2.898400 7.923501
  352 2.898400 7.919878
  353 2.894777 7.916255
  354 2.894777 7.912632
  355 2.891154 7.909009
  356 2.891154 7.905386
  357 2.891154 7.901763
  358 2.891154 7.898140
  359 2.891154 7.894517
  360 2.891154 7.890894
  361 2.891154 7.887271
  362 2.891154 7.883648
  363 2.891154 7.880025
  364 2.891154 7.876402
  365 2.891154 7.872779
  366 2.891154 7.869156
  367 2.891154 7.865533
  368 2.891154 7.861910
  369 2.891154 7.858287
  370 2.894777 7.854664
  371 2.894777 7.851041
  372 2.894777 7.847418
  373 2.898400 7.843795
  374 2.898400 7.840172
  375 2.902023 7.836549
  376 2.902023 7.832926
  377 2.902023 7.829303
  378 2.902023 7.825680
  379 2.902023 7.822057
  380 2.902023 7.818434
  381 2.902023 7.814811
  382 2.902023 7.811188
  383 2.902023 7.807565
  384 2.902023 7.803942
  385 2.902023 7.800319
  386 2.902023 7.796696
  387 2.902023 7.793073
  388 2.902023 7.789450
  389 2.902023 7.785827
  390 2.902023 7.782204
  391 2.902023 7.778581
  392 2.902023 7.774958
  393 2.902023 7.771335
  394 2.902023 7.767712
  395 2.902023 7.764089
  396 2.902023 7.760466
  397 2.902023 7.756843
  398 2.902023 7.753220
  399 2.902023 7.749597
  400 2.902023 7.745974
  401 2.902023 7.742351
  402 2.902023 7.738728
  403 2.898400 7.735105
  404 2.898400 7.731482
  405 2.894777 7.727859
  406 2.894777 7.724236
  407 2.891154 7.720613
  408 2.891154 7.716990
  409 2.887531 7.713367
  410 2.887531 7.709744
  411 2.883908 7.706121
  412 2.883908 7.702498
  413 2.883908 7.698875
  414 2.883908 7.695252
  415 2.883908 7.691629
  416 2.887531 7.688006
  417 2.891154 7.684383
  418 2.894777 7.680760
  419 2.894777 7.677137
  420 2.898400 7.673514
  421 2.902023 7.669891
  422 2.902023 7.666268
  423 2.905646 7.662645
  424 2.909269 7.659022
  425 2.912892 7.655399
  426 2.916515 7.651776
  427 2.920138 7.648153
  428 2.923761 7.648153
  429 2.927384 7.644530
  430 2.931007 7.644530
  431 2.934630 7.640907
  432 2.938253 7.640907
  433 2.941876 7.637284
  434 2.945499 7.637284
  435 2.949122 7.633661
  436 2.952745 7.633661
  437 2.956368 7.630038
  438 2.959991 7.626415
  439 2.963614 7.622792
  440 2.967237 7.619169
  441 2.967237 7.615546
  442 2.970860 7.611923
  443 2.970860 7.608300
  444 2.974483 7.604677
  445 2.974483 7.601054
  446 2.978106 7.597431
  447 2.978106 7.593808
  448 2.981729 7.590185
  449 2.981729 7.586562
  450 2.985352 7.582939
  451 2.985352 7.579316
  452 2.988975 7.575693
  453 2.988975 7.572070
  454 2.988975 7.568447
  455 2.988975 7.564824
  456 2.988975 7.561201
  457 2.988975 7.557578
  458 2.988975 7.553955
  459 2.988975 7.550332
  460 2.988975 7.546709
  461 2.988975 7.543086
  462 2.988975 7.539463
  463 2.988975 7.535840
  464 2.988975 7.532217
  465 2.988975 7.528594
  466 2.988975 7.524971
  467 2.988975 7.521348
  468 2.988975 7.517725
  469 2.988975 7.514102
  470 2.988975 7.510479
  471 2.988975 7.506856
  472 2.988975 7.503233
  473 2.988975 7.499610
  474 2.988975 7.495987
  475 2.988975 7.492364
  476 2.988975 7.488741
  477 2.988975 7.485118
  478 2.988975 7.481495
  479 2.988975 7.477872
  480 2.985352 7.474249
  481 2.985352 7.470626
  482 2.985352 7.467003
  483 2.981729 7.463380
  484 2.981729 7.459757
  485 2.985352 7.456134
  486 2.985352 7.452511
  487 2.988975 7.448888
  488 2.988975 7.445265
  489 2.992598 7.441642
  490 2.992598 7.438019
  491 2.996221 7.434396
  492 2.996221 7.430773
  493 2.999844 7.427150
  494 2.999844 7.423527
  495 3.003467 7.419904
  496 3.003467 7.416281
  497 3.007090 7.412658
  498 3.007090 7.409035
  499 3.010713 7.405412
  500 3.010713 7.401789
  501 3.010713 7.398166
  502 3.010713 7.394543
  503 3.010713 7.390920
  504 3.010713 7.387297
  505 3.010713 7.383674
  506 3.010713 7.380051
  507 3.010713 7.376428
  508 3.010713 7.372805
  509 3.010713 7.369182
  510 3.010713 7.365559
  511 3.010713 7.361936
  512 3.010713 7.358313
  513 3.010713 7.354690
  514 3.010713 7.351067
  515 3.010713 7.347444
  516 3.014336 7.343821
  517 3.014336 7.340198
  518 3.017959 7.336575
  519 3.017959 7.332952
  520 3.021582 7.329329
  521 3.021582 7.325706
  522 3.021582 7.322083
  523 3.021582 7.318460
  524 3.021582 7.314837
  525 3.021582 7.311214
  526 3.021582 7.307591
  527 3.021582 7.303968
  528 3.021582 7.300345
  529 3.021582 7.296722
  530 3.021582 7.293099
  531 3.021582 7.289476
  532 3.021582 7.285853
  533 3.021582 7.282230
  534 3.021582 7.278607
  535 3.021582 7.274984
  536 3.021582 7.271361
  537 3.021582 7.267738
  538 3.021582 7.264115
  539 3.025205 7.260492
  540 3.025205 7.256869
  541 3.025205 7.253246
  542 3.028828 7.249623
  543 3.032451 7.246000
  544 3.032451 7.242377
  545 3.036074 7.238754
  546 3.036074 7.235131
  547 3.039697 7.231508
  548 3.039697 7.227885
  549 3.043320 7.224262
  550 3.043320 7.220639
  551 3.046943 7.217016
  552 3.046943 7.213393
  553 3.050566 7.209770
  554 3.050566 7.206147
  555 3.054189 7.202524
  556 3.054189 7.198901
  557 3.054189 7.195278
  558 3.054189 7.191655
  559 3.054189 7.188032
  560 3.054189 7.184409
  561 3.054189 7.180786
  562 3.054189 7.177163
  563 3.054189 7.173540
  564 3.054189 7.169917
  565 3.054189 7.166294
  566 3.054189 7.162671
  567 3.054189 7.159048
  568 3.054189 7.155425
  569 3.054189 7.151802
  570 3.054189 7.148179
  571 3.054189 7.144556
  572 3.054189 7.140933
  573 3.054189 7.137310
  574 3.054189 7.133687
  575 3.054189 7.130064
  576 3.054189 7.126441
  577 3.054189 7.122818
  578 3.054189 7.119195
  579 3.050566 7.115572
  580 3.050566 7.111949
  581 3.050566 7.108326
  582 3.046943 7.104703
  583 3.046943 7.101080
  584 3.046943 7.097457
  585 3.046943 7.093834
  586 3.050566 7.090211
  587 3.054189 7.086588
  588 3.057812 7.082965
  589 3.061435 7.079342
  590 3.065058 7.075719
  591 3.065058 7.072096
  592 3.068681 7.068473
  593 3.068681 7.064850
  594 3.072304 7.061227
  595 3.072304 7.057604
  596 3.075927 7.053981
  597 3.075927 7.050358
  598 3.079550 7.046735
  599 3.079550 7.043112
  600 3.083173 7.039489
  601 3.083173 7.035866
  602 3.086796 7.032243
  603 3.086796 7.028620
  604 3.086796 7.024997
  605 3.086796 7.021374
  606 3.086796 7.017751
  607 3.086796 7.014128
  608 3.086796 7.010505
  609 3.086796 7.006882
  610 3.086796 7.003259
  611 3.086796 6.999636
  612 3.086796 6.996013
  613 3.086796 6.992390
  614 3.086796 6.988767
  615 3.086796 6.985144
  616 3.086796 6.981521
  617 3.086796 6.977898
  618 3.086796 6.974275
  619 3.086796 6.970652
  620 3.086796 6.967029
  621 3.086796 6.963406
  622 3.086796 6.959783
  623 3.086796 6.956160
  624 3.086796 6.952537
  625 3.086796 6.948914
  626 3.086796 6.945291
  627 3.086796 6.941668
  628 3.086796 6.938045
  629 3.086796 6.934422
  630 3.086796 6.930799
  631 3.086796 6.927176
  632 3.086796 6.923553
  633 3.090419 6.919930
  634 3.094042 6.916307
  635 3.097665 6.912684
  636 3.097665 6.909061
  637 3.101288 6.905438
  638 3.101288 6.901815
  639 3.104911 6.898192
  640 3.104911 6.894569
  641 3.108534 6.890946
  642 3.108534 6.887323
  643 3.112157 6.883700
  644 3.112157 6.880077
  645 3.115780 6.876454
  646 3.115780 6.872831
  647 3.119403 6.869208
  648 3.119403 6.865585
  649 3.119403 6.861962
  650 3.119403 6.858339
  651 3.119403 6.854716
  652 3.119403 6.851093
  653 3.119403 6.847470
  654 3.119403 6.843847
  655 3.119403 6.840224
  656 3.119403 6.836601
  657 3.119403 6.832978
  658 3.119403 6.829355
  659 3.119403 6.825732
  660 3.119403 6.822109
  661 3.119403 6.818486
  662 3.119403 6.814863
  663 3.119403 6.811240
  664 3.119403 6.807617
  665 3.119403 6.803994
  666 3.119403 6.800371
  667 3.119403 6.796748
  668 3.119403 6.793125
  669 3.119403 6.789502
  670 3.119403 6.785879
  671 3.119403 6.782256
  672 3.119403 6.778633
  673 3.119403 6.775010
  674 3.119403 6.771387
  675 3.119403 6.767764
  676 3.119403 6.764141
  677 3.115780 6.760518
  678 3.115780 6.756895
  679 3.112157 6.753272
  680 3.112157 6.749649
  681 3.108534 6.746026
  682 3.108534 6.742403
  683 3.104911 6.738780
  684 3.104911 6.735157
  685 3.101288 6.731534
  686 3.101288 6.727911
  687 3.097665 6.724288
  688 3.097665 6.720665
  689 3.094042 6.717042
  690 3.094042 6.713419
  691 3.094042 6.709796
  692 3.094042 6.706173
  693 3.094042 6.702550
  694 3.097665 6.698927
  695 3.097665 6.695304
  696 3.097665 6.691681
  697 3.097665 6.688058
  698 3.101288 6.684435
  699 3.101288 6.680812
  700 3.101288 6.677189
  701 3.101288 6.673566
  702 3.101288 6.669943
  703 3.104911 6.666320
  704 3.108534 6.662697
  705 3.112157 6.659074
  706 3.112157 6.655451
  707 3.115780 6.651828
  708 3.115780 6.648205
  709 3.119403 6.644582
  710 3.119403 6.640959
  711 3.123026 6.637336
  712 3.123026 6.633713
  713 3.126649 6.630090
  714 3.126649 6.626467
  715 3.130272 6.622844
  716 3.130272 6.619221
  717 3.133895 6.615598
  718 3.133895 6.611975
  719 3.133895 6.608352
  720 3.133895 6.604729
  721 3.133895 6.601106
  722 3.133895 6.597483
  723 3.133895 6.593860
  724 3.133895 6.590237
  725 3.133895 6.586614
  726 3.133895 6.582991
  727 3.133895 6.579368
  728 3.133895 6.575745
  729 3.133895 6.572122
  730 3.133895 6.568499
  731 3.133895 6.564876
  732 3.133895 6.561253
  733 3.133895 6.557630
  734 3.133895 6.554007
  735 3.133895 6.550384
  736 3.133895 6.546761
  737 3.133895 6.543138
  738 3.133895 6.539515
  739 3.133895 6.535892
  740 3.133895 6.532269
  741 3.130272 6.528646
  742 3.130272 6.525023
  743 3.126649 6.521400
  744 3.126649 6.517777
  745 3.123026 6.514154
  746 3.123026 6.510531
  747 3.119403 6.506908
  748 3.119403 6.503285
  749 3.119403 6.499662
  750 3.119403 6.496039
  751 3.115780 6.492416
  752 3.115780 6.488793
  753 3.115780 6.485170
  754 3.115780 6.481547
  755 3.115780 6.477924
  756 3.115780 6.474301
  757 3.115780 6.470678
  758 3.115780 6.467055
  759 3.115780 6.463432
  760 3.119403 6.459809
  761 3.119403 6.456186
  762 3.119403 6.452563
  763 3.119403 6.448940
  764 3.123026 6.445317
  765 3.123026 6.441694
  766 3.123026 6.438071
  767 3.123026 6.434448
  768 3.123026 6.430825
  769 3.123026 6.427202
  770 3.123026 6.423579
  771 3.123026 6.419956
  772 3.123026 6.416333
  773 3.123026 6.412710
  774 3.123026 6.409087
  775 3.123026 6.405464
  776 3.123026 6.401841
  777 3.123026 6.398218
  778 3.123026 6.394595
  779 3.123026 6.390972
  780 3.123026 6.387349
  781 3.126649 6.383726
  782 3.126649 6.380103
  783 3.126649 6.376480
  784 3.130272 6.372857
  785 3.130272 6.369234
  786 3.130272 6.365611
  787 3.133895 6.361988
  788 3.133895 6.358365
  789 3.137518 6.354742
  790 3.137518 6.351119
  791 3.141141 6.347496
  792 3.141141 6.343873
  793 3.144764 6.340250
  794 3.144764 6.336627
  795 3.148387 6.333004
  796 3.148387 6.329381
  797 3.152010 6.325758
  798 3.152010 6.322135
  799 3.155633 6.318512
  800 3.155633 6.314889
  801 3.155633 6.311266
  802 3.155633 6.307643
  803 3.155633 6.304020
  804 3.155633 6.300397
  805 3.155633 6.296774
  806 3.155633 6.293151
  807 3.155633 6.289528
  808 3.159256 6.285905
  809 3.159256 6.282282
  810 3.162879 6.278659
  811 3.162879 6.275036
  812 3.162879 6.271413
  813 3.166502 6.267790
  814 3.166502 6.264167
  815 3.170125 6.260544
  816 3.170125 6.256921
  817 3.173748 6.253298
  818 3.177371 6.249675
  819 3.180994 6.246052
  820 3.184617 6.242429
  821 3.188240 6.238806
  822 3.191863 6.235183
  823 3.191863 6.231560
  824 3.195486 6.227937
  825 3.195486 6.224314
  826 3.199109 6.220691
  827 3.199109 6.217068
  828 3.202732 6.213445
  829 3.202732 6.209822
  830 3.206355 6.206199
  831 3.209978 6.202576
  832 3.209978 6.198953
  833 3.213601 6.195330
  834 3.213601 6.191707
  835 3.217224 6.188084
  836 3.217224 6.184461
  837 3.220847 6.180838
  838 3.220847 6.177215
  839 3.224470 6.173592
  840 3.224470 6.169969
  841 3.228093 6.166346
  842 3.228093 6.162723
  843 3.231716 6.159100
  844 3.231716 6.155477
  845 3.235339 6.151854
  846 3.235339 6.148231
  847 3.235339 6.144608
  848 3.238962 6.140985
  849 3.238962 6.137362
  850 3.238962 6.133739
  851 3.238962 6.130116
  852 3.238962 6.126493
  853 3.242585 6.122870
  854 3.242585 6.119247
  855 3.242585 6.115624
  856 3.246208 6.112001
  857 3.246208 6.108378
  858 3.249831 6.104755
  859 3.253454 6.101132
  860 3.253454 6.097509
  861 3.257077 6.093886
  862 3.257077 6.090263
  863 3.260700 6.086640
  864 3.260700 6.083017
  865 3.264323 6.079394
  866 3.264323 6.075771
  867 3.267946 6.072148
  868 3.267946 6.068525
  869 3.271569 6.064902
  870 3.271569 6.061279
  871 3.275192 6.057656
  872 3.275192 6.054033
  873 3.275192 6.050410
  874 3.275192 6.046787
  875 3.275192 6.043164
  876 3.275192 6.039541
  877 3.275192 6.035918
  878 3.275192 6.032295
  879 3.275192 6.028672
  880 3.275192 6.025049
  881 3.275192 6.021426
  882 3.275192 6.017803
  883 3.275192 6.014180
  884 3.275192 6.010557
  885 3.275192 6.006934
  886 3.275192 6.003311
  887 3.275192 5.999688
  888 3.275192 5.996065
  889 3.275192 5.992442
  890 3.275192 5.988819
  891 3.275192 5.985196
  892 3.275192 5.981573
  893 3.275192 5.977950
  894 3.275192 5.974327
  895 3.275192 5.970704
  896 3.275192 5.967081
  897 3.271569 5.963458
  898 3.271569 5.959835
  899 3.271569 5.956212
  900 3.267946 5.952589
  901 3.267946 5.948966
  902 3.267946 5.945343
  903 3.267946 5.941720
  904 3.267946 5.938097
  905 3.267946 5.934474
  906 3.267946 5.930851
  907 3.271569 5.927228
  908 3.271569 5.923605
  909 3.275192 5.919982
  910 3.275192 5.916359
  911 3.278815 5.912736
  912 3.278815 5.909113
  913 3.282438 5.905490
  914 3.282438 5.901867
  915 3.286061 5.898244
  916 3.286061 5.894621
  917 3.289684 5.890998
  918 3.289684 5.887375
  919 3.289684 5.883752
  920 3.289684 5.880129
  921 3.289684 5.876506
  922 3.289684 5.872883
  923 3.289684 5.869260
  924 3.289684 5.865637
  925 3.289684 5.862014
  926 3.289684 5.858391
  927 3.289684 5.854768
  928 3.289684 5.851145
  929 3.289684 5.847522
  930 3.289684 5.843899
  931 3.293307 5.840276
  932 3.296930 5.836653
  933 3.300553 5.833030
  934 3.304176 5.829407
  935 3.307799 5.825784
  936 3.307799 5.822161
  937 3.311422 5.818538
  938 3.311422 5.814915
  939 3.315045 5.811292
  940 3.315045 5.807669
  941 3.318668 5.804046
  942 3.318668 5.800423
  943 3.322291 5.796800
  944 3.322291 5.793177
  945 3.325914 5.789554
  946 3.325914 5.785931
  947 3.329537 5.782308
  948 3.329537 5.778685
  949 3.329537 5.775062
  950 3.329537 5.771439
  951 3.329537 5.767816
  952 3.329537 5.764193
  953 3.329537 5.760570
  954 3.329537 5.756947
  955 3.329537 5.753324
  956 3.329537 5.749701
  957 3.329537 5.746078
  958 3.329537 5.742455
  959 3.329537 5.738832
  960 3.329537 5.735209
  961 3.329537 5.731586
  962 3.329537 5.727963
  963 3.329537 5.724340
  964 3.329537 5.720717
  965 3.329537 5.717094
  966 3.329537 5.713471
  967 3.329537 5.709848
  968 3.329537 5.706225
  969 3.329537 5.702602
  970 3.329537 5.698979
  971 3.325914 5.695356
  972 3.325914 5.691733
  973 3.322291 5.688110
  974 3.322291 5.684487
  975 3.318668 5.680864
  976 3.318668 5.677241
  977 3.315045 5.673618
  978 3.315045 5.669995
  979 3.311422 5.666372
  980 3.311422 5.662749
  981 3.307799 5.659126
  982 3.307799 5.655503
  983 3.304176 5.651880
  984 3.304176 5.648257
  985 3.304176 5.644634
  986 3.304176 5.641011
  987 3.304176 5.637388
  988 3.304176 5.633765
  989 3.304176 5.630142
  990 3.304176 5.626519
  991 3.304176 5.622896
  992 3.304176 5.619273
  993 3.304176 5.615650
  994 3.304176 5.612027
  995 3.304176 5.608404
  996 3.304176 5.604781
  997 3.304176 5.601158
  998 3.307799 5.597535
  999 3.307799 5.593912
 1000 3.307799 5.590289
 1001 3.311422 5.586666
 1002 3.311422 5.583043
 1003 3.315045 5.579420
 1004 3.315045 5.575797
 1005 3.318668 5.572174
 1006 3.318668 5.568551
 1007 3.318668 5.564928
 1008 3.318668 5.561305
 1009 3.318668 5.557682
 1010 3.318668 5.554059
 1011 3.318668 5.550436
 1012 3.318668 5.546813
 1013 3.318668 5.543190
 1014 3.318668 5.539567
 1015 3.318668 5.535944
 1016 3.318668 5.532321
 1017 3.318668 5.528698
 1018 3.318668 5.525075
 1019 3.318668 5.521452
 1020 3.318668 5.517829
 1021 3.318668 5.514206
 1022 3.318668 5.510583
 1023 3.318668 5.506960
 1024 3.318668 5.503337
 1025 3.318668 5.499714
 1026 3.318668 5.496091
 1027 3.318668 5.492468
 1028 3.318668 5.488845
 1029 3.318668 5.485222
 1030 3.318668 5.481599
 1031 3.318668 5.477976
 1032 3.318668 5.474353
 1033 3.315045 5.470730
 1034 3.315045 5.467107
 1035 3.315045 5.463484
 1036 3.315045 5.459861
 1037 3.315045 5.456238
 1038 3.315045 5.452615
 1039 3.315045 5.448992
 1040 3.315045 5.445369
 1041 3.315045 5.441746
 1042 3.315045 5.438123
 1043 3.315045 5.434500
 1044 3.315045 5.430877
 1045 3.315045 5.427254
 1046 3.315045 5.423631
 1047 3.315045 5.420008
 1048 3.315045 5.416385
 1049 3.315045 5.412762
 1050 3.315045 5.409139
 1051 3.315045 5.405516
 1052 3.315045 5.401893
 1053 3.315045 5.398270
 1054 3.315045 5.394647
 1055 3.318668 5.391024
 1056 3.318668 5.387401
 1057 3.318668 5.383778
 1058 3.318668 5.380155
 1059 3.322291 5.376532
 1060 3.322291 5.372909
 1061 3.322291 5.369286
 1062 3.322291 5.365663
 1063 3.322291 5.362040
 1064 3.322291 5.358417
 1065 3.322291 5.354794
 1066 3.322291 5.351171
 1067 3.322291 5.347548
 1068 3.322291 5.343925
 1069 3.322291 5.340302
 1070 3.322291 5.336679
 1071 3.322291 5.333056
 1072 3.322291 5.329433
 1073 3.322291 5.325810
 1074 3.322291 5.322187
 1075 3.322291 5.318564
 1076 3.322291 5.314941
 1077 3.322291 5.311318
 1078 3.322291 5.307695
 1079 3.322291 5.304072
 1080 3.322291 5.300449
 1081 3.325914 5.296826
 1082 3.325914 5.293203
 1083 3.329537 5.289580
 1084 3.329537 5.285957
 1085 3.333160 5.282334
 1086 3.333160 5.278711
 1087 3.336783 5.275088
 1088 3.336783 5.271465
 1089 3.340406 5.267842
 1090 3.340406 5.264219
 1091 3.344029 5.260596
 1092 3.344029 5.256973
 1093 3.344029 5.253350
 1094 3.344029 5.249727
 1095 3.344029 5.246104
 1096 3.344029 5.242481
 1097 3.344029 5.238858
 1098 3.344029 5.235235
 1099 3.344029 5.231612
 1100 3.347652 5.227989
 1101 3.347652 5.224366
 1102 3.351275 5.220743
 1103 3.354898 5.217120
 1104 3.358521 5.213497
 1105 3.358521 5.209874
 1106 3.362144 5.206251
 1107 3.365767 5.202628
 1108 3.365767 5.199005
 1109 3.369390 5.195382
 1110 3.369390 5.191759
 1111 3.373013 5.188136
 1112 3.373013 5.184513
 1113 3.376636 5.180890
 1114 3.376636 5.177267
 1115 3.380259 5.173644
 1116 3.380259 5.170021
 1117 3.383882 5.166398
 1118 3.383882 5.162775
 1119 3.387505 5.159152
 1120 3.387505 5.155529
 1121 3.387505 5.151906
 1122 3.387505 5.148283
 1123 3.387505 5.144660
 1124 3.387505 5.141037
 1125 3.387505 5.137414
 1126 3.387505 5.133791
 1127 3.387505 5.130168
 1128 3.387505 5.126545
 1129 3.387505 5.122922
 1130 3.387505 5.119299
 1131 3.387505 5.115676
 1132 3.387505 5.112053
 1133 3.391128 5.108430
 1134 3.391128 5.104807
 1135 3.391128 5.101184
 1136 3.394751 5.097561
 1137 3.394751 5.093938
 1138 3.394751 5.090315
 1139 3.394751 5.086692
 1140 3.394751 5.083069
 1141 3.394751 5.079446
 1142 3.398374 5.075823
 1143 3.398374 5.072200
 1144 3.398374 5.068577
 1145 3.398374 5.064954
 1146 3.398374 5.061331
 1147 3.398374 5.057708
 1148 3.398374 5.054085
 1149 3.398374 5.050462
 1150 3.398374 5.046839
 1151 3.398374 5.043216
 1152 3.398374 5.039593
 1153 3.398374 5.035970
 1154 3.398374 5.032347
 1155 3.398374 5.028724
 1156 3.398374 5.025101
 1157 3.401997 5.021478
 1158 3.401997 5.017855
 1159 3.405620 5.014232
 1160 3.405620 5.010609
 1161 3.405620 5.006986
 1162 3.409243 5.003363
 1163 3.409243 4.999740
 1164 3.412866 4.996117
 1165 3.412866 4.992494
 1166 3.416489 4.988871
 1167 3.416489 4.985248
 1168 3.420112 4.981625
 1169 3.420112 4.978002
 1170 3.423735 4.974379
 1171 3.423735 4.970756
 1172 3.427358 4.967133
 1173 3.427358 4.963510
 1174 3.427358 4.959887
 1175 3.427358 4.956264
 1176 3.427358 4.952641
 1177 3.427358 4.949018
 1178 3.427358 4.945395
 1179 3.427358 4.941772
 1180 3.427358 4.938149
 1181 3.427358 4.934526
 1182 3.427358 4.930903
 1183 3.427358 4.927280
 1184 3.427358 4.923657
 1185 3.427358 4.920034
 1186 3.427358 4.916411
 1187 3.427358 4.912788
 1188 3.427358 4.909165
 1189 3.427358 4.905542
 1190 3.427358 4.901919
 1191 3.427358 4.898296
 1192 3.430981 4.894673
 1193 3.430981 4.891050
 1194 3.430981 4.887427
 1195 3.430981 4.883804
 1196 3.430981 4.880181
 1197 3.430981 4.876558
 1198 3.434604 4.872935
 1199 3.434604 4.869312
 1200 3.438227 4.865689
 1201 3.438227 4.862066
 1202 3.441850 4.858443
 1203 3.441850 4.854820
 1204 3.441850 4.851197
 1205 3.445473 4.847574
 1206 3.445473 4.843951
 1207 3.445473 4.840328
 1208 3.445473 4.836705
 1209 3.445473 4.833082
 1210 3.445473 4.829459
 1211 3.445473 4.825836
 1212 3.449096 4.822213
 1213 3.449096 4.818590
 1214 3.449096 4.814967
 1215 3.449096 4.811344
 1216 3.449096 4.807721
 1217 3.449096 4.804098
 1218 3.449096 4.800475
 1219 3.449096 4.796852
 1220 3.449096 4.793229
 1221 3.449096 4.789606
 1222 3.452719 4.785983
 1223 3.452719 4.782360
 1224 3.456342 4.778737
 1225 3.459965 4.775114
 1226 3.459965 4.771491
 1227 3.463588 4.767868
 1228 3.463588 4.764245
 1229 3.467211 4.760622
 1230 3.467211 4.756999
 1231 3.470834 4.753376
 1232 3.470834 4.749753
 1233 3.474457 4.746130
 1234 3.474457 4.742507
 1235 3.478080 4.738884
 1236 3.478080 4.735261
 1237 3.481703 4.731638
 1238 3.481703 4.728015
 1239 3.481703 4.724392
 1240 3.481703 4.720769
 1241 3.481703 4.717146
 1242 3.481703 4.713523
 1243 3.481703 4.709900
 1244 3.481703 4.706277
 1245 3.481703 4.702654
 1246 3.481703 4.699031
 1247 3.481703 4.695408
 1248 3.481703 4.691785
 1249 3.485326 4.688162
 1250 3.485326 4.684539
 1251 3.488949 4.680916
 1252 3.488949 4.677293
 1253 3.488949 4.673670
 1254 3.488949 4.670047
 1255 3.488949 4.666424
 1256 3.488949 4.662801
 1257 3.488949 4.659178
 1258 3.488949 4.655555
 1259 3.488949 4.651932
 1260 3.488949 4.648309
 1261 3.488949 4.644686
 1262 3.488949 4.641063
 1263 3.488949 4.637440
 1264 3.488949 4.633817
 1265 3.488949 4.630194
 1266 3.488949 4.626571
 1267 3.488949 4.622948
 1268 3.488949 4.619325
 1269 3.488949 4.615702
 1270 3.488949 4.612079
 1271 3.488949 4.608456
 1272 3.488949 4.604833
 1273 3.488949 4.601210
 1274 3.488949 4.597587
 1275 3.488949 4.593964
 1276 3.485326 4.590341
 1277 3.485326 4.586718
 1278 3.481703 4.583095
 1279 3.481703 4.579472
 1280 3.478080 4.575849
 1281 3.478080 4.572226
 1282 3.474457 4.568603
 1283 3.474457 4.564980
 1284 3.474457 4.561357
 1285 3.474457 4.557734
 1286 3.470834 4.554111
 1287 3.470834 4.550488
 1288 3.474457 4.546865
 1289 3.474457 4.543242
 1290 3.474457 4.539619
 1291 3.474457 4.535996
 1292 3.478080 4.532373
 1293 3.478080 4.528750
 1294 3.478080 4.525127
 1295 3.481703 4.521504
 1296 3.481703 4.517881
 1297 3.485326 4.514258
 1298 3.485326 4.510635
 1299 3.488949 4.507012
 1300 3.488949 4.503389
 1301 3.492572 4.499766
 1302 3.492572 4.496143
 1303 3.496195 4.492520
 1304 3.496195 4.488897
 1305 3.499818 4.485274
 1306 3.499818 4.481651
 1307 3.499818 4.478028
 1308 3.499818 4.474405
 1309 3.499818 4.470782
 1310 3.499818 4.467159
 1311 3.499818 4.463536
 1312 3.499818 4.459913
 1313 3.499818 4.456290
 1314 3.499818 4.452667
 1315 3.499818 4.449044
 1316 3.499818 4.445421
 1317 3.499818 4.441798
 1318 3.499818 4.438175
 1319 3.499818 4.434552
 1320 3.499818 4.430929
 1321 3.499818 4.427306
 1322 3.499818 4.423683
 1323 3.499818 4.420060
 1324 3.499818 4.416437
 1325 3.503441 4.412814
 1326 3.503441 4.409191
 1327 3.503441 4.405568
 1328 3.503441 4.401945
 1329 3.503441 4.398322
 1330 3.503441 4.394699
 1331 3.503441 4.391076
 1332 3.503441 4.387453
 1333 3.503441 4.383830
 1334 3.503441 4.380207
 1335 3.503441 4.376584
 1336 3.503441 4.372961
 1337 3.503441 4.369338
 1338 3.503441 4.365715
 1339 3.503441 4.362092
 1340 3.503441 4.358469
 1341 3.503441 4.354846
 1342 3.503441 4.351223
 1343 3.503441 4.347600
 1344 3.503441 4.343977
 1345 3.507064 4.340354
 1346 3.507064 4.336731
 1347 3.510687 4.333108
 1348 3.510687 4.329485
 1349 3.514310 4.325862
 1350 3.514310 4.322239
 1351 3.517933 4.318616
 1352 3.517933 4.314993
 1353 3.517933 4.311370
 1354 3.517933 4.307747
 1355 3.517933 4.304124
 1356 3.517933 4.300501
 1357 3.517933 4.296878
 1358 3.517933 4.293255
 1359 3.517933 4.289632
 1360 3.517933 4.286009
 1361 3.517933 4.282386
 1362 3.521556 4.278763
 1363 3.521556 4.275140
 1364 3.521556 4.271517
 1365 3.525179 4.267894
 1366 3.525179 4.264271
 1367 3.525179 4.260648
 1368 3.528802 4.257025
 1369 3.528802 4.253402
 1370 3.528802 4.249779
 1371 3.528802 4.246156
 1372 3.528802 4.242533
 1373 3.528802 4.238910
 1374 3.528802 4.235287
 1375 3.528802 4.231664
 1376 3.528802 4.228041
 1377 3.528802 4.224418
 1378 3.528802 4.220795
 1379 3.528802 4.217172
 1380 3.528802 4.213549
 1381 3.528802 4.209926
 1382 3.528802 4.206303
 1383 3.528802 4.202680
 1384 3.528802 4.199057
 1385 3.528802 4.195434
 1386 3.532425 4.191811
 1387 3.532425 4.188188
 1388 3.536048 4.184565
 1389 3.536048 4.180942
 1390 3.539671 4.177319
 1391 3.539671 4.173696
 1392 3.543294 4.170073
 1393 3.543294 4.166450
 1394 3.546917 4.162827
 1395 3.546917 4.159204
 1396 3.546917 4.155581
 1397 3.546917 4.151958
 1398 3.546917 4.148335
 1399 3.546917 4.144712
 1400 3.546917 4.141089
 1401 3.546917 4.137466
 1402 3.546917 4.133843
 1403 3.546917 4.130220
 1404 3.546917 4.126597
 1405 3.546917 4.122974
 1406 3.546917 4.119351
 1407 3.546917 4.115728
 1408 3.550540 4.112105
 1409 3.550540 4.108482
 1410 3.550540 4.104859
 1411 3.550540 4.101236
 1412 3.554163 4.097613
 1413 3.554163 4.093990
 1414 3.557786 4.090367
 1415 3.557786 4.086744
 1416 3.561409 4.083121
 1417 3.561409 4.079498
 1418 3.565032 4.075875
 1419 3.565032 4.072252
 1420 3.565032 4.068629
 1421 3.565032 4.065006
 1422 3.565032 4.061383
 1423 3.565032 4.057760
 1424 3.565032 4.054137
 1425 3.565032 4.050514
 1426 3.565032 4.046891
 1427 3.565032 4.043268
 1428 3.565032 4.039645
 1429 3.565032 4.036022
 1430 3.565032 4.032399
 1431 3.565032 4.028776
 1432 3.565032 4.025153
 1433 3.565032 4.021530
 1434 3.565032 4.017907
 1435 3.568655 4.014284
 1436 3.568655 4.010661
 1437 3.572278 4.007038
 1438 3.572278 4.003415
 1439 3.572278 3.999792
 1440 3.572278 3.996169
 1441 3.572278 3.992546
 1442 3.572278 3.988923
 1443 3.572278 3.985300
 1444 3.572278 3.981677
 1445 3.572278 3.978054
 1446 3.572278 3.974431
 1447 3.572278 3.970808
 1448 3.572278 3.967185
 1449 3.572278 3.963562
 1450 3.572278 3.959939
 1451 3.572278 3.956316
 1452 3.572278 3.952693
 1453 3.572278 3.949070
 1454 3.572278 3.945447
 1455 3.572278 3.941824
 1456 3.572278 3.938201
 1457 3.572278 3.934578
 1458 3.572278 3.930955
 1459 3.572278 3.927332
 1460 3.572278 3.923709
 1461 3.572278 3.920086
 1462 3.568655 3.916463
 1463 3.568655 3.912840
 1464 3.565032 3.909217
 1465 3.565032 3.905594
 1466 3.561409 3.901971
 1467 3.561409 3.898348
 1468 3.557786 3.894725
 1469 3.557786 3.891102
 1470 3.554163 3.887479
 1471 3.554163 3.883856
 1472 3.550540 3.880233
 1473 3.550540 3.876610
 1474 3.546917 3.872987
 1475 3.543294 3.869364
 1476 3.539671 3.865741
 1477 3.536048 3.865741
 1478 3.536048 3.862118
 1479 3.532425 3.858495
 1480 3.532425 3.854872
 1481 3.532425 3.851249
 1482 3.532425 3.847626
 1483 3.532425 3.844003
 1484 3.532425 3.840380
 1485 3.532425 3.836757
 1486 3.532425 3.833134
 1487 3.532425 3.829511
 1488 3.536048 3.825888
 1489 3.536048 3.822265
 1490 3.536048 3.818642
 1491 3.539671 3.815019
 1492 3.539671 3.811396
 1493 3.543294 3.807773
 1494 3.543294 3.804150
 1495 3.546917 3.800527
 1496 3.546917 3.796904
 1497 3.546917 3.793281
 1498 3.550540 3.789658
 1499 3.550540 3.786035
 1500 3.550540 3.782412
 1501 3.550540 3.778789
 1502 3.550540 3.775166
 1503 3.550540 3.771543
 1504 3.550540 3.767920
 1505 3.550540 3.764297
 1506 3.550540 3.760674
 1507 3.550540 3.757051
 1508 3.550540 3.753428
 1509 3.550540 3.749805
 1510 3.550540 3.746182
 1511 3.550540 3.742559
 1512 3.550540 3.738936
 1513 3.550540 3.735313
 1514 3.550540 3.731690
 1515 3.550540 3.728067
 1516 3.550540 3.724444
 1517 3.550540 3.720821
 1518 3.550540 3.717198
 1519 3.550540 3.713575
 1520 3.550540 3.709952
 1521 3.550540 3.706329
 1522 3.550540 3.702706
 1523 3.550540 3.699083
 1524 3.550540 3.695460
 1525 3.550540 3.691837
 1526 3.550540 3.688214
 1527 3.550540 3.684591
 1528 3.550540 3.680968
 1529 3.550540 3.677345
 1530 3.550540 3.673722
 1531 3.550540 3.670099
 1532 3.550540 3.666476
 1533 3.550540 3.662853
 1534 3.550540 3.659230
 1535 3.550540 3.655607
 1536 3.550540 3.651984
 1537 3.550540 3.648361
 1538 3.550540 3.644738
 1539 3.550540 3.641115
 1540 3.550540 3.637492
 1541 3.550540 3.633869
 1542 3.550540 3.630246
 1543 3.554163 3.626623
 1544 3.557786 3.623000
 1545 3.557786 3.619377
 1546 3.561409 3.615754
 1547 3.565032 3.612131
 1548 3.568655 3.608508
 1549 3.572278 3.604885
 1550 3.575901 3.601262
 1551 3.575901 3.597639
 1552 3.579524 3.594016
 1553 3.579524 3.590393
 1554 3.583147 3.586770
 1555 3.583147 3.583147
 1556 3.586770 3.579524
 1557 3.586770 3.575901
 1558 3.590393 3.572278
 1559 3.590393 3.568655
 1560 3.594016 3.565032
 1561 3.597639 3.561409
 1562 3.601262 3.557786
 1563 3.604885 3.554163
 1564 3.608508 3.550540
 1565 3.612131 3.546917
 1566 3.615754 3.543294
 1567 3.619377 3.539671
 1568 3.623000 3.536048
 1569 3.626623 3.532425
 1570 3.630246 3.528802
 1571 3.630246 3.525179
 1572 3.633869 3.521556
 1573 3.633869 3.517933
 1574 3.637492 3.514310
 1575 3.637492 3.510687
 1576 3.641115 3.507064
 1577 3.641115 3.503441
 1578 3.644738 3.499818
 1579 3.644738 3.496195
 1580 3.648361 3.492572
 1581 3.648361 3.488949
 1582 3.651984 3.485326
 1583 3.651984 3.481703
 1584 3.651984 3.478080
 1585 3.651984 3.474457
 1586 3.651984 3.470834
 1587 3.651984 3.467211
 1588 3.651984 3.463588
 1589 3.651984 3.459965
 1590 3.651984 3.456342
 1591 3.651984 3.452719
 1592 3.651984 3.449096
 1593 3.651984 3.445473
 1594 3.655607 3.441850
 1595 3.655607 3.438227
 1596 3.659230 3.434604
 1597 3.662853 3.430981
 1598 3.666476 3.427358
 1599 3.670099 3.423735
 1600 3.673722 3.423735
 1601 3.677345 3.423735
 1602 3.680968 3.423735
 1603 3.684591 3.423735
 1604 3.688214 3.420112
 1605 3.691837 3.420112
 1606 3.695460 3.416489
 1607 3.699083 3.416489
 1608 3.702706 3.412866
 1609 3.706329 3.412866
 1610 3.709952 3.409243
 1611 3.713575 3.409243
 1612 3.717198 3.405620
 1613 3.720821 3.405620
 1614 3.724444 3.401997
 1615 3.728067 3.401997
 1616 3.731690 3.398374
 1617 3.731690 3.394751
 1618 3.735313 3.391128
 1619 3.735313 3.387505
 1620 3.738936 3.383882
 1621 3.738936 3.380259
 1622 3.742559 3.376636
 1623 3.742559 3.373013
 1624 3.746182 3.369390
 1625 3.746182 3.365767
 1626 3.749805 3.362144
 1627 3.749805 3.358521
 1628 3.753428 3.354898
 1629 3.753428 3.351275
 1630 3.753428 3.347652
 1631 3.753428 3.344029
 1632 3.753428 3.340406
 1633 3.753428 3.336783
 1634 3.753428 3.333160
 1635 3.753428 3.329537
 1636 3.753428 3.325914
 1637 3.753428 3.322291
 1638 3.753428 3.318668
 1639 3.753428 3.315045
 1640 3.753428 3.311422
 1641 3.757051 3.307799
 1642 3.760674 3.307799
 1643 3.764297 3.304176
 1644 3.767920 3.304176
 1645 3.771543 3.300553
 1646 3.775166 3.300553
 1647 3.778789 3.296930
 1648 3.782412 3.293307
 1649 3.786035 3.289684
 1650 3.786035 3.286061
 1651 3.789658 3.282438
 1652 3.789658 3.278815
 1653 3.793281 3.275192
 1654 3.793281 3.271569
 1655 3.796904 3.267946
 1656 3.796904 3.264323
 1657 3.800527 3.260700
 1658 3.800527 3.257077
 1659 3.804150 3.253454
 1660 3.804150 3.249831
 1661 3.807773 3.246208
 1662 3.807773 3.242585
 1663 3.807773 3.238962
 1664 3.807773 3.235339
 1665 3.807773 3.231716
 1666 3.807773 3.228093
 1667 3.807773 3.224470
 1668 3.807773 3.220847
 1669 3.807773 3.217224
 1670 3.807773 3.213601
 1671 3.811396 3.209978
 1672 3.815019 3.206355
 1673 3.818642 3.202732
 1674 3.822265 3.199109
 1675 3.825888 3.195486
 1676 3.825888 3.191863
 1677 3.829511 3.188240
 1678 3.829511 3.184617
 1679 3.833134 3.180994
 1680 3.833134 3.177371
 1681 3.836757 3.173748
 1682 3.836757 3.170125
 1683 3.840380 3.166502
 1684 3.840380 3.162879
 1685 3.844003 3.159256
 1686 3.844003 3.155633
 1687 3.847626 3.152010
 1688 3.847626 3.148387
 1689 3.847626 3.144764
 1690 3.847626 3.141141
 1691 3.847626 3.137518
 1692 3.847626 3.133895
 1693 3.851249 3.130272
 1694 3.851249 3.126649
 1695 3.854872 3.123026
 1696 3.854872 3.119403
 1697 3.858495 3.115780
 1698 3.858495 3.112157
 1699 3.858495 3.108534
 1700 3.858495 3.104911
 1701 3.858495 3.101288
 1702 3.858495 3.097665
 1703 3.858495 3.094042
 1704 3.858495 3.090419
 1705 3.858495 3.086796
 1706 3.858495 3.083173
 1707 3.858495 3.079550
 1708 3.858495 3.075927
 1709 3.858495 3.072304
 1710 3.858495 3.068681
 1711 3.858495 3.065058
 1712 3.858495 3.061435
 1713 3.858495 3.057812
 1714 3.858495 3.054189
 1715 3.858495 3.050566
 1716 3.858495 3.046943
 1717 3.858495 3.043320
 1718 3.858495 3.039697
 1719 3.858495 3.036074
 1720 3.858495 3.032451
 1721 3.858495 3.028828
 1722 3.862118 3.025205
 1723 3.865741 3.021582
 1724 3.865741 3.017959
 1725 3.869364 3.014336
 1726 3.872987 3.010713
 1727 3.876610 3.007090
 1728 3.876610 3.003467
 1729 3.880233 2.999844
 1730 3.880233 2.996221
 1731 3.883856 2.992598
 1732 3.883856 2.988975
 1733 3.887479 2.985352
 1734 3.887479 2.981729
 1735 3.891102 2.978106
 1736 3.891102 2.974483
 1737 3.894725 2.970860
 1738 3.894725 2.967237
 1739 3.898348 2.963614
 1740 3.898348 2.959991
 1741 3.898348 2.956368
 1742 3.898348 2.952745
 1743 3.898348 2.949122
 1744 3.898348 2.945499
 1745 3.898348 2.941876
 1746 3.901971 2.938253
 1747 3.905594 2.934630
 1748 3.909217 2.931007
 1749 3.912840 2.927384
 1750 3.916463 2.923761
 1751 3.920086 2.920138
 1752 3.923709 2.916515
 1753 3.927332 2.912892
 1754 3.930955 2.912892
 1755 3.934578 2.909269
 1756 3.938201 2.909269
 1757 3.941824 2.905646
 1758 3.945447 2.902023
 1759 3.949070 2.898400
 1760 3.949070 2.894777
 1761 3.952693 2.891154
 1762 3.952693 2.887531
 1763 3.956316 2.883908
 1764 3.956316 2.880285
 1765 3.959939 2.876662
 1766 3.959939 2.873039
 1767 3.963562 2.869416
 1768 3.963562 2.865793
 1769 3.967185 2.862170
 1770 3.967185 2.858547
 1771 3.970808 2.854924
 1772 3.970808 2.851301
 1773 3.970808 2.847678
 1774 3.970808 2.844055
 1775 3.970808 2.840432
 1776 3.970808 2.836809
 1777 3.970808 2.833186
 1778 3.974431 2.829563
 1779 3.974431 2.825940
 1780 3.974431 2.822317
 1781 3.978054 2.818694
 1782 3.981677 2.815071
 1783 3.981677 2.811448
 1784 3.985300 2.807825
 1785 3.988923 2.804202
 1786 3.992546 2.800579
 1787 3.996169 2.796956
 1788 3.999792 2.793333
 1789 3.999792 2.789710
 1790 4.003415 2.786087
 1791 4.003415 2.782464
 1792 4.007038 2.778841
 1793 4.007038 2.775218
 1794 4.010661 2.771595
 1795 4.010661 2.767972
 1796 4.014284 2.764349
 1797 4.014284 2.760726
 1798 4.017907 2.757103
 1799 4.017907 2.753480
 1800 4.021530 2.749857
 1801 4.021530 2.746234
 1802 4.025153 2.742611
 1803 4.025153 2.738988
 1804 4.025153 2.735365
 1805 4.025153 2.731742
 1806 4.028776 2.728119
 1807 4.032399 2.724496
 1808 4.036022 2.720873
 1809 4.039645 2.717250
 1810 4.043268 2.713627
 1811 4.046891 2.713627
 1812 4.050514 2.710004
 1813 4.054137 2.706381
 1814 4.057760 2.702758
 1815 4.061383 2.699135
 1816 4.061383 2.695512
 1817 4.065006 2.691889
 1818 4.065006 2.688266
 1819 4.068629 2.684643
 1820 4.068629 2.681020
 1821 4.072252 2.677397
 1822 4.072252 2.673774
 1823 4.075875 2.670151
 1824 4.075875 2.666528
 1825 4.079498 2.662905
 1826 4.079498 2.659282
 1827 4.083121 2.655659
 1828 4.083121 2.652036
 1829 4.086744 2.648413
 1830 4.086744 2.644790
 1831 4.090367 2.641167
 1832 4.090367 2.637544
 1833 4.093990 2.633921
 1834 4.093990 2.630298
 1835 4.097613 2.626675
 1836 4.097613 2.623052
 1837 4.101236 2.619429
 1838 4.101236 2.615806
 1839 4.104859 2.612183
 1840 4.104859 2.608560
 1841 4.108482 2.604937
 1842 4.108482 2.601314
 1843 4.112105 2.597691
 1844 4.112105 2.594068
 1845 4.112105 2.590445
 1846 4.112105 2.586822
 1847 4.112105 2.583199
 1848 4.112105 2.579576
 1849 4.112105 2.575953
 1850 4.112105 2.572330
 1851 4.112105 2.568707
 1852 4.112105 2.565084
 1853 4.112105 2.561461
 1854 4.112105 2.557838
 1855 4.112105 2.554215
 1856 4.115728 2.550592
 1857 4.115728 2.546969
 1858 4.115728 2.543346
 1859 4.115728 2.539723
 1860 4.115728 2.536100
 1861 4.119351 2.532477
 1862 4.122974 2.528854
 1863 4.126597 2.525231
 1864 4.130220 2.521608
 1865 4.130220 2.517985
 1866 4.133843 2.514362
 1867 4.133843 2.510739
 1868 4.137466 2.507116
 1869 4.137466 2.503493
 1870 4.141089 2.499870
 1871 4.141089 2.496247
 1872 4.144712 2.492624
 1873 4.144712 2.489001
 1874 4.148335 2.485378
 1875 4.148335 2.481755
 1876 4.151958 2.478132
 1877 4.151958 2.474509
 1878 4.155581 2.470886
 1879 4.155581 2.467263
 1880 4.159204 2.463640
 1881 4.162827 2.460017
 1882 4.162827 2.456394
 1883 4.166450 2.456394
 1884 4.170073 2.452771
 1885 4.173696 2.452771
 1886 4.177319 2.452771
 1887 4.180942 2.452771
 1888 4.184565 2.452771
 1889 4.188188 2.452771
 1890 4.191811 2.452771
 1891 4.195434 2.452771
 1892 4.199057 2.452771
 1893 4.202680 2.452771
 1894 4.206303 2.452771
 1895 4.209926 2.452771
 1896 4.213549 2.452771
 1897 4.217172 2.452771
 1898 4.220795 2.452771
 1899 4.224418 2.452771
 1900 4.228041 2.452771
 1901 4.231664 2.452771
 1902 4.235287 2.452771
 1903 4.238910 2.452771
 1904 4.242533 2.449148
 1905 4.246156 2.449148
 1906 4.249779 2.449148
 1907 4.253402 2.449148
 1908 4.257025 2.449148
 1909 4.260648 2.449148
 1910 4.264271 2.449148
 1911 4.267894 2.449148
 1912 4.271517 2.449148
 1913 4.275140 2.445525
 1914 4.278763 2.445525
 1915 4.282386 2.441902
 1916 4.286009 2.441902
 1917 4.289632 2.438279
 1918 4.293255 2.438279
 1919 4.296878 2.434656
 1920 4.300501 2.434656
 1921 4.304124 2.431033
 1922 4.307747 2.431033
 1923 4.311370 2.427410
 1924 4.314993 2.427410
 1925 4.318616 2.423787
 1926 4.322239 2.420164
 1927 4.325862 2.416541
 1928 4.329485 2.412918
 1929 4.333108 2.409295
 1930 4.333108 2.405672
 1931 4.336731 2.405672
 1932 4.340354 2.402049
 1933 4.343977 2.398426
 1934 4.347600 2.394803
 1935 4.351223 2.391180
 1936 4.354846 2.387557
 1937 4.358469 2.383934
 1938 4.358469 2.380311
 1939 4.362092 2.376688
 1940 4.362092 2.373065
 1941 4.365715 2.369442
 1942 4.365715 2.365819
 1943 4.369338 2.362196
 1944 4.369338 2.358573
 1945 4.372961 2.354950
 1946 4.372961 2.351327
 1947 4.376584 2.347704
 1948 4.380207 2.344081
 1949 4.383830 2.340458
 1950 4.387453 2.336835
 1951 4.391076 2.336835
 1952 4.394699 2.333212
 1953 4.398322 2.333212
 1954 4.401945 2.329589
 1955 4.405568 2.329589
 1956 4.409191 2.325966
 1957 4.412814 2.325966
 1958 4.416437 2.322343
 1959 4.420060 2.322343
 1960 4.423683 2.318720
 1961 4.427306 2.318720
 1962 4.430929 2.315097
 1963 4.434552 2.315097
 1964 4.438175 2.311474
 1965 4.441798 2.307851
 1966 4.445421 2.304228
 1967 4.449044 2.300605
 1968 4.452667 2.296982
 1969 4.456290 2.296982
 1970 4.459913 2.293359
 1971 4.463536 2.289736
 1972 4.467159 2.286113
 1973 4.470782 2.286113
 1974 4.474405 2.282490
 1975 4.478028 2.282490
 1976 4.481651 2.278867
 1977 4.485274 2.278867
 1978 4.488897 2.275244
 1979 4.492520 2.275244
 1980 4.496143 2.271621
 1981 4.499766 2.271621
 1982 4.503389 2.267998
 1983 4.507012 2.267998
 1984 4.510635 2.264375
 1985 4.514258 2.264375
 1986 4.517881 2.260752
 1987 4.521504 2.257129
 1988 4.525127 2.253506
 1989 4.528750 2.249883
 1990 4.532373 2.246260
 1991 4.532373 2.242637
 1992 4.535996 2.239014
 1993 4.535996 2.235391
 1994 4.539619 2.231768
 1995 4.539619 2.228145
 1996 4.543242 2.224522
 1997 4.543242 2.220899
 1998 4.546865 2.217276
 1999 4.550488 2.213653
 2000 4.554111 2.210030
 2001 4.557734 2.206407
 2002 4.561357 2.202784
 2003 4.564980 2.199161
 2004 4.568603 2.199161
 2005 4.572226 2.195538
 2006 4.575849 2.195538
 2007 4.579472 2.191915
 2008 4.583095 2.191915
 2009 4.586718 2.188292
 2010 4.590341 2.188292
 2011 4.593964 2.184669
 2012 4.597587 2.184669
 2013 4.601210 2.181046
 2014 4.604833 2.181046
 2015 4.608456 2.177423
 2016 4.612079 2.177423
 2017 4.615702 2.173800
 2018 4.619325 2.173800
 2019 4.622948 2.170177
 2020 4.626571 2.166554
 2021 4.630194 2.162931
 2022 4.633817 2.159308
 2023 4.637440 2.159308
 2024 4.641063 2.155685
 2025 4.644686 2.155685
 2026 4.648309 2.152062
 2027 4.651932 2.152062
 2028 4.655555 2.148439
 2029 4.659178 2.148439
 2030 4.662801 2.144816
 2031 4.666424 2.144816
 2032 4.670047 2.141193
 2033 4.673670 2.141193
 2034 4.677293 2.137570
 2035 4.680916 2.137570
 2036 4.684539 2.133947
 2037 4.688162 2.130324
 2038 4.691785 2.126701
 2039 4.695408 2.123078
 2040 4.699031 2.119455
 2041 4.702654 2.115832
 2042 4.702654 2.112209
 2043 4.706277 2.108586
 2044 4.709900 2.104963
 2045 4.713523 2.101340
 2046 4.717146 2.097717
 2047 4.720769 2.097717
 2048 4.724392 2.094094
 2049 4.728015 2.094094
 2050 4.731638 2.090471
 2051 4.735261 2.090471
 2052 4.738884 2.086848
 2053 4.742507 2.086848
 2054 4.746130 2.083225
 2055 4.749753 2.079602
 2056 4.753376 2.075979
 2057 4.756999 2.072356
 2058 4.760622 2.068733
 2059 4.760622 2.065110
 2060 4.764245 2.061487
 2061 4.764245 2.057864
 2062 4.767868 2.054241
 2063 4.767868 2.050618
 2064 4.771491 2.046995
 2065 4.771491 2.043372
 2066 4.775114 2.039749
 2067 4.775114 2.036126
 2068 4.778737 2.032503
 2069 4.782360 2.028880
 2070 4.785983 2.025257
 2071 4.789606 2.021634
 2072 4.793229 2.018011
 2073 4.796852 2.014388
 2074 4.800475 2.010765
 2075 4.804098 2.007142
 2076 4.807721 2.003519
 2077 4.811344 1.999896
 2078 4.814967 1.996273
 2079 4.818590 1.992650
 2080 4.822213 1.989027
 2081 4.825836 1.985404
 2082 4.829459 1.981781
 2083 4.833082 1.978158
 2084 4.836705 1.974535
 2085 4.840328 1.970912
 2086 4.843951 1.967289
 2087 4.847574 1.963666
 2088 4.851197 1.960043
 2089 4.854820 1.956420
 2090 4.858443 1.952797
 2091 4.862066 1.949174
 2092 4.865689 1.945551
 2093 4.869312 1.941928
 2094 4.872935 1.938305
 2095 4.876558 1.934682
 2096 4.880181 1.931059
 2097 4.883804 1.927436
 2098 4.887427 1.923813
 2099 4.891050 1.920190
 2100 4.894673 1.920190
 2101 4.898296 1.920190
 2102 4.901919 1.920190
 2103 4.905542 1.920190
 2104 4.909165 1.920190
 2105 4.912788 1.920190
 2106 4.916411 1.920190
 2107 4.920034 1.920190
 2108 4.923657 1.920190
 2109 4.927280 1.920190
 2110 4.930903 1.920190
 2111 4.934526 1.920190
 2112 4.938149 1.920190
 2113 4.941772 1.920190
 2114 4.945395 1.920190
 2115 4.949018 1.920190
 2116 4.952641 1.916567
 2117 4.956264 1.916567
 2118 4.959887 1.912944
 2119 4.963510 1.912944
 2120 4.967133 1.909321
 2121 4.970756 1.909321
 2122 4.974379 1.905698
 2123 4.978002 1.905698
 2124 4.981625 1.902075
 2125 4.985248 1.902075
 2126 4.988871 1.898452
 2127 4.992494 1.898452
 2128 4.996117 1.894829
 2129 4.999740 1.891206
 2130 5.003363 1.887583
 2131 5.006986 1.883960
 2132 5.010609 1.880337
 2133 5.014232 1.880337
 2134 5.017855 1.876714
 2135 5.021478 1.876714
 2136 5.025101 1.873091
 2137 5.028724 1.873091
 2138 5.032347 1.869468
 2139 5.035970 1.869468
 2140 5.039593 1.865845
 2141 5.043216 1.865845
 2142 5.046839 1.862222
 2143 5.050462 1.862222
 2144 5.054085 1.858599
 2145 5.057708 1.854976
 2146 5.061331 1.851353
 2147 5.064954 1.847730
 2148 5.068577 1.844107
 2149 5.072200 1.840484
 2150 5.075823 1.836861
 2151 5.079446 1.833238
 2152 5.083069 1.829615
 2153 5.086692 1.825992
 2154 5.086692 1.822369
 2155 5.090315 1.818746
 2156 5.093938 1.815123
 2157 5.093938 1.811500
 2158 5.097561 1.807877
 2159 5.101184 1.804254
 2160 5.104807 1.800631
 2161 5.108430 1.800631
 2162 5.112053 1.797008
 2163 5.115676 1.793385
 2164 5.119299 1.789762
 2165 5.122922 1.786139
 2166 5.126545 1.782516
 2167 5.130168 1.778893
 2168 5.133791 1.775270
 2169 5.133791 1.771647
 2170 5.137414 1.768024
 2171 5.141037 1.764401
 2172 5.144660 1.760778
 2173 5.144660 1.757155
 2174 5.148283 1.753532
 2175 5.148283 1.749909
 2176 5.151906 1.746286
 2177 5.151906 1.742663
 2178 5.155529 1.739040
 2179 5.159152 1.735417
 2180 5.162775 1.735417
 2181 5.166398 1.731794
 2182 5.170021 1.731794
 2183 5.173644 1.728171
 2184 5.177267 1.728171
 2185 5.180890 1.724548
 2186 5.184513 1.724548
 2187 5.188136 1.720925
 2188 5.191759 1.720925
 2189 5.195382 1.717302
 2190 5.199005 1.713679
 2191 5.199005 1.710056
 2192 5.202628 1.706433
 2193 5.202628 1.702810
 2194 5.206251 1.699187
 2195 5.206251 1.695564
 2196 5.209874 1.691941
 2197 5.209874 1.688318
 2198 5.213497 1.684695
 2199 5.213497 1.681072
 2200 5.217120 1.677449
 2201 5.217120 1.673826
 2202 5.220743 1.670203
 2203 5.220743 1.666580
 2204 5.220743 1.662957
 2205 5.220743 1.659334
 2206 5.224366 1.655711
 2207 5.227989 1.652088
 2208 5.231612 1.648465
 2209 5.235235 1.644842
 2210 5.238858 1.644842
 2211 5.242481 1.641219
 2212 5.246104 1.641219
 2213 5.249727 1.641219
 2214 5.253350 1.637596
 2215 5.256973 1.637596
 2216 5.260596 1.633973
 2217 5.264219 1.633973
 2218 5.267842 1.633973
 2219 5.271465 1.633973
 2220 5.275088 1.630350
 2221 5.278711 1.630350
 2222 5.282334 1.626727
 2223 5.285957 1.626727
 2224 5.289580 1.623104
 2225 5.293203 1.623104
 2226 5.296826 1.619481
 2227 5.300449 1.619481
 2228 5.304072 1.615858
 2229 5.307695 1.615858
 2230 5.311318 1.612235
 2231 5.314941 1.612235
 2232 5.318564 1.608612
 2233 5.322187 1.604989
 2234 5.325810 1.601366
 2235 5.329433 1.597743
 2236 5.329433 1.594120
 2237 5.333056 1.590497
 2238 5.336679 1.586874
 2239 5.336679 1.583251
 2240 5.340302 1.579628
 2241 5.343925 1.579628
 2242 5.347548 1.576005
 2243 5.351171 1.572382
 2244 5.354794 1.568759
 2245 5.358417 1.565136
 2246 5.362040 1.561513
 2247 5.365663 1.557890
 2248 5.365663 1.554267
 2249 5.369286 1.550644
 2250 5.369286 1.547021
 2251 5.372909 1.543398
 2252 5.372909 1.539775
 2253 5.376532 1.536152
 2254 5.380155 1.532529
 2255 5.383778 1.528906
 2256 5.387401 1.525283
 2257 5.391024 1.521660
 2258 5.394647 1.518037
 2259 5.398270 1.518037
 2260 5.401893 1.514414
 2261 5.405516 1.514414
 2262 5.409139 1.510791
 2263 5.412762 1.510791
 2264 5.416385 1.510791
 2265 5.420008 1.507168
 2266 5.423631 1.507168
 2267 5.427254 1.503545
 2268 5.430877 1.503545
 2269 5.434500 1.499922
 2270 5.438123 1.499922
 2271 5.441746 1.496299
 2272 5.445369 1.496299
 2273 5.448992 1.492676
 2274 5.452615 1.492676
 2275 5.456238 1.489053
 2276 5.459861 1.489053
 2277 5.463484 1.485430
 2278 5.467107 1.481807
 2279 5.470730 1.478184
 2280 5.474353 1.474561
 2281 5.477976 1.470938
 2282 5.481599 1.467315
 2283 5.485222 1.463692
 2284 5.485222 1.460069
 2285 5.488845 1.456446
 2286 5.488845 1.452823
 2287 5.492468 1.449200
 2288 5.492468 1.445577
 2289 5.496091 1.441954
 2290 5.499714 1.438331
 2291 5.499714 1.434708
 2292 5.503337 1.431085
 2293 5.503337 1.427462
 2294 5.506960 1.427462
 2295 5.510583 1.423839
 2296 5.514206 1.420216
 2297 5.517829 1.420216
 2298 5.521452 1.416593
 2299 5.525075 1.416593
 2300 5.528698 1.412970
 2301 5.532321 1.412970
 2302 5.535944 1.409347
 2303 5.539567 1.409347
 2304 5.543190 1.405724
 2305 5.546813 1.405724
 2306 5.550436 1.402101
 2307 5.554059 1.402101
 2308 5.557682 1.398478
 2309 5.561305 1.398478
 2310 5.564928 1.394855
 2311 5.564928 1.391232
 2312 5.568551 1.387609
 2313 5.568551 1.383986
 2314 5.572174 1.380363
 2315 5.572174 1.376740
 2316 5.575797 1.373117
 2317 5.575797 1.369494
 2318 5.579420 1.365871
 2319 5.579420 1.362248
 2320 5.583043 1.358625
 2321 5.583043 1.355002
 2322 5.586666 1.351379
 2323 5.586666 1.347756
 2324 5.586666 1.344133
 2325 5.586666 1.340510
 2326 5.586666 1.336887
 2327 5.586666 1.333264
 2328 5.586666 1.329641
 2329 5.586666 1.326018
 2330 5.586666 1.322395
 2331 5.586666 1.318772
 2332 5.586666 1.315149
 2333 5.586666 1.311526
 2334 5.586666 1.307903
 2335 5.586666 1.304280
 2336 5.586666 1.300657
 2337 5.586666 1.297034
 2338 5.590289 1.293411
 2339 5.593912 1.293411
 2340 5.597535 1.293411
 2341 5.601158 1.293411
 2342 5.604781 1.293411
 2343 5.608404 1.289788
 2344 5.612027 1.289788
 2345 5.615650 1.286165
 2346 5.619273 1.286165
 2347 5.622896 1.286165
 2348 5.626519 1.282542
 2349 5.630142 1.282542
 2350 5.633765 1.282542
 2351 5.637388 1.282542
 2352 5.641011 1.282542
 2353 5.644634 1.282542
 2354 5.648257 1.282542
 2355 5.651880 1.282542
 2356 5.655503 1.282542
 2357 5.659126 1.282542
 2358 5.662749 1.282542
 2359 5.666372 1.282542
 2360 5.669995 1.282542
 2361 5.673618 1.282542
 2362 5.677241 1.282542
 2363 5.680864 1.282542
 2364 5.684487 1.282542
 2365 5.688110 1.282542
 2366 5.691733 1.282542
 2367 5.695356 1.282542
 2368 5.698979 1.282542
 2369 5.702602 1.282542
 2370 5.706225 1.282542
 2371 5.709848 1.278919
 2372 5.713471 1.278919
 2373 5.717094 1.275296
 2374 5.720717 1.275296
 2375 5.724340 1.271673
 2376 5.727963 1.271673
 2377 5.731586 1.268050
 2378 5.735209 1.268050
 2379 5.738832 1.264427
 2380 5.742455 1.264427
 2381 5.746078 1.260804
 2382 5.749701 1.260804
 2383 5.753324 1.257181
 2384 5.756947 1.253558
 2385 5.760570 1.249935
 2386 5.764193 1.246312
 2387 5.767816 1.246312
 2388 5.771439 1.242689
 2389 5.775062 1.239066
 2390 5.778685 1.235443
 2391 5.782308 1.231820
 2392 5.785931 1.228197
 2393 5.789554 1.224574
 2394 5.793177 1.220951
 2395 5.796800 1.217328
 2396 5.800423 1.213705
 2397 5.804046 1.210082
 2398 5.807669 1.206459
 2399 5.811292 1.202836
 2400 5.814915 1.199213
 2401 5.818538 1.195590
 2402 5.822161 1.191967
 2403 5.825784 1.191967
 2404 5.829407 1.188344
 2405 5.833030 1.184721
 2406 5.836653 1.181098
 2407 5.840276 1.177475
 2408 5.843899 1.173852
 2409 5.847522 1.170229
 2410 5.851145 1.166606
 2411 5.851145 1.162983
 2412 5.854768 1.162983
 2413 5.858391 1.159360
 2414 5.862014 1.159360
 2415 5.865637 1.155737
 2416 5.869260 1.152114
 2417 5.872883 1.148491
 2418 5.876506 1.144868
 2419 5.880129 1.141245
 2420 5.883752 1.137622
 2421 5.887375 1.133999
 2422 5.887375 1.130376
 2423 5.890998 1.126753
 2424 5.890998 1.123130
 2425 5.894621 1.119507
 2426 5.894621 1.115884
 2427 5.898244 1.112261
 2428 5.901867 1.108638
 2429 5.905490 1.105015
 2430 5.909113 1.101392
 2431 5.912736 1.097769
 2432 5.916359 1.094146
 2433 5.919982 1.090523
 2434 5.923605 1.086900
 2435 5.927228 1.083277
 2436 5.930851 1.079654
 2437 5.934474 1.076031
 2438 5.938097 1.072408
 2439 5.941720 1.068785
 2440 5.945343 1.065162
 2441 5.948966 1.061539
 2442 5.952589 1.061539
 2443 5.956212 1.057916
 2444 5.959835 1.054293
 2445 5.963458 1.054293
 2446 5.967081 1.050670
 2447 5.970704 1.050670
 2448 5.974327 1.047047
 2449 5.977950 1.047047
 2450 5.981573 1.043424
 2451 5.985196 1.043424
 2452 5.988819 1.039801
 2453 5.992442 1.039801
 2454 5.996065 1.036178
 2455 5.999688 1.036178
 2456 6.003311 1.032555
 2457 6.006934 1.028932
 2458 6.010557 1.025309
 2459 6.014180 1.025309
 2460 6.017803 1.021686
 2461 6.021426 1.018063
 2462 6.025049 1.014440
 2463 6.028672 1.014440
 2464 6.032295 1.014440
 2465 6.035918 1.014440
 2466 6.039541 1.014440
 2467 6.043164 1.014440
 2468 6.046787 1.010817
 2469 6.050410 1.010817
 2470 6.054033 1.007194
 2471 6.057656 1.007194
 2472 6.061279 1.003571
 2473 6.064902 1.003571
 2474 6.068525 0.999948
 2475 6.072148 0.999948
 2476 6.075771 0.999948
 2477 6.079394 0.999948
 2478 6.083017 0.996325
 2479 6.086640 0.996325
 2480 6.090263 0.992702
 2481 6.093886 0.992702
 2482 6.097509 0.989079
 2483 6.101132 0.989079
 2484 6.104755 0.985456
 2485 6.108378 0.985456
 2486 6.112001 0.981833
 2487 6.115624 0.981833
 2488 6.119247 0.978210
 2489 6.122870 0.978210
 2490 6.126493 0.974587
 2491 6.130116 0.970964
 2492 6.133739 0.967341
 2493 6.137362 0.963718
 2494 6.137362 0.960095
 2495 6.140985 0.956472
 2496 6.140985 0.952849
 2497 6.144608 0.949226
 2498 6.144608 0.945603
 2499 6.148231 0.941980
 2500 6.148231 0.938357
 2501 6.151854 0.934734
 2502 6.151854 0.931111
 2503 6.155477 0.931111
 2504 6.159100 0.927488
 2505 6.162723 0.927488
 2506 6.166346 0.923865
 2507 6.169969 0.923865
 2508 6.173592 0.920242
 2509 6.177215 0.920242
 2510 6.180838 0.916619
 2511 6.184461 0.912996
 2512 6.188084 0.909373
 2513 6.191707 0.905750
 2514 6.191707 0.902127
 2515 6.195330 0.898504
 2516 6.195330 0.894881
 2517 6.198953 0.891258
 2518 6.198953 0.887635
 2519 6.202576 0.884012
 2520 6.202576 0.880389
 2521 6.206199 0.876766
 2522 6.206199 0.873143
 2523 6.209822 0.869520
 2524 6.209822 0.865897
 2525 6.213445 0.862274
 2526 6.213445 0.858651
 2527 6.213445 0.855028
 2528 6.213445 0.851405
 2529 6.213445 0.847782
 2530 6.213445 0.844159
 2531 6.213445 0.840536
 2532 6.213445 0.836913
 2533 6.213445 0.833290
 2534 6.213445 0.829667
 2535 6.217068 0.826044
 2536 6.217068 0.822421
 2537 6.220691 0.818798
 2538 6.224314 0.815175
 2539 6.227937 0.811552
 2540 6.231560 0.807929
 2541 6.235183 0.807929
 2542 6.238806 0.807929
 2543 6.242429 0.804306
 2544 6.246052 0.804306
 2545 6.249675 0.804306
 2546 6.253298 0.804306
 2547 6.256921 0.804306
 2548 6.260544 0.804306
 2549 6.264167 0.804306
 2550 6.267790 0.800683
 2551 6.271413 0.800683
 2552 6.275036 0.797060
 2553 6.278659 0.797060
 2554 6.282282 0.793437
 2555 6.285905 0.793437
 2556 6.289528 0.789814
 2557 6.293151 0.789814
 2558 6.296774 0.786191
 2559 6.300397 0.786191
 2560 6.304020 0.782568
 2561 6.307643 0.782568
 2562 6.311266 0.778945
 2563 6.314889 0.775322
 2564 6.318512 0.771699
 2565 6.318512 0.768076
 2566 6.322135 0.764453
 2567 6.322135 0.760830
 2568 6.325758 0.757207
 2569 6.325758 0.753584
 2570 6.329381 0.749961
 2571 6.333004 0.746338
 2572 6.336627 0.742715
 2573 6.336627 0.739092
 2574 6.340250 0.735469
 2575 6.343873 0.731846
 2576 6.347496 0.728223
 2577 6.351119 0.724600
 2578 6.354742 0.724600
 2579 6.358365 0.724600
 2580 6.361988 0.720977
 2581 6.365611 0.720977
 2582 6.369234 0.717354
 2583 6.372857 0.717354
 2584 6.376480 0.713731
 2585 6.380103 0.713731
 2586 6.383726 0.710108
 2587 6.387349 0.710108
 2588 6.390972 0.706485
 2589 6.394595 0.706485
 2590 6.398218 0.702862
 2591 6.401841 0.702862
 2592 6.405464 0.699239
 2593 6.409087 0.699239
 2594 6.412710 0.695616
 2595 6.416333 0.691993
 2596 6.419956 0.688370
 2597 6.423579 0.684747
 2598 6.427202 0.681124
 2599 6.430825 0.677501
 2600 6.434448 0.677501
 2601 6.438071 0.673878
 2602 6.441694 0.673878
 2603 6.445317 0.670255
 2604 6.448940 0.670255
 2605 6.452563 0.666632
 2606 6.456186 0.666632
 2607 6.459809 0.663009
 2608 6.463432 0.663009
 2609 6.467055 0.659386
 2610 6.470678 0.659386
 2611 6.474301 0.655763
 2612 6.477924 0.652140
 2613 6.481547 0.648517
 2614 6.485170 0.644894
 2615 6.488793 0.641271
 2616 6.492416 0.637648
 2617 6.492416 0.634025
 2618 6.496039 0.630402
 2619 6.499662 0.626779
 2620 6.503285 0.623156
 2621 6.506908 0.619533
 2622 6.510531 0.615910
 2623 6.514154 0.612287
 2624 6.517777 0.608664
 2625 6.521400 0.605041
 2626 6.521400 0.601418
 2627 6.525023 0.597795
 2628 6.525023 0.594172
 2629 6.528646 0.590549
 2630 6.528646 0.586926
 2631 6.532269 0.583303
 2632 6.532269 0.579680
 2633 6.535892 0.576057
 2634 6.535892 0.572434
 2635 6.539515 0.568811
 2636 6.543138 0.565188
 2637 6.546761 0.561565
 2638 6.550384 0.557942
 2639 6.554007 0.557942
 2640 6.557630 0.554319
 2641 6.561253 0.554319
 2642 6.564876 0.550696
 2643 6.568499 0.547073
 2644 6.572122 0.543450
 2645 6.575745 0.539827
 2646 6.579368 0.536204
 2647 6.582991 0.532581
 2648 6.586614 0.528958
 2649 6.590237 0.525335
 2650 6.593860 0.521712
 2651 6.593860 0.518089
 2652 6.597483 0.514466
 2653 6.601106 0.514466
 2654 6.604729 0.510843
 2655 6.608352 0.510843
 2656 6.611975 0.507220
 2657 6.615598 0.507220
 2658 6.619221 0.503597
 2659 6.622844 0.503597
 2660 6.626467 0.499974
 2661 6.630090 0.499974
 2662 6.633713 0.496351
 2663 6.637336 0.492728
 2664 6.640959 0.489105
 2665 6.644582 0.485482
 2666 6.648205 0.481859
 2667 6.651828 0.478236
 2668 6.655451 0.474613
 2669 6.659074 0.474613
 2670 6.662697 0.474613
 2671 6.666320 0.470990
 2672 6.669943 0.470990
 2673 6.673566 0.467367
 2674 6.677189 0.467367
 2675 6.680812 0.463744
 2676 6.684435 0.463744
 2677 6.688058 0.460121
 2678 6.691681 0.460121
 2679 6.695304 0.456498
 2680 6.698927 0.456498
 2681 6.702550 0.452875
 2682 6.706173 0.452875
 2683 6.709796 0.449252
 2684 6.713419 0.449252
 2685 6.717042 0.445629
 2686 6.720665 0.445629
 2687 6.724288 0.442006
 2688 6.727911 0.442006
 2689 6.731534 0.438383
 2690 6.735157 0.434760
 2691 6.738780 0.431137
 2692 6.742403 0.427514
 2693 6.746026 0.423891
 2694 6.749649 0.420268
 2695 6.749649 0.416645
 2696 6.753272 0.413022
 2697 6.753272 0.409399
 2698 6.756895 0.405776
 2699 6.756895 0.402153
 2700 6.760518 0.398530
 2701 6.764141 0.394907
 2702 6.767764 0.391284
 2703 6.771387 0.387661
 2704 6.775010 0.384038
 2705 6.778633 0.380415
 2706 6.782256 0.376792
 2707 6.785879 0.373169
 2708 6.789502 0.369546
 2709 6.793125 0.365923
 2710 6.796748 0.362300
 2711 6.800371 0.358677
 2712 6.803994 0.355054
 2713 6.807617 0.351431
 2714 6.811240 0.347808
 2715 6.814863 0.344185
 2716 6.818486 0.344185
 2717 6.822109 0.340562
 2718 6.825732 0.340562
 2719 6.829355 0.336939
 2720 6.832978 0.333316
 2721 6.836601 0.329693
 2722 6.840224 0.326070
 2723 6.843847 0.322447
 2724 6.847470 0.318824
 2725 6.851093 0.315201
 2726 6.854716 0.315201
 2727 6.858339 0.315201
 2728 6.861962 0.315201
 2729 6.865585 0.315201
 2730 6.869208 0.315201
 2731 6.872831 0.315201
 2732 6.876454 0.315201
 2733 6.880077 0.315201
 2734 6.883700 0.311578
 2735 6.887323 0.311578
 2736 6.890946 0.307955
 2737 6.894569 0.307955
 2738 6.898192 0.304332
 2739 6.901815 0.304332
 2740 6.905438 0.300709
 2741 6.909061 0.300709
 2742 6.912684 0.297086
 2743 6.916307 0.297086
 2744 6.919930 0.293463
 2745 6.923553 0.293463
 2746 6.927176 0.289840
 2747 6.930799 0.286217
 2748 6.934422 0.282594
 2749 6.934422 0.278971
 2750 6.938045 0.275348
 2751 6.938045 0.271725
 2752 6.941668 0.268102
 2753 6.941668 0.264479
 2754 6.945291 0.260856
 2755 6.945291 0.257233
 2756 6.948914 0.253610
 2757 6.948914 0.249987
 2758 6.952537 0.246364
 2759 6.952537 0.242741
 2760 6.956160 0.239118
 2761 6.956160 0.235495
 2762 6.956160 0.231872
 2763 6.956160 0.228249
 2764 6.956160 0.224626
 2765 6.956160 0.221003
 2766 6.956160 0.217380
 2767 6.956160 0.213757
 2768 6.956160 0.210134
 2769 6.956160 0.206511
 2770 6.956160 0.202888
 2771 6.956160 0.199265
 2772 6.956160 0.195642
 2773 6.956160 0.192019
 2774 6.956160 0.188396
 2775 6.956160 0.184773
 2776 6.956160 0.181150
 2777 6.956160 0.177527
 2778 6.956160 0.173904
 2779 6.956160 0.170281
 2780 6.956160 0.166658
 2781 6.956160 0.163035
 2782 6.956160 0.159412
 2783 6.956160 0.155789
 2784 6.956160 0.152166
 2785 6.956160 0.148543
 2786 6.952537 0.144920
 2787 6.952537 0.141297
 2788 6.952537 0.137674
 2789 6.952537 0.134051
 2790 6.952537 0.130428
 2791 6.956160 0.126805
 2792 6.959783 0.123182
 2793 6.963406 0.119559
 2794 6.967029 0.115936
 2795 6.970652 0.112313
 2796 6.974275 0.108690
 2797 6.977898 0.108690
 2798 6.981521 0.112313
 2799 6.985144 0.115936
 2800 6.988767 0.119559
 2801 6.992390 0.123182
 2802 6.996013 0.126805
 2803 6.999636 0.130428
 2804 7.003259 0.134051
 2805 7.006882 0.134051
 2806 7.006882 0.137674
 2807 7.010505 0.141297
 2808 7.014128 0.144920
 2809 7.017751 0.148543
 2810 7.017751 0.152166
 2811 7.021374 0.155789
 2812 7.021374 0.159412
 2813 7.024997 0.163035
 2814 7.028620 0.166658
 2815 7.032243 0.170281
 2816 7.035866 0.170281
 2817 7.039489 0.173904
 2818 7.043112 0.173904
 2819 7.046735 0.177527
 2820 7.050358 0.177527
 2821 7.053981 0.181150
 2822 7.057604 0.181150
 2823 7.061227 0.184773
 2824 7.064850 0.184773
 2825 7.068473 0.188396
 2826 7.072096 0.188396
 2827 7.075719 0.192019
 2828 7.079342 0.192019
 2829 7.082965 0.192019
 2830 7.086588 0.192019
 2831 7.090211 0.192019
 2832 7.093834 0.192019
 2833 7.097457 0.192019
 2834 7.101080 0.192019
 2835 7.104703 0.192019
 2836 7.108326 0.192019
 2837 7.111949 0.192019
 2838 7.115572 0.192019
 2839 7.119195 0.192019
 2840 7.122818 0.192019
 2841 7.126441 0.192019
 2842 7.130064 0.192019
 2843 7.133687 0.192019
 2844 7.137310 0.192019
 2845 7.140933 0.192019
 2846 7.144556 0.192019
 2847 7.148179 0.192019
 2848 7.151802 0.192019
 2849 7.155425 0.192019
 2850 7.159048 0.192019
 2851 7.162671 0.192019
 2852 7.166294 0.192019
 2853 7.169917 0.192019
 2854 7.173540 0.192019
 2855 7.177163 0.192019
 2856 7.180786 0.192019
 2857 7.184409 0.192019
 2858 7.188032 0.188396
 2859 7.191655 0.188396
 2860 7.195278 0.188396
 2861 7.198901 0.188396
 2862 7.202524 0.184773
 2863 7.206147 0.184773
 2864 7.209770 0.184773
 2865 7.213393 0.184773
 2866 7.217016 0.184773
 2867 7.220639 0.184773
 2868 7.224262 0.184773
 2869 7.227885 0.184773
 2870 7.231508 0.184773
 2871 7.235131 0.188396
 2872 7.238754 0.188396
 2873 7.242377 0.192019
 2874 7.246000 0.195642
 2875 7.249623 0.199265
 2876 7.253246 0.199265
 2877 7.256869 0.202888
 2878 7.260492 0.202888
 2879 7.264115 0.206511
 2880 7.267738 0.206511
 2881 7.271361 0.210134
 2882 7.274984 0.210134
 2883 7.278607 0.213757
 2884 7.282230 0.213757
 2885 7.285853 0.217380
 2886 7.289476 0.217380
 2887 7.293099 0.221003
 2888 7.296722 0.221003
 2889 7.300345 0.221003
 2890 7.303968 0.221003
 2891 7.307591 0.221003
 2892 7.311214 0.221003
 2893 7.314837 0.221003
 2894 7.318460 0.221003
 2895 7.322083 0.221003
 2896 7.325706 0.221003
 2897 7.329329 0.221003
 2898 7.332952 0.221003
 2899 7.336575 0.221003
 2900 7.340198 0.221003
 2901 7.343821 0.221003
 2902 7.347444 0.221003
 2903 7.351067 0.221003
 2904 7.354690 0.221003
 2905 7.358313 0.221003
 2906 7.361936 0.221003
 2907 7.365559 0.221003
 2908 7.369182 0.221003
 2909 7.372805 0.221003
 2910 7.376428 0.221003
 2911 7.380051 0.221003
 2912 7.383674 0.221003
 2913 7.387297 0.221003
 2914 7.390920 0.221003
 2915 7.394543 0.221003
 2916 7.398166 0.221003
 2917 7.401789 0.221003
 2918 7.405412 0.217380
 2919 7.409035 0.217380
 2920 7.412658 0.213757
 2921 7.416281 0.213757
 2922 7.419904 0.210134
 2923 7.423527 0.210134
 2924 7.427150 0.210134
 2925 7.430773 0.206511
 2926 7.434396 0.206511
 2927 7.438019 0.206511
 2928 7.441642 0.206511
 2929 7.445265 0.206511
 2930 7.448888 0.206511
 2931 7.452511 0.206511
 2932 7.456134 0.206511
 2933 7.459757 0.206511
 2934 7.463380 0.206511
 2935 7.467003 0.206511
 2936 7.470626 0.206511
 2937 7.474249 0.206511
 2938 7.477872 0.206511
 2939 7.481495 0.206511
 2940 7.485118 0.206511
 2941 7.488741 0.206511
 2942 7.492364 0.202888
 2943 7.495987 0.202888
 2944 7.499610 0.202888
 2945 7.503233 0.202888
 2946 7.506856 0.199265
 2947 7.510479 0.199265
 2948 7.514102 0.199265
 2949 7.517725 0.199265
 2950 7.521348 0.199265
 2951 7.524971 0.199265
 2952 7.528594 0.199265
 2953 7.532217 0.199265
 2954 7.535840 0.199265
 2955 7.539463 0.199265
 2956 7.543086 0.199265
 2957 7.546709 0.199265
 2958 7.550332 0.199265
 2959 7.553955 0.199265
 2960 7.557578 0.199265
 2961 7.561201 0.199265
 2962 7.564824 0.199265
 2963 7.568447 0.199265
 2964 7.572070 0.199265
 2965 7.575693 0.199265
 2966 7.579316 0.199265
 2967 7.582939 0.199265
 2968 7.586562 0.199265
 2969 7.590185 0.195642
 2970 7.593808 0.199265
 2971 7.597431 0.199265
 2972 7.601054 0.199265
 2973 7.604677 0.199265
 2974 7.608300 0.199265
 2975 7.611923 0.199265
 2976 7.615546 0.199265
 2977 7.619169 0.199265
 2978 7.622792 0.199265
 2979 7.626415 0.199265
 2980 7.630038 0.199265
 2981 7.633661 0.199265
 2982 7.637284 0.199265
 2983 7.640907 0.199265
 2984 7.644530 0.199265
 2985 7.648153 0.199265
 2986 7.651776 0.199265
 2987 7.655399 0.199265
 2988 7.659022 0.199265
 2989 7.662645 0.199265
 2990 7.666268 0.199265
 2991 7.669891 0.199265
 2992 7.673514 0.199265
 2993 7.677137 0.199265
 2994 7.680760 0.199265
 2995 7.684383 0.199265
 2996 7.688006 0.199265
 2997 7.691629 0.199265
 2998 7.695252 0.199265
 2999 7.698875 0.199265
 3000 7.702498 0.199265
 3001 7.706121 0.199265
 3002 7.709744 0.195642
 3003 7.713367 0.195642
 3004 7.716990 0.195642
 3005 7.720613 0.195642
 3006 7.724236 0.195642
 3007 7.727859 0.195642
 3008 7.731482 0.195642
 3009 7.735105 0.195642
 3010 7.738728 0.199265
 3011 7.742351 0.199265
 3012 7.745974 0.202888
 3013 7.749597 0.202888
 3014 7.753220 0.206511
 3015 7.756843 0.206511
 3016 7.760466 0.210134
 3017 7.764089 0.210134
 3018 7.767712 0.213757
 3019 7.771335 0.213757
 3020 7.774958 0.213757
 3021 7.778581 0.213757
 3022 7.782204 0.213757
 3023 7.785827 0.213757
 3024 7.789450 0.213757
 3025 7.793073 0.213757
 3026 7.796696 0.213757
 3027 7.800319 0.213757
 3028 7.803942 0.213757
 3029 7.807565 0.213757
 3030 7.811188 0.213757
 3031 7.814811 0.213757
 3032 7.818434 0.213757
 3033 7.822057 0.213757
 3034 7.825680 0.213757
 3035 7.829303 0.213757
 3036 7.832926 0.213757
 3037 7.836549 0.213757
 3038 7.840172 0.213757
 3039 7.843795 0.213757
 3040 7.847418 0.213757
 3041 7.851041 0.213757
 3042 7.854664 0.210134
 3043 7.858287 0.210134
 3044 7.861910 0.206511
 3045 7.865533 0.206511
 3046 7.869156 0.202888
 3047 7.872779 0.202888
 3048 7.876402 0.199265
 3049 7.880025 0.199265
 3050 7.883648 0.199265
 3051 7.887271 0.199265
 3052 7.890894 0.199265
 3053 7.894517 0.199265
 3054 7.898140 0.199265
 3055 7.901763 0.199265
 3056 7.905386 0.199265
 3057 7.909009 0.199265
 3058 7.912632 0.199265
 3059 7.916255 0.199265
 3060 7.919878 0.199265
 3061 7.923501 0.199265
 3062 7.927124 0.199265
 3063 7.930747 0.199265
 3064 7.934370 0.199265
 3065 7.937993 0.199265
 3066 7.941616 0.199265
 3067 7.945239 0.199265
 3068 7.948862 0.199265
 3069 7.952485 0.199265
 3070 7.956108 0.199265
 3071 7.959731 0.199265
 3072 7.963354 0.199265
 3073 7.966977 0.195642
 3074 7.970600 0.195642
 3075 7.974223 0.192019
 3076 7.977846 0.192019
 3077 7.981469 0.188396
 3078 7.985092 0.188396
 3079 7.988715 0.184773
 3080 7.992338 0.184773
 3081 7.995961 0.181150
 3082 7.999584 0.181150
 3083 8.003207 0.181150
 3084 8.006830 0.181150
 3085 8.010453 0.181150
 3086 8.014076 0.181150
 3087 8.017699 0.181150
 3088 8.021322 0.181150
 3089 8.024945 0.181150
 3090 8.028568 0.181150
 3091 8.032191 0.181150
 3092 8.035814 0.181150
 3093 8.039437 0.181150
 3094 8.043060 0.181150
 3095 8.046683 0.181150
 3096 8.050306 0.181150
 3097 8.053929 0.181150
 3098 8.057552 0.181150
 3099 8.061175 0.181150
 3100 8.064798 0.181150
 3101 8.068421 0.181150
 3102 8.072044 0.181150
 3103 8.075667 0.181150
 3104 8.079290 0.181150
 3105 8.082913 0.181150
 3106 8.086536 0.181150
 3107 8.090159 0.181150
 3108 8.093782 0.181150
 3109 8.097405 0.177527
 3110 8.101028 0.177527
 3111 8.104651 0.173904
 3112 8.108274 0.173904
 3113 8.111897 0.170281
 3114 8.115520 0.170281
 3115 8.119143 0.166658
 3116 8.122766 0.166658
 3117 8.126389 0.163035
 3118 8.130012 0.163035
 3119 8.133635 0.159412
 3120 8.137258 0.159412
 3121 8.140881 0.155789
 3122 8.144504 0.155789
 3123 8.148127 0.155789
 3124 8.151750 0.155789
 3125 8.155373 0.155789
 3126 8.158996 0.155789
 3127 8.162619 0.155789
 3128 8.166242 0.159412
 3129 8.169865 0.159412
 3130 8.173488 0.159412
 3131 8.177111 0.159412
 3132 8.180734 0.159412
 3133 8.184357 0.159412
 3134 8.187980 0.159412
 3135 8.191603 0.159412
 3136 8.195226 0.159412
 3137 8.198849 0.159412
 3138 8.202472 0.159412
 3139 8.206095 0.159412
 3140 8.209718 0.159412
 3141 8.213341 0.159412
 3142 8.216964 0.159412
 3143 8.220587 0.159412
 3144 8.224210 0.159412
 3145 8.227833 0.159412
 3146 8.231456 0.159412
 3147 8.235079 0.159412
 3148 8.238702 0.159412
 3149 8.242325 0.159412
 3150 8.245948 0.159412
 3151 8.249571 0.159412
 3152 8.253194 0.159412
 3153 8.256817 0.155789
 3154 8.260440 0.155789
 3155 8.264063 0.152166
 3156 8.267686 0.152166
 3157 8.271309 0.148543
 3158 8.274932 0.148543
 3159 8.278555 0.148543
 3160 8.282178 0.148543
 3161 8.285801 0.148543
 3162 8.289424 0.148543
 3163 8.293047 0.144920
 3164 8.296670 0.144920
 3165 8.300293 0.144920
 3166 8.303916 0.144920
 3167 8.307539 0.144920
 3168 8.311162 0.141297
 3169 8.314785 0.141297
 3170 8.318408 0.141297
 3171 8.322031 0.141297
 3172 8.325654 0.141297
 3173 8.329277 0.141297
 3174 8.332900 0.141297
 3175 8.336523 0.141297
 3176 8.340146 0.141297
 3177 8.343769 0.141297
 3178 8.347392 0.141297
 3179 8.351015 0.141297
 3180 8.354638 0.141297
 3181 8.358261 0.141297
 3182 8.361884 0.141297
 3183 8.365507 0.141297
 3184 8.369130 0.141297
 3185 8.372753 0.141297
 3186 8.376376 0.141297
 3187 8.379999 0.141297
 3188 8.383622 0.141297
 3189 8.387245 0.137674
 3190 8.390868 0.137674
 3191 8.394491 0.134051
 3192 8.398114 0.134051
 3193 8.401737 0.130428
 3194 8.405360 0.130428
 3195 8.408983 0.130428
 3196 8.412606 0.130428
 3197 8.416229 0.130428
 3198 8.419852 0.130428
 3199 8.423475 0.130428
 3200 8.427098 0.130428
 3201 8.430721 0.130428
 3202 8.434344 0.130428
 3203 8.437967 0.130428
 3204 8.441590 0.130428
 3205 8.445213 0.130428
 3206 8.448836 0.130428
 3207 8.452459 0.130428
 3208 8.456082 0.130428
 3209 8.459705 0.130428
 3210 8.463328 0.130428
 3211 8.466951 0.130428
 3212 8.470574 0.130428
 3213 8.474197 0.126805
 3214 8.477820 0.126805
 3215 8.481443 0.123182
 3216 8.485066 0.123182
 3217 8.488689 0.119559
 3218 8.492312 0.119559
 3219 8.495935 0.115936
 3220 8.499558 0.115936
 3221 8.503181 0.112313
 3222 8.506804 0.112313
 3223 8.510427 0.108690
 3224 8.514050 0.108690
 3225 8.517673 0.105067
 3226 8.521296 0.105067
 3227 8.524919 0.101444
 3228 8.528542 0.101444
 3229 8.532165 0.097821
 3230 8.535788 0.097821
 3231 8.539411 0.094198
 3232 8.543034 0.094198
 3233 8.546657 0.090575
 3234 8.550280 0.090575
 3235 8.553903 0.086952
 3236 8.553903 0.083329
 3237 8.557526 0.079706
 3238 8.557526 0.076083
 3239 8.561149 0.072460
 3240 8.561149 0.068837
 3241 8.564772 0.065214
 3242 8.564772 0.061591
 3243 8.568395 0.057968
 3244 8.568395 0.054345
 3245 8.572018 0.050722
 3246 8.572018 0.047099
 3247 8.575641 0.043476
 3248 8.575641 0.039853
 3249 8.575641 0.036230
 3250 8.575641 0.032607
 3251 8.575641 0.028984
 3252 8.575641 0.025361
 3253 8.575641 0.021738
 3254 8.575641 0.018115
 3255 8.575641 0.014492
 3256 8.575641 0.010869
 3257 8.575641 0.007246
 3258 8.575641 0.003623
 3259 8.579264 0.003623
 3260 8.582887 0.003623
 3261 8.586510 0.003623
 3262 8.586510 0.007246
 3263 8.586510 0.010869
 3264 8.586510 0.014492
 3265 8.586510 0.018115
 3266 8.586510 0.021738
 3267 8.586510 0.025361
 3268 8.586510 0.028984
 3269 8.586510 0.032607
 3270 8.586510 0.036230
 3271 8.586510 0.039853
 3272 8.586510 0.043476
 3273 8.586510 0.047099
 3274 8.590133 0.050722
 3275 8.590133 0.054345
 3276 8.593756 0.057968
 3277 8.593756 0.061591
 3278 8.597379 0.065214
 3279 8.597379 0.068837
 3280 8.601002 0.072460
 3281 8.601002 0.076083
 3282 8.604625 0.079706
 3283 8.604625 0.083329
 3284 8.608248 0.086952
 3285 8.608248 0.090575
 3286 8.611871 0.094198
 3287 8.615494 0.097821
 3288 8.615494 0.101444
 3289 8.619117 0.105067
 3290 8.622740 0.108690
 3291 8.626363 0.112313
 3292 8.629986 0.115936
 3293 8.633609 0.119559
 3294 8.637232 0.119559
 3295 8.640855 0.123182
 3296 8.644478 0.123182
 3297 8.648101 0.126805
 3298 8.651724 0.126805
 3299 8.655347 0.130428
 3300 8.658970 0.130428
 3301 8.662593 0.134051
 3302 8.666216 0.134051
 3303 8.669839 0.137674
 3304 8.673462 0.137674
 3305 8.677085 0.141297
 3306 8.680708 0.141297
 3307 8.684331 0.144920
 3308 8.687954 0.144920
 3309 8.691577 0.144920
 3310 8.695200 0.144920
 3311 8.698823 0.144920
 3312 8.702446 0.144920
 3313 8.706069 0.144920
 3314 8.709692 0.144920
 3315 8.713315 0.144920
 3316 8.716938 0.144920
 3317 8.720561 0.144920
 3318 8.724184 0.144920
 3319 8.727807 0.144920
 3320 8.731430 0.144920
 3321 8.735053 0.144920
 3322 8.738676 0.144920
 3323 8.742299 0.144920
 3324 8.745922 0.144920
 3325 8.749545 0.144920
 3326 8.753168 0.144920
 3327 8.756791 0.144920
 3328 8.760414 0.144920
 3329 8.764037 0.144920
 3330 8.767660 0.144920
 3331 8.771283 0.144920
 3332 8.774906 0.144920
 3333 8.778529 0.144920
 3334 8.782152 0.148543
 3335 8.785775 0.148543
 3336 8.789398 0.148543
 3337 8.793021 0.152166
 3338 8.796644 0.155789
 3339 8.800267 0.159412
 3340 8.803890 0.163035
 3341 8.807513 0.166658
 3342 8.807513 0.170281
 3343 8.811136 0.173904
 3344 8.814759 0.177527
 3345 8.818382 0.177527
 3346 8.822005 0.181150
 3347 8.825628 0.181150
 3348 8.829251 0.184773
 3349 8.832874 0.184773
 3350 8.836497 0.188396
 3351 8.840120 0.188396
 3352 8.843743 0.192019
 3353 8.847366 0.192019
 3354 8.850989 0.195642
 3355 8.854612 0.195642
 3356 8.858235 0.199265
 3357 8.861858 0.199265
 3358 8.865481 0.199265
 3359 8.869104 0.199265
 3360 8.872727 0.199265
 3361 8.876350 0.199265
 3362 8.879973 0.199265
 3363 8.883596 0.199265
 3364 8.887219 0.199265
 3365 8.890842 0.199265
 3366 8.894465 0.199265
 3367 8.898088 0.199265
 3368 8.901711 0.199265
 3369 8.905334 0.199265
 3370 8.908957 0.202888
 3371 8.912580 0.202888
 3372 8.916203 0.202888
 3373 8.919826 0.206511
 3374 8.923449 0.206511
 3375 8.927072 0.210134
 3376 8.930695 0.210134
 3377 8.934318 0.213757
 3378 8.934318 0.217380
 3379 8.937941 0.221003
 3380 8.937941 0.224626
 3381 8.941564 0.228249
 3382 8.941564 0.231872
 3383 8.945187 0.235495
 3384 8.945187 0.239118
 3385 8.948810 0.242741
 3386 8.952433 0.246364
 3387 8.952433 0.249987
 3388 8.956056 0.253610
 3389 8.959679 0.253610
 3390 8.963302 0.257233
 3391 8.966925 0.257233
 3392 8.970548 0.260856
 3393 8.974171 0.260856
 3394 8.977794 0.264479
 3395 8.981417 0.264479
 3396 8.985040 0.268102
 3397 8.988663 0.268102
 3398 8.992286 0.271725
 3399 8.995909 0.271725
 3400 8.999532 0.275348
 3401 9.003155 0.275348
 3402 9.006778 0.275348
 3403 9.010401 0.275348
 3404 9.014024 0.275348
 3405 9.017647 0.275348
 3406 9.021270 0.275348
 3407 9.024893 0.275348
 3408 9.028516 0.278971
 3409 9.032139 0.278971
 3410 9.035762 0.282594
 3411 9.039385 0.282594
 3412 9.043008 0.286217
 3413 9.046631 0.286217
 3414 9.050254 0.289840
 3415 9.053877 0.289840
 3416 9.057500 0.293463
 3417 9.061123 0.293463
 3418 9.064746 0.297086
 3419 9.068369 0.297086
 3420 9.071992 0.297086
 3421 9.075615 0.297086
 3422 9.079238 0.297086
 3423 9.082861 0.297086
 3424 9.086484 0.297086
 3425 9.090107 0.297086
 3426 9.093730 0.297086
 3427 9.097353 0.297086
 3428 9.100976 0.297086
 3429 9.104599 0.297086
 3430 9.108222 0.297086
 3431 9.111845 0.297086
 3432 9.115468 0.297086
 3433 9.119091 0.297086
 3434 9.122714 0.297086
 3435 9.126337 0.297086
 3436 9.129960 0.297086
 3437 9.133583 0.297086
 3438 9.137206 0.297086
 3439 9.140829 0.297086
 3440 9.144452 0.297086
 3441 9.148075 0.300709
 3442 9.151698 0.300709
 3443 9.155321 0.304332
 3444 9.158944 0.304332
 3445 9.162567 0.307955
 3446 9.166190 0.307955
 3447 9.169813 0.311578
 3448 9.173436 0.311578
 3449 9.177059 0.315201
 3450 9.180682 0.315201
 3451 9.184305 0.318824
 3452 9.187928 0.318824
 3453 9.191551 0.318824
 3454 9.195174 0.322447
 3455 9.198797 0.322447
 3456 9.202420 0.322447
 3457 9.206043 0.322447
 3458 9.209666 0.322447
 3459 9.213289 0.322447
 3460 9.216912 0.322447
 3461 9.220535 0.322447
 3462 9.224158 0.322447
 3463 9.227781 0.322447
 3464 9.231404 0.326070
 3465 9.235027 0.329693
 3466 9.238650 0.329693
 3467 9.242273 0.333316
 3468 9.245896 0.336939
 3469 9.249519 0.336939
 3470 9.253142 0.340562
 3471 9.256765 0.344185
 3472 9.260388 0.347808
 3473 9.264011 0.351431
 3474 9.267634 0.355054
 3475 9.271257 0.358677
 3476 9.274880 0.362300
 3477 9.278503 0.365923
 3478 9.282126 0.369546
 3479 9.285749 0.373169
 3480 9.289372 0.376792
 3481 9.292995 0.380415
 3482 9.296618 0.384038
 3483 9.300241 0.387661
 3484 9.303864 0.391284
 3485 9.307487 0.394907
 3486 9.311110 0.398530
 3487 9.314733 0.402153
 3488 9.318356 0.405776
 3489 9.321979 0.409399
 3490 9.325602 0.413022
 3491 9.329225 0.413022
 3492 9.332848 0.416645
 3493 9.336471 0.416645
 3494 9.340094 0.420268
 3495 9.343717 0.420268
 3496 9.347340 0.423891
 3497 9.350963 0.423891
 3498 9.354586 0.427514
 3499 9.358209 0.427514
 3500 9.361832 0.431137
 3501 9.365455 0.431137
 3502 9.369078 0.434760
 3503 9.372701 0.434760
 3504 9.376324 0.434760
 3505 9.379947 0.434760
 3506 9.383570 0.434760
 3507 9.387193 0.434760
 3508 9.390816 0.434760
 3509 9.394439 0.434760
 3510 9.398062 0.434760
 3511 9.401685 0.434760
 3512 9.405308 0.434760
 3513 9.408931 0.434760
 3514 9.412554 0.434760
 3515 9.416177 0.434760
 3516 9.419800 0.434760
 3517 9.423423 0.434760
 3518 9.427046 0.434760
 3519 9.430669 0.434760
 3520 9.434292 0.434760
 3521 9.437915 0.434760
 3522 9.441538 0.434760
 3523 9.445161 0.434760
 3524 9.448784 0.434760
 3525 9.452407 0.431137
 3526 9.456030 0.431137
 3527 9.459653 0.427514
 3528 9.463276 0.427514
 3529 9.466899 0.427514
 3530 9.470522 0.427514
 3531 9.474145 0.427514
 3532 9.477768 0.431137
 3533 9.481391 0.431137
 3534 9.485014 0.434760
 3535 9.488637 0.438383
 3536 9.492260 0.442006
 3537 9.492260 0.445629
 3538 9.495883 0.449252
 3539 9.495883 0.452875
 3540 9.499506 0.456498
 3541 9.499506 0.460121
 3542 9.503129 0.463744
 3543 9.506752 0.467367
 3544 9.506752 0.470990
 3545 9.510375 0.474613
 3546 9.513998 0.478236
 3547 9.517621 0.481859
 3548 9.521244 0.485482
 3549 9.524867 0.485482
 3550 9.528490 0.489105
 3551 9.532113 0.492728
 3552 9.535736 0.492728
 3553 9.535736 0.496351
 3554 9.539359 0.499974
 3555 9.539359 0.503597
 3556 9.542982 0.507220
 3557 9.542982 0.510843
 3558 9.546605 0.514466
 3559 9.550228 0.518089
 3560 9.550228 0.521712
 3561 9.553851 0.525335
 3562 9.557474 0.525335
 3563 9.561097 0.528958
 3564 9.564720 0.528958
 3565 9.568343 0.532581
 3566 9.571966 0.532581
 3567 9.575589 0.536204
 3568 9.579212 0.536204
 3569 9.582835 0.539827
 3570 9.586458 0.539827
 3571 9.590081 0.543450
 3572 9.593704 0.543450
 3573 9.597327 0.547073
 3574 9.600950 0.547073
 3575 9.604573 0.547073
 3576 9.608196 0.547073
 3577 9.611819 0.547073
 3578 9.615442 0.547073
 3579 9.619065 0.547073
 3580 9.622688 0.547073
 3581 9.626311 0.550696
 3582 9.629934 0.550696
 3583 9.633557 0.554319
 3584 9.637180 0.554319
 3585 9.640803 0.557942
 3586 9.644426 0.557942
 3587 9.648049 0.557942
 3588 9.651672 0.557942
 3589 9.655295 0.557942
 3590 9.658918 0.557942
 3591 9.662541 0.557942
 3592 9.666164 0.557942
 3593 9.669787 0.557942
 3594 9.673410 0.557942
 3595 9.677033 0.557942
 3596 9.680656 0.557942
 3597 9.684279 0.557942
 3598 9.687902 0.557942
 3599 9.691525 0.557942
 3600 9.695148 0.557942
 3601 9.698771 0.557942
 3602 9.702394 0.557942
 3603 9.706017 0.557942
 3604 9.709640 0.557942
 3605 9.713263 0.557942
 3606 9.716886 0.557942
 3607 9.720509 0.557942
 3608 9.724132 0.557942
 3609 9.727755 0.554319
 3610 9.731378 0.554319
 3611 9.735001 0.550696
 3612 9.738624 0.550696
 3613 9.742247 0.550696
 3614 9.745870 0.550696
 3615 9.749493 0.554319
 3616 9.753116 0.554319
 3617 9.756739 0.557942
 3618 9.760362 0.557942
 3619 9.763985 0.561565
 3620 9.767608 0.561565
 3621 9.771231 0.561565
 3622 9.774854 0.565188
 3623 9.778477 0.565188
 3624 9.782100 0.568811
 3625 9.785723 0.568811
 3626 9.789346 0.572434
 3627 9.789346 0.576057
 3628 9.792969 0.579680
 3629 9.792969 0.583303
 3630 9.796592 0.586926
 3631 9.800215 0.590549
 3632 9.803838 0.590549
 3633 9.807461 0.594172
 3634 9.811084 0.594172
 3635 9.814707 0.597795
 3636 9.818330 0.597795
 3637 9.821953 0.601418
 3638 9.825576 0.601418
 3639 9.829199 0.605041
 3640 9.832822 0.605041
 3641 9.836445 0.608664
 3642 9.840068 0.608664
 3643 9.843691 0.612287
 3644 9.847314 0.612287
 3645 9.850937 0.612287
 3646 9.854560 0.612287
 3647 9.858183 0.612287
 3648 9.861806 0.612287
 3649 9.865429 0.612287
 3650 9.869052 0.612287
 3651 9.872675 0.612287
 3652 9.876298 0.612287
 3653 9.879921 0.612287
 3654 9.883544 0.612287
 3655 9.887167 0.612287
 3656 9.890790 0.612287
 3657 9.894413 0.612287
 3658 9.898036 0.615910
 3659 9.901659 0.615910
 3660 9.905282 0.615910
 3661 9.908905 0.619533
 3662 9.912528 0.619533
 3663 9.916151 0.619533
 3664 9.919774 0.623156
 3665 9.923397 0.626779
 3666 9.923397 0.630402
 3667 9.927020 0.634025
 3668 9.930643 0.634025
 3669 9.934266 0.637648
 3670 9.937889 0.637648
 3671 9.941512 0.641271
 3672 9.945135 0.641271
 3673 9.948758 0.644894
 3674 9.952381 0.644894
 3675 9.956004 0.648517
 3676 9.959627 0.648517
 3677 9.963250 0.652140
 3678 9.966873 0.652140
 3679 9.970496 0.655763
 3680 9.974119 0.655763
 3681 9.977742 0.655763
 3682 9.981365 0.655763
 3683 9.984988 0.655763
 3684 9.988611 0.655763
 3685 9.992234 0.655763
 3686 9.995857 0.655763
 3687 9.999480 0.655763
 3688 10.003103 0.655763
 3689 10.006726 0.655763
 3690 10.010349 0.655763
 3691 10.013972 0.655763
 3692 10.017595 0.655763
 3693 10.021218 0.655763
 3694 10.024841 0.655763
 3695 10.028464 0.655763
 3696 10.032087 0.655763
 3697 10.035710 0.655763
 3698 10.039333 0.655763
 3699 10.042956 0.655763
 3700 10.046579 0.655763
 3701 10.050202 0.655763
 3702 10.053825 0.655763
 3703 10.057448 0.655763
 3704 10.061071 0.655763
 3705 10.064694 0.655763
 3706 10.068317 0.659386
 3707 10.071940 0.663009
 3708 10.075563 0.666632
 3709 10.079186 0.670255
 3710 10.082809 0.670255
 3711 10.086432 0.673878
 3712 10.090055 0.673878
 3713 10.093678 0.677501
 3714 10.097301 0.677501
 3715 10.100924 0.681124
 3716 10.104547 0.681124
 3717 10.108170 0.684747
 3718 10.111793 0.684747
 3719 10.115416 0.688370
 3720 10.119039 0.688370
 3721 10.122662 0.691993
 3722 10.126285 0.695616
 3723 10.129908 0.695616
 3724 10.133531 0.699239
 3725 10.137154 0.702862
 3726 10.140777 0.702862
 3727 10.144400 0.706485
 3728 10.148023 0.706485
 3729 10.151646 0.710108
 3730 10.155269 0.710108
 3731 10.158892 0.713731
 3732 10.162515 0.713731
 3733 10.166138 0.717354
 3734 10.169761 0.717354
 3735 10.173384 0.720977
 3736 10.177007 0.720977
 3737 10.180630 0.724600
 3738 10.184253 0.724600
 3739 10.187876 0.724600
 3740 10.191499 0.724600
 3741 10.195122 0.724600
 3742 10.198745 0.724600
 3743 10.202368 0.724600
 3744 10.205991 0.724600
 3745 10.209614 0.724600
 3746 10.213237 0.724600
 3747 10.216860 0.724600
 3748 10.220483 0.724600
 3749 10.224106 0.724600
 3750 10.227729 0.724600
 3751 10.231352 0.728223
 3752 10.234975 0.728223
 3753 10.238598 0.731846
 3754 10.242221 0.735469
 3755 10.245844 0.735469
 3756 10.249467 0.739092
 3757 10.253090 0.739092
 3758 10.256713 0.742715
 3759 10.260336 0.742715
 3760 10.263959 0.746338
 3761 10.267582 0.749961
 3762 10.271205 0.753584
 3763 10.274828 0.753584
 3764 10.278451 0.757207
 3765 10.282074 0.760830
 3766 10.285697 0.760830
 3767 10.289320 0.764453
 3768 10.289320 0.768076
 3769 10.289320 0.771699
 3770 10.289320 0.775322
 3771 10.292943 0.778945
 3772 10.292943 0.782568
 3773 10.296566 0.786191
 3774 10.296566 0.789814
 3775 10.300189 0.793437
 3776 10.300189 0.797060
 3777 10.303812 0.800683
 3778 10.303812 0.804306
 3779 10.307435 0.807929
 3780 10.307435 0.811552
 3781 10.311058 0.815175
 3782 10.311058 0.818798
 3783 10.314681 0.822421
 3784 10.318304 0.822421
 3785 10.321927 0.826044
 3786 10.325550 0.826044
 3787 10.329173 0.829667
 3788 10.332796 0.829667
 3789 10.336419 0.833290
 3790 10.340042 0.833290
 3791 10.343665 0.836913
 3792 10.347288 0.836913
 3793 10.350911 0.840536
 3794 10.354534 0.840536
 3795 10.358157 0.844159
 3796 10.361780 0.844159
 3797 10.365403 0.844159
 3798 10.369026 0.844159
 3799 10.372649 0.844159
 3800 10.376272 0.844159
 3801 10.379895 0.844159
 3802 10.383518 0.844159
 3803 10.387141 0.844159
 3804 10.390764 0.844159
 3805 10.394387 0.844159
 3806 10.398010 0.844159
 3807 10.401633 0.844159
 3808 10.405256 0.844159
 3809 10.408879 0.844159
 3810 10.412502 0.844159
 3811 10.416125 0.844159
 3812 10.419748 0.844159
 3813 10.423371 0.844159
 3814 10.426994 0.844159
 3815 10.430617 0.844159
 3816 10.434240 0.844159
 3817 10.437863 0.844159
 3818 10.441486 0.840536
 3819 10.445109 0.840536
 3820 10.448732 0.836913
 3821 10.452355 0.836913
 3822 10.455978 0.833290
 3823 10.459601 0.833290
 3824 10.463224 0.829667
 3825 10.466847 0.829667
 3826 10.470470 0.826044
 3827 10.474093 0.826044
 3828 10.477716 0.822421
 3829 10.481339 0.822421
 3830 10.484962 0.818798
 3831 10.488585 0.818798
 3832 10.492208 0.815175
 3833 10.495831 0.815175
 3834 10.499454 0.815175
 3835 10.503077 0.815175
 3836 10.506700 0.815175
 3837 10.510323 0.815175
 3838 10.513946 0.815175
 3839 10.517569 0.815175
 3840 10.521192 0.815175
 3841 10.524815 0.811552
 3842 10.528438 0.811552
 3843 10.532061 0.811552
 3844 10.535684 0.815175
 3845 10.539307 0.815175
 3846 10.542930 0.818798
 3847 10.546553 0.818798
 3848 10.550176 0.822421
 3849 10.553799 0.826044
 3850 10.557422 0.826044
 3851 10.561045 0.829667
 3852 10.564668 0.829667
 3853 10.568291 0.833290
 3854 10.571914 0.833290
 3855 10.575537 0.836913
 3856 10.579160 0.836913
 3857 10.582783 0.840536
 3858 10.586406 0.840536
 3859 10.590029 0.844159
 3860 10.593652 0.844159
 3861 10.597275 0.847782
 3862 10.600898 0.847782
 3863 10.604521 0.847782
 3864 10.608144 0.847782
 3865 10.611767 0.851405
 3866 10.615390 0.851405
 3867 10.619013 0.855028
 3868 10.622636 0.858651
 3869 10.626259 0.862274
 3870 10.629882 0.865897
 3871 10.633505 0.869520
 3872 10.633505 0.873143
 3873 10.637128 0.876766
 3874 10.637128 0.880389
 3875 10.640751 0.884012
 3876 10.640751 0.887635
 3877 10.644374 0.891258
 3878 10.644374 0.894881
 3879 10.647997 0.898504
 3880 10.647997 0.902127
 3881 10.651620 0.905750
 3882 10.651620 0.909373
 3883 10.655243 0.912996
 3884 10.658866 0.916619
 3885 10.662489 0.916619
 3886 10.666112 0.920242
 3887 10.669735 0.920242
 3888 10.673358 0.923865
 3889 10.676981 0.923865
 3890 10.680604 0.927488
 3891 10.684227 0.927488
 3892 10.687850 0.931111
 3893 10.691473 0.931111
 3894 10.695096 0.934734
 3895 10.698719 0.934734
 3896 10.702342 0.938357
 3897 10.705965 0.938357
 3898 10.709588 0.938357
 3899 10.713211 0.938357
 3900 10.716834 0.938357
 3901 10.720457 0.938357
 3902 10.724080 0.938357
 3903 10.727703 0.938357
 3904 10.731326 0.938357
 3905 10.734949 0.938357
 3906 10.738572 0.938357
 3907 10.742195 0.941980
 3908 10.745818 0.941980
 3909 10.749441 0.941980
 3910 10.753064 0.941980
 3911 10.756687 0.945603
 3912 10.760310 0.945603
 3913 10.763933 0.949226
 3914 10.767556 0.949226
 3915 10.771179 0.952849
 3916 10.774802 0.952849
 3917 10.778425 0.956472
 3918 10.782048 0.956472
 3919 10.785671 0.960095
 3920 10.789294 0.960095
 3921 10.792917 0.963718
 3922 10.796540 0.963718
 3923 10.800163 0.967341
 3924 10.803786 0.967341
 3925 10.807409 0.967341
 3926 10.811032 0.967341
 3927 10.814655 0.967341
 3928 10.818278 0.970964
 3929 10.821901 0.970964
 3930 10.825524 0.970964
 3931 10.829147 0.974587
 3932 10.832770 0.974587
 3933 10.836393 0.978210
 3934 10.840016 0.978210
 3935 10.843639 0.981833
 3936 10.847262 0.981833
 3937 10.850885 0.985456
 3938 10.854508 0.985456
 3939 10.858131 0.989079
 3940 10.861754 0.989079
 3941 10.865377 0.989079
 3942 10.869000 0.989079
 3943 10.872623 0.989079
 3944 10.876246 0.989079
 3945 10.879869 0.989079
 3946 10.883492 0.989079
 3947 10.887115 0.989079
 3948 10.890738 0.989079
 3949 10.894361 0.989079
 3950 10.897984 0.989079
 3951 10.901607 0.989079
 3952 10.905230 0.989079
 3953 10.908853 0.992702
 3954 10.912476 0.996325
 3955 10.916099 0.999948
 3956 10.919722 1.003571
 3957 10.923345 1.003571
 3958 10.926968 1.007194
 3959 10.930591 1.010817
 3960 10.934214 1.014440
 3961 10.937837 1.018063
 3962 10.937837 1.021686
 3963 10.941460 1.025309
 3964 10.945083 1.028932
 3965 10.948706 1.032555
 3966 10.952329 1.036178
 3967 10.955952 1.039801
 3968 10.955952 1.043424
 3969 10.959575 1.047047
 3970 10.963198 1.047047
 3971 10.966821 1.050670
 3972 10.970444 1.050670
 3973 10.974067 1.054293
 3974 10.977690 1.054293
 3975 10.981313 1.057916
 3976 10.984936 1.057916
 3977 10.988559 1.061539
 3978 10.992182 1.061539
 3979 10.995805 1.065162
 3980 10.999428 1.065162
 3981 11.003051 1.068785
 3982 11.006674 1.068785
 3983 11.010297 1.068785
 3984 11.013920 1.068785
 3985 11.017543 1.068785
 3986 11.021166 1.068785
 3987 11.024789 1.068785
 3988 11.028412 1.068785
 3989 11.032035 1.068785
 3990 11.035658 1.068785
 3991 11.039281 1.068785
 3992 11.042904 1.068785
 3993 11.046527 1.068785
 3994 11.050150 1.068785
 3995 11.053773 1.068785
 3996 11.057396 1.068785
 3997 11.061019 1.068785
 3998 11.064642 1.068785
 3999 11.068265 1.068785
 4000 11.071888 1.068785
 4001 11.075511 1.068785
 4002 11.079134 1.068785
 4003 11.082757 1.068785
 4004 11.086380 1.068785
 4005 11.090003 1.068785
 4006 11.093626 1.068785
 4007 11.097249 1.068785
 4008 11.100872 1.065162
 4009 11.104495 1.065162
 4010 11.108118 1.065162
 4011 11.111741 1.065162
 4012 11.115364 1.065162
 4013 11.118987 1.065162
 4014 11.122610 1.065162
 4015 11.126233 1.065162
 4016 11.129856 1.065162
 4017 11.133479 1.065162
 4018 11.137102 1.065162
 4019 11.140725 1.065162
 4020 11.144348 1.065162
 4021 11.147971 1.065162
 4022 11.151594 1.065162
 4023 11.155217 1.065162
 4024 11.158840 1.065162
 4025 11.162463 1.065162
 4026 11.166086 1.065162
 4027 11.169709 1.065162
 4028 11.173332 1.065162
 4029 11.176955 1.065162
 4030 11.180578 1.065162
 4031 11.184201 1.065162
 4032 11.187824 1.065162
 4033 11.191447 1.065162
 4034 11.195070 1.068785
 4035 11.198693 1.068785
 4036 11.202316 1.072408
 4037 11.205939 1.072408
 4038 11.209562 1.076031
 4039 11.213185 1.076031
 4040 11.216808 1.079654
 4041 11.220431 1.079654
 4042 11.224054 1.083277
 4043 11.227677 1.083277
 4044 11.231300 1.083277
 4045 11.234923 1.083277
 4046 11.238546 1.083277
 4047 11.242169 1.083277
 4048 11.245792 1.083277
 4049 11.249415 1.083277
 4050 11.253038 1.083277
 4051 11.256661 1.086900
 4052 11.256661 1.090523
 4053 11.260284 1.094146
 4054 11.263907 1.097769
 4055 11.267530 1.101392
 4056 11.271153 1.105015
 4057 11.274776 1.105015
 4058 11.278399 1.108638
 4059 11.282022 1.108638
 4060 11.285645 1.112261
 4061 11.289268 1.112261
 4062 11.292891 1.115884
 4063 11.296514 1.115884
 4064 11.300137 1.119507
 4065 11.303760 1.119507
 4066 11.307383 1.123130
 4067 11.311006 1.123130
 4068 11.314629 1.126753
 4069 11.318252 1.126753
 4070 11.321875 1.126753
 4071 11.325498 1.126753
 4072 11.329121 1.126753
 4073 11.332744 1.126753
 4074 11.336367 1.126753
 4075 11.339990 1.126753
 4076 11.343613 1.126753
 4077 11.347236 1.126753
 4078 11.350859 1.126753
 4079 11.354482 1.126753
 4080 11.358105 1.126753
 4081 11.361728 1.126753
 4082 11.365351 1.126753
 4083 11.368974 1.126753
 4084 11.372597 1.126753
 4085 11.376220 1.126753
 4086 11.379843 1.126753
 4087 11.383466 1.126753
 4088 11.387089 1.126753
 4089 11.390712 1.126753
 4090 11.394335 1.126753
 4091 11.397958 1.123130
 4092 11.401581 1.123130
 4093 11.405204 1.119507
 4094 11.408827 1.119507
 4095 11.412450 1.119507
 4096 11.416073 1.119507
 4097 11.419696 1.123130
 4098 11.423319 1.123130
 4099 11.426942 1.123130
 4100 11.430565 1.123130
 4101 11.434188 1.126753
 4102 11.437811 1.130376
 4103 11.441434 1.133999
 4104 11.445057 1.137622
 4105 11.448680 1.141245
 4106 11.448680 1.144868
 4107 11.452303 1.148491
 4108 11.452303 1.152114
 4109 11.455926 1.155737
 4110 11.459549 1.159360
 4111 11.459549 1.162983
 4112 11.463172 1.166606
 4113 11.466795 1.170229
 4114 11.470418 1.170229
 4115 11.474041 1.173852
 4116 11.477664 1.173852
 4117 11.481287 1.177475
 4118 11.484910 1.177475
 4119 11.488533 1.181098
 4120 11.492156 1.181098
 4121 11.495779 1.184721
 4122 11.499402 1.184721
 4123 11.503025 1.188344
 4124 11.506648 1.188344
 4125 11.510271 1.191967
 4126 11.513894 1.191967
 4127 11.517517 1.191967
 4128 11.521140 1.191967
 4129 11.524763 1.191967
 4130 11.528386 1.191967
 4131 11.532009 1.191967
 4132 11.535632 1.195590
 4133 11.539255 1.195590
 4134 11.542878 1.195590
 4135 11.546501 1.199213
 4136 11.550124 1.202836
 4137 11.550124 1.206459
 4138 11.553747 1.210082
 4139 11.553747 1.213705
 4140 11.557370 1.217328
 4141 11.560993 1.220951
 4142 11.560993 1.224574
 4143 11.564616 1.228197
 4144 11.568239 1.231820
 4145 11.571862 1.235443
 4146 11.575485 1.239066
 4147 11.579108 1.239066
 4148 11.582731 1.242689
 4149 11.586354 1.242689
 4150 11.589977 1.246312
 4151 11.593600 1.246312
 4152 11.597223 1.249935
 4153 11.600846 1.249935
 4154 11.604469 1.253558
 4155 11.608092 1.257181
 4156 11.611715 1.257181
 4157 11.615338 1.260804
 4158 11.618961 1.264427
 4159 11.622584 1.268050
 4160 11.626207 1.268050
 4161 11.629830 1.271673
 4162 11.633453 1.271673
 4163 11.637076 1.275296
 4164 11.640699 1.275296
 4165 11.644322 1.278919
 4166 11.647945 1.278919
 4167 11.651568 1.282542
 4168 11.655191 1.282542
 4169 11.658814 1.286165
 4170 11.662437 1.286165
 4171 11.666060 1.289788
 4172 11.669683 1.289788
 4173 11.673306 1.289788
 4174 11.676929 1.289788
 4175 11.680552 1.289788
 4176 11.684175 1.289788
 4177 11.687798 1.289788
 4178 11.691421 1.289788
 4179 11.695044 1.293411
 4180 11.698667 1.293411
 4181 11.702290 1.297034
 4182 11.705913 1.297034
 4183 11.709536 1.300657
 4184 11.713159 1.300657
 4185 11.716782 1.304280
 4186 11.720405 1.304280
 4187 11.724028 1.307903
 4188 11.727651 1.307903
 4189 11.731274 1.307903
 4190 11.734897 1.307903
 4191 11.738520 1.307903
 4192 11.742143 1.307903
 4193 11.745766 1.307903
 4194 11.749389 1.307903
 4195 11.753012 1.307903
 4196 11.756635 1.307903
 4197 11.760258 1.307903
 4198 11.763881 1.307903
 4199 11.767504 1.307903
 4200 11.771127 1.307903
 4201 11.774750 1.307903
 4202 11.778373 1.307903
 4203 11.781996 1.307903
 4204 11.785619 1.307903
 4205 11.789242 1.307903
 4206 11.792865 1.307903
 4207 11.796488 1.311526
 4208 11.800111 1.311526
 4209 11.803734 1.315149
 4210 11.807357 1.315149
 4211 11.810980 1.318772
 4212 11.814603 1.322395
 4213 11.818226 1.322395
 4214 11.821849 1.326018
 4215 11.825472 1.326018
 4216 11.829095 1.329641
 4217 11.832718 1.333264
 4218 11.836341 1.336887
 4219 11.839964 1.340510
 4220 11.843587 1.344133
 4221 11.847210 1.347756
 4222 11.850833 1.351379
 4223 11.854456 1.355002
 4224 11.858079 1.358625
 4225 11.861702 1.362248
 4226 11.865325 1.365871
 4227 11.868948 1.369494
 4228 11.872571 1.373117
 4229 11.876194 1.376740
 4230 11.879817 1.380363
 4231 11.883440 1.383986
 4232 11.883440 1.387609
 4233 11.887063 1.391232
 4234 11.887063 1.394855
 4235 11.887063 1.398478
 4236 11.887063 1.402101
 4237 11.887063 1.405724
 4238 11.890686 1.409347
 4239 11.890686 1.412970
 4240 11.894309 1.416593
 4241 11.894309 1.420216
 4242 11.897932 1.423839
 4243 11.897932 1.427462
 4244 11.901555 1.431085
 4245 11.901555 1.434708
 4246 11.905178 1.438331
 4247 11.905178 1.441954
 4248 11.908801 1.445577
 4249 11.908801 1.449200
 4250 11.912424 1.452823
 4251 11.916047 1.456446
 4252 11.919670 1.460069
 4253 11.923293 1.463692
 4254 11.926916 1.467315
 4255 11.930539 1.470938
 4256 11.934162 1.470938
 4257 11.937785 1.474561
 4258 11.941408 1.478184
 4259 11.945031 1.481807
 4260 11.948654 1.485430
 4261 11.952277 1.489053
 4262 11.952277 1.492676
 4263 11.952277 1.496299
 4264 11.952277 1.499922
 4265 11.952277 1.503545
 4266 11.952277 1.507168
 4267 11.952277 1.510791
 4268 11.952277 1.514414
 4269 11.955900 1.518037
 4270 11.955900 1.521660
 4271 11.955900 1.525283
 4272 11.959523 1.528906
 4273 11.959523 1.532529
 4274 11.963146 1.536152
 4275 11.963146 1.539775
 4276 11.966769 1.543398
 4277 11.966769 1.547021
 4278 11.970392 1.550644
 4279 11.970392 1.554267
 4280 11.974015 1.557890
 4281 11.974015 1.561513
 4282 11.977638 1.565136
 4283 11.977638 1.568759
 4284 11.981261 1.572382
 4285 11.981261 1.576005
 4286 11.984884 1.579628
 4287 11.988507 1.583251
 4288 11.992130 1.586874
 4289 11.992130 1.590497
 4290 11.995753 1.594120
 4291 11.999376 1.597743
 4292 12.002999 1.601366
 4293 12.006622 1.604989
 4294 12.006622 1.608612
 4295 12.006622 1.612235
 4296 12.006622 1.615858
 4297 12.006622 1.619481
 4298 12.006622 1.623104
 4299 12.006622 1.626727
 4300 12.006622 1.630350
 4301 12.006622 1.633973
 4302 12.006622 1.637596
 4303 12.006622 1.641219
 4304 12.006622 1.644842
 4305 12.006622 1.648465
 4306 12.006622 1.652088
 4307 12.006622 1.655711
 4308 12.006622 1.659334
 4309 12.006622 1.662957
 4310 12.006622 1.666580
 4311 12.010245 1.670203
 4312 12.010245 1.673826
 4313 12.013868 1.677449
 4314 12.013868 1.681072
 4315 12.017491 1.684695
 4316 12.017491 1.688318
 4317 12.021114 1.691941
 4318 12.021114 1.695564
 4319 12.024737 1.699187
 4320 12.024737 1.702810
 4321 12.028360 1.706433
 4322 12.028360 1.710056
 4323 12.031983 1.713679
 4324 12.035606 1.717302
 4325 12.035606 1.720925
 4326 12.039229 1.724548
 4327 12.042852 1.728171
 4328 12.046475 1.731794
 4329 12.050098 1.735417
 4330 12.053721 1.739040
 4331 12.057344 1.742663
 4332 12.060967 1.742663
 4333 12.064590 1.746286
 4334 12.068213 1.749909
 4335 12.071836 1.753532
 4336 12.071836 1.757155
 4337 12.075459 1.760778
 4338 12.075459 1.764401
 4339 12.079082 1.768024
 4340 12.079082 1.771647
 4341 12.079082 1.775270
 4342 12.079082 1.778893
 4343 12.079082 1.782516
 4344 12.079082 1.786139
 4345 12.079082 1.789762
 4346 12.079082 1.793385
 4347 12.079082 1.797008
 4348 12.079082 1.800631
 4349 12.079082 1.804254
 4350 12.079082 1.807877
 4351 12.082705 1.811500
 4352 12.082705 1.815123
 4353 12.082705 1.818746
 4354 12.082705 1.822369
 4355 12.086328 1.825992
 4356 12.086328 1.829615
 4357 12.089951 1.833238
 4358 12.089951 1.836861
 4359 12.089951 1.840484
 4360 12.089951 1.844107
 4361 12.089951 1.847730
 4362 12.093574 1.851353
 4363 12.093574 1.854976
 4364 12.097197 1.858599
 4365 12.097197 1.862222
 4366 12.100820 1.865845
 4367 12.100820 1.869468
 4368 12.104443 1.873091
 4369 12.104443 1.876714
 4370 12.108066 1.880337
 4371 12.108066 1.883960
 4372 12.111689 1.887583
 4373 12.111689 1.891206
 4374 12.115312 1.894829
 4375 12.118935 1.898452
 4376 12.122558 1.898452
 4377 12.126181 1.902075
 4378 12.129804 1.905698
 4379 12.133427 1.905698
 4380 12.137050 1.909321
 4381 12.140673 1.912944
 4382 12.144296 1.916567
 4383 12.147919 1.920190
 4384 12.151542 1.923813
 4385 12.155165 1.927436
 4386 12.155165 1.931059
 4387 12.155165 1.934682
 4388 12.155165 1.938305
 4389 12.155165 1.941928
 4390 12.155165 1.945551
 4391 12.155165 1.949174
 4392 12.155165 1.952797
 4393 12.155165 1.956420
 4394 12.155165 1.960043
 4395 12.155165 1.963666
 4396 12.155165 1.967289
 4397 12.155165 1.970912
 4398 12.155165 1.974535
 4399 12.155165 1.978158
 4400 12.158788 1.981781
 4401 12.158788 1.985404
 4402 12.162411 1.989027
 4403 12.162411 1.992650
 4404 12.166034 1.996273
 4405 12.166034 1.999896
 4406 12.169657 2.003519
 4407 12.169657 2.007142
 4408 12.173280 2.010765
 4409 12.173280 2.014388
 4410 12.176903 2.018011
 4411 12.176903 2.021634
 4412 12.180526 2.025257
 4413 12.184149 2.028880
 4414 12.187772 2.032503
 4415 12.191395 2.036126
 4416 12.195018 2.039749
 4417 12.198641 2.043372
 4418 12.198641 2.046995
 4419 12.198641 2.050618
 4420 12.198641 2.054241
 4421 12.198641 2.057864
 4422 12.198641 2.061487
 4423 12.198641 2.065110
 4424 12.198641 2.068733
 4425 12.202264 2.072356
 4426 12.202264 2.075979
 4427 12.202264 2.079602
 4428 12.202264 2.083225
 4429 12.205887 2.086848
 4430 12.205887 2.090471
 4431 12.209510 2.094094
 4432 12.209510 2.097717
 4433 12.213133 2.101340
 4434 12.213133 2.104963
 4435 12.216756 2.108586
 4436 12.216756 2.112209
 4437 12.220379 2.115832
 4438 12.220379 2.119455
 4439 12.220379 2.123078
 4440 12.220379 2.126701
 4441 12.220379 2.130324
 4442 12.220379 2.133947
 4443 12.220379 2.137570
 4444 12.220379 2.141193
 4445 12.220379 2.144816
 4446 12.224002 2.148439
 4447 12.224002 2.152062
 4448 12.227625 2.155685
 4449 12.227625 2.159308
 4450 12.231248 2.162931
 4451 12.231248 2.166554
 4452 12.234871 2.170177
 4453 12.234871 2.173800
 4454 12.238494 2.177423
 4455 12.238494 2.181046
 4456 12.242117 2.184669
 4457 12.242117 2.188292
 4458 12.245740 2.191915
 4459 12.245740 2.195538
 4460 12.249363 2.199161
 4461 12.249363 2.202784
 4462 12.249363 2.206407
 4463 12.249363 2.210030
 4464 12.249363 2.213653
 4465 12.249363 2.217276
 4466 12.252986 2.220899
 4467 12.252986 2.224522
 4468 12.256609 2.228145
 4469 12.256609 2.231768
 4470 12.260232 2.235391
 4471 12.260232 2.239014
 4472 12.263855 2.242637
 4473 12.263855 2.246260
 4474 12.267478 2.249883
 4475 12.267478 2.253506
 4476 12.271101 2.257129
 4477 12.271101 2.260752
 4478 12.274724 2.264375
 4479 12.278347 2.267998
 4480 12.281970 2.271621
 4481 12.285593 2.271621
 4482 12.289216 2.275244
 4483 12.292839 2.278867
 4484 12.296462 2.282490
 4485 12.300085 2.286113
 4486 12.300085 2.289736
 4487 12.303708 2.293359
 4488 12.307331 2.296982
 4489 12.307331 2.300605
 4490 12.310954 2.304228
 4491 12.310954 2.307851
 4492 12.310954 2.311474
 4493 12.314577 2.315097
 4494 12.314577 2.318720
 4495 12.314577 2.322343
 4496 12.314577 2.325966
 4497 12.314577 2.329589
 4498 12.314577 2.333212
 4499 12.314577 2.336835
 4500 12.314577 2.340458
 4501 12.314577 2.344081
 4502 12.314577 2.347704
 4503 12.314577 2.351327
 4504 12.314577 2.354950
 4505 12.314577 2.358573
 4506 12.314577 2.362196
 4507 12.314577 2.365819
 4508 12.314577 2.369442
 4509 12.318200 2.373065
 4510 12.318200 2.376688
 4511 12.321823 2.380311
 4512 12.321823 2.383934
 4513 12.325446 2.387557
 4514 12.325446 2.391180
 4515 12.329069 2.394803
 4516 12.329069 2.398426
 4517 12.332692 2.402049
 4518 12.332692 2.405672
 4519 12.336315 2.409295
 4520 12.336315 2.412918
 4521 12.339938 2.416541
 4522 12.343561 2.420164
 4523 12.347184 2.423787
 4524 12.350807 2.423787
 4525 12.354430 2.427410
 4526 12.358053 2.431033
 4527 12.361676 2.431033
 4528 12.361676 2.434656
 4529 12.361676 2.438279
 4530 12.361676 2.441902
 4531 12.361676 2.445525
 4532 12.365299 2.449148
 4533 12.365299 2.452771
 4534 12.368922 2.456394
 4535 12.368922 2.460017
 4536 12.372545 2.463640
 4537 12.372545 2.467263
 4538 12.376168 2.470886
 4539 12.376168 2.474509
 4540 12.379791 2.478132
 4541 12.379791 2.481755
 4542 12.383414 2.485378
 4543 12.383414 2.489001
 4544 12.387037 2.492624
 4545 12.390660 2.496247
 4546 12.390660 2.499870
 4547 12.390660 2.503493
 4548 12.390660 2.507116
 4549 12.390660 2.510739
 4550 12.390660 2.514362
 4551 12.390660 2.517985
 4552 12.390660 2.521608
 4553 12.390660 2.525231
 4554 12.394283 2.528854
 4555 12.394283 2.532477
 4556 12.394283 2.536100
 4557 12.397906 2.539723
 4558 12.397906 2.543346
 4559 12.401529 2.546969
 4560 12.401529 2.550592
 4561 12.405152 2.554215
 4562 12.405152 2.557838
 4563 12.408775 2.561461
 4564 12.408775 2.565084
 4565 12.412398 2.568707
 4566 12.412398 2.572330
 4567 12.412398 2.575953
 4568 12.412398 2.579576
 4569 12.416021 2.583199
 4570 12.416021 2.586822
 4571 12.416021 2.590445
 4572 12.416021 2.594068
 4573 12.416021 2.597691
 4574 12.419644 2.601314
 4575 12.419644 2.604937
 4576 12.419644 2.608560
 4577 12.423267 2.612183
 4578 12.423267 2.615806
 4579 12.426890 2.619429
 4580 12.426890 2.623052
 4581 12.430513 2.626675
 4582 12.430513 2.630298
 4583 12.434136 2.633921
 4584 12.434136 2.637544
 4585 12.437759 2.641167
 4586 12.437759 2.644790
 4587 12.441382 2.648413
 4588 12.441382 2.652036
 4589 12.445005 2.655659
 4590 12.448628 2.659282
 4591 12.452251 2.659282
 4592 12.455874 2.662905
 4593 12.459497 2.662905
 4594 12.463120 2.666528
 4595 12.466743 2.666528
 4596 12.470366 2.670151
 4597 12.473989 2.670151
 4598 12.477612 2.673774
 4599 12.477612 2.677397
 4600 12.481235 2.681020
 4601 12.484858 2.684643
 4602 12.484858 2.688266
 4603 12.488481 2.691889
 4604 12.492104 2.695512
 4605 12.492104 2.699135
 4606 12.492104 2.702758
 4607 12.495727 2.706381
 4608 12.495727 2.710004
 4609 12.495727 2.713627
 4610 12.495727 2.717250
 4611 12.495727 2.720873
 4612 12.495727 2.724496
 4613 12.495727 2.728119
 4614 12.499350 2.731742
 4615 12.499350 2.735365
 4616 12.499350 2.738988
 4617 12.502973 2.742611
 4618 12.502973 2.746234
 4619 12.506596 2.749857
 4620 12.506596 2.753480
 4621 12.510219 2.757103
 4622 12.510219 2.760726
 4623 12.513842 2.764349
 4624 12.513842 2.767972
 4625 12.517465 2.771595
 4626 12.517465 2.775218
 4627 12.517465 2.778841
 4628 12.517465 2.782464
 4629 12.517465 2.786087
 4630 12.521088 2.789710
 4631 12.521088 2.793333
 4632 12.524711 2.796956
 4633 12.524711 2.800579
 4634 12.528334 2.804202
 4635 12.528334 2.807825
 4636 12.531957 2.811448
 4637 12.531957 2.815071
 4638 12.535580 2.818694
 4639 12.535580 2.822317
 4640 12.539203 2.825940
 4641 12.539203 2.829563
 4642 12.542826 2.833186
 4643 12.546449 2.836809
 4644 12.550072 2.840432
 4645 12.550072 2.844055
 4646 12.553695 2.847678
 4647 12.553695 2.851301
 4648 12.557318 2.854924
 4649 12.557318 2.858547
 4650 12.557318 2.862170
 4651 12.557318 2.865793
 4652 12.560941 2.869416
 4653 12.560941 2.873039
 4654 12.560941 2.876662
 4655 12.560941 2.880285
 4656 12.560941 2.883908
 4657 12.560941 2.887531
 4658 12.560941 2.891154
 4659 12.560941 2.894777
 4660 12.560941 2.898400
 4661 12.560941 2.902023
 4662 12.560941 2.905646
 4663 12.560941 2.909269
 4664 12.560941 2.912892
 4665 12.560941 2.916515
 4666 12.560941 2.920138
 4667 12.560941 2.923761
 4668 12.560941 2.927384
 4669 12.560941 2.931007
 4670 12.564564 2.934630
 4671 12.564564 2.938253
 4672 12.564564 2.941876
 4673 12.564564 2.945499
 4674 12.564564 2.949122
 4675 12.568187 2.952745
 4676 12.568187 2.956368
 4677 12.571810 2.959991
 4678 12.571810 2.963614
 4679 12.575433 2.967237
 4680 12.575433 2.970860
 4681 12.579056 2.974483
 4682 12.579056 2.978106
 4683 12.582679 2.981729
 4684 12.582679 2.985352
 4685 12.586302 2.988975
 4686 12.586302 2.992598
 4687 12.589925 2.996221
 4688 12.593548 2.996221
 4689 12.597171 2.999844
 4690 12.600794 2.999844
 4691 12.604417 3.003467
 4692 12.608040 3.003467
 4693 12.611663 3.007090
 4694 12.615286 3.007090
 4695 12.618909 3.010713
 4696 12.622532 3.010713
 4697 12.626155 3.014336
 4698 12.629778 3.014336
 4699 12.633401 3.017959
 4700 12.637024 3.021582
 4701 12.640647 3.025205
 4702 12.640647 3.028828
 4703 12.644270 3.032451
 4704 12.647893 3.036074
 4705 12.647893 3.039697
 4706 12.651516 3.043320
 4707 12.651516 3.046943
 4708 12.655139 3.050566
 4709 12.655139 3.054189
 4710 12.655139 3.057812
 4711 12.655139 3.061435
 4712 12.655139 3.065058
 4713 12.655139 3.068681
 4714 12.655139 3.072304
 4715 12.655139 3.075927
 4716 12.655139 3.079550
 4717 12.655139 3.083173
 4718 12.655139 3.086796
 4719 12.655139 3.090419
 4720 12.655139 3.094042
 4721 12.655139 3.097665
 4722 12.655139 3.101288
 4723 12.655139 3.104911
 4724 12.658762 3.108534
 4725 12.658762 3.112157
 4726 12.662385 3.115780
 4727 12.662385 3.119403
 4728 12.666008 3.123026
 4729 12.666008 3.126649
 4730 12.669631 3.130272
 4731 12.669631 3.133895
 4732 12.673254 3.137518
 4733 12.673254 3.141141
 4734 12.676877 3.144764
 4735 12.676877 3.148387
 4736 12.680500 3.152010
 4737 12.680500 3.155633
 4738 12.684123 3.159256
 4739 12.684123 3.162879
 4740 12.687746 3.166502
 4741 12.691369 3.170125
 4742 12.691369 3.173748
 4743 12.691369 3.177371
 4744 12.691369 3.180994
 4745 12.691369 3.184617
 4746 12.691369 3.188240
 4747 12.691369 3.191863
 4748 12.691369 3.195486
 4749 12.691369 3.199109
 4750 12.691369 3.202732
 4751 12.691369 3.206355
 4752 12.691369 3.209978
 4753 12.691369 3.213601
 4754 12.691369 3.217224
 4755 12.691369 3.220847
 4756 12.691369 3.224470
 4757 12.691369 3.228093
 4758 12.691369 3.231716
 4759 12.691369 3.235339
 4760 12.691369 3.238962
 4761 12.691369 3.242585
 4762 12.691369 3.246208
 4763 12.691369 3.249831
 4764 12.691369 3.253454
 4765 12.691369 3.257077
 4766 12.691369 3.260700
 4767 12.691369 3.264323
 4768 12.691369 3.267946
 4769 12.691369 3.271569
 4770 12.691369 3.275192
 4771 12.691369 3.278815
 4772 12.694992 3.282438
 4773 12.694992 3.286061
 4774 12.698615 3.289684
 4775 12.698615 3.293307
 4776 12.702238 3.296930
 4777 12.702238 3.300553
 4778 12.705861 3.304176
 4779 12.705861 3.307799
 4780 12.709484 3.311422
 4781 12.709484 3.315045
 4782 12.713107 3.318668
 4783 12.713107 3.322291
 4784 12.716730 3.325914
 4785 12.720353 3.329537
 4786 12.723976 3.333160
 4787 12.727599 3.336783
 4788 12.731222 3.340406
 4789 12.734845 3.344029
 4790 12.738468 3.347652
 4791 12.738468 3.351275
 4792 12.742091 3.354898
 4793 12.745714 3.358521
 4794 12.745714 3.362144
 4795 12.749337 3.365767
 4796 12.752960 3.365767
 4797 12.756583 3.369390
 4798 12.760206 3.369390
 4799 12.763829 3.373013
 4800 12.767452 3.373013
 4801 12.771075 3.376636
 4802 12.774698 3.376636
 4803 12.778321 3.380259
 4804 12.781944 3.380259
 4805 12.785567 3.383882
 4806 12.789190 3.383882
 4807 12.792813 3.387505
 4808 12.796436 3.387505
 4809 12.800059 3.391128
 4810 12.803682 3.394751
 4811 12.807305 3.398374
 4812 12.807305 3.401997
 4813 12.810928 3.405620
 4814 12.814551 3.409243
 4815 12.814551 3.412866
 4816 12.814551 3.416489
 4817 12.814551 3.420112
 4818 12.814551 3.423735
 4819 12.814551 3.427358
 4820 12.814551 3.430981
 4821 12.814551 3.434604
 4822 12.814551 3.438227
 4823 12.814551 3.441850
 4824 12.814551 3.445473
 4825 12.814551 3.449096
 4826 12.814551 3.452719
 4827 12.814551 3.456342
 4828 12.814551 3.459965
 4829 12.814551 3.463588
 4830 12.814551 3.467211
 4831 12.814551 3.470834
 4832 12.814551 3.474457
 4833 12.814551 3.478080
 4834 12.814551 3.481703
 4835 12.814551 3.485326
 4836 12.814551 3.488949
 4837 12.814551 3.492572
 4838 12.814551 3.496195
 4839 12.814551 3.499818
 4840 12.814551 3.503441
 4841 12.814551 3.507064
 4842 12.818174 3.510687
 4843 12.818174 3.514310
 4844 12.821797 3.517933
 4845 12.821797 3.521556
 4846 12.825420 3.525179
 4847 12.825420 3.528802
 4848 12.829043 3.532425
 4849 12.829043 3.536048
 4850 12.832666 3.539671
 4851 12.832666 3.543294
 4852 12.836289 3.546917
 4853 12.836289 3.550540
 4854 12.839912 3.554163
 4855 12.843535 3.557786
 4856 12.847158 3.561409
 4857 12.850781 3.561409
 4858 12.854404 3.565032
 4859 12.858027 3.565032
 4860 12.861650 3.568655
 4861 12.865273 3.568655
 4862 12.868896 3.572278
 4863 12.872519 3.572278
 4864 12.876142 3.575901
 4865 12.879765 3.579524
 4866 12.883388 3.583147
 4867 12.887011 3.586770
 4868 12.887011 3.590393
 4869 12.890634 3.594016
 4870 12.890634 3.597639
 4871 12.890634 3.601262
 4872 12.890634 3.604885
 4873 12.890634 3.608508
 4874 12.890634 3.612131
 4875 12.890634 3.615754
 4876 12.890634 3.619377
 4877 12.890634 3.623000
 4878 12.890634 3.626623
 4879 12.890634 3.630246
 4880 12.890634 3.633869
 4881 12.890634 3.637492
 4882 12.890634 3.641115
 4883 12.890634 3.644738
 4884 12.890634 3.648361
 4885 12.890634 3.651984
 4886 12.894257 3.655607
 4887 12.894257 3.659230
 4888 12.897880 3.662853
 4889 12.897880 3.666476
 4890 12.901503 3.670099
 4891 12.901503 3.673722
 4892 12.901503 3.677345
 4893 12.901503 3.680968
 4894 12.901503 3.684591
 4895 12.905126 3.688214
 4896 12.905126 3.691837
 4897 12.905126 3.695460
 4898 12.905126 3.699083
 4899 12.908749 3.702706
 4900 12.908749 3.706329
 4901 12.908749 3.709952
 4902 12.908749 3.713575
 4903 12.908749 3.717198
 4904 12.908749 3.720821
 4905 12.908749 3.724444
 4906 12.908749 3.728067
 4907 12.908749 3.731690
 4908 12.908749 3.735313
 4909 12.908749 3.738936
 4910 12.908749 3.742559
 4911 12.908749 3.746182
 4912 12.908749 3.749805
 4913 12.908749 3.753428
 4914 12.912372 3.757051
 4915 12.912372 3.760674
 4916 12.915995 3.764297
 4917 12.915995 3.767920
 4918 12.915995 3.771543
 4919 12.915995 3.775166
 4920 12.915995 3.778789
 4921 12.915995 3.782412
 4922 12.915995 3.786035
 4923 12.915995 3.789658
 4924 12.915995 3.793281
 4925 12.915995 3.796904
 4926 12.915995 3.800527
 4927 12.915995 3.804150
 4928 12.919618 3.807773
 4929 12.919618 3.811396
 4930 12.923241 3.815019
 4931 12.923241 3.818642
 4932 12.926864 3.822265
 4933 12.926864 3.825888
 4934 12.930487 3.829511
 4935 12.930487 3.833134
 4936 12.934110 3.836757
 4937 12.934110 3.840380
 4938 12.937733 3.844003
 4939 12.937733 3.847626
 4940 12.941356 3.851249
 4941 12.944979 3.851249
 4942 12.948602 3.854872
 4943 12.952225 3.854872
 4944 12.955848 3.858495
 4945 12.959471 3.858495
 4946 12.963094 3.862118
 4947 12.966717 3.862118
 4948 12.970340 3.865741
 4949 12.973963 3.865741
 4950 12.977586 3.869364
 4951 12.981209 3.869364
 4952 12.984832 3.872987
 4953 12.988455 3.872987
 4954 12.992078 3.872987
 4955 12.995701 3.872987
 4956 12.999324 3.876610
 4957 13.002947 3.880233
 4958 13.006570 3.883856
 4959 13.010193 3.887479
 4960 13.013816 3.891102
 4961 13.017439 3.894725
 4962 13.021062 3.894725
 4963 13.024685 3.898348
 4964 13.028308 3.901971
 4965 13.028308 3.905594
 4966 13.031931 3.909217
 4967 13.031931 3.912840
 4968 13.035554 3.916463
 4969 13.035554 3.920086
 4970 13.039177 3.923709
 4971 13.039177 3.927332
 4972 13.042800 3.930955
 4973 13.042800 3.934578
 4974 13.046423 3.938201
 4975 13.046423 3.941824
 4976 13.050046 3.945447
 4977 13.050046 3.949070
 4978 13.053669 3.952693
 4979 13.053669 3.956316
 4980 13.057292 3.959939
 4981 13.060915 3.963562
 4982 13.064538 3.967185
 4983 13.068161 3.970808
 4984 13.071784 3.974431
 4985 13.071784 3.978054
 4986 13.075407 3.981677
 4987 13.079030 3.985300
 4988 13.079030 3.988923
 4989 13.082653 3.992546
 4990 13.086276 3.996169
 4991 13.089899 3.999792
 4992 13.089899 4.003415
 4993 13.093522 4.007038
 4994 13.093522 4.010661
 4995 13.093522 4.014284
 4996 13.093522 4.017907
 4997 13.093522 4.021530
 4998 13.093522 4.025153
 4999 13.093522 4.028776
 5000 13.093522 4.032399
 5001 13.093522 4.036022
 5002 13.093522 4.039645
 5003 13.093522 4.043268
 5004 13.093522 4.046891
 5005 13.093522 4.050514
 5006 13.093522 4.054137
 5007 13.093522 4.057760
 5008 13.093522 4.061383
 5009 13.093522 4.065006
 5010 13.093522 4.068629
 5011 13.093522 4.072252
 5012 13.093522 4.075875
 5013 13.093522 4.079498
 5014 13.093522 4.083121
 5015 13.093522 4.086744
 5016 13.093522 4.090367
 5017 13.093522 4.093990
 5018 13.097145 4.097613
 5019 13.097145 4.101236
 5020 13.100768 4.104859
 5021 13.100768 4.108482
 5022 13.104391 4.112105
 5023 13.104391 4.115728
 5024 13.108014 4.119351
 5025 13.108014 4.122974
 5026 13.111637 4.126597
 5027 13.111637 4.130220
 5028 13.115260 4.133843
 5029 13.115260 4.137466
 5030 13.118883 4.141089
 5031 13.122506 4.144712
 5032 13.126129 4.144712
 5033 13.129752 4.148335
 5034 13.133375 4.148335
 5035 13.136998 4.151958
 5036 13.140621 4.155581
 5037 13.144244 4.159204
 5038 13.144244 4.162827
 5039 13.147867 4.166450
 5040 13.147867 4.170073
 5041 13.151490 4.173696
 5042 13.155113 4.177319
 5043 13.155113 4.180942
 5044 13.158736 4.184565
 5045 13.162359 4.188188
 5046 13.162359 4.191811
 5047 13.162359 4.195434
 5048 13.162359 4.199057
 5049 13.162359 4.202680
 5050 13.162359 4.206303
 5051 13.162359 4.209926
 5052 13.165982 4.213549
 5053 13.165982 4.217172
 5054 13.165982 4.220795
 5055 13.169605 4.224418
 5056 13.169605 4.228041
 5057 13.173228 4.231664
 5058 13.173228 4.235287
 5059 13.176851 4.238910
 5060 13.176851 4.242533
 5061 13.180474 4.246156
 5062 13.180474 4.249779
 5063 13.184097 4.253402
 5064 13.184097 4.257025
 5065 13.184097 4.260648
 5066 13.184097 4.264271
 5067 13.187720 4.267894
 5068 13.187720 4.271517
 5069 13.191343 4.275140
 5070 13.191343 4.278763
 5071 13.194966 4.282386
 5072 13.194966 4.286009
 5073 13.198589 4.289632
 5074 13.198589 4.293255
 5075 13.202212 4.296878
 5076 13.202212 4.300501
 5077 13.205835 4.304124
 5078 13.205835 4.307747
 5079 13.209458 4.311370
 5080 13.213081 4.314993
 5081 13.216704 4.314993
 5082 13.216704 4.318616
 5083 13.220327 4.322239
 5084 13.220327 4.325862
 5085 13.223950 4.329485
 5086 13.223950 4.333108
 5087 13.227573 4.336731
 5088 13.227573 4.340354
 5089 13.231196 4.343977
 5090 13.231196 4.347600
 5091 13.234819 4.351223
 5092 13.234819 4.354846
 5093 13.238442 4.358469
 5094 13.238442 4.362092
 5095 13.242065 4.365715
 5096 13.242065 4.369338
 5097 13.245688 4.372961
 5098 13.249311 4.376584
 5099 13.252934 4.380207
 5100 13.256557 4.383830
 5101 13.260180 4.387453
 5102 13.263803 4.391076
 5103 13.267426 4.394699
 5104 13.271049 4.398322
 5105 13.274672 4.401945
 5106 13.278295 4.405568
 5107 13.281918 4.409191
 5108 13.285541 4.412814
 5109 13.285541 4.416437
 5110 13.285541 4.420060
 5111 13.285541 4.423683
 5112 13.285541 4.427306
 5113 13.285541 4.430929
 5114 13.285541 4.434552
 5115 13.285541 4.438175
 5116 13.289164 4.441798
 5117 13.289164 4.445421
 5118 13.292787 4.449044
 5119 13.292787 4.452667
 5120 13.296410 4.456290
 5121 13.296410 4.459913
 5122 13.300033 4.463536
 5123 13.300033 4.467159
 5124 13.303656 4.470782
 5125 13.303656 4.474405
 5126 13.307279 4.478028
 5127 13.307279 4.481651
 5128 13.310902 4.485274
 5129 13.314525 4.488897
 5130 13.318148 4.488897
 5131 13.321771 4.492520
 5132 13.325394 4.496143
 5133 13.329017 4.499766
 5134 13.329017 4.503389
 5135 13.332640 4.507012
 5136 13.332640 4.510635
 5137 13.332640 4.514258
 5138 13.332640 4.517881
 5139 13.332640 4.521504
 5140 13.332640 4.525127
 5141 13.332640 4.528750
 5142 13.332640 4.532373
 5143 13.332640 4.535996
 5144 13.336263 4.539619
 5145 13.336263 4.543242
 5146 13.336263 4.546865
 5147 13.339886 4.550488
 5148 13.339886 4.554111
 5149 13.343509 4.557734
 5150 13.343509 4.561357
 5151 13.347132 4.564980
 5152 13.347132 4.568603
 5153 13.350755 4.572226
 5154 13.350755 4.575849
 5155 13.350755 4.579472
 5156 13.350755 4.583095
 5157 13.350755 4.586718
 5158 13.350755 4.590341
 5159 13.350755 4.593964
 5160 13.350755 4.597587
 5161 13.350755 4.601210
 5162 13.350755 4.604833
 5163 13.350755 4.608456
 5164 13.350755 4.612079
 5165 13.354378 4.615702
 5166 13.354378 4.619325
 5167 13.358001 4.622948
 5168 13.358001 4.626571
 5169 13.361624 4.630194
 5170 13.361624 4.633817
 5171 13.365247 4.637440
 5172 13.365247 4.641063
 5173 13.365247 4.644686
 5174 13.365247 4.648309
 5175 13.365247 4.651932
 5176 13.365247 4.655555
 5177 13.368870 4.659178
 5178 13.368870 4.662801
 5179 13.368870 4.666424
 5180 13.372493 4.670047
 5181 13.372493 4.673670
 5182 13.376116 4.677293
 5183 13.376116 4.680916
 5184 13.379739 4.684539
 5185 13.379739 4.688162
 5186 13.383362 4.691785
 5187 13.383362 4.695408
 5188 13.386985 4.699031
 5189 13.386985 4.702654
 5190 13.386985 4.706277
 5191 13.386985 4.709900
 5192 13.386985 4.713523
 5193 13.386985 4.717146
 5194 13.386985 4.720769
 5195 13.386985 4.724392
 5196 13.386985 4.728015
 5197 13.386985 4.731638
 5198 13.386985 4.735261
 5199 13.386985 4.738884
 5200 13.386985 4.742507
 5201 13.386985 4.746130
 5202 13.390608 4.749753
 5203 13.390608 4.753376
 5204 13.394231 4.756999
 5205 13.394231 4.760622
 5206 13.397854 4.764245
 5207 13.397854 4.767868
 5208 13.401477 4.771491
 5209 13.401477 4.775114
 5210 13.405100 4.778737
 5211 13.405100 4.782360
 5212 13.408723 4.785983
 5213 13.408723 4.789606
 5214 13.412346 4.793229
 5215 13.415969 4.793229
 5216 13.419592 4.796852
 5217 13.423215 4.796852
 5218 13.426838 4.800475
 5219 13.430461 4.800475
 5220 13.434084 4.804098
 5221 13.437707 4.804098
 5222 13.441330 4.807721
 5223 13.444953 4.807721
 5224 13.448576 4.811344
 5225 13.452199 4.814967
 5226 13.455822 4.818590
 5227 13.455822 4.822213
 5228 13.459445 4.825836
 5229 13.463068 4.829459
 5230 13.466691 4.833082
 5231 13.470314 4.836705
 5232 13.473937 4.840328
 5233 13.477560 4.840328
 5234 13.481183 4.843951
 5235 13.484806 4.847574
 5236 13.488429 4.847574
 5237 13.492052 4.851197
 5238 13.495675 4.851197
 5239 13.499298 4.854820
 5240 13.502921 4.858443
 5241 13.506544 4.862066
 5242 13.510167 4.865689
 5243 13.513790 4.869312
 5244 13.517413 4.872935
 5245 13.517413 4.876558
 5246 13.517413 4.880181
 5247 13.517413 4.883804
 5248 13.517413 4.887427
 5249 13.517413 4.891050
 5250 13.517413 4.894673
 5251 13.517413 4.898296
 5252 13.517413 4.901919
 5253 13.517413 4.905542
 5254 13.517413 4.909165
 5255 13.517413 4.912788
 5256 13.517413 4.916411
 5257 13.517413 4.920034
 5258 13.517413 4.923657
 5259 13.517413 4.927280
 5260 13.517413 4.930903
 5261 13.517413 4.934526
 5262 13.517413 4.938149
 5263 13.517413 4.941772
 5264 13.517413 4.945395
 5265 13.517413 4.949018
 5266 13.517413 4.952641
 5267 13.521036 4.956264
 5268 13.521036 4.959887
 5269 13.524659 4.963510
 5270 13.524659 4.967133
 5271 13.528282 4.970756
 5272 13.528282 4.974379
 5273 13.531905 4.978002
 5274 13.531905 4.981625
 5275 13.535528 4.985248
 5276 13.535528 4.988871
 5277 13.539151 4.992494
 5278 13.539151 4.996117
 5279 13.542774 4.999740
 5280 13.542774 5.003363
 5281 13.546397 5.006986
 5282 13.546397 5.010609
 5283 13.550020 5.014232
 5284 13.550020 5.017855
 5285 13.553643 5.021478
 5286 13.553643 5.025101
 5287 13.557266 5.028724
 5288 13.560889 5.032347
 5289 13.564512 5.035970
 5290 13.568135 5.039593
 5291 13.568135 5.043216
 5292 13.571758 5.046839
 5293 13.571758 5.050462
 5294 13.575381 5.054085
 5295 13.575381 5.057708
 5296 13.579004 5.061331
 5297 13.579004 5.064954
 5298 13.582627 5.068577
 5299 13.582627 5.072200
 5300 13.586250 5.075823
 5301 13.586250 5.079446
 5302 13.589873 5.083069
 5303 13.589873 5.086692
 5304 13.593496 5.090315
 5305 13.593496 5.093938
 5306 13.597119 5.097561
 5307 13.597119 5.101184
 5308 13.600742 5.104807
 5309 13.604365 5.108430
 5310 13.607988 5.112053
 5311 13.611611 5.115676
 5312 13.615234 5.119299
 5313 13.618857 5.122922
 5314 13.622480 5.126545
 5315 13.622480 5.130168
 5316 13.622480 5.133791
 5317 13.626103 5.137414
 5318 13.626103 5.141037
 5319 13.629726 5.144660
 5320 13.629726 5.148283
 5321 13.629726 5.151906
 5322 13.629726 5.155529
 5323 13.633349 5.159152
 5324 13.633349 5.162775
 5325 13.633349 5.166398
 5326 13.633349 5.170021
 5327 13.633349 5.173644
 5328 13.633349 5.177267
 5329 13.629726 5.180890
 5330 13.629726 5.184513
 5331 13.626103 5.188136
 5332 13.626103 5.191759
 5333 13.622480 5.195382
 5334 13.622480 5.199005
 5335 13.618857 5.202628
 5336 13.618857 5.206251
 5337 13.618857 5.209874
 5338 13.618857 5.213497
 5339 13.618857 5.217120
 5340 13.618857 5.220743
 5341 13.618857 5.224366
 5342 13.618857 5.227989
 5343 13.618857 5.231612
 5344 13.618857 5.235235
 5345 13.618857 5.238858
 5346 13.618857 5.242481
 5347 13.618857 5.246104
 5348 13.618857 5.249727
 5349 13.618857 5.253350
 5350 13.618857 5.256973
 5351 13.618857 5.260596
 5352 13.618857 5.264219
 5353 13.618857 5.267842
 5354 13.618857 5.271465
 5355 13.618857 5.275088
 5356 13.618857 5.278711
 5357 13.618857 5.282334
 5358 13.618857 5.285957
 5359 13.618857 5.289580
 5360 13.622480 5.293203
 5361 13.622480 5.296826
 5362 13.622480 5.300449
 5363 13.622480 5.304072
 5364 13.626103 5.307695
 5365 13.626103 5.311318
 5366 13.626103 5.314941
 5367 13.626103 5.318564
 5368 13.622480 5.322187
 5369 13.622480 5.325810
 5370 13.622480 5.329433
 5371 13.622480 5.333056
 5372 13.622480 5.336679
 5373 13.622480 5.340302
 5374 13.618857 5.343925
 5375 13.618857 5.347548
 5376 13.618857 5.351171
 5377 13.615234 5.354794
 5378 13.615234 5.358417
 5379 13.611611 5.362040
 5380 13.611611 5.365663
 5381 13.607988 5.369286
 5382 13.607988 5.372909
 5383 13.607988 5.376532
 5384 13.607988 5.380155
 5385 13.607988 5.383778
 5386 13.607988 5.387401
 5387 13.607988 5.391024
 5388 13.607988 5.394647
 5389 13.607988 5.398270
 5390 13.607988 5.401893
 5391 13.607988 5.405516
 5392 13.607988 5.409139
 5393 13.607988 5.412762
 5394 13.607988 5.416385
 5395 13.607988 5.420008
 5396 13.607988 5.423631
 5397 13.607988 5.427254
 5398 13.607988 5.430877
 5399 13.607988 5.434500
 5400 13.607988 5.438123
 5401 13.607988 5.441746
 5402 13.607988 5.445369
 5403 13.607988 5.448992
 5404 13.607988 5.452615
 5405 13.611611 5.456238
 5406 13.611611 5.459861
 5407 13.615234 5.463484
 5408 13.615234 5.467107
 5409 13.618857 5.470730
 5410 13.618857 5.474353
 5411 13.622480 5.477976
 5412 13.622480 5.481599
 5413 13.622480 5.485222
 5414 13.622480 5.488845
 5415 13.622480 5.492468
 5416 13.622480 5.496091
 5417 13.622480 5.499714
 5418 13.622480 5.503337
 5419 13.622480 5.506960
 5420 13.622480 5.510583
 5421 13.622480 5.514206
 5422 13.622480 5.517829
 5423 13.622480 5.521452
 5424 13.622480 5.525075
 5425 13.622480 5.528698
 5426 13.622480 5.532321
 5427 13.622480 5.535944
 5428 13.622480 5.539567
 5429 13.622480 5.543190
 5430 13.622480 5.546813
 5431 13.622480 5.550436
 5432 13.622480 5.554059
 5433 13.622480 5.557682
 5434 13.622480 5.561305
 5435 13.622480 5.564928
 5436 13.622480 5.568551
 5437 13.622480 5.572174
 5438 13.622480 5.575797
 5439 13.622480 5.579420
 5440 13.622480 5.583043
 5441 13.622480 5.586666
 5442 13.622480 5.590289
 5443 13.622480 5.593912
 5444 13.622480 5.597535
 5445 13.622480 5.601158
 5446 13.622480 5.604781
 5447 13.622480 5.608404
 5448 13.622480 5.612027
 5449 13.622480 5.615650
 5450 13.622480 5.619273
 5451 13.622480 5.622896
 5452 13.622480 5.626519
 5453 13.622480 5.630142
 5454 13.622480 5.633765
 5455 13.622480 5.637388
 5456 13.622480 5.641011
 5457 13.622480 5.644634
 5458 13.622480 5.648257
 5459 13.618857 5.651880
 5460 13.618857 5.655503
 5461 13.618857 5.659126
 5462 13.618857 5.662749
 5463 13.618857 5.666372
 5464 13.615234 5.669995
 5465 13.615234 5.673618
 5466 13.611611 5.677241
 5467 13.611611 5.680864
 5468 13.611611 5.684487
 5469 13.607988 5.688110
 5470 13.607988 5.691733
 5471 13.607988 5.695356
 5472 13.607988 5.698979
 5473 13.607988 5.702602
 5474 13.607988 5.706225
 5475 13.607988 5.709848
 5476 13.607988 5.713471
 5477 13.607988 5.717094
 5478 13.607988 5.720717
 5479 13.607988 5.724340
 5480 13.607988 5.727963
 5481 13.607988 5.731586
 5482 13.607988 5.735209
 5483 13.607988 5.738832
 5484 13.607988 5.742455
 5485 13.607988 5.746078
 5486 13.607988 5.749701
 5487 13.607988 5.753324
 5488 13.607988 5.756947
 5489 13.607988 5.760570
 5490 13.607988 5.764193
 5491 13.607988 5.767816
 5492 13.607988 5.771439
 5493 13.607988 5.775062
 5494 13.607988 5.778685
 5495 13.607988 5.782308
 5496 13.607988 5.785931
 5497 13.607988 5.789554
 5498 13.607988 5.793177
 5499 13.607988 5.796800
 5500 13.604365 5.800423
 5501 13.604365 5.804046
 5502 13.604365 5.807669
 5503 13.604365 5.811292
 5504 13.600742 5.814915
 5505 13.600742 5.818538
 5506 13.600742 5.822161
 5507 13.600742 5.825784
 5508 13.600742 5.829407
 5509 13.600742 5.833030
 5510 13.600742 5.836653
 5511 13.600742 5.840276
 5512 13.597119 5.843899
 5513 13.597119 5.847522
 5514 13.593496 5.851145
 5515 13.593496 5.854768
 5516 13.589873 5.858391
 5517 13.589873 5.862014
 5518 13.586250 5.865637
 5519 13.586250 5.869260
 5520 13.582627 5.872883
 5521 13.582627 5.876506
 5522 13.582627 5.880129
 5523 13.582627 5.883752
 5524 13.582627 5.887375
 5525 13.582627 5.890998
 5526 13.582627 5.894621
 5527 13.582627 5.898244
 5528 13.582627 5.901867
 5529 13.582627 5.905490
 5530 13.582627 5.909113
 5531 13.582627 5.912736
 5532 13.582627 5.916359
 5533 13.582627 5.919982
 5534 13.582627 5.923605
 5535 13.582627 5.927228
 5536 13.582627 5.930851
 5537 13.582627 5.934474
 5538 13.582627 5.938097
 5539 13.582627 5.941720
 5540 13.582627 5.945343
 5541 13.582627 5.948966
 5542 13.582627 5.952589
 5543 13.582627 5.956212
 5544 13.586250 5.959835
 5545 13.586250 5.963458
 5546 13.589873 5.967081
 5547 13.589873 5.970704
 5548 13.593496 5.974327
 5549 13.593496 5.977950
 5550 13.597119 5.981573
 5551 13.597119 5.985196
 5552 13.600742 5.988819
 5553 13.600742 5.992442
 5554 13.600742 5.996065
 5555 13.600742 5.999688
 5556 13.600742 6.003311
 5557 13.604365 6.006934
 5558 13.604365 6.010557
 5559 13.604365 6.014180
 5560 13.604365 6.017803
 5561 13.607988 6.021426
 5562 13.607988 6.025049
 5563 13.611611 6.028672
 5564 13.611611 6.032295
 5565 13.607988 6.035918
 5566 13.607988 6.039541
 5567 13.604365 6.043164
 5568 13.604365 6.046787
 5569 13.604365 6.050410
 5570 13.604365 6.054033
 5571 13.604365 6.057656
 5572 13.604365 6.061279
 5573 13.604365 6.064902
 5574 13.604365 6.068525
 5575 13.604365 6.072148
 5576 13.604365 6.075771
 5577 13.604365 6.079394
 5578 13.604365 6.083017
 5579 13.604365 6.086640
 5580 13.604365 6.090263
 5581 13.604365 6.093886
 5582 13.604365 6.097509
 5583 13.604365 6.101132
 5584 13.604365 6.104755
 5585 13.604365 6.108378
 5586 13.604365 6.112001
 5587 13.604365 6.115624
 5588 13.604365 6.119247
 5589 13.604365 6.122870
 5590 13.604365 6.126493
 5591 13.604365 6.130116
 5592 13.604365 6.133739
 5593 13.604365 6.137362
 5594 13.604365 6.140985
 5595 13.604365 6.144608
 5596 13.607988 6.148231
 5597 13.607988 6.151854
 5598 13.611611 6.155477
 5599 13.611611 6.159100
 5600 13.615234 6.162723
 5601 13.615234 6.166346
 5602 13.618857 6.169969
 5603 13.618857 6.173592
 5604 13.622480 6.177215
 5605 13.622480 6.180838
 5606 13.626103 6.184461
 5607 13.626103 6.188084
 5608 13.629726 6.191707
 5609 13.629726 6.195330
 5610 13.633349 6.198953
 5611 13.633349 6.202576
 5612 13.636972 6.206199
 5613 13.636972 6.209822
 5614 13.636972 6.213445
 5615 13.640595 6.217068
 5616 13.640595 6.220691
 5617 13.640595 6.224314
 5618 13.640595 6.227937
 5619 13.636972 6.231560
 5620 13.636972 6.235183
 5621 13.636972 6.238806
 5622 13.633349 6.242429
 5623 13.633349 6.246052
 5624 13.629726 6.249675
 5625 13.629726 6.253298
 5626 13.626103 6.256921
 5627 13.626103 6.260544
 5628 13.622480 6.264167
 5629 13.622480 6.267790
 5630 13.618857 6.271413
 5631 13.618857 6.275036
 5632 13.618857 6.278659
 5633 13.618857 6.282282
 5634 13.618857 6.285905
 5635 13.618857 6.289528
 5636 13.618857 6.293151
 5637 13.618857 6.296774
 5638 13.618857 6.300397
 5639 13.618857 6.304020
 5640 13.618857 6.307643
 5641 13.618857 6.311266
 5642 13.618857 6.314889
 5643 13.618857 6.318512
 5644 13.615234 6.322135
 5645 13.615234 6.325758
 5646 13.615234 6.329381
 5647 13.615234 6.333004
 5648 13.615234 6.336627
 5649 13.615234 6.340250
 5650 13.615234 6.343873
 5651 13.615234 6.347496
 5652 13.615234 6.351119
 5653 13.615234 6.354742
 5654 13.615234 6.358365
 5655 13.615234 6.361988
 5656 13.615234 6.365611
 5657 13.615234 6.369234
 5658 13.615234 6.372857
 5659 13.615234 6.376480
 5660 13.615234 6.380103
 5661 13.615234 6.383726
 5662 13.615234 6.387349
 5663 13.615234 6.390972
 5664 13.615234 6.394595
 5665 13.615234 6.398218
 5666 13.615234 6.401841
 5667 13.615234 6.405464
 5668 13.615234 6.409087
 5669 13.615234 6.412710
 5670 13.615234 6.416333
 5671 13.615234 6.419956
 5672 13.615234 6.423579
 5673 13.615234 6.427202
 5674 13.615234 6.430825
 5675 13.615234 6.434448
 5676 13.615234 6.438071
 5677 13.615234 6.441694
 5678 13.615234 6.445317
 5679 13.615234 6.448940
 5680 13.615234 6.452563
 5681 13.615234 6.456186
 5682 13.615234 6.459809
 5683 13.615234 6.463432
 5684 13.615234 6.467055
 5685 13.615234 6.470678
 5686 13.615234 6.474301
 5687 13.618857 6.477924
 5688 13.618857 6.481547
 5689 13.622480 6.485170
 5690 13.622480 6.488793
 5691 13.626103 6.492416
 5692 13.626103 6.496039
 5693 13.629726 6.499662
 5694 13.629726 6.503285
 5695 13.633349 6.506908
 5696 13.633349 6.510531
 5697 13.636972 6.514154
 5698 13.636972 6.517777
 5699 13.636972 6.521400
 5700 13.636972 6.525023
 5701 13.636972 6.528646
 5702 13.636972 6.532269
 5703 13.636972 6.535892
 5704 13.636972 6.539515
 5705 13.633349 6.543138
 5706 13.633349 6.546761
 5707 13.633349 6.550384
 5708 13.633349 6.554007
 5709 13.633349 6.557630
 5710 13.633349 6.561253
 5711 13.633349 6.564876
 5712 13.633349 6.568499
 5713 13.633349 6.572122
 5714 13.633349 6.575745
 5715 13.633349 6.579368
 5716 13.633349 6.582991
 5717 13.633349 6.586614
 5718 13.633349 6.590237
 5719 13.633349 6.593860
 5720 13.633349 6.597483
 5721 13.633349 6.601106
 5722 13.633349 6.604729
 5723 13.633349 6.608352
 5724 13.633349 6.611975
 5725 13.633349 6.615598
 5726 13.633349 6.619221
 5727 13.633349 6.622844
 5728 13.633349 6.626467
 5729 13.633349 6.630090
 5730 13.633349 6.633713
 5731 13.633349 6.637336
 5732 13.633349 6.640959
 5733 13.633349 6.644582
 5734 13.633349 6.648205
 5735 13.633349 6.651828
 5736 13.633349 6.655451
 5737 13.633349 6.659074
 5738 13.633349 6.662697
 5739 13.633349 6.666320
 5740 13.633349 6.669943
 5741 13.633349 6.673566
 5742 13.633349 6.677189
 5743 13.633349 6.680812
 5744 13.633349 6.684435
 5745 13.633349 6.688058
 5746 13.636972 6.691681
 5747 13.636972 6.695304
 5748 13.640595 6.698927
 5749 13.640595 6.702550
 5750 13.640595 6.706173
 5751 13.640595 6.709796
 5752 13.640595 6.713419
 5753 13.640595 6.717042
 5754 13.644218 6.720665
 5755 13.644218 6.724288
 5756 13.644218 6.727911
 5757 13.644218 6.731534
 5758 13.647841 6.735157
 5759 13.647841 6.738780
 5760 13.651464 6.742403
 5761 13.651464 6.746026
 5762 13.655087 6.749649
 5763 13.655087 6.753272
 5764 13.655087 6.756895
 5765 13.655087 6.760518
 5766 13.655087 6.764141
 5767 13.655087 6.767764
 5768 13.655087 6.771387
 5769 13.655087 6.775010
 5770 13.655087 6.778633
 5771 13.655087 6.782256
 5772 13.655087 6.785879
 5773 13.655087 6.789502
 5774 13.655087 6.793125
 5775 13.655087 6.796748
 5776 13.655087 6.800371
 5777 13.655087 6.803994
 5778 13.655087 6.807617
 5779 13.655087 6.811240
 5780 13.655087 6.814863
 5781 13.655087 6.818486
 5782 13.655087 6.822109
 5783 13.651464 6.825732
 5784 13.651464 6.829355
 5785 13.647841 6.832978
 5786 13.647841 6.836601
 5787 13.644218 6.840224
 5788 13.644218 6.843847
 5789 13.640595 6.847470
 5790 13.640595 6.851093
 5791 13.636972 6.854716
 5792 13.636972 6.858339
 5793 13.633349 6.861962
 5794 13.633349 6.865585
 5795 13.629726 6.869208
 5796 13.629726 6.872831
 5797 13.629726 6.876454
 5798 13.629726 6.880077
 5799 13.629726 6.883700
 5800 13.629726 6.887323
 5801 13.629726 6.890946
 5802 13.629726 6.894569
 5803 13.629726 6.898192
 5804 13.629726 6.901815
 5805 13.629726 6.905438
 5806 13.629726 6.909061
 5807 13.629726 6.912684
 5808 13.629726 6.916307
 5809 13.629726 6.919930
 5810 13.629726 6.923553
 5811 13.629726 6.927176
 5812 13.629726 6.930799
 5813 13.629726 6.934422
 5814 13.629726 6.938045
 5815 13.629726 6.941668
 5816 13.629726 6.945291
 5817 13.629726 6.948914
 5818 13.629726 6.952537
 5819 13.633349 6.956160
 5820 13.633349 6.959783
 5821 13.636972 6.963406
 5822 13.636972 6.967029
 5823 13.640595 6.970652
 5824 13.640595 6.974275
 5825 13.640595 6.977898
 5826 13.640595 6.981521
 5827 13.640595 6.985144
 5828 13.640595 6.988767
 5829 13.640595 6.992390
 5830 13.640595 6.996013
 5831 13.640595 6.999636
 5832 13.640595 7.003259
 5833 13.640595 7.006882
 5834 13.640595 7.010505
 5835 13.640595 7.014128
 5836 13.640595 7.017751
 5837 13.640595 7.021374
 5838 13.640595 7.024997
 5839 13.640595 7.028620
 5840 13.640595 7.032243
 5841 13.644218 7.035866
 5842 13.644218 7.039489
 5843 13.644218 7.043112
 5844 13.644218 7.046735
 5845 13.644218 7.050358
 5846 13.644218 7.053981
 5847 13.644218 7.057604
 5848 13.644218 7.061227
 5849 13.644218 7.064850
 5850 13.644218 7.068473
 5851 13.644218 7.072096
 5852 13.644218 7.075719
 5853 13.644218 7.079342
 5854 13.644218 7.082965
 5855 13.644218 7.086588
 5856 13.644218 7.090211
 5857 13.644218 7.093834
 5858 13.644218 7.097457
 5859 13.644218 7.101080
 5860 13.644218 7.104703
 5861 13.644218 7.108326
 5862 13.644218 7.111949
 5863 13.644218 7.115572
 5864 13.644218 7.119195
 5865 13.644218 7.122818
 5866 13.644218 7.126441
 5867 13.644218 7.130064
 5868 13.647841 7.133687
 5869 13.647841 7.137310
 5870 13.647841 7.140933
 5871 13.651464 7.144556
 5872 13.651464 7.148179
 5873 13.651464 7.151802
 5874 13.655087 7.155425
 5875 13.655087 7.159048
 5876 13.651464 7.162671
 5877 13.651464 7.166294
 5878 13.651464 7.169917
 5879 13.651464 7.173540
 5880 13.651464 7.177163
 5881 13.651464 7.180786
 5882 13.651464 7.184409
 5883 13.647841 7.188032
 5884 13.647841 7.191655
 5885 13.647841 7.195278
 5886 13.647841 7.198901
 5887 13.647841 7.202524
 5888 13.647841 7.206147
 5889 13.647841 7.209770
 5890 13.647841 7.213393
 5891 13.647841 7.217016
 5892 13.647841 7.220639
 5893 13.647841 7.224262
 5894 13.647841 7.227885
 5895 13.647841 7.231508
 5896 13.647841 7.235131
 5897 13.647841 7.238754
 5898 13.647841 7.242377
 5899 13.647841 7.246000
 5900 13.647841 7.249623
 5901 13.647841 7.253246
 5902 13.647841 7.256869
 5903 13.647841 7.260492
 5904 13.647841 7.264115
 5905 13.647841 7.267738
 5906 13.647841 7.271361
 5907 13.647841 7.274984
 5908 13.651464 7.278607
 5909 13.651464 7.282230
 5910 13.651464 7.285853
 5911 13.655087 7.289476
 5912 13.655087 7.293099
 5913 13.655087 7.296722
 5914 13.655087 7.300345
 5915 13.655087 7.303968
 5916 13.655087 7.307591
 5917 13.655087 7.311214
 5918 13.655087 7.314837
 5919 13.655087 7.318460
 5920 13.655087 7.322083
 5921 13.655087 7.325706
 5922 13.655087 7.329329
 5923 13.655087 7.332952
 5924 13.655087 7.336575
 5925 13.658710 7.340198
 5926 13.658710 7.343821
 5927 13.662333 7.347444
 5928 13.662333 7.351067
 5929 13.665956 7.354690
 5930 13.665956 7.358313
 5931 13.669579 7.361936
 5932 13.669579 7.365559
 5933 13.673202 7.369182
 5934 13.673202 7.372805
 5935 13.676825 7.376428
 5936 13.676825 7.380051
 5937 13.680448 7.383674
 5938 13.684071 7.387297
 5939 13.687694 7.390920
 5940 13.691317 7.394543
 5941 13.687694 7.398166
 5942 13.687694 7.401789
 5943 13.684071 7.401789
 5944 13.680448 7.405412
 5945 13.676825 7.409035
 5946 13.673202 7.412658
 5947 13.669579 7.416281
 5948 13.665956 7.419904
 5949 13.662333 7.419904
 5950 13.658710 7.423527
 5951 13.655087 7.423527
 5952 13.651464 7.423527
 5953 13.647841 7.423527
 5954 13.644218 7.423527
 5955 13.640595 7.423527
 5956 13.636972 7.423527
 5957 13.633349 7.423527
 5958 13.629726 7.423527
 5959 13.626103 7.427150
 5960 13.622480 7.427150
 5961 13.618857 7.430773
 5962 13.615234 7.430773
 5963 13.611611 7.434396
 5964 13.607988 7.434396
 5965 13.604365 7.438019
 5966 13.600742 7.438019
 5967 13.597119 7.441642
 5968 13.593496 7.441642
 5969 13.589873 7.445265
 5970 13.586250 7.445265
 5971 13.582627 7.448888
 5972 13.579004 7.452511
 5973 13.575381 7.456134
 5974 13.571758 7.456134
 5975 13.568135 7.459757
 5976 13.564512 7.463380
 5977 13.560889 7.467003
 5978 13.557266 7.470626
 5979 13.553643 7.474249
 5980 13.550020 7.477872
 5981 13.546397 7.481495
 5982 13.542774 7.485118
 5983 13.542774 7.488741
 5984 13.539151 7.492364
 5985 13.539151 7.495987
 5986 13.535528 7.499610
 5987 13.535528 7.503233
 5988 13.531905 7.506856
 5989 13.531905 7.510479
 5990 13.528282 7.514102
 5991 13.528282 7.517725
 5992 13.524659 7.521348
 5993 13.524659 7.524971
 5994 13.521036 7.528594
 5995 13.521036 7.532217
 5996 13.521036 7.535840
 5997 13.517413 7.539463
 5998 13.517413 7.543086
 5999 13.517413 7.546709
 6000 13.517413 7.550332
 6001 13.517413 7.553955
 6002 13.517413 7.557578
 6003 13.517413 7.561201
 6004 13.517413 7.564824
 6005 13.517413 7.568447
 6006 13.517413 7.572070
 6007 13.517413 7.575693
 6008 13.517413 7.579316
 6009 13.517413 7.582939
 6010 13.513790 7.586562
 6011 13.513790 7.590185
 6012 13.510167 7.593808
 6013 13.510167 7.597431
 6014 13.506544 7.601054
 6015 13.506544 7.604677
 6016 13.502921 7.608300
 6017 13.502921 7.611923
 6018 13.499298 7.615546
 6019 13.499298 7.619169
 6020 13.495675 7.622792
 6021 13.495675 7.626415
 6022 13.495675 7.630038
 6023 13.495675 7.633661
 6024 13.495675 7.637284
 6025 13.495675 7.640907
 6026 13.495675 7.644530
 6027 13.495675 7.648153
 6028 13.495675 7.651776
 6029 13.495675 7.655399
 6030 13.495675 7.659022
 6031 13.495675 7.662645
 6032 13.495675 7.666268
 6033 13.495675 7.669891
 6034 13.495675 7.673514
 6035 13.495675 7.677137
 6036 13.495675 7.680760
 6037 13.495675 7.684383
 6038 13.495675 7.688006
 6039 13.495675 7.691629
 6040 13.495675 7.695252
 6041 13.495675 7.698875
 6042 13.495675 7.702498
 6043 13.495675 7.706121
 6044 13.495675 7.709744
 6045 13.495675 7.713367
 6046 13.495675 7.716990
 6047 13.495675 7.720613
 6048 13.495675 7.724236
 6049 13.495675 7.727859
 6050 13.495675 7.731482
 6051 13.495675 7.735105
 6052 13.495675 7.738728
 6053 13.495675 7.742351
 6054 13.495675 7.745974
 6055 13.495675 7.749597
 6056 13.495675 7.753220
 6057 13.495675 7.756843
 6058 13.495675 7.760466
 6059 13.495675 7.764089
 6060 13.495675 7.767712
 6061 13.495675 7.771335
 6062 13.495675 7.774958
 6063 13.492052 7.778581
 6064 13.492052 7.782204
 6065 13.488429 7.785827
 6066 13.488429 7.789450
 6067 13.484806 7.793073
 6068 13.484806 7.796696
 6069 13.481183 7.800319
 6070 13.481183 7.803942
 6071 13.481183 7.807565
 6072 13.481183 7.811188
 6073 13.481183 7.814811
 6074 13.481183 7.818434
 6075 13.481183 7.822057
 6076 13.481183 7.825680
 6077 13.481183 7.829303
 6078 13.481183 7.832926
 6079 13.481183 7.836549
 6080 13.481183 7.840172
 6081 13.481183 7.843795
 6082 13.481183 7.847418
 6083 13.481183 7.851041
 6084 13.481183 7.854664
 6085 13.481183 7.858287
 6086 13.481183 7.861910
 6087 13.481183 7.865533
 6088 13.481183 7.869156
 6089 13.481183 7.872779
 6090 13.481183 7.876402
 6091 13.481183 7.880025
 6092 13.481183 7.883648
 6093 13.477560 7.887271
 6094 13.477560 7.890894
 6095 13.473937 7.894517
 6096 13.473937 7.898140
 6097 13.470314 7.901763
 6098 13.470314 7.905386
 6099 13.466691 7.909009
 6100 13.466691 7.912632
 6101 13.466691 7.916255
 6102 13.463068 7.919878
 6103 13.463068 7.923501
 6104 13.463068 7.927124
 6105 13.463068 7.930747
 6106 13.463068 7.934370
 6107 13.459445 7.934370
 6108 13.455822 7.937993
 6109 13.452199 7.937993
 6110 13.448576 7.941616
 6111 13.448576 7.945239
 6112 13.444953 7.948862
 6113 13.444953 7.952485
 6114 13.441330 7.956108
 6115 13.441330 7.959731
 6116 13.437707 7.963354
 6117 13.437707 7.966977
 6118 13.434084 7.970600
 6119 13.434084 7.974223
 6120 13.430461 7.977846
 6121 13.430461 7.981469
 6122 13.426838 7.985092
 6123 13.426838 7.988715
 6124 13.426838 7.992338
 6125 13.426838 7.995961
 6126 13.426838 7.999584
 6127 13.426838 8.003207
 6128 13.426838 8.006830
 6129 13.426838 8.010453
 6130 13.426838 8.014076
 6131 13.426838 8.017699
 6132 13.426838 8.021322
 6133 13.426838 8.024945
 6134 13.426838 8.028568
 6135 13.426838 8.032191
 6136 13.426838 8.035814
 6137 13.426838 8.039437
 6138 13.426838 8.043060
 6139 13.426838 8.046683
 6140 13.426838 8.050306
 6141 13.426838 8.053929
 6142 13.426838 8.057552
 6143 13.426838 8.061175
 6144 13.426838 8.064798
 6145 13.426838 8.068421
 6146 13.430461 8.072044
 6147 13.430461 8.075667
 6148 13.434084 8.079290
 6149 13.434084 8.082913
 6150 13.434084 8.086536
 6151 13.434084 8.090159
 6152 13.434084 8.093782
 6153 13.434084 8.097405
 6154 13.434084 8.101028
 6155 13.430461 8.104651
 6156 13.430461 8.108274
 6157 13.430461 8.111897
 6158 13.426838 8.115520
 6159 13.426838 8.119143
 6160 13.426838 8.122766
 6161 13.426838 8.126389
 6162 13.423215 8.130012
 6163 13.423215 8.133635
 6164 13.419592 8.137258
 6165 13.415969 8.140881
 6166 13.412346 8.144504
 6167 13.408723 8.148127
 6168 13.408723 8.151750
 6169 13.405100 8.155373
 6170 13.405100 8.158996
 6171 13.401477 8.162619
 6172 13.401477 8.166242
 6173 13.397854 8.169865
 6174 13.397854 8.173488
 6175 13.394231 8.177111
 6176 13.394231 8.180734
 6177 13.390608 8.184357
 6178 13.390608 8.187980
 6179 13.386985 8.191603
 6180 13.386985 8.195226
 6181 13.386985 8.198849
 6182 13.386985 8.202472
 6183 13.386985 8.206095
 6184 13.386985 8.209718
 6185 13.386985 8.213341
 6186 13.386985 8.216964
 6187 13.386985 8.220587
 6188 13.386985 8.224210
 6189 13.386985 8.227833
 6190 13.386985 8.231456
 6191 13.386985 8.235079
 6192 13.386985 8.238702
 6193 13.386985 8.242325
 6194 13.386985 8.245948
 6195 13.386985 8.249571
 6196 13.386985 8.253194
 6197 13.386985 8.256817
 6198 13.386985 8.260440
 6199 13.386985 8.264063
 6200 13.386985 8.267686
 6201 13.386985 8.271309
 6202 13.386985 8.274932
 6203 13.386985 8.278555
 6204 13.386985 8.282178
 6205 13.386985 8.285801
 6206 13.386985 8.289424
 6207 13.390608 8.293047
 6208 13.390608 8.296670
 6209 13.390608 8.300293
 6210 13.386985 8.303916
 6211 13.383362 8.307539
 6212 13.379739 8.311162
 6213 13.376116 8.314785
 6214 13.376116 8.318408
 6215 13.372493 8.322031
 6216 13.372493 8.325654
 6217 13.368870 8.329277
 6218 13.368870 8.332900
 6219 13.365247 8.336523
 6220 13.365247 8.340146
 6221 13.361624 8.343769
 6222 13.361624 8.347392
 6223 13.358001 8.351015
 6224 13.358001 8.354638
 6225 13.354378 8.358261
 6226 13.354378 8.361884
 6227 13.354378 8.365507
 6228 13.354378 8.369130
 6229 13.354378 8.372753
 6230 13.354378 8.376376
 6231 13.354378 8.379999
 6232 13.354378 8.383622
 6233 13.354378 8.387245
 6234 13.354378 8.390868
 6235 13.354378 8.394491
 6236 13.354378 8.398114
 6237 13.354378 8.401737
 6238 13.354378 8.405360
 6239 13.354378 8.408983
 6240 13.354378 8.412606
 6241 13.354378 8.416229
 6242 13.354378 8.419852
 6243 13.354378 8.423475
 6244 13.350755 8.427098
 6245 13.347132 8.430721
 6246 13.343509 8.434344
 6247 13.343509 8.437967
 6248 13.339886 8.441590
 6249 13.339886 8.445213
 6250 13.336263 8.448836
 6251 13.332640 8.452459
 6252 13.329017 8.456082
 6253 13.325394 8.456082
 6254 13.321771 8.459705
 6255 13.318148 8.463328
 6256 13.314525 8.466951
 6257 13.310902 8.470574
 6258 13.307279 8.474197
 6259 13.303656 8.477820
 6260 13.300033 8.481443
 6261 13.300033 8.485066
 6262 13.296410 8.488689
 6263 13.296410 8.492312
 6264 13.292787 8.495935
 6265 13.292787 8.499558
 6266 13.289164 8.503181
 6267 13.289164 8.506804
 6268 13.285541 8.510427
 6269 13.285541 8.514050
 6270 13.281918 8.517673
 6271 13.281918 8.521296
 6272 13.278295 8.524919
 6273 13.278295 8.528542
 6274 13.274672 8.532165
 6275 13.274672 8.535788
 6276 13.271049 8.539411
 6277 13.271049 8.543034
 6278 13.271049 8.546657
 6279 13.271049 8.550280
 6280 13.271049 8.553903
 6281 13.271049 8.557526
 6282 13.271049 8.561149
 6283 13.271049 8.564772
 6284 13.267426 8.568395
 6285 13.267426 8.572018
 6286 13.263803 8.575641
 6287 13.263803 8.579264
 6288 13.260180 8.582887
 6289 13.260180 8.586510
 6290 13.256557 8.590133
 6291 13.256557 8.593756
 6292 13.252934 8.597379
 6293 13.252934 8.601002
 6294 13.249311 8.604625
 6295 13.249311 8.608248
 6296 13.245688 8.611871
 6297 13.245688 8.615494
 6298 13.245688 8.619117
 6299 13.245688 8.622740
 6300 13.245688 8.626363
 6301 13.245688 8.629986
 6302 13.245688 8.633609
 6303 13.245688 8.637232
 6304 13.245688 8.640855
 6305 13.245688 8.644478
 6306 13.245688 8.648101
 6307 13.245688 8.651724
 6308 13.245688 8.655347
 6309 13.245688 8.658970
 6310 13.245688 8.662593
 6311 13.245688 8.666216
 6312 13.245688 8.669839
 6313 13.245688 8.673462
 6314 13.245688 8.677085
 6315 13.245688 8.680708
 6316 13.245688 8.684331
 6317 13.245688 8.687954
 6318 13.245688 8.691577
 6319 13.245688 8.695200
 6320 13.245688 8.698823
 6321 13.245688 8.702446
 6322 13.245688 8.706069
 6323 13.245688 8.709692
 6324 13.245688 8.713315
 6325 13.245688 8.716938
 6326 13.245688 8.720561
 6327 13.245688 8.724184
 6328 13.245688 8.727807
 6329 13.245688 8.731430
 6330 13.245688 8.735053
 6331 13.245688 8.738676
 6332 13.245688 8.742299
 6333 13.249311 8.745922
 6334 13.249311 8.749545
 6335 13.252934 8.753168
 6336 13.252934 8.756791
 6337 13.256557 8.760414
 6338 13.256557 8.764037
 6339 13.252934 8.767660
 6340 13.252934 8.771283
 6341 13.252934 8.774906
 6342 13.249311 8.778529
 6343 13.249311 8.782152
 6344 13.249311 8.785775
 6345 13.245688 8.789398
 6346 13.245688 8.793021
 6347 13.242065 8.796644
 6348 13.242065 8.800267
 6349 13.238442 8.800267
 6350 13.234819 8.803890
 6351 13.231196 8.803890
 6352 13.227573 8.807513
 6353 13.223950 8.807513
 6354 13.220327 8.811136
 6355 13.216704 8.814759
 6356 13.213081 8.818382
 6357 13.209458 8.822005
 6358 13.209458 8.825628
 6359 13.205835 8.829251
 6360 13.205835 8.832874
 6361 13.202212 8.836497
 6362 13.202212 8.840120
 6363 13.198589 8.843743
 6364 13.198589 8.847366
 6365 13.194966 8.850989
 6366 13.194966 8.854612
 6367 13.191343 8.858235
 6368 13.191343 8.861858
 6369 13.187720 8.865481
 6370 13.187720 8.869104
 6371 13.187720 8.872727
 6372 13.187720 8.876350
 6373 13.187720 8.879973
 6374 13.187720 8.883596
 6375 13.184097 8.887219
 6376 13.184097 8.890842
 6377 13.180474 8.894465
 6378 13.180474 8.898088
 6379 13.176851 8.901711
 6380 13.176851 8.905334
 6381 13.173228 8.908957
 6382 13.173228 8.912580
 6383 13.169605 8.916203
 6384 13.169605 8.919826
 6385 13.169605 8.923449
 6386 13.169605 8.927072
 6387 13.169605 8.930695
 6388 13.169605 8.934318
 6389 13.169605 8.937941
 6390 13.169605 8.941564
 6391 13.169605 8.945187
 6392 13.169605 8.948810
 6393 13.169605 8.952433
 6394 13.169605 8.956056
 6395 13.169605 8.959679
 6396 13.169605 8.963302
 6397 13.169605 8.966925
 6398 13.169605 8.970548
 6399 13.169605 8.974171
 6400 13.169605 8.977794
 6401 13.169605 8.981417
 6402 13.169605 8.985040
 6403 13.169605 8.988663
 6404 13.169605 8.992286
 6405 13.169605 8.995909
 6406 13.169605 8.999532
 6407 13.169605 9.003155
 6408 13.173228 9.006778
 6409 13.173228 9.010401
 6410 13.176851 9.014024
 6411 13.176851 9.017647
 6412 13.180474 9.021270
 6413 13.180474 9.024893
 6414 13.184097 9.028516
 6415 13.184097 9.032139
 6416 13.187720 9.035762
 6417 13.187720 9.039385
 6418 13.191343 9.043008
 6419 13.191343 9.046631
 6420 13.194966 9.050254
 6421 13.198589 9.053877
 6422 13.202212 9.057500
 6423 13.205835 9.061123
 6424 13.205835 9.064746
 6425 13.209458 9.068369
 6426 13.213081 9.071992
 6427 13.213081 9.075615
 6428 13.209458 9.079238
 6429 13.209458 9.082861
 6430 13.205835 9.086484
 6431 13.202212 9.090107
 6432 13.198589 9.093730
 6433 13.194966 9.097353
 6434 13.191343 9.100976
 6435 13.187720 9.104599
 6436 13.184097 9.108222
 6437 13.180474 9.111845
 6438 13.176851 9.115468
 6439 13.173228 9.119091
 6440 13.173228 9.122714
 6441 13.169605 9.126337
 6442 13.169605 9.129960
 6443 13.165982 9.133583
 6444 13.165982 9.137206
 6445 13.162359 9.140829
 6446 13.162359 9.144452
 6447 13.158736 9.148075
 6448 13.158736 9.151698
 6449 13.155113 9.151698
 6450 13.151490 9.155321
 6451 13.147867 9.155321
 6452 13.144244 9.158944
 6453 13.140621 9.158944
 6454 13.136998 9.162567
 6455 13.133375 9.162567
 6456 13.129752 9.166190
 6457 13.129752 9.169813
 6458 13.126129 9.173436
 6459 13.126129 9.177059
 6460 13.122506 9.180682
 6461 13.122506 9.184305
 6462 13.118883 9.187928
 6463 13.118883 9.191551
 6464 13.115260 9.195174
 6465 13.115260 9.198797
 6466 13.111637 9.202420
 6467 13.111637 9.206043
 6468 13.108014 9.209666
 6469 13.108014 9.213289
 6470 13.108014 9.216912
 6471 13.108014 9.220535
 6472 13.108014 9.224158
 6473 13.108014 9.227781
 6474 13.108014 9.231404
 6475 13.108014 9.235027
 6476 13.108014 9.238650
 6477 13.108014 9.242273
 6478 13.108014 9.245896
 6479 13.108014 9.249519
 6480 13.108014 9.253142
 6481 13.108014 9.256765
 6482 13.108014 9.260388
 6483 13.108014 9.264011
 6484 13.108014 9.267634
 6485 13.108014 9.271257
 6486 13.104391 9.274880
 6487 13.100768 9.278503
 6488 13.100768 9.282126
 6489 13.097145 9.285749
 6490 13.097145 9.289372
 6491 13.093522 9.292995
 6492 13.093522 9.296618
 6493 13.089899 9.300241
 6494 13.089899 9.303864
 6495 13.086276 9.307487
 6496 13.086276 9.311110
 6497 13.082653 9.314733
 6498 13.082653 9.318356
 6499 13.079030 9.321979
 6500 13.079030 9.325602
 6501 13.079030 9.329225
 6502 13.079030 9.332848
 6503 13.079030 9.336471
 6504 13.079030 9.340094
 6505 13.079030 9.343717
 6506 13.079030 9.347340
 6507 13.079030 9.350963
 6508 13.079030 9.354586
 6509 13.079030 9.358209
 6510 13.079030 9.361832
 6511 13.079030 9.365455
 6512 13.079030 9.369078
 6513 13.079030 9.372701
 6514 13.079030 9.376324
 6515 13.079030 9.379947
 6516 13.079030 9.383570
 6517 13.079030 9.387193
 6518 13.079030 9.390816
 6519 13.079030 9.394439
 6520 13.079030 9.398062
 6521 13.079030 9.401685
 6522 13.079030 9.405308
 6523 13.079030 9.408931
 6524 13.079030 9.412554
 6525 13.079030 9.416177
 6526 13.079030 9.419800
 6527 13.079030 9.423423
 6528 13.079030 9.427046
 6529 13.079030 9.430669
 6530 13.079030 9.434292
 6531 13.079030 9.437915
 6532 13.079030 9.441538
 6533 13.079030 9.445161
 6534 13.079030 9.448784
 6535 13.079030 9.452407
 6536 13.079030 9.456030
 6537 13.079030 9.459653
 6538 13.079030 9.463276
 6539 13.082653 9.466899
 6540 13.082653 9.470522
 6541 13.086276 9.474145
 6542 13.086276 9.477768
 6543 13.089899 9.481391
 6544 13.089899 9.485014
 6545 13.093522 9.488637
 6546 13.093522 9.492260
 6547 13.097145 9.495883
 6548 13.097145 9.499506
 6549 13.100768 9.503129
 6550 13.100768 9.506752
 6551 13.104391 9.510375
 6552 13.104391 9.513998
 6553 13.104391 9.517621
 6554 13.104391 9.521244
 6555 13.104391 9.524867
 6556 13.104391 9.528490
 6557 13.104391 9.532113
 6558 13.104391 9.535736
 6559 13.104391 9.539359
 6560 13.104391 9.542982
 6561 13.104391 9.546605
 6562 13.104391 9.550228
 6563 13.104391 9.553851
 6564 13.100768 9.557474
 6565 13.100768 9.561097
 6566 13.097145 9.564720
 6567 13.097145 9.568343
 6568 13.093522 9.571966
 6569 13.093522 9.575589
 6570 13.093522 9.579212
 6571 13.093522 9.582835
 6572 13.093522 9.586458
 6573 13.093522 9.590081
 6574 13.093522 9.593704
 6575 13.093522 9.597327
 6576 13.093522 9.600950
 6577 13.093522 9.604573
 6578 13.093522 9.608196
 6579 13.093522 9.611819
 6580 13.093522 9.615442
 6581 13.093522 9.619065
 6582 13.093522 9.622688
 6583 13.093522 9.626311
 6584 13.093522 9.629934
 6585 13.093522 9.633557
 6586 13.093522 9.637180
 6587 13.089899 9.640803
 6588 13.089899 9.644426
 6589 13.089899 9.648049
 6590 13.089899 9.651672
 6591 13.089899 9.655295
 6592 13.086276 9.658918
 6593 13.086276 9.662541
 6594 13.082653 9.666164
 6595 13.082653 9.669787
 6596 13.079030 9.673410
 6597 13.079030 9.677033
 6598 13.075407 9.680656
 6599 13.075407 9.684279
 6600 13.075407 9.687902
 6601 13.075407 9.691525
 6602 13.071784 9.695148
 6603 13.071784 9.698771
 6604 13.071784 9.702394
 6605 13.071784 9.706017
 6606 13.071784 9.709640
 6607 13.071784 9.713263
 6608 13.071784 9.716886
 6609 13.071784 9.720509
 6610 13.068161 9.724132
 6611 13.068161 9.727755
 6612 13.068161 9.731378
 6613 13.068161 9.735001
 6614 13.064538 9.738624
 6615 13.064538 9.742247
 6616 13.064538 9.745870
 6617 13.064538 9.749493
 6618 13.060915 9.753116
 6619 13.060915 9.756739
 6620 13.057292 9.756739
 6621 13.053669 9.760362
 6622 13.050046 9.760362
 6623 13.046423 9.763985
 6624 13.042800 9.763985
 6625 13.039177 9.767608
 6626 13.035554 9.767608
 6627 13.031931 9.771231
 6628 13.028308 9.771231
 6629 13.024685 9.774854
 6630 13.024685 9.778477
 6631 13.021062 9.782100
 6632 13.021062 9.785723
 6633 13.017439 9.789346
 6634 13.017439 9.792969
 6635 13.013816 9.796592
 6636 13.013816 9.800215
 6637 13.010193 9.803838
 6638 13.010193 9.807461
 6639 13.006570 9.811084
 6640 13.006570 9.814707
 6641 13.002947 9.818330
 6642 13.002947 9.821953
 6643 13.002947 9.825576
 6644 13.002947 9.829199
 6645 13.002947 9.832822
 6646 13.002947 9.836445
 6647 13.002947 9.840068
 6648 13.002947 9.843691
 6649 13.002947 9.847314
 6650 13.002947 9.850937
 6651 13.002947 9.854560
 6652 13.002947 9.858183
 6653 13.002947 9.861806
 6654 13.002947 9.865429
 6655 13.002947 9.869052
 6656 13.002947 9.872675
 6657 13.002947 9.876298
 6658 13.002947 9.879921
 6659 13.002947 9.883544
 6660 12.999324 9.887167
 6661 12.999324 9.890790
 6662 12.999324 9.894413
 6663 12.999324 9.898036
 6664 12.999324 9.901659
 6665 12.999324 9.905282
 6666 12.999324 9.908905
 6667 12.999324 9.912528
 6668 12.999324 9.916151
 6669 12.999324 9.919774
 6670 12.999324 9.923397
 6671 12.999324 9.927020
 6672 12.999324 9.930643
 6673 12.999324 9.934266
 6674 12.999324 9.937889
 6675 12.999324 9.941512
 6676 12.999324 9.945135
 6677 12.999324 9.948758
 6678 12.999324 9.952381
 6679 12.999324 9.956004
 6680 12.999324 9.959627
 6681 12.999324 9.963250
 6682 12.999324 9.966873
 6683 12.999324 9.970496
 6684 13.002947 9.974119
 6685 13.002947 9.977742
 6686 13.006570 9.981365
 6687 13.006570 9.984988
 6688 13.010193 9.988611
 6689 13.010193 9.992234
 6690 13.013816 9.995857
 6691 13.013816 9.999480
 6692 13.017439 10.003103
 6693 13.017439 10.006726
 6694 13.013816 10.010349
 6695 13.010193 10.013972
 6696 13.006570 10.017595
 6697 13.002947 10.017595
 6698 12.999324 10.021218
 6699 12.995701 10.024841
 6700 12.992078 10.028464
 6701 12.992078 10.032087
 6702 12.988455 10.035710
 6703 12.988455 10.039333
 6704 12.984832 10.042956
 6705 12.984832 10.046579
 6706 12.981209 10.050202
 6707 12.981209 10.053825
 6708 12.977586 10.057448
 6709 12.977586 10.061071
 6710 12.973963 10.064694
 6711 12.973963 10.068317
 6712 12.970340 10.071940
 6713 12.970340 10.075563
 6714 12.970340 10.079186
 6715 12.970340 10.082809
 6716 12.970340 10.086432
 6717 12.970340 10.090055
 6718 12.970340 10.093678
 6719 12.970340 10.097301
 6720 12.970340 10.100924
 6721 12.970340 10.104547
 6722 12.970340 10.108170
 6723 12.970340 10.111793
 6724 12.970340 10.115416
 6725 12.970340 10.119039
 6726 12.970340 10.122662
 6727 12.970340 10.126285
 6728 12.970340 10.129908
 6729 12.970340 10.133531
 6730 12.970340 10.137154
 6731 12.970340 10.140777
 6732 12.966717 10.144400
 6733 12.966717 10.148023
 6734 12.963094 10.151646
 6735 12.959471 10.151646
 6736 12.955848 10.155269
 6737 12.952225 10.155269
 6738 12.948602 10.158892
 6739 12.944979 10.162515
 6740 12.944979 10.166138
 6741 12.941356 10.169761
 6742 12.941356 10.173384
 6743 12.937733 10.177007
 6744 12.937733 10.180630
 6745 12.934110 10.184253
 6746 12.934110 10.187876
 6747 12.930487 10.191499
 6748 12.930487 10.195122
 6749 12.926864 10.198745
 6750 12.926864 10.202368
 6751 12.923241 10.205991
 6752 12.923241 10.209614
 6753 12.923241 10.213237
 6754 12.923241 10.216860
 6755 12.923241 10.220483
 6756 12.923241 10.224106
 6757 12.923241 10.227729
 6758 12.923241 10.231352
 6759 12.923241 10.234975
 6760 12.923241 10.238598
 6761 12.923241 10.242221
 6762 12.923241 10.245844
 6763 12.923241 10.249467
 6764 12.923241 10.253090
 6765 12.923241 10.256713
 6766 12.923241 10.260336
 6767 12.923241 10.263959
 6768 12.919618 10.267582
 6769 12.915995 10.271205
 6770 12.915995 10.274828
 6771 12.912372 10.278451
 6772 12.912372 10.282074
 6773 12.908749 10.285697
 6774 12.908749 10.289320
 6775 12.905126 10.292943
 6776 12.905126 10.296566
 6777 12.901503 10.300189
 6778 12.901503 10.303812
 6779 12.897880 10.307435
 6780 12.897880 10.311058
 6781 12.894257 10.314681
 6782 12.894257 10.318304
 6783 12.894257 10.321927
 6784 12.894257 10.325550
 6785 12.894257 10.329173
 6786 12.894257 10.332796
 6787 12.894257 10.336419
 6788 12.894257 10.340042
 6789 12.894257 10.343665
 6790 12.890634 10.347288
 6791 12.887011 10.350911
 6792 12.883388 10.354534
 6793 12.879765 10.358157
 6794 12.876142 10.361780
 6795 12.872519 10.365403
 6796 12.872519 10.369026
 6797 12.868896 10.372649
 6798 12.868896 10.376272
 6799 12.865273 10.379895
 6800 12.865273 10.383518
 6801 12.861650 10.387141
 6802 12.861650 10.390764
 6803 12.858027 10.394387
 6804 12.858027 10.398010
 6805 12.854404 10.401633
 6806 12.854404 10.405256
 6807 12.850781 10.408879
 6808 12.850781 10.412502
 6809 12.850781 10.416125
 6810 12.850781 10.419748
 6811 12.850781 10.423371
 6812 12.850781 10.426994
 6813 12.850781 10.430617
 6814 12.850781 10.434240
 6815 12.850781 10.437863
 6816 12.850781 10.441486
 6817 12.850781 10.445109
 6818 12.847158 10.448732
 6819 12.847158 10.452355
 6820 12.843535 10.455978
 6821 12.843535 10.459601
 6822 12.843535 10.463224
 6823 12.843535 10.466847
 6824 12.843535 10.470470
 6825 12.843535 10.474093
 6826 12.843535 10.477716
 6827 12.843535 10.481339
 6828 12.843535 10.484962
 6829 12.843535 10.488585
 6830 12.843535 10.492208
 6831 12.843535 10.495831
 6832 12.843535 10.499454
 6833 12.843535 10.503077
 6834 12.843535 10.506700
 6835 12.843535 10.510323
 6836 12.843535 10.513946
 6837 12.843535 10.517569
 6838 12.843535 10.521192
 6839 12.843535 10.524815
 6840 12.843535 10.528438
 6841 12.843535 10.532061
 6842 12.843535 10.535684
 6843 12.843535 10.539307
 6844 12.843535 10.542930
 6845 12.847158 10.546553
 6846 12.847158 10.550176
 6847 12.850781 10.553799
 6848 12.850781 10.557422
 6849 12.854404 10.561045
 6850 12.854404 10.564668
 6851 12.858027 10.568291
 6852 12.858027 10.571914
 6853 12.861650 10.575537
 6854 12.861650 10.579160
 6855 12.858027 10.582783
 6856 12.858027 10.586406
 6857 12.858027 10.590029
 6858 12.858027 10.593652
 6859 12.854404 10.597275
 6860 12.854404 10.600898
 6861 12.854404 10.604521
 6862 12.854404 10.608144
 6863 12.850781 10.611767
 6864 12.850781 10.615390
 6865 12.850781 10.619013
 6866 12.850781 10.622636
 6867 12.850781 10.626259
 6868 12.850781 10.629882
 6869 12.850781 10.633505
 6870 12.850781 10.637128
 6871 12.847158 10.640751
 6872 12.843535 10.640751
 6873 12.839912 10.644374
 6874 12.836289 10.644374
 6875 12.832666 10.647997
 6876 12.829043 10.647997
 6877 12.825420 10.651620
 6878 12.821797 10.651620
 6879 12.818174 10.655243
 6880 12.818174 10.658866
 6881 12.814551 10.662489
 6882 12.814551 10.666112
 6883 12.810928 10.669735
 6884 12.810928 10.673358
 6885 12.807305 10.676981
 6886 12.807305 10.680604
 6887 12.803682 10.684227
 6888 12.803682 10.687850
 6889 12.800059 10.691473
 6890 12.800059 10.695096
 6891 12.796436 10.698719
 6892 12.796436 10.702342
 6893 12.796436 10.705965
 6894 12.796436 10.709588
 6895 12.796436 10.713211
 6896 12.796436 10.716834
 6897 12.796436 10.720457
 6898 12.796436 10.724080
 6899 12.796436 10.727703
 6900 12.796436 10.731326
 6901 12.796436 10.734949
 6902 12.796436 10.738572
 6903 12.796436 10.742195
 6904 12.796436 10.745818
 6905 12.796436 10.749441
 6906 12.796436 10.753064
 6907 12.796436 10.756687
 6908 12.796436 10.760310
 6909 12.792813 10.763933
 6910 12.792813 10.767556
 6911 12.789190 10.771179
 6912 12.789190 10.774802
 6913 12.785567 10.778425
 6914 12.785567 10.782048
 6915 12.785567 10.785671
 6916 12.785567 10.789294
 6917 12.785567 10.792917
 6918 12.785567 10.796540
 6919 12.785567 10.800163
 6920 12.785567 10.803786
 6921 12.785567 10.807409
 6922 12.785567 10.811032
 6923 12.785567 10.814655
 6924 12.785567 10.818278
 6925 12.785567 10.821901
 6926 12.785567 10.825524
 6927 12.785567 10.829147
 6928 12.785567 10.832770
 6929 12.785567 10.836393
 6930 12.785567 10.840016
 6931 12.785567 10.843639
 6932 12.785567 10.847262
 6933 12.785567 10.850885
 6934 12.785567 10.854508
 6935 12.785567 10.858131
 6936 12.789190 10.861754
 6937 12.785567 10.865377
 6938 12.785567 10.869000
 6939 12.785567 10.872623
 6940 12.785567 10.876246
 6941 12.785567 10.879869
 6942 12.785567 10.883492
 6943 12.785567 10.887115
 6944 12.785567 10.890738
 6945 12.785567 10.894361
 6946 12.785567 10.897984
 6947 12.785567 10.901607
 6948 12.785567 10.905230
 6949 12.785567 10.908853
 6950 12.785567 10.912476
 6951 12.785567 10.916099
 6952 12.785567 10.919722
 6953 12.785567 10.923345
 6954 12.785567 10.926968
 6955 12.785567 10.930591
 6956 12.785567 10.934214
 6957 12.785567 10.937837
 6958 12.785567 10.941460
 6959 12.785567 10.945083
 6960 12.785567 10.948706
 6961 12.789190 10.952329
 6962 12.789190 10.955952
 6963 12.792813 10.959575
 6964 12.792813 10.963198
 6965 12.796436 10.966821
 6966 12.796436 10.970444
 6967 12.800059 10.974067
 6968 12.800059 10.977690
 6969 12.803682 10.981313
 6970 12.803682 10.984936
 6971 12.807305 10.988559
 6972 12.807305 10.992182
 6973 12.807305 10.995805
 6974 12.807305 10.999428
 6975 12.807305 11.003051
 6976 12.807305 11.006674
 6977 12.807305 11.010297
 6978 12.803682 11.013920
 6979 12.803682 11.017543
 6980 12.800059 11.021166
 6981 12.800059 11.024789
 6982 12.796436 11.028412
 6983 12.796436 11.032035
 6984 12.792813 11.035658
 6985 12.792813 11.039281
 6986 12.789190 11.042904
 6987 12.789190 11.046527
 6988 12.785567 11.050150
 6989 12.785567 11.053773
 6990 12.781944 11.057396
 6991 12.781944 11.061019
 6992 12.778321 11.064642
 6993 12.778321 11.068265
 6994 12.774698 11.071888
 6995 12.774698 11.075511
 6996 12.774698 11.079134
 6997 12.774698 11.082757
 6998 12.774698 11.086380
 6999 12.774698 11.090003
 7000 12.774698 11.093626
 7001 12.774698 11.097249
 7002 12.774698 11.100872
 7003 12.774698 11.104495
 7004 12.774698 11.108118
 7005 12.774698 11.111741
 7006 12.774698 11.115364
 7007 12.774698 11.118987
 7008 12.774698 11.122610
 7009 12.774698 11.126233
 7010 12.774698 11.129856
 7011 12.774698 11.133479
 7012 12.774698 11.137102
 7013 12.774698 11.140725
 7014 12.774698 11.144348
 7015 12.774698 11.147971
 7016 12.774698 11.151594
 7017 12.774698 11.155217
 7018 12.774698 11.158840
 7019 12.771075 11.162463
 7020 12.771075 11.166086
 7021 12.767452 11.169709
 7022 12.767452 11.173332
 7023 12.763829 11.176955
 7024 12.763829 11.180578
 7025 12.763829 11.184201
 7026 12.763829 11.187824
 7027 12.763829 11.191447
 7028 12.763829 11.195070
 7029 12.763829 11.198693
 7030 12.763829 11.202316
 7031 12.763829 11.205939
 7032 12.763829 11.209562
 7033 12.763829 11.213185
 7034 12.763829 11.216808
 7035 12.763829 11.220431
 7036 12.763829 11.224054
 7037 12.763829 11.227677
 7038 12.763829 11.231300
 7039 12.763829 11.234923
 7040 12.763829 11.238546
 7041 12.763829 11.242169
 7042 12.760206 11.245792
 7043 12.760206 11.249415
 7044 12.756583 11.253038
 7045 12.756583 11.256661
 7046 12.752960 11.260284
 7047 12.752960 11.263907
 7048 12.752960 11.267530
 7049 12.752960 11.271153
 7050 12.752960 11.274776
 7051 12.752960 11.278399
 7052 12.752960 11.282022
 7053 12.752960 11.285645
 7054 12.752960 11.289268
 7055 12.752960 11.292891
 7056 12.752960 11.296514
 7057 12.752960 11.300137
 7058 12.752960 11.303760
 7059 12.752960 11.307383
 7060 12.752960 11.311006
 7061 12.752960 11.314629
 7062 12.752960 11.318252
 7063 12.749337 11.321875
 7064 12.749337 11.325498
 7065 12.745714 11.329121
 7066 12.745714 11.332744
 7067 12.742091 11.336367
 7068 12.742091 11.339990
 7069 12.738468 11.343613
 7070 12.738468 11.347236
 7071 12.734845 11.350859
 7072 12.734845 11.354482
 7073 12.731222 11.358105
 7074 12.731222 11.361728
 7075 12.727599 11.365351
 7076 12.727599 11.368974
 7077 12.727599 11.372597
 7078 12.727599 11.376220
 7079 12.723976 11.379843
 7080 12.723976 11.383466
 7081 12.723976 11.387089
 7082 12.723976 11.390712
 7083 12.723976 11.394335
 7084 12.723976 11.397958
 7085 12.723976 11.401581
 7086 12.723976 11.405204
 7087 12.723976 11.408827
 7088 12.723976 11.412450
 7089 12.723976 11.416073
 7090 12.723976 11.419696
 7091 12.723976 11.423319
 7092 12.723976 11.426942
 7093 12.723976 11.430565
 7094 12.723976 11.434188
 7095 12.723976 11.437811
 7096 12.720353 11.441434
 7097 12.720353 11.445057
 7098 12.716730 11.448680
 7099 12.716730 11.452303
 7100 12.713107 11.455926
 7101 12.713107 11.459549
 7102 12.709484 11.463172
 7103 12.709484 11.466795
 7104 12.705861 11.470418
 7105 12.705861 11.474041
 7106 12.705861 11.477664
 7107 12.705861 11.481287
 7108 12.705861 11.484910
 7109 12.705861 11.488533
 7110 12.705861 11.492156
 7111 12.705861 11.495779
 7112 12.705861 11.499402
 7113 12.705861 11.503025
 7114 12.705861 11.506648
 7115 12.705861 11.510271
 7116 12.705861 11.513894
 7117 12.705861 11.517517
 7118 12.705861 11.521140
 7119 12.702238 11.524763
 7120 12.702238 11.528386
 7121 12.702238 11.532009
 7122 12.698615 11.535632
 7123 12.694992 11.539255
 7124 12.691369 11.542878
 7125 12.691369 11.546501
 7126 12.687746 11.550124
 7127 12.687746 11.553747
 7128 12.684123 11.557370
 7129 12.684123 11.560993
 7130 12.680500 11.564616
 7131 12.680500 11.568239
 7132 12.676877 11.571862
 7133 12.676877 11.575485
 7134 12.673254 11.579108
 7135 12.673254 11.582731
 7136 12.669631 11.586354
 7137 12.669631 11.589977
 7138 12.669631 11.593600
 7139 12.669631 11.597223
 7140 12.669631 11.600846
 7141 12.669631 11.604469
 7142 12.669631 11.608092
 7143 12.669631 11.611715
 7144 12.669631 11.615338
 7145 12.666008 11.618961
 7146 12.666008 11.622584
 7147 12.666008 11.626207
 7148 12.666008 11.629830
 7149 12.662385 11.629830
 7150 12.658762 11.633453
 7151 12.658762 11.637076
 7152 12.655139 11.640699
 7153 12.655139 11.644322
 7154 12.651516 11.647945
 7155 12.651516 11.651568
 7156 12.647893 11.655191
 7157 12.647893 11.658814
 7158 12.644270 11.662437
 7159 12.644270 11.666060
 7160 12.640647 11.669683
 7161 12.640647 11.673306
 7162 12.637024 11.676929
 7163 12.637024 11.680552
 7164 12.637024 11.684175
 7165 12.637024 11.687798
 7166 12.637024 11.691421
 7167 12.637024 11.695044
 7168 12.637024 11.698667
 7169 12.637024 11.702290
 7170 12.637024 11.705913
 7171 12.637024 11.709536
 7172 12.637024 11.713159
 7173 12.637024 11.716782
 7174 12.637024 11.720405
 7175 12.637024 11.724028
 7176 12.637024 11.727651
 7177 12.637024 11.731274
 7178 12.637024 11.734897
 7179 12.637024 11.738520
 7180 12.637024 11.742143
 7181 12.637024 11.745766
 7182 12.637024 11.749389
 7183 12.637024 11.753012
 7184 12.637024 11.756635
 7185 12.637024 11.760258
 7186 12.637024 11.763881
 7187 12.640647 11.767504
 7188 12.640647 11.771127
 7189 12.640647 11.774750
 7190 12.640647 11.778373
 7191 12.640647 11.781996
 7192 12.640647 11.785619
 7193 12.640647 11.789242
 7194 12.640647 11.792865
 7195 12.640647 11.796488
 7196 12.640647 11.800111
 7197 12.640647 11.803734
 7198 12.640647 11.807357
 7199 12.640647 11.810980
 7200 12.640647 11.814603
 7201 12.640647 11.818226
 7202 12.640647 11.821849
 7203 12.640647 11.825472
 7204 12.640647 11.829095
 7205 12.644270 11.832718
 7206 12.644270 11.836341
 7207 12.644270 11.839964
 7208 12.647893 11.843587
 7209 12.647893 11.847210
 7210 12.647893 11.850833
 7211 12.647893 11.854456
 7212 12.647893 11.858079
 7213 12.647893 11.861702
 7214 12.647893 11.865325
 7215 12.647893 11.868948
 7216 12.651516 11.872571
 7217 12.651516 11.876194
 7218 12.651516 11.879817
 7219 12.651516 11.883440
 7220 12.647893 11.887063
 7221 12.647893 11.890686
 7222 12.644270 11.894309
 7223 12.644270 11.897932
 7224 12.640647 11.901555
 7225 12.640647 11.905178
 7226 12.637024 11.908801
 7227 12.637024 11.912424
 7228 12.633401 11.916047
 7229 12.633401 11.919670
 7230 12.629778 11.923293
 7231 12.629778 11.926916
 7232 12.626155 11.930539
 7233 12.626155 11.934162
 7234 12.626155 11.937785
 7235 12.626155 11.941408
 7236 12.622532 11.945031
 7237 12.622532 11.948654
 7238 12.622532 11.952277
 7239 12.622532 11.955900
 7240 12.618909 11.959523
 7241 12.618909 11.963146
 7242 12.615286 11.966769
 7243 12.615286 11.970392
 7244 12.611663 11.974015
 7245 12.611663 11.977638
 7246 12.608040 11.981261
 7247 12.608040 11.984884
 7248 12.604417 11.988507
 7249 12.604417 11.992130
 7250 12.604417 11.995753
 7251 12.604417 11.999376
 7252 12.600794 12.002999
 7253 12.600794 12.006622
 7254 12.600794 12.010245
 7255 12.600794 12.013868
 7256 12.600794 12.017491
 7257 12.600794 12.021114
 7258 12.600794 12.024737
 7259 12.600794 12.028360
 7260 12.600794 12.031983
 7261 12.600794 12.035606
 7262 12.600794 12.039229
 7263 12.600794 12.042852
 7264 12.600794 12.046475
 7265 12.600794 12.050098
 7266 12.600794 12.053721
 7267 12.600794 12.057344
 7268 12.600794 12.060967
 7269 12.600794 12.064590
 7270 12.600794 12.068213
 7271 12.600794 12.071836
 7272 12.600794 12.075459
 7273 12.600794 12.079082
 7274 12.600794 12.082705
 7275 12.600794 12.086328
 7276 12.600794 12.089951
 7277 12.600794 12.093574
 7278 12.600794 12.097197
 7279 12.600794 12.100820
 7280 12.604417 12.104443
 7281 12.604417 12.108066
 7282 12.608040 12.111689
 7283 12.608040 12.115312
 7284 12.611663 12.118935
 7285 12.611663 12.122558
 7286 12.615286 12.126181
 7287 12.615286 12.129804
 7288 12.618909 12.133427
 7289 12.618909 12.137050
 7290 12.618909 12.140673
 7291 12.618909 12.144296
 7292 12.618909 12.147919
 7293 12.618909 12.151542
 7294 12.618909 12.155165
 7295 12.618909 12.158788
 7296 12.618909 12.162411
 7297 12.618909 12.166034
 7298 12.618909 12.169657
 7299 12.618909 12.173280
 7300 12.618909 12.176903
 7301 12.618909 12.180526
 7302 12.618909 12.184149
 7303 12.618909 12.187772
 7304 12.618909 12.191395
 7305 12.618909 12.195018
 7306 12.618909 12.198641
 7307 12.618909 12.202264
 7308 12.618909 12.205887
 7309 12.618909 12.209510
 7310 12.618909 12.213133
 7311 12.618909 12.216756
 7312 12.618909 12.220379
 7313 12.618909 12.224002
 7314 12.615286 12.227625
 7315 12.615286 12.231248
 7316 12.611663 12.234871
 7317 12.611663 12.238494
 7318 12.608040 12.242117
 7319 12.608040 12.245740
 7320 12.604417 12.249363
 7321 12.604417 12.252986
 7322 12.604417 12.256609
 7323 12.604417 12.260232
 7324 12.600794 12.263855
 7325 12.600794 12.267478
 7326 12.600794 12.271101
 7327 12.600794 12.274724
 7328 12.600794 12.278347
 7329 12.600794 12.281970
 7330 12.600794 12.285593
 7331 12.597171 12.289216
 7332 12.597171 12.292839
 7333 12.593548 12.296462
 7334 12.593548 12.300085
 7335 12.589925 12.303708
 7336 12.586302 12.303708
 7337 12.582679 12.307331
 7338 12.579056 12.307331
 7339 12.575433 12.310954
 7340 12.571810 12.310954
 7341 12.568187 12.314577
 7342 12.564564 12.314577
 7343 12.560941 12.318200
 7344 12.557318 12.318200
 7345 12.553695 12.321823
 7346 12.550072 12.325446
 7347 12.546449 12.329069
 7348 12.542826 12.332692
 7349 12.539203 12.336315
 7350 12.539203 12.339938
 7351 12.535580 12.343561
 7352 12.535580 12.347184
 7353 12.531957 12.350807
 7354 12.531957 12.354430
 7355 12.528334 12.358053
 7356 12.528334 12.361676
 7357 12.524711 12.365299
 7358 12.524711 12.368922
 7359 12.521088 12.372545
 7360 12.521088 12.376168
 7361 12.517465 12.379791
 7362 12.517465 12.383414
 7363 12.513842 12.387037
 7364 12.513842 12.390660
 7365 12.510219 12.394283
 7366 12.510219 12.397906
 7367 12.506596 12.401529
 7368 12.506596 12.405152
 7369 12.502973 12.408775
 7370 12.502973 12.412398
 7371 12.499350 12.416021
 7372 12.499350 12.419644
 7373 12.499350 12.423267
 7374 12.499350 12.426890
 7375 12.499350 12.430513
 7376 12.499350 12.434136
 7377 12.499350 12.437759
 7378 12.499350 12.441382
 7379 12.499350 12.445005
 7380 12.499350 12.448628
 7381 12.495727 12.452251
 7382 12.492104 12.455874
 7383 12.488481 12.459497
 7384 12.484858 12.463120
 7385 12.481235 12.466743
 7386 12.477612 12.470366
 7387 12.473989 12.473989
 7388 12.470366 12.477612
 7389 12.466743 12.481235
 7390 12.463120 12.484858
 7391 12.459497 12.484858
 7392 12.455874 12.488481
 7393 12.452251 12.488481
 7394 12.448628 12.492104
 7395 12.445005 12.495727
 7396 12.441382 12.499350
 7397 12.437759 12.502973
 7398 12.434136 12.506596
 7399 12.430513 12.510219
 7400 12.426890 12.513842
 7401 12.423267 12.517465
 7402 12.423267 12.521088
 7403 12.419644 12.524711
 7404 12.419644 12.528334
 7405 12.416021 12.531957
 7406 12.416021 12.535580
 7407 12.412398 12.539203
 7408 12.412398 12.542826
 7409 12.408775 12.546449
 7410 12.408775 12.550072
 7411 12.405152 12.553695
 7412 12.405152 12.557318
 7413 12.401529 12.560941
 7414 12.401529 12.564564
 7415 12.397906 12.568187
 7416 12.397906 12.571810
 7417 12.394283 12.575433
 7418 12.394283 12.579056
 7419 12.394283 12.582679
 7420 12.390660 12.586302
 7421 12.390660 12.589925
 7422 12.390660 12.593548
 7423 12.390660 12.597171
 7424 12.390660 12.600794
 7425 12.390660 12.604417
 7426 12.390660 12.608040
 7427 12.390660 12.611663
 7428 12.390660 12.615286
 7429 12.390660 12.618909
 7430 12.390660 12.622532
 7431 12.390660 12.626155
 7432 12.387037 12.629778
 7433 12.387037 12.633401
 7434 12.383414 12.637024
 7435 12.383414 12.640647
 7436 12.379791 12.644270
 7437 12.379791 12.647893
 7438 12.376168 12.651516
 7439 12.376168 12.655139
 7440 12.372545 12.658762
 7441 12.372545 12.662385
 7442 12.368922 12.666008
 7443 12.368922 12.669631
 7444 12.365299 12.673254
 7445 12.365299 12.676877
 7446 12.361676 12.680500
 7447 12.361676 12.684123
 7448 12.361676 12.687746
 7449 12.361676 12.691369
 7450 12.358053 12.694992
 7451 12.358053 12.698615
 7452 12.358053 12.702238
 7453 12.358053 12.705861
 7454 12.354430 12.709484
 7455 12.350807 12.713107
 7456 12.347184 12.716730
 7457 12.343561 12.720353
 7458 12.339938 12.723976
 7459 12.336315 12.727599
 7460 12.332692 12.727599
 7461 12.329069 12.727599
 7462 12.325446 12.727599
 7463 12.321823 12.727599
 7464 12.318200 12.727599
 7465 12.314577 12.727599
 7466 12.310954 12.727599
 7467 12.307331 12.727599
 7468 12.303708 12.731222
 7469 12.300085 12.731222
 7470 12.296462 12.731222
 7471 12.292839 12.731222
 7472 12.289216 12.731222
 7473 12.285593 12.731222
 7474 12.281970 12.731222
 7475 12.278347 12.731222
 7476 12.274724 12.731222
 7477 12.271101 12.731222
 7478 12.267478 12.731222
 7479 12.263855 12.731222
 7480 12.260232 12.731222
 7481 12.256609 12.731222
 7482 12.252986 12.731222
 7483 12.249363 12.731222
 7484 12.245740 12.731222
 7485 12.242117 12.731222
 7486 12.238494 12.731222
 7487 12.234871 12.731222
 7488 12.231248 12.731222
 7489 12.227625 12.731222
 7490 12.224002 12.731222
 7491 12.220379 12.731222
 7492 12.216756 12.731222
 7493 12.213133 12.731222
 7494 12.209510 12.731222
 7495 12.205887 12.731222
 7496 12.202264 12.731222
 7497 12.198641 12.731222
 7498 12.195018 12.731222
 7499 12.191395 12.731222
 7500 12.187772 12.731222
 7501 12.184149 12.731222
 7502 12.180526 12.731222
 7503 12.176903 12.731222
 7504 12.173280 12.731222
 7505 12.169657 12.731222
 7506 12.166034 12.731222
 7507 12.162411 12.731222
 7508 12.158788 12.731222
 7509 12.155165 12.731222
 7510 12.151542 12.731222
 7511 12.147919 12.731222
 7512 12.144296 12.731222
 7513 12.140673 12.731222
 7514 12.137050 12.731222
 7515 12.133427 12.731222
 7516 12.129804 12.731222
 7517 12.126181 12.731222
 7518 12.122558 12.734845
 7519 12.118935 12.734845
 7520 12.115312 12.738468
 7521 12.111689 12.738468
 7522 12.108066 12.742091
 7523 12.104443 12.742091
 7524 12.100820 12.745714
 7525 12.097197 12.745714
 7526 12.093574 12.745714
 7527 12.089951 12.745714
 7528 12.086328 12.745714
 7529 12.082705 12.742091
 7530 12.079082 12.742091
 7531 12.075459 12.742091
 7532 12.071836 12.738468
 7533 12.068213 12.738468
 7534 12.064590 12.738468
 7535 12.060967 12.738468
 7536 12.057344 12.738468
 7537 12.053721 12.738468
 7538 12.050098 12.738468
 7539 12.046475 12.738468
 7540 12.042852 12.738468
 7541 12.039229 12.738468
 7542 12.035606 12.738468
 7543 12.031983 12.738468
 7544 12.028360 12.738468
 7545 12.024737 12.738468
 7546 12.021114 12.738468
 7547 12.017491 12.738468
 7548 12.013868 12.738468
 7549 12.010245 12.738468
 7550 12.006622 12.738468
 7551 12.002999 12.738468
 7552 11.999376 12.738468
 7553 11.995753 12.738468
 7554 11.992130 12.738468
 7555 11.988507 12.738468
 7556 11.984884 12.738468
 7557 11.981261 12.738468
 7558 11.977638 12.742091
 7559 11.974015 12.742091
 7560 11.970392 12.745714
 7561 11.966769 12.745714
 7562 11.963146 12.745714
 7563 11.959523 12.745714
 7564 11.955900 12.745714
 7565 11.952277 12.745714
 7566 11.948654 12.745714
 7567 11.945031 12.745714
 7568 11.941408 12.742091
 7569 11.937785 12.742091
 7570 11.934162 12.738468
 7571 11.930539 12.738468
 7572 11.926916 12.738468
 7573 11.923293 12.734845
 7574 11.919670 12.734845
 7575 11.916047 12.734845
 7576 11.912424 12.734845
 7577 11.908801 12.734845
 7578 11.905178 12.734845
 7579 11.901555 12.734845
 7580 11.897932 12.734845
 7581 11.894309 12.734845
 7582 11.890686 12.734845
 7583 11.887063 12.734845
 7584 11.883440 12.734845
 7585 11.879817 12.734845
 7586 11.876194 12.734845
 7587 11.872571 12.734845
 7588 11.868948 12.734845
 7589 11.865325 12.734845
 7590 11.861702 12.734845
 7591 11.858079 12.734845
 7592 11.854456 12.734845
 7593 11.850833 12.734845
 7594 11.847210 12.734845
 7595 11.843587 12.734845
 7596 11.839964 12.734845
 7597 11.836341 12.738468
 7598 11.832718 12.738468
 7599 11.829095 12.742091
 7600 11.825472 12.742091
 7601 11.821849 12.745714
 7602 11.818226 12.745714
 7603 11.814603 12.749337
 7604 11.810980 12.749337
 7605 11.807357 12.752960
 7606 11.803734 12.752960
 7607 11.800111 12.752960
 7608 11.796488 12.752960
 7609 11.792865 12.752960
 7610 11.789242 12.752960
 7611 11.785619 12.756583
 7612 11.781996 12.756583
 7613 11.778373 12.756583
 7614 11.774750 12.756583
 7615 11.771127 12.760206
 7616 11.767504 12.760206
 7617 11.763881 12.760206
 7618 11.760258 12.760206
 7619 11.756635 12.760206
 7620 11.753012 12.760206
 7621 11.749389 12.760206
 7622 11.745766 12.760206
 7623 11.742143 12.760206
 7624 11.738520 12.760206
 7625 11.734897 12.756583
 7626 11.731274 12.756583
 7627 11.727651 12.756583
 7628 11.724028 12.756583
 7629 11.720405 12.756583
 7630 11.716782 12.756583
 7631 11.713159 12.756583
 7632 11.709536 12.756583
 7633 11.705913 12.756583
 7634 11.702290 12.756583
 7635 11.698667 12.756583
 7636 11.695044 12.756583
 7637 11.691421 12.756583
 7638 11.687798 12.756583
 7639 11.684175 12.756583
 7640 11.680552 12.756583
 7641 11.676929 12.756583
 7642 11.673306 12.756583
 7643 11.669683 12.756583
 7644 11.666060 12.756583
 7645 11.662437 12.756583
 7646 11.658814 12.756583
 7647 11.655191 12.756583
 7648 11.651568 12.756583
 7649 11.647945 12.756583
 7650 11.644322 12.756583
 7651 11.640699 12.756583
 7652 11.637076 12.756583
 7653 11.633453 12.756583
 7654 11.629830 12.756583
 7655 11.626207 12.756583
 7656 11.622584 12.756583
 7657 11.618961 12.756583
 7658 11.615338 12.756583
 7659 11.611715 12.760206
 7660 11.608092 12.760206
 7661 11.604469 12.760206
 7662 11.600846 12.763829
 7663 11.597223 12.763829
 7664 11.593600 12.763829
 7665 11.589977 12.763829
 7666 11.586354 12.763829
 7667 11.582731 12.763829
 7668 11.579108 12.763829
 7669 11.575485 12.763829
 7670 11.571862 12.763829
 7671 11.568239 12.763829
 7672 11.564616 12.763829
 7673 11.560993 12.763829
 7674 11.557370 12.763829
 7675 11.553747 12.763829
 7676 11.550124 12.763829
 7677 11.546501 12.763829
 7678 11.542878 12.763829
 7679 11.539255 12.763829
 7680 11.535632 12.763829
 7681 11.532009 12.763829
 7682 11.528386 12.763829
 7683 11.524763 12.763829
 7684 11.521140 12.763829
 7685 11.517517 12.767452
 7686 11.513894 12.767452
 7687 11.510271 12.767452
 7688 11.506648 12.767452
 7689 11.503025 12.767452
 7690 11.499402 12.767452
 7691 11.495779 12.767452
 7692 11.492156 12.767452
 7693 11.488533 12.767452
 7694 11.484910 12.767452
 7695 11.481287 12.767452
 7696 11.477664 12.767452
 7697 11.474041 12.771075
 7698 11.470418 12.771075
 7699 11.466795 12.774698
 7700 11.463172 12.774698
 7701 11.459549 12.778321
 7702 11.455926 12.778321
 7703 11.452303 12.781944
 7704 11.448680 12.781944
 7705 11.445057 12.785567
 7706 11.441434 12.785567
 7707 11.437811 12.785567
 7708 11.434188 12.785567
 7709 11.430565 12.785567
 7710 11.426942 12.781944
 7711 11.423319 12.781944
 7712 11.419696 12.778321
 7713 11.416073 12.778321
 7714 11.412450 12.774698
 7715 11.408827 12.774698
 7716 11.405204 12.771075
 7717 11.401581 12.771075
 7718 11.397958 12.771075
 7719 11.394335 12.771075
 7720 11.390712 12.771075
 7721 11.387089 12.771075
 7722 11.383466 12.771075
 7723 11.379843 12.771075
 7724 11.376220 12.771075
 7725 11.372597 12.771075
 7726 11.368974 12.771075
 7727 11.365351 12.771075
 7728 11.361728 12.771075
 7729 11.358105 12.771075
 7730 11.354482 12.771075
 7731 11.350859 12.771075
 7732 11.347236 12.771075
 7733 11.343613 12.771075
 7734 11.339990 12.771075
 7735 11.336367 12.771075
 7736 11.332744 12.771075
 7737 11.329121 12.771075
 7738 11.325498 12.771075
 7739 11.321875 12.774698
 7740 11.318252 12.771075
 7741 11.314629 12.771075
 7742 11.311006 12.771075
 7743 11.307383 12.771075
 7744 11.303760 12.771075
 7745 11.300137 12.771075
 7746 11.296514 12.771075
 7747 11.292891 12.771075
 7748 11.289268 12.771075
 7749 11.285645 12.771075
 7750 11.282022 12.771075
 7751 11.278399 12.771075
 7752 11.274776 12.771075
 7753 11.271153 12.771075
 7754 11.267530 12.771075
 7755 11.263907 12.771075
 7756 11.260284 12.771075
 7757 11.256661 12.771075
 7758 11.253038 12.771075
 7759 11.249415 12.771075
 7760 11.245792 12.771075
 7761 11.242169 12.771075
 7762 11.238546 12.771075
 7763 11.234923 12.771075
 7764 11.231300 12.771075
 7765 11.227677 12.774698
 7766 11.224054 12.774698
 7767 11.220431 12.778321
 7768 11.216808 12.778321
 7769 11.213185 12.781944
 7770 11.209562 12.781944
 7771 11.205939 12.785567
 7772 11.202316 12.785567
 7773 11.198693 12.789190
 7774 11.195070 12.789190
 7775 11.191447 12.789190
 7776 11.187824 12.789190
 7777 11.184201 12.789190
 7778 11.180578 12.789190
 7779 11.176955 12.789190
 7780 11.173332 12.785567
 7781 11.169709 12.785567
 7782 11.166086 12.785567
 7783 11.162463 12.781944
 7784 11.158840 12.781944
 7785 11.155217 12.781944
 7786 11.151594 12.781944
 7787 11.147971 12.778321
 7788 11.144348 12.778321
 7789 11.140725 12.778321
 7790 11.137102 12.778321
 7791 11.133479 12.774698
 7792 11.129856 12.774698
 7793 11.126233 12.771075
 7794 11.122610 12.771075
 7795 11.118987 12.767452
 7796 11.115364 12.767452
 7797 11.111741 12.767452
 7798 11.108118 12.763829
 7799 11.104495 12.763829
 7800 11.100872 12.763829
 7801 11.097249 12.760206
 7802 11.093626 12.760206
 7803 11.090003 12.760206
 7804 11.086380 12.760206
 7805 11.082757 12.760206
 7806 11.079134 12.756583
 7807 11.075511 12.756583
 7808 11.071888 12.752960
 7809 11.068265 12.752960
 7810 11.064642 12.749337
 7811 11.061019 12.749337
 7812 11.057396 12.745714
 7813 11.053773 12.745714
 7814 11.050150 12.742091
 7815 11.046527 12.742091
 7816 11.042904 12.738468
 7817 11.039281 12.738468
 7818 11.035658 12.734845
 7819 11.032035 12.734845
 7820 11.028412 12.734845
 7821 11.024789 12.734845
 7822 11.021166 12.734845
 7823 11.017543 12.734845
 7824 11.013920 12.734845
 7825 11.010297 12.734845
 7826 11.006674 12.734845
 7827 11.003051 12.734845
 7828 10.999428 12.734845
 7829 10.995805 12.734845
 7830 10.992182 12.734845
 7831 10.988559 12.734845
 7832 10.984936 12.734845
 7833 10.981313 12.734845
 7834 10.977690 12.734845
 7835 10.974067 12.734845
 7836 10.970444 12.734845
 7837 10.966821 12.734845
 7838 10.963198 12.734845
 7839 10.959575 12.734845
 7840 10.955952 12.734845
 7841 10.952329 12.734845
 7842 10.948706 12.738468
 7843 10.945083 12.738468
 7844 10.941460 12.742091
 7845 10.937837 12.742091
 7846 10.934214 12.745714
 7847 10.930591 12.745714
 7848 10.926968 12.749337
 7849 10.923345 12.749337
 7850 10.919722 12.752960
 7851 10.916099 12.752960
 7852 10.912476 12.756583
 7853 10.908853 12.756583
 7854 10.905230 12.760206
 7855 10.901607 12.763829
 7856 10.897984 12.763829
 7857 10.894361 12.763829
 7858 10.890738 12.767452
 7859 10.887115 12.767452
 7860 10.883492 12.771075
 7861 10.879869 12.771075
 7862 10.876246 12.771075
 7863 10.872623 12.771075
 7864 10.869000 12.771075
 7865 10.865377 12.774698
 7866 10.861754 12.774698
 7867 10.858131 12.774698
 7868 10.854508 12.774698
 7869 10.850885 12.774698
 7870 10.847262 12.774698
 7871 10.843639 12.774698
 7872 10.840016 12.778321
 7873 10.836393 12.778321
 7874 10.832770 12.778321
 7875 10.829147 12.778321
 7876 10.825524 12.781944
 7877 10.821901 12.781944
 7878 10.818278 12.781944
 7879 10.814655 12.781944
 7880 10.811032 12.781944
 7881 10.807409 12.781944
 7882 10.803786 12.781944
 7883 10.800163 12.781944
 7884 10.796540 12.781944
 7885 10.792917 12.785567
 7886 10.789294 12.785567
 7887 10.785671 12.785567
 7888 10.782048 12.789190
 7889 10.778425 12.789190
 7890 10.774802 12.792813
 7891 10.771179 12.792813
 7892 10.767556 12.796436
 7893 10.763933 12.796436
 7894 10.760310 12.800059
 7895 10.756687 12.800059
 7896 10.753064 12.803682
 7897 10.749441 12.803682
 7898 10.745818 12.807305
 7899 10.742195 12.807305
 7900 10.738572 12.810928
 7901 10.734949 12.814551
 7902 10.731326 12.818174
 7903 10.727703 12.821797
 7904 10.724080 12.825420
 7905 10.720457 12.829043
 7906 10.720457 12.832666
 7907 10.716834 12.836289
 7908 10.713211 12.836289
 7909 10.709588 12.836289
 7910 10.705965 12.836289
 7911 10.702342 12.836289
 7912 10.698719 12.836289
 7913 10.695096 12.836289
 7914 10.691473 12.836289
 7915 10.687850 12.839912
 7916 10.684227 12.839912
 7917 10.680604 12.843535
 7918 10.676981 12.843535
 7919 10.673358 12.847158
 7920 10.669735 12.847158
 7921 10.666112 12.850781
 7922 10.662489 12.850781
 7923 10.658866 12.854404
 7924 10.655243 12.854404
 7925 10.651620 12.858027
 7926 10.647997 12.858027
 7927 10.644374 12.861650
 7928 10.640751 12.865273
 7929 10.637128 12.868896
 7930 10.633505 12.872519
 7931 10.629882 12.876142
 7932 10.626259 12.872519
 7933 10.622636 12.872519
 7934 10.619013 12.868896
 7935 10.615390 12.868896
 7936 10.611767 12.865273
 7937 10.608144 12.865273
 7938 10.604521 12.861650
 7939 10.600898 12.861650
 7940 10.597275 12.858027
 7941 10.593652 12.858027
 7942 10.590029 12.858027
 7943 10.586406 12.854404
 7944 10.582783 12.854404
 7945 10.579160 12.854404
 7946 10.575537 12.854404
 7947 10.571914 12.854404
 7948 10.568291 12.854404
 7949 10.564668 12.854404
 7950 10.561045 12.854404
 7951 10.557422 12.850781
 7952 10.553799 12.850781
 7953 10.550176 12.847158
 7954 10.546553 12.847158
 7955 10.542930 12.847158
 7956 10.539307 12.843535
 7957 10.535684 12.843535
 7958 10.532061 12.843535
 7959 10.528438 12.843535
 7960 10.524815 12.843535
 7961 10.521192 12.843535
 7962 10.517569 12.843535
 7963 10.513946 12.843535
 7964 10.510323 12.843535
 7965 10.506700 12.843535
 7966 10.503077 12.843535
 7967 10.499454 12.843535
 7968 10.495831 12.843535
 7969 10.492208 12.843535
 7970 10.488585 12.843535
 7971 10.484962 12.843535
 7972 10.481339 12.843535
 7973 10.477716 12.843535
 7974 10.474093 12.843535
 7975 10.470470 12.843535
 7976 10.466847 12.843535
 7977 10.463224 12.843535
 7978 10.459601 12.843535
 7979 10.455978 12.843535
 7980 10.452355 12.843535
 7981 10.448732 12.843535
 7982 10.445109 12.847158
 7983 10.441486 12.847158
 7984 10.437863 12.847158
 7985 10.434240 12.847158
 7986 10.430617 12.847158
 7987 10.426994 12.843535
 7988 10.423371 12.843535
 7989 10.419748 12.843535
 7990 10.416125 12.839912
 7991 10.412502 12.839912
 7992 10.408879 12.836289
 7993 10.405256 12.836289
 7994 10.401633 12.836289
 7995 10.398010 12.836289
 7996 10.394387 12.836289
 7997 10.390764 12.836289
 7998 10.387141 12.836289
 7999 10.383518 12.836289
 8000 10.379895 12.836289
 8001 10.376272 12.836289
 8002 10.372649 12.836289
 8003 10.369026 12.836289
 8004 10.365403 12.836289
 8005 10.361780 12.836289
 8006 10.358157 12.836289
 8007 10.354534 12.836289
 8008 10.350911 12.836289
 8009 10.347288 12.836289
 8010 10.343665 12.836289
 8011 10.340042 12.836289
 8012 10.336419 12.836289
 8013 10.332796 12.836289
 8014 10.329173 12.836289
 8015 10.325550 12.836289
 8016 10.321927 12.836289
 8017 10.318304 12.839912
 8018 10.314681 12.839912
 8019 10.311058 12.843535
 8020 10.307435 12.843535
 8021 10.303812 12.843535
 8022 10.300189 12.839912
 8023 10.296566 12.839912
 8024 10.292943 12.839912
 8025 10.289320 12.836289
 8026 10.285697 12.836289
 8027 10.282074 12.836289
 8028 10.278451 12.836289
 8029 10.274828 12.836289
 8030 10.271205 12.836289
 8031 10.267582 12.836289
 8032 10.263959 12.836289
 8033 10.260336 12.836289
 8034 10.256713 12.836289
 8035 10.253090 12.836289
 8036 10.249467 12.836289
 8037 10.245844 12.836289
 8038 10.242221 12.836289
 8039 10.238598 12.836289
 8040 10.234975 12.836289
 8041 10.231352 12.836289
 8042 10.227729 12.836289
 8043 10.224106 12.836289
 8044 10.220483 12.836289
 8045 10.216860 12.836289
 8046 10.213237 12.836289
 8047 10.209614 12.836289
 8048 10.205991 12.836289
 8049 10.202368 12.836289
 8050 10.198745 12.836289
 8051 10.195122 12.836289
 8052 10.191499 12.839912
 8053 10.187876 12.839912
 8054 10.184253 12.843535
 8055 10.180630 12.843535
 8056 10.177007 12.843535
 8057 10.173384 12.843535
 8058 10.169761 12.843535
 8059 10.166138 12.843535
 8060 10.162515 12.843535
 8061 10.158892 12.843535
 8062 10.155269 12.843535
 8063 10.151646 12.847158
 8064 10.148023 12.847158
 8065 10.144400 12.847158
 8066 10.140777 12.847158
 8067 10.137154 12.850781
 8068 10.133531 12.850781
 8069 10.129908 12.850781
 8070 10.126285 12.850781
 8071 10.122662 12.850781
 8072 10.119039 12.850781
 8073 10.115416 12.850781
 8074 10.111793 12.850781
 8075 10.108170 12.850781
 8076 10.104547 12.850781
 8077 10.100924 12.850781
 8078 10.097301 12.850781
 8079 10.093678 12.850781
 8080 10.090055 12.850781
 8081 10.086432 12.850781
 8082 10.082809 12.854404
 8083 10.079186 12.854404
 8084 10.075563 12.858027
 8085 10.071940 12.858027
 8086 10.068317 12.861650
 8087 10.064694 12.861650
 8088 10.061071 12.865273
 8089 10.057448 12.865273
 8090 10.053825 12.868896
 8091 10.050202 12.868896
 8092 10.046579 12.872519
 8093 10.042956 12.872519
 8094 10.039333 12.876142
 8095 10.035710 12.876142
 8096 10.032087 12.872519
 8097 10.028464 12.872519
 8098 10.024841 12.868896
 8099 10.021218 12.868896
 8100 10.017595 12.865273
 8101 10.013972 12.865273
 8102 10.010349 12.861650
 8103 10.006726 12.861650
 8104 10.003103 12.861650
 8105 9.999480 12.861650
 8106 9.995857 12.861650
 8107 9.992234 12.861650
 8108 9.988611 12.861650
 8109 9.984988 12.861650
 8110 9.981365 12.861650
 8111 9.977742 12.861650
 8112 9.974119 12.861650
 8113 9.970496 12.861650
 8114 9.966873 12.861650
 8115 9.963250 12.861650
 8116 9.959627 12.861650
 8117 9.956004 12.861650
 8118 9.952381 12.861650
 8119 9.948758 12.861650
 8120 9.945135 12.861650
 8121 9.941512 12.861650
 8122 9.937889 12.861650
 8123 9.934266 12.861650
 8124 9.930643 12.861650
 8125 9.927020 12.861650
 8126 9.923397 12.865273
 8127 9.919774 12.865273
 8128 9.916151 12.865273
 8129 9.912528 12.865273
 8130 9.908905 12.865273
 8131 9.905282 12.865273
 8132 9.901659 12.865273
 8133 9.898036 12.865273
 8134 9.894413 12.865273
 8135 9.890790 12.865273
 8136 9.887167 12.865273
 8137 9.883544 12.865273
 8138 9.879921 12.865273
 8139 9.876298 12.865273
 8140 9.872675 12.865273
 8141 9.869052 12.865273
 8142 9.865429 12.865273
 8143 9.861806 12.865273
 8144 9.858183 12.865273
 8145 9.854560 12.865273
 8146 9.850937 12.865273
 8147 9.847314 12.865273
 8148 9.843691 12.865273
 8149 9.840068 12.865273
 8150 9.836445 12.865273
 8151 9.832822 12.865273
 8152 9.829199 12.868896
 8153 9.825576 12.868896
 8154 9.821953 12.872519
 8155 9.818330 12.872519
 8156 9.814707 12.876142
 8157 9.811084 12.876142
 8158 9.807461 12.879765
 8159 9.803838 12.879765
 8160 9.800215 12.883388
 8161 9.796592 12.883388
 8162 9.792969 12.887011
 8163 9.789346 12.887011
 8164 9.785723 12.887011
 8165 9.782100 12.887011
 8166 9.778477 12.887011
 8167 9.774854 12.887011
 8168 9.771231 12.887011
 8169 9.767608 12.887011
 8170 9.763985 12.887011
 8171 9.760362 12.887011
 8172 9.756739 12.887011
 8173 9.753116 12.887011
 8174 9.749493 12.887011
 8175 9.745870 12.887011
 8176 9.742247 12.887011
 8177 9.738624 12.887011
 8178 9.735001 12.887011
 8179 9.731378 12.883388
 8180 9.727755 12.883388
 8181 9.724132 12.879765
 8182 9.720509 12.879765
 8183 9.716886 12.876142
 8184 9.713263 12.876142
 8185 9.709640 12.876142
 8186 9.706017 12.872519
 8187 9.702394 12.872519
 8188 9.698771 12.868896
 8189 9.695148 12.868896
 8190 9.691525 12.865273
 8191 9.687902 12.865273
 8192 9.684279 12.861650
 8193 9.680656 12.861650
 8194 9.677033 12.861650
 8195 9.673410 12.858027
 8196 9.669787 12.858027
 8197 9.666164 12.858027
 8198 9.662541 12.858027
 8199 9.658918 12.858027
 8200 9.655295 12.858027
 8201 9.651672 12.858027
 8202 9.648049 12.858027
 8203 9.644426 12.858027
 8204 9.640803 12.858027
 8205 9.637180 12.858027
 8206 9.633557 12.858027
 8207 9.629934 12.858027
 8208 9.626311 12.858027
 8209 9.622688 12.858027
 8210 9.619065 12.858027
 8211 9.615442 12.858027
 8212 9.611819 12.858027
 8213 9.608196 12.858027
 8214 9.604573 12.858027
 8215 9.600950 12.858027
 8216 9.597327 12.858027
 8217 9.593704 12.858027
 8218 9.590081 12.858027
 8219 9.586458 12.858027
 8220 9.582835 12.858027
 8221 9.579212 12.858027
 8222 9.575589 12.854404
 8223 9.571966 12.854404
 8224 9.568343 12.854404
 8225 9.564720 12.854404
 8226 9.561097 12.854404
 8227 9.557474 12.854404
 8228 9.553851 12.854404
 8229 9.550228 12.854404
 8230 9.546605 12.854404
 8231 9.542982 12.854404
 8232 9.539359 12.854404
 8233 9.535736 12.854404
 8234 9.532113 12.854404
 8235 9.528490 12.854404
 8236 9.524867 12.854404
 8237 9.521244 12.854404
 8238 9.517621 12.854404
 8239 9.513998 12.854404
 8240 9.510375 12.854404
 8241 9.506752 12.854404
 8242 9.503129 12.854404
 8243 9.499506 12.854404
 8244 9.495883 12.854404
 8245 9.492260 12.854404
 8246 9.488637 12.854404
 8247 9.485014 12.854404
 8248 9.481391 12.854404
 8249 9.477768 12.850781
 8250 9.474145 12.850781
 8251 9.470522 12.850781
 8252 9.466899 12.850781
 8253 9.463276 12.850781
 8254 9.459653 12.850781
 8255 9.456030 12.850781
 8256 9.452407 12.847158
 8257 9.448784 12.847158
 8258 9.445161 12.843535
 8259 9.441538 12.843535
 8260 9.437915 12.839912
 8261 9.434292 12.839912
 8262 9.430669 12.836289
 8263 9.427046 12.836289
 8264 9.423423 12.832666
 8265 9.419800 12.832666
 8266 9.416177 12.829043
 8267 9.412554 12.829043
 8268 9.408931 12.829043
 8269 9.405308 12.829043
 8270 9.401685 12.829043
 8271 9.398062 12.829043
 8272 9.394439 12.829043
 8273 9.390816 12.829043
 8274 9.387193 12.829043
 8275 9.383570 12.829043
 8276 9.379947 12.829043
 8277 9.376324 12.829043
 8278 9.372701 12.829043
 8279 9.369078 12.829043
 8280 9.365455 12.829043
 8281 9.361832 12.829043
 8282 9.358209 12.829043
 8283 9.354586 12.829043
 8284 9.350963 12.829043
 8285 9.347340 12.825420
 8286 9.343717 12.825420
 8287 9.340094 12.821797
 8288 9.336471 12.821797
 8289 9.332848 12.818174
 8290 9.329225 12.818174
 8291 9.325602 12.818174
 8292 9.321979 12.814551
 8293 9.318356 12.814551
 8294 9.314733 12.814551
 8295 9.311110 12.814551
 8296 9.307487 12.814551
 8297 9.303864 12.814551
 8298 9.300241 12.814551
 8299 9.296618 12.814551
 8300 9.292995 12.814551
 8301 9.289372 12.814551
 8302 9.285749 12.814551
 8303 9.282126 12.814551
 8304 9.278503 12.814551
 8305 9.274880 12.814551
 8306 9.271257 12.814551
 8307 9.267634 12.814551
 8308 9.264011 12.814551
 8309 9.260388 12.814551
 8310 9.256765 12.814551
 8311 9.253142 12.814551
 8312 9.249519 12.814551
 8313 9.245896 12.814551
 8314 9.242273 12.814551
 8315 9.238650 12.814551
 8316 9.235027 12.814551
 8317 9.231404 12.814551
 8318 9.227781 12.814551
 8319 9.224158 12.814551
 8320 9.220535 12.814551
 8321 9.216912 12.814551
 8322 9.213289 12.814551
 8323 9.209666 12.814551
 8324 9.206043 12.810928
 8325 9.202420 12.810928
 8326 9.198797 12.807305
 8327 9.195174 12.807305
 8328 9.191551 12.803682
 8329 9.187928 12.803682
 8330 9.184305 12.800059
 8331 9.180682 12.800059
 8332 9.177059 12.796436
 8333 9.173436 12.796436
 8334 9.169813 12.792813
 8335 9.166190 12.792813
 8336 9.162567 12.789190
 8337 9.158944 12.789190
 8338 9.155321 12.789190
 8339 9.151698 12.789190
 8340 9.148075 12.789190
 8341 9.144452 12.789190
 8342 9.140829 12.789190
 8343 9.137206 12.789190
 8344 9.133583 12.789190
 8345 9.129960 12.789190
 8346 9.126337 12.789190
 8347 9.122714 12.789190
 8348 9.119091 12.789190
 8349 9.115468 12.789190
 8350 9.111845 12.789190
 8351 9.108222 12.789190
 8352 9.104599 12.789190
 8353 9.100976 12.789190
 8354 9.097353 12.789190
 8355 9.093730 12.789190
 8356 9.090107 12.789190
 8357 9.086484 12.789190
 8358 9.082861 12.789190
 8359 9.079238 12.789190
 8360 9.075615 12.789190
 8361 9.071992 12.792813
 8362 9.068369 12.792813
 8363 9.064746 12.796436
 8364 9.061123 12.796436
 8365 9.057500 12.800059
 8366 9.053877 12.800059
 8367 9.050254 12.796436
 8368 9.046631 12.796436
 8369 9.043008 12.792813
 8370 9.039385 12.792813
 8371 9.035762 12.789190
 8372 9.032139 12.789190
 8373 9.028516 12.789190
 8374 9.024893 12.789190
 8375 9.021270 12.789190
 8376 9.017647 12.789190
 8377 9.014024 12.789190
 8378 9.010401 12.789190
 8379 9.006778 12.789190
 8380 9.003155 12.789190
 8381 8.999532 12.789190
 8382 8.995909 12.789190
 8383 8.992286 12.789190
 8384 8.988663 12.789190
 8385 8.985040 12.789190
 8386 8.981417 12.789190
 8387 8.977794 12.789190
 8388 8.974171 12.789190
 8389 8.970548 12.789190
 8390 8.966925 12.789190
 8391 8.963302 12.789190
 8392 8.959679 12.785567
 8393 8.956056 12.785567
 8394 8.952433 12.781944
 8395 8.948810 12.781944
 8396 8.945187 12.778321
 8397 8.941564 12.778321
 8398 8.937941 12.778321
 8399 8.934318 12.778321
 8400 8.930695 12.778321
 8401 8.927072 12.778321
 8402 8.923449 12.778321
 8403 8.919826 12.778321
 8404 8.916203 12.778321
 8405 8.912580 12.778321
 8406 8.908957 12.778321
 8407 8.905334 12.778321
 8408 8.901711 12.778321
 8409 8.898088 12.778321
 8410 8.894465 12.778321
 8411 8.890842 12.778321
 8412 8.887219 12.778321
 8413 8.883596 12.778321
 8414 8.879973 12.778321
 8415 8.876350 12.778321
 8416 8.872727 12.778321
 8417 8.869104 12.778321
 8418 8.865481 12.774698
 8419 8.861858 12.774698
 8420 8.858235 12.774698
 8421 8.854612 12.774698
 8422 8.850989 12.774698
 8423 8.847366 12.774698
 8424 8.843743 12.774698
 8425 8.840120 12.774698
 8426 8.836497 12.774698
 8427 8.832874 12.774698
 8428 8.829251 12.774698
 8429 8.825628 12.774698
 8430 8.822005 12.774698
 8431 8.818382 12.774698
 8432 8.814759 12.774698
 8433 8.811136 12.774698
 8434 8.807513 12.774698
 8435 8.803890 12.774698
 8436 8.800267 12.774698
 8437 8.796644 12.774698
 8438 8.793021 12.774698
 8439 8.789398 12.774698
 8440 8.785775 12.774698
 8441 8.782152 12.774698
 8442 8.778529 12.778321
 8443 8.774906 12.778321
 8444 8.771283 12.781944
 8445 8.767660 12.781944
 8446 8.764037 12.785567
 8447 8.760414 12.785567
 8448 8.756791 12.789190
 8449 8.753168 12.789190
 8450 8.749545 12.792813
 8451 8.745922 12.792813
 8452 8.742299 12.796436
 8453 8.738676 12.796436
 8454 8.735053 12.796436
 8455 8.731430 12.796436
 8456 8.727807 12.796436
 8457 8.724184 12.796436
 8458 8.720561 12.796436
 8459 8.716938 12.796436
 8460 8.713315 12.796436
 8461 8.709692 12.792813
 8462 8.706069 12.792813
 8463 8.702446 12.789190
 8464 8.698823 12.789190
 8465 8.695200 12.785567
 8466 8.691577 12.785567
 8467 8.687954 12.785567
 8468 8.684331 12.785567
 8469 8.680708 12.785567
 8470 8.677085 12.785567
 8471 8.673462 12.785567
 8472 8.669839 12.785567
 8473 8.666216 12.785567
 8474 8.662593 12.785567
 8475 8.658970 12.785567
 8476 8.655347 12.785567
 8477 8.651724 12.785567
 8478 8.648101 12.785567
 8479 8.644478 12.785567
 8480 8.640855 12.785567
 8481 8.637232 12.785567
 8482 8.633609 12.785567
 8483 8.629986 12.785567
 8484 8.626363 12.785567
 8485 8.622740 12.785567
 8486 8.619117 12.785567
 8487 8.615494 12.785567
 8488 8.611871 12.785567
 8489 8.608248 12.789190
 8490 8.604625 12.789190
 8491 8.601002 12.792813
 8492 8.597379 12.792813
 8493 8.593756 12.796436
 8494 8.590133 12.796436
 8495 8.586510 12.796436
 8496 8.582887 12.796436
 8497 8.579264 12.792813
 8498 8.575641 12.792813
 8499 8.572018 12.789190
 8500 8.568395 12.789190
 8501 8.564772 12.785567
 8502 8.561149 12.785567
 8503 8.557526 12.781944
 8504 8.553903 12.781944
 8505 8.550280 12.781944
 8506 8.546657 12.778321
 8507 8.543034 12.778321
 8508 8.539411 12.778321
 8509 8.535788 12.778321
 8510 8.532165 12.778321
 8511 8.528542 12.778321
 8512 8.524919 12.778321
 8513 8.521296 12.778321
 8514 8.517673 12.778321
 8515 8.514050 12.778321
 8516 8.510427 12.774698
 8517 8.506804 12.774698
 8518 8.503181 12.771075
 8519 8.499558 12.771075
 8520 8.495935 12.771075
 8521 8.492312 12.771075
 8522 8.488689 12.771075
 8523 8.485066 12.771075
 8524 8.481443 12.771075
 8525 8.477820 12.771075
 8526 8.474197 12.771075
 8527 8.470574 12.771075
 8528 8.466951 12.771075
 8529 8.463328 12.771075
 8530 8.459705 12.771075
 8531 8.456082 12.771075
 8532 8.452459 12.771075
 8533 8.448836 12.771075
 8534 8.445213 12.771075
 8535 8.441590 12.771075
 8536 8.437967 12.771075
 8537 8.434344 12.771075
 8538 8.430721 12.771075
 8539 8.427098 12.771075
 8540 8.423475 12.771075
 8541 8.419852 12.771075
 8542 8.416229 12.771075
 8543 8.412606 12.771075
 8544 8.408983 12.771075
 8545 8.405360 12.771075
 8546 8.401737 12.767452
 8547 8.398114 12.767452
 8548 8.394491 12.767452
 8549 8.390868 12.767452
 8550 8.387245 12.767452
 8551 8.383622 12.767452
 8552 8.379999 12.767452
 8553 8.376376 12.767452
 8554 8.372753 12.767452
 8555 8.369130 12.767452
 8556 8.365507 12.767452
 8557 8.361884 12.767452
 8558 8.358261 12.767452
 8559 8.354638 12.767452
 8560 8.351015 12.767452
 8561 8.347392 12.767452
 8562 8.343769 12.763829
 8563 8.340146 12.760206
 8564 8.336523 12.756583
 8565 8.336523 12.752960
 8566 8.332900 12.749337
 8567 8.329277 12.745714
 8568 8.325654 12.742091
 8569 8.322031 12.738468
 8570 8.318408 12.734845
 8571 8.314785 12.734845
 8572 8.311162 12.731222
 8573 8.307539 12.731222
 8574 8.303916 12.727599
 8575 8.300293 12.727599
 8576 8.296670 12.723976
 8577 8.293047 12.723976
 8578 8.289424 12.720353
 8579 8.285801 12.720353
 8580 8.282178 12.716730
 8581 8.278555 12.716730
 8582 8.274932 12.713107
 8583 8.271309 12.713107
 8584 8.267686 12.709484
 8585 8.264063 12.709484
 8586 8.260440 12.709484
 8587 8.256817 12.709484
 8588 8.253194 12.709484
 8589 8.249571 12.709484
 8590 8.245948 12.709484
 8591 8.242325 12.709484
 8592 8.238702 12.709484
 8593 8.235079 12.709484
 8594 8.231456 12.709484
 8595 8.227833 12.709484
 8596 8.224210 12.709484
 8597 8.220587 12.709484
 8598 8.216964 12.709484
 8599 8.213341 12.709484
 8600 8.209718 12.709484
 8601 8.206095 12.709484
 8602 8.202472 12.709484
 8603 8.198849 12.709484
 8604 8.195226 12.709484
 8605 8.191603 12.709484
 8606 8.187980 12.709484
 8607 8.184357 12.709484
 8608 8.180734 12.713107
 8609 8.177111 12.713107
 8610 8.173488 12.716730
 8611 8.169865 12.716730
 8612 8.166242 12.720353
 8613 8.162619 12.720353
 8614 8.158996 12.723976
 8615 8.155373 12.723976
 8616 8.151750 12.727599
 8617 8.148127 12.727599
 8618 8.144504 12.731222
 8619 8.140881 12.731222
 8620 8.137258 12.734845
 8621 8.133635 12.738468
 8622 8.130012 12.742091
 8623 8.126389 12.745714
 8624 8.122766 12.749337
 8625 8.119143 12.749337
 8626 8.115520 12.749337
 8627 8.111897 12.749337
 8628 8.108274 12.749337
 8629 8.104651 12.749337
 8630 8.101028 12.749337
 8631 8.097405 12.749337
 8632 8.093782 12.749337
 8633 8.090159 12.749337
 8634 8.086536 12.749337
 8635 8.082913 12.749337
 8636 8.079290 12.749337
 8637 8.075667 12.752960
 8638 8.072044 12.752960
 8639 8.068421 12.752960
 8640 8.064798 12.752960
 8641 8.061175 12.752960
 8642 8.057552 12.752960
 8643 8.053929 12.752960
 8644 8.050306 12.749337
 8645 8.046683 12.749337
 8646 8.043060 12.745714
 8647 8.039437 12.745714
 8648 8.035814 12.742091
 8649 8.032191 12.742091
 8650 8.028568 12.738468
 8651 8.024945 12.738468
 8652 8.021322 12.738468
 8653 8.017699 12.738468
 8654 8.014076 12.738468
 8655 8.010453 12.738468
 8656 8.006830 12.738468
 8657 8.003207 12.738468
 8658 7.999584 12.738468
 8659 7.995961 12.738468
 8660 7.992338 12.738468
 8661 7.988715 12.738468
 8662 7.985092 12.738468
 8663 7.981469 12.738468
 8664 7.977846 12.738468
 8665 7.974223 12.738468
 8666 7.970600 12.738468
 8667 7.966977 12.738468
 8668 7.963354 12.738468
 8669 7.959731 12.738468
 8670 7.956108 12.738468
 8671 7.952485 12.738468
 8672 7.948862 12.738468
 8673 7.945239 12.738468
 8674 7.941616 12.738468
 8675 7.937993 12.742091
 8676 7.934370 12.742091
 8677 7.930747 12.745714
 8678 7.927124 12.745714
 8679 7.923501 12.749337
 8680 7.919878 12.749337
 8681 7.916255 12.752960
 8682 7.912632 12.752960
 8683 7.909009 12.752960
 8684 7.905386 12.752960
 8685 7.901763 12.756583
 8686 7.898140 12.756583
 8687 7.894517 12.756583
 8688 7.890894 12.756583
 8689 7.887271 12.756583
 8690 7.883648 12.756583
 8691 7.880025 12.756583
 8692 7.876402 12.752960
 8693 7.872779 12.752960
 8694 7.869156 12.752960
 8695 7.865533 12.749337
 8696 7.861910 12.749337
 8697 7.858287 12.745714
 8698 7.854664 12.745714
 8699 7.851041 12.742091
 8700 7.847418 12.742091
 8701 7.843795 12.738468
 8702 7.840172 12.738468
 8703 7.836549 12.734845
 8704 7.832926 12.734845
 8705 7.829303 12.734845
 8706 7.825680 12.731222
 8707 7.822057 12.731222
 8708 7.818434 12.731222
 8709 7.814811 12.731222
 8710 7.811188 12.731222
 8711 7.807565 12.731222
 8712 7.803942 12.731222
 8713 7.800319 12.731222
 8714 7.796696 12.731222
 8715 7.793073 12.727599
 8716 7.789450 12.727599
 8717 7.785827 12.727599
 8718 7.782204 12.727599
 8719 7.778581 12.727599
 8720 7.774958 12.727599
 8721 7.771335 12.727599
 8722 7.767712 12.727599
 8723 7.764089 12.727599
 8724 7.760466 12.727599
 8725 7.756843 12.727599
 8726 7.753220 12.727599
 8727 7.749597 12.727599
 8728 7.745974 12.727599
 8729 7.742351 12.727599
 8730 7.738728 12.727599
 8731 7.735105 12.727599
 8732 7.731482 12.727599
 8733 7.727859 12.727599
 8734 7.724236 12.727599
 8735 7.720613 12.727599
 8736 7.716990 12.727599
 8737 7.713367 12.727599
 8738 7.709744 12.727599
 8739 7.706121 12.727599
 8740 7.702498 12.727599
 8741 7.698875 12.727599
 8742 7.695252 12.723976
 8743 7.691629 12.723976
 8744 7.688006 12.723976
 8745 7.684383 12.723976
 8746 7.680760 12.723976
 8747 7.677137 12.723976
 8748 7.673514 12.723976
 8749 7.669891 12.723976
 8750 7.666268 12.723976
 8751 7.662645 12.723976
 8752 7.659022 12.723976
 8753 7.655399 12.723976
 8754 7.651776 12.723976
 8755 7.648153 12.723976
 8756 7.644530 12.723976
 8757 7.640907 12.723976
 8758 7.637284 12.723976
 8759 7.633661 12.723976
 8760 7.630038 12.723976
 8761 7.626415 12.723976
 8762 7.622792 12.723976
 8763 7.619169 12.723976
 8764 7.615546 12.723976
 8765 7.611923 12.723976
 8766 7.608300 12.723976
 8767 7.604677 12.723976
 8768 7.601054 12.723976
 8769 7.597431 12.723976
 8770 7.593808 12.723976
 8771 7.590185 12.723976
 8772 7.586562 12.727599
 8773 7.582939 12.727599
 8774 7.579316 12.727599
 8775 7.575693 12.727599
 8776 7.572070 12.731222
 8777 7.568447 12.731222
 8778 7.564824 12.734845
 8779 7.561201 12.734845
 8780 7.557578 12.734845
 8781 7.553955 12.734845
 8782 7.550332 12.734845
 8783 7.546709 12.734845
 8784 7.543086 12.734845
 8785 7.539463 12.734845
 8786 7.535840 12.734845
 8787 7.532217 12.734845
 8788 7.528594 12.734845
 8789 7.524971 12.734845
 8790 7.521348 12.734845
 8791 7.517725 12.734845
 8792 7.514102 12.734845
 8793 7.510479 12.734845
 8794 7.506856 12.734845
 8795 7.503233 12.734845
 8796 7.499610 12.734845
 8797 7.495987 12.734845
 8798 7.492364 12.734845
 8799 7.488741 12.734845
 8800 7.485118 12.738468
 8801 7.481495 12.738468
 8802 7.477872 12.742091
 8803 7.474249 12.742091
 8804 7.470626 12.745714
 8805 7.467003 12.745714
 8806 7.463380 12.749337
 8807 7.459757 12.749337
 8808 7.456134 12.752960
 8809 7.452511 12.752960
 8810 7.448888 12.756583
 8811 7.445265 12.756583
 8812 7.441642 12.760206
 8813 7.438019 12.763829
 8814 7.434396 12.763829
 8815 7.430773 12.767452
 8816 7.427150 12.767452
 8817 7.423527 12.767452
 8818 7.419904 12.767452
 8819 7.416281 12.771075
 8820 7.412658 12.771075
 8821 7.409035 12.767452
 8822 7.405412 12.767452
 8823 7.401789 12.763829
 8824 7.398166 12.763829
 8825 7.394543 12.760206
 8826 7.390920 12.760206
 8827 7.387297 12.756583
 8828 7.383674 12.756583
 8829 7.380051 12.752960
 8830 7.376428 12.752960
 8831 7.372805 12.749337
 8832 7.369182 12.749337
 8833 7.365559 12.745714
 8834 7.361936 12.745714
 8835 7.358313 12.745714
 8836 7.354690 12.745714
 8837 7.351067 12.745714
 8838 7.347444 12.745714
 8839 7.343821 12.745714
 8840 7.340198 12.745714
 8841 7.336575 12.745714
 8842 7.332952 12.745714
 8843 7.329329 12.745714
 8844 7.325706 12.745714
 8845 7.322083 12.745714
 8846 7.318460 12.742091
 8847 7.314837 12.742091
 8848 7.311214 12.738468
 8849 7.307591 12.734845
 8850 7.303968 12.731222
 8851 7.300345 12.727599
 8852 7.296722 12.727599
 8853 7.293099 12.723976
 8854 7.289476 12.723976
 8855 7.285853 12.720353
 8856 7.282230 12.720353
 8857 7.278607 12.716730
 8858 7.274984 12.716730
 8859 7.271361 12.713107
 8860 7.267738 12.713107
 8861 7.264115 12.709484
 8862 7.260492 12.709484
 8863 7.256869 12.705861
 8864 7.253246 12.705861
 8865 7.249623 12.705861
 8866 7.246000 12.705861
 8867 7.242377 12.705861
 8868 7.238754 12.702238
 8869 7.235131 12.702238
 8870 7.231508 12.702238
 8871 7.227885 12.702238
 8872 7.224262 12.702238
 8873 7.220639 12.702238
 8874 7.217016 12.698615
 8875 7.213393 12.698615
 8876 7.209770 12.694992
 8877 7.206147 12.694992
 8878 7.202524 12.691369
 8879 7.198901 12.691369
 8880 7.195278 12.687746
 8881 7.191655 12.687746
 8882 7.188032 12.684123
 8883 7.184409 12.684123
 8884 7.180786 12.684123
 8885 7.177163 12.684123
 8886 7.173540 12.684123
 8887 7.169917 12.684123
 8888 7.166294 12.684123
 8889 7.162671 12.684123
 8890 7.159048 12.684123
 8891 7.155425 12.684123
 8892 7.151802 12.684123
 8893 7.148179 12.684123
 8894 7.144556 12.684123
 8895 7.140933 12.684123
 8896 7.137310 12.684123
 8897 7.133687 12.684123
 8898 7.130064 12.684123
 8899 7.126441 12.684123
 8900 7.122818 12.684123
 8901 7.119195 12.684123
 8902 7.115572 12.684123
 8903 7.111949 12.684123
 8904 7.108326 12.684123
 8905 7.104703 12.684123
 8906 7.101080 12.684123
 8907 7.097457 12.684123
 8908 7.093834 12.684123
 8909 7.090211 12.684123
 8910 7.086588 12.684123
 8911 7.082965 12.684123
 8912 7.079342 12.687746
 8913 7.075719 12.687746
 8914 7.072096 12.691369
 8915 7.068473 12.691369
 8916 7.064850 12.691369
 8917 7.061227 12.694992
 8918 7.057604 12.694992
 8919 7.053981 12.694992
 8920 7.050358 12.694992
 8921 7.046735 12.694992
 8922 7.043112 12.694992
 8923 7.039489 12.694992
 8924 7.035866 12.694992
 8925 7.032243 12.694992
 8926 7.028620 12.694992
 8927 7.024997 12.694992
 8928 7.021374 12.694992
 8929 7.017751 12.694992
 8930 7.014128 12.694992
 8931 7.010505 12.694992
 8932 7.006882 12.694992
 8933 7.003259 12.694992
 8934 6.999636 12.694992
 8935 6.996013 12.694992
 8936 6.992390 12.694992
 8937 6.988767 12.694992
 8938 6.985144 12.694992
 8939 6.981521 12.694992
 8940 6.977898 12.694992
 8941 6.974275 12.694992
 8942 6.970652 12.694992
 8943 6.967029 12.694992
 8944 6.963406 12.698615
 8945 6.959783 12.698615
 8946 6.956160 12.702238
 8947 6.952537 12.702238
 8948 6.948914 12.705861
 8949 6.945291 12.705861
 8950 6.941668 12.709484
 8951 6.938045 12.709484
 8952 6.934422 12.713107
 8953 6.930799 12.713107
 8954 6.927176 12.716730
 8955 6.923553 12.713107
 8956 6.919930 12.713107
 8957 6.916307 12.709484
 8958 6.912684 12.709484
 8959 6.909061 12.705861
 8960 6.905438 12.705861
 8961 6.901815 12.705861
 8962 6.898192 12.705861
 8963 6.894569 12.705861
 8964 6.890946 12.705861
 8965 6.887323 12.705861
 8966 6.883700 12.705861
 8967 6.880077 12.705861
 8968 6.876454 12.705861
 8969 6.872831 12.705861
 8970 6.869208 12.705861
 8971 6.865585 12.705861
 8972 6.861962 12.705861
 8973 6.858339 12.705861
 8974 6.854716 12.705861
 8975 6.851093 12.705861
 8976 6.847470 12.705861
 8977 6.843847 12.705861
 8978 6.840224 12.705861
 8979 6.836601 12.705861
 8980 6.832978 12.705861
 8981 6.829355 12.705861
 8982 6.825732 12.705861
 8983 6.822109 12.705861
 8984 6.818486 12.709484
 8985 6.814863 12.709484
 8986 6.811240 12.713107
 8987 6.807617 12.713107
 8988 6.803994 12.716730
 8989 6.800371 12.716730
 8990 6.796748 12.720353
 8991 6.793125 12.720353
 8992 6.789502 12.723976
 8993 6.785879 12.723976
 8994 6.782256 12.727599
 8995 6.778633 12.727599
 8996 6.775010 12.731222
 8997 6.775010 12.734845
 8998 6.771387 12.738468
 8999 6.771387 12.742091
 9000 6.767764 12.745714
 9001 6.764141 12.749337
 9002 6.760518 12.752960
 9003 6.756895 12.756583
 9004 6.753272 12.760206
 9005 6.749649 12.760206
 9006 6.746026 12.760206
 9007 6.742403 12.760206
 9008 6.738780 12.760206
 9009 6.735157 12.760206
 9010 6.731534 12.760206
 9011 6.727911 12.760206
 9012 6.724288 12.760206
 9013 6.720665 12.760206
 9014 6.717042 12.760206
 9015 6.713419 12.760206
 9016 6.709796 12.760206
 9017 6.706173 12.760206
 9018 6.702550 12.760206
 9019 6.698927 12.760206
 9020 6.695304 12.760206
 9021 6.691681 12.760206
 9022 6.688058 12.760206
 9023 6.684435 12.760206
 9024 6.680812 12.760206
 9025 6.677189 12.760206
 9026 6.673566 12.763829
 9027 6.669943 12.763829
 9028 6.666320 12.767452
 9029 6.662697 12.767452
 9030 6.659074 12.771075
 9031 6.655451 12.771075
 9032 6.651828 12.774698
 9033 6.648205 12.774698
 9034 6.644582 12.778321
 9035 6.640959 12.778321
 9036 6.637336 12.774698
 9037 6.633713 12.771075
 9038 6.630090 12.767452
 9039 6.626467 12.763829
 9040 6.622844 12.760206
 9041 6.619221 12.756583
 9042 6.619221 12.752960
 9043 6.615598 12.749337
 9044 6.615598 12.745714
 9045 6.611975 12.742091
 9046 6.608352 12.738468
 9047 6.604729 12.734845
 9048 6.601106 12.734845
 9049 6.597483 12.731222
 9050 6.593860 12.731222
 9051 6.590237 12.727599
 9052 6.586614 12.727599
 9053 6.582991 12.723976
 9054 6.579368 12.723976
 9055 6.575745 12.720353
 9056 6.572122 12.720353
 9057 6.568499 12.716730
 9058 6.564876 12.716730
 9059 6.561253 12.713107
 9060 6.557630 12.713107
 9061 6.554007 12.713107
 9062 6.550384 12.713107
 9063 6.546761 12.713107
 9064 6.543138 12.713107
 9065 6.539515 12.713107
 9066 6.535892 12.713107
 9067 6.532269 12.713107
 9068 6.528646 12.713107
 9069 6.525023 12.713107
 9070 6.521400 12.709484
 9071 6.517777 12.709484
 9072 6.514154 12.705861
 9073 6.510531 12.705861
 9074 6.506908 12.702238
 9075 6.503285 12.702238
 9076 6.499662 12.698615
 9077 6.496039 12.698615
 9078 6.492416 12.698615
 9079 6.488793 12.694992
 9080 6.485170 12.694992
 9081 6.481547 12.694992
 9082 6.477924 12.694992
 9083 6.474301 12.694992
 9084 6.470678 12.694992
 9085 6.467055 12.694992
 9086 6.463432 12.694992
 9087 6.459809 12.694992
 9088 6.456186 12.694992
 9089 6.452563 12.694992
 9090 6.448940 12.694992
 9091 6.445317 12.694992
 9092 6.441694 12.694992
 9093 6.438071 12.694992
 9094 6.434448 12.694992
 9095 6.430825 12.694992
 9096 6.427202 12.694992
 9097 6.423579 12.694992
 9098 6.419956 12.694992
 9099 6.416333 12.694992
 9100 6.412710 12.694992
 9101 6.409087 12.694992
 9102 6.405464 12.694992
 9103 6.401841 12.694992
 9104 6.398218 12.694992
 9105 6.394595 12.694992
 9106 6.390972 12.694992
 9107 6.387349 12.694992
 9108 6.383726 12.694992
 9109 6.380103 12.694992
 9110 6.376480 12.694992
 9111 6.372857 12.694992
 9112 6.369234 12.694992
 9113 6.365611 12.691369
 9114 6.361988 12.691369
 9115 6.358365 12.691369
 9116 6.354742 12.687746
 9117 6.351119 12.687746
 9118 6.347496 12.687746
 9119 6.343873 12.687746
 9120 6.340250 12.687746
 9121 6.336627 12.687746
 9122 6.333004 12.687746
 9123 6.329381 12.687746
 9124 6.325758 12.687746
 9125 6.322135 12.687746
 9126 6.318512 12.687746
 9127 6.314889 12.687746
 9128 6.311266 12.687746
 9129 6.307643 12.684123
 9130 6.304020 12.684123
 9131 6.300397 12.680500
 9132 6.296774 12.680500
 9133 6.293151 12.676877
 9134 6.289528 12.676877
 9135 6.285905 12.673254
 9136 6.282282 12.673254
 9137 6.278659 12.673254
 9138 6.275036 12.673254
 9139 6.271413 12.673254
 9140 6.267790 12.673254
 9141 6.264167 12.673254
 9142 6.260544 12.673254
 9143 6.256921 12.673254
 9144 6.253298 12.673254
 9145 6.249675 12.673254
 9146 6.246052 12.673254
 9147 6.242429 12.673254
 9148 6.238806 12.673254
 9149 6.235183 12.673254
 9150 6.231560 12.673254
 9151 6.227937 12.673254
 9152 6.224314 12.673254
 9153 6.220691 12.673254
 9154 6.217068 12.673254
 9155 6.213445 12.673254
 9156 6.209822 12.673254
 9157 6.206199 12.673254
 9158 6.202576 12.676877
 9159 6.198953 12.676877
 9160 6.195330 12.680500
 9161 6.191707 12.680500
 9162 6.188084 12.684123
 9163 6.184461 12.684123
 9164 6.180838 12.687746
 9165 6.177215 12.687746
 9166 6.173592 12.691369
 9167 6.169969 12.691369
 9168 6.166346 12.694992
 9169 6.162723 12.694992
 9170 6.159100 12.694992
 9171 6.155477 12.694992
 9172 6.151854 12.698615
 9173 6.148231 12.698615
 9174 6.144608 12.698615
 9175 6.140985 12.702238
 9176 6.137362 12.702238
 9177 6.133739 12.705861
 9178 6.130116 12.705861
 9179 6.126493 12.705861
 9180 6.122870 12.705861
 9181 6.119247 12.705861
 9182 6.115624 12.705861
 9183 6.112001 12.702238
 9184 6.108378 12.702238
 9185 6.104755 12.698615
 9186 6.101132 12.698615
 9187 6.097509 12.694992
 9188 6.093886 12.694992
 9189 6.090263 12.691369
 9190 6.086640 12.691369
 9191 6.083017 12.687746
 9192 6.079394 12.687746
 9193 6.075771 12.687746
 9194 6.072148 12.687746
 9195 6.068525 12.687746
 9196 6.064902 12.687746
 9197 6.061279 12.687746
 9198 6.057656 12.687746
 9199 6.054033 12.687746
 9200 6.050410 12.687746
 9201 6.046787 12.687746
 9202 6.043164 12.687746
 9203 6.039541 12.687746
 9204 6.035918 12.687746
 9205 6.032295 12.687746
 9206 6.028672 12.687746
 9207 6.025049 12.687746
 9208 6.021426 12.687746
 9209 6.017803 12.687746
 9210 6.014180 12.687746
 9211 6.010557 12.687746
 9212 6.006934 12.687746
 9213 6.003311 12.687746
 9214 5.999688 12.687746
 9215 5.996065 12.687746
 9216 5.992442 12.687746
 9217 5.988819 12.687746
 9218 5.985196 12.687746
 9219 5.981573 12.687746
 9220 5.977950 12.687746
 9221 5.974327 12.687746
 9222 5.970704 12.687746
 9223 5.967081 12.687746
 9224 5.963458 12.687746
 9225 5.959835 12.687746
 9226 5.956212 12.687746
 9227 5.952589 12.687746
 9228 5.948966 12.687746
 9229 5.945343 12.691369
 9230 5.941720 12.691369
 9231 5.938097 12.694992
 9232 5.934474 12.694992
 9233 5.930851 12.694992
 9234 5.927228 12.691369
 9235 5.923605 12.691369
 9236 5.919982 12.691369
 9237 5.916359 12.691369
 9238 5.912736 12.687746
 9239 5.909113 12.687746
 9240 5.905490 12.684123
 9241 5.901867 12.684123
 9242 5.898244 12.680500
 9243 5.894621 12.680500
 9244 5.890998 12.680500
 9245 5.887375 12.680500
 9246 5.883752 12.680500
 9247 5.880129 12.680500
 9248 5.876506 12.680500
 9249 5.872883 12.680500
 9250 5.869260 12.680500
 9251 5.865637 12.680500
 9252 5.862014 12.680500
 9253 5.858391 12.680500
 9254 5.854768 12.680500
 9255 5.851145 12.680500
 9256 5.847522 12.680500
 9257 5.843899 12.680500
 9258 5.840276 12.680500
 9259 5.836653 12.680500
 9260 5.833030 12.680500
 9261 5.829407 12.680500
 9262 5.825784 12.680500
 9263 5.822161 12.680500
 9264 5.818538 12.676877
 9265 5.814915 12.676877
 9266 5.811292 12.673254
 9267 5.807669 12.673254
 9268 5.804046 12.669631
 9269 5.800423 12.669631
 9270 5.796800 12.669631
 9271 5.793177 12.666008
 9272 5.789554 12.666008
 9273 5.785931 12.666008
 9274 5.782308 12.666008
 9275 5.778685 12.666008
 9276 5.775062 12.666008
 9277 5.771439 12.666008
 9278 5.767816 12.666008
 9279 5.764193 12.666008
 9280 5.760570 12.666008
 9281 5.756947 12.666008
 9282 5.753324 12.666008
 9283 5.749701 12.666008
 9284 5.746078 12.666008
 9285 5.742455 12.666008
 9286 5.738832 12.666008
 9287 5.735209 12.666008
 9288 5.731586 12.666008
 9289 5.727963 12.666008
 9290 5.724340 12.666008
 9291 5.720717 12.662385
 9292 5.717094 12.662385
 9293 5.713471 12.662385
 9294 5.709848 12.662385
 9295 5.706225 12.658762
 9296 5.702602 12.658762
 9297 5.698979 12.658762
 9298 5.695356 12.655139
 9299 5.691733 12.655139
 9300 5.688110 12.655139
 9301 5.684487 12.651516
 9302 5.680864 12.651516
 9303 5.677241 12.651516
 9304 5.673618 12.651516
 9305 5.669995 12.651516
 9306 5.666372 12.651516
 9307 5.662749 12.651516
 9308 5.659126 12.651516
 9309 5.655503 12.651516
 9310 5.651880 12.651516
 9311 5.648257 12.651516
 9312 5.644634 12.647893
 9313 5.641011 12.647893
 9314 5.637388 12.644270
 9315 5.633765 12.644270
 9316 5.630142 12.640647
 9317 5.626519 12.640647
 9318 5.622896 12.640647
 9319 5.619273 12.640647
 9320 5.615650 12.640647
 9321 5.612027 12.640647
 9322 5.608404 12.640647
 9323 5.604781 12.640647
 9324 5.601158 12.640647
 9325 5.597535 12.640647
 9326 5.593912 12.640647
 9327 5.590289 12.640647
 9328 5.586666 12.640647
 9329 5.583043 12.640647
 9330 5.579420 12.640647
 9331 5.575797 12.640647
 9332 5.572174 12.640647
 9333 5.568551 12.640647
 9334 5.564928 12.640647
 9335 5.561305 12.640647
 9336 5.557682 12.640647
 9337 5.554059 12.640647
 9338 5.550436 12.640647
 9339 5.546813 12.640647
 9340 5.543190 12.640647
 9341 5.539567 12.644270
 9342 5.535944 12.644270
 9343 5.532321 12.644270
 9344 5.528698 12.647893
 9345 5.525075 12.647893
 9346 5.521452 12.647893
 9347 5.517829 12.647893
 9348 5.514206 12.647893
 9349 5.510583 12.647893
 9350 5.506960 12.647893
 9351 5.503337 12.647893
 9352 5.499714 12.647893
 9353 5.496091 12.647893
 9354 5.492468 12.651516
 9355 5.488845 12.651516
 9356 5.485222 12.655139
 9357 5.481599 12.655139
 9358 5.477976 12.658762
 9359 5.474353 12.658762
 9360 5.470730 12.662385
 9361 5.467107 12.662385
 9362 5.463484 12.666008
 9363 5.459861 12.666008
 9364 5.456238 12.669631
 9365 5.452615 12.669631
 9366 5.448992 12.673254
 9367 5.445369 12.676877
 9368 5.441746 12.680500
 9369 5.438123 12.684123
 9370 5.434500 12.687746
 9371 5.430877 12.687746
 9372 5.427254 12.691369
 9373 5.423631 12.691369
 9374 5.420008 12.694992
 9375 5.416385 12.694992
 9376 5.412762 12.694992
 9377 5.409139 12.694992
 9378 5.405516 12.694992
 9379 5.401893 12.694992
 9380 5.398270 12.694992
 9381 5.394647 12.694992
 9382 5.391024 12.694992
 9383 5.387401 12.694992
 9384 5.383778 12.694992
 9385 5.380155 12.694992
 9386 5.376532 12.691369
 9387 5.372909 12.691369
 9388 5.369286 12.691369
 9389 5.365663 12.687746
 9390 5.362040 12.687746
 9391 5.358417 12.687746
 9392 5.358417 12.684123
 9393 5.354794 12.680500
 9394 5.351171 12.676877
 9395 5.347548 12.676877
 9396 5.343925 12.673254
 9397 5.340302 12.673254
 9398 5.336679 12.669631
 9399 5.333056 12.669631
 9400 5.329433 12.666008
 9401 5.325810 12.666008
 9402 5.322187 12.662385
 9403 5.318564 12.662385
 9404 5.314941 12.658762
 9405 5.311318 12.658762
 9406 5.307695 12.655139
 9407 5.304072 12.655139
 9408 5.300449 12.655139
 9409 5.296826 12.655139
 9410 5.293203 12.655139
 9411 5.289580 12.655139
 9412 5.285957 12.655139
 9413 5.282334 12.655139
 9414 5.278711 12.655139
 9415 5.275088 12.655139
 9416 5.271465 12.655139
 9417 5.267842 12.655139
 9418 5.264219 12.655139
 9419 5.260596 12.655139
 9420 5.256973 12.655139
 9421 5.253350 12.655139
 9422 5.249727 12.655139
 9423 5.246104 12.655139
 9424 5.242481 12.655139
 9425 5.238858 12.655139
 9426 5.235235 12.655139
 9427 5.231612 12.655139
 9428 5.227989 12.655139
 9429 5.224366 12.658762
 9430 5.220743 12.658762
 9431 5.217120 12.662385
 9432 5.213497 12.662385
 9433 5.209874 12.666008
 9434 5.206251 12.666008
 9435 5.202628 12.666008
 9436 5.199005 12.666008
 9437 5.195382 12.666008
 9438 5.191759 12.666008
 9439 5.188136 12.666008
 9440 5.184513 12.666008
 9441 5.180890 12.666008
 9442 5.177267 12.666008
 9443 5.173644 12.666008
 9444 5.170021 12.666008
 9445 5.166398 12.666008
 9446 5.162775 12.666008
 9447 5.159152 12.666008
 9448 5.155529 12.666008
 9449 5.151906 12.666008
 9450 5.148283 12.666008
 9451 5.144660 12.666008
 9452 5.141037 12.669631
 9453 5.137414 12.669631
 9454 5.133791 12.669631
 9455 5.130168 12.669631
 9456 5.126545 12.673254
 9457 5.122922 12.673254
 9458 5.119299 12.673254
 9459 5.115676 12.676877
 9460 5.112053 12.676877
 9461 5.108430 12.680500
 9462 5.104807 12.680500
 9463 5.101184 12.680500
 9464 5.097561 12.680500
 9465 5.093938 12.680500
 9466 5.090315 12.676877
 9467 5.086692 12.676877
 9468 5.083069 12.673254
 9469 5.079446 12.669631
 9470 5.075823 12.666008
 9471 5.072200 12.662385
 9472 5.068577 12.658762
 9473 5.064954 12.655139
 9474 5.061331 12.655139
 9475 5.057708 12.651516
 9476 5.054085 12.647893
 9477 5.050462 12.647893
 9478 5.046839 12.644270
 9479 5.043216 12.644270
 9480 5.039593 12.640647
 9481 5.035970 12.640647
 9482 5.032347 12.637024
 9483 5.028724 12.637024
 9484 5.025101 12.633401
 9485 5.021478 12.633401
 9486 5.017855 12.629778
 9487 5.014232 12.629778
 9488 5.010609 12.626155
 9489 5.006986 12.626155
 9490 5.003363 12.626155
 9491 4.999740 12.626155
 9492 4.996117 12.626155
 9493 4.992494 12.626155
 9494 4.988871 12.626155
 9495 4.985248 12.626155
 9496 4.981625 12.626155
 9497 4.978002 12.626155
 9498 4.974379 12.626155
 9499 4.970756 12.626155
 9500 4.967133 12.626155
 9501 4.963510 12.626155
 9502 4.959887 12.626155
 9503 4.956264 12.626155
 9504 4.952641 12.626155
 9505 4.949018 12.626155
 9506 4.945395 12.626155
 9507 4.941772 12.626155
 9508 4.938149 12.626155
 9509 4.934526 12.626155
 9510 4.930903 12.626155
 9511 4.927280 12.626155
 9512 4.923657 12.626155
 9513 4.920034 12.629778
 9514 4.916411 12.629778
 9515 4.912788 12.633401
 9516 4.909165 12.633401
 9517 4.905542 12.637024
 9518 4.901919 12.637024
 9519 4.898296 12.640647
 9520 4.894673 12.640647
 9521 4.891050 12.644270
 9522 4.887427 12.644270
 9523 4.883804 12.647893
 9524 4.880181 12.647893
 9525 4.876558 12.647893
 9526 4.872935 12.644270
 9527 4.869312 12.644270
 9528 4.865689 12.640647
 9529 4.862066 12.640647
 9530 4.858443 12.640647
 9531 4.854820 12.637024
 9532 4.851197 12.637024
 9533 4.847574 12.637024
 9534 4.843951 12.633401
 9535 4.840328 12.633401
 9536 4.836705 12.633401
 9537 4.833082 12.633401
 9538 4.829459 12.633401
 9539 4.825836 12.633401
 9540 4.822213 12.633401
 9541 4.818590 12.633401
 9542 4.814967 12.633401
 9543 4.811344 12.633401
 9544 4.807721 12.633401
 9545 4.804098 12.633401
 9546 4.800475 12.629778
 9547 4.796852 12.629778
 9548 4.793229 12.629778
 9549 4.789606 12.629778
 9550 4.785983 12.629778
 9551 4.782360 12.629778
 9552 4.778737 12.629778
 9553 4.775114 12.629778
 9554 4.771491 12.629778
 9555 4.767868 12.629778
 9556 4.764245 12.629778
 9557 4.760622 12.629778
 9558 4.756999 12.629778
 9559 4.753376 12.629778
 9560 4.749753 12.629778
 9561 4.746130 12.629778
 9562 4.742507 12.629778
 9563 4.738884 12.629778
 9564 4.735261 12.629778
 9565 4.731638 12.629778
 9566 4.728015 12.629778
 9567 4.724392 12.629778
 9568 4.720769 12.629778
 9569 4.717146 12.633401
 9570 4.713523 12.633401
 9571 4.709900 12.633401
 9572 4.706277 12.633401
 9573 4.702654 12.633401
 9574 4.699031 12.633401
 9575 4.695408 12.633401
 9576 4.691785 12.633401
 9577 4.688162 12.633401
 9578 4.684539 12.633401
 9579 4.680916 12.633401
 9580 4.677293 12.633401
 9581 4.673670 12.633401
 9582 4.670047 12.633401
 9583 4.666424 12.633401
 9584 4.662801 12.633401
 9585 4.659178 12.633401
 9586 4.655555 12.633401
 9587 4.651932 12.633401
 9588 4.648309 12.633401
 9589 4.644686 12.633401
 9590 4.641063 12.637024
 9591 4.637440 12.637024
 9592 4.633817 12.640647
 9593 4.630194 12.640647
 9594 4.626571 12.644270
 9595 4.622948 12.644270
 9596 4.619325 12.647893
 9597 4.615702 12.647893
 9598 4.612079 12.651516
 9599 4.608456 12.651516
 9600 4.604833 12.655139
 9601 4.601210 12.655139
 9602 4.597587 12.658762
 9603 4.593964 12.662385
 9604 4.590341 12.666008
 9605 4.586718 12.669631
 9606 4.583095 12.673254
 9607 4.579472 12.673254
 9608 4.575849 12.676877
 9609 4.572226 12.676877
 9610 4.568603 12.676877
 9611 4.564980 12.676877
 9612 4.561357 12.676877
 9613 4.557734 12.676877
 9614 4.554111 12.676877
 9615 4.550488 12.673254
 9616 4.546865 12.673254
 9617 4.543242 12.673254
 9618 4.539619 12.673254
 9619 4.535996 12.673254
 9620 4.532373 12.669631
 9621 4.528750 12.669631
 9622 4.525127 12.669631
 9623 4.521504 12.666008
 9624 4.517881 12.666008
 9625 4.514258 12.666008
 9626 4.510635 12.666008
 9627 4.507012 12.666008
 9628 4.503389 12.666008
 9629 4.499766 12.666008
 9630 4.496143 12.666008
 9631 4.492520 12.666008
 9632 4.488897 12.666008
 9633 4.485274 12.666008
 9634 4.481651 12.666008
 9635 4.478028 12.666008
 9636 4.474405 12.666008
 9637 4.470782 12.666008
 9638 4.467159 12.662385
 9639 4.463536 12.662385
 9640 4.459913 12.658762
 9641 4.456290 12.658762
 9642 4.452667 12.658762
 9643 4.449044 12.655139
 9644 4.445421 12.651516
 9645 4.441798 12.647893
 9646 4.438175 12.647893
 9647 4.434552 12.644270
 9648 4.430929 12.640647
 9649 4.427306 12.637024
 9650 4.423683 12.633401
 9651 4.420060 12.633401
 9652 4.416437 12.629778
 9653 4.412814 12.629778
 9654 4.409191 12.626155
 9655 4.405568 12.626155
 9656 4.401945 12.622532
 9657 4.398322 12.622532
 9658 4.394699 12.618909
 9659 4.391076 12.618909
 9660 4.387453 12.615286
 9661 4.383830 12.615286
 9662 4.380207 12.611663
 9663 4.376584 12.611663
 9664 4.372961 12.611663
 9665 4.369338 12.608040
 9666 4.365715 12.608040
 9667 4.362092 12.604417
 9668 4.358469 12.600794
 9669 4.354846 12.597171
 9670 4.354846 12.593548
 9671 4.351223 12.589925
 9672 4.351223 12.586302
 9673 4.351223 12.582679
 9674 4.351223 12.579056
 9675 4.351223 12.575433
 9676 4.351223 12.571810
 9677 4.351223 12.568187
 9678 4.351223 12.564564
 9679 4.351223 12.560941
 9680 4.351223 12.557318
 9681 4.351223 12.553695
 9682 4.351223 12.550072
 9683 4.351223 12.546449
 9684 4.351223 12.542826
 9685 4.347600 12.539203
 9686 4.347600 12.535580
 9687 4.343977 12.531957
 9688 4.343977 12.528334
 9689 4.340354 12.524711
 9690 4.340354 12.521088
 9691 4.336731 12.517465
 9692 4.336731 12.513842
 9693 4.333108 12.510219
 9694 4.333108 12.506596
 9695 4.329485 12.502973
 9696 4.329485 12.499350
 9697 4.329485 12.495727
 9698 4.325862 12.492104
 9699 4.325862 12.488481
 9700 4.325862 12.484858
 9701 4.325862 12.481235
 9702 4.325862 12.477612
 9703 4.325862 12.473989
 9704 4.325862 12.470366
 9705 4.325862 12.466743
 9706 4.325862 12.463120
 9707 4.325862 12.459497
 9708 4.325862 12.455874
 9709 4.325862 12.452251
 9710 4.322239 12.448628
 9711 4.322239 12.445005
 9712 4.318616 12.441382
 9713 4.318616 12.437759
 9714 4.314993 12.434136
 9715 4.314993 12.430513
 9716 4.311370 12.426890
 9717 4.311370 12.423267
 9718 4.307747 12.419644
 9719 4.307747 12.416021
 9720 4.304124 12.412398
 9721 4.304124 12.408775
 9722 4.300501 12.405152
 9723 4.296878 12.401529
 9724 4.293255 12.397906
 9725 4.289632 12.394283
 9726 4.286009 12.390660
 9727 4.286009 12.387037
 9728 4.286009 12.383414
 9729 4.282386 12.379791
 9730 4.282386 12.376168
 9731 4.282386 12.372545
 9732 4.282386 12.368922
 9733 4.282386 12.365299
 9734 4.282386 12.361676
 9735 4.282386 12.358053
 9736 4.282386 12.354430
 9737 4.282386 12.350807
 9738 4.282386 12.347184
 9739 4.282386 12.343561
 9740 4.282386 12.339938
 9741 4.278763 12.336315
 9742 4.278763 12.332692
 9743 4.275140 12.329069
 9744 4.275140 12.325446
 9745 4.271517 12.321823
 9746 4.271517 12.318200
 9747 4.267894 12.314577
 9748 4.267894 12.310954
 9749 4.264271 12.307331
 9750 4.264271 12.303708
 9751 4.260648 12.300085
 9752 4.260648 12.296462
 9753 4.257025 12.292839
 9754 4.253402 12.289216
 9755 4.249779 12.289216
 9756 4.246156 12.285593
 9757 4.242533 12.285593
 9758 4.238910 12.281970
 9759 4.235287 12.281970
 9760 4.231664 12.278347
 9761 4.228041 12.274724
 9762 4.224418 12.271101
 9763 4.220795 12.267478
 9764 4.217172 12.263855
 9765 4.217172 12.260232
 9766 4.217172 12.256609
 9767 4.217172 12.252986
 9768 4.217172 12.249363
 9769 4.217172 12.245740
 9770 4.217172 12.242117
 9771 4.217172 12.238494
 9772 4.217172 12.234871
 9773 4.217172 12.231248
 9774 4.217172 12.227625
 9775 4.217172 12.224002
 9776 4.217172 12.220379
 9777 4.217172 12.216756
 9778 4.217172 12.213133
 9779 4.217172 12.209510
 9780 4.217172 12.205887
 9781 4.217172 12.202264
 9782 4.217172 12.198641
 9783 4.217172 12.195018
 9784 4.217172 12.191395
 9785 4.217172 12.187772
 9786 4.217172 12.184149
 9787 4.217172 12.180526
 9788 4.213549 12.176903
 9789 4.213549 12.173280
 9790 4.209926 12.169657
 9791 4.209926 12.166034
 9792 4.206303 12.162411
 9793 4.206303 12.158788
 9794 4.202680 12.155165
 9795 4.202680 12.151542
 9796 4.199057 12.147919
 9797 4.199057 12.144296
 9798 4.195434 12.140673
 9799 4.195434 12.137050
 9800 4.191811 12.133427
 9801 4.191811 12.129804
 9802 4.188188 12.126181
 9803 4.188188 12.122558
 9804 4.184565 12.118935
 9805 4.184565 12.115312
 9806 4.180942 12.111689
 9807 4.180942 12.108066
 9808 4.177319 12.104443
 9809 4.177319 12.100820
 9810 4.173696 12.097197
 9811 4.170073 12.093574
 9812 4.166450 12.089951
 9813 4.162827 12.086328
 9814 4.162827 12.082705
 9815 4.159204 12.079082
 9816 4.155581 12.075459
 9817 4.151958 12.071836
 9818 4.148335 12.068213
 9819 4.148335 12.064590
 9820 4.144712 12.060967
 9821 4.144712 12.057344
 9822 4.141089 12.053721
 9823 4.141089 12.050098
 9824 4.137466 12.046475
 9825 4.137466 12.042852
 9826 4.133843 12.039229
 9827 4.133843 12.035606
 9828 4.133843 12.031983
 9829 4.133843 12.028360
 9830 4.133843 12.024737
 9831 4.133843 12.021114
 9832 4.133843 12.017491
 9833 4.133843 12.013868
 9834 4.133843 12.010245
 9835 4.133843 12.006622
 9836 4.133843 12.002999
 9837 4.133843 11.999376
 9838 4.133843 11.995753
 9839 4.133843 11.992130
 9840 4.133843 11.988507
 9841 4.133843 11.984884
 9842 4.133843 11.981261
 9843 4.133843 11.977638
 9844 4.133843 11.974015
 9845 4.130220 11.970392
 9846 4.130220 11.966769
 9847 4.126597 11.963146
 9848 4.126597 11.959523
 9849 4.122974 11.955900
 9850 4.122974 11.952277
 9851 4.119351 11.948654
 9852 4.119351 11.945031
 9853 4.115728 11.941408
 9854 4.115728 11.937785
 9855 4.112105 11.934162
 9856 4.112105 11.930539
 9857 4.108482 11.926916
 9858 4.104859 11.923293
 9859 4.101236 11.923293
 9860 4.097613 11.919670
 9861 4.093990 11.916047
 9862 4.090367 11.912424
 9863 4.090367 11.908801
 9864 4.090367 11.905178
 9865 4.090367 11.901555
 9866 4.090367 11.897932
 9867 4.090367 11.894309
 9868 4.090367 11.890686
 9869 4.090367 11.887063
 9870 4.090367 11.883440
 9871 4.090367 11.879817
 9872 4.090367 11.876194
 9873 4.090367 11.872571
 9874 4.090367 11.868948
 9875 4.090367 11.865325
 9876 4.090367 11.861702
 9877 4.090367 11.858079
 9878 4.090367 11.854456
 9879 4.090367 11.850833
 9880 4.090367 11.847210
 9881 4.090367 11.843587
 9882 4.090367 11.839964
 9883 4.090367 11.836341
 9884 4.090367 11.832718
 9885 4.090367 11.829095
 9886 4.090367 11.825472
 9887 4.090367 11.821849
 9888 4.090367 11.818226
 9889 4.086744 11.814603
 9890 4.086744 11.810980
 9891 4.083121 11.807357
 9892 4.083121 11.803734
 9893 4.079498 11.800111
 9894 4.079498 11.796488
 9895 4.075875 11.792865
 9896 4.075875 11.789242
 9897 4.072252 11.785619
 9898 4.072252 11.781996
 9899 4.068629 11.778373
 9900 4.068629 11.774750
 9901 4.068629 11.771127
 9902 4.065006 11.767504
 9903 4.065006 11.763881
 9904 4.061383 11.760258
 9905 4.061383 11.756635
 9906 4.057760 11.753012
 9907 4.057760 11.749389
 9908 4.054137 11.745766
 9909 4.054137 11.742143
 9910 4.050514 11.738520
 9911 4.050514 11.734897
 9912 4.046891 11.731274
 9913 4.046891 11.727651
 9914 4.043268 11.724028
 9915 4.039645 11.720405
 9916 4.036022 11.720405
 9917 4.032399 11.716782
 9918 4.028776 11.713159
 9919 4.025153 11.713159
 9920 4.025153 11.709536
 9921 4.021530 11.705913
 9922 4.021530 11.702290
 9923 4.017907 11.698667
 9924 4.017907 11.695044
 9925 4.014284 11.691421
 9926 4.010661 11.687798
 9927 4.007038 11.684175
 9928 4.003415 11.680552
 9929 3.999792 11.676929
 9930 3.996169 11.673306
 9931 3.992546 11.673306
 9932 3.988923 11.669683
 9933 3.985300 11.666060
 9934 3.981677 11.666060
 9935 3.978054 11.662437
 9936 3.974431 11.658814
 9937 3.970808 11.655191
 9938 3.967185 11.651568
 9939 3.967185 11.647945
 9940 3.963562 11.644322
 9941 3.959939 11.640699
 9942 3.959939 11.637076
 9943 3.959939 11.633453
 9944 3.956316 11.629830
 9945 3.956316 11.626207
 9946 3.952693 11.622584
 9947 3.952693 11.618961
 9948 3.949070 11.615338
 9949 3.949070 11.611715
 9950 3.945447 11.608092
 9951 3.945447 11.604469
 9952 3.941824 11.600846
 9953 3.941824 11.597223
 9954 3.938201 11.593600
 9955 3.938201 11.589977
 9956 3.934578 11.586354
 9957 3.934578 11.582731
 9958 3.930955 11.579108
 9959 3.930955 11.575485
 9960 3.930955 11.571862
 9961 3.930955 11.568239
 9962 3.930955 11.564616
 9963 3.930955 11.560993
 9964 3.930955 11.557370
 9965 3.930955 11.553747
 9966 3.930955 11.550124
 9967 3.930955 11.546501
 9968 3.927332 11.542878
 9969 3.927332 11.539255
 9970 3.923709 11.535632
 9971 3.923709 11.532009
 9972 3.920086 11.528386
 9973 3.920086 11.524763
 9974 3.916463 11.521140
 9975 3.916463 11.517517
 9976 3.912840 11.513894
 9977 3.912840 11.510271
 9978 3.912840 11.506648
 9979 3.909217 11.503025
 9980 3.909217 11.499402
 9981 3.909217 11.495779
 9982 3.909217 11.492156
 9983 3.909217 11.488533
 9984 3.909217 11.484910
 9985 3.909217 11.481287
 9986 3.905594 11.477664
 9987 3.905594 11.474041
 9988 3.901971 11.470418
 9989 3.901971 11.466795
 9990 3.898348 11.463172
 9991 3.898348 11.459549
 9992 3.894725 11.455926
 9993 3.894725 11.452303
 9994 3.891102 11.448680
 9995 3.891102 11.445057
 9996 3.887479 11.441434
 9997 3.887479 11.437811
 9998 3.883856 11.434188
 9999 3.883856 11.430565
10000 3.880233 11.426942
10001 3.880233 11.423319
10002 3.880233 11.419696
10003 3.880233 11.416073
10004 3.880233 11.412450
10005 3.880233 11.408827
10006 3.876610 11.405204
10007 3.876610 11.401581
10008 3.872987 11.397958
10009 3.872987 11.394335
10010 3.869364 11.390712
10011 3.869364 11.387089
10012 3.865741 11.383466
10013 3.865741 11.379843
10014 3.862118 11.376220
10015 3.862118 11.372597
10016 3.858495 11.368974
10017 3.858495 11.365351
10018 3.854872 11.361728
10019 3.854872 11.358105
10020 3.854872 11.354482
10021 3.854872 11.350859
10022 3.854872 11.347236
10023 3.854872 11.343613
10024 3.854872 11.339990
10025 3.854872 11.336367
10026 3.851249 11.332744
10027 3.851249 11.329121
10028 3.847626 11.325498
10029 3.847626 11.321875
10030 3.844003 11.318252
10031 3.844003 11.314629
10032 3.840380 11.311006
10033 3.840380 11.307383
10034 3.836757 11.303760
10035 3.836757 11.300137
10036 3.833134 11.296514
10037 3.833134 11.292891
10038 3.829511 11.289268
10039 3.829511 11.285645
10040 3.829511 11.282022
10041 3.829511 11.278399
10042 3.829511 11.274776
10043 3.829511 11.271153
10044 3.829511 11.267530
10045 3.829511 11.263907
10046 3.829511 11.260284
10047 3.829511 11.256661
10048 3.825888 11.253038
10049 3.825888 11.249415
10050 3.822265 11.245792
10051 3.822265 11.242169
10052 3.818642 11.238546
10053 3.818642 11.234923
10054 3.815019 11.231300
10055 3.815019 11.227677
10056 3.811396 11.224054
10057 3.811396 11.220431
10058 3.807773 11.216808
10059 3.807773 11.213185
10060 3.804150 11.209562
10061 3.800527 11.205939
10062 3.796904 11.202316
10063 3.793281 11.198693
10064 3.789658 11.198693
10065 3.786035 11.195070
10066 3.782412 11.191447
10067 3.778789 11.187824
10068 3.775166 11.184201
10069 3.771543 11.180578
10070 3.767920 11.176955
10071 3.767920 11.173332
10072 3.767920 11.169709
10073 3.767920 11.166086
10074 3.767920 11.162463
10075 3.767920 11.158840
10076 3.767920 11.155217
10077 3.767920 11.151594
10078 3.767920 11.147971
10079 3.767920 11.144348
10080 3.767920 11.140725
10081 3.767920 11.137102
10082 3.767920 11.133479
10083 3.767920 11.129856
10084 3.767920 11.126233
10085 3.767920 11.122610
10086 3.767920 11.118987
10087 3.767920 11.115364
10088 3.767920 11.111741
10089 3.767920 11.108118
10090 3.767920 11.104495
10091 3.767920 11.100872
10092 3.767920 11.097249
10093 3.764297 11.093626
10094 3.764297 11.090003
10095 3.760674 11.086380
10096 3.760674 11.082757
10097 3.757051 11.079134
10098 3.757051 11.075511
10099 3.753428 11.071888
10100 3.753428 11.068265
10101 3.749805 11.064642
10102 3.749805 11.061019
10103 3.746182 11.057396
10104 3.746182 11.053773
10105 3.742559 11.050150
10106 3.742559 11.046527
10107 3.738936 11.042904
10108 3.735313 11.039281
10109 3.731690 11.035658
10110 3.728067 11.032035
10111 3.724444 11.028412
10112 3.720821 11.024789
10113 3.717198 11.021166
10114 3.713575 11.017543
10115 3.713575 11.013920
10116 3.713575 11.010297
10117 3.713575 11.006674
10118 3.709952 11.003051
10119 3.709952 10.999428
10120 3.709952 10.995805
10121 3.706329 10.992182
10122 3.706329 10.988559
10123 3.702706 10.984936
10124 3.702706 10.981313
10125 3.699083 10.977690
10126 3.699083 10.974067
10127 3.699083 10.970444
10128 3.699083 10.966821
10129 3.699083 10.963198
10130 3.695460 10.959575
10131 3.695460 10.955952
10132 3.695460 10.952329
10133 3.695460 10.948706
10134 3.695460 10.945083
10135 3.695460 10.941460
10136 3.695460 10.937837
10137 3.695460 10.934214
10138 3.695460 10.930591
10139 3.695460 10.926968
10140 3.695460 10.923345
10141 3.691837 10.919722
10142 3.691837 10.916099
10143 3.688214 10.912476
10144 3.688214 10.908853
10145 3.684591 10.905230
10146 3.684591 10.901607
10147 3.680968 10.897984
10148 3.680968 10.894361
10149 3.677345 10.890738
10150 3.677345 10.887115
10151 3.673722 10.883492
10152 3.673722 10.879869
10153 3.670099 10.876246
10154 3.666476 10.872623
10155 3.662853 10.869000
10156 3.659230 10.865377
10157 3.655607 10.861754
10158 3.651984 10.858131
10159 3.648361 10.854508
10160 3.644738 10.850885
10161 3.641115 10.847262
10162 3.637492 10.843639
10163 3.633869 10.840016
10164 3.633869 10.836393
10165 3.630246 10.832770
10166 3.626623 10.829147
10167 3.626623 10.825524
10168 3.626623 10.821901
10169 3.623000 10.818278
10170 3.623000 10.814655
10171 3.619377 10.811032
10172 3.619377 10.807409
10173 3.615754 10.803786
10174 3.615754 10.800163
10175 3.612131 10.796540
10176 3.612131 10.792917
10177 3.612131 10.789294
10178 3.608508 10.785671
10179 3.608508 10.782048
10180 3.608508 10.778425
10181 3.608508 10.774802
10182 3.608508 10.771179
10183 3.604885 10.767556
10184 3.604885 10.763933
10185 3.601262 10.760310
10186 3.601262 10.756687
10187 3.597639 10.753064
10188 3.597639 10.749441
10189 3.594016 10.745818
10190 3.594016 10.742195
10191 3.590393 10.738572
10192 3.590393 10.734949
10193 3.586770 10.731326
10194 3.586770 10.727703
10195 3.583147 10.724080
10196 3.579524 10.720457
10197 3.575901 10.716834
10198 3.572278 10.716834
10199 3.568655 10.713211
10200 3.568655 10.709588
10201 3.565032 10.705965
10202 3.565032 10.702342
10203 3.565032 10.698719
10204 3.565032 10.695096
10205 3.561409 10.691473
10206 3.561409 10.687850
10207 3.557786 10.684227
10208 3.557786 10.680604
10209 3.554163 10.676981
10210 3.554163 10.673358
10211 3.550540 10.669735
10212 3.550540 10.666112
10213 3.546917 10.662489
10214 3.546917 10.658866
10215 3.543294 10.655243
10216 3.543294 10.651620
10217 3.539671 10.647997
10218 3.539671 10.644374
10219 3.539671 10.640751
10220 3.539671 10.637128
10221 3.539671 10.633505
10222 3.539671 10.629882
10223 3.539671 10.626259
10224 3.539671 10.622636
10225 3.539671 10.619013
10226 3.536048 10.615390
10227 3.536048 10.611767
10228 3.532425 10.608144
10229 3.532425 10.604521
10230 3.528802 10.600898
10231 3.528802 10.597275
10232 3.525179 10.593652
10233 3.525179 10.590029
10234 3.521556 10.586406
10235 3.521556 10.582783
10236 3.517933 10.579160
10237 3.517933 10.575537
10238 3.514310 10.571914
10239 3.514310 10.568291
10240 3.510687 10.564668
10241 3.510687 10.561045
10242 3.510687 10.557422
10243 3.510687 10.553799
10244 3.510687 10.550176
10245 3.510687 10.546553
10246 3.510687 10.542930
10247 3.510687 10.539307
10248 3.510687 10.535684
10249 3.510687 10.532061
10250 3.510687 10.528438
10251 3.510687 10.524815
10252 3.510687 10.521192
10253 3.510687 10.517569
10254 3.510687 10.513946
10255 3.510687 10.510323
10256 3.510687 10.506700
10257 3.510687 10.503077
10258 3.510687 10.499454
10259 3.507064 10.495831
10260 3.507064 10.492208
10261 3.503441 10.488585
10262 3.503441 10.484962
10263 3.499818 10.481339
10264 3.499818 10.477716
10265 3.496195 10.474093
10266 3.496195 10.470470
10267 3.492572 10.466847
10268 3.492572 10.463224
10269 3.488949 10.459601
10270 3.488949 10.455978
10271 3.488949 10.452355
10272 3.488949 10.448732
10273 3.488949 10.445109
10274 3.488949 10.441486
10275 3.488949 10.437863
10276 3.488949 10.434240
10277 3.488949 10.430617
10278 3.488949 10.426994
10279 3.488949 10.423371
10280 3.488949 10.419748
10281 3.485326 10.416125
10282 3.485326 10.412502
10283 3.481703 10.408879
10284 3.481703 10.405256
10285 3.478080 10.401633
10286 3.478080 10.398010
10287 3.474457 10.394387
10288 3.474457 10.390764
10289 3.470834 10.387141
10290 3.470834 10.383518
10291 3.467211 10.379895
10292 3.467211 10.376272
10293 3.463588 10.372649
10294 3.459965 10.369026
10295 3.456342 10.365403
10296 3.452719 10.365403
10297 3.449096 10.361780
10298 3.449096 10.358157
10299 3.445473 10.354534
10300 3.445473 10.350911
10301 3.441850 10.347288
10302 3.441850 10.343665
10303 3.438227 10.340042
10304 3.438227 10.336419
10305 3.434604 10.332796
10306 3.434604 10.329173
10307 3.430981 10.325550
10308 3.427358 10.321927
10309 3.423735 10.318304
10310 3.420112 10.314681
10311 3.416489 10.311058
10312 3.412866 10.311058
10313 3.409243 10.307435
10314 3.405620 10.307435
10315 3.401997 10.303812
10316 3.398374 10.303812
10317 3.394751 10.300189
10318 3.391128 10.300189
10319 3.387505 10.296566
10320 3.387505 10.292943
10321 3.383882 10.289320
10322 3.380259 10.285697
10323 3.380259 10.282074
10324 3.380259 10.278451
10325 3.376636 10.274828
10326 3.376636 10.271205
10327 3.376636 10.267582
10328 3.376636 10.263959
10329 3.376636 10.260336
10330 3.376636 10.256713
10331 3.376636 10.253090
10332 3.376636 10.249467
10333 3.376636 10.245844
10334 3.376636 10.242221
10335 3.376636 10.238598
10336 3.376636 10.234975
10337 3.376636 10.231352
10338 3.376636 10.227729
10339 3.376636 10.224106
10340 3.376636 10.220483
10341 3.376636 10.216860
10342 3.376636 10.213237
10343 3.376636 10.209614
10344 3.373013 10.205991
10345 3.373013 10.202368
10346 3.369390 10.198745
10347 3.369390 10.195122
10348 3.365767 10.191499
10349 3.365767 10.187876
10350 3.362144 10.184253
10351 3.362144 10.180630
10352 3.358521 10.177007
10353 3.358521 10.173384
10354 3.354898 10.169761
10355 3.354898 10.166138
10356 3.351275 10.162515
10357 3.347652 10.158892
10358 3.344029 10.158892
10359 3.340406 10.155269
10360 3.336783 10.151646
10361 3.336783 10.148023
10362 3.333160 10.144400
10363 3.333160 10.140777
10364 3.329537 10.137154
10365 3.329537 10.133531
10366 3.325914 10.129908
10367 3.325914 10.126285
10368 3.322291 10.122662
10369 3.322291 10.119039
10370 3.318668 10.115416
10371 3.318668 10.111793
10372 3.315045 10.108170
10373 3.311422 10.104547
10374 3.307799 10.100924
10375 3.304176 10.097301
10376 3.300553 10.093678
10377 3.296930 10.090055
10378 3.293307 10.086432
10379 3.293307 10.082809
10380 3.293307 10.079186
10381 3.293307 10.075563
10382 3.293307 10.071940
10383 3.293307 10.068317
10384 3.293307 10.064694
10385 3.293307 10.061071
10386 3.293307 10.057448
10387 3.293307 10.053825
10388 3.293307 10.050202
10389 3.289684 10.046579
10390 3.289684 10.042956
10391 3.286061 10.039333
10392 3.286061 10.035710
10393 3.282438 10.032087
10394 3.282438 10.028464
10395 3.278815 10.024841
10396 3.278815 10.021218
10397 3.275192 10.017595
10398 3.275192 10.013972
10399 3.271569 10.010349
10400 3.271569 10.006726
10401 3.267946 10.003103
10402 3.264323 9.999480
10403 3.260700 9.995857
10404 3.257077 9.995857
10405 3.253454 9.992234
10406 3.249831 9.988611
10407 3.246208 9.988611
10408 3.242585 9.984988
10409 3.238962 9.981365
10410 3.235339 9.977742
10411 3.235339 9.974119
10412 3.231716 9.970496
10413 3.228093 9.966873
10414 3.228093 9.963250
10415 3.224470 9.959627
10416 3.224470 9.956004
10417 3.224470 9.952381
10418 3.224470 9.948758
10419 3.224470 9.945135
10420 3.224470 9.941512
10421 3.224470 9.937889
10422 3.224470 9.934266
10423 3.220847 9.930643
10424 3.220847 9.927020
10425 3.217224 9.923397
10426 3.217224 9.919774
10427 3.213601 9.916151
10428 3.213601 9.912528
10429 3.209978 9.908905
10430 3.209978 9.905282
10431 3.206355 9.901659
10432 3.206355 9.898036
10433 3.202732 9.894413
10434 3.202732 9.890790
10435 3.199109 9.887167
10436 3.195486 9.883544
10437 3.191863 9.883544
10438 3.191863 9.879921
10439 3.191863 9.876298
10440 3.188240 9.872675
10441 3.188240 9.869052
10442 3.184617 9.865429
10443 3.184617 9.861806
10444 3.180994 9.858183
10445 3.180994 9.854560
10446 3.177371 9.850937
10447 3.177371 9.847314
10448 3.177371 9.843691
10449 3.177371 9.840068
10450 3.177371 9.836445
10451 3.177371 9.832822
10452 3.177371 9.829199
10453 3.177371 9.825576
10454 3.177371 9.821953
10455 3.173748 9.818330
10456 3.173748 9.814707
10457 3.170125 9.811084
10458 3.170125 9.807461
10459 3.166502 9.803838
10460 3.166502 9.800215
10461 3.162879 9.796592
10462 3.162879 9.792969
10463 3.159256 9.789346
10464 3.159256 9.785723
10465 3.155633 9.782100
10466 3.155633 9.778477
10467 3.152010 9.774854
10468 3.148387 9.771231
10469 3.144764 9.767608
10470 3.141141 9.767608
10471 3.137518 9.763985
10472 3.133895 9.760362
10473 3.133895 9.756739
10474 3.130272 9.753116
10475 3.130272 9.749493
10476 3.126649 9.745870
10477 3.126649 9.742247
10478 3.126649 9.738624
10479 3.126649 9.735001
10480 3.126649 9.731378
10481 3.126649 9.727755
10482 3.126649 9.724132
10483 3.126649 9.720509
10484 3.126649 9.716886
10485 3.126649 9.713263
10486 3.126649 9.709640
10487 3.123026 9.706017
10488 3.123026 9.702394
10489 3.119403 9.698771
10490 3.119403 9.695148
10491 3.115780 9.691525
10492 3.115780 9.687902
10493 3.112157 9.684279
10494 3.112157 9.680656
10495 3.108534 9.677033
10496 3.108534 9.673410
10497 3.104911 9.669787
10498 3.104911 9.666164
10499 3.101288 9.662541
10500 3.097665 9.658918
10501 3.094042 9.655295
10502 3.094042 9.651672
10503 3.090419 9.648049
10504 3.090419 9.644426
10505 3.086796 9.640803
10506 3.086796 9.637180
10507 3.086796 9.633557
10508 3.086796 9.629934
10509 3.083173 9.626311
10510 3.083173 9.622688
10511 3.083173 9.619065
10512 3.083173 9.615442
10513 3.083173 9.611819
10514 3.083173 9.608196
10515 3.083173 9.604573
10516 3.083173 9.600950
10517 3.083173 9.597327
10518 3.083173 9.593704
10519 3.083173 9.590081
10520 3.083173 9.586458
10521 3.083173 9.582835
10522 3.083173 9.579212
10523 3.083173 9.575589
10524 3.083173 9.571966
10525 3.079550 9.568343
10526 3.079550 9.564720
10527 3.075927 9.561097
10528 3.075927 9.557474
10529 3.072304 9.553851
10530 3.072304 9.550228
10531 3.068681 9.546605
10532 3.068681 9.542982
10533 3.065058 9.539359
10534 3.065058 9.535736
10535 3.061435 9.532113
10536 3.061435 9.528490
10537 3.057812 9.524867
10538 3.054189 9.521244
10539 3.050566 9.517621
10540 3.046943 9.513998
10541 3.046943 9.510375
10542 3.043320 9.506752
10543 3.039697 9.503129
10544 3.036074 9.499506
10545 3.032451 9.495883
10546 3.032451 9.492260
10547 3.032451 9.488637
10548 3.032451 9.485014
10549 3.032451 9.481391
10550 3.032451 9.477768
10551 3.032451 9.474145
10552 3.032451 9.470522
10553 3.028828 9.466899
10554 3.028828 9.463276
10555 3.025205 9.459653
10556 3.025205 9.456030
10557 3.021582 9.452407
10558 3.021582 9.448784
10559 3.017959 9.445161
10560 3.017959 9.441538
10561 3.014336 9.437915
10562 3.014336 9.434292
10563 3.010713 9.430669
10564 3.010713 9.427046
10565 3.007090 9.423423
10566 3.003467 9.419800
10567 2.999844 9.416177
10568 2.996221 9.412554
10569 2.992598 9.408931
10570 2.988975 9.405308
10571 2.985352 9.401685
10572 2.981729 9.398062
10573 2.978106 9.394439
10574 2.974483 9.390816
10575 2.970860 9.387193
10576 2.970860 9.383570
10577 2.970860 9.379947
10578 2.970860 9.376324
10579 2.970860 9.372701
10580 2.970860 9.369078
10581 2.970860 9.365455
10582 2.970860 9.361832
10583 2.970860 9.358209
10584 2.970860 9.354586
10585 2.970860 9.350963
10586 2.970860 9.347340
10587 2.970860 9.343717
10588 2.970860 9.340094
10589 2.970860 9.336471
10590 2.970860 9.332848
10591 2.970860 9.329225
10592 2.970860 9.325602
10593 2.970860 9.321979
10594 2.970860 9.318356
10595 2.967237 9.314733
10596 2.967237 9.311110
10597 2.963614 9.307487
10598 2.963614 9.303864
10599 2.959991 9.300241
10600 2.959991 9.296618
10601 2.956368 9.292995
10602 2.956368 9.289372
10603 2.952745 9.285749
10604 2.952745 9.282126
10605 2.949122 9.278503
10606 2.949122 9.274880
10607 2.945499 9.271257
10608 2.941876 9.267634
10609 2.938253 9.267634
10610 2.934630 9.264011
10611 2.931007 9.260388
10612 2.927384 9.260388
10613 2.927384 9.256765
10614 2.923761 9.253142
10615 2.923761 9.249519
10616 2.920138 9.245896
10617 2.916515 9.242273
10618 2.912892 9.238650
10619 2.909269 9.235027
10620 2.905646 9.231404
10621 2.902023 9.231404
10622 2.898400 9.227781
10623 2.894777 9.227781
10624 2.891154 9.224158
10625 2.887531 9.224158
10626 2.883908 9.220535
10627 2.880285 9.220535
10628 2.876662 9.216912
10629 2.873039 9.216912
10630 2.869416 9.213289
10631 2.865793 9.213289
10632 2.865793 9.209666
10633 2.862170 9.206043
10634 2.858547 9.202420
10635 2.858547 9.198797
10636 2.854924 9.195174
10637 2.854924 9.191551
10638 2.854924 9.187928
10639 2.854924 9.184305
10640 2.851301 9.180682
