# Supplementary material for: Statistical Mapping of Maize Bundle Intensity at the Stem Scale Using Spatial Normalisation of Replicated Images
Source: PLoS One. 2014 Mar 12;9(3):e90673. doi: 10.1371/journal.pone.0090673 (PMC3951278; doi:10.1371/journal.pone.0090673)
Supplement: File S2 — Data files containing bundle positions and slice contours. (ZIP) [file pone.0090673.s002.zip › data/macro/tables/contoursMm/s05gCntMm.txt]

name   x   y
    1 2.760726 8.155373
    2 2.764349 8.151750
    3 2.764349 8.148127
    4 2.764349 8.144504
    5 2.767972 8.140881
    6 2.767972 8.137258
    7 2.767972 8.133635
    8 2.767972 8.130012
    9 2.767972 8.126389
   10 2.767972 8.122766
   11 2.771595 8.119143
   12 2.775218 8.115520
   13 2.778841 8.111897
   14 2.782464 8.108274
   15 2.786087 8.104651
   16 2.789710 8.101028
   17 2.793333 8.097405
   18 2.796956 8.093782
   19 2.800579 8.090159
   20 2.800579 8.086536
   21 2.804202 8.082913
   22 2.804202 8.079290
   23 2.807825 8.075667
   24 2.807825 8.072044
   25 2.811448 8.068421
   26 2.811448 8.064798
   27 2.815071 8.061175
   28 2.815071 8.057552
   29 2.818694 8.053929
   30 2.818694 8.050306
   31 2.822317 8.046683
   32 2.822317 8.043060
   33 2.825940 8.039437
   34 2.825940 8.035814
   35 2.829563 8.032191
   36 2.829563 8.028568
   37 2.833186 8.024945
   38 2.833186 8.021322
   39 2.836809 8.017699
   40 2.836809 8.014076
   41 2.840432 8.010453
   42 2.840432 8.006830
   43 2.844055 8.003207
   44 2.844055 7.999584
   45 2.847678 7.995961
   46 2.847678 7.992338
   47 2.847678 7.988715
   48 2.847678 7.985092
   49 2.847678 7.981469
   50 2.847678 7.977846
   51 2.847678 7.974223
   52 2.847678 7.970600
   53 2.847678 7.966977
   54 2.847678 7.963354
   55 2.847678 7.959731
   56 2.847678 7.956108
   57 2.847678 7.952485
   58 2.847678 7.948862
   59 2.847678 7.945239
   60 2.847678 7.941616
   61 2.847678 7.937993
   62 2.847678 7.934370
   63 2.847678 7.930747
   64 2.847678 7.927124
   65 2.847678 7.923501
   66 2.847678 7.919878
   67 2.847678 7.916255
   68 2.847678 7.912632
   69 2.847678 7.909009
   70 2.847678 7.905386
   71 2.847678 7.901763
   72 2.847678 7.898140
   73 2.847678 7.894517
   74 2.847678 7.890894
   75 2.847678 7.887271
   76 2.847678 7.883648
   77 2.847678 7.880025
   78 2.847678 7.876402
   79 2.847678 7.872779
   80 2.851301 7.869156
   81 2.854924 7.865533
   82 2.858547 7.861910
   83 2.862170 7.858287
   84 2.865793 7.854664
   85 2.869416 7.851041
   86 2.873039 7.847418
   87 2.876662 7.843795
   88 2.880285 7.840172
   89 2.880285 7.836549
   90 2.883908 7.832926
   91 2.883908 7.829303
   92 2.887531 7.825680
   93 2.887531 7.822057
   94 2.891154 7.818434
   95 2.891154 7.814811
   96 2.894777 7.811188
   97 2.894777 7.807565
   98 2.898400 7.803942
   99 2.898400 7.800319
  100 2.902023 7.796696
  101 2.902023 7.793073
  102 2.902023 7.789450
  103 2.902023 7.785827
  104 2.902023 7.782204
  105 2.902023 7.778581
  106 2.902023 7.774958
  107 2.902023 7.771335
  108 2.902023 7.767712
  109 2.902023 7.764089
  110 2.902023 7.760466
  111 2.902023 7.756843
  112 2.902023 7.753220
  113 2.902023 7.749597
  114 2.902023 7.745974
  115 2.902023 7.742351
  116 2.902023 7.738728
  117 2.902023 7.735105
  118 2.902023 7.731482
  119 2.902023 7.727859
  120 2.902023 7.724236
  121 2.902023 7.720613
  122 2.905646 7.716990
  123 2.905646 7.713367
  124 2.909269 7.709744
  125 2.909269 7.706121
  126 2.909269 7.702498
  127 2.912892 7.698875
  128 2.912892 7.695252
  129 2.912892 7.691629
  130 2.912892 7.688006
  131 2.912892 7.684383
  132 2.912892 7.680760
  133 2.912892 7.677137
  134 2.912892 7.673514
  135 2.912892 7.669891
  136 2.912892 7.666268
  137 2.912892 7.662645
  138 2.912892 7.659022
  139 2.916515 7.655399
  140 2.916515 7.651776
  141 2.920138 7.648153
  142 2.920138 7.644530
  143 2.920138 7.640907
  144 2.920138 7.637284
  145 2.920138 7.633661
  146 2.920138 7.630038
  147 2.920138 7.626415
  148 2.920138 7.622792
  149 2.920138 7.619169
  150 2.920138 7.615546
  151 2.920138 7.611923
  152 2.920138 7.608300
  153 2.920138 7.604677
  154 2.920138 7.601054
  155 2.920138 7.597431
  156 2.920138 7.593808
  157 2.920138 7.590185
  158 2.920138 7.586562
  159 2.920138 7.582939
  160 2.920138 7.579316
  161 2.920138 7.575693
  162 2.920138 7.572070
  163 2.920138 7.568447
  164 2.920138 7.564824
  165 2.920138 7.561201
  166 2.923761 7.557578
  167 2.923761 7.553955
  168 2.923761 7.550332
  169 2.927384 7.546709
  170 2.927384 7.543086
  171 2.931007 7.539463
  172 2.931007 7.535840
  173 2.934630 7.532217
  174 2.934630 7.528594
  175 2.938253 7.524971
  176 2.941876 7.521348
  177 2.945499 7.517725
  178 2.949122 7.514102
  179 2.952745 7.514102
  180 2.956368 7.510479
  181 2.959991 7.506856
  182 2.963614 7.503233
  183 2.963614 7.499610
  184 2.967237 7.495987
  185 2.967237 7.492364
  186 2.970860 7.488741
  187 2.970860 7.485118
  188 2.974483 7.481495
  189 2.974483 7.477872
  190 2.978106 7.474249
  191 2.978106 7.470626
  192 2.981729 7.467003
  193 2.981729 7.463380
  194 2.985352 7.459757
  195 2.985352 7.456134
  196 2.985352 7.452511
  197 2.985352 7.448888
  198 2.985352 7.445265
  199 2.988975 7.441642
  200 2.988975 7.438019
  201 2.992598 7.434396
  202 2.992598 7.430773
  203 2.992598 7.427150
  204 2.996221 7.423527
  205 2.996221 7.419904
  206 2.996221 7.416281
  207 2.999844 7.412658
  208 2.999844 7.409035
  209 3.003467 7.405412
  210 3.003467 7.401789
  211 3.007090 7.398166
  212 3.007090 7.394543
  213 3.010713 7.390920
  214 3.010713 7.387297
  215 3.014336 7.383674
  216 3.014336 7.380051
  217 3.017959 7.376428
  218 3.017959 7.372805
  219 3.017959 7.369182
  220 3.017959 7.365559
  221 3.017959 7.361936
  222 3.021582 7.358313
  223 3.025205 7.354690
  224 3.028828 7.351067
  225 3.032451 7.347444
  226 3.036074 7.343821
  227 3.036074 7.340198
  228 3.039697 7.336575
  229 3.039697 7.332952
  230 3.043320 7.329329
  231 3.043320 7.325706
  232 3.046943 7.322083
  233 3.046943 7.318460
  234 3.050566 7.314837
  235 3.050566 7.311214
  236 3.054189 7.307591
  237 3.054189 7.303968
  238 3.057812 7.300345
  239 3.057812 7.296722
  240 3.057812 7.293099
  241 3.057812 7.289476
  242 3.057812 7.285853
  243 3.057812 7.282230
  244 3.057812 7.278607
  245 3.061435 7.274984
  246 3.061435 7.271361
  247 3.065058 7.267738
  248 3.065058 7.264115
  249 3.068681 7.260492
  250 3.068681 7.256869
  251 3.072304 7.253246
  252 3.072304 7.249623
  253 3.075927 7.246000
  254 3.075927 7.242377
  255 3.075927 7.238754
  256 3.075927 7.235131
  257 3.075927 7.231508
  258 3.075927 7.227885
  259 3.075927 7.224262
  260 3.075927 7.220639
  261 3.075927 7.217016
  262 3.075927 7.213393
  263 3.075927 7.209770
  264 3.079550 7.206147
  265 3.079550 7.202524
  266 3.079550 7.198901
  267 3.083173 7.195278
  268 3.086796 7.191655
  269 3.090419 7.188032
  270 3.094042 7.188032
  271 3.097665 7.184409
  272 3.101288 7.184409
  273 3.104911 7.180786
  274 3.108534 7.180786
  275 3.112157 7.177163
  276 3.115780 7.177163
  277 3.119403 7.173540
  278 3.123026 7.173540
  279 3.126649 7.169917
  280 3.130272 7.166294
  281 3.130272 7.162671
  282 3.133895 7.159048
  283 3.133895 7.155425
  284 3.137518 7.151802
  285 3.137518 7.148179
  286 3.141141 7.144556
  287 3.141141 7.140933
  288 3.144764 7.137310
  289 3.144764 7.133687
  290 3.148387 7.130064
  291 3.148387 7.126441
  292 3.152010 7.122818
  293 3.152010 7.119195
  294 3.152010 7.115572
  295 3.152010 7.111949
  296 3.152010 7.108326
  297 3.152010 7.104703
  298 3.152010 7.101080
  299 3.152010 7.097457
  300 3.152010 7.093834
  301 3.152010 7.090211
  302 3.152010 7.086588
  303 3.152010 7.082965
  304 3.152010 7.079342
  305 3.152010 7.075719
  306 3.152010 7.072096
  307 3.152010 7.068473
  308 3.152010 7.064850
  309 3.152010 7.061227
  310 3.152010 7.057604
  311 3.155633 7.053981
  312 3.155633 7.050358
  313 3.159256 7.046735
  314 3.162879 7.043112
  315 3.166502 7.039489
  316 3.170125 7.035866
  317 3.170125 7.032243
  318 3.173748 7.028620
  319 3.177371 7.028620
  320 3.180994 7.024997
  321 3.184617 7.024997
  322 3.188240 7.021374
  323 3.188240 7.017751
  324 3.191863 7.014128
  325 3.191863 7.010505
  326 3.195486 7.006882
  327 3.195486 7.003259
  328 3.199109 6.999636
  329 3.199109 6.996013
  330 3.202732 6.992390
  331 3.202732 6.988767
  332 3.206355 6.985144
  333 3.206355 6.981521
  334 3.209978 6.977898
  335 3.209978 6.974275
  336 3.209978 6.970652
  337 3.209978 6.967029
  338 3.209978 6.963406
  339 3.209978 6.959783
  340 3.209978 6.956160
  341 3.209978 6.952537
  342 3.209978 6.948914
  343 3.209978 6.945291
  344 3.209978 6.941668
  345 3.209978 6.938045
  346 3.209978 6.934422
  347 3.209978 6.930799
  348 3.209978 6.927176
  349 3.209978 6.923553
  350 3.209978 6.919930
  351 3.209978 6.916307
  352 3.209978 6.912684
  353 3.209978 6.909061
  354 3.213601 6.905438
  355 3.213601 6.901815
  356 3.217224 6.898192
  357 3.217224 6.894569
  358 3.217224 6.890946
  359 3.220847 6.887323
  360 3.220847 6.883700
  361 3.220847 6.880077
  362 3.220847 6.876454
  363 3.220847 6.872831
  364 3.220847 6.869208
  365 3.220847 6.865585
  366 3.220847 6.861962
  367 3.220847 6.858339
  368 3.220847 6.854716
  369 3.220847 6.851093
  370 3.220847 6.847470
  371 3.220847 6.843847
  372 3.220847 6.840224
  373 3.220847 6.836601
  374 3.220847 6.832978
  375 3.220847 6.829355
  376 3.220847 6.825732
  377 3.220847 6.822109
  378 3.220847 6.818486
  379 3.220847 6.814863
  380 3.220847 6.811240
  381 3.220847 6.807617
  382 3.220847 6.803994
  383 3.220847 6.800371
  384 3.220847 6.796748
  385 3.220847 6.793125
  386 3.224470 6.789502
  387 3.228093 6.785879
  388 3.231716 6.782256
  389 3.235339 6.778633
  390 3.238962 6.775010
  391 3.242585 6.771387
  392 3.246208 6.767764
  393 3.246208 6.764141
  394 3.249831 6.760518
  395 3.249831 6.756895
  396 3.253454 6.753272
  397 3.253454 6.749649
  398 3.257077 6.746026
  399 3.257077 6.742403
  400 3.260700 6.738780
  401 3.260700 6.735157
  402 3.264323 6.731534
  403 3.264323 6.727911
  404 3.267946 6.724288
  405 3.267946 6.720665
  406 3.267946 6.717042
  407 3.267946 6.713419
  408 3.267946 6.709796
  409 3.267946 6.706173
  410 3.267946 6.702550
  411 3.267946 6.698927
  412 3.267946 6.695304
  413 3.267946 6.691681
  414 3.267946 6.688058
  415 3.267946 6.684435
  416 3.267946 6.680812
  417 3.271569 6.677189
  418 3.271569 6.673566
  419 3.275192 6.669943
  420 3.275192 6.666320
  421 3.275192 6.662697
  422 3.278815 6.659074
  423 3.282438 6.655451
  424 3.286061 6.651828
  425 3.289684 6.648205
  426 3.289684 6.644582
  427 3.293307 6.640959
  428 3.293307 6.637336
  429 3.296930 6.633713
  430 3.296930 6.630090
  431 3.300553 6.626467
  432 3.300553 6.622844
  433 3.304176 6.619221
  434 3.304176 6.615598
  435 3.307799 6.611975
  436 3.307799 6.608352
  437 3.311422 6.604729
  438 3.311422 6.601106
  439 3.311422 6.597483
  440 3.311422 6.593860
  441 3.311422 6.590237
  442 3.311422 6.586614
  443 3.311422 6.582991
  444 3.311422 6.579368
  445 3.311422 6.575745
  446 3.311422 6.572122
  447 3.311422 6.568499
  448 3.311422 6.564876
  449 3.311422 6.561253
  450 3.311422 6.557630
  451 3.311422 6.554007
  452 3.311422 6.550384
  453 3.311422 6.546761
  454 3.315045 6.543138
  455 3.318668 6.539515
  456 3.322291 6.535892
  457 3.325914 6.532269
  458 3.329537 6.528646
  459 3.333160 6.525023
  460 3.336783 6.521400
  461 3.340406 6.517777
  462 3.344029 6.514154
  463 3.344029 6.510531
  464 3.347652 6.506908
  465 3.347652 6.503285
  466 3.351275 6.499662
  467 3.351275 6.496039
  468 3.354898 6.492416
  469 3.354898 6.488793
  470 3.358521 6.485170
  471 3.358521 6.481547
  472 3.362144 6.477924
  473 3.362144 6.474301
  474 3.365767 6.470678
  475 3.365767 6.467055
  476 3.365767 6.463432
  477 3.365767 6.459809
  478 3.365767 6.456186
  479 3.365767 6.452563
  480 3.365767 6.448940
  481 3.365767 6.445317
  482 3.369390 6.441694
  483 3.369390 6.438071
  484 3.369390 6.434448
  485 3.373013 6.430825
  486 3.373013 6.427202
  487 3.376636 6.423579
  488 3.376636 6.419956
  489 3.380259 6.416333
  490 3.380259 6.412710
  491 3.380259 6.409087
  492 3.383882 6.405464
  493 3.383882 6.401841
  494 3.383882 6.398218
  495 3.387505 6.394595
  496 3.391128 6.390972
  497 3.394751 6.387349
  498 3.394751 6.383726
  499 3.398374 6.380103
  500 3.398374 6.376480
  501 3.401997 6.372857
  502 3.401997 6.369234
  503 3.405620 6.365611
  504 3.405620 6.361988
  505 3.409243 6.358365
  506 3.409243 6.354742
  507 3.412866 6.351119
  508 3.412866 6.347496
  509 3.416489 6.343873
  510 3.416489 6.340250
  511 3.416489 6.336627
  512 3.416489 6.333004
  513 3.416489 6.329381
  514 3.416489 6.325758
  515 3.416489 6.322135
  516 3.416489 6.318512
  517 3.416489 6.314889
  518 3.416489 6.311266
  519 3.416489 6.307643
  520 3.416489 6.304020
  521 3.416489 6.300397
  522 3.416489 6.296774
  523 3.416489 6.293151
  524 3.420112 6.293151
  525 3.423735 6.289528
  526 3.427358 6.285905
  527 3.427358 6.282282
  528 3.430981 6.278659
  529 3.430981 6.275036
  530 3.434604 6.271413
  531 3.434604 6.267790
  532 3.438227 6.264167
  533 3.438227 6.260544
  534 3.441850 6.256921
  535 3.441850 6.253298
  536 3.445473 6.249675
  537 3.445473 6.246052
  538 3.449096 6.242429
  539 3.449096 6.238806
  540 3.449096 6.235183
  541 3.449096 6.231560
  542 3.449096 6.227937
  543 3.449096 6.224314
  544 3.449096 6.220691
  545 3.449096 6.217068
  546 3.449096 6.213445
  547 3.449096 6.209822
  548 3.449096 6.206199
  549 3.449096 6.202576
  550 3.449096 6.198953
  551 3.449096 6.195330
  552 3.449096 6.191707
  553 3.452719 6.188084
  554 3.452719 6.184461
  555 3.456342 6.180838
  556 3.456342 6.177215
  557 3.459965 6.173592
  558 3.459965 6.169969
  559 3.463588 6.166346
  560 3.463588 6.162723
  561 3.463588 6.159100
  562 3.463588 6.155477
  563 3.463588 6.151854
  564 3.463588 6.148231
  565 3.463588 6.144608
  566 3.463588 6.140985
  567 3.463588 6.137362
  568 3.463588 6.133739
  569 3.463588 6.130116
  570 3.463588 6.126493
  571 3.463588 6.122870
  572 3.463588 6.119247
  573 3.463588 6.115624
  574 3.463588 6.112001
  575 3.463588 6.108378
  576 3.463588 6.104755
  577 3.463588 6.101132
  578 3.463588 6.097509
  579 3.463588 6.093886
  580 3.463588 6.090263
  581 3.463588 6.086640
  582 3.463588 6.083017
  583 3.463588 6.079394
  584 3.463588 6.075771
  585 3.467211 6.072148
  586 3.467211 6.068525
  587 3.470834 6.064902
  588 3.474457 6.061279
  589 3.478080 6.057656
  590 3.481703 6.054033
  591 3.485326 6.050410
  592 3.485326 6.046787
  593 3.488949 6.043164
  594 3.488949 6.039541
  595 3.492572 6.035918
  596 3.492572 6.032295
  597 3.496195 6.028672
  598 3.496195 6.025049
  599 3.499818 6.021426
  600 3.499818 6.017803
  601 3.503441 6.014180
  602 3.503441 6.010557
  603 3.507064 6.006934
  604 3.507064 6.003311
  605 3.507064 5.999688
  606 3.507064 5.996065
  607 3.507064 5.992442
  608 3.507064 5.988819
  609 3.507064 5.985196
  610 3.507064 5.981573
  611 3.507064 5.977950
  612 3.507064 5.974327
  613 3.507064 5.970704
  614 3.507064 5.967081
  615 3.507064 5.963458
  616 3.507064 5.959835
  617 3.507064 5.956212
  618 3.507064 5.952589
  619 3.507064 5.948966
  620 3.507064 5.945343
  621 3.507064 5.941720
  622 3.507064 5.938097
  623 3.507064 5.934474
  624 3.507064 5.930851
  625 3.510687 5.927228
  626 3.514310 5.923605
  627 3.517933 5.919982
  628 3.521556 5.916359
  629 3.525179 5.912736
  630 3.528802 5.909113
  631 3.532425 5.905490
  632 3.536048 5.901867
  633 3.539671 5.898244
  634 3.543294 5.894621
  635 3.543294 5.890998
  636 3.546917 5.887375
  637 3.546917 5.883752
  638 3.550540 5.880129
  639 3.550540 5.876506
  640 3.554163 5.872883
  641 3.554163 5.869260
  642 3.557786 5.865637
  643 3.557786 5.862014
  644 3.561409 5.858391
  645 3.561409 5.854768
  646 3.565032 5.851145
  647 3.565032 5.847522
  648 3.565032 5.843899
  649 3.565032 5.840276
  650 3.565032 5.836653
  651 3.565032 5.833030
  652 3.565032 5.829407
  653 3.565032 5.825784
  654 3.565032 5.822161
  655 3.565032 5.818538
  656 3.565032 5.814915
  657 3.565032 5.811292
  658 3.565032 5.807669
  659 3.565032 5.804046
  660 3.565032 5.800423
  661 3.565032 5.796800
  662 3.565032 5.793177
  663 3.565032 5.789554
  664 3.565032 5.785931
  665 3.565032 5.782308
  666 3.565032 5.778685
  667 3.565032 5.775062
  668 3.565032 5.771439
  669 3.565032 5.767816
  670 3.565032 5.764193
  671 3.565032 5.760570
  672 3.565032 5.756947
  673 3.565032 5.753324
  674 3.565032 5.749701
  675 3.565032 5.746078
  676 3.565032 5.742455
  677 3.565032 5.738832
  678 3.565032 5.735209
  679 3.565032 5.731586
  680 3.565032 5.727963
  681 3.565032 5.724340
  682 3.565032 5.720717
  683 3.565032 5.717094
  684 3.565032 5.713471
  685 3.565032 5.709848
  686 3.565032 5.706225
  687 3.565032 5.702602
  688 3.565032 5.698979
  689 3.565032 5.695356
  690 3.565032 5.691733
  691 3.565032 5.688110
  692 3.565032 5.684487
  693 3.565032 5.680864
  694 3.568655 5.677241
  695 3.568655 5.673618
  696 3.572278 5.669995
  697 3.572278 5.666372
  698 3.575901 5.662749
  699 3.575901 5.659126
  700 3.575901 5.655503
  701 3.575901 5.651880
  702 3.575901 5.648257
  703 3.575901 5.644634
  704 3.575901 5.641011
  705 3.575901 5.637388
  706 3.575901 5.633765
  707 3.575901 5.630142
  708 3.575901 5.626519
  709 3.575901 5.622896
  710 3.575901 5.619273
  711 3.575901 5.615650
  712 3.575901 5.612027
  713 3.575901 5.608404
  714 3.575901 5.604781
  715 3.575901 5.601158
  716 3.575901 5.597535
  717 3.575901 5.593912
  718 3.575901 5.590289
  719 3.575901 5.586666
  720 3.575901 5.583043
  721 3.575901 5.579420
  722 3.575901 5.575797
  723 3.575901 5.572174
  724 3.575901 5.568551
  725 3.575901 5.564928
  726 3.575901 5.561305
  727 3.575901 5.557682
  728 3.575901 5.554059
  729 3.572278 5.550436
  730 3.572278 5.546813
  731 3.575901 5.543190
  732 3.575901 5.539567
  733 3.575901 5.535944
  734 3.579524 5.532321
  735 3.579524 5.528698
  736 3.583147 5.525075
  737 3.583147 5.521452
  738 3.586770 5.517829
  739 3.586770 5.514206
  740 3.590393 5.510583
  741 3.590393 5.506960
  742 3.594016 5.503337
  743 3.594016 5.499714
  744 3.594016 5.496091
  745 3.594016 5.492468
  746 3.594016 5.488845
  747 3.594016 5.485222
  748 3.594016 5.481599
  749 3.594016 5.477976
  750 3.594016 5.474353
  751 3.594016 5.470730
  752 3.594016 5.467107
  753 3.594016 5.463484
  754 3.594016 5.459861
  755 3.594016 5.456238
  756 3.594016 5.452615
  757 3.597639 5.448992
  758 3.597639 5.445369
  759 3.601262 5.441746
  760 3.601262 5.438123
  761 3.604885 5.434500
  762 3.604885 5.430877
  763 3.608508 5.427254
  764 3.608508 5.423631
  765 3.612131 5.420008
  766 3.612131 5.416385
  767 3.612131 5.412762
  768 3.612131 5.409139
  769 3.612131 5.405516
  770 3.612131 5.401893
  771 3.612131 5.398270
  772 3.615754 5.394647
  773 3.615754 5.391024
  774 3.615754 5.387401
  775 3.619377 5.383778
  776 3.619377 5.380155
  777 3.619377 5.376532
  778 3.619377 5.372909
  779 3.623000 5.369286
  780 3.623000 5.365663
  781 3.626623 5.362040
  782 3.626623 5.358417
  783 3.630246 5.354794
  784 3.633869 5.351171
  785 3.633869 5.347548
  786 3.637492 5.343925
  787 3.637492 5.340302
  788 3.641115 5.336679
  789 3.644738 5.333056
  790 3.648361 5.329433
  791 3.651984 5.325810
  792 3.651984 5.322187
  793 3.655607 5.318564
  794 3.655607 5.314941
  795 3.659230 5.311318
  796 3.659230 5.307695
  797 3.662853 5.304072
  798 3.662853 5.300449
  799 3.666476 5.296826
  800 3.666476 5.293203
  801 3.670099 5.289580
  802 3.670099 5.285957
  803 3.673722 5.282334
  804 3.673722 5.278711
  805 3.673722 5.275088
  806 3.673722 5.271465
  807 3.673722 5.267842
  808 3.673722 5.264219
  809 3.673722 5.260596
  810 3.673722 5.256973
  811 3.673722 5.253350
  812 3.673722 5.249727
  813 3.673722 5.246104
  814 3.673722 5.242481
  815 3.677345 5.238858
  816 3.677345 5.235235
  817 3.677345 5.231612
  818 3.680968 5.227989
  819 3.680968 5.224366
  820 3.684591 5.220743
  821 3.684591 5.217120
  822 3.688214 5.213497
  823 3.688214 5.209874
  824 3.691837 5.206251
  825 3.691837 5.202628
  826 3.691837 5.199005
  827 3.695460 5.195382
  828 3.695460 5.191759
  829 3.695460 5.188136
  830 3.695460 5.184513
  831 3.695460 5.180890
  832 3.695460 5.177267
  833 3.695460 5.173644
  834 3.695460 5.170021
  835 3.695460 5.166398
  836 3.695460 5.162775
  837 3.695460 5.159152
  838 3.695460 5.155529
  839 3.695460 5.151906
  840 3.695460 5.148283
  841 3.695460 5.144660
  842 3.695460 5.141037
  843 3.695460 5.137414
  844 3.695460 5.133791
  845 3.699083 5.130168
  846 3.699083 5.126545
  847 3.699083 5.122922
  848 3.699083 5.119299
  849 3.699083 5.115676
  850 3.702706 5.112053
  851 3.702706 5.108430
  852 3.706329 5.104807
  853 3.709952 5.101184
  854 3.713575 5.097561
  855 3.717198 5.097561
  856 3.720821 5.093938
  857 3.724444 5.093938
  858 3.728067 5.090315
  859 3.731690 5.090315
  860 3.735313 5.086692
  861 3.735313 5.083069
  862 3.738936 5.079446
  863 3.738936 5.075823
  864 3.742559 5.072200
  865 3.742559 5.068577
  866 3.746182 5.064954
  867 3.746182 5.061331
  868 3.749805 5.057708
  869 3.749805 5.054085
  870 3.753428 5.050462
  871 3.753428 5.046839
  872 3.757051 5.043216
  873 3.757051 5.039593
  874 3.757051 5.035970
  875 3.757051 5.032347
  876 3.757051 5.028724
  877 3.757051 5.025101
  878 3.757051 5.021478
  879 3.757051 5.017855
  880 3.757051 5.014232
  881 3.757051 5.010609
  882 3.757051 5.006986
  883 3.757051 5.003363
  884 3.757051 4.999740
  885 3.757051 4.996117
  886 3.757051 4.992494
  887 3.757051 4.988871
  888 3.757051 4.985248
  889 3.757051 4.981625
  890 3.757051 4.978002
  891 3.757051 4.974379
  892 3.757051 4.970756
  893 3.760674 4.967133
  894 3.760674 4.963510
  895 3.760674 4.959887
  896 3.760674 4.956264
  897 3.760674 4.952641
  898 3.760674 4.949018
  899 3.760674 4.945395
  900 3.760674 4.941772
  901 3.764297 4.938149
  902 3.764297 4.934526
  903 3.767920 4.930903
  904 3.771543 4.927280
  905 3.771543 4.923657
  906 3.775166 4.923657
  907 3.778789 4.920034
  908 3.782412 4.916411
  909 3.786035 4.912788
  910 3.786035 4.909165
  911 3.789658 4.905542
  912 3.789658 4.901919
  913 3.793281 4.898296
  914 3.793281 4.894673
  915 3.796904 4.891050
  916 3.796904 4.887427
  917 3.800527 4.883804
  918 3.800527 4.880181
  919 3.804150 4.876558
  920 3.804150 4.872935
  921 3.807773 4.869312
  922 3.807773 4.865689
  923 3.807773 4.862066
  924 3.807773 4.858443
  925 3.807773 4.854820
  926 3.807773 4.851197
  927 3.807773 4.847574
  928 3.807773 4.843951
  929 3.807773 4.840328
  930 3.807773 4.836705
  931 3.807773 4.833082
  932 3.807773 4.829459
  933 3.807773 4.825836
  934 3.807773 4.822213
  935 3.807773 4.818590
  936 3.807773 4.814967
  937 3.807773 4.811344
  938 3.807773 4.807721
  939 3.807773 4.804098
  940 3.807773 4.800475
  941 3.807773 4.796852
  942 3.807773 4.793229
  943 3.807773 4.789606
  944 3.807773 4.785983
  945 3.807773 4.782360
  946 3.807773 4.778737
  947 3.807773 4.775114
  948 3.807773 4.771491
  949 3.807773 4.767868
  950 3.807773 4.764245
  951 3.807773 4.760622
  952 3.807773 4.756999
  953 3.807773 4.753376
  954 3.807773 4.749753
  955 3.807773 4.746130
  956 3.807773 4.742507
  957 3.807773 4.738884
  958 3.807773 4.735261
  959 3.807773 4.731638
  960 3.807773 4.728015
  961 3.807773 4.724392
  962 3.811396 4.720769
  963 3.811396 4.717146
  964 3.815019 4.713523
  965 3.815019 4.709900
  966 3.818642 4.706277
  967 3.818642 4.702654
  968 3.818642 4.699031
  969 3.818642 4.695408
  970 3.818642 4.691785
  971 3.818642 4.688162
  972 3.818642 4.684539
  973 3.818642 4.680916
  974 3.818642 4.677293
  975 3.818642 4.673670
  976 3.818642 4.670047
  977 3.818642 4.666424
  978 3.818642 4.662801
  979 3.818642 4.659178
  980 3.818642 4.655555
  981 3.818642 4.651932
  982 3.818642 4.648309
  983 3.818642 4.644686
  984 3.818642 4.641063
  985 3.822265 4.637440
  986 3.822265 4.633817
  987 3.822265 4.630194
  988 3.822265 4.626571
  989 3.822265 4.622948
  990 3.822265 4.619325
  991 3.825888 4.615702
  992 3.829511 4.612079
  993 3.833134 4.608456
  994 3.836757 4.604833
  995 3.840380 4.601210
  996 3.840380 4.597587
  997 3.844003 4.593964
  998 3.844003 4.590341
  999 3.847626 4.586718
 1000 3.847626 4.583095
 1001 3.851249 4.579472
 1002 3.851249 4.575849
 1003 3.854872 4.572226
 1004 3.854872 4.568603
 1005 3.858495 4.564980
 1006 3.858495 4.561357
 1007 3.862118 4.557734
 1008 3.862118 4.554111
 1009 3.862118 4.550488
 1010 3.862118 4.546865
 1011 3.862118 4.543242
 1012 3.862118 4.539619
 1013 3.862118 4.535996
 1014 3.865741 4.532373
 1015 3.865741 4.528750
 1016 3.865741 4.525127
 1017 3.865741 4.521504
 1018 3.865741 4.517881
 1019 3.865741 4.514258
 1020 3.865741 4.510635
 1021 3.865741 4.507012
 1022 3.865741 4.503389
 1023 3.869364 4.499766
 1024 3.869364 4.496143
 1025 3.872987 4.492520
 1026 3.872987 4.488897
 1027 3.876610 4.485274
 1028 3.876610 4.481651
 1029 3.880233 4.478028
 1030 3.880233 4.474405
 1031 3.883856 4.470782
 1032 3.883856 4.467159
 1033 3.887479 4.463536
 1034 3.887479 4.459913
 1035 3.891102 4.456290
 1036 3.891102 4.452667
 1037 3.894725 4.449044
 1038 3.894725 4.445421
 1039 3.898348 4.441798
 1040 3.898348 4.438175
 1041 3.901971 4.434552
 1042 3.901971 4.430929
 1043 3.901971 4.427306
 1044 3.905594 4.423683
 1045 3.905594 4.420060
 1046 3.909217 4.416437
 1047 3.909217 4.412814
 1048 3.912840 4.409191
 1049 3.912840 4.405568
 1050 3.916463 4.401945
 1051 3.916463 4.398322
 1052 3.920086 4.394699
 1053 3.920086 4.391076
 1054 3.920086 4.387453
 1055 3.920086 4.383830
 1056 3.920086 4.380207
 1057 3.920086 4.376584
 1058 3.920086 4.372961
 1059 3.920086 4.369338
 1060 3.920086 4.365715
 1061 3.920086 4.362092
 1062 3.920086 4.358469
 1063 3.920086 4.354846
 1064 3.920086 4.351223
 1065 3.920086 4.347600
 1066 3.920086 4.343977
 1067 3.920086 4.340354
 1068 3.920086 4.336731
 1069 3.920086 4.333108
 1070 3.920086 4.329485
 1071 3.920086 4.325862
 1072 3.920086 4.322239
 1073 3.920086 4.318616
 1074 3.920086 4.314993
 1075 3.920086 4.311370
 1076 3.920086 4.307747
 1077 3.920086 4.304124
 1078 3.920086 4.300501
 1079 3.920086 4.296878
 1080 3.923709 4.293255
 1081 3.923709 4.289632
 1082 3.927332 4.286009
 1083 3.927332 4.282386
 1084 3.930955 4.278763
 1085 3.930955 4.275140
 1086 3.934578 4.271517
 1087 3.934578 4.267894
 1088 3.938201 4.264271
 1089 3.938201 4.260648
 1090 3.941824 4.257025
 1091 3.941824 4.253402
 1092 3.945447 4.249779
 1093 3.945447 4.246156
 1094 3.945447 4.242533
 1095 3.945447 4.238910
 1096 3.945447 4.235287
 1097 3.945447 4.231664
 1098 3.945447 4.228041
 1099 3.945447 4.224418
 1100 3.945447 4.220795
 1101 3.945447 4.217172
 1102 3.945447 4.213549
 1103 3.945447 4.209926
 1104 3.945447 4.206303
 1105 3.945447 4.202680
 1106 3.945447 4.199057
 1107 3.945447 4.195434
 1108 3.945447 4.191811
 1109 3.945447 4.188188
 1110 3.945447 4.184565
 1111 3.945447 4.180942
 1112 3.945447 4.177319
 1113 3.945447 4.173696
 1114 3.945447 4.170073
 1115 3.945447 4.166450
 1116 3.945447 4.162827
 1117 3.945447 4.159204
 1118 3.945447 4.155581
 1119 3.945447 4.151958
 1120 3.945447 4.148335
 1121 3.945447 4.144712
 1122 3.945447 4.141089
 1123 3.945447 4.137466
 1124 3.945447 4.133843
 1125 3.945447 4.130220
 1126 3.945447 4.126597
 1127 3.945447 4.122974
 1128 3.945447 4.119351
 1129 3.945447 4.115728
 1130 3.949070 4.112105
 1131 3.952693 4.108482
 1132 3.956316 4.104859
 1133 3.959939 4.101236
 1134 3.959939 4.097613
 1135 3.963562 4.093990
 1136 3.963562 4.090367
 1137 3.967185 4.086744
 1138 3.967185 4.083121
 1139 3.970808 4.079498
 1140 3.970808 4.075875
 1141 3.974431 4.072252
 1142 3.974431 4.068629
 1143 3.978054 4.065006
 1144 3.978054 4.061383
 1145 3.981677 4.057760
 1146 3.981677 4.054137
 1147 3.981677 4.050514
 1148 3.981677 4.046891
 1149 3.981677 4.043268
 1150 3.981677 4.039645
 1151 3.981677 4.036022
 1152 3.981677 4.032399
 1153 3.981677 4.028776
 1154 3.981677 4.025153
 1155 3.981677 4.021530
 1156 3.981677 4.017907
 1157 3.981677 4.014284
 1158 3.981677 4.010661
 1159 3.981677 4.007038
 1160 3.981677 4.003415
 1161 3.981677 3.999792
 1162 3.981677 3.996169
 1163 3.981677 3.992546
 1164 3.981677 3.988923
 1165 3.981677 3.985300
 1166 3.981677 3.981677
 1167 3.981677 3.978054
 1168 3.981677 3.974431
 1169 3.981677 3.970808
 1170 3.981677 3.967185
 1171 3.981677 3.963562
 1172 3.981677 3.959939
 1173 3.981677 3.956316
 1174 3.981677 3.952693
 1175 3.981677 3.949070
 1176 3.981677 3.945447
 1177 3.981677 3.941824
 1178 3.981677 3.938201
 1179 3.981677 3.934578
 1180 3.985300 3.930955
 1181 3.985300 3.927332
 1182 3.985300 3.923709
 1183 3.985300 3.920086
 1184 3.988923 3.916463
 1185 3.992546 3.912840
 1186 3.996169 3.909217
 1187 3.999792 3.905594
 1188 4.003415 3.901971
 1189 4.007038 3.898348
 1190 4.010661 3.894725
 1191 4.014284 3.891102
 1192 4.017907 3.887479
 1193 4.021530 3.883856
 1194 4.025153 3.880233
 1195 4.028776 3.876610
 1196 4.032399 3.872987
 1197 4.036022 3.869364
 1198 4.039645 3.865741
 1199 4.043268 3.862118
 1200 4.046891 3.858495
 1201 4.050514 3.854872
 1202 4.054137 3.851249
 1203 4.057760 3.851249
 1204 4.061383 3.847626
 1205 4.065006 3.847626
 1206 4.068629 3.844003
 1207 4.072252 3.844003
 1208 4.075875 3.840380
 1209 4.079498 3.840380
 1210 4.083121 3.836757
 1211 4.086744 3.836757
 1212 4.090367 3.833134
 1213 4.093990 3.833134
 1214 4.097613 3.829511
 1215 4.101236 3.829511
 1216 4.104859 3.825888
 1217 4.108482 3.822265
 1218 4.112105 3.818642
 1219 4.115728 3.815019
 1220 4.119351 3.811396
 1221 4.119351 3.807773
 1222 4.122974 3.804150
 1223 4.126597 3.800527
 1224 4.130220 3.796904
 1225 4.130220 3.793281
 1226 4.133843 3.789658
 1227 4.133843 3.786035
 1228 4.137466 3.782412
 1229 4.137466 3.778789
 1230 4.141089 3.775166
 1231 4.141089 3.771543
 1232 4.144712 3.767920
 1233 4.144712 3.764297
 1234 4.148335 3.760674
 1235 4.148335 3.757051
 1236 4.151958 3.753428
 1237 4.151958 3.749805
 1238 4.151958 3.746182
 1239 4.155581 3.742559
 1240 4.159204 3.738936
 1241 4.162827 3.735313
 1242 4.166450 3.731690
 1243 4.170073 3.728067
 1244 4.173696 3.724444
 1245 4.173696 3.720821
 1246 4.177319 3.717198
 1247 4.180942 3.713575
 1248 4.184565 3.709952
 1249 4.188188 3.709952
 1250 4.191811 3.709952
 1251 4.195434 3.706329
 1252 4.199057 3.706329
 1253 4.202680 3.702706
 1254 4.206303 3.702706
 1255 4.209926 3.702706
 1256 4.213549 3.702706
 1257 4.217172 3.702706
 1258 4.220795 3.702706
 1259 4.224418 3.702706
 1260 4.228041 3.699083
 1261 4.231664 3.699083
 1262 4.235287 3.695460
 1263 4.238910 3.695460
 1264 4.242533 3.691837
 1265 4.246156 3.691837
 1266 4.249779 3.688214
 1267 4.253402 3.688214
 1268 4.257025 3.688214
 1269 4.260648 3.688214
 1270 4.264271 3.688214
 1271 4.267894 3.684591
 1272 4.271517 3.684591
 1273 4.275140 3.680968
 1274 4.278763 3.680968
 1275 4.282386 3.677345
 1276 4.286009 3.677345
 1277 4.289632 3.673722
 1278 4.293255 3.673722
 1279 4.296878 3.673722
 1280 4.300501 3.673722
 1281 4.304124 3.673722
 1282 4.307747 3.673722
 1283 4.311370 3.670099
 1284 4.314993 3.670099
 1285 4.318616 3.666476
 1286 4.322239 3.666476
 1287 4.325862 3.662853
 1288 4.329485 3.662853
 1289 4.333108 3.659230
 1290 4.336731 3.659230
 1291 4.340354 3.655607
 1292 4.343977 3.655607
 1293 4.347600 3.651984
 1294 4.351223 3.651984
 1295 4.354846 3.648361
 1296 4.358469 3.644738
 1297 4.362092 3.641115
 1298 4.365715 3.637492
 1299 4.369338 3.637492
 1300 4.372961 3.633869
 1301 4.376584 3.633869
 1302 4.380207 3.630246
 1303 4.383830 3.630246
 1304 4.387453 3.626623
 1305 4.391076 3.626623
 1306 4.394699 3.623000
 1307 4.398322 3.623000
 1308 4.401945 3.619377
 1309 4.405568 3.619377
 1310 4.409191 3.615754
 1311 4.412814 3.612131
 1312 4.416437 3.612131
 1313 4.420060 3.612131
 1314 4.423683 3.612131
 1315 4.427306 3.612131
 1316 4.430929 3.612131
 1317 4.434552 3.612131
 1318 4.438175 3.612131
 1319 4.441798 3.612131
 1320 4.445421 3.612131
 1321 4.449044 3.608508
 1322 4.452667 3.608508
 1323 4.456290 3.604885
 1324 4.459913 3.604885
 1325 4.463536 3.601262
 1326 4.467159 3.601262
 1327 4.470782 3.597639
 1328 4.474405 3.597639
 1329 4.478028 3.594016
 1330 4.481651 3.594016
 1331 4.485274 3.590393
 1332 4.488897 3.590393
 1333 4.492520 3.586770
 1334 4.496143 3.583147
 1335 4.499766 3.579524
 1336 4.503389 3.575901
 1337 4.507012 3.572278
 1338 4.510635 3.568655
 1339 4.514258 3.565032
 1340 4.517881 3.565032
 1341 4.521504 3.565032
 1342 4.525127 3.565032
 1343 4.528750 3.565032
 1344 4.532373 3.561409
 1345 4.535996 3.561409
 1346 4.539619 3.557786
 1347 4.543242 3.557786
 1348 4.546865 3.554163
 1349 4.550488 3.554163
 1350 4.554111 3.550540
 1351 4.557734 3.550540
 1352 4.561357 3.546917
 1353 4.564980 3.546917
 1354 4.568603 3.543294
 1355 4.572226 3.543294
 1356 4.575849 3.539671
 1357 4.579472 3.539671
 1358 4.583095 3.536048
 1359 4.586718 3.532425
 1360 4.586718 3.528802
 1361 4.590341 3.525179
 1362 4.590341 3.521556
 1363 4.593964 3.517933
 1364 4.593964 3.514310
 1365 4.597587 3.510687
 1366 4.597587 3.507064
 1367 4.601210 3.503441
 1368 4.601210 3.499818
 1369 4.604833 3.496195
 1370 4.604833 3.492572
 1371 4.608456 3.488949
 1372 4.608456 3.485326
 1373 4.608456 3.481703
 1374 4.608456 3.478080
 1375 4.612079 3.474457
 1376 4.615702 3.474457
 1377 4.619325 3.470834
 1378 4.622948 3.470834
 1379 4.626571 3.467211
 1380 4.630194 3.467211
 1381 4.633817 3.463588
 1382 4.637440 3.463588
 1383 4.641063 3.459965
 1384 4.644686 3.456342
 1385 4.648309 3.452719
 1386 4.651932 3.449096
 1387 4.655555 3.445473
 1388 4.659178 3.441850
 1389 4.662801 3.441850
 1390 4.666424 3.438227
 1391 4.670047 3.434604
 1392 4.673670 3.430981
 1393 4.677293 3.427358
 1394 4.680916 3.427358
 1395 4.684539 3.427358
 1396 4.688162 3.427358
 1397 4.691785 3.427358
 1398 4.695408 3.427358
 1399 4.699031 3.427358
 1400 4.702654 3.427358
 1401 4.706277 3.423735
 1402 4.709900 3.423735
 1403 4.713523 3.420112
 1404 4.717146 3.420112
 1405 4.720769 3.416489
 1406 4.724392 3.416489
 1407 4.728015 3.412866
 1408 4.731638 3.412866
 1409 4.735261 3.409243
 1410 4.738884 3.409243
 1411 4.742507 3.405620
 1412 4.746130 3.405620
 1413 4.749753 3.401997
 1414 4.749753 3.398374
 1415 4.753376 3.394751
 1416 4.753376 3.391128
 1417 4.756999 3.387505
 1418 4.756999 3.383882
 1419 4.760622 3.380259
 1420 4.760622 3.376636
 1421 4.764245 3.373013
 1422 4.764245 3.369390
 1423 4.767868 3.365767
 1424 4.767868 3.362144
 1425 4.771491 3.358521
 1426 4.775114 3.354898
 1427 4.778737 3.354898
 1428 4.782360 3.351275
 1429 4.785983 3.351275
 1430 4.789606 3.347652
 1431 4.793229 3.347652
 1432 4.796852 3.344029
 1433 4.800475 3.340406
 1434 4.804098 3.336783
 1435 4.807721 3.333160
 1436 4.811344 3.329537
 1437 4.814967 3.325914
 1438 4.814967 3.322291
 1439 4.818590 3.318668
 1440 4.818590 3.315045
 1441 4.822213 3.311422
 1442 4.822213 3.307799
 1443 4.825836 3.304176
 1444 4.825836 3.300553
 1445 4.829459 3.296930
 1446 4.833082 3.293307
 1447 4.836705 3.289684
 1448 4.840328 3.286061
 1449 4.843951 3.282438
 1450 4.847574 3.282438
 1451 4.851197 3.278815
 1452 4.854820 3.278815
 1453 4.858443 3.275192
 1454 4.862066 3.271569
 1455 4.865689 3.267946
 1456 4.869312 3.264323
 1457 4.872935 3.260700
 1458 4.876558 3.257077
 1459 4.880181 3.253454
 1460 4.883804 3.249831
 1461 4.883804 3.246208
 1462 4.887427 3.242585
 1463 4.891050 3.238962
 1464 4.894673 3.235339
 1465 4.898296 3.231716
 1466 4.901919 3.228093
 1467 4.905542 3.224470
 1468 4.909165 3.224470
 1469 4.912788 3.224470
 1470 4.916411 3.224470
 1471 4.920034 3.224470
 1472 4.923657 3.220847
 1473 4.927280 3.220847
 1474 4.930903 3.217224
 1475 4.934526 3.217224
 1476 4.938149 3.213601
 1477 4.941772 3.213601
 1478 4.945395 3.209978
 1479 4.949018 3.209978
 1480 4.952641 3.206355
 1481 4.956264 3.206355
 1482 4.959887 3.202732
 1483 4.963510 3.202732
 1484 4.967133 3.199109
 1485 4.970756 3.199109
 1486 4.974379 3.195486
 1487 4.978002 3.191863
 1488 4.981625 3.188240
 1489 4.985248 3.184617
 1490 4.988871 3.184617
 1491 4.992494 3.184617
 1492 4.996117 3.184617
 1493 4.999740 3.184617
 1494 5.003363 3.184617
 1495 5.006986 3.184617
 1496 5.010609 3.184617
 1497 5.014232 3.184617
 1498 5.017855 3.184617
 1499 5.021478 3.184617
 1500 5.025101 3.184617
 1501 5.028724 3.184617
 1502 5.032347 3.184617
 1503 5.035970 3.184617
 1504 5.039593 3.184617
 1505 5.043216 3.184617
 1506 5.046839 3.184617
 1507 5.050462 3.184617
 1508 5.054085 3.184617
 1509 5.057708 3.184617
 1510 5.061331 3.184617
 1511 5.064954 3.180994
 1512 5.068577 3.180994
 1513 5.072200 3.177371
 1514 5.075823 3.177371
 1515 5.079446 3.173748
 1516 5.083069 3.173748
 1517 5.086692 3.170125
 1518 5.090315 3.170125
 1519 5.093938 3.170125
 1520 5.097561 3.170125
 1521 5.101184 3.170125
 1522 5.104807 3.170125
 1523 5.108430 3.170125
 1524 5.112053 3.170125
 1525 5.115676 3.170125
 1526 5.119299 3.170125
 1527 5.122922 3.170125
 1528 5.126545 3.166502
 1529 5.130168 3.166502
 1530 5.133791 3.162879
 1531 5.137414 3.162879
 1532 5.141037 3.159256
 1533 5.144660 3.159256
 1534 5.148283 3.155633
 1535 5.151906 3.155633
 1536 5.155529 3.152010
 1537 5.159152 3.152010
 1538 5.162775 3.148387
 1539 5.166398 3.148387
 1540 5.170021 3.144764
 1541 5.170021 3.141141
 1542 5.173644 3.137518
 1543 5.173644 3.133895
 1544 5.177267 3.130272
 1545 5.177267 3.126649
 1546 5.180890 3.123026
 1547 5.180890 3.119403
 1548 5.184513 3.115780
 1549 5.184513 3.112157
 1550 5.188136 3.108534
 1551 5.188136 3.104911
 1552 5.191759 3.101288
 1553 5.191759 3.097665
 1554 5.191759 3.094042
 1555 5.191759 3.090419
 1556 5.191759 3.086796
 1557 5.191759 3.083173
 1558 5.191759 3.079550
 1559 5.191759 3.075927
 1560 5.191759 3.072304
 1561 5.191759 3.068681
 1562 5.191759 3.065058
 1563 5.191759 3.061435
 1564 5.191759 3.057812
 1565 5.191759 3.054189
 1566 5.191759 3.050566
 1567 5.191759 3.046943
 1568 5.191759 3.043320
 1569 5.191759 3.039697
 1570 5.191759 3.036074
 1571 5.195382 3.032451
 1572 5.199005 3.028828
 1573 5.199005 3.025205
 1574 5.202628 3.021582
 1575 5.206251 3.017959
 1576 5.209874 3.014336
 1577 5.213497 3.010713
 1578 5.217120 3.007090
 1579 5.220743 3.003467
 1580 5.224366 2.999844
 1581 5.227989 2.996221
 1582 5.231612 2.992598
 1583 5.235235 2.988975
 1584 5.238858 2.988975
 1585 5.242481 2.988975
 1586 5.246104 2.985352
 1587 5.249727 2.985352
 1588 5.253350 2.981729
 1589 5.256973 2.981729
 1590 5.260596 2.978106
 1591 5.264219 2.978106
 1592 5.267842 2.978106
 1593 5.271465 2.974483
 1594 5.275088 2.974483
 1595 5.278711 2.974483
 1596 5.282334 2.974483
 1597 5.285957 2.974483
 1598 5.289580 2.974483
 1599 5.293203 2.974483
 1600 5.296826 2.974483
 1601 5.300449 2.974483
 1602 5.304072 2.974483
 1603 5.307695 2.974483
 1604 5.311318 2.974483
 1605 5.314941 2.970860
 1606 5.318564 2.970860
 1607 5.322187 2.967237
 1608 5.325810 2.967237
 1609 5.329433 2.963614
 1610 5.333056 2.963614
 1611 5.336679 2.959991
 1612 5.340302 2.959991
 1613 5.343925 2.956368
 1614 5.347548 2.956368
 1615 5.351171 2.952745
 1616 5.354794 2.952745
 1617 5.358417 2.949122
 1618 5.362040 2.945499
 1619 5.365663 2.941876
 1620 5.369286 2.938253
 1621 5.372909 2.938253
 1622 5.376532 2.938253
 1623 5.380155 2.938253
 1624 5.383778 2.938253
 1625 5.387401 2.938253
 1626 5.391024 2.938253
 1627 5.394647 2.938253
 1628 5.398270 2.938253
 1629 5.401893 2.938253
 1630 5.405516 2.934630
 1631 5.409139 2.934630
 1632 5.412762 2.931007
 1633 5.416385 2.931007
 1634 5.420008 2.927384
 1635 5.423631 2.927384
 1636 5.427254 2.923761
 1637 5.430877 2.923761
 1638 5.434500 2.920138
 1639 5.438123 2.920138
 1640 5.441746 2.916515
 1641 5.445369 2.916515
 1642 5.448992 2.912892
 1643 5.448992 2.909269
 1644 5.452615 2.905646
 1645 5.452615 2.902023
 1646 5.456238 2.898400
 1647 5.456238 2.894777
 1648 5.459861 2.891154
 1649 5.459861 2.887531
 1650 5.463484 2.883908
 1651 5.463484 2.880285
 1652 5.467107 2.876662
 1653 5.467107 2.873039
 1654 5.470730 2.869416
 1655 5.470730 2.865793
 1656 5.470730 2.862170
 1657 5.470730 2.858547
 1658 5.470730 2.854924
 1659 5.470730 2.851301
 1660 5.470730 2.847678
 1661 5.470730 2.844055
 1662 5.470730 2.840432
 1663 5.470730 2.836809
 1664 5.470730 2.833186
 1665 5.470730 2.829563
 1666 5.470730 2.825940
 1667 5.470730 2.822317
 1668 5.474353 2.818694
 1669 5.477976 2.815071
 1670 5.481599 2.811448
 1671 5.485222 2.807825
 1672 5.488845 2.804202
 1673 5.492468 2.800579
 1674 5.496091 2.796956
 1675 5.499714 2.793333
 1676 5.503337 2.789710
 1677 5.506960 2.786087
 1678 5.510583 2.782464
 1679 5.514206 2.778841
 1680 5.517829 2.778841
 1681 5.521452 2.778841
 1682 5.525075 2.778841
 1683 5.528698 2.778841
 1684 5.532321 2.778841
 1685 5.535944 2.778841
 1686 5.539567 2.778841
 1687 5.543190 2.778841
 1688 5.546813 2.778841
 1689 5.550436 2.778841
 1690 5.554059 2.775218
 1691 5.557682 2.775218
 1692 5.561305 2.771595
 1693 5.564928 2.771595
 1694 5.568551 2.767972
 1695 5.572174 2.767972
 1696 5.575797 2.764349
 1697 5.579420 2.764349
 1698 5.583043 2.760726
 1699 5.586666 2.760726
 1700 5.590289 2.757103
 1701 5.593912 2.757103
 1702 5.597535 2.753480
 1703 5.601158 2.749857
 1704 5.604781 2.746234
 1705 5.608404 2.742611
 1706 5.608404 2.738988
 1707 5.612027 2.735365
 1708 5.615650 2.731742
 1709 5.615650 2.728119
 1710 5.619273 2.728119
 1711 5.622896 2.728119
 1712 5.626519 2.728119
 1713 5.630142 2.728119
 1714 5.633765 2.728119
 1715 5.637388 2.728119
 1716 5.641011 2.724496
 1717 5.644634 2.724496
 1718 5.648257 2.720873
 1719 5.651880 2.720873
 1720 5.655503 2.717250
 1721 5.659126 2.717250
 1722 5.662749 2.713627
 1723 5.666372 2.713627
 1724 5.669995 2.710004
 1725 5.673618 2.710004
 1726 5.677241 2.706381
 1727 5.680864 2.706381
 1728 5.684487 2.702758
 1729 5.684487 2.699135
 1730 5.688110 2.695512
 1731 5.688110 2.691889
 1732 5.691733 2.688266
 1733 5.691733 2.684643
 1734 5.695356 2.681020
 1735 5.695356 2.677397
 1736 5.698979 2.673774
 1737 5.698979 2.670151
 1738 5.702602 2.666528
 1739 5.702602 2.662905
 1740 5.706225 2.659282
 1741 5.706225 2.655659
 1742 5.706225 2.652036
 1743 5.706225 2.648413
 1744 5.709848 2.648413
 1745 5.713471 2.644790
 1746 5.717094 2.644790
 1747 5.720717 2.641167
 1748 5.724340 2.637544
 1749 5.727963 2.633921
 1750 5.731586 2.630298
 1751 5.735209 2.626675
 1752 5.738832 2.623052
 1753 5.742455 2.619429
 1754 5.746078 2.615806
 1755 5.749701 2.612183
 1756 5.749701 2.608560
 1757 5.753324 2.604937
 1758 5.753324 2.601314
 1759 5.756947 2.597691
 1760 5.756947 2.594068
 1761 5.760570 2.590445
 1762 5.760570 2.586822
 1763 5.764193 2.583199
 1764 5.764193 2.579576
 1765 5.767816 2.575953
 1766 5.767816 2.572330
 1767 5.771439 2.568707
 1768 5.771439 2.565084
 1769 5.771439 2.561461
 1770 5.771439 2.557838
 1771 5.771439 2.554215
 1772 5.771439 2.550592
 1773 5.771439 2.546969
 1774 5.771439 2.543346
 1775 5.775062 2.539723
 1776 5.778685 2.536100
 1777 5.782308 2.536100
 1778 5.785931 2.536100
 1779 5.789554 2.536100
 1780 5.793177 2.536100
 1781 5.796800 2.536100
 1782 5.800423 2.532477
 1783 5.804046 2.532477
 1784 5.807669 2.532477
 1785 5.811292 2.532477
 1786 5.814915 2.532477
 1787 5.818538 2.536100
 1788 5.822161 2.536100
 1789 5.825784 2.536100
 1790 5.829407 2.536100
 1791 5.833030 2.536100
 1792 5.836653 2.536100
 1793 5.840276 2.536100
 1794 5.843899 2.536100
 1795 5.847522 2.536100
 1796 5.851145 2.536100
 1797 5.854768 2.536100
 1798 5.858391 2.536100
 1799 5.862014 2.536100
 1800 5.865637 2.536100
 1801 5.869260 2.536100
 1802 5.872883 2.536100
 1803 5.876506 2.536100
 1804 5.880129 2.536100
 1805 5.883752 2.536100
 1806 5.887375 2.536100
 1807 5.890998 2.536100
 1808 5.894621 2.536100
 1809 5.898244 2.536100
 1810 5.901867 2.536100
 1811 5.905490 2.532477
 1812 5.909113 2.532477
 1813 5.912736 2.528854
 1814 5.916359 2.528854
 1815 5.919982 2.525231
 1816 5.923605 2.525231
 1817 5.927228 2.525231
 1818 5.930851 2.525231
 1819 5.934474 2.525231
 1820 5.938097 2.525231
 1821 5.941720 2.525231
 1822 5.945343 2.525231
 1823 5.948966 2.525231
 1824 5.952589 2.525231
 1825 5.956212 2.525231
 1826 5.959835 2.525231
 1827 5.963458 2.525231
 1828 5.967081 2.525231
 1829 5.970704 2.521608
 1830 5.974327 2.521608
 1831 5.977950 2.517985
 1832 5.981573 2.517985
 1833 5.985196 2.514362
 1834 5.988819 2.514362
 1835 5.992442 2.510739
 1836 5.996065 2.510739
 1837 5.999688 2.507116
 1838 6.003311 2.507116
 1839 6.006934 2.503493
 1840 6.010557 2.503493
 1841 6.014180 2.499870
 1842 6.014180 2.496247
 1843 6.017803 2.492624
 1844 6.017803 2.489001
 1845 6.021426 2.485378
 1846 6.021426 2.481755
 1847 6.025049 2.478132
 1848 6.025049 2.474509
 1849 6.028672 2.470886
 1850 6.028672 2.467263
 1851 6.032295 2.463640
 1852 6.032295 2.460017
 1853 6.035918 2.456394
 1854 6.035918 2.452771
 1855 6.035918 2.449148
 1856 6.035918 2.445525
 1857 6.035918 2.441902
 1858 6.035918 2.438279
 1859 6.035918 2.434656
 1860 6.035918 2.431033
 1861 6.035918 2.427410
 1862 6.035918 2.423787
 1863 6.035918 2.420164
 1864 6.035918 2.416541
 1865 6.035918 2.412918
 1866 6.035918 2.409295
 1867 6.035918 2.405672
 1868 6.035918 2.402049
 1869 6.035918 2.398426
 1870 6.035918 2.394803
 1871 6.039541 2.391180
 1872 6.043164 2.387557
 1873 6.046787 2.383934
 1874 6.050410 2.380311
 1875 6.054033 2.376688
 1876 6.057656 2.373065
 1877 6.061279 2.369442
 1878 6.064902 2.365819
 1879 6.068525 2.362196
 1880 6.068525 2.358573
 1881 6.072148 2.354950
 1882 6.072148 2.351327
 1883 6.075771 2.347704
 1884 6.075771 2.344081
 1885 6.079394 2.340458
 1886 6.079394 2.336835
 1887 6.083017 2.333212
 1888 6.083017 2.329589
 1889 6.086640 2.325966
 1890 6.086640 2.322343
 1891 6.090263 2.318720
 1892 6.090263 2.315097
 1893 6.090263 2.311474
 1894 6.090263 2.307851
 1895 6.090263 2.304228
 1896 6.090263 2.300605
 1897 6.090263 2.296982
 1898 6.090263 2.293359
 1899 6.090263 2.289736
 1900 6.090263 2.286113
 1901 6.090263 2.282490
 1902 6.093886 2.278867
 1903 6.097509 2.275244
 1904 6.101132 2.271621
 1905 6.104755 2.267998
 1906 6.108378 2.264375
 1907 6.112001 2.260752
 1908 6.115624 2.257129
 1909 6.119247 2.253506
 1910 6.122870 2.249883
 1911 6.126493 2.246260
 1912 6.130116 2.242637
 1913 6.133739 2.239014
 1914 6.133739 2.235391
 1915 6.137362 2.231768
 1916 6.140985 2.228145
 1917 6.144608 2.224522
 1918 6.148231 2.220899
 1919 6.151854 2.217276
 1920 6.155477 2.213653
 1921 6.159100 2.210030
 1922 6.162723 2.206407
 1923 6.166346 2.202784
 1924 6.169969 2.199161
 1925 6.169969 2.195538
 1926 6.173592 2.191915
 1927 6.177215 2.188292
 1928 6.180838 2.184669
 1929 6.184461 2.181046
 1930 6.188084 2.177423
 1931 6.191707 2.173800
 1932 6.195330 2.170177
 1933 6.198953 2.166554
 1934 6.202576 2.162931
 1935 6.206199 2.159308
 1936 6.209822 2.159308
 1937 6.213445 2.155685
 1938 6.217068 2.152062
 1939 6.220691 2.148439
 1940 6.224314 2.144816
 1941 6.227937 2.141193
 1942 6.231560 2.137570
 1943 6.235183 2.133947
 1944 6.238806 2.130324
 1945 6.242429 2.126701
 1946 6.246052 2.123078
 1947 6.249675 2.119455
 1948 6.253298 2.115832
 1949 6.256921 2.115832
 1950 6.260544 2.112209
 1951 6.264167 2.112209
 1952 6.267790 2.112209
 1953 6.271413 2.112209
 1954 6.275036 2.112209
 1955 6.278659 2.112209
 1956 6.282282 2.112209
 1957 6.285905 2.112209
 1958 6.289528 2.112209
 1959 6.293151 2.112209
 1960 6.296774 2.112209
 1961 6.300397 2.112209
 1962 6.304020 2.108586
 1963 6.307643 2.108586
 1964 6.311266 2.104963
 1965 6.314889 2.104963
 1966 6.318512 2.101340
 1967 6.322135 2.101340
 1968 6.325758 2.097717
 1969 6.329381 2.097717
 1970 6.333004 2.094094
 1971 6.336627 2.094094
 1972 6.340250 2.090471
 1973 6.343873 2.090471
 1974 6.347496 2.086848
 1975 6.351119 2.083225
 1976 6.351119 2.079602
 1977 6.354742 2.075979
 1978 6.354742 2.072356
 1979 6.358365 2.068733
 1980 6.358365 2.065110
 1981 6.361988 2.061487
 1982 6.361988 2.057864
 1983 6.365611 2.054241
 1984 6.365611 2.050618
 1985 6.369234 2.046995
 1986 6.369234 2.043372
 1987 6.372857 2.039749
 1988 6.372857 2.036126
 1989 6.376480 2.032503
 1990 6.380103 2.028880
 1991 6.383726 2.025257
 1992 6.387349 2.021634
 1993 6.390972 2.018011
 1994 6.394595 2.014388
 1995 6.398218 2.010765
 1996 6.401841 2.007142
 1997 6.405464 2.007142
 1998 6.409087 2.007142
 1999 6.412710 2.003519
 2000 6.416333 2.003519
 2001 6.419956 2.003519
 2002 6.423579 2.003519
 2003 6.427202 2.003519
 2004 6.430825 1.999896
 2005 6.434448 1.999896
 2006 6.438071 1.999896
 2007 6.441694 1.999896
 2008 6.445317 1.999896
 2009 6.448940 1.996273
 2010 6.452563 1.996273
 2011 6.456186 1.992650
 2012 6.459809 1.992650
 2013 6.463432 1.989027
 2014 6.467055 1.989027
 2015 6.470678 1.985404
 2016 6.474301 1.985404
 2017 6.477924 1.981781
 2018 6.481547 1.981781
 2019 6.485170 1.978158
 2020 6.488793 1.978158
 2021 6.492416 1.974535
 2022 6.496039 1.970912
 2023 6.499662 1.967289
 2024 6.503285 1.963666
 2025 6.506908 1.960043
 2026 6.510531 1.956420
 2027 6.510531 1.952797
 2028 6.514154 1.949174
 2029 6.517777 1.945551
 2030 6.517777 1.941928
 2031 6.521400 1.938305
 2032 6.521400 1.934682
 2033 6.525023 1.934682
 2034 6.528646 1.931059
 2035 6.532269 1.927436
 2036 6.535892 1.927436
 2037 6.539515 1.923813
 2038 6.543138 1.923813
 2039 6.546761 1.923813
 2040 6.550384 1.923813
 2041 6.554007 1.920190
 2042 6.557630 1.920190
 2043 6.561253 1.916567
 2044 6.564876 1.916567
 2045 6.568499 1.912944
 2046 6.572122 1.912944
 2047 6.575745 1.909321
 2048 6.579368 1.909321
 2049 6.582991 1.905698
 2050 6.586614 1.905698
 2051 6.590237 1.902075
 2052 6.593860 1.902075
 2053 6.597483 1.898452
 2054 6.601106 1.898452
 2055 6.604729 1.894829
 2056 6.608352 1.891206
 2057 6.611975 1.887583
 2058 6.615598 1.883960
 2059 6.615598 1.880337
 2060 6.619221 1.876714
 2061 6.619221 1.873091
 2062 6.622844 1.869468
 2063 6.622844 1.865845
 2064 6.626467 1.862222
 2065 6.626467 1.858599
 2066 6.630090 1.854976
 2067 6.630090 1.851353
 2068 6.633713 1.847730
 2069 6.633713 1.844107
 2070 6.637336 1.840484
 2071 6.640959 1.840484
 2072 6.644582 1.836861
 2073 6.648205 1.836861
 2074 6.651828 1.833238
 2075 6.655451 1.833238
 2076 6.659074 1.829615
 2077 6.662697 1.829615
 2078 6.666320 1.825992
 2079 6.669943 1.825992
 2080 6.673566 1.822369
 2081 6.677189 1.822369
 2082 6.680812 1.818746
 2083 6.684435 1.815123
 2084 6.688058 1.815123
 2085 6.691681 1.815123
 2086 6.695304 1.815123
 2087 6.698927 1.815123
 2088 6.702550 1.815123
 2089 6.706173 1.815123
 2090 6.709796 1.811500
 2091 6.713419 1.811500
 2092 6.717042 1.807877
 2093 6.720665 1.807877
 2094 6.724288 1.804254
 2095 6.727911 1.804254
 2096 6.731534 1.800631
 2097 6.735157 1.800631
 2098 6.738780 1.797008
 2099 6.742403 1.797008
 2100 6.746026 1.793385
 2101 6.749649 1.793385
 2102 6.753272 1.789762
 2103 6.753272 1.786139
 2104 6.756895 1.782516
 2105 6.756895 1.778893
 2106 6.760518 1.775270
 2107 6.760518 1.771647
 2108 6.764141 1.768024
 2109 6.764141 1.764401
 2110 6.767764 1.760778
 2111 6.767764 1.757155
 2112 6.771387 1.753532
 2113 6.771387 1.749909
 2114 6.775010 1.746286
 2115 6.775010 1.742663
 2116 6.775010 1.739040
 2117 6.775010 1.735417
 2118 6.775010 1.731794
 2119 6.775010 1.728171
 2120 6.775010 1.724548
 2121 6.775010 1.720925
 2122 6.775010 1.717302
 2123 6.778633 1.713679
 2124 6.782256 1.710056
 2125 6.785879 1.706433
 2126 6.789502 1.702810
 2127 6.793125 1.699187
 2128 6.796748 1.695564
 2129 6.796748 1.691941
 2130 6.800371 1.688318
 2131 6.800371 1.684695
 2132 6.803994 1.681072
 2133 6.803994 1.677449
 2134 6.807617 1.673826
 2135 6.807617 1.670203
 2136 6.811240 1.666580
 2137 6.811240 1.662957
 2138 6.814863 1.659334
 2139 6.814863 1.655711
 2140 6.818486 1.652088
 2141 6.818486 1.648465
 2142 6.818486 1.644842
 2143 6.818486 1.641219
 2144 6.818486 1.637596
 2145 6.818486 1.633973
 2146 6.822109 1.630350
 2147 6.822109 1.626727
 2148 6.822109 1.623104
 2149 6.825732 1.619481
 2150 6.825732 1.615858
 2151 6.825732 1.612235
 2152 6.829355 1.612235
 2153 6.832978 1.608612
 2154 6.836601 1.604989
 2155 6.840224 1.601366
 2156 6.843847 1.597743
 2157 6.847470 1.594120
 2158 6.851093 1.594120
 2159 6.854716 1.590497
 2160 6.858339 1.590497
 2161 6.861962 1.586874
 2162 6.861962 1.583251
 2163 6.865585 1.579628
 2164 6.865585 1.576005
 2165 6.869208 1.572382
 2166 6.869208 1.568759
 2167 6.872831 1.565136
 2168 6.872831 1.561513
 2169 6.876454 1.557890
 2170 6.876454 1.554267
 2171 6.880077 1.550644
 2172 6.880077 1.547021
 2173 6.883700 1.543398
 2174 6.883700 1.539775
 2175 6.883700 1.536152
 2176 6.883700 1.532529
 2177 6.883700 1.528906
 2178 6.883700 1.525283
 2179 6.883700 1.521660
 2180 6.883700 1.518037
 2181 6.883700 1.514414
 2182 6.883700 1.510791
 2183 6.883700 1.507168
 2184 6.883700 1.503545
 2185 6.883700 1.499922
 2186 6.883700 1.496299
 2187 6.883700 1.492676
 2188 6.883700 1.489053
 2189 6.887323 1.485430
 2190 6.890946 1.481807
 2191 6.894569 1.478184
 2192 6.898192 1.474561
 2193 6.901815 1.470938
 2194 6.905438 1.467315
 2195 6.909061 1.463692
 2196 6.912684 1.460069
 2197 6.916307 1.456446
 2198 6.919930 1.452823
 2199 6.923553 1.449200
 2200 6.923553 1.445577
 2201 6.927176 1.441954
 2202 6.930799 1.438331
 2203 6.930799 1.434708
 2204 6.934422 1.431085
 2205 6.938045 1.427462
 2206 6.941668 1.423839
 2207 6.945291 1.423839
 2208 6.948914 1.420216
 2209 6.952537 1.420216
 2210 6.956160 1.416593
 2211 6.959783 1.416593
 2212 6.963406 1.412970
 2213 6.967029 1.412970
 2214 6.970652 1.409347
 2215 6.974275 1.409347
 2216 6.977898 1.405724
 2217 6.981521 1.402101
 2218 6.985144 1.398478
 2219 6.988767 1.394855
 2220 6.992390 1.391232
 2221 6.992390 1.387609
 2222 6.996013 1.383986
 2223 6.999636 1.383986
 2224 7.003259 1.380363
 2225 7.006882 1.380363
 2226 7.010505 1.376740
 2227 7.014128 1.376740
 2228 7.017751 1.373117
 2229 7.021374 1.373117
 2230 7.024997 1.369494
 2231 7.028620 1.369494
 2232 7.032243 1.365871
 2233 7.035866 1.365871
 2234 7.039489 1.362248
 2235 7.043112 1.362248
 2236 7.046735 1.358625
 2237 7.050358 1.355002
 2238 7.053981 1.351379
 2239 7.057604 1.347756
 2240 7.057604 1.344133
 2241 7.061227 1.340510
 2242 7.061227 1.336887
 2243 7.064850 1.333264
 2244 7.064850 1.329641
 2245 7.068473 1.326018
 2246 7.068473 1.322395
 2247 7.072096 1.318772
 2248 7.072096 1.315149
 2249 7.075719 1.311526
 2250 7.075719 1.307903
 2251 7.079342 1.304280
 2252 7.079342 1.300657
 2253 7.079342 1.297034
 2254 7.082965 1.293411
 2255 7.086588 1.289788
 2256 7.090211 1.286165
 2257 7.093834 1.282542
 2258 7.097457 1.278919
 2259 7.101080 1.275296
 2260 7.104703 1.271673
 2261 7.108326 1.268050
 2262 7.111949 1.264427
 2263 7.115572 1.260804
 2264 7.119195 1.257181
 2265 7.122818 1.257181
 2266 7.126441 1.253558
 2267 7.130064 1.249935
 2268 7.133687 1.246312
 2269 7.137310 1.242689
 2270 7.140933 1.239066
 2271 7.144556 1.235443
 2272 7.148179 1.231820
 2273 7.151802 1.228197
 2274 7.155425 1.224574
 2275 7.159048 1.220951
 2276 7.162671 1.220951
 2277 7.166294 1.220951
 2278 7.169917 1.220951
 2279 7.173540 1.220951
 2280 7.177163 1.220951
 2281 7.180786 1.220951
 2282 7.184409 1.220951
 2283 7.188032 1.220951
 2284 7.191655 1.220951
 2285 7.195278 1.220951
 2286 7.198901 1.220951
 2287 7.202524 1.220951
 2288 7.206147 1.220951
 2289 7.209770 1.220951
 2290 7.213393 1.220951
 2291 7.217016 1.220951
 2292 7.220639 1.220951
 2293 7.224262 1.220951
 2294 7.227885 1.220951
 2295 7.231508 1.220951
 2296 7.235131 1.220951
 2297 7.238754 1.220951
 2298 7.242377 1.220951
 2299 7.246000 1.220951
 2300 7.249623 1.220951
 2301 7.253246 1.220951
 2302 7.256869 1.220951
 2303 7.260492 1.220951
 2304 7.264115 1.217328
 2305 7.267738 1.217328
 2306 7.271361 1.217328
 2307 7.274984 1.217328
 2308 7.278607 1.217328
 2309 7.282230 1.217328
 2310 7.285853 1.213705
 2311 7.289476 1.213705
 2312 7.293099 1.210082
 2313 7.296722 1.210082
 2314 7.300345 1.206459
 2315 7.303968 1.206459
 2316 7.307591 1.202836
 2317 7.311214 1.202836
 2318 7.314837 1.199213
 2319 7.318460 1.199213
 2320 7.322083 1.195590
 2321 7.325706 1.195590
 2322 7.329329 1.191967
 2323 7.329329 1.188344
 2324 7.332952 1.184721
 2325 7.332952 1.181098
 2326 7.336575 1.177475
 2327 7.336575 1.173852
 2328 7.340198 1.170229
 2329 7.340198 1.166606
 2330 7.343821 1.162983
 2331 7.343821 1.159360
 2332 7.347444 1.155737
 2333 7.347444 1.152114
 2334 7.351067 1.148491
 2335 7.351067 1.144868
 2336 7.351067 1.141245
 2337 7.351067 1.137622
 2338 7.351067 1.133999
 2339 7.351067 1.130376
 2340 7.351067 1.126753
 2341 7.351067 1.123130
 2342 7.351067 1.119507
 2343 7.351067 1.115884
 2344 7.351067 1.112261
 2345 7.351067 1.108638
 2346 7.351067 1.105015
 2347 7.351067 1.101392
 2348 7.351067 1.097769
 2349 7.351067 1.094146
 2350 7.351067 1.090523
 2351 7.351067 1.086900
 2352 7.351067 1.083277
 2353 7.351067 1.079654
 2354 7.351067 1.076031
 2355 7.351067 1.072408
 2356 7.351067 1.068785
 2357 7.351067 1.065162
 2358 7.351067 1.061539
 2359 7.351067 1.057916
 2360 7.351067 1.054293
 2361 7.351067 1.050670
 2362 7.351067 1.047047
 2363 7.351067 1.043424
 2364 7.351067 1.039801
 2365 7.351067 1.036178
 2366 7.351067 1.032555
 2367 7.351067 1.028932
 2368 7.351067 1.025309
 2369 7.354690 1.021686
 2370 7.358313 1.018063
 2371 7.361936 1.014440
 2372 7.365559 1.010817
 2373 7.369182 1.007194
 2374 7.372805 1.003571
 2375 7.376428 0.999948
 2376 7.380051 0.996325
 2377 7.383674 0.992702
 2378 7.387297 0.989079
 2379 7.390920 0.985456
 2380 7.394543 0.981833
 2381 7.398166 0.978210
 2382 7.401789 0.974587
 2383 7.405412 0.970964
 2384 7.409035 0.967341
 2385 7.412658 0.963718
 2386 7.416281 0.963718
 2387 7.419904 0.960095
 2388 7.423527 0.960095
 2389 7.427150 0.956472
 2390 7.430773 0.956472
 2391 7.434396 0.952849
 2392 7.438019 0.952849
 2393 7.441642 0.949226
 2394 7.445265 0.949226
 2395 7.448888 0.945603
 2396 7.452511 0.945603
 2397 7.456134 0.941980
 2398 7.459757 0.941980
 2399 7.463380 0.938357
 2400 7.467003 0.934734
 2401 7.470626 0.931111
 2402 7.474249 0.927488
 2403 7.474249 0.923865
 2404 7.477872 0.920242
 2405 7.477872 0.916619
 2406 7.481495 0.912996
 2407 7.481495 0.909373
 2408 7.485118 0.905750
 2409 7.485118 0.902127
 2410 7.488741 0.898504
 2411 7.488741 0.894881
 2412 7.492364 0.891258
 2413 7.492364 0.887635
 2414 7.495987 0.884012
 2415 7.499610 0.880389
 2416 7.503233 0.876766
 2417 7.506856 0.873143
 2418 7.506856 0.869520
 2419 7.510479 0.865897
 2420 7.514102 0.862274
 2421 7.517725 0.858651
 2422 7.521348 0.855028
 2423 7.524971 0.851405
 2424 7.528594 0.847782
 2425 7.532217 0.844159
 2426 7.535840 0.840536
 2427 7.539463 0.836913
 2428 7.543086 0.833290
 2429 7.543086 0.829667
 2430 7.546709 0.826044
 2431 7.546709 0.822421
 2432 7.550332 0.818798
 2433 7.550332 0.815175
 2434 7.553955 0.811552
 2435 7.553955 0.807929
 2436 7.557578 0.804306
 2437 7.557578 0.800683
 2438 7.561201 0.797060
 2439 7.561201 0.793437
 2440 7.564824 0.789814
 2441 7.564824 0.786191
 2442 7.564824 0.782568
 2443 7.564824 0.778945
 2444 7.568447 0.775322
 2445 7.568447 0.771699
 2446 7.572070 0.768076
 2447 7.575693 0.764453
 2448 7.579316 0.760830
 2449 7.582939 0.757207
 2450 7.586562 0.753584
 2451 7.590185 0.749961
 2452 7.593808 0.746338
 2453 7.597431 0.742715
 2454 7.597431 0.739092
 2455 7.601054 0.735469
 2456 7.604677 0.731846
 2457 7.604677 0.728223
 2458 7.608300 0.724600
 2459 7.608300 0.720977
 2460 7.611923 0.717354
 2461 7.615546 0.713731
 2462 7.619169 0.710108
 2463 7.622792 0.706485
 2464 7.626415 0.702862
 2465 7.630038 0.699239
 2466 7.633661 0.695616
 2467 7.637284 0.691993
 2468 7.640907 0.688370
 2469 7.644530 0.684747
 2470 7.648153 0.681124
 2471 7.651776 0.681124
 2472 7.655399 0.681124
 2473 7.659022 0.681124
 2474 7.662645 0.681124
 2475 7.666268 0.681124
 2476 7.669891 0.681124
 2477 7.673514 0.681124
 2478 7.677137 0.681124
 2479 7.680760 0.681124
 2480 7.684383 0.681124
 2481 7.688006 0.681124
 2482 7.691629 0.681124
 2483 7.695252 0.681124
 2484 7.698875 0.681124
 2485 7.702498 0.681124
 2486 7.706121 0.681124
 2487 7.709744 0.681124
 2488 7.713367 0.681124
 2489 7.716990 0.681124
 2490 7.720613 0.681124
 2491 7.724236 0.684747
 2492 7.727859 0.688370
 2493 7.731482 0.691993
 2494 7.735105 0.695616
 2495 7.738728 0.699239
 2496 7.742351 0.702862
 2497 7.745974 0.706485
 2498 7.749597 0.710108
 2499 7.753220 0.713731
 2500 7.756843 0.717354
 2501 7.760466 0.720977
 2502 7.764089 0.724600
 2503 7.767712 0.728223
 2504 7.771335 0.731846
 2505 7.774958 0.735469
 2506 7.774958 0.739092
 2507 7.774958 0.742715
 2508 7.774958 0.746338
 2509 7.774958 0.749961
 2510 7.774958 0.753584
 2511 7.778581 0.757207
 2512 7.778581 0.760830
 2513 7.782204 0.764453
 2514 7.782204 0.768076
 2515 7.785827 0.771699
 2516 7.785827 0.775322
 2517 7.789450 0.778945
 2518 7.789450 0.782568
 2519 7.793073 0.786191
 2520 7.793073 0.789814
 2521 7.796696 0.793437
 2522 7.796696 0.797060
 2523 7.800319 0.800683
 2524 7.803942 0.804306
 2525 7.807565 0.807929
 2526 7.811188 0.807929
 2527 7.814811 0.811552
 2528 7.818434 0.811552
 2529 7.822057 0.815175
 2530 7.825680 0.815175
 2531 7.829303 0.818798
 2532 7.832926 0.818798
 2533 7.836549 0.822421
 2534 7.840172 0.822421
 2535 7.843795 0.826044
 2536 7.847418 0.826044
 2537 7.851041 0.829667
 2538 7.854664 0.829667
 2539 7.858287 0.829667
 2540 7.861910 0.829667
 2541 7.865533 0.829667
 2542 7.869156 0.829667
 2543 7.872779 0.829667
 2544 7.876402 0.829667
 2545 7.880025 0.829667
 2546 7.883648 0.829667
 2547 7.887271 0.829667
 2548 7.890894 0.829667
 2549 7.894517 0.829667
 2550 7.898140 0.829667
 2551 7.901763 0.829667
 2552 7.905386 0.829667
 2553 7.909009 0.829667
 2554 7.912632 0.829667
 2555 7.916255 0.829667
 2556 7.919878 0.829667
 2557 7.923501 0.829667
 2558 7.927124 0.829667
 2559 7.930747 0.829667
 2560 7.934370 0.826044
 2561 7.937993 0.826044
 2562 7.941616 0.822421
 2563 7.945239 0.822421
 2564 7.948862 0.822421
 2565 7.952485 0.822421
 2566 7.956108 0.826044
 2567 7.959731 0.826044
 2568 7.963354 0.829667
 2569 7.966977 0.829667
 2570 7.970600 0.833290
 2571 7.974223 0.833290
 2572 7.977846 0.833290
 2573 7.981469 0.833290
 2574 7.985092 0.833290
 2575 7.988715 0.833290
 2576 7.992338 0.833290
 2577 7.995961 0.833290
 2578 7.999584 0.833290
 2579 8.003207 0.833290
 2580 8.006830 0.833290
 2581 8.010453 0.833290
 2582 8.014076 0.833290
 2583 8.017699 0.833290
 2584 8.021322 0.833290
 2585 8.024945 0.833290
 2586 8.028568 0.833290
 2587 8.032191 0.833290
 2588 8.035814 0.833290
 2589 8.039437 0.833290
 2590 8.043060 0.833290
 2591 8.046683 0.833290
 2592 8.050306 0.833290
 2593 8.053929 0.833290
 2594 8.057552 0.833290
 2595 8.061175 0.829667
 2596 8.064798 0.829667
 2597 8.068421 0.833290
 2598 8.072044 0.833290
 2599 8.075667 0.833290
 2600 8.079290 0.836913
 2601 8.082913 0.836913
 2602 8.086536 0.840536
 2603 8.090159 0.840536
 2604 8.093782 0.844159
 2605 8.097405 0.847782
 2606 8.101028 0.851405
 2607 8.101028 0.855028
 2608 8.104651 0.858651
 2609 8.108274 0.862274
 2610 8.111897 0.865897
 2611 8.115520 0.865897
 2612 8.119143 0.869520
 2613 8.122766 0.869520
 2614 8.126389 0.873143
 2615 8.130012 0.873143
 2616 8.133635 0.876766
 2617 8.137258 0.876766
 2618 8.140881 0.880389
 2619 8.144504 0.880389
 2620 8.148127 0.884012
 2621 8.151750 0.884012
 2622 8.155373 0.887635
 2623 8.158996 0.887635
 2624 8.162619 0.887635
 2625 8.166242 0.887635
 2626 8.169865 0.887635
 2627 8.173488 0.887635
 2628 8.177111 0.887635
 2629 8.180734 0.887635
 2630 8.184357 0.887635
 2631 8.187980 0.887635
 2632 8.191603 0.887635
 2633 8.195226 0.887635
 2634 8.198849 0.887635
 2635 8.202472 0.887635
 2636 8.206095 0.887635
 2637 8.209718 0.887635
 2638 8.213341 0.891258
 2639 8.216964 0.891258
 2640 8.220587 0.894881
 2641 8.224210 0.894881
 2642 8.227833 0.898504
 2643 8.231456 0.898504
 2644 8.235079 0.902127
 2645 8.238702 0.902127
 2646 8.242325 0.902127
 2647 8.245948 0.902127
 2648 8.249571 0.902127
 2649 8.253194 0.902127
 2650 8.256817 0.902127
 2651 8.260440 0.902127
 2652 8.264063 0.902127
 2653 8.267686 0.902127
 2654 8.271309 0.902127
 2655 8.274932 0.902127
 2656 8.278555 0.902127
 2657 8.282178 0.902127
 2658 8.285801 0.902127
 2659 8.289424 0.902127
 2660 8.293047 0.902127
 2661 8.296670 0.902127
 2662 8.300293 0.902127
 2663 8.303916 0.902127
 2664 8.307539 0.902127
 2665 8.311162 0.902127
 2666 8.314785 0.902127
 2667 8.318408 0.905750
 2668 8.322031 0.905750
 2669 8.325654 0.905750
 2670 8.329277 0.909373
 2671 8.332900 0.909373
 2672 8.336523 0.912996
 2673 8.340146 0.912996
 2674 8.343769 0.912996
 2675 8.347392 0.916619
 2676 8.351015 0.916619
 2677 8.354638 0.920242
 2678 8.358261 0.920242
 2679 8.361884 0.923865
 2680 8.365507 0.923865
 2681 8.369130 0.927488
 2682 8.372753 0.927488
 2683 8.376376 0.931111
 2684 8.379999 0.931111
 2685 8.383622 0.934734
 2686 8.387245 0.934734
 2687 8.390868 0.938357
 2688 8.394491 0.938357
 2689 8.398114 0.938357
 2690 8.401737 0.938357
 2691 8.405360 0.938357
 2692 8.408983 0.938357
 2693 8.412606 0.938357
 2694 8.416229 0.938357
 2695 8.419852 0.938357
 2696 8.423475 0.938357
 2697 8.427098 0.938357
 2698 8.430721 0.938357
 2699 8.434344 0.938357
 2700 8.437967 0.938357
 2701 8.441590 0.938357
 2702 8.445213 0.938357
 2703 8.448836 0.938357
 2704 8.452459 0.938357
 2705 8.456082 0.938357
 2706 8.459705 0.938357
 2707 8.463328 0.938357
 2708 8.466951 0.938357
 2709 8.470574 0.938357
 2710 8.474197 0.941980
 2711 8.477820 0.941980
 2712 8.481443 0.941980
 2713 8.485066 0.945603
 2714 8.488689 0.945603
 2715 8.492312 0.945603
 2716 8.495935 0.945603
 2717 8.499558 0.945603
 2718 8.503181 0.945603
 2719 8.506804 0.945603
 2720 8.510427 0.945603
 2721 8.514050 0.949226
 2722 8.517673 0.949226
 2723 8.521296 0.949226
 2724 8.524919 0.949226
 2725 8.528542 0.949226
 2726 8.532165 0.949226
 2727 8.535788 0.949226
 2728 8.539411 0.952849
 2729 8.543034 0.952849
 2730 8.546657 0.956472
 2731 8.550280 0.956472
 2732 8.553903 0.960095
 2733 8.557526 0.960095
 2734 8.561149 0.963718
 2735 8.564772 0.963718
 2736 8.568395 0.967341
 2737 8.572018 0.967341
 2738 8.575641 0.967341
 2739 8.579264 0.967341
 2740 8.582887 0.967341
 2741 8.586510 0.967341
 2742 8.590133 0.967341
 2743 8.593756 0.967341
 2744 8.597379 0.967341
 2745 8.601002 0.967341
 2746 8.604625 0.967341
 2747 8.608248 0.967341
 2748 8.611871 0.967341
 2749 8.615494 0.967341
 2750 8.619117 0.967341
 2751 8.622740 0.967341
 2752 8.626363 0.967341
 2753 8.629986 0.967341
 2754 8.633609 0.967341
 2755 8.637232 0.967341
 2756 8.640855 0.967341
 2757 8.644478 0.967341
 2758 8.648101 0.967341
 2759 8.651724 0.963718
 2760 8.655347 0.963718
 2761 8.658970 0.960095
 2762 8.662593 0.960095
 2763 8.666216 0.960095
 2764 8.669839 0.956472
 2765 8.673462 0.956472
 2766 8.677085 0.956472
 2767 8.680708 0.956472
 2768 8.684331 0.956472
 2769 8.687954 0.960095
 2770 8.691577 0.960095
 2771 8.695200 0.960095
 2772 8.698823 0.960095
 2773 8.702446 0.960095
 2774 8.706069 0.960095
 2775 8.709692 0.963718
 2776 8.713315 0.963718
 2777 8.716938 0.967341
 2778 8.720561 0.967341
 2779 8.724184 0.970964
 2780 8.727807 0.970964
 2781 8.731430 0.974587
 2782 8.735053 0.974587
 2783 8.738676 0.978210
 2784 8.742299 0.978210
 2785 8.745922 0.981833
 2786 8.749545 0.981833
 2787 8.753168 0.985456
 2788 8.756791 0.985456
 2789 8.760414 0.985456
 2790 8.764037 0.985456
 2791 8.767660 0.985456
 2792 8.771283 0.985456
 2793 8.774906 0.985456
 2794 8.778529 0.985456
 2795 8.782152 0.985456
 2796 8.785775 0.985456
 2797 8.789398 0.985456
 2798 8.793021 0.985456
 2799 8.796644 0.985456
 2800 8.800267 0.985456
 2801 8.803890 0.985456
 2802 8.807513 0.985456
 2803 8.811136 0.985456
 2804 8.814759 0.985456
 2805 8.818382 0.985456
 2806 8.822005 0.985456
 2807 8.825628 0.985456
 2808 8.829251 0.985456
 2809 8.832874 0.989079
 2810 8.836497 0.989079
 2811 8.840120 0.992702
 2812 8.843743 0.992702
 2813 8.847366 0.996325
 2814 8.850989 0.996325
 2815 8.854612 0.999948
 2816 8.858235 0.999948
 2817 8.861858 0.999948
 2818 8.865481 0.999948
 2819 8.869104 0.999948
 2820 8.872727 0.999948
 2821 8.876350 0.999948
 2822 8.879973 0.999948
 2823 8.883596 0.999948
 2824 8.887219 0.999948
 2825 8.890842 0.999948
 2826 8.894465 0.999948
 2827 8.898088 0.999948
 2828 8.901711 0.999948
 2829 8.905334 0.999948
 2830 8.908957 0.999948
 2831 8.912580 0.999948
 2832 8.916203 0.999948
 2833 8.919826 0.999948
 2834 8.923449 0.999948
 2835 8.927072 0.999948
 2836 8.930695 0.999948
 2837 8.934318 0.999948
 2838 8.937941 0.999948
 2839 8.941564 0.999948
 2840 8.945187 0.999948
 2841 8.948810 0.999948
 2842 8.952433 0.999948
 2843 8.956056 0.999948
 2844 8.959679 0.999948
 2845 8.963302 0.999948
 2846 8.966925 0.999948
 2847 8.970548 0.999948
 2848 8.974171 0.999948
 2849 8.977794 0.999948
 2850 8.981417 0.999948
 2851 8.985040 0.999948
 2852 8.988663 0.999948
 2853 8.992286 0.999948
 2854 8.995909 0.999948
 2855 8.999532 0.999948
 2856 9.003155 0.999948
 2857 9.006778 0.999948
 2858 9.010401 0.999948
 2859 9.014024 0.999948
 2860 9.017647 0.999948
 2861 9.021270 0.996325
 2862 9.024893 0.996325
 2863 9.028516 0.999948
 2864 9.032139 0.999948
 2865 9.035762 0.999948
 2866 9.039385 1.003571
 2867 9.043008 1.003571
 2868 9.046631 1.007194
 2869 9.050254 1.007194
 2870 9.053877 1.010817
 2871 9.057500 1.014440
 2872 9.061123 1.018063
 2873 9.064746 1.021686
 2874 9.068369 1.021686
 2875 9.071992 1.025309
 2876 9.075615 1.025309
 2877 9.079238 1.028932
 2878 9.082861 1.028932
 2879 9.086484 1.032555
 2880 9.090107 1.032555
 2881 9.093730 1.036178
 2882 9.097353 1.036178
 2883 9.100976 1.039801
 2884 9.104599 1.039801
 2885 9.108222 1.043424
 2886 9.111845 1.043424
 2887 9.115468 1.043424
 2888 9.119091 1.043424
 2889 9.122714 1.047047
 2890 9.126337 1.047047
 2891 9.129960 1.050670
 2892 9.133583 1.054293
 2893 9.137206 1.054293
 2894 9.140829 1.057916
 2895 9.144452 1.057916
 2896 9.148075 1.061539
 2897 9.151698 1.061539
 2898 9.155321 1.065162
 2899 9.158944 1.065162
 2900 9.162567 1.068785
 2901 9.166190 1.068785
 2902 9.169813 1.072408
 2903 9.173436 1.072408
 2904 9.177059 1.076031
 2905 9.180682 1.076031
 2906 9.184305 1.079654
 2907 9.187928 1.079654
 2908 9.191551 1.079654
 2909 9.195174 1.079654
 2910 9.198797 1.079654
 2911 9.202420 1.079654
 2912 9.206043 1.079654
 2913 9.209666 1.079654
 2914 9.213289 1.079654
 2915 9.216912 1.079654
 2916 9.220535 1.079654
 2917 9.224158 1.079654
 2918 9.227781 1.079654
 2919 9.231404 1.079654
 2920 9.235027 1.079654
 2921 9.238650 1.079654
 2922 9.242273 1.079654
 2923 9.245896 1.079654
 2924 9.249519 1.083277
 2925 9.253142 1.083277
 2926 9.256765 1.083277
 2927 9.260388 1.083277
 2928 9.264011 1.083277
 2929 9.267634 1.083277
 2930 9.271257 1.083277
 2931 9.274880 1.083277
 2932 9.278503 1.083277
 2933 9.282126 1.083277
 2934 9.285749 1.083277
 2935 9.289372 1.083277
 2936 9.292995 1.083277
 2937 9.296618 1.083277
 2938 9.300241 1.083277
 2939 9.303864 1.083277
 2940 9.307487 1.083277
 2941 9.311110 1.083277
 2942 9.314733 1.083277
 2943 9.318356 1.083277
 2944 9.321979 1.083277
 2945 9.325602 1.083277
 2946 9.329225 1.083277
 2947 9.332848 1.079654
 2948 9.336471 1.079654
 2949 9.340094 1.076031
 2950 9.343717 1.076031
 2951 9.347340 1.072408
 2952 9.350963 1.072408
 2953 9.354586 1.068785
 2954 9.358209 1.068785
 2955 9.361832 1.065162
 2956 9.365455 1.065162
 2957 9.369078 1.061539
 2958 9.372701 1.061539
 2959 9.376324 1.057916
 2960 9.379947 1.054293
 2961 9.383570 1.054293
 2962 9.387193 1.050670
 2963 9.390816 1.050670
 2964 9.394439 1.050670
 2965 9.398062 1.050670
 2966 9.401685 1.050670
 2967 9.405308 1.050670
 2968 9.408931 1.050670
 2969 9.412554 1.050670
 2970 9.416177 1.054293
 2971 9.419800 1.054293
 2972 9.423423 1.054293
 2973 9.427046 1.057916
 2974 9.430669 1.057916
 2975 9.434292 1.061539
 2976 9.437915 1.061539
 2977 9.441538 1.065162
 2978 9.445161 1.065162
 2979 9.448784 1.065162
 2980 9.452407 1.068785
 2981 9.456030 1.068785
 2982 9.459653 1.072408
 2983 9.463276 1.072408
 2984 9.466899 1.072408
 2985 9.470522 1.076031
 2986 9.474145 1.076031
 2987 9.477768 1.076031
 2988 9.481391 1.076031
 2989 9.485014 1.076031
 2990 9.488637 1.076031
 2991 9.492260 1.076031
 2992 9.495883 1.076031
 2993 9.499506 1.076031
 2994 9.503129 1.076031
 2995 9.506752 1.076031
 2996 9.510375 1.076031
 2997 9.513998 1.076031
 2998 9.517621 1.079654
 2999 9.521244 1.079654
 3000 9.524867 1.079654
 3001 9.528490 1.083277
 3002 9.532113 1.083277
 3003 9.535736 1.083277
 3004 9.539359 1.083277
 3005 9.542982 1.083277
 3006 9.546605 1.083277
 3007 9.550228 1.083277
 3008 9.553851 1.083277
 3009 9.557474 1.083277
 3010 9.561097 1.083277
 3011 9.564720 1.083277
 3012 9.568343 1.083277
 3013 9.571966 1.083277
 3014 9.575589 1.083277
 3015 9.579212 1.083277
 3016 9.582835 1.086900
 3017 9.586458 1.086900
 3018 9.590081 1.086900
 3019 9.593704 1.090523
 3020 9.597327 1.090523
 3021 9.600950 1.094146
 3022 9.604573 1.097769
 3023 9.608196 1.097769
 3024 9.611819 1.101392
 3025 9.615442 1.105015
 3026 9.619065 1.105015
 3027 9.622688 1.108638
 3028 9.626311 1.112261
 3029 9.629934 1.112261
 3030 9.633557 1.115884
 3031 9.637180 1.115884
 3032 9.640803 1.119507
 3033 9.644426 1.119507
 3034 9.648049 1.123130
 3035 9.651672 1.123130
 3036 9.655295 1.126753
 3037 9.658918 1.126753
 3038 9.662541 1.130376
 3039 9.666164 1.130376
 3040 9.669787 1.133999
 3041 9.673410 1.133999
 3042 9.677033 1.133999
 3043 9.680656 1.133999
 3044 9.684279 1.133999
 3045 9.687902 1.133999
 3046 9.691525 1.133999
 3047 9.695148 1.133999
 3048 9.698771 1.133999
 3049 9.702394 1.133999
 3050 9.706017 1.133999
 3051 9.709640 1.133999
 3052 9.713263 1.133999
 3053 9.716886 1.133999
 3054 9.720509 1.133999
 3055 9.724132 1.133999
 3056 9.727755 1.133999
 3057 9.731378 1.133999
 3058 9.735001 1.133999
 3059 9.738624 1.133999
 3060 9.742247 1.133999
 3061 9.745870 1.133999
 3062 9.749493 1.133999
 3063 9.753116 1.130376
 3064 9.756739 1.130376
 3065 9.760362 1.126753
 3066 9.763985 1.126753
 3067 9.767608 1.123130
 3068 9.771231 1.126753
 3069 9.774854 1.126753
 3070 9.778477 1.130376
 3071 9.782100 1.130376
 3072 9.785723 1.133999
 3073 9.789346 1.133999
 3074 9.792969 1.137622
 3075 9.796592 1.137622
 3076 9.800215 1.141245
 3077 9.803838 1.141245
 3078 9.807461 1.144868
 3079 9.811084 1.144868
 3080 9.814707 1.148491
 3081 9.818330 1.148491
 3082 9.821953 1.148491
 3083 9.825576 1.148491
 3084 9.829199 1.148491
 3085 9.832822 1.148491
 3086 9.836445 1.148491
 3087 9.840068 1.148491
 3088 9.843691 1.148491
 3089 9.847314 1.148491
 3090 9.850937 1.148491
 3091 9.854560 1.148491
 3092 9.858183 1.148491
 3093 9.861806 1.148491
 3094 9.865429 1.148491
 3095 9.869052 1.148491
 3096 9.872675 1.148491
 3097 9.876298 1.148491
 3098 9.879921 1.148491
 3099 9.883544 1.148491
 3100 9.887167 1.148491
 3101 9.890790 1.148491
 3102 9.894413 1.148491
 3103 9.898036 1.148491
 3104 9.901659 1.144868
 3105 9.905282 1.144868
 3106 9.908905 1.144868
 3107 9.912528 1.144868
 3108 9.916151 1.144868
 3109 9.919774 1.144868
 3110 9.923397 1.144868
 3111 9.927020 1.144868
 3112 9.930643 1.144868
 3113 9.934266 1.148491
 3114 9.937889 1.148491
 3115 9.941512 1.152114
 3116 9.945135 1.152114
 3117 9.948758 1.155737
 3118 9.952381 1.155737
 3119 9.956004 1.159360
 3120 9.959627 1.159360
 3121 9.963250 1.162983
 3122 9.966873 1.162983
 3123 9.970496 1.166606
 3124 9.974119 1.166606
 3125 9.977742 1.166606
 3126 9.981365 1.166606
 3127 9.984988 1.166606
 3128 9.988611 1.166606
 3129 9.992234 1.166606
 3130 9.995857 1.166606
 3131 9.999480 1.166606
 3132 10.003103 1.166606
 3133 10.006726 1.166606
 3134 10.010349 1.166606
 3135 10.013972 1.166606
 3136 10.017595 1.166606
 3137 10.021218 1.166606
 3138 10.024841 1.166606
 3139 10.028464 1.166606
 3140 10.032087 1.166606
 3141 10.035710 1.166606
 3142 10.039333 1.166606
 3143 10.042956 1.166606
 3144 10.046579 1.166606
 3145 10.050202 1.166606
 3146 10.053825 1.166606
 3147 10.057448 1.166606
 3148 10.061071 1.166606
 3149 10.064694 1.166606
 3150 10.068317 1.162983
 3151 10.071940 1.166606
 3152 10.075563 1.166606
 3153 10.079186 1.166606
 3154 10.082809 1.166606
 3155 10.086432 1.166606
 3156 10.090055 1.166606
 3157 10.093678 1.170229
 3158 10.097301 1.170229
 3159 10.100924 1.173852
 3160 10.104547 1.173852
 3161 10.108170 1.177475
 3162 10.111793 1.177475
 3163 10.115416 1.181098
 3164 10.119039 1.181098
 3165 10.122662 1.184721
 3166 10.126285 1.184721
 3167 10.129908 1.188344
 3168 10.133531 1.188344
 3169 10.137154 1.191967
 3170 10.140777 1.191967
 3171 10.144400 1.191967
 3172 10.148023 1.191967
 3173 10.151646 1.191967
 3174 10.155269 1.191967
 3175 10.158892 1.191967
 3176 10.162515 1.191967
 3177 10.166138 1.191967
 3178 10.169761 1.191967
 3179 10.173384 1.195590
 3180 10.177007 1.195590
 3181 10.180630 1.195590
 3182 10.184253 1.199213
 3183 10.187876 1.199213
 3184 10.191499 1.199213
 3185 10.195122 1.199213
 3186 10.198745 1.199213
 3187 10.202368 1.199213
 3188 10.205991 1.199213
 3189 10.209614 1.199213
 3190 10.213237 1.199213
 3191 10.216860 1.199213
 3192 10.220483 1.199213
 3193 10.224106 1.199213
 3194 10.227729 1.199213
 3195 10.231352 1.199213
 3196 10.234975 1.199213
 3197 10.238598 1.199213
 3198 10.242221 1.199213
 3199 10.245844 1.199213
 3200 10.249467 1.199213
 3201 10.253090 1.199213
 3202 10.256713 1.199213
 3203 10.260336 1.199213
 3204 10.263959 1.199213
 3205 10.267582 1.199213
 3206 10.271205 1.195590
 3207 10.274828 1.195590
 3208 10.278451 1.195590
 3209 10.282074 1.195590
 3210 10.285697 1.195590
 3211 10.289320 1.195590
 3212 10.292943 1.195590
 3213 10.296566 1.195590
 3214 10.300189 1.195590
 3215 10.303812 1.195590
 3216 10.307435 1.195590
 3217 10.311058 1.195590
 3218 10.314681 1.195590
 3219 10.318304 1.195590
 3220 10.321927 1.195590
 3221 10.325550 1.195590
 3222 10.329173 1.195590
 3223 10.332796 1.195590
 3224 10.336419 1.195590
 3225 10.340042 1.195590
 3226 10.343665 1.195590
 3227 10.347288 1.195590
 3228 10.350911 1.195590
 3229 10.354534 1.195590
 3230 10.358157 1.195590
 3231 10.361780 1.195590
 3232 10.365403 1.195590
 3233 10.369026 1.195590
 3234 10.372649 1.195590
 3235 10.376272 1.195590
 3236 10.379895 1.195590
 3237 10.383518 1.195590
 3238 10.387141 1.195590
 3239 10.390764 1.195590
 3240 10.394387 1.195590
 3241 10.398010 1.195590
 3242 10.401633 1.195590
 3243 10.405256 1.195590
 3244 10.408879 1.195590
 3245 10.412502 1.195590
 3246 10.416125 1.195590
 3247 10.419748 1.195590
 3248 10.423371 1.195590
 3249 10.426994 1.195590
 3250 10.430617 1.195590
 3251 10.434240 1.195590
 3252 10.437863 1.195590
 3253 10.441486 1.195590
 3254 10.445109 1.199213
 3255 10.448732 1.199213
 3256 10.452355 1.202836
 3257 10.455978 1.206459
 3258 10.459601 1.210082
 3259 10.463224 1.213705
 3260 10.463224 1.217328
 3261 10.466847 1.220951
 3262 10.466847 1.224574
 3263 10.470470 1.228197
 3264 10.470470 1.231820
 3265 10.474093 1.235443
 3266 10.474093 1.239066
 3267 10.477716 1.242689
 3268 10.477716 1.246312
 3269 10.481339 1.249935
 3270 10.484962 1.249935
 3271 10.488585 1.253558
 3272 10.492208 1.253558
 3273 10.495831 1.257181
 3274 10.499454 1.257181
 3275 10.503077 1.260804
 3276 10.506700 1.260804
 3277 10.510323 1.264427
 3278 10.513946 1.264427
 3279 10.517569 1.268050
 3280 10.521192 1.268050
 3281 10.524815 1.271673
 3282 10.528438 1.271673
 3283 10.532061 1.271673
 3284 10.535684 1.271673
 3285 10.539307 1.271673
 3286 10.542930 1.271673
 3287 10.546553 1.271673
 3288 10.550176 1.271673
 3289 10.553799 1.271673
 3290 10.557422 1.271673
 3291 10.561045 1.271673
 3292 10.564668 1.271673
 3293 10.568291 1.271673
 3294 10.571914 1.271673
 3295 10.575537 1.271673
 3296 10.579160 1.271673
 3297 10.582783 1.271673
 3298 10.586406 1.271673
 3299 10.590029 1.271673
 3300 10.593652 1.271673
 3301 10.597275 1.271673
 3302 10.600898 1.271673
 3303 10.604521 1.271673
 3304 10.608144 1.271673
 3305 10.611767 1.271673
 3306 10.615390 1.271673
 3307 10.619013 1.271673
 3308 10.622636 1.271673
 3309 10.626259 1.271673
 3310 10.629882 1.268050
 3311 10.633505 1.268050
 3312 10.637128 1.264427
 3313 10.640751 1.264427
 3314 10.644374 1.260804
 3315 10.647997 1.260804
 3316 10.651620 1.257181
 3317 10.655243 1.257181
 3318 10.658866 1.253558
 3319 10.662489 1.253558
 3320 10.666112 1.249935
 3321 10.669735 1.249935
 3322 10.673358 1.246312
 3323 10.676981 1.242689
 3324 10.680604 1.239066
 3325 10.680604 1.235443
 3326 10.684227 1.231820
 3327 10.687850 1.228197
 3328 10.687850 1.224574
 3329 10.691473 1.220951
 3330 10.695096 1.217328
 3331 10.698719 1.213705
 3332 10.702342 1.210082
 3333 10.705965 1.210082
 3334 10.709588 1.206459
 3335 10.713211 1.206459
 3336 10.716834 1.206459
 3337 10.720457 1.206459
 3338 10.724080 1.206459
 3339 10.727703 1.206459
 3340 10.731326 1.210082
 3341 10.734949 1.213705
 3342 10.738572 1.217328
 3343 10.742195 1.217328
 3344 10.745818 1.220951
 3345 10.749441 1.224574
 3346 10.749441 1.228197
 3347 10.753064 1.231820
 3348 10.753064 1.235443
 3349 10.756687 1.239066
 3350 10.756687 1.242689
 3351 10.760310 1.246312
 3352 10.763933 1.249935
 3353 10.763933 1.253558
 3354 10.767556 1.257181
 3355 10.771179 1.257181
 3356 10.774802 1.260804
 3357 10.778425 1.260804
 3358 10.782048 1.264427
 3359 10.785671 1.264427
 3360 10.789294 1.268050
 3361 10.792917 1.268050
 3362 10.796540 1.271673
 3363 10.800163 1.271673
 3364 10.803786 1.275296
 3365 10.807409 1.275296
 3366 10.811032 1.278919
 3367 10.814655 1.278919
 3368 10.818278 1.278919
 3369 10.821901 1.278919
 3370 10.825524 1.278919
 3371 10.829147 1.278919
 3372 10.832770 1.278919
 3373 10.836393 1.282542
 3374 10.840016 1.286165
 3375 10.843639 1.289788
 3376 10.847262 1.293411
 3377 10.850885 1.297034
 3378 10.850885 1.300657
 3379 10.850885 1.304280
 3380 10.850885 1.307903
 3381 10.850885 1.311526
 3382 10.850885 1.315149
 3383 10.850885 1.318772
 3384 10.850885 1.322395
 3385 10.850885 1.326018
 3386 10.850885 1.329641
 3387 10.850885 1.333264
 3388 10.850885 1.336887
 3389 10.850885 1.340510
 3390 10.850885 1.344133
 3391 10.850885 1.347756
 3392 10.850885 1.351379
 3393 10.850885 1.355002
 3394 10.850885 1.358625
 3395 10.850885 1.362248
 3396 10.850885 1.365871
 3397 10.850885 1.369494
 3398 10.850885 1.373117
 3399 10.850885 1.376740
 3400 10.850885 1.380363
 3401 10.854508 1.383986
 3402 10.854508 1.387609
 3403 10.858131 1.391232
 3404 10.858131 1.394855
 3405 10.861754 1.398478
 3406 10.861754 1.402101
 3407 10.865377 1.405724
 3408 10.865377 1.409347
 3409 10.869000 1.412970
 3410 10.869000 1.416593
 3411 10.872623 1.420216
 3412 10.872623 1.423839
 3413 10.876246 1.427462
 3414 10.879869 1.427462
 3415 10.883492 1.431085
 3416 10.887115 1.431085
 3417 10.890738 1.434708
 3418 10.894361 1.434708
 3419 10.897984 1.438331
 3420 10.901607 1.438331
 3421 10.905230 1.441954
 3422 10.908853 1.441954
 3423 10.912476 1.445577
 3424 10.916099 1.445577
 3425 10.919722 1.449200
 3426 10.923345 1.449200
 3427 10.926968 1.449200
 3428 10.930591 1.449200
 3429 10.934214 1.449200
 3430 10.937837 1.449200
 3431 10.941460 1.449200
 3432 10.945083 1.449200
 3433 10.948706 1.449200
 3434 10.952329 1.449200
 3435 10.955952 1.449200
 3436 10.959575 1.449200
 3437 10.963198 1.449200
 3438 10.966821 1.449200
 3439 10.970444 1.449200
 3440 10.974067 1.449200
 3441 10.977690 1.449200
 3442 10.981313 1.449200
 3443 10.984936 1.449200
 3444 10.988559 1.449200
 3445 10.992182 1.449200
 3446 10.995805 1.449200
 3447 10.999428 1.449200
 3448 11.003051 1.449200
 3449 11.006674 1.449200
 3450 11.010297 1.449200
 3451 11.013920 1.449200
 3452 11.017543 1.445577
 3453 11.021166 1.445577
 3454 11.024789 1.441954
 3455 11.028412 1.441954
 3456 11.032035 1.438331
 3457 11.035658 1.438331
 3458 11.039281 1.434708
 3459 11.042904 1.434708
 3460 11.046527 1.431085
 3461 11.050150 1.431085
 3462 11.053773 1.427462
 3463 11.057396 1.427462
 3464 11.061019 1.423839
 3465 11.064642 1.420216
 3466 11.068265 1.416593
 3467 11.071888 1.412970
 3468 11.075511 1.409347
 3469 11.079134 1.405724
 3470 11.082757 1.405724
 3471 11.086380 1.405724
 3472 11.090003 1.405724
 3473 11.093626 1.405724
 3474 11.097249 1.405724
 3475 11.100872 1.405724
 3476 11.104495 1.405724
 3477 11.108118 1.405724
 3478 11.111741 1.405724
 3479 11.115364 1.405724
 3480 11.118987 1.405724
 3481 11.122610 1.405724
 3482 11.126233 1.405724
 3483 11.129856 1.405724
 3484 11.133479 1.405724
 3485 11.137102 1.405724
 3486 11.140725 1.405724
 3487 11.144348 1.405724
 3488 11.147971 1.405724
 3489 11.151594 1.409347
 3490 11.155217 1.409347
 3491 11.158840 1.409347
 3492 11.162463 1.412970
 3493 11.166086 1.412970
 3494 11.169709 1.416593
 3495 11.173332 1.416593
 3496 11.176955 1.420216
 3497 11.180578 1.420216
 3498 11.184201 1.423839
 3499 11.187824 1.423839
 3500 11.191447 1.427462
 3501 11.195070 1.431085
 3502 11.198693 1.434708
 3503 11.202316 1.438331
 3504 11.205939 1.441954
 3505 11.209562 1.445577
 3506 11.213185 1.449200
 3507 11.216808 1.452823
 3508 11.220431 1.456446
 3509 11.224054 1.460069
 3510 11.224054 1.463692
 3511 11.224054 1.467315
 3512 11.224054 1.470938
 3513 11.224054 1.474561
 3514 11.224054 1.478184
 3515 11.224054 1.481807
 3516 11.224054 1.485430
 3517 11.227677 1.489053
 3518 11.227677 1.492676
 3519 11.227677 1.496299
 3520 11.227677 1.499922
 3521 11.231300 1.503545
 3522 11.231300 1.507168
 3523 11.234923 1.510791
 3524 11.234923 1.514414
 3525 11.238546 1.518037
 3526 11.238546 1.521660
 3527 11.242169 1.525283
 3528 11.242169 1.528906
 3529 11.245792 1.532529
 3530 11.245792 1.536152
 3531 11.249415 1.539775
 3532 11.249415 1.543398
 3533 11.253038 1.547021
 3534 11.256661 1.550644
 3535 11.260284 1.554267
 3536 11.263907 1.557890
 3537 11.267530 1.561513
 3538 11.271153 1.565136
 3539 11.274776 1.568759
 3540 11.278399 1.572382
 3541 11.282022 1.576005
 3542 11.285645 1.579628
 3543 11.289268 1.583251
 3544 11.292891 1.586874
 3545 11.296514 1.590497
 3546 11.296514 1.594120
 3547 11.296514 1.597743
 3548 11.300137 1.601366
 3549 11.300137 1.604989
 3550 11.303760 1.608612
 3551 11.303760 1.612235
 3552 11.307383 1.615858
 3553 11.307383 1.619481
 3554 11.311006 1.623104
 3555 11.311006 1.626727
 3556 11.314629 1.630350
 3557 11.314629 1.633973
 3558 11.318252 1.637596
 3559 11.318252 1.641219
 3560 11.321875 1.644842
 3561 11.321875 1.648465
 3562 11.321875 1.652088
 3563 11.321875 1.655711
 3564 11.321875 1.659334
 3565 11.321875 1.662957
 3566 11.325498 1.666580
 3567 11.325498 1.670203
 3568 11.329121 1.673826
 3569 11.329121 1.677449
 3570 11.332744 1.681072
 3571 11.332744 1.684695
 3572 11.336367 1.688318
 3573 11.336367 1.691941
 3574 11.339990 1.695564
 3575 11.339990 1.699187
 3576 11.343613 1.702810
 3577 11.343613 1.706433
 3578 11.347236 1.710056
 3579 11.350859 1.713679
 3580 11.354482 1.713679
 3581 11.358105 1.717302
 3582 11.361728 1.720925
 3583 11.361728 1.724548
 3584 11.365351 1.728171
 3585 11.368974 1.731794
 3586 11.368974 1.735417
 3587 11.372597 1.739040
 3588 11.376220 1.742663
 3589 11.376220 1.746286
 3590 11.379843 1.749909
 3591 11.383466 1.753532
 3592 11.387089 1.757155
 3593 11.390712 1.760778
 3594 11.394335 1.760778
 3595 11.397958 1.764401
 3596 11.401581 1.768024
 3597 11.405204 1.771647
 3598 11.408827 1.775270
 3599 11.412450 1.778893
 3600 11.416073 1.782516
 3601 11.419696 1.786139
 3602 11.419696 1.789762
 3603 11.419696 1.793385
 3604 11.423319 1.797008
 3605 11.423319 1.800631
 3606 11.426942 1.804254
 3607 11.426942 1.807877
 3608 11.430565 1.811500
 3609 11.430565 1.815123
 3610 11.434188 1.818746
 3611 11.434188 1.822369
 3612 11.437811 1.825992
 3613 11.437811 1.829615
 3614 11.441434 1.833238
 3615 11.441434 1.836861
 3616 11.445057 1.840484
 3617 11.448680 1.844107
 3618 11.452303 1.847730
 3619 11.455926 1.847730
 3620 11.459549 1.851353
 3621 11.463172 1.851353
 3622 11.466795 1.854976
 3623 11.470418 1.854976
 3624 11.474041 1.858599
 3625 11.477664 1.858599
 3626 11.481287 1.862222
 3627 11.484910 1.862222
 3628 11.488533 1.865845
 3629 11.492156 1.865845
 3630 11.495779 1.869468
 3631 11.499402 1.869468
 3632 11.503025 1.869468
 3633 11.506648 1.869468
 3634 11.510271 1.873091
 3635 11.513894 1.876714
 3636 11.513894 1.880337
 3637 11.517517 1.883960
 3638 11.517517 1.887583
 3639 11.517517 1.891206
 3640 11.521140 1.894829
 3641 11.521140 1.898452
 3642 11.521140 1.902075
 3643 11.524763 1.905698
 3644 11.524763 1.909321
 3645 11.524763 1.912944
 3646 11.524763 1.916567
 3647 11.524763 1.920190
 3648 11.524763 1.923813
 3649 11.524763 1.927436
 3650 11.524763 1.931059
 3651 11.524763 1.934682
 3652 11.524763 1.938305
 3653 11.524763 1.941928
 3654 11.524763 1.945551
 3655 11.524763 1.949174
 3656 11.524763 1.952797
 3657 11.524763 1.956420
 3658 11.524763 1.960043
 3659 11.524763 1.963666
 3660 11.524763 1.967289
 3661 11.524763 1.970912
 3662 11.524763 1.974535
 3663 11.524763 1.978158
 3664 11.524763 1.981781
 3665 11.524763 1.985404
 3666 11.528386 1.989027
 3667 11.528386 1.992650
 3668 11.532009 1.996273
 3669 11.532009 1.999896
 3670 11.535632 2.003519
 3671 11.535632 2.007142
 3672 11.539255 2.010765
 3673 11.539255 2.014388
 3674 11.542878 2.018011
 3675 11.542878 2.021634
 3676 11.546501 2.025257
 3677 11.546501 2.028880
 3678 11.550124 2.032503
 3679 11.553747 2.032503
 3680 11.557370 2.036126
 3681 11.560993 2.036126
 3682 11.564616 2.039749
 3683 11.568239 2.039749
 3684 11.571862 2.043372
 3685 11.575485 2.043372
 3686 11.579108 2.046995
 3687 11.582731 2.046995
 3688 11.586354 2.050618
 3689 11.589977 2.050618
 3690 11.593600 2.054241
 3691 11.597223 2.054241
 3692 11.600846 2.054241
 3693 11.604469 2.054241
 3694 11.608092 2.057864
 3695 11.611715 2.057864
 3696 11.615338 2.057864
 3697 11.618961 2.061487
 3698 11.622584 2.061487
 3699 11.626207 2.061487
 3700 11.629830 2.061487
 3701 11.633453 2.061487
 3702 11.637076 2.061487
 3703 11.640699 2.061487
 3704 11.644322 2.061487
 3705 11.647945 2.061487
 3706 11.651568 2.061487
 3707 11.655191 2.061487
 3708 11.658814 2.065110
 3709 11.662437 2.065110
 3710 11.666060 2.068733
 3711 11.669683 2.072356
 3712 11.673306 2.072356
 3713 11.673306 2.075979
 3714 11.673306 2.079602
 3715 11.673306 2.083225
 3716 11.673306 2.086848
 3717 11.673306 2.090471
 3718 11.673306 2.094094
 3719 11.676929 2.097717
 3720 11.676929 2.101340
 3721 11.676929 2.104963
 3722 11.676929 2.108586
 3723 11.680552 2.112209
 3724 11.680552 2.115832
 3725 11.680552 2.119455
 3726 11.680552 2.123078
 3727 11.680552 2.126701
 3728 11.680552 2.130324
 3729 11.680552 2.133947
 3730 11.684175 2.137570
 3731 11.684175 2.141193
 3732 11.687798 2.144816
 3733 11.687798 2.148439
 3734 11.691421 2.152062
 3735 11.691421 2.155685
 3736 11.695044 2.159308
 3737 11.695044 2.162931
 3738 11.698667 2.166554
 3739 11.698667 2.170177
 3740 11.702290 2.173800
 3741 11.702290 2.177423
 3742 11.705913 2.181046
 3743 11.705913 2.184669
 3744 11.709536 2.188292
 3745 11.709536 2.191915
 3746 11.713159 2.195538
 3747 11.713159 2.199161
 3748 11.716782 2.202784
 3749 11.716782 2.206407
 3750 11.720405 2.210030
 3751 11.720405 2.213653
 3752 11.724028 2.217276
 3753 11.724028 2.220899
 3754 11.727651 2.224522
 3755 11.727651 2.228145
 3756 11.731274 2.231768
 3757 11.734897 2.235391
 3758 11.738520 2.239014
 3759 11.742143 2.242637
 3760 11.742143 2.246260
 3761 11.745766 2.249883
 3762 11.745766 2.253506
 3763 11.749389 2.257129
 3764 11.749389 2.260752
 3765 11.753012 2.264375
 3766 11.756635 2.267998
 3767 11.756635 2.271621
 3768 11.760258 2.275244
 3769 11.763881 2.278867
 3770 11.767504 2.282490
 3771 11.771127 2.286113
 3772 11.774750 2.289736
 3773 11.778373 2.293359
 3774 11.781996 2.296982
 3775 11.785619 2.300605
 3776 11.785619 2.304228
 3777 11.789242 2.307851
 3778 11.789242 2.311474
 3779 11.792865 2.315097
 3780 11.796488 2.318720
 3781 11.796488 2.322343
 3782 11.796488 2.325966
 3783 11.796488 2.329589
 3784 11.796488 2.333212
 3785 11.796488 2.336835
 3786 11.796488 2.340458
 3787 11.800111 2.344081
 3788 11.800111 2.347704
 3789 11.803734 2.351327
 3790 11.803734 2.354950
 3791 11.807357 2.358573
 3792 11.807357 2.362196
 3793 11.810980 2.365819
 3794 11.810980 2.369442
 3795 11.814603 2.373065
 3796 11.814603 2.376688
 3797 11.818226 2.380311
 3798 11.818226 2.383934
 3799 11.821849 2.387557
 3800 11.825472 2.391180
 3801 11.829095 2.391180
 3802 11.832718 2.394803
 3803 11.836341 2.398426
 3804 11.839964 2.398426
 3805 11.843587 2.402049
 3806 11.847210 2.405672
 3807 11.847210 2.409295
 3808 11.850833 2.412918
 3809 11.854456 2.416541
 3810 11.858079 2.420164
 3811 11.861702 2.423787
 3812 11.865325 2.427410
 3813 11.868948 2.427410
 3814 11.872571 2.431033
 3815 11.876194 2.431033
 3816 11.879817 2.434656
 3817 11.883440 2.434656
 3818 11.887063 2.438279
 3819 11.890686 2.438279
 3820 11.894309 2.441902
 3821 11.897932 2.441902
 3822 11.901555 2.445525
 3823 11.905178 2.445525
 3824 11.908801 2.449148
 3825 11.912424 2.449148
 3826 11.916047 2.449148
 3827 11.919670 2.449148
 3828 11.923293 2.449148
 3829 11.926916 2.449148
 3830 11.930539 2.452771
 3831 11.934162 2.456394
 3832 11.937785 2.456394
 3833 11.941408 2.460017
 3834 11.945031 2.460017
 3835 11.948654 2.463640
 3836 11.952277 2.467263
 3837 11.952277 2.470886
 3838 11.952277 2.474509
 3839 11.952277 2.478132
 3840 11.955900 2.481755
 3841 11.955900 2.485378
 3842 11.955900 2.489001
 3843 11.955900 2.492624
 3844 11.955900 2.496247
 3845 11.955900 2.499870
 3846 11.955900 2.503493
 3847 11.955900 2.507116
 3848 11.955900 2.510739
 3849 11.955900 2.514362
 3850 11.955900 2.517985
 3851 11.955900 2.521608
 3852 11.955900 2.525231
 3853 11.955900 2.528854
 3854 11.955900 2.532477
 3855 11.955900 2.536100
 3856 11.955900 2.539723
 3857 11.955900 2.543346
 3858 11.955900 2.546969
 3859 11.959523 2.550592
 3860 11.959523 2.554215
 3861 11.963146 2.557838
 3862 11.963146 2.561461
 3863 11.966769 2.565084
 3864 11.966769 2.568707
 3865 11.966769 2.572330
 3866 11.966769 2.575953
 3867 11.966769 2.579576
 3868 11.966769 2.583199
 3869 11.966769 2.586822
 3870 11.966769 2.590445
 3871 11.966769 2.594068
 3872 11.966769 2.597691
 3873 11.966769 2.601314
 3874 11.970392 2.604937
 3875 11.970392 2.608560
 3876 11.974015 2.612183
 3877 11.974015 2.615806
 3878 11.977638 2.619429
 3879 11.977638 2.623052
 3880 11.981261 2.626675
 3881 11.981261 2.630298
 3882 11.984884 2.633921
 3883 11.984884 2.637544
 3884 11.988507 2.641167
 3885 11.988507 2.644790
 3886 11.992130 2.648413
 3887 11.995753 2.652036
 3888 11.999376 2.655659
 3889 12.002999 2.659282
 3890 12.006622 2.659282
 3891 12.010245 2.662905
 3892 12.013868 2.666528
 3893 12.017491 2.666528
 3894 12.021114 2.670151
 3895 12.024737 2.670151
 3896 12.028360 2.673774
 3897 12.031983 2.677397
 3898 12.035606 2.677397
 3899 12.039229 2.681020
 3900 12.042852 2.684643
 3901 12.046475 2.684643
 3902 12.046475 2.688266
 3903 12.050098 2.691889
 3904 12.053721 2.695512
 3905 12.053721 2.699135
 3906 12.057344 2.702758
 3907 12.057344 2.706381
 3908 12.060967 2.710004
 3909 12.060967 2.713627
 3910 12.064590 2.717250
 3911 12.064590 2.720873
 3912 12.068213 2.724496
 3913 12.068213 2.728119
 3914 12.071836 2.731742
 3915 12.075459 2.735365
 3916 12.079082 2.738988
 3917 12.082705 2.738988
 3918 12.086328 2.742611
 3919 12.089951 2.742611
 3920 12.093574 2.746234
 3921 12.097197 2.746234
 3922 12.100820 2.749857
 3923 12.104443 2.749857
 3924 12.108066 2.753480
 3925 12.111689 2.753480
 3926 12.115312 2.757103
 3927 12.118935 2.757103
 3928 12.122558 2.760726
 3929 12.126181 2.764349
 3930 12.129804 2.767972
 3931 12.129804 2.771595
 3932 12.133427 2.775218
 3933 12.133427 2.778841
 3934 12.137050 2.782464
 3935 12.140673 2.786087
 3936 12.140673 2.789710
 3937 12.144296 2.793333
 3938 12.147919 2.796956
 3939 12.147919 2.800579
 3940 12.151542 2.804202
 3941 12.155165 2.807825
 3942 12.155165 2.811448
 3943 12.155165 2.815071
 3944 12.155165 2.818694
 3945 12.155165 2.822317
 3946 12.158788 2.825940
 3947 12.158788 2.829563
 3948 12.158788 2.833186
 3949 12.162411 2.836809
 3950 12.162411 2.840432
 3951 12.166034 2.844055
 3952 12.166034 2.847678
 3953 12.169657 2.851301
 3954 12.169657 2.854924
 3955 12.173280 2.858547
 3956 12.173280 2.862170
 3957 12.176903 2.865793
 3958 12.176903 2.869416
 3959 12.180526 2.873039
 3960 12.180526 2.876662
 3961 12.184149 2.880285
 3962 12.187772 2.883908
 3963 12.187772 2.887531
 3964 12.191395 2.891154
 3965 12.195018 2.891154
 3966 12.198641 2.894777
 3967 12.202264 2.894777
 3968 12.205887 2.898400
 3969 12.209510 2.898400
 3970 12.213133 2.902023
 3971 12.216756 2.902023
 3972 12.220379 2.905646
 3973 12.224002 2.905646
 3974 12.227625 2.909269
 3975 12.231248 2.909269
 3976 12.234871 2.912892
 3977 12.238494 2.912892
 3978 12.242117 2.916515
 3979 12.245740 2.920138
 3980 12.249363 2.923761
 3981 12.252986 2.923761
 3982 12.256609 2.927384
 3983 12.260232 2.931007
 3984 12.260232 2.934630
 3985 12.263855 2.938253
 3986 12.263855 2.941876
 3987 12.267478 2.945499
 3988 12.267478 2.949122
 3989 12.267478 2.952745
 3990 12.267478 2.956368
 3991 12.267478 2.959991
 3992 12.267478 2.963614
 3993 12.267478 2.967237
 3994 12.267478 2.970860
 3995 12.267478 2.974483
 3996 12.267478 2.978106
 3997 12.263855 2.981729
 3998 12.263855 2.985352
 3999 12.263855 2.988975
 4000 12.263855 2.992598
 4001 12.263855 2.996221
 4002 12.263855 2.999844
 4003 12.263855 3.003467
 4004 12.263855 3.007090
 4005 12.263855 3.010713
 4006 12.263855 3.014336
 4007 12.263855 3.017959
 4008 12.263855 3.021582
 4009 12.263855 3.025205
 4010 12.263855 3.028828
 4011 12.263855 3.032451
 4012 12.263855 3.036074
 4013 12.263855 3.039697
 4014 12.263855 3.043320
 4015 12.263855 3.046943
 4016 12.263855 3.050566
 4017 12.263855 3.054189
 4018 12.263855 3.057812
 4019 12.263855 3.061435
 4020 12.267478 3.065058
 4021 12.267478 3.068681
 4022 12.271101 3.072304
 4023 12.271101 3.075927
 4024 12.274724 3.079550
 4025 12.274724 3.083173
 4026 12.278347 3.086796
 4027 12.278347 3.090419
 4028 12.281970 3.094042
 4029 12.281970 3.097665
 4030 12.285593 3.101288
 4031 12.285593 3.104911
 4032 12.289216 3.108534
 4033 12.292839 3.112157
 4034 12.296462 3.112157
 4035 12.300085 3.115780
 4036 12.303708 3.115780
 4037 12.307331 3.119403
 4038 12.310954 3.119403
 4039 12.314577 3.123026
 4040 12.318200 3.123026
 4041 12.321823 3.126649
 4042 12.325446 3.126649
 4043 12.329069 3.130272
 4044 12.332692 3.130272
 4045 12.336315 3.133895
 4046 12.339938 3.133895
 4047 12.343561 3.137518
 4048 12.347184 3.141141
 4049 12.350807 3.144764
 4050 12.350807 3.148387
 4051 12.350807 3.152010
 4052 12.354430 3.155633
 4053 12.354430 3.159256
 4054 12.358053 3.162879
 4055 12.358053 3.166502
 4056 12.361676 3.170125
 4057 12.361676 3.173748
 4058 12.365299 3.177371
 4059 12.365299 3.180994
 4060 12.368922 3.184617
 4061 12.368922 3.188240
 4062 12.372545 3.191863
 4063 12.372545 3.195486
 4064 12.376168 3.199109
 4065 12.379791 3.202732
 4066 12.383414 3.202732
 4067 12.387037 3.206355
 4068 12.387037 3.209978
 4069 12.390660 3.213601
 4070 12.390660 3.217224
 4071 12.394283 3.220847
 4072 12.397906 3.224470
 4073 12.397906 3.228093
 4074 12.401529 3.231716
 4075 12.405152 3.231716
 4076 12.408775 3.235339
 4077 12.412398 3.235339
 4078 12.416021 3.238962
 4079 12.419644 3.238962
 4080 12.423267 3.242585
 4081 12.426890 3.242585
 4082 12.430513 3.246208
 4083 12.434136 3.246208
 4084 12.437759 3.249831
 4085 12.441382 3.249831
 4086 12.445005 3.253454
 4087 12.448628 3.253454
 4088 12.452251 3.253454
 4089 12.455874 3.257077
 4090 12.459497 3.260700
 4091 12.463120 3.264323
 4092 12.466743 3.267946
 4093 12.470366 3.271569
 4094 12.473989 3.275192
 4095 12.477612 3.278815
 4096 12.481235 3.282438
 4097 12.484858 3.286061
 4098 12.484858 3.289684
 4099 12.488481 3.293307
 4100 12.488481 3.296930
 4101 12.488481 3.300553
 4102 12.492104 3.304176
 4103 12.492104 3.307799
 4104 12.495727 3.311422
 4105 12.495727 3.315045
 4106 12.499350 3.318668
 4107 12.499350 3.322291
 4108 12.502973 3.325914
 4109 12.502973 3.329537
 4110 12.506596 3.333160
 4111 12.506596 3.336783
 4112 12.510219 3.340406
 4113 12.510219 3.344029
 4114 12.513842 3.347652
 4115 12.517465 3.351275
 4116 12.517465 3.354898
 4117 12.521088 3.358521
 4118 12.524711 3.362144
 4119 12.528334 3.365767
 4120 12.531957 3.369390
 4121 12.535580 3.373013
 4122 12.535580 3.376636
 4123 12.539203 3.380259
 4124 12.539203 3.383882
 4125 12.542826 3.387505
 4126 12.542826 3.391128
 4127 12.546449 3.394751
 4128 12.546449 3.398374
 4129 12.550072 3.401997
 4130 12.550072 3.405620
 4131 12.553695 3.409243
 4132 12.557318 3.412866
 4133 12.560941 3.416489
 4134 12.564564 3.420112
 4135 12.568187 3.420112
 4136 12.571810 3.423735
 4137 12.575433 3.423735
 4138 12.579056 3.427358
 4139 12.582679 3.427358
 4140 12.586302 3.430981
 4141 12.589925 3.430981
 4142 12.593548 3.434604
 4143 12.597171 3.434604
 4144 12.600794 3.438227
 4145 12.604417 3.438227
 4146 12.608040 3.441850
 4147 12.611663 3.441850
 4148 12.615286 3.441850
 4149 12.618909 3.445473
 4150 12.622532 3.449096
 4151 12.626155 3.452719
 4152 12.629778 3.456342
 4153 12.633401 3.459965
 4154 12.637024 3.463588
 4155 12.640647 3.467211
 4156 12.644270 3.470834
 4157 12.647893 3.474457
 4158 12.647893 3.478080
 4159 12.647893 3.481703
 4160 12.647893 3.485326
 4161 12.647893 3.488949
 4162 12.647893 3.492572
 4163 12.647893 3.496195
 4164 12.647893 3.499818
 4165 12.647893 3.503441
 4166 12.647893 3.507064
 4167 12.647893 3.510687
 4168 12.651516 3.514310
 4169 12.651516 3.517933
 4170 12.651516 3.521556
 4171 12.651516 3.525179
 4172 12.655139 3.528802
 4173 12.655139 3.532425
 4174 12.658762 3.536048
 4175 12.658762 3.539671
 4176 12.658762 3.543294
 4177 12.658762 3.546917
 4178 12.662385 3.550540
 4179 12.662385 3.554163
 4180 12.666008 3.557786
 4181 12.666008 3.561409
 4182 12.669631 3.565032
 4183 12.669631 3.568655
 4184 12.673254 3.572278
 4185 12.673254 3.575901
 4186 12.676877 3.579524
 4187 12.676877 3.583147
 4188 12.680500 3.586770
 4189 12.680500 3.590393
 4190 12.684123 3.594016
 4191 12.687746 3.594016
 4192 12.691369 3.597639
 4193 12.694992 3.597639
 4194 12.698615 3.601262
 4195 12.702238 3.601262
 4196 12.705861 3.604885
 4197 12.709484 3.604885
 4198 12.713107 3.608508
 4199 12.716730 3.608508
 4200 12.720353 3.612131
 4201 12.723976 3.612131
 4202 12.727599 3.615754
 4203 12.731222 3.619377
 4204 12.734845 3.623000
 4205 12.738468 3.626623
 4206 12.742091 3.630246
 4207 12.745714 3.633869
 4208 12.749337 3.637492
 4209 12.752960 3.641115
 4210 12.756583 3.644738
 4211 12.760206 3.648361
 4212 12.763829 3.651984
 4213 12.767452 3.655607
 4214 12.767452 3.659230
 4215 12.767452 3.662853
 4216 12.767452 3.666476
 4217 12.767452 3.670099
 4218 12.767452 3.673722
 4219 12.767452 3.677345
 4220 12.767452 3.680968
 4221 12.771075 3.684591
 4222 12.771075 3.688214
 4223 12.771075 3.691837
 4224 12.774698 3.695460
 4225 12.774698 3.699083
 4226 12.778321 3.702706
 4227 12.778321 3.706329
 4228 12.781944 3.709952
 4229 12.781944 3.713575
 4230 12.785567 3.717198
 4231 12.785567 3.720821
 4232 12.789190 3.724444
 4233 12.789190 3.728067
 4234 12.792813 3.731690
 4235 12.792813 3.735313
 4236 12.796436 3.738936
 4237 12.800059 3.742559
 4238 12.803682 3.746182
 4239 12.807305 3.746182
 4240 12.810928 3.749805
 4241 12.814551 3.753428
 4242 12.818174 3.753428
 4243 12.821797 3.757051
 4244 12.825420 3.760674
 4245 12.825420 3.764297
 4246 12.829043 3.767920
 4247 12.829043 3.771543
 4248 12.832666 3.775166
 4249 12.832666 3.778789
 4250 12.836289 3.782412
 4251 12.836289 3.786035
 4252 12.839912 3.789658
 4253 12.839912 3.793281
 4254 12.843535 3.796904
 4255 12.843535 3.800527
 4256 12.847158 3.804150
 4257 12.847158 3.807773
 4258 12.847158 3.811396
 4259 12.850781 3.815019
 4260 12.850781 3.818642
 4261 12.850781 3.822265
 4262 12.850781 3.825888
 4263 12.850781 3.829511
 4264 12.850781 3.833134
 4265 12.850781 3.836757
 4266 12.850781 3.840380
 4267 12.850781 3.844003
 4268 12.850781 3.847626
 4269 12.850781 3.851249
 4270 12.850781 3.854872
 4271 12.850781 3.858495
 4272 12.850781 3.862118
 4273 12.850781 3.865741
 4274 12.850781 3.869364
 4275 12.850781 3.872987
 4276 12.850781 3.876610
 4277 12.850781 3.880233
 4278 12.850781 3.883856
 4279 12.854404 3.887479
 4280 12.854404 3.891102
 4281 12.858027 3.894725
 4282 12.858027 3.898348
 4283 12.861650 3.901971
 4284 12.861650 3.905594
 4285 12.865273 3.909217
 4286 12.865273 3.912840
 4287 12.868896 3.916463
 4288 12.868896 3.920086
 4289 12.872519 3.923709
 4290 12.872519 3.927332
 4291 12.876142 3.930955
 4292 12.879765 3.930955
 4293 12.883388 3.934578
 4294 12.887011 3.934578
 4295 12.890634 3.938201
 4296 12.894257 3.938201
 4297 12.897880 3.941824
 4298 12.901503 3.941824
 4299 12.905126 3.945447
 4300 12.908749 3.945447
 4301 12.912372 3.949070
 4302 12.915995 3.949070
 4303 12.919618 3.952693
 4304 12.923241 3.952693
 4305 12.926864 3.952693
 4306 12.930487 3.952693
 4307 12.934110 3.952693
 4308 12.937733 3.952693
 4309 12.941356 3.952693
 4310 12.944979 3.952693
 4311 12.948602 3.952693
 4312 12.952225 3.952693
 4313 12.955848 3.952693
 4314 12.959471 3.952693
 4315 12.963094 3.952693
 4316 12.966717 3.952693
 4317 12.970340 3.952693
 4318 12.973963 3.952693
 4319 12.977586 3.952693
 4320 12.981209 3.952693
 4321 12.984832 3.952693
 4322 12.988455 3.952693
 4323 12.992078 3.952693
 4324 12.995701 3.956316
 4325 12.999324 3.959939
 4326 13.002947 3.963562
 4327 13.006570 3.967185
 4328 13.010193 3.970808
 4329 13.013816 3.974431
 4330 13.017439 3.978054
 4331 13.021062 3.981677
 4332 13.024685 3.985300
 4333 13.028308 3.988923
 4334 13.031931 3.992546
 4335 13.035554 3.996169
 4336 13.035554 3.999792
 4337 13.039177 4.003415
 4338 13.042800 4.007038
 4339 13.042800 4.010661
 4340 13.046423 4.014284
 4341 13.046423 4.017907
 4342 13.046423 4.021530
 4343 13.046423 4.025153
 4344 13.050046 4.028776
 4345 13.050046 4.032399
 4346 13.053669 4.036022
 4347 13.053669 4.039645
 4348 13.057292 4.043268
 4349 13.057292 4.046891
 4350 13.060915 4.050514
 4351 13.060915 4.054137
 4352 13.064538 4.057760
 4353 13.064538 4.061383
 4354 13.068161 4.065006
 4355 13.068161 4.068629
 4356 13.071784 4.072252
 4357 13.071784 4.075875
 4358 13.075407 4.079498
 4359 13.079030 4.083121
 4360 13.082653 4.086744
 4361 13.086276 4.086744
 4362 13.089899 4.090367
 4363 13.093522 4.093990
 4364 13.097145 4.093990
 4365 13.100768 4.097613
 4366 13.104391 4.097613
 4367 13.108014 4.101236
 4368 13.111637 4.104859
 4369 13.115260 4.108482
 4370 13.118883 4.112105
 4371 13.122506 4.115728
 4372 13.122506 4.119351
 4373 13.126129 4.122974
 4374 13.126129 4.126597
 4375 13.126129 4.130220
 4376 13.126129 4.133843
 4377 13.126129 4.137466
 4378 13.126129 4.141089
 4379 13.126129 4.144712
 4380 13.126129 4.148335
 4381 13.126129 4.151958
 4382 13.126129 4.155581
 4383 13.126129 4.159204
 4384 13.126129 4.162827
 4385 13.126129 4.166450
 4386 13.126129 4.170073
 4387 13.126129 4.173696
 4388 13.129752 4.177319
 4389 13.129752 4.180942
 4390 13.133375 4.184565
 4391 13.133375 4.188188
 4392 13.136998 4.191811
 4393 13.136998 4.195434
 4394 13.140621 4.199057
 4395 13.140621 4.202680
 4396 13.144244 4.206303
 4397 13.144244 4.209926
 4398 13.147867 4.213549
 4399 13.147867 4.217172
 4400 13.151490 4.220795
 4401 13.155113 4.220795
 4402 13.158736 4.224418
 4403 13.162359 4.228041
 4404 13.165982 4.228041
 4405 13.169605 4.231664
 4406 13.173228 4.235287
 4407 13.176851 4.238910
 4408 13.180474 4.242533
 4409 13.184097 4.246156
 4410 13.187720 4.249779
 4411 13.191343 4.253402
 4412 13.194966 4.253402
 4413 13.198589 4.257025
 4414 13.202212 4.257025
 4415 13.205835 4.260648
 4416 13.209458 4.260648
 4417 13.213081 4.264271
 4418 13.216704 4.264271
 4419 13.220327 4.267894
 4420 13.223950 4.267894
 4421 13.227573 4.271517
 4422 13.231196 4.271517
 4423 13.234819 4.275140
 4424 13.238442 4.275140
 4425 13.242065 4.275140
 4426 13.245688 4.275140
 4427 13.249311 4.275140
 4428 13.252934 4.275140
 4429 13.256557 4.275140
 4430 13.260180 4.275140
 4431 13.263803 4.278763
 4432 13.267426 4.278763
 4433 13.271049 4.278763
 4434 13.274672 4.282386
 4435 13.278295 4.282386
 4436 13.281918 4.282386
 4437 13.285541 4.282386
 4438 13.289164 4.282386
 4439 13.292787 4.282386
 4440 13.296410 4.282386
 4441 13.300033 4.286009
 4442 13.303656 4.289632
 4443 13.307279 4.293255
 4444 13.310902 4.296878
 4445 13.314525 4.300501
 4446 13.318148 4.304124
 4447 13.321771 4.307747
 4448 13.325394 4.311370
 4449 13.329017 4.314993
 4450 13.332640 4.318616
 4451 13.336263 4.322239
 4452 13.339886 4.325862
 4453 13.343509 4.329485
 4454 13.347132 4.333108
 4455 13.350755 4.336731
 4456 13.354378 4.340354
 4457 13.354378 4.343977
 4458 13.358001 4.347600
 4459 13.361624 4.351223
 4460 13.361624 4.354846
 4461 13.365247 4.358469
 4462 13.368870 4.362092
 4463 13.372493 4.365715
 4464 13.372493 4.369338
 4465 13.376116 4.372961
 4466 13.379739 4.376584
 4467 13.379739 4.380207
 4468 13.383362 4.383830
 4469 13.383362 4.387453
 4470 13.386985 4.391076
 4471 13.390608 4.394699
 4472 13.390608 4.398322
 4473 13.394231 4.401945
 4474 13.397854 4.405568
 4475 13.401477 4.409191
 4476 13.405100 4.412814
 4477 13.408723 4.416437
 4478 13.412346 4.420060
 4479 13.415969 4.423683
 4480 13.419592 4.427306
 4481 13.423215 4.430929
 4482 13.426838 4.434552
 4483 13.430461 4.438175
 4484 13.434084 4.441798
 4485 13.437707 4.445421
 4486 13.441330 4.449044
 4487 13.444953 4.452667
 4488 13.448576 4.456290
 4489 13.452199 4.459913
 4490 13.455822 4.463536
 4491 13.459445 4.467159
 4492 13.463068 4.470782
 4493 13.466691 4.474405
 4494 13.470314 4.478028
 4495 13.473937 4.481651
 4496 13.477560 4.485274
 4497 13.481183 4.488897
 4498 13.484806 4.492520
 4499 13.488429 4.496143
 4500 13.492052 4.499766
 4501 13.495675 4.503389
 4502 13.495675 4.507012
 4503 13.495675 4.510635
 4504 13.495675 4.514258
 4505 13.495675 4.517881
 4506 13.499298 4.521504
 4507 13.499298 4.525127
 4508 13.502921 4.528750
 4509 13.502921 4.532373
 4510 13.506544 4.535996
 4511 13.506544 4.539619
 4512 13.510167 4.543242
 4513 13.510167 4.546865
 4514 13.513790 4.550488
 4515 13.513790 4.554111
 4516 13.517413 4.557734
 4517 13.517413 4.561357
 4518 13.521036 4.564980
 4519 13.524659 4.564980
 4520 13.528282 4.568603
 4521 13.531905 4.568603
 4522 13.535528 4.572226
 4523 13.539151 4.572226
 4524 13.542774 4.575849
 4525 13.546397 4.575849
 4526 13.550020 4.579472
 4527 13.553643 4.579472
 4528 13.557266 4.583095
 4529 13.560889 4.583095
 4530 13.564512 4.586718
 4531 13.568135 4.586718
 4532 13.571758 4.590341
 4533 13.575381 4.590341
 4534 13.579004 4.590341
 4535 13.582627 4.593964
 4536 13.586250 4.593964
 4537 13.589873 4.593964
 4538 13.593496 4.597587
 4539 13.597119 4.601210
 4540 13.600742 4.601210
 4541 13.604365 4.604833
 4542 13.607988 4.608456
 4543 13.607988 4.612079
 4544 13.611611 4.615702
 4545 13.611611 4.619325
 4546 13.615234 4.622948
 4547 13.615234 4.626571
 4548 13.615234 4.630194
 4549 13.615234 4.633817
 4550 13.618857 4.637440
 4551 13.618857 4.641063
 4552 13.622480 4.644686
 4553 13.622480 4.648309
 4554 13.626103 4.651932
 4555 13.626103 4.655555
 4556 13.629726 4.659178
 4557 13.629726 4.662801
 4558 13.633349 4.666424
 4559 13.633349 4.670047
 4560 13.636972 4.673670
 4561 13.636972 4.677293
 4562 13.640595 4.680916
 4563 13.644218 4.680916
 4564 13.647841 4.684539
 4565 13.651464 4.684539
 4566 13.655087 4.688162
 4567 13.658710 4.688162
 4568 13.662333 4.691785
 4569 13.665956 4.691785
 4570 13.669579 4.695408
 4571 13.673202 4.695408
 4572 13.676825 4.699031
 4573 13.680448 4.699031
 4574 13.684071 4.702654
 4575 13.687694 4.702654
 4576 13.691317 4.702654
 4577 13.694940 4.706277
 4578 13.698563 4.706277
 4579 13.702186 4.706277
 4580 13.705809 4.709900
 4581 13.709432 4.709900
 4582 13.713055 4.709900
 4583 13.716678 4.709900
 4584 13.720301 4.713523
 4585 13.723924 4.713523
 4586 13.727547 4.717146
 4587 13.731170 4.720769
 4588 13.731170 4.724392
 4589 13.731170 4.728015
 4590 13.734793 4.731638
 4591 13.734793 4.735261
 4592 13.734793 4.738884
 4593 13.734793 4.742507
 4594 13.738416 4.746130
 4595 13.738416 4.749753
 4596 13.742039 4.753376
 4597 13.742039 4.756999
 4598 13.745662 4.760622
 4599 13.745662 4.764245
 4600 13.749285 4.767868
 4601 13.749285 4.771491
 4602 13.752908 4.775114
 4603 13.752908 4.778737
 4604 13.756531 4.782360
 4605 13.756531 4.785983
 4606 13.760154 4.789606
 4607 13.760154 4.793229
 4608 13.763777 4.796852
 4609 13.767400 4.800475
 4610 13.767400 4.804098
 4611 13.771023 4.807721
 4612 13.771023 4.811344
 4613 13.774646 4.814967
 4614 13.774646 4.818590
 4615 13.778269 4.822213
 4616 13.778269 4.825836
 4617 13.781892 4.829459
 4618 13.781892 4.833082
 4619 13.785515 4.836705
 4620 13.785515 4.840328
 4621 13.789138 4.843951
 4622 13.789138 4.847574
 4623 13.792761 4.851197
 4624 13.792761 4.854820
 4625 13.796384 4.858443
 4626 13.800007 4.862066
 4627 13.803630 4.865689
 4628 13.807253 4.869312
 4629 13.810876 4.872935
 4630 13.814499 4.876558
 4631 13.818122 4.880181
 4632 13.821745 4.883804
 4633 13.825368 4.883804
 4634 13.828991 4.887427
 4635 13.832614 4.887427
 4636 13.836237 4.891050
 4637 13.839860 4.891050
 4638 13.843483 4.894673
 4639 13.847106 4.894673
 4640 13.850729 4.898296
 4641 13.854352 4.898296
 4642 13.857975 4.901919
 4643 13.861598 4.901919
 4644 13.865221 4.905542
 4645 13.868844 4.909165
 4646 13.868844 4.912788
 4647 13.868844 4.916411
 4648 13.868844 4.920034
 4649 13.872467 4.923657
 4650 13.872467 4.927280
 4651 13.876090 4.930903
 4652 13.876090 4.934526
 4653 13.879713 4.938149
 4654 13.879713 4.941772
 4655 13.883336 4.945395
 4656 13.883336 4.949018
 4657 13.886959 4.952641
 4658 13.886959 4.956264
 4659 13.890582 4.959887
 4660 13.890582 4.963510
 4661 13.894205 4.967133
 4662 13.894205 4.970756
 4663 13.897828 4.974379
 4664 13.901451 4.978002
 4665 13.905074 4.981625
 4666 13.908697 4.981625
 4667 13.912320 4.985248
 4668 13.915943 4.985248
 4669 13.919566 4.988871
 4670 13.923189 4.988871
 4671 13.926812 4.992494
 4672 13.930435 4.992494
 4673 13.934058 4.996117
 4674 13.937681 4.996117
 4675 13.941304 4.999740
 4676 13.944927 4.999740
 4677 13.948550 5.003363
 4678 13.952173 5.003363
 4679 13.955796 5.003363
 4680 13.959419 5.003363
 4681 13.963042 5.003363
 4682 13.966665 5.003363
 4683 13.970288 5.003363
 4684 13.973911 5.003363
 4685 13.977534 5.003363
 4686 13.981157 5.003363
 4687 13.984780 5.003363
 4688 13.988403 5.003363
 4689 13.992026 5.003363
 4690 13.995649 5.003363
 4691 13.999272 5.003363
 4692 14.002895 5.003363
 4693 14.006518 5.003363
 4694 14.010141 5.003363
 4695 14.013764 5.003363
 4696 14.017387 5.003363
 4697 14.021010 5.003363
 4698 14.024633 5.003363
 4699 14.028256 5.003363
 4700 14.031879 5.003363
 4701 14.035502 5.006986
 4702 14.039125 5.010609
 4703 14.042748 5.014232
 4704 14.046371 5.017855
 4705 14.049994 5.021478
 4706 14.053617 5.025101
 4707 14.057240 5.028724
 4708 14.060863 5.032347
 4709 14.064486 5.035970
 4710 14.064486 5.039593
 4711 14.068109 5.043216
 4712 14.071732 5.046839
 4713 14.071732 5.050462
 4714 14.075355 5.054085
 4715 14.078978 5.057708
 4716 14.082601 5.061331
 4717 14.086224 5.064954
 4718 14.089847 5.068577
 4719 14.093470 5.072200
 4720 14.097093 5.075823
 4721 14.100716 5.079446
 4722 14.104339 5.083069
 4723 14.107962 5.086692
 4724 14.107962 5.090315
 4725 14.107962 5.093938
 4726 14.107962 5.097561
 4727 14.111585 5.101184
 4728 14.111585 5.104807
 4729 14.111585 5.108430
 4730 14.111585 5.112053
 4731 14.111585 5.115676
 4732 14.111585 5.119299
 4733 14.111585 5.122922
 4734 14.111585 5.126545
 4735 14.111585 5.130168
 4736 14.111585 5.133791
 4737 14.111585 5.137414
 4738 14.111585 5.141037
 4739 14.111585 5.144660
 4740 14.111585 5.148283
 4741 14.111585 5.151906
 4742 14.111585 5.155529
 4743 14.111585 5.159152
 4744 14.111585 5.162775
 4745 14.107962 5.166398
 4746 14.107962 5.170021
 4747 14.107962 5.173644
 4748 14.107962 5.177267
 4749 14.107962 5.180890
 4750 14.107962 5.184513
 4751 14.107962 5.188136
 4752 14.107962 5.191759
 4753 14.107962 5.195382
 4754 14.107962 5.199005
 4755 14.107962 5.202628
 4756 14.107962 5.206251
 4757 14.107962 5.209874
 4758 14.104339 5.213497
 4759 14.104339 5.217120
 4760 14.100716 5.220743
 4761 14.100716 5.224366
 4762 14.100716 5.227989
 4763 14.100716 5.231612
 4764 14.097093 5.235235
 4765 14.097093 5.238858
 4766 14.097093 5.242481
 4767 14.097093 5.246104
 4768 14.097093 5.249727
 4769 14.097093 5.253350
 4770 14.097093 5.256973
 4771 14.097093 5.260596
 4772 14.097093 5.264219
 4773 14.097093 5.267842
 4774 14.097093 5.271465
 4775 14.097093 5.275088
 4776 14.097093 5.278711
 4777 14.097093 5.282334
 4778 14.097093 5.285957
 4779 14.097093 5.289580
 4780 14.097093 5.293203
 4781 14.097093 5.296826
 4782 14.097093 5.300449
 4783 14.097093 5.304072
 4784 14.097093 5.307695
 4785 14.097093 5.311318
 4786 14.093470 5.314941
 4787 14.093470 5.318564
 4788 14.093470 5.322187
 4789 14.093470 5.325810
 4790 14.093470 5.329433
 4791 14.093470 5.333056
 4792 14.093470 5.336679
 4793 14.093470 5.340302
 4794 14.093470 5.343925
 4795 14.093470 5.347548
 4796 14.093470 5.351171
 4797 14.093470 5.354794
 4798 14.093470 5.358417
 4799 14.093470 5.362040
 4800 14.093470 5.365663
 4801 14.093470 5.369286
 4802 14.093470 5.372909
 4803 14.093470 5.376532
 4804 14.093470 5.380155
 4805 14.093470 5.383778
 4806 14.093470 5.387401
 4807 14.093470 5.391024
 4808 14.093470 5.394647
 4809 14.093470 5.398270
 4810 14.093470 5.401893
 4811 14.093470 5.405516
 4812 14.093470 5.409139
 4813 14.089847 5.412762
 4814 14.089847 5.416385
 4815 14.086224 5.420008
 4816 14.086224 5.423631
 4817 14.082601 5.427254
 4818 14.082601 5.430877
 4819 14.078978 5.434500
 4820 14.078978 5.438123
 4821 14.075355 5.441746
 4822 14.075355 5.445369
 4823 14.071732 5.448992
 4824 14.071732 5.452615
 4825 14.071732 5.456238
 4826 14.071732 5.459861
 4827 14.071732 5.463484
 4828 14.071732 5.467107
 4829 14.071732 5.470730
 4830 14.071732 5.474353
 4831 14.071732 5.477976
 4832 14.071732 5.481599
 4833 14.071732 5.485222
 4834 14.071732 5.488845
 4835 14.071732 5.492468
 4836 14.071732 5.496091
 4837 14.071732 5.499714
 4838 14.071732 5.503337
 4839 14.071732 5.506960
 4840 14.071732 5.510583
 4841 14.071732 5.514206
 4842 14.071732 5.517829
 4843 14.071732 5.521452
 4844 14.071732 5.525075
 4845 14.071732 5.528698
 4846 14.071732 5.532321
 4847 14.071732 5.535944
 4848 14.071732 5.539567
 4849 14.071732 5.543190
 4850 14.071732 5.546813
 4851 14.071732 5.550436
 4852 14.071732 5.554059
 4853 14.071732 5.557682
 4854 14.071732 5.561305
 4855 14.071732 5.564928
 4856 14.071732 5.568551
 4857 14.071732 5.572174
 4858 14.071732 5.575797
 4859 14.071732 5.579420
 4860 14.068109 5.583043
 4861 14.068109 5.586666
 4862 14.064486 5.590289
 4863 14.064486 5.593912
 4864 14.060863 5.597535
 4865 14.060863 5.601158
 4866 14.057240 5.604781
 4867 14.057240 5.608404
 4868 14.053617 5.612027
 4869 14.053617 5.615650
 4870 14.049994 5.619273
 4871 14.049994 5.622896
 4872 14.049994 5.626519
 4873 14.049994 5.630142
 4874 14.049994 5.633765
 4875 14.049994 5.637388
 4876 14.049994 5.641011
 4877 14.049994 5.644634
 4878 14.049994 5.648257
 4879 14.049994 5.651880
 4880 14.049994 5.655503
 4881 14.049994 5.659126
 4882 14.049994 5.662749
 4883 14.049994 5.666372
 4884 14.049994 5.669995
 4885 14.049994 5.673618
 4886 14.049994 5.677241
 4887 14.049994 5.680864
 4888 14.049994 5.684487
 4889 14.049994 5.688110
 4890 14.049994 5.691733
 4891 14.049994 5.695356
 4892 14.049994 5.698979
 4893 14.053617 5.702602
 4894 14.053617 5.706225
 4895 14.057240 5.709848
 4896 14.057240 5.713471
 4897 14.057240 5.717094
 4898 14.057240 5.720717
 4899 14.057240 5.724340
 4900 14.057240 5.727963
 4901 14.057240 5.731586
 4902 14.057240 5.735209
 4903 14.057240 5.738832
 4904 14.060863 5.742455
 4905 14.060863 5.746078
 4906 14.064486 5.749701
 4907 14.064486 5.753324
 4908 14.068109 5.756947
 4909 14.068109 5.760570
 4910 14.071732 5.764193
 4911 14.071732 5.767816
 4912 14.075355 5.771439
 4913 14.075355 5.775062
 4914 14.078978 5.778685
 4915 14.078978 5.782308
 4916 14.082601 5.785931
 4917 14.086224 5.789554
 4918 14.089847 5.793177
 4919 14.089847 5.796800
 4920 14.093470 5.800423
 4921 14.093470 5.804046
 4922 14.093470 5.807669
 4923 14.093470 5.811292
 4924 14.093470 5.814915
 4925 14.093470 5.818538
 4926 14.093470 5.822161
 4927 14.093470 5.825784
 4928 14.093470 5.829407
 4929 14.093470 5.833030
 4930 14.093470 5.836653
 4931 14.089847 5.840276
 4932 14.089847 5.843899
 4933 14.089847 5.847522
 4934 14.089847 5.851145
 4935 14.089847 5.854768
 4936 14.089847 5.858391
 4937 14.089847 5.862014
 4938 14.089847 5.865637
 4939 14.089847 5.869260
 4940 14.089847 5.872883
 4941 14.089847 5.876506
 4942 14.089847 5.880129
 4943 14.089847 5.883752
 4944 14.089847 5.887375
 4945 14.089847 5.890998
 4946 14.089847 5.894621
 4947 14.089847 5.898244
 4948 14.089847 5.901867
 4949 14.089847 5.905490
 4950 14.089847 5.909113
 4951 14.089847 5.912736
 4952 14.089847 5.916359
 4953 14.089847 5.919982
 4954 14.089847 5.923605
 4955 14.089847 5.927228
 4956 14.089847 5.930851
 4957 14.089847 5.934474
 4958 14.093470 5.938097
 4959 14.093470 5.941720
 4960 14.093470 5.945343
 4961 14.093470 5.948966
 4962 14.093470 5.952589
 4963 14.093470 5.956212
 4964 14.097093 5.959835
 4965 14.097093 5.963458
 4966 14.097093 5.967081
 4967 14.097093 5.970704
 4968 14.100716 5.974327
 4969 14.100716 5.977950
 4970 14.104339 5.981573
 4971 14.104339 5.985196
 4972 14.107962 5.988819
 4973 14.107962 5.992442
 4974 14.107962 5.996065
 4975 14.107962 5.999688
 4976 14.107962 6.003311
 4977 14.107962 6.006934
 4978 14.111585 6.010557
 4979 14.111585 6.014180
 4980 14.111585 6.017803
 4981 14.111585 6.021426
 4982 14.115208 6.025049
 4983 14.115208 6.028672
 4984 14.115208 6.032295
 4985 14.115208 6.035918
 4986 14.115208 6.039541
 4987 14.115208 6.043164
 4988 14.115208 6.046787
 4989 14.115208 6.050410
 4990 14.115208 6.054033
 4991 14.115208 6.057656
 4992 14.115208 6.061279
 4993 14.115208 6.064902
 4994 14.115208 6.068525
 4995 14.115208 6.072148
 4996 14.115208 6.075771
 4997 14.115208 6.079394
 4998 14.115208 6.083017
 4999 14.111585 6.086640
 5000 14.111585 6.090263
 5001 14.107962 6.093886
 5002 14.107962 6.097509
 5003 14.104339 6.101132
 5004 14.104339 6.104755
 5005 14.100716 6.108378
 5006 14.100716 6.112001
 5007 14.097093 6.115624
 5008 14.097093 6.119247
 5009 14.093470 6.122870
 5010 14.093470 6.126493
 5011 14.093470 6.130116
 5012 14.093470 6.133739
 5013 14.093470 6.137362
 5014 14.093470 6.140985
 5015 14.093470 6.144608
 5016 14.093470 6.148231
 5017 14.093470 6.151854
 5018 14.093470 6.155477
 5019 14.093470 6.159100
 5020 14.093470 6.162723
 5021 14.093470 6.166346
 5022 14.089847 6.169969
 5023 14.089847 6.173592
 5024 14.089847 6.177215
 5025 14.089847 6.180838
 5026 14.089847 6.184461
 5027 14.089847 6.188084
 5028 14.089847 6.191707
 5029 14.089847 6.195330
 5030 14.089847 6.198953
 5031 14.089847 6.202576
 5032 14.089847 6.206199
 5033 14.089847 6.209822
 5034 14.089847 6.213445
 5035 14.089847 6.217068
 5036 14.089847 6.220691
 5037 14.089847 6.224314
 5038 14.089847 6.227937
 5039 14.089847 6.231560
 5040 14.089847 6.235183
 5041 14.089847 6.238806
 5042 14.089847 6.242429
 5043 14.089847 6.246052
 5044 14.089847 6.249675
 5045 14.089847 6.253298
 5046 14.089847 6.256921
 5047 14.089847 6.260544
 5048 14.089847 6.264167
 5049 14.089847 6.267790
 5050 14.089847 6.271413
 5051 14.089847 6.275036
 5052 14.089847 6.278659
 5053 14.089847 6.282282
 5054 14.089847 6.285905
 5055 14.089847 6.289528
 5056 14.089847 6.293151
 5057 14.089847 6.296774
 5058 14.089847 6.300397
 5059 14.089847 6.304020
 5060 14.089847 6.307643
 5061 14.089847 6.311266
 5062 14.089847 6.314889
 5063 14.089847 6.318512
 5064 14.089847 6.322135
 5065 14.089847 6.325758
 5066 14.089847 6.329381
 5067 14.089847 6.333004
 5068 14.089847 6.336627
 5069 14.093470 6.340250
 5070 14.093470 6.343873
 5071 14.097093 6.347496
 5072 14.097093 6.351119
 5073 14.100716 6.354742
 5074 14.100716 6.358365
 5075 14.104339 6.361988
 5076 14.104339 6.365611
 5077 14.107962 6.369234
 5078 14.107962 6.372857
 5079 14.111585 6.376480
 5080 14.111585 6.380103
 5081 14.115208 6.383726
 5082 14.115208 6.387349
 5083 14.115208 6.390972
 5084 14.118831 6.394595
 5085 14.118831 6.398218
 5086 14.118831 6.401841
 5087 14.118831 6.405464
 5088 14.118831 6.409087
 5089 14.118831 6.412710
 5090 14.118831 6.416333
 5091 14.118831 6.419956
 5092 14.118831 6.423579
 5093 14.118831 6.427202
 5094 14.118831 6.430825
 5095 14.118831 6.434448
 5096 14.118831 6.438071
 5097 14.118831 6.441694
 5098 14.118831 6.445317
 5099 14.118831 6.448940
 5100 14.118831 6.452563
 5101 14.118831 6.456186
 5102 14.118831 6.459809
 5103 14.118831 6.463432
 5104 14.118831 6.467055
 5105 14.118831 6.470678
 5106 14.118831 6.474301
 5107 14.118831 6.477924
 5108 14.118831 6.481547
 5109 14.122454 6.485170
 5110 14.122454 6.488793
 5111 14.122454 6.492416
 5112 14.126077 6.496039
 5113 14.126077 6.499662
 5114 14.126077 6.503285
 5115 14.129700 6.506908
 5116 14.129700 6.510531
 5117 14.129700 6.514154
 5118 14.133323 6.517777
 5119 14.133323 6.521400
 5120 14.133323 6.525023
 5121 14.133323 6.528646
 5122 14.133323 6.532269
 5123 14.133323 6.535892
 5124 14.136946 6.539515
 5125 14.136946 6.543138
 5126 14.140569 6.546761
 5127 14.140569 6.550384
 5128 14.144192 6.554007
 5129 14.144192 6.557630
 5130 14.147815 6.561253
 5131 14.147815 6.564876
 5132 14.151438 6.568499
 5133 14.151438 6.572122
 5134 14.155061 6.575745
 5135 14.155061 6.579368
 5136 14.158684 6.582991
 5137 14.158684 6.586614
 5138 14.158684 6.590237
 5139 14.158684 6.593860
 5140 14.158684 6.597483
 5141 14.158684 6.601106
 5142 14.158684 6.604729
 5143 14.158684 6.608352
 5144 14.158684 6.611975
 5145 14.158684 6.615598
 5146 14.158684 6.619221
 5147 14.158684 6.622844
 5148 14.158684 6.626467
 5149 14.158684 6.630090
 5150 14.158684 6.633713
 5151 14.158684 6.637336
 5152 14.158684 6.640959
 5153 14.158684 6.644582
 5154 14.162307 6.648205
 5155 14.162307 6.651828
 5156 14.162307 6.655451
 5157 14.162307 6.659074
 5158 14.165930 6.662697
 5159 14.165930 6.666320
 5160 14.169553 6.669943
 5161 14.169553 6.673566
 5162 14.173176 6.677189
 5163 14.173176 6.680812
 5164 14.176799 6.684435
 5165 14.176799 6.688058
 5166 14.180422 6.691681
 5167 14.180422 6.695304
 5168 14.184045 6.698927
 5169 14.184045 6.702550
 5170 14.184045 6.706173
 5171 14.184045 6.709796
 5172 14.184045 6.713419
 5173 14.184045 6.717042
 5174 14.184045 6.720665
 5175 14.184045 6.724288
 5176 14.184045 6.727911
 5177 14.184045 6.731534
 5178 14.184045 6.735157
 5179 14.184045 6.738780
 5180 14.184045 6.742403
 5181 14.184045 6.746026
 5182 14.184045 6.749649
 5183 14.187668 6.753272
 5184 14.187668 6.756895
 5185 14.187668 6.760518
 5186 14.187668 6.764141
 5187 14.187668 6.767764
 5188 14.187668 6.771387
 5189 14.187668 6.775010
 5190 14.187668 6.778633
 5191 14.187668 6.782256
 5192 14.187668 6.785879
 5193 14.187668 6.789502
 5194 14.187668 6.793125
 5195 14.187668 6.796748
 5196 14.187668 6.800371
 5197 14.187668 6.803994
 5198 14.187668 6.807617
 5199 14.187668 6.811240
 5200 14.187668 6.814863
 5201 14.187668 6.818486
 5202 14.187668 6.822109
 5203 14.187668 6.825732
 5204 14.187668 6.829355
 5205 14.187668 6.832978
 5206 14.187668 6.836601
 5207 14.187668 6.840224
 5208 14.187668 6.843847
 5209 14.187668 6.847470
 5210 14.187668 6.851093
 5211 14.187668 6.854716
 5212 14.187668 6.858339
 5213 14.187668 6.861962
 5214 14.184045 6.865585
 5215 14.184045 6.869208
 5216 14.180422 6.872831
 5217 14.180422 6.876454
 5218 14.180422 6.880077
 5219 14.176799 6.883700
 5220 14.176799 6.887323
 5221 14.173176 6.890946
 5222 14.173176 6.894569
 5223 14.169553 6.898192
 5224 14.169553 6.901815
 5225 14.165930 6.905438
 5226 14.165930 6.909061
 5227 14.162307 6.912684
 5228 14.162307 6.916307
 5229 14.162307 6.919930
 5230 14.158684 6.923553
 5231 14.158684 6.927176
 5232 14.155061 6.930799
 5233 14.155061 6.934422
 5234 14.151438 6.938045
 5235 14.151438 6.941668
 5236 14.147815 6.945291
 5237 14.147815 6.948914
 5238 14.144192 6.952537
 5239 14.144192 6.956160
 5240 14.140569 6.959783
 5241 14.140569 6.963406
 5242 14.136946 6.967029
 5243 14.136946 6.970652
 5244 14.136946 6.974275
 5245 14.136946 6.977898
 5246 14.136946 6.981521
 5247 14.136946 6.985144
 5248 14.136946 6.988767
 5249 14.136946 6.992390
 5250 14.136946 6.996013
 5251 14.136946 6.999636
 5252 14.136946 7.003259
 5253 14.136946 7.006882
 5254 14.136946 7.010505
 5255 14.136946 7.014128
 5256 14.136946 7.017751
 5257 14.136946 7.021374
 5258 14.136946 7.024997
 5259 14.136946 7.028620
 5260 14.136946 7.032243
 5261 14.136946 7.035866
 5262 14.136946 7.039489
 5263 14.136946 7.043112
 5264 14.136946 7.046735
 5265 14.136946 7.050358
 5266 14.140569 7.053981
 5267 14.140569 7.057604
 5268 14.144192 7.061227
 5269 14.144192 7.064850
 5270 14.144192 7.068473
 5271 14.144192 7.072096
 5272 14.144192 7.075719
 5273 14.144192 7.079342
 5274 14.144192 7.082965
 5275 14.144192 7.086588
 5276 14.144192 7.090211
 5277 14.144192 7.093834
 5278 14.144192 7.097457
 5279 14.144192 7.101080
 5280 14.144192 7.104703
 5281 14.144192 7.108326
 5282 14.144192 7.111949
 5283 14.144192 7.115572
 5284 14.144192 7.119195
 5285 14.147815 7.122818
 5286 14.147815 7.126441
 5287 14.147815 7.130064
 5288 14.151438 7.133687
 5289 14.151438 7.137310
 5290 14.155061 7.140933
 5291 14.155061 7.144556
 5292 14.158684 7.148179
 5293 14.158684 7.151802
 5294 14.162307 7.155425
 5295 14.162307 7.159048
 5296 14.165930 7.162671
 5297 14.165930 7.166294
 5298 14.169553 7.169917
 5299 14.169553 7.173540
 5300 14.169553 7.177163
 5301 14.169553 7.180786
 5302 14.173176 7.184409
 5303 14.173176 7.188032
 5304 14.173176 7.191655
 5305 14.173176 7.195278
 5306 14.176799 7.198901
 5307 14.176799 7.202524
 5308 14.176799 7.206147
 5309 14.176799 7.209770
 5310 14.176799 7.213393
 5311 14.176799 7.217016
 5312 14.176799 7.220639
 5313 14.176799 7.224262
 5314 14.176799 7.227885
 5315 14.176799 7.231508
 5316 14.176799 7.235131
 5317 14.176799 7.238754
 5318 14.176799 7.242377
 5319 14.176799 7.246000
 5320 14.176799 7.249623
 5321 14.180422 7.253246
 5322 14.180422 7.256869
 5323 14.180422 7.260492
 5324 14.184045 7.264115
 5325 14.184045 7.267738
 5326 14.184045 7.271361
 5327 14.184045 7.274984
 5328 14.184045 7.278607
 5329 14.187668 7.282230
 5330 14.187668 7.285853
 5331 14.187668 7.289476
 5332 14.187668 7.293099
 5333 14.187668 7.296722
 5334 14.187668 7.300345
 5335 14.187668 7.303968
 5336 14.187668 7.307591
 5337 14.187668 7.311214
 5338 14.187668 7.314837
 5339 14.184045 7.318460
 5340 14.184045 7.322083
 5341 14.180422 7.325706
 5342 14.180422 7.329329
 5343 14.176799 7.332952
 5344 14.176799 7.336575
 5345 14.173176 7.340198
 5346 14.173176 7.343821
 5347 14.169553 7.347444
 5348 14.169553 7.351067
 5349 14.169553 7.354690
 5350 14.169553 7.358313
 5351 14.169553 7.361936
 5352 14.169553 7.365559
 5353 14.169553 7.369182
 5354 14.169553 7.372805
 5355 14.169553 7.376428
 5356 14.169553 7.380051
 5357 14.169553 7.383674
 5358 14.169553 7.387297
 5359 14.169553 7.390920
 5360 14.169553 7.394543
 5361 14.169553 7.398166
 5362 14.169553 7.401789
 5363 14.169553 7.405412
 5364 14.169553 7.409035
 5365 14.169553 7.412658
 5366 14.169553 7.416281
 5367 14.169553 7.419904
 5368 14.169553 7.423527
 5369 14.169553 7.427150
 5370 14.169553 7.430773
 5371 14.173176 7.434396
 5372 14.173176 7.438019
 5373 14.176799 7.441642
 5374 14.176799 7.445265
 5375 14.180422 7.448888
 5376 14.180422 7.452511
 5377 14.180422 7.456134
 5378 14.180422 7.459757
 5379 14.180422 7.463380
 5380 14.180422 7.467003
 5381 14.180422 7.470626
 5382 14.180422 7.474249
 5383 14.180422 7.477872
 5384 14.180422 7.481495
 5385 14.180422 7.485118
 5386 14.180422 7.488741
 5387 14.184045 7.492364
 5388 14.184045 7.495987
 5389 14.184045 7.499610
 5390 14.184045 7.503233
 5391 14.187668 7.506856
 5392 14.187668 7.510479
 5393 14.191291 7.514102
 5394 14.191291 7.517725
 5395 14.194914 7.521348
 5396 14.194914 7.524971
 5397 14.194914 7.528594
 5398 14.198537 7.532217
 5399 14.198537 7.535840
 5400 14.198537 7.539463
 5401 14.202160 7.543086
 5402 14.202160 7.546709
 5403 14.202160 7.550332
 5404 14.202160 7.553955
 5405 14.198537 7.557578
 5406 14.198537 7.561201
 5407 14.194914 7.564824
 5408 14.194914 7.568447
 5409 14.191291 7.572070
 5410 14.191291 7.575693
 5411 14.187668 7.579316
 5412 14.187668 7.582939
 5413 14.184045 7.586562
 5414 14.184045 7.590185
 5415 14.180422 7.593808
 5416 14.180422 7.597431
 5417 14.180422 7.601054
 5418 14.180422 7.604677
 5419 14.180422 7.608300
 5420 14.180422 7.611923
 5421 14.180422 7.615546
 5422 14.180422 7.619169
 5423 14.180422 7.622792
 5424 14.180422 7.626415
 5425 14.180422 7.630038
 5426 14.180422 7.633661
 5427 14.180422 7.637284
 5428 14.180422 7.640907
 5429 14.180422 7.644530
 5430 14.180422 7.648153
 5431 14.180422 7.651776
 5432 14.180422 7.655399
 5433 14.180422 7.659022
 5434 14.180422 7.662645
 5435 14.180422 7.666268
 5436 14.180422 7.669891
 5437 14.180422 7.673514
 5438 14.180422 7.677137
 5439 14.180422 7.680760
 5440 14.180422 7.684383
 5441 14.184045 7.688006
 5442 14.184045 7.691629
 5443 14.187668 7.695252
 5444 14.187668 7.698875
 5445 14.191291 7.702498
 5446 14.191291 7.706121
 5447 14.194914 7.709744
 5448 14.194914 7.713367
 5449 14.194914 7.716990
 5450 14.194914 7.720613
 5451 14.194914 7.724236
 5452 14.194914 7.727859
 5453 14.194914 7.731482
 5454 14.194914 7.735105
 5455 14.194914 7.738728
 5456 14.194914 7.742351
 5457 14.194914 7.745974
 5458 14.194914 7.749597
 5459 14.194914 7.753220
 5460 14.194914 7.756843
 5461 14.194914 7.760466
 5462 14.194914 7.764089
 5463 14.194914 7.767712
 5464 14.194914 7.771335
 5465 14.194914 7.774958
 5466 14.194914 7.778581
 5467 14.194914 7.782204
 5468 14.194914 7.785827
 5469 14.194914 7.789450
 5470 14.194914 7.793073
 5471 14.194914 7.796696
 5472 14.198537 7.800319
 5473 14.198537 7.803942
 5474 14.198537 7.807565
 5475 14.198537 7.811188
 5476 14.198537 7.814811
 5477 14.198537 7.818434
 5478 14.198537 7.822057
 5479 14.198537 7.825680
 5480 14.198537 7.829303
 5481 14.198537 7.832926
 5482 14.198537 7.836549
 5483 14.198537 7.840172
 5484 14.198537 7.843795
 5485 14.198537 7.847418
 5486 14.198537 7.851041
 5487 14.198537 7.854664
 5488 14.198537 7.858287
 5489 14.198537 7.861910
 5490 14.198537 7.865533
 5491 14.198537 7.869156
 5492 14.198537 7.872779
 5493 14.198537 7.876402
 5494 14.198537 7.880025
 5495 14.198537 7.883648
 5496 14.198537 7.887271
 5497 14.198537 7.890894
 5498 14.198537 7.894517
 5499 14.198537 7.898140
 5500 14.198537 7.901763
 5501 14.198537 7.905386
 5502 14.198537 7.909009
 5503 14.198537 7.912632
 5504 14.198537 7.916255
 5505 14.198537 7.919878
 5506 14.198537 7.923501
 5507 14.198537 7.927124
 5508 14.198537 7.930747
 5509 14.198537 7.934370
 5510 14.198537 7.937993
 5511 14.198537 7.941616
 5512 14.198537 7.945239
 5513 14.198537 7.948862
 5514 14.198537 7.952485
 5515 14.198537 7.956108
 5516 14.198537 7.959731
 5517 14.198537 7.963354
 5518 14.198537 7.966977
 5519 14.198537 7.970600
 5520 14.198537 7.974223
 5521 14.198537 7.977846
 5522 14.198537 7.981469
 5523 14.198537 7.985092
 5524 14.198537 7.988715
 5525 14.198537 7.992338
 5526 14.198537 7.995961
 5527 14.198537 7.999584
 5528 14.198537 8.003207
 5529 14.198537 8.006830
 5530 14.198537 8.010453
 5531 14.198537 8.014076
 5532 14.198537 8.017699
 5533 14.198537 8.021322
 5534 14.198537 8.024945
 5535 14.198537 8.028568
 5536 14.198537 8.032191
 5537 14.198537 8.035814
 5538 14.198537 8.039437
 5539 14.198537 8.043060
 5540 14.198537 8.046683
 5541 14.202160 8.050306
 5542 14.202160 8.053929
 5543 14.202160 8.057552
 5544 14.202160 8.061175
 5545 14.205783 8.064798
 5546 14.205783 8.068421
 5547 14.205783 8.072044
 5548 14.209406 8.075667
 5549 14.209406 8.079290
 5550 14.209406 8.082913
 5551 14.209406 8.086536
 5552 14.209406 8.090159
 5553 14.209406 8.093782
 5554 14.209406 8.097405
 5555 14.209406 8.101028
 5556 14.213029 8.104651
 5557 14.213029 8.108274
 5558 14.213029 8.111897
 5559 14.216652 8.115520
 5560 14.216652 8.119143
 5561 14.220275 8.122766
 5562 14.220275 8.126389
 5563 14.223898 8.130012
 5564 14.223898 8.133635
 5565 14.227521 8.137258
 5566 14.227521 8.140881
 5567 14.227521 8.144504
 5568 14.223898 8.148127
 5569 14.223898 8.151750
 5570 14.223898 8.155373
 5571 14.223898 8.158996
 5572 14.223898 8.162619
 5573 14.223898 8.166242
 5574 14.223898 8.169865
 5575 14.223898 8.173488
 5576 14.223898 8.177111
 5577 14.223898 8.180734
 5578 14.223898 8.184357
 5579 14.223898 8.187980
 5580 14.223898 8.191603
 5581 14.223898 8.195226
 5582 14.223898 8.198849
 5583 14.223898 8.202472
 5584 14.223898 8.206095
 5585 14.223898 8.209718
 5586 14.223898 8.213341
 5587 14.223898 8.216964
 5588 14.223898 8.220587
 5589 14.223898 8.224210
 5590 14.223898 8.227833
 5591 14.227521 8.231456
 5592 14.227521 8.235079
 5593 14.231144 8.238702
 5594 14.231144 8.242325
 5595 14.234767 8.245948
 5596 14.234767 8.249571
 5597 14.238390 8.253194
 5598 14.238390 8.256817
 5599 14.242013 8.260440
 5600 14.242013 8.264063
 5601 14.242013 8.267686
 5602 14.245636 8.271309
 5603 14.245636 8.274932
 5604 14.245636 8.278555
 5605 14.245636 8.282178
 5606 14.249259 8.285801
 5607 14.249259 8.289424
 5608 14.249259 8.293047
 5609 14.245636 8.296670
 5610 14.245636 8.300293
 5611 14.242013 8.303916
 5612 14.242013 8.307539
 5613 14.238390 8.311162
 5614 14.238390 8.314785
 5615 14.234767 8.318408
 5616 14.234767 8.322031
 5617 14.231144 8.325654
 5618 14.231144 8.329277
 5619 14.231144 8.332900
 5620 14.231144 8.336523
 5621 14.231144 8.340146
 5622 14.231144 8.343769
 5623 14.231144 8.347392
 5624 14.231144 8.351015
 5625 14.231144 8.354638
 5626 14.231144 8.358261
 5627 14.231144 8.361884
 5628 14.231144 8.365507
 5629 14.231144 8.369130
 5630 14.231144 8.372753
 5631 14.231144 8.376376
 5632 14.231144 8.379999
 5633 14.231144 8.383622
 5634 14.231144 8.387245
 5635 14.231144 8.390868
 5636 14.231144 8.394491
 5637 14.231144 8.398114
 5638 14.231144 8.401737
 5639 14.231144 8.405360
 5640 14.234767 8.408983
 5641 14.234767 8.412606
 5642 14.238390 8.416229
 5643 14.238390 8.419852
 5644 14.242013 8.423475
 5645 14.242013 8.427098
 5646 14.245636 8.430721
 5647 14.245636 8.434344
 5648 14.249259 8.437967
 5649 14.249259 8.441590
 5650 14.252882 8.445213
 5651 14.252882 8.448836
 5652 14.256505 8.452459
 5653 14.260128 8.456082
 5654 14.263751 8.459705
 5655 14.263751 8.463328
 5656 14.263751 8.466951
 5657 14.263751 8.470574
 5658 14.267374 8.474197
 5659 14.267374 8.477820
 5660 14.270997 8.481443
 5661 14.270997 8.485066
 5662 14.274620 8.488689
 5663 14.274620 8.492312
 5664 14.278243 8.495935
 5665 14.274620 8.499558
 5666 14.274620 8.503181
 5667 14.270997 8.506804
 5668 14.270997 8.510427
 5669 14.270997 8.514050
 5670 14.270997 8.517673
 5671 14.270997 8.521296
 5672 14.270997 8.524919
 5673 14.270997 8.528542
 5674 14.270997 8.532165
 5675 14.270997 8.535788
 5676 14.270997 8.539411
 5677 14.270997 8.543034
 5678 14.270997 8.546657
 5679 14.270997 8.550280
 5680 14.270997 8.553903
 5681 14.270997 8.557526
 5682 14.270997 8.561149
 5683 14.270997 8.564772
 5684 14.270997 8.568395
 5685 14.270997 8.572018
 5686 14.270997 8.575641
 5687 14.270997 8.579264
 5688 14.270997 8.582887
 5689 14.270997 8.586510
 5690 14.267374 8.590133
 5691 14.267374 8.593756
 5692 14.267374 8.597379
 5693 14.267374 8.601002
 5694 14.267374 8.604625
 5695 14.267374 8.608248
 5696 14.267374 8.611871
 5697 14.267374 8.615494
 5698 14.267374 8.619117
 5699 14.267374 8.622740
 5700 14.267374 8.626363
 5701 14.267374 8.629986
 5702 14.267374 8.633609
 5703 14.267374 8.637232
 5704 14.267374 8.640855
 5705 14.267374 8.644478
 5706 14.267374 8.648101
 5707 14.267374 8.651724
 5708 14.267374 8.655347
 5709 14.267374 8.658970
 5710 14.267374 8.662593
 5711 14.267374 8.666216
 5712 14.267374 8.669839
 5713 14.267374 8.673462
 5714 14.267374 8.677085
 5715 14.267374 8.680708
 5716 14.267374 8.684331
 5717 14.267374 8.687954
 5718 14.267374 8.691577
 5719 14.267374 8.695200
 5720 14.267374 8.698823
 5721 14.267374 8.702446
 5722 14.267374 8.706069
 5723 14.267374 8.709692
 5724 14.267374 8.713315
 5725 14.267374 8.716938
 5726 14.267374 8.720561
 5727 14.267374 8.724184
 5728 14.267374 8.727807
 5729 14.267374 8.731430
 5730 14.267374 8.735053
 5731 14.267374 8.738676
 5732 14.267374 8.742299
 5733 14.267374 8.745922
 5734 14.267374 8.749545
 5735 14.267374 8.753168
 5736 14.270997 8.756791
 5737 14.270997 8.760414
 5738 14.274620 8.764037
 5739 14.274620 8.767660
 5740 14.278243 8.771283
 5741 14.278243 8.774906
 5742 14.278243 8.778529
 5743 14.278243 8.782152
 5744 14.278243 8.785775
 5745 14.278243 8.789398
 5746 14.278243 8.793021
 5747 14.278243 8.796644
 5748 14.281866 8.800267
 5749 14.281866 8.803890
 5750 14.281866 8.807513
 5751 14.281866 8.811136
 5752 14.285489 8.814759
 5753 14.281866 8.818382
 5754 14.281866 8.822005
 5755 14.281866 8.825628
 5756 14.281866 8.829251
 5757 14.278243 8.832874
 5758 14.278243 8.836497
 5759 14.278243 8.840120
 5760 14.278243 8.843743
 5761 14.278243 8.847366
 5762 14.278243 8.850989
 5763 14.278243 8.854612
 5764 14.278243 8.858235
 5765 14.278243 8.861858
 5766 14.278243 8.865481
 5767 14.278243 8.869104
 5768 14.278243 8.872727
 5769 14.278243 8.876350
 5770 14.278243 8.879973
 5771 14.278243 8.883596
 5772 14.278243 8.887219
 5773 14.278243 8.890842
 5774 14.278243 8.894465
 5775 14.278243 8.898088
 5776 14.278243 8.901711
 5777 14.278243 8.905334
 5778 14.278243 8.908957
 5779 14.278243 8.912580
 5780 14.278243 8.916203
 5781 14.278243 8.919826
 5782 14.278243 8.923449
 5783 14.278243 8.927072
 5784 14.281866 8.930695
 5785 14.281866 8.934318
 5786 14.285489 8.937941
 5787 14.285489 8.941564
 5788 14.289112 8.945187
 5789 14.289112 8.948810
 5790 14.292735 8.952433
 5791 14.292735 8.956056
 5792 14.296358 8.959679
 5793 14.296358 8.963302
 5794 14.299981 8.966925
 5795 14.299981 8.970548
 5796 14.299981 8.974171
 5797 14.303604 8.977794
 5798 14.303604 8.981417
 5799 14.303604 8.985040
 5800 14.303604 8.988663
 5801 14.303604 8.992286
 5802 14.303604 8.995909
 5803 14.303604 8.999532
 5804 14.303604 9.003155
 5805 14.303604 9.006778
 5806 14.303604 9.010401
 5807 14.303604 9.014024
 5808 14.303604 9.017647
 5809 14.303604 9.021270
 5810 14.303604 9.024893
 5811 14.303604 9.028516
 5812 14.303604 9.032139
 5813 14.299981 9.035762
 5814 14.299981 9.039385
 5815 14.299981 9.043008
 5816 14.299981 9.046631
 5817 14.296358 9.050254
 5818 14.296358 9.053877
 5819 14.296358 9.057500
 5820 14.292735 9.061123
 5821 14.292735 9.064746
 5822 14.289112 9.068369
 5823 14.289112 9.071992
 5824 14.285489 9.075615
 5825 14.285489 9.079238
 5826 14.281866 9.082861
 5827 14.281866 9.086484
 5828 14.281866 9.090107
 5829 14.281866 9.093730
 5830 14.278243 9.097353
 5831 14.278243 9.100976
 5832 14.278243 9.104599
 5833 14.278243 9.108222
 5834 14.278243 9.111845
 5835 14.278243 9.115468
 5836 14.278243 9.119091
 5837 14.278243 9.122714
 5838 14.278243 9.126337
 5839 14.278243 9.129960
 5840 14.278243 9.133583
 5841 14.278243 9.137206
 5842 14.278243 9.140829
 5843 14.278243 9.144452
 5844 14.278243 9.148075
 5845 14.278243 9.151698
 5846 14.278243 9.155321
 5847 14.278243 9.158944
 5848 14.278243 9.162567
 5849 14.278243 9.166190
 5850 14.278243 9.169813
 5851 14.278243 9.173436
 5852 14.274620 9.177059
 5853 14.274620 9.180682
 5854 14.270997 9.184305
 5855 14.270997 9.187928
 5856 14.270997 9.191551
 5857 14.270997 9.195174
 5858 14.270997 9.198797
 5859 14.270997 9.202420
 5860 14.270997 9.206043
 5861 14.270997 9.209666
 5862 14.270997 9.213289
 5863 14.270997 9.216912
 5864 14.270997 9.220535
 5865 14.270997 9.224158
 5866 14.270997 9.227781
 5867 14.270997 9.231404
 5868 14.270997 9.235027
 5869 14.270997 9.238650
 5870 14.270997 9.242273
 5871 14.270997 9.245896
 5872 14.270997 9.249519
 5873 14.270997 9.253142
 5874 14.270997 9.256765
 5875 14.270997 9.260388
 5876 14.270997 9.264011
 5877 14.274620 9.267634
 5878 14.274620 9.271257
 5879 14.278243 9.274880
 5880 14.278243 9.278503
 5881 14.281866 9.282126
 5882 14.281866 9.285749
 5883 14.285489 9.289372
 5884 14.285489 9.292995
 5885 14.289112 9.296618
 5886 14.289112 9.300241
 5887 14.289112 9.303864
 5888 14.292735 9.307487
 5889 14.292735 9.311110
 5890 14.292735 9.314733
 5891 14.292735 9.318356
 5892 14.292735 9.321979
 5893 14.292735 9.325602
 5894 14.296358 9.329225
 5895 14.296358 9.332848
 5896 14.296358 9.336471
 5897 14.296358 9.340094
 5898 14.296358 9.343717
 5899 14.296358 9.347340
 5900 14.296358 9.350963
 5901 14.296358 9.354586
 5902 14.296358 9.358209
 5903 14.296358 9.361832
 5904 14.296358 9.365455
 5905 14.296358 9.369078
 5906 14.296358 9.372701
 5907 14.296358 9.376324
 5908 14.296358 9.379947
 5909 14.296358 9.383570
 5910 14.296358 9.387193
 5911 14.296358 9.390816
 5912 14.292735 9.394439
 5913 14.289112 9.398062
 5914 14.285489 9.401685
 5915 14.281866 9.405308
 5916 14.278243 9.408931
 5917 14.274620 9.412554
 5918 14.270997 9.416177
 5919 14.267374 9.419800
 5920 14.267374 9.423423
 5921 14.263751 9.427046
 5922 14.260128 9.430669
 5923 14.256505 9.434292
 5924 14.252882 9.437915
 5925 14.249259 9.441538
 5926 14.245636 9.445161
 5927 14.242013 9.448784
 5928 14.242013 9.452407
 5929 14.238390 9.456030
 5930 14.238390 9.459653
 5931 14.234767 9.463276
 5932 14.234767 9.466899
 5933 14.231144 9.470522
 5934 14.231144 9.474145
 5935 14.227521 9.477768
 5936 14.227521 9.481391
 5937 14.223898 9.485014
 5938 14.223898 9.488637
 5939 14.220275 9.492260
 5940 14.220275 9.495883
 5941 14.220275 9.499506
 5942 14.220275 9.503129
 5943 14.220275 9.506752
 5944 14.220275 9.510375
 5945 14.220275 9.513998
 5946 14.220275 9.517621
 5947 14.220275 9.521244
 5948 14.220275 9.524867
 5949 14.220275 9.528490
 5950 14.220275 9.532113
 5951 14.220275 9.535736
 5952 14.220275 9.539359
 5953 14.220275 9.542982
 5954 14.220275 9.546605
 5955 14.220275 9.550228
 5956 14.220275 9.553851
 5957 14.220275 9.557474
 5958 14.220275 9.561097
 5959 14.220275 9.564720
 5960 14.220275 9.568343
 5961 14.220275 9.571966
 5962 14.220275 9.575589
 5963 14.223898 9.579212
 5964 14.223898 9.582835
 5965 14.227521 9.586458
 5966 14.227521 9.590081
 5967 14.231144 9.593704
 5968 14.231144 9.597327
 5969 14.234767 9.600950
 5970 14.234767 9.604573
 5971 14.238390 9.608196
 5972 14.238390 9.611819
 5973 14.242013 9.615442
 5974 14.242013 9.619065
 5975 14.245636 9.622688
 5976 14.245636 9.626311
 5977 14.249259 9.629934
 5978 14.245636 9.633557
 5979 14.245636 9.637180
 5980 14.245636 9.640803
 5981 14.245636 9.644426
 5982 14.245636 9.648049
 5983 14.242013 9.651672
 5984 14.242013 9.655295
 5985 14.238390 9.658918
 5986 14.238390 9.662541
 5987 14.234767 9.666164
 5988 14.234767 9.669787
 5989 14.234767 9.673410
 5990 14.231144 9.677033
 5991 14.231144 9.680656
 5992 14.227521 9.684279
 5993 14.227521 9.687902
 5994 14.223898 9.691525
 5995 14.223898 9.695148
 5996 14.220275 9.698771
 5997 14.220275 9.702394
 5998 14.220275 9.706017
 5999 14.220275 9.709640
 6000 14.220275 9.713263
 6001 14.220275 9.716886
 6002 14.220275 9.720509
 6003 14.220275 9.724132
 6004 14.220275 9.727755
 6005 14.220275 9.731378
 6006 14.220275 9.735001
 6007 14.220275 9.738624
 6008 14.220275 9.742247
 6009 14.220275 9.745870
 6010 14.220275 9.749493
 6011 14.220275 9.753116
 6012 14.220275 9.756739
 6013 14.220275 9.760362
 6014 14.220275 9.763985
 6015 14.220275 9.767608
 6016 14.220275 9.771231
 6017 14.220275 9.774854
 6018 14.220275 9.778477
 6019 14.220275 9.782100
 6020 14.220275 9.785723
 6021 14.223898 9.789346
 6022 14.223898 9.792969
 6023 14.223898 9.796592
 6024 14.223898 9.800215
 6025 14.223898 9.803838
 6026 14.223898 9.807461
 6027 14.223898 9.811084
 6028 14.223898 9.814707
 6029 14.223898 9.818330
 6030 14.223898 9.821953
 6031 14.220275 9.825576
 6032 14.220275 9.829199
 6033 14.216652 9.832822
 6034 14.216652 9.836445
 6035 14.213029 9.840068
 6036 14.213029 9.843691
 6037 14.209406 9.847314
 6038 14.209406 9.850937
 6039 14.205783 9.854560
 6040 14.205783 9.858183
 6041 14.202160 9.861806
 6042 14.202160 9.865429
 6043 14.198537 9.869052
 6044 14.198537 9.872675
 6045 14.198537 9.876298
 6046 14.198537 9.879921
 6047 14.198537 9.883544
 6048 14.198537 9.887167
 6049 14.198537 9.890790
 6050 14.198537 9.894413
 6051 14.198537 9.898036
 6052 14.198537 9.901659
 6053 14.198537 9.905282
 6054 14.198537 9.908905
 6055 14.198537 9.912528
 6056 14.198537 9.916151
 6057 14.198537 9.919774
 6058 14.198537 9.923397
 6059 14.198537 9.927020
 6060 14.198537 9.930643
 6061 14.198537 9.934266
 6062 14.198537 9.937889
 6063 14.198537 9.941512
 6064 14.198537 9.945135
 6065 14.198537 9.948758
 6066 14.198537 9.952381
 6067 14.202160 9.956004
 6068 14.202160 9.959627
 6069 14.205783 9.963250
 6070 14.205783 9.966873
 6071 14.205783 9.970496
 6072 14.209406 9.974119
 6073 14.209406 9.977742
 6074 14.205783 9.981365
 6075 14.205783 9.984988
 6076 14.205783 9.988611
 6077 14.205783 9.992234
 6078 14.205783 9.995857
 6079 14.205783 9.999480
 6080 14.205783 10.003103
 6081 14.205783 10.006726
 6082 14.205783 10.010349
 6083 14.205783 10.013972
 6084 14.202160 10.017595
 6085 14.198537 10.021218
 6086 14.194914 10.024841
 6087 14.191291 10.024841
 6088 14.187668 10.028464
 6089 14.187668 10.032087
 6090 14.184045 10.035710
 6091 14.184045 10.039333
 6092 14.180422 10.042956
 6093 14.180422 10.046579
 6094 14.176799 10.050202
 6095 14.176799 10.053825
 6096 14.173176 10.057448
 6097 14.173176 10.061071
 6098 14.169553 10.064694
 6099 14.169553 10.068317
 6100 14.165930 10.071940
 6101 14.165930 10.075563
 6102 14.165930 10.079186
 6103 14.165930 10.082809
 6104 14.165930 10.086432
 6105 14.165930 10.090055
 6106 14.165930 10.093678
 6107 14.165930 10.097301
 6108 14.165930 10.100924
 6109 14.165930 10.104547
 6110 14.165930 10.108170
 6111 14.165930 10.111793
 6112 14.165930 10.115416
 6113 14.165930 10.119039
 6114 14.165930 10.122662
 6115 14.165930 10.126285
 6116 14.165930 10.129908
 6117 14.165930 10.133531
 6118 14.165930 10.137154
 6119 14.165930 10.140777
 6120 14.165930 10.144400
 6121 14.165930 10.148023
 6122 14.165930 10.151646
 6123 14.165930 10.155269
 6124 14.169553 10.158892
 6125 14.169553 10.162515
 6126 14.169553 10.166138
 6127 14.169553 10.169761
 6128 14.169553 10.173384
 6129 14.169553 10.177007
 6130 14.169553 10.180630
 6131 14.169553 10.184253
 6132 14.169553 10.187876
 6133 14.169553 10.191499
 6134 14.169553 10.195122
 6135 14.169553 10.198745
 6136 14.169553 10.202368
 6137 14.169553 10.205991
 6138 14.169553 10.209614
 6139 14.169553 10.213237
 6140 14.169553 10.216860
 6141 14.169553 10.220483
 6142 14.169553 10.224106
 6143 14.169553 10.227729
 6144 14.169553 10.231352
 6145 14.169553 10.234975
 6146 14.169553 10.238598
 6147 14.169553 10.242221
 6148 14.169553 10.245844
 6149 14.169553 10.249467
 6150 14.169553 10.253090
 6151 14.169553 10.256713
 6152 14.165930 10.260336
 6153 14.165930 10.263959
 6154 14.165930 10.267582
 6155 14.165930 10.271205
 6156 14.165930 10.274828
 6157 14.165930 10.278451
 6158 14.165930 10.282074
 6159 14.165930 10.285697
 6160 14.165930 10.289320
 6161 14.165930 10.292943
 6162 14.165930 10.296566
 6163 14.165930 10.300189
 6164 14.165930 10.303812
 6165 14.165930 10.307435
 6166 14.165930 10.311058
 6167 14.165930 10.314681
 6168 14.165930 10.318304
 6169 14.165930 10.321927
 6170 14.162307 10.325550
 6171 14.162307 10.329173
 6172 14.162307 10.332796
 6173 14.162307 10.336419
 6174 14.162307 10.340042
 6175 14.162307 10.343665
 6176 14.162307 10.347288
 6177 14.162307 10.350911
 6178 14.162307 10.354534
 6179 14.162307 10.358157
 6180 14.158684 10.361780
 6181 14.158684 10.365403
 6182 14.155061 10.369026
 6183 14.155061 10.372649
 6184 14.151438 10.376272
 6185 14.151438 10.379895
 6186 14.147815 10.383518
 6187 14.147815 10.387141
 6188 14.144192 10.390764
 6189 14.144192 10.394387
 6190 14.140569 10.398010
 6191 14.140569 10.401633
 6192 14.136946 10.405256
 6193 14.136946 10.408879
 6194 14.133323 10.412502
 6195 14.133323 10.416125
 6196 14.129700 10.419748
 6197 14.129700 10.423371
 6198 14.126077 10.426994
 6199 14.126077 10.430617
 6200 14.122454 10.434240
 6201 14.122454 10.437863
 6202 14.122454 10.441486
 6203 14.122454 10.445109
 6204 14.122454 10.448732
 6205 14.122454 10.452355
 6206 14.122454 10.455978
 6207 14.122454 10.459601
 6208 14.122454 10.463224
 6209 14.118831 10.466847
 6210 14.118831 10.470470
 6211 14.115208 10.474093
 6212 14.115208 10.477716
 6213 14.111585 10.481339
 6214 14.111585 10.484962
 6215 14.107962 10.488585
 6216 14.107962 10.492208
 6217 14.104339 10.495831
 6218 14.104339 10.499454
 6219 14.100716 10.503077
 6220 14.100716 10.506700
 6221 14.097093 10.510323
 6222 14.097093 10.513946
 6223 14.097093 10.517569
 6224 14.097093 10.521192
 6225 14.093470 10.524815
 6226 14.093470 10.528438
 6227 14.093470 10.532061
 6228 14.093470 10.535684
 6229 14.093470 10.539307
 6230 14.093470 10.542930
 6231 14.093470 10.546553
 6232 14.093470 10.550176
 6233 14.093470 10.553799
 6234 14.093470 10.557422
 6235 14.093470 10.561045
 6236 14.093470 10.564668
 6237 14.093470 10.568291
 6238 14.093470 10.571914
 6239 14.093470 10.575537
 6240 14.093470 10.579160
 6241 14.093470 10.582783
 6242 14.089847 10.586406
 6243 14.089847 10.590029
 6244 14.086224 10.593652
 6245 14.086224 10.597275
 6246 14.082601 10.600898
 6247 14.082601 10.604521
 6248 14.082601 10.608144
 6249 14.078978 10.611767
 6250 14.078978 10.615390
 6251 14.078978 10.619013
 6252 14.078978 10.622636
 6253 14.075355 10.626259
 6254 14.075355 10.629882
 6255 14.075355 10.633505
 6256 14.075355 10.637128
 6257 14.075355 10.640751
 6258 14.075355 10.644374
 6259 14.075355 10.647997
 6260 14.075355 10.651620
 6261 14.075355 10.655243
 6262 14.075355 10.658866
 6263 14.075355 10.662489
 6264 14.075355 10.666112
 6265 14.075355 10.669735
 6266 14.075355 10.673358
 6267 14.071732 10.676981
 6268 14.071732 10.680604
 6269 14.071732 10.684227
 6270 14.071732 10.687850
 6271 14.071732 10.691473
 6272 14.068109 10.695096
 6273 14.068109 10.698719
 6274 14.064486 10.702342
 6275 14.064486 10.705965
 6276 14.064486 10.709588
 6277 14.064486 10.713211
 6278 14.064486 10.716834
 6279 14.064486 10.720457
 6280 14.064486 10.724080
 6281 14.064486 10.727703
 6282 14.064486 10.731326
 6283 14.064486 10.734949
 6284 14.064486 10.738572
 6285 14.064486 10.742195
 6286 14.064486 10.745818
 6287 14.064486 10.749441
 6288 14.064486 10.753064
 6289 14.064486 10.756687
 6290 14.064486 10.760310
 6291 14.064486 10.763933
 6292 14.064486 10.767556
 6293 14.064486 10.771179
 6294 14.064486 10.774802
 6295 14.064486 10.778425
 6296 14.064486 10.782048
 6297 14.064486 10.785671
 6298 14.064486 10.789294
 6299 14.068109 10.792917
 6300 14.068109 10.796540
 6301 14.068109 10.800163
 6302 14.068109 10.803786
 6303 14.068109 10.807409
 6304 14.068109 10.811032
 6305 14.068109 10.814655
 6306 14.068109 10.818278
 6307 14.068109 10.821901
 6308 14.068109 10.825524
 6309 14.068109 10.829147
 6310 14.068109 10.832770
 6311 14.068109 10.836393
 6312 14.068109 10.840016
 6313 14.068109 10.843639
 6314 14.068109 10.847262
 6315 14.068109 10.850885
 6316 14.068109 10.854508
 6317 14.068109 10.858131
 6318 14.068109 10.861754
 6319 14.068109 10.865377
 6320 14.068109 10.869000
 6321 14.068109 10.872623
 6322 14.068109 10.876246
 6323 14.068109 10.879869
 6324 14.068109 10.883492
 6325 14.068109 10.887115
 6326 14.068109 10.890738
 6327 14.068109 10.894361
 6328 14.068109 10.897984
 6329 14.068109 10.901607
 6330 14.068109 10.905230
 6331 14.068109 10.908853
 6332 14.068109 10.912476
 6333 14.068109 10.916099
 6334 14.068109 10.919722
 6335 14.068109 10.923345
 6336 14.068109 10.926968
 6337 14.068109 10.930591
 6338 14.068109 10.934214
 6339 14.068109 10.937837
 6340 14.068109 10.941460
 6341 14.068109 10.945083
 6342 14.068109 10.948706
 6343 14.068109 10.952329
 6344 14.064486 10.955952
 6345 14.064486 10.959575
 6346 14.064486 10.963198
 6347 14.064486 10.966821
 6348 14.060863 10.970444
 6349 14.060863 10.974067
 6350 14.060863 10.977690
 6351 14.060863 10.981313
 6352 14.060863 10.984936
 6353 14.060863 10.988559
 6354 14.060863 10.992182
 6355 14.060863 10.995805
 6356 14.060863 10.999428
 6357 14.060863 11.003051
 6358 14.060863 11.006674
 6359 14.060863 11.010297
 6360 14.060863 11.013920
 6361 14.060863 11.017543
 6362 14.060863 11.021166
 6363 14.060863 11.024789
 6364 14.060863 11.028412
 6365 14.060863 11.032035
 6366 14.060863 11.035658
 6367 14.060863 11.039281
 6368 14.060863 11.042904
 6369 14.060863 11.046527
 6370 14.060863 11.050150
 6371 14.060863 11.053773
 6372 14.060863 11.057396
 6373 14.060863 11.061019
 6374 14.060863 11.064642
 6375 14.060863 11.068265
 6376 14.060863 11.071888
 6377 14.060863 11.075511
 6378 14.057240 11.079134
 6379 14.057240 11.082757
 6380 14.053617 11.086380
 6381 14.053617 11.090003
 6382 14.049994 11.093626
 6383 14.049994 11.097249
 6384 14.046371 11.100872
 6385 14.046371 11.104495
 6386 14.046371 11.108118
 6387 14.046371 11.111741
 6388 14.046371 11.115364
 6389 14.046371 11.118987
 6390 14.046371 11.122610
 6391 14.046371 11.126233
 6392 14.046371 11.129856
 6393 14.046371 11.133479
 6394 14.046371 11.137102
 6395 14.046371 11.140725
 6396 14.046371 11.144348
 6397 14.046371 11.147971
 6398 14.046371 11.151594
 6399 14.046371 11.155217
 6400 14.046371 11.158840
 6401 14.046371 11.162463
 6402 14.046371 11.166086
 6403 14.046371 11.169709
 6404 14.046371 11.173332
 6405 14.046371 11.176955
 6406 14.046371 11.180578
 6407 14.049994 11.184201
 6408 14.049994 11.187824
 6409 14.049994 11.191447
 6410 14.049994 11.195070
 6411 14.053617 11.198693
 6412 14.053617 11.202316
 6413 14.053617 11.205939
 6414 14.053617 11.209562
 6415 14.053617 11.213185
 6416 14.053617 11.216808
 6417 14.053617 11.220431
 6418 14.049994 11.224054
 6419 14.049994 11.227677
 6420 14.046371 11.231300
 6421 14.046371 11.234923
 6422 14.042748 11.238546
 6423 14.042748 11.242169
 6424 14.039125 11.245792
 6425 14.039125 11.249415
 6426 14.035502 11.253038
 6427 14.035502 11.256661
 6428 14.035502 11.260284
 6429 14.035502 11.263907
 6430 14.035502 11.267530
 6431 14.035502 11.271153
 6432 14.035502 11.274776
 6433 14.035502 11.278399
 6434 14.035502 11.282022
 6435 14.035502 11.285645
 6436 14.035502 11.289268
 6437 14.035502 11.292891
 6438 14.035502 11.296514
 6439 14.035502 11.300137
 6440 14.035502 11.303760
 6441 14.035502 11.307383
 6442 14.035502 11.311006
 6443 14.035502 11.314629
 6444 14.035502 11.318252
 6445 14.035502 11.321875
 6446 14.035502 11.325498
 6447 14.035502 11.329121
 6448 14.035502 11.332744
 6449 14.035502 11.336367
 6450 14.039125 11.339990
 6451 14.039125 11.343613
 6452 14.042748 11.347236
 6453 14.042748 11.350859
 6454 14.042748 11.354482
 6455 14.046371 11.358105
 6456 14.046371 11.361728
 6457 14.046371 11.365351
 6458 14.046371 11.368974
 6459 14.049994 11.372597
 6460 14.049994 11.376220
 6461 14.053617 11.379843
 6462 14.053617 11.383466
 6463 14.057240 11.387089
 6464 14.057240 11.390712
 6465 14.060863 11.394335
 6466 14.060863 11.397958
 6467 14.060863 11.401581
 6468 14.064486 11.405204
 6469 14.064486 11.408827
 6470 14.068109 11.412450
 6471 14.068109 11.416073
 6472 14.068109 11.419696
 6473 14.068109 11.423319
 6474 14.064486 11.426942
 6475 14.060863 11.430565
 6476 14.057240 11.434188
 6477 14.053617 11.437811
 6478 14.049994 11.441434
 6479 14.046371 11.445057
 6480 14.046371 11.448680
 6481 14.042748 11.452303
 6482 14.042748 11.455926
 6483 14.039125 11.459549
 6484 14.039125 11.463172
 6485 14.035502 11.466795
 6486 14.035502 11.470418
 6487 14.031879 11.474041
 6488 14.031879 11.477664
 6489 14.028256 11.481287
 6490 14.028256 11.484910
 6491 14.024633 11.488533
 6492 14.024633 11.492156
 6493 14.024633 11.495779
 6494 14.024633 11.499402
 6495 14.024633 11.503025
 6496 14.021010 11.506648
 6497 14.017387 11.510271
 6498 14.013764 11.513894
 6499 14.010141 11.517517
 6500 14.006518 11.521140
 6501 14.002895 11.524763
 6502 13.999272 11.528386
 6503 13.995649 11.532009
 6504 13.992026 11.535632
 6505 13.988403 11.539255
 6506 13.988403 11.542878
 6507 13.984780 11.546501
 6508 13.984780 11.550124
 6509 13.981157 11.553747
 6510 13.981157 11.557370
 6511 13.977534 11.560993
 6512 13.977534 11.564616
 6513 13.973911 11.568239
 6514 13.973911 11.571862
 6515 13.970288 11.575485
 6516 13.970288 11.579108
 6517 13.966665 11.582731
 6518 13.966665 11.586354
 6519 13.966665 11.589977
 6520 13.966665 11.593600
 6521 13.966665 11.597223
 6522 13.966665 11.600846
 6523 13.966665 11.604469
 6524 13.966665 11.608092
 6525 13.966665 11.611715
 6526 13.966665 11.615338
 6527 13.966665 11.618961
 6528 13.966665 11.622584
 6529 13.966665 11.626207
 6530 13.966665 11.629830
 6531 13.966665 11.633453
 6532 13.966665 11.637076
 6533 13.966665 11.640699
 6534 13.966665 11.644322
 6535 13.963042 11.647945
 6536 13.963042 11.651568
 6537 13.963042 11.655191
 6538 13.963042 11.658814
 6539 13.963042 11.662437
 6540 13.963042 11.666060
 6541 13.959419 11.669683
 6542 13.955796 11.673306
 6543 13.952173 11.676929
 6544 13.948550 11.680552
 6545 13.944927 11.684175
 6546 13.941304 11.687798
 6547 13.937681 11.691421
 6548 13.934058 11.695044
 6549 13.930435 11.698667
 6550 13.926812 11.698667
 6551 13.923189 11.702290
 6552 13.919566 11.705913
 6553 13.915943 11.705913
 6554 13.912320 11.709536
 6555 13.908697 11.709536
 6556 13.905074 11.713159
 6557 13.901451 11.713159
 6558 13.897828 11.716782
 6559 13.894205 11.720405
 6560 13.890582 11.724028
 6561 13.886959 11.727651
 6562 13.883336 11.731274
 6563 13.879713 11.734897
 6564 13.876090 11.738520
 6565 13.872467 11.742143
 6566 13.872467 11.745766
 6567 13.868844 11.749389
 6568 13.868844 11.753012
 6569 13.865221 11.756635
 6570 13.865221 11.760258
 6571 13.861598 11.763881
 6572 13.861598 11.767504
 6573 13.857975 11.771127
 6574 13.857975 11.774750
 6575 13.854352 11.778373
 6576 13.854352 11.781996
 6577 13.850729 11.785619
 6578 13.850729 11.789242
 6579 13.847106 11.792865
 6580 13.847106 11.796488
 6581 13.843483 11.800111
 6582 13.843483 11.803734
 6583 13.839860 11.807357
 6584 13.839860 11.810980
 6585 13.836237 11.814603
 6586 13.832614 11.818226
 6587 13.828991 11.821849
 6588 13.825368 11.825472
 6589 13.825368 11.829095
 6590 13.821745 11.832718
 6591 13.821745 11.836341
 6592 13.818122 11.839964
 6593 13.814499 11.843587
 6594 13.810876 11.847210
 6595 13.807253 11.850833
 6596 13.803630 11.854456
 6597 13.800007 11.858079
 6598 13.796384 11.861702
 6599 13.792761 11.865325
 6600 13.789138 11.868948
 6601 13.785515 11.872571
 6602 13.781892 11.876194
 6603 13.778269 11.879817
 6604 13.774646 11.883440
 6605 13.774646 11.887063
 6606 13.771023 11.890686
 6607 13.771023 11.894309
 6608 13.767400 11.897932
 6609 13.767400 11.901555
 6610 13.763777 11.905178
 6611 13.763777 11.908801
 6612 13.760154 11.908801
 6613 13.756531 11.912424
 6614 13.752908 11.916047
 6615 13.749285 11.919670
 6616 13.745662 11.923293
 6617 13.742039 11.926916
 6618 13.742039 11.930539
 6619 13.738416 11.934162
 6620 13.738416 11.937785
 6621 13.734793 11.941408
 6622 13.734793 11.945031
 6623 13.731170 11.948654
 6624 13.731170 11.952277
 6625 13.727547 11.955900
 6626 13.727547 11.959523
 6627 13.723924 11.963146
 6628 13.723924 11.966769
 6629 13.720301 11.970392
 6630 13.720301 11.974015
 6631 13.720301 11.977638
 6632 13.720301 11.981261
 6633 13.720301 11.984884
 6634 13.720301 11.988507
 6635 13.720301 11.992130
 6636 13.716678 11.995753
 6637 13.713055 11.999376
 6638 13.713055 12.002999
 6639 13.709432 12.006622
 6640 13.709432 12.010245
 6641 13.705809 12.013868
 6642 13.705809 12.017491
 6643 13.702186 12.021114
 6644 13.702186 12.024737
 6645 13.698563 12.028360
 6646 13.698563 12.031983
 6647 13.694940 12.035606
 6648 13.694940 12.039229
 6649 13.691317 12.042852
 6650 13.691317 12.046475
 6651 13.691317 12.050098
 6652 13.687694 12.053721
 6653 13.687694 12.057344
 6654 13.684071 12.060967
 6655 13.684071 12.064590
 6656 13.680448 12.068213
 6657 13.680448 12.071836
 6658 13.676825 12.075459
 6659 13.676825 12.079082
 6660 13.673202 12.082705
 6661 13.673202 12.086328
 6662 13.673202 12.089951
 6663 13.673202 12.093574
 6664 13.669579 12.097197
 6665 13.669579 12.100820
 6666 13.669579 12.104443
 6667 13.669579 12.108066
 6668 13.669579 12.111689
 6669 13.669579 12.115312
 6670 13.669579 12.118935
 6671 13.669579 12.122558
 6672 13.669579 12.126181
 6673 13.669579 12.129804
 6674 13.669579 12.133427
 6675 13.669579 12.137050
 6676 13.665956 12.140673
 6677 13.662333 12.144296
 6678 13.658710 12.147919
 6679 13.655087 12.151542
 6680 13.651464 12.155165
 6681 13.647841 12.158788
 6682 13.647841 12.162411
 6683 13.644218 12.166034
 6684 13.644218 12.169657
 6685 13.640595 12.173280
 6686 13.640595 12.176903
 6687 13.636972 12.180526
 6688 13.636972 12.184149
 6689 13.633349 12.187772
 6690 13.633349 12.191395
 6691 13.629726 12.195018
 6692 13.629726 12.198641
 6693 13.626103 12.202264
 6694 13.622480 12.205887
 6695 13.618857 12.209510
 6696 13.615234 12.213133
 6697 13.615234 12.216756
 6698 13.611611 12.220379
 6699 13.607988 12.224002
 6700 13.604365 12.227625
 6701 13.600742 12.231248
 6702 13.597119 12.231248
 6703 13.593496 12.234871
 6704 13.589873 12.234871
 6705 13.586250 12.238494
 6706 13.582627 12.242117
 6707 13.579004 12.245740
 6708 13.575381 12.249363
 6709 13.575381 12.252986
 6710 13.571758 12.256609
 6711 13.571758 12.260232
 6712 13.568135 12.263855
 6713 13.568135 12.267478
 6714 13.564512 12.271101
 6715 13.564512 12.274724
 6716 13.560889 12.278347
 6717 13.560889 12.281970
 6718 13.557266 12.285593
 6719 13.557266 12.289216
 6720 13.553643 12.292839
 6721 13.553643 12.296462
 6722 13.553643 12.300085
 6723 13.553643 12.303708
 6724 13.553643 12.307331
 6725 13.553643 12.310954
 6726 13.553643 12.314577
 6727 13.553643 12.318200
 6728 13.553643 12.321823
 6729 13.550020 12.325446
 6730 13.550020 12.329069
 6731 13.546397 12.332692
 6732 13.542774 12.332692
 6733 13.539151 12.336315
 6734 13.535528 12.336315
 6735 13.531905 12.339938
 6736 13.528282 12.343561
 6737 13.524659 12.343561
 6738 13.521036 12.347184
 6739 13.517413 12.347184
 6740 13.513790 12.350807
 6741 13.510167 12.350807
 6742 13.506544 12.354430
 6743 13.502921 12.354430
 6744 13.499298 12.358053
 6745 13.495675 12.361676
 6746 13.492052 12.365299
 6747 13.488429 12.368922
 6748 13.484806 12.372545
 6749 13.481183 12.376168
 6750 13.481183 12.379791
 6751 13.477560 12.383414
 6752 13.477560 12.387037
 6753 13.473937 12.390660
 6754 13.473937 12.394283
 6755 13.470314 12.397906
 6756 13.470314 12.401529
 6757 13.466691 12.405152
 6758 13.466691 12.408775
 6759 13.463068 12.412398
 6760 13.463068 12.416021
 6761 13.459445 12.419644
 6762 13.459445 12.423267
 6763 13.455822 12.426890
 6764 13.452199 12.430513
 6765 13.448576 12.434136
 6766 13.444953 12.437759
 6767 13.441330 12.437759
 6768 13.437707 12.441382
 6769 13.434084 12.445005
 6770 13.430461 12.448628
 6771 13.426838 12.452251
 6772 13.423215 12.455874
 6773 13.419592 12.459497
 6774 13.415969 12.463120
 6775 13.412346 12.466743
 6776 13.408723 12.470366
 6777 13.405100 12.473989
 6778 13.401477 12.477612
 6779 13.397854 12.481235
 6780 13.394231 12.484858
 6781 13.390608 12.488481
 6782 13.390608 12.492104
 6783 13.386985 12.495727
 6784 13.386985 12.499350
 6785 13.383362 12.502973
 6786 13.383362 12.506596
 6787 13.379739 12.510219
 6788 13.379739 12.513842
 6789 13.376116 12.517465
 6790 13.376116 12.521088
 6791 13.372493 12.524711
 6792 13.372493 12.528334
 6793 13.368870 12.531957
 6794 13.368870 12.535580
 6795 13.365247 12.539203
 6796 13.361624 12.539203
 6797 13.358001 12.542826
 6798 13.354378 12.546449
 6799 13.350755 12.550072
 6800 13.347132 12.553695
 6801 13.343509 12.557318
 6802 13.339886 12.560941
 6803 13.336263 12.564564
 6804 13.336263 12.568187
 6805 13.332640 12.571810
 6806 13.332640 12.575433
 6807 13.329017 12.579056
 6808 13.329017 12.582679
 6809 13.325394 12.586302
 6810 13.325394 12.589925
 6811 13.321771 12.593548
 6812 13.318148 12.597171
 6813 13.314525 12.600794
 6814 13.314525 12.604417
 6815 13.310902 12.608040
 6816 13.310902 12.611663
 6817 13.307279 12.615286
 6818 13.307279 12.618909
 6819 13.303656 12.622532
 6820 13.303656 12.626155
 6821 13.300033 12.629778
 6822 13.300033 12.633401
 6823 13.296410 12.637024
 6824 13.296410 12.640647
 6825 13.292787 12.644270
 6826 13.292787 12.647893
 6827 13.292787 12.651516
 6828 13.289164 12.655139
 6829 13.285541 12.658762
 6830 13.281918 12.662385
 6831 13.281918 12.666008
 6832 13.278295 12.669631
 6833 13.278295 12.673254
 6834 13.274672 12.676877
 6835 13.274672 12.680500
 6836 13.271049 12.684123
 6837 13.271049 12.687746
 6838 13.267426 12.691369
 6839 13.267426 12.694992
 6840 13.263803 12.698615
 6841 13.263803 12.702238
 6842 13.260180 12.705861
 6843 13.260180 12.709484
 6844 13.260180 12.713107
 6845 13.260180 12.716730
 6846 13.256557 12.720353
 6847 13.252934 12.723976
 6848 13.249311 12.727599
 6849 13.245688 12.727599
 6850 13.242065 12.731222
 6851 13.238442 12.734845
 6852 13.234819 12.738468
 6853 13.231196 12.742091
 6854 13.227573 12.745714
 6855 13.223950 12.745714
 6856 13.220327 12.745714
 6857 13.216704 12.745714
 6858 13.213081 12.745714
 6859 13.209458 12.745714
 6860 13.205835 12.745714
 6861 13.202212 12.749337
 6862 13.198589 12.749337
 6863 13.194966 12.752960
 6864 13.191343 12.752960
 6865 13.187720 12.756583
 6866 13.184097 12.756583
 6867 13.180474 12.760206
 6868 13.176851 12.760206
 6869 13.173228 12.763829
 6870 13.169605 12.763829
 6871 13.165982 12.767452
 6872 13.162359 12.767452
 6873 13.158736 12.771075
 6874 13.155113 12.774698
 6875 13.151490 12.778321
 6876 13.147867 12.778321
 6877 13.144244 12.778321
 6878 13.140621 12.781944
 6879 13.136998 12.781944
 6880 13.133375 12.785567
 6881 13.129752 12.785567
 6882 13.126129 12.789190
 6883 13.122506 12.789190
 6884 13.118883 12.792813
 6885 13.115260 12.792813
 6886 13.111637 12.796436
 6887 13.108014 12.796436
 6888 13.104391 12.800059
 6889 13.100768 12.800059
 6890 13.097145 12.803682
 6891 13.093522 12.807305
 6892 13.093522 12.810928
 6893 13.089899 12.814551
 6894 13.089899 12.818174
 6895 13.086276 12.821797
 6896 13.086276 12.825420
 6897 13.082653 12.829043
 6898 13.082653 12.832666
 6899 13.079030 12.836289
 6900 13.079030 12.839912
 6901 13.075407 12.843535
 6902 13.075407 12.847158
 6903 13.071784 12.850781
 6904 13.071784 12.854404
 6905 13.071784 12.858027
 6906 13.071784 12.861650
 6907 13.071784 12.865273
 6908 13.071784 12.868896
 6909 13.071784 12.872519
 6910 13.071784 12.876142
 6911 13.071784 12.879765
 6912 13.071784 12.883388
 6913 13.071784 12.887011
 6914 13.071784 12.890634
 6915 13.071784 12.894257
 6916 13.071784 12.897880
 6917 13.068161 12.901503
 6918 13.068161 12.905126
 6919 13.064538 12.908749
 6920 13.064538 12.912372
 6921 13.060915 12.915995
 6922 13.060915 12.919618
 6923 13.057292 12.923241
 6924 13.057292 12.926864
 6925 13.057292 12.930487
 6926 13.057292 12.934110
 6927 13.057292 12.937733
 6928 13.057292 12.941356
 6929 13.057292 12.944979
 6930 13.057292 12.948602
 6931 13.057292 12.952225
 6932 13.057292 12.955848
 6933 13.057292 12.959471
 6934 13.057292 12.963094
 6935 13.057292 12.966717
 6936 13.057292 12.970340
 6937 13.057292 12.973963
 6938 13.057292 12.977586
 6939 13.053669 12.981209
 6940 13.050046 12.984832
 6941 13.046423 12.988455
 6942 13.046423 12.992078
 6943 13.042800 12.995701
 6944 13.042800 12.999324
 6945 13.039177 13.002947
 6946 13.039177 13.006570
 6947 13.035554 13.010193
 6948 13.031931 13.013816
 6949 13.031931 13.017439
 6950 13.028308 13.021062
 6951 13.028308 13.024685
 6952 13.024685 13.028308
 6953 13.024685 13.031931
 6954 13.021062 13.035554
 6955 13.021062 13.039177
 6956 13.017439 13.042800
 6957 13.017439 13.046423
 6958 13.013816 13.050046
 6959 13.013816 13.053669
 6960 13.010193 13.057292
 6961 13.010193 13.060915
 6962 13.010193 13.064538
 6963 13.010193 13.068161
 6964 13.010193 13.071784
 6965 13.010193 13.075407
 6966 13.010193 13.079030
 6967 13.010193 13.082653
 6968 13.010193 13.086276
 6969 13.010193 13.089899
 6970 13.010193 13.093522
 6971 13.006570 13.097145
 6972 13.002947 13.100768
 6973 13.002947 13.104391
 6974 12.999324 13.108014
 6975 12.995701 13.111637
 6976 12.992078 13.115260
 6977 12.988455 13.118883
 6978 12.984832 13.122506
 6979 12.981209 13.126129
 6980 12.977586 13.126129
 6981 12.973963 13.129752
 6982 12.970340 13.129752
 6983 12.966717 13.133375
 6984 12.963094 13.133375
 6985 12.959471 13.136998
 6986 12.955848 13.136998
 6987 12.952225 13.140621
 6988 12.948602 13.144244
 6989 12.944979 13.147867
 6990 12.941356 13.151490
 6991 12.937733 13.155113
 6992 12.934110 13.158736
 6993 12.930487 13.162359
 6994 12.926864 13.165982
 6995 12.926864 13.169605
 6996 12.923241 13.173228
 6997 12.923241 13.176851
 6998 12.919618 13.180474
 6999 12.919618 13.184097
 7000 12.915995 13.187720
 7001 12.915995 13.191343
 7002 12.912372 13.194966
 7003 12.912372 13.198589
 7004 12.908749 13.198589
 7005 12.905126 13.202212
 7006 12.901503 13.205835
 7007 12.897880 13.209458
 7008 12.894257 13.209458
 7009 12.890634 13.209458
 7010 12.887011 13.209458
 7011 12.883388 13.209458
 7012 12.879765 13.209458
 7013 12.876142 13.209458
 7014 12.872519 13.209458
 7015 12.868896 13.213081
 7016 12.865273 13.213081
 7017 12.861650 13.216704
 7018 12.858027 13.216704
 7019 12.854404 13.220327
 7020 12.850781 13.220327
 7021 12.847158 13.223950
 7022 12.843535 13.223950
 7023 12.839912 13.227573
 7024 12.836289 13.227573
 7025 12.832666 13.231196
 7026 12.829043 13.231196
 7027 12.825420 13.234819
 7028 12.821797 13.234819
 7029 12.818174 13.238442
 7030 12.814551 13.242065
 7031 12.810928 13.245688
 7032 12.807305 13.249311
 7033 12.803682 13.252934
 7034 12.803682 13.256557
 7035 12.800059 13.260180
 7036 12.796436 13.263803
 7037 12.796436 13.267426
 7038 12.792813 13.271049
 7039 12.789190 13.274672
 7040 12.785567 13.278295
 7041 12.781944 13.281918
 7042 12.778321 13.285541
 7043 12.774698 13.289164
 7044 12.771075 13.292787
 7045 12.767452 13.296410
 7046 12.763829 13.300033
 7047 12.760206 13.303656
 7048 12.760206 13.307279
 7049 12.756583 13.310902
 7050 12.756583 13.314525
 7051 12.752960 13.318148
 7052 12.752960 13.321771
 7053 12.749337 13.325394
 7054 12.749337 13.329017
 7055 12.745714 13.332640
 7056 12.745714 13.336263
 7057 12.742091 13.339886
 7058 12.742091 13.343509
 7059 12.738468 13.347132
 7060 12.734845 13.350755
 7061 12.731222 13.354378
 7062 12.727599 13.358001
 7063 12.723976 13.361624
 7064 12.720353 13.365247
 7065 12.716730 13.368870
 7066 12.713107 13.372493
 7067 12.709484 13.376116
 7068 12.705861 13.379739
 7069 12.702238 13.383362
 7070 12.698615 13.383362
 7071 12.694992 13.386985
 7072 12.691369 13.386985
 7073 12.687746 13.390608
 7074 12.684123 13.394231
 7075 12.680500 13.394231
 7076 12.676877 13.397854
 7077 12.673254 13.397854
 7078 12.669631 13.401477
 7079 12.666008 13.401477
 7080 12.662385 13.405100
 7081 12.658762 13.408723
 7082 12.655139 13.412346
 7083 12.651516 13.415969
 7084 12.647893 13.419592
 7085 12.647893 13.423215
 7086 12.644270 13.426838
 7087 12.644270 13.430461
 7088 12.640647 13.434084
 7089 12.640647 13.437707
 7090 12.637024 13.441330
 7091 12.637024 13.444953
 7092 12.633401 13.448576
 7093 12.633401 13.452199
 7094 12.629778 13.455822
 7095 12.629778 13.459445
 7096 12.626155 13.463068
 7097 12.622532 13.466691
 7098 12.618909 13.470314
 7099 12.615286 13.473937
 7100 12.611663 13.477560
 7101 12.608040 13.481183
 7102 12.604417 13.484806
 7103 12.600794 13.488429
 7104 12.597171 13.492052
 7105 12.593548 13.495675
 7106 12.589925 13.495675
 7107 12.586302 13.499298
 7108 12.582679 13.502921
 7109 12.579056 13.506544
 7110 12.575433 13.510167
 7111 12.571810 13.513790
 7112 12.568187 13.517413
 7113 12.564564 13.521036
 7114 12.560941 13.524659
 7115 12.557318 13.528282
 7116 12.557318 13.531905
 7117 12.553695 13.535528
 7118 12.553695 13.539151
 7119 12.550072 13.542774
 7120 12.550072 13.546397
 7121 12.546449 13.550020
 7122 12.546449 13.553643
 7123 12.542826 13.557266
 7124 12.542826 13.560889
 7125 12.539203 13.564512
 7126 12.539203 13.568135
 7127 12.535580 13.571758
 7128 12.531957 13.575381
 7129 12.531957 13.579004
 7130 12.528334 13.582627
 7131 12.528334 13.586250
 7132 12.524711 13.589873
 7133 12.524711 13.593496
 7134 12.521088 13.597119
 7135 12.521088 13.600742
 7136 12.517465 13.604365
 7137 12.517465 13.607988
 7138 12.513842 13.611611
 7139 12.513842 13.615234
 7140 12.510219 13.618857
 7141 12.510219 13.622480
 7142 12.506596 13.626103
 7143 12.506596 13.629726
 7144 12.506596 13.633349
 7145 12.506596 13.636972
 7146 12.506596 13.640595
 7147 12.506596 13.644218
 7148 12.502973 13.647841
 7149 12.502973 13.651464
 7150 12.499350 13.655087
 7151 12.495727 13.658710
 7152 12.492104 13.662333
 7153 12.488481 13.665956
 7154 12.484858 13.669579
 7155 12.481235 13.673202
 7156 12.477612 13.676825
 7157 12.473989 13.680448
 7158 12.470366 13.684071
 7159 12.466743 13.687694
 7160 12.463120 13.691317
 7161 12.459497 13.694940
 7162 12.459497 13.698563
 7163 12.455874 13.702186
 7164 12.455874 13.705809
 7165 12.452251 13.709432
 7166 12.452251 13.713055
 7167 12.448628 13.716678
 7168 12.448628 13.720301
 7169 12.445005 13.723924
 7170 12.441382 13.727547
 7171 12.437759 13.731170
 7172 12.434136 13.731170
 7173 12.430513 13.734793
 7174 12.426890 13.738416
 7175 12.423267 13.742039
 7176 12.419644 13.745662
 7177 12.416021 13.749285
 7178 12.412398 13.752908
 7179 12.408775 13.756531
 7180 12.408775 13.760154
 7181 12.405152 13.763777
 7182 12.405152 13.767400
 7183 12.401529 13.771023
 7184 12.401529 13.774646
 7185 12.397906 13.778269
 7186 12.397906 13.781892
 7187 12.394283 13.785515
 7188 12.394283 13.789138
 7189 12.390660 13.792761
 7190 12.387037 13.796384
 7191 12.383414 13.800007
 7192 12.379791 13.803630
 7193 12.376168 13.803630
 7194 12.372545 13.807253
 7195 12.368922 13.807253
 7196 12.365299 13.810876
 7197 12.361676 13.814499
 7198 12.358053 13.818122
 7199 12.354430 13.821745
 7200 12.350807 13.825368
 7201 12.347184 13.828991
 7202 12.347184 13.832614
 7203 12.343561 13.836237
 7204 12.343561 13.839860
 7205 12.339938 13.843483
 7206 12.339938 13.847106
 7207 12.336315 13.850729
 7208 12.336315 13.854352
 7209 12.332692 13.857975
 7210 12.332692 13.861598
 7211 12.329069 13.865221
 7212 12.329069 13.868844
 7213 12.325446 13.872467
 7214 12.325446 13.876090
 7215 12.321823 13.879713
 7216 12.321823 13.883336
 7217 12.318200 13.886959
 7218 12.318200 13.890582
 7219 12.314577 13.894205
 7220 12.314577 13.897828
 7221 12.310954 13.901451
 7222 12.310954 13.905074
 7223 12.307331 13.908697
 7224 12.307331 13.912320
 7225 12.303708 13.915943
 7226 12.300085 13.919566
 7227 12.296462 13.923189
 7228 12.292839 13.926812
 7229 12.289216 13.930435
 7230 12.285593 13.934058
 7231 12.281970 13.937681
 7232 12.278347 13.941304
 7233 12.274724 13.944927
 7234 12.271101 13.944927
 7235 12.267478 13.944927
 7236 12.263855 13.948550
 7237 12.260232 13.948550
 7238 12.256609 13.952173
 7239 12.252986 13.952173
 7240 12.249363 13.955796
 7241 12.245740 13.955796
 7242 12.242117 13.959419
 7243 12.238494 13.959419
 7244 12.234871 13.963042
 7245 12.231248 13.963042
 7246 12.227625 13.966665
 7247 12.224002 13.966665
 7248 12.220379 13.970288
 7249 12.220379 13.973911
 7250 12.216756 13.977534
 7251 12.216756 13.981157
 7252 12.213133 13.984780
 7253 12.213133 13.988403
 7254 12.209510 13.992026
 7255 12.209510 13.995649
 7256 12.205887 13.999272
 7257 12.205887 14.002895
 7258 12.202264 14.006518
 7259 12.202264 14.010141
 7260 12.198641 14.013764
 7261 12.198641 14.017387
 7262 12.198641 14.021010
 7263 12.198641 14.024633
 7264 12.198641 14.028256
 7265 12.198641 14.031879
 7266 12.198641 14.035502
 7267 12.198641 14.039125
 7268 12.198641 14.042748
 7269 12.198641 14.046371
 7270 12.198641 14.049994
 7271 12.198641 14.053617
 7272 12.198641 14.057240
 7273 12.198641 14.060863
 7274 12.198641 14.064486
 7275 12.198641 14.068109
 7276 12.198641 14.071732
 7277 12.198641 14.075355
 7278 12.198641 14.078978
 7279 12.198641 14.082601
 7280 12.198641 14.086224
 7281 12.195018 14.089847
 7282 12.191395 14.093470
 7283 12.187772 14.093470
 7284 12.184149 14.093470
 7285 12.180526 14.097093
 7286 12.176903 14.097093
 7287 12.173280 14.100716
 7288 12.169657 14.100716
 7289 12.166034 14.104339
 7290 12.162411 14.104339
 7291 12.158788 14.107962
 7292 12.155165 14.107962
 7293 12.151542 14.111585
 7294 12.147919 14.111585
 7295 12.144296 14.115208
 7296 12.140673 14.115208
 7297 12.137050 14.118831
 7298 12.133427 14.118831
 7299 12.129804 14.122454
 7300 12.129804 14.126077
 7301 12.126181 14.129700
 7302 12.126181 14.133323
 7303 12.122558 14.136946
 7304 12.122558 14.140569
 7305 12.118935 14.144192
 7306 12.118935 14.147815
 7307 12.115312 14.151438
 7308 12.115312 14.155061
 7309 12.111689 14.158684
 7310 12.111689 14.162307
 7311 12.108066 14.165930
 7312 12.108066 14.169553
 7313 12.108066 14.173176
 7314 12.108066 14.176799
 7315 12.108066 14.180422
 7316 12.108066 14.184045
 7317 12.108066 14.187668
 7318 12.108066 14.191291
 7319 12.108066 14.194914
 7320 12.108066 14.198537
 7321 12.104443 14.202160
 7322 12.100820 14.205783
 7323 12.097197 14.209406
 7324 12.093574 14.213029
 7325 12.089951 14.213029
 7326 12.086328 14.216652
 7327 12.082705 14.216652
 7328 12.079082 14.220275
 7329 12.075459 14.223898
 7330 12.071836 14.227521
 7331 12.068213 14.231144
 7332 12.064590 14.234767
 7333 12.060967 14.238390
 7334 12.057344 14.242013
 7335 12.057344 14.245636
 7336 12.053721 14.249259
 7337 12.053721 14.252882
 7338 12.050098 14.256505
 7339 12.050098 14.260128
 7340 12.046475 14.263751
 7341 12.046475 14.267374
 7342 12.042852 14.270997
 7343 12.039229 14.274620
 7344 12.035606 14.278243
 7345 12.031983 14.281866
 7346 12.028360 14.285489
 7347 12.024737 14.289112
 7348 12.021114 14.292735
 7349 12.017491 14.296358
 7350 12.017491 14.299981
 7351 12.013868 14.303604
 7352 12.013868 14.307227
 7353 12.010245 14.310850
 7354 12.010245 14.314473
 7355 12.006622 14.318096
 7356 12.006622 14.321719
 7357 12.002999 14.325342
 7358 12.002999 14.328965
 7359 11.999376 14.332588
 7360 11.999376 14.336211
 7361 11.995753 14.339834
 7362 11.995753 14.343457
 7363 11.992130 14.347080
 7364 11.992130 14.350703
 7365 11.988507 14.354326
 7366 11.988507 14.357949
 7367 11.984884 14.361572
 7368 11.984884 14.365195
 7369 11.984884 14.368818
 7370 11.984884 14.372441
 7371 11.984884 14.376064
 7372 11.984884 14.379687
 7373 11.984884 14.383310
 7374 11.984884 14.386933
 7375 11.984884 14.390556
 7376 11.984884 14.394179
 7377 11.984884 14.397802
 7378 11.984884 14.401425
 7379 11.984884 14.405048
 7380 11.984884 14.408671
 7381 11.984884 14.412294
 7382 11.984884 14.415917
 7383 11.984884 14.419540
 7384 11.984884 14.423163
 7385 11.984884 14.426786
 7386 11.984884 14.430409
 7387 11.984884 14.434032
 7388 11.981261 14.437655
 7389 11.977638 14.441278
 7390 11.974015 14.444901
 7391 11.970392 14.448524
 7392 11.966769 14.452147
 7393 11.963146 14.455770
 7394 11.959523 14.459393
 7395 11.955900 14.463016
 7396 11.952277 14.466639
 7397 11.948654 14.466639
 7398 11.945031 14.466639
 7399 11.941408 14.470262
 7400 11.937785 14.470262
 7401 11.934162 14.473885
 7402 11.930539 14.473885
 7403 11.926916 14.477508
 7404 11.923293 14.477508
 7405 11.919670 14.481131
 7406 11.916047 14.481131
 7407 11.912424 14.484754
 7408 11.908801 14.484754
 7409 11.905178 14.488377
 7410 11.901555 14.488377
 7411 11.897932 14.492000
 7412 11.894309 14.495623
 7413 11.890686 14.499246
 7414 11.887063 14.502869
 7415 11.883440 14.506492
 7416 11.879817 14.510115
 7417 11.876194 14.513738
 7418 11.872571 14.517361
 7419 11.868948 14.520984
 7420 11.865325 14.524607
 7421 11.861702 14.528230
 7422 11.858079 14.531853
 7423 11.854456 14.535476
 7424 11.850833 14.535476
 7425 11.847210 14.539099
 7426 11.843587 14.539099
 7427 11.839964 14.542722
 7428 11.836341 14.542722
 7429 11.832718 14.546345
 7430 11.829095 14.546345
 7431 11.825472 14.549968
 7432 11.821849 14.549968
 7433 11.818226 14.553591
 7434 11.814603 14.557214
 7435 11.810980 14.557214
 7436 11.807357 14.560837
 7437 11.803734 14.564460
 7438 11.800111 14.568083
 7439 11.796488 14.571706
 7440 11.792865 14.575329
 7441 11.789242 14.578952
 7442 11.785619 14.582575
 7443 11.781996 14.586198
 7444 11.778373 14.589821
 7445 11.774750 14.593444
 7446 11.771127 14.593444
 7447 11.767504 14.593444
 7448 11.763881 14.593444
 7449 11.760258 14.593444
 7450 11.756635 14.593444
 7451 11.753012 14.593444
 7452 11.749389 14.593444
 7453 11.745766 14.593444
 7454 11.742143 14.593444
 7455 11.738520 14.593444
 7456 11.734897 14.593444
 7457 11.731274 14.593444
 7458 11.727651 14.593444
 7459 11.724028 14.593444
 7460 11.720405 14.593444
 7461 11.716782 14.593444
 7462 11.713159 14.593444
 7463 11.709536 14.593444
 7464 11.705913 14.593444
 7465 11.702290 14.589821
 7466 11.698667 14.589821
 7467 11.695044 14.589821
 7468 11.691421 14.586198
 7469 11.687798 14.586198
 7470 11.684175 14.586198
 7471 11.680552 14.582575
 7472 11.676929 14.582575
 7473 11.673306 14.582575
 7474 11.669683 14.582575
 7475 11.666060 14.578952
 7476 11.662437 14.578952
 7477 11.658814 14.578952
 7478 11.655191 14.575329
 7479 11.651568 14.575329
 7480 11.647945 14.575329
 7481 11.644322 14.575329
 7482 11.640699 14.571706
 7483 11.637076 14.568083
 7484 11.633453 14.564460
 7485 11.629830 14.560837
 7486 11.626207 14.560837
 7487 11.622584 14.557214
 7488 11.618961 14.557214
 7489 11.615338 14.553591
 7490 11.611715 14.553591
 7491 11.608092 14.549968
 7492 11.604469 14.549968
 7493 11.600846 14.546345
 7494 11.597223 14.546345
 7495 11.593600 14.542722
 7496 11.589977 14.542722
 7497 11.586354 14.539099
 7498 11.582731 14.539099
 7499 11.579108 14.539099
 7500 11.575485 14.539099
 7501 11.571862 14.539099
 7502 11.568239 14.539099
 7503 11.564616 14.535476
 7504 11.560993 14.535476
 7505 11.557370 14.535476
 7506 11.553747 14.535476
 7507 11.550124 14.535476
 7508 11.546501 14.535476
 7509 11.542878 14.531853
 7510 11.539255 14.531853
 7511 11.535632 14.531853
 7512 11.532009 14.528230
 7513 11.528386 14.528230
 7514 11.524763 14.528230
 7515 11.521140 14.528230
 7516 11.517517 14.528230
 7517 11.513894 14.528230
 7518 11.510271 14.528230
 7519 11.506648 14.528230
 7520 11.503025 14.528230
 7521 11.499402 14.528230
 7522 11.495779 14.528230
 7523 11.492156 14.528230
 7524 11.488533 14.528230
 7525 11.484910 14.528230
 7526 11.481287 14.528230
 7527 11.477664 14.528230
 7528 11.474041 14.528230
 7529 11.470418 14.528230
 7530 11.466795 14.524607
 7531 11.463172 14.520984
 7532 11.459549 14.517361
 7533 11.459549 14.513738
 7534 11.455926 14.510115
 7535 11.455926 14.506492
 7536 11.452303 14.502869
 7537 11.452303 14.499246
 7538 11.448680 14.495623
 7539 11.448680 14.492000
 7540 11.445057 14.488377
 7541 11.445057 14.484754
 7542 11.441434 14.481131
 7543 11.441434 14.477508
 7544 11.437811 14.473885
 7545 11.437811 14.470262
 7546 11.434188 14.466639
 7547 11.430565 14.466639
 7548 11.426942 14.463016
 7549 11.423319 14.463016
 7550 11.419696 14.459393
 7551 11.416073 14.459393
 7552 11.412450 14.455770
 7553 11.408827 14.455770
 7554 11.405204 14.452147
 7555 11.401581 14.452147
 7556 11.397958 14.448524
 7557 11.394335 14.448524
 7558 11.390712 14.444901
 7559 11.387089 14.444901
 7560 11.383466 14.444901
 7561 11.379843 14.444901
 7562 11.376220 14.444901
 7563 11.372597 14.444901
 7564 11.368974 14.444901
 7565 11.365351 14.444901
 7566 11.361728 14.444901
 7567 11.358105 14.444901
 7568 11.354482 14.444901
 7569 11.350859 14.444901
 7570 11.347236 14.444901
 7571 11.343613 14.444901
 7572 11.339990 14.441278
 7573 11.336367 14.441278
 7574 11.332744 14.441278
 7575 11.329121 14.437655
 7576 11.325498 14.437655
 7577 11.321875 14.437655
 7578 11.318252 14.437655
 7579 11.314629 14.437655
 7580 11.311006 14.434032
 7581 11.307383 14.434032
 7582 11.303760 14.434032
 7583 11.300137 14.434032
 7584 11.296514 14.434032
 7585 11.292891 14.434032
 7586 11.289268 14.434032
 7587 11.285645 14.434032
 7588 11.282022 14.434032
 7589 11.278399 14.434032
 7590 11.274776 14.434032
 7591 11.271153 14.434032
 7592 11.267530 14.434032
 7593 11.263907 14.434032
 7594 11.260284 14.434032
 7595 11.256661 14.434032
 7596 11.253038 14.434032
 7597 11.249415 14.434032
 7598 11.245792 14.434032
 7599 11.242169 14.434032
 7600 11.238546 14.434032
 7601 11.234923 14.434032
 7602 11.231300 14.434032
 7603 11.227677 14.434032
 7604 11.224054 14.434032
 7605 11.220431 14.434032
 7606 11.216808 14.430409
 7607 11.213185 14.430409
 7608 11.209562 14.430409
 7609 11.205939 14.430409
 7610 11.202316 14.430409
 7611 11.198693 14.430409
 7612 11.195070 14.430409
 7613 11.191447 14.430409
 7614 11.187824 14.430409
 7615 11.184201 14.430409
 7616 11.180578 14.430409
 7617 11.176955 14.430409
 7618 11.173332 14.430409
 7619 11.169709 14.430409
 7620 11.166086 14.430409
 7621 11.162463 14.430409
 7622 11.158840 14.426786
 7623 11.155217 14.423163
 7624 11.151594 14.423163
 7625 11.147971 14.419540
 7626 11.144348 14.419540
 7627 11.140725 14.415917
 7628 11.137102 14.415917
 7629 11.133479 14.412294
 7630 11.129856 14.412294
 7631 11.126233 14.408671
 7632 11.122610 14.408671
 7633 11.118987 14.405048
 7634 11.115364 14.405048
 7635 11.111741 14.401425
 7636 11.108118 14.401425
 7637 11.104495 14.401425
 7638 11.100872 14.401425
 7639 11.097249 14.401425
 7640 11.093626 14.401425
 7641 11.090003 14.401425
 7642 11.086380 14.401425
 7643 11.082757 14.401425
 7644 11.079134 14.401425
 7645 11.075511 14.397802
 7646 11.071888 14.394179
 7647 11.068265 14.390556
 7648 11.064642 14.386933
 7649 11.061019 14.383310
 7650 11.057396 14.379687
 7651 11.053773 14.376064
 7652 11.050150 14.372441
 7653 11.046527 14.368818
 7654 11.042904 14.365195
 7655 11.039281 14.361572
 7656 11.035658 14.357949
 7657 11.032035 14.354326
 7658 11.028412 14.350703
 7659 11.024789 14.350703
 7660 11.021166 14.347080
 7661 11.017543 14.347080
 7662 11.013920 14.343457
 7663 11.010297 14.343457
 7664 11.006674 14.339834
 7665 11.003051 14.339834
 7666 10.999428 14.336211
 7667 10.995805 14.336211
 7668 10.992182 14.332588
 7669 10.988559 14.332588
 7670 10.984936 14.328965
 7671 10.981313 14.328965
 7672 10.977690 14.328965
 7673 10.974067 14.328965
 7674 10.970444 14.328965
 7675 10.966821 14.328965
 7676 10.963198 14.328965
 7677 10.959575 14.328965
 7678 10.955952 14.328965
 7679 10.952329 14.328965
 7680 10.948706 14.328965
 7681 10.945083 14.328965
 7682 10.941460 14.328965
 7683 10.937837 14.328965
 7684 10.934214 14.328965
 7685 10.930591 14.328965
 7686 10.926968 14.328965
 7687 10.923345 14.328965
 7688 10.919722 14.328965
 7689 10.916099 14.328965
 7690 10.912476 14.328965
 7691 10.908853 14.325342
 7692 10.905230 14.321719
 7693 10.901607 14.318096
 7694 10.897984 14.314473
 7695 10.894361 14.310850
 7696 10.890738 14.307227
 7697 10.887115 14.303604
 7698 10.883492 14.299981
 7699 10.879869 14.296358
 7700 10.876246 14.292735
 7701 10.872623 14.289112
 7702 10.869000 14.289112
 7703 10.865377 14.285489
 7704 10.861754 14.285489
 7705 10.858131 14.281866
 7706 10.854508 14.281866
 7707 10.850885 14.278243
 7708 10.847262 14.278243
 7709 10.843639 14.274620
 7710 10.840016 14.274620
 7711 10.836393 14.270997
 7712 10.832770 14.270997
 7713 10.829147 14.267374
 7714 10.825524 14.267374
 7715 10.821901 14.267374
 7716 10.818278 14.267374
 7717 10.814655 14.267374
 7718 10.811032 14.267374
 7719 10.807409 14.267374
 7720 10.803786 14.267374
 7721 10.800163 14.267374
 7722 10.796540 14.267374
 7723 10.792917 14.267374
 7724 10.789294 14.267374
 7725 10.785671 14.267374
 7726 10.782048 14.267374
 7727 10.778425 14.267374
 7728 10.774802 14.267374
 7729 10.771179 14.267374
 7730 10.767556 14.267374
 7731 10.763933 14.267374
 7732 10.760310 14.267374
 7733 10.756687 14.267374
 7734 10.753064 14.267374
 7735 10.749441 14.267374
 7736 10.745818 14.267374
 7737 10.742195 14.267374
 7738 10.738572 14.263751
 7739 10.734949 14.260128
 7740 10.731326 14.256505
 7741 10.727703 14.252882
 7742 10.724080 14.249259
 7743 10.720457 14.245636
 7744 10.716834 14.242013
 7745 10.713211 14.238390
 7746 10.709588 14.234767
 7747 10.709588 14.231144
 7748 10.705965 14.227521
 7749 10.705965 14.223898
 7750 10.702342 14.220275
 7751 10.698719 14.216652
 7752 10.695096 14.213029
 7753 10.691473 14.213029
 7754 10.687850 14.209406
 7755 10.684227 14.209406
 7756 10.680604 14.205783
 7757 10.676981 14.205783
 7758 10.673358 14.202160
 7759 10.669735 14.202160
 7760 10.666112 14.198537
 7761 10.662489 14.198537
 7762 10.658866 14.194914
 7763 10.655243 14.194914
 7764 10.651620 14.191291
 7765 10.647997 14.191291
 7766 10.644374 14.191291
 7767 10.640751 14.191291
 7768 10.637128 14.191291
 7769 10.633505 14.191291
 7770 10.629882 14.191291
 7771 10.626259 14.191291
 7772 10.622636 14.191291
 7773 10.619013 14.191291
 7774 10.615390 14.191291
 7775 10.611767 14.191291
 7776 10.608144 14.191291
 7777 10.604521 14.191291
 7778 10.600898 14.191291
 7779 10.597275 14.191291
 7780 10.593652 14.191291
 7781 10.590029 14.191291
 7782 10.586406 14.191291
 7783 10.582783 14.191291
 7784 10.579160 14.191291
 7785 10.575537 14.191291
 7786 10.571914 14.191291
 7787 10.568291 14.194914
 7788 10.564668 14.194914
 7789 10.561045 14.198537
 7790 10.557422 14.198537
 7791 10.553799 14.202160
 7792 10.550176 14.202160
 7793 10.546553 14.205783
 7794 10.542930 14.205783
 7795 10.539307 14.209406
 7796 10.535684 14.209406
 7797 10.532061 14.213029
 7798 10.528438 14.213029
 7799 10.524815 14.216652
 7800 10.521192 14.216652
 7801 10.517569 14.216652
 7802 10.513946 14.216652
 7803 10.510323 14.220275
 7804 10.506700 14.220275
 7805 10.503077 14.220275
 7806 10.499454 14.216652
 7807 10.495831 14.216652
 7808 10.492208 14.216652
 7809 10.488585 14.216652
 7810 10.484962 14.213029
 7811 10.481339 14.209406
 7812 10.477716 14.205783
 7813 10.474093 14.205783
 7814 10.470470 14.202160
 7815 10.466847 14.202160
 7816 10.463224 14.198537
 7817 10.459601 14.198537
 7818 10.455978 14.194914
 7819 10.452355 14.194914
 7820 10.448732 14.191291
 7821 10.445109 14.191291
 7822 10.441486 14.187668
 7823 10.437863 14.187668
 7824 10.434240 14.184045
 7825 10.430617 14.184045
 7826 10.426994 14.180422
 7827 10.423371 14.176799
 7828 10.419748 14.173176
 7829 10.416125 14.169553
 7830 10.412502 14.165930
 7831 10.412502 14.162307
 7832 10.408879 14.158684
 7833 10.405256 14.155061
 7834 10.401633 14.151438
 7835 10.398010 14.147815
 7836 10.398010 14.144192
 7837 10.394387 14.140569
 7838 10.394387 14.136946
 7839 10.390764 14.133323
 7840 10.390764 14.129700
 7841 10.387141 14.126077
 7842 10.387141 14.122454
 7843 10.383518 14.118831
 7844 10.379895 14.115208
 7845 10.376272 14.111585
 7846 10.372649 14.107962
 7847 10.369026 14.104339
 7848 10.365403 14.100716
 7849 10.361780 14.100716
 7850 10.358157 14.097093
 7851 10.354534 14.097093
 7852 10.350911 14.093470
 7853 10.347288 14.093470
 7854 10.343665 14.089847
 7855 10.343665 14.086224
 7856 10.343665 14.082601
 7857 10.343665 14.078978
 7858 10.343665 14.075355
 7859 10.343665 14.071732
 7860 10.343665 14.068109
 7861 10.343665 14.064486
 7862 10.343665 14.060863
 7863 10.343665 14.057240
 7864 10.343665 14.053617
 7865 10.343665 14.049994
 7866 10.343665 14.046371
 7867 10.343665 14.042748
 7868 10.343665 14.039125
 7869 10.343665 14.035502
 7870 10.343665 14.031879
 7871 10.343665 14.028256
 7872 10.343665 14.024633
 7873 10.343665 14.021010
 7874 10.343665 14.017387
 7875 10.343665 14.013764
 7876 10.343665 14.010141
 7877 10.340042 14.006518
 7878 10.340042 14.002895
 7879 10.336419 13.999272
 7880 10.336419 13.995649
 7881 10.332796 13.992026
 7882 10.332796 13.988403
 7883 10.329173 13.984780
 7884 10.329173 13.981157
 7885 10.325550 13.977534
 7886 10.325550 13.973911
 7887 10.321927 13.970288
 7888 10.321927 13.966665
 7889 10.318304 13.963042
 7890 10.314681 13.959419
 7891 10.311058 13.959419
 7892 10.307435 13.955796
 7893 10.303812 13.955796
 7894 10.300189 13.952173
 7895 10.296566 13.952173
 7896 10.292943 13.948550
 7897 10.289320 13.948550
 7898 10.285697 13.944927
 7899 10.282074 13.944927
 7900 10.278451 13.941304
 7901 10.274828 13.941304
 7902 10.271205 13.937681
 7903 10.267582 13.937681
 7904 10.263959 13.934058
 7905 10.260336 13.934058
 7906 10.256713 13.934058
 7907 10.253090 13.934058
 7908 10.249467 13.934058
 7909 10.245844 13.934058
 7910 10.242221 13.934058
 7911 10.238598 13.934058
 7912 10.234975 13.934058
 7913 10.231352 13.934058
 7914 10.227729 13.934058
 7915 10.224106 13.934058
 7916 10.220483 13.934058
 7917 10.216860 13.934058
 7918 10.213237 13.934058
 7919 10.209614 13.934058
 7920 10.205991 13.934058
 7921 10.202368 13.934058
 7922 10.198745 13.934058
 7923 10.195122 13.934058
 7924 10.191499 13.934058
 7925 10.187876 13.934058
 7926 10.184253 13.934058
 7927 10.180630 13.934058
 7928 10.177007 13.937681
 7929 10.173384 13.937681
 7930 10.169761 13.941304
 7931 10.166138 13.941304
 7932 10.162515 13.944927
 7933 10.158892 13.944927
 7934 10.155269 13.948550
 7935 10.151646 13.948550
 7936 10.148023 13.952173
 7937 10.144400 13.952173
 7938 10.140777 13.955796
 7939 10.137154 13.955796
 7940 10.133531 13.959419
 7941 10.129908 13.963042
 7942 10.129908 13.966665
 7943 10.126285 13.970288
 7944 10.126285 13.973911
 7945 10.122662 13.977534
 7946 10.122662 13.981157
 7947 10.119039 13.984780
 7948 10.119039 13.988403
 7949 10.115416 13.992026
 7950 10.111793 13.995649
 7951 10.111793 13.999272
 7952 10.108170 13.999272
 7953 10.104547 14.002895
 7954 10.100924 14.002895
 7955 10.097301 14.006518
 7956 10.093678 14.010141
 7957 10.090055 14.013764
 7958 10.086432 14.017387
 7959 10.082809 14.021010
 7960 10.079186 14.021010
 7961 10.075563 14.021010
 7962 10.071940 14.024633
 7963 10.068317 14.021010
 7964 10.064694 14.021010
 7965 10.061071 14.017387
 7966 10.057448 14.017387
 7967 10.053825 14.013764
 7968 10.050202 14.013764
 7969 10.046579 14.013764
 7970 10.042956 14.013764
 7971 10.039333 14.013764
 7972 10.035710 14.013764
 7973 10.032087 14.013764
 7974 10.028464 14.013764
 7975 10.024841 14.013764
 7976 10.021218 14.013764
 7977 10.017595 14.013764
 7978 10.013972 14.013764
 7979 10.010349 14.013764
 7980 10.006726 14.013764
 7981 10.003103 14.013764
 7982 9.999480 14.013764
 7983 9.995857 14.013764
 7984 9.992234 14.013764
 7985 9.988611 14.013764
 7986 9.984988 14.013764
 7987 9.981365 14.013764
 7988 9.977742 14.013764
 7989 9.974119 14.013764
 7990 9.970496 14.010141
 7991 9.966873 14.006518
 7992 9.963250 14.002895
 7993 9.959627 14.002895
 7994 9.956004 13.999272
 7995 9.952381 13.999272
 7996 9.948758 13.995649
 7997 9.945135 13.995649
 7998 9.941512 13.992026
 7999 9.937889 13.992026
 8000 9.934266 13.988403
 8001 9.930643 13.988403
 8002 9.927020 13.984780
 8003 9.923397 13.984780
 8004 9.919774 13.981157
 8005 9.916151 13.981157
 8006 9.912528 13.981157
 8007 9.908905 13.981157
 8008 9.905282 13.981157
 8009 9.901659 13.981157
 8010 9.898036 13.981157
 8011 9.894413 13.981157
 8012 9.890790 13.981157
 8013 9.887167 13.981157
 8014 9.883544 13.981157
 8015 9.879921 13.981157
 8016 9.876298 13.981157
 8017 9.872675 13.981157
 8018 9.869052 13.981157
 8019 9.865429 13.981157
 8020 9.861806 13.981157
 8021 9.858183 13.981157
 8022 9.854560 13.981157
 8023 9.850937 13.981157
 8024 9.847314 13.981157
 8025 9.843691 13.981157
 8026 9.840068 13.981157
 8027 9.836445 13.984780
 8028 9.832822 13.984780
 8029 9.829199 13.988403
 8030 9.825576 13.988403
 8031 9.821953 13.988403
 8032 9.818330 13.992026
 8033 9.814707 13.992026
 8034 9.811084 13.995649
 8035 9.807461 13.995649
 8036 9.803838 13.995649
 8037 9.800215 13.992026
 8038 9.796592 13.992026
 8039 9.792969 13.992026
 8040 9.789346 13.992026
 8041 9.785723 13.992026
 8042 9.782100 13.992026
 8043 9.778477 13.992026
 8044 9.774854 13.992026
 8045 9.771231 13.988403
 8046 9.767608 13.988403
 8047 9.763985 13.984780
 8048 9.760362 13.984780
 8049 9.756739 13.984780
 8050 9.753116 13.984780
 8051 9.749493 13.984780
 8052 9.745870 13.984780
 8053 9.742247 13.984780
 8054 9.738624 13.984780
 8055 9.735001 13.984780
 8056 9.731378 13.984780
 8057 9.727755 13.984780
 8058 9.724132 13.984780
 8059 9.720509 13.984780
 8060 9.716886 13.984780
 8061 9.713263 13.984780
 8062 9.709640 13.984780
 8063 9.706017 13.984780
 8064 9.702394 13.984780
 8065 9.698771 13.984780
 8066 9.695148 13.984780
 8067 9.691525 13.984780
 8068 9.687902 13.984780
 8069 9.684279 13.984780
 8070 9.680656 13.984780
 8071 9.677033 13.984780
 8072 9.673410 13.984780
 8073 9.669787 13.984780
 8074 9.666164 13.988403
 8075 9.662541 13.988403
 8076 9.658918 13.988403
 8077 9.655295 13.988403
 8078 9.651672 13.984780
 8079 9.648049 13.981157
 8080 9.644426 13.981157
 8081 9.640803 13.977534
 8082 9.637180 13.977534
 8083 9.633557 13.973911
 8084 9.629934 13.973911
 8085 9.626311 13.970288
 8086 9.622688 13.970288
 8087 9.619065 13.966665
 8088 9.615442 13.966665
 8089 9.611819 13.963042
 8090 9.608196 13.963042
 8091 9.604573 13.959419
 8092 9.600950 13.959419
 8093 9.597327 13.959419
 8094 9.593704 13.959419
 8095 9.590081 13.959419
 8096 9.586458 13.959419
 8097 9.582835 13.959419
 8098 9.579212 13.959419
 8099 9.575589 13.959419
 8100 9.571966 13.955796
 8101 9.568343 13.955796
 8102 9.564720 13.952173
 8103 9.561097 13.948550
 8104 9.557474 13.944927
 8105 9.553851 13.944927
 8106 9.550228 13.941304
 8107 9.546605 13.937681
 8108 9.542982 13.934058
 8109 9.539359 13.930435
 8110 9.539359 13.926812
 8111 9.535736 13.923189
 8112 9.535736 13.919566
 8113 9.532113 13.915943
 8114 9.532113 13.912320
 8115 9.528490 13.908697
 8116 9.528490 13.905074
 8117 9.524867 13.901451
 8118 9.521244 13.901451
 8119 9.517621 13.897828
 8120 9.513998 13.897828
 8121 9.510375 13.894205
 8122 9.506752 13.894205
 8123 9.503129 13.890582
 8124 9.499506 13.890582
 8125 9.495883 13.886959
 8126 9.492260 13.886959
 8127 9.488637 13.883336
 8128 9.485014 13.883336
 8129 9.481391 13.879713
 8130 9.477768 13.879713
 8131 9.474145 13.879713
 8132 9.470522 13.879713
 8133 9.466899 13.879713
 8134 9.463276 13.879713
 8135 9.459653 13.879713
 8136 9.456030 13.879713
 8137 9.452407 13.879713
 8138 9.448784 13.879713
 8139 9.445161 13.879713
 8140 9.441538 13.879713
 8141 9.437915 13.879713
 8142 9.434292 13.879713
 8143 9.430669 13.879713
 8144 9.427046 13.879713
 8145 9.423423 13.879713
 8146 9.419800 13.879713
 8147 9.416177 13.879713
 8148 9.412554 13.879713
 8149 9.408931 13.879713
 8150 9.405308 13.879713
 8151 9.401685 13.879713
 8152 9.398062 13.879713
 8153 9.394439 13.879713
 8154 9.390816 13.879713
 8155 9.387193 13.879713
 8156 9.383570 13.879713
 8157 9.379947 13.879713
 8158 9.376324 13.879713
 8159 9.372701 13.879713
 8160 9.369078 13.883336
 8161 9.365455 13.883336
 8162 9.361832 13.886959
 8163 9.358209 13.886959
 8164 9.354586 13.890582
 8165 9.350963 13.890582
 8166 9.347340 13.894205
 8167 9.343717 13.894205
 8168 9.340094 13.897828
 8169 9.336471 13.897828
 8170 9.332848 13.901451
 8171 9.329225 13.901451
 8172 9.325602 13.905074
 8173 9.321979 13.908697
 8174 9.318356 13.912320
 8175 9.314733 13.915943
 8176 9.311110 13.919566
 8177 9.307487 13.923189
 8178 9.303864 13.926812
 8179 9.300241 13.930435
 8180 9.296618 13.934058
 8181 9.292995 13.937681
 8182 9.289372 13.937681
 8183 9.285749 13.937681
 8184 9.282126 13.937681
 8185 9.278503 13.937681
 8186 9.274880 13.937681
 8187 9.271257 13.937681
 8188 9.267634 13.937681
 8189 9.264011 13.937681
 8190 9.260388 13.937681
 8191 9.256765 13.937681
 8192 9.253142 13.937681
 8193 9.249519 13.937681
 8194 9.245896 13.937681
 8195 9.242273 13.937681
 8196 9.238650 13.937681
 8197 9.235027 13.937681
 8198 9.231404 13.941304
 8199 9.227781 13.941304
 8200 9.224158 13.944927
 8201 9.220535 13.944927
 8202 9.216912 13.948550
 8203 9.213289 13.948550
 8204 9.209666 13.952173
 8205 9.206043 13.952173
 8206 9.202420 13.955796
 8207 9.198797 13.955796
 8208 9.195174 13.959419
 8209 9.191551 13.959419
 8210 9.187928 13.963042
 8211 9.187928 13.966665
 8212 9.184305 13.970288
 8213 9.184305 13.973911
 8214 9.180682 13.977534
 8215 9.180682 13.981157
 8216 9.177059 13.984780
 8217 9.177059 13.988403
 8218 9.173436 13.992026
 8219 9.173436 13.995649
 8220 9.169813 13.999272
 8221 9.169813 14.002895
 8222 9.166190 14.006518
 8223 9.166190 14.010141
 8224 9.166190 14.013764
 8225 9.166190 14.017387
 8226 9.166190 14.021010
 8227 9.166190 14.024633
 8228 9.166190 14.028256
 8229 9.166190 14.031879
 8230 9.162567 14.031879
 8231 9.158944 14.035502
 8232 9.155321 14.035502
 8233 9.151698 14.039125
 8234 9.148075 14.039125
 8235 9.144452 14.042748
 8236 9.140829 14.046371
 8237 9.137206 14.049994
 8238 9.133583 14.053617
 8239 9.133583 14.057240
 8240 9.129960 14.060863
 8241 9.129960 14.064486
 8242 9.126337 14.068109
 8243 9.126337 14.071732
 8244 9.122714 14.075355
 8245 9.122714 14.078978
 8246 9.119091 14.082601
 8247 9.119091 14.086224
 8248 9.115468 14.089847
 8249 9.115468 14.093470
 8250 9.111845 14.097093
 8251 9.111845 14.100716
 8252 9.108222 14.100716
 8253 9.104599 14.104339
 8254 9.100976 14.104339
 8255 9.097353 14.107962
 8256 9.093730 14.107962
 8257 9.090107 14.111585
 8258 9.086484 14.111585
 8259 9.082861 14.115208
 8260 9.079238 14.118831
 8261 9.075615 14.122454
 8262 9.071992 14.126077
 8263 9.068369 14.126077
 8264 9.064746 14.126077
 8265 9.061123 14.126077
 8266 9.057500 14.129700
 8267 9.053877 14.129700
 8268 9.050254 14.133323
 8269 9.046631 14.133323
 8270 9.043008 14.136946
 8271 9.039385 14.133323
 8272 9.035762 14.133323
 8273 9.032139 14.133323
 8274 9.028516 14.133323
 8275 9.024893 14.133323
 8276 9.021270 14.133323
 8277 9.017647 14.133323
 8278 9.014024 14.133323
 8279 9.010401 14.133323
 8280 9.006778 14.133323
 8281 9.003155 14.133323
 8282 8.999532 14.133323
 8283 8.995909 14.133323
 8284 8.992286 14.133323
 8285 8.988663 14.133323
 8286 8.985040 14.133323
 8287 8.981417 14.133323
 8288 8.977794 14.133323
 8289 8.974171 14.133323
 8290 8.970548 14.133323
 8291 8.966925 14.133323
 8292 8.963302 14.133323
 8293 8.959679 14.133323
 8294 8.956056 14.133323
 8295 8.952433 14.133323
 8296 8.948810 14.136946
 8297 8.945187 14.136946
 8298 8.941564 14.140569
 8299 8.937941 14.140569
 8300 8.934318 14.144192
 8301 8.930695 14.144192
 8302 8.927072 14.147815
 8303 8.923449 14.147815
 8304 8.919826 14.151438
 8305 8.916203 14.151438
 8306 8.912580 14.155061
 8307 8.908957 14.155061
 8308 8.905334 14.158684
 8309 8.905334 14.162307
 8310 8.901711 14.165930
 8311 8.898088 14.169553
 8312 8.894465 14.173176
 8313 8.890842 14.176799
 8314 8.887219 14.180422
 8315 8.883596 14.184045
 8316 8.879973 14.184045
 8317 8.876350 14.184045
 8318 8.872727 14.184045
 8319 8.869104 14.184045
 8320 8.865481 14.184045
 8321 8.861858 14.184045
 8322 8.858235 14.184045
 8323 8.854612 14.184045
 8324 8.850989 14.184045
 8325 8.847366 14.184045
 8326 8.843743 14.184045
 8327 8.840120 14.184045
 8328 8.836497 14.184045
 8329 8.832874 14.184045
 8330 8.829251 14.184045
 8331 8.825628 14.184045
 8332 8.822005 14.187668
 8333 8.818382 14.187668
 8334 8.814759 14.191291
 8335 8.811136 14.191291
 8336 8.807513 14.194914
 8337 8.803890 14.194914
 8338 8.800267 14.198537
 8339 8.796644 14.198537
 8340 8.793021 14.202160
 8341 8.789398 14.202160
 8342 8.785775 14.205783
 8343 8.782152 14.205783
 8344 8.778529 14.209406
 8345 8.778529 14.213029
 8346 8.774906 14.216652
 8347 8.774906 14.220275
 8348 8.771283 14.223898
 8349 8.771283 14.227521
 8350 8.767660 14.231144
 8351 8.767660 14.234767
 8352 8.764037 14.238390
 8353 8.764037 14.242013
 8354 8.760414 14.245636
 8355 8.760414 14.249259
 8356 8.756791 14.252882
 8357 8.756791 14.256505
 8358 8.756791 14.260128
 8359 8.756791 14.263751
 8360 8.756791 14.267374
 8361 8.753168 14.270997
 8362 8.753168 14.274620
 8363 8.749545 14.274620
 8364 8.745922 14.278243
 8365 8.742299 14.278243
 8366 8.738676 14.281866
 8367 8.735053 14.281866
 8368 8.731430 14.285489
 8369 8.727807 14.285489
 8370 8.724184 14.289112
 8371 8.720561 14.292735
 8372 8.720561 14.296358
 8373 8.716938 14.299981
 8374 8.716938 14.303604
 8375 8.713315 14.307227
 8376 8.713315 14.310850
 8377 8.709692 14.314473
 8378 8.709692 14.318096
 8379 8.706069 14.321719
 8380 8.706069 14.325342
 8381 8.702446 14.328965
 8382 8.702446 14.332588
 8383 8.698823 14.336211
 8384 8.698823 14.339834
 8385 8.698823 14.343457
 8386 8.698823 14.347080
 8387 8.698823 14.350703
 8388 8.698823 14.354326
 8389 8.698823 14.357949
 8390 8.698823 14.361572
 8391 8.698823 14.365195
 8392 8.698823 14.368818
 8393 8.698823 14.372441
 8394 8.698823 14.376064
 8395 8.698823 14.379687
 8396 8.698823 14.383310
 8397 8.698823 14.386933
 8398 8.698823 14.390556
 8399 8.698823 14.394179
 8400 8.698823 14.397802
 8401 8.698823 14.401425
 8402 8.698823 14.405048
 8403 8.698823 14.408671
 8404 8.698823 14.412294
 8405 8.698823 14.415917
 8406 8.702446 14.419540
 8407 8.702446 14.423163
 8408 8.706069 14.426786
 8409 8.706069 14.430409
 8410 8.709692 14.434032
 8411 8.709692 14.437655
 8412 8.713315 14.441278
 8413 8.713315 14.444901
 8414 8.716938 14.448524
 8415 8.716938 14.452147
 8416 8.720561 14.455770
 8417 8.720561 14.459393
 8418 8.724184 14.463016
 8419 8.727807 14.463016
 8420 8.731430 14.466639
 8421 8.735053 14.466639
 8422 8.738676 14.470262
 8423 8.742299 14.470262
 8424 8.745922 14.473885
 8425 8.749545 14.477508
 8426 8.753168 14.481131
 8427 8.756791 14.484754
 8428 8.760414 14.488377
 8429 8.764037 14.492000
 8430 8.767660 14.495623
 8431 8.771283 14.499246
 8432 8.774906 14.502869
 8433 8.774906 14.506492
 8434 8.774906 14.510115
 8435 8.774906 14.513738
 8436 8.774906 14.517361
 8437 8.774906 14.520984
 8438 8.774906 14.524607
 8439 8.774906 14.528230
 8440 8.774906 14.531853
 8441 8.774906 14.535476
 8442 8.774906 14.539099
 8443 8.774906 14.542722
 8444 8.774906 14.546345
 8445 8.774906 14.549968
 8446 8.774906 14.553591
 8447 8.774906 14.557214
 8448 8.774906 14.560837
 8449 8.771283 14.564460
 8450 8.767660 14.568083
 8451 8.764037 14.571706
 8452 8.760414 14.575329
 8453 8.756791 14.578952
 8454 8.753168 14.582575
 8455 8.749545 14.586198
 8456 8.745922 14.589821
 8457 8.742299 14.593444
 8458 8.738676 14.597067
 8459 8.738676 14.600690
 8460 8.735053 14.604313
 8461 8.735053 14.607936
 8462 8.731430 14.611559
 8463 8.731430 14.615182
 8464 8.727807 14.618805
 8465 8.727807 14.622428
 8466 8.724184 14.626051
 8467 8.724184 14.629674
 8468 8.720561 14.633297
 8469 8.720561 14.636920
 8470 8.716938 14.640543
 8471 8.713315 14.644166
 8472 8.709692 14.647789
 8473 8.706069 14.651412
 8474 8.702446 14.655035
 8475 8.698823 14.658658
 8476 8.695200 14.662281
 8477 8.691577 14.665904
 8478 8.687954 14.669527
 8479 8.684331 14.673150
 8480 8.680708 14.676773
 8481 8.677085 14.676773
 8482 8.673462 14.680396
 8483 8.669839 14.680396
 8484 8.666216 14.684019
 8485 8.662593 14.684019
 8486 8.658970 14.687642
 8487 8.655347 14.687642
 8488 8.651724 14.691265
 8489 8.648101 14.691265
 8490 8.644478 14.694888
 8491 8.640855 14.694888
 8492 8.637232 14.698511
 8493 8.633609 14.698511
 8494 8.629986 14.698511
 8495 8.626363 14.698511
 8496 8.622740 14.698511
 8497 8.619117 14.702134
 8498 8.615494 14.702134
 8499 8.611871 14.702134
 8500 8.608248 14.702134
 8501 8.604625 14.705757
 8502 8.601002 14.705757
 8503 8.597379 14.709380
 8504 8.593756 14.709380
 8505 8.590133 14.713003
 8506 8.586510 14.713003
 8507 8.582887 14.713003
 8508 8.579264 14.716626
 8509 8.575641 14.716626
 8510 8.572018 14.720249
 8511 8.568395 14.720249
 8512 8.564772 14.720249
 8513 8.561149 14.720249
 8514 8.557526 14.723872
 8515 8.553903 14.723872
 8516 8.550280 14.727495
 8517 8.546657 14.727495
 8518 8.543034 14.731118
 8519 8.539411 14.731118
 8520 8.535788 14.734741
 8521 8.532165 14.734741
 8522 8.528542 14.738364
 8523 8.524919 14.738364
 8524 8.521296 14.741987
 8525 8.517673 14.741987
 8526 8.514050 14.745610
 8527 8.510427 14.749233
 8528 8.506804 14.752856
 8529 8.503181 14.756479
 8530 8.503181 14.760102
 8531 8.499558 14.763725
 8532 8.499558 14.767348
 8533 8.495935 14.770971
 8534 8.495935 14.774594
 8535 8.492312 14.778217
 8536 8.492312 14.781840
 8537 8.488689 14.785463
 8538 8.488689 14.789086
 8539 8.485066 14.792709
 8540 8.481443 14.796332
 8541 8.477820 14.799955
 8542 8.474197 14.799955
 8543 8.470574 14.803578
 8544 8.466951 14.803578
 8545 8.463328 14.803578
 8546 8.459705 14.807201
 8547 8.456082 14.807201
 8548 8.452459 14.810824
 8549 8.448836 14.810824
 8550 8.445213 14.814447
 8551 8.441590 14.814447
 8552 8.437967 14.814447
 8553 8.434344 14.814447
 8554 8.430721 14.814447
 8555 8.427098 14.814447
 8556 8.423475 14.814447
 8557 8.419852 14.814447
 8558 8.416229 14.814447
 8559 8.412606 14.814447
 8560 8.408983 14.814447
 8561 8.405360 14.814447
 8562 8.401737 14.814447
 8563 8.398114 14.814447
 8564 8.394491 14.814447
 8565 8.390868 14.814447
 8566 8.387245 14.814447
 8567 8.383622 14.814447
 8568 8.379999 14.818070
 8569 8.376376 14.818070
 8570 8.372753 14.821693
 8571 8.369130 14.821693
 8572 8.365507 14.825316
 8573 8.361884 14.825316
 8574 8.358261 14.828939
 8575 8.354638 14.828939
 8576 8.351015 14.832562
 8577 8.347392 14.832562
 8578 8.343769 14.836185
 8579 8.340146 14.836185
 8580 8.336523 14.839808
 8581 8.332900 14.843431
 8582 8.329277 14.843431
 8583 8.325654 14.847054
 8584 8.322031 14.847054
 8585 8.318408 14.850677
 8586 8.314785 14.850677
 8587 8.311162 14.854300
 8588 8.307539 14.854300
 8589 8.303916 14.854300
 8590 8.300293 14.854300
 8591 8.296670 14.854300
 8592 8.293047 14.854300
 8593 8.289424 14.854300
 8594 8.285801 14.854300
 8595 8.282178 14.854300
 8596 8.278555 14.854300
 8597 8.274932 14.857923
 8598 8.271309 14.857923
 8599 8.267686 14.857923
 8600 8.264063 14.857923
 8601 8.260440 14.861546
 8602 8.256817 14.861546
 8603 8.253194 14.865169
 8604 8.249571 14.865169
 8605 8.245948 14.868792
 8606 8.242325 14.868792
 8607 8.238702 14.872415
 8608 8.235079 14.872415
 8609 8.231456 14.876038
 8610 8.227833 14.876038
 8611 8.224210 14.879661
 8612 8.220587 14.879661
 8613 8.216964 14.883284
 8614 8.213341 14.883284
 8615 8.209718 14.886907
 8616 8.206095 14.886907
 8617 8.202472 14.890530
 8618 8.198849 14.894153
 8619 8.195226 14.897776
 8620 8.191603 14.901399
 8621 8.187980 14.905022
 8622 8.184357 14.908645
 8623 8.180734 14.912268
 8624 8.177111 14.915891
 8625 8.177111 14.919514
 8626 8.173488 14.923137
 8627 8.169865 14.926760
 8628 8.166242 14.926760
 8629 8.162619 14.926760
 8630 8.158996 14.926760
 8631 8.155373 14.926760
 8632 8.151750 14.926760
 8633 8.148127 14.926760
 8634 8.144504 14.923137
 8635 8.140881 14.923137
 8636 8.137258 14.919514
 8637 8.133635 14.919514
 8638 8.130012 14.915891
 8639 8.126389 14.915891
 8640 8.122766 14.912268
 8641 8.119143 14.912268
 8642 8.115520 14.908645
 8643 8.111897 14.908645
 8644 8.108274 14.905022
 8645 8.104651 14.905022
 8646 8.101028 14.905022
 8647 8.097405 14.905022
 8648 8.093782 14.905022
 8649 8.090159 14.905022
 8650 8.086536 14.905022
 8651 8.082913 14.905022
 8652 8.079290 14.905022
 8653 8.075667 14.905022
 8654 8.072044 14.905022
 8655 8.068421 14.905022
 8656 8.064798 14.905022
 8657 8.061175 14.905022
 8658 8.057552 14.905022
 8659 8.053929 14.905022
 8660 8.050306 14.905022
 8661 8.046683 14.905022
 8662 8.043060 14.905022
 8663 8.039437 14.905022
 8664 8.035814 14.905022
 8665 8.032191 14.905022
 8666 8.028568 14.905022
 8667 8.024945 14.905022
 8668 8.021322 14.908645
 8669 8.017699 14.908645
 8670 8.014076 14.912268
 8671 8.010453 14.912268
 8672 8.006830 14.915891
 8673 8.003207 14.915891
 8674 7.999584 14.919514
 8675 7.995961 14.919514
 8676 7.992338 14.923137
 8677 7.988715 14.923137
 8678 7.985092 14.926760
 8679 7.981469 14.926760
 8680 7.977846 14.930383
 8681 7.974223 14.934006
 8682 7.970600 14.937629
 8683 7.966977 14.941252
 8684 7.963354 14.944875
 8685 7.959731 14.944875
 8686 7.956108 14.948498
 8687 7.952485 14.948498
 8688 7.948862 14.952121
 8689 7.945239 14.952121
 8690 7.941616 14.952121
 8691 7.937993 14.952121
 8692 7.934370 14.952121
 8693 7.930747 14.952121
 8694 7.927124 14.955744
 8695 7.923501 14.955744
 8696 7.919878 14.955744
 8697 7.916255 14.955744
 8698 7.912632 14.955744
 8699 7.909009 14.955744
 8700 7.905386 14.955744
 8701 7.901763 14.955744
 8702 7.898140 14.959367
 8703 7.894517 14.959367
 8704 7.890894 14.959367
 8705 7.887271 14.959367
 8706 7.883648 14.962990
 8707 7.880025 14.962990
 8708 7.876402 14.966613
 8709 7.872779 14.966613
 8710 7.869156 14.970236
 8711 7.865533 14.970236
 8712 7.861910 14.970236
 8713 7.858287 14.973859
 8714 7.854664 14.973859
 8715 7.851041 14.973859
 8716 7.847418 14.973859
 8717 7.843795 14.973859
 8718 7.840172 14.973859
 8719 7.836549 14.973859
 8720 7.832926 14.973859
 8721 7.829303 14.973859
 8722 7.825680 14.977482
 8723 7.822057 14.977482
 8724 7.818434 14.981105
 8725 7.814811 14.981105
 8726 7.811188 14.984728
 8727 7.807565 14.984728
 8728 7.803942 14.988351
 8729 7.800319 14.988351
 8730 7.796696 14.991974
 8731 7.793073 14.991974
 8732 7.789450 14.995597
 8733 7.785827 14.995597
 8734 7.782204 14.999220
 8735 7.778581 14.999220
 8736 7.774958 14.999220
 8737 7.771335 14.999220
 8738 7.767712 14.999220
 8739 7.764089 14.999220
 8740 7.760466 14.999220
 8741 7.756843 14.999220
 8742 7.753220 14.999220
 8743 7.749597 14.999220
 8744 7.745974 14.999220
 8745 7.742351 14.999220
 8746 7.738728 14.999220
 8747 7.735105 14.999220
 8748 7.731482 14.999220
 8749 7.727859 14.999220
 8750 7.724236 14.999220
 8751 7.720613 14.999220
 8752 7.716990 14.999220
 8753 7.713367 14.999220
 8754 7.709744 14.999220
 8755 7.706121 14.999220
 8756 7.702498 14.999220
 8757 7.698875 14.999220
 8758 7.695252 14.995597
 8759 7.691629 14.995597
 8760 7.688006 14.991974
 8761 7.684383 14.988351
 8762 7.680760 14.988351
 8763 7.677137 14.984728
 8764 7.673514 14.984728
 8765 7.669891 14.981105
 8766 7.666268 14.981105
 8767 7.662645 14.977482
 8768 7.659022 14.977482
 8769 7.655399 14.973859
 8770 7.651776 14.973859
 8771 7.648153 14.970236
 8772 7.644530 14.970236
 8773 7.640907 14.966613
 8774 7.637284 14.966613
 8775 7.633661 14.966613
 8776 7.630038 14.966613
 8777 7.626415 14.966613
 8778 7.622792 14.966613
 8779 7.619169 14.966613
 8780 7.615546 14.966613
 8781 7.611923 14.966613
 8782 7.608300 14.966613
 8783 7.604677 14.966613
 8784 7.601054 14.966613
 8785 7.597431 14.966613
 8786 7.593808 14.966613
 8787 7.590185 14.966613
 8788 7.586562 14.966613
 8789 7.582939 14.966613
 8790 7.579316 14.966613
 8791 7.575693 14.966613
 8792 7.572070 14.966613
 8793 7.568447 14.966613
 8794 7.564824 14.966613
 8795 7.561201 14.966613
 8796 7.557578 14.966613
 8797 7.553955 14.966613
 8798 7.550332 14.970236
 8799 7.546709 14.970236
 8800 7.543086 14.970236
 8801 7.539463 14.973859
 8802 7.535840 14.973859
 8803 7.532217 14.977482
 8804 7.528594 14.977482
 8805 7.524971 14.981105
 8806 7.521348 14.981105
 8807 7.517725 14.981105
 8808 7.514102 14.981105
 8809 7.510479 14.981105
 8810 7.506856 14.981105
 8811 7.503233 14.981105
 8812 7.499610 14.981105
 8813 7.495987 14.984728
 8814 7.492364 14.984728
 8815 7.488741 14.988351
 8816 7.485118 14.988351
 8817 7.481495 14.991974
 8818 7.477872 14.991974
 8819 7.474249 14.995597
 8820 7.470626 14.995597
 8821 7.467003 14.999220
 8822 7.463380 14.999220
 8823 7.459757 15.002843
 8824 7.456134 15.002843
 8825 7.452511 15.006466
 8826 7.448888 15.010089
 8827 7.445265 15.013712
 8828 7.441642 15.017335
 8829 7.438019 15.020958
 8830 7.434396 15.024581
 8831 7.430773 15.028204
 8832 7.427150 15.031827
 8833 7.423527 15.035450
 8834 7.419904 15.039073
 8835 7.416281 15.042696
 8836 7.412658 15.046319
 8837 7.409035 15.049942
 8838 7.405412 15.053565
 8839 7.401789 15.057188
 8840 7.398166 15.060811
 8841 7.394543 15.064434
 8842 7.394543 15.068057
 8843 7.390920 15.071680
 8844 7.387297 15.075303
 8845 7.383674 15.078926
 8846 7.380051 15.082549
 8847 7.376428 15.086172
 8848 7.372805 15.089795
 8849 7.369182 15.093418
 8850 7.365559 15.097041
 8851 7.361936 15.100664
 8852 7.358313 15.100664
 8853 7.354690 15.100664
 8854 7.351067 15.100664
 8855 7.347444 15.100664
 8856 7.343821 15.100664
 8857 7.340198 15.100664
 8858 7.336575 15.100664
 8859 7.332952 15.100664
 8860 7.329329 15.100664
 8861 7.325706 15.100664
 8862 7.322083 15.104287
 8863 7.318460 15.104287
 8864 7.314837 15.104287
 8865 7.311214 15.104287
 8866 7.307591 15.107910
 8867 7.303968 15.107910
 8868 7.300345 15.111533
 8869 7.296722 15.111533
 8870 7.293099 15.111533
 8871 7.289476 15.111533
 8872 7.285853 15.111533
 8873 7.282230 15.111533
 8874 7.278607 15.111533
 8875 7.274984 15.111533
 8876 7.271361 15.111533
 8877 7.267738 15.111533
 8878 7.264115 15.111533
 8879 7.260492 15.111533
 8880 7.256869 15.111533
 8881 7.253246 15.111533
 8882 7.249623 15.111533
 8883 7.246000 15.111533
 8884 7.242377 15.111533
 8885 7.238754 15.111533
 8886 7.235131 15.111533
 8887 7.231508 15.111533
 8888 7.227885 15.111533
 8889 7.224262 15.111533
 8890 7.220639 15.111533
 8891 7.217016 15.107910
 8892 7.213393 15.107910
 8893 7.209770 15.107910
 8894 7.206147 15.107910
 8895 7.202524 15.107910
 8896 7.198901 15.104287
 8897 7.195278 15.104287
 8898 7.191655 15.104287
 8899 7.188032 15.104287
 8900 7.184409 15.100664
 8901 7.180786 15.100664
 8902 7.177163 15.100664
 8903 7.173540 15.100664
 8904 7.169917 15.100664
 8905 7.166294 15.100664
 8906 7.162671 15.100664
 8907 7.159048 15.100664
 8908 7.155425 15.100664
 8909 7.151802 15.100664
 8910 7.148179 15.097041
 8911 7.144556 15.097041
 8912 7.140933 15.097041
 8913 7.137310 15.097041
 8914 7.133687 15.097041
 8915 7.130064 15.097041
 8916 7.126441 15.097041
 8917 7.122818 15.097041
 8918 7.119195 15.093418
 8919 7.115572 15.093418
 8920 7.111949 15.093418
 8921 7.108326 15.093418
 8922 7.104703 15.093418
 8923 7.101080 15.093418
 8924 7.097457 15.093418
 8925 7.093834 15.089795
 8926 7.090211 15.089795
 8927 7.086588 15.086172
 8928 7.082965 15.086172
 8929 7.079342 15.082549
 8930 7.075719 15.078926
 8931 7.072096 15.075303
 8932 7.068473 15.075303
 8933 7.064850 15.071680
 8934 7.061227 15.068057
 8935 7.057604 15.064434
 8936 7.053981 15.060811
 8937 7.050358 15.057188
 8938 7.046735 15.057188
 8939 7.043112 15.053565
 8940 7.039489 15.053565
 8941 7.035866 15.049942
 8942 7.032243 15.049942
 8943 7.028620 15.046319
 8944 7.024997 15.046319
 8945 7.021374 15.042696
 8946 7.017751 15.042696
 8947 7.014128 15.039073
 8948 7.010505 15.039073
 8949 7.006882 15.035450
 8950 7.003259 15.035450
 8951 6.999636 15.035450
 8952 6.996013 15.035450
 8953 6.992390 15.035450
 8954 6.988767 15.035450
 8955 6.985144 15.035450
 8956 6.981521 15.035450
 8957 6.977898 15.035450
 8958 6.974275 15.035450
 8959 6.970652 15.035450
 8960 6.967029 15.035450
 8961 6.963406 15.031827
 8962 6.959783 15.028204
 8963 6.956160 15.024581
 8964 6.952537 15.020958
 8965 6.948914 15.017335
 8966 6.945291 15.013712
 8967 6.941668 15.010089
 8968 6.938045 15.006466
 8969 6.934422 15.002843
 8970 6.930799 14.999220
 8971 6.927176 14.995597
 8972 6.923553 14.991974
 8973 6.919930 14.988351
 8974 6.919930 14.984728
 8975 6.916307 14.981105
 8976 6.912684 14.977482
 8977 6.909061 14.973859
 8978 6.905438 14.970236
 8979 6.901815 14.970236
 8980 6.898192 14.966613
 8981 6.894569 14.966613
 8982 6.890946 14.962990
 8983 6.887323 14.962990
 8984 6.883700 14.959367
 8985 6.880077 14.959367
 8986 6.876454 14.955744
 8987 6.872831 14.955744
 8988 6.869208 14.952121
 8989 6.865585 14.952121
 8990 6.861962 14.948498
 8991 6.858339 14.948498
 8992 6.854716 14.948498
 8993 6.851093 14.948498
 8994 6.847470 14.948498
 8995 6.843847 14.948498
 8996 6.840224 14.948498
 8997 6.836601 14.944875
 8998 6.832978 14.944875
 8999 6.829355 14.944875
 9000 6.825732 14.941252
 9001 6.822109 14.941252
 9002 6.818486 14.941252
 9003 6.814863 14.937629
 9004 6.811240 14.937629
 9005 6.807617 14.937629
 9006 6.803994 14.937629
 9007 6.800371 14.937629
 9008 6.796748 14.937629
 9009 6.793125 14.937629
 9010 6.789502 14.937629
 9011 6.785879 14.937629
 9012 6.782256 14.937629
 9013 6.778633 14.937629
 9014 6.775010 14.937629
 9015 6.771387 14.937629
 9016 6.767764 14.937629
 9017 6.764141 14.937629
 9018 6.760518 14.937629
 9019 6.756895 14.937629
 9020 6.753272 14.937629
 9021 6.749649 14.937629
 9022 6.746026 14.937629
 9023 6.742403 14.937629
 9024 6.738780 14.937629
 9025 6.735157 14.937629
 9026 6.731534 14.937629
 9027 6.727911 14.937629
 9028 6.724288 14.937629
 9029 6.720665 14.937629
 9030 6.717042 14.937629
 9031 6.713419 14.937629
 9032 6.709796 14.937629
 9033 6.706173 14.937629
 9034 6.702550 14.937629
 9035 6.698927 14.937629
 9036 6.695304 14.937629
 9037 6.691681 14.937629
 9038 6.688058 14.941252
 9039 6.684435 14.941252
 9040 6.680812 14.944875
 9041 6.677189 14.944875
 9042 6.673566 14.948498
 9043 6.669943 14.948498
 9044 6.666320 14.952121
 9045 6.662697 14.952121
 9046 6.659074 14.955744
 9047 6.655451 14.955744
 9048 6.651828 14.955744
 9049 6.648205 14.955744
 9050 6.644582 14.955744
 9051 6.640959 14.952121
 9052 6.637336 14.952121
 9053 6.633713 14.948498
 9054 6.630090 14.944875
 9055 6.626467 14.941252
 9056 6.622844 14.937629
 9057 6.622844 14.934006
 9058 6.619221 14.930383
 9059 6.615598 14.926760
 9060 6.611975 14.923137
 9061 6.608352 14.919514
 9062 6.604729 14.915891
 9063 6.604729 14.912268
 9064 6.601106 14.908645
 9065 6.601106 14.905022
 9066 6.597483 14.901399
 9067 6.593860 14.901399
 9068 6.590237 14.897776
 9069 6.586614 14.897776
 9070 6.582991 14.894153
 9071 6.579368 14.894153
 9072 6.575745 14.890530
 9073 6.572122 14.890530
 9074 6.568499 14.886907
 9075 6.564876 14.886907
 9076 6.561253 14.883284
 9077 6.557630 14.883284
 9078 6.554007 14.879661
 9079 6.550384 14.879661
 9080 6.546761 14.879661
 9081 6.543138 14.879661
 9082 6.539515 14.879661
 9083 6.535892 14.879661
 9084 6.532269 14.879661
 9085 6.528646 14.879661
 9086 6.525023 14.879661
 9087 6.521400 14.879661
 9088 6.517777 14.879661
 9089 6.514154 14.879661
 9090 6.510531 14.879661
 9091 6.506908 14.879661
 9092 6.503285 14.879661
 9093 6.499662 14.879661
 9094 6.496039 14.879661
 9095 6.492416 14.879661
 9096 6.488793 14.879661
 9097 6.485170 14.879661
 9098 6.481547 14.879661
 9099 6.477924 14.879661
 9100 6.474301 14.876038
 9101 6.470678 14.876038
 9102 6.467055 14.876038
 9103 6.463432 14.876038
 9104 6.459809 14.876038
 9105 6.456186 14.876038
 9106 6.452563 14.876038
 9107 6.448940 14.876038
 9108 6.445317 14.876038
 9109 6.441694 14.876038
 9110 6.438071 14.876038
 9111 6.434448 14.876038
 9112 6.430825 14.876038
 9113 6.427202 14.876038
 9114 6.423579 14.876038
 9115 6.419956 14.876038
 9116 6.416333 14.876038
 9117 6.412710 14.876038
 9118 6.409087 14.876038
 9119 6.405464 14.876038
 9120 6.401841 14.876038
 9121 6.398218 14.876038
 9122 6.394595 14.876038
 9123 6.390972 14.876038
 9124 6.387349 14.876038
 9125 6.383726 14.879661
 9126 6.380103 14.879661
 9127 6.376480 14.879661
 9128 6.372857 14.879661
 9129 6.369234 14.879661
 9130 6.365611 14.879661
 9131 6.361988 14.879661
 9132 6.358365 14.879661
 9133 6.354742 14.883284
 9134 6.351119 14.883284
 9135 6.347496 14.883284
 9136 6.343873 14.883284
 9137 6.340250 14.886907
 9138 6.336627 14.886907
 9139 6.333004 14.886907
 9140 6.329381 14.886907
 9141 6.325758 14.886907
 9142 6.322135 14.886907
 9143 6.318512 14.886907
 9144 6.314889 14.886907
 9145 6.311266 14.886907
 9146 6.307643 14.886907
 9147 6.304020 14.886907
 9148 6.300397 14.886907
 9149 6.296774 14.886907
 9150 6.293151 14.886907
 9151 6.289528 14.886907
 9152 6.285905 14.886907
 9153 6.282282 14.886907
 9154 6.278659 14.886907
 9155 6.275036 14.883284
 9156 6.271413 14.879661
 9157 6.267790 14.876038
 9158 6.264167 14.872415
 9159 6.260544 14.868792
 9160 6.256921 14.865169
 9161 6.253298 14.861546
 9162 6.249675 14.857923
 9163 6.246052 14.854300
 9164 6.242429 14.854300
 9165 6.238806 14.850677
 9166 6.235183 14.850677
 9167 6.231560 14.847054
 9168 6.227937 14.847054
 9169 6.224314 14.843431
 9170 6.220691 14.843431
 9171 6.217068 14.839808
 9172 6.213445 14.839808
 9173 6.209822 14.836185
 9174 6.206199 14.836185
 9175 6.202576 14.832562
 9176 6.198953 14.832562
 9177 6.195330 14.832562
 9178 6.191707 14.832562
 9179 6.188084 14.832562
 9180 6.184461 14.832562
 9181 6.180838 14.832562
 9182 6.177215 14.832562
 9183 6.173592 14.832562
 9184 6.169969 14.832562
 9185 6.166346 14.832562
 9186 6.162723 14.832562
 9187 6.159100 14.832562
 9188 6.155477 14.832562
 9189 6.151854 14.832562
 9190 6.148231 14.832562
 9191 6.144608 14.832562
 9192 6.140985 14.832562
 9193 6.137362 14.832562
 9194 6.133739 14.832562
 9195 6.130116 14.832562
 9196 6.126493 14.832562
 9197 6.122870 14.832562
 9198 6.119247 14.832562
 9199 6.115624 14.832562
 9200 6.112001 14.832562
 9201 6.108378 14.832562
 9202 6.104755 14.828939
 9203 6.101132 14.825316
 9204 6.097509 14.821693
 9205 6.093886 14.818070
 9206 6.090263 14.814447
 9207 6.086640 14.810824
 9208 6.083017 14.807201
 9209 6.079394 14.803578
 9210 6.075771 14.799955
 9211 6.072148 14.796332
 9212 6.068525 14.792709
 9213 6.064902 14.792709
 9214 6.061279 14.789086
 9215 6.057656 14.789086
 9216 6.054033 14.785463
 9217 6.050410 14.785463
 9218 6.046787 14.781840
 9219 6.043164 14.781840
 9220 6.039541 14.778217
 9221 6.035918 14.778217
 9222 6.032295 14.774594
 9223 6.028672 14.774594
 9224 6.025049 14.770971
 9225 6.021426 14.770971
 9226 6.017803 14.770971
 9227 6.014180 14.770971
 9228 6.010557 14.770971
 9229 6.006934 14.770971
 9230 6.003311 14.770971
 9231 5.999688 14.770971
 9232 5.996065 14.770971
 9233 5.992442 14.770971
 9234 5.988819 14.770971
 9235 5.985196 14.770971
 9236 5.981573 14.770971
 9237 5.977950 14.770971
 9238 5.974327 14.770971
 9239 5.970704 14.770971
 9240 5.967081 14.770971
 9241 5.963458 14.770971
 9242 5.959835 14.770971
 9243 5.956212 14.770971
 9244 5.952589 14.770971
 9245 5.948966 14.770971
 9246 5.945343 14.770971
 9247 5.941720 14.770971
 9248 5.938097 14.767348
 9249 5.934474 14.767348
 9250 5.930851 14.767348
 9251 5.927228 14.767348
 9252 5.923605 14.767348
 9253 5.919982 14.767348
 9254 5.916359 14.767348
 9255 5.912736 14.767348
 9256 5.909113 14.767348
 9257 5.905490 14.767348
 9258 5.901867 14.767348
 9259 5.898244 14.767348
 9260 5.894621 14.767348
 9261 5.890998 14.767348
 9262 5.887375 14.767348
 9263 5.883752 14.767348
 9264 5.880129 14.767348
 9265 5.876506 14.767348
 9266 5.872883 14.767348
 9267 5.869260 14.767348
 9268 5.865637 14.767348
 9269 5.862014 14.767348
 9270 5.858391 14.763725
 9271 5.854768 14.760102
 9272 5.851145 14.756479
 9273 5.847522 14.752856
 9274 5.843899 14.749233
 9275 5.840276 14.745610
 9276 5.836653 14.745610
 9277 5.833030 14.741987
 9278 5.829407 14.741987
 9279 5.825784 14.738364
 9280 5.822161 14.738364
 9281 5.818538 14.734741
 9282 5.814915 14.734741
 9283 5.811292 14.731118
 9284 5.807669 14.731118
 9285 5.804046 14.727495
 9286 5.800423 14.727495
 9287 5.796800 14.723872
 9288 5.793177 14.723872
 9289 5.789554 14.723872
 9290 5.785931 14.723872
 9291 5.782308 14.723872
 9292 5.778685 14.723872
 9293 5.775062 14.723872
 9294 5.771439 14.723872
 9295 5.767816 14.723872
 9296 5.764193 14.723872
 9297 5.760570 14.723872
 9298 5.756947 14.723872
 9299 5.753324 14.723872
 9300 5.749701 14.723872
 9301 5.746078 14.723872
 9302 5.742455 14.723872
 9303 5.738832 14.723872
 9304 5.735209 14.723872
 9305 5.731586 14.723872
 9306 5.727963 14.723872
 9307 5.724340 14.723872
 9308 5.720717 14.723872
 9309 5.717094 14.723872
 9310 5.713471 14.723872
 9311 5.709848 14.723872
 9312 5.706225 14.723872
 9313 5.702602 14.723872
 9314 5.698979 14.723872
 9315 5.695356 14.723872
 9316 5.691733 14.723872
 9317 5.688110 14.723872
 9318 5.684487 14.723872
 9319 5.680864 14.723872
 9320 5.677241 14.723872
 9321 5.673618 14.723872
 9322 5.669995 14.723872
 9323 5.666372 14.723872
 9324 5.662749 14.723872
 9325 5.659126 14.723872
 9326 5.655503 14.723872
 9327 5.651880 14.723872
 9328 5.648257 14.720249
 9329 5.644634 14.716626
 9330 5.641011 14.716626
 9331 5.637388 14.713003
 9332 5.633765 14.713003
 9333 5.630142 14.709380
 9334 5.626519 14.709380
 9335 5.622896 14.705757
 9336 5.619273 14.705757
 9337 5.615650 14.702134
 9338 5.612027 14.702134
 9339 5.608404 14.698511
 9340 5.604781 14.698511
 9341 5.601158 14.694888
 9342 5.597535 14.694888
 9343 5.593912 14.691265
 9344 5.590289 14.691265
 9345 5.586666 14.687642
 9346 5.583043 14.684019
 9347 5.579420 14.684019
 9348 5.575797 14.680396
 9349 5.572174 14.680396
 9350 5.568551 14.676773
 9351 5.564928 14.676773
 9352 5.561305 14.673150
 9353 5.557682 14.673150
 9354 5.554059 14.669527
 9355 5.550436 14.669527
 9356 5.546813 14.665904
 9357 5.543190 14.665904
 9358 5.539567 14.662281
 9359 5.535944 14.662281
 9360 5.532321 14.662281
 9361 5.528698 14.662281
 9362 5.525075 14.662281
 9363 5.521452 14.662281
 9364 5.517829 14.662281
 9365 5.514206 14.658658
 9366 5.510583 14.658658
 9367 5.506960 14.658658
 9368 5.503337 14.658658
 9369 5.499714 14.658658
 9370 5.496091 14.658658
 9371 5.492468 14.658658
 9372 5.488845 14.658658
 9373 5.485222 14.658658
 9374 5.481599 14.658658
 9375 5.477976 14.658658
 9376 5.474353 14.658658
 9377 5.470730 14.658658
 9378 5.467107 14.658658
 9379 5.463484 14.658658
 9380 5.459861 14.658658
 9381 5.456238 14.658658
 9382 5.452615 14.658658
 9383 5.448992 14.658658
 9384 5.445369 14.658658
 9385 5.441746 14.658658
 9386 5.438123 14.658658
 9387 5.434500 14.658658
 9388 5.430877 14.658658
 9389 5.427254 14.658658
 9390 5.423631 14.658658
 9391 5.420008 14.655035
 9392 5.416385 14.655035
 9393 5.412762 14.655035
 9394 5.409139 14.651412
 9395 5.405516 14.647789
 9396 5.401893 14.644166
 9397 5.401893 14.640543
 9398 5.398270 14.636920
 9399 5.394647 14.633297
 9400 5.394647 14.629674
 9401 5.394647 14.626051
 9402 5.391024 14.622428
 9403 5.391024 14.618805
 9404 5.391024 14.615182
 9405 5.391024 14.611559
 9406 5.391024 14.607936
 9407 5.391024 14.604313
 9408 5.391024 14.600690
 9409 5.391024 14.597067
 9410 5.391024 14.593444
 9411 5.391024 14.589821
 9412 5.391024 14.586198
 9413 5.391024 14.582575
 9414 5.391024 14.578952
 9415 5.391024 14.575329
 9416 5.391024 14.571706
 9417 5.387401 14.568083
 9418 5.387401 14.564460
 9419 5.383778 14.560837
 9420 5.383778 14.557214
 9421 5.380155 14.553591
 9422 5.380155 14.549968
 9423 5.376532 14.546345
 9424 5.376532 14.542722
 9425 5.372909 14.539099
 9426 5.372909 14.535476
 9427 5.369286 14.531853
 9428 5.369286 14.528230
 9429 5.365663 14.524607
 9430 5.362040 14.520984
 9431 5.358417 14.517361
 9432 5.354794 14.513738
 9433 5.351171 14.513738
 9434 5.347548 14.510115
 9435 5.343925 14.510115
 9436 5.340302 14.506492
 9437 5.336679 14.506492
 9438 5.333056 14.502869
 9439 5.329433 14.502869
 9440 5.325810 14.499246
 9441 5.322187 14.499246
 9442 5.318564 14.495623
 9443 5.314941 14.495623
 9444 5.311318 14.492000
 9445 5.307695 14.492000
 9446 5.304072 14.488377
 9447 5.300449 14.488377
 9448 5.296826 14.488377
 9449 5.293203 14.484754
 9450 5.289580 14.481131
 9451 5.285957 14.481131
 9452 5.282334 14.477508
 9453 5.278711 14.477508
 9454 5.275088 14.473885
 9455 5.271465 14.473885
 9456 5.267842 14.470262
 9457 5.264219 14.470262
 9458 5.260596 14.466639
 9459 5.256973 14.466639
 9460 5.253350 14.463016
 9461 5.249727 14.463016
 9462 5.246104 14.459393
 9463 5.242481 14.459393
 9464 5.238858 14.455770
 9465 5.235235 14.455770
 9466 5.231612 14.452147
 9467 5.227989 14.452147
 9468 5.224366 14.448524
 9469 5.220743 14.448524
 9470 5.217120 14.448524
 9471 5.213497 14.448524
 9472 5.209874 14.444901
 9473 5.206251 14.441278
 9474 5.202628 14.437655
 9475 5.199005 14.434032
 9476 5.199005 14.430409
 9477 5.199005 14.426786
 9478 5.195382 14.423163
 9479 5.195382 14.419540
 9480 5.191759 14.415917
 9481 5.191759 14.412294
 9482 5.188136 14.408671
 9483 5.188136 14.405048
 9484 5.184513 14.401425
 9485 5.184513 14.397802
 9486 5.180890 14.394179
 9487 5.180890 14.390556
 9488 5.177267 14.386933
 9489 5.177267 14.383310
 9490 5.173644 14.379687
 9491 5.170021 14.379687
 9492 5.166398 14.376064
 9493 5.162775 14.376064
 9494 5.159152 14.372441
 9495 5.155529 14.372441
 9496 5.151906 14.368818
 9497 5.148283 14.368818
 9498 5.144660 14.365195
 9499 5.141037 14.365195
 9500 5.137414 14.361572
 9501 5.133791 14.361572
 9502 5.130168 14.357949
 9503 5.126545 14.357949
 9504 5.122922 14.357949
 9505 5.119299 14.357949
 9506 5.115676 14.357949
 9507 5.112053 14.357949
 9508 5.108430 14.357949
 9509 5.104807 14.357949
 9510 5.101184 14.357949
 9511 5.097561 14.357949
 9512 5.093938 14.357949
 9513 5.090315 14.357949
 9514 5.086692 14.357949
 9515 5.083069 14.357949
 9516 5.079446 14.357949
 9517 5.075823 14.357949
 9518 5.072200 14.357949
 9519 5.068577 14.357949
 9520 5.064954 14.357949
 9521 5.061331 14.357949
 9522 5.057708 14.357949
 9523 5.054085 14.357949
 9524 5.050462 14.357949
 9525 5.046839 14.357949
 9526 5.043216 14.357949
 9527 5.039593 14.357949
 9528 5.035970 14.357949
 9529 5.032347 14.357949
 9530 5.028724 14.357949
 9531 5.025101 14.354326
 9532 5.021478 14.350703
 9533 5.017855 14.347080
 9534 5.014232 14.343457
 9535 5.010609 14.339834
 9536 5.006986 14.336211
 9537 5.003363 14.332588
 9538 4.999740 14.328965
 9539 4.996117 14.325342
 9540 4.992494 14.321719
 9541 4.988871 14.318096
 9542 4.985248 14.314473
 9543 4.981625 14.310850
 9544 4.981625 14.307227
 9545 4.978002 14.303604
 9546 4.978002 14.299981
 9547 4.974379 14.296358
 9548 4.970756 14.292735
 9549 4.967133 14.289112
 9550 4.963510 14.285489
 9551 4.959887 14.281866
 9552 4.956264 14.278243
 9553 4.952641 14.274620
 9554 4.949018 14.270997
 9555 4.945395 14.267374
 9556 4.941772 14.263751
 9557 4.938149 14.260128
 9558 4.938149 14.256505
 9559 4.934526 14.252882
 9560 4.934526 14.249259
 9561 4.930903 14.245636
 9562 4.930903 14.242013
 9563 4.927280 14.238390
 9564 4.923657 14.234767
 9565 4.920034 14.231144
 9566 4.916411 14.227521
 9567 4.912788 14.227521
 9568 4.909165 14.223898
 9569 4.905542 14.223898
 9570 4.901919 14.220275
 9571 4.898296 14.220275
 9572 4.894673 14.216652
 9573 4.891050 14.216652
 9574 4.887427 14.213029
 9575 4.883804 14.213029
 9576 4.880181 14.209406
 9577 4.876558 14.209406
 9578 4.872935 14.205783
 9579 4.869312 14.205783
 9580 4.865689 14.205783
 9581 4.862066 14.205783
 9582 4.858443 14.205783
 9583 4.854820 14.205783
 9584 4.851197 14.205783
 9585 4.847574 14.202160
 9586 4.843951 14.198537
 9587 4.840328 14.194914
 9588 4.836705 14.191291
 9589 4.833082 14.187668
 9590 4.829459 14.184045
 9591 4.825836 14.180422
 9592 4.822213 14.176799
 9593 4.818590 14.173176
 9594 4.814967 14.169553
 9595 4.811344 14.165930
 9596 4.807721 14.162307
 9597 4.804098 14.158684
 9598 4.804098 14.155061
 9599 4.800475 14.151438
 9600 4.800475 14.147815
 9601 4.796852 14.144192
 9602 4.796852 14.140569
 9603 4.793229 14.136946
 9604 4.793229 14.133323
 9605 4.793229 14.129700
 9606 4.793229 14.126077
 9607 4.793229 14.122454
 9608 4.793229 14.118831
 9609 4.793229 14.115208
 9610 4.793229 14.111585
 9611 4.793229 14.107962
 9612 4.793229 14.104339
 9613 4.789606 14.100716
 9614 4.789606 14.097093
 9615 4.785983 14.093470
 9616 4.785983 14.089847
 9617 4.782360 14.086224
 9618 4.782360 14.082601
 9619 4.778737 14.078978
 9620 4.778737 14.075355
 9621 4.775114 14.071732
 9622 4.775114 14.068109
 9623 4.771491 14.064486
 9624 4.771491 14.060863
 9625 4.767868 14.057240
 9626 4.764245 14.053617
 9627 4.760622 14.049994
 9628 4.756999 14.046371
 9629 4.753376 14.046371
 9630 4.749753 14.042748
 9631 4.746130 14.042748
 9632 4.742507 14.039125
 9633 4.738884 14.039125
 9634 4.735261 14.035502
 9635 4.731638 14.035502
 9636 4.728015 14.031879
 9637 4.724392 14.031879
 9638 4.720769 14.028256
 9639 4.717146 14.028256
 9640 4.713523 14.024633
 9641 4.709900 14.024633
 9642 4.706277 14.024633
 9643 4.702654 14.024633
 9644 4.699031 14.024633
 9645 4.695408 14.024633
 9646 4.691785 14.024633
 9647 4.688162 14.024633
 9648 4.684539 14.024633
 9649 4.680916 14.024633
 9650 4.677293 14.024633
 9651 4.673670 14.024633
 9652 4.670047 14.024633
 9653 4.666424 14.024633
 9654 4.662801 14.021010
 9655 4.659178 14.017387
 9656 4.655555 14.013764
 9657 4.651932 14.013764
 9658 4.648309 14.010141
 9659 4.644686 14.010141
 9660 4.641063 14.006518
 9661 4.637440 14.006518
 9662 4.633817 14.002895
 9663 4.630194 14.002895
 9664 4.626571 13.999272
 9665 4.622948 13.999272
 9666 4.619325 13.995649
 9667 4.615702 13.995649
 9668 4.612079 13.992026
 9669 4.608456 13.992026
 9670 4.604833 13.992026
 9671 4.601210 13.992026
 9672 4.597587 13.992026
 9673 4.593964 13.992026
 9674 4.590341 13.992026
 9675 4.586718 13.992026
 9676 4.583095 13.992026
 9677 4.579472 13.988403
 9678 4.575849 13.984780
 9679 4.572226 13.981157
 9680 4.568603 13.977534
 9681 4.564980 13.973911
 9682 4.561357 13.970288
 9683 4.557734 13.966665
 9684 4.554111 13.963042
 9685 4.550488 13.959419
 9686 4.546865 13.955796
 9687 4.543242 13.952173
 9688 4.539619 13.948550
 9689 4.535996 13.944927
 9690 4.532373 13.941304
 9691 4.528750 13.937681
 9692 4.525127 13.934058
 9693 4.521504 13.930435
 9694 4.517881 13.926812
 9695 4.514258 13.923189
 9696 4.510635 13.919566
 9697 4.507012 13.915943
 9698 4.503389 13.912320
 9699 4.499766 13.908697
 9700 4.496143 13.905074
 9701 4.492520 13.901451
 9702 4.488897 13.897828
 9703 4.485274 13.894205
 9704 4.481651 13.894205
 9705 4.478028 13.890582
 9706 4.474405 13.886959
 9707 4.470782 13.886959
 9708 4.467159 13.883336
 9709 4.463536 13.883336
 9710 4.459913 13.879713
 9711 4.456290 13.876090
 9712 4.452667 13.872467
 9713 4.449044 13.868844
 9714 4.445421 13.865221
 9715 4.441798 13.861598
 9716 4.438175 13.857975
 9717 4.434552 13.854352
 9718 4.430929 13.850729
 9719 4.427306 13.847106
 9720 4.427306 13.843483
 9721 4.423683 13.839860
 9722 4.423683 13.836237
 9723 4.420060 13.832614
 9724 4.416437 13.828991
 9725 4.412814 13.825368
 9726 4.409191 13.821745
 9727 4.405568 13.818122
 9728 4.401945 13.814499
 9729 4.398322 13.810876
 9730 4.394699 13.807253
 9731 4.391076 13.803630
 9732 4.387453 13.800007
 9733 4.383830 13.800007
 9734 4.380207 13.796384
 9735 4.376584 13.792761
 9736 4.372961 13.792761
 9737 4.369338 13.789138
 9738 4.365715 13.785515
 9739 4.362092 13.781892
 9740 4.358469 13.778269
 9741 4.354846 13.774646
 9742 4.351223 13.771023
 9743 4.347600 13.767400
 9744 4.343977 13.763777
 9745 4.340354 13.760154
 9746 4.336731 13.756531
 9747 4.333108 13.752908
 9748 4.329485 13.749285
 9749 4.325862 13.745662
 9750 4.322239 13.742039
 9751 4.318616 13.738416
 9752 4.314993 13.734793
 9753 4.311370 13.734793
 9754 4.307747 13.731170
 9755 4.304124 13.731170
 9756 4.300501 13.727547
 9757 4.296878 13.727547
 9758 4.293255 13.723924
 9759 4.289632 13.723924
 9760 4.286009 13.720301
 9761 4.282386 13.720301
 9762 4.278763 13.716678
 9763 4.275140 13.716678
 9764 4.271517 13.713055
 9765 4.267894 13.713055
 9766 4.264271 13.713055
 9767 4.260648 13.709432
 9768 4.257025 13.709432
 9769 4.253402 13.709432
 9770 4.249779 13.705809
 9771 4.246156 13.705809
 9772 4.242533 13.705809
 9773 4.238910 13.702186
 9774 4.235287 13.702186
 9775 4.231664 13.702186
 9776 4.228041 13.702186
 9777 4.224418 13.702186
 9778 4.220795 13.702186
 9779 4.217172 13.702186
 9780 4.213549 13.702186
 9781 4.209926 13.702186
 9782 4.206303 13.698563
 9783 4.202680 13.698563
 9784 4.199057 13.698563
 9785 4.195434 13.694940
 9786 4.191811 13.691317
 9787 4.188188 13.687694
 9788 4.184565 13.684071
 9789 4.180942 13.680448
 9790 4.177319 13.676825
 9791 4.173696 13.673202
 9792 4.170073 13.669579
 9793 4.166450 13.665956
 9794 4.166450 13.662333
 9795 4.166450 13.658710
 9796 4.166450 13.655087
 9797 4.166450 13.651464
 9798 4.166450 13.647841
 9799 4.166450 13.644218
 9800 4.166450 13.640595
 9801 4.166450 13.636972
 9802 4.166450 13.633349
 9803 4.166450 13.629726
 9804 4.166450 13.626103
 9805 4.166450 13.622480
 9806 4.166450 13.618857
 9807 4.162827 13.615234
 9808 4.162827 13.611611
 9809 4.162827 13.607988
 9810 4.159204 13.604365
 9811 4.159204 13.600742
 9812 4.155581 13.597119
 9813 4.155581 13.593496
 9814 4.151958 13.589873
 9815 4.151958 13.586250
 9816 4.148335 13.582627
 9817 4.148335 13.579004
 9818 4.144712 13.575381
 9819 4.144712 13.571758
 9820 4.141089 13.568135
 9821 4.141089 13.564512
 9822 4.137466 13.560889
 9823 4.137466 13.557266
 9824 4.133843 13.553643
 9825 4.130220 13.550020
 9826 4.130220 13.546397
 9827 4.130220 13.542774
 9828 4.126597 13.539151
 9829 4.126597 13.535528
 9830 4.126597 13.531905
 9831 4.122974 13.528282
 9832 4.122974 13.524659
 9833 4.119351 13.521036
 9834 4.119351 13.517413
 9835 4.115728 13.513790
 9836 4.115728 13.510167
 9837 4.115728 13.506544
 9838 4.115728 13.502921
 9839 4.115728 13.499298
 9840 4.115728 13.495675
 9841 4.112105 13.492052
 9842 4.112105 13.488429
 9843 4.108482 13.484806
 9844 4.108482 13.481183
 9845 4.104859 13.477560
 9846 4.104859 13.473937
 9847 4.101236 13.470314
 9848 4.101236 13.466691
 9849 4.097613 13.463068
 9850 4.097613 13.459445
 9851 4.093990 13.455822
 9852 4.093990 13.452199
 9853 4.090367 13.448576
 9854 4.086744 13.444953
 9855 4.083121 13.441330
 9856 4.079498 13.437707
 9857 4.079498 13.434084
 9858 4.075875 13.430461
 9859 4.072252 13.426838
 9860 4.072252 13.423215
 9861 4.068629 13.419592
 9862 4.065006 13.415969
 9863 4.061383 13.412346
 9864 4.057760 13.408723
 9865 4.054137 13.405100
 9866 4.050514 13.401477
 9867 4.046891 13.397854
 9868 4.043268 13.394231
 9869 4.039645 13.390608
 9870 4.036022 13.386985
 9871 4.036022 13.383362
 9872 4.036022 13.379739
 9873 4.036022 13.376116
 9874 4.036022 13.372493
 9875 4.036022 13.368870
 9876 4.036022 13.365247
 9877 4.036022 13.361624
 9878 4.036022 13.358001
 9879 4.036022 13.354378
 9880 4.036022 13.350755
 9881 4.036022 13.347132
 9882 4.036022 13.343509
 9883 4.036022 13.339886
 9884 4.032399 13.336263
 9885 4.032399 13.332640
 9886 4.028776 13.329017
 9887 4.028776 13.325394
 9888 4.025153 13.321771
 9889 4.025153 13.318148
 9890 4.021530 13.314525
 9891 4.021530 13.310902
 9892 4.017907 13.307279
 9893 4.017907 13.303656
 9894 4.014284 13.300033
 9895 4.014284 13.296410
 9896 4.010661 13.292787
 9897 4.007038 13.289164
 9898 4.007038 13.285541
 9899 4.003415 13.281918
 9900 4.003415 13.278295
 9901 4.003415 13.274672
 9902 3.999792 13.271049
 9903 3.999792 13.267426
 9904 3.999792 13.263803
 9905 3.999792 13.260180
 9906 3.999792 13.256557
 9907 3.999792 13.252934
 9908 3.999792 13.249311
 9909 3.999792 13.245688
 9910 3.999792 13.242065
 9911 3.996169 13.238442
 9912 3.996169 13.234819
 9913 3.996169 13.231196
 9914 3.996169 13.227573
 9915 3.996169 13.223950
 9916 3.996169 13.220327
 9917 3.996169 13.216704
 9918 3.996169 13.213081
 9919 3.996169 13.209458
 9920 3.996169 13.205835
 9921 3.992546 13.202212
 9922 3.992546 13.198589
 9923 3.992546 13.194966
 9924 3.988923 13.191343
 9925 3.988923 13.187720
 9926 3.988923 13.184097
 9927 3.988923 13.180474
 9928 3.988923 13.176851
 9929 3.988923 13.173228
 9930 3.988923 13.169605
 9931 3.985300 13.165982
 9932 3.985300 13.162359
 9933 3.981677 13.158736
 9934 3.981677 13.155113
 9935 3.978054 13.151490
 9936 3.978054 13.147867
 9937 3.974431 13.144244
 9938 3.974431 13.140621
 9939 3.970808 13.136998
 9940 3.970808 13.133375
 9941 3.967185 13.129752
 9942 3.967185 13.126129
 9943 3.963562 13.122506
 9944 3.963562 13.118883
 9945 3.959939 13.115260
 9946 3.956316 13.111637
 9947 3.952693 13.108014
 9948 3.949070 13.104391
 9949 3.945447 13.100768
 9950 3.945447 13.097145
 9951 3.941824 13.093522
 9952 3.941824 13.089899
 9953 3.938201 13.086276
 9954 3.938201 13.082653
 9955 3.934578 13.079030
 9956 3.934578 13.075407
 9957 3.930955 13.071784
 9958 3.930955 13.068161
 9959 3.927332 13.064538
 9960 3.923709 13.060915
 9961 3.920086 13.057292
 9962 3.916463 13.053669
 9963 3.912840 13.050046
 9964 3.912840 13.046423
 9965 3.909217 13.042800
 9966 3.909217 13.039177
 9967 3.909217 13.035554
 9968 3.905594 13.031931
 9969 3.905594 13.028308
 9970 3.905594 13.024685
 9971 3.905594 13.021062
 9972 3.905594 13.017439
 9973 3.905594 13.013816
 9974 3.905594 13.010193
 9975 3.905594 13.006570
 9976 3.905594 13.002947
 9977 3.905594 12.999324
 9978 3.905594 12.995701
 9979 3.905594 12.992078
 9980 3.905594 12.988455
 9981 3.905594 12.984832
 9982 3.905594 12.981209
 9983 3.905594 12.977586
 9984 3.905594 12.973963
 9985 3.905594 12.970340
 9986 3.905594 12.966717
 9987 3.905594 12.963094
 9988 3.905594 12.959471
 9989 3.905594 12.955848
 9990 3.905594 12.952225
 9991 3.905594 12.948602
 9992 3.905594 12.944979
 9993 3.905594 12.941356
 9994 3.905594 12.937733
 9995 3.905594 12.934110
 9996 3.905594 12.930487
 9997 3.905594 12.926864
 9998 3.905594 12.923241
 9999 3.905594 12.919618
10000 3.905594 12.915995
10001 3.905594 12.912372
10002 3.905594 12.908749
10003 3.905594 12.905126
10004 3.905594 12.901503
10005 3.905594 12.897880
10006 3.905594 12.894257
10007 3.905594 12.890634
10008 3.905594 12.887011
10009 3.905594 12.883388
10010 3.901971 12.879765
10011 3.901971 12.876142
10012 3.898348 12.872519
10013 3.898348 12.868896
10014 3.894725 12.865273
10015 3.894725 12.861650
10016 3.891102 12.858027
10017 3.891102 12.854404
10018 3.887479 12.850781
10019 3.887479 12.847158
10020 3.883856 12.843535
10021 3.883856 12.839912
10022 3.883856 12.836289
10023 3.883856 12.832666
10024 3.883856 12.829043
10025 3.883856 12.825420
10026 3.883856 12.821797
10027 3.883856 12.818174
10028 3.883856 12.814551
10029 3.883856 12.810928
10030 3.883856 12.807305
10031 3.883856 12.803682
10032 3.883856 12.800059
10033 3.883856 12.796436
10034 3.883856 12.792813
10035 3.883856 12.789190
10036 3.883856 12.785567
10037 3.883856 12.781944
10038 3.883856 12.778321
10039 3.883856 12.774698
10040 3.883856 12.771075
10041 3.883856 12.767452
10042 3.883856 12.763829
10043 3.883856 12.760206
10044 3.883856 12.756583
10045 3.883856 12.752960
10046 3.883856 12.749337
10047 3.883856 12.745714
10048 3.883856 12.742091
10049 3.883856 12.738468
10050 3.883856 12.734845
10051 3.880233 12.731222
10052 3.880233 12.727599
10053 3.880233 12.723976
10054 3.876610 12.720353
10055 3.876610 12.716730
10056 3.876610 12.713107
10057 3.872987 12.709484
10058 3.872987 12.705861
10059 3.872987 12.702238
10060 3.869364 12.698615
10061 3.869364 12.694992
10062 3.865741 12.691369
10063 3.865741 12.687746
10064 3.865741 12.684123
10065 3.865741 12.680500
10066 3.865741 12.676877
10067 3.865741 12.673254
10068 3.865741 12.669631
10069 3.865741 12.666008
10070 3.862118 12.662385
10071 3.862118 12.658762
10072 3.862118 12.655139
10073 3.858495 12.651516
10074 3.858495 12.647893
10075 3.854872 12.644270
10076 3.854872 12.640647
10077 3.854872 12.637024
10078 3.854872 12.633401
10079 3.854872 12.629778
10080 3.854872 12.626155
10081 3.854872 12.622532
10082 3.854872 12.618909
10083 3.854872 12.615286
10084 3.854872 12.611663
10085 3.851249 12.608040
10086 3.851249 12.604417
10087 3.851249 12.600794
10088 3.847626 12.597171
10089 3.847626 12.593548
10090 3.844003 12.589925
10091 3.844003 12.586302
10092 3.844003 12.582679
10093 3.840380 12.579056
10094 3.840380 12.575433
10095 3.840380 12.571810
10096 3.840380 12.568187
10097 3.840380 12.564564
10098 3.840380 12.560941
10099 3.840380 12.557318
10100 3.840380 12.553695
10101 3.840380 12.550072
10102 3.840380 12.546449
10103 3.840380 12.542826
10104 3.840380 12.539203
10105 3.840380 12.535580
10106 3.840380 12.531957
10107 3.840380 12.528334
10108 3.840380 12.524711
10109 3.840380 12.521088
10110 3.840380 12.517465
10111 3.840380 12.513842
10112 3.840380 12.510219
10113 3.840380 12.506596
10114 3.840380 12.502973
10115 3.840380 12.499350
10116 3.840380 12.495727
10117 3.840380 12.492104
10118 3.840380 12.488481
10119 3.836757 12.484858
10120 3.836757 12.481235
10121 3.836757 12.477612
10122 3.836757 12.473989
10123 3.836757 12.470366
10124 3.836757 12.466743
10125 3.836757 12.463120
10126 3.836757 12.459497
10127 3.836757 12.455874
10128 3.836757 12.452251
10129 3.836757 12.448628
10130 3.836757 12.445005
10131 3.836757 12.441382
10132 3.833134 12.437759
10133 3.833134 12.434136
10134 3.833134 12.430513
10135 3.829511 12.426890
10136 3.829511 12.423267
10137 3.825888 12.419644
10138 3.825888 12.416021
10139 3.822265 12.412398
10140 3.822265 12.408775
10141 3.818642 12.405152
10142 3.818642 12.401529
10143 3.818642 12.397906
10144 3.815019 12.394283
10145 3.815019 12.390660
10146 3.811396 12.387037
10147 3.811396 12.383414
10148 3.807773 12.379791
10149 3.807773 12.376168
10150 3.804150 12.372545
10151 3.804150 12.368922
10152 3.804150 12.365299
10153 3.804150 12.361676
10154 3.800527 12.358053
10155 3.800527 12.354430
10156 3.796904 12.350807
10157 3.796904 12.347184
10158 3.793281 12.343561
10159 3.793281 12.339938
10160 3.789658 12.336315
10161 3.789658 12.332692
10162 3.786035 12.329069
10163 3.786035 12.325446
10164 3.782412 12.321823
10165 3.782412 12.318200
10166 3.782412 12.314577
10167 3.782412 12.310954
10168 3.782412 12.307331
10169 3.782412 12.303708
10170 3.782412 12.300085
10171 3.782412 12.296462
10172 3.782412 12.292839
10173 3.782412 12.289216
10174 3.782412 12.285593
10175 3.782412 12.281970
10176 3.782412 12.278347
10177 3.782412 12.274724
10178 3.782412 12.271101
10179 3.782412 12.267478
10180 3.782412 12.263855
10181 3.782412 12.260232
10182 3.782412 12.256609
10183 3.778789 12.252986
10184 3.778789 12.249363
10185 3.775166 12.245740
10186 3.775166 12.242117
10187 3.771543 12.238494
10188 3.771543 12.234871
10189 3.767920 12.231248
10190 3.767920 12.227625
10191 3.764297 12.224002
10192 3.764297 12.220379
10193 3.760674 12.216756
10194 3.760674 12.213133
10195 3.757051 12.209510
10196 3.753428 12.205887
10197 3.753428 12.202264
10198 3.753428 12.198641
10199 3.753428 12.195018
10200 3.749805 12.191395
10201 3.749805 12.187772
10202 3.749805 12.184149
10203 3.746182 12.180526
10204 3.746182 12.176903
10205 3.746182 12.173280
10206 3.746182 12.169657
10207 3.746182 12.166034
10208 3.746182 12.162411
10209 3.746182 12.158788
10210 3.746182 12.155165
10211 3.746182 12.151542
10212 3.746182 12.147919
10213 3.746182 12.144296
10214 3.746182 12.140673
10215 3.742559 12.137050
10216 3.742559 12.133427
10217 3.738936 12.129804
10218 3.738936 12.126181
10219 3.735313 12.122558
10220 3.735313 12.118935
10221 3.731690 12.115312
10222 3.731690 12.111689
10223 3.728067 12.108066
10224 3.728067 12.104443
10225 3.724444 12.100820
10226 3.724444 12.097197
10227 3.720821 12.093574
10228 3.717198 12.093574
10229 3.713575 12.089951
10230 3.709952 12.086328
10231 3.706329 12.082705
10232 3.702706 12.079082
10233 3.699083 12.075459
10234 3.699083 12.071836
10235 3.699083 12.068213
10236 3.699083 12.064590
10237 3.699083 12.060967
10238 3.699083 12.057344
10239 3.699083 12.053721
10240 3.699083 12.050098
10241 3.699083 12.046475
10242 3.699083 12.042852
10243 3.699083 12.039229
10244 3.699083 12.035606
10245 3.699083 12.031983
10246 3.699083 12.028360
10247 3.695460 12.024737
10248 3.695460 12.021114
10249 3.695460 12.017491
10250 3.691837 12.013868
10251 3.691837 12.010245
10252 3.688214 12.006622
10253 3.688214 12.002999
10254 3.684591 11.999376
10255 3.684591 11.995753
10256 3.680968 11.992130
10257 3.680968 11.988507
10258 3.677345 11.984884
10259 3.677345 11.981261
10260 3.673722 11.977638
10261 3.673722 11.974015
10262 3.670099 11.970392
10263 3.666476 11.966769
10264 3.662853 11.963146
10265 3.662853 11.959523
10266 3.659230 11.955900
10267 3.659230 11.952277
10268 3.655607 11.948654
10269 3.655607 11.945031
10270 3.655607 11.941408
10271 3.651984 11.937785
10272 3.651984 11.934162
10273 3.651984 11.930539
10274 3.648361 11.926916
10275 3.648361 11.923293
10276 3.648361 11.919670
10277 3.648361 11.916047
10278 3.648361 11.912424
10279 3.648361 11.908801
10280 3.648361 11.905178
10281 3.648361 11.901555
10282 3.648361 11.897932
10283 3.648361 11.894309
10284 3.648361 11.890686
10285 3.648361 11.887063
10286 3.648361 11.883440
10287 3.648361 11.879817
10288 3.648361 11.876194
10289 3.648361 11.872571
10290 3.648361 11.868948
10291 3.648361 11.865325
10292 3.648361 11.861702
10293 3.648361 11.858079
10294 3.648361 11.854456
10295 3.648361 11.850833
10296 3.644738 11.847210
10297 3.644738 11.843587
10298 3.644738 11.839964
10299 3.644738 11.836341
10300 3.648361 11.832718
10301 3.648361 11.829095
10302 3.651984 11.825472
10303 3.651984 11.821849
10304 3.655607 11.818226
10305 3.655607 11.814603
10306 3.659230 11.810980
10307 3.659230 11.807357
10308 3.659230 11.803734
10309 3.659230 11.800111
10310 3.659230 11.796488
10311 3.659230 11.792865
10312 3.659230 11.789242
10313 3.659230 11.785619
10314 3.659230 11.781996
10315 3.659230 11.778373
10316 3.659230 11.774750
10317 3.659230 11.771127
10318 3.659230 11.767504
10319 3.659230 11.763881
10320 3.659230 11.760258
10321 3.659230 11.756635
10322 3.659230 11.753012
10323 3.659230 11.749389
10324 3.659230 11.745766
10325 3.659230 11.742143
10326 3.659230 11.738520
10327 3.659230 11.734897
10328 3.659230 11.731274
10329 3.659230 11.727651
10330 3.659230 11.724028
10331 3.659230 11.720405
10332 3.659230 11.716782
10333 3.659230 11.713159
10334 3.659230 11.709536
10335 3.659230 11.705913
10336 3.659230 11.702290
10337 3.659230 11.698667
10338 3.659230 11.695044
10339 3.659230 11.691421
10340 3.659230 11.687798
10341 3.659230 11.684175
10342 3.659230 11.680552
10343 3.659230 11.676929
10344 3.659230 11.673306
10345 3.659230 11.669683
10346 3.655607 11.666060
10347 3.655607 11.662437
10348 3.651984 11.658814
10349 3.651984 11.655191
10350 3.648361 11.651568
10351 3.648361 11.647945
10352 3.644738 11.644322
10353 3.644738 11.640699
10354 3.641115 11.637076
10355 3.641115 11.633453
10356 3.637492 11.629830
10357 3.637492 11.626207
10358 3.633869 11.622584
10359 3.630246 11.622584
10360 3.626623 11.618961
10361 3.623000 11.618961
10362 3.619377 11.615338
10363 3.615754 11.615338
10364 3.612131 11.611715
10365 3.608508 11.608092
10366 3.604885 11.608092
10367 3.604885 11.604469
10368 3.604885 11.600846
10369 3.601262 11.597223
10370 3.601262 11.593600
10371 3.597639 11.589977
10372 3.597639 11.586354
10373 3.594016 11.582731
10374 3.594016 11.579108
10375 3.590393 11.575485
10376 3.590393 11.571862
10377 3.586770 11.568239
10378 3.586770 11.564616
10379 3.583147 11.560993
10380 3.583147 11.557370
10381 3.579524 11.553747
10382 3.575901 11.553747
10383 3.572278 11.550124
10384 3.568655 11.550124
10385 3.565032 11.546501
10386 3.561409 11.546501
10387 3.557786 11.542878
10388 3.554163 11.542878
10389 3.550540 11.539255
10390 3.546917 11.539255
10391 3.543294 11.535632
10392 3.539671 11.535632
10393 3.536048 11.532009
10394 3.532425 11.532009
10395 3.532425 11.528386
10396 3.532425 11.524763
10397 3.528802 11.521140
10398 3.528802 11.517517
10399 3.528802 11.513894
10400 3.528802 11.510271
10401 3.528802 11.506648
10402 3.528802 11.503025
10403 3.528802 11.499402
10404 3.528802 11.495779
10405 3.528802 11.492156
10406 3.528802 11.488533
10407 3.528802 11.484910
10408 3.528802 11.481287
10409 3.528802 11.477664
10410 3.528802 11.474041
10411 3.528802 11.470418
10412 3.528802 11.466795
10413 3.528802 11.463172
10414 3.528802 11.459549
10415 3.528802 11.455926
10416 3.528802 11.452303
10417 3.528802 11.448680
10418 3.528802 11.445057
10419 3.528802 11.441434
10420 3.525179 11.437811
10421 3.525179 11.434188
10422 3.521556 11.430565
10423 3.521556 11.426942
10424 3.517933 11.423319
10425 3.517933 11.419696
10426 3.514310 11.416073
10427 3.514310 11.412450
10428 3.510687 11.408827
10429 3.510687 11.405204
10430 3.507064 11.401581
10431 3.507064 11.397958
10432 3.507064 11.394335
10433 3.507064 11.390712
10434 3.507064 11.387089
10435 3.507064 11.383466
10436 3.507064 11.379843
10437 3.507064 11.376220
10438 3.507064 11.372597
10439 3.507064 11.368974
10440 3.507064 11.365351
10441 3.507064 11.361728
10442 3.507064 11.358105
10443 3.507064 11.354482
10444 3.507064 11.350859
10445 3.507064 11.347236
10446 3.507064 11.343613
10447 3.510687 11.339990
10448 3.510687 11.336367
10449 3.514310 11.332744
10450 3.514310 11.329121
10451 3.517933 11.325498
10452 3.517933 11.321875
10453 3.521556 11.318252
10454 3.521556 11.314629
10455 3.525179 11.311006
10456 3.525179 11.307383
10457 3.528802 11.303760
10458 3.528802 11.300137
10459 3.532425 11.296514
10460 3.532425 11.292891
10461 3.532425 11.289268
10462 3.532425 11.285645
10463 3.532425 11.282022
10464 3.532425 11.278399
10465 3.532425 11.274776
10466 3.532425 11.271153
10467 3.532425 11.267530
10468 3.532425 11.263907
10469 3.532425 11.260284
10470 3.532425 11.256661
10471 3.532425 11.253038
10472 3.532425 11.249415
10473 3.532425 11.245792
10474 3.532425 11.242169
10475 3.532425 11.238546
10476 3.532425 11.234923
10477 3.532425 11.231300
10478 3.532425 11.227677
10479 3.532425 11.224054
10480 3.536048 11.220431
10481 3.536048 11.216808
10482 3.539671 11.213185
10483 3.539671 11.209562
10484 3.543294 11.205939
10485 3.543294 11.202316
10486 3.546917 11.198693
10487 3.546917 11.195070
10488 3.550540 11.191447
10489 3.550540 11.187824
10490 3.554163 11.184201
10491 3.554163 11.180578
10492 3.554163 11.176955
10493 3.554163 11.173332
10494 3.554163 11.169709
10495 3.554163 11.166086
10496 3.554163 11.162463
10497 3.554163 11.158840
10498 3.554163 11.155217
10499 3.554163 11.151594
10500 3.554163 11.147971
10501 3.554163 11.144348
10502 3.554163 11.140725
10503 3.554163 11.137102
10504 3.554163 11.133479
10505 3.554163 11.129856
10506 3.554163 11.126233
10507 3.554163 11.122610
10508 3.554163 11.118987
10509 3.554163 11.115364
10510 3.554163 11.111741
10511 3.554163 11.108118
10512 3.554163 11.104495
10513 3.550540 11.100872
10514 3.550540 11.097249
10515 3.546917 11.093626
10516 3.546917 11.090003
10517 3.543294 11.086380
10518 3.543294 11.082757
10519 3.539671 11.079134
10520 3.539671 11.075511
10521 3.536048 11.071888
10522 3.536048 11.068265
10523 3.532425 11.064642
10524 3.532425 11.061019
10525 3.528802 11.057396
10526 3.525179 11.057396
10527 3.521556 11.053773
10528 3.517933 11.053773
10529 3.514310 11.050150
10530 3.510687 11.050150
10531 3.507064 11.046527
10532 3.503441 11.046527
10533 3.499818 11.042904
10534 3.496195 11.042904
10535 3.492572 11.039281
10536 3.488949 11.039281
10537 3.485326 11.035658
10538 3.481703 11.035658
10539 3.478080 11.035658
10540 3.474457 11.035658
10541 3.470834 11.035658
10542 3.467211 11.035658
10543 3.463588 11.035658
10544 3.459965 11.035658
10545 3.456342 11.035658
10546 3.452719 11.035658
10547 3.449096 11.035658
10548 3.445473 11.035658
10549 3.441850 11.035658
10550 3.438227 11.032035
10551 3.434604 11.028412
10552 3.430981 11.024789
10553 3.427358 11.021166
10554 3.423735 11.017543
10555 3.420112 11.013920
10556 3.416489 11.010297
10557 3.412866 11.010297
10558 3.409243 11.006674
10559 3.405620 11.006674
10560 3.401997 11.003051
10561 3.398374 11.003051
10562 3.394751 10.999428
10563 3.391128 10.999428
10564 3.387505 10.995805
10565 3.383882 10.995805
10566 3.380259 10.992182
10567 3.376636 10.992182
10568 3.373013 10.988559
10569 3.369390 10.988559
10570 3.365767 10.988559
10571 3.362144 10.988559
10572 3.358521 10.988559
10573 3.354898 10.984936
10574 3.351275 10.981313
10575 3.347652 10.977690
10576 3.344029 10.974067
10577 3.340406 10.970444
10578 3.336783 10.966821
10579 3.333160 10.963198
10580 3.329537 10.959575
10581 3.325914 10.955952
10582 3.322291 10.952329
10583 3.318668 10.948706
10584 3.318668 10.945083
10585 3.318668 10.941460
10586 3.318668 10.937837
10587 3.318668 10.934214
10588 3.318668 10.930591
10589 3.318668 10.926968
10590 3.318668 10.923345
10591 3.318668 10.919722
10592 3.318668 10.916099
10593 3.318668 10.912476
10594 3.318668 10.908853
10595 3.318668 10.905230
10596 3.318668 10.901607
10597 3.315045 10.897984
10598 3.315045 10.894361
10599 3.311422 10.890738
10600 3.311422 10.887115
10601 3.307799 10.883492
10602 3.307799 10.879869
10603 3.304176 10.876246
10604 3.304176 10.872623
10605 3.300553 10.869000
10606 3.300553 10.865377
10607 3.296930 10.861754
10608 3.296930 10.858131
10609 3.293307 10.854508
10610 3.293307 10.850885
10611 3.293307 10.847262
10612 3.289684 10.843639
10613 3.289684 10.840016
10614 3.286061 10.836393
10615 3.286061 10.832770
10616 3.282438 10.829147
10617 3.282438 10.825524
10618 3.282438 10.821901
10619 3.278815 10.818278
10620 3.278815 10.814655
10621 3.278815 10.811032
10622 3.275192 10.807409
10623 3.275192 10.803786
10624 3.275192 10.800163
10625 3.271569 10.796540
10626 3.271569 10.792917
10627 3.271569 10.789294
10628 3.271569 10.785671
10629 3.271569 10.782048
10630 3.271569 10.778425
10631 3.271569 10.774802
10632 3.271569 10.771179
10633 3.271569 10.767556
10634 3.271569 10.763933
10635 3.271569 10.760310
10636 3.271569 10.756687
10637 3.271569 10.753064
10638 3.271569 10.749441
10639 3.271569 10.745818
10640 3.271569 10.742195
10641 3.271569 10.738572
10642 3.271569 10.734949
10643 3.271569 10.731326
10644 3.271569 10.727703
10645 3.271569 10.724080
10646 3.271569 10.720457
10647 3.271569 10.716834
10648 3.271569 10.713211
10649 3.271569 10.709588
10650 3.271569 10.705965
10651 3.271569 10.702342
10652 3.271569 10.698719
10653 3.271569 10.695096
10654 3.271569 10.691473
10655 3.271569 10.687850
10656 3.271569 10.684227
10657 3.271569 10.680604
10658 3.271569 10.676981
10659 3.271569 10.673358
10660 3.271569 10.669735
10661 3.271569 10.666112
10662 3.271569 10.662489
10663 3.271569 10.658866
10664 3.271569 10.655243
10665 3.267946 10.651620
10666 3.267946 10.647997
10667 3.264323 10.644374
10668 3.264323 10.640751
10669 3.260700 10.637128
10670 3.260700 10.633505
10671 3.257077 10.629882
10672 3.257077 10.626259
10673 3.257077 10.622636
10674 3.257077 10.619013
10675 3.257077 10.615390
10676 3.257077 10.611767
10677 3.257077 10.608144
10678 3.257077 10.604521
10679 3.257077 10.600898
10680 3.257077 10.597275
10681 3.257077 10.593652
10682 3.257077 10.590029
10683 3.257077 10.586406
10684 3.257077 10.582783
10685 3.257077 10.579160
10686 3.257077 10.575537
10687 3.257077 10.571914
10688 3.253454 10.568291
10689 3.253454 10.564668
10690 3.249831 10.561045
10691 3.249831 10.557422
10692 3.246208 10.553799
10693 3.246208 10.550176
10694 3.242585 10.546553
10695 3.242585 10.542930
10696 3.238962 10.539307
10697 3.238962 10.535684
10698 3.235339 10.532061
10699 3.235339 10.528438
10700 3.231716 10.524815
10701 3.228093 10.521192
10702 3.224470 10.517569
10703 3.220847 10.517569
10704 3.217224 10.513946
10705 3.213601 10.513946
10706 3.209978 10.510323
10707 3.206355 10.510323
10708 3.202732 10.506700
10709 3.199109 10.506700
10710 3.195486 10.503077
10711 3.191863 10.499454
10712 3.191863 10.495831
10713 3.191863 10.492208
10714 3.188240 10.488585
10715 3.188240 10.484962
10716 3.188240 10.481339
10717 3.188240 10.477716
10718 3.188240 10.474093
10719 3.188240 10.470470
10720 3.188240 10.466847
10721 3.188240 10.463224
10722 3.188240 10.459601
10723 3.188240 10.455978
10724 3.188240 10.452355
10725 3.188240 10.448732
10726 3.188240 10.445109
10727 3.188240 10.441486
10728 3.188240 10.437863
10729 3.188240 10.434240
10730 3.188240 10.430617
10731 3.188240 10.426994
10732 3.188240 10.423371
10733 3.188240 10.419748
10734 3.188240 10.416125
10735 3.188240 10.412502
10736 3.188240 10.408879
10737 3.188240 10.405256
10738 3.188240 10.401633
10739 3.184617 10.398010
10740 3.184617 10.394387
10741 3.180994 10.390764
10742 3.180994 10.387141
10743 3.177371 10.383518
10744 3.177371 10.379895
10745 3.173748 10.376272
10746 3.173748 10.372649
10747 3.170125 10.369026
10748 3.170125 10.365403
10749 3.170125 10.361780
10750 3.166502 10.358157
10751 3.166502 10.354534
10752 3.166502 10.350911
10753 3.166502 10.347288
10754 3.162879 10.343665
10755 3.162879 10.340042
10756 3.159256 10.336419
10757 3.159256 10.332796
10758 3.155633 10.329173
10759 3.155633 10.325550
10760 3.152010 10.321927
10761 3.152010 10.318304
10762 3.148387 10.314681
10763 3.148387 10.311058
10764 3.144764 10.307435
10765 3.144764 10.303812
10766 3.141141 10.300189
10767 3.137518 10.296566
10768 3.133895 10.292943
10769 3.130272 10.289320
10770 3.126649 10.285697
10771 3.126649 10.282074
10772 3.123026 10.278451
10773 3.123026 10.274828
10774 3.123026 10.271205
10775 3.123026 10.267582
10776 3.119403 10.263959
10777 3.119403 10.260336
10778 3.119403 10.256713
10779 3.119403 10.253090
10780 3.119403 10.249467
10781 3.119403 10.245844
10782 3.119403 10.242221
10783 3.119403 10.238598
10784 3.119403 10.234975
10785 3.123026 10.231352
10786 3.126649 10.227729
10787 3.130272 10.224106
10788 3.133895 10.220483
10789 3.137518 10.220483
10790 3.141141 10.216860
10791 3.144764 10.216860
10792 3.148387 10.213237
10793 3.152010 10.209614
10794 3.155633 10.205991
10795 3.155633 10.202368
10796 3.159256 10.198745
10797 3.159256 10.195122
10798 3.162879 10.191499
10799 3.162879 10.187876
10800 3.166502 10.184253
10801 3.166502 10.180630
10802 3.170125 10.177007
10803 3.170125 10.173384
10804 3.173748 10.169761
10805 3.173748 10.166138
10806 3.177371 10.162515
10807 3.177371 10.158892
10808 3.177371 10.155269
10809 3.177371 10.151646
10810 3.177371 10.148023
10811 3.177371 10.144400
10812 3.177371 10.140777
10813 3.177371 10.137154
10814 3.177371 10.133531
10815 3.177371 10.129908
10816 3.177371 10.126285
10817 3.177371 10.122662
10818 3.177371 10.119039
10819 3.177371 10.115416
10820 3.177371 10.111793
10821 3.177371 10.108170
10822 3.177371 10.104547
10823 3.177371 10.100924
10824 3.177371 10.097301
10825 3.177371 10.093678
10826 3.177371 10.090055
10827 3.177371 10.086432
10828 3.177371 10.082809
10829 3.177371 10.079186
10830 3.177371 10.075563
10831 3.177371 10.071940
10832 3.173748 10.068317
10833 3.173748 10.064694
10834 3.170125 10.061071
10835 3.170125 10.057448
10836 3.166502 10.053825
10837 3.166502 10.050202
10838 3.162879 10.046579
10839 3.162879 10.042956
10840 3.159256 10.039333
10841 3.159256 10.035710
10842 3.155633 10.032087
10843 3.155633 10.028464
10844 3.152010 10.024841
10845 3.148387 10.021218
10846 3.144764 10.017595
10847 3.141141 10.013972
10848 3.137518 10.010349
10849 3.133895 10.006726
10850 3.130272 10.003103
10851 3.126649 9.999480
10852 3.123026 9.995857
10853 3.119403 9.992234
10854 3.115780 9.988611
10855 3.112157 9.984988
10856 3.108534 9.981365
10857 3.104911 9.977742
10858 3.104911 9.974119
10859 3.104911 9.970496
10860 3.104911 9.966873
10861 3.104911 9.963250
10862 3.104911 9.959627
10863 3.104911 9.956004
10864 3.104911 9.952381
10865 3.104911 9.948758
10866 3.104911 9.945135
10867 3.101288 9.941512
10868 3.101288 9.937889
10869 3.101288 9.934266
10870 3.097665 9.930643
10871 3.097665 9.927020
10872 3.094042 9.923397
10873 3.094042 9.919774
10874 3.090419 9.916151
10875 3.090419 9.912528
10876 3.090419 9.908905
10877 3.090419 9.905282
10878 3.090419 9.901659
10879 3.090419 9.898036
10880 3.090419 9.894413
10881 3.090419 9.890790
10882 3.090419 9.887167
10883 3.090419 9.883544
10884 3.090419 9.879921
10885 3.090419 9.876298
10886 3.090419 9.872675
10887 3.090419 9.869052
10888 3.086796 9.865429
10889 3.086796 9.861806
10890 3.086796 9.858183
10891 3.086796 9.854560
10892 3.086796 9.850937
10893 3.086796 9.847314
10894 3.086796 9.843691
10895 3.086796 9.840068
10896 3.086796 9.836445
10897 3.086796 9.832822
10898 3.086796 9.829199
10899 3.086796 9.825576
10900 3.086796 9.821953
10901 3.083173 9.818330
10902 3.083173 9.814707
10903 3.083173 9.811084
10904 3.079550 9.807461
10905 3.079550 9.803838
10906 3.075927 9.800215
10907 3.075927 9.796592
10908 3.072304 9.792969
10909 3.072304 9.789346
10910 3.072304 9.785723
10911 3.072304 9.782100
10912 3.072304 9.778477
10913 3.072304 9.774854
10914 3.072304 9.771231
10915 3.072304 9.767608
10916 3.072304 9.763985
10917 3.072304 9.760362
10918 3.072304 9.756739
10919 3.072304 9.753116
10920 3.072304 9.749493
10921 3.072304 9.745870
10922 3.072304 9.742247
10923 3.072304 9.738624
10924 3.072304 9.735001
10925 3.072304 9.731378
10926 3.072304 9.727755
10927 3.072304 9.724132
10928 3.072304 9.720509
10929 3.072304 9.716886
10930 3.072304 9.713263
10931 3.072304 9.709640
10932 3.072304 9.706017
10933 3.072304 9.702394
10934 3.072304 9.698771
10935 3.072304 9.695148
10936 3.072304 9.691525
10937 3.072304 9.687902
10938 3.072304 9.684279
10939 3.068681 9.680656
10940 3.068681 9.677033
10941 3.068681 9.673410
10942 3.065058 9.669787
10943 3.065058 9.666164
10944 3.065058 9.662541
10945 3.065058 9.658918
10946 3.065058 9.655295
10947 3.065058 9.651672
10948 3.065058 9.648049
10949 3.065058 9.644426
10950 3.065058 9.640803
10951 3.065058 9.637180
10952 3.065058 9.633557
10953 3.065058 9.629934
10954 3.065058 9.626311
10955 3.065058 9.622688
10956 3.065058 9.619065
10957 3.065058 9.615442
10958 3.065058 9.611819
10959 3.068681 9.608196
10960 3.068681 9.604573
10961 3.072304 9.600950
10962 3.072304 9.597327
10963 3.075927 9.593704
10964 3.075927 9.590081
10965 3.079550 9.586458
10966 3.079550 9.582835
10967 3.083173 9.579212
10968 3.083173 9.575589
10969 3.086796 9.571966
10970 3.086796 9.568343
10971 3.086796 9.564720
10972 3.086796 9.561097
10973 3.086796 9.557474
10974 3.086796 9.553851
10975 3.086796 9.550228
10976 3.086796 9.546605
10977 3.086796 9.542982
10978 3.086796 9.539359
10979 3.086796 9.535736
10980 3.086796 9.532113
10981 3.086796 9.528490
10982 3.086796 9.524867
10983 3.086796 9.521244
10984 3.086796 9.517621
10985 3.086796 9.513998
10986 3.086796 9.510375
10987 3.086796 9.506752
10988 3.086796 9.503129
10989 3.086796 9.499506
10990 3.086796 9.495883
10991 3.086796 9.492260
10992 3.083173 9.488637
10993 3.083173 9.485014
10994 3.079550 9.481391
10995 3.079550 9.477768
10996 3.075927 9.474145
10997 3.075927 9.470522
10998 3.072304 9.466899
10999 3.072304 9.463276
11000 3.068681 9.459653
11001 3.068681 9.456030
11002 3.065058 9.452407
11003 3.065058 9.448784
11004 3.061435 9.445161
11005 3.057812 9.445161
11006 3.054189 9.441538
11007 3.050566 9.441538
11008 3.046943 9.437915
11009 3.043320 9.437915
11010 3.039697 9.434292
11011 3.036074 9.434292
11012 3.032451 9.430669
11013 3.028828 9.430669
11014 3.025205 9.427046
11015 3.021582 9.427046
11016 3.017959 9.423423
11017 3.014336 9.419800
11018 3.010713 9.416177
11019 3.007090 9.412554
11020 3.003467 9.408931
11021 2.999844 9.405308
11022 2.996221 9.401685
11023 2.992598 9.398062
11024 2.988975 9.394439
11025 2.988975 9.390816
11026 2.988975 9.387193
11027 2.988975 9.383570
11028 2.988975 9.379947
11029 2.988975 9.376324
11030 2.988975 9.372701
11031 2.988975 9.369078
11032 2.988975 9.365455
11033 2.988975 9.361832
11034 2.988975 9.358209
11035 2.988975 9.354586
11036 2.988975 9.350963
11037 2.985352 9.347340
11038 2.985352 9.343717
11039 2.981729 9.340094
11040 2.981729 9.336471
11041 2.978106 9.332848
11042 2.978106 9.329225
11043 2.974483 9.325602
11044 2.974483 9.321979
11045 2.970860 9.318356
11046 2.970860 9.314733
11047 2.967237 9.311110
11048 2.967237 9.307487
11049 2.963614 9.303864
11050 2.959991 9.300241
11051 2.956368 9.296618
11052 2.956368 9.292995
11053 2.956368 9.289372
11054 2.952745 9.285749
11055 2.952745 9.282126
11056 2.949122 9.278503
11057 2.949122 9.274880
11058 2.945499 9.271257
11059 2.945499 9.267634
11060 2.945499 9.264011
11061 2.945499 9.260388
11062 2.945499 9.256765
11063 2.945499 9.253142
11064 2.945499 9.249519
11065 2.945499 9.245896
11066 2.945499 9.242273
11067 2.945499 9.238650
11068 2.945499 9.235027
11069 2.945499 9.231404
11070 2.945499 9.227781
11071 2.945499 9.224158
11072 2.945499 9.220535
11073 2.945499 9.216912
11074 2.945499 9.213289
11075 2.945499 9.209666
11076 2.945499 9.206043
11077 2.945499 9.202420
11078 2.945499 9.198797
11079 2.945499 9.195174
11080 2.945499 9.191551
11081 2.945499 9.187928
11082 2.945499 9.184305
11083 2.945499 9.180682
11084 2.945499 9.177059
11085 2.945499 9.173436
11086 2.945499 9.169813
11087 2.945499 9.166190
11088 2.945499 9.162567
11089 2.945499 9.158944
11090 2.945499 9.155321
11091 2.945499 9.151698
11092 2.945499 9.148075
11093 2.945499 9.144452
11094 2.945499 9.140829
11095 2.945499 9.137206
11096 2.945499 9.133583
11097 2.945499 9.129960
11098 2.945499 9.126337
11099 2.945499 9.122714
11100 2.945499 9.119091
11101 2.945499 9.115468
11102 2.945499 9.111845
11103 2.945499 9.108222
11104 2.945499 9.104599
11105 2.945499 9.100976
11106 2.945499 9.097353
11107 2.945499 9.093730
11108 2.945499 9.090107
11109 2.945499 9.086484
11110 2.949122 9.082861
11111 2.949122 9.079238
11112 2.949122 9.075615
11113 2.952745 9.071992
11114 2.952745 9.068369
11115 2.952745 9.064746
11116 2.952745 9.061123
11117 2.952745 9.057500
11118 2.952745 9.053877
11119 2.952745 9.050254
11120 2.952745 9.046631
11121 2.952745 9.043008
11122 2.952745 9.039385
11123 2.952745 9.035762
11124 2.952745 9.032139
11125 2.952745 9.028516
11126 2.952745 9.024893
11127 2.952745 9.021270
11128 2.952745 9.017647
11129 2.952745 9.014024
11130 2.952745 9.010401
11131 2.952745 9.006778
11132 2.952745 9.003155
11133 2.952745 8.999532
11134 2.952745 8.995909
11135 2.952745 8.992286
11136 2.952745 8.988663
11137 2.949122 8.985040
11138 2.949122 8.981417
11139 2.945499 8.977794
11140 2.945499 8.974171
11141 2.941876 8.970548
11142 2.941876 8.966925
11143 2.938253 8.963302
11144 2.938253 8.959679
11145 2.934630 8.956056
11146 2.934630 8.952433
11147 2.931007 8.948810
11148 2.931007 8.945187
11149 2.927384 8.941564
11150 2.923761 8.937941
11151 2.920138 8.937941
11152 2.916515 8.934318
11153 2.912892 8.934318
11154 2.909269 8.930695
11155 2.905646 8.930695
11156 2.902023 8.927072
11157 2.898400 8.923449
11158 2.894777 8.919826
11159 2.891154 8.916203
11160 2.887531 8.912580
11161 2.883908 8.908957
11162 2.880285 8.905334
11163 2.876662 8.901711
11164 2.873039 8.898088
11165 2.873039 8.894465
11166 2.873039 8.890842
11167 2.869416 8.887219
11168 2.869416 8.883596
11169 2.865793 8.879973
11170 2.865793 8.876350
11171 2.865793 8.872727
11172 2.862170 8.869104
11173 2.862170 8.865481
11174 2.862170 8.861858
11175 2.862170 8.858235
11176 2.862170 8.854612
11177 2.862170 8.850989
11178 2.862170 8.847366
11179 2.862170 8.843743
11180 2.862170 8.840120
11181 2.862170 8.836497
11182 2.862170 8.832874
11183 2.862170 8.829251
11184 2.862170 8.825628
11185 2.862170 8.822005
11186 2.862170 8.818382
11187 2.862170 8.814759
11188 2.862170 8.811136
11189 2.862170 8.807513
11190 2.862170 8.803890
11191 2.862170 8.800267
11192 2.862170 8.796644
11193 2.862170 8.793021
11194 2.862170 8.789398
11195 2.858547 8.785775
11196 2.858547 8.782152
11197 2.854924 8.778529
11198 2.854924 8.774906
11199 2.851301 8.771283
11200 2.851301 8.767660
11201 2.847678 8.764037
11202 2.847678 8.760414
11203 2.844055 8.756791
11204 2.844055 8.753168
11205 2.844055 8.749545
11206 2.844055 8.745922
11207 2.844055 8.742299
11208 2.844055 8.738676
11209 2.844055 8.735053
11210 2.844055 8.731430
11211 2.840432 8.727807
11212 2.840432 8.724184
11213 2.840432 8.720561
11214 2.840432 8.716938
11215 2.840432 8.713315
11216 2.840432 8.709692
11217 2.840432 8.706069
11218 2.840432 8.702446
11219 2.840432 8.698823
11220 2.840432 8.695200
11221 2.840432 8.691577
11222 2.840432 8.687954
11223 2.840432 8.684331
11224 2.840432 8.680708
11225 2.840432 8.677085
11226 2.840432 8.673462
11227 2.840432 8.669839
11228 2.840432 8.666216
11229 2.840432 8.662593
11230 2.840432 8.658970
11231 2.840432 8.655347
11232 2.840432 8.651724
11233 2.840432 8.648101
11234 2.840432 8.644478
11235 2.840432 8.640855
11236 2.840432 8.637232
11237 2.840432 8.633609
11238 2.840432 8.629986
11239 2.840432 8.626363
11240 2.840432 8.622740
11241 2.840432 8.619117
11242 2.840432 8.615494
11243 2.840432 8.611871
11244 2.840432 8.608248
11245 2.836809 8.604625
11246 2.836809 8.601002
11247 2.836809 8.597379
11248 2.833186 8.593756
11249 2.833186 8.590133
11250 2.833186 8.586510
11251 2.829563 8.582887
11252 2.829563 8.579264
11253 2.829563 8.575641
11254 2.829563 8.572018
11255 2.829563 8.568395
11256 2.829563 8.564772
11257 2.829563 8.561149
11258 2.829563 8.557526
11259 2.829563 8.553903
11260 2.829563 8.550280
11261 2.829563 8.546657
11262 2.829563 8.543034
11263 2.829563 8.539411
11264 2.829563 8.535788
11265 2.829563 8.532165
11266 2.829563 8.528542
11267 2.829563 8.524919
11268 2.829563 8.521296
11269 2.829563 8.517673
11270 2.829563 8.514050
11271 2.825940 8.510427
11272 2.825940 8.506804
11273 2.822317 8.503181
11274 2.822317 8.499558
11275 2.818694 8.495935
11276 2.818694 8.492312
11277 2.815071 8.488689
11278 2.815071 8.485066
11279 2.811448 8.481443
11280 2.811448 8.477820
11281 2.807825 8.474197
11282 2.807825 8.470574
11283 2.804202 8.466951
11284 2.800579 8.463328
11285 2.796956 8.459705
11286 2.793333 8.456082
11287 2.789710 8.452459
11288 2.786087 8.448836
11289 2.782464 8.445213
11290 2.778841 8.441590
11291 2.778841 8.437967
11292 2.778841 8.434344
11293 2.778841 8.430721
11294 2.778841 8.427098
11295 2.778841 8.423475
11296 2.778841 8.419852
11297 2.778841 8.416229
11298 2.778841 8.412606
11299 2.778841 8.408983
11300 2.778841 8.405360
11301 2.778841 8.401737
11302 2.778841 8.398114
11303 2.778841 8.394491
11304 2.778841 8.390868
11305 2.778841 8.387245
11306 2.778841 8.383622
11307 2.778841 8.379999
11308 2.778841 8.376376
11309 2.778841 8.372753
11310 2.778841 8.369130
11311 2.778841 8.365507
11312 2.778841 8.361884
11313 2.778841 8.358261
11314 2.778841 8.354638
11315 2.778841 8.351015
11316 2.778841 8.347392
11317 2.778841 8.343769
11318 2.778841 8.340146
11319 2.775218 8.336523
11320 2.775218 8.332900
11321 2.775218 8.329277
11322 2.771595 8.325654
11323 2.771595 8.322031
11324 2.771595 8.318408
11325 2.771595 8.314785
11326 2.771595 8.311162
11327 2.771595 8.307539
11328 2.771595 8.303916
11329 2.771595 8.300293
11330 2.771595 8.296670
11331 2.771595 8.293047
11332 2.771595 8.289424
11333 2.771595 8.285801
11334 2.771595 8.282178
11335 2.771595 8.278555
11336 2.771595 8.274932
11337 2.771595 8.271309
11338 2.771595 8.267686
11339 2.771595 8.264063
11340 2.771595 8.260440
11341 2.771595 8.256817
11342 2.771595 8.253194
11343 2.767972 8.249571
11344 2.767972 8.245948
11345 2.767972 8.242325
11346 2.764349 8.238702
11347 2.764349 8.235079
11348 2.760726 8.231456
11349 2.760726 8.227833
11350 2.760726 8.224210
11351 2.760726 8.220587
11352 2.760726 8.216964
11353 2.760726 8.213341
11354 2.760726 8.209718
11355 2.760726 8.206095
11356 2.760726 8.202472
11357 2.760726 8.198849
11358 2.760726 8.195226
11359 2.760726 8.191603
11360 2.760726 8.187980
11361 2.760726 8.184357
11362 2.760726 8.180734
11363 2.760726 8.177111
11364 2.760726 8.173488
11365 2.760726 8.169865
11366 2.760726 8.166242
11367 2.760726 8.162619
11368 2.760726 8.158996
11369 2.760726 8.155373
