# Supplementary material for: Statistical Mapping of Maize Bundle Intensity at the Stem Scale Using Spatial Normalisation of Replicated Images
Source: PLoS One. 2014 Mar 12;9(3):e90673. doi: 10.1371/journal.pone.0090673 (PMC3951278; doi:10.1371/journal.pone.0090673)
Supplement: File S2 — Data files containing bundle positions and slice contours. (ZIP) [file pone.0090673.s002.zip › data/macro/tables/contoursMm/s07aCntMm.txt]

name   x   y
   1  3.336783 7.340198
   2  3.340406 7.336575
   3  3.340406 7.332952
   4  3.340406 7.329329
   5  3.340406 7.325706
   6  3.340406 7.322083
   7  3.340406 7.318460
   8  3.340406 7.314837
   9  3.340406 7.311214
  10  3.340406 7.307591
  11  3.340406 7.303968
  12  3.340406 7.300345
  13  3.340406 7.296722
  14  3.340406 7.293099
  15  3.344029 7.289476
  16  3.344029 7.285853
  17  3.347652 7.282230
  18  3.347652 7.278607
  19  3.351275 7.274984
  20  3.351275 7.271361
  21  3.351275 7.267738
  22  3.354898 7.264115
  23  3.354898 7.260492
  24  3.358521 7.256869
  25  3.358521 7.253246
  26  3.362144 7.249623
  27  3.362144 7.246000
  28  3.365767 7.242377
  29  3.365767 7.238754
  30  3.365767 7.235131
  31  3.365767 7.231508
  32  3.365767 7.227885
  33  3.365767 7.224262
  34  3.365767 7.220639
  35  3.365767 7.217016
  36  3.365767 7.213393
  37  3.365767 7.209770
  38  3.365767 7.206147
  39  3.365767 7.202524
  40  3.365767 7.198901
  41  3.365767 7.195278
  42  3.365767 7.191655
  43  3.365767 7.188032
  44  3.365767 7.184409
  45  3.365767 7.180786
  46  3.365767 7.177163
  47  3.365767 7.173540
  48  3.365767 7.169917
  49  3.365767 7.166294
  50  3.365767 7.162671
  51  3.365767 7.159048
  52  3.365767 7.155425
  53  3.362144 7.151802
  54  3.362144 7.148179
  55  3.358521 7.144556
  56  3.358521 7.140933
  57  3.354898 7.137310
  58  3.354898 7.133687
  59  3.354898 7.130064
  60  3.354898 7.126441
  61  3.354898 7.122818
  62  3.354898 7.119195
  63  3.354898 7.115572
  64  3.354898 7.111949
  65  3.354898 7.108326
  66  3.351275 7.104703
  67  3.351275 7.101080
  68  3.354898 7.097457
  69  3.354898 7.093834
  70  3.354898 7.090211
  71  3.354898 7.086588
  72  3.354898 7.082965
  73  3.358521 7.079342
  74  3.358521 7.075719
  75  3.362144 7.072096
  76  3.362144 7.068473
  77  3.365767 7.064850
  78  3.365767 7.061227
  79  3.369390 7.057604
  80  3.369390 7.053981
  81  3.373013 7.050358
  82  3.373013 7.046735
  83  3.376636 7.043112
  84  3.376636 7.039489
  85  3.380259 7.035866
  86  3.380259 7.032243
  87  3.380259 7.028620
  88  3.380259 7.024997
  89  3.380259 7.021374
  90  3.380259 7.017751
  91  3.380259 7.014128
  92  3.380259 7.010505
  93  3.380259 7.006882
  94  3.380259 7.003259
  95  3.380259 6.999636
  96  3.380259 6.996013
  97  3.380259 6.992390
  98  3.380259 6.988767
  99  3.380259 6.985144
 100  3.380259 6.981521
 101  3.380259 6.977898
 102  3.380259 6.974275
 103  3.380259 6.970652
 104  3.380259 6.967029
 105  3.380259 6.963406
 106  3.383882 6.959783
 107  3.383882 6.956160
 108  3.383882 6.952537
 109  3.387505 6.948914
 110  3.387505 6.945291
 111  3.391128 6.941668
 112  3.391128 6.938045
 113  3.394751 6.934422
 114  3.394751 6.930799
 115  3.398374 6.927176
 116  3.398374 6.923553
 117  3.401997 6.919930
 118  3.401997 6.916307
 119  3.405620 6.912684
 120  3.405620 6.909061
 121  3.409243 6.905438
 122  3.409243 6.901815
 123  3.412866 6.898192
 124  3.412866 6.894569
 125  3.412866 6.890946
 126  3.412866 6.887323
 127  3.412866 6.883700
 128  3.412866 6.880077
 129  3.412866 6.876454
 130  3.412866 6.872831
 131  3.412866 6.869208
 132  3.412866 6.865585
 133  3.412866 6.861962
 134  3.412866 6.858339
 135  3.412866 6.854716
 136  3.416489 6.851093
 137  3.416489 6.847470
 138  3.420112 6.843847
 139  3.420112 6.840224
 140  3.420112 6.836601
 141  3.420112 6.832978
 142  3.420112 6.829355
 143  3.420112 6.825732
 144  3.420112 6.822109
 145  3.420112 6.818486
 146  3.420112 6.814863
 147  3.420112 6.811240
 148  3.420112 6.807617
 149  3.420112 6.803994
 150  3.420112 6.800371
 151  3.420112 6.796748
 152  3.420112 6.793125
 153  3.420112 6.789502
 154  3.420112 6.785879
 155  3.420112 6.782256
 156  3.420112 6.778633
 157  3.420112 6.775010
 158  3.420112 6.771387
 159  3.420112 6.767764
 160  3.420112 6.764141
 161  3.420112 6.760518
 162  3.420112 6.756895
 163  3.416489 6.753272
 164  3.416489 6.749649
 165  3.416489 6.746026
 166  3.416489 6.742403
 167  3.420112 6.738780
 168  3.420112 6.735157
 169  3.423735 6.731534
 170  3.423735 6.727911
 171  3.427358 6.724288
 172  3.427358 6.720665
 173  3.430981 6.717042
 174  3.430981 6.713419
 175  3.434604 6.709796
 176  3.434604 6.706173
 177  3.438227 6.702550
 178  3.438227 6.698927
 179  3.441850 6.695304
 180  3.441850 6.691681
 181  3.441850 6.688058
 182  3.441850 6.684435
 183  3.441850 6.680812
 184  3.441850 6.677189
 185  3.441850 6.673566
 186  3.441850 6.669943
 187  3.441850 6.666320
 188  3.441850 6.662697
 189  3.441850 6.659074
 190  3.441850 6.655451
 191  3.441850 6.651828
 192  3.441850 6.648205
 193  3.441850 6.644582
 194  3.441850 6.640959
 195  3.441850 6.637336
 196  3.441850 6.633713
 197  3.441850 6.630090
 198  3.441850 6.626467
 199  3.441850 6.622844
 200  3.441850 6.619221
 201  3.441850 6.615598
 202  3.441850 6.611975
 203  3.438227 6.608352
 204  3.438227 6.604729
 205  3.434604 6.601106
 206  3.434604 6.597483
 207  3.430981 6.593860
 208  3.430981 6.590237
 209  3.430981 6.586614
 210  3.430981 6.582991
 211  3.430981 6.579368
 212  3.430981 6.575745
 213  3.430981 6.572122
 214  3.430981 6.568499
 215  3.430981 6.564876
 216  3.430981 6.561253
 217  3.430981 6.557630
 218  3.430981 6.554007
 219  3.427358 6.550384
 220  3.427358 6.546761
 221  3.427358 6.543138
 222  3.423735 6.539515
 223  3.423735 6.535892
 224  3.420112 6.532269
 225  3.420112 6.528646
 226  3.420112 6.525023
 227  3.420112 6.521400
 228  3.423735 6.517777
 229  3.423735 6.514154
 230  3.427358 6.510531
 231  3.427358 6.506908
 232  3.430981 6.503285
 233  3.434604 6.499662
 234  3.438227 6.496039
 235  3.441850 6.492416
 236  3.445473 6.488793
 237  3.449096 6.485170
 238  3.452719 6.481547
 239  3.456342 6.477924
 240  3.459965 6.474301
 241  3.463588 6.474301
 242  3.467211 6.470678
 243  3.470834 6.470678
 244  3.474457 6.467055
 245  3.478080 6.463432
 246  3.481703 6.459809
 247  3.485326 6.456186
 248  3.485326 6.452563
 249  3.488949 6.448940
 250  3.488949 6.445317
 251  3.492572 6.441694
 252  3.492572 6.438071
 253  3.496195 6.434448
 254  3.496195 6.430825
 255  3.499818 6.427202
 256  3.499818 6.423579
 257  3.503441 6.419956
 258  3.503441 6.416333
 259  3.507064 6.412710
 260  3.507064 6.409087
 261  3.507064 6.405464
 262  3.507064 6.401841
 263  3.507064 6.398218
 264  3.507064 6.394595
 265  3.507064 6.390972
 266  3.507064 6.387349
 267  3.507064 6.383726
 268  3.507064 6.380103
 269  3.507064 6.376480
 270  3.507064 6.372857
 271  3.507064 6.369234
 272  3.507064 6.365611
 273  3.507064 6.361988
 274  3.507064 6.358365
 275  3.507064 6.354742
 276  3.507064 6.351119
 277  3.507064 6.347496
 278  3.507064 6.343873
 279  3.507064 6.340250
 280  3.507064 6.336627
 281  3.507064 6.333004
 282  3.507064 6.329381
 283  3.507064 6.325758
 284  3.507064 6.322135
 285  3.507064 6.318512
 286  3.507064 6.314889
 287  3.507064 6.311266
 288  3.507064 6.307643
 289  3.507064 6.304020
 290  3.507064 6.300397
 291  3.507064 6.296774
 292  3.507064 6.293151
 293  3.507064 6.289528
 294  3.507064 6.285905
 295  3.503441 6.282282
 296  3.503441 6.278659
 297  3.499818 6.275036
 298  3.499818 6.271413
 299  3.496195 6.267790
 300  3.496195 6.264167
 301  3.492572 6.260544
 302  3.492572 6.256921
 303  3.488949 6.253298
 304  3.488949 6.249675
 305  3.492572 6.246052
 306  3.492572 6.242429
 307  3.496195 6.238806
 308  3.496195 6.235183
 309  3.499818 6.231560
 310  3.499818 6.227937
 311  3.503441 6.224314
 312  3.503441 6.220691
 313  3.507064 6.217068
 314  3.507064 6.213445
 315  3.510687 6.209822
 316  3.510687 6.206199
 317  3.514310 6.202576
 318  3.514310 6.198953
 319  3.514310 6.195330
 320  3.514310 6.191707
 321  3.514310 6.188084
 322  3.514310 6.184461
 323  3.514310 6.180838
 324  3.514310 6.177215
 325  3.514310 6.173592
 326  3.514310 6.169969
 327  3.514310 6.166346
 328  3.514310 6.162723
 329  3.514310 6.159100
 330  3.514310 6.155477
 331  3.514310 6.151854
 332  3.514310 6.148231
 333  3.514310 6.144608
 334  3.514310 6.140985
 335  3.514310 6.137362
 336  3.514310 6.133739
 337  3.514310 6.130116
 338  3.514310 6.126493
 339  3.514310 6.122870
 340  3.514310 6.119247
 341  3.514310 6.115624
 342  3.514310 6.112001
 343  3.517933 6.108378
 344  3.517933 6.104755
 345  3.517933 6.101132
 346  3.521556 6.097509
 347  3.521556 6.093886
 348  3.521556 6.090263
 349  3.521556 6.086640
 350  3.521556 6.083017
 351  3.521556 6.079394
 352  3.521556 6.075771
 353  3.525179 6.072148
 354  3.525179 6.068525
 355  3.525179 6.064902
 356  3.525179 6.061279
 357  3.525179 6.057656
 358  3.525179 6.054033
 359  3.525179 6.050410
 360  3.528802 6.046787
 361  3.528802 6.043164
 362  3.528802 6.039541
 363  3.528802 6.035918
 364  3.528802 6.032295
 365  3.528802 6.028672
 366  3.528802 6.025049
 367  3.532425 6.021426
 368  3.532425 6.017803
 369  3.532425 6.014180
 370  3.536048 6.010557
 371  3.536048 6.006934
 372  3.536048 6.003311
 373  3.536048 5.999688
 374  3.536048 5.996065
 375  3.536048 5.992442
 376  3.536048 5.988819
 377  3.536048 5.985196
 378  3.536048 5.981573
 379  3.536048 5.977950
 380  3.536048 5.974327
 381  3.536048 5.970704
 382  3.536048 5.967081
 383  3.536048 5.963458
 384  3.536048 5.959835
 385  3.536048 5.956212
 386  3.536048 5.952589
 387  3.536048 5.948966
 388  3.536048 5.945343
 389  3.536048 5.941720
 390  3.536048 5.938097
 391  3.536048 5.934474
 392  3.536048 5.930851
 393  3.532425 5.927228
 394  3.536048 5.923605
 395  3.536048 5.919982
 396  3.539671 5.916359
 397  3.539671 5.912736
 398  3.543294 5.909113
 399  3.543294 5.905490
 400  3.546917 5.901867
 401  3.546917 5.898244
 402  3.550540 5.894621
 403  3.550540 5.890998
 404  3.554163 5.887375
 405  3.554163 5.883752
 406  3.557786 5.880129
 407  3.557786 5.876506
 408  3.557786 5.872883
 409  3.557786 5.869260
 410  3.557786 5.865637
 411  3.557786 5.862014
 412  3.557786 5.858391
 413  3.557786 5.854768
 414  3.557786 5.851145
 415  3.557786 5.847522
 416  3.557786 5.843899
 417  3.557786 5.840276
 418  3.557786 5.836653
 419  3.557786 5.833030
 420  3.557786 5.829407
 421  3.557786 5.825784
 422  3.557786 5.822161
 423  3.557786 5.818538
 424  3.557786 5.814915
 425  3.557786 5.811292
 426  3.557786 5.807669
 427  3.557786 5.804046
 428  3.557786 5.800423
 429  3.557786 5.796800
 430  3.557786 5.793177
 431  3.557786 5.789554
 432  3.561409 5.785931
 433  3.561409 5.782308
 434  3.561409 5.778685
 435  3.565032 5.775062
 436  3.565032 5.771439
 437  3.565032 5.767816
 438  3.565032 5.764193
 439  3.565032 5.760570
 440  3.565032 5.756947
 441  3.565032 5.753324
 442  3.565032 5.749701
 443  3.565032 5.746078
 444  3.565032 5.742455
 445  3.565032 5.738832
 446  3.565032 5.735209
 447  3.568655 5.731586
 448  3.568655 5.727963
 449  3.568655 5.724340
 450  3.568655 5.720717
 451  3.572278 5.717094
 452  3.572278 5.713471
 453  3.575901 5.709848
 454  3.575901 5.706225
 455  3.579524 5.702602
 456  3.579524 5.698979
 457  3.583147 5.695356
 458  3.583147 5.691733
 459  3.586770 5.688110
 460  3.586770 5.684487
 461  3.590393 5.680864
 462  3.590393 5.677241
 463  3.594016 5.673618
 464  3.594016 5.669995
 465  3.597639 5.666372
 466  3.597639 5.662749
 467  3.597639 5.659126
 468  3.597639 5.655503
 469  3.597639 5.651880
 470  3.597639 5.648257
 471  3.597639 5.644634
 472  3.597639 5.641011
 473  3.597639 5.637388
 474  3.597639 5.633765
 475  3.597639 5.630142
 476  3.597639 5.626519
 477  3.597639 5.622896
 478  3.597639 5.619273
 479  3.597639 5.615650
 480  3.597639 5.612027
 481  3.597639 5.608404
 482  3.597639 5.604781
 483  3.597639 5.601158
 484  3.597639 5.597535
 485  3.597639 5.593912
 486  3.597639 5.590289
 487  3.597639 5.586666
 488  3.597639 5.583043
 489  3.597639 5.579420
 490  3.597639 5.575797
 491  3.597639 5.572174
 492  3.597639 5.568551
 493  3.594016 5.564928
 494  3.594016 5.561305
 495  3.590393 5.557682
 496  3.590393 5.554059
 497  3.586770 5.550436
 498  3.586770 5.546813
 499  3.583147 5.543190
 500  3.583147 5.539567
 501  3.579524 5.535944
 502  3.579524 5.532321
 503  3.575901 5.528698
 504  3.575901 5.525075
 505  3.575901 5.521452
 506  3.575901 5.517829
 507  3.575901 5.514206
 508  3.575901 5.510583
 509  3.575901 5.506960
 510  3.575901 5.503337
 511  3.575901 5.499714
 512  3.575901 5.496091
 513  3.575901 5.492468
 514  3.575901 5.488845
 515  3.575901 5.485222
 516  3.575901 5.481599
 517  3.575901 5.477976
 518  3.575901 5.474353
 519  3.575901 5.470730
 520  3.575901 5.467107
 521  3.579524 5.463484
 522  3.579524 5.459861
 523  3.583147 5.456238
 524  3.583147 5.452615
 525  3.586770 5.448992
 526  3.586770 5.445369
 527  3.590393 5.441746
 528  3.590393 5.438123
 529  3.594016 5.434500
 530  3.594016 5.430877
 531  3.597639 5.427254
 532  3.597639 5.423631
 533  3.597639 5.420008
 534  3.597639 5.416385
 535  3.597639 5.412762
 536  3.597639 5.409139
 537  3.597639 5.405516
 538  3.597639 5.401893
 539  3.597639 5.398270
 540  3.597639 5.394647
 541  3.597639 5.391024
 542  3.597639 5.387401
 543  3.597639 5.383778
 544  3.597639 5.380155
 545  3.597639 5.376532
 546  3.597639 5.372909
 547  3.597639 5.369286
 548  3.597639 5.365663
 549  3.597639 5.362040
 550  3.597639 5.358417
 551  3.597639 5.354794
 552  3.597639 5.351171
 553  3.597639 5.347548
 554  3.597639 5.343925
 555  3.597639 5.340302
 556  3.597639 5.336679
 557  3.597639 5.333056
 558  3.597639 5.329433
 559  3.597639 5.325810
 560  3.597639 5.322187
 561  3.597639 5.318564
 562  3.597639 5.314941
 563  3.597639 5.311318
 564  3.597639 5.307695
 565  3.601262 5.304072
 566  3.601262 5.300449
 567  3.601262 5.296826
 568  3.604885 5.293203
 569  3.604885 5.289580
 570  3.604885 5.285957
 571  3.608508 5.282334
 572  3.608508 5.278711
 573  3.612131 5.275088
 574  3.612131 5.271465
 575  3.615754 5.267842
 576  3.615754 5.264219
 577  3.615754 5.260596
 578  3.615754 5.256973
 579  3.619377 5.253350
 580  3.619377 5.249727
 581  3.619377 5.246104
 582  3.623000 5.242481
 583  3.623000 5.238858
 584  3.626623 5.235235
 585  3.626623 5.231612
 586  3.626623 5.227989
 587  3.630246 5.224366
 588  3.633869 5.220743
 589  3.637492 5.217120
 590  3.641115 5.213497
 591  3.644738 5.209874
 592  3.648361 5.206251
 593  3.651984 5.202628
 594  3.651984 5.199005
 595  3.655607 5.195382
 596  3.655607 5.191759
 597  3.659230 5.188136
 598  3.659230 5.184513
 599  3.662853 5.180890
 600  3.662853 5.177267
 601  3.666476 5.173644
 602  3.666476 5.170021
 603  3.670099 5.166398
 604  3.670099 5.162775
 605  3.673722 5.159152
 606  3.673722 5.155529
 607  3.673722 5.151906
 608  3.673722 5.148283
 609  3.673722 5.144660
 610  3.673722 5.141037
 611  3.673722 5.137414
 612  3.673722 5.133791
 613  3.673722 5.130168
 614  3.673722 5.126545
 615  3.673722 5.122922
 616  3.673722 5.119299
 617  3.673722 5.115676
 618  3.673722 5.112053
 619  3.673722 5.108430
 620  3.673722 5.104807
 621  3.673722 5.101184
 622  3.673722 5.097561
 623  3.673722 5.093938
 624  3.673722 5.090315
 625  3.673722 5.086692
 626  3.673722 5.083069
 627  3.673722 5.079446
 628  3.673722 5.075823
 629  3.673722 5.072200
 630  3.670099 5.068577
 631  3.670099 5.064954
 632  3.666476 5.061331
 633  3.666476 5.057708
 634  3.662853 5.054085
 635  3.662853 5.050462
 636  3.659230 5.046839
 637  3.659230 5.043216
 638  3.659230 5.039593
 639  3.655607 5.035970
 640  3.655607 5.032347
 641  3.655607 5.028724
 642  3.655607 5.025101
 643  3.655607 5.021478
 644  3.651984 5.017855
 645  3.651984 5.014232
 646  3.651984 5.010609
 647  3.648361 5.006986
 648  3.648361 5.003363
 649  3.648361 4.999740
 650  3.648361 4.996117
 651  3.648361 4.992494
 652  3.648361 4.988871
 653  3.648361 4.985248
 654  3.648361 4.981625
 655  3.648361 4.978002
 656  3.648361 4.974379
 657  3.648361 4.970756
 658  3.648361 4.967133
 659  3.648361 4.963510
 660  3.648361 4.959887
 661  3.648361 4.956264
 662  3.648361 4.952641
 663  3.648361 4.949018
 664  3.648361 4.945395
 665  3.648361 4.941772
 666  3.648361 4.938149
 667  3.644738 4.934526
 668  3.644738 4.930903
 669  3.644738 4.927280
 670  3.644738 4.923657
 671  3.644738 4.920034
 672  3.644738 4.916411
 673  3.644738 4.912788
 674  3.644738 4.909165
 675  3.648361 4.905542
 676  3.648361 4.901919
 677  3.648361 4.898296
 678  3.648361 4.894673
 679  3.648361 4.891050
 680  3.648361 4.887427
 681  3.648361 4.883804
 682  3.651984 4.880181
 683  3.651984 4.876558
 684  3.655607 4.872935
 685  3.655607 4.869312
 686  3.659230 4.865689
 687  3.659230 4.862066
 688  3.662853 4.858443
 689  3.662853 4.854820
 690  3.666476 4.851197
 691  3.666476 4.847574
 692  3.670099 4.843951
 693  3.670099 4.840328
 694  3.670099 4.836705
 695  3.670099 4.833082
 696  3.670099 4.829459
 697  3.670099 4.825836
 698  3.670099 4.822213
 699  3.670099 4.818590
 700  3.670099 4.814967
 701  3.670099 4.811344
 702  3.670099 4.807721
 703  3.670099 4.804098
 704  3.670099 4.800475
 705  3.670099 4.796852
 706  3.670099 4.793229
 707  3.670099 4.789606
 708  3.670099 4.785983
 709  3.670099 4.782360
 710  3.670099 4.778737
 711  3.670099 4.775114
 712  3.670099 4.771491
 713  3.670099 4.767868
 714  3.670099 4.764245
 715  3.670099 4.760622
 716  3.670099 4.756999
 717  3.670099 4.753376
 718  3.670099 4.749753
 719  3.670099 4.746130
 720  3.670099 4.742507
 721  3.670099 4.738884
 722  3.670099 4.735261
 723  3.670099 4.731638
 724  3.670099 4.728015
 725  3.670099 4.724392
 726  3.670099 4.720769
 727  3.670099 4.717146
 728  3.670099 4.713523
 729  3.666476 4.709900
 730  3.666476 4.706277
 731  3.666476 4.702654
 732  3.666476 4.699031
 733  3.670099 4.695408
 734  3.673722 4.691785
 735  3.677345 4.688162
 736  3.680968 4.684539
 737  3.684591 4.680916
 738  3.688214 4.677293
 739  3.691837 4.673670
 740  3.695460 4.673670
 741  3.699083 4.670047
 742  3.702706 4.670047
 743  3.706329 4.666424
 744  3.709952 4.666424
 745  3.713575 4.662801
 746  3.717198 4.662801
 747  3.720821 4.659178
 748  3.724444 4.659178
 749  3.728067 4.655555
 750  3.731690 4.651932
 751  3.731690 4.648309
 752  3.735313 4.644686
 753  3.735313 4.641063
 754  3.738936 4.637440
 755  3.738936 4.633817
 756  3.742559 4.630194
 757  3.742559 4.626571
 758  3.746182 4.622948
 759  3.746182 4.619325
 760  3.749805 4.615702
 761  3.749805 4.612079
 762  3.753428 4.608456
 763  3.753428 4.604833
 764  3.753428 4.601210
 765  3.753428 4.597587
 766  3.753428 4.593964
 767  3.753428 4.590341
 768  3.753428 4.586718
 769  3.757051 4.583095
 770  3.757051 4.579472
 771  3.760674 4.575849
 772  3.760674 4.572226
 773  3.760674 4.568603
 774  3.760674 4.564980
 775  3.760674 4.561357
 776  3.760674 4.557734
 777  3.760674 4.554111
 778  3.760674 4.550488
 779  3.760674 4.546865
 780  3.760674 4.543242
 781  3.760674 4.539619
 782  3.760674 4.535996
 783  3.760674 4.532373
 784  3.760674 4.528750
 785  3.760674 4.525127
 786  3.760674 4.521504
 787  3.764297 4.517881
 788  3.764297 4.514258
 789  3.767920 4.510635
 790  3.767920 4.507012
 791  3.767920 4.503389
 792  3.767920 4.499766
 793  3.767920 4.496143
 794  3.767920 4.492520
 795  3.767920 4.488897
 796  3.767920 4.485274
 797  3.767920 4.481651
 798  3.767920 4.478028
 799  3.767920 4.474405
 800  3.767920 4.470782
 801  3.767920 4.467159
 802  3.767920 4.463536
 803  3.767920 4.459913
 804  3.767920 4.456290
 805  3.767920 4.452667
 806  3.767920 4.449044
 807  3.767920 4.445421
 808  3.767920 4.441798
 809  3.767920 4.438175
 810  3.767920 4.434552
 811  3.767920 4.430929
 812  3.767920 4.427306
 813  3.767920 4.423683
 814  3.764297 4.420060
 815  3.764297 4.416437
 816  3.767920 4.412814
 817  3.767920 4.409191
 818  3.771543 4.405568
 819  3.771543 4.401945
 820  3.775166 4.398322
 821  3.775166 4.394699
 822  3.778789 4.391076
 823  3.778789 4.387453
 824  3.782412 4.383830
 825  3.782412 4.380207
 826  3.786035 4.376584
 827  3.786035 4.372961
 828  3.786035 4.369338
 829  3.786035 4.365715
 830  3.786035 4.362092
 831  3.786035 4.358469
 832  3.786035 4.354846
 833  3.786035 4.351223
 834  3.786035 4.347600
 835  3.786035 4.343977
 836  3.786035 4.340354
 837  3.786035 4.336731
 838  3.786035 4.333108
 839  3.789658 4.329485
 840  3.789658 4.325862
 841  3.789658 4.322239
 842  3.789658 4.318616
 843  3.789658 4.314993
 844  3.789658 4.311370
 845  3.789658 4.307747
 846  3.789658 4.304124
 847  3.789658 4.300501
 848  3.789658 4.296878
 849  3.793281 4.293255
 850  3.796904 4.289632
 851  3.796904 4.286009
 852  3.800527 4.282386
 853  3.800527 4.278763
 854  3.804150 4.275140
 855  3.804150 4.271517
 856  3.807773 4.267894
 857  3.807773 4.264271
 858  3.811396 4.260648
 859  3.811396 4.257025
 860  3.815019 4.253402
 861  3.815019 4.249779
 862  3.818642 4.246156
 863  3.818642 4.242533
 864  3.818642 4.238910
 865  3.818642 4.235287
 866  3.818642 4.231664
 867  3.818642 4.228041
 868  3.818642 4.224418
 869  3.818642 4.220795
 870  3.818642 4.217172
 871  3.818642 4.213549
 872  3.818642 4.209926
 873  3.818642 4.206303
 874  3.822265 4.202680
 875  3.822265 4.199057
 876  3.825888 4.195434
 877  3.825888 4.191811
 878  3.825888 4.188188
 879  3.825888 4.184565
 880  3.825888 4.180942
 881  3.825888 4.177319
 882  3.825888 4.173696
 883  3.825888 4.170073
 884  3.825888 4.166450
 885  3.825888 4.162827
 886  3.825888 4.159204
 887  3.825888 4.155581
 888  3.825888 4.151958
 889  3.825888 4.148335
 890  3.825888 4.144712
 891  3.825888 4.141089
 892  3.825888 4.137466
 893  3.825888 4.133843
 894  3.825888 4.130220
 895  3.825888 4.126597
 896  3.825888 4.122974
 897  3.825888 4.119351
 898  3.825888 4.115728
 899  3.822265 4.112105
 900  3.822265 4.108482
 901  3.818642 4.104859
 902  3.818642 4.101236
 903  3.815019 4.097613
 904  3.815019 4.093990
 905  3.815019 4.090367
 906  3.815019 4.086744
 907  3.815019 4.083121
 908  3.815019 4.079498
 909  3.815019 4.075875
 910  3.815019 4.072252
 911  3.815019 4.068629
 912  3.815019 4.065006
 913  3.815019 4.061383
 914  3.815019 4.057760
 915  3.815019 4.054137
 916  3.815019 4.050514
 917  3.815019 4.046891
 918  3.815019 4.043268
 919  3.815019 4.039645
 920  3.815019 4.036022
 921  3.815019 4.032399
 922  3.811396 4.028776
 923  3.811396 4.025153
 924  3.811396 4.021530
 925  3.811396 4.017907
 926  3.807773 4.014284
 927  3.807773 4.010661
 928  3.807773 4.007038
 929  3.804150 4.003415
 930  3.804150 3.999792
 931  3.800527 3.996169
 932  3.800527 3.992546
 933  3.800527 3.988923
 934  3.796904 3.985300
 935  3.796904 3.981677
 936  3.793281 3.978054
 937  3.793281 3.974431
 938  3.789658 3.970808
 939  3.789658 3.967185
 940  3.786035 3.963562
 941  3.786035 3.959939
 942  3.782412 3.956316
 943  3.786035 3.952693
 944  3.786035 3.949070
 945  3.786035 3.945447
 946  3.786035 3.941824
 947  3.786035 3.938201
 948  3.786035 3.934578
 949  3.786035 3.930955
 950  3.786035 3.927332
 951  3.786035 3.923709
 952  3.786035 3.920086
 953  3.786035 3.916463
 954  3.786035 3.912840
 955  3.786035 3.909217
 956  3.786035 3.905594
 957  3.786035 3.901971
 958  3.789658 3.898348
 959  3.789658 3.894725
 960  3.793281 3.891102
 961  3.793281 3.887479
 962  3.796904 3.883856
 963  3.796904 3.880233
 964  3.800527 3.876610
 965  3.800527 3.872987
 966  3.804150 3.869364
 967  3.804150 3.865741
 968  3.807773 3.862118
 969  3.807773 3.858495
 970  3.807773 3.854872
 971  3.811396 3.851249
 972  3.815019 3.847626
 973  3.818642 3.844003
 974  3.818642 3.840380
 975  3.822265 3.836757
 976  3.822265 3.833134
 977  3.825888 3.829511
 978  3.825888 3.825888
 979  3.829511 3.822265
 980  3.829511 3.818642
 981  3.833134 3.815019
 982  3.833134 3.811396
 983  3.836757 3.807773
 984  3.836757 3.804150
 985  3.840380 3.800527
 986  3.840380 3.796904
 987  3.844003 3.793281
 988  3.844003 3.789658
 989  3.847626 3.786035
 990  3.847626 3.782412
 991  3.851249 3.778789
 992  3.851249 3.775166
 993  3.851249 3.771543
 994  3.851249 3.767920
 995  3.851249 3.764297
 996  3.851249 3.760674
 997  3.851249 3.757051
 998  3.851249 3.753428
 999  3.851249 3.749805
1000  3.851249 3.746182
1001  3.851249 3.742559
1002  3.851249 3.738936
1003  3.851249 3.735313
1004  3.851249 3.731690
1005  3.851249 3.728067
1006  3.851249 3.724444
1007  3.851249 3.720821
1008  3.851249 3.717198
1009  3.851249 3.713575
1010  3.851249 3.709952
1011  3.851249 3.706329
1012  3.851249 3.702706
1013  3.851249 3.699083
1014  3.851249 3.695460
1015  3.851249 3.691837
1016  3.851249 3.688214
1017  3.851249 3.684591
1018  3.847626 3.680968
1019  3.847626 3.677345
1020  3.847626 3.673722
1021  3.844003 3.670099
1022  3.844003 3.666476
1023  3.844003 3.662853
1024  3.847626 3.659230
1025  3.851249 3.655607
1026  3.854872 3.651984
1027  3.858495 3.648361
1028  3.862118 3.644738
1029  3.865741 3.644738
1030  3.869364 3.641115
1031  3.872987 3.641115
1032  3.876610 3.637492
1033  3.880233 3.637492
1034  3.883856 3.633869
1035  3.887479 3.633869
1036  3.891102 3.630246
1037  3.894725 3.626623
1038  3.898348 3.623000
1039  3.898348 3.619377
1040  3.901971 3.615754
1041  3.901971 3.612131
1042  3.905594 3.608508
1043  3.905594 3.604885
1044  3.909217 3.601262
1045  3.909217 3.597639
1046  3.912840 3.594016
1047  3.912840 3.590393
1048  3.916463 3.586770
1049  3.916463 3.583147
1050  3.920086 3.579524
1051  3.920086 3.575901
1052  3.920086 3.572278
1053  3.920086 3.568655
1054  3.920086 3.565032
1055  3.920086 3.561409
1056  3.920086 3.557786
1057  3.920086 3.554163
1058  3.920086 3.550540
1059  3.920086 3.546917
1060  3.920086 3.543294
1061  3.920086 3.539671
1062  3.920086 3.536048
1063  3.920086 3.532425
1064  3.923709 3.528802
1065  3.927332 3.525179
1066  3.930955 3.521556
1067  3.934578 3.517933
1068  3.938201 3.514310
1069  3.941824 3.510687
1070  3.945447 3.510687
1071  3.949070 3.507064
1072  3.952693 3.507064
1073  3.956316 3.503441
1074  3.959939 3.503441
1075  3.963562 3.499818
1076  3.967185 3.496195
1077  3.970808 3.492572
1078  3.974431 3.488949
1079  3.978054 3.485326
1080  3.978054 3.481703
1081  3.981677 3.478080
1082  3.981677 3.474457
1083  3.985300 3.470834
1084  3.985300 3.467211
1085  3.988923 3.463588
1086  3.988923 3.459965
1087  3.992546 3.456342
1088  3.992546 3.452719
1089  3.996169 3.449096
1090  3.999792 3.445473
1091  4.003415 3.441850
1092  4.007038 3.438227
1093  4.010661 3.434604
1094  4.014284 3.430981
1095  4.014284 3.427358
1096  4.017907 3.423735
1097  4.017907 3.420112
1098  4.021530 3.416489
1099  4.021530 3.412866
1100  4.025153 3.409243
1101  4.025153 3.405620
1102  4.028776 3.401997
1103  4.028776 3.398374
1104  4.032399 3.394751
1105  4.032399 3.391128
1106  4.036022 3.387505
1107  4.036022 3.383882
1108  4.039645 3.380259
1109  4.039645 3.376636
1110  4.043268 3.373013
1111  4.043268 3.369390
1112  4.046891 3.365767
1113  4.046891 3.362144
1114  4.050514 3.358521
1115  4.050514 3.354898
1116  4.054137 3.351275
1117  4.054137 3.347652
1118  4.054137 3.344029
1119  4.054137 3.340406
1120  4.054137 3.336783
1121  4.054137 3.333160
1122  4.057760 3.329537
1123  4.061383 3.325914
1124  4.065006 3.322291
1125  4.065006 3.318668
1126  4.068629 3.315045
1127  4.072252 3.311422
1128  4.075875 3.307799
1129  4.079498 3.304176
1130  4.083121 3.300553
1131  4.086744 3.296930
1132  4.090367 3.296930
1133  4.093990 3.293307
1134  4.097613 3.293307
1135  4.101236 3.289684
1136  4.104859 3.286061
1137  4.108482 3.282438
1138  4.112105 3.278815
1139  4.112105 3.275192
1140  4.115728 3.271569
1141  4.115728 3.267946
1142  4.119351 3.264323
1143  4.119351 3.260700
1144  4.122974 3.257077
1145  4.122974 3.253454
1146  4.126597 3.249831
1147  4.126597 3.246208
1148  4.130220 3.242585
1149  4.130220 3.238962
1150  4.133843 3.235339
1151  4.133843 3.231716
1152  4.133843 3.228093
1153  4.137466 3.224470
1154  4.141089 3.220847
1155  4.144712 3.217224
1156  4.148335 3.213601
1157  4.151958 3.213601
1158  4.155581 3.213601
1159  4.159204 3.213601
1160  4.162827 3.209978
1161  4.166450 3.209978
1162  4.170073 3.206355
1163  4.173696 3.206355
1164  4.177319 3.202732
1165  4.180942 3.202732
1166  4.184565 3.199109
1167  4.188188 3.199109
1168  4.191811 3.195486
1169  4.195434 3.195486
1170  4.199057 3.191863
1171  4.202680 3.191863
1172  4.206303 3.188240
1173  4.206303 3.184617
1174  4.209926 3.180994
1175  4.209926 3.177371
1176  4.213549 3.173748
1177  4.213549 3.170125
1178  4.217172 3.166502
1179  4.217172 3.162879
1180  4.220795 3.159256
1181  4.220795 3.155633
1182  4.224418 3.152010
1183  4.224418 3.148387
1184  4.228041 3.144764
1185  4.228041 3.141141
1186  4.228041 3.137518
1187  4.228041 3.133895
1188  4.228041 3.130272
1189  4.228041 3.126649
1190  4.228041 3.123026
1191  4.228041 3.119403
1192  4.228041 3.115780
1193  4.228041 3.112157
1194  4.228041 3.108534
1195  4.228041 3.104911
1196  4.228041 3.101288
1197  4.228041 3.097665
1198  4.228041 3.094042
1199  4.228041 3.090419
1200  4.228041 3.086796
1201  4.228041 3.083173
1202  4.228041 3.079550
1203  4.228041 3.075927
1204  4.228041 3.072304
1205  4.228041 3.068681
1206  4.228041 3.065058
1207  4.228041 3.061435
1208  4.228041 3.057812
1209  4.228041 3.054189
1210  4.228041 3.050566
1211  4.228041 3.046943
1212  4.231664 3.043320
1213  4.231664 3.039697
1214  4.235287 3.036074
1215  4.238910 3.032451
1216  4.238910 3.028828
1217  4.242533 3.025205
1218  4.242533 3.021582
1219  4.246156 3.017959
1220  4.249779 3.014336
1221  4.253402 3.010713
1222  4.257025 3.007090
1223  4.260648 3.003467
1224  4.264271 2.999844
1225  4.267894 2.996221
1226  4.271517 2.992598
1227  4.275140 2.988975
1228  4.278763 2.985352
1229  4.282386 2.981729
1230  4.286009 2.981729
1231  4.289632 2.978106
1232  4.293255 2.978106
1233  4.296878 2.974483
1234  4.300501 2.974483
1235  4.304124 2.970860
1236  4.307747 2.970860
1237  4.311370 2.967237
1238  4.314993 2.967237
1239  4.318616 2.963614
1240  4.322239 2.959991
1241  4.325862 2.956368
1242  4.329485 2.952745
1243  4.333108 2.949122
1244  4.336731 2.945499
1245  4.340354 2.941876
1246  4.343977 2.941876
1247  4.347600 2.938253
1248  4.351223 2.938253
1249  4.354846 2.934630
1250  4.358469 2.934630
1251  4.362092 2.931007
1252  4.365715 2.931007
1253  4.369338 2.927384
1254  4.372961 2.927384
1255  4.376584 2.923761
1256  4.376584 2.920138
1257  4.380207 2.916515
1258  4.380207 2.912892
1259  4.383830 2.909269
1260  4.383830 2.905646
1261  4.387453 2.902023
1262  4.387453 2.898400
1263  4.391076 2.894777
1264  4.391076 2.891154
1265  4.394699 2.887531
1266  4.394699 2.883908
1267  4.398322 2.880285
1268  4.398322 2.876662
1269  4.398322 2.873039
1270  4.398322 2.869416
1271  4.398322 2.865793
1272  4.398322 2.862170
1273  4.398322 2.858547
1274  4.398322 2.854924
1275  4.398322 2.851301
1276  4.398322 2.847678
1277  4.398322 2.844055
1278  4.398322 2.840432
1279  4.398322 2.836809
1280  4.398322 2.833186
1281  4.398322 2.829563
1282  4.398322 2.825940
1283  4.398322 2.822317
1284  4.401945 2.818694
1285  4.401945 2.815071
1286  4.405568 2.811448
1287  4.405568 2.807825
1288  4.409191 2.804202
1289  4.412814 2.800579
1290  4.416437 2.796956
1291  4.420060 2.793333
1292  4.423683 2.789710
1293  4.427306 2.786087
1294  4.430929 2.782464
1295  4.434552 2.778841
1296  4.438175 2.775218
1297  4.441798 2.771595
1298  4.441798 2.767972
1299  4.445421 2.764349
1300  4.449044 2.760726
1301  4.449044 2.757103
1302  4.452667 2.753480
1303  4.452667 2.749857
1304  4.456290 2.746234
1305  4.456290 2.742611
1306  4.459913 2.738988
1307  4.459913 2.735365
1308  4.463536 2.731742
1309  4.463536 2.728119
1310  4.467159 2.724496
1311  4.470782 2.720873
1312  4.474405 2.717250
1313  4.478028 2.713627
1314  4.481651 2.710004
1315  4.485274 2.706381
1316  4.485274 2.702758
1317  4.488897 2.699135
1318  4.488897 2.695512
1319  4.492520 2.691889
1320  4.492520 2.688266
1321  4.496143 2.684643
1322  4.499766 2.684643
1323  4.503389 2.681020
1324  4.507012 2.677397
1325  4.510635 2.677397
1326  4.514258 2.677397
1327  4.517881 2.673774
1328  4.521504 2.673774
1329  4.525127 2.670151
1330  4.528750 2.670151
1331  4.532373 2.666528
1332  4.535996 2.666528
1333  4.539619 2.662905
1334  4.543242 2.662905
1335  4.546865 2.659282
1336  4.550488 2.659282
1337  4.554111 2.655659
1338  4.557734 2.655659
1339  4.561357 2.652036
1340  4.564980 2.648413
1341  4.568603 2.644790
1342  4.572226 2.641167
1343  4.572226 2.637544
1344  4.575849 2.633921
1345  4.575849 2.630298
1346  4.579472 2.626675
1347  4.579472 2.623052
1348  4.583095 2.619429
1349  4.583095 2.615806
1350  4.586718 2.612183
1351  4.586718 2.608560
1352  4.590341 2.604937
1353  4.590341 2.601314
1354  4.593964 2.597691
1355  4.593964 2.594068
1356  4.597587 2.590445
1357  4.597587 2.586822
1358  4.597587 2.583199
1359  4.601210 2.579576
1360  4.604833 2.575953
1361  4.604833 2.572330
1362  4.608456 2.568707
1363  4.612079 2.565084
1364  4.612079 2.561461
1365  4.615702 2.557838
1366  4.615702 2.554215
1367  4.619325 2.550592
1368  4.619325 2.546969
1369  4.622948 2.543346
1370  4.622948 2.539723
1371  4.626571 2.536100
1372  4.626571 2.532477
1373  4.630194 2.528854
1374  4.630194 2.525231
1375  4.633817 2.521608
1376  4.633817 2.517985
1377  4.637440 2.514362
1378  4.637440 2.510739
1379  4.641063 2.507116
1380  4.641063 2.503493
1381  4.641063 2.499870
1382  4.641063 2.496247
1383  4.641063 2.492624
1384  4.641063 2.489001
1385  4.641063 2.485378
1386  4.641063 2.481755
1387  4.641063 2.478132
1388  4.641063 2.474509
1389  4.641063 2.470886
1390  4.641063 2.467263
1391  4.641063 2.463640
1392  4.641063 2.460017
1393  4.641063 2.456394
1394  4.644686 2.452771
1395  4.644686 2.449148
1396  4.648309 2.445525
1397  4.648309 2.441902
1398  4.651932 2.438279
1399  4.651932 2.434656
1400  4.655555 2.431033
1401  4.655555 2.427410
1402  4.659178 2.423787
1403  4.659178 2.420164
1404  4.662801 2.416541
1405  4.662801 2.412918
1406  4.666424 2.409295
1407  4.666424 2.405672
1408  4.670047 2.402049
1409  4.670047 2.398426
1410  4.670047 2.394803
1411  4.670047 2.391180
1412  4.670047 2.387557
1413  4.670047 2.383934
1414  4.673670 2.380311
1415  4.677293 2.376688
1416  4.680916 2.373065
1417  4.684539 2.369442
1418  4.688162 2.365819
1419  4.691785 2.365819
1420  4.695408 2.362196
1421  4.699031 2.362196
1422  4.702654 2.358573
1423  4.706277 2.354950
1424  4.709900 2.351327
1425  4.709900 2.347704
1426  4.713523 2.344081
1427  4.713523 2.340458
1428  4.717146 2.336835
1429  4.717146 2.333212
1430  4.720769 2.329589
1431  4.720769 2.325966
1432  4.724392 2.322343
1433  4.724392 2.318720
1434  4.728015 2.315097
1435  4.728015 2.311474
1436  4.731638 2.307851
1437  4.731638 2.304228
1438  4.731638 2.300605
1439  4.731638 2.296982
1440  4.731638 2.293359
1441  4.731638 2.289736
1442  4.731638 2.286113
1443  4.731638 2.282490
1444  4.731638 2.278867
1445  4.735261 2.275244
1446  4.735261 2.271621
1447  4.735261 2.267998
1448  4.738884 2.264375
1449  4.742507 2.260752
1450  4.746130 2.257129
1451  4.749753 2.253506
1452  4.753376 2.249883
1453  4.756999 2.249883
1454  4.760622 2.249883
1455  4.764245 2.246260
1456  4.767868 2.246260
1457  4.771491 2.242637
1458  4.775114 2.242637
1459  4.778737 2.239014
1460  4.782360 2.239014
1461  4.785983 2.235391
1462  4.789606 2.235391
1463  4.793229 2.231768
1464  4.796852 2.231768
1465  4.800475 2.228145
1466  4.804098 2.228145
1467  4.807721 2.224522
1468  4.811344 2.220899
1469  4.814967 2.217276
1470  4.818590 2.213653
1471  4.822213 2.210030
1472  4.825836 2.206407
1473  4.829459 2.202784
1474  4.833082 2.202784
1475  4.836705 2.199161
1476  4.840328 2.195538
1477  4.843951 2.191915
1478  4.847574 2.188292
1479  4.851197 2.184669
1480  4.854820 2.181046
1481  4.854820 2.177423
1482  4.858443 2.173800
1483  4.858443 2.170177
1484  4.862066 2.166554
1485  4.862066 2.162931
1486  4.865689 2.159308
1487  4.865689 2.155685
1488  4.869312 2.152062
1489  4.869312 2.148439
1490  4.872935 2.144816
1491  4.872935 2.141193
1492  4.876558 2.137570
1493  4.876558 2.133947
1494  4.876558 2.130324
1495  4.876558 2.126701
1496  4.876558 2.123078
1497  4.880181 2.119455
1498  4.880181 2.115832
1499  4.883804 2.112209
1500  4.883804 2.108586
1501  4.887427 2.104963
1502  4.887427 2.101340
1503  4.891050 2.097717
1504  4.891050 2.094094
1505  4.894673 2.090471
1506  4.894673 2.086848
1507  4.898296 2.083225
1508  4.898296 2.079602
1509  4.898296 2.075979
1510  4.898296 2.072356
1511  4.898296 2.068733
1512  4.898296 2.065110
1513  4.898296 2.061487
1514  4.898296 2.057864
1515  4.898296 2.054241
1516  4.898296 2.050618
1517  4.898296 2.046995
1518  4.898296 2.043372
1519  4.901919 2.039749
1520  4.905542 2.036126
1521  4.909165 2.032503
1522  4.909165 2.028880
1523  4.912788 2.025257
1524  4.916411 2.021634
1525  4.920034 2.018011
1526  4.923657 2.014388
1527  4.927280 2.010765
1528  4.930903 2.007142
1529  4.930903 2.003519
1530  4.934526 1.999896
1531  4.938149 1.996273
1532  4.941772 1.996273
1533  4.945395 1.992650
1534  4.949018 1.992650
1535  4.952641 1.989027
1536  4.956264 1.989027
1537  4.959887 1.985404
1538  4.963510 1.981781
1539  4.967133 1.978158
1540  4.970756 1.974535
1541  4.970756 1.970912
1542  4.974379 1.967289
1543  4.974379 1.963666
1544  4.978002 1.960043
1545  4.978002 1.956420
1546  4.981625 1.952797
1547  4.981625 1.949174
1548  4.985248 1.945551
1549  4.985248 1.941928
1550  4.988871 1.938305
1551  4.988871 1.934682
1552  4.992494 1.931059
1553  4.992494 1.927436
1554  4.992494 1.923813
1555  4.996117 1.920190
1556  4.996117 1.916567
1557  4.999740 1.912944
1558  4.999740 1.909321
1559  4.999740 1.905698
1560  5.003363 1.902075
1561  5.006986 1.898452
1562  5.010609 1.894829
1563  5.014232 1.891206
1564  5.017855 1.887583
1565  5.021478 1.883960
1566  5.025101 1.880337
1567  5.028724 1.876714
1568  5.032347 1.873091
1569  5.035970 1.869468
1570  5.035970 1.865845
1571  5.039593 1.862222
1572  5.043216 1.858599
1573  5.043216 1.854976
1574  5.046839 1.851353
1575  5.050462 1.847730
1576  5.054085 1.844107
1577  5.057708 1.840484
1578  5.061331 1.836861
1579  5.064954 1.833238
1580  5.068577 1.829615
1581  5.072200 1.825992
1582  5.072200 1.822369
1583  5.075823 1.818746
1584  5.075823 1.815123
1585  5.079446 1.811500
1586  5.079446 1.807877
1587  5.083069 1.804254
1588  5.083069 1.800631
1589  5.086692 1.797008
1590  5.090315 1.793385
1591  5.093938 1.789762
1592  5.097561 1.786139
1593  5.101184 1.782516
1594  5.104807 1.778893
1595  5.108430 1.775270
1596  5.108430 1.771647
1597  5.112053 1.768024
1598  5.112053 1.764401
1599  5.115676 1.760778
1600  5.115676 1.757155
1601  5.119299 1.753532
1602  5.119299 1.749909
1603  5.122922 1.746286
1604  5.122922 1.742663
1605  5.126545 1.739040
1606  5.126545 1.735417
1607  5.130168 1.731794
1608  5.133791 1.728171
1609  5.137414 1.724548
1610  5.141037 1.720925
1611  5.144660 1.720925
1612  5.148283 1.717302
1613  5.151906 1.713679
1614  5.155529 1.713679
1615  5.159152 1.710056
1616  5.162775 1.710056
1617  5.166398 1.706433
1618  5.170021 1.702810
1619  5.173644 1.699187
1620  5.173644 1.695564
1621  5.177267 1.691941
1622  5.177267 1.688318
1623  5.180890 1.684695
1624  5.180890 1.681072
1625  5.184513 1.677449
1626  5.184513 1.673826
1627  5.188136 1.670203
1628  5.188136 1.666580
1629  5.191759 1.662957
1630  5.191759 1.659334
1631  5.195382 1.655711
1632  5.195382 1.652088
1633  5.195382 1.648465
1634  5.195382 1.644842
1635  5.195382 1.641219
1636  5.195382 1.637596
1637  5.195382 1.633973
1638  5.195382 1.630350
1639  5.199005 1.626727
1640  5.202628 1.623104
1641  5.206251 1.619481
1642  5.209874 1.615858
1643  5.213497 1.612235
1644  5.217120 1.608612
1645  5.220743 1.604989
1646  5.220743 1.601366
1647  5.224366 1.597743
1648  5.224366 1.594120
1649  5.227989 1.590497
1650  5.227989 1.586874
1651  5.231612 1.583251
1652  5.231612 1.579628
1653  5.235235 1.576005
1654  5.235235 1.572382
1655  5.238858 1.568759
1656  5.238858 1.565136
1657  5.242481 1.561513
1658  5.242481 1.557890
1659  5.246104 1.554267
1660  5.246104 1.550644
1661  5.249727 1.547021
1662  5.249727 1.543398
1663  5.249727 1.539775
1664  5.249727 1.536152
1665  5.249727 1.532529
1666  5.249727 1.528906
1667  5.249727 1.525283
1668  5.249727 1.521660
1669  5.249727 1.518037
1670  5.249727 1.514414
1671  5.249727 1.510791
1672  5.249727 1.507168
1673  5.249727 1.503545
1674  5.249727 1.499922
1675  5.249727 1.496299
1676  5.249727 1.492676
1677  5.249727 1.489053
1678  5.249727 1.485430
1679  5.249727 1.481807
1680  5.249727 1.478184
1681  5.249727 1.474561
1682  5.249727 1.470938
1683  5.249727 1.467315
1684  5.249727 1.463692
1685  5.249727 1.460069
1686  5.249727 1.456446
1687  5.249727 1.452823
1688  5.249727 1.449200
1689  5.249727 1.445577
1690  5.249727 1.441954
1691  5.249727 1.438331
1692  5.249727 1.434708
1693  5.249727 1.431085
1694  5.249727 1.427462
1695  5.249727 1.423839
1696  5.249727 1.420216
1697  5.249727 1.416593
1698  5.249727 1.412970
1699  5.249727 1.409347
1700  5.253350 1.405724
1701  5.256973 1.402101
1702  5.260596 1.398478
1703  5.264219 1.394855
1704  5.267842 1.391232
1705  5.271465 1.387609
1706  5.275088 1.383986
1707  5.278711 1.380363
1708  5.282334 1.376740
1709  5.285957 1.373117
1710  5.289580 1.369494
1711  5.293203 1.365871
1712  5.296826 1.362248
1713  5.300449 1.358625
1714  5.304072 1.355002
1715  5.307695 1.351379
1716  5.311318 1.347756
1717  5.314941 1.344133
1718  5.318564 1.340510
1719  5.322187 1.336887
1720  5.325810 1.333264
1721  5.329433 1.329641
1722  5.333056 1.326018
1723  5.336679 1.322395
1724  5.340302 1.318772
1725  5.343925 1.315149
1726  5.343925 1.311526
1727  5.347548 1.307903
1728  5.347548 1.304280
1729  5.351171 1.300657
1730  5.351171 1.297034
1731  5.354794 1.293411
1732  5.358417 1.289788
1733  5.358417 1.286165
1734  5.362040 1.282542
1735  5.362040 1.278919
1736  5.365663 1.275296
1737  5.365663 1.271673
1738  5.369286 1.268050
1739  5.369286 1.264427
1740  5.372909 1.260804
1741  5.372909 1.257181
1742  5.376532 1.253558
1743  5.376532 1.249935
1744  5.380155 1.246312
1745  5.380155 1.242689
1746  5.380155 1.239066
1747  5.380155 1.235443
1748  5.380155 1.231820
1749  5.380155 1.228197
1750  5.380155 1.224574
1751  5.380155 1.220951
1752  5.383778 1.217328
1753  5.387401 1.213705
1754  5.391024 1.210082
1755  5.394647 1.206459
1756  5.398270 1.202836
1757  5.401893 1.199213
1758  5.405516 1.195590
1759  5.409139 1.191967
1760  5.412762 1.188344
1761  5.416385 1.188344
1762  5.420008 1.184721
1763  5.423631 1.181098
1764  5.427254 1.181098
1765  5.430877 1.177475
1766  5.434500 1.177475
1767  5.438123 1.177475
1768  5.441746 1.173852
1769  5.445369 1.173852
1770  5.448992 1.173852
1771  5.452615 1.170229
1772  5.456238 1.170229
1773  5.459861 1.170229
1774  5.463484 1.170229
1775  5.467107 1.170229
1776  5.470730 1.170229
1777  5.474353 1.166606
1778  5.477976 1.166606
1779  5.481599 1.166606
1780  5.485222 1.166606
1781  5.488845 1.166606
1782  5.492468 1.166606
1783  5.496091 1.166606
1784  5.499714 1.166606
1785  5.503337 1.166606
1786  5.506960 1.166606
1787  5.510583 1.166606
1788  5.514206 1.166606
1789  5.517829 1.166606
1790  5.521452 1.166606
1791  5.525075 1.166606
1792  5.528698 1.166606
1793  5.532321 1.166606
1794  5.535944 1.166606
1795  5.539567 1.166606
1796  5.543190 1.166606
1797  5.546813 1.162983
1798  5.550436 1.162983
1799  5.554059 1.159360
1800  5.557682 1.159360
1801  5.561305 1.155737
1802  5.564928 1.155737
1803  5.568551 1.152114
1804  5.572174 1.152114
1805  5.575797 1.148491
1806  5.579420 1.148491
1807  5.583043 1.144868
1808  5.586666 1.144868
1809  5.590289 1.141245
1810  5.593912 1.137622
1811  5.597535 1.133999
1812  5.601158 1.130376
1813  5.604781 1.126753
1814  5.608404 1.123130
1815  5.612027 1.123130
1816  5.615650 1.119507
1817  5.619273 1.119507
1818  5.622896 1.115884
1819  5.626519 1.112261
1820  5.630142 1.108638
1821  5.633765 1.105015
1822  5.637388 1.105015
1823  5.641011 1.101392
1824  5.644634 1.101392
1825  5.648257 1.101392
1826  5.651880 1.097769
1827  5.655503 1.097769
1828  5.659126 1.097769
1829  5.662749 1.097769
1830  5.666372 1.097769
1831  5.669995 1.097769
1832  5.673618 1.097769
1833  5.677241 1.097769
1834  5.680864 1.097769
1835  5.684487 1.097769
1836  5.688110 1.097769
1837  5.691733 1.097769
1838  5.695356 1.097769
1839  5.698979 1.097769
1840  5.702602 1.097769
1841  5.706225 1.097769
1842  5.709848 1.097769
1843  5.713471 1.097769
1844  5.717094 1.094146
1845  5.720717 1.094146
1846  5.724340 1.090523
1847  5.727963 1.090523
1848  5.731586 1.086900
1849  5.735209 1.086900
1850  5.738832 1.083277
1851  5.742455 1.083277
1852  5.746078 1.079654
1853  5.749701 1.079654
1854  5.753324 1.076031
1855  5.756947 1.076031
1856  5.760570 1.076031
1857  5.764193 1.076031
1858  5.767816 1.076031
1859  5.771439 1.076031
1860  5.775062 1.076031
1861  5.778685 1.076031
1862  5.782308 1.076031
1863  5.785931 1.076031
1864  5.789554 1.072408
1865  5.793177 1.072408
1866  5.796800 1.068785
1867  5.800423 1.068785
1868  5.804046 1.065162
1869  5.807669 1.065162
1870  5.811292 1.061539
1871  5.814915 1.061539
1872  5.818538 1.057916
1873  5.822161 1.057916
1874  5.825784 1.054293
1875  5.829407 1.054293
1876  5.833030 1.050670
1877  5.836653 1.047047
1878  5.840276 1.043424
1879  5.843899 1.043424
1880  5.847522 1.039801
1881  5.851145 1.039801
1882  5.854768 1.036178
1883  5.858391 1.036178
1884  5.862014 1.032555
1885  5.865637 1.032555
1886  5.869260 1.032555
1887  5.872883 1.032555
1888  5.876506 1.032555
1889  5.880129 1.032555
1890  5.883752 1.032555
1891  5.887375 1.032555
1892  5.890998 1.032555
1893  5.894621 1.032555
1894  5.898244 1.032555
1895  5.901867 1.032555
1896  5.905490 1.032555
1897  5.909113 1.032555
1898  5.912736 1.032555
1899  5.916359 1.032555
1900  5.919982 1.032555
1901  5.923605 1.028932
1902  5.927228 1.028932
1903  5.930851 1.025309
1904  5.934474 1.025309
1905  5.938097 1.021686
1906  5.941720 1.021686
1907  5.945343 1.018063
1908  5.948966 1.018063
1909  5.952589 1.014440
1910  5.956212 1.014440
1911  5.959835 1.010817
1912  5.963458 1.010817
1913  5.967081 1.007194
1914  5.970704 1.007194
1915  5.974327 1.007194
1916  5.977950 1.007194
1917  5.981573 1.007194
1918  5.985196 1.007194
1919  5.988819 1.007194
1920  5.992442 1.007194
1921  5.996065 1.007194
1922  5.999688 1.003571
1923  6.003311 1.003571
1924  6.006934 0.999948
1925  6.010557 0.999948
1926  6.014180 0.996325
1927  6.017803 0.996325
1928  6.021426 0.992702
1929  6.025049 0.992702
1930  6.028672 0.989079
1931  6.032295 0.989079
1932  6.035918 0.985456
1933  6.039541 0.985456
1934  6.043164 0.981833
1935  6.046787 0.978210
1936  6.050410 0.974587
1937  6.050410 0.970964
1938  6.054033 0.967341
1939  6.054033 0.963718
1940  6.057656 0.960095
1941  6.057656 0.956472
1942  6.061279 0.952849
1943  6.061279 0.949226
1944  6.064902 0.945603
1945  6.068525 0.941980
1946  6.072148 0.938357
1947  6.075771 0.934734
1948  6.079394 0.931111
1949  6.083017 0.931111
1950  6.086640 0.931111
1951  6.090263 0.931111
1952  6.093886 0.927488
1953  6.097509 0.927488
1954  6.101132 0.923865
1955  6.104755 0.923865
1956  6.108378 0.920242
1957  6.112001 0.920242
1958  6.115624 0.920242
1959  6.119247 0.920242
1960  6.122870 0.920242
1961  6.126493 0.920242
1962  6.130116 0.920242
1963  6.133739 0.920242
1964  6.137362 0.920242
1965  6.140985 0.920242
1966  6.144608 0.920242
1967  6.148231 0.920242
1968  6.151854 0.920242
1969  6.155477 0.920242
1970  6.159100 0.916619
1971  6.162723 0.916619
1972  6.166346 0.912996
1973  6.169969 0.912996
1974  6.173592 0.909373
1975  6.177215 0.909373
1976  6.180838 0.905750
1977  6.184461 0.905750
1978  6.188084 0.902127
1979  6.191707 0.902127
1980  6.195330 0.898504
1981  6.198953 0.898504
1982  6.202576 0.894881
1983  6.206199 0.891258
1984  6.206199 0.887635
1985  6.209822 0.884012
1986  6.213445 0.880389
1987  6.217068 0.876766
1988  6.220691 0.873143
1989  6.224314 0.869520
1990  6.227937 0.865897
1991  6.227937 0.862274
1992  6.231560 0.862274
1993  6.235183 0.858651
1994  6.238806 0.858651
1995  6.242429 0.855028
1996  6.246052 0.855028
1997  6.249675 0.855028
1998  6.253298 0.855028
1999  6.256921 0.855028
2000  6.260544 0.855028
2001  6.264167 0.855028
2002  6.267790 0.855028
2003  6.271413 0.855028
2004  6.275036 0.855028
2005  6.278659 0.855028
2006  6.282282 0.851405
2007  6.285905 0.851405
2008  6.289528 0.847782
2009  6.293151 0.847782
2010  6.296774 0.847782
2011  6.300397 0.847782
2012  6.304020 0.844159
2013  6.307643 0.844159
2014  6.311266 0.840536
2015  6.314889 0.840536
2016  6.318512 0.836913
2017  6.322135 0.836913
2018  6.325758 0.833290
2019  6.329381 0.833290
2020  6.333004 0.829667
2021  6.336627 0.829667
2022  6.340250 0.826044
2023  6.343873 0.826044
2024  6.347496 0.822421
2025  6.351119 0.822421
2026  6.354742 0.818798
2027  6.358365 0.815175
2028  6.361988 0.815175
2029  6.365611 0.811552
2030  6.369234 0.811552
2031  6.372857 0.807929
2032  6.376480 0.804306
2033  6.380103 0.800683
2034  6.383726 0.800683
2035  6.387349 0.800683
2036  6.390972 0.797060
2037  6.394595 0.797060
2038  6.398218 0.797060
2039  6.401841 0.793437
2040  6.405464 0.793437
2041  6.409087 0.793437
2042  6.412710 0.793437
2043  6.416333 0.793437
2044  6.419956 0.793437
2045  6.423579 0.793437
2046  6.427202 0.793437
2047  6.430825 0.793437
2048  6.434448 0.793437
2049  6.438071 0.793437
2050  6.441694 0.793437
2051  6.445317 0.793437
2052  6.448940 0.793437
2053  6.452563 0.793437
2054  6.456186 0.793437
2055  6.459809 0.793437
2056  6.463432 0.793437
2057  6.467055 0.793437
2058  6.470678 0.793437
2059  6.474301 0.789814
2060  6.477924 0.789814
2061  6.481547 0.786191
2062  6.485170 0.786191
2063  6.488793 0.782568
2064  6.492416 0.782568
2065  6.496039 0.778945
2066  6.499662 0.778945
2067  6.503285 0.775322
2068  6.506908 0.775322
2069  6.510531 0.771699
2070  6.514154 0.771699
2071  6.517777 0.768076
2072  6.521400 0.764453
2073  6.525023 0.760830
2074  6.528646 0.760830
2075  6.532269 0.760830
2076  6.535892 0.760830
2077  6.539515 0.760830
2078  6.543138 0.760830
2079  6.546761 0.760830
2080  6.550384 0.760830
2081  6.554007 0.757207
2082  6.557630 0.757207
2083  6.561253 0.753584
2084  6.564876 0.753584
2085  6.568499 0.749961
2086  6.572122 0.749961
2087  6.575745 0.746338
2088  6.579368 0.746338
2089  6.582991 0.742715
2090  6.586614 0.742715
2091  6.590237 0.739092
2092  6.593860 0.739092
2093  6.597483 0.735469
2094  6.601106 0.731846
2095  6.604729 0.728223
2096  6.608352 0.724600
2097  6.611975 0.724600
2098  6.615598 0.720977
2099  6.619221 0.720977
2100  6.622844 0.717354
2101  6.626467 0.717354
2102  6.630090 0.713731
2103  6.633713 0.713731
2104  6.637336 0.710108
2105  6.640959 0.710108
2106  6.644582 0.706485
2107  6.648205 0.702862
2108  6.651828 0.702862
2109  6.655451 0.702862
2110  6.659074 0.702862
2111  6.662697 0.702862
2112  6.666320 0.702862
2113  6.669943 0.702862
2114  6.673566 0.699239
2115  6.677189 0.699239
2116  6.680812 0.695616
2117  6.684435 0.695616
2118  6.688058 0.691993
2119  6.691681 0.691993
2120  6.695304 0.688370
2121  6.698927 0.688370
2122  6.702550 0.684747
2123  6.706173 0.684747
2124  6.709796 0.684747
2125  6.713419 0.681124
2126  6.717042 0.681124
2127  6.720665 0.677501
2128  6.724288 0.677501
2129  6.727911 0.673878
2130  6.731534 0.673878
2131  6.735157 0.670255
2132  6.738780 0.670255
2133  6.742403 0.666632
2134  6.746026 0.666632
2135  6.749649 0.663009
2136  6.753272 0.663009
2137  6.756895 0.659386
2138  6.760518 0.659386
2139  6.764141 0.655763
2140  6.767764 0.655763
2141  6.771387 0.652140
2142  6.775010 0.652140
2143  6.778633 0.648517
2144  6.782256 0.648517
2145  6.785879 0.644894
2146  6.785879 0.641271
2147  6.789502 0.637648
2148  6.789502 0.634025
2149  6.793125 0.630402
2150  6.793125 0.626779
2151  6.796748 0.623156
2152  6.796748 0.619533
2153  6.800371 0.615910
2154  6.800371 0.612287
2155  6.803994 0.608664
2156  6.803994 0.605041
2157  6.807617 0.601418
2158  6.807617 0.597795
2159  6.811240 0.594172
2160  6.814863 0.594172
2161  6.818486 0.594172
2162  6.822109 0.590549
2163  6.825732 0.590549
2164  6.829355 0.586926
2165  6.832978 0.586926
2166  6.836601 0.583303
2167  6.840224 0.583303
2168  6.843847 0.579680
2169  6.847470 0.579680
2170  6.851093 0.576057
2171  6.854716 0.576057
2172  6.858339 0.572434
2173  6.861962 0.572434
2174  6.865585 0.568811
2175  6.869208 0.565188
2176  6.872831 0.565188
2177  6.876454 0.561565
2178  6.880077 0.557942
2179  6.883700 0.554319
2180  6.887323 0.554319
2181  6.890946 0.550696
2182  6.894569 0.550696
2183  6.898192 0.547073
2184  6.901815 0.547073
2185  6.905438 0.543450
2186  6.909061 0.543450
2187  6.912684 0.539827
2188  6.916307 0.536204
2189  6.919930 0.532581
2190  6.923553 0.528958
2191  6.927176 0.528958
2192  6.930799 0.525335
2193  6.934422 0.521712
2194  6.938045 0.521712
2195  6.941668 0.518089
2196  6.945291 0.518089
2197  6.948914 0.518089
2198  6.952537 0.514466
2199  6.956160 0.514466
2200  6.959783 0.514466
2201  6.963406 0.514466
2202  6.967029 0.510843
2203  6.970652 0.510843
2204  6.974275 0.510843
2205  6.977898 0.510843
2206  6.981521 0.510843
2207  6.985144 0.510843
2208  6.988767 0.510843
2209  6.992390 0.510843
2210  6.996013 0.507220
2211  6.999636 0.507220
2212  7.003259 0.503597
2213  7.006882 0.503597
2214  7.010505 0.499974
2215  7.014128 0.499974
2216  7.017751 0.496351
2217  7.021374 0.499974
2218  7.024997 0.499974
2219  7.028620 0.503597
2220  7.032243 0.507220
2221  7.035866 0.507220
2222  7.039489 0.510843
2223  7.043112 0.514466
2224  7.046735 0.518089
2225  7.050358 0.521712
2226  7.053981 0.521712
2227  7.057604 0.525335
2228  7.061227 0.525335
2229  7.064850 0.528958
2230  7.068473 0.528958
2231  7.072096 0.532581
2232  7.075719 0.532581
2233  7.079342 0.536204
2234  7.082965 0.536204
2235  7.086588 0.539827
2236  7.090211 0.539827
2237  7.093834 0.543450
2238  7.097457 0.543450
2239  7.101080 0.543450
2240  7.104703 0.543450
2241  7.108326 0.543450
2242  7.111949 0.543450
2243  7.115572 0.543450
2244  7.119195 0.543450
2245  7.122818 0.543450
2246  7.126441 0.543450
2247  7.130064 0.543450
2248  7.133687 0.543450
2249  7.137310 0.543450
2250  7.140933 0.543450
2251  7.144556 0.543450
2252  7.148179 0.543450
2253  7.151802 0.543450
2254  7.155425 0.543450
2255  7.159048 0.543450
2256  7.162671 0.543450
2257  7.166294 0.543450
2258  7.169917 0.543450
2259  7.173540 0.543450
2260  7.177163 0.543450
2261  7.180786 0.543450
2262  7.184409 0.543450
2263  7.188032 0.543450
2264  7.191655 0.543450
2265  7.195278 0.543450
2266  7.198901 0.543450
2267  7.202524 0.543450
2268  7.206147 0.543450
2269  7.209770 0.543450
2270  7.213393 0.539827
2271  7.217016 0.539827
2272  7.220639 0.539827
2273  7.224262 0.539827
2274  7.227885 0.539827
2275  7.231508 0.539827
2276  7.235131 0.539827
2277  7.238754 0.539827
2278  7.242377 0.539827
2279  7.246000 0.539827
2280  7.249623 0.539827
2281  7.253246 0.539827
2282  7.256869 0.539827
2283  7.260492 0.539827
2284  7.264115 0.539827
2285  7.267738 0.539827
2286  7.271361 0.536204
2287  7.274984 0.536204
2288  7.278607 0.532581
2289  7.282230 0.532581
2290  7.285853 0.528958
2291  7.289476 0.528958
2292  7.293099 0.528958
2293  7.296722 0.525335
2294  7.300345 0.525335
2295  7.303968 0.525335
2296  7.307591 0.525335
2297  7.311214 0.525335
2298  7.314837 0.525335
2299  7.318460 0.525335
2300  7.322083 0.521712
2301  7.325706 0.521712
2302  7.329329 0.521712
2303  7.332952 0.521712
2304  7.336575 0.521712
2305  7.340198 0.521712
2306  7.343821 0.521712
2307  7.347444 0.521712
2308  7.351067 0.521712
2309  7.354690 0.521712
2310  7.358313 0.521712
2311  7.361936 0.521712
2312  7.365559 0.521712
2313  7.369182 0.521712
2314  7.372805 0.521712
2315  7.376428 0.521712
2316  7.380051 0.521712
2317  7.383674 0.521712
2318  7.387297 0.525335
2319  7.390920 0.525335
2320  7.394543 0.528958
2321  7.398166 0.528958
2322  7.401789 0.532581
2323  7.405412 0.532581
2324  7.409035 0.532581
2325  7.412658 0.536204
2326  7.416281 0.536204
2327  7.419904 0.536204
2328  7.423527 0.536204
2329  7.427150 0.536204
2330  7.430773 0.536204
2331  7.434396 0.536204
2332  7.438019 0.536204
2333  7.441642 0.536204
2334  7.445265 0.539827
2335  7.448888 0.539827
2336  7.452511 0.543450
2337  7.456134 0.543450
2338  7.459757 0.543450
2339  7.463380 0.543450
2340  7.467003 0.543450
2341  7.470626 0.543450
2342  7.474249 0.543450
2343  7.477872 0.543450
2344  7.481495 0.543450
2345  7.485118 0.543450
2346  7.488741 0.543450
2347  7.492364 0.543450
2348  7.495987 0.543450
2349  7.499610 0.543450
2350  7.503233 0.543450
2351  7.506856 0.543450
2352  7.510479 0.543450
2353  7.514102 0.543450
2354  7.517725 0.543450
2355  7.521348 0.543450
2356  7.524971 0.543450
2357  7.528594 0.543450
2358  7.532217 0.543450
2359  7.535840 0.543450
2360  7.539463 0.543450
2361  7.543086 0.543450
2362  7.546709 0.543450
2363  7.550332 0.543450
2364  7.553955 0.543450
2365  7.557578 0.547073
2366  7.561201 0.547073
2367  7.564824 0.550696
2368  7.568447 0.550696
2369  7.572070 0.554319
2370  7.575693 0.554319
2371  7.579316 0.554319
2372  7.582939 0.554319
2373  7.586562 0.554319
2374  7.590185 0.554319
2375  7.593808 0.554319
2376  7.597431 0.554319
2377  7.601054 0.554319
2378  7.604677 0.554319
2379  7.608300 0.554319
2380  7.611923 0.554319
2381  7.615546 0.554319
2382  7.619169 0.554319
2383  7.622792 0.554319
2384  7.626415 0.554319
2385  7.630038 0.554319
2386  7.633661 0.554319
2387  7.637284 0.554319
2388  7.640907 0.554319
2389  7.644530 0.554319
2390  7.648153 0.554319
2391  7.651776 0.554319
2392  7.655399 0.554319
2393  7.659022 0.554319
2394  7.662645 0.554319
2395  7.666268 0.550696
2396  7.669891 0.550696
2397  7.673514 0.547073
2398  7.677137 0.547073
2399  7.680760 0.543450
2400  7.684383 0.543450
2401  7.688006 0.539827
2402  7.691629 0.539827
2403  7.695252 0.539827
2404  7.698875 0.539827
2405  7.702498 0.539827
2406  7.706121 0.539827
2407  7.709744 0.539827
2408  7.713367 0.539827
2409  7.716990 0.539827
2410  7.720613 0.539827
2411  7.724236 0.539827
2412  7.727859 0.539827
2413  7.731482 0.539827
2414  7.735105 0.539827
2415  7.738728 0.536204
2416  7.742351 0.536204
2417  7.745974 0.536204
2418  7.749597 0.532581
2419  7.753220 0.532581
2420  7.756843 0.532581
2421  7.760466 0.532581
2422  7.764089 0.532581
2423  7.767712 0.532581
2424  7.771335 0.536204
2425  7.774958 0.536204
2426  7.778581 0.536204
2427  7.782204 0.536204
2428  7.785827 0.536204
2429  7.789450 0.536204
2430  7.793073 0.536204
2431  7.796696 0.536204
2432  7.800319 0.536204
2433  7.803942 0.536204
2434  7.807565 0.536204
2435  7.811188 0.536204
2436  7.814811 0.536204
2437  7.818434 0.536204
2438  7.822057 0.536204
2439  7.825680 0.536204
2440  7.829303 0.536204
2441  7.832926 0.536204
2442  7.836549 0.536204
2443  7.840172 0.539827
2444  7.843795 0.539827
2445  7.847418 0.543450
2446  7.851041 0.543450
2447  7.854664 0.547073
2448  7.858287 0.547073
2449  7.861910 0.550696
2450  7.865533 0.550696
2451  7.869156 0.554319
2452  7.872779 0.554319
2453  7.876402 0.554319
2454  7.880025 0.554319
2455  7.883648 0.554319
2456  7.887271 0.554319
2457  7.890894 0.554319
2458  7.894517 0.554319
2459  7.898140 0.554319
2460  7.901763 0.554319
2461  7.905386 0.554319
2462  7.909009 0.554319
2463  7.912632 0.554319
2464  7.916255 0.554319
2465  7.919878 0.554319
2466  7.923501 0.554319
2467  7.927124 0.554319
2468  7.930747 0.554319
2469  7.934370 0.554319
2470  7.937993 0.554319
2471  7.941616 0.554319
2472  7.945239 0.554319
2473  7.948862 0.554319
2474  7.952485 0.550696
2475  7.956108 0.550696
2476  7.959731 0.547073
2477  7.963354 0.547073
2478  7.966977 0.543450
2479  7.970600 0.543450
2480  7.974223 0.539827
2481  7.977846 0.539827
2482  7.981469 0.536204
2483  7.985092 0.536204
2484  7.988715 0.532581
2485  7.992338 0.532581
2486  7.995961 0.532581
2487  7.999584 0.532581
2488  8.003207 0.532581
2489  8.006830 0.532581
2490  8.010453 0.532581
2491  8.014076 0.532581
2492  8.017699 0.532581
2493  8.021322 0.532581
2494  8.024945 0.532581
2495  8.028568 0.532581
2496  8.032191 0.532581
2497  8.035814 0.532581
2498  8.039437 0.532581
2499  8.043060 0.528958
2500  8.046683 0.528958
2501  8.050306 0.528958
2502  8.053929 0.528958
2503  8.057552 0.528958
2504  8.061175 0.528958
2505  8.064798 0.528958
2506  8.068421 0.528958
2507  8.072044 0.528958
2508  8.075667 0.528958
2509  8.079290 0.528958
2510  8.082913 0.528958
2511  8.086536 0.528958
2512  8.090159 0.528958
2513  8.093782 0.528958
2514  8.097405 0.528958
2515  8.101028 0.528958
2516  8.104651 0.528958
2517  8.108274 0.528958
2518  8.111897 0.528958
2519  8.115520 0.528958
2520  8.119143 0.528958
2521  8.122766 0.528958
2522  8.126389 0.532581
2523  8.130012 0.532581
2524  8.133635 0.536204
2525  8.137258 0.536204
2526  8.140881 0.539827
2527  8.144504 0.539827
2528  8.148127 0.543450
2529  8.151750 0.543450
2530  8.155373 0.543450
2531  8.158996 0.543450
2532  8.162619 0.543450
2533  8.166242 0.543450
2534  8.169865 0.543450
2535  8.173488 0.543450
2536  8.177111 0.543450
2537  8.180734 0.543450
2538  8.184357 0.543450
2539  8.187980 0.543450
2540  8.191603 0.543450
2541  8.195226 0.543450
2542  8.198849 0.543450
2543  8.202472 0.543450
2544  8.206095 0.543450
2545  8.209718 0.543450
2546  8.213341 0.543450
2547  8.216964 0.543450
2548  8.220587 0.543450
2549  8.224210 0.543450
2550  8.227833 0.543450
2551  8.231456 0.539827
2552  8.235079 0.539827
2553  8.238702 0.536204
2554  8.242325 0.536204
2555  8.245948 0.532581
2556  8.249571 0.532581
2557  8.253194 0.532581
2558  8.256817 0.532581
2559  8.260440 0.528958
2560  8.264063 0.528958
2561  8.267686 0.525335
2562  8.271309 0.525335
2563  8.274932 0.521712
2564  8.278555 0.521712
2565  8.282178 0.518089
2566  8.285801 0.518089
2567  8.289424 0.518089
2568  8.293047 0.521712
2569  8.296670 0.521712
2570  8.300293 0.525335
2571  8.303916 0.525335
2572  8.307539 0.525335
2573  8.311162 0.528958
2574  8.314785 0.532581
2575  8.318408 0.536204
2576  8.322031 0.539827
2577  8.325654 0.543450
2578  8.329277 0.547073
2579  8.332900 0.547073
2580  8.336523 0.550696
2581  8.340146 0.550696
2582  8.343769 0.554319
2583  8.347392 0.554319
2584  8.351015 0.557942
2585  8.354638 0.557942
2586  8.358261 0.561565
2587  8.361884 0.561565
2588  8.365507 0.565188
2589  8.369130 0.565188
2590  8.372753 0.568811
2591  8.376376 0.568811
2592  8.379999 0.568811
2593  8.383622 0.572434
2594  8.387245 0.572434
2595  8.390868 0.572434
2596  8.394491 0.572434
2597  8.398114 0.572434
2598  8.401737 0.572434
2599  8.405360 0.572434
2600  8.408983 0.572434
2601  8.412606 0.572434
2602  8.416229 0.572434
2603  8.419852 0.572434
2604  8.423475 0.572434
2605  8.427098 0.572434
2606  8.430721 0.572434
2607  8.434344 0.572434
2608  8.437967 0.572434
2609  8.441590 0.572434
2610  8.445213 0.572434
2611  8.448836 0.572434
2612  8.452459 0.572434
2613  8.456082 0.572434
2614  8.459705 0.572434
2615  8.463328 0.572434
2616  8.466951 0.572434
2617  8.470574 0.572434
2618  8.474197 0.572434
2619  8.477820 0.572434
2620  8.481443 0.572434
2621  8.485066 0.572434
2622  8.488689 0.576057
2623  8.492312 0.576057
2624  8.495935 0.579680
2625  8.499558 0.579680
2626  8.503181 0.579680
2627  8.506804 0.579680
2628  8.510427 0.579680
2629  8.514050 0.579680
2630  8.517673 0.579680
2631  8.521296 0.579680
2632  8.524919 0.579680
2633  8.528542 0.579680
2634  8.532165 0.579680
2635  8.535788 0.579680
2636  8.539411 0.579680
2637  8.543034 0.579680
2638  8.546657 0.579680
2639  8.550280 0.579680
2640  8.553903 0.579680
2641  8.557526 0.579680
2642  8.561149 0.579680
2643  8.564772 0.579680
2644  8.568395 0.579680
2645  8.572018 0.579680
2646  8.575641 0.579680
2647  8.579264 0.579680
2648  8.582887 0.579680
2649  8.586510 0.579680
2650  8.590133 0.579680
2651  8.593756 0.579680
2652  8.597379 0.576057
2653  8.601002 0.576057
2654  8.604625 0.572434
2655  8.608248 0.572434
2656  8.611871 0.572434
2657  8.615494 0.572434
2658  8.619117 0.568811
2659  8.622740 0.568811
2660  8.626363 0.568811
2661  8.629986 0.568811
2662  8.633609 0.568811
2663  8.637232 0.568811
2664  8.640855 0.568811
2665  8.644478 0.568811
2666  8.648101 0.568811
2667  8.651724 0.568811
2668  8.655347 0.568811
2669  8.658970 0.568811
2670  8.662593 0.568811
2671  8.666216 0.568811
2672  8.669839 0.568811
2673  8.673462 0.568811
2674  8.677085 0.568811
2675  8.680708 0.572434
2676  8.684331 0.572434
2677  8.687954 0.576057
2678  8.691577 0.576057
2679  8.695200 0.579680
2680  8.698823 0.579680
2681  8.702446 0.583303
2682  8.706069 0.583303
2683  8.709692 0.586926
2684  8.713315 0.586926
2685  8.716938 0.586926
2686  8.720561 0.586926
2687  8.724184 0.586926
2688  8.727807 0.586926
2689  8.731430 0.586926
2690  8.735053 0.586926
2691  8.738676 0.586926
2692  8.742299 0.586926
2693  8.745922 0.586926
2694  8.749545 0.586926
2695  8.753168 0.586926
2696  8.756791 0.586926
2697  8.760414 0.586926
2698  8.764037 0.586926
2699  8.767660 0.586926
2700  8.771283 0.586926
2701  8.774906 0.586926
2702  8.778529 0.586926
2703  8.782152 0.586926
2704  8.785775 0.586926
2705  8.789398 0.586926
2706  8.793021 0.586926
2707  8.796644 0.586926
2708  8.800267 0.586926
2709  8.803890 0.586926
2710  8.807513 0.590549
2711  8.811136 0.590549
2712  8.814759 0.594172
2713  8.818382 0.594172
2714  8.822005 0.597795
2715  8.825628 0.597795
2716  8.829251 0.601418
2717  8.832874 0.601418
2718  8.836497 0.605041
2719  8.840120 0.605041
2720  8.843743 0.605041
2721  8.847366 0.605041
2722  8.850989 0.605041
2723  8.854612 0.605041
2724  8.858235 0.605041
2725  8.861858 0.605041
2726  8.865481 0.605041
2727  8.869104 0.605041
2728  8.872727 0.605041
2729  8.876350 0.605041
2730  8.879973 0.605041
2731  8.883596 0.605041
2732  8.887219 0.605041
2733  8.890842 0.605041
2734  8.894465 0.605041
2735  8.898088 0.608664
2736  8.901711 0.608664
2737  8.905334 0.608664
2738  8.908957 0.608664
2739  8.912580 0.608664
2740  8.916203 0.608664
2741  8.919826 0.608664
2742  8.923449 0.608664
2743  8.927072 0.608664
2744  8.930695 0.608664
2745  8.934318 0.608664
2746  8.937941 0.608664
2747  8.941564 0.608664
2748  8.945187 0.608664
2749  8.948810 0.608664
2750  8.952433 0.608664
2751  8.956056 0.608664
2752  8.959679 0.608664
2753  8.963302 0.608664
2754  8.966925 0.612287
2755  8.970548 0.612287
2756  8.974171 0.615910
2757  8.977794 0.615910
2758  8.981417 0.619533
2759  8.985040 0.619533
2760  8.988663 0.623156
2761  8.992286 0.623156
2762  8.995909 0.626779
2763  8.999532 0.626779
2764  9.003155 0.626779
2765  9.006778 0.626779
2766  9.010401 0.626779
2767  9.014024 0.626779
2768  9.017647 0.626779
2769  9.021270 0.626779
2770  9.024893 0.626779
2771  9.028516 0.626779
2772  9.032139 0.626779
2773  9.035762 0.626779
2774  9.039385 0.626779
2775  9.043008 0.626779
2776  9.046631 0.626779
2777  9.050254 0.626779
2778  9.053877 0.626779
2779  9.057500 0.626779
2780  9.061123 0.626779
2781  9.064746 0.626779
2782  9.068369 0.626779
2783  9.071992 0.626779
2784  9.075615 0.626779
2785  9.079238 0.626779
2786  9.082861 0.626779
2787  9.086484 0.626779
2788  9.090107 0.626779
2789  9.093730 0.626779
2790  9.097353 0.626779
2791  9.100976 0.626779
2792  9.104599 0.626779
2793  9.108222 0.626779
2794  9.111845 0.623156
2795  9.115468 0.623156
2796  9.119091 0.619533
2797  9.122714 0.619533
2798  9.126337 0.615910
2799  9.129960 0.615910
2800  9.133583 0.615910
2801  9.137206 0.612287
2802  9.140829 0.612287
2803  9.144452 0.612287
2804  9.148075 0.612287
2805  9.151698 0.612287
2806  9.155321 0.612287
2807  9.158944 0.612287
2808  9.162567 0.612287
2809  9.166190 0.612287
2810  9.169813 0.612287
2811  9.173436 0.612287
2812  9.177059 0.612287
2813  9.180682 0.612287
2814  9.184305 0.612287
2815  9.187928 0.612287
2816  9.191551 0.612287
2817  9.195174 0.608664
2818  9.198797 0.608664
2819  9.202420 0.612287
2820  9.206043 0.612287
2821  9.209666 0.612287
2822  9.213289 0.615910
2823  9.216912 0.615910
2824  9.220535 0.615910
2825  9.224158 0.615910
2826  9.227781 0.615910
2827  9.231404 0.615910
2828  9.235027 0.615910
2829  9.238650 0.615910
2830  9.242273 0.615910
2831  9.245896 0.615910
2832  9.249519 0.615910
2833  9.253142 0.615910
2834  9.256765 0.615910
2835  9.260388 0.615910
2836  9.264011 0.615910
2837  9.267634 0.615910
2838  9.271257 0.615910
2839  9.274880 0.615910
2840  9.278503 0.615910
2841  9.282126 0.615910
2842  9.285749 0.615910
2843  9.289372 0.615910
2844  9.292995 0.615910
2845  9.296618 0.615910
2846  9.300241 0.615910
2847  9.303864 0.615910
2848  9.307487 0.615910
2849  9.311110 0.615910
2850  9.314733 0.615910
2851  9.318356 0.615910
2852  9.321979 0.615910
2853  9.325602 0.612287
2854  9.329225 0.612287
2855  9.332848 0.608664
2856  9.336471 0.608664
2857  9.340094 0.605041
2858  9.343717 0.605041
2859  9.347340 0.601418
2860  9.350963 0.601418
2861  9.354586 0.597795
2862  9.358209 0.597795
2863  9.361832 0.594172
2864  9.365455 0.594172
2865  9.369078 0.594172
2866  9.372701 0.590549
2867  9.376324 0.590549
2868  9.379947 0.590549
2869  9.383570 0.590549
2870  9.387193 0.590549
2871  9.390816 0.590549
2872  9.394439 0.590549
2873  9.398062 0.590549
2874  9.401685 0.590549
2875  9.405308 0.590549
2876  9.408931 0.590549
2877  9.412554 0.590549
2878  9.416177 0.590549
2879  9.419800 0.590549
2880  9.423423 0.590549
2881  9.427046 0.590549
2882  9.430669 0.590549
2883  9.434292 0.590549
2884  9.437915 0.590549
2885  9.441538 0.590549
2886  9.445161 0.590549
2887  9.448784 0.594172
2888  9.452407 0.594172
2889  9.456030 0.597795
2890  9.459653 0.597795
2891  9.463276 0.597795
2892  9.466899 0.601418
2893  9.470522 0.601418
2894  9.474145 0.601418
2895  9.477768 0.605041
2896  9.481391 0.605041
2897  9.485014 0.605041
2898  9.488637 0.605041
2899  9.492260 0.608664
2900  9.495883 0.608664
2901  9.499506 0.612287
2902  9.503129 0.612287
2903  9.506752 0.615910
2904  9.510375 0.615910
2905  9.513998 0.619533
2906  9.517621 0.619533
2907  9.521244 0.623156
2908  9.524867 0.623156
2909  9.528490 0.626779
2910  9.532113 0.626779
2911  9.535736 0.630402
2912  9.539359 0.630402
2913  9.542982 0.630402
2914  9.546605 0.630402
2915  9.550228 0.630402
2916  9.553851 0.630402
2917  9.557474 0.630402
2918  9.561097 0.630402
2919  9.564720 0.630402
2920  9.568343 0.630402
2921  9.571966 0.630402
2922  9.575589 0.630402
2923  9.579212 0.630402
2924  9.582835 0.630402
2925  9.586458 0.630402
2926  9.590081 0.630402
2927  9.593704 0.630402
2928  9.597327 0.630402
2929  9.600950 0.630402
2930  9.604573 0.630402
2931  9.608196 0.630402
2932  9.611819 0.630402
2933  9.615442 0.630402
2934  9.619065 0.630402
2935  9.622688 0.630402
2936  9.626311 0.630402
2937  9.629934 0.630402
2938  9.633557 0.630402
2939  9.637180 0.630402
2940  9.640803 0.630402
2941  9.644426 0.630402
2942  9.648049 0.630402
2943  9.651672 0.630402
2944  9.655295 0.630402
2945  9.658918 0.630402
2946  9.662541 0.626779
2947  9.666164 0.626779
2948  9.669787 0.626779
2949  9.673410 0.626779
2950  9.677033 0.623156
2951  9.680656 0.623156
2952  9.684279 0.623156
2953  9.687902 0.623156
2954  9.691525 0.623156
2955  9.695148 0.623156
2956  9.698771 0.623156
2957  9.702394 0.626779
2958  9.706017 0.630402
2959  9.709640 0.634025
2960  9.713263 0.634025
2961  9.716886 0.637648
2962  9.720509 0.641271
2963  9.724132 0.644894
2964  9.727755 0.648517
2965  9.731378 0.648517
2966  9.731378 0.652140
2967  9.735001 0.655763
2968  9.735001 0.659386
2969  9.738624 0.663009
2970  9.738624 0.666632
2971  9.742247 0.670255
2972  9.742247 0.673878
2973  9.745870 0.677501
2974  9.745870 0.681124
2975  9.749493 0.684747
2976  9.749493 0.688370
2977  9.753116 0.691993
2978  9.756739 0.695616
2979  9.760362 0.699239
2980  9.760362 0.702862
2981  9.763985 0.706485
2982  9.763985 0.710108
2983  9.767608 0.713731
2984  9.767608 0.717354
2985  9.771231 0.720977
2986  9.771231 0.724600
2987  9.774854 0.728223
2988  9.774854 0.731846
2989  9.778477 0.735469
2990  9.778477 0.739092
2991  9.782100 0.742715
2992  9.785723 0.746338
2993  9.789346 0.746338
2994  9.792969 0.749961
2995  9.796592 0.749961
2996  9.800215 0.753584
2997  9.803838 0.753584
2998  9.807461 0.757207
2999  9.811084 0.757207
3000  9.814707 0.760830
3001  9.818330 0.760830
3002  9.821953 0.764453
3003  9.825576 0.764453
3004  9.829199 0.768076
3005  9.832822 0.768076
3006  9.836445 0.768076
3007  9.840068 0.771699
3008  9.843691 0.771699
3009  9.847314 0.771699
3010  9.850937 0.775322
3011  9.854560 0.775322
3012  9.858183 0.778945
3013  9.861806 0.782568
3014  9.865429 0.786191
3015  9.869052 0.789814
3016  9.872675 0.793437
3017  9.876298 0.797060
3018  9.879921 0.800683
3019  9.883544 0.804306
3020  9.887167 0.804306
3021  9.890790 0.807929
3022  9.890790 0.811552
3023  9.894413 0.815175
3024  9.898036 0.818798
3025  9.898036 0.822421
3026  9.901659 0.826044
3027  9.905282 0.829667
3028  9.908905 0.833290
3029  9.912528 0.836913
3030  9.916151 0.840536
3031  9.919774 0.844159
3032  9.923397 0.847782
3033  9.927020 0.851405
3034  9.930643 0.855028
3035  9.934266 0.858651
3036  9.937889 0.858651
3037  9.941512 0.862274
3038  9.945135 0.865897
3039  9.948758 0.869520
3040  9.948758 0.873143
3041  9.952381 0.876766
3042  9.956004 0.880389
3043  9.959627 0.884012
3044  9.963250 0.887635
3045  9.966873 0.887635
3046  9.970496 0.891258
3047  9.974119 0.891258
3048  9.977742 0.894881
3049  9.981365 0.894881
3050  9.984988 0.898504
3051  9.988611 0.898504
3052  9.992234 0.902127
3053  9.995857 0.902127
3054  9.999480 0.905750
3055  10.003103 0.905750
3056  10.006726 0.909373
3057  10.010349 0.909373
3058  10.013972 0.912996
3059  10.017595 0.912996
3060  10.021218 0.912996
3061  10.024841 0.916619
3062  10.028464 0.916619
3063  10.032087 0.920242
3064  10.035710 0.920242
3065  10.039333 0.923865
3066  10.042956 0.923865
3067  10.046579 0.927488
3068  10.050202 0.927488
3069  10.053825 0.931111
3070  10.057448 0.931111
3071  10.061071 0.934734
3072  10.064694 0.934734
3073  10.068317 0.938357
3074  10.071940 0.938357
3075  10.075563 0.941980
3076  10.079186 0.941980
3077  10.082809 0.941980
3078  10.086432 0.941980
3079  10.090055 0.941980
3080  10.093678 0.941980
3081  10.097301 0.941980
3082  10.100924 0.941980
3083  10.104547 0.941980
3084  10.108170 0.941980
3085  10.111793 0.941980
3086  10.115416 0.941980
3087  10.119039 0.941980
3088  10.122662 0.941980
3089  10.126285 0.941980
3090  10.129908 0.941980
3091  10.133531 0.941980
3092  10.137154 0.941980
3093  10.140777 0.941980
3094  10.144400 0.941980
3095  10.148023 0.941980
3096  10.151646 0.941980
3097  10.155269 0.941980
3098  10.158892 0.945603
3099  10.162515 0.945603
3100  10.166138 0.949226
3101  10.169761 0.952849
3102  10.173384 0.956472
3103  10.177007 0.960095
3104  10.180630 0.963718
3105  10.184253 0.967341
3106  10.187876 0.970964
3107  10.191499 0.974587
3108  10.195122 0.978210
3109  10.198745 0.981833
3110  10.202368 0.985456
3111  10.205991 0.989079
3112  10.205991 0.992702
3113  10.209614 0.996325
3114  10.213237 0.999948
3115  10.213237 1.003571
3116  10.216860 1.007194
3117  10.216860 1.010817
3118  10.220483 1.014440
3119  10.220483 1.018063
3120  10.224106 1.021686
3121  10.227729 1.025309
3122  10.227729 1.028932
3123  10.231352 1.032555
3124  10.234975 1.036178
3125  10.238598 1.039801
3126  10.242221 1.043424
3127  10.245844 1.047047
3128  10.249467 1.050670
3129  10.253090 1.054293
3130  10.256713 1.057916
3131  10.260336 1.057916
3132  10.263959 1.061539
3133  10.267582 1.065162
3134  10.271205 1.065162
3135  10.274828 1.068785
3136  10.278451 1.068785
3137  10.282074 1.072408
3138  10.285697 1.072408
3139  10.289320 1.076031
3140  10.292943 1.079654
3141  10.296566 1.083277
3142  10.300189 1.086900
3143  10.303812 1.086900
3144  10.307435 1.090523
3145  10.311058 1.090523
3146  10.314681 1.094146
3147  10.318304 1.094146
3148  10.321927 1.097769
3149  10.325550 1.097769
3150  10.329173 1.101392
3151  10.332796 1.101392
3152  10.336419 1.105015
3153  10.340042 1.105015
3154  10.343665 1.108638
3155  10.347288 1.108638
3156  10.350911 1.112261
3157  10.354534 1.112261
3158  10.358157 1.115884
3159  10.361780 1.115884
3160  10.365403 1.119507
3161  10.369026 1.119507
3162  10.372649 1.123130
3163  10.376272 1.123130
3164  10.379895 1.123130
3165  10.383518 1.126753
3166  10.387141 1.126753
3167  10.390764 1.126753
3168  10.394387 1.130376
3169  10.398010 1.130376
3170  10.401633 1.133999
3171  10.405256 1.137622
3172  10.408879 1.141245
3173  10.412502 1.141245
3174  10.416125 1.144868
3175  10.419748 1.144868
3176  10.423371 1.148491
3177  10.426994 1.148491
3178  10.430617 1.152114
3179  10.434240 1.152114
3180  10.437863 1.155737
3181  10.441486 1.155737
3182  10.445109 1.159360
3183  10.448732 1.159360
3184  10.452355 1.162983
3185  10.455978 1.162983
3186  10.459601 1.166606
3187  10.463224 1.170229
3188  10.466847 1.173852
3189  10.470470 1.177475
3190  10.474093 1.181098
3191  10.477716 1.184721
3192  10.481339 1.188344
3193  10.484962 1.191967
3194  10.488585 1.195590
3195  10.488585 1.199213
3196  10.488585 1.202836
3197  10.488585 1.206459
3198  10.488585 1.210082
3199  10.488585 1.213705
3200  10.488585 1.217328
3201  10.488585 1.220951
3202  10.492208 1.224574
3203  10.492208 1.228197
3204  10.495831 1.231820
3205  10.495831 1.235443
3206  10.499454 1.239066
3207  10.499454 1.242689
3208  10.503077 1.246312
3209  10.503077 1.249935
3210  10.506700 1.253558
3211  10.506700 1.257181
3212  10.510323 1.260804
3213  10.510323 1.264427
3214  10.513946 1.268050
3215  10.517569 1.268050
3216  10.521192 1.271673
3217  10.524815 1.271673
3218  10.528438 1.275296
3219  10.532061 1.275296
3220  10.535684 1.278919
3221  10.539307 1.278919
3222  10.542930 1.282542
3223  10.546553 1.282542
3224  10.550176 1.286165
3225  10.553799 1.286165
3226  10.557422 1.289788
3227  10.561045 1.289788
3228  10.564668 1.289788
3229  10.568291 1.289788
3230  10.571914 1.289788
3231  10.575537 1.289788
3232  10.579160 1.289788
3233  10.582783 1.293411
3234  10.586406 1.297034
3235  10.586406 1.300657
3236  10.590029 1.304280
3237  10.593652 1.307903
3238  10.593652 1.311526
3239  10.597275 1.315149
3240  10.600898 1.318772
3241  10.604521 1.322395
3242  10.608144 1.326018
3243  10.611767 1.329641
3244  10.615390 1.329641
3245  10.619013 1.333264
3246  10.622636 1.333264
3247  10.626259 1.336887
3248  10.629882 1.336887
3249  10.633505 1.340510
3250  10.637128 1.340510
3251  10.640751 1.344133
3252  10.644374 1.344133
3253  10.647997 1.347756
3254  10.651620 1.347756
3255  10.655243 1.351379
3256  10.658866 1.351379
3257  10.662489 1.355002
3258  10.666112 1.355002
3259  10.669735 1.358625
3260  10.673358 1.358625
3261  10.676981 1.362248
3262  10.680604 1.365871
3263  10.684227 1.369494
3264  10.687850 1.369494
3265  10.691473 1.373117
3266  10.695096 1.376740
3267  10.698719 1.380363
3268  10.702342 1.383986
3269  10.705965 1.387609
3270  10.709588 1.391232
3271  10.713211 1.394855
3272  10.716834 1.398478
3273  10.720457 1.402101
3274  10.720457 1.405724
3275  10.724080 1.409347
3276  10.724080 1.412970
3277  10.727703 1.416593
3278  10.731326 1.420216
3279  10.731326 1.423839
3280  10.734949 1.427462
3281  10.738572 1.431085
3282  10.742195 1.434708
3283  10.745818 1.438331
3284  10.749441 1.438331
3285  10.753064 1.441954
3286  10.756687 1.445577
3287  10.760310 1.445577
3288  10.763933 1.449200
3289  10.767556 1.452823
3290  10.771179 1.456446
3291  10.774802 1.460069
3292  10.778425 1.463692
3293  10.778425 1.467315
3294  10.778425 1.470938
3295  10.778425 1.474561
3296  10.778425 1.478184
3297  10.778425 1.481807
3298  10.778425 1.485430
3299  10.778425 1.489053
3300  10.778425 1.492676
3301  10.782048 1.496299
3302  10.782048 1.499922
3303  10.785671 1.503545
3304  10.785671 1.507168
3305  10.789294 1.510791
3306  10.789294 1.514414
3307  10.792917 1.518037
3308  10.792917 1.521660
3309  10.796540 1.525283
3310  10.796540 1.528906
3311  10.800163 1.532529
3312  10.800163 1.536152
3313  10.803786 1.539775
3314  10.803786 1.543398
3315  10.807409 1.547021
3316  10.807409 1.550644
3317  10.811032 1.554267
3318  10.814655 1.557890
3319  10.818278 1.557890
3320  10.821901 1.561513
3321  10.825524 1.561513
3322  10.829147 1.565136
3323  10.832770 1.565136
3324  10.836393 1.568759
3325  10.840016 1.568759
3326  10.843639 1.572382
3327  10.847262 1.572382
3328  10.850885 1.576005
3329  10.854508 1.576005
3330  10.858131 1.579628
3331  10.861754 1.579628
3332  10.865377 1.579628
3333  10.869000 1.579628
3334  10.872623 1.579628
3335  10.876246 1.579628
3336  10.879869 1.579628
3337  10.883492 1.579628
3338  10.887115 1.579628
3339  10.890738 1.579628
3340  10.894361 1.579628
3341  10.897984 1.579628
3342  10.901607 1.579628
3343  10.905230 1.579628
3344  10.908853 1.579628
3345  10.912476 1.579628
3346  10.916099 1.579628
3347  10.919722 1.579628
3348  10.923345 1.579628
3349  10.926968 1.579628
3350  10.930591 1.579628
3351  10.934214 1.579628
3352  10.937837 1.579628
3353  10.941460 1.579628
3354  10.945083 1.579628
3355  10.948706 1.579628
3356  10.952329 1.579628
3357  10.955952 1.579628
3358  10.959575 1.579628
3359  10.963198 1.579628
3360  10.966821 1.579628
3361  10.970444 1.579628
3362  10.974067 1.579628
3363  10.977690 1.583251
3364  10.981313 1.583251
3365  10.984936 1.586874
3366  10.988559 1.586874
3367  10.992182 1.590497
3368  10.995805 1.590497
3369  10.999428 1.590497
3370  11.003051 1.594120
3371  11.006674 1.597743
3372  11.010297 1.601366
3373  11.013920 1.604989
3374  11.017543 1.608612
3375  11.021166 1.612235
3376  11.024789 1.615858
3377  11.028412 1.619481
3378  11.032035 1.623104
3379  11.035658 1.626727
3380  11.039281 1.630350
3381  11.042904 1.633973
3382  11.046527 1.637596
3383  11.050150 1.637596
3384  11.053773 1.641219
3385  11.057396 1.641219
3386  11.061019 1.644842
3387  11.064642 1.644842
3388  11.068265 1.648465
3389  11.071888 1.648465
3390  11.075511 1.652088
3391  11.079134 1.652088
3392  11.082757 1.655711
3393  11.086380 1.655711
3394  11.090003 1.659334
3395  11.093626 1.659334
3396  11.097249 1.662957
3397  11.100872 1.666580
3398  11.104495 1.670203
3399  11.108118 1.673826
3400  11.111741 1.677449
3401  11.115364 1.681072
3402  11.118987 1.684695
3403  11.122610 1.688318
3404  11.126233 1.691941
3405  11.129856 1.695564
3406  11.133479 1.699187
3407  11.137102 1.702810
3408  11.140725 1.706433
3409  11.144348 1.710056
3410  11.147971 1.713679
3411  11.151594 1.713679
3412  11.155217 1.717302
3413  11.158840 1.717302
3414  11.162463 1.720925
3415  11.166086 1.720925
3416  11.169709 1.724548
3417  11.173332 1.724548
3418  11.176955 1.728171
3419  11.180578 1.728171
3420  11.184201 1.731794
3421  11.187824 1.731794
3422  11.191447 1.735417
3423  11.195070 1.739040
3424  11.198693 1.742663
3425  11.202316 1.746286
3426  11.205939 1.749909
3427  11.209562 1.753532
3428  11.213185 1.757155
3429  11.216808 1.760778
3430  11.220431 1.764401
3431  11.220431 1.768024
3432  11.220431 1.771647
3433  11.220431 1.775270
3434  11.220431 1.778893
3435  11.220431 1.782516
3436  11.220431 1.786139
3437  11.220431 1.789762
3438  11.220431 1.793385
3439  11.220431 1.797008
3440  11.220431 1.800631
3441  11.224054 1.804254
3442  11.224054 1.807877
3443  11.227677 1.811500
3444  11.227677 1.815123
3445  11.231300 1.818746
3446  11.231300 1.822369
3447  11.234923 1.825992
3448  11.234923 1.829615
3449  11.238546 1.833238
3450  11.238546 1.836861
3451  11.242169 1.840484
3452  11.242169 1.844107
3453  11.245792 1.847730
3454  11.249415 1.847730
3455  11.253038 1.851353
3456  11.256661 1.851353
3457  11.260284 1.854976
3458  11.263907 1.854976
3459  11.267530 1.858599
3460  11.271153 1.858599
3461  11.274776 1.862222
3462  11.278399 1.862222
3463  11.282022 1.865845
3464  11.285645 1.865845
3465  11.289268 1.869468
3466  11.292891 1.869468
3467  11.296514 1.869468
3468  11.300137 1.869468
3469  11.303760 1.869468
3470  11.307383 1.869468
3471  11.311006 1.869468
3472  11.314629 1.869468
3473  11.318252 1.869468
3474  11.321875 1.869468
3475  11.325498 1.869468
3476  11.329121 1.869468
3477  11.332744 1.873091
3478  11.336367 1.873091
3479  11.339990 1.876714
3480  11.343613 1.880337
3481  11.347236 1.880337
3482  11.350859 1.883960
3483  11.354482 1.887583
3484  11.358105 1.887583
3485  11.361728 1.891206
3486  11.365351 1.891206
3487  11.368974 1.894829
3488  11.372597 1.894829
3489  11.376220 1.898452
3490  11.379843 1.898452
3491  11.383466 1.902075
3492  11.387089 1.902075
3493  11.390712 1.905698
3494  11.394335 1.905698
3495  11.397958 1.909321
3496  11.401581 1.909321
3497  11.405204 1.909321
3498  11.408827 1.909321
3499  11.412450 1.909321
3500  11.416073 1.909321
3501  11.419696 1.909321
3502  11.423319 1.909321
3503  11.426942 1.909321
3504  11.430565 1.909321
3505  11.434188 1.909321
3506  11.437811 1.909321
3507  11.441434 1.909321
3508  11.445057 1.909321
3509  11.448680 1.909321
3510  11.452303 1.912944
3511  11.455926 1.916567
3512  11.455926 1.920190
3513  11.459549 1.923813
3514  11.459549 1.927436
3515  11.463172 1.931059
3516  11.463172 1.934682
3517  11.466795 1.938305
3518  11.466795 1.941928
3519  11.470418 1.945551
3520  11.470418 1.949174
3521  11.474041 1.952797
3522  11.474041 1.956420
3523  11.477664 1.960043
3524  11.477664 1.963666
3525  11.481287 1.967289
3526  11.481287 1.970912
3527  11.484910 1.974535
3528  11.484910 1.978158
3529  11.488533 1.981781
3530  11.492156 1.985404
3531  11.495779 1.989027
3532  11.495779 1.992650
3533  11.499402 1.996273
3534  11.499402 1.999896
3535  11.499402 2.003519
3536  11.503025 2.007142
3537  11.503025 2.010765
3538  11.503025 2.014388
3539  11.499402 2.018011
3540  11.499402 2.021634
3541  11.499402 2.025257
3542  11.499402 2.028880
3543  11.499402 2.032503
3544  11.499402 2.036126
3545  11.499402 2.039749
3546  11.499402 2.043372
3547  11.499402 2.046995
3548  11.499402 2.050618
3549  11.499402 2.054241
3550  11.499402 2.057864
3551  11.499402 2.061487
3552  11.499402 2.065110
3553  11.499402 2.068733
3554  11.499402 2.072356
3555  11.499402 2.075979
3556  11.499402 2.079602
3557  11.499402 2.083225
3558  11.499402 2.086848
3559  11.499402 2.090471
3560  11.499402 2.094094
3561  11.499402 2.097717
3562  11.499402 2.101340
3563  11.503025 2.104963
3564  11.503025 2.108586
3565  11.506648 2.112209
3566  11.506648 2.115832
3567  11.510271 2.119455
3568  11.510271 2.123078
3569  11.513894 2.126701
3570  11.513894 2.130324
3571  11.517517 2.133947
3572  11.517517 2.137570
3573  11.521140 2.141193
3574  11.521140 2.144816
3575  11.524763 2.148439
3576  11.528386 2.152062
3577  11.532009 2.152062
3578  11.535632 2.155685
3579  11.539255 2.155685
3580  11.542878 2.159308
3581  11.546501 2.162931
3582  11.550124 2.166554
3583  11.550124 2.170177
3584  11.550124 2.173800
3585  11.550124 2.177423
3586  11.550124 2.181046
3587  11.546501 2.184669
3588  11.546501 2.188292
3589  11.546501 2.191915
3590  11.546501 2.195538
3591  11.542878 2.199161
3592  11.542878 2.202784
3593  11.542878 2.206407
3594  11.542878 2.210030
3595  11.542878 2.213653
3596  11.542878 2.217276
3597  11.542878 2.220899
3598  11.542878 2.224522
3599  11.542878 2.228145
3600  11.542878 2.231768
3601  11.542878 2.235391
3602  11.542878 2.239014
3603  11.542878 2.242637
3604  11.542878 2.246260
3605  11.542878 2.249883
3606  11.542878 2.253506
3607  11.542878 2.257129
3608  11.542878 2.260752
3609  11.542878 2.264375
3610  11.542878 2.267998
3611  11.542878 2.271621
3612  11.542878 2.275244
3613  11.542878 2.278867
3614  11.542878 2.282490
3615  11.546501 2.286113
3616  11.546501 2.289736
3617  11.550124 2.293359
3618  11.550124 2.296982
3619  11.553747 2.300605
3620  11.553747 2.304228
3621  11.557370 2.307851
3622  11.557370 2.311474
3623  11.560993 2.315097
3624  11.560993 2.318720
3625  11.564616 2.322343
3626  11.564616 2.325966
3627  11.568239 2.329589
3628  11.571862 2.329589
3629  11.575485 2.333212
3630  11.579108 2.333212
3631  11.582731 2.336835
3632  11.586354 2.336835
3633  11.589977 2.340458
3634  11.593600 2.340458
3635  11.597223 2.344081
3636  11.600846 2.344081
3637  11.600846 2.347704
3638  11.604469 2.351327
3639  11.604469 2.354950
3640  11.608092 2.358573
3641  11.608092 2.362196
3642  11.611715 2.365819
3643  11.611715 2.369442
3644  11.615338 2.373065
3645  11.618961 2.376688
3646  11.618961 2.380311
3647  11.622584 2.383934
3648  11.626207 2.387557
3649  11.629830 2.391180
3650  11.633453 2.391180
3651  11.637076 2.394803
3652  11.640699 2.394803
3653  11.644322 2.398426
3654  11.647945 2.398426
3655  11.651568 2.402049
3656  11.655191 2.402049
3657  11.658814 2.405672
3658  11.658814 2.409295
3659  11.658814 2.412918
3660  11.658814 2.416541
3661  11.662437 2.420164
3662  11.662437 2.423787
3663  11.662437 2.427410
3664  11.662437 2.431033
3665  11.662437 2.434656
3666  11.666060 2.438279
3667  11.666060 2.441902
3668  11.669683 2.445525
3669  11.669683 2.449148
3670  11.673306 2.452771
3671  11.673306 2.456394
3672  11.676929 2.460017
3673  11.676929 2.463640
3674  11.680552 2.467263
3675  11.680552 2.470886
3676  11.684175 2.474509
3677  11.684175 2.478132
3678  11.687798 2.481755
3679  11.691421 2.485378
3680  11.695044 2.489001
3681  11.698667 2.489001
3682  11.702290 2.492624
3683  11.705913 2.492624
3684  11.709536 2.496247
3685  11.713159 2.496247
3686  11.716782 2.499870
3687  11.720405 2.499870
3688  11.724028 2.503493
3689  11.727651 2.507116
3690  11.731274 2.510739
3691  11.734897 2.514362
3692  11.738520 2.517985
3693  11.742143 2.521608
3694  11.745766 2.525231
3695  11.749389 2.528854
3696  11.753012 2.532477
3697  11.756635 2.536100
3698  11.760258 2.539723
3699  11.763881 2.543346
3700  11.767504 2.543346
3701  11.771127 2.546969
3702  11.774750 2.550592
3703  11.778373 2.550592
3704  11.781996 2.554215
3705  11.785619 2.554215
3706  11.785619 2.557838
3707  11.789242 2.561461
3708  11.792865 2.565084
3709  11.792865 2.568707
3710  11.796488 2.572330
3711  11.800111 2.575953
3712  11.803734 2.579576
3713  11.807357 2.583199
3714  11.810980 2.583199
3715  11.814603 2.586822
3716  11.818226 2.586822
3717  11.821849 2.590445
3718  11.825472 2.590445
3719  11.829095 2.594068
3720  11.832718 2.594068
3721  11.836341 2.597691
3722  11.839964 2.597691
3723  11.843587 2.601314
3724  11.847210 2.604937
3725  11.850833 2.608560
3726  11.854456 2.612183
3727  11.858079 2.615806
3728  11.861702 2.619429
3729  11.865325 2.623052
3730  11.868948 2.626675
3731  11.872571 2.630298
3732  11.872571 2.633921
3733  11.876194 2.637544
3734  11.876194 2.641167
3735  11.879817 2.644790
3736  11.879817 2.648413
3737  11.883440 2.652036
3738  11.883440 2.655659
3739  11.887063 2.659282
3740  11.887063 2.662905
3741  11.890686 2.666528
3742  11.890686 2.670151
3743  11.894309 2.673774
3744  11.894309 2.677397
3745  11.897932 2.681020
3746  11.901555 2.684643
3747  11.905178 2.688266
3748  11.908801 2.691889
3749  11.912424 2.695512
3750  11.916047 2.695512
3751  11.919670 2.699135
3752  11.923293 2.702758
3753  11.926916 2.702758
3754  11.930539 2.706381
3755  11.934162 2.706381
3756  11.937785 2.710004
3757  11.941408 2.713627
3758  11.945031 2.717250
3759  11.948654 2.720873
3760  11.952277 2.724496
3761  11.955900 2.728119
3762  11.959523 2.731742
3763  11.963146 2.735365
3764  11.966769 2.738988
3765  11.970392 2.742611
3766  11.974015 2.746234
3767  11.977638 2.749857
3768  11.981261 2.753480
3769  11.984884 2.757103
3770  11.988507 2.760726
3771  11.988507 2.764349
3772  11.988507 2.767972
3773  11.988507 2.771595
3774  11.992130 2.775218
3775  11.992130 2.778841
3776  11.992130 2.782464
3777  11.992130 2.786087
3778  11.995753 2.789710
3779  11.995753 2.793333
3780  11.995753 2.796956
3781  11.999376 2.800579
3782  11.999376 2.804202
3783  11.999376 2.807825
3784  11.999376 2.811448
3785  11.999376 2.815071
3786  11.999376 2.818694
3787  11.999376 2.822317
3788  11.999376 2.825940
3789  12.002999 2.829563
3790  12.002999 2.833186
3791  12.006622 2.836809
3792  12.006622 2.840432
3793  12.010245 2.844055
3794  12.010245 2.847678
3795  12.013868 2.851301
3796  12.013868 2.854924
3797  12.017491 2.858547
3798  12.017491 2.862170
3799  12.021114 2.865793
3800  12.021114 2.869416
3801  12.024737 2.873039
3802  12.028360 2.876662
3803  12.031983 2.880285
3804  12.035606 2.883908
3805  12.039229 2.887531
3806  12.042852 2.887531
3807  12.042852 2.891154
3808  12.046475 2.894777
3809  12.046475 2.898400
3810  12.050098 2.902023
3811  12.050098 2.905646
3812  12.050098 2.909269
3813  12.053721 2.912892
3814  12.053721 2.916515
3815  12.057344 2.920138
3816  12.057344 2.923761
3817  12.057344 2.927384
3818  12.057344 2.931007
3819  12.057344 2.934630
3820  12.057344 2.938253
3821  12.057344 2.941876
3822  12.057344 2.945499
3823  12.057344 2.949122
3824  12.057344 2.952745
3825  12.057344 2.956368
3826  12.060967 2.959991
3827  12.060967 2.963614
3828  12.060967 2.967237
3829  12.060967 2.970860
3830  12.060967 2.974483
3831  12.060967 2.978106
3832  12.060967 2.981729
3833  12.060967 2.985352
3834  12.060967 2.988975
3835  12.060967 2.992598
3836  12.060967 2.996221
3837  12.060967 2.999844
3838  12.060967 3.003467
3839  12.060967 3.007090
3840  12.060967 3.010713
3841  12.060967 3.014336
3842  12.060967 3.017959
3843  12.060967 3.021582
3844  12.060967 3.025205
3845  12.060967 3.028828
3846  12.060967 3.032451
3847  12.064590 3.036074
3848  12.064590 3.039697
3849  12.068213 3.043320
3850  12.068213 3.046943
3851  12.071836 3.050566
3852  12.071836 3.054189
3853  12.075459 3.057812
3854  12.075459 3.061435
3855  12.079082 3.065058
3856  12.079082 3.068681
3857  12.082705 3.072304
3858  12.082705 3.075927
3859  12.086328 3.079550
3860  12.089951 3.079550
3861  12.093574 3.083173
3862  12.097197 3.083173
3863  12.100820 3.086796
3864  12.104443 3.086796
3865  12.108066 3.090419
3866  12.111689 3.090419
3867  12.115312 3.094042
3868  12.118935 3.094042
3869  12.122558 3.097665
3870  12.126181 3.097665
3871  12.129804 3.101288
3872  12.133427 3.101288
3873  12.137050 3.101288
3874  12.140673 3.101288
3875  12.144296 3.101288
3876  12.147919 3.101288
3877  12.151542 3.101288
3878  12.155165 3.101288
3879  12.158788 3.101288
3880  12.162411 3.101288
3881  12.166034 3.101288
3882  12.169657 3.101288
3883  12.173280 3.101288
3884  12.176903 3.101288
3885  12.180526 3.101288
3886  12.184149 3.101288
3887  12.184149 3.104911
3888  12.187772 3.108534
3889  12.187772 3.112157
3890  12.191395 3.115780
3891  12.191395 3.119403
3892  12.195018 3.123026
3893  12.195018 3.126649
3894  12.198641 3.130272
3895  12.198641 3.133895
3896  12.202264 3.137518
3897  12.205887 3.141141
3898  12.209510 3.141141
3899  12.213133 3.144764
3900  12.216756 3.144764
3901  12.220379 3.148387
3902  12.224002 3.148387
3903  12.227625 3.152010
3904  12.231248 3.152010
3905  12.234871 3.155633
3906  12.238494 3.155633
3907  12.242117 3.159256
3908  12.245740 3.159256
3909  12.249363 3.162879
3910  12.252986 3.162879
3911  12.256609 3.162879
3912  12.260232 3.162879
3913  12.263855 3.162879
3914  12.267478 3.162879
3915  12.271101 3.162879
3916  12.274724 3.166502
3917  12.278347 3.170125
3918  12.281970 3.173748
3919  12.285593 3.177371
3920  12.289216 3.180994
3921  12.292839 3.184617
3922  12.296462 3.188240
3923  12.296462 3.191863
3924  12.300085 3.195486
3925  12.300085 3.199109
3926  12.303708 3.202732
3927  12.307331 3.206355
3928  12.307331 3.209978
3929  12.310954 3.213601
3930  12.314577 3.213601
3931  12.318200 3.217224
3932  12.321823 3.217224
3933  12.325446 3.220847
3934  12.329069 3.220847
3935  12.332692 3.224470
3936  12.336315 3.224470
3937  12.339938 3.228093
3938  12.343561 3.228093
3939  12.347184 3.231716
3940  12.350807 3.231716
3941  12.354430 3.235339
3942  12.358053 3.235339
3943  12.361676 3.238962
3944  12.365299 3.238962
3945  12.368922 3.238962
3946  12.372545 3.242585
3947  12.376168 3.246208
3948  12.379791 3.246208
3949  12.383414 3.249831
3950  12.383414 3.253454
3951  12.387037 3.257077
3952  12.387037 3.260700
3953  12.390660 3.264323
3954  12.390660 3.267946
3955  12.394283 3.271569
3956  12.394283 3.275192
3957  12.397906 3.278815
3958  12.397906 3.282438
3959  12.401529 3.286061
3960  12.401529 3.289684
3961  12.405152 3.293307
3962  12.405152 3.296930
3963  12.408775 3.300553
3964  12.408775 3.304176
3965  12.412398 3.307799
3966  12.416021 3.311422
3967  12.419644 3.311422
3968  12.423267 3.315045
3969  12.426890 3.315045
3970  12.430513 3.318668
3971  12.434136 3.318668
3972  12.437759 3.322291
3973  12.441382 3.322291
3974  12.445005 3.325914
3975  12.448628 3.325914
3976  12.452251 3.329537
3977  12.455874 3.329537
3978  12.459497 3.333160
3979  12.463120 3.333160
3980  12.466743 3.333160
3981  12.470366 3.336783
3982  12.473989 3.336783
3983  12.477612 3.336783
3984  12.481235 3.340406
3985  12.484858 3.344029
3986  12.488481 3.347652
3987  12.488481 3.351275
3988  12.492104 3.354898
3989  12.492104 3.358521
3990  12.495727 3.362144
3991  12.495727 3.365767
3992  12.499350 3.369390
3993  12.499350 3.373013
3994  12.502973 3.376636
3995  12.502973 3.380259
3996  12.506596 3.383882
3997  12.506596 3.387505
3998  12.510219 3.391128
3999  12.513842 3.394751
4000  12.517465 3.394751
4001  12.521088 3.398374
4002  12.524711 3.398374
4003  12.528334 3.401997
4004  12.531957 3.401997
4005  12.535580 3.405620
4006  12.539203 3.405620
4007  12.542826 3.409243
4008  12.546449 3.409243
4009  12.550072 3.412866
4010  12.553695 3.412866
4011  12.557318 3.416489
4012  12.560941 3.416489
4013  12.564564 3.416489
4014  12.568187 3.416489
4015  12.571810 3.416489
4016  12.575433 3.416489
4017  12.579056 3.416489
4018  12.582679 3.416489
4019  12.586302 3.416489
4020  12.589925 3.416489
4021  12.593548 3.416489
4022  12.597171 3.416489
4023  12.600794 3.416489
4024  12.604417 3.416489
4025  12.608040 3.420112
4026  12.611663 3.423735
4027  12.611663 3.427358
4028  12.611663 3.430981
4029  12.615286 3.434604
4030  12.615286 3.438227
4031  12.618909 3.441850
4032  12.618909 3.445473
4033  12.622532 3.449096
4034  12.622532 3.452719
4035  12.626155 3.456342
4036  12.626155 3.459965
4037  12.629778 3.463588
4038  12.629778 3.467211
4039  12.633401 3.470834
4040  12.633401 3.474457
4041  12.637024 3.478080
4042  12.640647 3.478080
4043  12.644270 3.481703
4044  12.647893 3.481703
4045  12.651516 3.485326
4046  12.655139 3.485326
4047  12.658762 3.488949
4048  12.662385 3.488949
4049  12.666008 3.492572
4050  12.669631 3.492572
4051  12.673254 3.496195
4052  12.676877 3.496195
4053  12.680500 3.499818
4054  12.684123 3.499818
4055  12.687746 3.503441
4056  12.691369 3.507064
4057  12.691369 3.510687
4058  12.694992 3.514310
4059  12.694992 3.517933
4060  12.698615 3.521556
4061  12.698615 3.525179
4062  12.702238 3.528802
4063  12.705861 3.532425
4064  12.705861 3.536048
4065  12.709484 3.539671
4066  12.713107 3.543294
4067  12.716730 3.546917
4068  12.720353 3.550540
4069  12.723976 3.554163
4070  12.723976 3.557786
4071  12.723976 3.561409
4072  12.720353 3.565032
4073  12.720353 3.568655
4074  12.720353 3.572278
4075  12.720353 3.575901
4076  12.720353 3.579524
4077  12.720353 3.583147
4078  12.720353 3.586770
4079  12.720353 3.590393
4080  12.720353 3.594016
4081  12.720353 3.597639
4082  12.720353 3.601262
4083  12.720353 3.604885
4084  12.720353 3.608508
4085  12.720353 3.612131
4086  12.720353 3.615754
4087  12.720353 3.619377
4088  12.720353 3.623000
4089  12.720353 3.626623
4090  12.720353 3.630246
4091  12.720353 3.633869
4092  12.720353 3.637492
4093  12.720353 3.641115
4094  12.720353 3.644738
4095  12.720353 3.648361
4096  12.720353 3.651984
4097  12.723976 3.655607
4098  12.723976 3.659230
4099  12.727599 3.662853
4100  12.727599 3.666476
4101  12.731222 3.670099
4102  12.731222 3.673722
4103  12.734845 3.677345
4104  12.734845 3.680968
4105  12.734845 3.684591
4106  12.738468 3.688214
4107  12.738468 3.691837
4108  12.738468 3.695460
4109  12.738468 3.699083
4110  12.738468 3.702706
4111  12.738468 3.706329
4112  12.738468 3.709952
4113  12.738468 3.713575
4114  12.738468 3.717198
4115  12.742091 3.720821
4116  12.742091 3.724444
4117  12.742091 3.728067
4118  12.742091 3.731690
4119  12.745714 3.735313
4120  12.745714 3.738936
4121  12.749337 3.742559
4122  12.749337 3.746182
4123  12.752960 3.749805
4124  12.752960 3.753428
4125  12.756583 3.757051
4126  12.756583 3.760674
4127  12.760206 3.764297
4128  12.760206 3.767920
4129  12.763829 3.771543
4130  12.763829 3.775166
4131  12.767452 3.778789
4132  12.771075 3.782412
4133  12.771075 3.786035
4134  12.774698 3.789658
4135  12.774698 3.793281
4136  12.778321 3.796904
4137  12.781944 3.800527
4138  12.781944 3.804150
4139  12.785567 3.807773
4140  12.789190 3.811396
4141  12.792813 3.815019
4142  12.796436 3.818642
4143  12.800059 3.818642
4144  12.803682 3.822265
4145  12.807305 3.822265
4146  12.810928 3.825888
4147  12.814551 3.825888
4148  12.818174 3.829511
4149  12.821797 3.829511
4150  12.825420 3.833134
4151  12.829043 3.833134
4152  12.832666 3.836757
4153  12.836289 3.840380
4154  12.839912 3.844003
4155  12.843535 3.847626
4156  12.843535 3.851249
4157  12.843535 3.854872
4158  12.843535 3.858495
4159  12.843535 3.862118
4160  12.843535 3.865741
4161  12.843535 3.869364
4162  12.847158 3.872987
4163  12.847158 3.876610
4164  12.850781 3.880233
4165  12.850781 3.883856
4166  12.854404 3.887479
4167  12.854404 3.891102
4168  12.858027 3.894725
4169  12.858027 3.898348
4170  12.861650 3.901971
4171  12.861650 3.905594
4172  12.865273 3.909217
4173  12.865273 3.912840
4174  12.868896 3.916463
4175  12.872519 3.920086
4176  12.876142 3.920086
4177  12.879765 3.923709
4178  12.883388 3.927332
4179  12.887011 3.930955
4180  12.890634 3.934578
4181  12.890634 3.938201
4182  12.890634 3.941824
4183  12.890634 3.945447
4184  12.894257 3.949070
4185  12.894257 3.952693
4186  12.894257 3.956316
4187  12.894257 3.959939
4188  12.894257 3.963562
4189  12.894257 3.967185
4190  12.894257 3.970808
4191  12.894257 3.974431
4192  12.894257 3.978054
4193  12.897880 3.981677
4194  12.897880 3.985300
4195  12.901503 3.988923
4196  12.901503 3.992546
4197  12.905126 3.996169
4198  12.905126 3.999792
4199  12.908749 4.003415
4200  12.908749 4.007038
4201  12.912372 4.010661
4202  12.912372 4.014284
4203  12.915995 4.017907
4204  12.915995 4.021530
4205  12.919618 4.025153
4206  12.923241 4.028776
4207  12.926864 4.032399
4208  12.930487 4.032399
4209  12.934110 4.036022
4210  12.937733 4.039645
4211  12.941356 4.039645
4212  12.944979 4.043268
4213  12.948602 4.043268
4214  12.952225 4.046891
4215  12.955848 4.050514
4216  12.959471 4.054137
4217  12.963094 4.057760
4218  12.966717 4.061383
4219  12.966717 4.065006
4220  12.970340 4.068629
4221  12.973963 4.072252
4222  12.973963 4.075875
4223  12.977586 4.079498
4224  12.981209 4.083121
4225  12.984832 4.086744
4226  12.988455 4.090367
4227  12.992078 4.093990
4228  12.992078 4.097613
4229  12.995701 4.101236
4230  12.995701 4.104859
4231  12.999324 4.108482
4232  12.999324 4.112105
4233  13.002947 4.115728
4234  13.002947 4.119351
4235  13.006570 4.122974
4236  13.006570 4.126597
4237  13.010193 4.130220
4238  13.013816 4.133843
4239  13.017439 4.137466
4240  13.021062 4.141089
4241  13.024685 4.144712
4242  13.028308 4.148335
4243  13.031931 4.151958
4244  13.031931 4.155581
4245  13.035554 4.159204
4246  13.035554 4.162827
4247  13.039177 4.166450
4248  13.042800 4.170073
4249  13.042800 4.173696
4250  13.046423 4.177319
4251  13.050046 4.180942
4252  13.053669 4.184565
4253  13.057292 4.188188
4254  13.060915 4.191811
4255  13.064538 4.191811
4256  13.068161 4.195434
4257  13.071784 4.199057
4258  13.071784 4.202680
4259  13.075407 4.206303
4260  13.079030 4.209926
4261  13.082653 4.213549
4262  13.086276 4.217172
4263  13.089899 4.220795
4264  13.093522 4.224418
4265  13.097145 4.228041
4266  13.097145 4.231664
4267  13.100768 4.235287
4268  13.104391 4.238910
4269  13.108014 4.242533
4270  13.111637 4.246156
4271  13.115260 4.249779
4272  13.118883 4.253402
4273  13.122506 4.253402
4274  13.126129 4.257025
4275  13.129752 4.260648
4276  13.133375 4.260648
4277  13.133375 4.264271
4278  13.136998 4.267894
4279  13.136998 4.271517
4280  13.140621 4.275140
4281  13.140621 4.278763
4282  13.144244 4.282386
4283  13.147867 4.286009
4284  13.147867 4.289632
4285  13.151490 4.293255
4286  13.155113 4.296878
4287  13.158736 4.300501
4288  13.162359 4.304124
4289  13.165982 4.307747
4290  13.169605 4.311370
4291  13.173228 4.314993
4292  13.176851 4.318616
4293  13.180474 4.322239
4294  13.184097 4.325862
4295  13.184097 4.329485
4296  13.187720 4.333108
4297  13.187720 4.336731
4298  13.191343 4.340354
4299  13.194966 4.343977
4300  13.194966 4.347600
4301  13.198589 4.351223
4302  13.202212 4.354846
4303  13.202212 4.358469
4304  13.205835 4.362092
4305  13.209458 4.365715
4306  13.209458 4.369338
4307  13.213081 4.372961
4308  13.216704 4.376584
4309  13.220327 4.380207
4310  13.223950 4.383830
4311  13.227573 4.387453
4312  13.227573 4.391076
4313  13.231196 4.394699
4314  13.234819 4.398322
4315  13.238442 4.401945
4316  13.242065 4.405568
4317  13.245688 4.409191
4318  13.249311 4.412814
4319  13.252934 4.412814
4320  13.256557 4.416437
4321  13.260180 4.420060
4322  13.263803 4.420060
4323  13.267426 4.423683
4324  13.271049 4.423683
4325  13.274672 4.427306
4326  13.278295 4.427306
4327  13.281918 4.430929
4328  13.285541 4.430929
4329  13.289164 4.434552
4330  13.292787 4.438175
4331  13.296410 4.441798
4332  13.296410 4.445421
4333  13.296410 4.449044
4334  13.296410 4.452667
4335  13.296410 4.456290
4336  13.296410 4.459913
4337  13.296410 4.463536
4338  13.296410 4.467159
4339  13.300033 4.470782
4340  13.300033 4.474405
4341  13.300033 4.478028
4342  13.300033 4.481651
4343  13.300033 4.485274
4344  13.300033 4.488897
4345  13.300033 4.492520
4346  13.300033 4.496143
4347  13.300033 4.499766
4348  13.300033 4.503389
4349  13.300033 4.507012
4350  13.300033 4.510635
4351  13.300033 4.514258
4352  13.300033 4.517881
4353  13.303656 4.521504
4354  13.303656 4.525127
4355  13.307279 4.528750
4356  13.307279 4.532373
4357  13.310902 4.535996
4358  13.310902 4.539619
4359  13.314525 4.543242
4360  13.314525 4.546865
4361  13.318148 4.550488
4362  13.318148 4.554111
4363  13.321771 4.557734
4364  13.321771 4.561357
4365  13.325394 4.564980
4366  13.329017 4.568603
4367  13.332640 4.572226
4368  13.336263 4.575849
4369  13.339886 4.579472
4370  13.343509 4.583095
4371  13.347132 4.586718
4372  13.350755 4.590341
4373  13.350755 4.593964
4374  13.350755 4.597587
4375  13.350755 4.601210
4376  13.350755 4.604833
4377  13.350755 4.608456
4378  13.350755 4.612079
4379  13.350755 4.615702
4380  13.350755 4.619325
4381  13.350755 4.622948
4382  13.350755 4.626571
4383  13.350755 4.630194
4384  13.350755 4.633817
4385  13.354378 4.637440
4386  13.354378 4.641063
4387  13.358001 4.644686
4388  13.358001 4.648309
4389  13.361624 4.651932
4390  13.361624 4.655555
4391  13.365247 4.659178
4392  13.365247 4.662801
4393  13.368870 4.666424
4394  13.368870 4.670047
4395  13.372493 4.673670
4396  13.372493 4.677293
4397  13.376116 4.680916
4398  13.379739 4.684539
4399  13.379739 4.688162
4400  13.383362 4.691785
4401  13.383362 4.695408
4402  13.386985 4.699031
4403  13.390608 4.702654
4404  13.390608 4.706277
4405  13.394231 4.709900
4406  13.397854 4.713523
4407  13.401477 4.717146
4408  13.401477 4.720769
4409  13.405100 4.724392
4410  13.408723 4.728015
4411  13.412346 4.731638
4412  13.412346 4.735261
4413  13.412346 4.738884
4414  13.412346 4.742507
4415  13.412346 4.746130
4416  13.412346 4.749753
4417  13.412346 4.753376
4418  13.412346 4.756999
4419  13.412346 4.760622
4420  13.412346 4.764245
4421  13.412346 4.767868
4422  13.412346 4.771491
4423  13.412346 4.775114
4424  13.412346 4.778737
4425  13.412346 4.782360
4426  13.412346 4.785983
4427  13.412346 4.789606
4428  13.412346 4.793229
4429  13.412346 4.796852
4430  13.412346 4.800475
4431  13.412346 4.804098
4432  13.412346 4.807721
4433  13.408723 4.811344
4434  13.408723 4.814967
4435  13.405100 4.818590
4436  13.405100 4.822213
4437  13.405100 4.825836
4438  13.405100 4.829459
4439  13.405100 4.833082
4440  13.405100 4.836705
4441  13.405100 4.840328
4442  13.405100 4.843951
4443  13.405100 4.847574
4444  13.405100 4.851197
4445  13.405100 4.854820
4446  13.405100 4.858443
4447  13.405100 4.862066
4448  13.405100 4.865689
4449  13.405100 4.869312
4450  13.405100 4.872935
4451  13.405100 4.876558
4452  13.405100 4.880181
4453  13.405100 4.883804
4454  13.405100 4.887427
4455  13.405100 4.891050
4456  13.405100 4.894673
4457  13.405100 4.898296
4458  13.405100 4.901919
4459  13.405100 4.905542
4460  13.405100 4.909165
4461  13.405100 4.912788
4462  13.405100 4.916411
4463  13.405100 4.920034
4464  13.405100 4.923657
4465  13.405100 4.927280
4466  13.405100 4.930903
4467  13.405100 4.934526
4468  13.405100 4.938149
4469  13.405100 4.941772
4470  13.405100 4.945395
4471  13.405100 4.949018
4472  13.405100 4.952641
4473  13.405100 4.956264
4474  13.405100 4.959887
4475  13.405100 4.963510
4476  13.405100 4.967133
4477  13.405100 4.970756
4478  13.405100 4.974379
4479  13.405100 4.978002
4480  13.405100 4.981625
4481  13.405100 4.985248
4482  13.405100 4.988871
4483  13.401477 4.992494
4484  13.397854 4.996117
4485  13.394231 4.999740
4486  13.390608 5.003363
4487  13.386985 5.006986
4488  13.383362 5.010609
4489  13.379739 5.014232
4490  13.379739 5.017855
4491  13.376116 5.021478
4492  13.376116 5.025101
4493  13.372493 5.028724
4494  13.372493 5.032347
4495  13.368870 5.035970
4496  13.368870 5.039593
4497  13.365247 5.043216
4498  13.365247 5.046839
4499  13.361624 5.050462
4500  13.361624 5.054085
4501  13.358001 5.057708
4502  13.358001 5.061331
4503  13.358001 5.064954
4504  13.358001 5.068577
4505  13.358001 5.072200
4506  13.358001 5.075823
4507  13.358001 5.079446
4508  13.358001 5.083069
4509  13.358001 5.086692
4510  13.358001 5.090315
4511  13.358001 5.093938
4512  13.358001 5.097561
4513  13.358001 5.101184
4514  13.358001 5.104807
4515  13.358001 5.108430
4516  13.358001 5.112053
4517  13.358001 5.115676
4518  13.358001 5.119299
4519  13.358001 5.122922
4520  13.358001 5.126545
4521  13.358001 5.130168
4522  13.358001 5.133791
4523  13.358001 5.137414
4524  13.361624 5.141037
4525  13.361624 5.144660
4526  13.361624 5.148283
4527  13.365247 5.151906
4528  13.365247 5.155529
4529  13.361624 5.159152
4530  13.361624 5.162775
4531  13.361624 5.166398
4532  13.361624 5.170021
4533  13.358001 5.173644
4534  13.358001 5.177267
4535  13.358001 5.180890
4536  13.358001 5.184513
4537  13.354378 5.188136
4538  13.354378 5.191759
4539  13.350755 5.195382
4540  13.350755 5.199005
4541  13.347132 5.202628
4542  13.347132 5.206251
4543  13.347132 5.209874
4544  13.347132 5.213497
4545  13.347132 5.217120
4546  13.347132 5.220743
4547  13.347132 5.224366
4548  13.347132 5.227989
4549  13.347132 5.231612
4550  13.347132 5.235235
4551  13.347132 5.238858
4552  13.347132 5.242481
4553  13.347132 5.246104
4554  13.347132 5.249727
4555  13.347132 5.253350
4556  13.347132 5.256973
4557  13.347132 5.260596
4558  13.347132 5.264219
4559  13.347132 5.267842
4560  13.347132 5.271465
4561  13.347132 5.275088
4562  13.347132 5.278711
4563  13.347132 5.282334
4564  13.347132 5.285957
4565  13.347132 5.289580
4566  13.350755 5.293203
4567  13.350755 5.296826
4568  13.350755 5.300449
4569  13.350755 5.304072
4570  13.350755 5.307695
4571  13.350755 5.311318
4572  13.350755 5.314941
4573  13.350755 5.318564
4574  13.350755 5.322187
4575  13.350755 5.325810
4576  13.354378 5.329433
4577  13.354378 5.333056
4578  13.354378 5.336679
4579  13.350755 5.340302
4580  13.350755 5.343925
4581  13.350755 5.347548
4582  13.347132 5.351171
4583  13.347132 5.354794
4584  13.347132 5.358417
4585  13.347132 5.362040
4586  13.347132 5.365663
4587  13.347132 5.369286
4588  13.347132 5.372909
4589  13.347132 5.376532
4590  13.347132 5.380155
4591  13.347132 5.383778
4592  13.347132 5.387401
4593  13.347132 5.391024
4594  13.347132 5.394647
4595  13.347132 5.398270
4596  13.347132 5.401893
4597  13.347132 5.405516
4598  13.347132 5.409139
4599  13.347132 5.412762
4600  13.347132 5.416385
4601  13.347132 5.420008
4602  13.347132 5.423631
4603  13.347132 5.427254
4604  13.347132 5.430877
4605  13.347132 5.434500
4606  13.347132 5.438123
4607  13.347132 5.441746
4608  13.347132 5.445369
4609  13.347132 5.448992
4610  13.347132 5.452615
4611  13.347132 5.456238
4612  13.347132 5.459861
4613  13.347132 5.463484
4614  13.347132 5.467107
4615  13.347132 5.470730
4616  13.343509 5.474353
4617  13.343509 5.477976
4618  13.339886 5.481599
4619  13.339886 5.485222
4620  13.336263 5.488845
4621  13.336263 5.492468
4622  13.336263 5.496091
4623  13.336263 5.499714
4624  13.332640 5.503337
4625  13.332640 5.506960
4626  13.332640 5.510583
4627  13.332640 5.514206
4628  13.332640 5.517829
4629  13.332640 5.521452
4630  13.332640 5.525075
4631  13.332640 5.528698
4632  13.332640 5.532321
4633  13.332640 5.535944
4634  13.332640 5.539567
4635  13.332640 5.543190
4636  13.332640 5.546813
4637  13.332640 5.550436
4638  13.332640 5.554059
4639  13.332640 5.557682
4640  13.332640 5.561305
4641  13.332640 5.564928
4642  13.332640 5.568551
4643  13.332640 5.572174
4644  13.332640 5.575797
4645  13.332640 5.579420
4646  13.332640 5.583043
4647  13.332640 5.586666
4648  13.332640 5.590289
4649  13.332640 5.593912
4650  13.332640 5.597535
4651  13.332640 5.601158
4652  13.336263 5.604781
4653  13.336263 5.608404
4654  13.336263 5.612027
4655  13.336263 5.615650
4656  13.339886 5.619273
4657  13.339886 5.622896
4658  13.339886 5.626519
4659  13.339886 5.630142
4660  13.339886 5.633765
4661  13.339886 5.637388
4662  13.339886 5.641011
4663  13.339886 5.644634
4664  13.339886 5.648257
4665  13.339886 5.651880
4666  13.339886 5.655503
4667  13.339886 5.659126
4668  13.339886 5.662749
4669  13.339886 5.666372
4670  13.339886 5.669995
4671  13.339886 5.673618
4672  13.339886 5.677241
4673  13.339886 5.680864
4674  13.339886 5.684487
4675  13.339886 5.688110
4676  13.339886 5.691733
4677  13.339886 5.695356
4678  13.339886 5.698979
4679  13.339886 5.702602
4680  13.339886 5.706225
4681  13.339886 5.709848
4682  13.339886 5.713471
4683  13.339886 5.717094
4684  13.339886 5.720717
4685  13.339886 5.724340
4686  13.339886 5.727963
4687  13.339886 5.731586
4688  13.339886 5.735209
4689  13.339886 5.738832
4690  13.339886 5.742455
4691  13.339886 5.746078
4692  13.339886 5.749701
4693  13.339886 5.753324
4694  13.339886 5.756947
4695  13.336263 5.760570
4696  13.336263 5.764193
4697  13.332640 5.767816
4698  13.332640 5.771439
4699  13.329017 5.775062
4700  13.329017 5.778685
4701  13.329017 5.782308
4702  13.329017 5.785931
4703  13.325394 5.789554
4704  13.325394 5.793177
4705  13.325394 5.796800
4706  13.325394 5.800423
4707  13.321771 5.804046
4708  13.318148 5.807669
4709  13.314525 5.811292
4710  13.310902 5.814915
4711  13.307279 5.818538
4712  13.303656 5.822161
4713  13.303656 5.825784
4714  13.300033 5.829407
4715  13.296410 5.833030
4716  13.292787 5.836653
4717  13.289164 5.840276
4718  13.285541 5.843899
4719  13.281918 5.847522
4720  13.278295 5.847522
4721  13.274672 5.851145
4722  13.271049 5.854768
4723  13.271049 5.858391
4724  13.267426 5.862014
4725  13.267426 5.865637
4726  13.263803 5.869260
4727  13.263803 5.872883
4728  13.260180 5.876506
4729  13.260180 5.880129
4730  13.256557 5.883752
4731  13.256557 5.887375
4732  13.252934 5.890998
4733  13.252934 5.894621
4734  13.249311 5.898244
4735  13.249311 5.901867
4736  13.249311 5.905490
4737  13.249311 5.909113
4738  13.249311 5.912736
4739  13.249311 5.916359
4740  13.249311 5.919982
4741  13.249311 5.923605
4742  13.249311 5.927228
4743  13.249311 5.930851
4744  13.249311 5.934474
4745  13.249311 5.938097
4746  13.249311 5.941720
4747  13.249311 5.945343
4748  13.249311 5.948966
4749  13.249311 5.952589
4750  13.249311 5.956212
4751  13.249311 5.959835
4752  13.249311 5.963458
4753  13.249311 5.967081
4754  13.249311 5.970704
4755  13.249311 5.974327
4756  13.249311 5.977950
4757  13.249311 5.981573
4758  13.249311 5.985196
4759  13.252934 5.988819
4760  13.252934 5.992442
4761  13.256557 5.996065
4762  13.256557 5.999688
4763  13.260180 6.003311
4764  13.260180 6.006934
4765  13.263803 6.010557
4766  13.263803 6.014180
4767  13.267426 6.017803
4768  13.267426 6.021426
4769  13.271049 6.025049
4770  13.271049 6.028672
4771  13.274672 6.032295
4772  13.278295 6.035918
4773  13.278295 6.039541
4774  13.278295 6.043164
4775  13.278295 6.046787
4776  13.278295 6.050410
4777  13.274672 6.054033
4778  13.274672 6.057656
4779  13.271049 6.061279
4780  13.271049 6.064902
4781  13.267426 6.068525
4782  13.267426 6.072148
4783  13.267426 6.075771
4784  13.263803 6.079394
4785  13.263803 6.083017
4786  13.263803 6.086640
4787  13.263803 6.090263
4788  13.260180 6.093886
4789  13.260180 6.097509
4790  13.260180 6.101132
4791  13.260180 6.104755
4792  13.260180 6.108378
4793  13.260180 6.112001
4794  13.260180 6.115624
4795  13.260180 6.119247
4796  13.260180 6.122870
4797  13.260180 6.126493
4798  13.256557 6.130116
4799  13.252934 6.133739
4800  13.249311 6.137362
4801  13.249311 6.140985
4802  13.245688 6.144608
4803  13.245688 6.148231
4804  13.242065 6.151854
4805  13.242065 6.155477
4806  13.238442 6.159100
4807  13.238442 6.162723
4808  13.234819 6.166346
4809  13.234819 6.169969
4810  13.231196 6.173592
4811  13.231196 6.177215
4812  13.227573 6.180838
4813  13.227573 6.184461
4814  13.223950 6.188084
4815  13.223950 6.191707
4816  13.223950 6.195330
4817  13.223950 6.198953
4818  13.223950 6.202576
4819  13.223950 6.206199
4820  13.223950 6.209822
4821  13.223950 6.213445
4822  13.223950 6.217068
4823  13.223950 6.220691
4824  13.223950 6.224314
4825  13.223950 6.227937
4826  13.223950 6.231560
4827  13.223950 6.235183
4828  13.223950 6.238806
4829  13.223950 6.242429
4830  13.223950 6.246052
4831  13.223950 6.249675
4832  13.223950 6.253298
4833  13.223950 6.256921
4834  13.223950 6.260544
4835  13.223950 6.264167
4836  13.223950 6.267790
4837  13.223950 6.271413
4838  13.223950 6.275036
4839  13.227573 6.278659
4840  13.227573 6.282282
4841  13.231196 6.285905
4842  13.231196 6.289528
4843  13.234819 6.293151
4844  13.234819 6.296774
4845  13.238442 6.300397
4846  13.238442 6.304020
4847  13.242065 6.307643
4848  13.242065 6.311266
4849  13.242065 6.314889
4850  13.245688 6.318512
4851  13.245688 6.322135
4852  13.245688 6.325758
4853  13.245688 6.329381
4854  13.245688 6.333004
4855  13.245688 6.336627
4856  13.245688 6.340250
4857  13.245688 6.343873
4858  13.245688 6.347496
4859  13.245688 6.351119
4860  13.245688 6.354742
4861  13.245688 6.358365
4862  13.245688 6.361988
4863  13.245688 6.365611
4864  13.245688 6.369234
4865  13.245688 6.372857
4866  13.245688 6.376480
4867  13.245688 6.380103
4868  13.245688 6.383726
4869  13.245688 6.387349
4870  13.245688 6.390972
4871  13.245688 6.394595
4872  13.245688 6.398218
4873  13.245688 6.401841
4874  13.245688 6.405464
4875  13.245688 6.409087
4876  13.245688 6.412710
4877  13.245688 6.416333
4878  13.242065 6.419956
4879  13.242065 6.423579
4880  13.242065 6.427202
4881  13.242065 6.430825
4882  13.238442 6.434448
4883  13.238442 6.438071
4884  13.238442 6.441694
4885  13.238442 6.445317
4886  13.238442 6.448940
4887  13.238442 6.452563
4888  13.234819 6.456186
4889  13.234819 6.459809
4890  13.231196 6.463432
4891  13.231196 6.467055
4892  13.227573 6.470678
4893  13.227573 6.474301
4894  13.223950 6.477924
4895  13.223950 6.481547
4896  13.220327 6.485170
4897  13.220327 6.488793
4898  13.220327 6.492416
4899  13.220327 6.496039
4900  13.220327 6.499662
4901  13.220327 6.503285
4902  13.220327 6.506908
4903  13.220327 6.510531
4904  13.220327 6.514154
4905  13.220327 6.517777
4906  13.220327 6.521400
4907  13.220327 6.525023
4908  13.220327 6.528646
4909  13.220327 6.532269
4910  13.220327 6.535892
4911  13.220327 6.539515
4912  13.220327 6.543138
4913  13.220327 6.546761
4914  13.220327 6.550384
4915  13.220327 6.554007
4916  13.220327 6.557630
4917  13.220327 6.561253
4918  13.220327 6.564876
4919  13.220327 6.568499
4920  13.220327 6.572122
4921  13.220327 6.575745
4922  13.220327 6.579368
4923  13.220327 6.582991
4924  13.220327 6.586614
4925  13.220327 6.590237
4926  13.220327 6.593860
4927  13.220327 6.597483
4928  13.220327 6.601106
4929  13.220327 6.604729
4930  13.220327 6.608352
4931  13.220327 6.611975
4932  13.220327 6.615598
4933  13.220327 6.619221
4934  13.220327 6.622844
4935  13.220327 6.626467
4936  13.220327 6.630090
4937  13.220327 6.633713
4938  13.220327 6.637336
4939  13.220327 6.640959
4940  13.220327 6.644582
4941  13.220327 6.648205
4942  13.220327 6.651828
4943  13.220327 6.655451
4944  13.220327 6.659074
4945  13.220327 6.662697
4946  13.220327 6.666320
4947  13.220327 6.669943
4948  13.220327 6.673566
4949  13.220327 6.677189
4950  13.220327 6.680812
4951  13.220327 6.684435
4952  13.220327 6.688058
4953  13.220327 6.691681
4954  13.220327 6.695304
4955  13.216704 6.698927
4956  13.216704 6.702550
4957  13.213081 6.706173
4958  13.213081 6.709796
4959  13.213081 6.713419
4960  13.213081 6.717042
4961  13.213081 6.720665
4962  13.213081 6.724288
4963  13.213081 6.727911
4964  13.213081 6.731534
4965  13.213081 6.735157
4966  13.213081 6.738780
4967  13.213081 6.742403
4968  13.213081 6.746026
4969  13.213081 6.749649
4970  13.213081 6.753272
4971  13.213081 6.756895
4972  13.213081 6.760518
4973  13.213081 6.764141
4974  13.213081 6.767764
4975  13.213081 6.771387
4976  13.213081 6.775010
4977  13.213081 6.778633
4978  13.213081 6.782256
4979  13.213081 6.785879
4980  13.213081 6.789502
4981  13.213081 6.793125
4982  13.209458 6.796748
4983  13.205835 6.800371
4984  13.202212 6.803994
4985  13.198589 6.807617
4986  13.198589 6.811240
4987  13.194966 6.814863
4988  13.194966 6.818486
4989  13.191343 6.822109
4990  13.191343 6.825732
4991  13.187720 6.829355
4992  13.184097 6.829355
4993  13.180474 6.832978
4994  13.180474 6.836601
4995  13.176851 6.840224
4996  13.176851 6.843847
4997  13.173228 6.847470
4998  13.173228 6.851093
4999  13.169605 6.854716
5000  13.169605 6.858339
5001  13.165982 6.861962
5002  13.165982 6.865585
5003  13.162359 6.869208
5004  13.162359 6.872831
5005  13.158736 6.876454
5006  13.158736 6.880077
5007  13.158736 6.883700
5008  13.158736 6.887323
5009  13.158736 6.890946
5010  13.158736 6.894569
5011  13.158736 6.898192
5012  13.158736 6.901815
5013  13.158736 6.905438
5014  13.158736 6.909061
5015  13.158736 6.912684
5016  13.158736 6.916307
5017  13.158736 6.919930
5018  13.158736 6.923553
5019  13.158736 6.927176
5020  13.158736 6.930799
5021  13.158736 6.934422
5022  13.158736 6.938045
5023  13.158736 6.941668
5024  13.158736 6.945291
5025  13.155113 6.948914
5026  13.155113 6.952537
5027  13.155113 6.956160
5028  13.155113 6.959783
5029  13.155113 6.963406
5030  13.155113 6.967029
5031  13.155113 6.970652
5032  13.155113 6.974275
5033  13.155113 6.977898
5034  13.155113 6.981521
5035  13.155113 6.985144
5036  13.155113 6.988767
5037  13.155113 6.992390
5038  13.155113 6.996013
5039  13.155113 6.999636
5040  13.155113 7.003259
5041  13.155113 7.006882
5042  13.155113 7.010505
5043  13.155113 7.014128
5044  13.155113 7.017751
5045  13.155113 7.021374
5046  13.155113 7.024997
5047  13.155113 7.028620
5048  13.158736 7.032243
5049  13.158736 7.035866
5050  13.162359 7.039489
5051  13.162359 7.043112
5052  13.165982 7.046735
5053  13.165982 7.050358
5054  13.169605 7.053981
5055  13.169605 7.057604
5056  13.173228 7.061227
5057  13.173228 7.064850
5058  13.176851 7.068473
5059  13.176851 7.072096
5060  13.176851 7.075719
5061  13.176851 7.079342
5062  13.176851 7.082965
5063  13.176851 7.086588
5064  13.176851 7.090211
5065  13.176851 7.093834
5066  13.176851 7.097457
5067  13.176851 7.101080
5068  13.176851 7.104703
5069  13.176851 7.108326
5070  13.176851 7.111949
5071  13.176851 7.115572
5072  13.176851 7.119195
5073  13.176851 7.122818
5074  13.176851 7.126441
5075  13.176851 7.130064
5076  13.176851 7.133687
5077  13.180474 7.137310
5078  13.180474 7.140933
5079  13.180474 7.144556
5080  13.180474 7.148179
5081  13.184097 7.151802
5082  13.184097 7.155425
5083  13.187720 7.159048
5084  13.187720 7.162671
5085  13.187720 7.166294
5086  13.191343 7.169917
5087  13.191343 7.173540
5088  13.191343 7.177163
5089  13.191343 7.180786
5090  13.191343 7.184409
5091  13.191343 7.188032
5092  13.191343 7.191655
5093  13.191343 7.195278
5094  13.187720 7.198901
5095  13.187720 7.202524
5096  13.184097 7.206147
5097  13.184097 7.209770
5098  13.180474 7.213393
5099  13.180474 7.217016
5100  13.176851 7.220639
5101  13.176851 7.224262
5102  13.173228 7.227885
5103  13.173228 7.231508
5104  13.173228 7.235131
5105  13.173228 7.238754
5106  13.173228 7.242377
5107  13.173228 7.246000
5108  13.173228 7.249623
5109  13.173228 7.253246
5110  13.173228 7.256869
5111  13.173228 7.260492
5112  13.173228 7.264115
5113  13.169605 7.267738
5114  13.169605 7.271361
5115  13.165982 7.274984
5116  13.165982 7.278607
5117  13.162359 7.282230
5118  13.162359 7.285853
5119  13.158736 7.289476
5120  13.158736 7.293099
5121  13.158736 7.296722
5122  13.158736 7.300345
5123  13.158736 7.303968
5124  13.158736 7.307591
5125  13.158736 7.311214
5126  13.158736 7.314837
5127  13.158736 7.318460
5128  13.158736 7.322083
5129  13.158736 7.325706
5130  13.158736 7.329329
5131  13.158736 7.332952
5132  13.158736 7.336575
5133  13.158736 7.340198
5134  13.158736 7.343821
5135  13.158736 7.347444
5136  13.158736 7.351067
5137  13.158736 7.354690
5138  13.158736 7.358313
5139  13.158736 7.361936
5140  13.158736 7.365559
5141  13.158736 7.369182
5142  13.162359 7.372805
5143  13.162359 7.376428
5144  13.165982 7.380051
5145  13.165982 7.383674
5146  13.169605 7.387297
5147  13.169605 7.390920
5148  13.169605 7.394543
5149  13.169605 7.398166
5150  13.169605 7.401789
5151  13.165982 7.405412
5152  13.165982 7.409035
5153  13.165982 7.412658
5154  13.165982 7.416281
5155  13.165982 7.419904
5156  13.162359 7.423527
5157  13.162359 7.427150
5158  13.158736 7.430773
5159  13.158736 7.434396
5160  13.155113 7.438019
5161  13.155113 7.441642
5162  13.151490 7.445265
5163  13.151490 7.448888
5164  13.147867 7.452511
5165  13.147867 7.456134
5166  13.144244 7.459757
5167  13.144244 7.463380
5168  13.144244 7.467003
5169  13.144244 7.470626
5170  13.144244 7.474249
5171  13.144244 7.477872
5172  13.144244 7.481495
5173  13.144244 7.485118
5174  13.144244 7.488741
5175  13.144244 7.492364
5176  13.144244 7.495987
5177  13.144244 7.499610
5178  13.144244 7.503233
5179  13.144244 7.506856
5180  13.144244 7.510479
5181  13.144244 7.514102
5182  13.144244 7.517725
5183  13.144244 7.521348
5184  13.144244 7.524971
5185  13.144244 7.528594
5186  13.144244 7.532217
5187  13.144244 7.535840
5188  13.144244 7.539463
5189  13.147867 7.543086
5190  13.147867 7.546709
5191  13.151490 7.550332
5192  13.151490 7.553955
5193  13.155113 7.557578
5194  13.155113 7.561201
5195  13.155113 7.564824
5196  13.155113 7.568447
5197  13.155113 7.572070
5198  13.155113 7.575693
5199  13.155113 7.579316
5200  13.155113 7.582939
5201  13.155113 7.586562
5202  13.155113 7.590185
5203  13.155113 7.593808
5204  13.155113 7.597431
5205  13.155113 7.601054
5206  13.155113 7.604677
5207  13.155113 7.608300
5208  13.155113 7.611923
5209  13.155113 7.615546
5210  13.155113 7.619169
5211  13.155113 7.622792
5212  13.155113 7.626415
5213  13.158736 7.630038
5214  13.158736 7.633661
5215  13.158736 7.637284
5216  13.158736 7.640907
5217  13.158736 7.644530
5218  13.158736 7.648153
5219  13.158736 7.651776
5220  13.158736 7.655399
5221  13.158736 7.659022
5222  13.158736 7.662645
5223  13.158736 7.666268
5224  13.158736 7.669891
5225  13.158736 7.673514
5226  13.158736 7.677137
5227  13.158736 7.680760
5228  13.158736 7.684383
5229  13.158736 7.688006
5230  13.158736 7.691629
5231  13.158736 7.695252
5232  13.158736 7.698875
5233  13.158736 7.702498
5234  13.158736 7.706121
5235  13.158736 7.709744
5236  13.162359 7.713367
5237  13.162359 7.716990
5238  13.165982 7.720613
5239  13.165982 7.724236
5240  13.165982 7.727859
5241  13.165982 7.731482
5242  13.169605 7.735105
5243  13.169605 7.738728
5244  13.169605 7.742351
5245  13.165982 7.745974
5246  13.165982 7.749597
5247  13.165982 7.753220
5248  13.165982 7.756843
5249  13.162359 7.760466
5250  13.158736 7.764089
5251  13.158736 7.767712
5252  13.155113 7.771335
5253  13.155113 7.774958
5254  13.151490 7.778581
5255  13.151490 7.782204
5256  13.147867 7.785827
5257  13.147867 7.789450
5258  13.144244 7.793073
5259  13.144244 7.796696
5260  13.140621 7.800319
5261  13.140621 7.803942
5262  13.136998 7.807565
5263  13.136998 7.811188
5264  13.136998 7.814811
5265  13.136998 7.818434
5266  13.136998 7.822057
5267  13.136998 7.825680
5268  13.136998 7.829303
5269  13.136998 7.832926
5270  13.136998 7.836549
5271  13.136998 7.840172
5272  13.136998 7.843795
5273  13.136998 7.847418
5274  13.136998 7.851041
5275  13.136998 7.854664
5276  13.136998 7.858287
5277  13.136998 7.861910
5278  13.136998 7.865533
5279  13.136998 7.869156
5280  13.136998 7.872779
5281  13.136998 7.876402
5282  13.136998 7.880025
5283  13.136998 7.883648
5284  13.136998 7.887271
5285  13.136998 7.890894
5286  13.136998 7.894517
5287  13.133375 7.898140
5288  13.133375 7.901763
5289  13.133375 7.905386
5290  13.133375 7.909009
5291  13.133375 7.912632
5292  13.133375 7.916255
5293  13.133375 7.919878
5294  13.133375 7.923501
5295  13.133375 7.927124
5296  13.133375 7.930747
5297  13.133375 7.934370
5298  13.133375 7.937993
5299  13.133375 7.941616
5300  13.133375 7.945239
5301  13.133375 7.948862
5302  13.133375 7.952485
5303  13.133375 7.956108
5304  13.133375 7.959731
5305  13.133375 7.963354
5306  13.133375 7.966977
5307  13.133375 7.970600
5308  13.133375 7.974223
5309  13.133375 7.977846
5310  13.133375 7.981469
5311  13.133375 7.985092
5312  13.129752 7.988715
5313  13.129752 7.992338
5314  13.126129 7.995961
5315  13.126129 7.999584
5316  13.126129 8.003207
5317  13.126129 8.006830
5318  13.122506 8.010453
5319  13.122506 8.014076
5320  13.122506 8.017699
5321  13.122506 8.021322
5322  13.118883 8.024945
5323  13.118883 8.028568
5324  13.115260 8.032191
5325  13.115260 8.035814
5326  13.111637 8.039437
5327  13.111637 8.043060
5328  13.108014 8.046683
5329  13.108014 8.050306
5330  13.108014 8.053929
5331  13.108014 8.057552
5332  13.108014 8.061175
5333  13.108014 8.064798
5334  13.108014 8.068421
5335  13.108014 8.072044
5336  13.108014 8.075667
5337  13.108014 8.079290
5338  13.108014 8.082913
5339  13.108014 8.086536
5340  13.108014 8.090159
5341  13.108014 8.093782
5342  13.108014 8.097405
5343  13.108014 8.101028
5344  13.108014 8.104651
5345  13.108014 8.108274
5346  13.108014 8.111897
5347  13.108014 8.115520
5348  13.108014 8.119143
5349  13.108014 8.122766
5350  13.108014 8.126389
5351  13.108014 8.130012
5352  13.108014 8.133635
5353  13.108014 8.137258
5354  13.108014 8.140881
5355  13.108014 8.144504
5356  13.108014 8.148127
5357  13.108014 8.151750
5358  13.108014 8.155373
5359  13.108014 8.158996
5360  13.108014 8.162619
5361  13.108014 8.166242
5362  13.108014 8.169865
5363  13.108014 8.173488
5364  13.108014 8.177111
5365  13.108014 8.180734
5366  13.108014 8.184357
5367  13.108014 8.187980
5368  13.108014 8.191603
5369  13.111637 8.195226
5370  13.111637 8.198849
5371  13.115260 8.202472
5372  13.115260 8.206095
5373  13.118883 8.209718
5374  13.118883 8.213341
5375  13.118883 8.216964
5376  13.118883 8.220587
5377  13.118883 8.224210
5378  13.115260 8.227833
5379  13.115260 8.231456
5380  13.111637 8.235079
5381  13.111637 8.238702
5382  13.108014 8.242325
5383  13.108014 8.245948
5384  13.104391 8.249571
5385  13.104391 8.253194
5386  13.100768 8.256817
5387  13.100768 8.260440
5388  13.097145 8.264063
5389  13.097145 8.267686
5390  13.097145 8.271309
5391  13.097145 8.274932
5392  13.097145 8.278555
5393  13.097145 8.282178
5394  13.097145 8.285801
5395  13.097145 8.289424
5396  13.097145 8.293047
5397  13.097145 8.296670
5398  13.097145 8.300293
5399  13.097145 8.303916
5400  13.097145 8.307539
5401  13.097145 8.311162
5402  13.097145 8.314785
5403  13.097145 8.318408
5404  13.097145 8.322031
5405  13.097145 8.325654
5406  13.097145 8.329277
5407  13.097145 8.332900
5408  13.097145 8.336523
5409  13.097145 8.340146
5410  13.097145 8.343769
5411  13.100768 8.347392
5412  13.100768 8.351015
5413  13.104391 8.354638
5414  13.104391 8.358261
5415  13.108014 8.361884
5416  13.108014 8.365507
5417  13.111637 8.369130
5418  13.111637 8.372753
5419  13.115260 8.376376
5420  13.115260 8.379999
5421  13.118883 8.383622
5422  13.118883 8.387245
5423  13.122506 8.390868
5424  13.126129 8.394491
5425  13.129752 8.398114
5426  13.133375 8.401737
5427  13.133375 8.405360
5428  13.133375 8.408983
5429  13.136998 8.412606
5430  13.136998 8.416229
5431  13.136998 8.419852
5432  13.136998 8.423475
5433  13.136998 8.427098
5434  13.136998 8.430721
5435  13.136998 8.434344
5436  13.136998 8.437967
5437  13.133375 8.441590
5438  13.133375 8.445213
5439  13.129752 8.448836
5440  13.126129 8.452459
5441  13.126129 8.456082
5442  13.122506 8.459705
5443  13.122506 8.463328
5444  13.118883 8.466951
5445  13.118883 8.470574
5446  13.115260 8.474197
5447  13.115260 8.477820
5448  13.111637 8.481443
5449  13.111637 8.485066
5450  13.108014 8.488689
5451  13.108014 8.492312
5452  13.104391 8.495935
5453  13.104391 8.499558
5454  13.104391 8.503181
5455  13.104391 8.506804
5456  13.104391 8.510427
5457  13.104391 8.514050
5458  13.104391 8.517673
5459  13.104391 8.521296
5460  13.104391 8.524919
5461  13.104391 8.528542
5462  13.104391 8.532165
5463  13.104391 8.535788
5464  13.104391 8.539411
5465  13.104391 8.543034
5466  13.104391 8.546657
5467  13.104391 8.550280
5468  13.104391 8.553903
5469  13.104391 8.557526
5470  13.104391 8.561149
5471  13.104391 8.564772
5472  13.104391 8.568395
5473  13.104391 8.572018
5474  13.104391 8.575641
5475  13.104391 8.579264
5476  13.104391 8.582887
5477  13.108014 8.586510
5478  13.108014 8.590133
5479  13.111637 8.593756
5480  13.111637 8.597379
5481  13.111637 8.601002
5482  13.111637 8.604625
5483  13.108014 8.608248
5484  13.108014 8.611871
5485  13.104391 8.615494
5486  13.104391 8.619117
5487  13.100768 8.622740
5488  13.100768 8.626363
5489  13.097145 8.629986
5490  13.097145 8.633609
5491  13.093522 8.637232
5492  13.093522 8.640855
5493  13.089899 8.644478
5494  13.089899 8.648101
5495  13.089899 8.651724
5496  13.089899 8.655347
5497  13.089899 8.658970
5498  13.089899 8.662593
5499  13.089899 8.666216
5500  13.089899 8.669839
5501  13.089899 8.673462
5502  13.089899 8.677085
5503  13.089899 8.680708
5504  13.089899 8.684331
5505  13.089899 8.687954
5506  13.089899 8.691577
5507  13.089899 8.695200
5508  13.089899 8.698823
5509  13.089899 8.702446
5510  13.089899 8.706069
5511  13.089899 8.709692
5512  13.086276 8.713315
5513  13.086276 8.716938
5514  13.082653 8.720561
5515  13.082653 8.724184
5516  13.079030 8.727807
5517  13.079030 8.731430
5518  13.079030 8.735053
5519  13.075407 8.738676
5520  13.075407 8.742299
5521  13.071784 8.745922
5522  13.071784 8.749545
5523  13.071784 8.753168
5524  13.071784 8.756791
5525  13.071784 8.760414
5526  13.071784 8.764037
5527  13.071784 8.767660
5528  13.071784 8.771283
5529  13.071784 8.774906
5530  13.071784 8.778529
5531  13.071784 8.782152
5532  13.071784 8.785775
5533  13.071784 8.789398
5534  13.071784 8.793021
5535  13.071784 8.796644
5536  13.071784 8.800267
5537  13.071784 8.803890
5538  13.071784 8.807513
5539  13.071784 8.811136
5540  13.071784 8.814759
5541  13.071784 8.818382
5542  13.071784 8.822005
5543  13.071784 8.825628
5544  13.075407 8.829251
5545  13.075407 8.832874
5546  13.071784 8.836497
5547  13.071784 8.840120
5548  13.071784 8.843743
5549  13.071784 8.847366
5550  13.071784 8.850989
5551  13.071784 8.854612
5552  13.071784 8.858235
5553  13.071784 8.861858
5554  13.068161 8.861858
5555  13.064538 8.865481
5556  13.060915 8.869104
5557  13.057292 8.872727
5558  13.057292 8.876350
5559  13.053669 8.879973
5560  13.053669 8.883596
5561  13.050046 8.887219
5562  13.050046 8.890842
5563  13.046423 8.894465
5564  13.046423 8.898088
5565  13.042800 8.901711
5566  13.042800 8.905334
5567  13.039177 8.908957
5568  13.039177 8.912580
5569  13.035554 8.916203
5570  13.035554 8.919826
5571  13.035554 8.923449
5572  13.035554 8.927072
5573  13.035554 8.930695
5574  13.035554 8.934318
5575  13.035554 8.937941
5576  13.035554 8.941564
5577  13.035554 8.945187
5578  13.035554 8.948810
5579  13.035554 8.952433
5580  13.035554 8.956056
5581  13.035554 8.959679
5582  13.035554 8.963302
5583  13.035554 8.966925
5584  13.035554 8.970548
5585  13.035554 8.974171
5586  13.035554 8.977794
5587  13.035554 8.981417
5588  13.035554 8.985040
5589  13.035554 8.988663
5590  13.035554 8.992286
5591  13.035554 8.995909
5592  13.035554 8.999532
5593  13.039177 9.003155
5594  13.039177 9.006778
5595  13.042800 9.010401
5596  13.042800 9.014024
5597  13.046423 9.017647
5598  13.046423 9.021270
5599  13.050046 9.024893
5600  13.050046 9.028516
5601  13.053669 9.032139
5602  13.053669 9.035762
5603  13.057292 9.039385
5604  13.057292 9.043008
5605  13.060915 9.046631
5606  13.064538 9.050254
5607  13.068161 9.050254
5608  13.071784 9.053877
5609  13.075407 9.057500
5610  13.079030 9.061123
5611  13.082653 9.064746
5612  13.082653 9.068369
5613  13.082653 9.071992
5614  13.082653 9.075615
5615  13.086276 9.079238
5616  13.086276 9.082861
5617  13.086276 9.086484
5618  13.086276 9.090107
5619  13.086276 9.093730
5620  13.082653 9.097353
5621  13.082653 9.100976
5622  13.082653 9.104599
5623  13.079030 9.108222
5624  13.075407 9.111845
5625  13.075407 9.115468
5626  13.071784 9.119091
5627  13.071784 9.122714
5628  13.068161 9.126337
5629  13.068161 9.129960
5630  13.064538 9.133583
5631  13.064538 9.137206
5632  13.060915 9.140829
5633  13.060915 9.144452
5634  13.057292 9.148075
5635  13.057292 9.151698
5636  13.053669 9.155321
5637  13.053669 9.158944
5638  13.053669 9.162567
5639  13.053669 9.166190
5640  13.053669 9.169813
5641  13.053669 9.173436
5642  13.053669 9.177059
5643  13.053669 9.180682
5644  13.053669 9.184305
5645  13.053669 9.187928
5646  13.053669 9.191551
5647  13.053669 9.195174
5648  13.050046 9.198797
5649  13.050046 9.202420
5650  13.046423 9.206043
5651  13.046423 9.209666
5652  13.042800 9.213289
5653  13.042800 9.216912
5654  13.042800 9.220535
5655  13.042800 9.224158
5656  13.042800 9.227781
5657  13.042800 9.231404
5658  13.042800 9.235027
5659  13.042800 9.238650
5660  13.042800 9.242273
5661  13.042800 9.245896
5662  13.042800 9.249519
5663  13.042800 9.253142
5664  13.042800 9.256765
5665  13.042800 9.260388
5666  13.042800 9.264011
5667  13.042800 9.267634
5668  13.042800 9.271257
5669  13.042800 9.274880
5670  13.042800 9.278503
5671  13.042800 9.282126
5672  13.042800 9.285749
5673  13.042800 9.289372
5674  13.042800 9.292995
5675  13.042800 9.296618
5676  13.046423 9.300241
5677  13.046423 9.303864
5678  13.050046 9.307487
5679  13.050046 9.311110
5680  13.053669 9.314733
5681  13.053669 9.318356
5682  13.057292 9.321979
5683  13.057292 9.325602
5684  13.057292 9.329225
5685  13.053669 9.332848
5686  13.053669 9.336471
5687  13.053669 9.340094
5688  13.053669 9.343717
5689  13.050046 9.347340
5690  13.050046 9.350963
5691  13.050046 9.354586
5692  13.050046 9.358209
5693  13.050046 9.361832
5694  13.050046 9.365455
5695  13.050046 9.369078
5696  13.050046 9.372701
5697  13.046423 9.376324
5698  13.042800 9.379947
5699  13.039177 9.383570
5700  13.035554 9.387193
5701  13.031931 9.390816
5702  13.028308 9.390816
5703  13.024685 9.394439
5704  13.021062 9.398062
5705  13.017439 9.401685
5706  13.017439 9.405308
5707  13.013816 9.408931
5708  13.013816 9.412554
5709  13.010193 9.416177
5710  13.010193 9.419800
5711  13.006570 9.423423
5712  13.006570 9.427046
5713  13.002947 9.430669
5714  13.002947 9.434292
5715  12.999324 9.437915
5716  12.999324 9.441538
5717  12.995701 9.445161
5718  12.995701 9.448784
5719  12.995701 9.452407
5720  12.995701 9.456030
5721  12.995701 9.459653
5722  12.995701 9.463276
5723  12.995701 9.466899
5724  12.995701 9.470522
5725  12.995701 9.474145
5726  12.995701 9.477768
5727  12.995701 9.481391
5728  12.995701 9.485014
5729  12.995701 9.488637
5730  12.995701 9.492260
5731  12.995701 9.495883
5732  12.995701 9.499506
5733  12.992078 9.503129
5734  12.992078 9.506752
5735  12.988455 9.510375
5736  12.988455 9.513998
5737  12.984832 9.517621
5738  12.984832 9.521244
5739  12.981209 9.524867
5740  12.981209 9.528490
5741  12.977586 9.532113
5742  12.977586 9.535736
5743  12.973963 9.539359
5744  12.973963 9.542982
5745  12.973963 9.546605
5746  12.973963 9.550228
5747  12.973963 9.553851
5748  12.973963 9.557474
5749  12.973963 9.561097
5750  12.973963 9.564720
5751  12.973963 9.568343
5752  12.973963 9.571966
5753  12.973963 9.575589
5754  12.973963 9.579212
5755  12.973963 9.582835
5756  12.973963 9.586458
5757  12.973963 9.590081
5758  12.973963 9.593704
5759  12.973963 9.597327
5760  12.973963 9.600950
5761  12.973963 9.604573
5762  12.973963 9.608196
5763  12.973963 9.611819
5764  12.973963 9.615442
5765  12.973963 9.619065
5766  12.973963 9.622688
5767  12.973963 9.626311
5768  12.977586 9.629934
5769  12.977586 9.633557
5770  12.981209 9.637180
5771  12.981209 9.640803
5772  12.984832 9.644426
5773  12.984832 9.648049
5774  12.988455 9.651672
5775  12.988455 9.655295
5776  12.992078 9.658918
5777  12.992078 9.662541
5778  12.995701 9.666164
5779  12.995701 9.669787
5780  12.999324 9.673410
5781  13.002947 9.677033
5782  13.006570 9.677033
5783  13.010193 9.680656
5784  13.013816 9.680656
5785  13.017439 9.684279
5786  13.021062 9.684279
5787  13.024685 9.687902
5788  13.028308 9.687902
5789  13.031931 9.691525
5790  13.035554 9.691525
5791  13.039177 9.695148
5792  13.042800 9.695148
5793  13.046423 9.698771
5794  13.050046 9.702394
5795  13.050046 9.706017
5796  13.053669 9.709640
5797  13.053669 9.713263
5798  13.053669 9.716886
5799  13.053669 9.720509
5800  13.053669 9.724132
5801  13.053669 9.727755
5802  13.053669 9.731378
5803  13.053669 9.735001
5804  13.050046 9.738624
5805  13.050046 9.742247
5806  13.046423 9.745870
5807  13.046423 9.749493
5808  13.042800 9.753116
5809  13.042800 9.756739
5810  13.039177 9.760362
5811  13.039177 9.763985
5812  13.035554 9.767608
5813  13.035554 9.771231
5814  13.031931 9.774854
5815  13.028308 9.778477
5816  13.024685 9.782100
5817  13.021062 9.782100
5818  13.017439 9.785723
5819  13.013816 9.789346
5820  13.010193 9.792969
5821  13.006570 9.796592
5822  13.006570 9.800215
5823  13.002947 9.803838
5824  13.002947 9.807461
5825  12.999324 9.811084
5826  12.999324 9.814707
5827  12.995701 9.818330
5828  12.995701 9.821953
5829  12.992078 9.825576
5830  12.992078 9.829199
5831  12.988455 9.832822
5832  12.988455 9.836445
5833  12.984832 9.840068
5834  12.984832 9.843691
5835  12.984832 9.847314
5836  12.984832 9.850937
5837  12.984832 9.854560
5838  12.984832 9.858183
5839  12.984832 9.861806
5840  12.984832 9.865429
5841  12.984832 9.869052
5842  12.984832 9.872675
5843  12.984832 9.876298
5844  12.984832 9.879921
5845  12.984832 9.883544
5846  12.984832 9.887167
5847  12.984832 9.890790
5848  12.984832 9.894413
5849  12.984832 9.898036
5850  12.984832 9.901659
5851  12.984832 9.905282
5852  12.984832 9.908905
5853  12.984832 9.912528
5854  12.984832 9.916151
5855  12.984832 9.919774
5856  12.984832 9.923397
5857  12.984832 9.927020
5858  12.984832 9.930643
5859  12.984832 9.934266
5860  12.984832 9.937889
5861  12.984832 9.941512
5862  12.984832 9.945135
5863  12.984832 9.948758
5864  12.984832 9.952381
5865  12.984832 9.956004
5866  12.984832 9.959627
5867  12.988455 9.963250
5868  12.988455 9.966873
5869  12.992078 9.970496
5870  12.992078 9.974119
5871  12.995701 9.977742
5872  12.995701 9.981365
5873  12.999324 9.984988
5874  12.999324 9.988611
5875  13.002947 9.992234
5876  13.002947 9.995857
5877  13.006570 9.999480
5878  13.006570 10.003103
5879  13.010193 10.006726
5880  13.013816 10.010349
5881  13.017439 10.013972
5882  13.021062 10.017595
5883  13.024685 10.021218
5884  13.024685 10.024841
5885  13.024685 10.028464
5886  13.024685 10.032087
5887  13.024685 10.035710
5888  13.024685 10.039333
5889  13.024685 10.042956
5890  13.024685 10.046579
5891  13.024685 10.050202
5892  13.024685 10.053825
5893  13.024685 10.057448
5894  13.024685 10.061071
5895  13.024685 10.064694
5896  13.024685 10.068317
5897  13.024685 10.071940
5898  13.024685 10.075563
5899  13.024685 10.079186
5900  13.024685 10.082809
5901  13.024685 10.086432
5902  13.024685 10.090055
5903  13.021062 10.093678
5904  13.021062 10.097301
5905  13.021062 10.100924
5906  13.021062 10.104547
5907  13.021062 10.108170
5908  13.021062 10.111793
5909  13.021062 10.115416
5910  13.021062 10.119039
5911  13.021062 10.122662
5912  13.021062 10.126285
5913  13.021062 10.129908
5914  13.021062 10.133531
5915  13.021062 10.137154
5916  13.021062 10.140777
5917  13.021062 10.144400
5918  13.021062 10.148023
5919  13.021062 10.151646
5920  13.021062 10.155269
5921  13.021062 10.158892
5922  13.021062 10.162515
5923  13.021062 10.166138
5924  13.021062 10.169761
5925  13.017439 10.173384
5926  13.017439 10.177007
5927  13.017439 10.180630
5928  13.013816 10.184253
5929  13.013816 10.187876
5930  13.013816 10.191499
5931  13.010193 10.195122
5932  13.010193 10.198745
5933  13.010193 10.202368
5934  13.010193 10.205991
5935  13.006570 10.209614
5936  13.002947 10.213237
5937  12.999324 10.216860
5938  12.995701 10.220483
5939  12.992078 10.224106
5940  12.988455 10.227729
5941  12.984832 10.231352
5942  12.981209 10.234975
5943  12.977586 10.238598
5944  12.973963 10.238598
5945  12.970340 10.238598
5946  12.966717 10.238598
5947  12.963094 10.238598
5948  12.959471 10.238598
5949  12.955848 10.238598
5950  12.952225 10.238598
5951  12.948602 10.238598
5952  12.944979 10.238598
5953  12.941356 10.238598
5954  12.937733 10.238598
5955  12.934110 10.238598
5956  12.930487 10.238598
5957  12.926864 10.238598
5958  12.923241 10.238598
5959  12.919618 10.238598
5960  12.915995 10.238598
5961  12.912372 10.238598
5962  12.908749 10.238598
5963  12.905126 10.238598
5964  12.901503 10.238598
5965  12.897880 10.234975
5966  12.894257 10.234975
5967  12.890634 10.231352
5968  12.887011 10.231352
5969  12.883388 10.227729
5970  12.879765 10.227729
5971  12.876142 10.224106
5972  12.872519 10.224106
5973  12.868896 10.224106
5974  12.865273 10.220483
5975  12.861650 10.220483
5976  12.858027 10.220483
5977  12.854404 10.220483
5978  12.850781 10.220483
5979  12.847158 10.220483
5980  12.843535 10.220483
5981  12.839912 10.216860
5982  12.836289 10.216860
5983  12.832666 10.216860
5984  12.829043 10.213237
5985  12.825420 10.213237
5986  12.821797 10.213237
5987  12.818174 10.209614
5988  12.814551 10.209614
5989  12.810928 10.209614
5990  12.807305 10.209614
5991  12.803682 10.209614
5992  12.800059 10.209614
5993  12.796436 10.205991
5994  12.792813 10.205991
5995  12.789190 10.205991
5996  12.785567 10.202368
5997  12.781944 10.202368
5998  12.778321 10.202368
5999  12.774698 10.198745
6000  12.771075 10.198745
6001  12.767452 10.198745
6002  12.763829 10.198745
6003  12.760206 10.198745
6004  12.756583 10.198745
6005  12.752960 10.198745
6006  12.749337 10.198745
6007  12.745714 10.198745
6008  12.742091 10.198745
6009  12.738468 10.198745
6010  12.734845 10.198745
6011  12.731222 10.198745
6012  12.727599 10.198745
6013  12.723976 10.198745
6014  12.720353 10.198745
6015  12.716730 10.198745
6016  12.713107 10.198745
6017  12.709484 10.198745
6018  12.705861 10.198745
6019  12.702238 10.198745
6020  12.698615 10.195122
6021  12.694992 10.195122
6022  12.691369 10.195122
6023  12.687746 10.195122
6024  12.684123 10.195122
6025  12.680500 10.195122
6026  12.676877 10.191499
6027  12.673254 10.191499
6028  12.669631 10.191499
6029  12.666008 10.187876
6030  12.662385 10.187876
6031  12.658762 10.184253
6032  12.655139 10.180630
6033  12.651516 10.180630
6034  12.647893 10.177007
6035  12.644270 10.177007
6036  12.640647 10.173384
6037  12.637024 10.173384
6038  12.633401 10.169761
6039  12.629778 10.169761
6040  12.626155 10.166138
6041  12.622532 10.166138
6042  12.618909 10.162515
6043  12.615286 10.162515
6044  12.611663 10.158892
6045  12.608040 10.158892
6046  12.604417 10.158892
6047  12.600794 10.158892
6048  12.597171 10.158892
6049  12.593548 10.158892
6050  12.589925 10.158892
6051  12.586302 10.158892
6052  12.582679 10.158892
6053  12.579056 10.158892
6054  12.575433 10.158892
6055  12.571810 10.158892
6056  12.568187 10.158892
6057  12.564564 10.158892
6058  12.560941 10.158892
6059  12.557318 10.158892
6060  12.553695 10.158892
6061  12.550072 10.158892
6062  12.546449 10.155269
6063  12.542826 10.155269
6064  12.539203 10.151646
6065  12.535580 10.151646
6066  12.531957 10.148023
6067  12.528334 10.148023
6068  12.524711 10.144400
6069  12.521088 10.144400
6070  12.517465 10.140777
6071  12.513842 10.140777
6072  12.510219 10.137154
6073  12.506596 10.137154
6074  12.502973 10.133531
6075  12.499350 10.133531
6076  12.495727 10.129908
6077  12.492104 10.129908
6078  12.488481 10.129908
6079  12.484858 10.129908
6080  12.481235 10.129908
6081  12.477612 10.129908
6082  12.473989 10.129908
6083  12.470366 10.129908
6084  12.466743 10.129908
6085  12.463120 10.129908
6086  12.459497 10.129908
6087  12.455874 10.129908
6088  12.452251 10.129908
6089  12.448628 10.129908
6090  12.445005 10.129908
6091  12.441382 10.129908
6092  12.437759 10.126285
6093  12.434136 10.126285
6094  12.430513 10.122662
6095  12.426890 10.122662
6096  12.423267 10.119039
6097  12.419644 10.119039
6098  12.416021 10.115416
6099  12.412398 10.115416
6100  12.408775 10.111793
6101  12.405152 10.111793
6102  12.401529 10.111793
6103  12.397906 10.108170
6104  12.394283 10.108170
6105  12.390660 10.104547
6106  12.387037 10.104547
6107  12.383414 10.100924
6108  12.379791 10.100924
6109  12.376168 10.097301
6110  12.372545 10.097301
6111  12.368922 10.097301
6112  12.365299 10.093678
6113  12.361676 10.093678
6114  12.358053 10.093678
6115  12.354430 10.090055
6116  12.350807 10.090055
6117  12.347184 10.086432
6118  12.343561 10.086432
6119  12.339938 10.082809
6120  12.336315 10.082809
6121  12.332692 10.079186
6122  12.329069 10.079186
6123  12.325446 10.075563
6124  12.321823 10.075563
6125  12.318200 10.075563
6126  12.314577 10.071940
6127  12.310954 10.071940
6128  12.307331 10.068317
6129  12.303708 10.068317
6130  12.300085 10.064694
6131  12.296462 10.064694
6132  12.292839 10.064694
6133  12.289216 10.064694
6134  12.285593 10.064694
6135  12.281970 10.064694
6136  12.278347 10.064694
6137  12.274724 10.064694
6138  12.271101 10.064694
6139  12.267478 10.064694
6140  12.263855 10.064694
6141  12.260232 10.064694
6142  12.256609 10.064694
6143  12.252986 10.064694
6144  12.249363 10.064694
6145  12.245740 10.064694
6146  12.242117 10.064694
6147  12.238494 10.064694
6148  12.234871 10.064694
6149  12.231248 10.064694
6150  12.227625 10.064694
6151  12.224002 10.064694
6152  12.220379 10.064694
6153  12.216756 10.064694
6154  12.213133 10.064694
6155  12.209510 10.064694
6156  12.205887 10.068317
6157  12.202264 10.068317
6158  12.198641 10.068317
6159  12.195018 10.071940
6160  12.191395 10.071940
6161  12.187772 10.068317
6162  12.184149 10.068317
6163  12.180526 10.068317
6164  12.176903 10.068317
6165  12.173280 10.064694
6166  12.169657 10.064694
6167  12.166034 10.061071
6168  12.162411 10.061071
6169  12.158788 10.057448
6170  12.158788 10.053825
6171  12.155165 10.050202
6172  12.155165 10.046579
6173  12.151542 10.042956
6174  12.151542 10.039333
6175  12.147919 10.035710
6176  12.147919 10.032087
6177  12.144296 10.028464
6178  12.144296 10.024841
6179  12.140673 10.021218
6180  12.140673 10.017595
6181  12.137050 10.013972
6182  12.133427 10.010349
6183  12.129804 10.010349
6184  12.126181 10.006726
6185  12.122558 10.006726
6186  12.118935 10.003103
6187  12.115312 10.003103
6188  12.111689 9.999480
6189  12.108066 9.999480
6190  12.104443 9.995857
6191  12.100820 9.995857
6192  12.097197 9.992234
6193  12.093574 9.992234
6194  12.089951 9.988611
6195  12.086328 9.988611
6196  12.082705 9.988611
6197  12.079082 9.988611
6198  12.075459 9.988611
6199  12.071836 9.988611
6200  12.068213 9.988611
6201  12.064590 9.988611
6202  12.060967 9.988611
6203  12.057344 9.988611
6204  12.053721 9.984988
6205  12.050098 9.984988
6206  12.046475 9.984988
6207  12.042852 9.984988
6208  12.039229 9.981365
6209  12.035606 9.981365
6210  12.031983 9.981365
6211  12.028360 9.981365
6212  12.024737 9.981365
6213  12.021114 9.981365
6214  12.017491 9.981365
6215  12.013868 9.981365
6216  12.010245 9.977742
6217  12.006622 9.977742
6218  12.002999 9.974119
6219  11.999376 9.970496
6220  11.995753 9.966873
6221  11.992130 9.966873
6222  11.988507 9.963250
6223  11.984884 9.959627
6224  11.981261 9.959627
6225  11.977638 9.956004
6226  11.974015 9.956004
6227  11.970392 9.952381
6228  11.966769 9.952381
6229  11.963146 9.948758
6230  11.959523 9.948758
6231  11.955900 9.945135
6232  11.952277 9.945135
6233  11.948654 9.941512
6234  11.945031 9.941512
6235  11.941408 9.937889
6236  11.937785 9.937889
6237  11.934162 9.934266
6238  11.930539 9.934266
6239  11.926916 9.934266
6240  11.923293 9.934266
6241  11.919670 9.934266
6242  11.916047 9.934266
6243  11.912424 9.934266
6244  11.908801 9.934266
6245  11.905178 9.934266
6246  11.901555 9.934266
6247  11.897932 9.934266
6248  11.894309 9.934266
6249  11.890686 9.934266
6250  11.887063 9.934266
6251  11.883440 9.934266
6252  11.879817 9.934266
6253  11.876194 9.934266
6254  11.872571 9.934266
6255  11.868948 9.934266
6256  11.865325 9.934266
6257  11.861702 9.934266
6258  11.858079 9.934266
6259  11.854456 9.934266
6260  11.850833 9.934266
6261  11.847210 9.934266
6262  11.843587 9.937889
6263  11.839964 9.937889
6264  11.836341 9.937889
6265  11.832718 9.937889
6266  11.829095 9.937889
6267  11.825472 9.937889
6268  11.821849 9.937889
6269  11.818226 9.937889
6270  11.814603 9.937889
6271  11.810980 9.937889
6272  11.807357 9.937889
6273  11.803734 9.937889
6274  11.800111 9.937889
6275  11.796488 9.937889
6276  11.792865 9.937889
6277  11.789242 9.937889
6278  11.785619 9.937889
6279  11.781996 9.937889
6280  11.778373 9.937889
6281  11.774750 9.937889
6282  11.771127 9.934266
6283  11.767504 9.934266
6284  11.763881 9.930643
6285  11.760258 9.930643
6286  11.756635 9.927020
6287  11.753012 9.927020
6288  11.749389 9.923397
6289  11.745766 9.923397
6290  11.742143 9.923397
6291  11.738520 9.919774
6292  11.734897 9.919774
6293  11.731274 9.919774
6294  11.727651 9.919774
6295  11.724028 9.919774
6296  11.720405 9.919774
6297  11.716782 9.919774
6298  11.713159 9.919774
6299  11.709536 9.919774
6300  11.705913 9.919774
6301  11.702290 9.919774
6302  11.698667 9.919774
6303  11.695044 9.919774
6304  11.691421 9.919774
6305  11.687798 9.919774
6306  11.684175 9.919774
6307  11.680552 9.919774
6308  11.676929 9.919774
6309  11.673306 9.919774
6310  11.669683 9.919774
6311  11.666060 9.919774
6312  11.662437 9.919774
6313  11.658814 9.919774
6314  11.655191 9.919774
6315  11.651568 9.919774
6316  11.647945 9.916151
6317  11.644322 9.912528
6318  11.640699 9.908905
6319  11.637076 9.905282
6320  11.633453 9.901659
6321  11.629830 9.901659
6322  11.626207 9.898036
6323  11.622584 9.898036
6324  11.618961 9.894413
6325  11.615338 9.894413
6326  11.611715 9.890790
6327  11.608092 9.890790
6328  11.604469 9.887167
6329  11.600846 9.887167
6330  11.597223 9.883544
6331  11.593600 9.883544
6332  11.589977 9.879921
6333  11.586354 9.879921
6334  11.582731 9.879921
6335  11.579108 9.879921
6336  11.575485 9.879921
6337  11.571862 9.879921
6338  11.568239 9.879921
6339  11.564616 9.879921
6340  11.560993 9.879921
6341  11.557370 9.879921
6342  11.553747 9.879921
6343  11.550124 9.879921
6344  11.546501 9.879921
6345  11.542878 9.879921
6346  11.539255 9.879921
6347  11.535632 9.879921
6348  11.532009 9.879921
6349  11.528386 9.879921
6350  11.524763 9.876298
6351  11.521140 9.872675
6352  11.517517 9.869052
6353  11.513894 9.865429
6354  11.510271 9.861806
6355  11.506648 9.858183
6356  11.503025 9.854560
6357  11.499402 9.850937
6358  11.495779 9.847314
6359  11.495779 9.843691
6360  11.492156 9.840068
6361  11.488533 9.840068
6362  11.484910 9.836445
6363  11.481287 9.836445
6364  11.477664 9.832822
6365  11.474041 9.832822
6366  11.470418 9.829199
6367  11.466795 9.829199
6368  11.463172 9.825576
6369  11.459549 9.825576
6370  11.455926 9.821953
6371  11.452303 9.821953
6372  11.448680 9.818330
6373  11.445057 9.818330
6374  11.441434 9.818330
6375  11.437811 9.818330
6376  11.434188 9.818330
6377  11.430565 9.818330
6378  11.426942 9.818330
6379  11.423319 9.818330
6380  11.419696 9.818330
6381  11.416073 9.818330
6382  11.412450 9.818330
6383  11.408827 9.818330
6384  11.405204 9.818330
6385  11.401581 9.818330
6386  11.397958 9.818330
6387  11.394335 9.818330
6388  11.390712 9.818330
6389  11.387089 9.818330
6390  11.383466 9.818330
6391  11.379843 9.818330
6392  11.376220 9.818330
6393  11.372597 9.818330
6394  11.368974 9.818330
6395  11.365351 9.818330
6396  11.361728 9.818330
6397  11.358105 9.818330
6398  11.354482 9.818330
6399  11.350859 9.818330
6400  11.347236 9.818330
6401  11.343613 9.818330
6402  11.339990 9.818330
6403  11.336367 9.814707
6404  11.332744 9.814707
6405  11.329121 9.814707
6406  11.325498 9.811084
6407  11.321875 9.811084
6408  11.318252 9.811084
6409  11.314629 9.807461
6410  11.311006 9.803838
6411  11.307383 9.803838
6412  11.303760 9.800215
6413  11.300137 9.800215
6414  11.296514 9.796592
6415  11.292891 9.796592
6416  11.289268 9.792969
6417  11.285645 9.792969
6418  11.282022 9.789346
6419  11.278399 9.789346
6420  11.274776 9.785723
6421  11.271153 9.785723
6422  11.267530 9.782100
6423  11.263907 9.782100
6424  11.260284 9.782100
6425  11.256661 9.782100
6426  11.253038 9.782100
6427  11.249415 9.782100
6428  11.245792 9.778477
6429  11.242169 9.778477
6430  11.238546 9.778477
6431  11.234923 9.778477
6432  11.231300 9.774854
6433  11.227677 9.774854
6434  11.224054 9.774854
6435  11.220431 9.771231
6436  11.216808 9.771231
6437  11.213185 9.771231
6438  11.209562 9.767608
6439  11.205939 9.767608
6440  11.202316 9.767608
6441  11.198693 9.763985
6442  11.195070 9.763985
6443  11.191447 9.760362
6444  11.187824 9.760362
6445  11.184201 9.756739
6446  11.180578 9.756739
6447  11.176955 9.753116
6448  11.173332 9.753116
6449  11.169709 9.749493
6450  11.166086 9.749493
6451  11.162463 9.745870
6452  11.158840 9.745870
6453  11.155217 9.745870
6454  11.151594 9.742247
6455  11.147971 9.742247
6456  11.144348 9.738624
6457  11.140725 9.738624
6458  11.137102 9.735001
6459  11.133479 9.735001
6460  11.129856 9.731378
6461  11.126233 9.731378
6462  11.122610 9.727755
6463  11.118987 9.727755
6464  11.115364 9.724132
6465  11.111741 9.724132
6466  11.108118 9.720509
6467  11.104495 9.720509
6468  11.100872 9.720509
6469  11.097249 9.720509
6470  11.093626 9.720509
6471  11.090003 9.720509
6472  11.086380 9.720509
6473  11.082757 9.716886
6474  11.079134 9.713263
6475  11.075511 9.709640
6476  11.071888 9.709640
6477  11.068265 9.706017
6478  11.064642 9.702394
6479  11.061019 9.702394
6480  11.057396 9.698771
6481  11.053773 9.698771
6482  11.050150 9.695148
6483  11.046527 9.695148
6484  11.042904 9.691525
6485  11.039281 9.687902
6486  11.035658 9.684279
6487  11.032035 9.680656
6488  11.028412 9.677033
6489  11.024789 9.677033
6490  11.024789 9.673410
6491  11.021166 9.669787
6492  11.017543 9.666164
6493  11.013920 9.662541
6494  11.013920 9.658918
6495  11.010297 9.655295
6496  11.006674 9.651672
6497  11.003051 9.648049
6498  10.999428 9.648049
6499  10.995805 9.644426
6500  10.992182 9.644426
6501  10.988559 9.640803
6502  10.984936 9.640803
6503  10.981313 9.637180
6504  10.977690 9.637180
6505  10.974067 9.633557
6506  10.970444 9.633557
6507  10.966821 9.629934
6508  10.963198 9.629934
6509  10.959575 9.626311
6510  10.955952 9.626311
6511  10.952329 9.626311
6512  10.948706 9.626311
6513  10.945083 9.626311
6514  10.941460 9.626311
6515  10.937837 9.626311
6516  10.934214 9.626311
6517  10.930591 9.626311
6518  10.926968 9.626311
6519  10.923345 9.626311
6520  10.919722 9.626311
6521  10.916099 9.626311
6522  10.912476 9.626311
6523  10.908853 9.626311
6524  10.905230 9.626311
6525  10.901607 9.622688
6526  10.897984 9.622688
6527  10.894361 9.622688
6528  10.890738 9.619065
6529  10.887115 9.619065
6530  10.883492 9.619065
6531  10.879869 9.615442
6532  10.876246 9.615442
6533  10.872623 9.615442
6534  10.869000 9.615442
6535  10.865377 9.615442
6536  10.861754 9.615442
6537  10.858131 9.615442
6538  10.854508 9.615442
6539  10.850885 9.611819
6540  10.847262 9.611819
6541  10.843639 9.608196
6542  10.840016 9.608196
6543  10.836393 9.604573
6544  10.832770 9.604573
6545  10.829147 9.600950
6546  10.825524 9.600950
6547  10.821901 9.600950
6548  10.818278 9.597327
6549  10.814655 9.597327
6550  10.811032 9.597327
6551  10.807409 9.593704
6552  10.803786 9.593704
6553  10.800163 9.593704
6554  10.796540 9.590081
6555  10.792917 9.590081
6556  10.789294 9.586458
6557  10.785671 9.582835
6558  10.782048 9.579212
6559  10.778425 9.575589
6560  10.774802 9.571966
6561  10.771179 9.568343
6562  10.767556 9.564720
6563  10.763933 9.561097
6564  10.760310 9.561097
6565  10.756687 9.557474
6566  10.753064 9.553851
6567  10.749441 9.550228
6568  10.745818 9.546605
6569  10.742195 9.542982
6570  10.738572 9.542982
6571  10.734949 9.539359
6572  10.731326 9.539359
6573  10.727703 9.535736
6574  10.724080 9.535736
6575  10.720457 9.532113
6576  10.716834 9.532113
6577  10.713211 9.528490
6578  10.709588 9.528490
6579  10.705965 9.524867
6580  10.702342 9.524867
6581  10.698719 9.521244
6582  10.695096 9.521244
6583  10.691473 9.521244
6584  10.687850 9.521244
6585  10.684227 9.521244
6586  10.680604 9.521244
6587  10.676981 9.521244
6588  10.673358 9.521244
6589  10.669735 9.521244
6590  10.666112 9.521244
6591  10.662489 9.521244
6592  10.658866 9.521244
6593  10.655243 9.521244
6594  10.651620 9.521244
6595  10.647997 9.521244
6596  10.644374 9.521244
6597  10.640751 9.521244
6598  10.637128 9.521244
6599  10.633505 9.521244
6600  10.629882 9.521244
6601  10.626259 9.521244
6602  10.622636 9.521244
6603  10.619013 9.521244
6604  10.615390 9.521244
6605  10.611767 9.521244
6606  10.608144 9.521244
6607  10.604521 9.521244
6608  10.600898 9.521244
6609  10.597275 9.521244
6610  10.593652 9.517621
6611  10.590029 9.517621
6612  10.586406 9.513998
6613  10.582783 9.510375
6614  10.579160 9.506752
6615  10.575537 9.503129
6616  10.571914 9.503129
6617  10.568291 9.499506
6618  10.564668 9.495883
6619  10.561045 9.495883
6620  10.561045 9.492260
6621  10.557422 9.488637
6622  10.557422 9.485014
6623  10.553799 9.481391
6624  10.553799 9.477768
6625  10.550176 9.474145
6626  10.550176 9.470522
6627  10.546553 9.466899
6628  10.542930 9.466899
6629  10.539307 9.463276
6630  10.535684 9.463276
6631  10.532061 9.459653
6632  10.528438 9.459653
6633  10.524815 9.456030
6634  10.521192 9.456030
6635  10.517569 9.452407
6636  10.513946 9.452407
6637  10.510323 9.448784
6638  10.506700 9.448784
6639  10.503077 9.445161
6640  10.499454 9.445161
6641  10.495831 9.445161
6642  10.492208 9.445161
6643  10.488585 9.445161
6644  10.484962 9.445161
6645  10.481339 9.445161
6646  10.477716 9.445161
6647  10.474093 9.445161
6648  10.470470 9.445161
6649  10.466847 9.441538
6650  10.463224 9.441538
6651  10.459601 9.437915
6652  10.455978 9.437915
6653  10.452355 9.434292
6654  10.448732 9.434292
6655  10.445109 9.434292
6656  10.441486 9.430669
6657  10.437863 9.430669
6658  10.434240 9.430669
6659  10.430617 9.430669
6660  10.426994 9.430669
6661  10.423371 9.430669
6662  10.419748 9.430669
6663  10.416125 9.430669
6664  10.412502 9.430669
6665  10.408879 9.430669
6666  10.405256 9.430669
6667  10.401633 9.430669
6668  10.398010 9.430669
6669  10.394387 9.430669
6670  10.390764 9.430669
6671  10.387141 9.430669
6672  10.383518 9.430669
6673  10.379895 9.430669
6674  10.376272 9.430669
6675  10.372649 9.430669
6676  10.369026 9.430669
6677  10.365403 9.430669
6678  10.361780 9.430669
6679  10.358157 9.430669
6680  10.354534 9.430669
6681  10.350911 9.430669
6682  10.347288 9.430669
6683  10.343665 9.430669
6684  10.340042 9.427046
6685  10.336419 9.427046
6686  10.332796 9.423423
6687  10.329173 9.423423
6688  10.325550 9.419800
6689  10.321927 9.419800
6690  10.318304 9.416177
6691  10.314681 9.416177
6692  10.311058 9.412554
6693  10.307435 9.412554
6694  10.303812 9.408931
6695  10.300189 9.408931
6696  10.296566 9.408931
6697  10.292943 9.408931
6698  10.289320 9.408931
6699  10.285697 9.408931
6700  10.282074 9.408931
6701  10.278451 9.405308
6702  10.274828 9.405308
6703  10.271205 9.405308
6704  10.267582 9.401685
6705  10.263959 9.401685
6706  10.260336 9.401685
6707  10.256713 9.401685
6708  10.253090 9.401685
6709  10.249467 9.401685
6710  10.245844 9.401685
6711  10.242221 9.401685
6712  10.238598 9.401685
6713  10.234975 9.401685
6714  10.231352 9.401685
6715  10.227729 9.401685
6716  10.224106 9.401685
6717  10.220483 9.401685
6718  10.216860 9.401685
6719  10.213237 9.401685
6720  10.209614 9.401685
6721  10.205991 9.401685
6722  10.202368 9.401685
6723  10.198745 9.401685
6724  10.195122 9.401685
6725  10.191499 9.401685
6726  10.187876 9.401685
6727  10.184253 9.401685
6728  10.180630 9.405308
6729  10.177007 9.405308
6730  10.173384 9.408931
6731  10.169761 9.408931
6732  10.166138 9.412554
6733  10.162515 9.412554
6734  10.158892 9.416177
6735  10.155269 9.416177
6736  10.151646 9.419800
6737  10.148023 9.419800
6738  10.144400 9.423423
6739  10.140777 9.423423
6740  10.137154 9.427046
6741  10.133531 9.430669
6742  10.133531 9.434292
6743  10.129908 9.437915
6744  10.129908 9.441538
6745  10.126285 9.445161
6746  10.126285 9.448784
6747  10.122662 9.452407
6748  10.122662 9.456030
6749  10.119039 9.459653
6750  10.119039 9.463276
6751  10.115416 9.466899
6752  10.111793 9.470522
6753  10.111793 9.474145
6754  10.108170 9.477768
6755  10.104547 9.481391
6756  10.104547 9.485014
6757  10.100924 9.488637
6758  10.100924 9.492260
6759  10.097301 9.495883
6760  10.097301 9.499506
6761  10.093678 9.499506
6762  10.090055 9.503129
6763  10.086432 9.506752
6764  10.082809 9.506752
6765  10.079186 9.510375
6766  10.075563 9.513998
6767  10.071940 9.517621
6768  10.068317 9.521244
6769  10.064694 9.524867
6770  10.061071 9.528490
6771  10.057448 9.532113
6772  10.053825 9.535736
6773  10.050202 9.539359
6774  10.046579 9.542982
6775  10.042956 9.546605
6776  10.039333 9.550228
6777  10.039333 9.553851
6778  10.035710 9.557474
6779  10.032087 9.561097
6780  10.028464 9.564720
6781  10.024841 9.568343
6782  10.024841 9.571966
6783  10.021218 9.575589
6784  10.017595 9.579212
6785  10.013972 9.582835
6786  10.010349 9.586458
6787  10.006726 9.586458
6788  10.003103 9.590081
6789  9.999480 9.590081
6790  9.995857 9.593704
6791  9.992234 9.593704
6792  9.988611 9.597327
6793  9.984988 9.597327
6794  9.981365 9.600950
6795  9.977742 9.604573
6796  9.974119 9.608196
6797  9.970496 9.611819
6798  9.966873 9.615442
6799  9.966873 9.619065
6800  9.963250 9.622688
6801  9.963250 9.626311
6802  9.959627 9.629934
6803  9.959627 9.633557
6804  9.956004 9.637180
6805  9.956004 9.640803
6806  9.952381 9.644426
6807  9.952381 9.648049
6808  9.948758 9.651672
6809  9.948758 9.655295
6810  9.945135 9.658918
6811  9.945135 9.662541
6812  9.945135 9.666164
6813  9.945135 9.669787
6814  9.945135 9.673410
6815  9.945135 9.677033
6816  9.945135 9.680656
6817  9.945135 9.684279
6818  9.941512 9.687902
6819  9.941512 9.691525
6820  9.937889 9.695148
6821  9.934266 9.698771
6822  9.930643 9.702394
6823  9.927020 9.706017
6824  9.923397 9.709640
6825  9.919774 9.713263
6826  9.916151 9.716886
6827  9.912528 9.720509
6828  9.908905 9.724132
6829  9.905282 9.727755
6830  9.901659 9.727755
6831  9.898036 9.731378
6832  9.894413 9.731378
6833  9.890790 9.735001
6834  9.887167 9.735001
6835  9.883544 9.738624
6836  9.879921 9.742247
6837  9.876298 9.745870
6838  9.872675 9.749493
6839  9.869052 9.749493
6840  9.865429 9.753116
6841  9.861806 9.753116
6842  9.858183 9.753116
6843  9.854560 9.753116
6844  9.850937 9.753116
6845  9.847314 9.753116
6846  9.843691 9.753116
6847  9.840068 9.753116
6848  9.836445 9.753116
6849  9.832822 9.753116
6850  9.829199 9.753116
6851  9.825576 9.753116
6852  9.821953 9.753116
6853  9.818330 9.753116
6854  9.814707 9.753116
6855  9.811084 9.753116
6856  9.807461 9.753116
6857  9.803838 9.749493
6858  9.800215 9.749493
6859  9.796592 9.745870
6860  9.792969 9.745870
6861  9.789346 9.742247
6862  9.785723 9.742247
6863  9.782100 9.738624
6864  9.778477 9.738624
6865  9.774854 9.735001
6866  9.771231 9.735001
6867  9.767608 9.731378
6868  9.763985 9.731378
6869  9.760362 9.727755
6870  9.756739 9.727755
6871  9.753116 9.724132
6872  9.749493 9.724132
6873  9.745870 9.720509
6874  9.742247 9.720509
6875  9.738624 9.720509
6876  9.735001 9.720509
6877  9.731378 9.720509
6878  9.727755 9.720509
6879  9.724132 9.720509
6880  9.720509 9.720509
6881  9.716886 9.720509
6882  9.713263 9.720509
6883  9.709640 9.720509
6884  9.706017 9.720509
6885  9.702394 9.720509
6886  9.698771 9.720509
6887  9.695148 9.720509
6888  9.691525 9.720509
6889  9.687902 9.720509
6890  9.684279 9.720509
6891  9.680656 9.720509
6892  9.677033 9.720509
6893  9.673410 9.720509
6894  9.669787 9.720509
6895  9.666164 9.720509
6896  9.662541 9.720509
6897  9.658918 9.716886
6898  9.655295 9.716886
6899  9.651672 9.716886
6900  9.648049 9.716886
6901  9.644426 9.713263
6902  9.640803 9.713263
6903  9.637180 9.713263
6904  9.633557 9.713263
6905  9.629934 9.713263
6906  9.626311 9.713263
6907  9.622688 9.713263
6908  9.619065 9.713263
6909  9.615442 9.713263
6910  9.611819 9.713263
6911  9.608196 9.709640
6912  9.604573 9.709640
6913  9.600950 9.709640
6914  9.597327 9.709640
6915  9.593704 9.709640
6916  9.590081 9.709640
6917  9.586458 9.709640
6918  9.582835 9.709640
6919  9.579212 9.709640
6920  9.575589 9.709640
6921  9.571966 9.709640
6922  9.568343 9.709640
6923  9.564720 9.709640
6924  9.561097 9.709640
6925  9.557474 9.709640
6926  9.553851 9.709640
6927  9.550228 9.709640
6928  9.546605 9.709640
6929  9.542982 9.709640
6930  9.539359 9.709640
6931  9.535736 9.706017
6932  9.532113 9.706017
6933  9.528490 9.706017
6934  9.524867 9.706017
6935  9.521244 9.702394
6936  9.517621 9.702394
6937  9.517621 9.698771
6938  9.513998 9.695148
6939  9.513998 9.691525
6940  9.510375 9.687902
6941  9.506752 9.687902
6942  9.503129 9.684279
6943  9.499506 9.684279
6944  9.495883 9.680656
6945  9.492260 9.680656
6946  9.488637 9.677033
6947  9.485014 9.677033
6948  9.481391 9.673410
6949  9.477768 9.673410
6950  9.474145 9.669787
6951  9.470522 9.669787
6952  9.466899 9.666164
6953  9.463276 9.666164
6954  9.459653 9.666164
6955  9.456030 9.666164
6956  9.452407 9.666164
6957  9.448784 9.666164
6958  9.445161 9.666164
6959  9.441538 9.666164
6960  9.437915 9.666164
6961  9.434292 9.666164
6962  9.430669 9.666164
6963  9.427046 9.666164
6964  9.423423 9.666164
6965  9.419800 9.666164
6966  9.416177 9.666164
6967  9.412554 9.666164
6968  9.408931 9.666164
6969  9.405308 9.666164
6970  9.401685 9.666164
6971  9.398062 9.666164
6972  9.394439 9.666164
6973  9.390816 9.666164
6974  9.387193 9.666164
6975  9.383570 9.666164
6976  9.379947 9.669787
6977  9.376324 9.669787
6978  9.372701 9.673410
6979  9.369078 9.673410
6980  9.365455 9.677033
6981  9.361832 9.677033
6982  9.358209 9.680656
6983  9.354586 9.680656
6984  9.350963 9.684279
6985  9.347340 9.684279
6986  9.343717 9.687902
6987  9.340094 9.687902
6988  9.336471 9.691525
6989  9.332848 9.695148
6990  9.329225 9.698771
6991  9.325602 9.702394
6992  9.321979 9.706017
6993  9.318356 9.706017
6994  9.314733 9.706017
6995  9.311110 9.706017
6996  9.307487 9.706017
6997  9.303864 9.706017
6998  9.300241 9.706017
6999  9.296618 9.706017
7000  9.292995 9.706017
7001  9.289372 9.706017
7002  9.285749 9.706017
7003  9.282126 9.706017
7004  9.278503 9.706017
7005  9.274880 9.706017
7006  9.271257 9.709640
7007  9.267634 9.709640
7008  9.264011 9.709640
7009  9.260388 9.713263
7010  9.256765 9.713263
7011  9.253142 9.713263
7012  9.249519 9.716886
7013  9.245896 9.713263
7014  9.242273 9.713263
7015  9.238650 9.713263
7016  9.235027 9.709640
7017  9.231404 9.709640
7018  9.231404 9.706017
7019  9.227781 9.702394
7020  9.227781 9.698771
7021  9.224158 9.695148
7022  9.220535 9.691525
7023  9.216912 9.687902
7024  9.213289 9.684279
7025  9.209666 9.684279
7026  9.206043 9.680656
7027  9.202420 9.680656
7028  9.198797 9.677033
7029  9.195174 9.677033
7030  9.191551 9.673410
7031  9.187928 9.673410
7032  9.184305 9.669787
7033  9.180682 9.669787
7034  9.177059 9.666164
7035  9.173436 9.666164
7036  9.169813 9.662541
7037  9.166190 9.662541
7038  9.162567 9.658918
7039  9.158944 9.658918
7040  9.155321 9.658918
7041  9.151698 9.658918
7042  9.148075 9.658918
7043  9.144452 9.658918
7044  9.140829 9.658918
7045  9.137206 9.658918
7046  9.133583 9.658918
7047  9.129960 9.658918
7048  9.126337 9.658918
7049  9.122714 9.658918
7050  9.119091 9.655295
7051  9.115468 9.655295
7052  9.111845 9.651672
7053  9.108222 9.651672
7054  9.104599 9.648049
7055  9.100976 9.648049
7056  9.097353 9.644426
7057  9.093730 9.644426
7058  9.090107 9.640803
7059  9.086484 9.640803
7060  9.082861 9.637180
7061  9.079238 9.637180
7062  9.075615 9.637180
7063  9.071992 9.637180
7064  9.068369 9.637180
7065  9.064746 9.637180
7066  9.061123 9.637180
7067  9.057500 9.637180
7068  9.053877 9.637180
7069  9.050254 9.637180
7070  9.046631 9.637180
7071  9.043008 9.637180
7072  9.039385 9.637180
7073  9.035762 9.637180
7074  9.032139 9.637180
7075  9.028516 9.637180
7076  9.024893 9.633557
7077  9.021270 9.633557
7078  9.017647 9.629934
7079  9.014024 9.629934
7080  9.010401 9.629934
7081  9.006778 9.626311
7082  9.003155 9.626311
7083  8.999532 9.622688
7084  8.995909 9.622688
7085  8.992286 9.619065
7086  8.988663 9.619065
7087  8.985040 9.615442
7088  8.981417 9.615442
7089  8.977794 9.611819
7090  8.974171 9.611819
7091  8.970548 9.611819
7092  8.966925 9.608196
7093  8.963302 9.608196
7094  8.959679 9.608196
7095  8.956056 9.608196
7096  8.952433 9.608196
7097  8.948810 9.608196
7098  8.945187 9.608196
7099  8.941564 9.608196
7100  8.937941 9.608196
7101  8.934318 9.608196
7102  8.930695 9.608196
7103  8.927072 9.608196
7104  8.923449 9.608196
7105  8.919826 9.608196
7106  8.916203 9.608196
7107  8.912580 9.608196
7108  8.908957 9.608196
7109  8.905334 9.608196
7110  8.901711 9.608196
7111  8.898088 9.608196
7112  8.894465 9.608196
7113  8.890842 9.608196
7114  8.887219 9.608196
7115  8.883596 9.608196
7116  8.879973 9.608196
7117  8.876350 9.611819
7118  8.872727 9.611819
7119  8.869104 9.615442
7120  8.865481 9.615442
7121  8.861858 9.619065
7122  8.858235 9.619065
7123  8.854612 9.622688
7124  8.850989 9.622688
7125  8.847366 9.626311
7126  8.843743 9.626311
7127  8.840120 9.629934
7128  8.836497 9.629934
7129  8.832874 9.633557
7130  8.829251 9.637180
7131  8.825628 9.637180
7132  8.822005 9.637180
7133  8.818382 9.637180
7134  8.814759 9.637180
7135  8.811136 9.637180
7136  8.807513 9.637180
7137  8.803890 9.637180
7138  8.800267 9.637180
7139  8.796644 9.637180
7140  8.793021 9.637180
7141  8.789398 9.637180
7142  8.785775 9.637180
7143  8.782152 9.637180
7144  8.778529 9.637180
7145  8.774906 9.637180
7146  8.771283 9.640803
7147  8.767660 9.640803
7148  8.764037 9.640803
7149  8.760414 9.640803
7150  8.756791 9.640803
7151  8.753168 9.640803
7152  8.749545 9.640803
7153  8.745922 9.640803
7154  8.742299 9.640803
7155  8.738676 9.640803
7156  8.735053 9.640803
7157  8.731430 9.640803
7158  8.727807 9.640803
7159  8.724184 9.637180
7160  8.720561 9.637180
7161  8.716938 9.637180
7162  8.713315 9.637180
7163  8.709692 9.637180
7164  8.706069 9.637180
7165  8.702446 9.637180
7166  8.698823 9.633557
7167  8.695200 9.633557
7168  8.691577 9.633557
7169  8.687954 9.629934
7170  8.684331 9.629934
7171  8.680708 9.626311
7172  8.677085 9.626311
7173  8.673462 9.622688
7174  8.669839 9.622688
7175  8.666216 9.619065
7176  8.662593 9.619065
7177  8.658970 9.615442
7178  8.655347 9.615442
7179  8.651724 9.615442
7180  8.648101 9.615442
7181  8.644478 9.615442
7182  8.640855 9.615442
7183  8.637232 9.615442
7184  8.633609 9.615442
7185  8.629986 9.615442
7186  8.626363 9.615442
7187  8.622740 9.615442
7188  8.619117 9.615442
7189  8.615494 9.615442
7190  8.611871 9.615442
7191  8.608248 9.615442
7192  8.604625 9.615442
7193  8.601002 9.615442
7194  8.597379 9.615442
7195  8.593756 9.615442
7196  8.590133 9.615442
7197  8.586510 9.615442
7198  8.582887 9.615442
7199  8.579264 9.615442
7200  8.575641 9.615442
7201  8.572018 9.619065
7202  8.568395 9.619065
7203  8.564772 9.622688
7204  8.561149 9.622688
7205  8.557526 9.626311
7206  8.553903 9.626311
7207  8.550280 9.629934
7208  8.546657 9.629934
7209  8.543034 9.626311
7210  8.539411 9.626311
7211  8.535788 9.626311
7212  8.532165 9.622688
7213  8.528542 9.622688
7214  8.524919 9.622688
7215  8.521296 9.619065
7216  8.517673 9.619065
7217  8.514050 9.619065
7218  8.510427 9.619065
7219  8.506804 9.619065
7220  8.503181 9.619065
7221  8.499558 9.615442
7222  8.495935 9.615442
7223  8.492312 9.611819
7224  8.488689 9.608196
7225  8.485066 9.604573
7226  8.481443 9.604573
7227  8.477820 9.600950
7228  8.474197 9.600950
7229  8.470574 9.597327
7230  8.466951 9.597327
7231  8.463328 9.593704
7232  8.459705 9.593704
7233  8.456082 9.590081
7234  8.452459 9.590081
7235  8.448836 9.586458
7236  8.445213 9.586458
7237  8.441590 9.582835
7238  8.437967 9.582835
7239  8.434344 9.582835
7240  8.430721 9.582835
7241  8.427098 9.582835
7242  8.423475 9.582835
7243  8.419852 9.582835
7244  8.416229 9.582835
7245  8.412606 9.582835
7246  8.408983 9.582835
7247  8.405360 9.582835
7248  8.401737 9.582835
7249  8.398114 9.582835
7250  8.394491 9.582835
7251  8.390868 9.582835
7252  8.387245 9.582835
7253  8.383622 9.582835
7254  8.379999 9.582835
7255  8.376376 9.582835
7256  8.372753 9.582835
7257  8.369130 9.582835
7258  8.365507 9.582835
7259  8.361884 9.582835
7260  8.358261 9.582835
7261  8.354638 9.582835
7262  8.351015 9.582835
7263  8.347392 9.582835
7264  8.343769 9.582835
7265  8.340146 9.582835
7266  8.336523 9.586458
7267  8.332900 9.586458
7268  8.329277 9.590081
7269  8.325654 9.590081
7270  8.322031 9.593704
7271  8.318408 9.593704
7272  8.314785 9.597327
7273  8.311162 9.597327
7274  8.307539 9.600950
7275  8.303916 9.600950
7276  8.300293 9.604573
7277  8.296670 9.604573
7278  8.293047 9.608196
7279  8.289424 9.611819
7280  8.285801 9.615442
7281  8.282178 9.619065
7282  8.282178 9.622688
7283  8.278555 9.626311
7284  8.278555 9.629934
7285  8.274932 9.633557
7286  8.271309 9.633557
7287  8.267686 9.633557
7288  8.264063 9.633557
7289  8.260440 9.633557
7290  8.256817 9.633557
7291  8.253194 9.637180
7292  8.249571 9.637180
7293  8.245948 9.637180
7294  8.242325 9.637180
7295  8.238702 9.640803
7296  8.235079 9.640803
7297  8.231456 9.644426
7298  8.227833 9.644426
7299  8.224210 9.644426
7300  8.220587 9.644426
7301  8.216964 9.644426
7302  8.213341 9.644426
7303  8.209718 9.644426
7304  8.206095 9.644426
7305  8.202472 9.644426
7306  8.198849 9.644426
7307  8.195226 9.644426
7308  8.191603 9.644426
7309  8.187980 9.648049
7310  8.184357 9.648049
7311  8.180734 9.648049
7312  8.177111 9.648049
7313  8.173488 9.648049
7314  8.169865 9.648049
7315  8.166242 9.648049
7316  8.162619 9.648049
7317  8.158996 9.648049
7318  8.155373 9.648049
7319  8.151750 9.648049
7320  8.148127 9.648049
7321  8.144504 9.648049
7322  8.140881 9.648049
7323  8.137258 9.648049
7324  8.133635 9.648049
7325  8.130012 9.648049
7326  8.126389 9.648049
7327  8.122766 9.648049
7328  8.119143 9.648049
7329  8.115520 9.648049
7330  8.111897 9.648049
7331  8.108274 9.648049
7332  8.104651 9.651672
7333  8.101028 9.651672
7334  8.097405 9.648049
7335  8.093782 9.648049
7336  8.090159 9.648049
7337  8.086536 9.648049
7338  8.082913 9.648049
7339  8.079290 9.648049
7340  8.075667 9.648049
7341  8.072044 9.648049
7342  8.068421 9.648049
7343  8.064798 9.648049
7344  8.061175 9.648049
7345  8.057552 9.648049
7346  8.053929 9.648049
7347  8.050306 9.648049
7348  8.046683 9.648049
7349  8.043060 9.648049
7350  8.039437 9.648049
7351  8.035814 9.648049
7352  8.032191 9.648049
7353  8.028568 9.648049
7354  8.024945 9.648049
7355  8.021322 9.648049
7356  8.017699 9.648049
7357  8.014076 9.648049
7358  8.010453 9.648049
7359  8.006830 9.648049
7360  8.003207 9.651672
7361  7.999584 9.651672
7362  7.995961 9.655295
7363  7.992338 9.655295
7364  7.988715 9.658918
7365  7.985092 9.658918
7366  7.981469 9.658918
7367  7.977846 9.658918
7368  7.974223 9.662541
7369  7.970600 9.662541
7370  7.966977 9.666164
7371  7.963354 9.666164
7372  7.959731 9.669787
7373  7.956108 9.669787
7374  7.952485 9.673410
7375  7.948862 9.673410
7376  7.945239 9.677033
7377  7.941616 9.677033
7378  7.937993 9.677033
7379  7.934370 9.677033
7380  7.930747 9.677033
7381  7.927124 9.677033
7382  7.923501 9.677033
7383  7.919878 9.677033
7384  7.916255 9.677033
7385  7.912632 9.680656
7386  7.909009 9.680656
7387  7.905386 9.680656
7388  7.901763 9.680656
7389  7.898140 9.684279
7390  7.894517 9.684279
7391  7.890894 9.687902
7392  7.887271 9.687902
7393  7.883648 9.691525
7394  7.880025 9.691525
7395  7.876402 9.695148
7396  7.872779 9.695148
7397  7.869156 9.695148
7398  7.865533 9.695148
7399  7.861910 9.695148
7400  7.858287 9.695148
7401  7.854664 9.695148
7402  7.851041 9.691525
7403  7.847418 9.691525
7404  7.843795 9.691525
7405  7.840172 9.687902
7406  7.836549 9.687902
7407  7.832926 9.687902
7408  7.829303 9.687902
7409  7.825680 9.687902
7410  7.822057 9.687902
7411  7.818434 9.687902
7412  7.814811 9.687902
7413  7.811188 9.687902
7414  7.807565 9.687902
7415  7.803942 9.687902
7416  7.800319 9.687902
7417  7.796696 9.687902
7418  7.793073 9.687902
7419  7.789450 9.687902
7420  7.785827 9.687902
7421  7.782204 9.687902
7422  7.778581 9.687902
7423  7.774958 9.687902
7424  7.771335 9.687902
7425  7.767712 9.687902
7426  7.764089 9.687902
7427  7.760466 9.687902
7428  7.756843 9.691525
7429  7.753220 9.691525
7430  7.749597 9.695148
7431  7.745974 9.695148
7432  7.742351 9.695148
7433  7.738728 9.695148
7434  7.735105 9.695148
7435  7.731482 9.695148
7436  7.727859 9.695148
7437  7.724236 9.695148
7438  7.720613 9.695148
7439  7.716990 9.695148
7440  7.713367 9.695148
7441  7.709744 9.695148
7442  7.706121 9.695148
7443  7.702498 9.695148
7444  7.698875 9.695148
7445  7.695252 9.695148
7446  7.691629 9.695148
7447  7.688006 9.695148
7448  7.684383 9.695148
7449  7.680760 9.695148
7450  7.677137 9.695148
7451  7.673514 9.695148
7452  7.669891 9.695148
7453  7.666268 9.698771
7454  7.662645 9.698771
7455  7.659022 9.702394
7456  7.655399 9.702394
7457  7.651776 9.706017
7458  7.648153 9.706017
7459  7.644530 9.709640
7460  7.640907 9.709640
7461  7.637284 9.713263
7462  7.633661 9.713263
7463  7.630038 9.716886
7464  7.626415 9.716886
7465  7.622792 9.720509
7466  7.619169 9.720509
7467  7.615546 9.720509
7468  7.611923 9.720509
7469  7.608300 9.720509
7470  7.604677 9.720509
7471  7.601054 9.720509
7472  7.597431 9.720509
7473  7.593808 9.720509
7474  7.590185 9.720509
7475  7.586562 9.720509
7476  7.582939 9.724132
7477  7.579316 9.724132
7478  7.575693 9.727755
7479  7.572070 9.727755
7480  7.568447 9.731378
7481  7.564824 9.731378
7482  7.561201 9.735001
7483  7.557578 9.735001
7484  7.553955 9.738624
7485  7.550332 9.738624
7486  7.546709 9.742247
7487  7.543086 9.742247
7488  7.539463 9.745870
7489  7.535840 9.745870
7490  7.532217 9.745870
7491  7.528594 9.745870
7492  7.524971 9.745870
7493  7.521348 9.745870
7494  7.517725 9.745870
7495  7.514102 9.745870
7496  7.510479 9.745870
7497  7.506856 9.745870
7498  7.503233 9.745870
7499  7.499610 9.745870
7500  7.495987 9.745870
7501  7.492364 9.745870
7502  7.488741 9.745870
7503  7.485118 9.745870
7504  7.481495 9.745870
7505  7.477872 9.745870
7506  7.474249 9.745870
7507  7.470626 9.745870
7508  7.467003 9.749493
7509  7.463380 9.749493
7510  7.459757 9.753116
7511  7.456134 9.753116
7512  7.452511 9.753116
7513  7.448888 9.753116
7514  7.445265 9.756739
7515  7.441642 9.756739
7516  7.438019 9.756739
7517  7.434396 9.760362
7518  7.430773 9.760362
7519  7.427150 9.763985
7520  7.423527 9.763985
7521  7.419904 9.767608
7522  7.416281 9.767608
7523  7.412658 9.771231
7524  7.409035 9.771231
7525  7.405412 9.774854
7526  7.401789 9.774854
7527  7.398166 9.774854
7528  7.394543 9.774854
7529  7.390920 9.774854
7530  7.387297 9.774854
7531  7.383674 9.774854
7532  7.380051 9.774854
7533  7.376428 9.774854
7534  7.372805 9.774854
7535  7.369182 9.774854
7536  7.365559 9.774854
7537  7.361936 9.774854
7538  7.358313 9.774854
7539  7.354690 9.774854
7540  7.351067 9.774854
7541  7.347444 9.774854
7542  7.343821 9.774854
7543  7.340198 9.774854
7544  7.336575 9.774854
7545  7.332952 9.774854
7546  7.329329 9.774854
7547  7.325706 9.774854
7548  7.322083 9.774854
7549  7.318460 9.774854
7550  7.314837 9.774854
7551  7.311214 9.774854
7552  7.307591 9.774854
7553  7.303968 9.774854
7554  7.300345 9.774854
7555  7.296722 9.774854
7556  7.293099 9.774854
7557  7.289476 9.774854
7558  7.285853 9.774854
7559  7.282230 9.774854
7560  7.278607 9.774854
7561  7.274984 9.774854
7562  7.271361 9.774854
7563  7.267738 9.774854
7564  7.264115 9.774854
7565  7.260492 9.774854
7566  7.256869 9.774854
7567  7.253246 9.774854
7568  7.249623 9.774854
7569  7.246000 9.774854
7570  7.242377 9.774854
7571  7.238754 9.774854
7572  7.235131 9.774854
7573  7.231508 9.778477
7574  7.227885 9.778477
7575  7.224262 9.778477
7576  7.220639 9.778477
7577  7.217016 9.782100
7578  7.213393 9.782100
7579  7.209770 9.782100
7580  7.206147 9.785723
7581  7.202524 9.785723
7582  7.198901 9.785723
7583  7.195278 9.785723
7584  7.191655 9.789346
7585  7.188032 9.789346
7586  7.184409 9.789346
7587  7.180786 9.789346
7588  7.177163 9.792969
7589  7.173540 9.792969
7590  7.169917 9.796592
7591  7.166294 9.796592
7592  7.162671 9.800215
7593  7.159048 9.800215
7594  7.155425 9.800215
7595  7.151802 9.800215
7596  7.148179 9.800215
7597  7.144556 9.800215
7598  7.140933 9.800215
7599  7.137310 9.800215
7600  7.133687 9.800215
7601  7.130064 9.800215
7602  7.126441 9.800215
7603  7.122818 9.800215
7604  7.119195 9.800215
7605  7.115572 9.800215
7606  7.111949 9.800215
7607  7.108326 9.800215
7608  7.104703 9.800215
7609  7.101080 9.800215
7610  7.097457 9.800215
7611  7.093834 9.800215
7612  7.090211 9.800215
7613  7.086588 9.800215
7614  7.082965 9.800215
7615  7.079342 9.800215
7616  7.075719 9.803838
7617  7.072096 9.803838
7618  7.068473 9.807461
7619  7.064850 9.807461
7620  7.061227 9.807461
7621  7.057604 9.807461
7622  7.053981 9.807461
7623  7.050358 9.807461
7624  7.046735 9.807461
7625  7.043112 9.807461
7626  7.039489 9.807461
7627  7.035866 9.807461
7628  7.032243 9.807461
7629  7.028620 9.807461
7630  7.024997 9.807461
7631  7.021374 9.807461
7632  7.017751 9.807461
7633  7.014128 9.811084
7634  7.010505 9.811084
7635  7.006882 9.814707
7636  7.003259 9.814707
7637  6.999636 9.818330
7638  6.996013 9.818330
7639  6.992390 9.821953
7640  6.988767 9.821953
7641  6.985144 9.825576
7642  6.981521 9.825576
7643  6.977898 9.829199
7644  6.974275 9.829199
7645  6.970652 9.832822
7646  6.967029 9.832822
7647  6.963406 9.832822
7648  6.959783 9.832822
7649  6.956160 9.832822
7650  6.952537 9.832822
7651  6.948914 9.832822
7652  6.945291 9.832822
7653  6.941668 9.836445
7654  6.938045 9.836445
7655  6.934422 9.840068
7656  6.930799 9.840068
7657  6.927176 9.843691
7658  6.923553 9.843691
7659  6.919930 9.847314
7660  6.916307 9.847314
7661  6.912684 9.850937
7662  6.909061 9.850937
7663  6.905438 9.854560
7664  6.901815 9.854560
7665  6.898192 9.858183
7666  6.894569 9.861806
7667  6.890946 9.865429
7668  6.887323 9.865429
7669  6.883700 9.865429
7670  6.880077 9.869052
7671  6.876454 9.869052
7672  6.872831 9.869052
7673  6.869208 9.869052
7674  6.865585 9.872675
7675  6.861962 9.872675
7676  6.858339 9.872675
7677  6.854716 9.872675
7678  6.851093 9.872675
7679  6.847470 9.872675
7680  6.843847 9.872675
7681  6.840224 9.872675
7682  6.836601 9.872675
7683  6.832978 9.872675
7684  6.829355 9.872675
7685  6.825732 9.872675
7686  6.822109 9.872675
7687  6.818486 9.872675
7688  6.814863 9.872675
7689  6.811240 9.872675
7690  6.807617 9.872675
7691  6.803994 9.872675
7692  6.800371 9.872675
7693  6.796748 9.872675
7694  6.793125 9.872675
7695  6.789502 9.872675
7696  6.785879 9.872675
7697  6.782256 9.872675
7698  6.778633 9.872675
7699  6.775010 9.872675
7700  6.771387 9.872675
7701  6.767764 9.872675
7702  6.764141 9.872675
7703  6.760518 9.872675
7704  6.756895 9.876298
7705  6.753272 9.876298
7706  6.749649 9.879921
7707  6.746026 9.879921
7708  6.742403 9.883544
7709  6.738780 9.883544
7710  6.735157 9.883544
7711  6.731534 9.883544
7712  6.727911 9.883544
7713  6.724288 9.883544
7714  6.720665 9.883544
7715  6.717042 9.883544
7716  6.713419 9.883544
7717  6.709796 9.883544
7718  6.706173 9.883544
7719  6.702550 9.883544
7720  6.698927 9.883544
7721  6.695304 9.883544
7722  6.691681 9.887167
7723  6.688058 9.887167
7724  6.684435 9.890790
7725  6.680812 9.890790
7726  6.677189 9.894413
7727  6.673566 9.894413
7728  6.669943 9.898036
7729  6.666320 9.898036
7730  6.662697 9.898036
7731  6.659074 9.898036
7732  6.655451 9.898036
7733  6.651828 9.898036
7734  6.648205 9.898036
7735  6.644582 9.898036
7736  6.640959 9.898036
7737  6.637336 9.898036
7738  6.633713 9.898036
7739  6.630090 9.898036
7740  6.626467 9.898036
7741  6.622844 9.898036
7742  6.619221 9.898036
7743  6.615598 9.898036
7744  6.611975 9.898036
7745  6.608352 9.898036
7746  6.604729 9.898036
7747  6.601106 9.901659
7748  6.597483 9.901659
7749  6.593860 9.905282
7750  6.590237 9.905282
7751  6.586614 9.908905
7752  6.582991 9.908905
7753  6.579368 9.912528
7754  6.575745 9.912528
7755  6.572122 9.912528
7756  6.568499 9.912528
7757  6.564876 9.912528
7758  6.561253 9.912528
7759  6.557630 9.912528
7760  6.554007 9.916151
7761  6.550384 9.916151
7762  6.546761 9.919774
7763  6.543138 9.919774
7764  6.539515 9.923397
7765  6.535892 9.923397
7766  6.532269 9.927020
7767  6.528646 9.927020
7768  6.525023 9.930643
7769  6.521400 9.930643
7770  6.517777 9.934266
7771  6.514154 9.934266
7772  6.510531 9.934266
7773  6.506908 9.934266
7774  6.503285 9.934266
7775  6.499662 9.934266
7776  6.496039 9.934266
7777  6.492416 9.934266
7778  6.488793 9.934266
7779  6.485170 9.934266
7780  6.481547 9.934266
7781  6.477924 9.934266
7782  6.474301 9.934266
7783  6.470678 9.934266
7784  6.467055 9.934266
7785  6.463432 9.934266
7786  6.459809 9.934266
7787  6.456186 9.934266
7788  6.452563 9.934266
7789  6.448940 9.934266
7790  6.445317 9.934266
7791  6.441694 9.934266
7792  6.438071 9.934266
7793  6.438071 9.930643
7794  6.434448 9.927020
7795  6.434448 9.923397
7796  6.430825 9.919774
7797  6.430825 9.916151
7798  6.427202 9.912528
7799  6.423579 9.908905
7800  6.419956 9.905282
7801  6.416333 9.901659
7802  6.412710 9.898036
7803  6.409087 9.894413
7804  6.405464 9.890790
7805  6.405464 9.887167
7806  6.405464 9.883544
7807  6.405464 9.879921
7808  6.405464 9.876298
7809  6.405464 9.872675
7810  6.405464 9.869052
7811  6.405464 9.865429
7812  6.405464 9.861806
7813  6.405464 9.858183
7814  6.405464 9.854560
7815  6.405464 9.850937
7816  6.405464 9.847314
7817  6.405464 9.843691
7818  6.405464 9.840068
7819  6.405464 9.836445
7820  6.405464 9.832822
7821  6.401841 9.829199
7822  6.401841 9.825576
7823  6.398218 9.821953
7824  6.398218 9.818330
7825  6.394595 9.814707
7826  6.394595 9.811084
7827  6.390972 9.807461
7828  6.390972 9.803838
7829  6.387349 9.800215
7830  6.387349 9.796592
7831  6.383726 9.792969
7832  6.383726 9.789346
7833  6.380103 9.785723
7834  6.376480 9.785723
7835  6.372857 9.782100
7836  6.369234 9.782100
7837  6.365611 9.778477
7838  6.361988 9.778477
7839  6.358365 9.774854
7840  6.354742 9.774854
7841  6.351119 9.771231
7842  6.347496 9.771231
7843  6.343873 9.767608
7844  6.340250 9.767608
7845  6.336627 9.763985
7846  6.333004 9.763985
7847  6.329381 9.763985
7848  6.325758 9.763985
7849  6.322135 9.763985
7850  6.318512 9.763985
7851  6.314889 9.763985
7852  6.311266 9.763985
7853  6.307643 9.763985
7854  6.304020 9.763985
7855  6.300397 9.763985
7856  6.296774 9.763985
7857  6.293151 9.763985
7858  6.289528 9.763985
7859  6.285905 9.763985
7860  6.282282 9.763985
7861  6.278659 9.763985
7862  6.275036 9.763985
7863  6.271413 9.763985
7864  6.267790 9.763985
7865  6.264167 9.763985
7866  6.260544 9.763985
7867  6.256921 9.763985
7868  6.253298 9.763985
7869  6.249675 9.767608
7870  6.246052 9.767608
7871  6.242429 9.767608
7872  6.238806 9.767608
7873  6.235183 9.767608
7874  6.231560 9.767608
7875  6.227937 9.771231
7876  6.224314 9.771231
7877  6.220691 9.771231
7878  6.217068 9.771231
7879  6.213445 9.774854
7880  6.209822 9.774854
7881  6.206199 9.774854
7882  6.202576 9.774854
7883  6.198953 9.774854
7884  6.195330 9.774854
7885  6.191707 9.774854
7886  6.188084 9.774854
7887  6.184461 9.774854
7888  6.180838 9.774854
7889  6.177215 9.774854
7890  6.173592 9.774854
7891  6.169969 9.774854
7892  6.166346 9.774854
7893  6.162723 9.774854
7894  6.159100 9.774854
7895  6.155477 9.774854
7896  6.151854 9.774854
7897  6.148231 9.774854
7898  6.144608 9.774854
7899  6.140985 9.774854
7900  6.137362 9.774854
7901  6.133739 9.774854
7902  6.130116 9.778477
7903  6.126493 9.778477
7904  6.122870 9.782100
7905  6.119247 9.782100
7906  6.115624 9.785723
7907  6.112001 9.785723
7908  6.108378 9.789346
7909  6.104755 9.789346
7910  6.101132 9.792969
7911  6.097509 9.792969
7912  6.093886 9.796592
7913  6.090263 9.796592
7914  6.086640 9.800215
7915  6.083017 9.803838
7916  6.079394 9.803838
7917  6.075771 9.803838
7918  6.072148 9.803838
7919  6.068525 9.803838
7920  6.064902 9.803838
7921  6.061279 9.807461
7922  6.057656 9.807461
7923  6.054033 9.811084
7924  6.050410 9.811084
7925  6.046787 9.814707
7926  6.043164 9.814707
7927  6.039541 9.818330
7928  6.035918 9.818330
7929  6.032295 9.821953
7930  6.028672 9.821953
7931  6.025049 9.825576
7932  6.021426 9.825576
7933  6.017803 9.829199
7934  6.017803 9.832822
7935  6.014180 9.836445
7936  6.014180 9.840068
7937  6.010557 9.843691
7938  6.010557 9.847314
7939  6.006934 9.850937
7940  6.006934 9.854560
7941  6.003311 9.858183
7942  6.003311 9.861806
7943  5.999688 9.865429
7944  5.999688 9.869052
7945  5.996065 9.872675
7946  5.996065 9.876298
7947  5.996065 9.879921
7948  5.996065 9.883544
7949  5.996065 9.887167
7950  5.996065 9.890790
7951  5.992442 9.894413
7952  5.988819 9.898036
7953  5.985196 9.901659
7954  5.981573 9.901659
7955  5.977950 9.905282
7956  5.974327 9.908905
7957  5.970704 9.908905
7958  5.967081 9.908905
7959  5.963458 9.912528
7960  5.959835 9.912528
7961  5.956212 9.912528
7962  5.952589 9.912528
7963  5.948966 9.912528
7964  5.945343 9.912528
7965  5.941720 9.912528
7966  5.938097 9.912528
7967  5.934474 9.912528
7968  5.930851 9.912528
7969  5.927228 9.912528
7970  5.923605 9.912528
7971  5.919982 9.912528
7972  5.916359 9.912528
7973  5.912736 9.912528
7974  5.909113 9.912528
7975  5.905490 9.912528
7976  5.901867 9.912528
7977  5.898244 9.916151
7978  5.894621 9.916151
7979  5.890998 9.919774
7980  5.887375 9.919774
7981  5.883752 9.923397
7982  5.880129 9.923397
7983  5.876506 9.927020
7984  5.872883 9.927020
7985  5.869260 9.930643
7986  5.865637 9.930643
7987  5.862014 9.934266
7988  5.858391 9.934266
7989  5.854768 9.937889
7990  5.854768 9.941512
7991  5.851145 9.945135
7992  5.851145 9.948758
7993  5.847522 9.952381
7994  5.847522 9.956004
7995  5.843899 9.959627
7996  5.843899 9.963250
7997  5.840276 9.966873
7998  5.840276 9.970496
7999  5.836653 9.974119
8000  5.836653 9.977742
8001  5.833030 9.981365
8002  5.833030 9.984988
8003  5.829407 9.988611
8004  5.825784 9.992234
8005  5.822161 9.995857
8006  5.818538 9.999480
8007  5.814915 10.003103
8008  5.811292 10.003103
8009  5.807669 10.003103
8010  5.804046 10.003103
8011  5.800423 10.006726
8012  5.796800 10.006726
8013  5.793177 10.006726
8014  5.789554 10.006726
8015  5.785931 10.006726
8016  5.782308 10.006726
8017  5.778685 10.006726
8018  5.775062 10.006726
8019  5.771439 10.006726
8020  5.767816 10.006726
8021  5.764193 10.006726
8022  5.760570 10.006726
8023  5.756947 10.006726
8024  5.753324 10.006726
8025  5.749701 10.006726
8026  5.746078 10.006726
8027  5.742455 10.006726
8028  5.738832 10.010349
8029  5.735209 10.010349
8030  5.731586 10.010349
8031  5.727963 10.010349
8032  5.724340 10.010349
8033  5.720717 10.010349
8034  5.717094 10.010349
8035  5.713471 10.010349
8036  5.709848 10.010349
8037  5.706225 10.010349
8038  5.702602 10.010349
8039  5.698979 10.010349
8040  5.695356 10.010349
8041  5.691733 10.010349
8042  5.688110 10.010349
8043  5.684487 10.010349
8044  5.680864 10.010349
8045  5.677241 10.010349
8046  5.673618 10.010349
8047  5.669995 10.010349
8048  5.666372 10.010349
8049  5.662749 10.010349
8050  5.659126 10.010349
8051  5.655503 10.010349
8052  5.651880 10.010349
8053  5.648257 10.010349
8054  5.644634 10.010349
8055  5.641011 10.010349
8056  5.637388 10.010349
8057  5.633765 10.010349
8058  5.630142 10.010349
8059  5.626519 10.010349
8060  5.622896 10.010349
8061  5.619273 10.010349
8062  5.615650 10.013972
8063  5.612027 10.013972
8064  5.608404 10.017595
8065  5.604781 10.017595
8066  5.601158 10.021218
8067  5.597535 10.021218
8068  5.593912 10.024841
8069  5.590289 10.024841
8070  5.586666 10.028464
8071  5.583043 10.028464
8072  5.579420 10.032087
8073  5.575797 10.032087
8074  5.572174 10.035710
8075  5.572174 10.039333
8076  5.568551 10.042956
8077  5.568551 10.046579
8078  5.564928 10.050202
8079  5.564928 10.053825
8080  5.561305 10.057448
8081  5.561305 10.061071
8082  5.557682 10.064694
8083  5.557682 10.068317
8084  5.554059 10.071940
8085  5.554059 10.075563
8086  5.550436 10.079186
8087  5.550436 10.082809
8088  5.550436 10.086432
8089  5.546813 10.090055
8090  5.543190 10.093678
8091  5.539567 10.097301
8092  5.535944 10.100924
8093  5.532321 10.104547
8094  5.528698 10.108170
8095  5.525075 10.111793
8096  5.521452 10.115416
8097  5.517829 10.119039
8098  5.514206 10.119039
8099  5.510583 10.122662
8100  5.506960 10.122662
8101  5.503337 10.126285
8102  5.499714 10.129908
8103  5.496091 10.129908
8104  5.492468 10.129908
8105  5.488845 10.133531
8106  5.485222 10.133531
8107  5.481599 10.133531
8108  5.477976 10.133531
8109  5.474353 10.133531
8110  5.470730 10.137154
8111  5.467107 10.137154
8112  5.463484 10.137154
8113  5.459861 10.137154
8114  5.456238 10.137154
8115  5.452615 10.137154
8116  5.448992 10.137154
8117  5.445369 10.137154
8118  5.441746 10.137154
8119  5.438123 10.137154
8120  5.434500 10.137154
8121  5.430877 10.137154
8122  5.427254 10.137154
8123  5.423631 10.140777
8124  5.420008 10.140777
8125  5.416385 10.144400
8126  5.412762 10.144400
8127  5.409139 10.148023
8128  5.405516 10.148023
8129  5.401893 10.151646
8130  5.398270 10.151646
8131  5.394647 10.155269
8132  5.391024 10.155269
8133  5.387401 10.158892
8134  5.383778 10.158892
8135  5.380155 10.162515
8136  5.376532 10.162515
8137  5.372909 10.166138
8138  5.369286 10.169761
8139  5.365663 10.169761
8140  5.362040 10.173384
8141  5.358417 10.173384
8142  5.354794 10.173384
8143  5.351171 10.177007
8144  5.347548 10.177007
8145  5.343925 10.180630
8146  5.340302 10.180630
8147  5.336679 10.184253
8148  5.333056 10.184253
8149  5.329433 10.184253
8150  5.325810 10.184253
8151  5.322187 10.184253
8152  5.318564 10.184253
8153  5.314941 10.184253
8154  5.311318 10.184253
8155  5.307695 10.187876
8156  5.304072 10.187876
8157  5.300449 10.187876
8158  5.296826 10.187876
8159  5.293203 10.191499
8160  5.289580 10.191499
8161  5.285957 10.195122
8162  5.282334 10.195122
8163  5.278711 10.195122
8164  5.275088 10.198745
8165  5.271465 10.198745
8166  5.267842 10.202368
8167  5.264219 10.202368
8168  5.260596 10.205991
8169  5.256973 10.205991
8170  5.253350 10.209614
8171  5.249727 10.209614
8172  5.246104 10.213237
8173  5.242481 10.213237
8174  5.238858 10.216860
8175  5.235235 10.216860
8176  5.231612 10.220483
8177  5.227989 10.224106
8178  5.224366 10.224106
8179  5.220743 10.227729
8180  5.217120 10.227729
8181  5.213497 10.231352
8182  5.209874 10.234975
8183  5.206251 10.238598
8184  5.202628 10.242221
8185  5.199005 10.245844
8186  5.199005 10.249467
8187  5.195382 10.253090
8188  5.195382 10.256713
8189  5.191759 10.260336
8190  5.191759 10.263959
8191  5.188136 10.267582
8192  5.188136 10.271205
8193  5.184513 10.274828
8194  5.184513 10.278451
8195  5.180890 10.282074
8196  5.180890 10.285697
8197  5.177267 10.289320
8198  5.177267 10.292943
8199  5.177267 10.296566
8200  5.177267 10.300189
8201  5.177267 10.303812
8202  5.177267 10.307435
8203  5.177267 10.311058
8204  5.177267 10.314681
8205  5.173644 10.318304
8206  5.170021 10.321927
8207  5.166398 10.325550
8208  5.162775 10.329173
8209  5.159152 10.332796
8210  5.155529 10.336419
8211  5.151906 10.340042
8212  5.148283 10.343665
8213  5.144660 10.347288
8214  5.141037 10.350911
8215  5.137414 10.354534
8216  5.133791 10.358157
8217  5.130168 10.361780
8218  5.126545 10.365403
8219  5.122922 10.369026
8220  5.119299 10.372649
8221  5.115676 10.376272
8222  5.112053 10.379895
8223  5.108430 10.383518
8224  5.104807 10.387141
8225  5.101184 10.387141
8226  5.097561 10.387141
8227  5.093938 10.387141
8228  5.090315 10.387141
8229  5.086692 10.387141
8230  5.083069 10.387141
8231  5.079446 10.387141
8232  5.075823 10.387141
8233  5.072200 10.387141
8234  5.068577 10.387141
8235  5.064954 10.387141
8236  5.061331 10.387141
8237  5.057708 10.387141
8238  5.054085 10.387141
8239  5.050462 10.387141
8240  5.046839 10.387141
8241  5.043216 10.387141
8242  5.039593 10.387141
8243  5.035970 10.387141
8244  5.032347 10.387141
8245  5.028724 10.387141
8246  5.025101 10.387141
8247  5.021478 10.387141
8248  5.017855 10.387141
8249  5.014232 10.390764
8250  5.010609 10.390764
8251  5.006986 10.394387
8252  5.003363 10.394387
8253  4.999740 10.398010
8254  4.996117 10.398010
8255  4.992494 10.401633
8256  4.988871 10.401633
8257  4.985248 10.405256
8258  4.981625 10.405256
8259  4.978002 10.408879
8260  4.974379 10.408879
8261  4.970756 10.412502
8262  4.967133 10.416125
8263  4.963510 10.419748
8264  4.959887 10.423371
8265  4.959887 10.426994
8266  4.956264 10.430617
8267  4.956264 10.434240
8268  4.952641 10.437863
8269  4.952641 10.441486
8270  4.949018 10.445109
8271  4.945395 10.448732
8272  4.941772 10.452355
8273  4.938149 10.455978
8274  4.934526 10.459601
8275  4.930903 10.463224
8276  4.927280 10.466847
8277  4.923657 10.470470
8278  4.920034 10.474093
8279  4.916411 10.477716
8280  4.912788 10.481339
8281  4.909165 10.481339
8282  4.905542 10.481339
8283  4.901919 10.481339
8284  4.898296 10.481339
8285  4.894673 10.481339
8286  4.891050 10.481339
8287  4.887427 10.481339
8288  4.883804 10.481339
8289  4.880181 10.481339
8290  4.876558 10.481339
8291  4.872935 10.481339
8292  4.869312 10.481339
8293  4.865689 10.481339
8294  4.862066 10.481339
8295  4.858443 10.481339
8296  4.854820 10.481339
8297  4.851197 10.481339
8298  4.847574 10.481339
8299  4.843951 10.481339
8300  4.840328 10.481339
8301  4.836705 10.481339
8302  4.833082 10.481339
8303  4.829459 10.481339
8304  4.825836 10.481339
8305  4.822213 10.481339
8306  4.818590 10.481339
8307  4.814967 10.481339
8308  4.811344 10.481339
8309  4.807721 10.481339
8310  4.804098 10.481339
8311  4.800475 10.484962
8312  4.796852 10.484962
8313  4.793229 10.488585
8314  4.789606 10.488585
8315  4.785983 10.492208
8316  4.782360 10.492208
8317  4.778737 10.495831
8318  4.775114 10.495831
8319  4.771491 10.499454
8320  4.767868 10.499454
8321  4.764245 10.503077
8322  4.760622 10.503077
8323  4.756999 10.506700
8324  4.753376 10.510323
8325  4.749753 10.513946
8326  4.746130 10.517569
8327  4.742507 10.521192
8328  4.738884 10.524815
8329  4.735261 10.528438
8330  4.731638 10.528438
8331  4.728015 10.532061
8332  4.724392 10.532061
8333  4.720769 10.535684
8334  4.717146 10.535684
8335  4.713523 10.539307
8336  4.709900 10.539307
8337  4.706277 10.542930
8338  4.702654 10.542930
8339  4.699031 10.546553
8340  4.695408 10.550176
8341  4.691785 10.553799
8342  4.688162 10.557422
8343  4.684539 10.561045
8344  4.684539 10.564668
8345  4.680916 10.568291
8346  4.680916 10.571914
8347  4.677293 10.571914
8348  4.673670 10.575537
8349  4.670047 10.575537
8350  4.666424 10.579160
8351  4.662801 10.582783
8352  4.659178 10.582783
8353  4.655555 10.586406
8354  4.651932 10.586406
8355  4.648309 10.590029
8356  4.644686 10.593652
8357  4.641063 10.597275
8358  4.637440 10.600898
8359  4.633817 10.604521
8360  4.633817 10.608144
8361  4.630194 10.611767
8362  4.630194 10.615390
8363  4.626571 10.619013
8364  4.626571 10.622636
8365  4.622948 10.626259
8366  4.622948 10.629882
8367  4.619325 10.633505
8368  4.619325 10.637128
8369  4.615702 10.640751
8370  4.615702 10.644374
8371  4.612079 10.647997
8372  4.612079 10.651620
8373  4.612079 10.655243
8374  4.608456 10.658866
8375  4.604833 10.662489
8376  4.601210 10.666112
8377  4.597587 10.669735
8378  4.593964 10.669735
8379  4.590341 10.673358
8380  4.586718 10.673358
8381  4.583095 10.673358
8382  4.579472 10.673358
8383  4.575849 10.673358
8384  4.572226 10.673358
8385  4.568603 10.673358
8386  4.564980 10.673358
8387  4.561357 10.673358
8388  4.557734 10.673358
8389  4.554111 10.673358
8390  4.550488 10.673358
8391  4.546865 10.673358
8392  4.543242 10.673358
8393  4.539619 10.673358
8394  4.535996 10.673358
8395  4.532373 10.673358
8396  4.528750 10.673358
8397  4.525127 10.673358
8398  4.521504 10.676981
8399  4.517881 10.676981
8400  4.514258 10.680604
8401  4.510635 10.680604
8402  4.507012 10.684227
8403  4.503389 10.684227
8404  4.499766 10.684227
8405  4.496143 10.687850
8406  4.492520 10.687850
8407  4.488897 10.691473
8408  4.485274 10.691473
8409  4.481651 10.695096
8410  4.478028 10.695096
8411  4.474405 10.698719
8412  4.470782 10.698719
8413  4.467159 10.702342
8414  4.463536 10.702342
8415  4.459913 10.705965
8416  4.456290 10.705965
8417  4.452667 10.709588
8418  4.449044 10.709588
8419  4.445421 10.709588
8420  4.441798 10.709588
8421  4.438175 10.713211
8422  4.434552 10.713211
8423  4.430929 10.716834
8424  4.427306 10.716834
8425  4.423683 10.720457
8426  4.420060 10.720457
8427  4.416437 10.724080
8428  4.412814 10.724080
8429  4.409191 10.727703
8430  4.405568 10.727703
8431  4.401945 10.731326
8432  4.398322 10.731326
8433  4.394699 10.734949
8434  4.394699 10.738572
8435  4.391076 10.742195
8436  4.391076 10.745818
8437  4.387453 10.749441
8438  4.387453 10.753064
8439  4.383830 10.756687
8440  4.383830 10.760310
8441  4.380207 10.763933
8442  4.380207 10.767556
8443  4.376584 10.771179
8444  4.376584 10.774802
8445  4.372961 10.778425
8446  4.372961 10.782048
8447  4.372961 10.785671
8448  4.372961 10.789294
8449  4.372961 10.792917
8450  4.372961 10.796540
8451  4.369338 10.800163
8452  4.369338 10.803786
8453  4.365715 10.807409
8454  4.362092 10.811032
8455  4.358469 10.814655
8456  4.358469 10.818278
8457  4.354846 10.821901
8458  4.351223 10.825524
8459  4.347600 10.829147
8460  4.343977 10.832770
8461  4.340354 10.836393
8462  4.336731 10.840016
8463  4.336731 10.843639
8464  4.333108 10.847262
8465  4.333108 10.850885
8466  4.329485 10.854508
8467  4.329485 10.858131
8468  4.325862 10.861754
8469  4.322239 10.865377
8470  4.318616 10.869000
8471  4.314993 10.869000
8472  4.311370 10.872623
8473  4.307747 10.872623
8474  4.304124 10.876246
8475  4.300501 10.876246
8476  4.296878 10.879869
8477  4.293255 10.879869
8478  4.289632 10.883492
8479  4.286009 10.883492
8480  4.282386 10.883492
8481  4.278763 10.883492
8482  4.275140 10.883492
8483  4.271517 10.883492
8484  4.267894 10.879869
8485  4.264271 10.879869
8486  4.260648 10.879869
8487  4.257025 10.876246
8488  4.253402 10.872623
8489  4.249779 10.872623
8490  4.249779 10.869000
8491  4.246156 10.865377
8492  4.242533 10.861754
8493  4.238910 10.858131
8494  4.238910 10.854508
8495  4.238910 10.850885
8496  4.238910 10.847262
8497  4.238910 10.843639
8498  4.238910 10.840016
8499  4.238910 10.836393
8500  4.238910 10.832770
8501  4.238910 10.829147
8502  4.238910 10.825524
8503  4.235287 10.821901
8504  4.235287 10.818278
8505  4.235287 10.814655
8506  4.231664 10.811032
8507  4.231664 10.807409
8508  4.231664 10.803786
8509  4.231664 10.800163
8510  4.228041 10.796540
8511  4.228041 10.792917
8512  4.228041 10.789294
8513  4.228041 10.785671
8514  4.228041 10.782048
8515  4.228041 10.778425
8516  4.228041 10.774802
8517  4.228041 10.771179
8518  4.228041 10.767556
8519  4.228041 10.763933
8520  4.224418 10.760310
8521  4.224418 10.756687
8522  4.224418 10.753064
8523  4.220795 10.749441
8524  4.220795 10.745818
8525  4.217172 10.742195
8526  4.217172 10.738572
8527  4.213549 10.734949
8528  4.213549 10.731326
8529  4.209926 10.727703
8530  4.209926 10.724080
8531  4.206303 10.720457
8532  4.206303 10.716834
8533  4.202680 10.713211
8534  4.202680 10.709588
8535  4.199057 10.705965
8536  4.199057 10.702342
8537  4.195434 10.698719
8538  4.195434 10.695096
8539  4.191811 10.691473
8540  4.191811 10.687850
8541  4.188188 10.684227
8542  4.188188 10.680604
8543  4.184565 10.676981
8544  4.180942 10.673358
8545  4.177319 10.669735
8546  4.173696 10.666112
8547  4.170073 10.662489
8548  4.170073 10.658866
8549  4.170073 10.655243
8550  4.170073 10.651620
8551  4.170073 10.647997
8552  4.170073 10.644374
8553  4.170073 10.640751
8554  4.170073 10.637128
8555  4.170073 10.633505
8556  4.170073 10.629882
8557  4.170073 10.626259
8558  4.170073 10.622636
8559  4.170073 10.619013
8560  4.170073 10.615390
8561  4.170073 10.611767
8562  4.170073 10.608144
8563  4.166450 10.604521
8564  4.166450 10.600898
8565  4.166450 10.597275
8566  4.162827 10.593652
8567  4.162827 10.590029
8568  4.159204 10.586406
8569  4.159204 10.582783
8570  4.159204 10.579160
8571  4.159204 10.575537
8572  4.159204 10.571914
8573  4.159204 10.568291
8574  4.155581 10.564668
8575  4.155581 10.561045
8576  4.151958 10.557422
8577  4.151958 10.553799
8578  4.148335 10.550176
8579  4.148335 10.546553
8580  4.144712 10.542930
8581  4.144712 10.539307
8582  4.141089 10.535684
8583  4.141089 10.532061
8584  4.137466 10.528438
8585  4.137466 10.524815
8586  4.133843 10.521192
8587  4.130220 10.517569
8588  4.130220 10.513946
8589  4.130220 10.510323
8590  4.126597 10.506700
8591  4.126597 10.503077
8592  4.126597 10.499454
8593  4.126597 10.495831
8594  4.126597 10.492208
8595  4.126597 10.488585
8596  4.126597 10.484962
8597  4.126597 10.481339
8598  4.126597 10.477716
8599  4.126597 10.474093
8600  4.122974 10.470470
8601  4.122974 10.466847
8602  4.122974 10.463224
8603  4.119351 10.459601
8604  4.119351 10.455978
8605  4.115728 10.452355
8606  4.115728 10.448732
8607  4.115728 10.445109
8608  4.112105 10.441486
8609  4.112105 10.437863
8610  4.112105 10.434240
8611  4.112105 10.430617
8612  4.112105 10.426994
8613  4.112105 10.423371
8614  4.112105 10.419748
8615  4.112105 10.416125
8616  4.112105 10.412502
8617  4.112105 10.408879
8618  4.112105 10.405256
8619  4.112105 10.401633
8620  4.108482 10.398010
8621  4.108482 10.394387
8622  4.104859 10.390764
8623  4.104859 10.387141
8624  4.101236 10.383518
8625  4.101236 10.379895
8626  4.097613 10.376272
8627  4.097613 10.372649
8628  4.093990 10.369026
8629  4.093990 10.365403
8630  4.093990 10.361780
8631  4.090367 10.358157
8632  4.090367 10.354534
8633  4.090367 10.350911
8634  4.090367 10.347288
8635  4.090367 10.343665
8636  4.086744 10.340042
8637  4.086744 10.336419
8638  4.086744 10.332796
8639  4.086744 10.329173
8640  4.086744 10.325550
8641  4.086744 10.321927
8642  4.086744 10.318304
8643  4.086744 10.314681
8644  4.086744 10.311058
8645  4.086744 10.307435
8646  4.086744 10.303812
8647  4.086744 10.300189
8648  4.086744 10.296566
8649  4.086744 10.292943
8650  4.086744 10.289320
8651  4.086744 10.285697
8652  4.086744 10.282074
8653  4.086744 10.278451
8654  4.086744 10.274828
8655  4.083121 10.271205
8656  4.083121 10.267582
8657  4.083121 10.263959
8658  4.083121 10.260336
8659  4.083121 10.256713
8660  4.083121 10.253090
8661  4.083121 10.249467
8662  4.083121 10.245844
8663  4.083121 10.242221
8664  4.083121 10.238598
8665  4.083121 10.234975
8666  4.083121 10.231352
8667  4.083121 10.227729
8668  4.079498 10.224106
8669  4.079498 10.220483
8670  4.079498 10.216860
8671  4.075875 10.213237
8672  4.075875 10.209614
8673  4.072252 10.205991
8674  4.072252 10.202368
8675  4.068629 10.198745
8676  4.068629 10.195122
8677  4.065006 10.191499
8678  4.065006 10.187876
8679  4.065006 10.184253
8680  4.065006 10.180630
8681  4.065006 10.177007
8682  4.065006 10.173384
8683  4.065006 10.169761
8684  4.061383 10.166138
8685  4.061383 10.162515
8686  4.057760 10.158892
8687  4.057760 10.155269
8688  4.054137 10.151646
8689  4.054137 10.148023
8690  4.050514 10.144400
8691  4.050514 10.140777
8692  4.046891 10.137154
8693  4.046891 10.133531
8694  4.043268 10.129908
8695  4.043268 10.126285
8696  4.039645 10.122662
8697  4.036022 10.119039
8698  4.032399 10.119039
8699  4.028776 10.115416
8700  4.028776 10.111793
8701  4.025153 10.108170
8702  4.025153 10.104547
8703  4.021530 10.100924
8704  4.021530 10.097301
8705  4.017907 10.093678
8706  4.017907 10.090055
8707  4.017907 10.086432
8708  4.014284 10.082809
8709  4.014284 10.079186
8710  4.014284 10.075563
8711  4.010661 10.071940
8712  4.010661 10.068317
8713  4.010661 10.064694
8714  4.010661 10.061071
8715  4.007038 10.057448
8716  4.007038 10.053825
8717  4.007038 10.050202
8718  4.007038 10.046579
8719  4.007038 10.042956
8720  4.007038 10.039333
8721  4.007038 10.035710
8722  4.003415 10.032087
8723  4.003415 10.028464
8724  4.003415 10.024841
8725  3.999792 10.021218
8726  3.999792 10.017595
8727  3.996169 10.013972
8728  3.996169 10.010349
8729  3.992546 10.006726
8730  3.992546 10.003103
8731  3.992546 9.999480
8732  3.992546 9.995857
8733  3.992546 9.992234
8734  3.992546 9.988611
8735  3.992546 9.984988
8736  3.992546 9.981365
8737  3.992546 9.977742
8738  3.992546 9.974119
8739  3.992546 9.970496
8740  3.992546 9.966873
8741  3.992546 9.963250
8742  3.992546 9.959627
8743  3.992546 9.956004
8744  3.992546 9.952381
8745  3.992546 9.948758
8746  3.992546 9.945135
8747  3.992546 9.941512
8748  3.988923 9.937889
8749  3.988923 9.934266
8750  3.988923 9.930643
8751  3.988923 9.927020
8752  3.988923 9.923397
8753  3.988923 9.919774
8754  3.988923 9.916151
8755  3.988923 9.912528
8756  3.988923 9.908905
8757  3.988923 9.905282
8758  3.988923 9.901659
8759  3.988923 9.898036
8760  3.988923 9.894413
8761  3.988923 9.890790
8762  3.988923 9.887167
8763  3.988923 9.883544
8764  3.988923 9.879921
8765  3.988923 9.876298
8766  3.988923 9.872675
8767  3.988923 9.869052
8768  3.988923 9.865429
8769  3.988923 9.861806
8770  3.988923 9.858183
8771  3.988923 9.854560
8772  3.988923 9.850937
8773  3.988923 9.847314
8774  3.988923 9.843691
8775  3.988923 9.840068
8776  3.985300 9.836445
8777  3.985300 9.832822
8778  3.985300 9.829199
8779  3.985300 9.825576
8780  3.985300 9.821953
8781  3.985300 9.818330
8782  3.985300 9.814707
8783  3.985300 9.811084
8784  3.981677 9.807461
8785  3.981677 9.803838
8786  3.978054 9.800215
8787  3.978054 9.796592
8788  3.974431 9.792969
8789  3.974431 9.789346
8790  3.970808 9.785723
8791  3.970808 9.782100
8792  3.967185 9.778477
8793  3.967185 9.774854
8794  3.963562 9.771231
8795  3.963562 9.767608
8796  3.963562 9.763985
8797  3.959939 9.760362
8798  3.959939 9.756739
8799  3.956316 9.753116
8800  3.956316 9.749493
8801  3.952693 9.745870
8802  3.952693 9.742247
8803  3.949070 9.738624
8804  3.949070 9.735001
8805  3.945447 9.731378
8806  3.945447 9.727755
8807  3.941824 9.724132
8808  3.941824 9.720509
8809  3.938201 9.716886
8810  3.934578 9.713263
8811  3.930955 9.709640
8812  3.927332 9.706017
8813  3.927332 9.702394
8814  3.927332 9.698771
8815  3.927332 9.695148
8816  3.923709 9.691525
8817  3.923709 9.687902
8818  3.923709 9.684279
8819  3.920086 9.680656
8820  3.920086 9.677033
8821  3.916463 9.673410
8822  3.916463 9.669787
8823  3.912840 9.666164
8824  3.912840 9.662541
8825  3.912840 9.658918
8826  3.912840 9.655295
8827  3.912840 9.651672
8828  3.912840 9.648049
8829  3.912840 9.644426
8830  3.912840 9.640803
8831  3.912840 9.637180
8832  3.912840 9.633557
8833  3.912840 9.629934
8834  3.912840 9.626311
8835  3.912840 9.622688
8836  3.912840 9.619065
8837  3.912840 9.615442
8838  3.912840 9.611819
8839  3.912840 9.608196
8840  3.912840 9.604573
8841  3.912840 9.600950
8842  3.912840 9.597327
8843  3.912840 9.593704
8844  3.912840 9.590081
8845  3.912840 9.586458
8846  3.912840 9.582835
8847  3.909217 9.579212
8848  3.909217 9.575589
8849  3.909217 9.571966
8850  3.905594 9.568343
8851  3.905594 9.564720
8852  3.905594 9.561097
8853  3.901971 9.557474
8854  3.901971 9.553851
8855  3.901971 9.550228
8856  3.901971 9.546605
8857  3.901971 9.542982
8858  3.901971 9.539359
8859  3.901971 9.535736
8860  3.901971 9.532113
8861  3.901971 9.528490
8862  3.901971 9.524867
8863  3.901971 9.521244
8864  3.901971 9.517621
8865  3.901971 9.513998
8866  3.901971 9.510375
8867  3.901971 9.506752
8868  3.901971 9.503129
8869  3.901971 9.499506
8870  3.901971 9.495883
8871  3.898348 9.492260
8872  3.898348 9.488637
8873  3.894725 9.485014
8874  3.894725 9.481391
8875  3.891102 9.477768
8876  3.891102 9.474145
8877  3.891102 9.470522
8878  3.887479 9.466899
8879  3.887479 9.463276
8880  3.883856 9.459653
8881  3.883856 9.456030
8882  3.880233 9.452407
8883  3.880233 9.448784
8884  3.876610 9.445161
8885  3.876610 9.441538
8886  3.872987 9.437915
8887  3.872987 9.434292
8888  3.869364 9.430669
8889  3.869364 9.427046
8890  3.865741 9.423423
8891  3.862118 9.419800
8892  3.858495 9.416177
8893  3.858495 9.412554
8894  3.858495 9.408931
8895  3.854872 9.405308
8896  3.854872 9.401685
8897  3.854872 9.398062
8898  3.854872 9.394439
8899  3.854872 9.390816
8900  3.854872 9.387193
8901  3.854872 9.383570
8902  3.851249 9.379947
8903  3.851249 9.376324
8904  3.847626 9.372701
8905  3.847626 9.369078
8906  3.844003 9.365455
8907  3.844003 9.361832
8908  3.840380 9.358209
8909  3.840380 9.354586
8910  3.836757 9.350963
8911  3.836757 9.347340
8912  3.833134 9.343717
8913  3.833134 9.340094
8914  3.829511 9.336471
8915  3.825888 9.332848
8916  3.822265 9.329225
8917  3.818642 9.325602
8918  3.815019 9.325602
8919  3.815019 9.321979
8920  3.815019 9.318356
8921  3.811396 9.314733
8922  3.811396 9.311110
8923  3.811396 9.307487
8924  3.811396 9.303864
8925  3.815019 9.300241
8926  3.815019 9.296618
8927  3.818642 9.292995
8928  3.818642 9.289372
8929  3.822265 9.285749
8930  3.822265 9.282126
8931  3.822265 9.278503
8932  3.822265 9.274880
8933  3.822265 9.271257
8934  3.822265 9.267634
8935  3.822265 9.264011
8936  3.822265 9.260388
8937  3.822265 9.256765
8938  3.822265 9.253142
8939  3.822265 9.249519
8940  3.822265 9.245896
8941  3.822265 9.242273
8942  3.822265 9.238650
8943  3.822265 9.235027
8944  3.822265 9.231404
8945  3.822265 9.227781
8946  3.822265 9.224158
8947  3.822265 9.220535
8948  3.822265 9.216912
8949  3.822265 9.213289
8950  3.822265 9.209666
8951  3.822265 9.206043
8952  3.822265 9.202420
8953  3.822265 9.198797
8954  3.822265 9.195174
8955  3.822265 9.191551
8956  3.822265 9.187928
8957  3.822265 9.184305
8958  3.822265 9.180682
8959  3.822265 9.177059
8960  3.822265 9.173436
8961  3.822265 9.169813
8962  3.822265 9.166190
8963  3.822265 9.162567
8964  3.822265 9.158944
8965  3.818642 9.155321
8966  3.818642 9.151698
8967  3.815019 9.148075
8968  3.815019 9.144452
8969  3.811396 9.140829
8970  3.811396 9.137206
8971  3.807773 9.133583
8972  3.807773 9.129960
8973  3.804150 9.126337
8974  3.804150 9.122714
8975  3.800527 9.119091
8976  3.800527 9.115468
8977  3.796904 9.111845
8978  3.793281 9.108222
8979  3.789658 9.108222
8980  3.786035 9.104599
8981  3.782412 9.100976
8982  3.778789 9.097353
8983  3.778789 9.093730
8984  3.775166 9.090107
8985  3.775166 9.086484
8986  3.775166 9.082861
8987  3.771543 9.079238
8988  3.771543 9.075615
8989  3.771543 9.071992
8990  3.771543 9.068369
8991  3.771543 9.064746
8992  3.771543 9.061123
8993  3.771543 9.057500
8994  3.771543 9.053877
8995  3.771543 9.050254
8996  3.771543 9.046631
8997  3.771543 9.043008
8998  3.771543 9.039385
8999  3.771543 9.035762
9000  3.771543 9.032139
9001  3.771543 9.028516
9002  3.771543 9.024893
9003  3.771543 9.021270
9004  3.771543 9.017647
9005  3.771543 9.014024
9006  3.771543 9.010401
9007  3.771543 9.006778
9008  3.771543 9.003155
9009  3.771543 8.999532
9010  3.771543 8.995909
9011  3.767920 8.992286
9012  3.767920 8.988663
9013  3.764297 8.985040
9014  3.764297 8.981417
9015  3.760674 8.977794
9016  3.760674 8.974171
9017  3.757051 8.970548
9018  3.757051 8.966925
9019  3.753428 8.963302
9020  3.753428 8.959679
9021  3.749805 8.956056
9022  3.749805 8.952433
9023  3.746182 8.948810
9024  3.742559 8.945187
9025  3.738936 8.941564
9026  3.735313 8.937941
9027  3.731690 8.937941
9028  3.728067 8.934318
9029  3.724444 8.934318
9030  3.720821 8.930695
9031  3.717198 8.930695
9032  3.713575 8.927072
9033  3.709952 8.923449
9034  3.706329 8.919826
9035  3.706329 8.916203
9036  3.702706 8.912580
9037  3.702706 8.908957
9038  3.699083 8.905334
9039  3.699083 8.901711
9040  3.699083 8.898088
9041  3.699083 8.894465
9042  3.699083 8.890842
9043  3.699083 8.887219
9044  3.699083 8.883596
9045  3.699083 8.879973
9046  3.699083 8.876350
9047  3.702706 8.872727
9048  3.702706 8.869104
9049  3.702706 8.865481
9050  3.702706 8.861858
9051  3.702706 8.858235
9052  3.702706 8.854612
9053  3.702706 8.850989
9054  3.702706 8.847366
9055  3.702706 8.843743
9056  3.702706 8.840120
9057  3.702706 8.836497
9058  3.702706 8.832874
9059  3.702706 8.829251
9060  3.702706 8.825628
9061  3.702706 8.822005
9062  3.702706 8.818382
9063  3.702706 8.814759
9064  3.702706 8.811136
9065  3.702706 8.807513
9066  3.702706 8.803890
9067  3.702706 8.800267
9068  3.702706 8.796644
9069  3.702706 8.793021
9070  3.702706 8.789398
9071  3.702706 8.785775
9072  3.699083 8.782152
9073  3.699083 8.778529
9074  3.695460 8.774906
9075  3.695460 8.771283
9076  3.691837 8.767660
9077  3.691837 8.764037
9078  3.688214 8.760414
9079  3.688214 8.756791
9080  3.684591 8.753168
9081  3.684591 8.749545
9082  3.680968 8.745922
9083  3.680968 8.742299
9084  3.680968 8.738676
9085  3.680968 8.735053
9086  3.680968 8.731430
9087  3.680968 8.727807
9088  3.680968 8.724184
9089  3.684591 8.720561
9090  3.684591 8.716938
9091  3.688214 8.713315
9092  3.688214 8.709692
9093  3.688214 8.706069
9094  3.688214 8.702446
9095  3.688214 8.698823
9096  3.688214 8.695200
9097  3.688214 8.691577
9098  3.688214 8.687954
9099  3.688214 8.684331
9100  3.688214 8.680708
9101  3.688214 8.677085
9102  3.688214 8.673462
9103  3.688214 8.669839
9104  3.688214 8.666216
9105  3.688214 8.662593
9106  3.688214 8.658970
9107  3.688214 8.655347
9108  3.688214 8.651724
9109  3.688214 8.648101
9110  3.688214 8.644478
9111  3.688214 8.640855
9112  3.688214 8.637232
9113  3.688214 8.633609
9114  3.688214 8.629986
9115  3.688214 8.626363
9116  3.684591 8.622740
9117  3.684591 8.619117
9118  3.680968 8.615494
9119  3.680968 8.611871
9120  3.677345 8.608248
9121  3.677345 8.604625
9122  3.673722 8.601002
9123  3.673722 8.597379
9124  3.670099 8.593756
9125  3.670099 8.590133
9126  3.666476 8.586510
9127  3.666476 8.582887
9128  3.662853 8.579264
9129  3.659230 8.575641
9130  3.659230 8.572018
9131  3.659230 8.568395
9132  3.659230 8.564772
9133  3.659230 8.561149
9134  3.659230 8.557526
9135  3.659230 8.553903
9136  3.659230 8.550280
9137  3.659230 8.546657
9138  3.659230 8.543034
9139  3.659230 8.539411
9140  3.659230 8.535788
9141  3.659230 8.532165
9142  3.659230 8.528542
9143  3.659230 8.524919
9144  3.659230 8.521296
9145  3.659230 8.517673
9146  3.659230 8.514050
9147  3.659230 8.510427
9148  3.659230 8.506804
9149  3.659230 8.503181
9150  3.655607 8.499558
9151  3.655607 8.495935
9152  3.655607 8.492312
9153  3.651984 8.488689
9154  3.651984 8.485066
9155  3.651984 8.481443
9156  3.648361 8.477820
9157  3.648361 8.474197
9158  3.648361 8.470574
9159  3.648361 8.466951
9160  3.648361 8.463328
9161  3.648361 8.459705
9162  3.651984 8.456082
9163  3.651984 8.452459
9164  3.655607 8.448836
9165  3.655607 8.445213
9166  3.659230 8.441590
9167  3.659230 8.437967
9168  3.662853 8.434344
9169  3.662853 8.430721
9170  3.666476 8.427098
9171  3.666476 8.423475
9172  3.670099 8.419852
9173  3.670099 8.416229
9174  3.670099 8.412606
9175  3.670099 8.408983
9176  3.670099 8.405360
9177  3.670099 8.401737
9178  3.670099 8.398114
9179  3.670099 8.394491
9180  3.670099 8.390868
9181  3.670099 8.387245
9182  3.670099 8.383622
9183  3.670099 8.379999
9184  3.670099 8.376376
9185  3.670099 8.372753
9186  3.670099 8.369130
9187  3.670099 8.365507
9188  3.670099 8.361884
9189  3.670099 8.358261
9190  3.670099 8.354638
9191  3.670099 8.351015
9192  3.670099 8.347392
9193  3.670099 8.343769
9194  3.670099 8.340146
9195  3.670099 8.336523
9196  3.670099 8.332900
9197  3.670099 8.329277
9198  3.670099 8.325654
9199  3.670099 8.322031
9200  3.670099 8.318408
9201  3.670099 8.314785
9202  3.670099 8.311162
9203  3.670099 8.307539
9204  3.670099 8.303916
9205  3.666476 8.300293
9206  3.666476 8.296670
9207  3.662853 8.293047
9208  3.662853 8.289424
9209  3.659230 8.285801
9210  3.659230 8.282178
9211  3.655607 8.278555
9212  3.655607 8.274932
9213  3.651984 8.271309
9214  3.651984 8.267686
9215  3.648361 8.264063
9216  3.648361 8.260440
9217  3.644738 8.256817
9218  3.641115 8.256817
9219  3.637492 8.253194
9220  3.633869 8.253194
9221  3.630246 8.249571
9222  3.626623 8.249571
9223  3.626623 8.245948
9224  3.626623 8.242325
9225  3.626623 8.238702
9226  3.626623 8.235079
9227  3.626623 8.231456
9228  3.626623 8.227833
9229  3.623000 8.224210
9230  3.623000 8.220587
9231  3.623000 8.216964
9232  3.619377 8.213341
9233  3.619377 8.209718
9234  3.615754 8.206095
9235  3.615754 8.202472
9236  3.615754 8.198849
9237  3.612131 8.195226
9238  3.612131 8.191603
9239  3.612131 8.187980
9240  3.612131 8.184357
9241  3.612131 8.180734
9242  3.612131 8.177111
9243  3.612131 8.173488
9244  3.612131 8.169865
9245  3.612131 8.166242
9246  3.612131 8.162619
9247  3.612131 8.158996
9248  3.612131 8.155373
9249  3.612131 8.151750
9250  3.612131 8.148127
9251  3.612131 8.144504
9252  3.612131 8.140881
9253  3.612131 8.137258
9254  3.612131 8.133635
9255  3.612131 8.130012
9256  3.608508 8.126389
9257  3.608508 8.122766
9258  3.604885 8.119143
9259  3.604885 8.115520
9260  3.601262 8.111897
9261  3.601262 8.108274
9262  3.597639 8.104651
9263  3.597639 8.101028
9264  3.594016 8.097405
9265  3.594016 8.093782
9266  3.590393 8.090159
9267  3.590393 8.086536
9268  3.586770 8.082913
9269  3.583147 8.079290
9270  3.579524 8.075667
9271  3.575901 8.072044
9272  3.572278 8.068421
9273  3.568655 8.064798
9274  3.565032 8.061175
9275  3.561409 8.057552
9276  3.561409 8.053929
9277  3.561409 8.050306
9278  3.561409 8.046683
9279  3.561409 8.043060
9280  3.561409 8.039437
9281  3.561409 8.035814
9282  3.561409 8.032191
9283  3.561409 8.028568
9284  3.561409 8.024945
9285  3.557786 8.021322
9286  3.557786 8.017699
9287  3.554163 8.014076
9288  3.554163 8.010453
9289  3.550540 8.006830
9290  3.550540 8.003207
9291  3.546917 7.999584
9292  3.546917 7.995961
9293  3.543294 7.992338
9294  3.543294 7.988715
9295  3.539671 7.985092
9296  3.539671 7.981469
9297  3.536048 7.977846
9298  3.532425 7.974223
9299  3.528802 7.970600
9300  3.525179 7.966977
9301  3.521556 7.963354
9302  3.517933 7.959731
9303  3.517933 7.956108
9304  3.514310 7.952485
9305  3.514310 7.948862
9306  3.514310 7.945239
9307  3.514310 7.941616
9308  3.514310 7.937993
9309  3.514310 7.934370
9310  3.514310 7.930747
9311  3.514310 7.927124
9312  3.514310 7.923501
9313  3.514310 7.919878
9314  3.514310 7.916255
9315  3.514310 7.912632
9316  3.514310 7.909009
9317  3.514310 7.905386
9318  3.514310 7.901763
9319  3.514310 7.898140
9320  3.514310 7.894517
9321  3.514310 7.890894
9322  3.514310 7.887271
9323  3.514310 7.883648
9324  3.514310 7.880025
9325  3.514310 7.876402
9326  3.514310 7.872779
9327  3.514310 7.869156
9328  3.514310 7.865533
9329  3.514310 7.861910
9330  3.514310 7.858287
9331  3.514310 7.854664
9332  3.514310 7.851041
9333  3.514310 7.847418
9334  3.514310 7.843795
9335  3.510687 7.840172
9336  3.510687 7.836549
9337  3.507064 7.832926
9338  3.507064 7.829303
9339  3.507064 7.825680
9340  3.503441 7.822057
9341  3.503441 7.818434
9342  3.503441 7.814811
9343  3.503441 7.811188
9344  3.503441 7.807565
9345  3.503441 7.803942
9346  3.503441 7.800319
9347  3.503441 7.796696
9348  3.503441 7.793073
9349  3.503441 7.789450
9350  3.503441 7.785827
9351  3.503441 7.782204
9352  3.503441 7.778581
9353  3.503441 7.774958
9354  3.503441 7.771335
9355  3.499818 7.767712
9356  3.499818 7.764089
9357  3.496195 7.760466
9358  3.496195 7.756843
9359  3.492572 7.753220
9360  3.492572 7.749597
9361  3.488949 7.745974
9362  3.488949 7.742351
9363  3.485326 7.738728
9364  3.485326 7.735105
9365  3.481703 7.731482
9366  3.481703 7.727859
9367  3.481703 7.724236
9368  3.481703 7.720613
9369  3.481703 7.716990
9370  3.481703 7.713367
9371  3.481703 7.709744
9372  3.481703 7.706121
9373  3.481703 7.702498
9374  3.481703 7.698875
9375  3.481703 7.695252
9376  3.481703 7.691629
9377  3.481703 7.688006
9378  3.481703 7.684383
9379  3.481703 7.680760
9380  3.481703 7.677137
9381  3.481703 7.673514
9382  3.481703 7.669891
9383  3.481703 7.666268
9384  3.481703 7.662645
9385  3.481703 7.659022
9386  3.478080 7.655399
9387  3.478080 7.651776
9388  3.474457 7.648153
9389  3.474457 7.644530
9390  3.470834 7.640907
9391  3.470834 7.637284
9392  3.467211 7.633661
9393  3.467211 7.630038
9394  3.463588 7.626415
9395  3.463588 7.622792
9396  3.459965 7.619169
9397  3.459965 7.615546
9398  3.456342 7.611923
9399  3.452719 7.611923
9400  3.449096 7.608300
9401  3.445473 7.608300
9402  3.441850 7.604677
9403  3.438227 7.604677
9404  3.438227 7.601054
9405  3.434604 7.597431
9406  3.434604 7.593808
9407  3.430981 7.590185
9408  3.430981 7.586562
9409  3.427358 7.582939
9410  3.423735 7.579316
9411  3.423735 7.575693
9412  3.423735 7.572070
9413  3.423735 7.568447
9414  3.423735 7.564824
9415  3.423735 7.561201
9416  3.423735 7.557578
9417  3.423735 7.553955
9418  3.423735 7.550332
9419  3.423735 7.546709
9420  3.423735 7.543086
9421  3.423735 7.539463
9422  3.423735 7.535840
9423  3.423735 7.532217
9424  3.423735 7.528594
9425  3.423735 7.524971
9426  3.423735 7.521348
9427  3.423735 7.517725
9428  3.423735 7.514102
9429  3.423735 7.510479
9430  3.423735 7.506856
9431  3.423735 7.503233
9432  3.420112 7.499610
9433  3.420112 7.495987
9434  3.416489 7.492364
9435  3.416489 7.488741
9436  3.412866 7.485118
9437  3.412866 7.481495
9438  3.409243 7.477872
9439  3.409243 7.474249
9440  3.405620 7.470626
9441  3.405620 7.467003
9442  3.401997 7.463380
9443  3.401997 7.459757
9444  3.398374 7.456134
9445  3.394751 7.452511
9446  3.391128 7.448888
9447  3.387505 7.445265
9448  3.383882 7.445265
9449  3.380259 7.441642
9450  3.376636 7.438019
9451  3.373013 7.438019
9452  3.369390 7.434396
9453  3.365767 7.430773
9454  3.362144 7.427150
9455  3.362144 7.423527
9456  3.362144 7.419904
9457  3.362144 7.416281
9458  3.358521 7.412658
9459  3.358521 7.409035
9460  3.358521 7.405412
9461  3.354898 7.401789
9462  3.354898 7.398166
9463  3.351275 7.394543
9464  3.351275 7.390920
9465  3.347652 7.387297
9466  3.347652 7.383674
9467  3.344029 7.380051
9468  3.344029 7.376428
9469  3.340406 7.372805
9470  3.340406 7.369182
9471  3.336783 7.365559
9472  3.336783 7.361936
9473  3.336783 7.358313
9474  3.336783 7.354690
9475  3.336783 7.351067
9476  3.336783 7.347444
9477  3.336783 7.343821
9478  3.336783 7.340198
